# Supplementary material for: Hyperpyramidalized alkenes with bond orders near 1.5 as synthetic building blocks
Source: Nat Chem. 2026 Jan 21;18(5):913–22. doi: 10.1038/s41557-025-02055-9 (PMC12859755; doi:10.1038/s41557-025-02055-9)
Supplement: Supplementary file 2 — Output files for reported computations. [file 41557_2025_2055_MOESM2_ESM.zip › Computation data/Quadricyclene 11/UHF-6-31Gdp/quadricyclene12Mayerunres.out]

 Entering Gaussian System, Link 0=/u/local/apps/gaussian/16_sse4/g16
 Initial command:
 /u/local/apps/gaussian/16_sse4/l1.exe "/work/8848978.1.pod_smp.q/Gau-64008.inp" -scrdir="/work/8848978.1.pod_smp.q/"
 Entering Link 1 = /u/local/apps/gaussian/16_sse4/l1.exe PID=     64010.
  
 Copyright (c) 1988,1990,1992,1993,1995,1998,2003,2009,2016,
            Gaussian, Inc.  All Rights Reserved.
  
 This is part of the Gaussian(R) 16 program.  It is based on
 the Gaussian(R) 09 system (copyright 2009, Gaussian, Inc.),
 the Gaussian(R) 03 system (copyright 2003, Gaussian, Inc.),
 the Gaussian(R) 98 system (copyright 1998, Gaussian, Inc.),
 the Gaussian(R) 94 system (copyright 1995, Gaussian, Inc.),
 the Gaussian 92(TM) system (copyright 1992, Gaussian, Inc.),
 the Gaussian 90(TM) system (copyright 1990, Gaussian, Inc.),
 the Gaussian 88(TM) system (copyright 1988, Gaussian, Inc.),
 the Gaussian 86(TM) system (copyright 1986, Carnegie Mellon
 University), and the Gaussian 82(TM) system (copyright 1983,
 Carnegie Mellon University). Gaussian is a federally registered
 trademark of Gaussian, Inc.
  
 This software contains proprietary and confidential information,
 including trade secrets, belonging to Gaussian, Inc.
  
 This software is provided under written license and may be
 used, copied, transmitted, or stored only in accord with that
 written license.
  
 The following legend is applicable only to US Government
 contracts under FAR:
  
                    RESTRICTED RIGHTS LEGEND
  
 Use, reproduction and disclosure by the US Government is
 subject to restrictions as set forth in subparagraphs (a)
 and (c) of the Commercial Computer Software - Restricted
 Rights clause in FAR 52.227-19.
  
 Gaussian, Inc.
 340 Quinnipiac St., Bldg. 40, Wallingford CT 06492
  
  
 ---------------------------------------------------------------
 Warning -- This program may not be used in any manner that
 competes with the business of Gaussian, Inc. or will provide
 assistance to any competitor of Gaussian, Inc.  The licensee
 of this program is prohibited from giving any competitor of
 Gaussian, Inc. access to this program.  By using this program,
 the user acknowledges that Gaussian, Inc. is engaged in the
 business of creating and licensing software in the field of
 computational chemistry and represents and warrants to the
 licensee that it is not a competitor of Gaussian, Inc. and that
 it will not use this program in any manner prohibited above.
 ---------------------------------------------------------------
  

 Cite this work as:
 Gaussian 16, Revision A.03,
 M. J. Frisch, G. W. Trucks, H. B. Schlegel, G. E. Scuseria, 
 M. A. Robb, J. R. Cheeseman, G. Scalmani, V. Barone, 
 G. A. Petersson, H. Nakatsuji, X. Li, M. Caricato, A. V. Marenich, 
 J. Bloino, B. G. Janesko, R. Gomperts, B. Mennucci, H. P. Hratchian, 
 J. V. Ortiz, A. F. Izmaylov, J. L. Sonnenberg, D. Williams-Young, 
 F. Ding, F. Lipparini, F. Egidi, J. Goings, B. Peng, A. Petrone, 
 T. Henderson, D. Ranasinghe, V. G. Zakrzewski, J. Gao, N. Rega, 
 G. Zheng, W. Liang, M. Hada, M. Ehara, K. Toyota, R. Fukuda, 
 J. Hasegawa, M. Ishida, T. Nakajima, Y. Honda, O. Kitao, H. Nakai, 
 T. Vreven, K. Throssell, J. A. Montgomery, Jr., J. E. Peralta, 
 F. Ogliaro, M. J. Bearpark, J. J. Heyd, E. N. Brothers, K. N. Kudin, 
 V. N. Staroverov, T. A. Keith, R. Kobayashi, J. Normand, 
 K. Raghavachari, A. P. Rendell, J. C. Burant, S. S. Iyengar, 
 J. Tomasi, M. Cossi, J. M. Millam, M. Klene, C. Adamo, R. Cammi, 
 J. W. Ochterski, R. L. Martin, K. Morokuma, O. Farkas, 
 J. B. Foresman, and D. J. Fox, Gaussian, Inc., Wallingford CT, 2016.
 
 ******************************************
 Gaussian 16:  ES64L-G16RevA.03 25-Dec-2016
                13-May-2025 
 ******************************************
 %nproc=8
 Will use up to    8 processors via shared memory.
 %mem=16GB
 %chk=quadricyclene12Mayer.chk
 -----------------------------------------------------------------
 # opt freq uhf/6-31g(d,p) pop=nboread geom=connectivity guess=mix
 -----------------------------------------------------------------
 1/18=20,19=15,38=1,57=2/1,3;
 2/9=110,12=2,17=6,18=5,40=1/2;
 3/5=1,6=6,7=101,11=2,25=1,30=1,71=1,116=2/1,2,3;
 4/13=-1/1;
 5/5=2,38=5/2;
 6/7=2,8=2,9=2,10=2,28=1,40=2/1,7;
 7//1,2,3,16;
 1/18=20,19=15/3(2);
 2/9=110/2;
 99//99;
 2/9=110/2;
 3/5=1,6=6,7=101,11=2,25=1,30=1,71=1,116=2/1,2,3;
 4/5=5,16=3,69=1/1;
 5/5=2,38=5/2;
 7//1,2,3,16;
 1/18=20,19=15/3(-5);
 2/9=110/2;
 6/7=2,8=2,9=2,10=2,19=2,28=1,40=2/1,7;
 99/9=1/99;
 -----
 M0001
 -----
 Symbolic Z-matrix:
 Charge =  0 Multiplicity = 1
 C                     1.13394   0.7496    0.33152 
 H                     1.90985   1.4965    0.20278 
 C                    -0.01186   0.6772    1.34869 
 C                    -0.01186  -0.6772    1.34869 
 C                     1.13394  -0.7496    0.33152 
 H                     1.90985  -1.4965    0.20278 
 C                    -1.22973   0.        0.76737 
 H                    -2.19187   0.        1.26545 
 C                     0.46436   0.       -0.82306 
 H                     0.95588   0.       -1.79345 
 C                    -1.0643    0.       -0.74932 
 H                    -1.4991   -0.89059  -1.21649 
 H                    -1.4991    0.89059  -1.21649 
 

 GradGradGradGradGradGradGradGradGradGradGradGradGradGradGradGradGradGrad
 Berny optimization.
 Initialization pass.
                           ----------------------------
                           !    Initial Parameters    !
                           ! (Angstroms and Degrees)  !
 --------------------------                            --------------------------
 ! Name  Definition              Value          Derivative Info.                !
 --------------------------------------------------------------------------------
 ! R1    R(1,2)                  1.0846         estimate D2E/DX2                !
 ! R2    R(1,3)                  1.5339         estimate D2E/DX2                !
 ! R3    R(1,5)                  1.4992         estimate D2E/DX2                !
 ! R4    R(1,9)                  1.5308         estimate D2E/DX2                !
 ! R5    R(3,4)                  1.3544         estimate D2E/DX2                !
 ! R6    R(3,7)                  1.5099         estimate D2E/DX2                !
 ! R7    R(4,5)                  1.5339         estimate D2E/DX2                !
 ! R8    R(4,7)                  1.5099         estimate D2E/DX2                !
 ! R9    R(5,6)                  1.0846         estimate D2E/DX2                !
 ! R10   R(5,9)                  1.5308         estimate D2E/DX2                !
 ! R11   R(7,8)                  1.0834         estimate D2E/DX2                !
 ! R12   R(7,11)                 1.5257         estimate D2E/DX2                !
 ! R13   R(9,10)                 1.0878         estimate D2E/DX2                !
 ! R14   R(9,11)                 1.5304         estimate D2E/DX2                !
 ! R15   R(11,12)                1.0957         estimate D2E/DX2                !
 ! R16   R(11,13)                1.0957         estimate D2E/DX2                !
 ! A1    A(2,1,3)              130.2092         estimate D2E/DX2                !
 ! A2    A(2,1,5)              133.5202         estimate D2E/DX2                !
 ! A3    A(2,1,9)              124.0967         estimate D2E/DX2                !
 ! A4    A(3,1,5)               87.2945         estimate D2E/DX2                !
 ! A5    A(3,1,9)               98.6443         estimate D2E/DX2                !
 ! A6    A(1,3,4)               92.7055         estimate D2E/DX2                !
 ! A7    A(1,3,7)              111.6159         estimate D2E/DX2                !
 ! A8    A(3,4,5)               92.7055         estimate D2E/DX2                !
 ! A9    A(5,4,7)              111.6159         estimate D2E/DX2                !
 ! A10   A(1,5,4)               87.2945         estimate D2E/DX2                !
 ! A11   A(1,5,6)              133.5202         estimate D2E/DX2                !
 ! A12   A(4,5,6)              130.2092         estimate D2E/DX2                !
 ! A13   A(4,5,9)               98.6443         estimate D2E/DX2                !
 ! A14   A(6,5,9)              124.0967         estimate D2E/DX2                !
 ! A15   A(3,7,8)              122.6362         estimate D2E/DX2                !
 ! A16   A(3,7,11)             107.175          estimate D2E/DX2                !
 ! A17   A(4,7,8)              122.6362         estimate D2E/DX2                !
 ! A18   A(4,7,11)             107.175          estimate D2E/DX2                !
 ! A19   A(8,7,11)             123.5943         estimate D2E/DX2                !
 ! A20   A(1,9,10)             118.3722         estimate D2E/DX2                !
 ! A21   A(1,9,11)             113.6136         estimate D2E/DX2                !
 ! A22   A(5,9,10)             118.3722         estimate D2E/DX2                !
 ! A23   A(5,9,11)             113.6136         estimate D2E/DX2                !
 ! A24   A(10,9,11)            119.6248         estimate D2E/DX2                !
 ! A25   A(7,11,9)              98.9863         estimate D2E/DX2                !
 ! A26   A(7,11,12)            112.3861         estimate D2E/DX2                !
 ! A27   A(7,11,13)            112.3861         estimate D2E/DX2                !
 ! A28   A(9,11,12)            112.0757         estimate D2E/DX2                !
 ! A29   A(9,11,13)            112.0757         estimate D2E/DX2                !
 ! A30   A(12,11,13)           108.7495         estimate D2E/DX2                !
 ! D1    D(2,1,3,4)           -149.6262         estimate D2E/DX2                !
 ! D2    D(2,1,3,7)            148.0356         estimate D2E/DX2                !
 ! D3    D(5,1,3,4)              0.0            estimate D2E/DX2                !
 ! D4    D(5,1,3,7)            -62.3382         estimate D2E/DX2                !
 ! D5    D(9,1,3,4)             59.7982         estimate D2E/DX2                !
 ! D6    D(9,1,3,7)             -2.54           estimate D2E/DX2                !
 ! D7    D(2,1,5,4)            147.8236         estimate D2E/DX2                !
 ! D8    D(2,1,5,6)              0.0            estimate D2E/DX2                !
 ! D9    D(3,1,5,4)              0.0            estimate D2E/DX2                !
 ! D10   D(3,1,5,6)           -147.8236         estimate D2E/DX2                !
 ! D11   D(2,1,9,10)            17.3398         estimate D2E/DX2                !
 ! D12   D(2,1,9,11)          -130.79           estimate D2E/DX2                !
 ! D13   D(3,1,9,10)           170.3991         estimate D2E/DX2                !
 ! D14   D(3,1,9,11)            22.2692         estimate D2E/DX2                !
 ! D15   D(1,3,4,5)              0.0            estimate D2E/DX2                !
 ! D16   D(1,3,7,8)           -169.4198         estimate D2E/DX2                !
 ! D17   D(1,3,7,11)           -17.0881         estimate D2E/DX2                !
 ! D18   D(3,4,5,1)              0.0            estimate D2E/DX2                !
 ! D19   D(3,4,5,6)            149.6262         estimate D2E/DX2                !
 ! D20   D(3,4,5,9)            -59.7982         estimate D2E/DX2                !
 ! D21   D(7,4,5,1)             62.3382         estimate D2E/DX2                !
 ! D22   D(7,4,5,6)           -148.0356         estimate D2E/DX2                !
 ! D23   D(7,4,5,9)              2.54           estimate D2E/DX2                !
 ! D24   D(5,4,7,8)            169.4198         estimate D2E/DX2                !
 ! D25   D(5,4,7,11)            17.0881         estimate D2E/DX2                !
 ! D26   D(4,5,9,10)          -170.3991         estimate D2E/DX2                !
 ! D27   D(4,5,9,11)           -22.2692         estimate D2E/DX2                !
 ! D28   D(6,5,9,10)           -17.3398         estimate D2E/DX2                !
 ! D29   D(6,5,9,11)           130.79           estimate D2E/DX2                !
 ! D30   D(3,7,11,9)            27.9982         estimate D2E/DX2                !
 ! D31   D(3,7,11,12)          146.465          estimate D2E/DX2                !
 ! D32   D(3,7,11,13)          -90.4685         estimate D2E/DX2                !
 ! D33   D(4,7,11,9)           -27.9982         estimate D2E/DX2                !
 ! D34   D(4,7,11,12)           90.4685         estimate D2E/DX2                !
 ! D35   D(4,7,11,13)         -146.465          estimate D2E/DX2                !
 ! D36   D(8,7,11,9)           180.0            estimate D2E/DX2                !
 ! D37   D(8,7,11,12)          -61.5333         estimate D2E/DX2                !
 ! D38   D(8,7,11,13)           61.5333         estimate D2E/DX2                !
 ! D39   D(1,9,11,7)           -32.3055         estimate D2E/DX2                !
 ! D40   D(1,9,11,12)         -151.0051         estimate D2E/DX2                !
 ! D41   D(1,9,11,13)           86.3941         estimate D2E/DX2                !
 ! D42   D(5,9,11,7)            32.3055         estimate D2E/DX2                !
 ! D43   D(5,9,11,12)          -86.3941         estimate D2E/DX2                !
 ! D44   D(5,9,11,13)          151.0051         estimate D2E/DX2                !
 ! D45   D(10,9,11,7)          180.0            estimate D2E/DX2                !
 ! D46   D(10,9,11,12)          61.3004         estimate D2E/DX2                !
 ! D47   D(10,9,11,13)         -61.3004         estimate D2E/DX2                !
 --------------------------------------------------------------------------------
 Trust Radius=3.00D-01 FncErr=1.00D-07 GrdErr=1.00D-07 EigMax=2.50D+02 EigMin=1.00D-04
 Number of steps in this run=    100 maximum allowed number of steps=    100.
 GradGradGradGradGradGradGradGradGradGradGradGradGradGradGradGradGradGrad

                          Input orientation:                          
 ---------------------------------------------------------------------
 Center     Atomic      Atomic             Coordinates (Angstroms)
 Number     Number       Type             X           Y           Z
 ---------------------------------------------------------------------
      1          6           0        1.133945    0.749599    0.331516
      2          1           0        1.909847    1.496495    0.202785
      3          6           0       -0.011863    0.677195    1.348691
      4          6           0       -0.011863   -0.677195    1.348691
      5          6           0        1.133945   -0.749599    0.331516
      6          1           0        1.909847   -1.496495    0.202785
      7          6           0       -1.229725    0.000000    0.767365
      8          1           0       -2.191866    0.000000    1.265448
      9          6           0        0.464356    0.000000   -0.823057
     10          1           0        0.955878    0.000000   -1.793450
     11          6           0       -1.064304    0.000000   -0.749315
     12          1           0       -1.499098   -0.890594   -1.216486
     13          1           0       -1.499098    0.890594   -1.216486
 ---------------------------------------------------------------------
                    Distance matrix (angstroms):
                    1          2          3          4          5
     1  C    0.000000
     2  H    1.084643   0.000000
     3  C    1.533871   2.382713   0.000000
     4  C    2.093624   3.119455   1.354390   0.000000
     5  C    1.499198   2.379818   2.093624   1.533871   0.000000
     6  H    2.379818   2.992990   3.119455   2.382713   1.084643
     7  C    2.517697   3.523515   1.509875   1.509875   2.517697
     8  H    3.534848   4.493640   2.284281   2.284281   3.534848
     9  C    1.530780   2.319761   2.324191   2.324191   1.530780
    10  H    2.260329   2.671050   3.356809   3.356809   2.260329
    11  C    2.561717   3.462884   2.442920   2.442920   2.561717
    12  H    3.466909   4.396979   3.354097   2.972800   3.057631
    13  H    3.057631   3.741972   2.972800   3.354097   3.466909
                    6          7          8          9         10
     6  H    0.000000
     7  C    3.523515   0.000000
     8  H    4.493640   1.083421   0.000000
     9  C    2.319761   2.323651   3.378960   0.000000
    10  H    2.671050   3.366695   4.389208   1.087776   0.000000
    11  C    3.462884   1.525675   2.308824   1.530438   2.274061
    12  H    3.741972   2.191206   2.726368   2.191597   2.674500
    13  H    4.396979   2.191206   2.726368   2.191597   2.674500
                   11         12         13
    11  C    0.000000
    12  H    1.095651   0.000000
    13  H    1.095651   1.781187   0.000000
 Stoichiometry    C7H6
 Framework group  CS[SG(C3H2),X(C4H4)]
 Deg. of freedom    19
 Full point group                 CS      NOp   2
 Largest Abelian subgroup         CS      NOp   2
 Largest concise Abelian subgroup CS      NOp   2
                         Standard orientation:                         
 ---------------------------------------------------------------------
 Center     Atomic      Atomic             Coordinates (Angstroms)
 Number     Number       Type             X           Y           Z
 ---------------------------------------------------------------------
      1          6           0       -0.772996   -0.772348    0.749599
      2          1           0       -1.191834   -1.438058    1.496495
      3          6           0       -0.772996    0.759814    0.677195
      4          6           0       -0.772996    0.759814   -0.677195
      5          6           0       -0.772996   -0.772348   -0.749599
      6          1           0       -1.191834   -1.438058   -1.496495
      7          6           0        0.470258    1.284645   -0.000000
      8          1           0        0.736521    2.334839   -0.000000
      9          6           0        0.534964   -1.038104    0.000000
     10          1           0        0.934348   -2.049909    0.000000
     11          6           0        1.494668    0.154040   -0.000000
     12          1           0        2.132688    0.169049   -0.890594
     13          1           0        2.132688    0.169049    0.890594
 ---------------------------------------------------------------------
 Rotational constants (GHZ):           5.1597546           4.4624254           3.3694343
 Standard basis: 6-31G(d,p) (6D, 7F)
 There are    81 symmetry adapted cartesian basis functions of A'  symmetry.
 There are    54 symmetry adapted cartesian basis functions of A"  symmetry.
 There are    81 symmetry adapted basis functions of A'  symmetry.
 There are    54 symmetry adapted basis functions of A"  symmetry.
   135 basis functions,   238 primitive gaussians,   135 cartesian basis functions
    24 alpha electrons       24 beta electrons
       nuclear repulsion energy       276.5041811759 Hartrees.
 NAtoms=   13 NActive=   13 NUniq=    9 SFac= 2.09D+00 NAtFMM=   60 NAOKFM=F Big=F
 Integral buffers will be    131072 words long.
 Raffenetti 2 integral format.
 Two-electron integral symmetry is turned on.
 One-electron integrals computed using PRISM.
 NBasis=   135 RedAO= T EigKep=  1.17D-03  NBF=    81    54
 NBsUse=   135 1.00D-06 EigRej= -1.00D+00 NBFU=    81    54
 ExpMin= 1.61D-01 ExpMax= 3.05D+03 ExpMxC= 4.57D+02 IAcc=3 IRadAn=         5 AccDes= 0.00D+00
 Harris functional with IExCor=  205 and IRadAn=       5 diagonalized for initial guess.
 HarFok:  IExCor=  205 AccDes= 0.00D+00 IRadAn=         5 IDoV= 1 UseB2=F ITyADJ=14
 ICtDFT=  3500011 ScaDFX=  1.000000  1.000000  1.000000  1.000000
 FoFCou: FMM=F IPFlag=           0 FMFlag=      100000 FMFlg1=           0
         NFxFlg=           0 DoJE=T BraDBF=F KetDBF=T FulRan=T
         wScrn=  0.000000 ICntrl=       500 IOpCl=  0 I1Cent=   200000004 NGrid=           0
         NMat0=    1 NMatS0=      1 NMatT0=    0 NMatD0=    1 NMtDS0=    0 NMtDT0=    0
 Petite list used in FoFCou.
 Mixing orbitals, IMix= 1 IMixAn=  0 NRI=1 NE=   24 Coef=  7.07106781D-01  7.07106781D-01
 Mixing orbitals, IMix= 1 IMixAn=  0 NRI=1 NE=   24 Coef= -7.07106781D-01  7.07106781D-01
 Initial guess orbital symmetries:
 Alpha Orbitals:
       Occupied  (A') (A') (A') (A") (A') (A') (A") (A') (A') (A')
                 (A") (A') (A') (A') (A') (A") (A') (A") (A') (A')
                 (A") (A') (A") (?A)
       Virtual   (?A) (A") (A') (A') (A") (A') (A") (A') (A') (A')
                 (A") (A") (A') (A') (A") (A') (A") (A') (A') (A')
                 (A') (A') (A") (A") (A') (A') (A") (A') (A") (A")
                 (A") (A') (A") (A') (A") (A') (A') (A") (A') (A")
                 (A') (A') (A') (A') (A") (A') (A') (A") (A") (A')
                 (A') (A") (A') (A') (A") (A') (A') (A") (A') (A")
                 (A') (A') (A") (A') (A") (A") (A') (A') (A") (A')
                 (A") (A") (A') (A') (A") (A') (A') (A") (A') (A')
                 (A") (A') (A") (A") (A') (A') (A") (A') (A") (A')
                 (A") (A') (A") (A") (A") (A') (A") (A') (A') (A')
                 (A') (A") (A') (A") (A') (A') (A") (A') (A') (A')
                 (A")
 Beta  Orbitals:
       Occupied  (A') (A') (A') (A") (A') (A') (A") (A') (A') (A')
                 (A") (A') (A') (A') (A') (A") (A') (A") (A') (A')
                 (A") (A') (A") (?A)
       Virtual   (?A) (A") (A') (A') (A") (A') (A") (A') (A') (A')
                 (A") (A") (A') (A') (A") (A') (A") (A') (A') (A')
                 (A') (A') (A") (A") (A') (A') (A") (A') (A") (A")
                 (A") (A') (A") (A') (A") (A') (A') (A") (A') (A")
                 (A') (A') (A') (A') (A") (A') (A') (A") (A") (A')
                 (A') (A") (A') (A') (A") (A') (A') (A") (A') (A")
                 (A') (A') (A") (A') (A") (A") (A') (A') (A") (A')
                 (A") (A") (A') (A') (A") (A') (A') (A") (A') (A')
                 (A") (A') (A") (A") (A') (A') (A") (A') (A") (A')
                 (A") (A') (A") (A") (A") (A') (A") (A') (A') (A')
                 (A') (A") (A') (A") (A') (A') (A") (A') (A') (A')
                 (A")
 Initial guess <Sx>= 0.0000 <Sy>= 0.0000 <Sz>= 0.0000 <S**2>= 1.0000 S= 0.6180
 Keep R1 and R2 ints in memory in symmetry-blocked form, NReq=63379051.
 Requested convergence on RMS density matrix=1.00D-08 within 128 cycles.
 Requested convergence on MAX density matrix=1.00D-06.
 Requested convergence on             energy=1.00D-06.
 No special actions if energy rises.
 An orbital has undefined symmetry, so N**3 symmetry is turned off.
 Density matrix breaks symmetry, PCut= 1.00D-07
 Density matrix has no symmetry -- integrals replicated.
 Density matrix breaks symmetry, PCut= 1.00D-07
 Density matrix has no symmetry -- integrals replicated.
 Density matrix breaks symmetry, PCut= 1.00D-07
 Density matrix has no symmetry -- integrals replicated.
 Density matrix breaks symmetry, PCut= 1.00D-07
 Density matrix has no symmetry -- integrals replicated.
 Density matrix breaks symmetry, PCut= 1.00D-07
 Density matrix has no symmetry -- integrals replicated.
 Density matrix breaks symmetry, PCut= 1.00D-07
 Density matrix has no symmetry -- integrals replicated.
 Density matrix breaks symmetry, PCut= 1.00D-07
 Density matrix has no symmetry -- integrals replicated.
 Density matrix breaks symmetry, PCut= 1.00D-07
 Density matrix has no symmetry -- integrals replicated.
 Density matrix breaks symmetry, PCut= 1.00D-07
 Density matrix has no symmetry -- integrals replicated.
 Density matrix breaks symmetry, PCut= 1.00D-07
 Density matrix has no symmetry -- integrals replicated.
 Density matrix breaks symmetry, PCut= 1.00D-07
 Density matrix has no symmetry -- integrals replicated.
 Density matrix breaks symmetry, PCut= 1.00D-07
 Density matrix has no symmetry -- integrals replicated.
 Density matrix breaks symmetry, PCut= 1.00D-07
 Density matrix has no symmetry -- integrals replicated.
 Density matrix breaks symmetry, PCut= 1.00D-07
 Density matrix has no symmetry -- integrals replicated.
 Density matrix breaks symmetry, PCut= 1.00D-07
 Density matrix has no symmetry -- integrals replicated.
 Density matrix breaks symmetry, PCut= 1.00D-07
 Density matrix has no symmetry -- integrals replicated.
 Density matrix breaks symmetry, PCut= 1.00D-07
 Density matrix has no symmetry -- integrals replicated.
 Density matrix breaks symmetry, PCut= 1.00D-07
 Density matrix has no symmetry -- integrals replicated.
 Density matrix breaks symmetry, PCut= 1.00D-07
 Density matrix has no symmetry -- integrals replicated.
 Density matrix breaks symmetry, PCut= 1.00D-07
 Density matrix has no symmetry -- integrals replicated.
 SCF Done:  E(UHF) =  -268.337697595     A.U. after   19 cycles
            NFock= 19  Conv=0.46D-08     -V/T= 2.0005
 <Sx>= 0.0000 <Sy>= 0.0000 <Sz>= 0.0000 <S**2>= 0.6864 S= 0.4677
 <L.S>= 0.000000000000E+00
 Annihilation of the first spin contaminant:
 S**2 before annihilation     0.6864,   after     0.0685
 SCF density gives NOpUse=  1 NOpAll=  2.

 **********************************************************************

            Population analysis using the SCF density.

 **********************************************************************

 Orbital symmetries:
 Alpha Orbitals:
       Occupied  (A") (A") (A") (A") (A") (A') (A") (?A) (?A) (?A)
                 (?A) (?A) (?A) (?A) (?A) (?A) (?A) (?A) (?A) (?A)
                 (?A) (?A) (?A) (?A)
       Virtual   (?A) (?A) (?A) (?A) (?A) (?A) (?A) (?A) (?A) (?A)
                 (?A) (?A) (?A) (?A) (?A) (?A) (?A) (?A) (?A) (?A)
                 (?A) (?A) (?A) (?A) (?A) (?A) (?A) (?A) (?A) (?A)
                 (?A) (?A) (?A) (?A) (?A) (?A) (?A) (?A) (?A) (?A)
                 (?A) (?A) (?A) (?A) (?A) (?A) (?A) (?A) (?A) (?A)
                 (?A) (?A) (?A) (?A) (?A) (?A) (?A) (?A) (?A) (?A)
                 (?A) (?A) (?A) (?A) (?A) (?A) (?A) (?A) (?A) (?A)
                 (?A) (?A) (?A) (?A) (?A) (?A) (?A) (?A) (?A) (?A)
                 (?A) (?A) (?A) (?A) (?A) (?A) (?A) (?A) (?A) (?A)
                 (?A) (?A) (?A) (?A) (?A) (?A) (?A) (?A) (A') (A')
                 (A') (?B) (?B) (?B) (?C) (?C) (?C) (?C) (?C) (?C)
                 (?C)
 Beta  Orbitals:
       Occupied  (A") (A") (A") (A") (A") (A') (A") (?A) (?A) (?A)
                 (?A) (?A) (?A) (?A) (?A) (?A) (?A) (?A) (?A) (?A)
                 (?A) (?A) (?A) (?A)
       Virtual   (?A) (?A) (?A) (?A) (?A) (?A) (?A) (?A) (?A) (?A)
                 (?A) (?A) (?A) (?A) (?A) (?A) (?A) (?A) (?A) (?A)
                 (?A) (?A) (?A) (?A) (?A) (?A) (?A) (?A) (?A) (?A)
                 (?A) (?A) (?A) (?A) (?A) (?A) (?A) (?A) (?A) (?A)
                 (?A) (?A) (?A) (?A) (?A) (?A) (?A) (?A) (?A) (?A)
                 (?A) (?A) (?A) (?A) (?A) (?A) (?A) (?A) (?A) (?A)
                 (?A) (?A) (?A) (?A) (?A) (?A) (?A) (?A) (?A) (?A)
                 (?A) (?A) (?A) (?A) (?A) (?A) (?A) (?A) (?A) (?A)
                 (?A) (?A) (?A) (?A) (?A) (?A) (?A) (?A) (?A) (?A)
                 (?A) (?A) (?A) (?A) (?A) (?A) (?A) (?A) (A') (A')
                 (A') (?B) (?B) (?B) (?C) (?C) (?C) (?C) (?C) (?C)
                 (?C)
 Unable to determine electronic state:  an orbital has unidentified symmetry.
 Alpha  occ. eigenvalues --  -11.25168 -11.25017 -11.24916 -11.24778 -11.24183
 Alpha  occ. eigenvalues --  -11.23321 -11.21915  -1.27436  -1.06709  -1.00475
 Alpha  occ. eigenvalues --   -0.84671  -0.78642  -0.77028  -0.69399  -0.64144
 Alpha  occ. eigenvalues --   -0.61561  -0.57799  -0.56733  -0.50552  -0.45963
 Alpha  occ. eigenvalues --   -0.44387  -0.39771  -0.39014  -0.35126
 Alpha virt. eigenvalues --    0.12477   0.25542   0.26363   0.28166   0.29433
 Alpha virt. eigenvalues --    0.30027   0.30847   0.31672   0.34288   0.35981
 Alpha virt. eigenvalues --    0.37347   0.40643   0.41544   0.42231   0.50293
 Alpha virt. eigenvalues --    0.53419   0.56497   0.67043   0.70790   0.74537
 Alpha virt. eigenvalues --    0.75878   0.76593   0.78106   0.82628   0.84299
 Alpha virt. eigenvalues --    0.85901   0.87825   0.90209   0.93886   0.95199
 Alpha virt. eigenvalues --    0.96578   0.97449   1.01212   1.01522   1.04595
 Alpha virt. eigenvalues --    1.06344   1.06922   1.07671   1.11878   1.13764
 Alpha virt. eigenvalues --    1.16555   1.17783   1.22140   1.32905   1.34681
 Alpha virt. eigenvalues --    1.44721   1.49079   1.51486   1.64166   1.68717
 Alpha virt. eigenvalues --    1.71049   1.78986   1.80204   1.90063   1.91149
 Alpha virt. eigenvalues --    1.92391   1.99459   2.03480   2.08187   2.12922
 Alpha virt. eigenvalues --    2.15143   2.18996   2.20352   2.22435   2.24549
 Alpha virt. eigenvalues --    2.30866   2.32038   2.33977   2.40085   2.49848
 Alpha virt. eigenvalues --    2.51235   2.57614   2.60420   2.61207   2.61897
 Alpha virt. eigenvalues --    2.65472   2.68388   2.68839   2.73916   2.74591
 Alpha virt. eigenvalues --    2.75447   2.80001   2.82357   2.84010   2.85786
 Alpha virt. eigenvalues --    2.86965   2.90433   2.96108   2.99968   3.04647
 Alpha virt. eigenvalues --    3.05456   3.10434   3.13267   3.22494   3.26977
 Alpha virt. eigenvalues --    3.29644   3.37387   3.38158   3.58588   3.64378
 Alpha virt. eigenvalues --    3.81487   3.83707   3.83796   3.97980   4.69283
 Alpha virt. eigenvalues --    4.82203   4.83361   4.89867   5.16114   5.17463
 Alpha virt. eigenvalues --    5.25499
  Beta  occ. eigenvalues --  -11.25168 -11.25017 -11.24916 -11.24778 -11.24183
  Beta  occ. eigenvalues --  -11.23321 -11.21915  -1.27436  -1.06709  -1.00475
  Beta  occ. eigenvalues --   -0.84671  -0.78642  -0.77028  -0.69399  -0.64144
  Beta  occ. eigenvalues --   -0.61561  -0.57799  -0.56733  -0.50552  -0.45963
  Beta  occ. eigenvalues --   -0.44387  -0.39771  -0.39014  -0.35126
  Beta virt. eigenvalues --    0.12477   0.25542   0.26363   0.28166   0.29433
  Beta virt. eigenvalues --    0.30027   0.30847   0.31672   0.34288   0.35981
  Beta virt. eigenvalues --    0.37347   0.40643   0.41544   0.42231   0.50293
  Beta virt. eigenvalues --    0.53419   0.56497   0.67043   0.70790   0.74537
  Beta virt. eigenvalues --    0.75878   0.76593   0.78106   0.82628   0.84299
  Beta virt. eigenvalues --    0.85901   0.87825   0.90209   0.93886   0.95199
  Beta virt. eigenvalues --    0.96578   0.97449   1.01212   1.01522   1.04595
  Beta virt. eigenvalues --    1.06344   1.06922   1.07671   1.11878   1.13764
  Beta virt. eigenvalues --    1.16555   1.17783   1.22140   1.32905   1.34681
  Beta virt. eigenvalues --    1.44721   1.49079   1.51486   1.64166   1.68717
  Beta virt. eigenvalues --    1.71049   1.78986   1.80204   1.90063   1.91149
  Beta virt. eigenvalues --    1.92391   1.99459   2.03480   2.08187   2.12922
  Beta virt. eigenvalues --    2.15143   2.18996   2.20352   2.22435   2.24549
  Beta virt. eigenvalues --    2.30866   2.32038   2.33977   2.40085   2.49848
  Beta virt. eigenvalues --    2.51235   2.57614   2.60420   2.61207   2.61897
  Beta virt. eigenvalues --    2.65472   2.68388   2.68839   2.73916   2.74591
  Beta virt. eigenvalues --    2.75447   2.80001   2.82357   2.84010   2.85786
  Beta virt. eigenvalues --    2.86965   2.90433   2.96108   2.99968   3.04647
  Beta virt. eigenvalues --    3.05456   3.10434   3.13267   3.22494   3.26977
  Beta virt. eigenvalues --    3.29644   3.37387   3.38158   3.58588   3.64378
  Beta virt. eigenvalues --    3.81487   3.83707   3.83796   3.97980   4.69283
  Beta virt. eigenvalues --    4.82203   4.83361   4.89867   5.16114   5.17463
  Beta virt. eigenvalues --    5.25499
          Condensed to atoms (all electrons):
               1          2          3          4          5          6
     1  C    5.210953   0.386077   0.380310  -0.181801   0.228101  -0.017940
     2  H    0.386077   0.505818  -0.015909   0.008957  -0.017940  -0.000479
     3  C    0.380310  -0.015909   5.317696   0.349267  -0.181801   0.008957
     4  C   -0.181801   0.008957   0.349267   5.317696   0.380310  -0.015909
     5  C    0.228101  -0.017940  -0.181801   0.380310   5.210953   0.386077
     6  H   -0.017940  -0.000479   0.008957  -0.015909   0.386077   0.505818
     7  C   -0.026282  -0.000399   0.238198   0.238198  -0.026282  -0.000399
     8  H    0.001039   0.000020  -0.015633  -0.015633   0.001039   0.000020
     9  C    0.239664  -0.014307  -0.037015  -0.037015   0.239664  -0.014307
    10  H   -0.020406  -0.001340   0.003573   0.003573  -0.020406  -0.001340
    11  C   -0.045115   0.000254  -0.067687  -0.067687  -0.045115   0.000254
    12  H    0.004772  -0.000029   0.004941  -0.003052  -0.002808   0.000004
    13  H   -0.002808   0.000004  -0.003052   0.004941   0.004772  -0.000029
               7          8          9         10         11         12
     1  C   -0.026282   0.001039   0.239664  -0.020406  -0.045115   0.004772
     2  H   -0.000399   0.000020  -0.014307  -0.001340   0.000254  -0.000029
     3  C    0.238198  -0.015633  -0.037015   0.003573  -0.067687   0.004941
     4  C    0.238198  -0.015633  -0.037015   0.003573  -0.067687  -0.003052
     5  C   -0.026282   0.001039   0.239664  -0.020406  -0.045115  -0.002808
     6  H   -0.000399   0.000020  -0.014307  -0.001340   0.000254   0.000004
     7  C    5.218593   0.392128  -0.068510   0.004245   0.332194  -0.037024
     8  H    0.392128   0.495346   0.004292  -0.000055  -0.022427  -0.000611
     9  C   -0.068510   0.004292   5.240380   0.394303   0.341825  -0.040136
    10  H    0.004245  -0.000055   0.394303   0.518289  -0.022720  -0.000512
    11  C    0.332194  -0.022427   0.341825  -0.022720   4.929529   0.404097
    12  H   -0.037024  -0.000611  -0.040136  -0.000512   0.404097   0.575562
    13  H   -0.037024  -0.000611  -0.040136  -0.000512   0.404097  -0.031058
              13
     1  C   -0.002808
     2  H    0.000004
     3  C   -0.003052
     4  C    0.004941
     5  C    0.004772
     6  H   -0.000029
     7  C   -0.037024
     8  H   -0.000611
     9  C   -0.040136
    10  H   -0.000512
    11  C    0.404097
    12  H   -0.031058
    13  H    0.575562
          Atomic-Atomic Spin Densities.
               1          2          3          4          5          6
     1  C    0.071420  -0.003788   0.041502  -0.034589   0.000000  -0.000048
     2  H   -0.003788  -0.000706  -0.002345   0.002783   0.000048   0.000000
     3  C    0.041502  -0.002345  -1.060300   0.000000   0.034589  -0.002783
     4  C   -0.034589   0.002783   0.000000   1.060300  -0.041502   0.002345
     5  C    0.000000   0.000048   0.034589  -0.041502  -0.071420   0.003788
     6  H   -0.000048   0.000000  -0.002783   0.002345   0.003788   0.000706
     7  C   -0.004478  -0.000294   0.083784  -0.083784   0.004478   0.000294
     8  H   -0.000281  -0.000003  -0.002269   0.002269   0.000281   0.000003
     9  C   -0.013146   0.004171  -0.005523   0.005523   0.013146  -0.004171
    10  H    0.002156  -0.000288  -0.001323   0.001323  -0.002156   0.000288
    11  C    0.001687   0.000117   0.026191  -0.026191  -0.001687  -0.000117
    12  H    0.000060  -0.000010  -0.000776  -0.000330   0.000185  -0.000047
    13  H   -0.000185   0.000047   0.000330   0.000776  -0.000060   0.000010
               7          8          9         10         11         12
     1  C   -0.004478  -0.000281  -0.013146   0.002156   0.001687   0.000060
     2  H   -0.000294  -0.000003   0.004171  -0.000288   0.000117  -0.000010
     3  C    0.083784  -0.002269  -0.005523  -0.001323   0.026191  -0.000776
     4  C   -0.083784   0.002269   0.005523   0.001323  -0.026191  -0.000330
     5  C    0.004478   0.000281   0.013146  -0.002156  -0.001687   0.000185
     6  H    0.000294   0.000003  -0.004171   0.000288  -0.000117  -0.000047
     7  C    0.000000   0.000000  -0.000000   0.000000   0.000000   0.001234
     8  H    0.000000  -0.000000   0.000000   0.000000  -0.000000  -0.000614
     9  C   -0.000000   0.000000  -0.000000  -0.000000  -0.000000  -0.001574
    10  H    0.000000   0.000000  -0.000000   0.000000   0.000000  -0.000129
    11  C    0.000000  -0.000000  -0.000000   0.000000   0.000000   0.001639
    12  H    0.001234  -0.000614  -0.001574  -0.000129   0.001639  -0.001083
    13  H   -0.001234   0.000614   0.001574   0.000129  -0.001639  -0.000000
              13
     1  C   -0.000185
     2  H    0.000047
     3  C    0.000330
     4  C    0.000776
     5  C   -0.000060
     6  H    0.000010
     7  C   -0.001234
     8  H    0.000614
     9  C    0.001574
    10  H    0.000129
    11  C   -0.001639
    12  H   -0.000000
    13  H    0.001083
 Mulliken charges and spin densities:
               1          2
     1  C   -0.156564   0.060309
     2  H    0.149272  -0.000267
     3  C    0.018156  -0.888924
     4  C    0.018156   0.888924
     5  C   -0.156564  -0.060309
     6  H    0.149272   0.000267
     7  C   -0.227632  -0.000000
     8  H    0.161086  -0.000000
     9  C   -0.208703   0.000000
    10  H    0.143307   0.000000
    11  C   -0.141497   0.000000
    12  H    0.125855  -0.001447
    13  H    0.125855   0.001447
 Sum of Mulliken charges =  -0.00000   0.00000
 Mulliken charges and spin densities with hydrogens summed into heavy atoms:
               1          2
     1  C   -0.007292   0.060041
     3  C    0.018156  -0.888924
     4  C    0.018156   0.888924
     5  C   -0.007292  -0.060041
     7  C   -0.066546  -0.000000
     9  C   -0.065396   0.000000
    11  C    0.110214   0.000000
 Electronic spatial extent (au):  <R**2>=            472.3995
 Charge=             -0.0000 electrons
 Dipole moment (field-independent basis, Debye):
    X=              0.9799    Y=             -1.2580    Z=              0.0000  Tot=              1.5946
 Quadrupole moment (field-independent basis, Debye-Ang):
   XX=            -40.9324   YY=            -38.6705   ZZ=            -42.3467
   XY=              2.0897   XZ=              0.0000   YZ=              0.0000
 Traceless Quadrupole moment (field-independent basis, Debye-Ang):
   XX=             -0.2825   YY=              1.9794   ZZ=             -1.6968
   XY=              2.0897   XZ=              0.0000   YZ=              0.0000
 Octapole moment (field-independent basis, Debye-Ang**2):
  XXX=              5.9519  YYY=             -2.9267  ZZZ=              0.0000  XYY=              2.7800
  XXY=             -2.3955  XXZ=              0.0000  XZZ=             -0.0597  YZZ=             -5.5649
  YYZ=              0.0000  XYZ=             -0.0000
 Hexadecapole moment (field-independent basis, Debye-Ang**3):
 XXXX=           -266.1590 YYYY=           -239.8448 ZZZZ=           -135.4045 XXXY=            -10.1682
 XXXZ=              0.0000 YYYX=             -6.3029 YYYZ=             -0.0000 ZZZX=              0.0000
 ZZZY=              0.0000 XXYY=            -85.9323 XXZZ=            -62.2997 YYZZ=            -67.1972
 XXYZ=              0.0000 YYXZ=              0.0000 ZZXY=              2.1439
 N-N= 2.765041811759D+02 E-N=-1.177725910657D+03  KE= 2.682163015756D+02
 Symmetry A'   KE= 1.908701249391D+02
 Symmetry A"   KE= 7.734617663651D+01
 Symmetry A'   SP= 2.736050187997D-15
 Symmetry A"   SP= 5.075854383050D-15
                          Isotropic Fermi Contact Couplings
        Atom                 a.u.       MegaHertz       Gauss      10(-4) cm-1
     1  C(13)              0.01994      11.20799       3.99929       3.73858
     2  H(1)              -0.00029      -0.65679      -0.23436      -0.21908
     3  C(13)             -0.37281    -209.55522     -74.77451     -69.90010
     4  C(13)              0.37281     209.55522      74.77451      69.90010
     5  C(13)             -0.01994     -11.20799      -3.99929      -3.73858
     6  H(1)               0.00029       0.65679       0.23436       0.21908
     7  C(13)              0.00000       0.00000       0.00000       0.00000
     8  H(1)              -0.00000      -0.00000      -0.00000      -0.00000
     9  C(13)             -0.00000      -0.00000      -0.00000      -0.00000
    10  H(1)               0.00000       0.00000       0.00000       0.00000
    11  C(13)              0.00000       0.00000       0.00000       0.00000
    12  H(1)              -0.00069      -1.54071      -0.54976      -0.51393
    13  H(1)               0.00069       1.54071       0.54976       0.51393
 --------------------------------------------------------
       Center         ----  Spin Dipole Couplings  ----
                      3XX-RR        3YY-RR        3ZZ-RR
 --------------------------------------------------------
     1   Atom        0.024825     -0.037621      0.012797
     2   Atom        0.004526     -0.012387      0.007861
     3   Atom       -0.002796     -0.012260      0.015056
     4   Atom        0.002796      0.012260     -0.015056
     5   Atom       -0.024825      0.037621     -0.012797
     6   Atom       -0.004526      0.012387     -0.007861
     7   Atom       -0.000000      0.000000      0.000000
     8   Atom       -0.000000      0.000000     -0.000000
     9   Atom        0.000000     -0.000000     -0.000000
    10   Atom        0.000000     -0.000000      0.000000
    11   Atom       -0.000000     -0.000000      0.000000
    12   Atom        0.003269     -0.000942     -0.002328
    13   Atom       -0.003269      0.000942      0.002328
 --------------------------------------------------------
                        XY            XZ            YZ
 --------------------------------------------------------
     1   Atom       -0.005577      0.011964     -0.027402
     2   Atom       -0.001795     -0.001134      0.000477
     3   Atom        0.349620      0.339055     -0.395114
     4   Atom       -0.349620      0.339055     -0.395114
     5   Atom        0.005577      0.011964     -0.027402
     6   Atom        0.001795     -0.001134      0.000477
     7   Atom        0.000000      0.019408     -0.012732
     8   Atom        0.000000      0.010563      0.016012
     9   Atom        0.000000      0.045744     -0.016278
    10   Atom        0.000000      0.002662     -0.001394
    11   Atom       -0.000000      0.008002      0.000134
    12   Atom       -0.000654      0.002238     -0.000382
    13   Atom        0.000654      0.002238     -0.000382
 --------------------------------------------------------


 ---------------------------------------------------------------------------------
              Anisotropic Spin Dipole Couplings in Principal Axis System
 ---------------------------------------------------------------------------------

       Atom             a.u.   MegaHertz   Gauss  10(-4) cm-1        Axes

              Baa    -0.0496    -6.662    -2.377    -2.222  0.0041  0.9160  0.4012
     1 C(13)  Bbb     0.0116     1.560     0.557     0.520  0.7070  0.2810 -0.6489
              Bcc     0.0380     5.102     1.821     1.702  0.7072 -0.2863  0.6465
 
              Baa    -0.0126    -6.713    -2.395    -2.239  0.1032  0.9945 -0.0175
     2 H(1)   Bbb     0.0043     2.306     0.823     0.769  0.9445 -0.0924  0.3153
              Bcc     0.0083     4.407     1.572     1.470 -0.3119  0.0490  0.9488
 
              Baa    -0.7232   -97.047   -34.629   -32.371 -0.5601  0.5955  0.5759
     3 C(13)  Bbb     0.3264    43.806    15.631    14.612  0.8284  0.4105  0.3811
              Bcc     0.3968    53.241    18.998    17.759  0.0095 -0.6905  0.7232
 
              Baa    -0.3968   -53.241   -18.998   -17.759 -0.0095  0.6905  0.7232
     4 C(13)  Bbb    -0.3264   -43.806   -15.631   -14.612  0.8284  0.4105 -0.3811
              Bcc     0.7232    97.047    34.629    32.371 -0.5601  0.5955 -0.5759
 
              Baa    -0.0380    -5.102    -1.821    -1.702  0.7072 -0.2863 -0.6465
     5 C(13)  Bbb    -0.0116    -1.560    -0.557    -0.520  0.7070  0.2810  0.6489
              Bcc     0.0496     6.662     2.377     2.222  0.0041  0.9160 -0.4012
 
              Baa    -0.0083    -4.407    -1.572    -1.470  0.3119 -0.0490  0.9488
     6 H(1)   Bbb    -0.0043    -2.306    -0.823    -0.769  0.9445 -0.0924 -0.3153
              Bcc     0.0126     6.713     2.395     2.239  0.1032  0.9945  0.0175
 
              Baa    -0.0232    -3.115    -1.111    -1.039 -0.5912  0.3879  0.7071
     7 C(13)  Bbb     0.0000     0.000     0.000     0.000  0.5485  0.8361  0.0000
              Bcc     0.0232     3.115     1.111     1.039  0.5912 -0.3879  0.7071
 
              Baa    -0.0192   -10.235    -3.652    -3.414 -0.3894 -0.5902  0.7071
     8 H(1)   Bbb    -0.0000    -0.000    -0.000    -0.000  0.8347 -0.5507  0.0000
              Bcc     0.0192    10.235     3.652     3.414  0.3894  0.5902  0.7071
 
              Baa    -0.0486    -6.515    -2.325    -2.173 -0.6662  0.2371  0.7071
     9 C(13)  Bbb    -0.0000    -0.000    -0.000    -0.000  0.3353  0.9421 -0.0000
              Bcc     0.0486     6.515     2.325     2.173  0.6662 -0.2371  0.7071
 
              Baa    -0.0030    -1.603    -0.572    -0.535 -0.6264  0.3280  0.7071
    10 H(1)   Bbb    -0.0000    -0.000    -0.000    -0.000  0.4638  0.8859 -0.0000
              Bcc     0.0030     1.603     0.572     0.535  0.6264 -0.3280  0.7071
 
              Baa    -0.0080    -1.074    -0.383    -0.358 -0.7070 -0.0118  0.7071
    11 C(13)  Bbb    -0.0000    -0.000    -0.000    -0.000 -0.0167  0.9999  0.0000
              Bcc     0.0080     1.074     0.383     0.358  0.7070  0.0118  0.7071
 
              Baa    -0.0031    -1.666    -0.594    -0.556 -0.3235  0.0685  0.9438
    12 H(1)   Bbb    -0.0010    -0.555    -0.198    -0.185  0.1588  0.9872 -0.0172
              Bcc     0.0042     2.221     0.793     0.741  0.9328 -0.1443  0.3302
 
              Baa    -0.0042    -2.221    -0.793    -0.741  0.9328 -0.1443 -0.3302
    13 H(1)   Bbb     0.0010     0.555     0.198     0.185  0.1588  0.9872  0.0172
              Bcc     0.0031     1.666     0.594     0.556  0.3235 -0.0685  0.9438
 

 ---------------------------------------------------------------------------------

 ******************************Gaussian NBO Version 3.1******************************
             N A T U R A L   A T O M I C   O R B I T A L   A N D
          N A T U R A L   B O N D   O R B I T A L   A N A L Y S I S
 ******************************Gaussian NBO Version 3.1******************************

       /RESON  / : Allow strongly delocalized NBO set
       /DMNAO  / : Print the NAO density matrix
       /BNDIDX / : Print bond indices based on the NAO density matrix
       /MULORB / : Print Mulliken populations by orbital and atom

 Analyzing the SCF density

 Job title: M0001                                                           

 Storage needed:     55330 in NPA,     73489 in NBO (2147482673 available)


 Input atomic orbitals, gross Mulliken populations:

  AO  Atom No lang  Mulliken Population    Atom No      Total
 -------------------------------------------------------------------------------
   1    C  1  S        1.9971149
   2    C  1  S        0.6363815
   3    C  1  px       0.6781652
   4    C  1  py       0.6525592
   5    C  1  pz       0.6646843
   6    C  1  S        0.5944269
   7    C  1  px       0.3287913
   8    C  1  py       0.2951085
   9    C  1  pz       0.2391969
  10    C  1  dxx      0.0026186
  11    C  1  dxz      0.0182282
  12    C  1  dzz      0.0188336
  13    C  1  dxy      0.0052253
  14    C  1  dyy      0.0117427
  15    C  1  dyz      0.0134868
                                             C  1      6.1565641
  16    H  2  S        0.5274487
  17    H  2  S        0.3092236
  18    H  2  px       0.0035805
  19    H  2  py       0.0046443
  20    H  2  pz       0.0058304
                                             H  2      0.8507276
  21    C  3  S        1.9972713
  22    C  3  S        0.6565799
  23    C  3  px       0.5923417
  24    C  3  py       0.6091276
  25    C  3  pz       0.7325907
  26    C  3  S        0.6028032
  27    C  3  px       0.2671905
  28    C  3  py       0.2371647
  29    C  3  pz       0.2198958
  30    C  3  dxx      0.0044556
  31    C  3  dxz      0.0175840
  32    C  3  dzz      0.0140882
  33    C  3  dxy      0.0072015
  34    C  3  dyy      0.0140805
  35    C  3  dyz      0.0094694
                                             C  3      5.9818445
  36    C  4  S        1.9972713
  37    C  4  S        0.6565799
  38    C  4  px       0.5923417
  39    C  4  py       0.6091276
  40    C  4  pz       0.7325907
  41    C  4  S        0.6028032
  42    C  4  px       0.2671905
  43    C  4  py       0.2371647
  44    C  4  pz       0.2198958
  45    C  4  dxx      0.0044556
  46    C  4  dxz      0.0175840
  47    C  4  dzz      0.0140882
  48    C  4  dxy      0.0072015
  49    C  4  dyy      0.0140805
  50    C  4  dyz      0.0094694
                                             C  4      5.9818445
  51    C  5  S        1.9971149
  52    C  5  S        0.6363815
  53    C  5  px       0.6781652
  54    C  5  py       0.6525592
  55    C  5  pz       0.6646843
  56    C  5  S        0.5944269
  57    C  5  px       0.3287913
  58    C  5  py       0.2951085
  59    C  5  pz       0.2391969
  60    C  5  dxx      0.0026186
  61    C  5  dxz      0.0182282
  62    C  5  dzz      0.0188336
  63    C  5  dxy      0.0052253
  64    C  5  dyy      0.0117427
  65    C  5  dyz      0.0134868
                                             C  5      6.1565641
  66    H  6  S        0.5274487
  67    H  6  S        0.3092236
  68    H  6  px       0.0035805
  69    H  6  py       0.0046443
  70    H  6  pz       0.0058304
                                             H  6      0.8507276
  71    C  7  S        1.9969856
  72    C  7  S        0.6437182
  73    C  7  px       0.6423928
  74    C  7  py       0.7134720
  75    C  7  pz       0.6295370
  76    C  7  S        0.6146134
  77    C  7  px       0.2014300
  78    C  7  py       0.3450061
  79    C  7  pz       0.3751535
  80    C  7  dxx      0.0145629
  81    C  7  dxz      0.0250029
  82    C  7  dzz     -0.0085468
  83    C  7  dxy      0.0161162
  84    C  7  dyy      0.0149203
  85    C  7  dyz      0.0032679
                                             C  7      6.2276320
  86    H  8  S        0.5271392
  87    H  8  S        0.2980122
  88    H  8  px       0.0018145
  89    H  8  py       0.0095373
  90    H  8  pz       0.0024103
                                             H  8      0.8389136
  91    C  9  S        1.9970264
  92    C  9  S        0.6347240
  93    C  9  px       0.6407437
  94    C  9  py       0.7022907
  95    C  9  pz       0.6484952
  96    C  9  S        0.6172013
  97    C  9  px       0.1864161
  98    C  9  py       0.3733171
  99    C  9  pz       0.3438312
 100    C  9  dxx      0.0196859
 101    C  9  dxz      0.0205012
 102    C  9  dzz     -0.0077350
 103    C  9  dxy      0.0135415
 104    C  9  dyy      0.0155742
 105    C  9  dyz      0.0030896
                                             C  9      6.2087031
 106    H 10  S        0.5299896
 107    H 10  S        0.3133898
 108    H 10  px       0.0023803
 109    H 10  py       0.0085487
 110    H 10  pz       0.0023842
                                             H 10      0.8566926
 111    C 11  S        1.9969414
 112    C 11  S        0.6395815
 113    C 11  px       0.6878628
 114    C 11  py       0.6446367
 115    C 11  pz       0.6878124
 116    C 11  S        0.5731528
 117    C 11  px       0.2237417
 118    C 11  py       0.2560003
 119    C 11  pz       0.3766814
 120    C 11  dxx      0.0067216
 121    C 11  dxz      0.0076842
 122    C 11  dzz      0.0058394
 123    C 11  dxy      0.0151774
 124    C 11  dyy      0.0166384
 125    C 11  dyz      0.0030249
                                             C 11      6.1414970
 126    H 12  S        0.5302089
 127    H 12  S        0.3313409
 128    H 12  px       0.0040676
 129    H 12  py       0.0017330
 130    H 12  pz       0.0067943
                                             H 12      0.8741447
 131    H 13  S        0.5302089
 132    H 13  S        0.3313409
 133    H 13  px       0.0040676
 134    H 13  py       0.0017330
 135    H 13  pz       0.0067943
                                             H 13      0.8741447

 Total number of electrons:   48.000000


 Mayer-Mulliken atom-atom bond order matrix:                                   

     Atom    1       2       3       4       5       6       7       8       9
     ---- ------  ------  ------  ------  ------  ------  ------  ------  ------
   1.  C  0.0000  0.9517  0.9737 -0.0375  0.9318  0.0019  0.0069  0.0038  0.9230
   2.  H  0.9517  0.0000 -0.0019  0.0049  0.0019  0.0004  0.0032  0.0000 -0.0030
   3.  C  0.9737 -0.0019  0.0000  1.1757 -0.0375  0.0049  0.9314 -0.0036  0.0063
   4.  C -0.0375  0.0049  1.1757  0.0000  0.9737 -0.0019  0.9314 -0.0036  0.0063
   5.  C  0.9318  0.0019 -0.0375  0.9737  0.0000  0.9517  0.0069  0.0038  0.9230
   6.  H  0.0019  0.0004  0.0049 -0.0019  0.9517  0.0000  0.0032  0.0000 -0.0030
   7.  C  0.0069  0.0032  0.9314  0.9314  0.0069  0.0032  0.0000  0.9502  0.0120
   8.  H  0.0038  0.0000 -0.0036 -0.0036  0.0038  0.0000  0.9502  0.0000  0.0048
   9.  C  0.9230 -0.0030  0.0063  0.0063  0.9230 -0.0030  0.0120  0.0048  0.0000
  10.  H -0.0063  0.0000  0.0052  0.0052 -0.0063  0.0000  0.0050  0.0007  0.9608
  11.  C -0.0100  0.0008 -0.0188 -0.0188 -0.0100  0.0008  0.9516 -0.0058  0.9581
  12.  H  0.0075  0.0002  0.0063  0.0008  0.0014  0.0000 -0.0133 -0.0001 -0.0135
  13.  H  0.0014  0.0000  0.0008  0.0063  0.0075  0.0002 -0.0133 -0.0001 -0.0135

     Atom   10      11      12      13
     ---- ------  ------  ------  ------
   1.  C -0.0063 -0.0100  0.0075  0.0014
   2.  H  0.0000  0.0008  0.0002  0.0000
   3.  C  0.0052 -0.0188  0.0063  0.0008
   4.  C  0.0052 -0.0188  0.0008  0.0063
   5.  C -0.0063 -0.0100  0.0014  0.0075
   6.  H  0.0000  0.0008  0.0000  0.0002
   7.  C  0.0050  0.9516 -0.0133 -0.0133
   8.  H  0.0007 -0.0058 -0.0001 -0.0001
   9.  C  0.9608  0.9581 -0.0135 -0.0135
  10.  H  0.0000 -0.0057 -0.0001 -0.0001
  11.  C -0.0057  0.0000  0.9665  0.9665
  12.  H -0.0001  0.9665  0.0000 -0.0100
  13.  H -0.0001  0.9665 -0.0100  0.0000


 Mayer-Mulliken valencies by atom:                                             

     Atom    1
     ---- ------
   1.  C  3.7479
   2.  H  0.9581
   3.  C  3.0424
   4.  C  3.0424
   5.  C  3.7479
   6.  H  0.9581
   7.  C  3.7753
   8.  H  0.9502
   9.  C  3.7614
  10.  H  0.9585
  11.  C  3.7751
  12.  H  0.9457
  13.  H  0.9457


 NATURAL POPULATIONS:  Natural atomic orbital occupancies 
                                                          
   NAO  Atom  No  lang   Type(AO)    Occupancy
 --------------------------------------------
     1    C    1  S      Cor( 1S)     1.99910
     2    C    1  S      Val( 2S)     0.99248
     3    C    1  S      Ryd( 3S)     0.00204
     4    C    1  S      Ryd( 4S)     0.00004
     5    C    1  px     Val( 2p)     1.11214
     6    C    1  px     Ryd( 3p)     0.00361
     7    C    1  py     Val( 2p)     1.07963
     8    C    1  py     Ryd( 3p)     0.00566
     9    C    1  pz     Val( 2p)     1.07147
    10    C    1  pz     Ryd( 3p)     0.00687
    11    C    1  dxy    Ryd( 3d)     0.00049
    12    C    1  dxz    Ryd( 3d)     0.00151
    13    C    1  dyz    Ryd( 3d)     0.00156
    14    C    1  dx2y2  Ryd( 3d)     0.00143
    15    C    1  dz2    Ryd( 3d)     0.00199

    16    H    2  S      Val( 1S)     0.74672
    17    H    2  S      Ryd( 2S)     0.00081
    18    H    2  px     Ryd( 2p)     0.00018
    19    H    2  py     Ryd( 2p)     0.00028
    20    H    2  pz     Ryd( 2p)     0.00035

    21    C    3  S      Cor( 1S)     1.99804
    22    C    3  S      Val( 2S)     1.03058
    23    C    3  S      Ryd( 3S)     0.00091
    24    C    3  S      Ryd( 4S)     0.00002
    25    C    3  px     Val( 2p)     0.92109
    26    C    3  px     Ryd( 3p)     0.00375
    27    C    3  py     Val( 2p)     0.91396
    28    C    3  py     Ryd( 3p)     0.00428
    29    C    3  pz     Val( 2p)     1.07585
    30    C    3  pz     Ryd( 3p)     0.00394
    31    C    3  dxy    Ryd( 3d)     0.00100
    32    C    3  dxz    Ryd( 3d)     0.00340
    33    C    3  dyz    Ryd( 3d)     0.00155
    34    C    3  dx2y2  Ryd( 3d)     0.00281
    35    C    3  dz2    Ryd( 3d)     0.00359

    36    C    4  S      Cor( 1S)     1.99804
    37    C    4  S      Val( 2S)     1.03058
    38    C    4  S      Ryd( 3S)     0.00091
    39    C    4  S      Ryd( 4S)     0.00002
    40    C    4  px     Val( 2p)     0.92109
    41    C    4  px     Ryd( 3p)     0.00375
    42    C    4  py     Val( 2p)     0.91396
    43    C    4  py     Ryd( 3p)     0.00428
    44    C    4  pz     Val( 2p)     1.07585
    45    C    4  pz     Ryd( 3p)     0.00394
    46    C    4  dxy    Ryd( 3d)     0.00100
    47    C    4  dxz    Ryd( 3d)     0.00340
    48    C    4  dyz    Ryd( 3d)     0.00155
    49    C    4  dx2y2  Ryd( 3d)     0.00281
    50    C    4  dz2    Ryd( 3d)     0.00359

    51    C    5  S      Cor( 1S)     1.99910
    52    C    5  S      Val( 2S)     0.99248
    53    C    5  S      Ryd( 3S)     0.00204
    54    C    5  S      Ryd( 4S)     0.00004
    55    C    5  px     Val( 2p)     1.11214
    56    C    5  px     Ryd( 3p)     0.00361
    57    C    5  py     Val( 2p)     1.07963
    58    C    5  py     Ryd( 3p)     0.00566
    59    C    5  pz     Val( 2p)     1.07147
    60    C    5  pz     Ryd( 3p)     0.00687
    61    C    5  dxy    Ryd( 3d)     0.00049
    62    C    5  dxz    Ryd( 3d)     0.00151
    63    C    5  dyz    Ryd( 3d)     0.00156
    64    C    5  dx2y2  Ryd( 3d)     0.00143
    65    C    5  dz2    Ryd( 3d)     0.00199

    66    H    6  S      Val( 1S)     0.74672
    67    H    6  S      Ryd( 2S)     0.00081
    68    H    6  px     Ryd( 2p)     0.00018
    69    H    6  py     Ryd( 2p)     0.00028
    70    H    6  pz     Ryd( 2p)     0.00035

    71    C    7  S      Cor( 1S)     1.99918
    72    C    7  S      Val( 2S)     0.99992
    73    C    7  S      Ryd( 3S)     0.00290
    74    C    7  S      Ryd( 4S)     0.00005
    75    C    7  px     Val( 2p)     0.97413
    76    C    7  px     Ryd( 3p)     0.00644
    77    C    7  py     Val( 2p)     1.20976
    78    C    7  py     Ryd( 3p)     0.00631
    79    C    7  pz     Val( 2p)     1.10249
    80    C    7  pz     Ryd( 3p)     0.00139
    81    C    7  dxy    Ryd( 3d)     0.00146
    82    C    7  dxz    Ryd( 3d)     0.00149
    83    C    7  dyz    Ryd( 3d)     0.00032
    84    C    7  dx2y2  Ryd( 3d)     0.00116
    85    C    7  dz2    Ryd( 3d)     0.00123

    86    H    8  S      Val( 1S)     0.73410
    87    H    8  S      Ryd( 2S)     0.00068
    88    H    8  px     Ryd( 2p)     0.00005
    89    H    8  py     Ryd( 2p)     0.00068
    90    H    8  pz     Ryd( 2p)     0.00008

    91    C    9  S      Cor( 1S)     1.99925
    92    C    9  S      Val( 2S)     0.97585
    93    C    9  S      Ryd( 3S)     0.00191
    94    C    9  S      Ryd( 4S)     0.00003
    95    C    9  px     Val( 2p)     0.97134
    96    C    9  px     Ryd( 3p)     0.00424
    97    C    9  py     Val( 2p)     1.18840
    98    C    9  py     Ryd( 3p)     0.00546
    99    C    9  pz     Val( 2p)     1.08028
   100    C    9  pz     Ryd( 3p)     0.00172
   101    C    9  dxy    Ryd( 3d)     0.00140
   102    C    9  dxz    Ryd( 3d)     0.00199
   103    C    9  dyz    Ryd( 3d)     0.00027
   104    C    9  dx2y2  Ryd( 3d)     0.00184
   105    C    9  dz2    Ryd( 3d)     0.00109

   106    H   10  S      Val( 1S)     0.74881
   107    H   10  S      Ryd( 2S)     0.00080
   108    H   10  px     Ryd( 2p)     0.00010
   109    H   10  py     Ryd( 2p)     0.00062
   110    H   10  pz     Ryd( 2p)     0.00007

   111    C   11  S      Cor( 1S)     1.99929
   112    C   11  S      Val( 2S)     1.04135
   113    C   11  S      Ryd( 3S)     0.00072
   114    C   11  S      Ryd( 4S)     0.00002
   115    C   11  px     Val( 2p)     1.14315
   116    C   11  px     Ryd( 3p)     0.00282
   117    C   11  py     Val( 2p)     1.01419
   118    C   11  py     Ryd( 3p)     0.00247
   119    C   11  pz     Val( 2p)     1.23733
   120    C   11  pz     Ryd( 3p)     0.00278
   121    C   11  dxy    Ryd( 3d)     0.00170
   122    C   11  dxz    Ryd( 3d)     0.00187
   123    C   11  dyz    Ryd( 3d)     0.00026
   124    C   11  dx2y2  Ryd( 3d)     0.00035
   125    C   11  dz2    Ryd( 3d)     0.00136

   126    H   12  S      Val( 1S)     0.76554
   127    H   12  S      Ryd( 2S)     0.00109
   128    H   12  px     Ryd( 2p)     0.00023
   129    H   12  py     Ryd( 2p)     0.00006
   130    H   12  pz     Ryd( 2p)     0.00051

   131    H   13  S      Val( 1S)     0.76554
   132    H   13  S      Ryd( 2S)     0.00109
   133    H   13  px     Ryd( 2p)     0.00023
   134    H   13  py     Ryd( 2p)     0.00006
   135    H   13  pz     Ryd( 2p)     0.00051

 WARNING:  1 low occupancy (<1.9990e) core orbital  found on  C    3
           1 low occupancy (<1.9990e) core orbital  found on  C    4


 Summary of Natural Population Analysis:                  
                                                          
                                       Natural Population 
                Natural  -----------------------------------------------
    Atom  No    Charge         Core      Valence    Rydberg      Total
 -----------------------------------------------------------------------
      C    1   -0.28000      1.99910     4.25571    0.02519     6.28000
      H    2    0.25166      0.00000     0.74672    0.00162     0.74834
      C    3    0.03524      1.99804     3.94148    0.02525     5.96476
      C    4    0.03524      1.99804     3.94148    0.02525     5.96476
      C    5   -0.28000      1.99910     4.25571    0.02519     6.28000
      H    6    0.25166      0.00000     0.74672    0.00162     0.74834
      C    7   -0.30824      1.99918     4.28631    0.02276     6.30824
      H    8    0.26441      0.00000     0.73410    0.00149     0.73559
      C    9   -0.23506      1.99925     4.21586    0.01995     6.23506
      H   10    0.24959      0.00000     0.74881    0.00159     0.75041
      C   11   -0.44966      1.99929     4.43602    0.01435     6.44966
      H   12    0.23258      0.00000     0.76554    0.00188     0.76742
      H   13    0.23258      0.00000     0.76554    0.00188     0.76742
 =======================================================================
   * Total *    0.00000     13.99199    33.84000    0.16801    48.00000

                                 Natural Population      
 --------------------------------------------------------
   Core                      13.99199 ( 99.9428% of  14)
   Valence                   33.84000 ( 99.5294% of  34)
   Natural Minimal Basis     47.83199 ( 99.6500% of  48)
   Natural Rydberg Basis      0.16801 (  0.3500% of  48)
 --------------------------------------------------------

    Atom  No          Natural Electron Configuration
 ----------------------------------------------------------------------------
      C    1      [core]2S( 0.99)2p( 3.26)3p( 0.02)3d( 0.01)
      H    2            1S( 0.75)
      C    3      [core]2S( 1.03)2p( 2.91)3p( 0.01)3d( 0.01)
      C    4      [core]2S( 1.03)2p( 2.91)3p( 0.01)3d( 0.01)
      C    5      [core]2S( 0.99)2p( 3.26)3p( 0.02)3d( 0.01)
      H    6            1S( 0.75)
      C    7      [core]2S( 1.00)2p( 3.29)3p( 0.01)3d( 0.01)
      H    8            1S( 0.73)
      C    9      [core]2S( 0.98)2p( 3.24)3p( 0.01)3d( 0.01)
      H   10            1S( 0.75)
      C   11      [core]2S( 1.04)2p( 3.39)3p( 0.01)3d( 0.01)
      H   12            1S( 0.77)
      H   13            1S( 0.77)


 Wiberg bond index matrix in the NAO basis:                                    

     Atom    1       2       3       4       5       6       7       8       9
     ---- ------  ------  ------  ------  ------  ------  ------  ------  ------
   1.  C  0.0000  0.8991  0.9752  0.0260  0.9760  0.0096  0.0164  0.0042  0.9596
   2.  H  0.8991  0.0000  0.0051  0.0089  0.0096  0.0003  0.0027  0.0001  0.0068
   3.  C  0.9752  0.0051  0.0000  1.2618  0.0260  0.0089  0.9601  0.0056  0.0198
   4.  C  0.0260  0.0089  1.2618  0.0000  0.9752  0.0051  0.9601  0.0056  0.0198
   5.  C  0.9760  0.0096  0.0260  0.9752  0.0000  0.8991  0.0164  0.0042  0.9596
   6.  H  0.0096  0.0003  0.0089  0.0051  0.8991  0.0000  0.0027  0.0001  0.0068
   7.  C  0.0164  0.0027  0.9601  0.9601  0.0164  0.0027  0.0000  0.8949  0.0063
   8.  H  0.0042  0.0001  0.0056  0.0056  0.0042  0.0001  0.8949  0.0000  0.0069
   9.  C  0.9596  0.0068  0.0198  0.0198  0.9596  0.0068  0.0063  0.0069  0.0000
  10.  H  0.0021  0.0005  0.0070  0.0070  0.0021  0.0005  0.0074  0.0001  0.9092
  11.  C  0.0105  0.0012  0.0117  0.0117  0.0105  0.0012  1.0045  0.0022  1.0064
  12.  H  0.0112  0.0001  0.0104  0.0012  0.0019  0.0000  0.0020  0.0001  0.0022
  13.  H  0.0019  0.0000  0.0012  0.0104  0.0112  0.0001  0.0020  0.0001  0.0022

     Atom   10      11      12      13
     ---- ------  ------  ------  ------
   1.  C  0.0021  0.0105  0.0112  0.0019
   2.  H  0.0005  0.0012  0.0001  0.0000
   3.  C  0.0070  0.0117  0.0104  0.0012
   4.  C  0.0070  0.0117  0.0012  0.0104
   5.  C  0.0021  0.0105  0.0019  0.0112
   6.  H  0.0005  0.0012  0.0000  0.0001
   7.  C  0.0074  1.0045  0.0020  0.0020
   8.  H  0.0001  0.0022  0.0001  0.0001
   9.  C  0.9092  1.0064  0.0022  0.0022
  10.  H  0.0000  0.0021  0.0001  0.0001
  11.  C  0.0021  0.0000  0.9171  0.9171
  12.  H  0.0001  0.9171  0.0000  0.0003
  13.  H  0.0001  0.9171  0.0003  0.0000


 Wiberg bond index, Totals by atom:                                            

     Atom    1
     ---- ------
   1.  C  3.8918
   2.  H  0.9345
   3.  C  3.2929
   4.  C  3.2929
   5.  C  3.8918
   6.  H  0.9345
   7.  C  3.8756
   8.  H  0.9241
   9.  C  3.9056
  10.  H  0.9382
  11.  C  3.8962
  12.  H  0.9467
  13.  H  0.9467


 Atom-atom overlap-weighted NAO bond order:                                    

     Atom    1       2       3       4       5       6       7       8       9
     ---- ------  ------  ------  ------  ------  ------  ------  ------  ------
   1.  C  0.0000  0.7810  0.8100  0.0325  0.7715  0.0071 -0.0130  0.0023  0.7734
   2.  H  0.7810  0.0000  0.0083  0.0099  0.0071 -0.0007  0.0009  0.0000  0.0096
   3.  C  0.8100  0.0083  0.0000  1.0029  0.0325  0.0099  0.8108  0.0079 -0.0054
   4.  C  0.0325  0.0099  1.0029  0.0000  0.8100  0.0083  0.8108  0.0079 -0.0054
   5.  C  0.7715  0.0071  0.0325  0.8100  0.0000  0.7810 -0.0130  0.0023  0.7734
   6.  H  0.0071 -0.0007  0.0099  0.0083  0.7810  0.0000  0.0009  0.0000  0.0096
   7.  C -0.0130  0.0009  0.8108  0.8108 -0.0130  0.0009  0.0000  0.7815 -0.0139
   8.  H  0.0023  0.0000  0.0079  0.0079  0.0023  0.0000  0.7815  0.0000  0.0048
   9.  C  0.7734  0.0096 -0.0054 -0.0054  0.7734  0.0096 -0.0139  0.0048  0.0000
  10.  H  0.0064 -0.0021  0.0050  0.0050  0.0064 -0.0021  0.0053 -0.0000  0.7815
  11.  C -0.0125  0.0013 -0.0207 -0.0207 -0.0125  0.0013  0.8343  0.0076  0.8387
  12.  H  0.0047 -0.0000  0.0043 -0.0034 -0.0037  0.0000  0.0007 -0.0010  0.0004
  13.  H -0.0037  0.0000 -0.0034  0.0043  0.0047 -0.0000  0.0007 -0.0010  0.0004

     Atom   10      11      12      13
     ---- ------  ------  ------  ------
   1.  C  0.0064 -0.0125  0.0047 -0.0037
   2.  H -0.0021  0.0013 -0.0000  0.0000
   3.  C  0.0050 -0.0207  0.0043 -0.0034
   4.  C  0.0050 -0.0207 -0.0034  0.0043
   5.  C  0.0064 -0.0125 -0.0037  0.0047
   6.  H -0.0021  0.0013  0.0000 -0.0000
   7.  C  0.0053  0.8343  0.0007  0.0007
   8.  H -0.0000  0.0076 -0.0010 -0.0010
   9.  C  0.7815  0.8387  0.0004  0.0004
  10.  H  0.0000  0.0066 -0.0011 -0.0011
  11.  C  0.0066  0.0000  0.7641  0.7641
  12.  H -0.0011  0.7641  0.0000 -0.0015
  13.  H -0.0011  0.7641 -0.0015  0.0000


 Atom-atom overlap-weighted NAO bond order, Totals by atom:                    

     Atom    1
     ---- ------
   1.  C  3.1595
   2.  H  0.8153
   3.  C  2.6620
   4.  C  2.6620
   5.  C  3.1595
   6.  H  0.8153
   7.  C  3.2059
   8.  H  0.8122
   9.  C  3.1671
  10.  H  0.8096
  11.  C  3.1517
  12.  H  0.7634
  13.  H  0.7634


 MO bond order:                                                                

     Atom    1       2       3       4       5       6       7       8       9
     ---- ------  ------  ------  ------  ------  ------  ------  ------  ------
   1.  C  0.0000  0.2739  0.2909 -0.0181 -0.3877  0.1301 -0.0595  0.0737  1.1525
   2.  H  0.2739  0.0000 -0.0494  0.0131  0.0944 -0.0120  0.0167  0.0061 -0.0158
   3.  C  0.2909 -0.0494  0.0000 -0.2322 -0.1554 -0.0519  1.2263  0.0112 -0.1013
   4.  C -0.0181  0.0131 -0.2322  0.0000 -0.3865  0.0094 -1.4964  0.0547 -0.1569
   5.  C -0.3877  0.0944 -0.1554 -0.3865  0.0000 -0.7811  0.0150  0.0611 -0.6233
   6.  H  0.1301 -0.0120 -0.0519  0.0094 -0.7811  0.0000 -0.0631  0.0036  0.0249
   7.  C -0.0595  0.0167  1.2263 -1.4964  0.0150 -0.0631  0.0000  1.3822 -0.1258
   8.  H  0.0737  0.0061  0.0112  0.0547  0.0611  0.0036  1.3822  0.0000  0.1144
   9.  C  1.1525 -0.0158 -0.1013 -0.1569 -0.6233  0.0249 -0.1258  0.1144  0.0000
  10.  H -0.0028 -0.0170  0.0033 -0.0261 -0.0037 -0.0171  0.0642 -0.0060  0.0499
  11.  C -0.0396 -0.0339  0.0013  0.0048 -0.0812 -0.0198  0.9307  0.0397 -0.9983
  12.  H  0.0794 -0.0040  0.1484 -0.0279 -0.0060  0.0054  0.0037  0.0009  0.0203
  13.  H -0.0191  0.0047 -0.0539  0.1210  0.0782 -0.0045  0.0676  0.0012  0.0845

     Atom   10      11      12      13
     ---- ------  ------  ------  ------
   1.  C -0.0028 -0.0396  0.0794 -0.0191
   2.  H -0.0170 -0.0339 -0.0040  0.0047
   3.  C  0.0033  0.0013  0.1484 -0.0539
   4.  C -0.0261  0.0048 -0.0279  0.1210
   5.  C -0.0037 -0.0812 -0.0060  0.0782
   6.  H -0.0171 -0.0198  0.0054 -0.0045
   7.  C  0.0642  0.9307  0.0037  0.0676
   8.  H -0.0060  0.0397  0.0009  0.0012
   9.  C  0.0499 -0.9983  0.0203  0.0845
  10.  H  0.0000 -0.0266 -0.0014 -0.0011
  11.  C -0.0266  0.0000  0.3570  1.6217
  12.  H -0.0014  0.3570  0.0000  0.0330
  13.  H -0.0011  1.6217  0.0330  0.0000


 MO atomic valencies:                                                          

     Atom    1
     ---- ------
   1.  C  1.4736
   2.  H  0.2769
   3.  C  1.0374
   4.  C -2.1411
   5.  C -2.1762
   6.  H -0.7763
   7.  C  1.9616
   8.  H  1.7429
   9.  C -0.5748
  10.  H  0.0156
  11.  C  1.7557
  12.  H  0.6087
  13.  H  1.9333


 ***************************************************
 *******         Alpha spin orbitals         *******
 ***************************************************


 Input atomic orbitals, gross Mulliken populations:

  AO  Atom No lang  Mulliken Population    Atom No      Total
 -------------------------------------------------------------------------------
   1    C  1  S        0.9985672
   2    C  1  S        0.3192270
   3    C  1  px       0.3431951
   4    C  1  py       0.3267624
   5    C  1  pz       0.3325023
   6    C  1  S        0.3029708
   7    C  1  px       0.1692091
   8    C  1  py       0.1590967
   9    C  1  pz       0.1230044
  10    C  1  dxx      0.0013360
  11    C  1  dxz      0.0086581
  12    C  1  dzz      0.0091722
  13    C  1  dxy      0.0021062
  14    C  1  dyy      0.0058279
  15    C  1  dyz      0.0068008
                                             C  1      3.1084364
  16    H  2  S        0.2634704
  17    H  2  S        0.1547325
  18    H  2  px       0.0018381
  19    H  2  py       0.0022596
  20    H  2  pz       0.0029294
                                             H  2      0.4252300
  21    C  3  S        0.9985752
  22    C  3  S        0.2889353
  23    C  3  px       0.2240108
  24    C  3  py       0.2316759
  25    C  3  pz       0.2896663
  26    C  3  S        0.2586157
  27    C  3  px       0.0825479
  28    C  3  py       0.0717985
  29    C  3  pz       0.0619530
  30    C  3  dxx      0.0030219
  31    C  3  dxz      0.0097228
  32    C  3  dzz      0.0082115
  33    C  3  dxy      0.0038403
  34    C  3  dyy      0.0080330
  35    C  3  dyz      0.0058521
                                             C  3      2.5464603
  36    C  4  S        0.9986960
  37    C  4  S        0.3676446
  38    C  4  px       0.3683309
  39    C  4  py       0.3774518
  40    C  4  pz       0.4429244
  41    C  4  S        0.3441875
  42    C  4  px       0.1846427
  43    C  4  py       0.1653662
  44    C  4  pz       0.1579428
  45    C  4  dxx      0.0014337
  46    C  4  dxz      0.0078611
  47    C  4  dzz      0.0058766
  48    C  4  dxy      0.0033611
  49    C  4  dyy      0.0060474
  50    C  4  dyz      0.0036174
                                             C  4      3.4353842
  51    C  5  S        0.9985477
  52    C  5  S        0.3171545
  53    C  5  px       0.3349701
  54    C  5  py       0.3257968
  55    C  5  pz       0.3321820
  56    C  5  S        0.2914561
  57    C  5  px       0.1595823
  58    C  5  py       0.1360118
  59    C  5  pz       0.1161925
  60    C  5  dxx      0.0012826
  61    C  5  dxz      0.0095700
  62    C  5  dzz      0.0096614
  63    C  5  dxy      0.0031191
  64    C  5  dyy      0.0059148
  65    C  5  dyz      0.0066860
                                             C  5      3.0481277
  66    H  6  S        0.2639783
  67    H  6  S        0.1544911
  68    H  6  px       0.0017423
  69    H  6  py       0.0023847
  70    H  6  pz       0.0029011
                                             H  6      0.4254975
  71    C  7  S        0.9984928
  72    C  7  S        0.3218591
  73    C  7  px       0.3211964
  74    C  7  py       0.3567360
  75    C  7  pz       0.3147685
  76    C  7  S        0.3073067
  77    C  7  px       0.1007150
  78    C  7  py       0.1725031
  79    C  7  pz       0.1875768
  80    C  7  dxx      0.0072814
  81    C  7  dxz      0.0125014
  82    C  7  dzz     -0.0042734
  83    C  7  dxy      0.0080581
  84    C  7  dyy      0.0074602
  85    C  7  dyz      0.0016339
                                             C  7      3.1138160
  86    H  8  S        0.2635696
  87    H  8  S        0.1490061
  88    H  8  px       0.0009072
  89    H  8  py       0.0047687
  90    H  8  pz       0.0012052
                                             H  8      0.4194568
  91    C  9  S        0.9985132
  92    C  9  S        0.3173620
  93    C  9  px       0.3203719
  94    C  9  py       0.3511453
  95    C  9  pz       0.3242476
  96    C  9  S        0.3086007
  97    C  9  px       0.0932080
  98    C  9  py       0.1866586
  99    C  9  pz       0.1719156
 100    C  9  dxx      0.0098429
 101    C  9  dxz      0.0102506
 102    C  9  dzz     -0.0038675
 103    C  9  dxy      0.0067708
 104    C  9  dyy      0.0077871
 105    C  9  dyz      0.0015448
                                             C  9      3.1043516
 106    H 10  S        0.2649948
 107    H 10  S        0.1566949
 108    H 10  px       0.0011902
 109    H 10  py       0.0042743
 110    H 10  pz       0.0011921
                                             H 10      0.4283463
 111    C 11  S        0.9984707
 112    C 11  S        0.3197908
 113    C 11  px       0.3439314
 114    C 11  py       0.3223184
 115    C 11  pz       0.3439062
 116    C 11  S        0.2865764
 117    C 11  px       0.1118708
 118    C 11  py       0.1280002
 119    C 11  pz       0.1883407
 120    C 11  dxx      0.0033608
 121    C 11  dxz      0.0038421
 122    C 11  dzz      0.0029197
 123    C 11  dxy      0.0075887
 124    C 11  dyy      0.0083192
 125    C 11  dyz      0.0015125
                                             C 11      3.0707485
 126    H 12  S        0.2647152
 127    H 12  S        0.1653392
 128    H 12  px       0.0020499
 129    H 12  py       0.0008552
 130    H 12  pz       0.0033894
                                             H 12      0.4363488
 131    H 13  S        0.2654937
 132    H 13  S        0.1660017
 133    H 13  px       0.0020177
 134    H 13  py       0.0008778
 135    H 13  pz       0.0034050
                                             H 13      0.4377958

 Total number of electrons:   24.000000


 Mayer-Mulliken atom-atom bond order matrix:                                   

     Atom    1       2       3       4       5       6       7       8       9
     ---- ------  ------  ------  ------  ------  ------  ------  ------  ------
   1.  C  0.0000  0.2378  0.2520 -0.0118  0.2331  0.0004  0.0014  0.0007  0.2293
   2.  H  0.2378  0.0000 -0.0003  0.0021  0.0006  0.0001  0.0004  0.0000 -0.0008
   3.  C  0.2520 -0.0003  0.0000  0.2946 -0.0029  0.0008  0.2589 -0.0005  0.0067
   4.  C -0.0118  0.0021  0.2946  0.0000  0.2400 -0.0002  0.2177 -0.0005  0.0009
   5.  C  0.2331  0.0006 -0.0029  0.2400  0.0000  0.2382  0.0027  0.0013  0.2325
   6.  H  0.0004  0.0001  0.0008 -0.0002  0.2382  0.0000  0.0015  0.0000 -0.0006
   7.  C  0.0014  0.0004  0.2589  0.2177  0.0027  0.0015  0.0000  0.2380  0.0032
   8.  H  0.0007  0.0000 -0.0005 -0.0005  0.0013  0.0000  0.2380  0.0000  0.0013
   9.  C  0.2293 -0.0008  0.0067  0.0009  0.2325 -0.0006  0.0032  0.0013  0.0000
  10.  H -0.0016  0.0000  0.0008  0.0021 -0.0015  0.0000  0.0013  0.0002  0.2403
  11.  C -0.0025  0.0002 -0.0031 -0.0051 -0.0023  0.0002  0.2381 -0.0014  0.2396
  12.  H  0.0019  0.0001  0.0019  0.0001  0.0004 -0.0000 -0.0034 -0.0000 -0.0035
  13.  H  0.0004  0.0000  0.0003  0.0016  0.0019  0.0000 -0.0033 -0.0000 -0.0033

     Atom   10      11      12      13
     ---- ------  ------  ------  ------
   1.  C -0.0016 -0.0025  0.0019  0.0004
   2.  H  0.0000  0.0002  0.0001  0.0000
   3.  C  0.0008 -0.0031  0.0019  0.0003
   4.  C  0.0021 -0.0051  0.0001  0.0016
   5.  C -0.0015 -0.0023  0.0004  0.0019
   6.  H  0.0000  0.0002 -0.0000  0.0000
   7.  C  0.0013  0.2381 -0.0034 -0.0033
   8.  H  0.0002 -0.0014 -0.0000 -0.0000
   9.  C  0.2403  0.2396 -0.0035 -0.0033
  10.  H  0.0000 -0.0014 -0.0000 -0.0000
  11.  C -0.0014  0.0000  0.2415  0.2417
  12.  H -0.0000  0.2415  0.0000 -0.0025
  13.  H -0.0000  0.2417 -0.0025  0.0000


 Mayer-Mulliken valencies by atom:                                             

     Atom    1
     ---- ------
   1.  C  0.9409
   2.  H  0.2402
   3.  C  0.8091
   4.  C  0.7414
   5.  C  0.9438
   6.  H  0.2404
   7.  C  0.9564
   8.  H  0.2390
   9.  C  0.9456
  10.  H  0.2400
  11.  C  0.9455
  12.  H  0.2365
  13.  H  0.2368


 NATURAL POPULATIONS:  Natural atomic orbital occupancies 
                                                          
   NAO  Atom  No  lang   Type(AO)    Occupancy      Energy
 ----------------------------------------------------------
     1    C    1  S      Cor( 1S)     0.99954     -11.10475
     2    C    1  S      Val( 2S)     0.50136      -0.22841
     3    C    1  S      Ryd( 3S)     0.00108       1.57508
     4    C    1  S      Ryd( 4S)     0.00002       4.83956
     5    C    1  px     Val( 2p)     0.56269      -0.07596
     6    C    1  px     Ryd( 3p)     0.00179       0.91030
     7    C    1  py     Val( 2p)     0.54965      -0.05238
     8    C    1  py     Ryd( 3p)     0.00288       1.04714
     9    C    1  pz     Val( 2p)     0.53709      -0.05243
    10    C    1  pz     Ryd( 3p)     0.00331       1.03726
    11    C    1  dxy    Ryd( 3d)     0.00019       2.44377
    12    C    1  dxz    Ryd( 3d)     0.00075       2.55235
    13    C    1  dyz    Ryd( 3d)     0.00078       2.65172
    14    C    1  dx2y2  Ryd( 3d)     0.00069       2.69512
    15    C    1  dz2    Ryd( 3d)     0.00098       2.71377

    16    H    2  S      Val( 1S)     0.37297       0.21459
    17    H    2  S      Ryd( 2S)     0.00033       0.69856
    18    H    2  px     Ryd( 2p)     0.00010       2.75991
    19    H    2  py     Ryd( 2p)     0.00013       2.96816
    20    H    2  pz     Ryd( 2p)     0.00018       3.01498

    21    C    3  S      Cor( 1S)     0.99860     -11.07377
    22    C    3  S      Val( 2S)     0.44256      -0.13294
    23    C    3  S      Ryd( 3S)     0.00054       1.78975
    24    C    3  S      Ryd( 4S)     0.00001       4.87434
    25    C    3  px     Val( 2p)     0.34432       0.09244
    26    C    3  px     Ryd( 3p)     0.00134       0.88141
    27    C    3  py     Val( 2p)     0.34354       0.11947
    28    C    3  py     Ryd( 3p)     0.00165       0.89648
    29    C    3  pz     Val( 2p)     0.41757       0.03622
    30    C    3  pz     Ryd( 3p)     0.00186       0.83371
    31    C    3  dxy    Ryd( 3d)     0.00063       2.23186
    32    C    3  dxz    Ryd( 3d)     0.00165       2.35012
    33    C    3  dyz    Ryd( 3d)     0.00102       2.31247
    34    C    3  dx2y2  Ryd( 3d)     0.00157       2.38094
    35    C    3  dz2    Ryd( 3d)     0.00215       2.72615

    36    C    4  S      Cor( 1S)     0.99943     -11.09410
    37    C    4  S      Val( 2S)     0.58802      -0.28797
    38    C    4  S      Ryd( 3S)     0.00037       1.76673
    39    C    4  S      Ryd( 4S)     0.00001       4.84312
    40    C    4  px     Val( 2p)     0.57676      -0.08731
    41    C    4  px     Ryd( 3p)     0.00241       0.84809
    42    C    4  py     Val( 2p)     0.57042      -0.06133
    43    C    4  py     Ryd( 3p)     0.00264       0.86174
    44    C    4  pz     Val( 2p)     0.65828      -0.14781
    45    C    4  pz     Ryd( 3p)     0.00207       0.79770
    46    C    4  dxy    Ryd( 3d)     0.00036       2.18243
    47    C    4  dxz    Ryd( 3d)     0.00175       2.30082
    48    C    4  dyz    Ryd( 3d)     0.00053       2.26403
    49    C    4  dx2y2  Ryd( 3d)     0.00124       2.33459
    50    C    4  dz2    Ryd( 3d)     0.00144       2.68213

    51    C    5  S      Cor( 1S)     0.99956     -11.10417
    52    C    5  S      Val( 2S)     0.49112      -0.22290
    53    C    5  S      Ryd( 3S)     0.00096       1.57329
    54    C    5  S      Ryd( 4S)     0.00002       4.83983
    55    C    5  px     Val( 2p)     0.54945      -0.06732
    56    C    5  px     Ryd( 3p)     0.00182       0.90965
    57    C    5  py     Val( 2p)     0.52998      -0.04833
    58    C    5  py     Ryd( 3p)     0.00278       1.04705
    59    C    5  pz     Val( 2p)     0.53438      -0.05073
    60    C    5  pz     Ryd( 3p)     0.00355       1.03485
    61    C    5  dxy    Ryd( 3d)     0.00030       2.44346
    62    C    5  dxz    Ryd( 3d)     0.00076       2.55366
    63    C    5  dyz    Ryd( 3d)     0.00078       2.65110
    64    C    5  dx2y2  Ryd( 3d)     0.00074       2.69401
    65    C    5  dz2    Ryd( 3d)     0.00100       2.71386

    66    H    6  S      Val( 1S)     0.37375       0.21453
    67    H    6  S      Ryd( 2S)     0.00047       0.69839
    68    H    6  px     Ryd( 2p)     0.00008       2.76018
    69    H    6  py     Ryd( 2p)     0.00015       2.96799
    70    H    6  pz     Ryd( 2p)     0.00017       3.01518

    71    C    7  S      Cor( 1S)     0.99959     -11.10725
    72    C    7  S      Val( 2S)     0.49996      -0.23623
    73    C    7  S      Ryd( 3S)     0.00145       1.46177
    74    C    7  S      Ryd( 4S)     0.00002       4.81768
    75    C    7  px     Val( 2p)     0.48707      -0.03506
    76    C    7  px     Ryd( 3p)     0.00322       0.84833
    77    C    7  py     Val( 2p)     0.60488      -0.07425
    78    C    7  py     Ryd( 3p)     0.00316       1.26101
    79    C    7  pz     Val( 2p)     0.55125      -0.07275
    80    C    7  pz     Ryd( 3p)     0.00070       0.85328
    81    C    7  dxy    Ryd( 3d)     0.00073       2.79424
    82    C    7  dxz    Ryd( 3d)     0.00074       2.67462
    83    C    7  dyz    Ryd( 3d)     0.00016       2.39816
    84    C    7  dx2y2  Ryd( 3d)     0.00058       2.84831
    85    C    7  dz2    Ryd( 3d)     0.00062       2.56103

    86    H    8  S      Val( 1S)     0.36705       0.22409
    87    H    8  S      Ryd( 2S)     0.00034       0.71892
    88    H    8  px     Ryd( 2p)     0.00003       2.82497
    89    H    8  py     Ryd( 2p)     0.00034       3.34661
    90    H    8  pz     Ryd( 2p)     0.00004       2.62140

    91    C    9  S      Cor( 1S)     0.99962     -11.10235
    92    C    9  S      Val( 2S)     0.48792      -0.22746
    93    C    9  S      Ryd( 3S)     0.00095       1.49602
    94    C    9  S      Ryd( 4S)     0.00002       4.79808
    95    C    9  px     Val( 2p)     0.48567      -0.02807
    96    C    9  px     Ryd( 3p)     0.00212       0.88633
    97    C    9  py     Val( 2p)     0.59420      -0.06570
    98    C    9  py     Ryd( 3p)     0.00273       1.21041
    99    C    9  pz     Val( 2p)     0.54014      -0.06948
   100    C    9  pz     Ryd( 3p)     0.00086       0.86858
   101    C    9  dxy    Ryd( 3d)     0.00070       2.72454
   102    C    9  dxz    Ryd( 3d)     0.00099       2.55395
   103    C    9  dyz    Ryd( 3d)     0.00013       2.34486
   104    C    9  dx2y2  Ryd( 3d)     0.00092       2.76645
   105    C    9  dz2    Ryd( 3d)     0.00055       2.47567

   106    H   10  S      Val( 1S)     0.37441       0.21099
   107    H   10  S      Ryd( 2S)     0.00040       0.73071
   108    H   10  px     Ryd( 2p)     0.00005       2.85770
   109    H   10  py     Ryd( 2p)     0.00031       3.29903
   110    H   10  pz     Ryd( 2p)     0.00004       2.62305

   111    C   11  S      Cor( 1S)     0.99965     -11.08311
   112    C   11  S      Val( 2S)     0.52068      -0.25142
   113    C   11  S      Ryd( 3S)     0.00036       1.60556
   114    C   11  S      Ryd( 4S)     0.00001       4.80012
   115    C   11  px     Val( 2p)     0.57157      -0.05543
   116    C   11  px     Ryd( 3p)     0.00141       0.76345
   117    C   11  py     Val( 2p)     0.50709      -0.03454
   118    C   11  py     Ryd( 3p)     0.00124       0.84868
   119    C   11  pz     Val( 2p)     0.61867      -0.06873
   120    C   11  pz     Ryd( 3p)     0.00139       1.07958
   121    C   11  dxy    Ryd( 3d)     0.00085       2.66091
   122    C   11  dxz    Ryd( 3d)     0.00093       2.90325
   123    C   11  dyz    Ryd( 3d)     0.00013       2.28276
   124    C   11  dx2y2  Ryd( 3d)     0.00018       2.49877
   125    C   11  dz2    Ryd( 3d)     0.00068       2.68808

   126    H   12  S      Val( 1S)     0.38247       0.18112
   127    H   12  S      Ryd( 2S)     0.00058       0.82083
   128    H   12  px     Ryd( 2p)     0.00012       2.95602
   129    H   12  py     Ryd( 2p)     0.00003       2.63175
   130    H   12  pz     Ryd( 2p)     0.00025       3.14510

   131    H   13  S      Val( 1S)     0.38307       0.18015
   132    H   13  S      Ryd( 2S)     0.00051       0.82072
   133    H   13  px     Ryd( 2p)     0.00012       2.95586
   134    H   13  py     Ryd( 2p)     0.00003       2.63151
   135    H   13  pz     Ryd( 2p)     0.00025       3.14488

 WARNING:  1 low occupancy (<0.9990e) core orbital  found on  C    3


 Summary of Natural Population Analysis:                  
                                                          
                                       Natural Population 
                Natural  -----------------------------------------------
    Atom  No    Charge         Core      Valence    Rydberg      Total
 -----------------------------------------------------------------------
      C    1   -0.16280      0.99954     2.15079    0.01247     3.16280
      H    2    0.12630      0.00000     0.37297    0.00074     0.37370
      C    3    0.44098      0.99860     1.54799    0.01242     2.55902
      C    4   -0.40574      0.99943     2.39348    0.01283     3.40574
      C    5   -0.11720      0.99956     2.10492    0.01272     3.11720
      H    6    0.12537      0.00000     0.37375    0.00088     0.37463
      C    7   -0.15412      0.99959     2.14315    0.01138     3.15412
      H    8    0.13221      0.00000     0.36705    0.00074     0.36779
      C    9   -0.11753      0.99962     2.10793    0.00997     3.11753
      H   10    0.12480      0.00000     0.37441    0.00080     0.37520
      C   11   -0.22483      0.99965     2.21801    0.00718     3.22483
      H   12    0.11656      0.00000     0.38247    0.00097     0.38344
      H   13    0.11602      0.00000     0.38307    0.00091     0.38398
 =======================================================================
   * Total *    0.00000      6.99599    16.92000    0.08401    24.00000

                                 Natural Population      
 --------------------------------------------------------
   Core                       6.99599 ( 99.9428% of   7)
   Valence                   16.92000 ( 99.5294% of  17)
   Natural Minimal Basis     23.91599 ( 99.6500% of  24)
   Natural Rydberg Basis      0.08401 (  0.3500% of  24)
 --------------------------------------------------------

    Atom  No          Natural Electron Configuration
 ----------------------------------------------------------------------------
      C    1      [core]2S( 0.50)2p( 1.65)3p( 0.01)
      H    2            1S( 0.37)
      C    3      [core]2S( 0.44)2p( 1.11)3d( 0.01)
      C    4      [core]2S( 0.59)2p( 1.81)3p( 0.01)3d( 0.01)
      C    5      [core]2S( 0.49)2p( 1.61)3p( 0.01)
      H    6            1S( 0.37)
      C    7      [core]2S( 0.50)2p( 1.64)3p( 0.01)
      H    8            1S( 0.37)
      C    9      [core]2S( 0.49)2p( 1.62)3p( 0.01)
      H   10            1S( 0.37)
      C   11      [core]2S( 0.52)2p( 1.70)
      H   12            1S( 0.38)
      H   13            1S( 0.38)


 Wiberg bond index matrix in the NAO basis:                                    

     Atom    1       2       3       4       5       6       7       8       9
     ---- ------  ------  ------  ------  ------  ------  ------  ------  ------
   1.  C  0.0000  0.2253  0.2510  0.0046  0.2441  0.0023  0.0039  0.0007  0.2391
   2.  H  0.2253  0.0000  0.0008  0.0033  0.0025  0.0001  0.0003  0.0000  0.0016
   3.  C  0.2510  0.0008  0.0000  0.3193  0.0125  0.0016  0.2640  0.0007  0.0114
   4.  C  0.0046  0.0033  0.3193  0.0000  0.2407  0.0026  0.2268  0.0034  0.0035
   5.  C  0.2441  0.0025  0.0125  0.2407  0.0000  0.2245  0.0045  0.0015  0.2408
   6.  H  0.0023  0.0001  0.0016  0.0026  0.2245  0.0000  0.0013  0.0000  0.0019
   7.  C  0.0039  0.0003  0.2640  0.2268  0.0045  0.0013  0.0000  0.2241  0.0017
   8.  H  0.0007  0.0000  0.0007  0.0034  0.0015  0.0000  0.2241  0.0000  0.0018
   9.  C  0.2391  0.0016  0.0114  0.0035  0.2408  0.0019  0.0017  0.0018  0.0000
  10.  H  0.0005  0.0001  0.0014  0.0022  0.0005  0.0001  0.0019  0.0000  0.2273
  11.  C  0.0025  0.0003  0.0024  0.0053  0.0029  0.0003  0.2513  0.0006  0.2517
  12.  H  0.0028  0.0000  0.0030  0.0003  0.0005  0.0000  0.0006  0.0000  0.0005
  13.  H  0.0005  0.0000  0.0005  0.0025  0.0028  0.0000  0.0005  0.0000  0.0006

     Atom   10      11      12      13
     ---- ------  ------  ------  ------
   1.  C  0.0005  0.0025  0.0028  0.0005
   2.  H  0.0001  0.0003  0.0000  0.0000
   3.  C  0.0014  0.0024  0.0030  0.0005
   4.  C  0.0022  0.0053  0.0003  0.0025
   5.  C  0.0005  0.0029  0.0005  0.0028
   6.  H  0.0001  0.0003  0.0000  0.0000
   7.  C  0.0019  0.2513  0.0006  0.0005
   8.  H  0.0000  0.0006  0.0000  0.0000
   9.  C  0.2273  0.2517  0.0005  0.0006
  10.  H  0.0000  0.0005  0.0000  0.0000
  11.  C  0.0005  0.0000  0.2290  0.2295
  12.  H  0.0000  0.2290  0.0000  0.0001
  13.  H  0.0000  0.2295  0.0001  0.0000


 Wiberg bond index, Totals by atom:                                            

     Atom    1
     ---- ------
   1.  C  0.9773
   2.  H  0.2343
   3.  C  0.8686
   4.  C  0.8144
   5.  C  0.9779
   6.  H  0.2347
   7.  C  0.9809
   8.  H  0.2328
   9.  C  0.9820
  10.  H  0.2348
  11.  C  0.9763
  12.  H  0.2369
  13.  H  0.2370


 Atom-atom overlap-weighted NAO bond order:                                    

     Atom    1       2       3       4       5       6       7       8       9
     ---- ------  ------  ------  ------  ------  ------  ------  ------  ------
   1.  C  0.0000  0.3903  0.4143  0.0068  0.3858  0.0036 -0.0048  0.0009  0.3856
   2.  H  0.3903  0.0000  0.0035  0.0058  0.0035 -0.0004  0.0002  0.0000  0.0064
   3.  C  0.4143  0.0035  0.0000  0.5014  0.0256  0.0042  0.4249  0.0039  0.0035
   4.  C  0.0068  0.0058  0.5014  0.0000  0.3957  0.0048  0.3859  0.0039 -0.0089
   5.  C  0.3858  0.0035  0.0256  0.3957  0.0000  0.3906 -0.0082  0.0014  0.3879
   6.  H  0.0036 -0.0004  0.0042  0.0048  0.3906  0.0000  0.0007  0.0000  0.0031
   7.  C -0.0048  0.0002  0.4249  0.3859 -0.0082  0.0007  0.0000  0.3907 -0.0069
   8.  H  0.0009  0.0000  0.0039  0.0039  0.0014  0.0000  0.3907  0.0000  0.0024
   9.  C  0.3856  0.0064  0.0035 -0.0089  0.3879  0.0031 -0.0069  0.0024  0.0000
  10.  H  0.0038 -0.0011  0.0020  0.0030  0.0026 -0.0010  0.0026 -0.0000  0.3908
  11.  C -0.0052  0.0007 -0.0010 -0.0197 -0.0073  0.0006  0.4172  0.0038  0.4193
  12.  H  0.0023 -0.0000  0.0017 -0.0019 -0.0019  0.0000  0.0003 -0.0007 -0.0001
  13.  H -0.0018  0.0000 -0.0016  0.0026  0.0023 -0.0000  0.0003 -0.0003  0.0005

     Atom   10      11      12      13
     ---- ------  ------  ------  ------
   1.  C  0.0038 -0.0052  0.0023 -0.0018
   2.  H -0.0011  0.0007 -0.0000  0.0000
   3.  C  0.0020 -0.0010  0.0017 -0.0016
   4.  C  0.0030 -0.0197 -0.0019  0.0026
   5.  C  0.0026 -0.0073 -0.0019  0.0023
   6.  H -0.0010  0.0006  0.0000 -0.0000
   7.  C  0.0026  0.4172  0.0003  0.0003
   8.  H -0.0000  0.0038 -0.0007 -0.0003
   9.  C  0.3908  0.4193 -0.0001  0.0005
  10.  H  0.0000  0.0033 -0.0006 -0.0005
  11.  C  0.0033  0.0000  0.3822  0.3819
  12.  H -0.0006  0.3822  0.0000 -0.0008
  13.  H -0.0005  0.3819 -0.0008  0.0000


 Atom-atom overlap-weighted NAO bond order, Totals by atom:                    

     Atom    1
     ---- ------
   1.  C  1.5815
   2.  H  0.4090
   3.  C  1.3825
   4.  C  1.2794
   5.  C  1.5779
   6.  H  0.4063
   7.  C  1.6030
   8.  H  0.4061
   9.  C  1.5835
  10.  H  0.4048
  11.  C  1.5759
  12.  H  0.3807
  13.  H  0.3827


 MO bond order:                                                                

     Atom    1       2       3       4       5       6       7       8       9
     ---- ------  ------  ------  ------  ------  ------  ------  ------  ------
   1.  C  0.0000  0.1279  0.2071 -0.0142 -0.1838  0.0612 -0.0315  0.0295  0.5786
   2.  H  0.1279  0.0000 -0.0144  0.0088  0.0495 -0.0059  0.0017  0.0031 -0.0032
   3.  C  0.2071 -0.0144  0.0000 -0.1332 -0.1291 -0.0174  0.7050  0.0193 -0.0936
   4.  C -0.0142  0.0088 -0.1332  0.0000 -0.1872  0.0072 -0.7744  0.0294 -0.0778
   5.  C -0.1838  0.0495 -0.1291 -0.1872  0.0000 -0.3839  0.0111  0.0360 -0.3129
   6.  H  0.0612 -0.0059 -0.0174  0.0072 -0.3839  0.0000 -0.0408  0.0016  0.0176
   7.  C -0.0315  0.0017  0.7050 -0.7744  0.0111 -0.0408  0.0000  0.6745 -0.0679
   8.  H  0.0295  0.0031  0.0193  0.0294  0.0360  0.0016  0.6745  0.0000  0.0627
   9.  C  0.5786 -0.0032 -0.0936 -0.0778 -0.3129  0.0176 -0.0679  0.0627  0.0000
  10.  H -0.0023 -0.0088  0.0046 -0.0120 -0.0015 -0.0081  0.0294 -0.0029  0.0280
  11.  C -0.0156 -0.0170  0.0036 -0.0007 -0.0427 -0.0099  0.4704  0.0194 -0.5036
  12.  H  0.0381 -0.0029  0.0846 -0.0138 -0.0013  0.0018  0.0012 -0.0011  0.0107
  13.  H -0.0104  0.0031 -0.0338  0.0609  0.0392 -0.0014  0.0327  0.0020  0.0435

     Atom   10      11      12      13
     ---- ------  ------  ------  ------
   1.  C -0.0023 -0.0156  0.0381 -0.0104
   2.  H -0.0088 -0.0170 -0.0029  0.0031
   3.  C  0.0046  0.0036  0.0846 -0.0338
   4.  C -0.0120 -0.0007 -0.0138  0.0609
   5.  C -0.0015 -0.0427 -0.0013  0.0392
   6.  H -0.0081 -0.0099  0.0018 -0.0014
   7.  C  0.0294  0.4704  0.0012  0.0327
   8.  H -0.0029  0.0194 -0.0011  0.0020
   9.  C  0.0280 -0.5036  0.0107  0.0435
  10.  H  0.0000 -0.0134 -0.0009 -0.0003
  11.  C -0.0134  0.0000  0.1790  0.8102
  12.  H -0.0009  0.1790  0.0000  0.0164
  13.  H -0.0003  0.8102  0.0164  0.0000


 MO atomic valencies:                                                          

     Atom    1
     ---- ------
   1.  C  0.7847
   2.  H  0.1418
   3.  C  0.6025
   4.  C -1.1070
   5.  C -1.1067
   6.  H -0.3780
   7.  C  1.0116
   8.  H  0.8734
   9.  C -0.3180
  10.  H  0.0119
  11.  C  0.8798
  12.  H  0.3118
  13.  H  0.9621


 NAO density matrix:                                                           

          NAO        1       2       3       4       5       6       7       8
      ---------- ------- ------- ------- ------- ------- ------- ------- -------
   1.  C 1 (S)    0.9995 -0.0003 -0.0001 -0.0000 -0.0027  0.0031 -0.0006  0.0032
   2.  C 1 (S)   -0.0003  0.5014  0.0011  0.0000 -0.0433 -0.0129 -0.0149 -0.0137
   3.  C 1 (S)   -0.0001  0.0011  0.0011  0.0000  0.0052 -0.0005  0.0106 -0.0007
   4.  C 1 (S)   -0.0000  0.0000  0.0000  0.0000 -0.0001 -0.0000  0.0009  0.0000
   5.  C 1 (px)  -0.0027 -0.0433  0.0052 -0.0001  0.5627  0.0032  0.0308 -0.0140
   6.  C 1 (px)   0.0031 -0.0129 -0.0005 -0.0000  0.0032  0.0018 -0.0104  0.0004
   7.  C 1 (py)  -0.0006 -0.0149  0.0106  0.0009  0.0308 -0.0104  0.5496 -0.0051
   8.  C 1 (py)   0.0032 -0.0137 -0.0007  0.0000 -0.0140  0.0004 -0.0051  0.0029
   9.  C 1 (pz)   0.0048  0.0676 -0.0106 -0.0003  0.0075  0.0076 -0.0502  0.0208
  10.  C 1 (pz)  -0.0051  0.0216  0.0011  0.0000  0.0105 -0.0016  0.0199 -0.0008
  11.  C 1 (d1)  -0.0001  0.0023 -0.0001  0.0000 -0.0048  0.0002 -0.0023  0.0003
  12.  C 1 (d2)   0.0014 -0.0073  0.0003 -0.0000 -0.0123 -0.0002  0.0041  0.0005
  13.  C 1 (d3)   0.0005 -0.0041  0.0005  0.0000  0.0022  0.0003  0.0062 -0.0008
  14.  C 1 (d4)   0.0005 -0.0036  0.0001 -0.0000  0.0128  0.0002 -0.0110 -0.0003
  15.  C 1 (d5)  -0.0006  0.0032  0.0000  0.0000 -0.0122 -0.0002 -0.0089 -0.0004
  16.  H 2 (S)   -0.0051  0.2763 -0.0112 -0.0003 -0.1511 -0.0002 -0.2376  0.0086
  17.  H 2 (S)   -0.0057 -0.0004  0.0001 -0.0000 -0.0028  0.0002 -0.0024 -0.0002
  18.  H 2 (px)  -0.0005  0.0027 -0.0002 -0.0000  0.0019  0.0000 -0.0035  0.0001
  19.  H 2 (py)  -0.0009  0.0050 -0.0002  0.0000 -0.0032 -0.0000 -0.0035  0.0002
  20.  H 2 (pz)   0.0008 -0.0049  0.0003  0.0000  0.0049 -0.0000  0.0057 -0.0002
  21.  C 3 (S)    0.0002 -0.0025  0.0033 -0.0003  0.0014  0.0002 -0.0025 -0.0072
  22.  C 3 (S)   -0.0029  0.1335 -0.0001 -0.0007 -0.0224  0.0009  0.2633 -0.0085
  23.  C 3 (S)    0.0027 -0.0026  0.0002 -0.0000 -0.0005  0.0000  0.0031  0.0002
  24.  C 3 (S)   -0.0000 -0.0011 -0.0000 -0.0000  0.0005 -0.0000  0.0002  0.0000
  25.  C 3 (px)   0.0017 -0.0123  0.0018 -0.0003  0.0671  0.0107 -0.0459 -0.0030
  26.  C 3 (px)   0.0010 -0.0032  0.0002  0.0000  0.0084  0.0007 -0.0052 -0.0003
  27.  C 3 (py)  -0.0046 -0.1936 -0.0047 -0.0011  0.0070  0.0178 -0.2743  0.0015
  28.  C 3 (py)   0.0074  0.0066 -0.0003 -0.0001  0.0046  0.0001 -0.0040 -0.0004
  29.  C 3 (pz)  -0.0034  0.0909  0.0095  0.0007 -0.0295  0.0003  0.1427 -0.0049
  30.  C 3 (pz)  -0.0020  0.0096  0.0002 -0.0000  0.0003 -0.0002  0.0087  0.0004
  31.  C 3 (d1)   0.0001 -0.0002 -0.0001 -0.0000 -0.0078  0.0003 -0.0006 -0.0002
  32.  C 3 (d2)   0.0001  0.0008  0.0003  0.0000 -0.0016 -0.0004  0.0031 -0.0001
  33.  C 3 (d3)  -0.0002 -0.0016  0.0000  0.0000 -0.0008 -0.0008 -0.0023  0.0005
  34.  C 3 (d4)   0.0015 -0.0082 -0.0002 -0.0001  0.0036  0.0010 -0.0206 -0.0001
  35.  C 3 (d5)   0.0005 -0.0057 -0.0007 -0.0000  0.0028 -0.0000 -0.0104  0.0003
  36.  C 4 (S)   -0.0000 -0.0005  0.0009  0.0000 -0.0001 -0.0000  0.0001 -0.0012
  37.  C 4 (S)    0.0000  0.0091 -0.0012 -0.0007  0.0034  0.0013  0.0170 -0.0016
  38.  C 4 (S)    0.0007 -0.0014 -0.0000  0.0000 -0.0023 -0.0002  0.0041  0.0005
  39.  C 4 (S)    0.0000 -0.0007 -0.0000 -0.0000 -0.0002  0.0000 -0.0008  0.0001
  40.  C 4 (px)  -0.0010  0.0011 -0.0042  0.0008 -0.0175  0.0029  0.0187  0.0047
  41.  C 4 (px)   0.0004 -0.0001  0.0003  0.0000  0.0035  0.0011 -0.0063 -0.0006
  42.  C 4 (py)   0.0016  0.0182  0.0025 -0.0007 -0.0065  0.0123 -0.0057 -0.0113
  43.  C 4 (py)   0.0010 -0.0012 -0.0008 -0.0000 -0.0003  0.0001 -0.0116  0.0005
  44.  C 4 (pz)  -0.0007 -0.0175 -0.0114 -0.0005  0.0025 -0.0022  0.0210  0.0030
  45.  C 4 (pz)  -0.0012 -0.0014  0.0003  0.0000 -0.0004  0.0005 -0.0072 -0.0009
  46.  C 4 (d1)  -0.0001  0.0019  0.0001 -0.0000 -0.0040 -0.0001 -0.0011 -0.0002
  47.  C 4 (d2)  -0.0000 -0.0009 -0.0003 -0.0000  0.0019  0.0004 -0.0028  0.0001
  48.  C 4 (d3)   0.0006 -0.0027 -0.0002 -0.0000  0.0027  0.0008 -0.0076 -0.0001
  49.  C 4 (d4)  -0.0001  0.0020 -0.0001  0.0000 -0.0027  0.0003  0.0003 -0.0004
  50.  C 4 (d5)  -0.0000 -0.0021 -0.0005 -0.0001  0.0011  0.0002 -0.0022 -0.0001
  51.  C 5 (S)    0.0001  0.0008  0.0036 -0.0004 -0.0003  0.0023  0.0004  0.0025
  52.  C 5 (S)    0.0005  0.0874 -0.0023 -0.0005 -0.0635 -0.0097 -0.0352 -0.0097
  53.  C 5 (S)    0.0035 -0.0019  0.0001  0.0001 -0.0128  0.0000  0.0033  0.0002
  54.  C 5 (S)   -0.0003 -0.0006  0.0001  0.0000  0.0017 -0.0001  0.0008 -0.0000
  55.  C 5 (px)  -0.0002 -0.0639 -0.0122  0.0016  0.1327  0.0123  0.0241  0.0018
  56.  C 5 (px)   0.0022 -0.0090 -0.0000 -0.0000  0.0112  0.0012 -0.0018 -0.0002
  57.  C 5 (py)   0.0001 -0.0405  0.0018  0.0009  0.0272 -0.0036  0.0356  0.0137
  58.  C 5 (py)   0.0025 -0.0102  0.0003 -0.0000  0.0030 -0.0002  0.0124  0.0016
  59.  C 5 (pz)   0.0026  0.1936  0.0058  0.0011 -0.1155 -0.0053 -0.0384 -0.0153
  60.  C 5 (pz)  -0.0072 -0.0070  0.0002 -0.0001  0.0095  0.0008 -0.0035 -0.0006
  61.  C 5 (d1)   0.0000  0.0006  0.0001 -0.0000  0.0008 -0.0001  0.0004  0.0002
  62.  C 5 (d2)  -0.0004 -0.0008 -0.0002  0.0000  0.0137  0.0002 -0.0010 -0.0006
  63.  C 5 (d3)   0.0001 -0.0011 -0.0002 -0.0000  0.0005 -0.0006  0.0074  0.0004
  64.  C 5 (d4)   0.0001 -0.0006 -0.0003  0.0000 -0.0026  0.0005  0.0008 -0.0002
  65.  C 5 (d5)  -0.0017  0.0091  0.0005 -0.0000 -0.0043 -0.0005 -0.0020 -0.0010
  66.  H 6 (S)    0.0017  0.0263 -0.0010 -0.0013  0.0336 -0.0069  0.0151 -0.0050
  67.  H 6 (S)    0.0001 -0.0021 -0.0000 -0.0000 -0.0054  0.0005 -0.0037 -0.0001
  68.  H 6 (px)   0.0001 -0.0003 -0.0001 -0.0000  0.0012 -0.0000  0.0011  0.0000
  69.  H 6 (py)  -0.0000  0.0003 -0.0000 -0.0000  0.0013 -0.0002  0.0006 -0.0000
  70.  H 6 (pz)  -0.0001  0.0006  0.0000 -0.0000  0.0006 -0.0002  0.0005 -0.0001
  71.  C 7 (S)    0.0000  0.0013  0.0009  0.0001 -0.0002 -0.0010  0.0015 -0.0003
  72.  C 7 (S)    0.0008  0.0124 -0.0016 -0.0004 -0.0246  0.0052  0.0022 -0.0035
  73.  C 7 (S)    0.0006  0.0008  0.0005  0.0000 -0.0030  0.0004  0.0032 -0.0003
  74.  C 7 (S)    0.0001 -0.0008 -0.0000 -0.0000 -0.0001  0.0001 -0.0008  0.0001
  75.  C 7 (px)  -0.0007 -0.0159  0.0016  0.0007  0.0078 -0.0111 -0.0011  0.0029
  76.  C 7 (px)  -0.0001  0.0055  0.0007  0.0000 -0.0051 -0.0005  0.0153 -0.0004
  77.  C 7 (py)   0.0005  0.0088  0.0034  0.0002  0.0038 -0.0069  0.0052  0.0002
  78.  C 7 (py)   0.0014 -0.0044 -0.0003 -0.0001 -0.0009  0.0013 -0.0092 -0.0004
  79.  C 7 (pz)   0.0030 -0.0187  0.0012 -0.0008  0.0091  0.0097 -0.0319 -0.0031
  80.  C 7 (pz)   0.0000 -0.0026 -0.0001 -0.0000  0.0015  0.0001 -0.0019  0.0002
  81.  C 7 (d1)  -0.0001  0.0003 -0.0001  0.0000  0.0013 -0.0000  0.0019  0.0002
  82.  C 7 (d2)  -0.0000  0.0005 -0.0001  0.0000 -0.0011 -0.0002  0.0005  0.0002
  83.  C 7 (d3)   0.0001 -0.0007 -0.0001  0.0000 -0.0012 -0.0001 -0.0015  0.0002
  84.  C 7 (d4)   0.0002 -0.0009 -0.0001 -0.0000 -0.0003  0.0004 -0.0028 -0.0003
  85.  C 7 (d5)  -0.0001  0.0017  0.0003  0.0000 -0.0011  0.0001  0.0025 -0.0002
  86.  H 8 (S)   -0.0005  0.0079  0.0001  0.0001  0.0095 -0.0045  0.0199  0.0017
  87.  H 8 (S)   -0.0002  0.0013  0.0001 -0.0000 -0.0020  0.0001 -0.0029 -0.0005
  88.  H 8 (px)  -0.0000 -0.0001 -0.0000  0.0000  0.0001 -0.0000 -0.0000 -0.0000
  89.  H 8 (py)   0.0000 -0.0002  0.0000 -0.0000 -0.0007  0.0002 -0.0009 -0.0001
  90.  H 8 (pz)   0.0001 -0.0005 -0.0000 -0.0000 -0.0002  0.0001 -0.0011  0.0000
  91.  C 9 (S)    0.0000 -0.0003  0.0037 -0.0003  0.0016 -0.0070 -0.0011  0.0035
  92.  C 9 (S)    0.0002  0.0864 -0.0046 -0.0005  0.1902  0.0000 -0.0459 -0.0080
  93.  C 9 (S)    0.0039 -0.0046 -0.0000  0.0000  0.0119  0.0003  0.0033  0.0004
  94.  C 9 (S)   -0.0003 -0.0006  0.0001  0.0000 -0.0001 -0.0000  0.0007 -0.0000
  95.  C 9 (px)  -0.0028 -0.1363  0.0008 -0.0010 -0.2026 -0.0014  0.0548  0.0217
  96.  C 9 (px)   0.0063  0.0081 -0.0002 -0.0000  0.0030 -0.0004  0.0062  0.0008
  97.  C 9 (py)   0.0002  0.0219  0.0000  0.0008  0.0478  0.0021  0.0378  0.0125
  98.  C 9 (py)  -0.0002 -0.0068  0.0004 -0.0000 -0.0161 -0.0004  0.0129  0.0001
  99.  C 9 (pz)   0.0008  0.1440  0.0112 -0.0010  0.3018 -0.0068 -0.0554 -0.0081
 100.  C 9 (pz)  -0.0053  0.0036  0.0000 -0.0000  0.0020  0.0002 -0.0049  0.0002
 101.  C 9 (d1)   0.0005 -0.0010 -0.0000 -0.0000 -0.0075  0.0001 -0.0037  0.0006
 102.  C 9 (d2)   0.0010 -0.0067 -0.0005  0.0000 -0.0123  0.0003  0.0029  0.0004
 103.  C 9 (d3)  -0.0003  0.0024  0.0002 -0.0000  0.0037 -0.0001  0.0025 -0.0002
 104.  C 9 (d4)  -0.0012  0.0041  0.0001  0.0000  0.0070  0.0002 -0.0042 -0.0008
 105.  C 9 (d5)   0.0005 -0.0017 -0.0001  0.0000  0.0019  0.0001  0.0013  0.0003
 106.  H10 (S)    0.0013  0.0096 -0.0011 -0.0008  0.0089 -0.0032  0.0022 -0.0061
 107.  H10 (S)   -0.0005  0.0007 -0.0002 -0.0000 -0.0024  0.0002 -0.0055 -0.0003
 108.  H10 (px)  -0.0000  0.0001  0.0000  0.0000  0.0002  0.0000  0.0003  0.0001
 109.  H10 (py)   0.0001 -0.0003 -0.0000 -0.0000 -0.0002 -0.0001  0.0010 -0.0001
 110.  H10 (pz)  -0.0001  0.0005  0.0001 -0.0000  0.0025 -0.0001 -0.0012 -0.0000
 111.  C11 (S)    0.0000  0.0009  0.0007  0.0000  0.0007 -0.0005 -0.0006 -0.0007
 112.  C11 (S)    0.0009  0.0094 -0.0019 -0.0004 -0.0086 -0.0008 -0.0125  0.0036
 113.  C11 (S)    0.0006 -0.0006  0.0002 -0.0000 -0.0036 -0.0000 -0.0005 -0.0001
 114.  C11 (S)    0.0000 -0.0003 -0.0000  0.0000  0.0002  0.0000  0.0001  0.0000
 115.  C11 (px)  -0.0001  0.0012  0.0019  0.0001  0.0107 -0.0024  0.0013 -0.0071
 116.  C11 (px)   0.0011 -0.0015  0.0002 -0.0000 -0.0075 -0.0003  0.0020  0.0003
 117.  C11 (py)  -0.0004 -0.0197 -0.0003  0.0004  0.0095  0.0006  0.0001 -0.0099
 118.  C11 (py)  -0.0006  0.0045  0.0002  0.0001  0.0082 -0.0004 -0.0018 -0.0008
 119.  C11 (pz)  -0.0009 -0.0058 -0.0021 -0.0002 -0.0050  0.0058  0.0058  0.0043
 120.  C11 (pz)  -0.0005  0.0049  0.0006 -0.0001  0.0108 -0.0002  0.0046 -0.0008
 121.  C11 (d1)  -0.0001  0.0005  0.0000 -0.0000  0.0002 -0.0000  0.0004  0.0004
 122.  C11 (d2)   0.0001 -0.0014 -0.0003  0.0000 -0.0053  0.0002  0.0010  0.0004
 123.  C11 (d3)   0.0002 -0.0012 -0.0001  0.0000 -0.0034  0.0002 -0.0006  0.0001
 124.  C11 (d4)  -0.0001  0.0003 -0.0000  0.0000  0.0016  0.0001  0.0003 -0.0001
 125.  C11 (d5)  -0.0001  0.0006  0.0001  0.0000  0.0019 -0.0000  0.0005 -0.0003
 126.  H12 (S)   -0.0005  0.0169  0.0023 -0.0002  0.0472 -0.0035 -0.0116 -0.0053
 127.  H12 (S)   -0.0001 -0.0005 -0.0003  0.0000 -0.0078 -0.0002  0.0015  0.0004
 128.  H12 (px)  -0.0000 -0.0002 -0.0000 -0.0000 -0.0010  0.0001 -0.0001  0.0001
 129.  H12 (py)  -0.0001  0.0004  0.0000  0.0000  0.0015 -0.0001  0.0001 -0.0001
 130.  H12 (pz)  -0.0000  0.0006  0.0001 -0.0000  0.0018 -0.0001 -0.0002 -0.0002
 131.  H13 (S)    0.0003 -0.0012 -0.0027 -0.0001 -0.0174  0.0024  0.0096  0.0020
 132.  H13 (S)   -0.0001  0.0004  0.0002 -0.0000  0.0037 -0.0001 -0.0032 -0.0000
 133.  H13 (px)   0.0000  0.0002  0.0001  0.0000 -0.0002 -0.0001 -0.0001 -0.0001
 134.  H13 (py)   0.0000 -0.0003 -0.0000  0.0000 -0.0004  0.0001 -0.0002 -0.0001
 135.  H13 (pz)  -0.0000  0.0001  0.0001 -0.0000  0.0009 -0.0001 -0.0005 -0.0000

          NAO        9      10      11      12      13      14      15      16
      ---------- ------- ------- ------- ------- ------- ------- ------- -------
   1.  C 1 (S)    0.0048 -0.0051 -0.0001  0.0014  0.0005  0.0005 -0.0006 -0.0051
   2.  C 1 (S)    0.0676  0.0216  0.0023 -0.0073 -0.0041 -0.0036  0.0032  0.2763
   3.  C 1 (S)   -0.0106  0.0011 -0.0001  0.0003  0.0005  0.0001  0.0000 -0.0112
   4.  C 1 (S)   -0.0003  0.0000  0.0000 -0.0000  0.0000 -0.0000  0.0000 -0.0003
   5.  C 1 (px)   0.0075  0.0105 -0.0048 -0.0123  0.0022  0.0128 -0.0122 -0.1511
   6.  C 1 (px)   0.0076 -0.0016  0.0002 -0.0002  0.0003  0.0002 -0.0002 -0.0002
   7.  C 1 (py)  -0.0502  0.0199 -0.0023  0.0041  0.0062 -0.0110 -0.0089 -0.2376
   8.  C 1 (py)   0.0208 -0.0008  0.0003  0.0005 -0.0008 -0.0003 -0.0004  0.0086
   9.  C 1 (pz)   0.5371 -0.0025  0.0033 -0.0050 -0.0095 -0.0043 -0.0158  0.2625
  10.  C 1 (pz)  -0.0025  0.0033 -0.0001 -0.0000  0.0001 -0.0001 -0.0004 -0.0016
  11.  C 1 (d1)   0.0033 -0.0001  0.0002  0.0000 -0.0001 -0.0001  0.0001  0.0046
  12.  C 1 (d2)  -0.0050 -0.0000  0.0000  0.0007  0.0001 -0.0002  0.0002 -0.0053
  13.  C 1 (d3)  -0.0095  0.0001 -0.0001  0.0001  0.0008  0.0000  0.0001 -0.0106
  14.  C 1 (d4)  -0.0043 -0.0001 -0.0001 -0.0002  0.0000  0.0007  0.0000 -0.0027
  15.  C 1 (d5)  -0.0158 -0.0004  0.0001  0.0002  0.0001  0.0000  0.0010  0.0015
  16.  H 2 (S)    0.2625 -0.0016  0.0046 -0.0053 -0.0106 -0.0027  0.0015  0.3730
  17.  H 2 (S)    0.0016 -0.0001  0.0000  0.0001  0.0002  0.0000  0.0000  0.0001
  18.  H 2 (px)   0.0050 -0.0000  0.0000 -0.0001 -0.0002  0.0000 -0.0001  0.0046
  19.  H 2 (py)   0.0049 -0.0000  0.0001 -0.0001 -0.0002 -0.0001  0.0000  0.0067
  20.  H 2 (pz)  -0.0048  0.0001 -0.0001  0.0001  0.0002  0.0001 -0.0001 -0.0079
  21.  C 3 (S)   -0.0037 -0.0005 -0.0000  0.0001  0.0001  0.0015  0.0008  0.0027
  22.  C 3 (S)    0.0734  0.0029  0.0003 -0.0004  0.0010 -0.0092 -0.0059  0.0122
  23.  C 3 (S)    0.0066  0.0002  0.0000  0.0001  0.0001 -0.0001 -0.0003 -0.0002
  24.  C 3 (S)   -0.0004 -0.0000 -0.0000  0.0000 -0.0000  0.0000 -0.0000 -0.0008
  25.  C 3 (px)  -0.0202  0.0001  0.0045 -0.0002  0.0028  0.0026  0.0013 -0.0141
  26.  C 3 (px)  -0.0013  0.0000  0.0001 -0.0003  0.0006  0.0004  0.0000 -0.0039
  27.  C 3 (py)  -0.0374 -0.0250  0.0010  0.0005  0.0028  0.0074  0.0046 -0.0109
  28.  C 3 (py)  -0.0016 -0.0004 -0.0000 -0.0002 -0.0002  0.0001  0.0000  0.0032
  29.  C 3 (pz)   0.0592  0.0163  0.0032  0.0001  0.0090 -0.0040 -0.0014 -0.0144
  30.  C 3 (pz)   0.0145  0.0013  0.0002  0.0000 -0.0001 -0.0003 -0.0006  0.0066
  31.  C 3 (d1)  -0.0022 -0.0006  0.0001  0.0002  0.0001 -0.0002  0.0002  0.0010
  32.  C 3 (d2)   0.0009  0.0003 -0.0002  0.0000  0.0002 -0.0000 -0.0001 -0.0011
  33.  C 3 (d3)  -0.0054  0.0004 -0.0001  0.0002 -0.0005  0.0001  0.0002 -0.0000
  34.  C 3 (d4)  -0.0058 -0.0012  0.0001 -0.0000  0.0001  0.0006  0.0004  0.0006
  35.  C 3 (d5)  -0.0023 -0.0013 -0.0003 -0.0001 -0.0006  0.0003  0.0000  0.0018
  36.  C 4 (S)    0.0012  0.0017  0.0001 -0.0001  0.0005  0.0001  0.0000 -0.0002
  37.  C 4 (S)    0.0014 -0.0020 -0.0012  0.0004 -0.0016  0.0000 -0.0017  0.0097
  38.  C 4 (S)    0.0074  0.0002 -0.0000  0.0001 -0.0001 -0.0002 -0.0003  0.0011
  39.  C 4 (S)    0.0003 -0.0001 -0.0000 -0.0000 -0.0000  0.0000 -0.0000  0.0001
  40.  C 4 (px)   0.0125  0.0029  0.0041 -0.0004 -0.0011 -0.0021  0.0010  0.0078
  41.  C 4 (px)  -0.0002 -0.0003  0.0002 -0.0004  0.0008  0.0003  0.0002 -0.0006
  42.  C 4 (py)   0.0207 -0.0098 -0.0013 -0.0019  0.0125  0.0011 -0.0011 -0.0458
  43.  C 4 (py)  -0.0007 -0.0009  0.0001 -0.0001 -0.0007  0.0001  0.0002  0.0066
  44.  C 4 (pz)  -0.0007 -0.0145 -0.0023 -0.0008 -0.0098 -0.0029 -0.0016  0.0285
  45.  C 4 (pz)  -0.0152 -0.0008 -0.0001 -0.0001  0.0006  0.0003  0.0006 -0.0060
  46.  C 4 (d1)  -0.0032  0.0000 -0.0000  0.0002  0.0001 -0.0000  0.0002 -0.0005
  47.  C 4 (d2)  -0.0013 -0.0001  0.0002  0.0000 -0.0002  0.0001  0.0001  0.0004
  48.  C 4 (d3)   0.0042 -0.0007  0.0001 -0.0002  0.0002  0.0002 -0.0001  0.0016
  49.  C 4 (d4)  -0.0012 -0.0003 -0.0000 -0.0001  0.0004 -0.0001  0.0001 -0.0012
  50.  C 4 (d5)  -0.0012 -0.0011 -0.0002 -0.0001 -0.0003 -0.0000 -0.0000  0.0006
  51.  C 5 (S)   -0.0028  0.0072 -0.0000  0.0004  0.0001  0.0001 -0.0017  0.0014
  52.  C 5 (S)   -0.1893  0.0075  0.0011  0.0008  0.0001 -0.0010  0.0089  0.0292
  53.  C 5 (S)   -0.0052 -0.0002  0.0001  0.0002  0.0002 -0.0003  0.0005 -0.0009
  54.  C 5 (S)   -0.0009  0.0001 -0.0000 -0.0000 -0.0000  0.0000 -0.0000 -0.0012
  55.  C 5 (px)   0.1172 -0.0111  0.0003 -0.0134  0.0006 -0.0025 -0.0045  0.0299
  56.  C 5 (px)   0.0048 -0.0007  0.0000 -0.0002  0.0005  0.0003 -0.0004 -0.0068
  57.  C 5 (py)   0.0436  0.0052  0.0009  0.0008 -0.0100  0.0003 -0.0022  0.0231
  58.  C 5 (py)   0.0152  0.0006  0.0000  0.0006 -0.0003 -0.0001 -0.0010 -0.0054
  59.  C 5 (pz)  -0.3126  0.0021 -0.0003 -0.0015  0.0029  0.0004  0.0154  0.0063
  60.  C 5 (pz)   0.0011 -0.0012 -0.0003 -0.0001  0.0004  0.0004 -0.0003 -0.0078
  61.  C 5 (d1)   0.0007  0.0003  0.0001  0.0001 -0.0001  0.0000 -0.0000  0.0001
  62.  C 5 (d2)  -0.0015 -0.0001 -0.0001 -0.0006  0.0001  0.0003 -0.0001 -0.0023
  63.  C 5 (d3)   0.0030  0.0003 -0.0001  0.0002 -0.0004 -0.0002 -0.0003 -0.0009
  64.  C 5 (d4)   0.0000 -0.0005  0.0000 -0.0002  0.0004 -0.0002  0.0001 -0.0001
  65.  C 5 (d5)  -0.0157  0.0004 -0.0000  0.0001  0.0003  0.0001  0.0007 -0.0020
  66.  H 6 (S)   -0.0073  0.0073 -0.0004  0.0023  0.0008  0.0003 -0.0018 -0.0080
  67.  H 6 (S)    0.0015 -0.0005  0.0001  0.0001  0.0003 -0.0001  0.0001  0.0009
  68.  H 6 (px)   0.0022  0.0000 -0.0000 -0.0001 -0.0000 -0.0000 -0.0001  0.0004
  69.  H 6 (py)  -0.0002  0.0002 -0.0000  0.0001 -0.0000  0.0000 -0.0001 -0.0004
  70.  H 6 (pz)  -0.0009  0.0002 -0.0000  0.0001  0.0000  0.0000 -0.0000 -0.0007
  71.  C 7 (S)    0.0004  0.0009 -0.0002 -0.0001 -0.0001  0.0001  0.0000 -0.0002
  72.  C 7 (S)   -0.0132 -0.0020  0.0015  0.0013  0.0021 -0.0005  0.0009  0.0020
  73.  C 7 (S)    0.0028  0.0005  0.0002  0.0001  0.0005 -0.0001 -0.0000 -0.0013
  74.  C 7 (S)    0.0004 -0.0001  0.0000  0.0000 -0.0000  0.0000 -0.0000  0.0001
  75.  C 7 (px)   0.0084  0.0082 -0.0034  0.0003 -0.0020  0.0007 -0.0010 -0.0039
  76.  C 7 (px)   0.0027  0.0013  0.0000  0.0002  0.0003 -0.0005 -0.0002 -0.0018
  77.  C 7 (py)  -0.0001 -0.0005 -0.0023 -0.0008 -0.0005  0.0012  0.0008 -0.0042
  78.  C 7 (py)   0.0042 -0.0008  0.0002  0.0001  0.0005  0.0001 -0.0000  0.0007
  79.  C 7 (pz)  -0.0039 -0.0065  0.0025  0.0004  0.0016  0.0003  0.0013  0.0142
  80.  C 7 (pz)  -0.0014 -0.0001 -0.0000  0.0000 -0.0001  0.0001  0.0000 -0.0009
  81.  C 7 (d1)   0.0006 -0.0000  0.0001 -0.0000 -0.0002 -0.0000 -0.0000  0.0001
  82.  C 7 (d2)  -0.0002  0.0002 -0.0001 -0.0000 -0.0000  0.0000 -0.0000 -0.0003
  83.  C 7 (d3)   0.0003 -0.0001 -0.0000 -0.0000 -0.0001 -0.0000  0.0000  0.0009
  84.  C 7 (d4)   0.0002 -0.0006  0.0000 -0.0000  0.0001 -0.0000  0.0000  0.0002
  85.  C 7 (d5)   0.0003  0.0003  0.0001  0.0000  0.0003 -0.0001  0.0000 -0.0008
  86.  H 8 (S)    0.0093  0.0012 -0.0011 -0.0001 -0.0018  0.0004 -0.0004  0.0040
  87.  H 8 (S)   -0.0046 -0.0003 -0.0001 -0.0000  0.0003  0.0000  0.0003 -0.0006
  88.  H 8 (px)   0.0000 -0.0000 -0.0000 -0.0000 -0.0000 -0.0000 -0.0000 -0.0000
  89.  H 8 (py)  -0.0003 -0.0001  0.0000  0.0000  0.0001 -0.0000  0.0000 -0.0001
  90.  H 8 (pz)  -0.0001 -0.0001  0.0000  0.0000  0.0000  0.0000  0.0000  0.0004
  91.  C 9 (S)   -0.0011  0.0016  0.0004  0.0015 -0.0004 -0.0008 -0.0001  0.0010
  92.  C 9 (S)   -0.0378  0.0113 -0.0018 -0.0066  0.0015  0.0042 -0.0026  0.0195
  93.  C 9 (S)    0.0110  0.0001 -0.0000 -0.0004 -0.0000  0.0001 -0.0006 -0.0012
  94.  C 9 (S)   -0.0016  0.0000 -0.0000  0.0000  0.0000  0.0000  0.0000 -0.0011
  95.  C 9 (px)   0.0776  0.0024  0.0012  0.0139 -0.0028 -0.0034 -0.0034 -0.0287
  96.  C 9 (px)   0.0092  0.0012  0.0001 -0.0001 -0.0004 -0.0001 -0.0005  0.0065
  97.  C 9 (py)  -0.0058  0.0003  0.0037 -0.0036 -0.0019  0.0029  0.0009  0.0118
  98.  C 9 (py)  -0.0060 -0.0001 -0.0001  0.0009 -0.0000 -0.0006  0.0001 -0.0078
  99.  C 9 (pz)   0.0217  0.0181 -0.0027 -0.0021 -0.0033  0.0112 -0.0064 -0.0087
 100.  C 9 (pz)   0.0023  0.0002  0.0000 -0.0001 -0.0002  0.0002 -0.0000  0.0037
 101.  C 9 (d1)  -0.0000 -0.0003  0.0001  0.0003  0.0000  0.0000  0.0002  0.0020
 102.  C 9 (d2)  -0.0016 -0.0008  0.0001  0.0001  0.0002 -0.0005  0.0003 -0.0004
 103.  C 9 (d3)  -0.0004  0.0003 -0.0000 -0.0000  0.0001  0.0001 -0.0001 -0.0016
 104.  C 9 (d4)  -0.0068 -0.0003 -0.0000 -0.0005  0.0002  0.0003  0.0003 -0.0004
 105.  C 9 (d5)   0.0104 -0.0003  0.0000 -0.0001 -0.0002 -0.0001 -0.0003  0.0026
 106.  H10 (S)   -0.0126  0.0088 -0.0024  0.0028  0.0007 -0.0013 -0.0023 -0.0117
 107.  H10 (S)   -0.0007 -0.0006 -0.0000 -0.0000  0.0001  0.0001  0.0002  0.0021
 108.  H10 (px)  -0.0000 -0.0001  0.0000 -0.0000 -0.0000  0.0000  0.0000 -0.0000
 109.  H10 (py)  -0.0005  0.0003 -0.0001  0.0001  0.0000 -0.0001 -0.0001 -0.0008
 110.  H10 (pz)  -0.0001  0.0001 -0.0000 -0.0000 -0.0000  0.0001 -0.0000 -0.0001
 111.  C11 (S)   -0.0003 -0.0003 -0.0001 -0.0002  0.0001 -0.0001  0.0000 -0.0005
 112.  C11 (S)   -0.0158  0.0021  0.0002  0.0011  0.0004  0.0006  0.0004  0.0075
 113.  C11 (S)    0.0002 -0.0002 -0.0000  0.0001  0.0002 -0.0000  0.0001 -0.0005
 114.  C11 (S)    0.0004 -0.0000  0.0000 -0.0000 -0.0000  0.0000 -0.0000 -0.0000
 115.  C11 (px)   0.0055 -0.0068 -0.0016 -0.0017  0.0004 -0.0016  0.0012 -0.0107
 116.  C11 (px)   0.0034  0.0003 -0.0001  0.0004  0.0001 -0.0002 -0.0001 -0.0001
 117.  C11 (py)   0.0205 -0.0048 -0.0021 -0.0016  0.0012 -0.0018 -0.0006 -0.0106
 118.  C11 (py)  -0.0052  0.0003 -0.0002 -0.0005  0.0001  0.0002  0.0002 -0.0005
 119.  C11 (pz)  -0.0050  0.0003  0.0008  0.0003 -0.0001  0.0004 -0.0001 -0.0015
 120.  C11 (pz)  -0.0003  0.0006 -0.0001 -0.0000  0.0002  0.0002 -0.0003 -0.0037
 121.  C11 (d1)  -0.0007  0.0001  0.0001  0.0000 -0.0000  0.0001  0.0000  0.0002
 122.  C11 (d2)   0.0005 -0.0002  0.0000  0.0000 -0.0000 -0.0002  0.0001  0.0010
 123.  C11 (d3)   0.0001 -0.0003  0.0001  0.0000  0.0000 -0.0001  0.0001  0.0010
 124.  C11 (d4)  -0.0000 -0.0001  0.0000 -0.0001  0.0000 -0.0000  0.0000 -0.0003
 125.  C11 (d5)   0.0011 -0.0002 -0.0000 -0.0001  0.0000 -0.0001 -0.0000 -0.0001
 126.  H12 (S)   -0.0011 -0.0005 -0.0008 -0.0010  0.0006  0.0007 -0.0000 -0.0053
 127.  H12 (S)    0.0001 -0.0001 -0.0000  0.0001 -0.0001 -0.0002  0.0001  0.0017
 128.  H12 (px)  -0.0004 -0.0000  0.0000  0.0000 -0.0000 -0.0000  0.0000  0.0001
 129.  H12 (py)  -0.0000  0.0001 -0.0000 -0.0000 -0.0000  0.0000 -0.0000 -0.0004
 130.  H12 (pz)   0.0000 -0.0000 -0.0000 -0.0000  0.0000  0.0000 -0.0000 -0.0003
 131.  H13 (S)    0.0021 -0.0023  0.0002 -0.0006  0.0002 -0.0012  0.0006  0.0041
 132.  H13 (S)   -0.0026  0.0002 -0.0000  0.0001 -0.0001  0.0003  0.0000 -0.0007
 133.  H13 (px)  -0.0004  0.0000 -0.0000  0.0000  0.0000  0.0000  0.0000 -0.0001
 134.  H13 (py)   0.0000 -0.0001 -0.0000 -0.0000  0.0000 -0.0000  0.0000  0.0001
 135.  H13 (pz)  -0.0002  0.0001 -0.0000  0.0000 -0.0000  0.0001 -0.0000 -0.0002

          NAO       17      18      19      20      21      22      23      24
      ---------- ------- ------- ------- ------- ------- ------- ------- -------
   1.  C 1 (S)   -0.0057 -0.0005 -0.0009  0.0008  0.0002 -0.0029  0.0027 -0.0000
   2.  C 1 (S)   -0.0004  0.0027  0.0050 -0.0049 -0.0025  0.1335 -0.0026 -0.0011
   3.  C 1 (S)    0.0001 -0.0002 -0.0002  0.0003  0.0033 -0.0001  0.0002 -0.0000
   4.  C 1 (S)   -0.0000 -0.0000  0.0000  0.0000 -0.0003 -0.0007 -0.0000 -0.0000
   5.  C 1 (px)  -0.0028  0.0019 -0.0032  0.0049  0.0014 -0.0224 -0.0005  0.0005
   6.  C 1 (px)   0.0002  0.0000 -0.0000 -0.0000  0.0002  0.0009  0.0000 -0.0000
   7.  C 1 (py)  -0.0024 -0.0035 -0.0035  0.0057 -0.0025  0.2633  0.0031  0.0002
   8.  C 1 (py)  -0.0002  0.0001  0.0002 -0.0002 -0.0072 -0.0085  0.0002  0.0000
   9.  C 1 (pz)   0.0016  0.0050  0.0049 -0.0048 -0.0037  0.0734  0.0066 -0.0004
  10.  C 1 (pz)  -0.0001 -0.0000 -0.0000  0.0001 -0.0005  0.0029  0.0002 -0.0000
  11.  C 1 (d1)   0.0000  0.0000  0.0001 -0.0001 -0.0000  0.0003  0.0000 -0.0000
  12.  C 1 (d2)   0.0001 -0.0001 -0.0001  0.0001  0.0001 -0.0004  0.0001  0.0000
  13.  C 1 (d3)   0.0002 -0.0002 -0.0002  0.0002  0.0001  0.0010  0.0001 -0.0000
  14.  C 1 (d4)   0.0000  0.0000 -0.0001  0.0001  0.0015 -0.0092 -0.0001  0.0000
  15.  C 1 (d5)   0.0000 -0.0001  0.0000 -0.0001  0.0008 -0.0059 -0.0003 -0.0000
  16.  H 2 (S)    0.0001  0.0046  0.0067 -0.0079  0.0027  0.0122 -0.0002 -0.0008
  17.  H 2 (S)    0.0003 -0.0000 -0.0000 -0.0000 -0.0002 -0.0006  0.0000 -0.0000
  18.  H 2 (px)  -0.0000  0.0001  0.0001 -0.0001  0.0000 -0.0001  0.0000 -0.0000
  19.  H 2 (py)  -0.0000  0.0001  0.0001 -0.0001 -0.0001  0.0001 -0.0000 -0.0000
  20.  H 2 (pz)  -0.0000 -0.0001 -0.0001  0.0002 -0.0001  0.0001  0.0000  0.0000
  21.  C 3 (S)   -0.0002  0.0000 -0.0001 -0.0001  0.9986  0.0059 -0.0001 -0.0001
  22.  C 3 (S)   -0.0006 -0.0001  0.0001  0.0001  0.0059  0.4426  0.0032 -0.0004
  23.  C 3 (S)    0.0000  0.0000 -0.0000  0.0000 -0.0001  0.0032  0.0005 -0.0000
  24.  C 3 (S)   -0.0000 -0.0000 -0.0000  0.0000 -0.0001 -0.0004 -0.0000  0.0000
  25.  C 3 (px)   0.0006 -0.0002 -0.0004  0.0001 -0.0144  0.0373  0.0002 -0.0003
  26.  C 3 (px)   0.0002 -0.0001 -0.0001  0.0001  0.0036 -0.0109 -0.0000 -0.0000
  27.  C 3 (py)   0.0030 -0.0001 -0.0009 -0.0006  0.0137 -0.0464  0.0010 -0.0001
  28.  C 3 (py)  -0.0000  0.0001  0.0000 -0.0000 -0.0031  0.0065 -0.0005  0.0000
  29.  C 3 (pz)   0.0028 -0.0017 -0.0000  0.0008  0.0195  0.0095  0.0080 -0.0008
  30.  C 3 (pz)   0.0001  0.0001  0.0001 -0.0001 -0.0038  0.0070  0.0004 -0.0001
  31.  C 3 (d1)   0.0001 -0.0000 -0.0000 -0.0001 -0.0012  0.0103  0.0001 -0.0000
  32.  C 3 (d2)   0.0001 -0.0000 -0.0000  0.0000  0.0012 -0.0003  0.0004 -0.0000
  33.  C 3 (d3)  -0.0003  0.0000  0.0000 -0.0000  0.0010 -0.0106 -0.0002  0.0000
  34.  C 3 (d4)   0.0001  0.0000 -0.0000 -0.0001  0.0009 -0.0059  0.0000 -0.0000
  35.  C 3 (d5)  -0.0002  0.0001  0.0000 -0.0001 -0.0003 -0.0007 -0.0006  0.0001
  36.  C 4 (S)   -0.0001 -0.0001 -0.0000  0.0000  0.0003  0.0021  0.0034 -0.0004
  37.  C 4 (S)    0.0023  0.0004  0.0001 -0.0002  0.0025  0.1312 -0.0017 -0.0011
  38.  C 4 (S)   -0.0000  0.0000  0.0000 -0.0000  0.0033 -0.0017  0.0002  0.0000
  39.  C 4 (S)    0.0000  0.0000  0.0000 -0.0000 -0.0004 -0.0004 -0.0000  0.0000
  40.  C 4 (px)   0.0001 -0.0001  0.0008 -0.0004  0.0046 -0.1210 -0.0091  0.0003
  41.  C 4 (px)   0.0003 -0.0001 -0.0000  0.0000  0.0018 -0.0027  0.0003 -0.0001
  42.  C 4 (py)   0.0100 -0.0021 -0.0012  0.0014 -0.0047  0.0759 -0.0024 -0.0005
  43.  C 4 (py)  -0.0003  0.0002  0.0001 -0.0002 -0.0010 -0.0017 -0.0006  0.0000
  44.  C 4 (pz)  -0.0061  0.0018  0.0005 -0.0010  0.0082  0.1794 -0.0066  0.0015
  45.  C 4 (pz)   0.0002 -0.0002 -0.0001  0.0001 -0.0106 -0.0023 -0.0002  0.0000
  46.  C 4 (d1)   0.0002 -0.0001 -0.0000  0.0000  0.0001 -0.0021 -0.0002  0.0000
  47.  C 4 (d2)   0.0000  0.0000  0.0000 -0.0000 -0.0008 -0.0019 -0.0005  0.0000
  48.  C 4 (d3)   0.0002  0.0000  0.0000 -0.0000 -0.0000  0.0017  0.0001 -0.0000
  49.  C 4 (d4)   0.0003 -0.0001 -0.0000  0.0000  0.0001 -0.0010 -0.0004  0.0000
  50.  C 4 (d5)  -0.0001  0.0001 -0.0000 -0.0000 -0.0020  0.0104 -0.0002  0.0001
  51.  C 5 (S)    0.0002  0.0001 -0.0000  0.0001 -0.0001  0.0010  0.0008 -0.0000
  52.  C 5 (S)   -0.0028 -0.0002  0.0004 -0.0007  0.0007 -0.0064 -0.0012 -0.0006
  53.  C 5 (S)   -0.0001 -0.0001  0.0000 -0.0000  0.0010 -0.0025  0.0001 -0.0000
  54.  C 5 (S)   -0.0000 -0.0000 -0.0000  0.0000  0.0000 -0.0008 -0.0000  0.0000
  55.  C 5 (px)  -0.0039  0.0012  0.0011 -0.0005 -0.0012  0.0144 -0.0013 -0.0002
  56.  C 5 (px)   0.0004 -0.0000 -0.0001  0.0002  0.0002 -0.0009 -0.0002  0.0000
  57.  C 5 (py)  -0.0059  0.0014  0.0009 -0.0009  0.0023 -0.0098  0.0025 -0.0004
  58.  C 5 (py)  -0.0000  0.0000 -0.0001  0.0001 -0.0015  0.0014  0.0004  0.0001
  59.  C 5 (pz)  -0.0014 -0.0023  0.0002 -0.0009 -0.0003 -0.0096 -0.0074 -0.0003
  60.  C 5 (pz)   0.0005 -0.0000 -0.0002  0.0002 -0.0020  0.0050 -0.0003  0.0001
  61.  C 5 (d1)  -0.0000  0.0000  0.0000  0.0000  0.0002 -0.0025 -0.0001  0.0000
  62.  C 5 (d2)  -0.0001  0.0001 -0.0000  0.0001  0.0001 -0.0007 -0.0001 -0.0000
  63.  C 5 (d3)  -0.0002  0.0001 -0.0000  0.0000 -0.0007  0.0033 -0.0000  0.0000
  64.  C 5 (d4)   0.0001 -0.0001  0.0000 -0.0000  0.0000  0.0013 -0.0001 -0.0000
  65.  C 5 (d5)   0.0001 -0.0001 -0.0000  0.0000  0.0001 -0.0021 -0.0003 -0.0000
  66.  H 6 (S)    0.0009  0.0005 -0.0005  0.0008 -0.0010  0.0163  0.0004  0.0002
  67.  H 6 (S)    0.0003 -0.0001 -0.0000 -0.0000 -0.0002  0.0026  0.0002 -0.0000
  68.  H 6 (px)  -0.0000  0.0000  0.0000  0.0000 -0.0001  0.0008  0.0000  0.0000
  69.  H 6 (py)  -0.0000  0.0000 -0.0000  0.0000 -0.0000  0.0000  0.0000  0.0000
  70.  H 6 (pz)   0.0000  0.0000 -0.0000  0.0000 -0.0000  0.0002 -0.0000  0.0000
  71.  C 7 (S)   -0.0002  0.0000 -0.0000  0.0001  0.0001 -0.0012  0.0028 -0.0002
  72.  C 7 (S)    0.0020 -0.0004  0.0000 -0.0002 -0.0004  0.0966 -0.0032 -0.0008
  73.  C 7 (S)    0.0003 -0.0001 -0.0000  0.0000  0.0040  0.0003  0.0005 -0.0000
  74.  C 7 (S)    0.0000  0.0000  0.0000 -0.0000 -0.0003 -0.0007 -0.0000  0.0000
  75.  C 7 (px)  -0.0025  0.0005 -0.0000  0.0002 -0.0023 -0.1461  0.0037  0.0001
  76.  C 7 (px)   0.0001 -0.0001 -0.0000  0.0001  0.0067  0.0088  0.0006 -0.0001
  77.  C 7 (py)  -0.0010  0.0001  0.0000  0.0007 -0.0024 -0.0352  0.0019 -0.0005
  78.  C 7 (py)   0.0006 -0.0000 -0.0000 -0.0000  0.0024  0.0027 -0.0002 -0.0000
  79.  C 7 (pz)  -0.0025  0.0001 -0.0004 -0.0007 -0.0063  0.2058  0.0092 -0.0003
  80.  C 7 (pz)  -0.0001  0.0000 -0.0000  0.0000 -0.0042 -0.0018 -0.0000 -0.0000
  81.  C 7 (d1)  -0.0001  0.0000  0.0000  0.0000 -0.0007  0.0015 -0.0002  0.0000
  82.  C 7 (d2)   0.0001 -0.0000  0.0000  0.0000  0.0011 -0.0078 -0.0004 -0.0000
  83.  C 7 (d3)  -0.0000  0.0000  0.0000 -0.0000  0.0005 -0.0040 -0.0001  0.0000
  84.  C 7 (d4)   0.0002 -0.0000 -0.0000 -0.0000 -0.0010  0.0045 -0.0001  0.0000
  85.  C 7 (d5)   0.0001 -0.0001 -0.0000  0.0000  0.0002  0.0009  0.0002 -0.0000
  86.  H 8 (S)   -0.0015  0.0004  0.0002  0.0002  0.0018  0.0066 -0.0007 -0.0005
  87.  H 8 (S)    0.0002 -0.0001 -0.0000  0.0000 -0.0005  0.0012 -0.0000 -0.0000
  88.  H 8 (px)   0.0000  0.0000 -0.0000 -0.0000  0.0000  0.0001  0.0000  0.0000
  89.  H 8 (py)   0.0001 -0.0000 -0.0000 -0.0000 -0.0001  0.0004  0.0000  0.0000
  90.  H 8 (pz)  -0.0000  0.0000  0.0000 -0.0000 -0.0002  0.0012  0.0001 -0.0000
  91.  C 9 (S)   -0.0001 -0.0001 -0.0000 -0.0001 -0.0000  0.0012  0.0007 -0.0000
  92.  C 9 (S)   -0.0010  0.0007  0.0001  0.0002  0.0002  0.0065 -0.0012 -0.0001
  93.  C 9 (S)   -0.0001  0.0001 -0.0000  0.0001  0.0009 -0.0026  0.0002 -0.0000
  94.  C 9 (S)   -0.0000 -0.0000 -0.0000  0.0000  0.0001 -0.0007 -0.0000  0.0000
  95.  C 9 (px)   0.0027 -0.0015 -0.0004 -0.0002 -0.0004 -0.0080  0.0040  0.0004
  96.  C 9 (px)  -0.0003  0.0001  0.0001 -0.0001  0.0003  0.0032  0.0002 -0.0000
  97.  C 9 (py)  -0.0048  0.0001  0.0010 -0.0003  0.0001 -0.0169 -0.0032 -0.0002
  98.  C 9 (py)   0.0001 -0.0002 -0.0001  0.0001 -0.0023  0.0093  0.0002  0.0000
  99.  C 9 (pz)   0.0007  0.0022 -0.0008  0.0015  0.0043 -0.0372 -0.0014  0.0003
 100.  C 9 (pz)   0.0000  0.0001  0.0001 -0.0001 -0.0002 -0.0022 -0.0001 -0.0000
 101.  C 9 (d1)   0.0001 -0.0000  0.0000 -0.0001  0.0003 -0.0014 -0.0000 -0.0000
 102.  C 9 (d2)  -0.0000 -0.0001  0.0000 -0.0000 -0.0001  0.0012  0.0000 -0.0000
 103.  C 9 (d3)   0.0000 -0.0000 -0.0000  0.0001 -0.0002  0.0017 -0.0000 -0.0000
 104.  C 9 (d4)  -0.0001  0.0000 -0.0000  0.0000  0.0003 -0.0019 -0.0002 -0.0000
 105.  C 9 (d5)  -0.0000  0.0001  0.0001 -0.0000 -0.0001  0.0017  0.0002 -0.0000
 106.  H10 (S)    0.0022 -0.0002 -0.0007  0.0003 -0.0006  0.0178  0.0020  0.0001
 107.  H10 (S)    0.0001  0.0000  0.0000 -0.0000 -0.0004  0.0024 -0.0000 -0.0000
 108.  H10 (px)  -0.0000 -0.0000  0.0000  0.0000 -0.0000 -0.0000 -0.0000 -0.0000
 109.  H10 (py)   0.0001 -0.0000 -0.0000  0.0000 -0.0001  0.0005  0.0001  0.0000
 110.  H10 (pz)  -0.0000  0.0000 -0.0000  0.0000  0.0001 -0.0010 -0.0000  0.0000
 111.  C11 (S)   -0.0000  0.0000 -0.0000  0.0000 -0.0000  0.0014  0.0005  0.0000
 112.  C11 (S)    0.0003 -0.0003  0.0001 -0.0003  0.0009  0.0046 -0.0014 -0.0003
 113.  C11 (S)    0.0001 -0.0000 -0.0000  0.0000  0.0007 -0.0002  0.0002 -0.0000
 114.  C11 (S)   -0.0000  0.0000  0.0000  0.0000  0.0000 -0.0003  0.0000  0.0000
 115.  C11 (px)   0.0010  0.0003 -0.0004  0.0007 -0.0008  0.0066 -0.0000 -0.0001
 116.  C11 (px)   0.0002 -0.0001 -0.0000  0.0000  0.0012  0.0011  0.0004 -0.0000
 117.  C11 (py)   0.0012  0.0006 -0.0005  0.0002  0.0004  0.0230  0.0006 -0.0001
 118.  C11 (py)  -0.0002  0.0000 -0.0000  0.0000  0.0006 -0.0054 -0.0000 -0.0000
 119.  C11 (pz)  -0.0008 -0.0003 -0.0001 -0.0001 -0.0002 -0.0095 -0.0031 -0.0005
 120.  C11 (pz)   0.0001  0.0000 -0.0001  0.0001 -0.0013  0.0096  0.0003  0.0000
 121.  C11 (d1)  -0.0001 -0.0000  0.0000  0.0000  0.0000 -0.0004 -0.0000  0.0000
 122.  C11 (d2)  -0.0000 -0.0000  0.0000 -0.0000  0.0003 -0.0031 -0.0003 -0.0000
 123.  C11 (d3)  -0.0000 -0.0000  0.0000 -0.0000 -0.0002  0.0023  0.0001 -0.0000
 124.  C11 (d4)  -0.0000  0.0000 -0.0000  0.0000 -0.0001  0.0004 -0.0001 -0.0000
 125.  C11 (d5)   0.0000  0.0000 -0.0000  0.0000 -0.0001  0.0010  0.0000 -0.0000
 126.  H12 (S)    0.0008  0.0003 -0.0003  0.0004 -0.0017  0.0284  0.0017  0.0001
 127.  H12 (S)   -0.0000 -0.0000  0.0001 -0.0001  0.0001 -0.0023 -0.0002  0.0000
 128.  H12 (px)  -0.0000 -0.0000  0.0000 -0.0000 -0.0000 -0.0004 -0.0000 -0.0000
 129.  H12 (py)   0.0000  0.0000 -0.0000  0.0000  0.0001 -0.0006 -0.0000  0.0000
 130.  H12 (pz)   0.0000  0.0000 -0.0000  0.0000 -0.0001  0.0011  0.0001  0.0000
 131.  H13 (S)    0.0001 -0.0002  0.0001 -0.0001  0.0010 -0.0084 -0.0032 -0.0004
 132.  H13 (S)   -0.0000  0.0000 -0.0000  0.0000 -0.0002  0.0006  0.0001  0.0000
 133.  H13 (px)   0.0000 -0.0000 -0.0000  0.0000  0.0000  0.0004  0.0001  0.0000
 134.  H13 (py)  -0.0000 -0.0000  0.0000 -0.0000 -0.0001  0.0007  0.0000 -0.0000
 135.  H13 (pz)  -0.0000  0.0000 -0.0000  0.0000 -0.0001  0.0003  0.0001  0.0000

          NAO       25      26      27      28      29      30      31      32
      ---------- ------- ------- ------- ------- ------- ------- ------- -------
   1.  C 1 (S)    0.0017  0.0010 -0.0046  0.0074 -0.0034 -0.0020  0.0001  0.0001
   2.  C 1 (S)   -0.0123 -0.0032 -0.1936  0.0066  0.0909  0.0096 -0.0002  0.0008
   3.  C 1 (S)    0.0018  0.0002 -0.0047 -0.0003  0.0095  0.0002 -0.0001  0.0003
   4.  C 1 (S)   -0.0003  0.0000 -0.0011 -0.0001  0.0007 -0.0000 -0.0000  0.0000
   5.  C 1 (px)   0.0671  0.0084  0.0070  0.0046 -0.0295  0.0003 -0.0078 -0.0016
   6.  C 1 (px)   0.0107  0.0007  0.0178  0.0001  0.0003 -0.0002  0.0003 -0.0004
   7.  C 1 (py)  -0.0459 -0.0052 -0.2743 -0.0040  0.1427  0.0087 -0.0006  0.0031
   8.  C 1 (py)  -0.0030 -0.0003  0.0015 -0.0004 -0.0049  0.0004 -0.0002 -0.0001
   9.  C 1 (pz)  -0.0202 -0.0013 -0.0374 -0.0016  0.0592  0.0145 -0.0022  0.0009
  10.  C 1 (pz)   0.0001  0.0000 -0.0250 -0.0004  0.0163  0.0013 -0.0006  0.0003
  11.  C 1 (d1)   0.0045  0.0001  0.0010 -0.0000  0.0032  0.0002  0.0001 -0.0002
  12.  C 1 (d2)  -0.0002 -0.0003  0.0005 -0.0002  0.0001  0.0000  0.0002  0.0000
  13.  C 1 (d3)   0.0028  0.0006  0.0028 -0.0002  0.0090 -0.0001  0.0001  0.0002
  14.  C 1 (d4)   0.0026  0.0004  0.0074  0.0001 -0.0040 -0.0003 -0.0002 -0.0000
  15.  C 1 (d5)   0.0013  0.0000  0.0046  0.0000 -0.0014 -0.0006  0.0002 -0.0001
  16.  H 2 (S)   -0.0141 -0.0039 -0.0109  0.0032 -0.0144  0.0066  0.0010 -0.0011
  17.  H 2 (S)    0.0006  0.0002  0.0030 -0.0000  0.0028  0.0001  0.0001  0.0001
  18.  H 2 (px)  -0.0002 -0.0001 -0.0001  0.0001 -0.0017  0.0001 -0.0000 -0.0000
  19.  H 2 (py)  -0.0004 -0.0001 -0.0009  0.0000 -0.0000  0.0001 -0.0000 -0.0000
  20.  H 2 (pz)   0.0001  0.0001 -0.0006 -0.0000  0.0008 -0.0001 -0.0001  0.0000
  21.  C 3 (S)   -0.0144  0.0036  0.0137 -0.0031  0.0195 -0.0038 -0.0012  0.0012
  22.  C 3 (S)    0.0373 -0.0109 -0.0464  0.0065  0.0095  0.0070  0.0103 -0.0003
  23.  C 3 (S)    0.0002 -0.0000  0.0010 -0.0005  0.0080  0.0004  0.0001  0.0004
  24.  C 3 (S)   -0.0003 -0.0000 -0.0001  0.0000 -0.0008 -0.0001 -0.0000 -0.0000
  25.  C 3 (px)   0.3443  0.0060  0.1140  0.0047  0.1271  0.0052  0.0048 -0.0171
  26.  C 3 (px)   0.0060  0.0013  0.0045 -0.0003  0.0118 -0.0001 -0.0003 -0.0000
  27.  C 3 (py)   0.1140  0.0045  0.3435  0.0026 -0.0796 -0.0082  0.0073 -0.0019
  28.  C 3 (py)   0.0047 -0.0003  0.0026  0.0016 -0.0121 -0.0005  0.0003 -0.0009
  29.  C 3 (pz)   0.1271  0.0118 -0.0796 -0.0121  0.4176  0.0109 -0.0000  0.0042
  30.  C 3 (pz)   0.0052 -0.0001 -0.0082 -0.0005  0.0109  0.0019 -0.0002  0.0001
  31.  C 3 (d1)   0.0048 -0.0003  0.0073  0.0003 -0.0000 -0.0002  0.0006 -0.0001
  32.  C 3 (d2)  -0.0171 -0.0000 -0.0019 -0.0009  0.0042  0.0001 -0.0001  0.0016
  33.  C 3 (d3)  -0.0036 -0.0004 -0.0065 -0.0002 -0.0073 -0.0002 -0.0004 -0.0001
  34.  C 3 (d4)   0.0134  0.0004  0.0206  0.0002 -0.0031 -0.0005  0.0004 -0.0005
  35.  C 3 (d5)  -0.0117 -0.0008  0.0047  0.0009 -0.0289 -0.0010 -0.0000 -0.0002
  36.  C 4 (S)    0.0013  0.0023 -0.0034 -0.0015 -0.0106  0.0099 -0.0003  0.0007
  37.  C 4 (S)   -0.0754 -0.0083  0.0491  0.0023 -0.1889  0.0105  0.0005  0.0037
  38.  C 4 (S)   -0.0056 -0.0001 -0.0057 -0.0003  0.0023  0.0002 -0.0002  0.0003
  39.  C 4 (S)   -0.0009 -0.0000  0.0005 -0.0000 -0.0011 -0.0001 -0.0000  0.0000
  40.  C 4 (px)   0.2248  0.0055 -0.0984  0.0107  0.0207  0.0025 -0.0049 -0.0257
  41.  C 4 (px)   0.0069  0.0013  0.0110 -0.0007  0.0187  0.0001  0.0001  0.0005
  42.  C 4 (py)  -0.0727  0.0104  0.1086  0.0044  0.0390 -0.0019  0.0021  0.0074
  43.  C 4 (py)   0.0045 -0.0006  0.0051  0.0016 -0.0200 -0.0007  0.0002 -0.0013
  44.  C 4 (pz)  -0.0701 -0.0157 -0.0148  0.0173 -0.3394 -0.0158  0.0055 -0.0098
  45.  C 4 (pz)  -0.0027  0.0005  0.0093  0.0000 -0.0006 -0.0012  0.0003  0.0003
  46.  C 4 (d1)   0.0002  0.0000 -0.0010  0.0004 -0.0022 -0.0001 -0.0000 -0.0003
  47.  C 4 (d2)   0.0148  0.0001  0.0007  0.0009 -0.0061  0.0001 -0.0000 -0.0016
  48.  C 4 (d3)   0.0044  0.0004  0.0106  0.0002  0.0014 -0.0001  0.0002 -0.0000
  49.  C 4 (d4)  -0.0021  0.0005 -0.0008  0.0004 -0.0000 -0.0004 -0.0001 -0.0002
  50.  C 4 (d5)  -0.0073 -0.0007  0.0048  0.0007 -0.0180 -0.0008  0.0004 -0.0000
  51.  C 5 (S)   -0.0014  0.0005  0.0024  0.0008  0.0018  0.0011 -0.0001  0.0002
  52.  C 5 (S)    0.0210 -0.0020 -0.0091  0.0010 -0.0118  0.0026  0.0015 -0.0006
  53.  C 5 (S)   -0.0012  0.0001 -0.0010 -0.0006  0.0073 -0.0001  0.0001  0.0002
  54.  C 5 (S)    0.0006  0.0000 -0.0007 -0.0000  0.0002 -0.0000 -0.0000 -0.0000
  55.  C 5 (px)  -0.0298  0.0059  0.0095 -0.0034  0.0151 -0.0029 -0.0030  0.0000
  56.  C 5 (px)   0.0080  0.0009  0.0083  0.0004  0.0014 -0.0002 -0.0001 -0.0006
  57.  C 5 (py)   0.0447 -0.0105 -0.0430 -0.0065 -0.0608  0.0094 -0.0024 -0.0022
  58.  C 5 (py)  -0.0000 -0.0002 -0.0062  0.0000  0.0023  0.0005 -0.0002 -0.0001
  59.  C 5 (pz)  -0.0039 -0.0016 -0.0311  0.0026 -0.0155 -0.0109  0.0028 -0.0005
  60.  C 5 (pz)  -0.0022  0.0003  0.0105  0.0009 -0.0108 -0.0009  0.0002 -0.0001
  61.  C 5 (d1)   0.0043  0.0001 -0.0024  0.0002  0.0002  0.0002 -0.0001 -0.0004
  62.  C 5 (d2)   0.0007  0.0004  0.0017  0.0001 -0.0010 -0.0002 -0.0002 -0.0000
  63.  C 5 (d3)  -0.0043 -0.0005 -0.0074  0.0003 -0.0064  0.0001 -0.0001 -0.0001
  64.  C 5 (d4)  -0.0027  0.0004  0.0020 -0.0001  0.0040 -0.0003  0.0001  0.0002
  65.  C 5 (d5)   0.0011  0.0001 -0.0013  0.0003  0.0011 -0.0004  0.0001 -0.0001
  66.  H 6 (S)   -0.0102  0.0008 -0.0285  0.0050 -0.0158  0.0034 -0.0005 -0.0006
  67.  H 6 (S)    0.0031  0.0002  0.0076 -0.0002  0.0053  0.0000  0.0003  0.0002
  68.  H 6 (px)  -0.0011  0.0000 -0.0010  0.0000 -0.0007  0.0000 -0.0000 -0.0000
  69.  H 6 (py)   0.0003 -0.0000 -0.0009  0.0001 -0.0005  0.0001 -0.0000 -0.0001
  70.  H 6 (pz)  -0.0001 -0.0000 -0.0009  0.0001 -0.0009  0.0000 -0.0000 -0.0000
  71.  C 7 (S)    0.0032 -0.0065  0.0010 -0.0046 -0.0023  0.0017 -0.0007  0.0019
  72.  C 7 (S)    0.1793 -0.0027  0.0806  0.0053 -0.0116  0.0132  0.0032 -0.0080
  73.  C 7 (S)    0.0097  0.0007  0.0012 -0.0008  0.0200  0.0007  0.0001  0.0001
  74.  C 7 (S)    0.0012  0.0000  0.0003  0.0001 -0.0005 -0.0001  0.0000 -0.0001
  75.  C 7 (px)  -0.1829 -0.0013 -0.0996 -0.0175  0.0408  0.0040 -0.0073  0.0172
  76.  C 7 (px)   0.0001 -0.0001 -0.0086 -0.0015  0.0170  0.0016 -0.0001  0.0010
  77.  C 7 (py)  -0.0875 -0.0039  0.0240  0.0081  0.0288 -0.0010  0.0010  0.0079
  78.  C 7 (py)   0.0182  0.0006  0.0122  0.0002  0.0016  0.0004  0.0003 -0.0011
  79.  C 7 (pz)   0.1922 -0.0010  0.1917 -0.0045  0.1381 -0.0004  0.0129  0.0017
  80.  C 7 (pz)   0.0002  0.0001  0.0016 -0.0001 -0.0026  0.0001 -0.0000  0.0000
  81.  C 7 (d1)   0.0054 -0.0002 -0.0010  0.0008 -0.0028 -0.0001  0.0001 -0.0007
  82.  C 7 (d2)  -0.0069  0.0002 -0.0062  0.0000 -0.0045  0.0001 -0.0005  0.0000
  83.  C 7 (d3)  -0.0019 -0.0001 -0.0017  0.0001 -0.0033 -0.0001 -0.0002 -0.0001
  84.  C 7 (d4)   0.0017  0.0000  0.0044  0.0002 -0.0033 -0.0004  0.0002 -0.0002
  85.  C 7 (d5)   0.0032  0.0003 -0.0000 -0.0002  0.0098  0.0001  0.0001  0.0000
  86.  H 8 (S)    0.0013 -0.0053  0.0104  0.0060 -0.0186  0.0066  0.0000  0.0017
  87.  H 8 (S)   -0.0018  0.0001  0.0043  0.0001  0.0008 -0.0003  0.0002  0.0003
  88.  H 8 (px)  -0.0007  0.0000 -0.0004 -0.0001 -0.0004 -0.0000 -0.0000  0.0000
  89.  H 8 (py)   0.0006  0.0002  0.0006 -0.0002  0.0009 -0.0002  0.0000 -0.0001
  90.  H 8 (pz)   0.0016 -0.0000  0.0021 -0.0001  0.0008 -0.0000  0.0001  0.0000
  91.  C 9 (S)   -0.0006 -0.0007  0.0002  0.0002  0.0007  0.0003  0.0003 -0.0001
  92.  C 9 (S)   -0.0114  0.0028 -0.0014  0.0034 -0.0055  0.0002 -0.0020  0.0021
  93.  C 9 (S)    0.0003  0.0004 -0.0014 -0.0002  0.0054  0.0003 -0.0003  0.0001
  94.  C 9 (S)   -0.0002  0.0000 -0.0003 -0.0000  0.0003 -0.0000 -0.0000  0.0000
  95.  C 9 (px)  -0.0101 -0.0068  0.0012 -0.0018  0.0011  0.0041  0.0026 -0.0001
  96.  C 9 (px)  -0.0021 -0.0002 -0.0087  0.0002  0.0040  0.0007 -0.0002  0.0001
  97.  C 9 (py)   0.0072  0.0057 -0.0077  0.0006 -0.0076  0.0036 -0.0035  0.0006
  98.  C 9 (py)  -0.0004 -0.0009 -0.0047 -0.0004 -0.0032 -0.0000  0.0004 -0.0001
  99.  C 9 (pz)   0.0623  0.0009 -0.0520  0.0077 -0.0438  0.0047 -0.0052 -0.0026
 100.  C 9 (pz)   0.0007  0.0002  0.0007 -0.0001 -0.0012  0.0003 -0.0001  0.0000
 101.  C 9 (d1)  -0.0023  0.0001  0.0041  0.0000 -0.0009 -0.0001  0.0001  0.0002
 102.  C 9 (d2)  -0.0027  0.0000  0.0018 -0.0003  0.0014 -0.0002  0.0002  0.0001
 103.  C 9 (d3)   0.0002  0.0001 -0.0017  0.0001  0.0013  0.0001 -0.0000  0.0001
 104.  C 9 (d4)  -0.0003  0.0004  0.0035  0.0002  0.0005 -0.0005 -0.0000  0.0001
 105.  C 9 (d5)  -0.0013 -0.0000 -0.0006 -0.0001  0.0007  0.0002 -0.0001  0.0001
 106.  H10 (S)    0.0058 -0.0044 -0.0290 -0.0004  0.0120  0.0010  0.0011 -0.0006
 107.  H10 (S)   -0.0031 -0.0000  0.0059  0.0003 -0.0039 -0.0004  0.0002  0.0002
 108.  H10 (px)  -0.0001  0.0001  0.0003  0.0000  0.0001 -0.0000 -0.0000  0.0000
 109.  H10 (py)   0.0007 -0.0002 -0.0013 -0.0000  0.0004  0.0001  0.0000 -0.0001
 110.  H10 (pz)   0.0007 -0.0000  0.0001  0.0001 -0.0008  0.0000 -0.0000 -0.0000
 111.  C11 (S)   -0.0004 -0.0006  0.0011  0.0004  0.0007 -0.0005  0.0002 -0.0002
 112.  C11 (S)   -0.0039 -0.0007  0.0109 -0.0037 -0.0127  0.0034 -0.0005  0.0030
 113.  C11 (S)   -0.0039  0.0001  0.0021 -0.0003  0.0042 -0.0001  0.0001  0.0005
 114.  C11 (S)    0.0001  0.0000 -0.0001 -0.0000  0.0002 -0.0000 -0.0000 -0.0000
 115.  C11 (px)  -0.0058 -0.0023  0.0032  0.0066  0.0111 -0.0095  0.0026 -0.0029
 116.  C11 (px)  -0.0065 -0.0003  0.0006 -0.0006  0.0057  0.0004  0.0001  0.0009
 117.  C11 (py)  -0.0025 -0.0018 -0.0081 -0.0100 -0.0139  0.0047 -0.0012  0.0028
 118.  C11 (py)  -0.0058  0.0003 -0.0029 -0.0005  0.0026 -0.0001 -0.0003  0.0006
 119.  C11 (pz)   0.0038  0.0058 -0.0071 -0.0027 -0.0096  0.0036 -0.0008  0.0005
 120.  C11 (pz)   0.0051 -0.0001  0.0009  0.0003  0.0049  0.0001  0.0002  0.0001
 121.  C11 (d1)  -0.0009  0.0001  0.0008  0.0004  0.0002 -0.0002  0.0000 -0.0000
 122.  C11 (d2)  -0.0037  0.0002 -0.0029 -0.0001 -0.0022  0.0000 -0.0002 -0.0000
 123.  C11 (d3)   0.0012 -0.0000  0.0029 -0.0002  0.0020 -0.0000  0.0002  0.0001
 124.  C11 (d4)   0.0028  0.0001 -0.0001  0.0001  0.0005 -0.0001  0.0000 -0.0003
 125.  C11 (d5)   0.0013 -0.0000  0.0000  0.0002  0.0014 -0.0002  0.0001 -0.0002
 126.  H12 (S)    0.0329 -0.0037  0.0256  0.0028  0.0193 -0.0031  0.0017 -0.0010
 127.  H12 (S)   -0.0065 -0.0002 -0.0042 -0.0001 -0.0041 -0.0000 -0.0001  0.0001
 128.  H12 (px)  -0.0005  0.0001 -0.0001 -0.0000 -0.0006  0.0000 -0.0000  0.0000
 129.  H12 (py)  -0.0007  0.0000 -0.0009 -0.0000 -0.0006  0.0000 -0.0001  0.0000
 130.  H12 (pz)   0.0014 -0.0001  0.0009  0.0001  0.0009 -0.0001  0.0001 -0.0000
 131.  H13 (S)   -0.0076  0.0024 -0.0146 -0.0003 -0.0094 -0.0000 -0.0004 -0.0007
 132.  H13 (S)    0.0024 -0.0001  0.0031 -0.0000 -0.0016  0.0001  0.0001  0.0001
 133.  H13 (px)  -0.0001 -0.0001  0.0003  0.0000  0.0002 -0.0000  0.0000  0.0000
 134.  H13 (py)  -0.0000 -0.0000  0.0007 -0.0001  0.0006  0.0000  0.0000  0.0001
 135.  H13 (pz)   0.0003 -0.0001  0.0006 -0.0000  0.0001  0.0000  0.0000  0.0000

          NAO       33      34      35      36      37      38      39      40
      ---------- ------- ------- ------- ------- ------- ------- ------- -------
   1.  C 1 (S)   -0.0002  0.0015  0.0005 -0.0000  0.0000  0.0007  0.0000 -0.0010
   2.  C 1 (S)   -0.0016 -0.0082 -0.0057 -0.0005  0.0091 -0.0014 -0.0007  0.0011
   3.  C 1 (S)    0.0000 -0.0002 -0.0007  0.0009 -0.0012 -0.0000 -0.0000 -0.0042
   4.  C 1 (S)    0.0000 -0.0001 -0.0000  0.0000 -0.0007  0.0000 -0.0000  0.0008
   5.  C 1 (px)  -0.0008  0.0036  0.0028 -0.0001  0.0034 -0.0023 -0.0002 -0.0175
   6.  C 1 (px)  -0.0008  0.0010 -0.0000 -0.0000  0.0013 -0.0002  0.0000  0.0029
   7.  C 1 (py)  -0.0023 -0.0206 -0.0104  0.0001  0.0170  0.0041 -0.0008  0.0187
   8.  C 1 (py)   0.0005 -0.0001  0.0003 -0.0012 -0.0016  0.0005  0.0001  0.0047
   9.  C 1 (pz)  -0.0054 -0.0058 -0.0023  0.0012  0.0014  0.0074  0.0003  0.0125
  10.  C 1 (pz)   0.0004 -0.0012 -0.0013  0.0017 -0.0020  0.0002 -0.0001  0.0029
  11.  C 1 (d1)  -0.0001  0.0001 -0.0003  0.0001 -0.0012 -0.0000 -0.0000  0.0041
  12.  C 1 (d2)   0.0002 -0.0000 -0.0001 -0.0001  0.0004  0.0001 -0.0000 -0.0004
  13.  C 1 (d3)  -0.0005  0.0001 -0.0006  0.0005 -0.0016 -0.0001 -0.0000 -0.0011
  14.  C 1 (d4)   0.0001  0.0006  0.0003  0.0001  0.0000 -0.0002  0.0000 -0.0021
  15.  C 1 (d5)   0.0002  0.0004  0.0000  0.0000 -0.0017 -0.0003 -0.0000  0.0010
  16.  H 2 (S)   -0.0000  0.0006  0.0018 -0.0002  0.0097  0.0011  0.0001  0.0078
  17.  H 2 (S)   -0.0003  0.0001 -0.0002 -0.0001  0.0023 -0.0000  0.0000  0.0001
  18.  H 2 (px)   0.0000  0.0000  0.0001 -0.0001  0.0004  0.0000  0.0000 -0.0001
  19.  H 2 (py)   0.0000 -0.0000  0.0000 -0.0000  0.0001  0.0000  0.0000  0.0008
  20.  H 2 (pz)  -0.0000 -0.0001 -0.0001  0.0000 -0.0002 -0.0000 -0.0000 -0.0004
  21.  C 3 (S)    0.0010  0.0009 -0.0003  0.0003  0.0025  0.0033 -0.0004  0.0046
  22.  C 3 (S)   -0.0106 -0.0059 -0.0007  0.0021  0.1312 -0.0017 -0.0004 -0.1210
  23.  C 3 (S)   -0.0002  0.0000 -0.0006  0.0034 -0.0017  0.0002 -0.0000 -0.0091
  24.  C 3 (S)    0.0000 -0.0000  0.0001 -0.0004 -0.0011  0.0000  0.0000  0.0003
  25.  C 3 (px)  -0.0036  0.0134 -0.0117  0.0013 -0.0754 -0.0056 -0.0009  0.2248
  26.  C 3 (px)  -0.0004  0.0004 -0.0008  0.0023 -0.0083 -0.0001 -0.0000  0.0055
  27.  C 3 (py)  -0.0065  0.0206  0.0047 -0.0034  0.0491 -0.0057  0.0005 -0.0984
  28.  C 3 (py)  -0.0002  0.0002  0.0009 -0.0015  0.0023 -0.0003 -0.0000  0.0107
  29.  C 3 (pz)  -0.0073 -0.0031 -0.0289 -0.0106 -0.1889  0.0023 -0.0011  0.0207
  30.  C 3 (pz)  -0.0002 -0.0005 -0.0010  0.0099  0.0105  0.0002 -0.0001  0.0025
  31.  C 3 (d1)  -0.0004  0.0004 -0.0000 -0.0003  0.0005 -0.0002 -0.0000 -0.0049
  32.  C 3 (d2)  -0.0001 -0.0005 -0.0002  0.0007  0.0037  0.0003  0.0000 -0.0257
  33.  C 3 (d3)   0.0010 -0.0002  0.0005  0.0002 -0.0038  0.0001  0.0000  0.0043
  34.  C 3 (d4)  -0.0002  0.0016  0.0001  0.0002 -0.0013 -0.0005  0.0000 -0.0018
  35.  C 3 (d5)   0.0005  0.0001  0.0021 -0.0019  0.0074 -0.0001  0.0001 -0.0030
  36.  C 4 (S)    0.0002  0.0002 -0.0019  0.9994 -0.0059  0.0001  0.0001 -0.0013
  37.  C 4 (S)   -0.0038 -0.0013  0.0074 -0.0059  0.5880 -0.0032  0.0004 -0.1222
  38.  C 4 (S)    0.0001 -0.0005 -0.0001  0.0001 -0.0032  0.0004  0.0000 -0.0005
  39.  C 4 (S)    0.0000  0.0000  0.0001  0.0001  0.0004  0.0000  0.0000 -0.0009
  40.  C 4 (px)   0.0043 -0.0018 -0.0030 -0.0013 -0.1222 -0.0005 -0.0009  0.5768
  41.  C 4 (px)  -0.0009  0.0007 -0.0013  0.0028 -0.0033 -0.0002 -0.0000 -0.0080
  42.  C 4 (py)  -0.0185 -0.0004 -0.0008  0.0003  0.1116 -0.0017  0.0005 -0.0788
  43.  C 4 (py)   0.0004  0.0004  0.0014 -0.0025 -0.0000 -0.0002  0.0000  0.0173
  44.  C 4 (pz)   0.0058 -0.0019  0.0279 -0.0067 -0.1552 -0.0004  0.0007  0.0450
  45.  C 4 (pz)  -0.0004  0.0006  0.0002  0.0037 -0.0046 -0.0003  0.0001 -0.0114
  46.  C 4 (d1)  -0.0000 -0.0001  0.0001 -0.0005  0.0014 -0.0000 -0.0000  0.0066
  47.  C 4 (d2)   0.0001  0.0003  0.0002 -0.0017  0.0062 -0.0003 -0.0000  0.0266
  48.  C 4 (d3)  -0.0006  0.0006 -0.0001 -0.0004  0.0027 -0.0002  0.0000 -0.0030
  49.  C 4 (d4)  -0.0005 -0.0002  0.0002  0.0008 -0.0053 -0.0000  0.0000  0.0098
  50.  C 4 (d5)  -0.0001  0.0001  0.0015 -0.0004  0.0010 -0.0001  0.0001 -0.0085
  51.  C 5 (S)   -0.0008 -0.0001 -0.0001  0.0000 -0.0011  0.0028 -0.0000 -0.0006
  52.  C 5 (S)    0.0036  0.0022 -0.0019 -0.0014  0.1211 -0.0040 -0.0011 -0.0087
  53.  C 5 (S)    0.0001 -0.0001 -0.0006  0.0035 -0.0018  0.0001  0.0000 -0.0004
  54.  C 5 (S)    0.0001  0.0000 -0.0000 -0.0002 -0.0015  0.0000 -0.0000  0.0007
  55.  C 5 (px)  -0.0041 -0.0029  0.0010  0.0007 -0.0141  0.0012  0.0004  0.0662
  56.  C 5 (px)  -0.0008  0.0004 -0.0000  0.0006 -0.0019 -0.0001  0.0000  0.0108
  57.  C 5 (py)   0.0113 -0.0000 -0.0011  0.0007  0.2313  0.0003  0.0003 -0.0150
  58.  C 5 (py)   0.0002 -0.0005 -0.0001 -0.0072 -0.0093  0.0004 -0.0000  0.0020
  59.  C 5 (pz)   0.0035  0.0017  0.0011  0.0015 -0.0523 -0.0056  0.0003  0.0006
  60.  C 5 (pz)  -0.0008  0.0004  0.0011  0.0010 -0.0054 -0.0001  0.0001 -0.0029
  61.  C 5 (d1)   0.0002 -0.0000 -0.0001 -0.0000 -0.0013 -0.0000 -0.0000  0.0083
  62.  C 5 (d2)  -0.0001  0.0001  0.0001 -0.0001  0.0004 -0.0001 -0.0000  0.0000
  63.  C 5 (d3)   0.0004 -0.0005  0.0005 -0.0001 -0.0021  0.0002 -0.0000  0.0027
  64.  C 5 (d4)  -0.0004 -0.0001 -0.0001  0.0014 -0.0071  0.0000  0.0000 -0.0003
  65.  C 5 (d5)   0.0000  0.0001 -0.0001  0.0007 -0.0052 -0.0003 -0.0000  0.0010
  66.  H 6 (S)   -0.0011 -0.0015  0.0014  0.0033  0.0023 -0.0000 -0.0009  0.0100
  67.  H 6 (S)   -0.0005  0.0004 -0.0004 -0.0002  0.0004 -0.0001  0.0000 -0.0049
  68.  H 6 (px)  -0.0000 -0.0001  0.0001  0.0000 -0.0002  0.0000 -0.0000  0.0006
  69.  H 6 (py)   0.0000 -0.0000  0.0000 -0.0001 -0.0004 -0.0000 -0.0000  0.0008
  70.  H 6 (pz)   0.0000 -0.0000  0.0001  0.0001 -0.0003 -0.0000 -0.0000  0.0007
  71.  C 7 (S)    0.0006 -0.0008 -0.0004 -0.0000 -0.0004  0.0029 -0.0001  0.0008
  72.  C 7 (S)   -0.0036  0.0044 -0.0029 -0.0003  0.0960 -0.0051 -0.0009  0.1718
  73.  C 7 (S)   -0.0005  0.0002 -0.0015  0.0041 -0.0013  0.0001 -0.0000  0.0004
  74.  C 7 (S)    0.0000  0.0001  0.0000 -0.0002 -0.0014  0.0000  0.0000  0.0023
  75.  C 7 (px)   0.0093 -0.0069 -0.0008 -0.0023 -0.1493  0.0050  0.0001 -0.1804
  76.  C 7 (px)  -0.0001 -0.0006 -0.0014  0.0065  0.0115  0.0002 -0.0001 -0.0114
  77.  C 7 (py)  -0.0002 -0.0036 -0.0018 -0.0014 -0.0479  0.0007 -0.0004 -0.0888
  78.  C 7 (py)  -0.0007  0.0009 -0.0003  0.0019  0.0072 -0.0003 -0.0000  0.0171
  79.  C 7 (pz)  -0.0061  0.0154 -0.0094  0.0008 -0.1451 -0.0040 -0.0002 -0.2445
  80.  C 7 (pz)   0.0002  0.0002  0.0001  0.0045 -0.0009  0.0000  0.0000 -0.0023
  81.  C 7 (d1)   0.0001 -0.0000  0.0001 -0.0007  0.0002 -0.0001 -0.0000  0.0117
  82.  C 7 (d2)   0.0002 -0.0005  0.0003 -0.0010  0.0069  0.0002  0.0000  0.0077
  83.  C 7 (d3)   0.0002 -0.0001  0.0002 -0.0004  0.0022  0.0000  0.0000  0.0050
  84.  C 7 (d4)  -0.0003  0.0003  0.0003 -0.0009  0.0047 -0.0001  0.0000 -0.0006
  85.  C 7 (d5)  -0.0003  0.0001 -0.0007  0.0003  0.0009  0.0000 -0.0000 -0.0018
  86.  H 8 (S)    0.0017 -0.0023 -0.0001  0.0027 -0.0069 -0.0009 -0.0007  0.0312
  87.  H 8 (S)   -0.0003  0.0002 -0.0000 -0.0006  0.0020 -0.0001  0.0000 -0.0064
  88.  H 8 (px)   0.0000 -0.0000  0.0000  0.0000  0.0002  0.0000  0.0000 -0.0008
  89.  H 8 (py)  -0.0001  0.0001 -0.0000 -0.0001  0.0009  0.0000  0.0000 -0.0012
  90.  H 8 (pz)  -0.0000  0.0002 -0.0001  0.0001 -0.0004 -0.0000  0.0000 -0.0022
  91.  C 9 (S)    0.0001 -0.0002 -0.0001  0.0000  0.0006  0.0007 -0.0000  0.0004
  92.  C 9 (S)   -0.0020  0.0011  0.0008 -0.0002  0.0124 -0.0016 -0.0001 -0.0296
  93.  C 9 (S)   -0.0001 -0.0002 -0.0003  0.0008 -0.0017  0.0002 -0.0000  0.0013
  94.  C 9 (S)    0.0000 -0.0000 -0.0000  0.0000 -0.0006 -0.0000  0.0000 -0.0001
  95.  C 9 (px)   0.0024 -0.0019 -0.0017  0.0003 -0.0171  0.0042  0.0003  0.0107
  96.  C 9 (px)   0.0001 -0.0005 -0.0004  0.0004  0.0027  0.0002 -0.0000 -0.0007
  97.  C 9 (py)   0.0009  0.0000 -0.0006 -0.0005 -0.0105 -0.0031 -0.0002 -0.0013
  98.  C 9 (py)   0.0003 -0.0003  0.0001 -0.0019  0.0062  0.0002  0.0000 -0.0008
  99.  C 9 (pz)   0.0039  0.0028  0.0025 -0.0013 -0.0020 -0.0013 -0.0000 -0.0216
 100.  C 9 (pz)   0.0001  0.0002  0.0000  0.0001  0.0034  0.0000  0.0000 -0.0019
 101.  C 9 (d1)  -0.0001  0.0002  0.0001  0.0002 -0.0007 -0.0000  0.0000 -0.0046
 102.  C 9 (d2)  -0.0001 -0.0001 -0.0001  0.0000 -0.0003  0.0001  0.0000  0.0014
 103.  C 9 (d3)  -0.0001 -0.0001 -0.0001  0.0001 -0.0007  0.0000 -0.0000 -0.0011
 104.  C 9 (d4)  -0.0002  0.0002  0.0000  0.0002 -0.0013 -0.0003 -0.0000 -0.0025
 105.  C 9 (d5)  -0.0001 -0.0002  0.0000 -0.0001  0.0012  0.0002 -0.0000 -0.0011
 106.  H10 (S)    0.0007 -0.0011 -0.0010 -0.0002  0.0132  0.0020  0.0000  0.0178
 107.  H10 (S)   -0.0003  0.0002  0.0004 -0.0003  0.0020 -0.0001  0.0000 -0.0062
 108.  H10 (px)  -0.0000  0.0000 -0.0000 -0.0000 -0.0001 -0.0000 -0.0000 -0.0003
 109.  H10 (py)   0.0001 -0.0001 -0.0000 -0.0001  0.0004  0.0001  0.0000  0.0015
 110.  H10 (pz)   0.0001  0.0001  0.0000 -0.0001  0.0002 -0.0000 -0.0000 -0.0000
 111.  C11 (S)   -0.0002 -0.0000 -0.0001  0.0000  0.0006  0.0005  0.0000  0.0006
 112.  C11 (S)    0.0002  0.0004  0.0005  0.0002  0.0130 -0.0018 -0.0002 -0.0250
 113.  C11 (S)   -0.0002 -0.0000 -0.0002  0.0008 -0.0001  0.0001  0.0000 -0.0088
 114.  C11 (S)    0.0000  0.0000 -0.0000  0.0000 -0.0003  0.0000  0.0000  0.0001
 115.  C11 (px)  -0.0016 -0.0013  0.0009  0.0004 -0.0076  0.0002 -0.0002  0.0248
 116.  C11 (px)  -0.0001 -0.0002 -0.0004  0.0012  0.0011  0.0002 -0.0000 -0.0126
 117.  C11 (py)   0.0011 -0.0007  0.0015 -0.0001  0.0302  0.0006 -0.0001 -0.0172
 118.  C11 (py)   0.0002 -0.0001 -0.0001  0.0005 -0.0043 -0.0000 -0.0000 -0.0072
 119.  C11 (pz)   0.0005  0.0008 -0.0001  0.0004  0.0086  0.0026  0.0005 -0.0018
 120.  C11 (pz)  -0.0003  0.0002 -0.0003  0.0009 -0.0055 -0.0002 -0.0000 -0.0087
 121.  C11 (d1)  -0.0001  0.0000 -0.0000  0.0001 -0.0005 -0.0000  0.0000 -0.0010
 122.  C11 (d2)   0.0001 -0.0003  0.0001 -0.0002  0.0016  0.0002  0.0000  0.0050
 123.  C11 (d3)  -0.0001  0.0002 -0.0001  0.0001 -0.0005 -0.0000  0.0000 -0.0030
 124.  C11 (d4)  -0.0000  0.0000 -0.0000 -0.0000 -0.0000 -0.0001 -0.0000  0.0039
 125.  C11 (d5)  -0.0001 -0.0000 -0.0001 -0.0001  0.0006 -0.0000 -0.0000  0.0020
 126.  H12 (S)   -0.0015  0.0013 -0.0008  0.0005 -0.0027 -0.0030 -0.0005 -0.0105
 127.  H12 (S)    0.0002 -0.0004  0.0003 -0.0002  0.0000  0.0001  0.0000  0.0041
 128.  H12 (px)   0.0000  0.0000  0.0000  0.0000  0.0002  0.0000  0.0000 -0.0001
 129.  H12 (py)   0.0000 -0.0001  0.0001 -0.0000  0.0003  0.0000  0.0000  0.0002
 130.  H12 (pz)  -0.0001  0.0001 -0.0000  0.0001 -0.0001 -0.0001 -0.0000 -0.0005
 131.  H13 (S)   -0.0003 -0.0015  0.0007 -0.0007  0.0175  0.0011  0.0001  0.0435
 132.  H13 (S)    0.0001  0.0003  0.0001 -0.0001 -0.0005 -0.0001 -0.0000 -0.0061
 133.  H13 (px)  -0.0000  0.0000 -0.0000  0.0000 -0.0003 -0.0000 -0.0000 -0.0007
 134.  H13 (py)  -0.0000  0.0000 -0.0000  0.0001 -0.0001 -0.0000  0.0000 -0.0014
 135.  H13 (pz)   0.0000  0.0001 -0.0000  0.0000 -0.0006 -0.0000 -0.0000 -0.0018

          NAO       41      42      43      44      45      46      47      48
      ---------- ------- ------- ------- ------- ------- ------- ------- -------
   1.  C 1 (S)    0.0004  0.0016  0.0010 -0.0007 -0.0012 -0.0001 -0.0000  0.0006
   2.  C 1 (S)   -0.0001  0.0182 -0.0012 -0.0175 -0.0014  0.0019 -0.0009 -0.0027
   3.  C 1 (S)    0.0003  0.0025 -0.0008 -0.0114  0.0003  0.0001 -0.0003 -0.0002
   4.  C 1 (S)    0.0000 -0.0007 -0.0000 -0.0005  0.0000 -0.0000 -0.0000 -0.0000
   5.  C 1 (px)   0.0035 -0.0065 -0.0003  0.0025 -0.0004 -0.0040  0.0019  0.0027
   6.  C 1 (px)   0.0011  0.0123  0.0001 -0.0022  0.0005 -0.0001  0.0004  0.0008
   7.  C 1 (py)  -0.0063 -0.0057 -0.0116  0.0210 -0.0072 -0.0011 -0.0028 -0.0076
   8.  C 1 (py)  -0.0006 -0.0113  0.0005  0.0030 -0.0009 -0.0002  0.0001 -0.0001
   9.  C 1 (pz)  -0.0002  0.0207 -0.0007 -0.0007 -0.0152 -0.0032 -0.0013  0.0042
  10.  C 1 (pz)  -0.0003 -0.0098 -0.0009 -0.0145 -0.0008  0.0000 -0.0001 -0.0007
  11.  C 1 (d1)   0.0002 -0.0013  0.0001 -0.0023 -0.0001 -0.0000  0.0002  0.0001
  12.  C 1 (d2)  -0.0004 -0.0019 -0.0001 -0.0008 -0.0001  0.0002  0.0000 -0.0002
  13.  C 1 (d3)   0.0008  0.0125 -0.0007 -0.0098  0.0006  0.0001 -0.0002  0.0002
  14.  C 1 (d4)   0.0003  0.0011  0.0001 -0.0029  0.0003 -0.0000  0.0001  0.0002
  15.  C 1 (d5)   0.0002 -0.0011  0.0002 -0.0016  0.0006  0.0002  0.0001 -0.0001
  16.  H 2 (S)   -0.0006 -0.0458  0.0066  0.0285 -0.0060 -0.0005  0.0004  0.0016
  17.  H 2 (S)    0.0003  0.0100 -0.0003 -0.0061  0.0002  0.0002  0.0000  0.0002
  18.  H 2 (px)  -0.0001 -0.0021  0.0002  0.0018 -0.0002 -0.0001  0.0000  0.0000
  19.  H 2 (py)  -0.0000 -0.0012  0.0001  0.0005 -0.0001 -0.0000  0.0000  0.0000
  20.  H 2 (pz)   0.0000  0.0014 -0.0002 -0.0010  0.0001  0.0000 -0.0000 -0.0000
  21.  C 3 (S)    0.0018 -0.0047 -0.0010  0.0082 -0.0106  0.0001 -0.0008 -0.0000
  22.  C 3 (S)   -0.0027  0.0759 -0.0017  0.1794 -0.0023 -0.0021 -0.0019  0.0017
  23.  C 3 (S)    0.0003 -0.0024 -0.0006 -0.0066 -0.0002 -0.0002 -0.0005  0.0001
  24.  C 3 (S)   -0.0001 -0.0005  0.0000  0.0015  0.0000  0.0000  0.0000 -0.0000
  25.  C 3 (px)   0.0069 -0.0727  0.0045 -0.0701 -0.0027  0.0002  0.0148  0.0044
  26.  C 3 (px)   0.0013  0.0104 -0.0006 -0.0157  0.0005  0.0000  0.0001  0.0004
  27.  C 3 (py)   0.0110  0.1086  0.0051 -0.0148  0.0093 -0.0010  0.0007  0.0106
  28.  C 3 (py)  -0.0007  0.0044  0.0016  0.0173  0.0000  0.0004  0.0009  0.0002
  29.  C 3 (pz)   0.0187  0.0390 -0.0200 -0.3394 -0.0006 -0.0022 -0.0061  0.0014
  30.  C 3 (pz)   0.0001 -0.0019 -0.0007 -0.0158 -0.0012 -0.0001  0.0001 -0.0001
  31.  C 3 (d1)   0.0001  0.0021  0.0002  0.0055  0.0003 -0.0000 -0.0000  0.0002
  32.  C 3 (d2)   0.0005  0.0074 -0.0013 -0.0098  0.0003 -0.0003 -0.0016 -0.0000
  33.  C 3 (d3)  -0.0009 -0.0185  0.0004  0.0058 -0.0004 -0.0000  0.0001 -0.0006
  34.  C 3 (d4)   0.0007 -0.0004  0.0004 -0.0019  0.0006 -0.0001  0.0003  0.0006
  35.  C 3 (d5)  -0.0013 -0.0008  0.0014  0.0279  0.0002  0.0001  0.0002 -0.0001
  36.  C 4 (S)    0.0028  0.0003 -0.0025 -0.0067  0.0037 -0.0005 -0.0017 -0.0004
  37.  C 4 (S)   -0.0033  0.1116 -0.0000 -0.1552 -0.0046  0.0014  0.0062  0.0027
  38.  C 4 (S)   -0.0002 -0.0017 -0.0002 -0.0004 -0.0003 -0.0000 -0.0003 -0.0002
  39.  C 4 (S)   -0.0000  0.0005  0.0000  0.0007  0.0001 -0.0000 -0.0000  0.0000
  40.  C 4 (px)  -0.0080 -0.0788  0.0173  0.0450 -0.0114  0.0066  0.0266 -0.0030
  41.  C 4 (px)   0.0024  0.0171 -0.0015 -0.0239  0.0009 -0.0003 -0.0005  0.0007
  42.  C 4 (py)   0.0171  0.5704 -0.0109 -0.1145  0.0158  0.0061 -0.0045  0.0100
  43.  C 4 (py)  -0.0015 -0.0109  0.0026  0.0246 -0.0004  0.0003  0.0012  0.0000
  44.  C 4 (pz)  -0.0239 -0.1145  0.0246  0.6583 -0.0006  0.0004  0.0030 -0.0039
  45.  C 4 (pz)   0.0009  0.0158 -0.0004 -0.0006  0.0021  0.0001 -0.0005  0.0003
  46.  C 4 (d1)  -0.0003  0.0061  0.0003  0.0004  0.0001  0.0004  0.0004 -0.0000
  47.  C 4 (d2)  -0.0005 -0.0045  0.0012  0.0030 -0.0005  0.0004  0.0017  0.0000
  48.  C 4 (d3)   0.0007  0.0100  0.0000 -0.0039  0.0003 -0.0000  0.0000  0.0005
  49.  C 4 (d4)   0.0004  0.0200  0.0000  0.0038  0.0005  0.0004  0.0002  0.0002
  50.  C 4 (d5)  -0.0007  0.0036  0.0008  0.0266  0.0005 -0.0000 -0.0002  0.0001
  51.  C 5 (S)    0.0011 -0.0015  0.0073  0.0009  0.0020  0.0003 -0.0005  0.0006
  52.  C 5 (S)   -0.0036 -0.1993  0.0070 -0.0766 -0.0082 -0.0015  0.0024 -0.0017
  53.  C 5 (S)    0.0004 -0.0016 -0.0004 -0.0086  0.0003 -0.0001 -0.0002 -0.0001
  54.  C 5 (S)   -0.0001 -0.0021  0.0000  0.0005 -0.0000 -0.0000  0.0000 -0.0001
  55.  C 5 (px)   0.0106  0.0068  0.0024  0.0261 -0.0000 -0.0071 -0.0004  0.0026
  56.  C 5 (px)   0.0009  0.0203 -0.0001 -0.0015  0.0004  0.0002  0.0006  0.0006
  57.  C 5 (py)  -0.0081 -0.3153  0.0011 -0.1018 -0.0096 -0.0045  0.0058 -0.0058
  58.  C 5 (py)  -0.0007 -0.0046 -0.0001  0.0064 -0.0010 -0.0000 -0.0001 -0.0002
  59.  C 5 (pz)   0.0044  0.0553 -0.0014  0.0381  0.0194  0.0034 -0.0004 -0.0043
  60.  C 5 (pz)   0.0001  0.0293  0.0003  0.0178  0.0012  0.0005 -0.0000  0.0006
  61.  C 5 (d1)  -0.0003 -0.0040  0.0003 -0.0002 -0.0004  0.0001  0.0005 -0.0001
  62.  C 5 (d2)   0.0003 -0.0005  0.0002  0.0004 -0.0000 -0.0002  0.0000  0.0002
  63.  C 5 (d3)  -0.0010 -0.0095  0.0006  0.0130 -0.0007 -0.0000  0.0001 -0.0003
  64.  C 5 (d4)   0.0007  0.0110 -0.0002  0.0016  0.0005 -0.0001 -0.0003  0.0002
  65.  C 5 (d5)   0.0001  0.0055 -0.0000  0.0003  0.0007  0.0003  0.0000 -0.0001
  66.  H 6 (S)   -0.0068 -0.0325  0.0051  0.0328 -0.0103  0.0013  0.0007  0.0007
  67.  H 6 (S)    0.0006  0.0079 -0.0004 -0.0060  0.0003  0.0000 -0.0002  0.0004
  68.  H 6 (px)  -0.0001 -0.0006  0.0001  0.0018 -0.0002 -0.0000 -0.0000  0.0000
  69.  H 6 (py)  -0.0002 -0.0022  0.0001  0.0011 -0.0003  0.0000  0.0001 -0.0000
  70.  H 6 (pz)  -0.0002 -0.0003  0.0001  0.0015 -0.0002  0.0001  0.0000 -0.0000
  71.  C 7 (S)   -0.0065  0.0024 -0.0046  0.0006 -0.0016 -0.0004 -0.0020 -0.0004
  72.  C 7 (S)   -0.0012  0.0828  0.0046  0.0058 -0.0120  0.0021  0.0088  0.0023
  73.  C 7 (S)    0.0012  0.0041 -0.0012 -0.0231  0.0001 -0.0001 -0.0000  0.0002
  74.  C 7 (S)   -0.0001 -0.0008  0.0001  0.0015 -0.0000  0.0000  0.0001  0.0000
  75.  C 7 (px)  -0.0008 -0.1092 -0.0156 -0.0326 -0.0056 -0.0050 -0.0185 -0.0067
  76.  C 7 (px)   0.0007 -0.0022 -0.0021 -0.0235 -0.0007 -0.0003 -0.0007 -0.0002
  77.  C 7 (py)  -0.0056  0.0156  0.0117 -0.0187 -0.0027  0.0007 -0.0091  0.0009
  78.  C 7 (py)   0.0007  0.0152 -0.0001 -0.0063 -0.0000  0.0003  0.0012  0.0006
  79.  C 7 (pz)   0.0107 -0.1224 -0.0056  0.0462  0.0062 -0.0080 -0.0094  0.0057
  80.  C 7 (pz)  -0.0003 -0.0038  0.0002  0.0018  0.0001 -0.0001 -0.0001 -0.0000
  81.  C 7 (d1)  -0.0006 -0.0045  0.0010  0.0056 -0.0003  0.0002  0.0007 -0.0000
  82.  C 7 (d2)  -0.0003  0.0054  0.0001 -0.0040 -0.0001  0.0003  0.0003 -0.0002
  83.  C 7 (d3)  -0.0002 -0.0009  0.0002  0.0004 -0.0002  0.0001  0.0002 -0.0001
  84.  C 7 (d4)   0.0002  0.0061  0.0000  0.0027  0.0005  0.0001  0.0003  0.0003
  85.  C 7 (d5)   0.0006  0.0021 -0.0004 -0.0121  0.0004  0.0000 -0.0000  0.0002
  86.  H 8 (S)   -0.0076 -0.0175  0.0096  0.0401 -0.0109  0.0003 -0.0023 -0.0008
  87.  H 8 (S)    0.0004  0.0076 -0.0002 -0.0029  0.0006  0.0001 -0.0003  0.0002
  88.  H 8 (px)   0.0000 -0.0002 -0.0001  0.0003  0.0001 -0.0000 -0.0000 -0.0000
  89.  H 8 (py)   0.0003  0.0019 -0.0003 -0.0018  0.0004  0.0000  0.0001  0.0001
  90.  H 8 (pz)   0.0001 -0.0013 -0.0001 -0.0003  0.0001 -0.0001 -0.0001  0.0001
  91.  C 9 (S)   -0.0009 -0.0005  0.0003 -0.0001 -0.0004  0.0003  0.0001 -0.0001
  92.  C 9 (S)    0.0040  0.0146  0.0028 -0.0029  0.0004 -0.0025 -0.0020  0.0018
  93.  C 9 (S)    0.0004 -0.0013 -0.0001 -0.0061 -0.0004 -0.0003 -0.0001  0.0001
  94.  C 9 (S)    0.0000 -0.0004 -0.0000 -0.0003  0.0001 -0.0000 -0.0000 -0.0000
  95.  C 9 (px)  -0.0090 -0.0167  0.0001  0.0102 -0.0057  0.0031 -0.0001 -0.0019
  96.  C 9 (px)  -0.0003 -0.0096  0.0003 -0.0034 -0.0009 -0.0002 -0.0001 -0.0002
  97.  C 9 (py)   0.0068  0.0009 -0.0007  0.0016 -0.0029 -0.0036 -0.0006 -0.0009
  98.  C 9 (py)  -0.0008 -0.0046 -0.0005  0.0055  0.0001  0.0002  0.0002 -0.0004
  99.  C 9 (pz)  -0.0074  0.0050 -0.0004  0.0051  0.0007  0.0036  0.0033 -0.0010
 100.  C 9 (pz)  -0.0001  0.0008  0.0000 -0.0035  0.0002  0.0000  0.0001  0.0000
 101.  C 9 (d1)   0.0002  0.0060 -0.0001 -0.0003  0.0002  0.0001 -0.0003  0.0001
 102.  C 9 (d2)   0.0002 -0.0003  0.0001  0.0003 -0.0000 -0.0001 -0.0001  0.0000
 103.  C 9 (d3)  -0.0000  0.0032 -0.0001 -0.0003  0.0001  0.0001 -0.0001  0.0000
 104.  C 9 (d4)   0.0006  0.0055  0.0001 -0.0018  0.0006 -0.0001 -0.0001  0.0002
 105.  C 9 (d5)  -0.0001 -0.0010 -0.0000 -0.0001 -0.0004 -0.0001 -0.0001  0.0001
 106.  H10 (S)   -0.0054 -0.0387  0.0007 -0.0068 -0.0015  0.0015  0.0008 -0.0007
 107.  H10 (S)    0.0001  0.0078  0.0002  0.0037  0.0004  0.0001 -0.0002  0.0003
 108.  H10 (px)   0.0001  0.0006  0.0000 -0.0001  0.0000 -0.0000 -0.0000  0.0000
 109.  H10 (py)  -0.0002 -0.0019  0.0000 -0.0001 -0.0001  0.0001  0.0001 -0.0001
 110.  H10 (pz)  -0.0001 -0.0010  0.0000 -0.0000 -0.0000  0.0000  0.0000 -0.0000
 111.  C11 (S)   -0.0008  0.0001  0.0006  0.0000  0.0004  0.0002  0.0002  0.0002
 112.  C11 (S)    0.0009  0.0278 -0.0048  0.0012 -0.0021 -0.0008 -0.0029 -0.0003
 113.  C11 (S)    0.0003  0.0055 -0.0005 -0.0060  0.0004 -0.0000 -0.0005  0.0001
 114.  C11 (S)    0.0000 -0.0001 -0.0000 -0.0002  0.0000 -0.0000  0.0000 -0.0000
 115.  C11 (px)  -0.0058 -0.0210  0.0090  0.0071  0.0066  0.0028  0.0025  0.0018
 116.  C11 (px)   0.0000  0.0042 -0.0007 -0.0077 -0.0002 -0.0000 -0.0009  0.0000
 117.  C11 (py)   0.0005  0.0040 -0.0111  0.0072 -0.0035 -0.0015 -0.0024 -0.0013
 118.  C11 (py)   0.0004 -0.0020 -0.0005 -0.0037  0.0002 -0.0003 -0.0007 -0.0001
 119.  C11 (pz)  -0.0067  0.0068  0.0031 -0.0094  0.0027  0.0005  0.0008 -0.0002
 120.  C11 (pz)   0.0003  0.0025 -0.0005  0.0032  0.0002 -0.0001 -0.0003  0.0001
 121.  C11 (d1)   0.0000  0.0009  0.0004 -0.0001  0.0002  0.0000  0.0000  0.0001
 122.  C11 (d2)  -0.0004  0.0011  0.0003  0.0002 -0.0000  0.0001  0.0002 -0.0001
 123.  C11 (d3)   0.0002 -0.0007 -0.0001 -0.0008  0.0001 -0.0001 -0.0002  0.0001
 124.  C11 (d4)   0.0000 -0.0006  0.0001  0.0000  0.0001  0.0000  0.0003  0.0000
 125.  C11 (d5)  -0.0001 -0.0006  0.0003 -0.0011  0.0002  0.0001  0.0002  0.0001
 126.  H12 (S)    0.0031 -0.0083 -0.0010 -0.0019  0.0003 -0.0001 -0.0002  0.0015
 127.  H12 (S)   -0.0003  0.0012  0.0002  0.0045 -0.0002  0.0001 -0.0000 -0.0002
 128.  H12 (px)  -0.0001  0.0003  0.0001  0.0002  0.0000  0.0000  0.0000 -0.0000
 129.  H12 (py)  -0.0000  0.0003 -0.0001  0.0001 -0.0000  0.0000 -0.0000 -0.0000
 130.  H12 (pz)   0.0001 -0.0003 -0.0000 -0.0003  0.0001  0.0000  0.0000  0.0001
 131.  H13 (S)   -0.0057  0.0131  0.0042 -0.0036  0.0019  0.0013  0.0019  0.0001
 132.  H13 (S)   -0.0000 -0.0029 -0.0002  0.0014  0.0000 -0.0001 -0.0002  0.0000
 133.  H13 (px)   0.0001  0.0003 -0.0001  0.0002 -0.0000 -0.0000 -0.0000  0.0000
 134.  H13 (py)   0.0001 -0.0001 -0.0001 -0.0002  0.0000 -0.0001 -0.0001  0.0000
 135.  H13 (pz)   0.0001 -0.0004 -0.0001  0.0003 -0.0001 -0.0000 -0.0001 -0.0000

          NAO       49      50      51      52      53      54      55      56
      ---------- ------- ------- ------- ------- ------- ------- ------- -------
   1.  C 1 (S)   -0.0001 -0.0000  0.0001  0.0005  0.0035 -0.0003 -0.0002  0.0022
   2.  C 1 (S)    0.0020 -0.0021  0.0008  0.0874 -0.0019 -0.0006 -0.0639 -0.0090
   3.  C 1 (S)   -0.0001 -0.0005  0.0036 -0.0023  0.0001  0.0001 -0.0122 -0.0000
   4.  C 1 (S)    0.0000 -0.0001 -0.0004 -0.0005  0.0001  0.0000  0.0016 -0.0000
   5.  C 1 (px)  -0.0027  0.0011 -0.0003 -0.0635 -0.0128  0.0017  0.1327  0.0112
   6.  C 1 (px)   0.0003  0.0002  0.0023 -0.0097  0.0000 -0.0001  0.0123  0.0012
   7.  C 1 (py)   0.0003 -0.0022  0.0004 -0.0352  0.0033  0.0008  0.0241 -0.0018
   8.  C 1 (py)  -0.0004 -0.0001  0.0025 -0.0097  0.0002 -0.0000  0.0018 -0.0002
   9.  C 1 (pz)  -0.0012 -0.0012 -0.0028 -0.1893 -0.0052 -0.0009  0.1172  0.0048
  10.  C 1 (pz)  -0.0003 -0.0011  0.0072  0.0075 -0.0002  0.0001 -0.0111 -0.0007
  11.  C 1 (d1)  -0.0000 -0.0002 -0.0000  0.0011  0.0001 -0.0000  0.0003  0.0000
  12.  C 1 (d2)  -0.0001 -0.0001  0.0004  0.0008  0.0002 -0.0000 -0.0134 -0.0002
  13.  C 1 (d3)   0.0004 -0.0003  0.0001  0.0001  0.0002 -0.0000  0.0006  0.0005
  14.  C 1 (d4)  -0.0001 -0.0000  0.0001 -0.0010 -0.0003  0.0000 -0.0025  0.0003
  15.  C 1 (d5)   0.0001 -0.0000 -0.0017  0.0089  0.0005 -0.0000 -0.0045 -0.0004
  16.  H 2 (S)   -0.0012  0.0006  0.0014  0.0292 -0.0009 -0.0012  0.0299 -0.0068
  17.  H 2 (S)    0.0003 -0.0001  0.0002 -0.0028 -0.0001 -0.0000 -0.0039  0.0004
  18.  H 2 (px)  -0.0001  0.0001  0.0001 -0.0002 -0.0001 -0.0000  0.0012 -0.0000
  19.  H 2 (py)  -0.0000 -0.0000 -0.0000  0.0004  0.0000 -0.0000  0.0011 -0.0001
  20.  H 2 (pz)   0.0000 -0.0000  0.0001 -0.0007 -0.0000  0.0000 -0.0005  0.0002
  21.  C 3 (S)    0.0001 -0.0020 -0.0001  0.0007  0.0010  0.0000 -0.0012  0.0002
  22.  C 3 (S)   -0.0010  0.0104  0.0010 -0.0064 -0.0025 -0.0008  0.0144 -0.0009
  23.  C 3 (S)   -0.0004 -0.0002  0.0008 -0.0012  0.0001 -0.0000 -0.0013 -0.0002
  24.  C 3 (S)    0.0000  0.0001 -0.0000 -0.0006 -0.0000  0.0000 -0.0002  0.0000
  25.  C 3 (px)  -0.0021 -0.0073 -0.0014  0.0210 -0.0012  0.0006 -0.0298  0.0080
  26.  C 3 (px)   0.0005 -0.0007  0.0005 -0.0020  0.0001  0.0000  0.0059  0.0009
  27.  C 3 (py)  -0.0008  0.0048  0.0024 -0.0091 -0.0010 -0.0007  0.0095  0.0083
  28.  C 3 (py)   0.0004  0.0007  0.0008  0.0010 -0.0006 -0.0000 -0.0034  0.0004
  29.  C 3 (pz)  -0.0000 -0.0180  0.0018 -0.0118  0.0073  0.0002  0.0151  0.0014
  30.  C 3 (pz)  -0.0004 -0.0008  0.0011  0.0026 -0.0001 -0.0000 -0.0029 -0.0002
  31.  C 3 (d1)  -0.0001  0.0004 -0.0001  0.0015  0.0001 -0.0000 -0.0030 -0.0001
  32.  C 3 (d2)  -0.0002 -0.0000  0.0002 -0.0006  0.0002 -0.0000  0.0000 -0.0006
  33.  C 3 (d3)  -0.0005 -0.0001 -0.0008  0.0036  0.0001  0.0001 -0.0041 -0.0008
  34.  C 3 (d4)  -0.0002  0.0001 -0.0001  0.0022 -0.0001  0.0000 -0.0029  0.0004
  35.  C 3 (d5)   0.0002  0.0015 -0.0001 -0.0019 -0.0006 -0.0000  0.0010 -0.0000
  36.  C 4 (S)    0.0008 -0.0004  0.0000 -0.0014  0.0035 -0.0002  0.0007  0.0006
  37.  C 4 (S)   -0.0053  0.0010 -0.0011  0.1211 -0.0018 -0.0015 -0.0141 -0.0019
  38.  C 4 (S)   -0.0000 -0.0001  0.0028 -0.0040  0.0001  0.0000  0.0012 -0.0001
  39.  C 4 (S)    0.0000  0.0001 -0.0000 -0.0011  0.0000 -0.0000  0.0004  0.0000
  40.  C 4 (px)   0.0098 -0.0085 -0.0006 -0.0087 -0.0004  0.0007  0.0662  0.0108
  41.  C 4 (px)   0.0004 -0.0007  0.0011 -0.0036  0.0004 -0.0001  0.0106  0.0009
  42.  C 4 (py)   0.0200  0.0036 -0.0015 -0.1993 -0.0016 -0.0021  0.0068  0.0203
  43.  C 4 (py)   0.0000  0.0008  0.0073  0.0070 -0.0004  0.0000  0.0024 -0.0001
  44.  C 4 (pz)   0.0038  0.0266  0.0009 -0.0766 -0.0086  0.0005  0.0261 -0.0015
  45.  C 4 (pz)   0.0005  0.0005  0.0020 -0.0082  0.0003 -0.0000 -0.0000  0.0004
  46.  C 4 (d1)   0.0004 -0.0000  0.0003 -0.0015 -0.0001 -0.0000 -0.0071  0.0002
  47.  C 4 (d2)   0.0002 -0.0002 -0.0005  0.0024 -0.0002  0.0000 -0.0004  0.0006
  48.  C 4 (d3)   0.0002  0.0001  0.0006 -0.0017 -0.0001 -0.0001  0.0026  0.0006
  49.  C 4 (d4)   0.0012  0.0002  0.0014 -0.0076 -0.0001 -0.0001  0.0029  0.0010
  50.  C 4 (d5)   0.0002  0.0014  0.0003 -0.0036 -0.0004 -0.0000  0.0017  0.0001
  51.  C 5 (S)    0.0014  0.0003  0.9996  0.0003  0.0001  0.0000 -0.0028  0.0032
  52.  C 5 (S)   -0.0076 -0.0036  0.0003  0.4911 -0.0011 -0.0000 -0.0382 -0.0131
  53.  C 5 (S)   -0.0001 -0.0004  0.0001 -0.0011  0.0010 -0.0000  0.0063 -0.0005
  54.  C 5 (S)   -0.0001 -0.0000  0.0000 -0.0000 -0.0000  0.0000 -0.0002 -0.0000
  55.  C 5 (px)   0.0029  0.0017 -0.0028 -0.0382  0.0063 -0.0002  0.5494  0.0046
  56.  C 5 (px)   0.0010  0.0001  0.0032 -0.0131 -0.0005 -0.0000  0.0046  0.0018
  57.  C 5 (py)  -0.0190 -0.0069 -0.0003 -0.0294  0.0066  0.0010  0.0392 -0.0135
  58.  C 5 (py)  -0.0002 -0.0001  0.0030 -0.0123 -0.0006  0.0001 -0.0148  0.0004
  59.  C 5 (pz)   0.0048  0.0021 -0.0047 -0.0708  0.0108  0.0001 -0.0057 -0.0066
  60.  C 5 (pz)   0.0012  0.0012  0.0053 -0.0220 -0.0008 -0.0000 -0.0100  0.0016
  61.  C 5 (d1)  -0.0000 -0.0002 -0.0003  0.0030 -0.0002  0.0000 -0.0057  0.0001
  62.  C 5 (d2)   0.0000  0.0001 -0.0014  0.0076 -0.0003  0.0000  0.0120  0.0002
  63.  C 5 (d3)  -0.0001  0.0004 -0.0007  0.0056 -0.0004  0.0000 -0.0036 -0.0003
  64.  C 5 (d4)   0.0006  0.0002  0.0005 -0.0035  0.0003 -0.0000  0.0125  0.0004
  65.  C 5 (d5)   0.0004  0.0000 -0.0007  0.0034  0.0000  0.0000 -0.0128 -0.0001
  66.  H 6 (S)    0.0006  0.0011 -0.0056  0.2824 -0.0110 -0.0000 -0.1560 -0.0001
  67.  H 6 (S)    0.0001 -0.0001 -0.0057 -0.0007  0.0001 -0.0001 -0.0013  0.0002
  68.  H 6 (px)   0.0000  0.0001 -0.0005  0.0028 -0.0001 -0.0000  0.0016  0.0000
  69.  H 6 (py)  -0.0000  0.0000 -0.0009  0.0056 -0.0002  0.0000 -0.0035 -0.0000
  70.  H 6 (pz)   0.0000  0.0000 -0.0008  0.0050 -0.0003  0.0000 -0.0051  0.0000
  71.  C 7 (S)   -0.0006 -0.0004  0.0000  0.0011  0.0009  0.0000 -0.0001 -0.0010
  72.  C 7 (S)    0.0029 -0.0017  0.0008  0.0118 -0.0019 -0.0005 -0.0243  0.0053
  73.  C 7 (S)   -0.0001 -0.0010  0.0007 -0.0002  0.0004 -0.0000 -0.0020  0.0003
  74.  C 7 (S)    0.0000  0.0000  0.0001 -0.0006 -0.0000  0.0000 -0.0002  0.0001
  75.  C 7 (px)  -0.0047 -0.0021 -0.0009 -0.0151  0.0018  0.0007  0.0052 -0.0110
  76.  C 7 (px)  -0.0006 -0.0010  0.0000  0.0041  0.0005 -0.0000 -0.0034 -0.0006
  77.  C 7 (py)  -0.0037 -0.0018  0.0004  0.0111  0.0039  0.0003  0.0055 -0.0079
  78.  C 7 (py)   0.0007 -0.0002  0.0014 -0.0046 -0.0003 -0.0001 -0.0021  0.0014
  79.  C 7 (pz)  -0.0122  0.0039 -0.0026  0.0284  0.0019  0.0004 -0.0185 -0.0056
  80.  C 7 (pz)  -0.0002  0.0001  0.0000  0.0020 -0.0000  0.0000 -0.0010 -0.0003
  81.  C 7 (d1)  -0.0000 -0.0000 -0.0002  0.0009 -0.0001  0.0000  0.0009  0.0001
  82.  C 7 (d2)   0.0004 -0.0002  0.0000 -0.0007  0.0000 -0.0000  0.0011  0.0001
  83.  C 7 (d3)   0.0001 -0.0000 -0.0001  0.0004  0.0000 -0.0000  0.0015  0.0000
  84.  C 7 (d4)   0.0002  0.0003  0.0002 -0.0012 -0.0001 -0.0000  0.0000  0.0004
  85.  C 7 (d5)  -0.0001 -0.0005 -0.0000  0.0012  0.0002 -0.0000 -0.0006  0.0001
  86.  H 8 (S)   -0.0024 -0.0010 -0.0010  0.0133  0.0005  0.0003  0.0057 -0.0047
  87.  H 8 (S)    0.0002  0.0001 -0.0002  0.0008  0.0001 -0.0000 -0.0011  0.0000
  88.  H 8 (px)   0.0000  0.0000  0.0000 -0.0001 -0.0000 -0.0000  0.0001  0.0000
  89.  H 8 (py)   0.0001  0.0000  0.0001 -0.0004 -0.0000 -0.0000 -0.0005  0.0002
  90.  H 8 (pz)  -0.0001  0.0000 -0.0001  0.0006  0.0000  0.0000  0.0001 -0.0000
  91.  C 9 (S)   -0.0002 -0.0001  0.0000 -0.0002  0.0037 -0.0003  0.0019 -0.0071
  92.  C 9 (S)    0.0013  0.0010  0.0005  0.0849 -0.0043 -0.0007  0.1939 -0.0001
  93.  C 9 (S)   -0.0001 -0.0003  0.0039 -0.0044 -0.0000  0.0000  0.0119  0.0004
  94.  C 9 (S)   -0.0000 -0.0000 -0.0003 -0.0005  0.0001  0.0000 -0.0000 -0.0000
  95.  C 9 (px)  -0.0015 -0.0020 -0.0031 -0.1343  0.0008 -0.0008 -0.2041 -0.0018
  96.  C 9 (px)  -0.0005 -0.0004  0.0063  0.0083 -0.0002 -0.0000  0.0037 -0.0005
  97.  C 9 (py)  -0.0001 -0.0008  0.0004  0.0202 -0.0003  0.0007  0.0456  0.0024
  98.  C 9 (py)  -0.0002  0.0002 -0.0001 -0.0076  0.0004 -0.0000 -0.0147 -0.0004
  99.  C 9 (pz)  -0.0029 -0.0005 -0.0011 -0.1487 -0.0131  0.0013 -0.2971  0.0035
 100.  C 9 (pz)  -0.0001 -0.0001  0.0053 -0.0040 -0.0000  0.0000 -0.0026 -0.0002
 101.  C 9 (d1)   0.0002  0.0001  0.0005 -0.0010  0.0000 -0.0000 -0.0065  0.0001
 102.  C 9 (d2)   0.0001  0.0000 -0.0010  0.0070  0.0005 -0.0000  0.0125 -0.0002
 103.  C 9 (d3)   0.0001  0.0000  0.0003 -0.0021 -0.0002  0.0000 -0.0034  0.0001
 104.  C 9 (d4)   0.0002  0.0001 -0.0012  0.0039  0.0001  0.0000  0.0074  0.0002
 105.  C 9 (d5)  -0.0001  0.0000  0.0005 -0.0015 -0.0001  0.0000  0.0023  0.0001
 106.  H10 (S)   -0.0008 -0.0009  0.0012  0.0100 -0.0011 -0.0007  0.0067 -0.0033
 107.  H10 (S)    0.0002  0.0004 -0.0005  0.0007 -0.0001 -0.0001 -0.0007  0.0001
 108.  H10 (px)   0.0000  0.0000 -0.0000  0.0000  0.0000  0.0000  0.0003  0.0000
 109.  H10 (py)  -0.0000 -0.0001  0.0000 -0.0002 -0.0000 -0.0000 -0.0004 -0.0001
 110.  H10 (pz)  -0.0001 -0.0000  0.0001 -0.0006 -0.0001  0.0000 -0.0024  0.0000
 111.  C11 (S)   -0.0000 -0.0000  0.0000  0.0011  0.0007  0.0000  0.0007 -0.0005
 112.  C11 (S)    0.0007  0.0007  0.0012  0.0068 -0.0019 -0.0005 -0.0057 -0.0010
 113.  C11 (S)   -0.0000 -0.0001  0.0007 -0.0014  0.0002 -0.0000 -0.0025 -0.0001
 114.  C11 (S)    0.0000 -0.0000  0.0000 -0.0003 -0.0000  0.0000  0.0002  0.0000
 115.  C11 (px)  -0.0018  0.0005 -0.0005  0.0059  0.0023  0.0002  0.0083 -0.0025
 116.  C11 (px)  -0.0002 -0.0002  0.0012 -0.0023  0.0002 -0.0001 -0.0060 -0.0005
 117.  C11 (py)   0.0001  0.0016 -0.0002 -0.0224 -0.0005  0.0003  0.0106  0.0007
 118.  C11 (py)  -0.0001 -0.0001 -0.0006  0.0043  0.0001  0.0000  0.0079 -0.0004
 119.  C11 (pz)  -0.0010  0.0001  0.0009  0.0057  0.0020  0.0002  0.0055 -0.0061
 120.  C11 (pz)  -0.0001  0.0002  0.0006 -0.0045 -0.0005  0.0000 -0.0113  0.0003
 121.  C11 (d1)  -0.0000 -0.0000 -0.0001  0.0006  0.0000 -0.0000  0.0005 -0.0000
 122.  C11 (d2)   0.0002 -0.0000 -0.0001  0.0012  0.0003 -0.0000  0.0055 -0.0002
 123.  C11 (d3)  -0.0001  0.0000 -0.0002  0.0014  0.0002 -0.0000  0.0031 -0.0001
 124.  C11 (d4)   0.0000 -0.0000 -0.0001  0.0003 -0.0000  0.0000  0.0015  0.0001
 125.  C11 (d5)  -0.0001 -0.0000 -0.0001  0.0008  0.0001  0.0000  0.0019 -0.0000
 126.  H12 (S)   -0.0012  0.0001  0.0003  0.0007 -0.0023 -0.0001 -0.0188  0.0027
 127.  H12 (S)    0.0003  0.0001 -0.0001  0.0004  0.0001 -0.0000  0.0039 -0.0001
 128.  H12 (px)   0.0000  0.0000  0.0000  0.0001  0.0000  0.0000 -0.0001 -0.0001
 129.  H12 (py)   0.0000  0.0000  0.0000 -0.0004 -0.0001  0.0000 -0.0002  0.0000
 130.  H12 (pz)  -0.0001 -0.0000  0.0001 -0.0000 -0.0001  0.0000 -0.0009  0.0001
 131.  H13 (S)    0.0005  0.0000 -0.0006  0.0164  0.0020 -0.0001  0.0484 -0.0040
 132.  H13 (S)   -0.0003  0.0001 -0.0001 -0.0001 -0.0003  0.0000 -0.0083 -0.0001
 133.  H13 (px)   0.0000  0.0000  0.0000 -0.0002 -0.0000 -0.0000 -0.0009  0.0001
 134.  H13 (py)  -0.0000  0.0000 -0.0001  0.0004  0.0000 -0.0000  0.0015 -0.0000
 135.  H13 (pz)  -0.0000  0.0000  0.0000 -0.0005 -0.0001  0.0000 -0.0018  0.0001

          NAO       57      58      59      60      61      62      63      64
      ---------- ------- ------- ------- ------- ------- ------- ------- -------
   1.  C 1 (S)    0.0001  0.0025  0.0026 -0.0072  0.0000 -0.0004  0.0001  0.0001
   2.  C 1 (S)   -0.0405 -0.0102  0.1936 -0.0070  0.0006 -0.0008 -0.0011 -0.0006
   3.  C 1 (S)    0.0018  0.0003  0.0058  0.0002  0.0001 -0.0002 -0.0002 -0.0003
   4.  C 1 (S)    0.0009 -0.0000  0.0011 -0.0001 -0.0000  0.0000 -0.0000  0.0000
   5.  C 1 (px)   0.0272  0.0030 -0.1155  0.0095  0.0008  0.0137  0.0005 -0.0026
   6.  C 1 (px)  -0.0036 -0.0002 -0.0053  0.0008 -0.0001  0.0002 -0.0006  0.0005
   7.  C 1 (py)   0.0356  0.0124 -0.0384 -0.0035  0.0004 -0.0010  0.0074  0.0008
   8.  C 1 (py)   0.0137  0.0016 -0.0153 -0.0006  0.0002 -0.0006  0.0004 -0.0002
   9.  C 1 (pz)   0.0436  0.0152 -0.3126  0.0011  0.0007 -0.0015  0.0030  0.0000
  10.  C 1 (pz)   0.0052  0.0006  0.0021 -0.0012  0.0003 -0.0001  0.0003 -0.0005
  11.  C 1 (d1)   0.0009  0.0000 -0.0003 -0.0003  0.0001 -0.0001 -0.0001  0.0000
  12.  C 1 (d2)   0.0008  0.0006 -0.0015 -0.0001  0.0001 -0.0006  0.0002 -0.0002
  13.  C 1 (d3)  -0.0100 -0.0003  0.0029  0.0004 -0.0001  0.0001 -0.0004  0.0004
  14.  C 1 (d4)   0.0003 -0.0001  0.0004  0.0004  0.0000  0.0003 -0.0002 -0.0002
  15.  C 1 (d5)  -0.0022 -0.0010  0.0154 -0.0003 -0.0000 -0.0001 -0.0003  0.0001
  16.  H 2 (S)    0.0231 -0.0054  0.0063 -0.0078  0.0001 -0.0023 -0.0009 -0.0001
  17.  H 2 (S)   -0.0059 -0.0000 -0.0014  0.0005 -0.0000 -0.0001 -0.0002  0.0001
  18.  H 2 (px)   0.0014  0.0000 -0.0023 -0.0000  0.0000  0.0001  0.0001 -0.0001
  19.  H 2 (py)   0.0009 -0.0001  0.0002 -0.0002  0.0000 -0.0000 -0.0000  0.0000
  20.  H 2 (pz)  -0.0009  0.0001 -0.0009  0.0002  0.0000  0.0001  0.0000 -0.0000
  21.  C 3 (S)    0.0023 -0.0015 -0.0003 -0.0020  0.0002  0.0001 -0.0007  0.0000
  22.  C 3 (S)   -0.0098  0.0014 -0.0096  0.0050 -0.0025 -0.0007  0.0033  0.0013
  23.  C 3 (S)    0.0025  0.0004 -0.0074 -0.0003 -0.0001 -0.0001 -0.0000 -0.0001
  24.  C 3 (S)   -0.0004  0.0001 -0.0003  0.0001  0.0000 -0.0000  0.0000 -0.0000
  25.  C 3 (px)   0.0447 -0.0000 -0.0039 -0.0022  0.0043  0.0007 -0.0043 -0.0027
  26.  C 3 (px)  -0.0105 -0.0002 -0.0016  0.0003  0.0001  0.0004 -0.0005  0.0004
  27.  C 3 (py)  -0.0430 -0.0062 -0.0311  0.0105 -0.0024  0.0017 -0.0074  0.0020
  28.  C 3 (py)  -0.0065  0.0000  0.0026  0.0009  0.0002  0.0001  0.0003 -0.0001
  29.  C 3 (pz)  -0.0608  0.0023 -0.0155 -0.0108  0.0002 -0.0010 -0.0064  0.0040
  30.  C 3 (pz)   0.0094  0.0005 -0.0109 -0.0009  0.0002 -0.0002  0.0001 -0.0003
  31.  C 3 (d1)  -0.0024 -0.0002  0.0028  0.0002 -0.0001 -0.0002 -0.0001  0.0001
  32.  C 3 (d2)  -0.0022 -0.0001 -0.0005 -0.0001 -0.0004 -0.0000 -0.0001  0.0002
  33.  C 3 (d3)   0.0113  0.0002  0.0035 -0.0008  0.0002 -0.0001  0.0004 -0.0004
  34.  C 3 (d4)  -0.0000 -0.0005  0.0017  0.0004 -0.0000  0.0001 -0.0005 -0.0001
  35.  C 3 (d5)  -0.0011 -0.0001  0.0011  0.0011 -0.0001  0.0001  0.0005 -0.0001
  36.  C 4 (S)    0.0007 -0.0072  0.0015  0.0010 -0.0000 -0.0001 -0.0001  0.0014
  37.  C 4 (S)    0.2313 -0.0093 -0.0523 -0.0054 -0.0013  0.0004 -0.0021 -0.0071
  38.  C 4 (S)    0.0003  0.0004 -0.0056 -0.0001 -0.0000 -0.0001  0.0002  0.0000
  39.  C 4 (S)    0.0003 -0.0000  0.0003  0.0001 -0.0000 -0.0000 -0.0000  0.0000
  40.  C 4 (px)  -0.0150  0.0020  0.0006 -0.0029  0.0083  0.0000  0.0027 -0.0003
  41.  C 4 (px)  -0.0081 -0.0007  0.0044  0.0001 -0.0003  0.0003 -0.0010  0.0007
  42.  C 4 (py)  -0.3153 -0.0046  0.0553  0.0293 -0.0040 -0.0005 -0.0095  0.0110
  43.  C 4 (py)   0.0011 -0.0001 -0.0014  0.0003  0.0003  0.0002  0.0006 -0.0002
  44.  C 4 (pz)  -0.1018  0.0064  0.0381  0.0178 -0.0002  0.0004  0.0130  0.0016
  45.  C 4 (pz)  -0.0096 -0.0010  0.0194  0.0012 -0.0004 -0.0000 -0.0007  0.0005
  46.  C 4 (d1)  -0.0045 -0.0000  0.0034  0.0005  0.0001 -0.0002 -0.0000 -0.0001
  47.  C 4 (d2)   0.0058 -0.0001 -0.0004 -0.0000  0.0005  0.0000  0.0001 -0.0003
  48.  C 4 (d3)  -0.0058 -0.0002 -0.0043  0.0006 -0.0001  0.0002 -0.0003  0.0002
  49.  C 4 (d4)  -0.0190 -0.0002  0.0048  0.0012 -0.0000  0.0000 -0.0001  0.0006
  50.  C 4 (d5)  -0.0069 -0.0001  0.0021  0.0012 -0.0002  0.0001  0.0004  0.0002
  51.  C 5 (S)   -0.0003  0.0030 -0.0047  0.0053 -0.0003 -0.0014 -0.0007  0.0005
  52.  C 5 (S)   -0.0294 -0.0123 -0.0708 -0.0220  0.0030  0.0076  0.0056 -0.0035
  53.  C 5 (S)    0.0066 -0.0006  0.0108 -0.0008 -0.0002 -0.0003 -0.0004  0.0003
  54.  C 5 (S)    0.0010  0.0001  0.0001 -0.0000  0.0000  0.0000  0.0000 -0.0000
  55.  C 5 (px)   0.0392 -0.0148 -0.0057 -0.0100 -0.0057  0.0120 -0.0036  0.0125
  56.  C 5 (px)  -0.0135  0.0004 -0.0066  0.0016  0.0001  0.0002 -0.0003  0.0004
  57.  C 5 (py)   0.5300  0.0005  0.0499 -0.0235 -0.0000 -0.0042 -0.0015 -0.0116
  58.  C 5 (py)   0.0005  0.0028 -0.0211  0.0006  0.0005 -0.0005  0.0008 -0.0004
  59.  C 5 (pz)   0.0499 -0.0211  0.5344 -0.0007 -0.0044 -0.0049 -0.0103  0.0039
  60.  C 5 (pz)  -0.0235  0.0006 -0.0007  0.0036 -0.0001 -0.0000 -0.0001  0.0003
  61.  C 5 (d1)  -0.0000  0.0005 -0.0044 -0.0001  0.0003 -0.0000  0.0002 -0.0002
  62.  C 5 (d2)  -0.0042 -0.0005 -0.0049 -0.0000 -0.0000  0.0008  0.0001  0.0002
  63.  C 5 (d3)  -0.0015  0.0008 -0.0103 -0.0001  0.0002  0.0001  0.0008 -0.0002
  64.  C 5 (d4)  -0.0116 -0.0004  0.0039  0.0003 -0.0002  0.0002 -0.0002  0.0007
  65.  C 5 (d5)  -0.0090 -0.0005  0.0153  0.0005  0.0001 -0.0002 -0.0002  0.0000
  66.  H 6 (S)   -0.2223  0.0076 -0.2651  0.0012  0.0054  0.0055  0.0105 -0.0030
  67.  H 6 (S)   -0.0054 -0.0002 -0.0014  0.0002 -0.0001 -0.0001 -0.0003  0.0002
  68.  H 6 (px)  -0.0027  0.0001 -0.0048 -0.0000  0.0000  0.0001  0.0002  0.0000
  69.  H 6 (py)  -0.0032  0.0002 -0.0055 -0.0000  0.0001  0.0001  0.0002 -0.0001
  70.  H 6 (pz)  -0.0050  0.0002 -0.0048  0.0001  0.0001  0.0001  0.0002 -0.0001
  71.  C 7 (S)    0.0010 -0.0003 -0.0004 -0.0009 -0.0003  0.0001  0.0001  0.0001
  72.  C 7 (S)    0.0012 -0.0032  0.0129  0.0019  0.0013 -0.0012 -0.0022 -0.0005
  73.  C 7 (S)    0.0003 -0.0001 -0.0025 -0.0005  0.0000 -0.0001 -0.0005  0.0000
  74.  C 7 (S)   -0.0005  0.0000 -0.0004  0.0001  0.0000 -0.0000  0.0000 -0.0000
  75.  C 7 (px)   0.0024  0.0026 -0.0083 -0.0081 -0.0033 -0.0003  0.0020  0.0005
  76.  C 7 (px)   0.0117 -0.0003 -0.0021 -0.0013 -0.0002 -0.0003 -0.0003 -0.0003
  77.  C 7 (py)   0.0062 -0.0001 -0.0003 -0.0000 -0.0022  0.0009  0.0005  0.0014
  78.  C 7 (py)  -0.0084 -0.0004 -0.0045  0.0009  0.0002 -0.0001 -0.0005  0.0000
  79.  C 7 (pz)   0.0328 -0.0009  0.0067 -0.0030 -0.0036  0.0004 -0.0039  0.0003
  80.  C 7 (pz)   0.0011 -0.0001 -0.0016 -0.0001 -0.0000  0.0001  0.0001 -0.0001
  81.  C 7 (d1)   0.0037  0.0001 -0.0008 -0.0000  0.0002  0.0000  0.0002 -0.0001
  82.  C 7 (d2)  -0.0006 -0.0001  0.0003  0.0000  0.0001 -0.0000  0.0001 -0.0000
  83.  C 7 (d3)   0.0016 -0.0000 -0.0001 -0.0001  0.0001 -0.0000  0.0001 -0.0000
  84.  C 7 (d4)  -0.0038 -0.0003 -0.0001  0.0006 -0.0000  0.0000 -0.0001  0.0000
  85.  C 7 (d5)   0.0009 -0.0001 -0.0001 -0.0003  0.0000 -0.0000 -0.0003  0.0000
  86.  H 8 (S)    0.0335  0.0014 -0.0109 -0.0019 -0.0003  0.0001  0.0018 -0.0002
  87.  H 8 (S)   -0.0048 -0.0005  0.0048  0.0004 -0.0002  0.0000 -0.0003  0.0002
  88.  H 8 (px)  -0.0002 -0.0000  0.0000  0.0000 -0.0000  0.0000  0.0000 -0.0000
  89.  H 8 (py)  -0.0015 -0.0001  0.0003  0.0001  0.0000 -0.0000 -0.0001  0.0000
  90.  H 8 (pz)   0.0010 -0.0000  0.0001 -0.0001 -0.0000  0.0000 -0.0001 -0.0000
  91.  C 9 (S)   -0.0009  0.0035  0.0009 -0.0016  0.0004 -0.0015  0.0004 -0.0008
  92.  C 9 (S)   -0.0544 -0.0083  0.0396 -0.0112 -0.0025  0.0067 -0.0016  0.0048
  93.  C 9 (S)    0.0039  0.0004 -0.0109 -0.0001  0.0000  0.0004  0.0000  0.0001
  94.  C 9 (S)    0.0008 -0.0000  0.0016 -0.0000 -0.0000 -0.0000 -0.0000  0.0000
  95.  C 9 (px)   0.0629  0.0217 -0.0799 -0.0025  0.0022 -0.0140  0.0030 -0.0038
  96.  C 9 (px)   0.0063  0.0008 -0.0091 -0.0013  0.0002  0.0001  0.0004 -0.0001
  97.  C 9 (py)   0.0363  0.0124  0.0060  0.0001  0.0035  0.0035  0.0019  0.0029
  98.  C 9 (py)   0.0104  0.0002  0.0065  0.0001 -0.0001 -0.0009  0.0001 -0.0005
  99.  C 9 (pz)   0.0560  0.0117  0.0178  0.0156  0.0043 -0.0021  0.0005 -0.0117
 100.  C 9 (pz)   0.0051 -0.0002  0.0031  0.0001 -0.0000 -0.0001 -0.0002 -0.0002
 101.  C 9 (d1)  -0.0046  0.0005  0.0001  0.0003  0.0001 -0.0003 -0.0000  0.0001
 102.  C 9 (d2)  -0.0033 -0.0005 -0.0014 -0.0006 -0.0002  0.0001  0.0000  0.0005
 103.  C 9 (d3)  -0.0026  0.0001  0.0002  0.0003  0.0000 -0.0000  0.0000 -0.0000
 104.  C 9 (d4)  -0.0052 -0.0008  0.0068  0.0004 -0.0001  0.0005 -0.0003  0.0003
 105.  C 9 (d5)   0.0012  0.0003 -0.0103  0.0002  0.0000  0.0001  0.0002 -0.0001
 106.  H10 (S)    0.0050 -0.0058  0.0120 -0.0090 -0.0021 -0.0027 -0.0007 -0.0015
 107.  H10 (S)   -0.0072 -0.0003  0.0010  0.0006 -0.0001  0.0000 -0.0001  0.0002
 108.  H10 (px)   0.0001  0.0001  0.0001  0.0001  0.0000  0.0000  0.0000  0.0000
 109.  H10 (py)   0.0013 -0.0001  0.0004 -0.0003 -0.0000 -0.0001 -0.0000 -0.0001
 110.  H10 (pz)   0.0011  0.0001 -0.0002  0.0001  0.0000 -0.0000  0.0000 -0.0001
 111.  C11 (S)   -0.0003 -0.0007  0.0002  0.0002 -0.0001  0.0002 -0.0001 -0.0001
 112.  C11 (S)   -0.0197  0.0034  0.0166 -0.0017 -0.0002 -0.0011 -0.0004  0.0010
 113.  C11 (S)   -0.0030 -0.0001  0.0001  0.0002 -0.0002 -0.0001 -0.0002  0.0001
 114.  C11 (S)    0.0001  0.0000 -0.0004  0.0000  0.0000  0.0000  0.0000  0.0000
 115.  C11 (px)   0.0115 -0.0070 -0.0068  0.0060 -0.0008  0.0018 -0.0003 -0.0020
 116.  C11 (px)  -0.0007  0.0003 -0.0030 -0.0003 -0.0002 -0.0004 -0.0001  0.0000
 117.  C11 (py)  -0.0072 -0.0096 -0.0187  0.0050 -0.0024  0.0016 -0.0011 -0.0016
 118.  C11 (py)  -0.0019 -0.0008  0.0052 -0.0002 -0.0002  0.0005 -0.0001  0.0002
 119.  C11 (pz)  -0.0057 -0.0042 -0.0037 -0.0002 -0.0007  0.0004  0.0001 -0.0004
 120.  C11 (pz)  -0.0043  0.0007 -0.0009  0.0008  0.0001 -0.0000  0.0000 -0.0002
 121.  C11 (d1)   0.0003  0.0004  0.0006 -0.0001  0.0001 -0.0000  0.0000  0.0001
 122.  C11 (d2)  -0.0009 -0.0003  0.0000 -0.0002 -0.0000  0.0000  0.0001  0.0002
 123.  C11 (d3)   0.0006 -0.0002  0.0006 -0.0002 -0.0001  0.0000 -0.0001  0.0001
 124.  C11 (d4)   0.0006 -0.0001  0.0000  0.0001  0.0001  0.0001 -0.0000 -0.0000
 125.  C11 (d5)   0.0008 -0.0003 -0.0012  0.0002 -0.0000  0.0001 -0.0000 -0.0001
 126.  H12 (S)    0.0106  0.0016  0.0004  0.0024  0.0003  0.0006 -0.0009 -0.0012
 127.  H12 (S)   -0.0025 -0.0000  0.0016 -0.0002 -0.0000 -0.0001  0.0002  0.0002
 128.  H12 (px)  -0.0002 -0.0001  0.0003 -0.0000 -0.0000 -0.0000  0.0000  0.0000
 129.  H12 (py)  -0.0003 -0.0000 -0.0001  0.0001  0.0000  0.0000  0.0000 -0.0000
 130.  H12 (pz)   0.0004  0.0000 -0.0001  0.0001  0.0000  0.0000 -0.0000 -0.0001
 131.  H13 (S)   -0.0104 -0.0048 -0.0016  0.0000 -0.0006  0.0011  0.0000  0.0006
 132.  H13 (S)    0.0021  0.0003  0.0008  0.0001  0.0000 -0.0001 -0.0000 -0.0003
 133.  H13 (px)  -0.0003  0.0001  0.0005  0.0000  0.0000 -0.0000 -0.0000  0.0000
 134.  H13 (py)  -0.0000 -0.0001  0.0002 -0.0000 -0.0001  0.0000 -0.0000  0.0000
 135.  H13 (pz)   0.0002  0.0002  0.0001 -0.0000  0.0000 -0.0000  0.0000 -0.0000

          NAO       65      66      67      68      69      70      71      72
      ---------- ------- ------- ------- ------- ------- ------- ------- -------
   1.  C 1 (S)   -0.0017  0.0017  0.0001  0.0001 -0.0000 -0.0001  0.0000  0.0008
   2.  C 1 (S)    0.0091  0.0263 -0.0021 -0.0003  0.0003  0.0006  0.0013  0.0124
   3.  C 1 (S)    0.0005 -0.0010 -0.0000 -0.0001 -0.0000  0.0000  0.0009 -0.0016
   4.  C 1 (S)   -0.0000 -0.0013 -0.0000 -0.0000 -0.0000 -0.0000  0.0001 -0.0004
   5.  C 1 (px)  -0.0043  0.0336 -0.0054  0.0012  0.0013  0.0006 -0.0002 -0.0246
   6.  C 1 (px)  -0.0005 -0.0069  0.0005 -0.0000 -0.0002 -0.0002 -0.0010  0.0052
   7.  C 1 (py)  -0.0020  0.0151 -0.0037  0.0011  0.0006  0.0005  0.0015  0.0022
   8.  C 1 (py)  -0.0010 -0.0050 -0.0001  0.0000 -0.0000 -0.0001 -0.0003 -0.0035
   9.  C 1 (pz)  -0.0157 -0.0073  0.0015  0.0022 -0.0002 -0.0009  0.0004 -0.0132
  10.  C 1 (pz)   0.0004  0.0073 -0.0005  0.0000  0.0002  0.0002  0.0009 -0.0020
  11.  C 1 (d1)  -0.0000 -0.0004  0.0001 -0.0000 -0.0000 -0.0000 -0.0002  0.0015
  12.  C 1 (d2)   0.0001  0.0023  0.0001 -0.0001  0.0001  0.0001 -0.0001  0.0013
  13.  C 1 (d3)   0.0003  0.0008  0.0003 -0.0000 -0.0000  0.0000 -0.0001  0.0021
  14.  C 1 (d4)   0.0001  0.0003 -0.0001 -0.0000  0.0000  0.0000  0.0001 -0.0005
  15.  C 1 (d5)   0.0007 -0.0018  0.0001 -0.0001 -0.0001 -0.0000  0.0000  0.0009
  16.  H 2 (S)   -0.0020 -0.0080  0.0009  0.0004 -0.0004 -0.0007 -0.0002  0.0020
  17.  H 2 (S)    0.0001  0.0009  0.0003 -0.0000 -0.0000  0.0000 -0.0002  0.0020
  18.  H 2 (px)  -0.0001  0.0005 -0.0001  0.0000  0.0000  0.0000  0.0000 -0.0004
  19.  H 2 (py)  -0.0000 -0.0005 -0.0000  0.0000 -0.0000 -0.0000 -0.0000  0.0000
  20.  H 2 (pz)   0.0000  0.0008 -0.0000  0.0000  0.0000  0.0000  0.0001 -0.0002
  21.  C 3 (S)    0.0001 -0.0010 -0.0002 -0.0001 -0.0000 -0.0000  0.0001 -0.0004
  22.  C 3 (S)   -0.0021  0.0163  0.0026  0.0008  0.0000  0.0002 -0.0012  0.0966
  23.  C 3 (S)   -0.0003  0.0004  0.0002  0.0000  0.0000 -0.0000  0.0028 -0.0032
  24.  C 3 (S)   -0.0000  0.0002 -0.0000  0.0000  0.0000  0.0000 -0.0002 -0.0008
  25.  C 3 (px)   0.0011 -0.0102  0.0031 -0.0011  0.0003 -0.0001  0.0032  0.1793
  26.  C 3 (px)   0.0001  0.0008  0.0002  0.0000 -0.0000 -0.0000 -0.0065 -0.0027
  27.  C 3 (py)  -0.0013 -0.0285  0.0076 -0.0010 -0.0009 -0.0009  0.0010  0.0806
  28.  C 3 (py)   0.0003  0.0050 -0.0002  0.0000  0.0001  0.0001 -0.0046  0.0053
  29.  C 3 (pz)   0.0011 -0.0158  0.0053 -0.0007 -0.0005 -0.0009 -0.0023 -0.0116
  30.  C 3 (pz)  -0.0004  0.0034  0.0000  0.0000  0.0001  0.0000  0.0017  0.0132
  31.  C 3 (d1)   0.0001 -0.0005  0.0003 -0.0000 -0.0000 -0.0000 -0.0007  0.0032
  32.  C 3 (d2)  -0.0001 -0.0006  0.0002 -0.0000 -0.0001 -0.0000  0.0019 -0.0080
  33.  C 3 (d3)   0.0000 -0.0011 -0.0005 -0.0000  0.0000  0.0000  0.0006 -0.0036
  34.  C 3 (d4)   0.0001 -0.0015  0.0004 -0.0001 -0.0000 -0.0000 -0.0008  0.0044
  35.  C 3 (d5)  -0.0001  0.0014 -0.0004  0.0001  0.0000  0.0001 -0.0004 -0.0029
  36.  C 4 (S)    0.0007  0.0033 -0.0002  0.0000 -0.0001  0.0001 -0.0000 -0.0003
  37.  C 4 (S)   -0.0052  0.0023  0.0004 -0.0002 -0.0004 -0.0003 -0.0004  0.0960
  38.  C 4 (S)   -0.0003 -0.0000 -0.0001  0.0000 -0.0000 -0.0000  0.0029 -0.0051
  39.  C 4 (S)   -0.0000 -0.0009  0.0000 -0.0000 -0.0000 -0.0000 -0.0001 -0.0009
  40.  C 4 (px)   0.0010  0.0100 -0.0049  0.0006  0.0008  0.0007  0.0008  0.1718
  41.  C 4 (px)   0.0001 -0.0068  0.0006 -0.0001 -0.0002 -0.0002 -0.0065 -0.0012
  42.  C 4 (py)   0.0055 -0.0325  0.0079 -0.0006 -0.0022 -0.0003  0.0024  0.0828
  43.  C 4 (py)  -0.0000  0.0051 -0.0004  0.0001  0.0001  0.0001 -0.0046  0.0046
  44.  C 4 (pz)   0.0003  0.0328 -0.0060  0.0018  0.0011  0.0015  0.0006  0.0058
  45.  C 4 (pz)   0.0007 -0.0103  0.0003 -0.0002 -0.0003 -0.0002 -0.0016 -0.0120
  46.  C 4 (d1)   0.0003  0.0013  0.0000 -0.0000  0.0000  0.0001 -0.0004  0.0021
  47.  C 4 (d2)   0.0000  0.0007 -0.0002 -0.0000  0.0001  0.0000 -0.0020  0.0088
  48.  C 4 (d3)  -0.0001  0.0007  0.0004  0.0000 -0.0000 -0.0000 -0.0004  0.0023
  49.  C 4 (d4)   0.0004  0.0006  0.0001  0.0000 -0.0000  0.0000 -0.0006  0.0029
  50.  C 4 (d5)   0.0000  0.0011 -0.0001  0.0001  0.0000  0.0000 -0.0004 -0.0017
  51.  C 5 (S)   -0.0007 -0.0056 -0.0057 -0.0005 -0.0009 -0.0008  0.0000  0.0008
  52.  C 5 (S)    0.0034  0.2824 -0.0007  0.0028  0.0056  0.0050  0.0011  0.0118
  53.  C 5 (S)    0.0000 -0.0110  0.0001 -0.0001 -0.0002 -0.0003  0.0009 -0.0019
  54.  C 5 (S)    0.0000 -0.0000 -0.0001 -0.0000  0.0000  0.0000  0.0000 -0.0005
  55.  C 5 (px)  -0.0128 -0.1560 -0.0013  0.0016 -0.0035 -0.0051 -0.0001 -0.0243
  56.  C 5 (px)  -0.0001 -0.0001  0.0002  0.0000 -0.0000  0.0000 -0.0010  0.0053
  57.  C 5 (py)  -0.0090 -0.2223 -0.0054 -0.0027 -0.0032 -0.0050  0.0010  0.0012
  58.  C 5 (py)  -0.0005  0.0076 -0.0002  0.0001  0.0002  0.0002 -0.0003 -0.0032
  59.  C 5 (pz)   0.0153 -0.2651 -0.0014 -0.0048 -0.0055 -0.0048 -0.0004  0.0129
  60.  C 5 (pz)   0.0005  0.0012  0.0002 -0.0000 -0.0000  0.0001 -0.0009  0.0019
  61.  C 5 (d1)   0.0001  0.0054 -0.0001  0.0000  0.0001  0.0001 -0.0003  0.0013
  62.  C 5 (d2)  -0.0002  0.0055 -0.0001  0.0001  0.0001  0.0001  0.0001 -0.0012
  63.  C 5 (d3)  -0.0002  0.0105 -0.0003  0.0002  0.0002  0.0002  0.0001 -0.0022
  64.  C 5 (d4)   0.0000 -0.0030  0.0002  0.0000 -0.0001 -0.0001  0.0001 -0.0005
  65.  C 5 (d5)   0.0010  0.0018  0.0000 -0.0001  0.0000  0.0001  0.0000  0.0010
  66.  H 6 (S)    0.0018  0.3738 -0.0001  0.0042  0.0074  0.0078 -0.0003  0.0015
  67.  H 6 (S)    0.0000 -0.0001  0.0005 -0.0000 -0.0000 -0.0000 -0.0002  0.0021
  68.  H 6 (px)  -0.0001  0.0042 -0.0000  0.0001  0.0001  0.0001  0.0000 -0.0003
  69.  H 6 (py)   0.0000  0.0074 -0.0000  0.0001  0.0002  0.0002 -0.0000 -0.0000
  70.  H 6 (pz)   0.0001  0.0078 -0.0000  0.0001  0.0002  0.0002 -0.0001  0.0002
  71.  C 7 (S)    0.0000 -0.0003 -0.0002  0.0000 -0.0000 -0.0001  0.9996  0.0000
  72.  C 7 (S)    0.0010  0.0015  0.0021 -0.0003 -0.0000  0.0002  0.0000  0.5000
  73.  C 7 (S)   -0.0000 -0.0017  0.0005 -0.0001 -0.0001 -0.0001 -0.0000 -0.0000
  74.  C 7 (S)   -0.0000  0.0001 -0.0000  0.0000  0.0000  0.0000 -0.0000 -0.0000
  75.  C 7 (px)  -0.0011 -0.0042 -0.0025  0.0004 -0.0000 -0.0002  0.0018  0.0337
  76.  C 7 (px)  -0.0002 -0.0023  0.0002 -0.0001 -0.0001 -0.0001 -0.0024  0.0120
  77.  C 7 (py)   0.0008 -0.0049 -0.0008 -0.0000  0.0001 -0.0007  0.0030  0.0615
  78.  C 7 (py)  -0.0000  0.0008  0.0005 -0.0000 -0.0000  0.0000 -0.0047  0.0206
  79.  C 7 (pz)  -0.0013 -0.0346  0.0077 -0.0011 -0.0005 -0.0013  0.0002  0.0127
  80.  C 7 (pz)  -0.0000  0.0015 -0.0000  0.0000  0.0000  0.0000  0.0001 -0.0005
  81.  C 7 (d1)  -0.0000  0.0003 -0.0002  0.0000  0.0000  0.0000 -0.0001  0.0011
  82.  C 7 (d2)   0.0000  0.0005 -0.0002  0.0000 -0.0000  0.0000  0.0000 -0.0007
  83.  C 7 (d3)  -0.0000 -0.0002 -0.0001  0.0000 -0.0000 -0.0000 -0.0000 -0.0005
  84.  C 7 (d4)   0.0000  0.0002  0.0002  0.0000 -0.0000  0.0000  0.0004 -0.0047
  85.  C 7 (d5)   0.0000 -0.0009  0.0002 -0.0000 -0.0000 -0.0000  0.0016 -0.0091
  86.  H 8 (S)   -0.0005  0.0042 -0.0018  0.0002  0.0004 -0.0001 -0.0042  0.2735
  87.  H 8 (S)    0.0003 -0.0008  0.0002 -0.0000 -0.0000 -0.0000 -0.0061 -0.0004
  88.  H 8 (px)  -0.0000 -0.0000  0.0000  0.0000 -0.0000  0.0000  0.0002 -0.0016
  89.  H 8 (py)   0.0000 -0.0001  0.0001 -0.0000 -0.0000  0.0000  0.0012 -0.0074
  90.  H 8 (pz)  -0.0000 -0.0006  0.0001 -0.0000 -0.0000 -0.0000  0.0001 -0.0004
  91.  C 9 (S)   -0.0000  0.0011 -0.0001 -0.0001  0.0000  0.0001 -0.0000  0.0007
  92.  C 9 (S)   -0.0026  0.0185 -0.0007  0.0006  0.0000 -0.0003  0.0008  0.0003
  93.  C 9 (S)   -0.0006 -0.0013 -0.0001  0.0001 -0.0000 -0.0001  0.0009 -0.0031
  94.  C 9 (S)    0.0000 -0.0011 -0.0000 -0.0000 -0.0000 -0.0000  0.0000 -0.0005
  95.  C 9 (px)  -0.0033 -0.0274  0.0022 -0.0015 -0.0003  0.0003  0.0002  0.0113
  96.  C 9 (px)  -0.0005  0.0064 -0.0003  0.0001  0.0002  0.0001  0.0007 -0.0062
  97.  C 9 (py)   0.0009  0.0117 -0.0046  0.0002  0.0010  0.0003 -0.0005 -0.0002
  98.  C 9 (py)   0.0001 -0.0077  0.0001 -0.0002 -0.0002 -0.0001 -0.0015  0.0023
  99.  C 9 (pz)   0.0069  0.0225 -0.0045 -0.0016  0.0013  0.0020 -0.0004 -0.0012
 100.  C 9 (pz)   0.0001 -0.0044 -0.0000 -0.0001 -0.0001 -0.0001  0.0000  0.0001
 101.  C 9 (d1)   0.0002  0.0018  0.0001 -0.0000  0.0000  0.0001  0.0001 -0.0009
 102.  C 9 (d2)  -0.0003  0.0001  0.0002  0.0001 -0.0000 -0.0001  0.0000 -0.0001
 103.  C 9 (d3)   0.0001  0.0013 -0.0000 -0.0000  0.0000  0.0000  0.0000  0.0000
 104.  C 9 (d4)   0.0003 -0.0005 -0.0000  0.0000 -0.0000 -0.0000  0.0004 -0.0026
 105.  C 9 (d5)  -0.0004  0.0025 -0.0000  0.0001  0.0001  0.0000  0.0002 -0.0015
 106.  H10 (S)   -0.0023 -0.0104  0.0019 -0.0003 -0.0006 -0.0003 -0.0010  0.0250
 107.  H10 (S)    0.0001  0.0018  0.0002  0.0000  0.0000  0.0000  0.0001 -0.0013
 108.  H10 (px)   0.0000  0.0000 -0.0000  0.0000  0.0000 -0.0000  0.0001 -0.0006
 109.  H10 (py)  -0.0001 -0.0008  0.0000 -0.0000 -0.0000 -0.0000 -0.0001  0.0010
 110.  H10 (pz)   0.0000  0.0004 -0.0000 -0.0000  0.0000  0.0000 -0.0000 -0.0000
 111.  C11 (S)    0.0000 -0.0004 -0.0000  0.0000 -0.0000 -0.0000  0.0000 -0.0013
 112.  C11 (S)    0.0005  0.0068  0.0006 -0.0003  0.0000  0.0002 -0.0011  0.1215
 113.  C11 (S)    0.0001 -0.0006  0.0002 -0.0000 -0.0000 -0.0000  0.0041 -0.0048
 114.  C11 (S)   -0.0000 -0.0000 -0.0000  0.0000  0.0000 -0.0000 -0.0003 -0.0009
 115.  C11 (px)   0.0012 -0.0099  0.0007  0.0002 -0.0002 -0.0006 -0.0016 -0.1442
 116.  C11 (px)  -0.0001 -0.0003  0.0003 -0.0000 -0.0000 -0.0000  0.0057  0.0046
 117.  C11 (py)  -0.0006 -0.0105  0.0012  0.0006 -0.0006 -0.0002  0.0007  0.1910
 118.  C11 (py)   0.0002 -0.0006 -0.0001  0.0000 -0.0000 -0.0000 -0.0066  0.0000
 119.  C11 (pz)   0.0001  0.0020  0.0004  0.0003  0.0001 -0.0001 -0.0000 -0.0001
 120.  C11 (pz)   0.0003  0.0035  0.0001 -0.0000  0.0001  0.0001  0.0000  0.0001
 121.  C11 (d1)   0.0000  0.0001 -0.0001 -0.0000  0.0000 -0.0000  0.0013 -0.0075
 122.  C11 (d2)  -0.0001 -0.0006 -0.0001  0.0000 -0.0000 -0.0000  0.0000 -0.0004
 123.  C11 (d3)  -0.0001 -0.0016  0.0001 -0.0000 -0.0000 -0.0001 -0.0000  0.0003
 124.  C11 (d4)   0.0000 -0.0002 -0.0000  0.0000  0.0000 -0.0000  0.0002 -0.0011
 125.  C11 (d5)  -0.0000 -0.0001  0.0000  0.0000 -0.0000 -0.0000  0.0009 -0.0045
 126.  H12 (S)    0.0007  0.0014  0.0006 -0.0003  0.0000  0.0000  0.0016  0.0072
 127.  H12 (S)   -0.0000 -0.0002 -0.0001  0.0000 -0.0000 -0.0000 -0.0010  0.0023
 128.  H12 (px)   0.0000 -0.0000  0.0000  0.0000 -0.0000 -0.0000  0.0000 -0.0000
 129.  H12 (py)   0.0000  0.0003 -0.0000  0.0000  0.0000  0.0000 -0.0001  0.0006
 130.  H12 (pz)   0.0000  0.0001  0.0000 -0.0000  0.0000  0.0000  0.0002 -0.0006
 131.  H13 (S)   -0.0002 -0.0024  0.0003  0.0004 -0.0001 -0.0004  0.0016  0.0037
 132.  H13 (S)    0.0001  0.0011  0.0000 -0.0001  0.0000  0.0001 -0.0010  0.0030
 133.  H13 (px)   0.0000  0.0000  0.0000 -0.0000 -0.0000  0.0000  0.0000  0.0001
 134.  H13 (py)  -0.0000 -0.0005  0.0000  0.0000 -0.0000 -0.0000 -0.0001  0.0007
 135.  H13 (pz)   0.0000  0.0002 -0.0000 -0.0000  0.0000  0.0000 -0.0002  0.0007

          NAO       73      74      75      76      77      78      79      80
      ---------- ------- ------- ------- ------- ------- ------- ------- -------
   1.  C 1 (S)    0.0006  0.0001 -0.0007 -0.0001  0.0005  0.0014  0.0030  0.0000
   2.  C 1 (S)    0.0008 -0.0008 -0.0159  0.0055  0.0088 -0.0044 -0.0187 -0.0026
   3.  C 1 (S)    0.0005 -0.0000  0.0016  0.0007  0.0034 -0.0003  0.0012 -0.0001
   4.  C 1 (S)    0.0000 -0.0000  0.0007  0.0000  0.0002 -0.0001 -0.0008 -0.0000
   5.  C 1 (px)  -0.0030 -0.0001  0.0078 -0.0051  0.0038 -0.0009  0.0091  0.0015
   6.  C 1 (px)   0.0004  0.0001 -0.0111 -0.0005 -0.0069  0.0013  0.0097  0.0001
   7.  C 1 (py)   0.0032 -0.0008 -0.0011  0.0153  0.0052 -0.0092 -0.0319 -0.0019
   8.  C 1 (py)  -0.0003  0.0001  0.0029 -0.0004  0.0002 -0.0004 -0.0031  0.0002
   9.  C 1 (pz)   0.0028  0.0004  0.0084  0.0027 -0.0001  0.0042 -0.0039 -0.0014
  10.  C 1 (pz)   0.0005 -0.0001  0.0082  0.0013 -0.0005 -0.0008 -0.0065 -0.0001
  11.  C 1 (d1)   0.0002  0.0000 -0.0034  0.0000 -0.0023  0.0002  0.0025 -0.0000
  12.  C 1 (d2)   0.0001  0.0000  0.0003  0.0002 -0.0008  0.0001  0.0004  0.0000
  13.  C 1 (d3)   0.0005 -0.0000 -0.0020  0.0003 -0.0005  0.0005  0.0016 -0.0001
  14.  C 1 (d4)  -0.0001  0.0000  0.0007 -0.0005  0.0012  0.0001  0.0003  0.0001
  15.  C 1 (d5)  -0.0000 -0.0000 -0.0010 -0.0002  0.0008 -0.0000  0.0013  0.0000
  16.  H 2 (S)   -0.0013  0.0001 -0.0039 -0.0018 -0.0042  0.0007  0.0142 -0.0009
  17.  H 2 (S)    0.0003  0.0000 -0.0025  0.0001 -0.0010  0.0006 -0.0025 -0.0001
  18.  H 2 (px)  -0.0001  0.0000  0.0005 -0.0001  0.0001 -0.0000  0.0001  0.0000
  19.  H 2 (py)  -0.0000  0.0000 -0.0000 -0.0000  0.0000 -0.0000 -0.0004 -0.0000
  20.  H 2 (pz)   0.0000 -0.0000  0.0002  0.0001  0.0007 -0.0000 -0.0007  0.0000
  21.  C 3 (S)    0.0040 -0.0003 -0.0023  0.0067 -0.0024  0.0024 -0.0063 -0.0042
  22.  C 3 (S)    0.0003 -0.0007 -0.1461  0.0088 -0.0352  0.0027  0.2058 -0.0018
  23.  C 3 (S)    0.0005 -0.0000  0.0037  0.0006  0.0019 -0.0002  0.0092 -0.0000
  24.  C 3 (S)   -0.0000  0.0000  0.0001 -0.0001 -0.0005 -0.0000 -0.0003 -0.0000
  25.  C 3 (px)   0.0097  0.0012 -0.1829  0.0001 -0.0875  0.0182  0.1922  0.0002
  26.  C 3 (px)   0.0007  0.0000 -0.0013 -0.0001 -0.0039  0.0006 -0.0010  0.0001
  27.  C 3 (py)   0.0012  0.0003 -0.0996 -0.0086  0.0240  0.0122  0.1917  0.0016
  28.  C 3 (py)  -0.0008  0.0001 -0.0175 -0.0015  0.0081  0.0002 -0.0045 -0.0001
  29.  C 3 (pz)   0.0200 -0.0005  0.0408  0.0170  0.0288  0.0016  0.1381 -0.0026
  30.  C 3 (pz)   0.0007 -0.0001  0.0040  0.0016 -0.0010  0.0004 -0.0004  0.0001
  31.  C 3 (d1)   0.0001  0.0000 -0.0073 -0.0001  0.0010  0.0003  0.0129 -0.0000
  32.  C 3 (d2)   0.0001 -0.0001  0.0172  0.0010  0.0079 -0.0011  0.0017  0.0000
  33.  C 3 (d3)  -0.0005  0.0000  0.0093 -0.0001 -0.0002 -0.0007 -0.0061  0.0002
  34.  C 3 (d4)   0.0002  0.0001 -0.0069 -0.0006 -0.0036  0.0009  0.0154  0.0002
  35.  C 3 (d5)  -0.0015  0.0000 -0.0008 -0.0014 -0.0018 -0.0003 -0.0094  0.0001
  36.  C 4 (S)    0.0041 -0.0002 -0.0023  0.0065 -0.0014  0.0019  0.0008  0.0045
  37.  C 4 (S)   -0.0013 -0.0014 -0.1493  0.0115 -0.0479  0.0072 -0.1451 -0.0009
  38.  C 4 (S)    0.0001  0.0000  0.0050  0.0002  0.0007 -0.0003 -0.0040  0.0000
  39.  C 4 (S)   -0.0000  0.0000  0.0001 -0.0001 -0.0004 -0.0000 -0.0002  0.0000
  40.  C 4 (px)   0.0004  0.0023 -0.1804 -0.0114 -0.0888  0.0171 -0.2445 -0.0023
  41.  C 4 (px)   0.0012 -0.0001 -0.0008  0.0007 -0.0056  0.0007  0.0107 -0.0003
  42.  C 4 (py)   0.0041 -0.0008 -0.1092 -0.0022  0.0156  0.0152 -0.1224 -0.0038
  43.  C 4 (py)  -0.0012  0.0001 -0.0156 -0.0021  0.0117 -0.0001 -0.0056  0.0002
  44.  C 4 (pz)  -0.0231  0.0015 -0.0326 -0.0235 -0.0187 -0.0063  0.0462  0.0018
  45.  C 4 (pz)   0.0001 -0.0000 -0.0056 -0.0007 -0.0027 -0.0000  0.0062  0.0001
  46.  C 4 (d1)  -0.0001  0.0000 -0.0050 -0.0003  0.0007  0.0003 -0.0080 -0.0001
  47.  C 4 (d2)  -0.0000  0.0001 -0.0185 -0.0007 -0.0091  0.0012 -0.0094 -0.0001
  48.  C 4 (d3)   0.0002  0.0000 -0.0067 -0.0002  0.0009  0.0006  0.0057 -0.0000
  49.  C 4 (d4)  -0.0001  0.0000 -0.0047 -0.0006 -0.0037  0.0007 -0.0122 -0.0002
  50.  C 4 (d5)  -0.0010  0.0000 -0.0021 -0.0010 -0.0018 -0.0002  0.0039  0.0001
  51.  C 5 (S)    0.0007  0.0001 -0.0009  0.0000  0.0004  0.0014 -0.0026  0.0000
  52.  C 5 (S)   -0.0002 -0.0006 -0.0151  0.0041  0.0111 -0.0046  0.0284  0.0020
  53.  C 5 (S)    0.0004 -0.0000  0.0018  0.0005  0.0039 -0.0003  0.0019 -0.0000
  54.  C 5 (S)   -0.0000  0.0000  0.0007 -0.0000  0.0003 -0.0001  0.0004  0.0000
  55.  C 5 (px)  -0.0020 -0.0002  0.0052 -0.0034  0.0055 -0.0021 -0.0185 -0.0010
  56.  C 5 (px)   0.0003  0.0001 -0.0110 -0.0006 -0.0079  0.0014 -0.0056 -0.0003
  57.  C 5 (py)   0.0003 -0.0005  0.0024  0.0117  0.0062 -0.0084  0.0328  0.0011
  58.  C 5 (py)  -0.0001  0.0000  0.0026 -0.0003 -0.0001 -0.0004 -0.0009 -0.0001
  59.  C 5 (pz)  -0.0025 -0.0004 -0.0083 -0.0021 -0.0003 -0.0045  0.0067 -0.0016
  60.  C 5 (pz)  -0.0005  0.0001 -0.0081 -0.0013 -0.0000  0.0009 -0.0030 -0.0001
  61.  C 5 (d1)   0.0000  0.0000 -0.0033 -0.0002 -0.0022  0.0002 -0.0036 -0.0000
  62.  C 5 (d2)  -0.0001 -0.0000 -0.0003 -0.0003  0.0009 -0.0001  0.0004  0.0001
  63.  C 5 (d3)  -0.0005  0.0000  0.0020 -0.0003  0.0005 -0.0005 -0.0039  0.0001
  64.  C 5 (d4)   0.0000 -0.0000  0.0005 -0.0003  0.0014  0.0000  0.0003 -0.0001
  65.  C 5 (d5)  -0.0000 -0.0000 -0.0011 -0.0002  0.0008 -0.0000 -0.0013 -0.0000
  66.  H 6 (S)   -0.0017  0.0001 -0.0042 -0.0023 -0.0049  0.0008 -0.0346  0.0015
  67.  H 6 (S)    0.0005 -0.0000 -0.0025  0.0002 -0.0008  0.0005  0.0077 -0.0000
  68.  H 6 (px)  -0.0001  0.0000  0.0004 -0.0001 -0.0000 -0.0000 -0.0011  0.0000
  69.  H 6 (py)  -0.0001  0.0000 -0.0000 -0.0001  0.0001 -0.0000 -0.0005  0.0000
  70.  H 6 (pz)  -0.0001  0.0000 -0.0002 -0.0001 -0.0007  0.0000 -0.0013  0.0000
  71.  C 7 (S)   -0.0000 -0.0000  0.0018 -0.0024  0.0030 -0.0047  0.0002  0.0001
  72.  C 7 (S)   -0.0000 -0.0000  0.0337  0.0120  0.0615  0.0206  0.0127 -0.0005
  73.  C 7 (S)    0.0014 -0.0000 -0.0030  0.0011 -0.0057  0.0008  0.0080 -0.0001
  74.  C 7 (S)   -0.0000  0.0000 -0.0011 -0.0001 -0.0011  0.0001 -0.0002  0.0000
  75.  C 7 (px)  -0.0030 -0.0011  0.4871  0.0181  0.0158 -0.0097 -0.0180  0.0021
  76.  C 7 (px)   0.0011 -0.0001  0.0181  0.0032 -0.0084  0.0005  0.0064 -0.0001
  77.  C 7 (py)  -0.0057 -0.0011  0.0158 -0.0084  0.6049 -0.0229 -0.0049  0.0012
  78.  C 7 (py)   0.0008  0.0001 -0.0097  0.0005 -0.0229  0.0032 -0.0002 -0.0002
  79.  C 7 (pz)   0.0080 -0.0002 -0.0180  0.0064 -0.0049 -0.0002  0.5512  0.0047
  80.  C 7 (pz)  -0.0001  0.0000  0.0021 -0.0001  0.0012 -0.0002  0.0047  0.0007
  81.  C 7 (d1)  -0.0002  0.0000 -0.0129 -0.0009  0.0090 -0.0002 -0.0031 -0.0000
  82.  C 7 (d2)  -0.0002 -0.0000  0.0006 -0.0001 -0.0010  0.0001 -0.0187  0.0000
  83.  C 7 (d3)  -0.0002  0.0000 -0.0007 -0.0002 -0.0003  0.0000 -0.0079 -0.0001
  84.  C 7 (d4)   0.0001  0.0000 -0.0090 -0.0003 -0.0102  0.0007  0.0017 -0.0001
  85.  C 7 (d5)   0.0007 -0.0000 -0.0082  0.0001 -0.0011 -0.0000  0.0039 -0.0001
  86.  H 8 (S)   -0.0065 -0.0007  0.0985  0.0013  0.3724 -0.0071 -0.0193  0.0011
  87.  H 8 (S)    0.0001 -0.0000 -0.0009  0.0000  0.0034  0.0001  0.0023 -0.0000
  88.  H 8 (px)   0.0000  0.0000  0.0007  0.0001 -0.0031  0.0001 -0.0000 -0.0000
  89.  H 8 (py)   0.0002  0.0000 -0.0037 -0.0000 -0.0113  0.0003  0.0011 -0.0000
  90.  H 8 (pz)   0.0001 -0.0000 -0.0005  0.0001 -0.0007  0.0000  0.0044  0.0000
  91.  C 9 (S)    0.0009  0.0000  0.0002  0.0006  0.0002  0.0016 -0.0002 -0.0000
  92.  C 9 (S)   -0.0028 -0.0006  0.0123 -0.0061  0.0015 -0.0027  0.0052  0.0002
  93.  C 9 (S)    0.0002 -0.0000  0.0006 -0.0000  0.0063 -0.0004 -0.0012 -0.0000
  94.  C 9 (S)    0.0000 -0.0000  0.0002 -0.0000  0.0008 -0.0001 -0.0001  0.0000
  95.  C 9 (px)   0.0004  0.0003 -0.0055 -0.0017 -0.0037  0.0003 -0.0081  0.0001
  96.  C 9 (px)  -0.0002 -0.0001 -0.0028 -0.0002  0.0064 -0.0011 -0.0008  0.0000
  97.  C 9 (py)  -0.0069 -0.0010 -0.0002 -0.0062 -0.0151 -0.0121  0.0006  0.0001
  98.  C 9 (py)   0.0003  0.0001 -0.0004  0.0011 -0.0108  0.0005  0.0018 -0.0000
  99.  C 9 (pz)  -0.0021  0.0002  0.0018 -0.0028 -0.0001  0.0008 -0.0181  0.0031
 100.  C 9 (pz)   0.0000 -0.0000  0.0002  0.0001 -0.0006  0.0001  0.0018  0.0006
 101.  C 9 (d1)  -0.0002 -0.0000 -0.0006 -0.0003  0.0012 -0.0002  0.0010 -0.0000
 102.  C 9 (d2)   0.0001 -0.0000 -0.0001  0.0001  0.0001 -0.0000  0.0011  0.0001
 103.  C 9 (d3)   0.0000 -0.0000 -0.0001  0.0000 -0.0001  0.0000  0.0003  0.0001
 104.  C 9 (d4)  -0.0002 -0.0000 -0.0026 -0.0004  0.0063 -0.0003  0.0010 -0.0000
 105.  C 9 (d5)   0.0001  0.0000  0.0009  0.0002  0.0018  0.0000  0.0001  0.0000
 106.  H10 (S)    0.0034  0.0004  0.0206  0.0036 -0.0265  0.0065 -0.0045 -0.0000
 107.  H10 (S)   -0.0002 -0.0000 -0.0032 -0.0004  0.0038  0.0000  0.0020 -0.0000
 108.  H10 (px)  -0.0001 -0.0000 -0.0008 -0.0001  0.0012 -0.0001  0.0001 -0.0000
 109.  H10 (py)   0.0001  0.0000  0.0002  0.0001 -0.0010  0.0002 -0.0004 -0.0000
 110.  H10 (pz)  -0.0000  0.0000  0.0001 -0.0000  0.0000  0.0000 -0.0001  0.0000
 111.  C11 (S)    0.0044 -0.0001  0.0017 -0.0076 -0.0016  0.0051 -0.0002 -0.0000
 112.  C11 (S)   -0.0060 -0.0014  0.1656  0.0066 -0.1438  0.0094  0.0073  0.0001
 113.  C11 (S)    0.0003 -0.0000  0.0020  0.0002  0.0033 -0.0002  0.0028 -0.0000
 114.  C11 (S)    0.0000  0.0000 -0.0001 -0.0000 -0.0012  0.0000 -0.0000 -0.0000
 115.  C11 (px)  -0.0022 -0.0004 -0.1262 -0.0075  0.1588 -0.0005 -0.0098 -0.0002
 116.  C11 (px)   0.0002 -0.0001  0.0128  0.0009  0.0081 -0.0001  0.0033  0.0000
 117.  C11 (py)   0.0032  0.0002  0.2364  0.0225 -0.1607  0.0171  0.0030  0.0002
 118.  C11 (py)  -0.0001 -0.0001  0.0157  0.0006  0.0033 -0.0004 -0.0001  0.0001
 119.  C11 (pz)  -0.0001 -0.0000  0.0008 -0.0002 -0.0009  0.0002  0.0715  0.0189
 120.  C11 (pz)   0.0002 -0.0000 -0.0010  0.0002  0.0004 -0.0000  0.0114 -0.0004
 121.  C11 (d1)  -0.0002 -0.0000 -0.0091 -0.0009  0.0084 -0.0008  0.0001 -0.0000
 122.  C11 (d2)  -0.0001  0.0000  0.0002 -0.0001  0.0003 -0.0000 -0.0057  0.0006
 123.  C11 (d3)   0.0001 -0.0000  0.0000  0.0002 -0.0003  0.0000  0.0060  0.0000
 124.  C11 (d4)   0.0000  0.0000 -0.0035 -0.0001 -0.0027  0.0002 -0.0003 -0.0000
 125.  C11 (d5)   0.0000 -0.0000 -0.0056 -0.0002  0.0045  0.0001 -0.0000 -0.0000
 126.  H12 (S)   -0.0021 -0.0007  0.0067  0.0009 -0.0107  0.0050  0.0067 -0.0100
 127.  H12 (S)   -0.0004 -0.0000  0.0053 -0.0000 -0.0018 -0.0001 -0.0092 -0.0000
 128.  H12 (px)   0.0000  0.0000 -0.0003 -0.0000  0.0007 -0.0001  0.0004  0.0002
 129.  H12 (py)  -0.0000  0.0000  0.0017  0.0001 -0.0009  0.0001 -0.0016  0.0000
 130.  H12 (pz)  -0.0000 -0.0000 -0.0010  0.0000  0.0002  0.0001  0.0010 -0.0002
 131.  H13 (S)   -0.0037 -0.0007  0.0109 -0.0007 -0.0081  0.0047 -0.0063  0.0098
 132.  H13 (S)   -0.0001 -0.0000  0.0047  0.0002 -0.0026  0.0000  0.0069  0.0001
 133.  H13 (px)   0.0000  0.0000 -0.0003 -0.0000  0.0006 -0.0001 -0.0002 -0.0002
 134.  H13 (py)   0.0001 -0.0000  0.0016  0.0002 -0.0009  0.0001  0.0017 -0.0000
 135.  H13 (pz)   0.0001  0.0000  0.0008  0.0001 -0.0003 -0.0001  0.0009 -0.0002

          NAO       81      82      83      84      85      86      87      88
      ---------- ------- ------- ------- ------- ------- ------- ------- -------
   1.  C 1 (S)   -0.0001 -0.0000  0.0001  0.0002 -0.0001 -0.0005 -0.0002 -0.0000
   2.  C 1 (S)    0.0003  0.0005 -0.0007 -0.0009  0.0017  0.0079  0.0013 -0.0001
   3.  C 1 (S)   -0.0001 -0.0001 -0.0001 -0.0001  0.0003  0.0001  0.0001 -0.0000
   4.  C 1 (S)    0.0000  0.0000  0.0000 -0.0000  0.0000  0.0001 -0.0000  0.0000
   5.  C 1 (px)   0.0013 -0.0011 -0.0012 -0.0003 -0.0011  0.0095 -0.0020  0.0001
   6.  C 1 (px)  -0.0000 -0.0002 -0.0001  0.0004  0.0001 -0.0045  0.0001 -0.0000
   7.  C 1 (py)   0.0019  0.0005 -0.0015 -0.0028  0.0025  0.0199 -0.0029 -0.0000
   8.  C 1 (py)   0.0002  0.0002  0.0002 -0.0003 -0.0002  0.0017 -0.0005 -0.0000
   9.  C 1 (pz)   0.0006 -0.0002  0.0003  0.0002  0.0003  0.0093 -0.0046  0.0000
  10.  C 1 (pz)  -0.0000  0.0002 -0.0001 -0.0006  0.0003  0.0012 -0.0003 -0.0000
  11.  C 1 (d1)   0.0001 -0.0001 -0.0000  0.0000  0.0001 -0.0011 -0.0001 -0.0000
  12.  C 1 (d2)  -0.0000 -0.0000 -0.0000 -0.0000  0.0000 -0.0001 -0.0000 -0.0000
  13.  C 1 (d3)  -0.0002 -0.0000 -0.0001  0.0001  0.0003 -0.0018  0.0003 -0.0000
  14.  C 1 (d4)  -0.0000  0.0000 -0.0000 -0.0000 -0.0001  0.0004  0.0000 -0.0000
  15.  C 1 (d5)  -0.0000 -0.0000  0.0000  0.0000  0.0000 -0.0004  0.0003 -0.0000
  16.  H 2 (S)    0.0001 -0.0003  0.0009  0.0002 -0.0008  0.0040 -0.0006 -0.0000
  17.  H 2 (S)   -0.0001  0.0001 -0.0000  0.0002  0.0001 -0.0015  0.0002  0.0000
  18.  H 2 (px)   0.0000 -0.0000  0.0000 -0.0000 -0.0001  0.0004 -0.0001  0.0000
  19.  H 2 (py)   0.0000  0.0000  0.0000 -0.0000 -0.0000  0.0002 -0.0000 -0.0000
  20.  H 2 (pz)   0.0000  0.0000 -0.0000 -0.0000  0.0000  0.0002  0.0000 -0.0000
  21.  C 3 (S)   -0.0007  0.0011  0.0005 -0.0010  0.0002  0.0018 -0.0005  0.0000
  22.  C 3 (S)    0.0015 -0.0078 -0.0040  0.0045  0.0009  0.0066  0.0012  0.0001
  23.  C 3 (S)   -0.0002 -0.0004 -0.0001 -0.0001  0.0002 -0.0007 -0.0000  0.0000
  24.  C 3 (S)    0.0000 -0.0000  0.0000  0.0000 -0.0000 -0.0005 -0.0000  0.0000
  25.  C 3 (px)   0.0054 -0.0069 -0.0019  0.0017  0.0032  0.0013 -0.0018 -0.0007
  26.  C 3 (px)  -0.0002  0.0002 -0.0001  0.0000  0.0003 -0.0053  0.0001  0.0000
  27.  C 3 (py)  -0.0010 -0.0062 -0.0017  0.0044 -0.0000  0.0104  0.0043 -0.0004
  28.  C 3 (py)   0.0008  0.0000  0.0001  0.0002 -0.0002  0.0060  0.0001 -0.0001
  29.  C 3 (pz)  -0.0028 -0.0045 -0.0033 -0.0033  0.0098 -0.0186  0.0008 -0.0004
  30.  C 3 (pz)  -0.0001  0.0001 -0.0001 -0.0004  0.0001  0.0066 -0.0003 -0.0000
  31.  C 3 (d1)   0.0001 -0.0005 -0.0002  0.0002  0.0001  0.0000  0.0002 -0.0000
  32.  C 3 (d2)  -0.0007  0.0000 -0.0001 -0.0002  0.0000  0.0017  0.0003  0.0000
  33.  C 3 (d3)   0.0001  0.0002  0.0002 -0.0003 -0.0003  0.0017 -0.0003  0.0000
  34.  C 3 (d4)  -0.0000 -0.0005 -0.0001  0.0003  0.0001 -0.0023  0.0002 -0.0000
  35.  C 3 (d5)   0.0001  0.0003  0.0002  0.0003 -0.0007 -0.0001 -0.0000  0.0000
  36.  C 4 (S)   -0.0007 -0.0010 -0.0004 -0.0009  0.0003  0.0027 -0.0006  0.0000
  37.  C 4 (S)    0.0002  0.0069  0.0022  0.0047  0.0009 -0.0069  0.0020  0.0002
  38.  C 4 (S)   -0.0001  0.0002  0.0000 -0.0001  0.0000 -0.0009 -0.0001  0.0000
  39.  C 4 (S)   -0.0000  0.0000  0.0000  0.0000 -0.0000 -0.0007  0.0000  0.0000
  40.  C 4 (px)   0.0117  0.0077  0.0050 -0.0006 -0.0018  0.0312 -0.0064 -0.0008
  41.  C 4 (px)  -0.0006 -0.0003 -0.0002  0.0002  0.0006 -0.0076  0.0004  0.0000
  42.  C 4 (py)  -0.0045  0.0054 -0.0009  0.0061  0.0021 -0.0175  0.0076 -0.0002
  43.  C 4 (py)   0.0010  0.0001  0.0002  0.0000 -0.0004  0.0096 -0.0002 -0.0001
  44.  C 4 (pz)   0.0056 -0.0040  0.0004  0.0027 -0.0121  0.0401 -0.0029  0.0003
  45.  C 4 (pz)  -0.0003 -0.0001 -0.0002  0.0005  0.0004 -0.0109  0.0006  0.0001
  46.  C 4 (d1)   0.0002  0.0003  0.0001  0.0001  0.0000  0.0003  0.0001 -0.0000
  47.  C 4 (d2)   0.0007  0.0003  0.0002  0.0003 -0.0000 -0.0023 -0.0003 -0.0000
  48.  C 4 (d3)  -0.0000 -0.0002 -0.0001  0.0003  0.0002 -0.0008  0.0002 -0.0000
  49.  C 4 (d4)  -0.0000  0.0004  0.0001  0.0002 -0.0001 -0.0024  0.0002  0.0000
  50.  C 4 (d5)  -0.0000 -0.0002 -0.0000  0.0003 -0.0005 -0.0010  0.0001  0.0000
  51.  C 5 (S)   -0.0002  0.0000 -0.0001  0.0002 -0.0000 -0.0010 -0.0002  0.0000
  52.  C 5 (S)    0.0009 -0.0007  0.0004 -0.0012  0.0012  0.0133  0.0008 -0.0001
  53.  C 5 (S)   -0.0001  0.0000  0.0000 -0.0001  0.0002  0.0005  0.0001 -0.0000
  54.  C 5 (S)    0.0000 -0.0000 -0.0000 -0.0000 -0.0000  0.0003 -0.0000 -0.0000
  55.  C 5 (px)   0.0009  0.0011  0.0015  0.0000 -0.0006  0.0057 -0.0011  0.0001
  56.  C 5 (px)   0.0001  0.0001  0.0000  0.0004  0.0001 -0.0047  0.0000  0.0000
  57.  C 5 (py)   0.0037 -0.0006  0.0016 -0.0038  0.0009  0.0335 -0.0048 -0.0002
  58.  C 5 (py)   0.0001 -0.0001 -0.0000 -0.0003 -0.0001  0.0014 -0.0005 -0.0000
  59.  C 5 (pz)  -0.0008  0.0003 -0.0001 -0.0001 -0.0001 -0.0109  0.0048  0.0000
  60.  C 5 (pz)  -0.0000  0.0000 -0.0001  0.0006 -0.0003 -0.0019  0.0004  0.0000
  61.  C 5 (d1)   0.0002  0.0001  0.0001 -0.0000  0.0000 -0.0003 -0.0002 -0.0000
  62.  C 5 (d2)   0.0000 -0.0000 -0.0000  0.0000 -0.0000  0.0001  0.0000  0.0000
  63.  C 5 (d3)   0.0002  0.0001  0.0001 -0.0001 -0.0003  0.0018 -0.0003  0.0000
  64.  C 5 (d4)  -0.0001 -0.0000 -0.0000  0.0000  0.0000 -0.0002  0.0002 -0.0000
  65.  C 5 (d5)  -0.0000  0.0000 -0.0000  0.0000  0.0000 -0.0005  0.0003 -0.0000
  66.  H 6 (S)    0.0003  0.0005 -0.0002  0.0002 -0.0009  0.0042 -0.0008 -0.0000
  67.  H 6 (S)   -0.0002 -0.0002 -0.0001  0.0002  0.0002 -0.0018  0.0002  0.0000
  68.  H 6 (px)   0.0000  0.0000  0.0000  0.0000 -0.0000  0.0002 -0.0000  0.0000
  69.  H 6 (py)   0.0000 -0.0000 -0.0000 -0.0000 -0.0000  0.0004 -0.0000 -0.0000
  70.  H 6 (pz)   0.0000  0.0000 -0.0000  0.0000 -0.0000 -0.0001 -0.0000  0.0000
  71.  C 7 (S)   -0.0001  0.0000 -0.0000  0.0004  0.0016 -0.0042 -0.0061  0.0002
  72.  C 7 (S)    0.0011 -0.0007 -0.0005 -0.0047 -0.0091  0.2735 -0.0004 -0.0016
  73.  C 7 (S)   -0.0002 -0.0002 -0.0002  0.0001  0.0007 -0.0065  0.0001  0.0000
  74.  C 7 (S)    0.0000 -0.0000  0.0000  0.0000 -0.0000 -0.0007 -0.0000  0.0000
  75.  C 7 (px)  -0.0129  0.0006 -0.0007 -0.0090 -0.0082  0.0985 -0.0009  0.0007
  76.  C 7 (px)  -0.0009 -0.0001 -0.0002 -0.0003  0.0001  0.0013  0.0000  0.0001
  77.  C 7 (py)   0.0090 -0.0010 -0.0003 -0.0102 -0.0011  0.3724  0.0034 -0.0031
  78.  C 7 (py)  -0.0002  0.0001  0.0000  0.0007 -0.0000 -0.0071  0.0001  0.0001
  79.  C 7 (pz)  -0.0031 -0.0187 -0.0079  0.0017  0.0039 -0.0193  0.0023 -0.0000
  80.  C 7 (pz)  -0.0000  0.0000 -0.0001 -0.0001 -0.0001  0.0011 -0.0000 -0.0000
  81.  C 7 (d1)   0.0007  0.0001  0.0001 -0.0000  0.0001  0.0050 -0.0001 -0.0001
  82.  C 7 (d2)   0.0001  0.0007  0.0002 -0.0000 -0.0001 -0.0004 -0.0001  0.0000
  83.  C 7 (d3)   0.0001  0.0002  0.0002 -0.0000 -0.0001  0.0000 -0.0001  0.0000
  84.  C 7 (d4)  -0.0000 -0.0000 -0.0000  0.0006  0.0002 -0.0104  0.0002  0.0001
  85.  C 7 (d5)   0.0001 -0.0001 -0.0001  0.0002  0.0006 -0.0075  0.0001  0.0000
  86.  H 8 (S)    0.0050 -0.0004  0.0000 -0.0104 -0.0075  0.3671 -0.0000 -0.0025
  87.  H 8 (S)   -0.0001 -0.0001 -0.0001  0.0002  0.0001 -0.0000  0.0003  0.0000
  88.  H 8 (px)  -0.0001  0.0000  0.0000  0.0001  0.0000 -0.0025  0.0000  0.0000
  89.  H 8 (py)  -0.0002 -0.0000 -0.0000  0.0003  0.0002 -0.0110  0.0000  0.0001
  90.  H 8 (pz)  -0.0000 -0.0002 -0.0001  0.0000  0.0001 -0.0008  0.0000  0.0000
  91.  C 9 (S)    0.0001 -0.0000  0.0000  0.0003  0.0001 -0.0010 -0.0000  0.0001
  92.  C 9 (S)   -0.0003 -0.0001 -0.0003 -0.0023 -0.0009  0.0215 -0.0005 -0.0005
  93.  C 9 (S)    0.0001  0.0000  0.0000 -0.0002  0.0001  0.0027 -0.0002 -0.0000
  94.  C 9 (S)    0.0000  0.0000  0.0000 -0.0000  0.0000  0.0003 -0.0000 -0.0000
  95.  C 9 (px)   0.0012  0.0001  0.0003 -0.0029 -0.0000  0.0207 -0.0035 -0.0007
  96.  C 9 (px)   0.0003  0.0000  0.0000 -0.0004  0.0002  0.0032 -0.0003 -0.0001
  97.  C 9 (py)  -0.0002  0.0001 -0.0002 -0.0057 -0.0015  0.0272 -0.0034 -0.0010
  98.  C 9 (py)  -0.0001 -0.0001 -0.0000  0.0003 -0.0000 -0.0062 -0.0000  0.0001
  99.  C 9 (pz)   0.0012  0.0006 -0.0016 -0.0007 -0.0011  0.0083 -0.0015 -0.0000
 100.  C 9 (pz)  -0.0000  0.0002 -0.0001  0.0000  0.0000 -0.0005  0.0000  0.0000
 101.  C 9 (d1)  -0.0001 -0.0000 -0.0000 -0.0001 -0.0000  0.0003  0.0000 -0.0000
 102.  C 9 (d2)  -0.0000  0.0000  0.0000  0.0000  0.0000 -0.0002  0.0001  0.0000
 103.  C 9 (d3)  -0.0000  0.0000 -0.0001  0.0000  0.0000 -0.0003  0.0000  0.0000
 104.  C 9 (d4)   0.0000 -0.0000 -0.0000  0.0001  0.0001  0.0010  0.0003 -0.0000
 105.  C 9 (d5)   0.0000 -0.0000  0.0000  0.0001  0.0000  0.0004 -0.0000  0.0000
 106.  H10 (S)    0.0000  0.0001  0.0002  0.0009  0.0001 -0.0041 -0.0000  0.0003
 107.  H10 (S)   -0.0000 -0.0001 -0.0000  0.0002  0.0000  0.0002  0.0003 -0.0000
 108.  H10 (px)   0.0000 -0.0000 -0.0000 -0.0000  0.0000  0.0004  0.0000 -0.0000
 109.  H10 (py)   0.0000  0.0000  0.0000  0.0000  0.0000 -0.0001 -0.0000  0.0000
 110.  H10 (pz)   0.0000 -0.0000 -0.0000 -0.0000 -0.0000  0.0001 -0.0000 -0.0000
 111.  C11 (S)    0.0012 -0.0000  0.0001  0.0002  0.0009  0.0022 -0.0004 -0.0001
 112.  C11 (S)   -0.0066  0.0000 -0.0005 -0.0005 -0.0040  0.0119  0.0005  0.0003
 113.  C11 (S)   -0.0002 -0.0001 -0.0001  0.0001  0.0002 -0.0017  0.0002  0.0000
 114.  C11 (S)   -0.0000  0.0000  0.0000  0.0000  0.0000 -0.0011 -0.0000  0.0000
 115.  C11 (px)   0.0071 -0.0002  0.0008  0.0068  0.0067 -0.0159  0.0051  0.0002
 116.  C11 (px)  -0.0004 -0.0001 -0.0001 -0.0003 -0.0000  0.0075  0.0001 -0.0000
 117.  C11 (py)  -0.0095  0.0002 -0.0005  0.0023 -0.0066  0.0061  0.0014  0.0017
 118.  C11 (py)  -0.0004  0.0000 -0.0000 -0.0002 -0.0002  0.0034  0.0002  0.0000
 119.  C11 (pz)  -0.0001  0.0049 -0.0038 -0.0000  0.0000  0.0002 -0.0003 -0.0000
 120.  C11 (pz)  -0.0001 -0.0006 -0.0002  0.0001  0.0001 -0.0004  0.0001 -0.0000
 121.  C11 (d1)   0.0004 -0.0000  0.0000 -0.0001  0.0003  0.0010 -0.0000 -0.0001
 122.  C11 (d2)   0.0001  0.0005  0.0000 -0.0000 -0.0001  0.0004 -0.0000 -0.0000
 123.  C11 (d3)  -0.0001 -0.0002 -0.0001  0.0000  0.0001 -0.0005  0.0001  0.0000
 124.  C11 (d4)   0.0001  0.0000  0.0000  0.0002  0.0001 -0.0026  0.0000  0.0000
 125.  C11 (d5)   0.0003 -0.0000  0.0000  0.0003  0.0003 -0.0011  0.0002  0.0000
 126.  H12 (S)   -0.0000 -0.0044  0.0014  0.0027  0.0014 -0.0060  0.0023  0.0002
 127.  H12 (S)   -0.0001  0.0003  0.0001 -0.0001 -0.0003  0.0018 -0.0001  0.0000
 128.  H12 (px)   0.0000  0.0001 -0.0000 -0.0000 -0.0000  0.0003 -0.0000 -0.0000
 129.  H12 (py)  -0.0000  0.0001  0.0000  0.0000 -0.0001 -0.0000 -0.0000  0.0000
 130.  H12 (pz)   0.0000 -0.0001  0.0000  0.0001  0.0001 -0.0006  0.0001  0.0000
 131.  H13 (S)    0.0006  0.0042 -0.0012  0.0024  0.0007 -0.0010  0.0016  0.0002
 132.  H13 (S)   -0.0002 -0.0003 -0.0001 -0.0001 -0.0001  0.0009  0.0000  0.0000
 133.  H13 (px)  -0.0000 -0.0001  0.0000 -0.0000 -0.0000  0.0002  0.0000 -0.0000
 134.  H13 (py)  -0.0001 -0.0001 -0.0000  0.0000 -0.0000 -0.0002  0.0000  0.0000
 135.  H13 (pz)  -0.0001 -0.0001  0.0000 -0.0001 -0.0001  0.0004 -0.0001 -0.0000

          NAO       89      90      91      92      93      94      95      96
      ---------- ------- ------- ------- ------- ------- ------- ------- -------
   1.  C 1 (S)    0.0000  0.0001  0.0000  0.0002  0.0039 -0.0003 -0.0028  0.0063
   2.  C 1 (S)   -0.0002 -0.0005 -0.0003  0.0864 -0.0046 -0.0006 -0.1363  0.0081
   3.  C 1 (S)    0.0000 -0.0000  0.0037 -0.0046 -0.0000  0.0001  0.0008 -0.0002
   4.  C 1 (S)   -0.0000 -0.0000 -0.0003 -0.0005  0.0000  0.0000 -0.0010 -0.0000
   5.  C 1 (px)  -0.0007 -0.0002  0.0016  0.1902  0.0119 -0.0001 -0.2026  0.0030
   6.  C 1 (px)   0.0002  0.0001 -0.0070  0.0000  0.0003 -0.0000 -0.0014 -0.0004
   7.  C 1 (py)  -0.0009 -0.0011 -0.0011 -0.0459  0.0033  0.0007  0.0548  0.0062
   8.  C 1 (py)  -0.0001  0.0000  0.0035 -0.0080  0.0004 -0.0000  0.0217  0.0008
   9.  C 1 (pz)  -0.0003 -0.0001 -0.0011 -0.0378  0.0110 -0.0016  0.0776  0.0092
  10.  C 1 (pz)  -0.0001 -0.0001  0.0016  0.0113  0.0001  0.0000  0.0024  0.0012
  11.  C 1 (d1)   0.0000  0.0000  0.0004 -0.0018 -0.0000 -0.0000  0.0012  0.0001
  12.  C 1 (d2)   0.0000  0.0000  0.0015 -0.0066 -0.0004  0.0000  0.0139 -0.0001
  13.  C 1 (d3)   0.0001  0.0000 -0.0004  0.0015 -0.0000  0.0000 -0.0028 -0.0004
  14.  C 1 (d4)  -0.0000  0.0000 -0.0008  0.0042  0.0001  0.0000 -0.0034 -0.0001
  15.  C 1 (d5)   0.0000  0.0000 -0.0001 -0.0026 -0.0006  0.0000 -0.0034 -0.0005
  16.  H 2 (S)   -0.0001  0.0004  0.0010  0.0195 -0.0012 -0.0011 -0.0287  0.0065
  17.  H 2 (S)    0.0001 -0.0000 -0.0001 -0.0010 -0.0001 -0.0000  0.0027 -0.0003
  18.  H 2 (px)  -0.0000  0.0000 -0.0001  0.0007  0.0001 -0.0000 -0.0015  0.0001
  19.  H 2 (py)  -0.0000  0.0000 -0.0000  0.0001 -0.0000 -0.0000 -0.0004  0.0001
  20.  H 2 (pz)  -0.0000 -0.0000 -0.0001  0.0002  0.0001  0.0000 -0.0002 -0.0001
  21.  C 3 (S)   -0.0001 -0.0002 -0.0000  0.0002  0.0009  0.0001 -0.0004  0.0003
  22.  C 3 (S)    0.0004  0.0012  0.0012  0.0065 -0.0026 -0.0007 -0.0080  0.0032
  23.  C 3 (S)    0.0000  0.0001  0.0007 -0.0012  0.0002 -0.0000  0.0040  0.0002
  24.  C 3 (S)    0.0000 -0.0000 -0.0000 -0.0001 -0.0000  0.0000  0.0004 -0.0000
  25.  C 3 (px)   0.0006  0.0016 -0.0006 -0.0114  0.0003 -0.0002 -0.0101 -0.0021
  26.  C 3 (px)   0.0002 -0.0000 -0.0007  0.0028  0.0004  0.0000 -0.0068 -0.0002
  27.  C 3 (py)   0.0006  0.0021  0.0002 -0.0014 -0.0014 -0.0003  0.0012 -0.0087
  28.  C 3 (py)  -0.0002 -0.0001  0.0002  0.0034 -0.0002 -0.0000 -0.0018  0.0002
  29.  C 3 (pz)   0.0009  0.0008  0.0007 -0.0055  0.0054  0.0003  0.0011  0.0040
  30.  C 3 (pz)  -0.0002 -0.0000  0.0003  0.0002  0.0003 -0.0000  0.0041  0.0007
  31.  C 3 (d1)   0.0000  0.0001  0.0003 -0.0020 -0.0003 -0.0000  0.0026 -0.0002
  32.  C 3 (d2)  -0.0001  0.0000 -0.0001  0.0021  0.0001  0.0000 -0.0001  0.0001
  33.  C 3 (d3)  -0.0001 -0.0000  0.0001 -0.0020 -0.0001  0.0000  0.0024  0.0001
  34.  C 3 (d4)   0.0001  0.0002 -0.0002  0.0011 -0.0002 -0.0000 -0.0019 -0.0005
  35.  C 3 (d5)  -0.0000 -0.0001 -0.0001  0.0008 -0.0003 -0.0000 -0.0017 -0.0004
  36.  C 4 (S)   -0.0001  0.0001  0.0000 -0.0002  0.0008  0.0000  0.0003  0.0004
  37.  C 4 (S)    0.0009 -0.0004  0.0006  0.0124 -0.0017 -0.0006 -0.0171  0.0027
  38.  C 4 (S)    0.0000 -0.0000  0.0007 -0.0016  0.0002 -0.0000  0.0042  0.0002
  39.  C 4 (S)    0.0000  0.0000 -0.0000 -0.0001 -0.0000  0.0000  0.0003 -0.0000
  40.  C 4 (px)  -0.0012 -0.0022  0.0004 -0.0296  0.0013 -0.0001  0.0107 -0.0007
  41.  C 4 (px)   0.0003  0.0001 -0.0009  0.0040  0.0004  0.0000 -0.0090 -0.0003
  42.  C 4 (py)   0.0019 -0.0013 -0.0005  0.0146 -0.0013 -0.0004 -0.0167 -0.0096
  43.  C 4 (py)  -0.0003 -0.0001  0.0003  0.0028 -0.0001 -0.0000  0.0001  0.0003
  44.  C 4 (pz)  -0.0018 -0.0003 -0.0001 -0.0029 -0.0061 -0.0003  0.0102 -0.0034
  45.  C 4 (pz)   0.0004  0.0001 -0.0004  0.0004 -0.0004  0.0001 -0.0057 -0.0009
  46.  C 4 (d1)   0.0000 -0.0001  0.0003 -0.0025 -0.0003 -0.0000  0.0031 -0.0002
  47.  C 4 (d2)   0.0001 -0.0001  0.0001 -0.0020 -0.0001 -0.0000 -0.0001 -0.0001
  48.  C 4 (d3)   0.0001  0.0001 -0.0001  0.0018  0.0001 -0.0000 -0.0019 -0.0002
  49.  C 4 (d4)   0.0001 -0.0001 -0.0002  0.0013 -0.0001 -0.0000 -0.0015 -0.0005
  50.  C 4 (d5)   0.0000  0.0000 -0.0001  0.0010 -0.0003 -0.0000 -0.0020 -0.0004
  51.  C 5 (S)    0.0001 -0.0001  0.0000  0.0005  0.0039 -0.0003 -0.0031  0.0063
  52.  C 5 (S)   -0.0004  0.0006 -0.0002  0.0849 -0.0044 -0.0005 -0.1343  0.0083
  53.  C 5 (S)   -0.0000  0.0000  0.0037 -0.0043 -0.0000  0.0001  0.0008 -0.0002
  54.  C 5 (S)   -0.0000  0.0000 -0.0003 -0.0007  0.0000  0.0000 -0.0008 -0.0000
  55.  C 5 (px)  -0.0005  0.0001  0.0019  0.1939  0.0119 -0.0000 -0.2041  0.0037
  56.  C 5 (px)   0.0002 -0.0000 -0.0071 -0.0001  0.0004 -0.0000 -0.0018 -0.0005
  57.  C 5 (py)  -0.0015  0.0010 -0.0009 -0.0544  0.0039  0.0008  0.0629  0.0063
  58.  C 5 (py)  -0.0001 -0.0000  0.0035 -0.0083  0.0004 -0.0000  0.0217  0.0008
  59.  C 5 (pz)   0.0003  0.0001  0.0009  0.0396 -0.0109  0.0016 -0.0799 -0.0091
  60.  C 5 (pz)   0.0001 -0.0001 -0.0016 -0.0112 -0.0001 -0.0000 -0.0025 -0.0013
  61.  C 5 (d1)   0.0000 -0.0000  0.0004 -0.0025  0.0000 -0.0000  0.0022  0.0002
  62.  C 5 (d2)  -0.0000  0.0000 -0.0015  0.0067  0.0004 -0.0000 -0.0140  0.0001
  63.  C 5 (d3)  -0.0001 -0.0001  0.0004 -0.0016  0.0000 -0.0000  0.0030  0.0004
  64.  C 5 (d4)   0.0000 -0.0000 -0.0008  0.0048  0.0001  0.0000 -0.0038 -0.0001
  65.  C 5 (d5)   0.0000 -0.0000 -0.0000 -0.0026 -0.0006  0.0000 -0.0033 -0.0005
  66.  H 6 (S)   -0.0001 -0.0006  0.0011  0.0185 -0.0013 -0.0011 -0.0274  0.0064
  67.  H 6 (S)    0.0001  0.0001 -0.0001 -0.0007 -0.0001 -0.0000  0.0022 -0.0003
  68.  H 6 (px)  -0.0000 -0.0000 -0.0001  0.0006  0.0001 -0.0000 -0.0015  0.0001
  69.  H 6 (py)  -0.0000 -0.0000  0.0000  0.0000 -0.0000 -0.0000 -0.0003  0.0002
  70.  H 6 (pz)   0.0000 -0.0000  0.0001 -0.0003 -0.0001 -0.0000  0.0003  0.0001
  71.  C 7 (S)    0.0012  0.0001 -0.0000  0.0008  0.0009  0.0000  0.0002  0.0007
  72.  C 7 (S)   -0.0074 -0.0004  0.0007  0.0003 -0.0031 -0.0005  0.0113 -0.0062
  73.  C 7 (S)    0.0002  0.0001  0.0009 -0.0028  0.0002  0.0000  0.0004 -0.0002
  74.  C 7 (S)    0.0000 -0.0000  0.0000 -0.0006 -0.0000 -0.0000  0.0003 -0.0001
  75.  C 7 (px)  -0.0037 -0.0005  0.0002  0.0123  0.0006  0.0002 -0.0055 -0.0028
  76.  C 7 (px)  -0.0000  0.0001  0.0006 -0.0061 -0.0000 -0.0000 -0.0017 -0.0002
  77.  C 7 (py)  -0.0113 -0.0007  0.0002  0.0015  0.0063  0.0008 -0.0037  0.0064
  78.  C 7 (py)   0.0003  0.0000  0.0016 -0.0027 -0.0004 -0.0001  0.0003 -0.0011
  79.  C 7 (pz)   0.0011  0.0044 -0.0002  0.0052 -0.0012 -0.0001 -0.0081 -0.0008
  80.  C 7 (pz)  -0.0000  0.0000 -0.0000  0.0002 -0.0000  0.0000  0.0001  0.0000
  81.  C 7 (d1)  -0.0002 -0.0000  0.0001 -0.0003  0.0001  0.0000  0.0012  0.0003
  82.  C 7 (d2)  -0.0000 -0.0002 -0.0000 -0.0001  0.0000  0.0000  0.0001  0.0000
  83.  C 7 (d3)  -0.0000 -0.0001  0.0000 -0.0003  0.0000  0.0000  0.0003  0.0000
  84.  C 7 (d4)   0.0003  0.0000  0.0003 -0.0023 -0.0002 -0.0000 -0.0029 -0.0004
  85.  C 7 (d5)   0.0002  0.0001  0.0001 -0.0009  0.0001  0.0000 -0.0000  0.0002
  86.  H 8 (S)   -0.0110 -0.0008 -0.0010  0.0215  0.0027  0.0003  0.0207  0.0032
  87.  H 8 (S)    0.0000  0.0000 -0.0000 -0.0005 -0.0002 -0.0000 -0.0035 -0.0003
  88.  H 8 (px)   0.0001  0.0000  0.0001 -0.0005 -0.0000 -0.0000 -0.0007 -0.0001
  89.  H 8 (py)   0.0003  0.0000  0.0001 -0.0008 -0.0001 -0.0000 -0.0005 -0.0001
  90.  H 8 (pz)   0.0000  0.0000 -0.0000  0.0000 -0.0000 -0.0000 -0.0001 -0.0000
  91.  C 9 (S)    0.0001 -0.0000  0.9996 -0.0000 -0.0000  0.0000  0.0026 -0.0040
  92.  C 9 (S)   -0.0008  0.0000 -0.0000  0.4879  0.0000  0.0000  0.0503  0.0172
  93.  C 9 (S)   -0.0001 -0.0000 -0.0000  0.0000  0.0010 -0.0000 -0.0062  0.0003
  94.  C 9 (S)   -0.0000 -0.0000  0.0000  0.0000 -0.0000  0.0000  0.0004 -0.0000
  95.  C 9 (px)  -0.0005 -0.0001  0.0026  0.0503 -0.0062  0.0004  0.4857  0.0114
  96.  C 9 (px)  -0.0001 -0.0000 -0.0040  0.0172  0.0003 -0.0000  0.0114  0.0021
  97.  C 9 (py)  -0.0010 -0.0000 -0.0015 -0.0517  0.0046  0.0005 -0.0249  0.0115
  98.  C 9 (py)   0.0002  0.0000  0.0036 -0.0163 -0.0007  0.0000  0.0105 -0.0010
  99.  C 9 (pz)  -0.0004 -0.0007  0.0003 -0.0074 -0.0000 -0.0000  0.0082 -0.0003
 100.  C 9 (pz)   0.0000  0.0000  0.0001 -0.0006  0.0000  0.0000 -0.0001 -0.0000
 101.  C 9 (d1)   0.0000  0.0000  0.0001 -0.0014 -0.0002  0.0000  0.0088  0.0003
 102.  C 9 (d2)   0.0000  0.0000 -0.0000  0.0006  0.0000  0.0000 -0.0004  0.0000
 103.  C 9 (d3)   0.0000 -0.0000 -0.0000  0.0001 -0.0000 -0.0000 -0.0004 -0.0000
 104.  C 9 (d4)  -0.0000  0.0000 -0.0003 -0.0009  0.0002  0.0000 -0.0164 -0.0003
 105.  C 9 (d5)  -0.0000 -0.0000  0.0017 -0.0099  0.0004 -0.0000 -0.0058 -0.0002
 106.  H10 (S)    0.0001 -0.0000 -0.0030  0.2609 -0.0046 -0.0002  0.1521  0.0042
 107.  H10 (S)    0.0000  0.0000 -0.0059  0.0014 -0.0002 -0.0000 -0.0008 -0.0001
 108.  H10 (px)  -0.0000  0.0000  0.0002 -0.0019  0.0001  0.0000 -0.0012  0.0000
 109.  H10 (py)  -0.0000 -0.0000 -0.0011  0.0066 -0.0001  0.0000  0.0052  0.0001
 110.  H10 (pz)  -0.0000 -0.0000 -0.0000  0.0000 -0.0000 -0.0000  0.0002  0.0000
 111.  C11 (S)   -0.0000  0.0000 -0.0000 -0.0015  0.0045 -0.0002  0.0020 -0.0074
 112.  C11 (S)    0.0001  0.0000 -0.0018  0.1248 -0.0078 -0.0008  0.1468  0.0061
 113.  C11 (S)    0.0001  0.0000  0.0038 -0.0039 -0.0000 -0.0000 -0.0001 -0.0002
 114.  C11 (S)    0.0000  0.0000 -0.0004 -0.0007  0.0000 -0.0000 -0.0003 -0.0000
 115.  C11 (px)   0.0009  0.0000 -0.0012 -0.1408 -0.0006 -0.0007 -0.0956 -0.0053
 116.  C11 (px)  -0.0002  0.0000  0.0053  0.0046 -0.0002 -0.0000  0.0141  0.0003
 117.  C11 (py)  -0.0000 -0.0001 -0.0003 -0.2004 -0.0008 -0.0008 -0.2180 -0.0226
 118.  C11 (py)  -0.0001 -0.0000  0.0067  0.0009  0.0002  0.0000 -0.0170 -0.0005
 119.  C11 (pz)   0.0000 -0.0001 -0.0000 -0.0003  0.0000 -0.0000  0.0001 -0.0001
 120.  C11 (pz)   0.0000  0.0001  0.0000  0.0001 -0.0000 -0.0000  0.0001 -0.0000
 121.  C11 (d1)  -0.0000  0.0000 -0.0013  0.0073  0.0001  0.0000  0.0076  0.0009
 122.  C11 (d2)  -0.0000 -0.0001  0.0000 -0.0001  0.0000  0.0000  0.0002  0.0000
 123.  C11 (d3)   0.0000  0.0001 -0.0000  0.0002 -0.0000  0.0000 -0.0002 -0.0000
 124.  C11 (d4)   0.0001  0.0000  0.0004 -0.0026  0.0000 -0.0000 -0.0030 -0.0001
 125.  C11 (d5)   0.0001  0.0000  0.0009 -0.0046  0.0001 -0.0000 -0.0051 -0.0002
 126.  H12 (S)    0.0006  0.0004  0.0015  0.0027 -0.0031 -0.0007  0.0105  0.0005
 127.  H12 (S)   -0.0001 -0.0001 -0.0010  0.0027 -0.0002 -0.0000  0.0051  0.0002
 128.  H12 (px)  -0.0000 -0.0000  0.0001 -0.0001  0.0000  0.0000 -0.0000 -0.0000
 129.  H12 (py)  -0.0000 -0.0000  0.0000 -0.0006  0.0000 -0.0000 -0.0016 -0.0001
 130.  H12 (pz)   0.0000  0.0000  0.0002 -0.0009 -0.0001 -0.0000 -0.0006 -0.0000
 131.  H13 (S)    0.0004 -0.0004  0.0016  0.0020 -0.0028 -0.0007  0.0125  0.0007
 132.  H13 (S)   -0.0000  0.0001 -0.0010  0.0027 -0.0003 -0.0000  0.0047  0.0001
 133.  H13 (px)  -0.0000  0.0000  0.0000 -0.0001  0.0000  0.0000 -0.0001 -0.0000
 134.  H13 (py)   0.0000  0.0000  0.0000 -0.0005  0.0000 -0.0000 -0.0018 -0.0001
 135.  H13 (pz)  -0.0000  0.0000 -0.0002  0.0009  0.0000  0.0000  0.0005  0.0000

          NAO       97      98      99     100     101     102     103     104
      ---------- ------- ------- ------- ------- ------- ------- ------- -------
   1.  C 1 (S)    0.0002 -0.0002  0.0008 -0.0053  0.0005  0.0010 -0.0003 -0.0012
   2.  C 1 (S)    0.0219 -0.0068  0.1440  0.0036 -0.0010 -0.0067  0.0024  0.0041
   3.  C 1 (S)    0.0000  0.0004  0.0112  0.0000 -0.0000 -0.0005  0.0002  0.0001
   4.  C 1 (S)    0.0008 -0.0000 -0.0010 -0.0000 -0.0000  0.0000 -0.0000  0.0000
   5.  C 1 (px)   0.0478 -0.0161  0.3018  0.0020 -0.0075 -0.0123  0.0037  0.0070
   6.  C 1 (px)   0.0021 -0.0004 -0.0068  0.0002  0.0001  0.0003 -0.0001  0.0002
   7.  C 1 (py)   0.0378  0.0129 -0.0554 -0.0049 -0.0037  0.0029  0.0025 -0.0042
   8.  C 1 (py)   0.0125  0.0001 -0.0081  0.0002  0.0006  0.0004 -0.0002 -0.0008
   9.  C 1 (pz)  -0.0058 -0.0060  0.0217  0.0023 -0.0000 -0.0016 -0.0004 -0.0068
  10.  C 1 (pz)   0.0003 -0.0001  0.0181  0.0002 -0.0003 -0.0008  0.0003 -0.0003
  11.  C 1 (d1)   0.0037 -0.0001 -0.0027  0.0000  0.0001  0.0001 -0.0000 -0.0000
  12.  C 1 (d2)  -0.0036  0.0009 -0.0021 -0.0001  0.0003  0.0001 -0.0000 -0.0005
  13.  C 1 (d3)  -0.0019 -0.0000 -0.0033 -0.0002  0.0000  0.0002  0.0001  0.0002
  14.  C 1 (d4)   0.0029 -0.0006  0.0112  0.0002  0.0000 -0.0005  0.0001  0.0003
  15.  C 1 (d5)   0.0009  0.0001 -0.0064 -0.0000  0.0002  0.0003 -0.0001  0.0003
  16.  H 2 (S)    0.0118 -0.0078 -0.0087  0.0037  0.0020 -0.0004 -0.0016 -0.0004
  17.  H 2 (S)   -0.0048  0.0001  0.0007  0.0000  0.0001 -0.0000  0.0000 -0.0001
  18.  H 2 (px)   0.0001 -0.0002  0.0022  0.0001 -0.0000 -0.0001 -0.0000  0.0000
  19.  H 2 (py)   0.0010 -0.0001 -0.0008  0.0001  0.0000  0.0000 -0.0000 -0.0000
  20.  H 2 (pz)  -0.0003  0.0001  0.0015 -0.0001 -0.0001 -0.0000  0.0001  0.0000
  21.  C 3 (S)    0.0001 -0.0023  0.0043 -0.0002  0.0003 -0.0001 -0.0002  0.0003
  22.  C 3 (S)   -0.0169  0.0093 -0.0372 -0.0022 -0.0014  0.0012  0.0017 -0.0019
  23.  C 3 (S)   -0.0032  0.0002 -0.0014 -0.0001 -0.0000  0.0000 -0.0000 -0.0002
  24.  C 3 (S)   -0.0002  0.0000  0.0003 -0.0000 -0.0000 -0.0000 -0.0000 -0.0000
  25.  C 3 (px)   0.0072 -0.0004  0.0623  0.0007 -0.0023 -0.0027  0.0002 -0.0003
  26.  C 3 (px)   0.0057 -0.0009  0.0009  0.0002  0.0001  0.0000  0.0001  0.0004
  27.  C 3 (py)  -0.0077 -0.0047 -0.0520  0.0007  0.0041  0.0018 -0.0017  0.0035
  28.  C 3 (py)   0.0006 -0.0004  0.0077 -0.0001  0.0000 -0.0003  0.0001  0.0002
  29.  C 3 (pz)  -0.0076 -0.0032 -0.0438 -0.0012 -0.0009  0.0014  0.0013  0.0005
  30.  C 3 (pz)   0.0036 -0.0000  0.0047  0.0003 -0.0001 -0.0002  0.0001 -0.0005
  31.  C 3 (d1)  -0.0035  0.0004 -0.0052 -0.0001  0.0001  0.0002 -0.0000 -0.0000
  32.  C 3 (d2)   0.0006 -0.0001 -0.0026  0.0000  0.0002  0.0001  0.0001  0.0001
  33.  C 3 (d3)   0.0009  0.0003  0.0039  0.0001 -0.0001 -0.0001 -0.0001 -0.0002
  34.  C 3 (d4)   0.0000 -0.0003  0.0028  0.0002  0.0002 -0.0001 -0.0001  0.0002
  35.  C 3 (d5)  -0.0006  0.0001  0.0025  0.0000  0.0001 -0.0001 -0.0001  0.0000
  36.  C 4 (S)   -0.0005 -0.0019 -0.0013  0.0001  0.0002  0.0000  0.0001  0.0002
  37.  C 4 (S)   -0.0105  0.0062 -0.0020  0.0034 -0.0007 -0.0003 -0.0007 -0.0013
  38.  C 4 (S)   -0.0031  0.0002 -0.0013  0.0000 -0.0000  0.0001  0.0000 -0.0003
  39.  C 4 (S)   -0.0002  0.0000 -0.0000  0.0000  0.0000  0.0000 -0.0000 -0.0000
  40.  C 4 (px)  -0.0013 -0.0008 -0.0216 -0.0019 -0.0046  0.0014 -0.0011 -0.0025
  41.  C 4 (px)   0.0068 -0.0008 -0.0074 -0.0001  0.0002  0.0002 -0.0000  0.0006
  42.  C 4 (py)   0.0009 -0.0046  0.0050  0.0008  0.0060 -0.0003  0.0032  0.0055
  43.  C 4 (py)  -0.0007 -0.0005 -0.0004  0.0000 -0.0001  0.0001 -0.0001  0.0001
  44.  C 4 (pz)   0.0016  0.0055  0.0051 -0.0035 -0.0003  0.0003 -0.0003 -0.0018
  45.  C 4 (pz)  -0.0029  0.0001  0.0007  0.0002  0.0002 -0.0000  0.0001  0.0006
  46.  C 4 (d1)  -0.0036  0.0002  0.0036  0.0000  0.0001 -0.0001  0.0001 -0.0001
  47.  C 4 (d2)  -0.0006  0.0002  0.0033  0.0001 -0.0003 -0.0001 -0.0001 -0.0001
  48.  C 4 (d3)  -0.0009 -0.0004 -0.0010  0.0000  0.0001  0.0000  0.0000  0.0002
  49.  C 4 (d4)  -0.0001 -0.0002 -0.0029 -0.0001  0.0002  0.0001  0.0001  0.0002
  50.  C 4 (d5)  -0.0008  0.0002 -0.0005 -0.0001  0.0001  0.0000  0.0000  0.0001
  51.  C 5 (S)    0.0004 -0.0001 -0.0011  0.0053  0.0005 -0.0010  0.0003 -0.0012
  52.  C 5 (S)    0.0202 -0.0076 -0.1487 -0.0040 -0.0010  0.0070 -0.0021  0.0039
  53.  C 5 (S)   -0.0003  0.0004 -0.0131 -0.0000  0.0000  0.0005 -0.0002  0.0001
  54.  C 5 (S)    0.0007 -0.0000  0.0013  0.0000 -0.0000 -0.0000  0.0000  0.0000
  55.  C 5 (px)   0.0456 -0.0147 -0.2971 -0.0026 -0.0065  0.0125 -0.0034  0.0074
  56.  C 5 (px)   0.0024 -0.0004  0.0035 -0.0002  0.0001 -0.0002  0.0001  0.0002
  57.  C 5 (py)   0.0363  0.0104  0.0560  0.0051 -0.0046 -0.0033 -0.0026 -0.0052
  58.  C 5 (py)   0.0124  0.0002  0.0117 -0.0002  0.0005 -0.0005  0.0001 -0.0008
  59.  C 5 (pz)   0.0060  0.0065  0.0178  0.0031  0.0001 -0.0014  0.0002  0.0068
  60.  C 5 (pz)   0.0001  0.0001  0.0156  0.0001  0.0003 -0.0006  0.0003  0.0004
  61.  C 5 (d1)   0.0035 -0.0001  0.0043 -0.0000  0.0001 -0.0002  0.0000 -0.0001
  62.  C 5 (d2)   0.0035 -0.0009 -0.0021 -0.0001 -0.0003  0.0001 -0.0000  0.0005
  63.  C 5 (d3)   0.0019  0.0001  0.0005 -0.0002 -0.0000  0.0000  0.0000 -0.0003
  64.  C 5 (d4)   0.0029 -0.0005 -0.0117 -0.0002  0.0001  0.0005 -0.0000  0.0003
  65.  C 5 (d5)   0.0009  0.0001  0.0069  0.0001  0.0002 -0.0003  0.0001  0.0003
  66.  H 6 (S)    0.0117 -0.0077  0.0225 -0.0044  0.0018  0.0001  0.0013 -0.0005
  67.  H 6 (S)   -0.0046  0.0001 -0.0045 -0.0000  0.0001  0.0002 -0.0000 -0.0000
  68.  H 6 (px)   0.0002 -0.0002 -0.0016 -0.0001 -0.0000  0.0001 -0.0000  0.0000
  69.  H 6 (py)   0.0010 -0.0002  0.0013 -0.0001  0.0000 -0.0000  0.0000 -0.0000
  70.  H 6 (pz)   0.0003 -0.0001  0.0020 -0.0001  0.0001 -0.0001  0.0000 -0.0000
  71.  C 7 (S)   -0.0005 -0.0015 -0.0004  0.0000  0.0001  0.0000  0.0000  0.0004
  72.  C 7 (S)   -0.0002  0.0023 -0.0012  0.0001 -0.0009 -0.0001  0.0000 -0.0026
  73.  C 7 (S)   -0.0069  0.0003 -0.0021  0.0000 -0.0002  0.0001  0.0000 -0.0002
  74.  C 7 (S)   -0.0010  0.0001  0.0002 -0.0000 -0.0000 -0.0000 -0.0000 -0.0000
  75.  C 7 (px)  -0.0002 -0.0004  0.0018  0.0002 -0.0006 -0.0001 -0.0001 -0.0026
  76.  C 7 (px)  -0.0062  0.0011 -0.0028  0.0001 -0.0003  0.0001  0.0000 -0.0004
  77.  C 7 (py)  -0.0151 -0.0108 -0.0001 -0.0006  0.0012  0.0001 -0.0001  0.0063
  78.  C 7 (py)  -0.0121  0.0005  0.0008  0.0001 -0.0002 -0.0000  0.0000 -0.0003
  79.  C 7 (pz)   0.0006  0.0018 -0.0181  0.0018  0.0010  0.0011  0.0003  0.0010
  80.  C 7 (pz)   0.0001 -0.0000  0.0031  0.0006 -0.0000  0.0001  0.0001 -0.0000
  81.  C 7 (d1)  -0.0002 -0.0001  0.0012 -0.0000 -0.0001 -0.0000 -0.0000  0.0000
  82.  C 7 (d2)   0.0001 -0.0001  0.0006  0.0002 -0.0000  0.0000  0.0000 -0.0000
  83.  C 7 (d3)  -0.0002 -0.0000 -0.0016 -0.0001 -0.0000  0.0000 -0.0001 -0.0000
  84.  C 7 (d4)  -0.0057  0.0003 -0.0007  0.0000 -0.0001  0.0000  0.0000  0.0001
  85.  C 7 (d5)  -0.0015 -0.0000 -0.0011  0.0000 -0.0000  0.0000  0.0000  0.0001
  86.  H 8 (S)    0.0272 -0.0062  0.0083 -0.0005  0.0003 -0.0002 -0.0003  0.0010
  87.  H 8 (S)   -0.0034 -0.0000 -0.0015  0.0000  0.0000  0.0001  0.0000  0.0003
  88.  H 8 (px)  -0.0010  0.0001 -0.0000  0.0000 -0.0000  0.0000  0.0000 -0.0000
  89.  H 8 (py)  -0.0010  0.0002 -0.0004  0.0000  0.0000  0.0000  0.0000 -0.0000
  90.  H 8 (pz)  -0.0000  0.0000 -0.0007  0.0000  0.0000  0.0000 -0.0000  0.0000
  91.  C 9 (S)   -0.0015  0.0036  0.0003  0.0001  0.0001 -0.0000 -0.0000 -0.0003
  92.  C 9 (S)   -0.0517 -0.0163 -0.0074 -0.0006 -0.0014  0.0006  0.0001 -0.0009
  93.  C 9 (S)    0.0046 -0.0007 -0.0000  0.0000 -0.0002  0.0000 -0.0000  0.0002
  94.  C 9 (S)    0.0005  0.0000 -0.0000  0.0000  0.0000  0.0000 -0.0000  0.0000
  95.  C 9 (px)  -0.0249  0.0105  0.0082 -0.0001  0.0088 -0.0004 -0.0004 -0.0164
  96.  C 9 (px)   0.0115 -0.0010 -0.0003 -0.0000  0.0003  0.0000 -0.0000 -0.0003
  97.  C 9 (py)   0.5942 -0.0207 -0.0016  0.0005  0.0131 -0.0002  0.0000  0.0084
  98.  C 9 (py)  -0.0207  0.0027 -0.0008 -0.0000 -0.0004  0.0000 -0.0000 -0.0009
  99.  C 9 (pz)  -0.0016 -0.0008  0.5401  0.0093 -0.0011 -0.0220  0.0061 -0.0008
 100.  C 9 (pz)   0.0005 -0.0000  0.0093  0.0009  0.0000 -0.0002  0.0002  0.0000
 101.  C 9 (d1)   0.0131 -0.0004 -0.0011  0.0000  0.0007  0.0000 -0.0000 -0.0000
 102.  C 9 (d2)  -0.0002  0.0000 -0.0220 -0.0002  0.0000  0.0010 -0.0002  0.0000
 103.  C 9 (d3)   0.0000 -0.0000  0.0061  0.0002 -0.0000 -0.0002  0.0001  0.0000
 104.  C 9 (d4)   0.0084 -0.0009 -0.0008  0.0000 -0.0000  0.0000  0.0000  0.0009
 105.  C 9 (d5)   0.0007 -0.0000 -0.0004 -0.0000 -0.0001  0.0000 -0.0000  0.0001
 106.  H10 (S)   -0.3681  0.0091  0.0052 -0.0005 -0.0071  0.0001 -0.0001 -0.0102
 107.  H10 (S)   -0.0020 -0.0002 -0.0018 -0.0000  0.0002  0.0001  0.0000  0.0002
 108.  H10 (px)   0.0048 -0.0002 -0.0002  0.0000  0.0001  0.0000  0.0000  0.0001
 109.  H10 (py)  -0.0104  0.0003  0.0004 -0.0000 -0.0002 -0.0000 -0.0000 -0.0003
 110.  H10 (pz)  -0.0002 -0.0000  0.0041  0.0001 -0.0000 -0.0002  0.0000 -0.0000
 111.  C11 (S)    0.0017 -0.0057  0.0002 -0.0000 -0.0012  0.0000  0.0000  0.0004
 112.  C11 (S)    0.1621 -0.0090 -0.0055  0.0001  0.0064  0.0001  0.0000 -0.0012
 113.  C11 (S)   -0.0023  0.0001 -0.0016  0.0000  0.0001  0.0001  0.0000  0.0001
 114.  C11 (S)    0.0011 -0.0000  0.0000  0.0000  0.0000 -0.0000  0.0000  0.0000
 115.  C11 (px)  -0.1653 -0.0003  0.0077 -0.0005 -0.0055 -0.0001 -0.0001  0.0076
 116.  C11 (px)  -0.0069  0.0002 -0.0020 -0.0000  0.0002  0.0001  0.0000 -0.0004
 117.  C11 (py)  -0.1915  0.0149 -0.0040  0.0004 -0.0095  0.0001  0.0002 -0.0004
 118.  C11 (py)   0.0007 -0.0005 -0.0001  0.0000 -0.0003  0.0000  0.0000  0.0006
 119.  C11 (pz)   0.0003 -0.0001  0.0672  0.0188 -0.0001  0.0047  0.0041 -0.0000
 120.  C11 (pz)  -0.0001  0.0001  0.0143 -0.0003  0.0000 -0.0008  0.0002  0.0000
 121.  C11 (d1)   0.0096 -0.0007 -0.0002 -0.0000  0.0004  0.0000 -0.0000  0.0001
 122.  C11 (d2)  -0.0001 -0.0000 -0.0053  0.0005 -0.0000  0.0005  0.0000 -0.0000
 123.  C11 (d3)   0.0002  0.0000 -0.0057 -0.0000  0.0000  0.0002 -0.0001  0.0000
 124.  C11 (d4)   0.0013 -0.0001  0.0003 -0.0000 -0.0001 -0.0000  0.0000  0.0002
 125.  C11 (d5)  -0.0050 -0.0001  0.0001 -0.0000 -0.0002 -0.0000 -0.0000  0.0003
 126.  H12 (S)    0.0093 -0.0043  0.0082 -0.0097  0.0002 -0.0044 -0.0017  0.0028
 127.  H12 (S)    0.0025  0.0000 -0.0080 -0.0001  0.0002  0.0004 -0.0001 -0.0002
 128.  H12 (px)  -0.0007  0.0001  0.0003  0.0002 -0.0000  0.0001  0.0000 -0.0000
 129.  H12 (py)  -0.0011  0.0000  0.0015  0.0000 -0.0001 -0.0001  0.0000  0.0000
 130.  H12 (pz)  -0.0004 -0.0001  0.0010 -0.0002 -0.0000 -0.0001 -0.0000  0.0001
 131.  H13 (S)    0.0090 -0.0045 -0.0064  0.0094 -0.0000  0.0044  0.0017  0.0026
 132.  H13 (S)    0.0026  0.0000  0.0086  0.0001  0.0002 -0.0004  0.0001 -0.0001
 133.  H13 (px)  -0.0006  0.0001 -0.0004 -0.0002  0.0000 -0.0001 -0.0000 -0.0000
 134.  H13 (py)  -0.0011  0.0001 -0.0017 -0.0000 -0.0001  0.0001 -0.0000  0.0000
 135.  H13 (pz)   0.0004  0.0001  0.0010 -0.0002  0.0000 -0.0001 -0.0000 -0.0001

          NAO      105     106     107     108     109     110     111     112
      ---------- ------- ------- ------- ------- ------- ------- ------- -------
   1.  C 1 (S)    0.0005  0.0013 -0.0005 -0.0000  0.0001 -0.0001  0.0000  0.0009
   2.  C 1 (S)   -0.0017  0.0096  0.0007  0.0001 -0.0003  0.0005  0.0009  0.0094
   3.  C 1 (S)   -0.0001 -0.0011 -0.0002  0.0000 -0.0000  0.0001  0.0007 -0.0019
   4.  C 1 (S)    0.0000 -0.0008 -0.0000  0.0000 -0.0000 -0.0000  0.0000 -0.0004
   5.  C 1 (px)   0.0019  0.0089 -0.0024  0.0002 -0.0002  0.0025  0.0007 -0.0086
   6.  C 1 (px)   0.0001 -0.0032  0.0002  0.0000 -0.0001 -0.0001 -0.0005 -0.0008
   7.  C 1 (py)   0.0013  0.0022 -0.0055  0.0003  0.0010 -0.0012 -0.0006 -0.0125
   8.  C 1 (py)   0.0003 -0.0061 -0.0003  0.0001 -0.0001 -0.0000 -0.0007  0.0036
   9.  C 1 (pz)   0.0104 -0.0126 -0.0007 -0.0000 -0.0005 -0.0001 -0.0003 -0.0158
  10.  C 1 (pz)  -0.0003  0.0088 -0.0006 -0.0001  0.0003  0.0001 -0.0003  0.0021
  11.  C 1 (d1)   0.0000 -0.0024 -0.0000  0.0000 -0.0001 -0.0000 -0.0001  0.0002
  12.  C 1 (d2)  -0.0001  0.0028 -0.0000 -0.0000  0.0001 -0.0000 -0.0002  0.0011
  13.  C 1 (d3)  -0.0002  0.0007  0.0001 -0.0000  0.0000 -0.0000  0.0001  0.0004
  14.  C 1 (d4)  -0.0001 -0.0013  0.0001  0.0000 -0.0001  0.0001 -0.0001  0.0006
  15.  C 1 (d5)  -0.0003 -0.0023  0.0002  0.0000 -0.0001 -0.0000  0.0000  0.0004
  16.  H 2 (S)    0.0026 -0.0117  0.0021 -0.0000 -0.0008 -0.0001 -0.0005  0.0075
  17.  H 2 (S)   -0.0000  0.0022  0.0001 -0.0000  0.0001 -0.0000 -0.0000  0.0003
  18.  H 2 (px)   0.0001 -0.0002  0.0000 -0.0000 -0.0000  0.0000  0.0000 -0.0003
  19.  H 2 (py)   0.0001 -0.0007  0.0000  0.0000 -0.0000 -0.0000 -0.0000  0.0001
  20.  H 2 (pz)  -0.0000  0.0003 -0.0000  0.0000  0.0000  0.0000  0.0000 -0.0003
  21.  C 3 (S)   -0.0001 -0.0006 -0.0004 -0.0000 -0.0001  0.0001 -0.0000  0.0009
  22.  C 3 (S)    0.0017  0.0178  0.0024 -0.0000  0.0005 -0.0010  0.0014  0.0046
  23.  C 3 (S)    0.0002  0.0020 -0.0000 -0.0000  0.0001 -0.0000  0.0005 -0.0014
  24.  C 3 (S)   -0.0000  0.0001 -0.0000 -0.0000  0.0000  0.0000  0.0000 -0.0003
  25.  C 3 (px)  -0.0013  0.0058 -0.0031 -0.0001  0.0007  0.0007 -0.0004 -0.0039
  26.  C 3 (px)  -0.0000 -0.0044 -0.0000  0.0001 -0.0002 -0.0000 -0.0006 -0.0007
  27.  C 3 (py)  -0.0006 -0.0290  0.0059  0.0003 -0.0013  0.0001  0.0011  0.0109
  28.  C 3 (py)  -0.0001 -0.0004  0.0003  0.0000 -0.0000  0.0001  0.0004 -0.0037
  29.  C 3 (pz)   0.0007  0.0120 -0.0039  0.0001  0.0004 -0.0008  0.0007 -0.0127
  30.  C 3 (pz)   0.0002  0.0010 -0.0004 -0.0000  0.0001  0.0000 -0.0005  0.0034
  31.  C 3 (d1)  -0.0001  0.0011  0.0002 -0.0000  0.0000 -0.0000  0.0002 -0.0005
  32.  C 3 (d2)   0.0001 -0.0006  0.0002  0.0000 -0.0001 -0.0000 -0.0002  0.0030
  33.  C 3 (d3)  -0.0001  0.0007 -0.0003 -0.0000  0.0001  0.0001 -0.0002  0.0002
  34.  C 3 (d4)  -0.0002 -0.0011  0.0002  0.0000 -0.0001  0.0001 -0.0000  0.0004
  35.  C 3 (d5)   0.0000 -0.0010  0.0004 -0.0000 -0.0000  0.0000 -0.0001  0.0005
  36.  C 4 (S)   -0.0001 -0.0002 -0.0003 -0.0000 -0.0001 -0.0001  0.0000  0.0002
  37.  C 4 (S)    0.0012  0.0132  0.0020 -0.0001  0.0004  0.0002  0.0006  0.0130
  38.  C 4 (S)    0.0002  0.0020 -0.0001 -0.0000  0.0001 -0.0000  0.0005 -0.0018
  39.  C 4 (S)   -0.0000  0.0000  0.0000 -0.0000  0.0000 -0.0000  0.0000 -0.0002
  40.  C 4 (px)  -0.0011  0.0178 -0.0062 -0.0003  0.0015 -0.0000  0.0006 -0.0250
  41.  C 4 (px)  -0.0001 -0.0054  0.0001  0.0001 -0.0002 -0.0001 -0.0008  0.0009
  42.  C 4 (py)  -0.0010 -0.0387  0.0078  0.0006 -0.0019 -0.0010  0.0001  0.0278
  43.  C 4 (py)  -0.0000  0.0007  0.0002  0.0000  0.0000  0.0000  0.0006 -0.0048
  44.  C 4 (pz)  -0.0001 -0.0068  0.0037 -0.0001 -0.0001 -0.0000  0.0000  0.0012
  45.  C 4 (pz)  -0.0004 -0.0015  0.0004  0.0000 -0.0001 -0.0000  0.0004 -0.0021
  46.  C 4 (d1)  -0.0001  0.0015  0.0001 -0.0000  0.0001  0.0000  0.0002 -0.0008
  47.  C 4 (d2)  -0.0001  0.0008 -0.0002 -0.0000  0.0001  0.0000  0.0002 -0.0029
  48.  C 4 (d3)   0.0001 -0.0007  0.0003  0.0000 -0.0001 -0.0000  0.0002 -0.0003
  49.  C 4 (d4)  -0.0001 -0.0008  0.0002  0.0000 -0.0000 -0.0001 -0.0000  0.0007
  50.  C 4 (d5)   0.0000 -0.0009  0.0004  0.0000 -0.0001 -0.0000 -0.0000  0.0007
  51.  C 5 (S)    0.0005  0.0012 -0.0005 -0.0000  0.0000  0.0001  0.0000  0.0012
  52.  C 5 (S)   -0.0015  0.0100  0.0007  0.0000 -0.0002 -0.0006  0.0011  0.0068
  53.  C 5 (S)   -0.0001 -0.0011 -0.0001  0.0000 -0.0000 -0.0001  0.0007 -0.0019
  54.  C 5 (S)    0.0000 -0.0007 -0.0001  0.0000 -0.0000  0.0000  0.0000 -0.0005
  55.  C 5 (px)   0.0023  0.0067 -0.0007  0.0003 -0.0004 -0.0024  0.0007 -0.0057
  56.  C 5 (px)   0.0001 -0.0033  0.0001  0.0000 -0.0001  0.0000 -0.0005 -0.0010
  57.  C 5 (py)   0.0012  0.0050 -0.0072  0.0001  0.0013  0.0011 -0.0003 -0.0197
  58.  C 5 (py)   0.0003 -0.0058 -0.0003  0.0001 -0.0001  0.0001 -0.0007  0.0034
  59.  C 5 (pz)  -0.0103  0.0120  0.0010  0.0001  0.0004 -0.0002  0.0002  0.0166
  60.  C 5 (pz)   0.0002 -0.0090  0.0006  0.0001 -0.0003  0.0001  0.0002 -0.0017
  61.  C 5 (d1)   0.0000 -0.0021 -0.0001  0.0000 -0.0000  0.0000 -0.0001 -0.0002
  62.  C 5 (d2)   0.0001 -0.0027  0.0000  0.0000 -0.0001 -0.0000  0.0002 -0.0011
  63.  C 5 (d3)   0.0002 -0.0007 -0.0001  0.0000 -0.0000  0.0000 -0.0001 -0.0004
  64.  C 5 (d4)  -0.0001 -0.0015  0.0002  0.0000 -0.0001 -0.0001 -0.0001  0.0010
  65.  C 5 (d5)  -0.0004 -0.0023  0.0001  0.0000 -0.0001  0.0000  0.0000  0.0005
  66.  H 6 (S)    0.0025 -0.0104  0.0018  0.0000 -0.0008  0.0004 -0.0004  0.0068
  67.  H 6 (S)   -0.0000  0.0019  0.0002 -0.0000  0.0000 -0.0000 -0.0000  0.0006
  68.  H 6 (px)   0.0001 -0.0003  0.0000  0.0000 -0.0000 -0.0000  0.0000 -0.0003
  69.  H 6 (py)   0.0001 -0.0006  0.0000  0.0000 -0.0000  0.0000 -0.0000  0.0000
  70.  H 6 (pz)   0.0000 -0.0003  0.0000 -0.0000 -0.0000  0.0000 -0.0000  0.0002
  71.  C 7 (S)    0.0002 -0.0010  0.0001  0.0001 -0.0001 -0.0000  0.0000 -0.0011
  72.  C 7 (S)   -0.0015  0.0250 -0.0013 -0.0006  0.0010 -0.0000 -0.0013  0.1215
  73.  C 7 (S)    0.0001  0.0034 -0.0002 -0.0001  0.0001 -0.0000  0.0044 -0.0060
  74.  C 7 (S)    0.0000  0.0004 -0.0000 -0.0000  0.0000  0.0000 -0.0001 -0.0014
  75.  C 7 (px)   0.0009  0.0206 -0.0032 -0.0008  0.0002  0.0001  0.0017  0.1656
  76.  C 7 (px)   0.0002  0.0036 -0.0004 -0.0001  0.0001 -0.0000 -0.0076  0.0066
  77.  C 7 (py)   0.0018 -0.0265  0.0038  0.0012 -0.0010  0.0000 -0.0016 -0.1438
  78.  C 7 (py)   0.0000  0.0065  0.0000 -0.0001  0.0002  0.0000  0.0051  0.0094
  79.  C 7 (pz)   0.0001 -0.0045  0.0020  0.0001 -0.0004 -0.0001 -0.0002  0.0073
  80.  C 7 (pz)   0.0000 -0.0000 -0.0000 -0.0000 -0.0000  0.0000 -0.0000  0.0001
  81.  C 7 (d1)   0.0000  0.0000 -0.0000  0.0000  0.0000  0.0000  0.0012 -0.0066
  82.  C 7 (d2)  -0.0000  0.0001 -0.0001 -0.0000  0.0000 -0.0000 -0.0000  0.0000
  83.  C 7 (d3)   0.0000  0.0002 -0.0000 -0.0000  0.0000 -0.0000  0.0001 -0.0005
  84.  C 7 (d4)   0.0001  0.0009  0.0002 -0.0000  0.0000 -0.0000  0.0002 -0.0005
  85.  C 7 (d5)   0.0000  0.0001  0.0000  0.0000  0.0000 -0.0000  0.0009 -0.0040
  86.  H 8 (S)    0.0004 -0.0041  0.0002  0.0004 -0.0001  0.0001  0.0022  0.0119
  87.  H 8 (S)   -0.0000 -0.0000  0.0003  0.0000 -0.0000 -0.0000 -0.0004  0.0005
  88.  H 8 (px)   0.0000  0.0003 -0.0000 -0.0000  0.0000 -0.0000 -0.0001  0.0003
  89.  H 8 (py)  -0.0000  0.0001  0.0000 -0.0000 -0.0000 -0.0000 -0.0000  0.0001
  90.  H 8 (pz)  -0.0000 -0.0000  0.0000  0.0000 -0.0000 -0.0000  0.0000  0.0000
  91.  C 9 (S)    0.0017 -0.0030 -0.0059  0.0002 -0.0011 -0.0000 -0.0000 -0.0018
  92.  C 9 (S)   -0.0099  0.2609  0.0014 -0.0019  0.0066  0.0000 -0.0015  0.1248
  93.  C 9 (S)    0.0004 -0.0046 -0.0002  0.0001 -0.0001 -0.0000  0.0045 -0.0078
  94.  C 9 (S)   -0.0000 -0.0002 -0.0000  0.0000  0.0000 -0.0000 -0.0002 -0.0008
  95.  C 9 (px)  -0.0058  0.1521 -0.0008 -0.0012  0.0052  0.0002  0.0020  0.1468
  96.  C 9 (px)  -0.0002  0.0042 -0.0001  0.0000  0.0001  0.0000 -0.0074  0.0061
  97.  C 9 (py)   0.0007 -0.3681 -0.0020  0.0048 -0.0104 -0.0002  0.0017  0.1621
  98.  C 9 (py)  -0.0000  0.0091 -0.0002 -0.0002  0.0003 -0.0000 -0.0057 -0.0090
  99.  C 9 (pz)  -0.0004  0.0052 -0.0018 -0.0002  0.0004  0.0041  0.0002 -0.0055
 100.  C 9 (pz)  -0.0000 -0.0005 -0.0000  0.0000 -0.0000  0.0001 -0.0000  0.0001
 101.  C 9 (d1)  -0.0001 -0.0071  0.0002  0.0001 -0.0002 -0.0000 -0.0012  0.0064
 102.  C 9 (d2)   0.0000  0.0001  0.0001  0.0000 -0.0000 -0.0002  0.0000  0.0001
 103.  C 9 (d3)  -0.0000 -0.0001  0.0000  0.0000 -0.0000  0.0000  0.0000  0.0000
 104.  C 9 (d4)   0.0001 -0.0102  0.0002  0.0001 -0.0003 -0.0000  0.0004 -0.0012
 105.  C 9 (d5)   0.0005 -0.0067 -0.0000  0.0001 -0.0002 -0.0000  0.0008 -0.0039
 106.  H10 (S)   -0.0067  0.3744  0.0000 -0.0040  0.0106  0.0002  0.0019  0.0092
 107.  H10 (S)   -0.0000  0.0000  0.0004  0.0000 -0.0000 -0.0000 -0.0005  0.0013
 108.  H10 (px)   0.0001 -0.0040  0.0000  0.0001 -0.0001 -0.0000 -0.0001  0.0004
 109.  H10 (py)  -0.0002  0.0106 -0.0000 -0.0001  0.0003  0.0000  0.0000 -0.0002
 110.  H10 (pz)  -0.0000  0.0002 -0.0000 -0.0000  0.0000  0.0000 -0.0000 -0.0001
 111.  C11 (S)    0.0008  0.0019 -0.0005 -0.0001  0.0000 -0.0000  0.9996 -0.0000
 112.  C11 (S)   -0.0039  0.0092  0.0013  0.0004 -0.0002 -0.0001 -0.0000  0.5207
 113.  C11 (S)    0.0001 -0.0015  0.0001  0.0000 -0.0001 -0.0000  0.0000  0.0000
 114.  C11 (S)    0.0000 -0.0010 -0.0000  0.0000 -0.0000 -0.0000 -0.0000 -0.0000
 115.  C11 (px)   0.0062 -0.0148  0.0047  0.0005 -0.0008  0.0001  0.0018  0.0622
 116.  C11 (px)  -0.0001  0.0088  0.0001 -0.0001  0.0002 -0.0000 -0.0027  0.0130
 117.  C11 (py)   0.0068 -0.0085 -0.0023 -0.0015 -0.0004 -0.0001  0.0001  0.0030
 118.  C11 (py)   0.0001 -0.0037 -0.0001  0.0000 -0.0002 -0.0000 -0.0001  0.0010
 119.  C11 (pz)  -0.0000  0.0002 -0.0001 -0.0000  0.0000 -0.0001 -0.0000 -0.0004
 120.  C11 (pz)   0.0000 -0.0000  0.0001  0.0000 -0.0000  0.0001  0.0000  0.0002
 121.  C11 (d1)  -0.0002 -0.0016  0.0001  0.0001 -0.0000 -0.0000 -0.0000  0.0001
 122.  C11 (d2)   0.0000  0.0001 -0.0000 -0.0000  0.0000 -0.0001  0.0000 -0.0002
 123.  C11 (d3)  -0.0000 -0.0002  0.0000  0.0000 -0.0000 -0.0000 -0.0000  0.0004
 124.  C11 (d4)   0.0001 -0.0025 -0.0000  0.0000 -0.0001  0.0000 -0.0003  0.0028
 125.  C11 (d5)   0.0003 -0.0011  0.0001  0.0000 -0.0000  0.0000  0.0002  0.0014
 126.  H12 (S)    0.0009 -0.0046  0.0022  0.0004 -0.0005  0.0004 -0.0014  0.2406
 127.  H12 (S)   -0.0001  0.0013  0.0000 -0.0000  0.0000 -0.0001 -0.0064  0.0080
 128.  H12 (px)  -0.0000  0.0003 -0.0000 -0.0000  0.0000 -0.0000  0.0005 -0.0032
 129.  H12 (py)   0.0000  0.0001 -0.0000 -0.0000  0.0000  0.0000  0.0000 -0.0001
 130.  H12 (pz)   0.0001 -0.0005  0.0001  0.0000 -0.0000  0.0000 -0.0008  0.0048
 131.  H13 (S)    0.0009 -0.0038  0.0019  0.0004 -0.0004 -0.0004 -0.0013  0.2387
 132.  H13 (S)   -0.0002  0.0012  0.0000 -0.0000  0.0000  0.0001 -0.0064  0.0083
 133.  H13 (px)  -0.0000  0.0003 -0.0000 -0.0000  0.0000  0.0000  0.0005 -0.0030
 134.  H13 (py)   0.0000  0.0000  0.0000 -0.0000 -0.0000 -0.0000  0.0000 -0.0000
 135.  H13 (pz)  -0.0001  0.0004 -0.0001 -0.0000  0.0000  0.0000  0.0008 -0.0048

          NAO      113     114     115     116     117     118     119     120
      ---------- ------- ------- ------- ------- ------- ------- ------- -------
   1.  C 1 (S)    0.0006  0.0000 -0.0001  0.0011 -0.0004 -0.0006 -0.0009 -0.0005
   2.  C 1 (S)   -0.0006 -0.0003  0.0012 -0.0015 -0.0197  0.0045 -0.0058  0.0049
   3.  C 1 (S)    0.0002 -0.0000  0.0019  0.0002 -0.0003  0.0002 -0.0021  0.0006
   4.  C 1 (S)   -0.0000  0.0000  0.0001 -0.0000  0.0004  0.0001 -0.0002 -0.0001
   5.  C 1 (px)  -0.0036  0.0002  0.0107 -0.0075  0.0095  0.0082 -0.0050  0.0108
   6.  C 1 (px)  -0.0000  0.0000 -0.0024 -0.0003  0.0006 -0.0004  0.0058 -0.0002
   7.  C 1 (py)  -0.0005  0.0001  0.0013  0.0020  0.0001 -0.0018  0.0058  0.0046
   8.  C 1 (py)  -0.0001  0.0000 -0.0071  0.0003 -0.0099 -0.0008  0.0043 -0.0008
   9.  C 1 (pz)   0.0002  0.0004  0.0055  0.0034  0.0205 -0.0052 -0.0050 -0.0003
  10.  C 1 (pz)  -0.0002 -0.0000 -0.0068  0.0003 -0.0048  0.0003  0.0003  0.0006
  11.  C 1 (d1)  -0.0000  0.0000 -0.0016 -0.0001 -0.0021 -0.0002  0.0008 -0.0001
  12.  C 1 (d2)   0.0001 -0.0000 -0.0017  0.0004 -0.0016 -0.0005  0.0003 -0.0000
  13.  C 1 (d3)   0.0002 -0.0000  0.0004  0.0001  0.0012  0.0001 -0.0001  0.0002
  14.  C 1 (d4)  -0.0000  0.0000 -0.0016 -0.0002 -0.0018  0.0002  0.0004  0.0002
  15.  C 1 (d5)   0.0001 -0.0000  0.0012 -0.0001 -0.0006  0.0002 -0.0001 -0.0003
  16.  H 2 (S)   -0.0005 -0.0000 -0.0107 -0.0001 -0.0106 -0.0005 -0.0015 -0.0037
  17.  H 2 (S)    0.0001 -0.0000  0.0010  0.0002  0.0012 -0.0002 -0.0008  0.0001
  18.  H 2 (px)  -0.0000  0.0000  0.0003 -0.0001  0.0006  0.0000 -0.0003  0.0000
  19.  H 2 (py)  -0.0000  0.0000 -0.0004 -0.0000 -0.0005 -0.0000 -0.0001 -0.0001
  20.  H 2 (pz)   0.0000  0.0000  0.0007  0.0000  0.0002  0.0000 -0.0001  0.0001
  21.  C 3 (S)    0.0007  0.0000 -0.0008  0.0012  0.0004  0.0006 -0.0002 -0.0013
  22.  C 3 (S)   -0.0002 -0.0003  0.0066  0.0011  0.0230 -0.0054 -0.0095  0.0096
  23.  C 3 (S)    0.0002  0.0000 -0.0000  0.0004  0.0006 -0.0000 -0.0031  0.0003
  24.  C 3 (S)   -0.0000  0.0000 -0.0001 -0.0000 -0.0001 -0.0000 -0.0005  0.0000
  25.  C 3 (px)  -0.0039  0.0001 -0.0058 -0.0065 -0.0025 -0.0058  0.0038  0.0051
  26.  C 3 (px)   0.0001  0.0000 -0.0023 -0.0003 -0.0018  0.0003  0.0058 -0.0001
  27.  C 3 (py)   0.0021 -0.0001  0.0032  0.0006 -0.0081 -0.0029 -0.0071  0.0009
  28.  C 3 (py)  -0.0003 -0.0000  0.0066 -0.0006 -0.0100 -0.0005 -0.0027  0.0003
  29.  C 3 (pz)   0.0042  0.0002  0.0111  0.0057 -0.0139  0.0026 -0.0096  0.0049
  30.  C 3 (pz)  -0.0001 -0.0000 -0.0095  0.0004  0.0047 -0.0001  0.0036  0.0001
  31.  C 3 (d1)   0.0001 -0.0000  0.0026  0.0001 -0.0012 -0.0003 -0.0008  0.0002
  32.  C 3 (d2)   0.0005 -0.0000 -0.0029  0.0009  0.0028  0.0006  0.0005  0.0001
  33.  C 3 (d3)  -0.0002  0.0000 -0.0016 -0.0001  0.0011  0.0002  0.0005 -0.0003
  34.  C 3 (d4)  -0.0000  0.0000 -0.0013 -0.0002 -0.0007 -0.0001  0.0008  0.0002
  35.  C 3 (d5)  -0.0002 -0.0000  0.0009 -0.0004  0.0015 -0.0001 -0.0001 -0.0003
  36.  C 4 (S)    0.0008  0.0000  0.0004  0.0012 -0.0001  0.0005  0.0004  0.0009
  37.  C 4 (S)   -0.0001 -0.0003 -0.0076  0.0011  0.0302 -0.0043  0.0086 -0.0055
  38.  C 4 (S)    0.0001  0.0000  0.0002  0.0002  0.0006 -0.0000  0.0026 -0.0002
  39.  C 4 (S)    0.0000  0.0000 -0.0002 -0.0000 -0.0001 -0.0000  0.0005 -0.0000
  40.  C 4 (px)  -0.0088  0.0001  0.0248 -0.0126 -0.0172 -0.0072 -0.0018 -0.0087
  41.  C 4 (px)   0.0003  0.0000 -0.0058  0.0000  0.0005  0.0004 -0.0067  0.0003
  42.  C 4 (py)   0.0055 -0.0001 -0.0210  0.0042  0.0040 -0.0020  0.0068  0.0025
  43.  C 4 (py)  -0.0005 -0.0000  0.0090 -0.0007 -0.0111 -0.0005  0.0031 -0.0005
  44.  C 4 (pz)  -0.0060 -0.0002  0.0071 -0.0077  0.0072 -0.0037 -0.0094  0.0032
  45.  C 4 (pz)   0.0004  0.0000  0.0066 -0.0002 -0.0035  0.0002  0.0027  0.0002
  46.  C 4 (d1)  -0.0000 -0.0000  0.0028 -0.0000 -0.0015 -0.0003  0.0005 -0.0001
  47.  C 4 (d2)  -0.0005  0.0000  0.0025 -0.0009 -0.0024 -0.0007  0.0008 -0.0003
  48.  C 4 (d3)   0.0001 -0.0000  0.0018  0.0000 -0.0013 -0.0001 -0.0002  0.0001
  49.  C 4 (d4)  -0.0000  0.0000 -0.0018 -0.0002  0.0001 -0.0001 -0.0010 -0.0001
  50.  C 4 (d5)  -0.0001 -0.0000  0.0005 -0.0002  0.0016 -0.0001  0.0001  0.0002
  51.  C 5 (S)    0.0007  0.0000 -0.0005  0.0012 -0.0002 -0.0006  0.0009  0.0006
  52.  C 5 (S)   -0.0014 -0.0003  0.0059 -0.0023 -0.0224  0.0043  0.0057 -0.0045
  53.  C 5 (S)    0.0002 -0.0000  0.0023  0.0002 -0.0005  0.0001  0.0020 -0.0005
  54.  C 5 (S)   -0.0000  0.0000  0.0002 -0.0001  0.0003  0.0000  0.0002  0.0000
  55.  C 5 (px)  -0.0025  0.0002  0.0083 -0.0060  0.0106  0.0079  0.0055 -0.0113
  56.  C 5 (px)  -0.0001  0.0000 -0.0025 -0.0005  0.0007 -0.0004 -0.0061  0.0003
  57.  C 5 (py)  -0.0030  0.0001  0.0115 -0.0007 -0.0072 -0.0019 -0.0057 -0.0043
  58.  C 5 (py)  -0.0001  0.0000 -0.0070  0.0003 -0.0096 -0.0008 -0.0042  0.0007
  59.  C 5 (pz)   0.0001 -0.0004 -0.0068 -0.0030 -0.0187  0.0052 -0.0037 -0.0009
  60.  C 5 (pz)   0.0002  0.0000  0.0060 -0.0003  0.0050 -0.0002 -0.0002  0.0008
  61.  C 5 (d1)  -0.0002  0.0000 -0.0008 -0.0002 -0.0024 -0.0002 -0.0007  0.0001
  62.  C 5 (d2)  -0.0001  0.0000  0.0018 -0.0004  0.0016  0.0005  0.0004 -0.0000
  63.  C 5 (d3)  -0.0002  0.0000 -0.0003 -0.0001 -0.0011 -0.0001  0.0001  0.0000
  64.  C 5 (d4)   0.0001  0.0000 -0.0020  0.0000 -0.0016  0.0002 -0.0004 -0.0002
  65.  C 5 (d5)   0.0001 -0.0000  0.0012 -0.0001 -0.0006  0.0002  0.0001  0.0003
  66.  H 6 (S)   -0.0006 -0.0000 -0.0099 -0.0003 -0.0105 -0.0006  0.0020  0.0035
  67.  H 6 (S)    0.0002 -0.0000  0.0007  0.0003  0.0012 -0.0001  0.0004  0.0001
  68.  H 6 (px)  -0.0000  0.0000  0.0002 -0.0000  0.0006  0.0000  0.0003 -0.0000
  69.  H 6 (py)  -0.0000  0.0000 -0.0002 -0.0000 -0.0006 -0.0000  0.0001  0.0001
  70.  H 6 (pz)  -0.0000 -0.0000 -0.0006 -0.0000 -0.0002 -0.0000 -0.0001  0.0001
  71.  C 7 (S)    0.0041 -0.0003 -0.0016  0.0057  0.0007 -0.0066 -0.0000  0.0000
  72.  C 7 (S)   -0.0048 -0.0009 -0.1442  0.0046  0.1910  0.0000 -0.0001  0.0001
  73.  C 7 (S)    0.0003  0.0000 -0.0022  0.0002  0.0032 -0.0001 -0.0001  0.0002
  74.  C 7 (S)   -0.0000  0.0000 -0.0004 -0.0001  0.0002 -0.0001 -0.0000 -0.0000
  75.  C 7 (px)   0.0020 -0.0001 -0.1262  0.0128  0.2364  0.0157  0.0008 -0.0010
  76.  C 7 (px)   0.0002 -0.0000 -0.0075  0.0009  0.0225  0.0006 -0.0002  0.0002
  77.  C 7 (py)   0.0033 -0.0012  0.1588  0.0081 -0.1607  0.0033 -0.0009  0.0004
  78.  C 7 (py)  -0.0002  0.0000 -0.0005 -0.0001  0.0171 -0.0004  0.0002 -0.0000
  79.  C 7 (pz)   0.0028 -0.0000 -0.0098  0.0033  0.0030 -0.0001  0.0715  0.0114
  80.  C 7 (pz)  -0.0000 -0.0000 -0.0002  0.0000  0.0002  0.0001  0.0189 -0.0004
  81.  C 7 (d1)  -0.0002 -0.0000  0.0071 -0.0004 -0.0095 -0.0004 -0.0001 -0.0001
  82.  C 7 (d2)  -0.0001  0.0000 -0.0002 -0.0001  0.0002  0.0000  0.0049 -0.0006
  83.  C 7 (d3)  -0.0001  0.0000  0.0008 -0.0001 -0.0005 -0.0000 -0.0038 -0.0002
  84.  C 7 (d4)   0.0001  0.0000  0.0068 -0.0003  0.0023 -0.0002 -0.0000  0.0001
  85.  C 7 (d5)   0.0002  0.0000  0.0067 -0.0000 -0.0066 -0.0002  0.0000  0.0001
  86.  H 8 (S)   -0.0017 -0.0011 -0.0159  0.0075  0.0061  0.0034  0.0002 -0.0004
  87.  H 8 (S)    0.0002 -0.0000  0.0051  0.0001  0.0014  0.0002 -0.0003  0.0001
  88.  H 8 (px)   0.0000  0.0000  0.0002 -0.0000  0.0017  0.0000 -0.0000 -0.0000
  89.  H 8 (py)   0.0001  0.0000  0.0009 -0.0002 -0.0000 -0.0001  0.0000  0.0000
  90.  H 8 (pz)   0.0000  0.0000  0.0000  0.0000 -0.0001 -0.0000 -0.0001  0.0001
  91.  C 9 (S)    0.0038 -0.0004 -0.0012  0.0053 -0.0003  0.0067 -0.0000  0.0000
  92.  C 9 (S)   -0.0039 -0.0007 -0.1408  0.0046 -0.2004  0.0009 -0.0003  0.0001
  93.  C 9 (S)   -0.0000  0.0000 -0.0006 -0.0002 -0.0008  0.0002  0.0000 -0.0000
  94.  C 9 (S)   -0.0000 -0.0000 -0.0007 -0.0000 -0.0008  0.0000 -0.0000 -0.0000
  95.  C 9 (px)  -0.0001 -0.0003 -0.0956  0.0141 -0.2180 -0.0170  0.0001  0.0001
  96.  C 9 (px)  -0.0002 -0.0000 -0.0053  0.0003 -0.0226 -0.0005 -0.0001 -0.0000
  97.  C 9 (py)  -0.0023  0.0011 -0.1653 -0.0069 -0.1915  0.0007  0.0003 -0.0001
  98.  C 9 (py)   0.0001 -0.0000 -0.0003  0.0002  0.0149 -0.0005 -0.0001  0.0001
  99.  C 9 (pz)  -0.0016  0.0000  0.0077 -0.0020 -0.0040 -0.0001  0.0672  0.0143
 100.  C 9 (pz)   0.0000  0.0000 -0.0005 -0.0000  0.0004  0.0000  0.0188 -0.0003
 101.  C 9 (d1)   0.0001  0.0000 -0.0055  0.0002 -0.0095 -0.0003 -0.0001  0.0000
 102.  C 9 (d2)   0.0001 -0.0000 -0.0001  0.0001  0.0001  0.0000  0.0047 -0.0008
 103.  C 9 (d3)   0.0000  0.0000 -0.0001  0.0000  0.0002  0.0000  0.0041  0.0002
 104.  C 9 (d4)   0.0001  0.0000  0.0076 -0.0004 -0.0004  0.0006 -0.0000  0.0000
 105.  C 9 (d5)   0.0001  0.0000  0.0062 -0.0001  0.0068  0.0001 -0.0000  0.0000
 106.  H10 (S)   -0.0015 -0.0010 -0.0148  0.0088 -0.0085 -0.0037  0.0002 -0.0000
 107.  H10 (S)    0.0001 -0.0000  0.0047  0.0001 -0.0023 -0.0001 -0.0001  0.0001
 108.  H10 (px)   0.0000  0.0000  0.0005 -0.0001 -0.0015  0.0000 -0.0000  0.0000
 109.  H10 (py)  -0.0001 -0.0000 -0.0008  0.0002 -0.0004 -0.0002  0.0000 -0.0000
 110.  H10 (pz)  -0.0000 -0.0000  0.0001 -0.0000 -0.0001 -0.0000 -0.0001  0.0001
 111.  C11 (S)    0.0000 -0.0000  0.0018 -0.0027  0.0001 -0.0001 -0.0000  0.0000
 112.  C11 (S)    0.0000 -0.0000  0.0622  0.0130  0.0030  0.0010 -0.0004  0.0002
 113.  C11 (S)    0.0004  0.0000  0.0055  0.0004  0.0008  0.0001 -0.0001  0.0001
 114.  C11 (S)    0.0000  0.0000 -0.0002 -0.0001  0.0000 -0.0000 -0.0000 -0.0000
 115.  C11 (px)   0.0055 -0.0002  0.5716  0.0016 -0.0005  0.0008 -0.0001  0.0001
 116.  C11 (px)   0.0004 -0.0001  0.0016  0.0014  0.0006 -0.0000 -0.0004  0.0001
 117.  C11 (py)   0.0008  0.0000 -0.0005  0.0006  0.5071  0.0129  0.0003 -0.0002
 118.  C11 (py)   0.0001 -0.0000  0.0008 -0.0000  0.0129  0.0012  0.0001 -0.0000
 119.  C11 (pz)  -0.0001 -0.0000 -0.0001 -0.0004  0.0003  0.0001  0.6187 -0.0144
 120.  C11 (pz)   0.0001 -0.0000  0.0001  0.0001 -0.0002 -0.0000 -0.0144  0.0014
 121.  C11 (d1)   0.0000  0.0000  0.0007 -0.0000 -0.0204 -0.0005 -0.0001  0.0000
 122.  C11 (d2)  -0.0000 -0.0000  0.0005 -0.0001 -0.0003 -0.0000  0.0206 -0.0009
 123.  C11 (d3)   0.0001  0.0000 -0.0006  0.0001  0.0003  0.0000  0.0006 -0.0001
 124.  C11 (d4)   0.0000  0.0000  0.0072 -0.0002  0.0007 -0.0000  0.0000 -0.0000
 125.  C11 (d5)   0.0002 -0.0000  0.0194 -0.0000  0.0004  0.0000 -0.0001  0.0000
 126.  H12 (S)    0.0020 -0.0000  0.2417  0.0056  0.0058  0.0007 -0.3346  0.0105
 127.  H12 (S)   -0.0001 -0.0000 -0.0026  0.0002 -0.0003 -0.0000  0.0010 -0.0005
 128.  H12 (px)  -0.0000 -0.0000 -0.0025 -0.0001 -0.0002 -0.0000  0.0073 -0.0002
 129.  H12 (py)  -0.0000  0.0000 -0.0000 -0.0000  0.0028  0.0001  0.0002  0.0000
 130.  H12 (pz)   0.0001  0.0000  0.0076  0.0001  0.0002  0.0000 -0.0079  0.0003
 131.  H13 (S)    0.0014 -0.0001  0.2452  0.0048  0.0043  0.0008  0.3342 -0.0103
 132.  H13 (S)   -0.0000 -0.0000 -0.0033  0.0003  0.0001 -0.0000 -0.0009  0.0004
 133.  H13 (px)  -0.0000 -0.0000 -0.0026 -0.0000 -0.0001 -0.0000 -0.0072  0.0002
 134.  H13 (py)   0.0000  0.0000 -0.0003  0.0000  0.0029  0.0001 -0.0002 -0.0000
 135.  H13 (pz)  -0.0001  0.0000 -0.0078 -0.0001 -0.0001 -0.0000 -0.0079  0.0003

          NAO      121     122     123     124     125     126     127     128
      ---------- ------- ------- ------- ------- ------- ------- ------- -------
   1.  C 1 (S)   -0.0001  0.0001  0.0002 -0.0001 -0.0001 -0.0005 -0.0001 -0.0000
   2.  C 1 (S)    0.0005 -0.0014 -0.0012  0.0003  0.0006  0.0169 -0.0005 -0.0002
   3.  C 1 (S)    0.0000 -0.0003 -0.0001 -0.0000  0.0001  0.0023 -0.0003 -0.0000
   4.  C 1 (S)   -0.0000  0.0000  0.0000  0.0000  0.0000 -0.0002  0.0000 -0.0000
   5.  C 1 (px)   0.0002 -0.0053 -0.0034  0.0016  0.0019  0.0472 -0.0078 -0.0010
   6.  C 1 (px)  -0.0000  0.0002  0.0002  0.0001 -0.0000 -0.0035 -0.0002  0.0001
   7.  C 1 (py)   0.0004  0.0010 -0.0006  0.0003  0.0005 -0.0116  0.0015 -0.0001
   8.  C 1 (py)   0.0004  0.0004  0.0001 -0.0001 -0.0003 -0.0053  0.0004  0.0001
   9.  C 1 (pz)  -0.0007  0.0005  0.0001 -0.0000  0.0011 -0.0011  0.0001 -0.0004
  10.  C 1 (pz)   0.0001 -0.0002 -0.0003 -0.0001 -0.0002 -0.0005 -0.0001 -0.0000
  11.  C 1 (d1)   0.0001  0.0000  0.0001  0.0000 -0.0000 -0.0008 -0.0000  0.0000
  12.  C 1 (d2)   0.0000  0.0000  0.0000 -0.0001 -0.0001 -0.0010  0.0001  0.0000
  13.  C 1 (d3)  -0.0000 -0.0000  0.0000  0.0000  0.0000  0.0006 -0.0001 -0.0000
  14.  C 1 (d4)   0.0001 -0.0002 -0.0001 -0.0000 -0.0001  0.0007 -0.0002 -0.0000
  15.  C 1 (d5)   0.0000  0.0001  0.0001  0.0000 -0.0000 -0.0000  0.0001  0.0000
  16.  H 2 (S)    0.0002  0.0010  0.0010 -0.0003 -0.0001 -0.0053  0.0017  0.0001
  17.  H 2 (S)   -0.0001 -0.0000 -0.0000 -0.0000  0.0000  0.0008 -0.0000 -0.0000
  18.  H 2 (px)  -0.0000 -0.0000 -0.0000  0.0000  0.0000  0.0003 -0.0000 -0.0000
  19.  H 2 (py)   0.0000  0.0000  0.0000 -0.0000 -0.0000 -0.0003  0.0001  0.0000
  20.  H 2 (pz)   0.0000 -0.0000 -0.0000  0.0000  0.0000  0.0004 -0.0001 -0.0000
  21.  C 3 (S)    0.0000  0.0003 -0.0002 -0.0001 -0.0001 -0.0017  0.0001 -0.0000
  22.  C 3 (S)   -0.0004 -0.0031  0.0023  0.0004  0.0010  0.0284 -0.0023 -0.0004
  23.  C 3 (S)   -0.0000 -0.0003  0.0001 -0.0001  0.0000  0.0017 -0.0002 -0.0000
  24.  C 3 (S)    0.0000 -0.0000 -0.0000 -0.0000 -0.0000  0.0001  0.0000 -0.0000
  25.  C 3 (px)  -0.0009 -0.0037  0.0012  0.0028  0.0013  0.0329 -0.0065 -0.0005
  26.  C 3 (px)   0.0001  0.0002 -0.0000  0.0001 -0.0000 -0.0037 -0.0002  0.0001
  27.  C 3 (py)   0.0008 -0.0029  0.0029 -0.0001  0.0000  0.0256 -0.0042 -0.0001
  28.  C 3 (py)   0.0004 -0.0001 -0.0002  0.0001  0.0002  0.0028 -0.0001 -0.0000
  29.  C 3 (pz)   0.0002 -0.0022  0.0020  0.0005  0.0014  0.0193 -0.0041 -0.0006
  30.  C 3 (pz)  -0.0002  0.0000 -0.0000 -0.0001 -0.0002 -0.0031 -0.0000  0.0000
  31.  C 3 (d1)   0.0000 -0.0002  0.0002  0.0000  0.0001  0.0017 -0.0001 -0.0000
  32.  C 3 (d2)  -0.0000 -0.0000  0.0001 -0.0003 -0.0002 -0.0010  0.0001  0.0000
  33.  C 3 (d3)  -0.0001  0.0001 -0.0001 -0.0000 -0.0001 -0.0015  0.0002  0.0000
  34.  C 3 (d4)   0.0000 -0.0003  0.0002  0.0000 -0.0000  0.0013 -0.0004  0.0000
  35.  C 3 (d5)  -0.0000  0.0001 -0.0001 -0.0000 -0.0001 -0.0008  0.0003  0.0000
  36.  C 4 (S)    0.0001 -0.0002  0.0001 -0.0000 -0.0001  0.0005 -0.0002  0.0000
  37.  C 4 (S)   -0.0005  0.0016 -0.0005 -0.0000  0.0006 -0.0027  0.0000  0.0002
  38.  C 4 (S)   -0.0000  0.0002 -0.0000 -0.0001 -0.0000 -0.0030  0.0001  0.0000
  39.  C 4 (S)    0.0000  0.0000  0.0000 -0.0000 -0.0000 -0.0005  0.0000  0.0000
  40.  C 4 (px)  -0.0010  0.0050 -0.0030  0.0039  0.0020 -0.0105  0.0041 -0.0001
  41.  C 4 (px)   0.0000 -0.0004  0.0002  0.0000 -0.0001  0.0031 -0.0003 -0.0001
  42.  C 4 (py)   0.0009  0.0011 -0.0007 -0.0006 -0.0006 -0.0083  0.0012  0.0003
  43.  C 4 (py)   0.0004  0.0003 -0.0001  0.0001  0.0003 -0.0010  0.0002  0.0001
  44.  C 4 (pz)  -0.0001  0.0002 -0.0008  0.0000 -0.0011 -0.0019  0.0045  0.0002
  45.  C 4 (pz)   0.0002 -0.0000  0.0001  0.0001  0.0002  0.0003 -0.0002  0.0000
  46.  C 4 (d1)   0.0000  0.0001 -0.0001  0.0000  0.0001 -0.0001  0.0001  0.0000
  47.  C 4 (d2)   0.0000  0.0002 -0.0002  0.0003  0.0002 -0.0002 -0.0000  0.0000
  48.  C 4 (d3)   0.0001 -0.0001  0.0001  0.0000  0.0001  0.0015 -0.0002 -0.0000
  49.  C 4 (d4)  -0.0000  0.0002 -0.0001  0.0000 -0.0001 -0.0012  0.0003  0.0000
  50.  C 4 (d5)  -0.0000 -0.0000  0.0000 -0.0000 -0.0000  0.0001  0.0001  0.0000
  51.  C 5 (S)   -0.0001 -0.0001 -0.0002 -0.0001 -0.0001  0.0003 -0.0001  0.0000
  52.  C 5 (S)    0.0006  0.0012  0.0014  0.0003  0.0008  0.0007  0.0004  0.0001
  53.  C 5 (S)    0.0000  0.0003  0.0002 -0.0000  0.0001 -0.0023  0.0001  0.0000
  54.  C 5 (S)   -0.0000 -0.0000 -0.0000  0.0000  0.0000 -0.0001 -0.0000  0.0000
  55.  C 5 (px)   0.0005  0.0055  0.0031  0.0015  0.0019 -0.0188  0.0039 -0.0001
  56.  C 5 (px)  -0.0000 -0.0002 -0.0001  0.0001 -0.0000  0.0027 -0.0001 -0.0001
  57.  C 5 (py)   0.0003 -0.0009  0.0006  0.0006  0.0008  0.0106 -0.0025 -0.0002
  58.  C 5 (py)   0.0004 -0.0003 -0.0002 -0.0001 -0.0003  0.0016 -0.0000 -0.0001
  59.  C 5 (pz)   0.0006  0.0000  0.0006  0.0000 -0.0012  0.0004  0.0016  0.0003
  60.  C 5 (pz)  -0.0001 -0.0002 -0.0002  0.0001  0.0002  0.0024 -0.0002 -0.0000
  61.  C 5 (d1)   0.0001 -0.0000 -0.0001  0.0001 -0.0000  0.0003 -0.0000 -0.0000
  62.  C 5 (d2)  -0.0000  0.0000  0.0000  0.0001  0.0001  0.0006 -0.0001 -0.0000
  63.  C 5 (d3)   0.0000  0.0001 -0.0001 -0.0000 -0.0000 -0.0009  0.0002  0.0000
  64.  C 5 (d4)   0.0001  0.0002  0.0001 -0.0000 -0.0001 -0.0012  0.0002  0.0000
  65.  C 5 (d5)   0.0000 -0.0001 -0.0001  0.0000 -0.0000  0.0007 -0.0000  0.0000
  66.  H 6 (S)    0.0001 -0.0006 -0.0016 -0.0002 -0.0001  0.0014 -0.0002 -0.0000
  67.  H 6 (S)   -0.0001 -0.0001  0.0001 -0.0000  0.0000  0.0006 -0.0001  0.0000
  68.  H 6 (px)  -0.0000  0.0000 -0.0000  0.0000  0.0000 -0.0003  0.0000  0.0000
  69.  H 6 (py)   0.0000 -0.0000 -0.0000  0.0000 -0.0000  0.0000 -0.0000 -0.0000
  70.  H 6 (pz)  -0.0000 -0.0000 -0.0001 -0.0000 -0.0000  0.0000 -0.0000 -0.0000
  71.  C 7 (S)    0.0013  0.0000 -0.0000  0.0002  0.0009  0.0016 -0.0010  0.0000
  72.  C 7 (S)   -0.0075 -0.0004  0.0003 -0.0011 -0.0045  0.0072  0.0023 -0.0000
  73.  C 7 (S)   -0.0002 -0.0001  0.0001  0.0000  0.0000 -0.0021 -0.0004  0.0000
  74.  C 7 (S)   -0.0000  0.0000 -0.0000  0.0000 -0.0000 -0.0007 -0.0000  0.0000
  75.  C 7 (px)  -0.0091  0.0002  0.0000 -0.0035 -0.0056  0.0067  0.0053 -0.0003
  76.  C 7 (px)  -0.0009 -0.0001  0.0002 -0.0001 -0.0002  0.0009 -0.0000 -0.0000
  77.  C 7 (py)   0.0084  0.0003 -0.0003 -0.0027  0.0045 -0.0107 -0.0018  0.0007
  78.  C 7 (py)  -0.0008 -0.0000  0.0000  0.0002  0.0001  0.0050 -0.0001 -0.0001
  79.  C 7 (pz)   0.0001 -0.0057  0.0060 -0.0003 -0.0000  0.0067 -0.0092  0.0004
  80.  C 7 (pz)  -0.0000  0.0006  0.0000 -0.0000 -0.0000 -0.0100 -0.0000  0.0002
  81.  C 7 (d1)   0.0004  0.0001 -0.0001  0.0001  0.0003 -0.0000 -0.0001  0.0000
  82.  C 7 (d2)  -0.0000  0.0005 -0.0002  0.0000 -0.0000 -0.0044  0.0003  0.0001
  83.  C 7 (d3)   0.0000  0.0000 -0.0001  0.0000  0.0000  0.0014  0.0001 -0.0000
  84.  C 7 (d4)  -0.0001 -0.0000  0.0000  0.0002  0.0003  0.0027 -0.0001 -0.0000
  85.  C 7 (d5)   0.0003 -0.0001  0.0001  0.0001  0.0003  0.0014 -0.0003 -0.0000
  86.  H 8 (S)    0.0010  0.0004 -0.0005 -0.0026 -0.0011 -0.0060  0.0018  0.0003
  87.  H 8 (S)   -0.0000 -0.0000  0.0001  0.0000  0.0002  0.0023 -0.0001 -0.0000
  88.  H 8 (px)  -0.0001 -0.0000  0.0000  0.0000  0.0000  0.0002  0.0000 -0.0000
  89.  H 8 (py)  -0.0000 -0.0000  0.0000  0.0001  0.0001  0.0006 -0.0001 -0.0000
  90.  H 8 (pz)   0.0000 -0.0001  0.0001  0.0000  0.0000  0.0004 -0.0001 -0.0000
  91.  C 9 (S)   -0.0013  0.0000 -0.0000  0.0004  0.0009  0.0015 -0.0010  0.0001
  92.  C 9 (S)    0.0073 -0.0001  0.0002 -0.0026 -0.0046  0.0027  0.0027 -0.0001
  93.  C 9 (S)    0.0001  0.0000 -0.0000  0.0000  0.0001 -0.0031 -0.0002  0.0000
  94.  C 9 (S)    0.0000  0.0000  0.0000 -0.0000 -0.0000 -0.0007 -0.0000  0.0000
  95.  C 9 (px)   0.0076  0.0002 -0.0002 -0.0030 -0.0051  0.0105  0.0051 -0.0000
  96.  C 9 (px)   0.0009  0.0000 -0.0000 -0.0001 -0.0002  0.0005  0.0002 -0.0000
  97.  C 9 (py)   0.0096 -0.0001  0.0002  0.0013 -0.0050  0.0093  0.0025 -0.0007
  98.  C 9 (py)  -0.0007 -0.0000  0.0000 -0.0001 -0.0001 -0.0043  0.0000  0.0001
  99.  C 9 (pz)  -0.0002 -0.0053 -0.0057  0.0003  0.0001  0.0082 -0.0080  0.0003
 100.  C 9 (pz)  -0.0000  0.0005 -0.0000 -0.0000 -0.0000 -0.0097 -0.0001  0.0002
 101.  C 9 (d1)   0.0004 -0.0000  0.0000 -0.0001 -0.0002  0.0002  0.0002 -0.0000
 102.  C 9 (d2)   0.0000  0.0005  0.0002 -0.0000 -0.0000 -0.0044  0.0004  0.0001
 103.  C 9 (d3)  -0.0000  0.0000 -0.0001  0.0000 -0.0000 -0.0017 -0.0001  0.0000
 104.  C 9 (d4)   0.0001 -0.0000  0.0000  0.0002  0.0003  0.0028 -0.0002 -0.0000
 105.  C 9 (d5)  -0.0002  0.0000 -0.0000  0.0001  0.0003  0.0009 -0.0001 -0.0000
 106.  H10 (S)   -0.0016  0.0001 -0.0002 -0.0025 -0.0011 -0.0046  0.0013  0.0003
 107.  H10 (S)    0.0001 -0.0000  0.0000 -0.0000  0.0001  0.0022  0.0000 -0.0000
 108.  H10 (px)   0.0001 -0.0000  0.0000  0.0000  0.0000  0.0004 -0.0000 -0.0000
 109.  H10 (py)  -0.0000  0.0000 -0.0000 -0.0001 -0.0000 -0.0005  0.0000  0.0000
 110.  H10 (pz)  -0.0000 -0.0001 -0.0000  0.0000  0.0000  0.0004 -0.0001 -0.0000
 111.  C11 (S)   -0.0000  0.0000 -0.0000 -0.0003  0.0002 -0.0014 -0.0064  0.0005
 112.  C11 (S)    0.0001 -0.0002  0.0004  0.0028  0.0014  0.2406  0.0080 -0.0032
 113.  C11 (S)    0.0000 -0.0000  0.0001  0.0000  0.0002  0.0020 -0.0001 -0.0000
 114.  C11 (S)    0.0000 -0.0000  0.0000  0.0000 -0.0000 -0.0000 -0.0000 -0.0000
 115.  C11 (px)   0.0007  0.0005 -0.0006  0.0072  0.0194  0.2417 -0.0026 -0.0025
 116.  C11 (px)  -0.0000 -0.0001  0.0001 -0.0002 -0.0000  0.0056  0.0002 -0.0001
 117.  C11 (py)  -0.0204 -0.0003  0.0003  0.0007  0.0004  0.0058 -0.0003 -0.0002
 118.  C11 (py)  -0.0005 -0.0000  0.0000 -0.0000  0.0000  0.0007 -0.0000 -0.0000
 119.  C11 (pz)  -0.0001  0.0206  0.0006  0.0000 -0.0001 -0.3346  0.0010  0.0073
 120.  C11 (pz)   0.0000 -0.0009 -0.0001 -0.0000  0.0000  0.0105 -0.0005 -0.0002
 121.  C11 (d1)   0.0008  0.0000 -0.0000 -0.0000  0.0000  0.0002  0.0000  0.0000
 122.  C11 (d2)   0.0000  0.0009  0.0000  0.0000  0.0000 -0.0125  0.0003  0.0003
 123.  C11 (d3)  -0.0000  0.0000  0.0001 -0.0000 -0.0000 -0.0003 -0.0000  0.0000
 124.  C11 (d4)  -0.0000  0.0000 -0.0000  0.0002  0.0003  0.0041 -0.0000 -0.0001
 125.  C11 (d5)   0.0000  0.0000 -0.0000  0.0003  0.0007  0.0082 -0.0001 -0.0001
 126.  H12 (S)    0.0002 -0.0125 -0.0003  0.0041  0.0082  0.3825 -0.0001 -0.0064
 127.  H12 (S)    0.0000  0.0003 -0.0000 -0.0000 -0.0001 -0.0001  0.0006 -0.0000
 128.  H12 (px)   0.0000  0.0003  0.0000 -0.0001 -0.0001 -0.0064 -0.0000  0.0001
 129.  H12 (py)  -0.0001  0.0000 -0.0000  0.0000  0.0000 -0.0001  0.0000  0.0000
 130.  H12 (pz)   0.0000 -0.0003 -0.0000  0.0001  0.0003  0.0096 -0.0001 -0.0002
 131.  H13 (S)    0.0001  0.0126  0.0002  0.0042  0.0081  0.0051  0.0043  0.0017
 132.  H13 (S)   -0.0000 -0.0003 -0.0000 -0.0000 -0.0001  0.0039 -0.0001 -0.0001
 133.  H13 (px)  -0.0000 -0.0003 -0.0000 -0.0001 -0.0001  0.0017 -0.0001 -0.0001
 134.  H13 (py)  -0.0001 -0.0000  0.0000 -0.0000 -0.0000  0.0000 -0.0000 -0.0000
 135.  H13 (pz)  -0.0000 -0.0003 -0.0000 -0.0001 -0.0003 -0.0004 -0.0001 -0.0000

          NAO      129     130     131     132     133     134     135
      ---------- ------- ------- ------- ------- ------- ------- -------
   1.  C 1 (S)   -0.0001 -0.0000  0.0003 -0.0001  0.0000  0.0000 -0.0000
   2.  C 1 (S)    0.0004  0.0006 -0.0012  0.0004  0.0002 -0.0003  0.0001
   3.  C 1 (S)    0.0000  0.0001 -0.0027  0.0002  0.0001 -0.0000  0.0001
   4.  C 1 (S)    0.0000 -0.0000 -0.0001 -0.0000  0.0000  0.0000 -0.0000
   5.  C 1 (px)   0.0015  0.0018 -0.0174  0.0037 -0.0002 -0.0004  0.0009
   6.  C 1 (px)  -0.0001 -0.0001  0.0024 -0.0001 -0.0001  0.0001 -0.0001
   7.  C 1 (py)   0.0001 -0.0002  0.0096 -0.0032 -0.0001 -0.0002 -0.0005
   8.  C 1 (py)  -0.0001 -0.0002  0.0020 -0.0000 -0.0001 -0.0001 -0.0000
   9.  C 1 (pz)  -0.0000  0.0000  0.0021 -0.0026 -0.0004  0.0000 -0.0002
  10.  C 1 (pz)   0.0001 -0.0000 -0.0023  0.0002  0.0000 -0.0001  0.0001
  11.  C 1 (d1)  -0.0000 -0.0000  0.0002 -0.0000 -0.0000 -0.0000 -0.0000
  12.  C 1 (d2)  -0.0000 -0.0000 -0.0006  0.0001  0.0000 -0.0000  0.0000
  13.  C 1 (d3)  -0.0000  0.0000  0.0002 -0.0001  0.0000  0.0000 -0.0000
  14.  C 1 (d4)   0.0000  0.0000 -0.0012  0.0003  0.0000 -0.0000  0.0001
  15.  C 1 (d5)  -0.0000 -0.0000  0.0006  0.0000  0.0000  0.0000 -0.0000
  16.  H 2 (S)   -0.0004 -0.0003  0.0041 -0.0007 -0.0001  0.0001 -0.0002
  17.  H 2 (S)    0.0000  0.0000  0.0001 -0.0000  0.0000 -0.0000 -0.0000
  18.  H 2 (px)   0.0000  0.0000 -0.0002  0.0000 -0.0000 -0.0000  0.0000
  19.  H 2 (py)  -0.0000 -0.0000  0.0001 -0.0000 -0.0000  0.0000 -0.0000
  20.  H 2 (pz)   0.0000  0.0000 -0.0001  0.0000  0.0000 -0.0000  0.0000
  21.  C 3 (S)    0.0001 -0.0001  0.0010 -0.0002  0.0000 -0.0001 -0.0001
  22.  C 3 (S)   -0.0006  0.0011 -0.0084  0.0006  0.0004  0.0007  0.0003
  23.  C 3 (S)   -0.0000  0.0001 -0.0032  0.0001  0.0001  0.0000  0.0001
  24.  C 3 (S)    0.0000  0.0000 -0.0004  0.0000  0.0000 -0.0000  0.0000
  25.  C 3 (px)  -0.0007  0.0014 -0.0076  0.0024 -0.0001 -0.0000  0.0003
  26.  C 3 (px)   0.0000 -0.0001  0.0024 -0.0001 -0.0001 -0.0000 -0.0001
  27.  C 3 (py)  -0.0009  0.0009 -0.0146  0.0031  0.0003  0.0007  0.0006
  28.  C 3 (py)  -0.0000  0.0001 -0.0003 -0.0000  0.0000 -0.0001 -0.0000
  29.  C 3 (pz)  -0.0006  0.0009 -0.0094 -0.0016  0.0002  0.0006  0.0001
  30.  C 3 (pz)   0.0000 -0.0001 -0.0000  0.0001 -0.0000  0.0000  0.0000
  31.  C 3 (d1)  -0.0001  0.0001 -0.0004  0.0001  0.0000  0.0000  0.0000
  32.  C 3 (d2)   0.0000 -0.0000 -0.0007  0.0001  0.0000  0.0001  0.0000
  33.  C 3 (d3)   0.0000 -0.0001 -0.0003  0.0001 -0.0000 -0.0000  0.0000
  34.  C 3 (d4)  -0.0001  0.0001 -0.0015  0.0003  0.0000  0.0000  0.0001
  35.  C 3 (d5)   0.0001 -0.0000  0.0007  0.0001 -0.0000 -0.0000 -0.0000
  36.  C 4 (S)   -0.0000  0.0001 -0.0007 -0.0001  0.0000  0.0001  0.0000
  37.  C 4 (S)    0.0003 -0.0001  0.0175 -0.0005 -0.0003 -0.0001 -0.0006
  38.  C 4 (S)    0.0000 -0.0001  0.0011 -0.0001 -0.0000 -0.0000 -0.0000
  39.  C 4 (S)    0.0000 -0.0000  0.0001 -0.0000 -0.0000  0.0000 -0.0000
  40.  C 4 (px)   0.0002 -0.0005  0.0435 -0.0061 -0.0007 -0.0014 -0.0018
  41.  C 4 (px)  -0.0000  0.0001 -0.0057 -0.0000  0.0001  0.0001  0.0001
  42.  C 4 (py)   0.0003 -0.0003  0.0131 -0.0029  0.0003 -0.0001 -0.0004
  43.  C 4 (py)  -0.0001 -0.0000  0.0042 -0.0002 -0.0001 -0.0001 -0.0001
  44.  C 4 (pz)   0.0001 -0.0003 -0.0036  0.0014  0.0002 -0.0002  0.0003
  45.  C 4 (pz)  -0.0000  0.0001  0.0019  0.0000 -0.0000  0.0000 -0.0001
  46.  C 4 (d1)   0.0000  0.0000  0.0013 -0.0001 -0.0000 -0.0001 -0.0000
  47.  C 4 (d2)  -0.0000  0.0000  0.0019 -0.0002 -0.0000 -0.0001 -0.0001
  48.  C 4 (d3)  -0.0000  0.0001  0.0001  0.0000  0.0000  0.0000 -0.0000
  49.  C 4 (d4)   0.0000 -0.0001  0.0005 -0.0003  0.0000 -0.0000 -0.0000
  50.  C 4 (d5)   0.0000 -0.0000  0.0000  0.0001  0.0000  0.0000  0.0000
  51.  C 5 (S)    0.0000  0.0001 -0.0006 -0.0001  0.0000 -0.0001  0.0000
  52.  C 5 (S)   -0.0004 -0.0000  0.0164 -0.0001 -0.0002  0.0004 -0.0005
  53.  C 5 (S)   -0.0001 -0.0001  0.0020 -0.0003 -0.0000  0.0000 -0.0001
  54.  C 5 (S)    0.0000  0.0000 -0.0001  0.0000 -0.0000 -0.0000  0.0000
  55.  C 5 (px)  -0.0002 -0.0009  0.0484 -0.0083 -0.0009  0.0015 -0.0018
  56.  C 5 (px)   0.0000  0.0001 -0.0040 -0.0001  0.0001 -0.0000  0.0001
  57.  C 5 (py)  -0.0003  0.0004 -0.0104  0.0021 -0.0003 -0.0000  0.0002
  58.  C 5 (py)  -0.0000  0.0000 -0.0048  0.0003  0.0001 -0.0001  0.0002
  59.  C 5 (pz)  -0.0001 -0.0001 -0.0016  0.0008  0.0005  0.0002  0.0001
  60.  C 5 (pz)   0.0001  0.0001  0.0000  0.0001  0.0000 -0.0000 -0.0000
  61.  C 5 (d1)   0.0000  0.0000 -0.0006  0.0000  0.0000 -0.0001  0.0000
  62.  C 5 (d2)   0.0000  0.0000  0.0011 -0.0001 -0.0000  0.0000 -0.0000
  63.  C 5 (d3)   0.0000 -0.0000  0.0000 -0.0000 -0.0000 -0.0000  0.0000
  64.  C 5 (d4)  -0.0000 -0.0001  0.0006 -0.0003  0.0000  0.0000 -0.0000
  65.  C 5 (d5)   0.0000  0.0000 -0.0002  0.0001  0.0000 -0.0000  0.0000
  66.  H 6 (S)    0.0003  0.0001 -0.0024  0.0011  0.0000 -0.0005  0.0002
  67.  H 6 (S)   -0.0000  0.0000  0.0003  0.0000  0.0000  0.0000 -0.0000
  68.  H 6 (px)   0.0000 -0.0000  0.0004 -0.0001 -0.0000  0.0000 -0.0000
  69.  H 6 (py)   0.0000  0.0000 -0.0001  0.0000 -0.0000 -0.0000  0.0000
  70.  H 6 (pz)   0.0000  0.0000 -0.0004  0.0001  0.0000 -0.0000  0.0000
  71.  C 7 (S)   -0.0001  0.0002  0.0016 -0.0010  0.0000 -0.0001 -0.0002
  72.  C 7 (S)    0.0006 -0.0006  0.0037  0.0030  0.0001  0.0007  0.0007
  73.  C 7 (S)   -0.0000 -0.0000 -0.0037 -0.0001  0.0000  0.0001  0.0001
  74.  C 7 (S)    0.0000 -0.0000 -0.0007 -0.0000  0.0000 -0.0000  0.0000
  75.  C 7 (px)   0.0017 -0.0010  0.0109  0.0047 -0.0003  0.0016  0.0008
  76.  C 7 (px)   0.0001  0.0000 -0.0007  0.0002 -0.0000  0.0002  0.0001
  77.  C 7 (py)  -0.0009  0.0002 -0.0081 -0.0026  0.0006 -0.0009 -0.0003
  78.  C 7 (py)   0.0001  0.0001  0.0047  0.0000 -0.0001  0.0001 -0.0001
  79.  C 7 (pz)  -0.0016  0.0010 -0.0063  0.0069 -0.0002  0.0017  0.0009
  80.  C 7 (pz)   0.0000 -0.0002  0.0098  0.0001 -0.0002 -0.0000 -0.0002
  81.  C 7 (d1)  -0.0000  0.0000  0.0006 -0.0002 -0.0000 -0.0001 -0.0001
  82.  C 7 (d2)   0.0001 -0.0001  0.0042 -0.0003 -0.0001 -0.0001 -0.0001
  83.  C 7 (d3)   0.0000  0.0000 -0.0012 -0.0001  0.0000 -0.0000  0.0000
  84.  C 7 (d4)   0.0000  0.0001  0.0024 -0.0001 -0.0000  0.0000 -0.0001
  85.  C 7 (d5)  -0.0001  0.0001  0.0007 -0.0001 -0.0000 -0.0000 -0.0001
  86.  H 8 (S)   -0.0000 -0.0006 -0.0010  0.0009  0.0002 -0.0002  0.0004
  87.  H 8 (S)   -0.0000  0.0001  0.0016  0.0000  0.0000  0.0000 -0.0001
  88.  H 8 (px)   0.0000  0.0000  0.0002  0.0000 -0.0000  0.0000 -0.0000
  89.  H 8 (py)  -0.0000  0.0000  0.0004 -0.0000 -0.0000  0.0000 -0.0000
  90.  H 8 (pz)  -0.0000  0.0000 -0.0004  0.0001  0.0000  0.0000  0.0000
  91.  C 9 (S)    0.0000  0.0002  0.0016 -0.0010  0.0000  0.0000 -0.0002
  92.  C 9 (S)   -0.0006 -0.0009  0.0020  0.0027 -0.0001 -0.0005  0.0009
  93.  C 9 (S)    0.0000 -0.0001 -0.0028 -0.0003  0.0000  0.0000  0.0000
  94.  C 9 (S)   -0.0000 -0.0000 -0.0007 -0.0000  0.0000 -0.0000  0.0000
  95.  C 9 (px)  -0.0016 -0.0006  0.0125  0.0047 -0.0001 -0.0018  0.0005
  96.  C 9 (px)  -0.0001 -0.0000  0.0007  0.0001 -0.0000 -0.0001  0.0000
  97.  C 9 (py)  -0.0011 -0.0004  0.0090  0.0026 -0.0006 -0.0011  0.0004
  98.  C 9 (py)   0.0000 -0.0001 -0.0045  0.0000  0.0001  0.0001  0.0001
  99.  C 9 (pz)   0.0015  0.0010 -0.0064  0.0086 -0.0004 -0.0017  0.0010
 100.  C 9 (pz)   0.0000 -0.0002  0.0094  0.0001 -0.0002 -0.0000 -0.0002
 101.  C 9 (d1)  -0.0001 -0.0000 -0.0000  0.0002  0.0000 -0.0001  0.0000
 102.  C 9 (d2)  -0.0001 -0.0001  0.0044 -0.0004 -0.0001  0.0001 -0.0001
 103.  C 9 (d3)   0.0000 -0.0000  0.0017  0.0001 -0.0000 -0.0000 -0.0000
 104.  C 9 (d4)   0.0000  0.0001  0.0026 -0.0001 -0.0000  0.0000 -0.0001
 105.  C 9 (d5)   0.0000  0.0001  0.0009 -0.0002 -0.0000  0.0000 -0.0001
 106.  H10 (S)    0.0001 -0.0005 -0.0038  0.0012  0.0003  0.0000  0.0004
 107.  H10 (S)   -0.0000  0.0001  0.0019  0.0000 -0.0000  0.0000 -0.0001
 108.  H10 (px)  -0.0000  0.0000  0.0004 -0.0000 -0.0000 -0.0000 -0.0000
 109.  H10 (py)   0.0000 -0.0000 -0.0004  0.0000  0.0000 -0.0000  0.0000
 110.  H10 (pz)   0.0000  0.0000 -0.0004  0.0001  0.0000 -0.0000  0.0000
 111.  C11 (S)    0.0000 -0.0008 -0.0013 -0.0064  0.0005  0.0000  0.0008
 112.  C11 (S)   -0.0001  0.0048  0.2387  0.0083 -0.0030 -0.0000 -0.0048
 113.  C11 (S)   -0.0000  0.0001  0.0014 -0.0000 -0.0000  0.0000 -0.0001
 114.  C11 (S)    0.0000  0.0000 -0.0001 -0.0000 -0.0000  0.0000  0.0000
 115.  C11 (px)  -0.0000  0.0076  0.2452 -0.0033 -0.0026 -0.0003 -0.0078
 116.  C11 (px)  -0.0000  0.0001  0.0048  0.0003 -0.0000  0.0000 -0.0001
 117.  C11 (py)   0.0028  0.0002  0.0043  0.0001 -0.0001  0.0029 -0.0001
 118.  C11 (py)   0.0001  0.0000  0.0008 -0.0000 -0.0000  0.0001 -0.0000
 119.  C11 (pz)   0.0002 -0.0079  0.3342 -0.0009 -0.0072 -0.0002 -0.0079
 120.  C11 (pz)   0.0000  0.0003 -0.0103  0.0004  0.0002 -0.0000  0.0003
 121.  C11 (d1)  -0.0001  0.0000  0.0001 -0.0000 -0.0000 -0.0001 -0.0000
 122.  C11 (d2)   0.0000 -0.0003  0.0126 -0.0003 -0.0003 -0.0000 -0.0003
 123.  C11 (d3)  -0.0000 -0.0000  0.0002 -0.0000 -0.0000  0.0000 -0.0000
 124.  C11 (d4)   0.0000  0.0001  0.0042 -0.0000 -0.0001 -0.0000 -0.0001
 125.  C11 (d5)   0.0000  0.0003  0.0081 -0.0001 -0.0001 -0.0000 -0.0003
 126.  H12 (S)   -0.0001  0.0096  0.0051  0.0039  0.0017  0.0000 -0.0004
 127.  H12 (S)    0.0000 -0.0001  0.0043 -0.0001 -0.0001 -0.0000 -0.0001
 128.  H12 (px)   0.0000 -0.0002  0.0017 -0.0001 -0.0001 -0.0000 -0.0000
 129.  H12 (py)   0.0000 -0.0000  0.0001  0.0000 -0.0000  0.0000 -0.0000
 130.  H12 (pz)  -0.0000  0.0003  0.0004  0.0001  0.0000  0.0000 -0.0000
 131.  H13 (S)    0.0001  0.0004  0.3831  0.0001 -0.0063 -0.0002 -0.0096
 132.  H13 (S)    0.0000  0.0001  0.0001  0.0005 -0.0000 -0.0000  0.0001
 133.  H13 (px)  -0.0000  0.0000 -0.0063 -0.0000  0.0001  0.0000  0.0002
 134.  H13 (py)   0.0000  0.0000 -0.0002 -0.0000  0.0000  0.0000  0.0000
 135.  H13 (pz)  -0.0000 -0.0000 -0.0096  0.0001  0.0002  0.0000  0.0003


 NATURAL BOND ORBITAL ANALYSIS, alpha spin orbitals:

                       Occupancies       Lewis Structure    Low   High
           Occ.    -------------------  -----------------   occ   occ
  Cycle   Thresh.   Lewis   Non-Lewis     CR  BD  3C  LP    (L)   (NL)   Dev
 =============================================================================
   1(1)    0.90    23.65146   0.34854      7  16   0   1     0      1    0.01
 -----------------------------------------------------------------------------

 Structure accepted: No low occupancy Lewis orbitals

 WARNING:  1 low occupancy (<0.9990e) core orbital  found on  C    3

 --------------------------------------------------------
   Core                      6.99597 ( 99.942% of   7)
   Valence Lewis            16.65549 ( 97.973% of  17)
  ==================       ============================
   Total Lewis              23.65146 ( 98.548% of  24)
  -----------------------------------------------------
   Valence non-Lewis         0.31194 (  1.300% of  24)
   Rydberg non-Lewis         0.03660 (  0.153% of  24)
  ==================       ============================
   Total non-Lewis           0.34854 (  1.452% of  24)
 --------------------------------------------------------


       (Occupancy)   Bond orbital/ Coefficients/ Hybrids
 ---------------------------------------------------------------------------------
     1. (0.99684) BD ( 1) C   1 - H   2  
                ( 63.33%)   0.7958* C   1 s( 32.54%)p 2.07( 67.40%)d 0.00(  0.06%)
                                           -0.0000  0.5701 -0.0206 -0.0008 -0.3287
                                            0.0005 -0.5011  0.0168  0.5608 -0.0028
                                            0.0094 -0.0092 -0.0196 -0.0051  0.0025
                ( 36.67%)   0.6055* H   2 s( 99.91%)p 0.00(  0.09%)
                                            0.9995  0.0039  0.0118  0.0179 -0.0212
     2. (0.99318) BD ( 1) C   1 - C   3  
                ( 52.20%)   0.7225* C   1 s( 25.14%)p 2.97( 74.77%)d 0.00(  0.09%)
                                           -0.0002  0.5012  0.0134  0.0013 -0.0738
                                           -0.0256  0.8369 -0.0137  0.1962  0.0505
                                            0.0008 -0.0009  0.0031 -0.0251 -0.0154
                ( 47.80%)   0.6914* C   3 s( 37.38%)p 1.67( 62.33%)d 0.01(  0.29%)
                                           -0.0002  0.6113  0.0068 -0.0010 -0.1298
                                           -0.0134 -0.6770 -0.0040  0.3836  0.0288
                                           -0.0007  0.0093 -0.0076 -0.0459 -0.0253
     3. (0.97779) BD ( 1) C   1 - C   5  
                ( 50.36%)   0.7097* C   1 s( 21.81%)p 3.58( 78.03%)d 0.01(  0.16%)
                                           -0.0003  0.4667  0.0164  0.0000 -0.3586
                                           -0.0266 -0.1267 -0.0395 -0.7957  0.0183
                                           -0.0001  0.0084  0.0073  0.0017  0.0378
                ( 49.64%)   0.7045* C   5 s( 20.80%)p 3.80( 79.04%)d 0.01(  0.16%)
                                            0.0001  0.4558  0.0159 -0.0006 -0.3672
                                           -0.0252 -0.1359 -0.0399  0.7967 -0.0151
                                           -0.0015 -0.0087 -0.0083  0.0010  0.0382
     4. (0.96788) BD ( 1) C   1 - C   9  
                ( 51.18%)   0.7154* C   1 s( 20.14%)p 3.96( 79.73%)d 0.01(  0.14%)
                                           -0.0004  0.4486  0.0126 -0.0007  0.8689
                                           -0.0087 -0.1717 -0.0417 -0.0983  0.0356
                                           -0.0062 -0.0252 -0.0007  0.0251 -0.0079
                ( 48.82%)   0.6987* C   9 s( 19.94%)p 4.01( 79.91%)d 0.01(  0.14%)
                                            0.0001  0.4463  0.0145 -0.0007 -0.5281
                                            0.0089  0.1011 -0.0387  0.7130  0.0102
                                           -0.0130 -0.0291  0.0086  0.0189 -0.0004
     5. (0.98091) BD ( 1) C   3 - C   4  
                ( 46.75%)   0.6838* C   3 s( 28.37%)p 2.51( 71.30%)d 0.01(  0.32%)
                                           -0.0001 -0.5326  0.0057 -0.0010  0.3758
                                            0.0359 -0.1298 -0.0227  0.7436  0.0171
                                           -0.0141 -0.0091  0.0020  0.0029 -0.0542
                ( 53.25%)   0.7297* C   4 s( 26.23%)p 2.80( 73.56%)d 0.01(  0.21%)
                                            0.0001 -0.5122  0.0028 -0.0022  0.3484
                                            0.0351 -0.1035 -0.0275 -0.7755 -0.0023
                                           -0.0011  0.0028  0.0012 -0.0005 -0.0460
     6. (0.98436) BD ( 1) C   3 - C   7  
                ( 46.84%)   0.6844* C   3 s( 32.17%)p 2.10( 67.49%)d 0.01(  0.35%)
                                            0.0001  0.5671  0.0082 -0.0011  0.6487
                                           -0.0006  0.4774  0.0131  0.1610  0.0065
                                            0.0296 -0.0224 -0.0241  0.0353 -0.0157
                ( 53.16%)   0.7291* C   7 s( 18.63%)p 4.36( 81.27%)d 0.01(  0.10%)
                                           -0.0000  0.4311  0.0207  0.0011 -0.5059
                                            0.0069 -0.1346  0.0386  0.7329  0.0007
                                            0.0078 -0.0253 -0.0099  0.0099  0.0083
     7. (0.96726) BD ( 1) C   4 - C   5  
                ( 49.19%)   0.7014* C   4 s( 26.71%)p 2.73( 73.04%)d 0.01(  0.25%)
                                           -0.0011  0.5168 -0.0008 -0.0007  0.0267
                                           -0.0241 -0.8243  0.0120 -0.2197 -0.0337
                                           -0.0093  0.0156 -0.0126 -0.0419 -0.0159
                ( 50.81%)   0.7128* C   5 s( 24.82%)p 3.02( 75.08%)d 0.00(  0.10%)
                                            0.0003  0.4982  0.0058  0.0017 -0.0461
                                           -0.0358  0.8465 -0.0041 -0.1637 -0.0636
                                            0.0054  0.0007  0.0070 -0.0268 -0.0149
     8. (0.93725) BD ( 1) C   4 - C   7  
                ( 49.71%)   0.7050* C   4 s( 20.08%)p 3.96( 79.57%)d 0.02(  0.36%)
                                           -0.0013  0.4480 -0.0041 -0.0004  0.8388
                                           -0.0171  0.2986  0.0300  0.0397 -0.0156
                                            0.0184  0.0501 -0.0001  0.0265 -0.0037
                ( 50.29%)   0.7092* C   7 s( 20.40%)p 3.90( 79.50%)d 0.01(  0.10%)
                                           -0.0004  0.4516  0.0018  0.0022 -0.5396
                                           -0.0113 -0.2054  0.0475 -0.6776 -0.0092
                                            0.0174  0.0240  0.0106  0.0076 -0.0012
     9. (0.99662) BD ( 1) C   5 - H   6  
                ( 63.34%)   0.7959* C   5 s( 34.01%)p 1.94( 65.93%)d 0.00(  0.06%)
                                            0.0001 -0.5828  0.0202  0.0005  0.3378
                                           -0.0002  0.4713 -0.0148  0.5682 -0.0017
                                           -0.0103 -0.0095 -0.0192  0.0054 -0.0031
                ( 36.66%)   0.6055* H   6 s( 99.91%)p 0.00(  0.09%)
                                           -0.9995 -0.0046 -0.0109 -0.0193 -0.0207
    10. (0.97460) BD ( 1) C   5 - C   9  
                ( 49.57%)   0.7040* C   5 s( 19.95%)p 4.00( 79.89%)d 0.01(  0.15%)
                                           -0.0001  0.4465  0.0146 -0.0013  0.8635
                                           -0.0032 -0.1972 -0.0464  0.1062 -0.0309
                                           -0.0096  0.0256 -0.0043  0.0263 -0.0084
                ( 50.43%)   0.7102* C   9 s( 20.91%)p 3.77( 78.94%)d 0.01(  0.14%)
                                           -0.0001  0.4571  0.0138 -0.0005 -0.5390
                                            0.0094  0.0897 -0.0355 -0.6996 -0.0111
                                           -0.0104  0.0295 -0.0073  0.0203  0.0004
    11. (0.99325) BD ( 1) C   7 - H   8  
                ( 63.62%)   0.7977* C   7 s( 31.83%)p 2.14( 68.10%)d 0.00(  0.07%)
                                           -0.0002  0.5641 -0.0102 -0.0017  0.2140
                                            0.0055  0.7960 -0.0128 -0.0367  0.0017
                                            0.0088 -0.0006 -0.0003 -0.0207 -0.0139
                ( 36.38%)   0.6031* H   8 s( 99.91%)p 0.00(  0.09%)
                                            0.9995  0.0030 -0.0069 -0.0297 -0.0022
    12. (0.99289) BD ( 1) C   7 - C  11  
                ( 50.29%)   0.7092* C   7 s( 28.85%)p 2.46( 71.04%)d 0.00(  0.11%)
                                           -0.0001  0.5371  0.0020 -0.0004  0.6354
                                            0.0463 -0.5504  0.0347  0.0198  0.0009
                                           -0.0262  0.0005 -0.0018 -0.0049 -0.0198
                ( 49.71%)   0.7051* C  11 s( 25.46%)p 2.92( 74.43%)d 0.00(  0.12%)
                                            0.0001  0.5045 -0.0054  0.0003 -0.5075
                                            0.0125  0.6973  0.0172  0.0056 -0.0008
                                           -0.0290 -0.0009  0.0012 -0.0029 -0.0174
    13. (0.99333) BD ( 1) C   9 - H  10  
                ( 62.74%)   0.7921* C   9 s( 29.41%)p 2.40( 70.52%)d 0.00(  0.08%)
                                            0.0001 -0.5422  0.0089  0.0004 -0.3187
                                           -0.0081  0.7767 -0.0165 -0.0079  0.0011
                                            0.0136 -0.0003  0.0001  0.0201  0.0133
                ( 37.26%)   0.6104* H  10 s( 99.91%)p 0.00(  0.09%)
                                           -0.9995 -0.0026  0.0108 -0.0281 -0.0006
    14. (0.99314) BD ( 1) C   9 - C  11  
                ( 50.76%)   0.7125* C   9 s( 29.44%)p 2.39( 70.45%)d 0.00(  0.10%)
                                           -0.0000  0.5426 -0.0036  0.0011  0.5708
                                            0.0451  0.6129 -0.0303 -0.0052 -0.0003
                                            0.0249  0.0000 -0.0004 -0.0090 -0.0183
                ( 49.24%)   0.7017* C  11 s( 25.60%)p 2.90( 74.29%)d 0.00(  0.12%)
                                            0.0001  0.5059 -0.0068  0.0002 -0.4807
                                            0.0119 -0.7151 -0.0178  0.0001  0.0000
                                            0.0287 -0.0000  0.0004 -0.0048 -0.0175
    15. (0.99116) BD ( 1) C  11 - H  12  
                ( 61.79%)   0.7860* C  11 s( 24.59%)p 3.06( 75.32%)d 0.00(  0.09%)
                                           -0.0001  0.4959  0.0043 -0.0001  0.5023
                                            0.0123  0.0127  0.0016 -0.7072  0.0188
                                            0.0003 -0.0245 -0.0008  0.0082  0.0167
                ( 38.21%)   0.6182* H  12 s( 99.91%)p 0.00(  0.09%)
                                            0.9995  0.0021 -0.0168 -0.0004  0.0249
    16. (0.99150) BD ( 1) C  11 - H  13  
                ( 61.72%)   0.7856* C  11 s( 24.30%)p 3.11( 75.60%)d 0.00(  0.10%)
                                           -0.0001  0.4930  0.0037 -0.0002  0.5075
                                            0.0111  0.0074  0.0017  0.7056 -0.0183
                                            0.0003  0.0248  0.0004  0.0084  0.0166
                ( 38.28%)   0.6187* H  13 s( 99.91%)p 0.00(  0.09%)
                                            0.9995  0.0020 -0.0165 -0.0006 -0.0251
    17. (0.99953) CR ( 1) C   1           s(100.00%)p 0.00(  0.00%)
                                            1.0000  0.0005  0.0000 -0.0000  0.0002
                                           -0.0000  0.0001 -0.0000 -0.0002  0.0000
                                           -0.0000 -0.0000  0.0000  0.0000  0.0000
    18. (0.99861) CR ( 1) C   3           s(100.00%)p 0.00(  0.00%)
                                            1.0000 -0.0000  0.0000 -0.0000 -0.0001
                                            0.0000 -0.0002 -0.0000  0.0001  0.0000
                                           -0.0000  0.0000  0.0000 -0.0000 -0.0000
    19. (0.99941) CR ( 1) C   4           s(100.00%)p 0.00(  0.00%)
                                            1.0000  0.0008 -0.0000 -0.0000  0.0015
                                           -0.0001 -0.0009  0.0001  0.0004 -0.0001
                                            0.0000  0.0001 -0.0000 -0.0000 -0.0000
    20. (0.99956) CR ( 1) C   5           s(100.00%)p 0.00(  0.00%)
                                            1.0000 -0.0000 -0.0000 -0.0000  0.0001
                                            0.0000 -0.0003  0.0000 -0.0001  0.0000
                                           -0.0000  0.0000  0.0000  0.0000  0.0000
    21. (0.99959) CR ( 1) C   7           s(100.00%)p 0.00(  0.00%)
                                            1.0000  0.0003 -0.0000  0.0000 -0.0001
                                            0.0000  0.0000  0.0000 -0.0002 -0.0000
                                            0.0000  0.0000  0.0000 -0.0000 -0.0000
    22. (0.99962) CR ( 1) C   9           s(100.00%)p 0.00(  0.00%)
                                            1.0000  0.0001 -0.0000 -0.0000  0.0001
                                            0.0000 -0.0001  0.0000 -0.0001 -0.0000
                                           -0.0000  0.0000 -0.0000 -0.0000 -0.0000
    23. (0.99965) CR ( 1) C  11           s(100.00%)p 0.00(  0.00%)
                                            1.0000 -0.0000  0.0000 -0.0000  0.0002
                                           -0.0000 -0.0000  0.0000 -0.0000  0.0000
                                            0.0000 -0.0000 -0.0000  0.0000  0.0000
    24. (0.14560) LP*( 1) C   3           s(  1.96%)p49.49( 97.03%)d 0.52(  1.01%)
                                           -0.0000  0.1360  0.0333 -0.0020 -0.6429
                                            0.0187  0.5390 -0.0455  0.5137 -0.0127
                                            0.0181  0.0843 -0.0446  0.0058 -0.0256
    25. (0.92354) LP ( 1) C   4           s( 26.79%)p 2.73( 73.16%)d 0.00(  0.04%)
                                            0.0008  0.5176 -0.0021  0.0005 -0.4119
                                            0.0266  0.4654 -0.0300 -0.5862  0.0119
                                            0.0003 -0.0139  0.0107  0.0004 -0.0107
    26. (0.00253) RY*( 1) C   1           s(  4.26%)p19.83( 84.51%)d 2.63( 11.23%)
                                           -0.0000 -0.0312  0.2041 -0.0014 -0.0013
                                           -0.5280 -0.0295  0.4094  0.0006  0.6308
                                           -0.0262  0.2190 -0.2277  0.0909 -0.0590
    27. (0.00127) RY*( 2) C   1           s( 26.97%)p 1.66( 44.83%)d 1.05( 28.20%)
                                           -0.0000 -0.0318  0.5173 -0.0336 -0.0291
                                            0.1136 -0.0303 -0.5406  0.0463  0.3731
                                           -0.0152  0.1824  0.4903  0.0814 -0.0386
    28. (0.00076) RY*( 3) C   1           s(  1.75%)p48.12( 84.01%)d 8.15( 14.24%)
                                            0.0000  0.0286  0.1278  0.0179  0.0070
                                            0.6828  0.0088  0.5713 -0.0271  0.2159
                                            0.3094  0.0137  0.1665  0.1274  0.0502
    29. (0.00038) RY*( 4) C   1           s( 46.94%)p 0.84( 39.35%)d 0.29( 13.71%)
                                            0.0000  0.0298  0.6844 -0.0114  0.0099
                                           -0.0881  0.0152  0.1977  0.0069 -0.5884
                                           -0.0757  0.2154 -0.1552  0.2456  0.0237
    30. (0.00020) RY*( 5) C   1           s( 10.29%)p 1.09( 11.23%)d 7.63( 78.48%)
                                           -0.0000 -0.0152  0.2263  0.2268 -0.0045
                                           -0.2939 -0.0006  0.1604  0.0129 -0.0076
                                            0.0627 -0.7241  0.3333 -0.0427  0.3790
    31. (0.00010) RY*( 6) C   1           s(  7.17%)p 2.18( 15.59%)d10.78( 77.24%)
                                           -0.0000 -0.0263  0.2514  0.0882 -0.0005
                                            0.1645  0.0006 -0.3256  0.0113  0.1507
                                            0.4247 -0.1190 -0.6547 -0.2206  0.3171
    32. (0.00005) RY*( 7) C   1           s(  4.55%)p 3.12( 14.19%)d17.86( 81.26%)
    33. (0.00002) RY*( 8) C   1           s(  5.35%)p 0.74(  3.96%)d16.96( 90.69%)
    34. (0.00000) RY*( 9) C   1           s( 92.38%)p 0.00(  0.21%)d 0.08(  7.41%)
    35. (0.00000) RY*(10) C   1           s(  0.71%)p 3.07(  2.18%)d99.99( 97.10%)
    36. (0.00034) RY*( 1) H   2           s( 98.18%)p 0.02(  1.82%)
                                           -0.0020  0.9909 -0.1314 -0.0283 -0.0100
    37. (0.00004) RY*( 2) H   2           s(  1.50%)p65.80( 98.50%)
    38. (0.00000) RY*( 3) H   2           s(  0.22%)p99.99( 99.78%)
    39. (0.00001) RY*( 4) H   2           s(  0.19%)p99.99( 99.81%)
    40. (0.00187) RY*( 1) C   3           s(  5.52%)p14.62( 80.78%)d 2.48( 13.70%)
                                           -0.0000 -0.0052  0.2336 -0.0254  0.0235
                                           -0.2415  0.0116 -0.5132 -0.0464  0.6951
                                           -0.0849  0.2553  0.1934  0.0029 -0.1648
    41. (0.00112) RY*( 2) C   3           s(  3.04%)p21.97( 66.77%)d 9.93( 30.19%)
                                            0.0000  0.0021  0.1706  0.0357  0.0162
                                           -0.4628 -0.0171 -0.3497  0.0219 -0.5746
                                            0.2573  0.0505  0.4567  0.1454  0.0586
    42. (0.00064) RY*( 3) C   3           s(  2.49%)p36.04( 89.72%)d 3.13(  7.80%)
                                            0.0000 -0.0311  0.1526 -0.0252 -0.0262
                                           -0.6170  0.0253  0.6713  0.0364  0.2516
                                            0.2250 -0.0836  0.0730 -0.0948 -0.0776
    43. (0.00026) RY*( 4) C   3           s(  1.35%)p13.45( 18.10%)d59.89( 80.56%)
                                            0.0000  0.0097  0.1151 -0.0099  0.0214
                                            0.2153 -0.0359  0.3639 -0.0049 -0.0199
                                           -0.1480  0.6510  0.2632  0.5378  0.0365
    44. (0.00018) RY*( 5) C   3           s( 72.39%)p 0.02(  1.80%)d 0.36( 25.81%)
                                            0.0000  0.0012  0.8426  0.1179  0.0056
                                            0.0962 -0.0015  0.0506  0.0047 -0.0783
                                           -0.3299 -0.1924 -0.0913 -0.0884  0.3100
    45. (0.00008) RY*( 6) C   3           s(  2.58%)p 5.78( 14.93%)d31.96( 82.49%)
    46. (0.00005) RY*( 7) C   3           s(  0.80%)p18.98( 15.17%)d99.99( 84.03%)
    47. (0.00005) RY*( 8) C   3           s( 10.04%)p 0.91(  9.14%)d 8.05( 80.83%)
    48. (0.00002) RY*( 9) C   3           s(  7.60%)p 0.62(  4.71%)d11.55( 87.70%)
    49. (0.00000) RY*(10) C   3           s( 94.32%)p 0.01(  0.74%)d 0.05(  4.93%)
    50. (0.00186) RY*( 1) C   4           s(  9.63%)p 8.02( 77.23%)d 1.36( 13.13%)
                                            0.0000 -0.0079  0.3098 -0.0170 -0.0003
                                           -0.4124  0.0289 -0.3377  0.0038 -0.6981
                                            0.0074 -0.2575 -0.2214  0.0251 -0.1236
    51. (0.00119) RY*( 2) C   4           s(  0.51%)p99.99( 92.93%)d12.96(  6.56%)
                                           -0.0000 -0.0297  0.0646  0.0014 -0.0333
                                           -0.5650  0.0222  0.7779 -0.0501 -0.0297
                                            0.2420  0.0052  0.0611 -0.0532 -0.0212
    52. (0.00101) RY*( 3) C   4           s(  0.97%)p73.84( 71.53%)d28.39( 27.50%)
                                            0.0000  0.0070  0.0936  0.0296  0.0091
                                           -0.4473 -0.0152 -0.3455 -0.0092  0.6289
                                            0.2611 -0.0349 -0.4284  0.1487 -0.0034
    53. (0.00026) RY*( 4) C   4           s( 14.44%)p 1.51( 21.82%)d 4.41( 63.74%)
                                            0.0000  0.0219  0.3765  0.0470  0.0191
                                            0.3115 -0.0218  0.3272 -0.0056  0.1153
                                           -0.2213 -0.5568 -0.2658  0.4518  0.0607
    54. (0.00018) RY*( 5) C   4           s( 62.44%)p 0.08(  5.28%)d 0.52( 32.28%)
                                            0.0000  0.0006  0.7813  0.1183  0.0055
                                           -0.0848 -0.0016 -0.1024 -0.0024  0.1873
                                           -0.1906  0.2306  0.4372 -0.1497  0.1407
    55. (0.00008) RY*( 6) C   4           s(  1.37%)p 5.27(  7.20%)d66.94( 91.43%)
    56. (0.00005) RY*( 7) C   4           s( 10.27%)p 1.51( 15.46%)d 7.23( 74.27%)
    57. (0.00002) RY*( 8) C   4           s(  0.38%)p13.16(  4.96%)d99.99( 94.66%)
    58. (0.00000) RY*( 9) C   4           s( 99.45%)p 0.00(  0.32%)d 0.00(  0.23%)
    59. (0.00000) RY*(10) C   4           s(  0.74%)p 5.35(  3.94%)d99.99( 95.32%)
    60. (0.00206) RY*( 1) C   5           s( 11.37%)p 6.87( 78.06%)d 0.93( 10.57%)
                                            0.0000 -0.0364  0.3351 -0.0070 -0.0010
                                           -0.4718 -0.0487  0.3328 -0.0038 -0.6670
                                           -0.0225 -0.2693  0.1231  0.1086 -0.0755
    61. (0.00123) RY*( 2) C   5           s( 13.81%)p 3.74( 51.71%)d 2.50( 34.48%)
                                           -0.0000 -0.0252  0.3647 -0.0670 -0.0361
                                            0.0435 -0.0092 -0.6857 -0.0529 -0.2020
                                           -0.1914 -0.1418 -0.5287  0.0751 -0.0538
    62. (0.00082) RY*( 3) C   5           s(  1.40%)p57.95( 80.95%)d12.64( 17.66%)
                                           -0.0000  0.0186  0.1166  0.0058 -0.0019
                                            0.7526  0.0037  0.3579  0.0161 -0.3387
                                            0.2879 -0.0357 -0.2853  0.0820  0.0655
    63. (0.00043) RY*( 4) C   5           s( 43.86%)p 0.93( 40.82%)d 0.35( 15.32%)
                                            0.0000  0.0411  0.6608 -0.0169  0.0059
                                            0.0454  0.0271  0.2662 -0.0059  0.5783
                                           -0.1135 -0.2210  0.0370  0.3001 -0.0073
    64. (0.00021) RY*( 5) C   5           s(  1.32%)p14.07( 18.53%)d60.90( 80.16%)
                                           -0.0000  0.0005  0.0134  0.1139 -0.0069
                                           -0.2585  0.0027  0.3437 -0.0024  0.0149
                                           -0.2780  0.6173 -0.5463  0.1033  0.1847
    65. (0.00016) RY*( 6) C   5           s( 25.37%)p 0.23(  5.84%)d 2.71( 68.80%)
                                            0.0000 -0.0281  0.4557  0.2126  0.0016
                                           -0.0668 -0.0038 -0.2253 -0.0212 -0.0515
                                            0.4647  0.3807  0.2462 -0.2416  0.4562
    66. (0.00005) RY*( 7) C   5           s(  4.70%)p 3.87( 18.22%)d16.39( 77.08%)
    67. (0.00002) RY*( 8) C   5           s(  5.49%)p 0.78(  4.30%)d16.43( 90.21%)
    68. (0.00000) RY*( 9) C   5           s( 92.14%)p 0.00(  0.27%)d 0.08(  7.59%)
    69. (0.00000) RY*(10) C   5           s(  0.96%)p 1.45(  1.39%)d99.99( 97.66%)
    70. (0.00048) RY*( 1) H   6           s( 99.10%)p 0.01(  0.90%)
                                           -0.0020  0.9955 -0.0587 -0.0705 -0.0248
    71. (0.00004) RY*( 2) H   6           s(  0.13%)p99.99( 99.87%)
    72. (0.00001) RY*( 3) H   6           s(  0.59%)p99.99( 99.41%)
    73. (0.00001) RY*( 4) H   6           s(  0.27%)p99.99( 99.73%)
    74. (0.00318) RY*( 1) C   7           s( 32.56%)p 1.79( 58.32%)d 0.28(  9.12%)
                                           -0.0000 -0.0259  0.5693 -0.0289 -0.0104
                                            0.7372  0.0314  0.1639 -0.0192 -0.1068
                                           -0.1057  0.0272 -0.0297 -0.0001  0.2800
    75. (0.00126) RY*( 2) C   7           s(  6.99%)p12.34( 86.20%)d 0.98(  6.82%)
                                           -0.0000 -0.0285  0.2597  0.0403  0.0415
                                           -0.4234  0.0371  0.8243  0.0028  0.0144
                                           -0.0914  0.0140 -0.0036  0.2331  0.0727
    76. (0.00070) RY*( 3) C   7           s(  0.00%)p 1.00( 87.19%)d 0.15( 12.81%)
                                           -0.0000  0.0025 -0.0004  0.0040  0.0077
                                           -0.1094 -0.0018 -0.0370 -0.0024 -0.9266
                                           -0.0143 -0.3363  0.1213  0.0058 -0.0020
    77. (0.00047) RY*( 4) C   7           s( 36.02%)p 0.66( 23.61%)d 1.12( 40.37%)
                                            0.0000  0.0183  0.5943  0.0813  0.0170
                                           -0.4192 -0.0250 -0.2372 -0.0015  0.0568
                                            0.2712 -0.0049  0.0280 -0.5466  0.1750
    78. (0.00018) RY*( 5) C   7           s(  3.80%)p 3.65( 13.87%)d21.67( 82.33%)
                                            0.0000  0.0231  0.1406 -0.1330 -0.0190
                                           -0.2413 -0.0001 -0.2789 -0.0025 -0.0481
                                           -0.8488  0.1958 -0.2213  0.0384  0.1190
    79. (0.00005) RY*( 6) C   7           s( 15.29%)p 0.08(  1.29%)d 5.46( 83.42%)
    80. (0.00002) RY*( 7) C   7           s(  0.02%)p48.38(  0.91%)d99.99( 99.07%)
    81. (0.00003) RY*( 8) C   7           s( 16.38%)p 1.05( 17.27%)d 4.05( 66.35%)
    82. (0.00002) RY*( 9) C   7           s(  0.35%)p31.01( 11.00%)d99.99( 88.65%)
    83. (0.00000) RY*(10) C   7           s( 88.88%)p 0.00(  0.44%)d 0.12( 10.68%)
    84. (0.00035) RY*( 1) H   8           s( 98.94%)p 0.01(  1.06%)
                                           -0.0007  0.9947  0.0065  0.0705  0.0746
    85. (0.00004) RY*( 2) H   8           s(  0.67%)p99.99( 99.33%)
    86. (0.00001) RY*( 3) H   8           s(  0.46%)p99.99( 99.54%)
    87. (0.00001) RY*( 4) H   8           s(  0.02%)p99.99( 99.98%)
    88. (0.00177) RY*( 1) C   9           s( 32.47%)p 1.70( 55.26%)d 0.38( 12.27%)
                                            0.0000 -0.0392  0.5677 -0.0300  0.0224
                                            0.5226 -0.0342 -0.5259 -0.0006 -0.0343
                                           -0.0795  0.0008 -0.0233 -0.0190  0.3399
    89. (0.00103) RY*( 2) C   9           s(  2.34%)p31.54( 73.88%)d10.15( 23.78%)
                                           -0.0000  0.0118  0.1514  0.0187 -0.0298
                                            0.4634  0.0286  0.7204  0.0011 -0.0574
                                           -0.3118 -0.0174 -0.0069 -0.3701  0.0572
    90. (0.00076) RY*( 3) C   9           s(  0.86%)p99.99( 91.08%)d 9.42(  8.06%)
                                            0.0000  0.0029  0.0924  0.0042  0.0006
                                           -0.0067  0.0014  0.0448 -0.0045  0.9533
                                           -0.0145  0.2637  0.0972 -0.0294  0.0233
    91. (0.00061) RY*( 4) C   9           s( 39.56%)p 1.28( 50.50%)d 0.25(  9.93%)
                                            0.0000  0.0286  0.6277  0.0286  0.0251
                                           -0.6959  0.0239  0.1185 -0.0010 -0.0741
                                           -0.2420 -0.0293 -0.0078 -0.1432  0.1391
    92. (0.00017) RY*( 5) C   9           s( 18.05%)p 0.30(  5.49%)d 4.24( 76.45%)
                                            0.0000 -0.0114  0.3623  0.2216  0.0161
                                            0.1516 -0.0075  0.1773 -0.0005 -0.0142
                                           -0.0907 -0.0102  0.0634  0.6887 -0.5272
    93. (0.00011) RY*( 6) C   9           s(  4.82%)p 2.06(  9.91%)d17.71( 85.28%)
                                           -0.0000  0.0187  0.2158 -0.0350 -0.0137
                                            0.0171 -0.0095  0.3055 -0.0004 -0.0717
                                            0.7710  0.0118  0.4034  0.1021  0.2916
    94. (0.00008) RY*( 7) C   9           s(  3.96%)p 1.04(  4.12%)d23.24( 91.93%)
    95. (0.00007) RY*( 8) C   9           s(  3.13%)p 2.02(  6.34%)d28.88( 90.52%)
    96. (0.00002) RY*( 9) C   9           s(  1.58%)p 2.02(  3.19%)d60.41( 95.24%)
    97. (0.00000) RY*(10) C   9           s( 93.53%)p 0.00(  0.41%)d 0.06(  6.06%)
    98. (0.00041) RY*( 1) H  10           s( 99.04%)p 0.01(  0.96%)
                                           -0.0001  0.9952  0.0235 -0.0773 -0.0557
    99. (0.00004) RY*( 2) H  10           s(  0.35%)p99.99( 99.65%)
   100. (0.00001) RY*( 3) H  10           s(  0.65%)p99.99( 99.35%)
   101. (0.00001) RY*( 4) H  10           s(  0.06%)p99.99( 99.94%)
   102. (0.00143) RY*( 1) C  11           s(  8.32%)p 9.80( 81.59%)d 1.21( 10.09%)
                                            0.0000 -0.0146  0.2870 -0.0256  0.0001
                                            0.6578  0.0005 -0.0123  0.0267  0.6183
                                            0.0141 -0.2814  0.0282 -0.1397 -0.0346
   103. (0.00115) RY*( 2) C  11           s(  4.36%)p19.07( 83.22%)d 2.85( 12.42%)
                                            0.0000 -0.0139  0.2064 -0.0291  0.0017
                                            0.6245 -0.0011  0.0416 -0.0274 -0.6630
                                            0.0074  0.3028  0.0838 -0.1521 -0.0482
   104. (0.00092) RY*( 3) C  11           s(  1.02%)p96.50( 98.52%)d 0.45(  0.46%)
                                           -0.0000  0.0007  0.1010  0.0028 -0.0025
                                           -0.0683 -0.0225  0.9897  0.0014  0.0246
                                            0.0510 -0.0278  0.0065 -0.0326  0.0094
   105. (0.00019) RY*( 4) C  11           s( 53.35%)p 0.16(  8.62%)d 0.71( 38.03%)
                                           -0.0000  0.0069  0.7227  0.1057 -0.0124
                                           -0.2682  0.0045 -0.0961  0.0015 -0.0696
                                            0.0911 -0.1037  0.5554  0.2084  0.0968
   106. (0.00010) RY*( 5) C  11           s( 30.43%)p 0.08(  2.33%)d 2.21( 67.24%)
   107. (0.00003) RY*( 6) C  11           s(  0.46%)p36.32( 16.87%)d99.99( 82.66%)
   108. (0.00002) RY*( 7) C  11           s(  1.05%)p 0.36(  0.38%)d94.02( 98.57%)
   109. (0.00003) RY*( 8) C  11           s(  1.01%)p 5.78(  5.84%)d92.20( 93.15%)
   110. (0.00000) RY*( 9) C  11           s(  0.97%)p 2.46(  2.40%)d99.10( 96.62%)
   111. (0.00000) RY*(10) C  11           s( 99.07%)p 0.01(  0.60%)d 0.00(  0.33%)
   112. (0.00058) RY*( 1) H  12           s( 99.01%)p 0.01(  0.99%)
                                            0.0003  0.9950 -0.0035  0.0025 -0.0993
   113. (0.00003) RY*( 2) H  12           s(  0.00%)p 1.00(100.00%)
   114. (0.00001) RY*( 3) H  12           s(  0.03%)p99.99( 99.97%)
   115. (0.00001) RY*( 4) H  12           s(  1.05%)p94.39( 98.95%)
   116. (0.00052) RY*( 1) H  13           s( 98.89%)p 0.01(  1.11%)
                                            0.0006  0.9944 -0.0031 -0.0125  0.1046
   117. (0.00003) RY*( 2) H  13           s(  0.01%)p 1.00( 99.99%)
   118. (0.00001) RY*( 3) H  13           s(  0.03%)p99.99( 99.97%)
   119. (0.00001) RY*( 4) H  13           s(  1.16%)p85.00( 98.84%)
   120. (0.01232) BD*( 1) C   1 - H   2  
                ( 36.67%)   0.6055* C   1 s( 32.54%)p 2.07( 67.40%)d 0.00(  0.06%)
                                            0.0000 -0.5701  0.0206  0.0008  0.3287
                                           -0.0005  0.5011 -0.0168 -0.5608  0.0028
                                           -0.0094  0.0092  0.0196  0.0051 -0.0025
                ( 63.33%)  -0.7958* H   2 s( 99.91%)p 0.00(  0.09%)
                                           -0.9995 -0.0039 -0.0118 -0.0179  0.0212
   121. (0.00908) BD*( 1) C   1 - C   3  
                ( 47.80%)   0.6914* C   1 s( 25.14%)p 2.97( 74.77%)d 0.00(  0.09%)
                                            0.0002 -0.5012 -0.0134 -0.0013  0.0738
                                            0.0256 -0.8369  0.0137 -0.1962 -0.0505
                                           -0.0008  0.0009 -0.0031  0.0251  0.0154
                ( 52.20%)  -0.7225* C   3 s( 37.38%)p 1.67( 62.33%)d 0.01(  0.29%)
                                            0.0002 -0.6113 -0.0068  0.0010  0.1298
                                            0.0134  0.6770  0.0040 -0.3836 -0.0288
                                            0.0007 -0.0093  0.0076  0.0459  0.0253
   122. (0.01003) BD*( 1) C   1 - C   5  
                ( 49.64%)   0.7045* C   1 s( 21.81%)p 3.58( 78.03%)d 0.01(  0.16%)
                                            0.0003 -0.4667 -0.0164 -0.0000  0.3586
                                            0.0266  0.1267  0.0395  0.7957 -0.0183
                                            0.0001 -0.0084 -0.0073 -0.0017 -0.0378
                ( 50.36%)  -0.7097* C   5 s( 20.80%)p 3.80( 79.04%)d 0.01(  0.16%)
                                           -0.0001 -0.4558 -0.0159  0.0006  0.3672
                                            0.0252  0.1359  0.0399 -0.7967  0.0151
                                            0.0015  0.0087  0.0083 -0.0010 -0.0382
   123. (0.01337) BD*( 1) C   1 - C   9  
                ( 48.82%)   0.6987* C   1 s( 20.14%)p 3.96( 79.73%)d 0.01(  0.14%)
                                            0.0004 -0.4486 -0.0126  0.0007 -0.8689
                                            0.0087  0.1717  0.0417  0.0983 -0.0356
                                            0.0062  0.0252  0.0007 -0.0251  0.0079
                ( 51.18%)  -0.7154* C   9 s( 19.94%)p 4.01( 79.91%)d 0.01(  0.14%)
                                           -0.0001 -0.4463 -0.0145  0.0007  0.5281
                                           -0.0089 -0.1011  0.0387 -0.7130 -0.0102
                                            0.0130  0.0291 -0.0086 -0.0189  0.0004
   124. (0.00686) BD*( 1) C   3 - C   4  
                ( 53.25%)   0.7297* C   3 s( 28.37%)p 2.51( 71.30%)d 0.01(  0.32%)
                                           -0.0001 -0.5326  0.0057 -0.0010  0.3758
                                            0.0359 -0.1298 -0.0227  0.7436  0.0171
                                           -0.0141 -0.0091  0.0020  0.0029 -0.0542
                ( 46.75%)  -0.6838* C   4 s( 26.23%)p 2.80( 73.56%)d 0.01(  0.21%)
                                            0.0001 -0.5122  0.0028 -0.0022  0.3484
                                            0.0351 -0.1035 -0.0275 -0.7755 -0.0023
                                           -0.0011  0.0028  0.0012 -0.0005 -0.0460
   125. (0.01444) BD*( 1) C   3 - C   7  
                ( 53.16%)   0.7291* C   3 s( 32.17%)p 2.10( 67.49%)d 0.01(  0.35%)
                                            0.0001  0.5671  0.0082 -0.0011  0.6487
                                           -0.0006  0.4774  0.0131  0.1610  0.0065
                                            0.0296 -0.0224 -0.0241  0.0353 -0.0157
                ( 46.84%)  -0.6844* C   7 s( 18.63%)p 4.36( 81.27%)d 0.01(  0.10%)
                                           -0.0000  0.4311  0.0207  0.0011 -0.5059
                                            0.0069 -0.1346  0.0386  0.7329  0.0007
                                            0.0078 -0.0253 -0.0099  0.0099  0.0083
   126. (0.00668) BD*( 1) C   4 - C   5  
                ( 50.81%)   0.7128* C   4 s( 26.71%)p 2.73( 73.04%)d 0.01(  0.25%)
                                           -0.0011  0.5168 -0.0008 -0.0007  0.0267
                                           -0.0241 -0.8243  0.0120 -0.2197 -0.0337
                                           -0.0093  0.0156 -0.0126 -0.0419 -0.0159
                ( 49.19%)  -0.7014* C   5 s( 24.82%)p 3.02( 75.08%)d 0.00(  0.10%)
                                            0.0003  0.4982  0.0058  0.0017 -0.0461
                                           -0.0358  0.8465 -0.0041 -0.1637 -0.0636
                                            0.0054  0.0007  0.0070 -0.0268 -0.0149
   127. (0.01507) BD*( 1) C   4 - C   7  
                ( 50.29%)   0.7092* C   4 s( 20.08%)p 3.96( 79.57%)d 0.02(  0.36%)
                                           -0.0013  0.4480 -0.0041 -0.0004  0.8388
                                           -0.0171  0.2986  0.0300  0.0397 -0.0156
                                            0.0184  0.0501 -0.0001  0.0265 -0.0037
                ( 49.71%)  -0.7050* C   7 s( 20.40%)p 3.90( 79.50%)d 0.01(  0.10%)
                                           -0.0004  0.4516  0.0018  0.0022 -0.5396
                                           -0.0113 -0.2054  0.0475 -0.6776 -0.0092
                                            0.0174  0.0240  0.0106  0.0076 -0.0012
   128. (0.01383) BD*( 1) C   5 - H   6  
                ( 36.66%)   0.6055* C   5 s( 34.01%)p 1.94( 65.93%)d 0.00(  0.06%)
                                           -0.0001  0.5828 -0.0202 -0.0005 -0.3378
                                            0.0002 -0.4713  0.0148 -0.5682  0.0017
                                            0.0103  0.0095  0.0192 -0.0054  0.0031
                ( 63.34%)  -0.7959* H   6 s( 99.91%)p 0.00(  0.09%)
                                            0.9995  0.0046  0.0109  0.0193  0.0207
   129. (0.01611) BD*( 1) C   5 - C   9  
                ( 50.43%)   0.7102* C   5 s( 19.95%)p 4.00( 79.89%)d 0.01(  0.15%)
                                           -0.0001  0.4465  0.0146 -0.0013  0.8635
                                           -0.0032 -0.1972 -0.0464  0.1062 -0.0309
                                           -0.0096  0.0256 -0.0043  0.0263 -0.0084
                ( 49.57%)  -0.7040* C   9 s( 20.91%)p 3.77( 78.94%)d 0.01(  0.14%)
                                           -0.0001  0.4571  0.0138 -0.0005 -0.5390
                                            0.0094  0.0897 -0.0355 -0.6996 -0.0111
                                           -0.0104  0.0295 -0.0073  0.0203  0.0004
   130. (0.00959) BD*( 1) C   7 - H   8  
                ( 36.38%)   0.6031* C   7 s( 31.83%)p 2.14( 68.10%)d 0.00(  0.07%)
                                            0.0002 -0.5641  0.0102  0.0017 -0.2140
                                           -0.0055 -0.7960  0.0128  0.0367 -0.0017
                                           -0.0088  0.0006  0.0003  0.0207  0.0139
                ( 63.62%)  -0.7977* H   8 s( 99.91%)p 0.00(  0.09%)
                                           -0.9995 -0.0030  0.0069  0.0297  0.0022
   131. (0.00995) BD*( 1) C   7 - C  11  
                ( 49.71%)   0.7051* C   7 s( 28.85%)p 2.46( 71.04%)d 0.00(  0.11%)
                                            0.0001 -0.5371 -0.0020  0.0004 -0.6354
                                           -0.0463  0.5504 -0.0347 -0.0198 -0.0009
                                            0.0262 -0.0005  0.0018  0.0049  0.0198
                ( 50.29%)  -0.7092* C  11 s( 25.46%)p 2.92( 74.43%)d 0.00(  0.12%)
                                           -0.0001 -0.5045  0.0054 -0.0003  0.5075
                                           -0.0125 -0.6973 -0.0172 -0.0056  0.0008
                                            0.0290  0.0009 -0.0012  0.0029  0.0174
   132. (0.00738) BD*( 1) C   9 - H  10  
                ( 37.26%)   0.6104* C   9 s( 29.41%)p 2.40( 70.52%)d 0.00(  0.08%)
                                           -0.0001  0.5422 -0.0089 -0.0004  0.3187
                                            0.0081 -0.7767  0.0165  0.0079 -0.0011
                                           -0.0136  0.0003 -0.0001 -0.0201 -0.0133
                ( 62.74%)  -0.7921* H  10 s( 99.91%)p 0.00(  0.09%)
                                            0.9995  0.0026 -0.0108  0.0281  0.0006
   133. (0.00882) BD*( 1) C   9 - C  11  
                ( 49.24%)   0.7017* C   9 s( 29.44%)p 2.39( 70.45%)d 0.00(  0.10%)
                                            0.0000 -0.5426  0.0036 -0.0011 -0.5708
                                           -0.0451 -0.6129  0.0303  0.0052  0.0003
                                           -0.0249 -0.0000  0.0004  0.0090  0.0183
                ( 50.76%)  -0.7125* C  11 s( 25.60%)p 2.90( 74.29%)d 0.00(  0.12%)
                                           -0.0001 -0.5059  0.0068 -0.0002  0.4807
                                           -0.0119  0.7151  0.0178 -0.0001 -0.0000
                                           -0.0287  0.0000 -0.0004  0.0048  0.0175
   134. (0.00658) BD*( 1) C  11 - H  12  
                ( 38.21%)   0.6182* C  11 s( 24.59%)p 3.06( 75.32%)d 0.00(  0.09%)
                                            0.0001 -0.4959 -0.0043  0.0001 -0.5023
                                           -0.0123 -0.0127 -0.0016  0.7072 -0.0188
                                           -0.0003  0.0245  0.0008 -0.0082 -0.0167
                ( 61.79%)  -0.7860* H  12 s( 99.91%)p 0.00(  0.09%)
                                           -0.9995 -0.0021  0.0168  0.0004 -0.0249
   135. (0.00622) BD*( 1) C  11 - H  13  
                ( 38.28%)   0.6187* C  11 s( 24.30%)p 3.11( 75.60%)d 0.00(  0.10%)
                                            0.0001 -0.4930 -0.0037  0.0002 -0.5075
                                           -0.0111 -0.0074 -0.0017 -0.7056  0.0183
                                           -0.0003 -0.0248 -0.0004 -0.0084 -0.0166
                ( 61.72%)  -0.7856* H  13 s( 99.91%)p 0.00(  0.09%)
                                           -0.9995 -0.0020  0.0165  0.0006  0.0251


 NHO Directionality and "Bond Bending" (deviations from line of nuclear centers)

         [Thresholds for printing:  angular deviation  >  1.0 degree]
                                    hybrid p-character > 25.0%
                                    orbital occupancy  >  0.10e

                                Line of Centers        Hybrid 1              Hybrid 2
                                ---------------  -------------------   ------------------
                NBO               Theta   Phi    Theta   Phi    Dev    Theta   Phi    Dev
 ========================================================================================
     1. BD (   1) C   1 - H   2    46.5  237.8    46.4  235.9   1.4      --     --    --
     2. BD (   1) C   1 - C   3    92.7   90.0    73.4   96.9  20.4     59.3  258.1  30.1
     3. BD (   1) C   1 - C   5   180.0    0.0   151.6  203.3  28.4     28.8  204.1  28.8
     4. BD (   1) C   1 - C   9   119.3  348.5    94.0  346.1  25.4     35.9  173.2  25.0
     5. BD (   1) C   3 - C   4   180.0    0.0   150.0  159.7  30.0     27.5  161.1  27.5
     6. BD (   1) C   3 - C   7   116.6   22.9    78.4   37.1  40.7     34.7  190.9  29.9
     7. BD (   1) C   4 - C   5    92.7  270.0   107.3  270.2  14.6    105.0   95.6  18.6
     8. BD (   1) C   4 - C   7    63.4   22.9    88.4   21.8  25.1    140.2  196.0  24.1
     9. BD (   1) C   5 - H   6   133.5  237.8   134.9  233.5   3.4      --     --    --
    10. BD (   1) C   5 - C   9    60.7  348.5    85.2  344.2  24.8    143.2  174.2  24.2
    11. BD (   1) C   7 - H   8    90.0   75.8    92.5   74.3   2.9      --     --    --
    12. BD (   1) C   7 - C  11    90.0  312.2    88.6  322.9  10.8     89.7  124.7   7.5
    13. BD (   1) C   9 - H  10    90.0  291.5    89.5  293.3   1.8      --     --    --
    14. BD (   1) C   9 - C  11    90.0   51.2    90.4   43.4   7.8     90.0  237.4   6.2
    15. BD (   1) C  11 - H  12   144.4    1.3   143.2    1.6   1.2      --     --    --
    16. BD (   1) C  11 - H  13    35.6    1.3    37.0    1.0   1.4      --     --    --
    24. LP*(   1) C   3             --     --     57.8  141.7   --       --     --    --
    25. LP (   1) C   4             --     --    134.6  131.5   --       --     --    --


 Second Order Perturbation Theory Analysis of Fock Matrix in NBO Basis

     Threshold for printing:   0.25 kcal/mol
                                                                              E(2)  E(j)-E(i) F(i,j)
         Donor NBO (i)                     Acceptor NBO (j)                 kcal/mol   a.u.    a.u. 
 ===================================================================================================

 within unit  1
   1. BD (   1) C   1 - H   2        /123. BD*(   1) C   1 - C   9            0.52    1.28    0.033
   1. BD (   1) C   1 - H   2        /125. BD*(   1) C   3 - C   7            0.33    1.28    0.026
   1. BD (   1) C   1 - H   2        /133. BD*(   1) C   9 - C  11            0.48    1.37    0.032
   2. BD (   1) C   1 - C   3        / 24. LP*(   1) C   3                    0.86    0.89    0.038
   2. BD (   1) C   1 - C   3        / 50. RY*(   1) C   4                    0.45    1.86    0.037
   2. BD (   1) C   1 - C   3        / 74. RY*(   1) C   7                    0.38    2.01    0.035
   2. BD (   1) C   1 - C   3        / 75. RY*(   2) C   7                    0.42    2.12    0.038
   2. BD (   1) C   1 - C   3        / 89. RY*(   2) C   9                    0.43    2.23    0.039
   2. BD (   1) C   1 - C   3        /120. BD*(   1) C   1 - H   2            0.38    1.51    0.030
   2. BD (   1) C   1 - C   3        /128. BD*(   1) C   5 - H   6            2.33    1.51    0.075
   2. BD (   1) C   1 - C   3        /130. BD*(   1) C   7 - H   8            0.38    1.52    0.030
   2. BD (   1) C   1 - C   3        /132. BD*(   1) C   9 - H  10            1.13    1.51    0.052
   3. BD (   1) C   1 - C   5        / 24. LP*(   1) C   3                    3.71    0.85    0.076
   3. BD (   1) C   1 - C   5        / 88. RY*(   1) C   9                    0.97    2.15    0.058
   3. BD (   1) C   1 - C   5        /120. BD*(   1) C   1 - H   2            0.75    1.47    0.042
   3. BD (   1) C   1 - C   5        /123. BD*(   1) C   1 - C   9            3.47    1.26    0.084
   3. BD (   1) C   1 - C   5        /125. BD*(   1) C   3 - C   7            1.69    1.26    0.059
   3. BD (   1) C   1 - C   5        /127. BD*(   1) C   4 - C   7            0.77    1.29    0.040
   3. BD (   1) C   1 - C   5        /128. BD*(   1) C   5 - H   6            0.79    1.47    0.043
   3. BD (   1) C   1 - C   5        /129. BD*(   1) C   5 - C   9            2.92    1.26    0.077
   3. BD (   1) C   1 - C   5        /132. BD*(   1) C   9 - H  10            1.01    1.47    0.049
   3. BD (   1) C   1 - C   5        /133. BD*(   1) C   9 - C  11            3.66    1.34    0.089
   4. BD (   1) C   1 - C   9        / 24. LP*(   1) C   3                    7.96    0.83    0.109
   4. BD (   1) C   1 - C   9        / 60. RY*(   1) C   5                    0.81    1.87    0.050
   4. BD (   1) C   1 - C   9        /103. RY*(   2) C  11                    0.36    1.90    0.034
   4. BD (   1) C   1 - C   9        /104. RY*(   3) C  11                    0.33    1.54    0.029
   4. BD (   1) C   1 - C   9        /120. BD*(   1) C   1 - H   2            0.44    1.45    0.032
   4. BD (   1) C   1 - C   9        /122. BD*(   1) C   1 - C   5            3.37    1.27    0.083
   4. BD (   1) C   1 - C   9        /128. BD*(   1) C   5 - H   6            5.77    1.45    0.116
   4. BD (   1) C   1 - C   9        /129. BD*(   1) C   5 - C   9            3.05    1.24    0.078
   4. BD (   1) C   1 - C   9        /132. BD*(   1) C   9 - H  10            0.28    1.45    0.026
   4. BD (   1) C   1 - C   9        /133. BD*(   1) C   9 - C  11            0.27    1.32    0.024
   4. BD (   1) C   1 - C   9        /134. BD*(   1) C  11 - H  12            1.42    1.41    0.057
   5. BD (   1) C   3 - C   4        / 24. LP*(   1) C   3                    3.31    0.95    0.076
   5. BD (   1) C   3 - C   4        / 27. RY*(   2) C   1                    0.32    2.71    0.037
   5. BD (   1) C   3 - C   4        / 60. RY*(   1) C   5                    0.27    1.99    0.029
   5. BD (   1) C   3 - C   4        / 74. RY*(   1) C   7                    0.96    2.06    0.056
   5. BD (   1) C   3 - C   4        / 77. RY*(   4) C   7                    0.31    2.54    0.036
   5. BD (   1) C   3 - C   4        / 88. RY*(   1) C   9                    0.25    2.25    0.030
   5. BD (   1) C   3 - C   4        /120. BD*(   1) C   1 - H   2            1.64    1.57    0.064
   5. BD (   1) C   3 - C   4        /125. BD*(   1) C   3 - C   7            1.95    1.36    0.065
   5. BD (   1) C   3 - C   4        /126. BD*(   1) C   4 - C   5            0.36    1.44    0.029
   5. BD (   1) C   3 - C   4        /127. BD*(   1) C   4 - C   7            4.20    1.39    0.097
   5. BD (   1) C   3 - C   4        /128. BD*(   1) C   5 - H   6            1.77    1.57    0.067
   5. BD (   1) C   3 - C   4        /130. BD*(   1) C   7 - H   8            1.70    1.58    0.066
   5. BD (   1) C   3 - C   4        /131. BD*(   1) C   7 - C  11            2.49    1.44    0.076
   6. BD (   1) C   3 - C   7        / 24. LP*(   1) C   3                    2.70    0.82    0.064
   6. BD (   1) C   3 - C   7        / 26. RY*(   1) C   1                    0.75    1.76    0.046
   6. BD (   1) C   3 - C   7        / 50. RY*(   1) C   4                    0.44    1.78    0.036
   6. BD (   1) C   3 - C   7        / 52. RY*(   3) C   4                    0.39    1.86    0.034
   6. BD (   1) C   3 - C   7        /103. RY*(   2) C  11                    0.30    1.88    0.030
   6. BD (   1) C   3 - C   7        /124. BD*(   1) C   3 - C   4            1.90    1.47    0.067
   6. BD (   1) C   3 - C   7        /126. BD*(   1) C   4 - C   5            1.10    1.30    0.048
   6. BD (   1) C   3 - C   7        /127. BD*(   1) C   4 - C   7            2.36    1.25    0.069
   6. BD (   1) C   3 - C   7        /130. BD*(   1) C   7 - H   8            0.39    1.45    0.030
   6. BD (   1) C   3 - C   7        /134. BD*(   1) C  11 - H  12            1.86    1.40    0.065
   7. BD (   1) C   4 - C   5        / 24. LP*(   1) C   3                   11.96    0.89    0.138
   7. BD (   1) C   4 - C   5        / 26. RY*(   1) C   1                    0.28    1.84    0.029
   7. BD (   1) C   4 - C   5        / 40. RY*(   1) C   3                    0.35    1.85    0.032
   7. BD (   1) C   4 - C   5        / 75. RY*(   2) C   7                    0.50    2.12    0.042
   7. BD (   1) C   4 - C   5        / 89. RY*(   2) C   9                    0.43    2.23    0.040
   7. BD (   1) C   4 - C   5        /120. BD*(   1) C   1 - H   2            3.24    1.51    0.089
   7. BD (   1) C   4 - C   5        /124. BD*(   1) C   3 - C   4            0.69    1.55    0.042
   7. BD (   1) C   4 - C   5        /125. BD*(   1) C   3 - C   7            0.54    1.31    0.034
   7. BD (   1) C   4 - C   5        /128. BD*(   1) C   5 - H   6            0.52    1.51    0.036
   7. BD (   1) C   4 - C   5        /130. BD*(   1) C   7 - H   8            0.92    1.52    0.048
   7. BD (   1) C   4 - C   5        /132. BD*(   1) C   9 - H  10            1.52    1.52    0.061
   8. BD (   1) C   4 - C   7        / 24. LP*(   1) C   3                   35.24    0.82    0.224
   8. BD (   1) C   4 - C   7        / 40. RY*(   1) C   3                    0.53    1.78    0.040
   8. BD (   1) C   4 - C   7        / 41. RY*(   2) C   3                    0.25    1.96    0.029
   8. BD (   1) C   4 - C   7        / 50. RY*(   1) C   4                    0.35    1.79    0.033
   8. BD (   1) C   4 - C   7        / 60. RY*(   1) C   5                    0.46    1.86    0.038
   8. BD (   1) C   4 - C   7        /102. RY*(   1) C  11                    0.36    1.85    0.034
   8. BD (   1) C   4 - C   7        /104. RY*(   3) C  11                    0.30    1.53    0.028
   8. BD (   1) C   4 - C   7        /121. BD*(   1) C   1 - C   3            2.24    1.30    0.070
   8. BD (   1) C   4 - C   7        /124. BD*(   1) C   3 - C   4            4.01    1.48    0.100
   8. BD (   1) C   4 - C   7        /125. BD*(   1) C   3 - C   7            3.23    1.24    0.082
   8. BD (   1) C   4 - C   7        /128. BD*(   1) C   5 - H   6            0.65    1.44    0.040
   8. BD (   1) C   4 - C   7        /129. BD*(   1) C   5 - C   9            0.51    1.24    0.032
   8. BD (   1) C   4 - C   7        /130. BD*(   1) C   7 - H   8            0.47    1.45    0.034
   8. BD (   1) C   4 - C   7        /135. BD*(   1) C  11 - H  13            1.91    1.40    0.067
   9. BD (   1) C   5 - H   6        /126. BD*(   1) C   4 - C   5            0.32    1.36    0.026
   9. BD (   1) C   5 - H   6        /127. BD*(   1) C   4 - C   7            0.40    1.31    0.029
   9. BD (   1) C   5 - H   6        /129. BD*(   1) C   5 - C   9            0.32    1.29    0.026
   9. BD (   1) C   5 - H   6        /133. BD*(   1) C   9 - C  11            0.41    1.37    0.030
  10. BD (   1) C   5 - C   9        / 26. RY*(   1) C   1                    0.84    1.79    0.050
  10. BD (   1) C   5 - C   9        / 29. RY*(   4) C   1                    0.26    1.92    0.029
  10. BD (   1) C   5 - C   9        / 50. RY*(   1) C   4                    0.30    1.81    0.030
  10. BD (   1) C   5 - C   9        /102. RY*(   1) C  11                    0.34    1.87    0.032
  10. BD (   1) C   5 - C   9        /104. RY*(   3) C  11                    0.32    1.55    0.028
  10. BD (   1) C   5 - C   9        /120. BD*(   1) C   1 - H   2            5.38    1.46    0.113
  10. BD (   1) C   5 - C   9        /122. BD*(   1) C   1 - C   5            3.59    1.28    0.086
  10. BD (   1) C   5 - C   9        /123. BD*(   1) C   1 - C   9            3.55    1.25    0.085
  10. BD (   1) C   5 - C   9        /127. BD*(   1) C   4 - C   7            0.47    1.28    0.031
  10. BD (   1) C   5 - C   9        /128. BD*(   1) C   5 - H   6            0.44    1.46    0.032
  10. BD (   1) C   5 - C   9        /132. BD*(   1) C   9 - H  10            0.30    1.46    0.027
  10. BD (   1) C   5 - C   9        /135. BD*(   1) C  11 - H  13            1.41    1.42    0.057
  11. BD (   1) C   7 - H   8        / 42. RY*(   3) C   3                    0.29    1.76    0.029
  11. BD (   1) C   7 - H   8        /121. BD*(   1) C   1 - C   3            0.88    1.34    0.043
  11. BD (   1) C   7 - H   8        /126. BD*(   1) C   4 - C   5            0.97    1.35    0.046
  11. BD (   1) C   7 - H   8        /127. BD*(   1) C   4 - C   7            0.34    1.30    0.027
  11. BD (   1) C   7 - H   8        /131. BD*(   1) C   7 - C  11            0.29    1.36    0.025
  11. BD (   1) C   7 - H   8        /133. BD*(   1) C   9 - C  11            0.60    1.36    0.036
  12. BD (   1) C   7 - C  11        / 24. LP*(   1) C   3                    3.58    0.94    0.079
  12. BD (   1) C   7 - C  11        / 40. RY*(   1) C   3                    0.59    1.89    0.042
  12. BD (   1) C   7 - C  11        / 50. RY*(   1) C   4                    0.32    1.91    0.031
  12. BD (   1) C   7 - C  11        / 51. RY*(   2) C   4                    0.40    1.71    0.033
  12. BD (   1) C   7 - C  11        / 88. RY*(   1) C   9                    0.45    2.24    0.040
  12. BD (   1) C   7 - C  11        /130. BD*(   1) C   7 - H   8            0.58    1.57    0.038
  12. BD (   1) C   7 - C  11        /132. BD*(   1) C   9 - H  10            2.00    1.56    0.070
  12. BD (   1) C   7 - C  11        /133. BD*(   1) C   9 - C  11            0.35    1.43    0.028
  12. BD (   1) C   7 - C  11        /134. BD*(   1) C  11 - H  12            0.31    1.52    0.027
  12. BD (   1) C   7 - C  11        /135. BD*(   1) C  11 - H  13            0.32    1.52    0.028
  13. BD (   1) C   9 - H  10        /121. BD*(   1) C   1 - C   3            0.90    1.33    0.044
  13. BD (   1) C   9 - H  10        /123. BD*(   1) C   1 - C   9            0.26    1.26    0.023
  13. BD (   1) C   9 - H  10        /126. BD*(   1) C   4 - C   5            0.75    1.34    0.040
  13. BD (   1) C   9 - H  10        /131. BD*(   1) C   7 - C  11            0.82    1.35    0.042
  14. BD (   1) C   9 - C  11        / 26. RY*(   1) C   1                    0.28    1.89    0.029
  14. BD (   1) C   9 - C  11        / 74. RY*(   1) C   7                    0.44    2.05    0.038
  14. BD (   1) C   9 - C  11        /120. BD*(   1) C   1 - H   2            0.47    1.56    0.034
  14. BD (   1) C   9 - C  11        /128. BD*(   1) C   5 - H   6            0.46    1.56    0.034
  14. BD (   1) C   9 - C  11        /130. BD*(   1) C   7 - H   8            2.29    1.57    0.076
  14. BD (   1) C   9 - C  11        /131. BD*(   1) C   7 - C  11            0.44    1.43    0.032
  14. BD (   1) C   9 - C  11        /132. BD*(   1) C   9 - H  10            0.47    1.56    0.034
  14. BD (   1) C   9 - C  11        /134. BD*(   1) C  11 - H  12            0.28    1.52    0.026
  14. BD (   1) C   9 - C  11        /135. BD*(   1) C  11 - H  13            0.31    1.52    0.027
  15. BD (   1) C  11 - H  12        / 76. RY*(   3) C   7                    0.44    1.72    0.035
  15. BD (   1) C  11 - H  12        / 90. RY*(   3) C   9                    0.52    1.66    0.037
  15. BD (   1) C  11 - H  12        /123. BD*(   1) C   1 - C   9            2.00    1.23    0.063
  15. BD (   1) C  11 - H  12        /125. BD*(   1) C   3 - C   7            1.77    1.23    0.059
  16. BD (   1) C  11 - H  13        / 76. RY*(   3) C   7                    0.44    1.72    0.035
  16. BD (   1) C  11 - H  13        / 90. RY*(   3) C   9                    0.44    1.66    0.034
  16. BD (   1) C  11 - H  13        /127. BD*(   1) C   4 - C   7            1.45    1.26    0.054
  16. BD (   1) C  11 - H  13        /129. BD*(   1) C   5 - C   9            2.04    1.23    0.064
  17. CR (   1) C   1                / 24. LP*(   1) C   3                    1.25   11.25    0.162
  17. CR (   1) C   1                / 36. RY*(   1) H   2                    0.29   11.82    0.074
  17. CR (   1) C   1                / 60. RY*(   1) C   5                    0.27   12.29    0.073
  17. CR (   1) C   1                /122. BD*(   1) C   1 - C   5            0.30   11.69    0.075
  17. CR (   1) C   1                /123. BD*(   1) C   1 - C   9            0.37   11.66    0.083
  17. CR (   1) C   1                /125. BD*(   1) C   3 - C   7            0.28   11.67    0.072
  17. CR (   1) C   1                /128. BD*(   1) C   5 - H   6            0.50   11.87    0.098
  18. CR (   1) C   3                / 24. LP*(   1) C   3                    2.76   11.22    0.240
  18. CR (   1) C   3                / 50. RY*(   1) C   4                    0.51   12.19    0.100
  18. CR (   1) C   3                / 52. RY*(   3) C   4                    0.34   12.27    0.082
  18. CR (   1) C   3                / 74. RY*(   1) C   7                    0.42   12.34    0.091
  18. CR (   1) C   3                /120. BD*(   1) C   1 - H   2            0.40   11.84    0.088
  18. CR (   1) C   3                /124. BD*(   1) C   3 - C   4            0.63   11.87    0.109
  18. CR (   1) C   3                /130. BD*(   1) C   7 - H   8            0.29   11.85    0.075
  19. CR (   1) C   4                / 24. LP*(   1) C   3                    2.07   11.24    0.208
  19. CR (   1) C   4                / 40. RY*(   1) C   3                    0.76   12.20    0.122
  19. CR (   1) C   4                / 41. RY*(   2) C   3                    0.33   12.38    0.081
  19. CR (   1) C   4                / 61. RY*(   2) C   5                    0.28   13.03    0.076
  19. CR (   1) C   4                / 74. RY*(   1) C   7                    0.39   12.36    0.088
  19. CR (   1) C   4                /124. BD*(   1) C   3 - C   4            1.36   11.90    0.161
  19. CR (   1) C   4                /127. BD*(   1) C   4 - C   7            0.47   11.68    0.094
  19. CR (   1) C   4                /128. BD*(   1) C   5 - H   6            0.33   11.86    0.079
  20. CR (   1) C   5                / 70. RY*(   1) H   6                    0.29   11.79    0.074
  20. CR (   1) C   5                /120. BD*(   1) C   1 - H   2            0.50   11.87    0.098
  20. CR (   1) C   5                /122. BD*(   1) C   1 - C   5            0.30   11.69    0.075
  20. CR (   1) C   5                /129. BD*(   1) C   5 - C   9            0.29   11.66    0.074
  21. CR (   1) C   7                / 24. LP*(   1) C   3                    1.66   11.26    0.187
  21. CR (   1) C   7                / 40. RY*(   1) C   3                    0.45   12.21    0.094
  21. CR (   1) C   7                / 50. RY*(   1) C   4                    0.42   12.22    0.090
  21. CR (   1) C   7                / 84. RY*(   1) H   8                    0.30   11.83    0.075
  21. CR (   1) C   7                /104. RY*(   3) C  11                    0.39   11.97    0.086
  21. CR (   1) C   7                /121. BD*(   1) C   1 - C   3            0.34   11.73    0.080
  22. CR (   1) C   9                / 26. RY*(   1) C   1                    0.38   12.20    0.086
  22. CR (   1) C   9                / 60. RY*(   1) C   5                    0.38   12.29    0.087
  22. CR (   1) C   9                / 98. RY*(   1) H  10                    0.26   11.83    0.069
  22. CR (   1) C   9                /104. RY*(   3) C  11                    0.42   11.96    0.089
  22. CR (   1) C   9                /128. BD*(   1) C   5 - H   6            0.25   11.87    0.069
  23. CR (   1) C  11                / 75. RY*(   2) C   7                    0.56   12.46    0.105
  23. CR (   1) C  11                / 89. RY*(   2) C   9                    0.35   12.57    0.084
  23. CR (   1) C  11                / 91. RY*(   4) C   9                    0.43   12.27    0.091
  23. CR (   1) C  11                /130. BD*(   1) C   7 - H   8            0.27   11.86    0.072
  24. LP*(   1) C   3                / 40. RY*(   1) C   3                    0.82    0.96    0.092
  24. LP*(   1) C   3                / 42. RY*(   3) C   3                    1.51    0.90    0.122
  24. LP*(   1) C   3                / 43. RY*(   4) C   3                    0.27    1.83    0.074
  24. LP*(   1) C   3                / 46. RY*(   7) C   3                    0.45    2.00    0.099
  24. LP*(   1) C   3                / 50. RY*(   1) C   4                    0.53    0.97    0.074
  24. LP*(   1) C   3                / 52. RY*(   3) C   4                    0.34    1.05    0.063
  24. LP*(   1) C   3                / 74. RY*(   1) C   7                    0.47    1.11    0.075
  24. LP*(   1) C   3                /120. BD*(   1) C   1 - H   2            0.93    0.62    0.077
  24. LP*(   1) C   3                /121. BD*(   1) C   1 - C   3            3.19    0.48    0.125
  24. LP*(   1) C   3                /123. BD*(   1) C   1 - C   9            0.91    0.41    0.061
  24. LP*(   1) C   3                /124. BD*(   1) C   3 - C   4            1.41    0.65    0.098
  24. LP*(   1) C   3                /125. BD*(   1) C   3 - C   7            3.85    0.41    0.126
  24. LP*(   1) C   3                /126. BD*(   1) C   4 - C   5            0.77    0.49    0.063
  24. LP*(   1) C   3                /130. BD*(   1) C   7 - H   8            1.10    0.63    0.084
  24. LP*(   1) C   3                /131. BD*(   1) C   7 - C  11            0.48    0.50    0.050
  25. LP (   1) C   4                / 24. LP*(   1) C   3                   15.63    0.61    0.128
  25. LP (   1) C   4                / 40. RY*(   1) C   3                    0.81    1.57    0.047
  25. LP (   1) C   4                / 41. RY*(   2) C   3                    0.58    1.75    0.042
  25. LP (   1) C   4                / 42. RY*(   3) C   3                    0.34    1.51    0.030
  25. LP (   1) C   4                / 57. RY*(   8) C   4                    0.26    2.63    0.035
  25. LP (   1) C   4                / 61. RY*(   2) C   5                    0.37    2.40    0.039
  25. LP (   1) C   4                / 74. RY*(   1) C   7                    0.59    1.73    0.042
  25. LP (   1) C   4                /120. BD*(   1) C   1 - H   2            0.44    1.23    0.030
  25. LP (   1) C   4                /121. BD*(   1) C   1 - C   3            0.31    1.09    0.024
  25. LP (   1) C   4                /128. BD*(   1) C   5 - H   6            0.72    1.23    0.039
  25. LP (   1) C   4                /129. BD*(   1) C   5 - C   9            1.32    1.02    0.048
  25. LP (   1) C   4                /130. BD*(   1) C   7 - H   8            1.05    1.24    0.047
  25. LP (   1) C   4                /131. BD*(   1) C   7 - C  11            1.34    1.11    0.050


 Natural Bond Orbitals (Summary):

                                                            Principal Delocalizations
           NBO                        Occupancy    Energy   (geminal,vicinal,remote)
 ====================================================================================
 Molecular unit  1  (C7H6)
     1. BD (   1) C   1 - H   2          0.99684    -0.72431  123(g),133(v),125(v)
     2. BD (   1) C   1 - C   3          0.99318    -0.74384  128(v),132(v),24(g),50(v)
                                                    89(v),75(v),120(g),74(v)
                                                    130(v)
     3. BD (   1) C   1 - C   5          0.97779    -0.70199  24(v),133(v),123(g),129(g)
                                                    125(v),132(v),88(v),128(g)
                                                    127(v),120(g)
     4. BD (   1) C   1 - C   9          0.96788    -0.68253  24(v),128(v),122(g),129(g)
                                                    134(v),60(v),120(g),103(v)
                                                    104(v),132(g),133(g)
     5. BD (   1) C   3 - C   4          0.98091    -0.80151  127(g),24(g),131(v),125(g)
                                                    128(v),130(v),120(v),74(v)
                                                    126(g),27(v),77(v),60(v)
                                                    88(r)
     6. BD (   1) C   3 - C   7          0.98436    -0.66842  24(g),127(g),124(g),134(v)
                                                    126(v),26(v),50(v),130(g)
                                                    52(v),103(v)
     7. BD (   1) C   4 - C   5          0.96726    -0.74500  24(v),120(v),132(v),130(v)
                                                    124(g),125(v),128(g),75(v)
                                                    89(v),40(v),26(v)
     8. BD (   1) C   4 - C   7          0.93725    -0.67506  24(v),124(g),125(g),121(v)
                                                    135(v),128(v),40(v),129(v)
                                                    60(v),130(g),102(v),50(g)
                                                    104(v)
     9. BD (   1) C   5 - H   6          0.99662    -0.72647  133(v),127(v),126(g),129(g)
    10. BD (   1) C   5 - C   9          0.97460    -0.69244  120(v),122(g),123(g),135(v)
                                                    26(v),127(v),128(g),102(v)
                                                    104(v),132(g),50(v),29(v)
    11. BD (   1) C   7 - H   8          0.99325    -0.71414  126(v),121(v),133(v),127(g)
                                                    131(g),42(v)
    12. BD (   1) C   7 - C  11          0.99289    -0.78894  24(v),132(v),40(v),130(g)
                                                    88(v),51(v),133(g),50(v)
                                                    135(g),134(g)
    13. BD (   1) C   9 - H  10          0.99333    -0.70405  121(v),131(v),126(v),123(g)
    14. BD (   1) C   9 - C  11          0.99314    -0.79011  130(v),132(g),120(v),128(v)
                                                    74(v),131(g),135(g),134(g)
                                                    26(v)
    15. BD (   1) C  11 - H  12          0.99116    -0.67155  123(v),125(v),90(v),76(v)
    16. BD (   1) C  11 - H  13          0.99150    -0.67139  129(v),127(v),76(v),90(v)
    17. CR (   1) C   1                  0.99953   -11.10544  24(v),128(v),123(g),122(g)
                                                    36(v),125(v),60(v)
    18. CR (   1) C   3                  0.99861   -11.07377  24(g),124(g),50(v),74(v)
                                                    120(v),52(v),130(v)
    19. CR (   1) C   4                  0.99941   -11.09502  24(v),124(g),40(v),127(g)
                                                    74(v),128(v),41(v),61(v)
    20. CR (   1) C   5                  0.99956   -11.10411  120(v),122(g),129(g),70(v)
    21. CR (   1) C   7                  0.99959   -11.10777  24(v),40(v),50(v),104(v)
                                                    121(v),84(v)
    22. CR (   1) C   9                  0.99962   -11.10245  104(v),60(v),26(v),98(v)
                                                    128(v)
    23. CR (   1) C  11                  0.99965   -11.08312  75(v),91(v),89(v),130(v)
    24. LP*(   1) C   3                  0.14560     0.14755  125(g),121(g),42(g),124(g)
                                                    130(v),120(v),123(v),40(g)
                                                    126(v),50(v),74(v),131(v)
                                                    46(g),52(v),43(g)
    25. LP (   1) C   4                  0.92354    -0.46325  24(v),131(v),129(v),130(v)
                                                    40(v),128(v),74(v),41(v)
                                                    120(r),61(v),42(v),121(v)
                                                    57(g)
    26. RY*(   1) C   1                  0.00253     1.09622   
    27. RY*(   2) C   1                  0.00127     1.91268   
    28. RY*(   3) C   1                  0.00076     1.14635   
    29. RY*(   4) C   1                  0.00038     1.23138   
    30. RY*(   5) C   1                  0.00020     2.50170   
    31. RY*(   6) C   1                  0.00010     2.53316   
    32. RY*(   7) C   1                  0.00005     2.23670   
    33. RY*(   8) C   1                  0.00002     2.60683   
    34. RY*(   9) C   1                  0.00000     4.63106   
    35. RY*(  10) C   1                  0.00000     2.56212   
    36. RY*(   1) H   2                  0.00034     0.71253   
    37. RY*(   2) H   2                  0.00004     2.62343   
    38. RY*(   3) H   2                  0.00000     2.97453   
    39. RY*(   4) H   2                  0.00001     3.11969   
    40. RY*(   1) C   3                  0.00187     1.10567   
    41. RY*(   2) C   3                  0.00112     1.28384   
    42. RY*(   3) C   3                  0.00064     1.05001   
    43. RY*(   4) C   3                  0.00026     1.98138   
    44. RY*(   5) C   3                  0.00018     2.05586   
    45. RY*(   6) C   3                  0.00008     2.16345   
    46. RY*(   7) C   3                  0.00005     2.14426   
    47. RY*(   8) C   3                  0.00005     2.39270   
    48. RY*(   9) C   3                  0.00002     2.39610   
    49. RY*(  10) C   3                  0.00000     4.68337   
    50. RY*(   1) C   4                  0.00186     1.11615   
    51. RY*(   2) C   4                  0.00119     0.92107   
    52. RY*(   3) C   4                  0.00101     1.19410   
    53. RY*(   4) C   4                  0.00026     1.77170   
    54. RY*(   5) C   4                  0.00018     1.98633   
    55. RY*(   6) C   4                  0.00008     2.27703   
    56. RY*(   7) C   4                  0.00005     2.16299   
    57. RY*(   8) C   4                  0.00002     2.16335   
    58. RY*(   9) C   4                  0.00000     4.77104   
    59. RY*(  10) C   4                  0.00000     2.50378   
    60. RY*(   1) C   5                  0.00206     1.18402   
    61. RY*(   2) C   5                  0.00123     1.93431   
    62. RY*(   3) C   5                  0.00082     1.13048   
    63. RY*(   4) C   5                  0.00043     1.25900   
    64. RY*(   5) C   5                  0.00021     2.25265   
    65. RY*(   6) C   5                  0.00016     2.69019   
    66. RY*(   7) C   5                  0.00005     2.16771   
    67. RY*(   8) C   5                  0.00002     2.66027   
    68. RY*(   9) C   5                  0.00000     4.60489   
    69. RY*(  10) C   5                  0.00000     2.56276   
    70. RY*(   1) H   6                  0.00048     0.69034   
    71. RY*(   2) H   6                  0.00004     2.64541   
    72. RY*(   3) H   6                  0.00001     2.96663   
    73. RY*(   4) H   6                  0.00001     3.12735   
    74. RY*(   1) C   7                  0.00318     1.26190   
    75. RY*(   2) C   7                  0.00126     1.37626   
    76. RY*(   3) C   7                  0.00070     1.04444   
    77. RY*(   4) C   7                  0.00047     1.73891   
    78. RY*(   5) C   7                  0.00018     2.48607   
    79. RY*(   6) C   7                  0.00005     2.72984   
    80. RY*(   7) C   7                  0.00002     2.44796   
    81. RY*(   8) C   7                  0.00003     2.48368   
    82. RY*(   9) C   7                  0.00002     2.49945   
    83. RY*(  10) C   7                  0.00000     4.43567   
    84. RY*(   1) H   8                  0.00035     0.71764   
    85. RY*(   2) H   8                  0.00004     2.61889   
    86. RY*(   3) H   8                  0.00001     3.34043   
    87. RY*(   4) H   8                  0.00001     2.82402   
    88. RY*(   1) C   9                  0.00177     1.44917   
    89. RY*(   2) C   9                  0.00103     1.48416   
    90. RY*(   3) C   9                  0.00076     0.99324   
    91. RY*(   4) C   9                  0.00061     1.18482   
    92. RY*(   5) C   9                  0.00017     2.59804   
    93. RY*(   6) C   9                  0.00011     2.41308   
    94. RY*(   7) C   9                  0.00008     2.38702   
    95. RY*(   8) C   9                  0.00007     2.52513   
    96. RY*(   9) C   9                  0.00002     2.53775   
    97. RY*(  10) C   9                  0.00000     4.53917   
    98. RY*(   1) H  10                  0.00041     0.72491   
    99. RY*(   2) H  10                  0.00004     2.61829   
   100. RY*(   3) H  10                  0.00001     3.29942   
   101. RY*(   4) H  10                  0.00001     2.85780   
   102. RY*(   1) C  11                  0.00143     1.17685   
   103. RY*(   2) C  11                  0.00115     1.21479   
   104. RY*(   3) C  11                  0.00092     0.85769   
   105. RY*(   4) C  11                  0.00019     1.90997   
   106. RY*(   5) C  11                  0.00010     2.14372   
   107. RY*(   6) C  11                  0.00003     2.48216   
   108. RY*(   7) C  11                  0.00002     2.65202   
   109. RY*(   8) C  11                  0.00003     2.56434   
   110. RY*(   9) C  11                  0.00000     2.42539   
   111. RY*(  10) C  11                  0.00000     4.67625   
   112. RY*(   1) H  12                  0.00058     0.81954   
   113. RY*(   2) H  12                  0.00003     2.63180   
   114. RY*(   3) H  12                  0.00001     2.95268   
   115. RY*(   4) H  12                  0.00001     3.14096   
   116. RY*(   1) H  13                  0.00052     0.82106   
   117. RY*(   2) H  13                  0.00003     2.63256   
   118. RY*(   3) H  13                  0.00001     2.95262   
   119. RY*(   4) H  13                  0.00001     3.13813   
   120. BD*(   1) C   1 - H   2          0.01232     0.76845   
   121. BD*(   1) C   1 - C   3          0.00908     0.62284   
   122. BD*(   1) C   1 - C   5          0.01003     0.58413   
   123. BD*(   1) C   1 - C   9          0.01337     0.55712   
   124. BD*(   1) C   3 - C   4          0.00686     0.80053   
   125. BD*(   1) C   3 - C   7          0.01444     0.56020   
   126. BD*(   1) C   4 - C   5          0.00668     0.63350   
   127. BD*(   1) C   4 - C   7          0.01507     0.58471   
   128. BD*(   1) C   5 - H   6          0.01383     0.76737   
   129. BD*(   1) C   5 - C   9          0.01611     0.56026   
   130. BD*(   1) C   7 - H   8          0.00959     0.77906   
   131. BD*(   1) C   7 - C  11          0.00995     0.64288   
   132. BD*(   1) C   9 - H  10          0.00738     0.77096   
   133. BD*(   1) C   9 - C  11          0.00882     0.64233   
   134. BD*(   1) C  11 - H  12          0.00658     0.72918   
   135. BD*(   1) C  11 - H  13          0.00622     0.72883   
       -------------------------------
              Total Lewis   23.65146  ( 98.5478%)
        Valence non-Lewis    0.31194  (  1.2997%)
        Rydberg non-Lewis    0.03660  (  0.1525%)
       -------------------------------
            Total unit  1   24.00000  (100.0000%)
           Charge unit  1    0.00000


 ***************************************************
 *******         Beta  spin orbitals         *******
 ***************************************************


 Input atomic orbitals, gross Mulliken populations:

  AO  Atom No lang  Mulliken Population    Atom No      Total
 -------------------------------------------------------------------------------
   1    C  1  S        0.9985477
   2    C  1  S        0.3171545
   3    C  1  px       0.3349701
   4    C  1  py       0.3257968
   5    C  1  pz       0.3321820
   6    C  1  S        0.2914561
   7    C  1  px       0.1595823
   8    C  1  py       0.1360118
   9    C  1  pz       0.1161925
  10    C  1  dxx      0.0012826
  11    C  1  dxz      0.0095700
  12    C  1  dzz      0.0096614
  13    C  1  dxy      0.0031191
  14    C  1  dyy      0.0059148
  15    C  1  dyz      0.0066860
                                             C  1      3.0481277
  16    H  2  S        0.2639783
  17    H  2  S        0.1544911
  18    H  2  px       0.0017423
  19    H  2  py       0.0023847
  20    H  2  pz       0.0029011
                                             H  2      0.4254975
  21    C  3  S        0.9986960
  22    C  3  S        0.3676446
  23    C  3  px       0.3683309
  24    C  3  py       0.3774518
  25    C  3  pz       0.4429244
  26    C  3  S        0.3441875
  27    C  3  px       0.1846427
  28    C  3  py       0.1653662
  29    C  3  pz       0.1579428
  30    C  3  dxx      0.0014337
  31    C  3  dxz      0.0078611
  32    C  3  dzz      0.0058766
  33    C  3  dxy      0.0033611
  34    C  3  dyy      0.0060474
  35    C  3  dyz      0.0036174
                                             C  3      3.4353842
  36    C  4  S        0.9985752
  37    C  4  S        0.2889353
  38    C  4  px       0.2240108
  39    C  4  py       0.2316759
  40    C  4  pz       0.2896663
  41    C  4  S        0.2586157
  42    C  4  px       0.0825479
  43    C  4  py       0.0717985
  44    C  4  pz       0.0619530
  45    C  4  dxx      0.0030219
  46    C  4  dxz      0.0097228
  47    C  4  dzz      0.0082115
  48    C  4  dxy      0.0038403
  49    C  4  dyy      0.0080330
  50    C  4  dyz      0.0058521
                                             C  4      2.5464603
  51    C  5  S        0.9985672
  52    C  5  S        0.3192270
  53    C  5  px       0.3431951
  54    C  5  py       0.3267624
  55    C  5  pz       0.3325023
  56    C  5  S        0.3029708
  57    C  5  px       0.1692091
  58    C  5  py       0.1590967
  59    C  5  pz       0.1230044
  60    C  5  dxx      0.0013360
  61    C  5  dxz      0.0086581
  62    C  5  dzz      0.0091722
  63    C  5  dxy      0.0021062
  64    C  5  dyy      0.0058279
  65    C  5  dyz      0.0068008
                                             C  5      3.1084364
  66    H  6  S        0.2634704
  67    H  6  S        0.1547325
  68    H  6  px       0.0018381
  69    H  6  py       0.0022596
  70    H  6  pz       0.0029294
                                             H  6      0.4252300
  71    C  7  S        0.9984928
  72    C  7  S        0.3218591
  73    C  7  px       0.3211964
  74    C  7  py       0.3567360
  75    C  7  pz       0.3147685
  76    C  7  S        0.3073067
  77    C  7  px       0.1007150
  78    C  7  py       0.1725031
  79    C  7  pz       0.1875768
  80    C  7  dxx      0.0072814
  81    C  7  dxz      0.0125014
  82    C  7  dzz     -0.0042734
  83    C  7  dxy      0.0080581
  84    C  7  dyy      0.0074602
  85    C  7  dyz      0.0016339
                                             C  7      3.1138160
  86    H  8  S        0.2635696
  87    H  8  S        0.1490061
  88    H  8  px       0.0009072
  89    H  8  py       0.0047687
  90    H  8  pz       0.0012052
                                             H  8      0.4194568
  91    C  9  S        0.9985132
  92    C  9  S        0.3173620
  93    C  9  px       0.3203719
  94    C  9  py       0.3511453
  95    C  9  pz       0.3242476
  96    C  9  S        0.3086007
  97    C  9  px       0.0932080
  98    C  9  py       0.1866586
  99    C  9  pz       0.1719156
 100    C  9  dxx      0.0098429
 101    C  9  dxz      0.0102506
 102    C  9  dzz     -0.0038675
 103    C  9  dxy      0.0067708
 104    C  9  dyy      0.0077871
 105    C  9  dyz      0.0015448
                                             C  9      3.1043516
 106    H 10  S        0.2649948
 107    H 10  S        0.1566949
 108    H 10  px       0.0011902
 109    H 10  py       0.0042743
 110    H 10  pz       0.0011921
                                             H 10      0.4283463
 111    C 11  S        0.9984707
 112    C 11  S        0.3197908
 113    C 11  px       0.3439314
 114    C 11  py       0.3223184
 115    C 11  pz       0.3439062
 116    C 11  S        0.2865764
 117    C 11  px       0.1118708
 118    C 11  py       0.1280002
 119    C 11  pz       0.1883407
 120    C 11  dxx      0.0033608
 121    C 11  dxz      0.0038421
 122    C 11  dzz      0.0029197
 123    C 11  dxy      0.0075887
 124    C 11  dyy      0.0083192
 125    C 11  dyz      0.0015125
                                             C 11      3.0707485
 126    H 12  S        0.2654937
 127    H 12  S        0.1660017
 128    H 12  px       0.0020177
 129    H 12  py       0.0008778
 130    H 12  pz       0.0034050
                                             H 12      0.4377958
 131    H 13  S        0.2647152
 132    H 13  S        0.1653392
 133    H 13  px       0.0020499
 134    H 13  py       0.0008552
 135    H 13  pz       0.0033894
                                             H 13      0.4363488

 Total number of electrons:   24.000000


 Mayer-Mulliken atom-atom bond order matrix:                                   

     Atom    1       2       3       4       5       6       7       8       9
     ---- ------  ------  ------  ------  ------  ------  ------  ------  ------
   1.  C  0.0000  0.2382  0.2400 -0.0029  0.2331  0.0006  0.0027  0.0013  0.2325
   2.  H  0.2382  0.0000 -0.0002  0.0008  0.0004  0.0001  0.0015  0.0000 -0.0006
   3.  C  0.2400 -0.0002  0.0000  0.2946 -0.0118  0.0021  0.2177 -0.0005  0.0009
   4.  C -0.0029  0.0008  0.2946  0.0000  0.2520 -0.0003  0.2589 -0.0005  0.0067
   5.  C  0.2331  0.0004 -0.0118  0.2520  0.0000  0.2378  0.0014  0.0007  0.2293
   6.  H  0.0006  0.0001  0.0021 -0.0003  0.2378  0.0000  0.0004  0.0000 -0.0008
   7.  C  0.0027  0.0015  0.2177  0.2589  0.0014  0.0004  0.0000  0.2380  0.0032
   8.  H  0.0013  0.0000 -0.0005 -0.0005  0.0007  0.0000  0.2380  0.0000  0.0013
   9.  C  0.2325 -0.0006  0.0009  0.0067  0.2293 -0.0008  0.0032  0.0013  0.0000
  10.  H -0.0015  0.0000  0.0021  0.0008 -0.0016  0.0000  0.0013  0.0002  0.2403
  11.  C -0.0023  0.0002 -0.0051 -0.0031 -0.0025  0.0002  0.2381 -0.0014  0.2396
  12.  H  0.0019  0.0000  0.0016  0.0003  0.0004  0.0000 -0.0033 -0.0000 -0.0033
  13.  H  0.0004 -0.0000  0.0001  0.0019  0.0019  0.0001 -0.0034 -0.0000 -0.0035

     Atom   10      11      12      13
     ---- ------  ------  ------  ------
   1.  C -0.0015 -0.0023  0.0019  0.0004
   2.  H  0.0000  0.0002  0.0000 -0.0000
   3.  C  0.0021 -0.0051  0.0016  0.0001
   4.  C  0.0008 -0.0031  0.0003  0.0019
   5.  C -0.0016 -0.0025  0.0004  0.0019
   6.  H  0.0000  0.0002  0.0000  0.0001
   7.  C  0.0013  0.2381 -0.0033 -0.0034
   8.  H  0.0002 -0.0014 -0.0000 -0.0000
   9.  C  0.2403  0.2396 -0.0033 -0.0035
  10.  H  0.0000 -0.0014 -0.0000 -0.0000
  11.  C -0.0014  0.0000  0.2417  0.2415
  12.  H -0.0000  0.2417  0.0000 -0.0025
  13.  H -0.0000  0.2415 -0.0025  0.0000


 Mayer-Mulliken valencies by atom:                                             

     Atom    1
     ---- ------
   1.  C  0.9438
   2.  H  0.2404
   3.  C  0.7414
   4.  C  0.8091
   5.  C  0.9409
   6.  H  0.2402
   7.  C  0.9564
   8.  H  0.2390
   9.  C  0.9456
  10.  H  0.2400
  11.  C  0.9455
  12.  H  0.2368
  13.  H  0.2365


 NATURAL POPULATIONS:  Natural atomic orbital occupancies 
                                                          
   NAO  Atom  No  lang   Type(AO)    Occupancy      Energy
 ----------------------------------------------------------
     1    C    1  S      Cor( 1S)     0.99956     -11.10417
     2    C    1  S      Val( 2S)     0.49112      -0.22290
     3    C    1  S      Ryd( 3S)     0.00096       1.57329
     4    C    1  S      Ryd( 4S)     0.00002       4.83983
     5    C    1  px     Val( 2p)     0.54945      -0.06732
     6    C    1  px     Ryd( 3p)     0.00182       0.90965
     7    C    1  py     Val( 2p)     0.52998      -0.04833
     8    C    1  py     Ryd( 3p)     0.00278       1.04705
     9    C    1  pz     Val( 2p)     0.53438      -0.05073
    10    C    1  pz     Ryd( 3p)     0.00355       1.03485
    11    C    1  dxy    Ryd( 3d)     0.00030       2.44346
    12    C    1  dxz    Ryd( 3d)     0.00076       2.55366
    13    C    1  dyz    Ryd( 3d)     0.00078       2.65110
    14    C    1  dx2y2  Ryd( 3d)     0.00074       2.69401
    15    C    1  dz2    Ryd( 3d)     0.00100       2.71386

    16    H    2  S      Val( 1S)     0.37375       0.21453
    17    H    2  S      Ryd( 2S)     0.00047       0.69839
    18    H    2  px     Ryd( 2p)     0.00008       2.76018
    19    H    2  py     Ryd( 2p)     0.00015       2.96799
    20    H    2  pz     Ryd( 2p)     0.00017       3.01518

    21    C    3  S      Cor( 1S)     0.99943     -11.09410
    22    C    3  S      Val( 2S)     0.58802      -0.28797
    23    C    3  S      Ryd( 3S)     0.00037       1.76673
    24    C    3  S      Ryd( 4S)     0.00001       4.84312
    25    C    3  px     Val( 2p)     0.57676      -0.08731
    26    C    3  px     Ryd( 3p)     0.00241       0.84809
    27    C    3  py     Val( 2p)     0.57042      -0.06133
    28    C    3  py     Ryd( 3p)     0.00264       0.86174
    29    C    3  pz     Val( 2p)     0.65828      -0.14781
    30    C    3  pz     Ryd( 3p)     0.00207       0.79770
    31    C    3  dxy    Ryd( 3d)     0.00036       2.18243
    32    C    3  dxz    Ryd( 3d)     0.00175       2.30082
    33    C    3  dyz    Ryd( 3d)     0.00053       2.26403
    34    C    3  dx2y2  Ryd( 3d)     0.00124       2.33459
    35    C    3  dz2    Ryd( 3d)     0.00144       2.68213

    36    C    4  S      Cor( 1S)     0.99860     -11.07377
    37    C    4  S      Val( 2S)     0.44256      -0.13294
    38    C    4  S      Ryd( 3S)     0.00054       1.78975
    39    C    4  S      Ryd( 4S)     0.00001       4.87434
    40    C    4  px     Val( 2p)     0.34432       0.09244
    41    C    4  px     Ryd( 3p)     0.00134       0.88141
    42    C    4  py     Val( 2p)     0.34354       0.11947
    43    C    4  py     Ryd( 3p)     0.00165       0.89648
    44    C    4  pz     Val( 2p)     0.41757       0.03622
    45    C    4  pz     Ryd( 3p)     0.00186       0.83371
    46    C    4  dxy    Ryd( 3d)     0.00063       2.23186
    47    C    4  dxz    Ryd( 3d)     0.00165       2.35012
    48    C    4  dyz    Ryd( 3d)     0.00102       2.31247
    49    C    4  dx2y2  Ryd( 3d)     0.00157       2.38094
    50    C    4  dz2    Ryd( 3d)     0.00215       2.72615

    51    C    5  S      Cor( 1S)     0.99954     -11.10475
    52    C    5  S      Val( 2S)     0.50136      -0.22841
    53    C    5  S      Ryd( 3S)     0.00108       1.57508
    54    C    5  S      Ryd( 4S)     0.00002       4.83956
    55    C    5  px     Val( 2p)     0.56269      -0.07596
    56    C    5  px     Ryd( 3p)     0.00179       0.91030
    57    C    5  py     Val( 2p)     0.54965      -0.05238
    58    C    5  py     Ryd( 3p)     0.00288       1.04714
    59    C    5  pz     Val( 2p)     0.53709      -0.05243
    60    C    5  pz     Ryd( 3p)     0.00331       1.03726
    61    C    5  dxy    Ryd( 3d)     0.00019       2.44377
    62    C    5  dxz    Ryd( 3d)     0.00075       2.55235
    63    C    5  dyz    Ryd( 3d)     0.00078       2.65172
    64    C    5  dx2y2  Ryd( 3d)     0.00069       2.69512
    65    C    5  dz2    Ryd( 3d)     0.00098       2.71377

    66    H    6  S      Val( 1S)     0.37297       0.21459
    67    H    6  S      Ryd( 2S)     0.00033       0.69856
    68    H    6  px     Ryd( 2p)     0.00010       2.75991
    69    H    6  py     Ryd( 2p)     0.00013       2.96816
    70    H    6  pz     Ryd( 2p)     0.00018       3.01498

    71    C    7  S      Cor( 1S)     0.99959     -11.10725
    72    C    7  S      Val( 2S)     0.49996      -0.23623
    73    C    7  S      Ryd( 3S)     0.00145       1.46177
    74    C    7  S      Ryd( 4S)     0.00002       4.81768
    75    C    7  px     Val( 2p)     0.48707      -0.03506
    76    C    7  px     Ryd( 3p)     0.00322       0.84833
    77    C    7  py     Val( 2p)     0.60488      -0.07425
    78    C    7  py     Ryd( 3p)     0.00316       1.26101
    79    C    7  pz     Val( 2p)     0.55125      -0.07275
    80    C    7  pz     Ryd( 3p)     0.00070       0.85328
    81    C    7  dxy    Ryd( 3d)     0.00073       2.79424
    82    C    7  dxz    Ryd( 3d)     0.00074       2.67462
    83    C    7  dyz    Ryd( 3d)     0.00016       2.39816
    84    C    7  dx2y2  Ryd( 3d)     0.00058       2.84831
    85    C    7  dz2    Ryd( 3d)     0.00062       2.56103

    86    H    8  S      Val( 1S)     0.36705       0.22409
    87    H    8  S      Ryd( 2S)     0.00034       0.71892
    88    H    8  px     Ryd( 2p)     0.00003       2.82497
    89    H    8  py     Ryd( 2p)     0.00034       3.34661
    90    H    8  pz     Ryd( 2p)     0.00004       2.62140

    91    C    9  S      Cor( 1S)     0.99962     -11.10235
    92    C    9  S      Val( 2S)     0.48792      -0.22746
    93    C    9  S      Ryd( 3S)     0.00095       1.49602
    94    C    9  S      Ryd( 4S)     0.00002       4.79808
    95    C    9  px     Val( 2p)     0.48567      -0.02807
    96    C    9  px     Ryd( 3p)     0.00212       0.88633
    97    C    9  py     Val( 2p)     0.59420      -0.06570
    98    C    9  py     Ryd( 3p)     0.00273       1.21041
    99    C    9  pz     Val( 2p)     0.54014      -0.06948
   100    C    9  pz     Ryd( 3p)     0.00086       0.86858
   101    C    9  dxy    Ryd( 3d)     0.00070       2.72454
   102    C    9  dxz    Ryd( 3d)     0.00099       2.55395
   103    C    9  dyz    Ryd( 3d)     0.00013       2.34486
   104    C    9  dx2y2  Ryd( 3d)     0.00092       2.76645
   105    C    9  dz2    Ryd( 3d)     0.00055       2.47567

   106    H   10  S      Val( 1S)     0.37441       0.21099
   107    H   10  S      Ryd( 2S)     0.00040       0.73071
   108    H   10  px     Ryd( 2p)     0.00005       2.85770
   109    H   10  py     Ryd( 2p)     0.00031       3.29903
   110    H   10  pz     Ryd( 2p)     0.00004       2.62305

   111    C   11  S      Cor( 1S)     0.99965     -11.08311
   112    C   11  S      Val( 2S)     0.52068      -0.25142
   113    C   11  S      Ryd( 3S)     0.00036       1.60556
   114    C   11  S      Ryd( 4S)     0.00001       4.80012
   115    C   11  px     Val( 2p)     0.57157      -0.05543
   116    C   11  px     Ryd( 3p)     0.00141       0.76345
   117    C   11  py     Val( 2p)     0.50709      -0.03454
   118    C   11  py     Ryd( 3p)     0.00124       0.84868
   119    C   11  pz     Val( 2p)     0.61867      -0.06873
   120    C   11  pz     Ryd( 3p)     0.00139       1.07958
   121    C   11  dxy    Ryd( 3d)     0.00085       2.66091
   122    C   11  dxz    Ryd( 3d)     0.00093       2.90325
   123    C   11  dyz    Ryd( 3d)     0.00013       2.28276
   124    C   11  dx2y2  Ryd( 3d)     0.00018       2.49877
   125    C   11  dz2    Ryd( 3d)     0.00068       2.68808

   126    H   12  S      Val( 1S)     0.38307       0.18015
   127    H   12  S      Ryd( 2S)     0.00051       0.82072
   128    H   12  px     Ryd( 2p)     0.00012       2.95586
   129    H   12  py     Ryd( 2p)     0.00003       2.63151
   130    H   12  pz     Ryd( 2p)     0.00025       3.14488

   131    H   13  S      Val( 1S)     0.38247       0.18112
   132    H   13  S      Ryd( 2S)     0.00058       0.82083
   133    H   13  px     Ryd( 2p)     0.00012       2.95602
   134    H   13  py     Ryd( 2p)     0.00003       2.63175
   135    H   13  pz     Ryd( 2p)     0.00025       3.14510

 WARNING:  1 low occupancy (<0.9990e) core orbital  found on  C    4


 Summary of Natural Population Analysis:                  
                                                          
                                       Natural Population 
                Natural  -----------------------------------------------
    Atom  No    Charge         Core      Valence    Rydberg      Total
 -----------------------------------------------------------------------
      C    1   -0.11720      0.99956     2.10492    0.01272     3.11720
      H    2    0.12537      0.00000     0.37375    0.00088     0.37463
      C    3   -0.40574      0.99943     2.39348    0.01283     3.40574
      C    4    0.44098      0.99860     1.54799    0.01242     2.55902
      C    5   -0.16280      0.99954     2.15079    0.01247     3.16280
      H    6    0.12630      0.00000     0.37297    0.00074     0.37370
      C    7   -0.15412      0.99959     2.14315    0.01138     3.15412
      H    8    0.13221      0.00000     0.36705    0.00074     0.36779
      C    9   -0.11753      0.99962     2.10793    0.00997     3.11753
      H   10    0.12480      0.00000     0.37441    0.00080     0.37520
      C   11   -0.22483      0.99965     2.21801    0.00718     3.22483
      H   12    0.11602      0.00000     0.38307    0.00091     0.38398
      H   13    0.11656      0.00000     0.38247    0.00097     0.38344
 =======================================================================
   * Total *   -0.00000      6.99599    16.92000    0.08401    24.00000

                                 Natural Population      
 --------------------------------------------------------
   Core                       6.99599 ( 99.9428% of   7)
   Valence                   16.92000 ( 99.5294% of  17)
   Natural Minimal Basis     23.91599 ( 99.6500% of  24)
   Natural Rydberg Basis      0.08401 (  0.3500% of  24)
 --------------------------------------------------------

    Atom  No          Natural Electron Configuration
 ----------------------------------------------------------------------------
      C    1      [core]2S( 0.49)2p( 1.61)3p( 0.01)
      H    2            1S( 0.37)
      C    3      [core]2S( 0.59)2p( 1.81)3p( 0.01)3d( 0.01)
      C    4      [core]2S( 0.44)2p( 1.11)3d( 0.01)
      C    5      [core]2S( 0.50)2p( 1.65)3p( 0.01)
      H    6            1S( 0.37)
      C    7      [core]2S( 0.50)2p( 1.64)3p( 0.01)
      H    8            1S( 0.37)
      C    9      [core]2S( 0.49)2p( 1.62)3p( 0.01)
      H   10            1S( 0.37)
      C   11      [core]2S( 0.52)2p( 1.70)
      H   12            1S( 0.38)
      H   13            1S( 0.38)


 Wiberg bond index matrix in the NAO basis:                                    

     Atom    1       2       3       4       5       6       7       8       9
     ---- ------  ------  ------  ------  ------  ------  ------  ------  ------
   1.  C  0.0000  0.2245  0.2407  0.0125  0.2441  0.0025  0.0045  0.0015  0.2408
   2.  H  0.2245  0.0000  0.0026  0.0016  0.0023  0.0001  0.0013  0.0000  0.0019
   3.  C  0.2407  0.0026  0.0000  0.3193  0.0046  0.0033  0.2268  0.0034  0.0035
   4.  C  0.0125  0.0016  0.3193  0.0000  0.2510  0.0008  0.2640  0.0007  0.0114
   5.  C  0.2441  0.0023  0.0046  0.2510  0.0000  0.2253  0.0039  0.0007  0.2391
   6.  H  0.0025  0.0001  0.0033  0.0008  0.2253  0.0000  0.0003  0.0000  0.0016
   7.  C  0.0045  0.0013  0.2268  0.2640  0.0039  0.0003  0.0000  0.2241  0.0017
   8.  H  0.0015  0.0000  0.0034  0.0007  0.0007  0.0000  0.2241  0.0000  0.0018
   9.  C  0.2408  0.0019  0.0035  0.0114  0.2391  0.0016  0.0017  0.0018  0.0000
  10.  H  0.0005  0.0001  0.0022  0.0014  0.0005  0.0001  0.0019  0.0000  0.2273
  11.  C  0.0029  0.0003  0.0053  0.0024  0.0025  0.0003  0.2513  0.0006  0.2517
  12.  H  0.0028  0.0000  0.0025  0.0005  0.0005  0.0000  0.0005  0.0000  0.0006
  13.  H  0.0005  0.0000  0.0003  0.0030  0.0028  0.0000  0.0006  0.0000  0.0005

     Atom   10      11      12      13
     ---- ------  ------  ------  ------
   1.  C  0.0005  0.0029  0.0028  0.0005
   2.  H  0.0001  0.0003  0.0000  0.0000
   3.  C  0.0022  0.0053  0.0025  0.0003
   4.  C  0.0014  0.0024  0.0005  0.0030
   5.  C  0.0005  0.0025  0.0005  0.0028
   6.  H  0.0001  0.0003  0.0000  0.0000
   7.  C  0.0019  0.2513  0.0005  0.0006
   8.  H  0.0000  0.0006  0.0000  0.0000
   9.  C  0.2273  0.2517  0.0006  0.0005
  10.  H  0.0000  0.0005  0.0000  0.0000
  11.  C  0.0005  0.0000  0.2295  0.2290
  12.  H  0.0000  0.2295  0.0000  0.0001
  13.  H  0.0000  0.2290  0.0001  0.0000


 Wiberg bond index, Totals by atom:                                            

     Atom    1
     ---- ------
   1.  C  0.9779
   2.  H  0.2347
   3.  C  0.8144
   4.  C  0.8686
   5.  C  0.9773
   6.  H  0.2343
   7.  C  0.9809
   8.  H  0.2328
   9.  C  0.9820
  10.  H  0.2348
  11.  C  0.9763
  12.  H  0.2370
  13.  H  0.2369


 Atom-atom overlap-weighted NAO bond order:                                    

     Atom    1       2       3       4       5       6       7       8       9
     ---- ------  ------  ------  ------  ------  ------  ------  ------  ------
   1.  C  0.0000  0.3906  0.3957  0.0256  0.3858  0.0035 -0.0082  0.0014  0.3879
   2.  H  0.3906  0.0000  0.0048  0.0042  0.0036 -0.0004  0.0007  0.0000  0.0031
   3.  C  0.3957  0.0048  0.0000  0.5014  0.0068  0.0058  0.3859  0.0039 -0.0089
   4.  C  0.0256  0.0042  0.5014  0.0000  0.4143  0.0035  0.4249  0.0039  0.0035
   5.  C  0.3858  0.0036  0.0068  0.4143  0.0000  0.3903 -0.0048  0.0009  0.3856
   6.  H  0.0035 -0.0004  0.0058  0.0035  0.3903  0.0000  0.0002  0.0000  0.0064
   7.  C -0.0082  0.0007  0.3859  0.4249 -0.0048  0.0002  0.0000  0.3907 -0.0069
   8.  H  0.0014  0.0000  0.0039  0.0039  0.0009  0.0000  0.3907  0.0000  0.0024
   9.  C  0.3879  0.0031 -0.0089  0.0035  0.3856  0.0064 -0.0069  0.0024  0.0000
  10.  H  0.0026 -0.0010  0.0030  0.0020  0.0038 -0.0011  0.0026 -0.0000  0.3908
  11.  C -0.0073  0.0006 -0.0197 -0.0010 -0.0052  0.0007  0.4172  0.0038  0.4193
  12.  H  0.0023 -0.0000  0.0026 -0.0016 -0.0018  0.0000  0.0003 -0.0003  0.0005
  13.  H -0.0019  0.0000 -0.0019  0.0017  0.0023 -0.0000  0.0003 -0.0007 -0.0001

     Atom   10      11      12      13
     ---- ------  ------  ------  ------
   1.  C  0.0026 -0.0073  0.0023 -0.0019
   2.  H -0.0010  0.0006 -0.0000  0.0000
   3.  C  0.0030 -0.0197  0.0026 -0.0019
   4.  C  0.0020 -0.0010 -0.0016  0.0017
   5.  C  0.0038 -0.0052 -0.0018  0.0023
   6.  H -0.0011  0.0007  0.0000 -0.0000
   7.  C  0.0026  0.4172  0.0003  0.0003
   8.  H -0.0000  0.0038 -0.0003 -0.0007
   9.  C  0.3908  0.4193  0.0005 -0.0001
  10.  H  0.0000  0.0033 -0.0005 -0.0006
  11.  C  0.0033  0.0000  0.3819  0.3822
  12.  H -0.0005  0.3819  0.0000 -0.0008
  13.  H -0.0006  0.3822 -0.0008  0.0000


 Atom-atom overlap-weighted NAO bond order, Totals by atom:                    

     Atom    1
     ---- ------
   1.  C  1.5779
   2.  H  0.4063
   3.  C  1.2794
   4.  C  1.3825
   5.  C  1.5815
   6.  H  0.4090
   7.  C  1.6030
   8.  H  0.4061
   9.  C  1.5835
  10.  H  0.4048
  11.  C  1.5759
  12.  H  0.3827
  13.  H  0.3807


 MO bond order:                                                                

     Atom    1       2       3       4       5       6       7       8       9
     ---- ------  ------  ------  ------  ------  ------  ------  ------  ------
   1.  C  0.0000  0.1460  0.0837 -0.0039 -0.2039  0.0689 -0.0281  0.0442  0.5739
   2.  H  0.1460  0.0000 -0.0350  0.0043  0.0449 -0.0061  0.0150  0.0030 -0.0126
   3.  C  0.0837 -0.0350  0.0000 -0.0990 -0.0263 -0.0345  0.5214 -0.0080 -0.0077
   4.  C -0.0039  0.0043 -0.0990  0.0000 -0.1993  0.0023 -0.7220  0.0253 -0.0791
   5.  C -0.2039  0.0449 -0.0263 -0.1993  0.0000 -0.3972  0.0039  0.0252 -0.3103
   6.  H  0.0689 -0.0061 -0.0345  0.0023 -0.3972  0.0000 -0.0223  0.0019  0.0073
   7.  C -0.0281  0.0150  0.5214 -0.7220  0.0039 -0.0223  0.0000  0.7077 -0.0579
   8.  H  0.0442  0.0030 -0.0080  0.0253  0.0252  0.0019  0.7077  0.0000  0.0517
   9.  C  0.5739 -0.0126 -0.0077 -0.0791 -0.3103  0.0073 -0.0579  0.0517  0.0000
  10.  H -0.0006 -0.0082 -0.0013 -0.0141 -0.0022 -0.0091  0.0348 -0.0031  0.0219
  11.  C -0.0240 -0.0169 -0.0022  0.0055 -0.0385 -0.0099  0.4602  0.0203 -0.4948
  12.  H  0.0413 -0.0011  0.0638 -0.0141 -0.0047  0.0036  0.0024  0.0020  0.0096
  13.  H -0.0087  0.0016 -0.0201  0.0600  0.0390 -0.0031  0.0349 -0.0008  0.0411

     Atom   10      11      12      13
     ---- ------  ------  ------  ------
   1.  C -0.0006 -0.0240  0.0413 -0.0087
   2.  H -0.0082 -0.0169 -0.0011  0.0016
   3.  C -0.0013 -0.0022  0.0638 -0.0201
   4.  C -0.0141  0.0055 -0.0141  0.0600
   5.  C -0.0022 -0.0385 -0.0047  0.0390
   6.  H -0.0091 -0.0099  0.0036 -0.0031
   7.  C  0.0348  0.4602  0.0024  0.0349
   8.  H -0.0031  0.0203  0.0020 -0.0008
   9.  C  0.0219 -0.4948  0.0096  0.0411
  10.  H  0.0000 -0.0133 -0.0005 -0.0007
  11.  C -0.0133  0.0000  0.1780  0.8114
  12.  H -0.0005  0.1780  0.0000  0.0165
  13.  H -0.0007  0.8114  0.0165  0.0000


 MO atomic valencies:                                                          

     Atom    1
     ---- ------
   1.  C  0.6889
   2.  H  0.1351
   3.  C  0.4349
   4.  C -1.0341
   5.  C -1.0695
   6.  H -0.3983
   7.  C  0.9500
   8.  H  0.8695
   9.  C -0.2569
  10.  H  0.0037
  11.  C  0.8760
  12.  H  0.2969
  13.  H  0.9712


 NAO density matrix:                                                           

          NAO        1       2       3       4       5       6       7       8
      ---------- ------- ------- ------- ------- ------- ------- ------- -------
   1.  C 1 (S)    0.9996  0.0003  0.0001  0.0000 -0.0028  0.0032 -0.0003  0.0030
   2.  C 1 (S)    0.0003  0.4911 -0.0011 -0.0000 -0.0382 -0.0131 -0.0294 -0.0123
   3.  C 1 (S)    0.0001 -0.0011  0.0010 -0.0000  0.0063 -0.0005  0.0066 -0.0006
   4.  C 1 (S)    0.0000 -0.0000 -0.0000  0.0000 -0.0002 -0.0000  0.0010  0.0001
   5.  C 1 (px)  -0.0028 -0.0382  0.0063 -0.0002  0.5494  0.0046  0.0392 -0.0148
   6.  C 1 (px)   0.0032 -0.0131 -0.0005 -0.0000  0.0046  0.0018 -0.0135  0.0004
   7.  C 1 (py)  -0.0003 -0.0294  0.0066  0.0010  0.0392 -0.0135  0.5300  0.0005
   8.  C 1 (py)   0.0030 -0.0123 -0.0006  0.0001 -0.0148  0.0004  0.0005  0.0028
   9.  C 1 (pz)   0.0047  0.0708 -0.0108 -0.0001  0.0057  0.0066 -0.0499  0.0211
  10.  C 1 (pz)  -0.0053  0.0220  0.0008  0.0000  0.0100 -0.0016  0.0235 -0.0006
  11.  C 1 (d1)  -0.0003  0.0030 -0.0002  0.0000 -0.0057  0.0001 -0.0000  0.0005
  12.  C 1 (d2)   0.0014 -0.0076  0.0003 -0.0000 -0.0120 -0.0002  0.0042  0.0005
  13.  C 1 (d3)   0.0007 -0.0056  0.0004 -0.0000  0.0036  0.0003  0.0015 -0.0008
  14.  C 1 (d4)   0.0005 -0.0035  0.0003 -0.0000  0.0125  0.0004 -0.0116 -0.0004
  15.  C 1 (d5)  -0.0007  0.0034  0.0000  0.0000 -0.0128 -0.0001 -0.0090 -0.0005
  16.  H 2 (S)   -0.0056  0.2824 -0.0110 -0.0000 -0.1560 -0.0001 -0.2223  0.0076
  17.  H 2 (S)   -0.0057 -0.0007  0.0001 -0.0001 -0.0013  0.0002 -0.0054 -0.0002
  18.  H 2 (px)  -0.0005  0.0028 -0.0001 -0.0000  0.0016  0.0000 -0.0027  0.0001
  19.  H 2 (py)  -0.0009  0.0056 -0.0002  0.0000 -0.0035 -0.0000 -0.0032  0.0002
  20.  H 2 (pz)   0.0008 -0.0050  0.0003 -0.0000  0.0051 -0.0000  0.0050 -0.0002
  21.  C 3 (S)    0.0000 -0.0014  0.0035 -0.0002  0.0007  0.0006  0.0007 -0.0072
  22.  C 3 (S)   -0.0011  0.1211 -0.0018 -0.0015 -0.0141 -0.0019  0.2313 -0.0093
  23.  C 3 (S)    0.0028 -0.0040  0.0001  0.0000  0.0012 -0.0001  0.0003  0.0004
  24.  C 3 (S)   -0.0000 -0.0011  0.0000 -0.0000  0.0004  0.0000  0.0003 -0.0000
  25.  C 3 (px)  -0.0006 -0.0087 -0.0004  0.0007  0.0662  0.0108 -0.0150  0.0020
  26.  C 3 (px)   0.0011 -0.0036  0.0004 -0.0001  0.0106  0.0009 -0.0081 -0.0007
  27.  C 3 (py)  -0.0015 -0.1993 -0.0016 -0.0021  0.0068  0.0203 -0.3153 -0.0046
  28.  C 3 (py)   0.0073  0.0070 -0.0004  0.0000  0.0024 -0.0001  0.0011 -0.0001
  29.  C 3 (pz)  -0.0009  0.0766  0.0086 -0.0005 -0.0261  0.0015  0.1018 -0.0064
  30.  C 3 (pz)  -0.0020  0.0082 -0.0003  0.0000  0.0000 -0.0004  0.0096  0.0010
  31.  C 3 (d1)   0.0003 -0.0015 -0.0001 -0.0000 -0.0071  0.0002 -0.0045 -0.0000
  32.  C 3 (d2)   0.0005 -0.0024  0.0002 -0.0000  0.0004 -0.0006 -0.0058  0.0001
  33.  C 3 (d3)  -0.0006  0.0017  0.0001  0.0001 -0.0026 -0.0006  0.0058  0.0002
  34.  C 3 (d4)   0.0014 -0.0076 -0.0001 -0.0001  0.0029  0.0010 -0.0190 -0.0002
  35.  C 3 (d5)   0.0003 -0.0036 -0.0004 -0.0000  0.0017  0.0001 -0.0069 -0.0001
  36.  C 4 (S)   -0.0001  0.0007  0.0010  0.0000 -0.0012  0.0002  0.0023 -0.0015
  37.  C 4 (S)    0.0010 -0.0064 -0.0025 -0.0008  0.0144 -0.0009 -0.0098  0.0014
  38.  C 4 (S)    0.0008 -0.0012  0.0001 -0.0000 -0.0013 -0.0002  0.0025  0.0004
  39.  C 4 (S)   -0.0000 -0.0006 -0.0000  0.0000 -0.0002  0.0000 -0.0004  0.0001
  40.  C 4 (px)  -0.0014  0.0210 -0.0012  0.0006 -0.0298  0.0080  0.0447 -0.0000
  41.  C 4 (px)   0.0005 -0.0020  0.0001  0.0000  0.0059  0.0009 -0.0105 -0.0002
  42.  C 4 (py)   0.0024 -0.0091 -0.0010 -0.0007  0.0095  0.0083 -0.0430 -0.0062
  43.  C 4 (py)   0.0008  0.0010 -0.0006 -0.0000 -0.0034  0.0004 -0.0065  0.0000
  44.  C 4 (pz)  -0.0018  0.0118 -0.0073 -0.0002 -0.0151 -0.0014  0.0608 -0.0023
  45.  C 4 (pz)  -0.0011 -0.0026  0.0001  0.0000  0.0029  0.0002 -0.0094 -0.0005
  46.  C 4 (d1)  -0.0001  0.0015  0.0001 -0.0000 -0.0030 -0.0001 -0.0024 -0.0002
  47.  C 4 (d2)  -0.0002  0.0006 -0.0002  0.0000 -0.0000  0.0006  0.0022  0.0001
  48.  C 4 (d3)   0.0008 -0.0036 -0.0001 -0.0001  0.0041  0.0008 -0.0113 -0.0002
  49.  C 4 (d4)  -0.0001  0.0022 -0.0001  0.0000 -0.0029  0.0004 -0.0000 -0.0005
  50.  C 4 (d5)  -0.0001 -0.0019 -0.0006 -0.0000  0.0010 -0.0000 -0.0011 -0.0001
  51.  C 5 (S)    0.0001  0.0005  0.0035 -0.0003 -0.0002  0.0022  0.0001  0.0025
  52.  C 5 (S)    0.0008  0.0874 -0.0019 -0.0006 -0.0639 -0.0090 -0.0405 -0.0102
  53.  C 5 (S)    0.0036 -0.0023  0.0001  0.0001 -0.0122 -0.0000  0.0018  0.0003
  54.  C 5 (S)   -0.0004 -0.0005  0.0001  0.0000  0.0016 -0.0000  0.0009 -0.0000
  55.  C 5 (px)  -0.0003 -0.0635 -0.0128  0.0017  0.1327  0.0112  0.0272  0.0030
  56.  C 5 (px)   0.0023 -0.0097  0.0000 -0.0001  0.0123  0.0012 -0.0036 -0.0002
  57.  C 5 (py)   0.0004 -0.0352  0.0033  0.0008  0.0241 -0.0018  0.0356  0.0124
  58.  C 5 (py)   0.0025 -0.0097  0.0002 -0.0000  0.0018 -0.0002  0.0137  0.0016
  59.  C 5 (pz)   0.0028  0.1893  0.0052  0.0009 -0.1172 -0.0048 -0.0436 -0.0152
  60.  C 5 (pz)  -0.0072 -0.0075  0.0002 -0.0001  0.0111  0.0007 -0.0052 -0.0006
  61.  C 5 (d1)  -0.0000  0.0011  0.0001 -0.0000  0.0003  0.0000  0.0009  0.0000
  62.  C 5 (d2)  -0.0004 -0.0008 -0.0002  0.0000  0.0134  0.0002 -0.0008 -0.0006
  63.  C 5 (d3)  -0.0001 -0.0001 -0.0002  0.0000 -0.0006 -0.0005  0.0100  0.0003
  64.  C 5 (d4)   0.0001 -0.0010 -0.0003  0.0000 -0.0025  0.0003  0.0003 -0.0001
  65.  C 5 (d5)  -0.0017  0.0089  0.0005 -0.0000 -0.0045 -0.0004 -0.0022 -0.0010
  66.  H 6 (S)    0.0014  0.0292 -0.0009 -0.0012  0.0299 -0.0068  0.0231 -0.0054
  67.  H 6 (S)    0.0002 -0.0028 -0.0001 -0.0000 -0.0039  0.0004 -0.0059 -0.0000
  68.  H 6 (px)   0.0001 -0.0002 -0.0001 -0.0000  0.0012 -0.0000  0.0014  0.0000
  69.  H 6 (py)  -0.0000  0.0004  0.0000 -0.0000  0.0011 -0.0001  0.0009 -0.0001
  70.  H 6 (pz)  -0.0001  0.0007  0.0000 -0.0000  0.0005 -0.0002  0.0009 -0.0001
  71.  C 7 (S)    0.0000  0.0011  0.0009  0.0000 -0.0001 -0.0010  0.0010 -0.0003
  72.  C 7 (S)    0.0008  0.0118 -0.0019 -0.0005 -0.0243  0.0053  0.0012 -0.0032
  73.  C 7 (S)    0.0007 -0.0002  0.0004 -0.0000 -0.0020  0.0003  0.0003 -0.0001
  74.  C 7 (S)    0.0001 -0.0006 -0.0000  0.0000 -0.0002  0.0001 -0.0005  0.0000
  75.  C 7 (px)  -0.0009 -0.0151  0.0018  0.0007  0.0052 -0.0110  0.0024  0.0026
  76.  C 7 (px)   0.0000  0.0041  0.0005 -0.0000 -0.0034 -0.0006  0.0117 -0.0003
  77.  C 7 (py)   0.0004  0.0111  0.0039  0.0003  0.0055 -0.0079  0.0062 -0.0001
  78.  C 7 (py)   0.0014 -0.0046 -0.0003 -0.0001 -0.0021  0.0014 -0.0084 -0.0004
  79.  C 7 (pz)   0.0026 -0.0284 -0.0019 -0.0004  0.0185  0.0056 -0.0328  0.0009
  80.  C 7 (pz)  -0.0000 -0.0020  0.0000 -0.0000  0.0010  0.0003 -0.0011  0.0001
  81.  C 7 (d1)  -0.0002  0.0009 -0.0001  0.0000  0.0009  0.0001  0.0037  0.0001
  82.  C 7 (d2)  -0.0000  0.0007 -0.0000  0.0000 -0.0011 -0.0001  0.0006  0.0001
  83.  C 7 (d3)   0.0001 -0.0004 -0.0000  0.0000 -0.0015 -0.0000 -0.0016  0.0000
  84.  C 7 (d4)   0.0002 -0.0012 -0.0001 -0.0000  0.0000  0.0004 -0.0038 -0.0003
  85.  C 7 (d5)  -0.0000  0.0012  0.0002 -0.0000 -0.0006  0.0001  0.0009 -0.0001
  86.  H 8 (S)   -0.0010  0.0133  0.0005  0.0003  0.0057 -0.0047  0.0335  0.0014
  87.  H 8 (S)   -0.0002  0.0008  0.0001 -0.0000 -0.0011  0.0000 -0.0048 -0.0005
  88.  H 8 (px)   0.0000 -0.0001 -0.0000 -0.0000  0.0001  0.0000 -0.0002 -0.0000
  89.  H 8 (py)   0.0001 -0.0004 -0.0000 -0.0000 -0.0005  0.0002 -0.0015 -0.0001
  90.  H 8 (pz)   0.0001 -0.0006 -0.0000 -0.0000 -0.0001  0.0000 -0.0010  0.0000
  91.  C 9 (S)    0.0000 -0.0002  0.0037 -0.0003  0.0019 -0.0071 -0.0009  0.0035
  92.  C 9 (S)    0.0005  0.0849 -0.0043 -0.0007  0.1939 -0.0001 -0.0544 -0.0083
  93.  C 9 (S)    0.0039 -0.0044 -0.0000  0.0000  0.0119  0.0004  0.0039  0.0004
  94.  C 9 (S)   -0.0003 -0.0005  0.0001  0.0000 -0.0000 -0.0000  0.0008 -0.0000
  95.  C 9 (px)  -0.0031 -0.1343  0.0008 -0.0008 -0.2041 -0.0018  0.0629  0.0217
  96.  C 9 (px)   0.0063  0.0083 -0.0002 -0.0000  0.0037 -0.0005  0.0063  0.0008
  97.  C 9 (py)   0.0004  0.0202 -0.0003  0.0007  0.0456  0.0024  0.0363  0.0124
  98.  C 9 (py)  -0.0001 -0.0076  0.0004 -0.0000 -0.0147 -0.0004  0.0104  0.0002
  99.  C 9 (pz)   0.0011  0.1487  0.0131 -0.0013  0.2971 -0.0035 -0.0560 -0.0117
 100.  C 9 (pz)  -0.0053  0.0040  0.0000 -0.0000  0.0026  0.0002 -0.0051  0.0002
 101.  C 9 (d1)   0.0005 -0.0010  0.0000 -0.0000 -0.0065  0.0001 -0.0046  0.0005
 102.  C 9 (d2)   0.0010 -0.0070 -0.0005  0.0000 -0.0125  0.0002  0.0033  0.0005
 103.  C 9 (d3)  -0.0003  0.0021  0.0002 -0.0000  0.0034 -0.0001  0.0026 -0.0001
 104.  C 9 (d4)  -0.0012  0.0039  0.0001  0.0000  0.0074  0.0002 -0.0052 -0.0008
 105.  C 9 (d5)   0.0005 -0.0015 -0.0001  0.0000  0.0023  0.0001  0.0012  0.0003
 106.  H10 (S)    0.0012  0.0100 -0.0011 -0.0007  0.0067 -0.0033  0.0050 -0.0058
 107.  H10 (S)   -0.0005  0.0007 -0.0001 -0.0001 -0.0007  0.0001 -0.0072 -0.0003
 108.  H10 (px)  -0.0000  0.0000  0.0000  0.0000  0.0003  0.0000  0.0001  0.0001
 109.  H10 (py)   0.0000 -0.0002 -0.0000 -0.0000 -0.0004 -0.0001  0.0013 -0.0001
 110.  H10 (pz)  -0.0001  0.0006  0.0001 -0.0000  0.0024 -0.0000 -0.0011 -0.0001
 111.  C11 (S)    0.0000  0.0011  0.0007  0.0000  0.0007 -0.0005 -0.0003 -0.0007
 112.  C11 (S)    0.0012  0.0068 -0.0019 -0.0005 -0.0057 -0.0010 -0.0197  0.0034
 113.  C11 (S)    0.0007 -0.0014  0.0002 -0.0000 -0.0025 -0.0001 -0.0030 -0.0001
 114.  C11 (S)    0.0000 -0.0003 -0.0000  0.0000  0.0002  0.0000  0.0001  0.0000
 115.  C11 (px)  -0.0005  0.0059  0.0023  0.0002  0.0083 -0.0025  0.0115 -0.0070
 116.  C11 (px)   0.0012 -0.0023  0.0002 -0.0001 -0.0060 -0.0005 -0.0007  0.0003
 117.  C11 (py)  -0.0002 -0.0224 -0.0005  0.0003  0.0106  0.0007 -0.0072 -0.0096
 118.  C11 (py)  -0.0006  0.0043  0.0001  0.0000  0.0079 -0.0004 -0.0019 -0.0008
 119.  C11 (pz)  -0.0009 -0.0057 -0.0020 -0.0002 -0.0055  0.0061  0.0057  0.0042
 120.  C11 (pz)  -0.0006  0.0045  0.0005 -0.0000  0.0113 -0.0003  0.0043 -0.0007
 121.  C11 (d1)  -0.0001  0.0006  0.0000 -0.0000  0.0005 -0.0000  0.0003  0.0004
 122.  C11 (d2)   0.0001 -0.0012 -0.0003  0.0000 -0.0055  0.0002  0.0009  0.0003
 123.  C11 (d3)   0.0002 -0.0014 -0.0002  0.0000 -0.0031  0.0001 -0.0006  0.0002
 124.  C11 (d4)  -0.0001  0.0003 -0.0000  0.0000  0.0015  0.0001  0.0006 -0.0001
 125.  C11 (d5)  -0.0001  0.0008  0.0001  0.0000  0.0019 -0.0000  0.0008 -0.0003
 126.  H12 (S)   -0.0006  0.0164  0.0020 -0.0001  0.0484 -0.0040 -0.0104 -0.0048
 127.  H12 (S)   -0.0001 -0.0001 -0.0003  0.0000 -0.0083 -0.0001  0.0021  0.0003
 128.  H12 (px)   0.0000 -0.0002 -0.0000 -0.0000 -0.0009  0.0001 -0.0003  0.0001
 129.  H12 (py)  -0.0001  0.0004  0.0000 -0.0000  0.0015 -0.0000 -0.0000 -0.0001
 130.  H12 (pz)  -0.0000  0.0005  0.0001 -0.0000  0.0018 -0.0001 -0.0002 -0.0002
 131.  H13 (S)    0.0003  0.0007 -0.0023 -0.0001 -0.0188  0.0027  0.0106  0.0016
 132.  H13 (S)   -0.0001  0.0004  0.0001 -0.0000  0.0039 -0.0001 -0.0025 -0.0000
 133.  H13 (px)   0.0000  0.0001  0.0000  0.0000 -0.0001 -0.0001 -0.0002 -0.0001
 134.  H13 (py)   0.0000 -0.0004 -0.0001  0.0000 -0.0002  0.0000 -0.0003 -0.0000
 135.  H13 (pz)  -0.0001  0.0000  0.0001 -0.0000  0.0009 -0.0001 -0.0004 -0.0000

          NAO        9      10      11      12      13      14      15      16
      ---------- ------- ------- ------- ------- ------- ------- ------- -------
   1.  C 1 (S)    0.0047 -0.0053 -0.0003  0.0014  0.0007  0.0005 -0.0007 -0.0056
   2.  C 1 (S)    0.0708  0.0220  0.0030 -0.0076 -0.0056 -0.0035  0.0034  0.2824
   3.  C 1 (S)   -0.0108  0.0008 -0.0002  0.0003  0.0004  0.0003  0.0000 -0.0110
   4.  C 1 (S)   -0.0001  0.0000  0.0000 -0.0000 -0.0000 -0.0000  0.0000 -0.0000
   5.  C 1 (px)   0.0057  0.0100 -0.0057 -0.0120  0.0036  0.0125 -0.0128 -0.1560
   6.  C 1 (px)   0.0066 -0.0016  0.0001 -0.0002  0.0003  0.0004 -0.0001 -0.0001
   7.  C 1 (py)  -0.0499  0.0235 -0.0000  0.0042  0.0015 -0.0116 -0.0090 -0.2223
   8.  C 1 (py)   0.0211 -0.0006  0.0005  0.0005 -0.0008 -0.0004 -0.0005  0.0076
   9.  C 1 (pz)   0.5344 -0.0007  0.0044 -0.0049 -0.0103 -0.0039 -0.0153  0.2651
  10.  C 1 (pz)  -0.0007  0.0036  0.0001 -0.0000 -0.0001 -0.0003 -0.0005 -0.0012
  11.  C 1 (d1)   0.0044  0.0001  0.0003  0.0000 -0.0002 -0.0002  0.0001  0.0054
  12.  C 1 (d2)  -0.0049 -0.0000  0.0000  0.0008  0.0001 -0.0002  0.0002 -0.0055
  13.  C 1 (d3)  -0.0103 -0.0001 -0.0002  0.0001  0.0008  0.0002  0.0002 -0.0105
  14.  C 1 (d4)  -0.0039 -0.0003 -0.0002 -0.0002  0.0002  0.0007  0.0000 -0.0030
  15.  C 1 (d5)  -0.0153 -0.0005  0.0001  0.0002  0.0002  0.0000  0.0010  0.0018
  16.  H 2 (S)    0.2651 -0.0012  0.0054 -0.0055 -0.0105 -0.0030  0.0018  0.3738
  17.  H 2 (S)    0.0014 -0.0002 -0.0001  0.0001  0.0003  0.0002  0.0000 -0.0001
  18.  H 2 (px)   0.0048  0.0000  0.0000 -0.0001 -0.0002  0.0000 -0.0001  0.0042
  19.  H 2 (py)   0.0055  0.0000  0.0001 -0.0001 -0.0002 -0.0001  0.0000  0.0074
  20.  H 2 (pz)  -0.0048  0.0001 -0.0001  0.0001  0.0002  0.0001 -0.0001 -0.0078
  21.  C 3 (S)   -0.0015 -0.0010 -0.0000  0.0001  0.0001  0.0014  0.0007  0.0033
  22.  C 3 (S)    0.0523  0.0054 -0.0013 -0.0004  0.0021 -0.0071 -0.0052  0.0023
  23.  C 3 (S)    0.0056  0.0001 -0.0000  0.0001 -0.0002  0.0000 -0.0003 -0.0000
  24.  C 3 (S)   -0.0003 -0.0001 -0.0000  0.0000  0.0000  0.0000 -0.0000 -0.0009
  25.  C 3 (px)  -0.0006  0.0029  0.0083 -0.0000 -0.0027 -0.0003  0.0010  0.0100
  26.  C 3 (px)  -0.0044 -0.0001 -0.0003 -0.0003  0.0010  0.0007  0.0001 -0.0068
  27.  C 3 (py)  -0.0553 -0.0293 -0.0040  0.0005  0.0095  0.0110  0.0055 -0.0325
  28.  C 3 (py)   0.0014 -0.0003  0.0003 -0.0002 -0.0006 -0.0002 -0.0000  0.0051
  29.  C 3 (pz)   0.0381  0.0178  0.0002  0.0004  0.0130 -0.0016 -0.0003 -0.0328
[truncated: 1,674,838 more chars]
