# Supplementary material for: Hyperpyramidalized alkenes with bond orders near 1.5 as synthetic building blocks
Source: Nat Chem. 2026 Jan 21;18(5):913–22. doi: 10.1038/s41557-025-02055-9 (PMC12859755; doi:10.1038/s41557-025-02055-9)
Supplement: Supplementary file 2 — Output files for reported computations. [file 41557_2025_2055_MOESM2_ESM.zip › Computation data/Quadricyclene 11/CAS44-def2tzvp/QCE-opt-CAS44-def2tzvp.txt]

Last login: Wed May 14 11:01:01 on ttys000
garglab5235@d-169-232-130-98 ORCA % orca Quad-def2tzvp-ORCA.inp

                                 *****************
                                 * O   R   C   A *
                                 *****************

                                            #,                                       
                                            ###                                      
                                            ####                                     
                                            #####                                    
                                            ######                                   
                                           ########,                                 
                                     ,,################,,,,,                         
                               ,,#################################,,                 
                          ,,##########################################,,             
                       ,#########################################, ''#####,          
                    ,#############################################,,   '####,        
                  ,##################################################,,,,####,       
                ,###########''''           ''''###############################       
              ,#####''   ,,,,##########,,,,          '''####'''          '####       
            ,##' ,,,,###########################,,,                        '##       
           ' ,,###''''                  '''############,,,                           
         ,,##''                                '''############,,,,        ,,,,,,###''
      ,#''                                            '''#######################'''  
     '                                                          ''''####''''         
             ,#######,   #######,   ,#######,      ##                                
            ,#'     '#,  ##    ##  ,#'     '#,    #''#        ,####,   ,####,        
            ##       ##  ##   ,#'  ##            #'  '#       #'       #'  '#        
            ##       ##  #######   ##           ,######,      #####,   #    #        
            '#,     ,#'  ##    ##  '#,     ,#' ,#      #,     #,   #   #,  ,#        
             '#######'   ##     ##  '#######'  #'      '#     '####' # '####'        


                #########################################################
                #                        -***-                          #
                #          Department of theory and spectroscopy        #
                #                                                       #
                #                      Frank Neese                      #
                #                                                       #
                #     Directorship, Architecture, Infrastructure        #
                #                    SHARK, DRIVERS                     #
                #        Core code/Algorithms in most modules           #
                #                                                       #
                #        Max Planck Institute fuer Kohlenforschung      #
                #                Kaiser Wilhelm Platz 1                 #
                #                 D-45470 Muelheim/Ruhr                 #
                #                      Germany                          #
                #                                                       #
                #                  All rights reserved                  #
                #                        -***-                          #
                #########################################################


                         Program Version 6.0.1  -  RELEASE   -


 With contributions from (in alphabetic order):
[Max-Planck-Institut fuer Kohlenforschung]                               
  Daniel Aravena         : Magnetic Suceptibility                        
  Michael Atanasov       : Ab Initio Ligand Field Theory (pilot matlab implementation)
  Alexander A. Auer      : GIAO ZORA, VPT2 properties, NMR spectrum      
  Ute Becker             : All parallelization in ORCA, NUMFREQ, NUMCALC 
  Giovanni Bistoni       : ED, misc. LED, open-shell LED, HFLD           
  Martin Brehm           : Molecular dynamics                            
  Dmytro Bykov           : pre 5.0 version of the SCF Hessian            
  Marcos Casanova-Páez   : Triplet and SCS-CIS(D). UHF-(DLPNO)-IP/EA/STEOM-CCSD. UHF-CVS-IP/STEOM-CCSD   
  Vijay G. Chilkuri      : MRCI spin determinant printing, contributions to CSF-ICE 
  Pauline Colinet        : FMM embedding                                 
  Dipayan Datta          : RHF DLPNO-CCSD density                        
  Achintya Kumar Dutta   : EOM-CC, STEOM-CC                              
  Nicolas Foglia         : Exact transition moments, OPA infrastructure, MCD improvements    
  Dmitry Ganyushin       : Spin-Orbit,Spin-Spin,Magnetic field MRCI      
  Miquel Garcia-Rates    : C-PCM and meta-GGA Hessian, CCSD/C-PCM, Gaussian charge scheme 
  Tiago L. C. Gouveia    : GS-ROHF, GS-ROCIS                             
  Yang Guo               : DLPNO-NEVPT2, F12-NEVPT2, CIM, IAO-localization        
  Andreas Hansen         : Spin unrestricted coupled pair/coupled cluster methods 
  Ingolf Harden          : AUTO-CI MPn and infrastructure                
  Benjamin Helmich-Paris : MC-RPA, TRAH-(SCF,CASSCF), AVAS, COSX integrals, SCF dyn. polar. 
  Lee Huntington         : MR-EOM, pCC                                   
  Robert Izsak           : Overlap fitted RIJCOSX, COSX-SCS-MP3, EOM     
  Riya Kayal             : Wick's Theorem for AUTO-CI, AUTO-CI UHF-CCSDT 
  Emily Kempfer          : AUTO-CI, RHF CISDT and CCSDT                  
  Christian Kollmar      : KDIIS, OOCD, Brueckner-CCSD(T), CCSD density, CASPT2, CASPT2-K, improved NEVPT2 
  Axel Koslowski         : Symmetry handling                             
  Simone Kossmann        : meta-GGA functionals, TD-DFT gradient, OOMP2, (MP2 Hessian; deprecated post 5.0) 
  Lucas Lang             : DCDCAS                                        
  Marvin Lechner         : AUTO-CI (C++ implementation), FIC-MRCC        
  Spencer Leger          : CASSCF response                               
  Dagmar Lenk            : GEPOL surface, SMD, ORCA-2-JSON               
  Dimitrios Liakos       : Extrapolation schemes; Compound Job, initial MDCI parallelization 
  Dimitrios Manganas     : Further ROCIS development; embedding schemes. LFT, Crystal Embedding 
  Dimitrios Pantazis     : SARC Basis sets                               
  Anastasios Papadopoulos: AUTO-CI, single reference methods and gradients 
  Taras Petrenko         : pre 6.0 DFT Hessian and TD-DFT gradient, (ASA, deprecated), ECA, 1-Electron XAS/XES, NRVS 
  Peter Pinski           : DLPNO-MP2, DLPNO-MP2 Gradient                 
  Christoph Reimann      : Effective Core Potentials                     
  Marius Retegan         : Local ZFS, SOC                                
  Christoph Riplinger    : Optimizer, TS searches, QM/MM, DLPNO-CCSD(T), (RO)-DLPNO pert. Triples 
  Michael Roemelt        : Original ROCIS implementation                 
  Masaaki Saitow         : Open-shell DLPNO-CCSD energy and density      
  Barbara Sandhoefer     : DKH picture change effects                    
  Kantharuban Sivalingam : CASSCF convergence/infrastructure, NEVPT2 and variants, FIC-MRCI 
  Bernardo de Souza      : ESD, SOC TD-DFT                               
  Georgi L. Stoychev     : AutoAux, RI-MP2 NMR, DLPNO-MP2 response, X2C  
  Van Anh Tran           : RI-MP2 g-tensors                              
  Willem Van den Heuvel  : Paramagnetic NMR                              
  Zikuan Wang            : NOTCH, Electric field optimization            
  Frank Wennmohs         : Technical directorship and infrastructure     
  Hang Xu                : AUTO-CI-Response properties                   
                                                                         
[FACCTs GmbH]                                                            
  Markus Bursch, Miquel Garcia-Rates, Christoph Riplinger, Bernardo de Souza, Georgi L. Stoychev 
                                                                 
  APM, Basis sets (HGBS, AHGBS, def-TZVP (Ac-Lr), def2-XVPD (La-Lu)), CI-OPT, improved COSX, DLPNO-Multilevel,           
  DOCKER, DRACO, updates on ESD, GOAT, IRC, LR-CPCM, MBIS, meta-GGA TD-DFT gradient, ML-optimized integration grids, 
  MM, NACMEs, nearIR, NEB, NEB-TS, NL-DFT gradient (VV10), 2- and 3-layer-ONIOM, interface openCOSMO-RS, QMMM,   
  Crystal-QMMM, SF, symmetry and pop. for TD-DFT, r2SCAN hybrids, SOLVATOR                                   
                                                                         
[Other institutions]                                                     
  V. Asgeirsson          : NEB                                           
  Christoph Bannwarth    : sTDA-DFT, sTD-DFT, PBEh-3c, B97-3c, D3        
  Sebastian Ehlert       : rSCAN, r2SCAN, r2SCAN-3c, D4, dhf basis sets  
  Marvin Friede          : D4 for Fr, Ra, Ac-Lr                          
  Lars Goerigk           : TD-DFT with DH, B97 family of functionals     
  Stefan Grimme          : VdW corrections, initial TS optimization, DFT functionals, gCP, sTDA/sTD-DF 
  Waldemar Hujo          : DFT-NL                                        
  H. Jonsson             : NEB                                           
  Holger Kruse           : gCP                                           
  Marcel Mueller         : wB97X-3c, vDZP basis set                      
  Hagen Neugebauer       : wr2SCAN                                       
  Tobias Risthaus        : range-separated hybrid DFT                    
  Lukas Wittmann         : regularized MP2, r2SCAN double-hybrids, wr2SCAN        
                                                                         
We gratefully acknowledge several colleagues who have allowed us to      
interface, adapt or use parts of their codes:                            
  Ed Valeev, F. Pavosevic, A. Kumar             : LibInt (2-el integral package), F12 methods 
  Garnet Chan, S. Sharma, J. Yang, R. Olivares  : DMRG                   
  Ulf Ekstrom                                   : XCFun DFT Library      
  Mihaly Kallay                                 : mrcc  (arbitrary order and MRCC methods)
  Frank Weinhold                                : gennbo (NPA and NBO analysis)           
  Simon Mueller                                 : openCOSMO-RS                            
  Christopher J. Cramer and Donald G. Truhlar   : smd solvation model                     
  S Lehtola, MJT Oliveira, MAL Marques          : LibXC Library                           
  Liviu Ungur et al                             : ANISO software                          


 Your calculation uses the libint2 library for the computation of 2-el integrals
 For citations please refer to: http://libint.valeyev.net

 Your ORCA version has been built with support for libXC version: 6.2.2
 For citations please refer to: https://libxc.gitlab.io

 This ORCA versions uses:
   CBLAS   interface :  Fast vector & matrix operations
   LAPACKE interface :  Fast linear algebra routines
   SCALAPACK package :  Parallel linear algebra routines
   Shared memory     :  Shared parallel matrices


================================================================================

----- Orbital basis set information -----
Your calculation utilizes the basis: def2-TZVP
   F. Weigend and R. Ahlrichs, Phys. Chem. Chem. Phys. 7, 3297 (2005).

================================================================================
                                        WARNINGS
                       Please study these warnings very carefully!
================================================================================


WARNING: Geometry Optimization
  ===> : Switching off AutoStart
         For restart on a previous wavefunction, please use MOREAD

================================================================================
                                       INPUT FILE
================================================================================
NAME = Quad-def2tzvp-ORCA.inp
|  1> ! OPT CASSCF def2-TZVP
|  2> 
|  3> %casscf
|  4>   nel     4
|  5>   norb    4
|  6>   mult    1
|  7>   maxiter 100
|  8> end
|  9> 
| 10> %scf
| 11>   maxiter 200
| 12> end
| 13> 
| 14> * xyz 0 1
| 15>  C                  0.37716100    1.10231000    0.00069200
| 16>  C                 -0.01329800   -1.08113900    0.67460900
| 17>  C                 -0.01363700   -1.08054700   -0.67508900
| 18>  C                 -1.25093100   -0.54986400    0.00022300
| 19>  C                  1.09005600   -0.02030300   -0.74832700
| 20>  C                  1.09097900   -0.02116800    0.74775800
| 21>  H                  0.82768600    2.08829900    0.00093400
| 22>  H                 -2.18737200   -1.08621300    0.00028600
| 23>  H                  1.85831400    0.13707200   -1.49131900
| 24>  C                 -1.14194800    0.96674600    0.00020000
| 25>  H                 -1.59498200    1.41478700    0.88706500
| 26>  H                 -1.59383300    1.41474700   -0.88740000
| 27>  H                  1.85989600    0.13510700    1.49003800
| 28> 
| 29> *
| 30> 
| 31>                          ****END OF INPUT****
================================================================================

                       *****************************
                       * Geometry Optimization Run *
                       *****************************

Geometry optimization settings:
Update method            Update   .... BFGS
Choice of coordinates    CoordSys .... (2022) Redundant Internals
Initial Hessian          InHess   .... Almloef's Model
Max. no of cycles        MaxIter  .... 50

Convergence Tolerances:
Energy Change            TolE     ....  5.0000e-06 Eh
Max. Gradient            TolMAXG  ....  3.0000e-04 Eh/bohr
RMS Gradient             TolRMSG  ....  1.0000e-04 Eh/bohr
Max. Displacement        TolMAXD  ....  4.0000e-03 bohr
RMS Displacement         TolRMSD  ....  2.0000e-03 bohr
Strict Convergence                .... False

------------------------------------------------------------------------------
                        ORCA OPTIMIZATION COORDINATE SETUP
------------------------------------------------------------------------------

The optimization will be done in redundant internal coordinates (2022)
Making redundant internal coordinates   ...  (2022 redundants) done
Evaluating the initial hessian          ...  (Almloef) done
Evaluating the coordinates              ...  done
Calculating the B-matrix                .... done
Calculating the G-matrix                .... done
Diagonalizing the G-matrix              .... done
The first mode is                       ....   72
The number of degrees of freedom        ....   33

    -----------------------------------------------------------------
                    Redundant Internal Coordinates


    -----------------------------------------------------------------
         Definition                    Initial Value    Approx d2E/dq
    -----------------------------------------------------------------
      1. B(C   2,C   1)                  1.3497         0.724499   
      2. B(C   3,C   1)                  1.5062         0.407635   
      3. B(C   3,C   2)                  1.5062         0.407743   
      4. B(C   4,C   0)                  1.5263         0.378725   
      5. B(C   4,C   2)                  1.5322         0.370575   
      6. B(C   5,C   1)                  1.5324         0.370266   
      7. B(C   5,C   0)                  1.5264         0.378571   
      8. B(C   5,C   4)                  1.4961         0.423142   
      9. B(H   6,C   0)                  1.0840         0.368069   
     10. B(H   7,C   3)                  1.0792         0.374726   
     11. B(H   8,C   4)                  1.0803         0.373178   
     12. B(C   9,C   3)                  1.5205         0.386813   
     13. B(C   9,C   0)                  1.5251         0.380296   
     14. B(H  10,C   9)                  1.0920         0.357436   
     15. B(H  11,C   9)                  1.0921         0.357299   
     16. B(H  12,C   5)                  1.0801         0.373426   
     17. A(H   6,C   0,C   9)          119.6565         0.326444   
     18. A(C   5,C   0,H   6)          118.3593         0.326200   
     19. A(C   5,C   0,C   9)          113.6117         0.365291   
     20. A(C   4,C   0,C   5)           58.6934         0.365032   
     21. A(C   4,C   0,C   9)          113.5593         0.365316   
     22. A(C   4,C   0,H   6)          118.3586         0.326221   
     23. A(C   2,C   1,C   3)           63.3790         0.414082   
     24. A(C   3,C   1,C   5)          111.6848         0.368260   
     25. A(C   2,C   1,C   5)           92.7290         0.407083   
     26. A(C   3,C   2,C   4)          111.6763         0.368330   
     27. A(C   1,C   2,C   3)           63.3845         0.414101   
     28. A(C   1,C   2,C   4)           92.7468         0.407144   
     29. A(C   1,C   3,C   2)           53.2365         0.374422   
     30. A(H   7,C   3,C   9)          123.9122         0.328328   
     31. A(C   2,C   3,C   9)          107.0104         0.371055   
     32. A(C   1,C   3,C   9)          107.0329         0.371038   
     33. A(C   2,C   3,H   7)          122.5306         0.331199   
     34. A(C   1,C   3,H   7)          122.5253         0.331185   
     35. A(C   0,C   4,C   2)           98.5721         0.363701   
     36. A(C   2,C   4,C   5)           87.2628         0.370684   
     37. A(C   0,C   4,C   5)           60.6570         0.372074   
     38. A(C   5,C   4,H   8)          133.4260         0.333011   
     39. A(C   2,C   4,H   8)          130.2373         0.325794   
     40. A(C   0,C   4,H   8)          124.2319         0.326963   
     41. A(C   1,C   5,C   4)           87.2614         0.370630   
     42. A(C   0,C   5,C   4)           60.6496         0.372048   
     43. A(C   0,C   5,C   1)           98.5550         0.363624   
     44. A(C   4,C   5,H  12)          133.4390         0.333048   
     45. A(C   1,C   5,H  12)          130.2313         0.325785   
     46. A(C   0,C   5,H  12)          124.2480         0.326977   
     47. A(C   0,C   9,H  11)          112.0817         0.324853   
     48. A(C   3,C   9,H  10)          112.3017         0.325783   
     49. A(C   0,C   9,H  10)          112.1162         0.324874   
     50. A(C   0,C   9,C   3)           99.2097         0.366641   
     51. A(H  10,C   9,H  11)          108.6680         0.290145   
     52. A(C   3,C   9,H  11)          112.3034         0.325762   
     53. D(C   3,C   2,C   1,C   5)   -112.9479         0.037192   
     54. D(C   4,C   2,C   1,C   3)    112.9281         0.037192   
     55. D(C   4,C   2,C   1,C   5)     -0.0198         0.037192   
     56. D(H   7,C   3,C   2,C   1)   -108.6348         0.012319   
     57. D(C   9,C   3,C   2,C   4)     16.9819         0.012319   
     58. D(C   9,C   3,C   1,C   2)    -98.8034         0.012312   
     59. D(C   9,C   3,C   2,C   1)     98.8478         0.012319   
     60. D(H   7,C   3,C   1,C   2)    108.6449         0.012312   
     61. D(C   2,C   3,C   1,C   5)     81.8368         0.012312   
     62. D(C   9,C   3,C   1,C   5)    -16.9666         0.012312   
     63. D(H   7,C   3,C   1,C   5)   -169.5183         0.012312   
     64. D(H   7,C   3,C   2,C   4)    169.4993         0.012319   
     65. D(C   1,C   3,C   2,C   4)    -81.8658         0.012319   
     66. D(C   2,C   4,C   0,C   5)     81.9440         0.011436   
     67. D(H   8,C   4,C   2,C   1)    149.4571         0.010281   
     68. D(C   5,C   4,C   2,C   1)      0.0203         0.010281   
     69. D(C   0,C   4,C   2,C   3)      2.6237         0.010281   
     70. D(H   8,C   4,C   0,C   5)   -124.8425         0.011436   
     71. D(C   5,C   4,C   0,C   9)   -104.2548         0.011436   
     72. D(C   0,C   4,C   2,C   1)    -59.7581         0.010281   
     73. D(C   5,C   4,C   0,H   6)    107.6676         0.011436   
     74. D(C   5,C   4,C   2,C   3)     62.4021         0.010281   
     75. D(C   2,C   4,C   0,C   9)    -22.3109         0.011436   
     76. D(C   2,C   4,C   0,H   6)   -170.3884         0.011436   
     77. D(H  12,C   5,C   0,C   4)    124.8520         0.011427   
     78. D(C   4,C   5,C   0,C   9)    104.1644         0.011427   
     79. D(C   4,C   5,C   0,H   6)   -107.6664         0.011427   
     80. D(C   1,C   5,C   0,C   9)     22.2136         0.011427   
     81. D(C   1,C   5,C   0,H   6)    170.3828         0.011427   
     82. D(C   0,C   5,C   1,C   2)     59.7933         0.010265   
     83. D(H  12,C   5,C   4,C   0)   -110.8979         0.014162   
     84. D(C   1,C   5,C   4,H   8)   -147.7097         0.014162   
     85. D(C   1,C   5,C   0,C   4)    -81.9508         0.011427   
     86. D(C   1,C   5,C   4,C   0)    101.4059         0.014162   
     87. D(C   0,C   5,C   4,H   8)    110.8844         0.014162   
     88. D(C   0,C   5,C   4,C   2)   -101.4238         0.014162   
     89. D(H  12,C   5,C   1,C   2)   -149.4308         0.010265   
     90. D(C   1,C   5,C   4,C   2)     -0.0179         0.014162   
     91. D(C   4,C   5,C   1,C   3)    -62.3467         0.010265   
     92. D(C   4,C   5,C   1,C   2)      0.0203         0.010265   
     93. D(C   0,C   5,C   1,C   3)     -2.5737         0.010265   
     94. D(H  10,C   9,C   3,H   7)     61.3744         0.011904   
     95. D(H  10,C   9,C   3,C   2)   -146.5837         0.011904   
     96. D(H  10,C   9,C   3,C   1)    -90.7007         0.011904   
     97. D(C   0,C   9,C   3,H   7)    179.9777         0.011904   
     98. D(C   0,C   9,C   3,C   2)    -27.9804         0.011904   
     99. D(C   0,C   9,C   3,C   1)     27.9026         0.011904   
    100. D(H  10,C   9,C   0,H   6)    -61.2502         0.011526   
    101. D(H  10,C   9,C   0,C   5)     86.4686         0.011526   
    102. D(H  10,C   9,C   0,C   4)    151.1246         0.011526   
    103. D(C   3,C   9,C   0,H   6)   -179.9919         0.011526   
    104. D(C   3,C   9,C   0,C   5)    -32.2731         0.011526   
    105. D(C   3,C   9,C   0,C   4)     32.3828         0.011526   
    -----------------------------------------------------------------

Number of atoms                         .... 13
Number of degrees of freedom            .... 105


         *************************************************************
         *                GEOMETRY OPTIMIZATION CYCLE   1            *
         *************************************************************
---------------------------------
CARTESIAN COORDINATES (ANGSTROEM)
---------------------------------
  C      0.377161    1.102310    0.000692
  C     -0.013298   -1.081139    0.674609
  C     -0.013637   -1.080547   -0.675089
  C     -1.250931   -0.549864    0.000223
  C      1.090056   -0.020303   -0.748327
  C      1.090979   -0.021168    0.747758
  H      0.827686    2.088299    0.000934
  H     -2.187372   -1.086213    0.000286
  H      1.858314    0.137072   -1.491319
  C     -1.141948    0.966746    0.000200
  H     -1.594982    1.414787    0.887065
  H     -1.593833    1.414747   -0.887400
  H      1.859896    0.135107    1.490038

----------------------------
CARTESIAN COORDINATES (A.U.)
----------------------------
  NO LB      ZA    FRAG     MASS         X           Y           Z
   0 C     6.0000    0    12.011    0.712731    2.083064    0.001308
   1 C     6.0000    0    12.011   -0.025130   -2.043057    1.274826
   2 C     6.0000    0    12.011   -0.025770   -2.041938   -1.275733
   3 C     6.0000    0    12.011   -2.363917   -1.039092    0.000421
   4 C     6.0000    0    12.011    2.059907   -0.038367   -1.414133
   5 C     6.0000    0    12.011    2.061652   -0.040002    1.413058
   6 H     1.0000    0     1.008    1.564100    3.946313    0.001765
   7 H     1.0000    0     1.008   -4.133534   -2.052645    0.000540
   8 H     1.0000    0     1.008    3.511705    0.259029   -2.818184
   9 C     6.0000    0    12.011   -2.157969    1.826885    0.000378
  10 H     1.0000    0     1.008   -3.014079    2.673560    1.676310
  11 H     1.0000    0     1.008   -3.011908    2.673484   -1.676943
  12 H     1.0000    0     1.008    3.514694    0.255315    2.815764

--------------------------------
INTERNAL COORDINATES (ANGSTROEM)
--------------------------------
 C      0   0   0     0.000000000000     0.00000000     0.00000000
 C      1   0   0     2.318204453704     0.00000000     0.00000000
 C      2   1   0     1.349698172403    73.07754054     0.00000000
 C      3   2   1     1.506176346338    63.38450318   283.07902702
 C      1   2   3     1.526272810200    61.87254808   318.05404839
 C      5   1   2     1.496085534780    60.65699941   312.78410927
 H      1   2   3     1.084042038996   157.91272361   221.44769365
 H      4   3   2     1.079162638461   122.53061343   251.36515807
 H      5   1   2     1.080289015612   124.23190638   187.94156252
 C      4   3   2     1.520520695985   107.01041296    98.84778182
 H     10   4   3     1.092021094605   112.30170133   213.41633302
 H     10   4   3     1.092125775369   112.30337830    90.58374973
 H      6   5   1     1.080108710693   133.43903963   249.10209524

---------------------------
INTERNAL COORDINATES (A.U.)
---------------------------
 C      0   0   0     0.000000000000     0.00000000     0.00000000
 C      1   0   0     4.380771539936     0.00000000     0.00000000
 C      2   1   0     2.550559909296    73.07754054     0.00000000
 C      3   2   1     2.846260803970    63.38450318   283.07902702
 C      1   2   3     2.884237616928    61.87254808   318.05404839
 C      5   1   2     2.827191933656    60.65699941   312.78410927
 H      1   2   3     2.048542571359   157.91272361   221.44769365
 H      4   3   2     2.039321840652   122.53061343   251.36515807
 H      5   1   2     2.041450384991   124.23190638   187.94156252
 C      4   3   2     2.873367696371   107.01041296    98.84778182
 H     10   4   3     2.063620801268   112.30170133   213.41633302
 H     10   4   3     2.063818619244   112.30337830    90.58374973
 H      6   5   1     2.041109658072   133.43903963   249.10209524

---------------------
BASIS SET INFORMATION
---------------------
There are 2 groups of distinct atoms

 Group   1 Type C   : 11s6p2d1f contracted to 5s3p2d1f pattern {62111/411/11/1}
 Group   2 Type H   : 5s1p contracted to 3s1p pattern {311/1}

Atom   0C    basis set group =>   1
Atom   1C    basis set group =>   1
Atom   2C    basis set group =>   1
Atom   3C    basis set group =>   1
Atom   4C    basis set group =>   1
Atom   5C    basis set group =>   1
Atom   6H    basis set group =>   2
Atom   7H    basis set group =>   2
Atom   8H    basis set group =>   2
Atom   9C    basis set group =>   1
Atom  10H    basis set group =>   2
Atom  11H    basis set group =>   2
Atom  12H    basis set group =>   2
------------------------------------------------------------------------------
                             ORCA STARTUP CALCULATIONS
------------------------------------------------------------------------------
------------------------------------------------------------------------------
                   ___                                                        
                  /   \      - P O W E R E D   B Y -                         
                 /     \                                                     
                 |  |  |   _    _      __       _____    __    __             
                 |  |  |  | |  | |    /  \     |  _  \  |  |  /  |          
                  \  \/   | |  | |   /    \    | | | |  |  | /  /          
                 / \  \   | |__| |  /  /\  \   | |_| |  |  |/  /          
                |  |  |   |  __  | /  /__\  \  |    /   |      \           
                |  |  |   | |  | | |   __   |  |    \   |  |\   \          
                \     /   | |  | | |  |  |  |  | |\  \  |  | \   \       
                 \___/    |_|  |_| |__|  |__|  |_| \__\ |__|  \__/        
                                                                              
                      - O R C A' S   B I G   F R I E N D -                    
                                      &                                       
                       - I N T E G R A L  F E E D E R -                       
                                                                              
 v1 FN, 2020, v2 2021, v3 2022-2024                                           
------------------------------------------------------------------------------


----------------------
SHARK INTEGRAL PACKAGE
----------------------

Number of atoms                             ...     13
Number of basis functions                   ...    253
Number of shells                            ...    101
Maximum angular momentum                    ...      3
Integral batch strategy                     ... SHARK/LIBINT Hybrid
RI-J (if used) integral strategy            ... SPLIT-RIJ (Revised 2003 algorithm where possible)
Printlevel                                  ...      1
Contraction scheme used                     ... SEGMENTED contraction
Prescreening option                         ... SCHWARTZ
   Thresh                                   ... 2.500e-11
   Tcut                                     ... 2.500e-12
   Tpresel                                  ... 2.500e-12 
Coulomb Range Separation                    ... NOT USED
Exchange Range Separation                   ... NOT USED
Multipole approximations                    ... NOT USED
Finite Nucleus Model                        ... NOT USED
CABS basis                                  ... NOT available
Auxiliary Coulomb fitting basis             ... NOT available
Auxiliary J/K fitting basis                 ... NOT available
Auxiliary Correlation fitting basis         ... NOT available
Auxiliary 'external' fitting basis          ... NOT available

Checking pre-screening integrals            ... done (  0.0 sec) Dimension = 101
Check shell pair data                       ... done (  0.0 sec)
Shell pair information
Shell pair cut-off parameter TPreSel        ...   2.5e-12
Total number of shell pairs                 ...      5151
Shell pairs after pre-screening             ...      5033
Total number of primitive shell pairs       ...     15748
Primitive shell pairs kept                  ...     12309
          la=0 lb=0:   1337 shell pairs
          la=1 lb=0:   1407 shell pairs
          la=1 lb=1:    378 shell pairs
          la=2 lb=0:    742 shell pairs
          la=2 lb=1:    378 shell pairs
          la=2 lb=2:    105 shell pairs
          la=3 lb=0:    371 shell pairs
          la=3 lb=1:    189 shell pairs
          la=3 lb=2:     98 shell pairs
          la=3 lb=3:     28 shell pairs

Calculating one electron integrals          ... done (  0.0 sec)
Calculating Nuclear repulsion               ... done (  0.0 sec) ENN=    277.242236922236 Eh

Diagonalization of the overlap matrix:
Smallest eigenvalue                        ... 3.816e-05
Time for diagonalization                   ...    0.004 sec
Threshold for overlap eigenvalues          ... 1.000e-07
Number of eigenvalues below threshold      ... 0
Time for construction of square roots      ...    0.000 sec
Total time needed                          ...    0.005 sec

-------------------
DFT GRID GENERATION
-------------------

General Integration Accuracy     IntAcc      ... 4.388
Radial Grid Type                 RadialGrid  ... OptM3 with GC (2021)
Angular Grid (max. ang.)         AngularGrid ... 4 (Lebedev-302)
Angular grid pruning method      GridPruning ... 4 (adaptive)
Weight generation scheme         WeightScheme... mBecke (2022)
Basis function cutoff            BFCut       ... 1.0000e-11
Integration weight cutoff        WCut        ... 1.0000e-14
Partially contracted basis set               ... off
Rotationally invariant grid construction     ... off
Angular grids for H and He will be reduced by one unit

Total number of grid points                  ...    61185
Total number of batches                      ...      964
Average number of points per batch           ...       63
Average number of grid points per atom       ...     4707
Initializing property integral containers    ... done (  0.0 sec)

SHARK setup successfully completed in   0.3 seconds

Maximum memory used throughout the entire STARTUP-calculation: 34.1 MB
-------------------------------------------------------------------------------
                                 ORCA GUESS
                   Start orbitals & Density for SCF / CASSCF
-------------------------------------------------------------------------------

------------
SCF SETTINGS
------------
Hamiltonian:
 Ab initio Hamiltonian  Method          .... Hartree-Fock(GTOs)


General Settings:
 Integral files         IntName         .... Quad-def2tzvp-ORCA
 Hartree-Fock type      HFTyp           .... CASSCF
 Total Charge           Charge          ....    0
 Multiplicity           Mult            ....    1
 Number of Electrons    NEL             ....   48
 Basis Dimension        Dim             ....  253
 Nuclear Repulsion      ENuc            ....    277.2422369222 Eh

------------------------------
INITIAL GUESS: MODEL POTENTIAL
------------------------------
Loading Hartree-Fock densities                     ... done
Calculating cut-offs                               ... done
Initializing the effective Hamiltonian             ... done
Setting up the integral package (SHARK)            ... done
Starting the Coulomb interaction                   ... done (   0.1 sec)
Making the grid                                    ... done (   0.1 sec)
Mapping shells                                     ... done
Starting the XC term evaluation                    ... done (   0.1 sec)
Transforming the Hamiltonian                       ... done (   0.0 sec)
Diagonalizing the Hamiltonian                      ... done (   0.0 sec)
Back transforming the eigenvectors                 ... done (   0.0 sec)
Now organizing SCF variables                       ... done
                      ------------------
                      INITIAL GUESS DONE (   0.2 sec)
                      ------------------
             **** ENERGY FILE WAS UPDATED (Quad-def2tzvp-ORCA.en.tmp) ****
Finished Guess after   0.3 sec
Maximum memory used throughout the entire GUESS-calculation: 22.4 MB
-------------------------------------------------------------------------------
                              ORCA-CASSCF
-------------------------------------------------------------------------------

Building the CAS space              ... done (19 configurations for Mult=1)

SYSTEM-SPECIFIC SETTINGS:
Number of active electrons          ...    4
Number of active orbitals           ...    4
Total number of electrons           ...   48
Total number of orbitals            ...  253

Determined orbital ranges:
   Internal       0 -   21 (  22 orbitals)
   Active        22 -   25 (   4 orbitals)
   External      26 -  252 ( 227 orbitals)
Number of rotation parameters      ...   5990

CI-STEP:
CI strategy                         ... General CI
Number of multiplicity blocks       ...    1
BLOCK  0 WEIGHT=   1.0000
  Multiplicity                      ...    1
  #(Configurations)                 ...   19
  #(CSFs)                           ...   20
  #(Roots)                          ...    1
    ROOT=0 WEIGHT=    1.000000

  PrintLevel                        ...    1
  N(GuessMat)                       ...      2048
  MaxDim(CI)                        ...        10
  MaxIter(CI)                       ...        64
  Energy Tolerance CI               ...  2.50e-09
  Residual Tolerance CI             ...  2.50e-09
  Shift(CI)                         ...  1.00e-04

INTEGRAL-TRANSFORMATION-STEP:
  Algorithm                         ... EXACT

ORBITAL-IMPROVEMENT-STEP:
  Algorithm                         ... SuperCI(PT)
  Default Parametrization           ... CAYLEY
  Act-Act rotations                 ... depends on algorithm used

  Note: SuperCI(PT) will ignore FreezeIE, FreezeAct and FreezeGrad. In general Default settings are encouraged.
        In conjunction with ShiftUp, ShiftDn or GradScaling the performance of SuperCI(PT) is less optimal.  

  MaxRot                            ... 2.00e-01 
  Max. no of vectors (DIIS)         ... 15
  DThresh (cut-off) metric          ... 1.00e-06
  Switch step at gradient           ...  3.00e-02 
  Switch step at iteration          ...        50   
  Switch step to                    ... SuperCI(PT)    

SCF-SETTINGS:
  Incremental                       ... on
  RIJCOSX approximation             ... off
  RI-JK approximation               ... off
  AO integral handling              ... DIRECT
  Integral Neglect Thresh           ...  2.50e-11
  Primitive cutoff TCut             ...  2.50e-12
  Energy convergence tolerance      ...  2.50e-08
  Orbital gradient convergence      ...  2.50e-04
  Max. number of iterations         ...       100  


FINAL ORBITALS:
  Active   Orbitals                 ... natural 
  Internal Orbitals                 ... canonical 
  External Orbitals                 ... canonical 

------------------
CAS-SCF ITERATIONS
------------------


MACRO-ITERATION   1: 
   --- Inactive Energy E0 = -265.32540440 Eh
CI-ITERATION   0: 
  -268.149984124   0.000000000000 (    0.00)
   CI-PROBLEM SOLVED
   DENSITIES MADE

                 <<<<<<<<<<<<<<<<<<INITIAL CI STATE CHECK>>>>>>>>>>>>>>>>>>

BLOCK  0 MULT= 1 NROOTS= 1 
ROOT   0:  E=    -268.1499841239 Eh
      0.93598 [     0]: 2200
      0.05720 [     3]: 2020

                 <<<<<<<<<<<<<<<<<<INITIAL CI STATE CHECK>>>>>>>>>>>>>>>>>>

   E(CAS)=  -268.149984124 Eh DE=    0.000000e+00
   --- Energy gap subspaces: Ext-Act = 0.019   Act-Int = 0.000
   N(occ)=  1.99222 1.88124 0.11905 0.00749
   ||g|| =     2.728901e+00 Max(G)=   -4.420518e-01 Rot=251,3
   --- Orbital Update [SuperCI(PT)]
   --- Canonicalize Internal Space
   --- Canonicalize External Space
   --- SX_PT (Skipped TA=0 IT=0): ||X|| =      0.771880938 Max(X)(23,21) =      0.300799909 
   --- SFit(Active Orbitals)

MACRO-ITERATION   2: 
   --- Inactive Energy E0 = -264.64211371 Eh
CI-ITERATION   0: 
  -268.364339468   0.000000000000 (    0.00)
   CI-PROBLEM SOLVED
   DENSITIES MADE
   E(CAS)=  -268.364339468 Eh DE=   -2.143553e-01
   --- Energy gap subspaces: Ext-Act = -0.047   Act-Int = -0.006
   N(occ)=  1.98931 1.85739 0.14410 0.00920
   ||g|| =     1.077323e+00 Max(G)=   -1.774461e-01 Rot=45,22
   --- Orbital Update [SuperCI(PT)]
   --- Canonicalize Internal Space
   --- Canonicalize External Space
   --- SX_PT (Skipped TA=0 IT=0): ||X|| =      0.422321692 Max(X)(23,21) =      0.192627930 
   --- SFit(Active Orbitals)

MACRO-ITERATION   3: 
   --- Inactive Energy E0 = -264.88834466 Eh
CI-ITERATION   0: 
  -268.435405999   0.000000000000 (    0.00)
   CI-PROBLEM SOLVED
   DENSITIES MADE
   E(CAS)=  -268.435405999 Eh DE=   -7.106653e-02
   --- Energy gap subspaces: Ext-Act = -0.103   Act-Int = -0.016
   N(occ)=  1.98705 1.83916 0.16321 0.01058
   ||g|| =     3.129408e-01 Max(G)=    4.519594e-02 Rot=27,13
   --- Orbital Update [SuperCI(PT)]
   --- Canonicalize Internal Space
   --- Canonicalize External Space
   --- SX_PT (Skipped TA=0 IT=0): ||X|| =      0.336933355 Max(X)(22,20) =     -0.182839245 
   --- SFit(Active Orbitals)

MACRO-ITERATION   4: 
   --- Inactive Energy E0 = -264.72032011 Eh
CI-ITERATION   0: 
  -268.445329709   0.000000000000 (    0.00)
   CI-PROBLEM SOLVED
   DENSITIES MADE
   E(CAS)=  -268.445329709 Eh DE=   -9.923710e-03
   --- Energy gap subspaces: Ext-Act = -0.135   Act-Int = -0.027
   N(occ)=  1.98272 1.83295 0.17088 0.01345
   ||g|| =     7.294954e-02 Max(G)=   -1.725681e-02 Rot=23,21
   --- Orbital Update [SuperCI(PT)]
   --- Canonicalize Internal Space
   --- Canonicalize External Space
   --- SX_PT (Skipped TA=0 IT=0): ||X|| =      0.307169218 Max(X)(22,20) =     -0.164347214 
   --- SFit(Active Orbitals)

MACRO-ITERATION   5: 
   --- Inactive Energy E0 = -264.59105456 Eh
CI-ITERATION   0: 
  -268.450999111   0.000000000000 (    0.00)
   CI-PROBLEM SOLVED
   DENSITIES MADE
   E(CAS)=  -268.450999111 Eh DE=   -5.669402e-03
   --- Energy gap subspaces: Ext-Act = -0.206   Act-Int = -0.053
   N(occ)=  1.97490 1.82477 0.18131 0.01902
   ||g|| =     1.475210e-01 Max(G)=    1.754081e-02 Rot=27,13
   --- Orbital Update [SuperCI(PT)]
   --- Canonicalize Internal Space
   --- Canonicalize External Space
   --- SX_PT (Skipped TA=0 IT=0): ||X|| =      0.127996984 Max(X)(22,20) =      0.050935479 
   --- SFit(Active Orbitals)

MACRO-ITERATION   6: 
   --- Inactive Energy E0 = -264.47644942 Eh
CI-ITERATION   0: 
  -268.453716171   0.000000000000 (    0.00)
   CI-PROBLEM SOLVED
   DENSITIES MADE
   E(CAS)=  -268.453716171 Eh DE=   -2.717060e-03
   --- Energy gap subspaces: Ext-Act = -0.264   Act-Int = -0.081
   N(occ)=  1.97595 1.82280 0.18344 0.01780
   ||g|| =     6.233108e-02 Max(G)=   -7.054436e-03 Rot=40,20
   --- Orbital Update [SuperCI(PT)]
   --- Canonicalize Internal Space
   --- Canonicalize External Space
   --- SX_PT (Skipped TA=0 IT=0): ||X|| =      0.098473463 Max(X)(22,20) =     -0.053565840 
   --- SFit(Active Orbitals)

MACRO-ITERATION   7: 
   --- Inactive Energy E0 = -264.49446621 Eh
CI-ITERATION   0: 
  -268.454141470   0.000000000000 (    0.00)
   CI-PROBLEM SOLVED
   DENSITIES MADE
   E(CAS)=  -268.454141470 Eh DE=   -4.252990e-04
   --- Energy gap subspaces: Ext-Act = -0.235   Act-Int = -0.074
   N(occ)=  1.97471 1.82334 0.18303 0.01891
   ||g|| =     3.763492e-02 Max(G)=   -4.986024e-03 Rot=40,22
   --- Orbital Update [SuperCI(PT)]
   --- Canonicalize Internal Space
   --- Canonicalize External Space
   --- SX_PT (Skipped TA=0 IT=0): ||X|| =      0.055583443 Max(X)(22,21) =      0.016504282 
   --- SFit(Active Orbitals)

MACRO-ITERATION   8: 
   --- Inactive Energy E0 = -264.49064805 Eh
CI-ITERATION   0: 
  -268.454369344   0.000000000000 (    0.00)
   CI-PROBLEM SOLVED
   DENSITIES MADE
   E(CAS)=  -268.454369344 Eh DE=   -2.278740e-04
   --- Energy gap subspaces: Ext-Act = -0.235   Act-Int = -0.075
   N(occ)=  1.97464 1.82318 0.18321 0.01896
   ||g|| =     2.349921e-02 Max(G)=   -3.881659e-03 Rot=23,21
   --- Orbital Update [SuperCI(PT)]
   --- Canonicalize Internal Space
   --- Canonicalize External Space
   --- SX_PT (Skipped TA=0 IT=0): ||X|| =      0.061285273 Max(X)(22,21) =      0.021002321 
   --- SFit(Active Orbitals)

MACRO-ITERATION   9: 
   --- Inactive Energy E0 = -264.51557539 Eh
CI-ITERATION   0: 
  -268.453928699   0.000000000000 (    0.00)
   CI-PROBLEM SOLVED
   DENSITIES MADE
   E(CAS)=  -268.453928699 Eh DE=    4.406451e-04
   --- Energy gap subspaces: Ext-Act = -0.227   Act-Int = -0.068
   N(occ)=  1.97481 1.82300 0.18335 0.01884
   ||g|| =     2.671021e-02 Max(G)=   -4.762197e-03 Rot=23,21
   --- Orbital Update [SuperCI(PT)]
   --- Canonicalize Internal Space
   --- Canonicalize External Space
   --- SX_PT (Skipped TA=0 IT=0): ||X|| =      0.075265888 Max(X)(22,20) =      0.038416800 
   --- SFit(Active Orbitals)

MACRO-ITERATION  10: 
   --- Inactive Energy E0 = -264.46460676 Eh
CI-ITERATION   0: 
  -268.454509528   0.000000000001 (    0.00)
   CI-PROBLEM SOLVED
   DENSITIES MADE
   E(CAS)=  -268.454509528 Eh DE=   -5.808287e-04
   --- Energy gap subspaces: Ext-Act = -0.243   Act-Int = -0.083
   N(occ)=  1.97500 1.82262 0.18391 0.01847
   ||g|| =     1.841619e-02 Max(G)=    2.636098e-03 Rot=26,16
   --- Orbital Update [SuperCI(PT)]
   --- Canonicalize Internal Space
   --- Canonicalize External Space
   --- SX_PT (Skipped TA=0 IT=0): ||X|| =      0.019204924 Max(X)(23,21) =      0.009068543 
   --- SFit(Active Orbitals)

MACRO-ITERATION  11: 
   --- Inactive Energy E0 = -264.44954232 Eh
CI-ITERATION   0: 
  -268.454516088   0.000000000000 (    0.00)
   CI-PROBLEM SOLVED
   DENSITIES MADE
   E(CAS)=  -268.454516088 Eh DE=   -6.560672e-06
   --- Energy gap subspaces: Ext-Act = -0.255   Act-Int = -0.088
   N(occ)=  1.97542 1.82425 0.18246 0.01788
   ||g|| =     1.239002e-02 Max(G)=    1.952402e-03 Rot=22,20
   --- Orbital Update [SuperCI(PT)]
   --- Canonicalize Internal Space
   --- Canonicalize External Space
   --- SX_PT (Skipped TA=0 IT=0): ||X|| =      0.060334410 Max(X)(22,20) =      0.033760795 
   --- SFit(Active Orbitals)

MACRO-ITERATION  12: 
   --- Inactive Energy E0 = -264.46185764 Eh
CI-ITERATION   0: 
  -268.454690615   0.000000000000 (    0.00)
   CI-PROBLEM SOLVED
   DENSITIES MADE
   E(CAS)=  -268.454690615 Eh DE=   -1.745268e-04
   --- Energy gap subspaces: Ext-Act = -0.240   Act-Int = -0.082
   N(occ)=  1.97470 1.82559 0.18129 0.01842
   ||g|| =     5.594626e-03 Max(G)=    1.010307e-03 Rot=25,20
   --- Orbital Update [SuperCI(PT)]
   --- Canonicalize Internal Space
   --- Canonicalize External Space
   --- SX_PT (Skipped TA=0 IT=0): ||X|| =      0.016677374 Max(X)(22,20) =      0.010017357 
   --- SFit(Active Orbitals)

MACRO-ITERATION  13: 
   --- Inactive Energy E0 = -264.46064936 Eh
CI-ITERATION   0: 
  -268.454710688   0.000000000000 (    0.00)
   CI-PROBLEM SOLVED
   DENSITIES MADE
   E(CAS)=  -268.454710688 Eh DE=   -2.007268e-05
   --- Energy gap subspaces: Ext-Act = -0.238   Act-Int = -0.082
   N(occ)=  1.97458 1.82616 0.18076 0.01851
   ||g|| =     4.564618e-03 Max(G)=    6.657805e-04 Rot=34,17
   --- Orbital Update [SuperCI(PT)]
   --- Canonicalize Internal Space
   --- Canonicalize External Space
   --- SX_PT (Skipped TA=0 IT=0): ||X|| =      0.008397106 Max(X)(22,20) =      0.004686342 
   --- SFit(Active Orbitals)

MACRO-ITERATION  14: 
   --- Inactive Energy E0 = -264.46063796 Eh
CI-ITERATION   0: 
  -268.454716273   0.000000000000 (    0.00)
   CI-PROBLEM SOLVED
   DENSITIES MADE
   E(CAS)=  -268.454716273 Eh DE=   -5.585342e-06
   --- Energy gap subspaces: Ext-Act = -0.235   Act-Int = -0.082
   N(occ)=  1.97451 1.82661 0.18032 0.01856
   ||g|| =     1.502354e-03 Max(G)=   -2.321901e-04 Rot=24,17
   --- Orbital Update [SuperCI(PT)]
   --- Canonicalize Internal Space
   --- Canonicalize External Space
   --- SX_PT (Skipped TA=0 IT=0): ||X|| =      0.002467627 Max(X)(22,20) =      0.000882722 
   --- SFit(Active Orbitals)

MACRO-ITERATION  15: 
   --- Inactive Energy E0 = -264.46169163 Eh
CI-ITERATION   0: 
  -268.454716797   0.000000000000 (    0.00)
   CI-PROBLEM SOLVED
   DENSITIES MADE
   E(CAS)=  -268.454716797 Eh DE=   -5.235273e-07
   --- Energy gap subspaces: Ext-Act = -0.235   Act-Int = -0.081
   N(occ)=  1.97448 1.82677 0.18017 0.01858
   ||g|| =     6.578490e-04 Max(G)=    1.122570e-04 Rot=24,15
   --- Orbital Update [SuperCI(PT)]
   --- Canonicalize Internal Space
   --- Canonicalize External Space
   --- SX_PT (Skipped TA=0 IT=0): ||X|| =      0.000529707 Max(X)(66,25) =      0.000192018 
   --- SFit(Active Orbitals)

MACRO-ITERATION  16: 
   --- Inactive Energy E0 = -264.46185478 Eh
CI-ITERATION   0: 
  -268.454716859   0.000000000000 (    0.00)
   CI-PROBLEM SOLVED
   DENSITIES MADE
   E(CAS)=  -268.454716859 Eh DE=   -6.265498e-08
   --- Energy gap subspaces: Ext-Act = -0.234   Act-Int = -0.081
   N(occ)=  1.97448 1.82683 0.18011 0.01858
   ||g|| =     1.603686e-04 Max(G)=    5.054811e-05 Rot=24,15
                     ---- THE CAS-SCF GRADIENT HAS CONVERGED ----
                            --- FINALIZING ORBITALS ---
                    ---- DOING ONE FINAL ITERATION FOR PRINTING ----
   --- Canonicalize Internal Space
   --- Canonicalize External Space

MACRO-ITERATION  17: 
   --- Inactive Energy E0 = -264.46185478 Eh
   --- All densities will be recomputed
CI-ITERATION   0: 
  -268.454716859   0.000000000000 (    0.00)
   CI-PROBLEM SOLVED
   DENSITIES MADE
   E(CAS)=  -268.454716859 Eh DE=   -1.136868e-12
   --- Energy gap subspaces: Ext-Act = -0.376   Act-Int = -0.087
   N(occ)=  1.97533 1.82682 0.18039 0.01746
   ||g|| =     1.603686e-04 Max(G)=    4.064780e-05 Rot=24,15
--------------
CASSCF RESULTS
--------------

Final CASSCF energy       : -268.454716859 Eh   -7305.0242 eV

----------------
ORBITAL ENERGIES
----------------

  NO   OCC          E(Eh)            E(eV) 
   0   2.0000     -11.252927      -306.2077 
   1   2.0000     -11.252154      -306.1867 
   2   2.0000     -11.251332      -306.1643 
   3   2.0000     -11.250354      -306.1377 
   4   2.0000     -11.232354      -305.6479 
   5   2.0000     -11.229032      -305.5575 
   6   2.0000     -11.227379      -305.5125 
   7   2.0000      -1.278618       -34.7930 
   8   2.0000      -1.069387       -29.0995 
   9   2.0000      -1.008221       -27.4351 
  10   2.0000      -0.842992       -22.9390 
  11   2.0000      -0.791126       -21.5276 
  12   2.0000      -0.775201       -21.0943 
  13   2.0000      -0.682192       -18.5634 
  14   2.0000      -0.619899       -16.8683 
  15   2.0000      -0.593425       -16.1479 
  16   2.0000      -0.575780       -15.6678 
  17   2.0000      -0.572642       -15.5824 
  18   2.0000      -0.509197       -13.8560 
  19   2.0000      -0.464998       -12.6532 
  20   2.0000      -0.419062       -11.4033 
  21   2.0000      -0.374526       -10.1914 
  22   1.9753      -0.461142       -12.5483 
  23   1.8268      -0.354363        -9.6427 
  24   0.1804       0.088990         2.4215 
  25   0.0175       0.525054        14.2875 
  26   0.0000       0.149522         4.0687 
  27   0.0000       0.171733         4.6731 
  28   0.0000       0.183713         4.9991 
  29   0.0000       0.185292         5.0421 
  30   0.0000       0.205433         5.5901 
  31   0.0000       0.208353         5.6696 
  32   0.0000       0.227096         6.1796 
  33   0.0000       0.242817         6.6074 
  34   0.0000       0.244151         6.6437 
  35   0.0000       0.274898         7.4804 
  36   0.0000       0.278546         7.5796 
  37   0.0000       0.284875         7.7519 
  38   0.0000       0.297320         8.0905 
  39   0.0000       0.314827         8.5669 
  40   0.0000       0.330652         8.9975 
  41   0.0000       0.359806         9.7908 
  42   0.0000       0.361005         9.8234 
  43   0.0000       0.374360        10.1868 
  44   0.0000       0.407096        11.0776 
  45   0.0000       0.410560        11.1719 
  46   0.0000       0.420823        11.4512 
  47   0.0000       0.457392        12.4463 
  48   0.0000       0.476679        12.9711 
  49   0.0000       0.499059        13.5801 
  50   0.0000       0.511986        13.9319 
  51   0.0000       0.515326        14.0227 
  52   0.0000       0.523700        14.2506 
  53   0.0000       0.536123        14.5886 
  54   0.0000       0.547183        14.8896 
  55   0.0000       0.557654        15.1745 
  56   0.0000       0.573167        15.5967 
  57   0.0000       0.575255        15.6535 
  58   0.0000       0.587844        15.9960 
  59   0.0000       0.588495        16.0137 
  60   0.0000       0.591949        16.1077 
  61   0.0000       0.601253        16.3609 
  62   0.0000       0.632077        17.1997 
  63   0.0000       0.637514        17.3476 
  64   0.0000       0.640003        17.4154 
  65   0.0000       0.655969        17.8498 
  66   0.0000       0.685001        18.6398 
  67   0.0000       0.707865        19.2620 
  68   0.0000       0.724932        19.7264 
  69   0.0000       0.728094        19.8124 
  70   0.0000       0.787863        21.4388 
  71   0.0000       0.814256        22.1570 
  72   0.0000       0.849017        23.1029 
  73   0.0000       0.849233        23.1088 
  74   0.0000       0.916301        24.9338 
  75   0.0000       0.965076        26.2611 
  76   0.0000       0.987566        26.8730 
  77   0.0000       1.013298        27.5732 
  78   0.0000       1.048786        28.5389 
  79   0.0000       1.087161        29.5832 
  80   0.0000       1.129606        30.7381 
  81   0.0000       1.142173        31.0801 
  82   0.0000       1.154646        31.4195 
  83   0.0000       1.157147        31.4876 
  84   0.0000       1.166600        31.7448 
  85   0.0000       1.219571        33.1862 
  86   0.0000       1.236290        33.6412 
  87   0.0000       1.256492        34.1909 
  88   0.0000       1.268322        34.5128 
  89   0.0000       1.271684        34.6043 
  90   0.0000       1.294053        35.2130 
  91   0.0000       1.328315        36.1453 
  92   0.0000       1.334118        36.3032 
  93   0.0000       1.340596        36.4795 
  94   0.0000       1.368226        37.2313 
  95   0.0000       1.384205        37.6661 
  96   0.0000       1.390078        37.8259 
  97   0.0000       1.406742        38.2794 
  98   0.0000       1.419291        38.6209 
  99   0.0000       1.439951        39.1831 
 100   0.0000       1.440741        39.2046 
 101   0.0000       1.477604        40.2077 
 102   0.0000       1.479047        40.2469 
 103   0.0000       1.510424        41.1007 
 104   0.0000       1.521115        41.3916 
 105   0.0000       1.546761        42.0895 
 106   0.0000       1.559333        42.4316 
 107   0.0000       1.619517        44.0693 
 108   0.0000       1.653377        44.9907 
 109   0.0000       1.696082        46.1527 
 110   0.0000       1.730959        47.1018 
 111   0.0000       1.776842        48.3503 
 112   0.0000       1.777894        48.3790 
 113   0.0000       1.827677        49.7336 
 114   0.0000       1.882505        51.2256 
 115   0.0000       1.898689        51.6659 
 116   0.0000       1.921073        52.2751 
 117   0.0000       1.930102        52.5207 
 118   0.0000       1.946509        52.9672 
 119   0.0000       1.995665        54.3048 
 120   0.0000       2.004523        54.5458 
 121   0.0000       2.063861        56.1605 
 122   0.0000       2.077895        56.5424 
 123   0.0000       2.120769        57.7091 
 124   0.0000       2.185367        59.4669 
 125   0.0000       2.215739        60.2933 
 126   0.0000       2.247350        61.1535 
 127   0.0000       2.271668        61.8152 
 128   0.0000       2.287241        62.2390 
 129   0.0000       2.308223        62.8099 
 130   0.0000       2.366759        64.4028 
 131   0.0000       2.374786        64.6212 
 132   0.0000       2.438364        66.3513 
 133   0.0000       2.473025        67.2944 
 134   0.0000       2.483505        67.5796 
 135   0.0000       2.505856        68.1878 
 136   0.0000       2.556805        69.5742 
 137   0.0000       2.565052        69.7986 
 138   0.0000       2.585120        70.3447 
 139   0.0000       2.593253        70.5660 
 140   0.0000       2.638444        71.7957 
 141   0.0000       2.673162        72.7404 
 142   0.0000       2.696110        73.3649 
 143   0.0000       2.701052        73.4994 
 144   0.0000       2.717347        73.9428 
 145   0.0000       2.749102        74.8069 
 146   0.0000       2.755122        74.9707 
 147   0.0000       2.810388        76.4746 
 148   0.0000       2.830809        77.0302 
 149   0.0000       2.851298        77.5878 
 150   0.0000       2.856696        77.7347 
 151   0.0000       2.875419        78.2441 
 152   0.0000       2.888056        78.5880 
 153   0.0000       2.930955        79.7553 
 154   0.0000       2.960551        80.5607 
 155   0.0000       2.970993        80.8448 
 156   0.0000       2.980976        81.1165 
 157   0.0000       2.997764        81.5733 
 158   0.0000       3.035762        82.6073 
 159   0.0000       3.052222        83.0552 
 160   0.0000       3.077540        83.7441 
 161   0.0000       3.086104        83.9772 
 162   0.0000       3.120795        84.9211 
 163   0.0000       3.135047        85.3090 
 164   0.0000       3.151102        85.7459 
 165   0.0000       3.175329        86.4051 
 166   0.0000       3.194729        86.9330 
 167   0.0000       3.239197        88.1430 
 168   0.0000       3.261633        88.7535 
 169   0.0000       3.313829        90.1739 
 170   0.0000       3.313982        90.1780 
 171   0.0000       3.332987        90.6952 
 172   0.0000       3.343758        90.9883 
 173   0.0000       3.357747        91.3689 
 174   0.0000       3.377623        91.9098 
 175   0.0000       3.385352        92.1201 
 176   0.0000       3.400850        92.5418 
 177   0.0000       3.421920        93.1152 
 178   0.0000       3.433822        93.4390 
 179   0.0000       3.441258        93.6414 
 180   0.0000       3.458404        94.1079 
 181   0.0000       3.509954        95.5107 
 182   0.0000       3.510900        95.5364 
 183   0.0000       3.573012        97.2266 
 184   0.0000       3.604016        98.0703 
 185   0.0000       3.614293        98.3499 
 186   0.0000       3.650742        99.3417 
 187   0.0000       3.656943        99.5105 
 188   0.0000       3.699616       100.6717 
 189   0.0000       3.703837       100.7865 
 190   0.0000       3.710887       100.9784 
 191   0.0000       3.754023       102.1522 
 192   0.0000       3.776256       102.7572 
 193   0.0000       3.814435       103.7961 
 194   0.0000       3.873111       105.3927 
 195   0.0000       3.911072       106.4257 
 196   0.0000       3.924114       106.7806 
 197   0.0000       3.965655       107.9110 
 198   0.0000       3.977811       108.2417 
 199   0.0000       3.988784       108.5403 
 200   0.0000       4.001970       108.8991 
 201   0.0000       4.075472       110.8992 
 202   0.0000       4.101397       111.6047 
 203   0.0000       4.204063       114.3984 
 204   0.0000       4.228700       115.0688 
 205   0.0000       4.238754       115.3424 
 206   0.0000       4.251652       115.6933 
 207   0.0000       4.282477       116.5321 
 208   0.0000       4.292956       116.8173 
 209   0.0000       4.293452       116.8308 
 210   0.0000       4.316369       117.4544 
 211   0.0000       4.335340       117.9706 
 212   0.0000       4.365761       118.7984 
 213   0.0000       4.426395       120.4483 
 214   0.0000       4.451561       121.1331 
 215   0.0000       4.472614       121.7060 
 216   0.0000       4.505012       122.5876 
 217   0.0000       4.530290       123.2755 
 218   0.0000       4.534474       123.3893 
 219   0.0000       4.568303       124.3098 
 220   0.0000       4.583600       124.7261 
 221   0.0000       4.607547       125.3777 
 222   0.0000       4.646249       126.4309 
 223   0.0000       4.655103       126.6718 
 224   0.0000       4.700524       127.9078 
 225   0.0000       4.735533       128.8604 
 226   0.0000       4.762833       129.6033 
 227   0.0000       4.772451       129.8650 
 228   0.0000       4.816031       131.0509 
 229   0.0000       4.822748       131.2337 
 230   0.0000       4.943581       134.5217 
 231   0.0000       4.969864       135.2369 
 232   0.0000       4.999744       136.0499 
 233   0.0000       5.006543       136.2349 
 234   0.0000       5.113675       139.1502 
 235   0.0000       5.160625       140.4278 
 236   0.0000       5.188504       141.1864 
 237   0.0000       5.246677       142.7693 
 238   0.0000       5.281698       143.7223 
 239   0.0000       5.329973       145.0359 
 240   0.0000       5.339704       145.3007 
 241   0.0000       5.374263       146.2411 
 242   0.0000       5.405492       147.0909 
 243   0.0000       5.442535       148.0989 
 244   0.0000       5.593185       152.1983 
 245   0.0000       5.601487       152.4242 
 246   0.0000      23.291216       633.7862 
 247   0.0000      23.487819       639.1361 
 248   0.0000      23.596216       642.0857 
 249   0.0000      23.621355       642.7697 
 250   0.0000      23.625991       642.8959 
 251   0.0000      23.691007       644.6651 
 252   0.0000      23.753332       646.3610 


---------------------------------------------
CAS-SCF STATES FOR BLOCK  0 MULT= 1 NROOTS= 1
---------------------------------------------

ROOT   0:  E=    -268.4547168593 Eh
      0.90178 [     0]: 2200
      0.08510 [     3]: 2020
      0.00545 [    15]: 0202
      0.00427 [    14]: 0211


--------------
DENSITY MATRIX
--------------

                  0          1          2          3    
      0       1.975330  -0.000000  -0.000000   0.000000
      1      -0.000000   1.826824  -0.000000   0.000000
      2      -0.000000  -0.000000   0.180386  -0.000000
      3       0.000000   0.000000  -0.000000   0.017459
Trace of the electron density:  4.000000

-----------------
ENERGY COMPONENTS
-----------------

One electron energy          :   -910.991782168 Eh      -24789.3467 eV
Two electron energy          :    365.294828386 Eh        9940.1776 eV
Nuclear repulsion energy     :    277.242236922 Eh        7544.1448 eV
                               ----------------
                                 -268.454716859

Kinetic energy               :    268.331997409 Eh        7301.6849 eV
Potential energy             :   -536.786714269 Eh      -14606.7091 eV
Virial ratio                 :     -2.000457342 
                               ----------------
                                 -268.454716859

Core energy                  :   -264.461854779 Eh    -7196.3729 eV


----------------------------
LOEWDIN ORBITAL-COMPOSITIONS
----------------------------

                      0         1         2         3         4         5   
                 -11.25293 -11.25215 -11.25133 -11.25035 -11.23235 -11.22903
                   2.00000   2.00000   2.00000   2.00000   2.00000   2.00000
                  --------  --------  --------  --------  --------  --------
 0 C  s               0.0       6.5       0.0      92.6       0.0       0.0
 0 C  dyz             0.0       0.0       0.1       0.0       0.0       0.0
 0 C  dx2y2           0.0       0.0       0.0       0.0       0.1       0.0
 0 C  dxy             0.0       0.1       0.0       0.0       0.0       0.0
 1 C  s               0.0       0.0       0.0       0.0       0.0      49.9
 1 C  dz2             0.0       0.0       0.0       0.0       0.0       0.2
 2 C  s               0.0       0.0       0.0       0.0       0.0      48.6
 2 C  dz2             0.0       0.0       0.0       0.0       0.0       0.2
 3 C  s              98.9       0.0       0.0       0.0       0.0       0.1
 3 C  px              0.0       0.0       0.0       0.0       0.0       0.1
 3 C  dx2y2           0.0       0.0       0.0       0.0       0.1       0.1
 4 C  s               0.0      44.1      51.6       3.4       0.0       0.0
 5 C  s               0.0      48.4      47.6       3.1       0.0       0.0
 9 C  s               0.0       0.0       0.0       0.0      99.2       0.0
 9 C  dx2y2           0.1       0.0       0.0       0.1       0.0       0.0

                      6         7         8         9        10        11   
                 -11.22738  -1.27862  -1.06939  -1.00822  -0.84299  -0.79113
                   2.00000   2.00000   2.00000   2.00000   2.00000   2.00000
                  --------  --------  --------  --------  --------  --------
 0 C  s               0.0       7.1       8.7       7.0       0.0       6.0
 0 C  pz              0.0       0.0       0.0       0.0       8.2       0.0
 0 C  px              0.0       0.0       3.6       7.2       0.0       6.0
 0 C  py              0.0       4.3       0.8       1.0       0.0       1.5
 0 C  dz2             0.0       0.3       0.0       0.2       0.0       0.1
 0 C  dxz             0.0       0.0       0.0       0.0       0.5       0.0
 0 C  dyz             0.0       0.0       0.0       0.0       1.8       0.0
 0 C  dx2y2           0.0       0.2       0.0       1.7       0.0       0.2
 0 C  dxy             0.0       0.1       1.1       0.2       0.0       0.2
 0 C  f+3             0.0       0.1       0.1       0.1       0.0       0.0
 1 C  s              48.8      10.4       3.5       2.1       2.9       0.3
 1 C  pz              0.1       4.2       3.1       1.2       3.1       0.0
 1 C  px              0.0       0.0       5.6       1.6       1.7       8.0
 1 C  py              0.0       2.3       0.3       0.3       1.3       0.2
 1 C  dz2             0.2       0.1       0.4       0.3       0.7       0.0
 1 C  dxz             0.0       0.0       0.7       0.1       0.5       0.6
 1 C  dyz             0.0       0.2       0.0       0.0       0.3       0.0
 1 C  dx2y2           0.0       0.0       0.3       0.1       0.0       0.1
 1 C  dxy             0.0       0.1       0.9       0.4       0.5       0.1
 2 C  s              50.1      10.4       3.5       2.1       2.9       0.3
 2 C  pz              0.1       4.2       3.1       1.2       3.1       0.0
 2 C  px              0.0       0.0       5.6       1.6       1.7       8.0
 2 C  py              0.0       2.3       0.3       0.3       1.3       0.2
 2 C  dz2             0.2       0.1       0.4       0.3       0.7       0.0
 2 C  dxz             0.0       0.0       0.7       0.1       0.5       0.6
 2 C  dyz             0.0       0.2       0.0       0.0       0.3       0.0
 2 C  dx2y2           0.0       0.0       0.3       0.1       0.0       0.1
 2 C  dxy             0.0       0.1       0.9       0.4       0.5       0.1
 3 C  s               0.0       7.2      11.3       3.0       0.0       5.0
 3 C  pz              0.0       0.0       0.0       0.0       0.6       0.0
 3 C  px              0.0       4.7       1.3       1.4       0.0       0.6
 3 C  py              0.0       0.0       0.8       8.4       0.0       6.3
 3 C  dz2             0.0       0.3       0.1       0.1       0.0       0.1
 3 C  dxz             0.1       0.0       0.0       0.0       0.4       0.0
 3 C  dx2y2           0.0       0.3       0.1       2.1       0.0       0.2
 3 C  dxy             0.0       0.1       0.5       0.4       0.0       0.1
 3 C  f-3             0.0       0.1       0.2       0.0       0.0       0.0
 4 C  s               0.0       8.8       7.0       1.0      13.1       0.3
 4 C  pz              0.0       3.2       2.0       0.1       8.9       0.0
 4 C  px              0.0       2.3       0.4       0.3       0.1       0.0
 4 C  py              0.0       0.1       2.8       2.5       0.1       8.1
 4 C  dz2             0.0       0.1       0.5       0.1       1.3       0.0
 4 C  dxz             0.0       0.4       0.0       0.0       0.0       0.0
 4 C  dyz             0.0       0.0       0.6       0.3       0.0       0.8
 4 C  dx2y2           0.0       0.0       0.2       0.0       0.0       0.1
 4 C  dxy             0.1       0.1       0.5       0.7       0.1       0.4
 5 C  s               0.0       8.8       7.0       1.0      13.1       0.3
 5 C  pz              0.0       3.2       2.0       0.1       8.9       0.0
 5 C  px              0.0       2.3       0.4       0.3       0.1       0.0
 5 C  py              0.0       0.1       2.8       2.5       0.1       8.1
 5 C  dz2             0.0       0.1       0.5       0.1       1.3       0.0
 5 C  dxz             0.0       0.4       0.0       0.0       0.0       0.0
 5 C  dyz             0.0       0.0       0.6       0.3       0.0       0.8
 5 C  dx2y2           0.0       0.0       0.2       0.0       0.0       0.1
 5 C  dxy             0.1       0.1       0.5       0.7       0.1       0.4
 6 H  s               0.0       0.7       1.8       1.7       0.0       6.5
 6 H  py              0.0       0.0       0.2       0.1       0.0       0.5
 7 H  s               0.0       0.7       2.1       0.6       0.0       5.1
 7 H  px              0.0       0.0       0.2       0.0       0.0       0.4
 8 H  s               0.0       0.8       1.2       0.1       7.9       0.0
 8 H  pz              0.0       0.0       0.1       0.0       0.2       0.0
 8 H  px              0.0       0.0       0.0       0.0       0.5       0.0
 9 C  s               0.0       3.1       0.3      26.6       0.0       6.7
 9 C  pz              0.0       0.0       0.0       0.0       0.7       0.0
 9 C  px              0.0       1.4       1.6       0.2       0.0       2.8
 9 C  py              0.0       1.4       2.1       0.1       0.0       2.1
 9 C  dz2             0.0       0.3       0.0       0.1       0.0       0.6
 9 C  dxz             0.0       0.0       0.0       0.0       0.1       0.0
 9 C  dx2y2           0.0       0.0       1.4       0.0       0.0       0.0
 9 C  dxy             0.0       0.1       0.0       0.1       0.0       0.4
10 H  s               0.0       0.4       0.1       6.4       0.1       4.7
10 H  pz              0.0       0.0       0.0       0.4       0.0       0.3
10 H  px              0.0       0.0       0.0       0.1       0.0       0.0
10 H  py              0.0       0.0       0.0       0.1       0.0       0.0
11 H  s               0.0       0.4       0.1       6.4       0.1       4.7
11 H  pz              0.0       0.0       0.0       0.4       0.0       0.3
11 H  px              0.0       0.0       0.0       0.1       0.0       0.0
11 H  py              0.0       0.0       0.0       0.1       0.0       0.0
12 H  s               0.0       0.8       1.2       0.1       7.9       0.0
12 H  pz              0.0       0.0       0.1       0.0       0.2       0.0
12 H  px              0.0       0.0       0.0       0.0       0.5       0.0

                     12        13        14        15        16        17   
                  -0.77520  -0.68219  -0.61990  -0.59343  -0.57578  -0.57264
                   2.00000   2.00000   2.00000   2.00000   2.00000   2.00000
                  --------  --------  --------  --------  --------  --------
 0 C  s               5.3       1.0       0.0       0.0       0.8       0.0
 0 C  pz              0.0       0.0       0.0       2.0       0.0       5.0
 0 C  px              2.1       0.5       4.0       0.0       3.6       0.0
 0 C  py              4.0      17.7       1.0       0.0       5.7       0.0
 0 C  dz2             0.0       0.0       0.3       0.0       0.0       0.0
 0 C  dxz             0.0       0.0       0.0       2.1       0.0       0.1
 0 C  dx2y2           0.1       0.0       0.5       0.0       0.8       0.0
 0 C  dxy             0.5       0.0       0.6       0.0       1.2       0.0
 0 C  f+2             0.0       0.0       0.0       0.0       0.0       0.3
 1 C  s               0.9       0.8       0.0       1.9       0.4       4.3
 1 C  pz              2.1       1.4       1.6       1.2       3.0       3.5
 1 C  px              0.1       0.2       1.5       0.6       6.3       1.2
 1 C  py              0.2       1.1       1.1       0.7       0.9       0.5
 1 C  dz2             0.5       0.3       0.0       0.3       0.1       0.4
 1 C  dxz             0.0       0.1       0.6       0.1       0.1       0.2
 1 C  dyz             0.0       0.5       0.0       0.1       0.0       0.0
 1 C  dx2y2           0.5       0.4       0.1       0.1       0.1       0.0
 1 C  dxy             0.0       0.0       0.3       0.0       0.1       0.1
 1 C  f-2             0.0       0.0       0.1       0.0       0.0       0.0
 2 C  s               0.9       0.8       0.0       1.9       0.4       4.3
 2 C  pz              2.1       1.4       1.6       1.2       3.2       3.4
 2 C  px              0.1       0.2       1.5       0.6       6.4       1.1
 2 C  py              0.2       1.1       1.1       0.7       0.9       0.4
 2 C  dz2             0.5       0.3       0.0       0.3       0.1       0.4
 2 C  dxz             0.0       0.1       0.6       0.1       0.1       0.2
 2 C  dyz             0.0       0.5       0.0       0.1       0.0       0.0
 2 C  dx2y2           0.5       0.4       0.1       0.1       0.1       0.0
 2 C  dxy             0.0       0.0       0.3       0.0       0.1       0.1
 2 C  f-2             0.0       0.0       0.1       0.0       0.0       0.0
 3 C  s               8.0       0.3       0.2       0.0       0.7       0.0
 3 C  pz              0.0       0.0       0.0       1.4       0.0       0.0
 3 C  px             11.1       0.2      11.1       0.0       9.9       0.0
 3 C  py              0.2       3.8       4.3       0.0       0.1       0.0
 3 C  dz2             0.0       0.0       0.4       0.0       0.0       0.0
 3 C  dxz             0.0       0.0       0.0       0.4       0.0       0.8
 3 C  dyz             0.0       0.0       0.0       0.8       0.0       1.1
 3 C  dx2y2           0.1       0.1       0.3       0.0       0.5       0.0
 3 C  dxy             0.2       0.7       0.0       0.0       2.4       0.0
 3 C  f+2             0.0       0.0       0.0       0.0       0.0       0.2
 4 C  s               3.6       1.0       0.5       0.4       0.1       0.0
 4 C  pz              0.1       4.7       9.7       1.3       3.0       0.2
 4 C  px              5.3       6.2       0.8       9.0       2.7       3.5
 4 C  py              0.1       0.4       0.2       1.1       6.8       5.5
 4 C  dz2             0.6       0.0       0.0       0.4       0.2       0.1
 4 C  dxz             0.2       0.0       0.1       1.7       0.0       0.9
 4 C  dyz             0.0       0.3       0.0       0.2       0.1       0.7
 4 C  dx2y2           0.1       0.0       0.8       0.1       0.1       0.0
 4 C  dxy             0.0       0.2       0.0       0.0       0.1       0.5
 4 C  f-1             0.0       0.0       0.0       0.0       0.0       0.2
 5 C  s               3.6       1.0       0.5       0.4       0.1       0.0
 5 C  pz              0.1       4.6       9.7       1.3       3.0       0.1
 5 C  px              5.3       6.2       0.8       9.0       2.6       3.6
 5 C  py              0.1       0.4       0.2       1.0       6.6       5.8
 5 C  dz2             0.6       0.0       0.0       0.4       0.2       0.1
 5 C  dxz             0.2       0.0       0.1       1.7       0.0       0.9
 5 C  dyz             0.0       0.3       0.0       0.2       0.2       0.7
 5 C  dx2y2           0.1       0.0       0.8       0.1       0.1       0.0
 5 C  dxy             0.0       0.2       0.0       0.0       0.1       0.5
 5 C  f-1             0.0       0.0       0.0       0.0       0.0       0.2
 6 H  s               4.0       9.4       1.2       0.0       3.5       0.0
 6 H  px              0.1       0.1       0.0       0.0       0.2       0.0
 6 H  py              0.2       0.2       0.1       0.0       0.0       0.0
 7 H  s               9.9       0.0       8.1       0.0       7.4       0.0
 7 H  px              0.4       0.0       0.2       0.0       0.1       0.0
 7 H  py              0.3       0.0       0.1       0.0       0.2       0.0
 8 H  s               4.4       6.5       5.7       7.8       0.0       2.6
 8 H  pz              0.2       0.1       0.0       0.2       0.1       0.1
 8 H  px              0.1       0.1       0.2       0.1       0.0       0.0
 9 C  s               0.1       0.5       0.2       0.0       0.4       0.0
 9 C  pz              0.0       0.0       0.0      22.0       0.0      23.6
 9 C  px              8.3       0.9       7.9       0.0       5.2       0.0
 9 C  py              4.7      10.0       5.8       0.0       1.2       0.0
 9 C  dz2             0.0       0.2       0.2       0.0       0.4       0.0
 9 C  dxz             0.0       0.0       0.0       0.2       0.0       0.4
 9 C  dyz             0.0       0.0       0.0       0.5       0.0       0.9
 9 C  dx2y2           1.2       0.0       0.0       0.0       0.1       0.0
 9 C  dxy             0.0       0.1       0.0       0.0       1.9       0.0
10 H  s               0.1       2.2       2.7       7.4       2.0       8.6
10 H  pz              0.0       0.1       0.2       0.0       0.1       0.0
10 H  px              0.0       0.0       0.0       0.1       0.0       0.1
10 H  py              0.0       0.0       0.0       0.1       0.0       0.1
11 H  s               0.1       2.2       2.7       7.4       2.2       8.4
11 H  pz              0.0       0.1       0.2       0.0       0.1       0.0
11 H  px              0.0       0.0       0.0       0.1       0.0       0.1
11 H  py              0.0       0.0       0.0       0.1       0.0       0.1
12 H  s               4.4       6.5       5.8       7.7       0.0       2.6
12 H  pz              0.2       0.1       0.0       0.2       0.1       0.1
12 H  px              0.1       0.1       0.2       0.1       0.0       0.0

                     18        19        20        21        22        23   
                  -0.50920  -0.46500  -0.41906  -0.37453  -0.46114  -0.35436
                   2.00000   2.00000   2.00000   2.00000   1.97533   1.82682
                  --------  --------  --------  --------  --------  --------
 0 C  s               0.2       0.2       0.0       0.2       0.0       0.2
 0 C  pz              0.0       0.0      32.4       0.0       0.1       0.0
 0 C  px             12.3       8.0       0.0       0.8       0.0       0.0
 0 C  py              6.9       0.2       0.0       3.4       0.0       0.4
 0 C  dz2             0.4       1.0       0.0       1.9       0.0       0.0
 0 C  dxz             0.0       0.0       1.4       0.0       0.0       0.0
 0 C  dyz             0.0       0.0       0.8       0.0       0.0       0.0
 0 C  dx2y2           1.1       1.3       0.0       0.1       0.0       0.5
 0 C  dxy             2.5       0.1       0.0       0.2       0.0       0.0
 0 C  f-1             0.0       0.2       0.0       0.1       0.0       0.0
 0 C  f+2             0.0       0.0       0.2       0.0       0.0       0.0
 0 C  f-2             0.0       0.0       0.1       0.0       0.0       0.0
 0 C  f-3             0.1       0.2       0.0       0.0       0.0       0.0
 1 C  s               0.0       0.7       0.5       0.1       3.0       9.0
 1 C  pz              0.0       8.0       0.7       8.8       2.6       8.2
 1 C  px              0.6       0.6       0.6       4.3      12.3       0.0
 1 C  py              0.1       3.8       0.3       3.0       0.0      22.1
 1 C  dz2             0.0       0.1       0.0       0.3       0.7       0.2
 1 C  dxz             0.1       0.3       0.2       0.1       2.2       0.1
 1 C  dyz             0.1       0.0       0.1       0.9       0.0       0.6
 1 C  dx2y2           0.0       0.1       0.5       1.3       0.2       0.4
 1 C  dxy             0.5       0.2       0.0       0.1       0.5       0.0
 1 C  f0              0.0       0.0       0.0       0.2       0.0       0.0
 1 C  f+1             0.0       0.0       0.0       0.1       0.7       0.0
 1 C  f-1             0.0       0.0       0.0       0.0       0.0       0.2
 1 C  f+3             0.1       0.1       0.0       0.0       0.0       0.0
 1 C  f-3             0.0       0.0       0.0       0.1       0.0       0.0
 2 C  s               0.0       0.7       0.5       0.1       3.0       9.0
 2 C  pz              0.0       8.0       0.6       8.8       2.6       8.3
 2 C  px              0.6       0.6       0.5       4.3      12.3       0.0
 2 C  py              0.1       3.8       0.3       3.0       0.0      22.0
 2 C  dz2             0.0       0.1       0.0       0.3       0.7       0.2
 2 C  dxz             0.1       0.3       0.2       0.1       2.2       0.1
 2 C  dyz             0.1       0.0       0.1       0.9       0.0       0.6
 2 C  dx2y2           0.0       0.1       0.5       1.3       0.2       0.4
 2 C  dxy             0.6       0.2       0.0       0.1       0.5       0.0
 2 C  f0              0.0       0.0       0.0       0.2       0.0       0.0
 2 C  f+1             0.0       0.0       0.0       0.1       0.7       0.0
 2 C  f-1             0.0       0.0       0.0       0.0       0.0       0.2
 2 C  f+3             0.1       0.1       0.0       0.0       0.0       0.0
 2 C  f-3             0.0       0.0       0.0       0.1       0.0       0.0
 3 C  s               0.4       0.2       0.0       0.2       0.0       0.9
 3 C  pz              0.0       0.0       0.2       0.0      43.6       0.0
 3 C  px              0.8       0.8       0.0       4.7       0.0       1.6
 3 C  py             20.3       1.3       0.0       1.8       0.0       1.2
 3 C  dz2             0.0       1.1       0.0       2.2       0.0       0.4
 3 C  dxz             0.0       0.0       0.0       0.0       1.3       0.0
 3 C  dyz             0.0       0.0       0.1       0.0       1.4       0.0
 3 C  dx2y2           0.5       0.3       0.0       0.0       0.0       1.8
 3 C  dxy             1.4       0.2       0.0       0.1       0.0       1.0
 3 C  f+1             0.0       0.2       0.0       0.3       0.0       0.1
 3 C  f-2             0.0       0.0       0.0       0.0       0.2       0.0
 3 C  f+3             0.0       0.2       0.0       0.0       0.0       0.3
 3 C  f-3             0.0       0.1       0.0       0.1       0.0       0.0
 4 C  s               0.1       0.0       0.1       0.1       0.4       0.3
 4 C  pz              0.6       5.8       0.4       7.2       0.0       0.1
 4 C  px              0.2       9.5       5.0       2.6       0.5       0.4
 4 C  py              0.4       0.8      10.6       5.6       0.7       1.1
 4 C  dz2             0.0       0.1       0.6       0.1       0.0       0.1
 4 C  dxz             0.2       0.0       0.7       1.9       0.0       0.6
 4 C  dyz             0.0       0.5       0.9       0.0       0.0       0.6
 4 C  dx2y2           0.4       0.0       0.2       0.5       0.3       0.5
 4 C  dxy             0.3       0.3       0.6       0.0       0.1       0.0
 4 C  f0              0.0       0.0       0.1       0.2       0.0       0.0
 4 C  f-1             0.0       0.0       0.4       0.1       0.0       0.0
 4 C  f-2             0.0       0.0       0.0       0.0       0.0       0.1
 4 C  f+3             0.0       0.0       0.0       0.1       0.0       0.0
 5 C  s               0.1       0.0       0.1       0.1       0.4       0.3
 5 C  pz              0.6       5.8       0.3       7.2       0.0       0.1
 5 C  px              0.2       9.5       5.0       2.6       0.5       0.4
 5 C  py              0.4       0.8      10.6       5.6       0.7       1.1
 5 C  dz2             0.0       0.1       0.6       0.1       0.0       0.1
 5 C  dxz             0.2       0.0       0.7       1.9       0.0       0.6
 5 C  dyz             0.0       0.5       0.9       0.0       0.0       0.6
 5 C  dx2y2           0.4       0.0       0.2       0.5       0.3       0.5
 5 C  dxy             0.3       0.3       0.6       0.0       0.1       0.0
 5 C  f0              0.0       0.0       0.1       0.2       0.0       0.0
 5 C  f-1             0.0       0.0       0.4       0.1       0.0       0.0
 5 C  f-2             0.0       0.0       0.0       0.0       0.0       0.1
 5 C  f+3             0.0       0.0       0.0       0.1       0.0       0.0
 6 H  s              10.1       0.2       0.0       0.9       0.0       0.1
 6 H  pz              0.0       0.0       0.6       0.0       0.0       0.0
 6 H  py              0.2       0.0       0.0       0.0       0.0       0.0
 7 H  s               4.8       0.2       0.0       0.8       0.0       0.5
 7 H  pz              0.0       0.0       0.0       0.0       0.6       0.0
 7 H  px              0.2       0.0       0.0       0.0       0.0       0.0
 8 H  s               0.3       0.0       1.9       0.9       0.1       0.2
 8 H  pz              0.0       0.1       0.0       0.1       0.0       0.0
 8 H  px              0.0       0.1       0.0       0.1       0.0       0.0
 8 H  py              0.0       0.0       0.2       0.1       0.0       0.0
 9 C  s               0.0       0.6       0.0       0.0       0.0       0.2
 9 C  pz              0.0       0.0       3.9       0.0       0.3       0.0
 9 C  px              8.8      11.0       0.0       1.0       0.0       0.1
 9 C  py             16.8       2.8       0.0       2.0       0.0       0.6
 9 C  dz2             0.0       0.4       0.0       0.0       0.0       0.0
 9 C  dxz             0.0       0.0       3.8       0.0       0.0       0.0
 9 C  dyz             0.0       0.0       0.3       0.0       2.3       0.0
 9 C  dx2y2           1.5       0.0       0.0       0.2       0.0       0.1
 9 C  dxy             0.2       1.1       0.0       0.0       0.0       0.1
 9 C  f0              0.0       0.0       0.1       0.0       0.1       0.0
 9 C  f+2             0.0       0.0       0.1       0.0       0.2       0.0
 9 C  f-3             0.2       0.0       0.0       0.0       0.0       0.0
10 H  s               0.2       2.2       3.2       0.0       0.1       0.0
10 H  px              0.2       0.1       0.0       0.0       0.0       0.0
10 H  py              0.2       0.0       0.0       0.0       0.0       0.0
11 H  s               0.2       2.2       3.2       0.0       0.1       0.0
11 H  px              0.2       0.1       0.0       0.0       0.0       0.0
11 H  py              0.2       0.0       0.0       0.0       0.0       0.0
12 H  s               0.3       0.0       1.9       0.9       0.1       0.2
12 H  pz              0.0       0.1       0.0       0.1       0.0       0.0
12 H  px              0.0       0.1       0.0       0.1       0.0       0.0
12 H  py              0.0       0.0       0.2       0.1       0.0       0.0

                     24        25        26        27        28        29   
                   0.08899   0.52505   0.14952   0.17173   0.18371   0.18529
                   0.18039   0.01746   0.00000   0.00000   0.00000   0.00000
                  --------  --------  --------  --------  --------  --------
 0 C  s               0.0       0.0       1.1       0.9       0.0       1.7
 0 C  pz              1.8       0.5       0.0       0.0       3.1       0.0
 0 C  px              0.0       0.0       0.5       2.2       0.0       0.2
 0 C  py              0.0       0.0       5.4       1.4       0.0       3.3
 0 C  dz2             0.0       0.0       0.0       1.0       0.0       0.1
 0 C  dxz             0.1       0.0       0.0       0.0       0.2       0.0
 0 C  dyz             0.4       0.0       0.0       0.0       0.9       0.0
 0 C  dx2y2           0.0       0.0       0.4       0.1       0.0       0.1
 0 C  dxy             0.0       0.0       0.2       0.1       0.0       0.2
 1 C  s               4.4       1.3       0.3       0.0       0.5       0.1
 1 C  pz              6.9       0.3       0.6       0.1       2.1       0.5
 1 C  px              0.0      11.8       0.2       0.0       0.1       0.0
 1 C  py             23.5       4.5       0.3       0.3       0.1       2.6
 1 C  dz2             0.1       0.3       0.0       0.0       0.6       0.1
 1 C  dxz             0.0       2.1       0.3       0.0       0.0       0.0
 1 C  dyz             4.5       0.9       0.0       0.1       0.0       0.3
 1 C  dx2y2           0.8       0.1       0.4       0.0       0.0       0.4
 1 C  dxy             0.0       0.7       0.1       0.0       0.1       0.0
 1 C  f-1             0.7       0.0       0.0       0.0       0.0       0.0
 1 C  f-3             0.0       0.3       0.0       0.0       0.0       0.0
 2 C  s               4.4       1.3       0.3       0.0       0.5       0.1
 2 C  pz              7.0       0.3       0.6       0.1       2.1       0.5
 2 C  px              0.0      11.8       0.2       0.0       0.1       0.0
 2 C  py             23.4       4.5       0.3       0.3       0.1       2.6
 2 C  dz2             0.1       0.3       0.0       0.0       0.6       0.1
 2 C  dxz             0.0       2.2       0.3       0.0       0.0       0.0
 2 C  dyz             4.5       0.9       0.0       0.1       0.0       0.3
 2 C  dx2y2           0.8       0.1       0.4       0.0       0.0       0.4
 2 C  dxy             0.0       0.7       0.1       0.0       0.1       0.0
 2 C  f-1             0.7       0.0       0.0       0.0       0.0       0.0
 2 C  f-3             0.0       0.3       0.0       0.0       0.0       0.0
 3 C  s               0.0       0.0       0.5       0.7       0.0       2.4
 3 C  pz              7.1      38.3       0.0       0.0       0.8       0.0
 3 C  px              0.0       0.0       2.0       2.8       0.0       5.6
 3 C  py              0.0       0.0       0.3       0.3       0.0       1.8
 3 C  dz2             0.0       0.0       0.0       0.1       0.0       0.5
 3 C  dxz             0.1       7.9       0.0       0.0       0.2       0.0
 3 C  dyz             0.7       1.1       0.0       0.0       0.0       0.0
 3 C  dx2y2           0.0       0.0       0.5       0.3       0.0       0.0
 3 C  dxy             0.0       0.0       0.2       0.0       0.0       0.1
 3 C  f0              0.0       1.1       0.0       0.0       0.0       0.0
 3 C  f+2             0.2       0.5       0.0       0.0       0.0       0.0
 3 C  f-2             0.1       0.8       0.0       0.0       0.0       0.0
 4 C  s               0.3       0.1       0.3       1.5       2.8       0.2
 4 C  pz              0.1       0.0       1.2       0.4       5.3       0.2
 4 C  px              0.4       0.0       0.7       4.2       1.8       0.9
 4 C  py              1.4       0.0       0.4       0.2       0.1       0.4
 4 C  dz2             0.0       0.0       0.0       0.0       1.6       0.2
 4 C  dxz             0.0       0.0       0.1       0.5       0.0       0.2
 4 C  dyz             0.0       0.0       0.1       0.0       0.0       0.2
 4 C  dx2y2           0.5       0.8       0.5       0.1       0.0       0.0
 4 C  dxy             0.0       0.0       0.0       0.3       0.0       0.0
 5 C  s               0.3       0.1       0.3       1.5       2.8       0.2
 5 C  pz              0.1       0.0       1.2       0.4       5.3       0.2
 5 C  px              0.4       0.0       0.7       4.2       1.8       0.9
 5 C  py              1.4       0.0       0.3       0.2       0.1       0.4
 5 C  dz2             0.0       0.0       0.0       0.0       1.6       0.2
 5 C  dxz             0.0       0.0       0.1       0.5       0.0       0.2
 5 C  dyz             0.0       0.0       0.1       0.0       0.0       0.2
 5 C  dx2y2           0.5       0.8       0.5       0.1       0.0       0.0
 5 C  dxy             0.0       0.0       0.0       0.3       0.0       0.0
 6 H  s               0.0       0.0      18.4      11.7       0.0      10.3
 6 H  px              0.0       0.0       0.1       0.4       0.0       0.0
 6 H  py              0.0       0.0       1.0       0.4       0.0       0.6
 7 H  s               0.0       0.0       6.3       5.8       0.0      39.7
 7 H  pz              0.1       0.6       0.0       0.0       0.0       0.0
 7 H  px              0.0       0.0       0.4       0.3       0.0       1.9
 7 H  py              0.0       0.0       0.0       0.0       0.0       0.6
 8 H  s               0.0       0.1       5.5      11.0      25.7       2.9
 8 H  pz              0.0       0.0       0.1       0.3       1.4       0.1
 8 H  px              0.0       0.0       0.3       0.5       0.4       0.2
 9 C  s               0.0       0.0       2.7       3.3       0.0       0.9
 9 C  pz              0.0       0.1       0.0       0.0       2.2       0.0
 9 C  px              0.0       0.0       2.5       1.8       0.0       1.3
 9 C  py              0.0       0.0       2.5       1.0       0.0       2.0
 9 C  dz2             0.0       0.0       0.5       0.1       0.0       0.0
 9 C  dyz             0.9       0.9       0.0       0.0       0.0       0.0
 9 C  dx2y2           0.0       0.0       0.0       0.2       0.0       1.2
 9 C  dxy             0.0       0.0       0.5       0.1       0.0       0.2
 9 C  f0              0.0       0.2       0.0       0.0       0.0       0.0
 9 C  f+2             0.1       0.2       0.0       0.0       0.0       0.0
10 H  s               0.1       0.1      14.3      11.7       3.3       2.6
10 H  pz              0.0       0.0       0.8       0.8       0.0       0.2
10 H  px              0.0       0.0       0.1       0.1       0.0       0.0
10 H  py              0.0       0.0       0.1       0.0       0.1       0.1
11 H  s               0.1       0.1      14.3      11.7       3.3       2.6
11 H  pz              0.0       0.0       0.8       0.8       0.0       0.2
11 H  px              0.0       0.0       0.1       0.1       0.0       0.0
11 H  py              0.0       0.0       0.1       0.0       0.1       0.1
12 H  s               0.0       0.1       5.5      11.0      25.6       3.0
12 H  pz              0.0       0.0       0.1       0.3       1.4       0.1
12 H  px              0.0       0.0       0.3       0.5       0.4       0.2

                     30        31        32        33        34        35   
                   0.20543   0.20835   0.22710   0.24282   0.24415   0.27490
                   0.00000   0.00000   0.00000   0.00000   0.00000   0.00000
                  --------  --------  --------  --------  --------  --------
 0 C  s               2.8       0.0       1.0       0.0       0.7       0.0
 0 C  pz              0.0       1.2       0.0       5.0       0.0      23.4
 0 C  px              0.8       0.0       2.0       0.0       2.5       0.0
 0 C  py              2.1       0.0       1.0       0.0       2.0       0.0
 0 C  dz2             0.6       0.0       0.1       0.0       0.0       0.0
 0 C  dxz             0.0       2.4       0.0       0.2       0.0       0.3
 0 C  dyz             0.0       0.1       0.0       1.4       0.0       2.7
 0 C  dx2y2           0.1       0.0       1.0       0.0       0.7       0.0
 0 C  dxy             0.0       0.0       0.1       0.0       0.4       0.0
 1 C  s               0.0       0.2       1.8       2.4       1.0       0.7
 1 C  pz              0.3       0.5       0.6      13.4       2.2       0.5
 1 C  px              1.1       0.4       3.7       0.3       3.3       1.1
 1 C  py              0.3       0.0      10.2       0.3       2.1       4.2
 1 C  dz2             0.0       0.2       1.8       2.0       0.2       0.1
 1 C  dxz             0.0       0.0       1.2       0.1       0.1       0.0
 1 C  dyz             0.0       0.0       0.3       0.0       0.0       0.1
 1 C  dx2y2           0.3       0.0       0.0       0.1       0.0       0.1
 1 C  dxy             0.3       0.2       0.0       0.1       1.0       0.2
 2 C  s               0.0       0.2       1.8       2.4       1.0       0.7
 2 C  pz              0.3       0.5       0.6      13.4       2.2       0.5
 2 C  px              1.1       0.4       3.7       0.4       3.3       1.1
 2 C  py              0.3       0.0      10.2       0.3       2.1       4.2
 2 C  dz2             0.0       0.2       1.7       2.0       0.2       0.1
 2 C  dxz             0.0       0.0       1.2       0.1       0.1       0.0
 2 C  dyz             0.0       0.0       0.3       0.0       0.0       0.1
 2 C  dx2y2           0.3       0.0       0.0       0.1       0.0       0.1
 2 C  dxy             0.3       0.2       0.0       0.1       1.0       0.2
 3 C  s               1.0       0.0       1.6       0.0       0.1       0.0
 3 C  pz              0.0       5.9       0.0       6.5       0.0      12.9
 3 C  px              0.6       0.0       1.8       0.0       0.9       0.0
 3 C  py              3.1       0.0       1.1       0.0       3.9       0.0
 3 C  dz2             0.6       0.0       0.1       0.0       0.0       0.0
 3 C  dxz             0.0       1.0       0.0       1.5       0.0       0.9
 3 C  dyz             0.0       1.0       0.0       1.0       0.0       0.1
 3 C  dx2y2           0.2       0.0       0.7       0.0       1.0       0.0
 3 C  dxy             0.0       0.0       0.2       0.0       0.0       0.0
 4 C  s               1.0       0.3       0.4       0.1       0.8       1.4
 4 C  pz              1.3       0.6       0.5       4.9       7.6       7.2
 4 C  px              1.7       0.9       0.3       3.6       8.0       3.2
 4 C  py              2.1       0.4      10.7       1.5       1.1       2.0
 4 C  dz2             0.2       0.3       0.3       2.8       1.7       3.0
 4 C  dxz             0.3       0.0       0.6       0.1       0.0       0.0
 4 C  dyz             0.2       0.1       0.1       0.1       0.8       0.0
 4 C  dx2y2           0.2       0.1       0.0       0.0       0.2       0.1
 4 C  dxy             0.4       0.0       3.8       0.2       0.1       0.1
 5 C  s               1.0       0.3       0.4       0.1       0.8       1.4
 5 C  pz              1.3       0.6       0.5       4.9       7.6       7.2
 5 C  px              1.7       0.8       0.3       3.6       8.0       3.3
 5 C  py              2.1       0.4      10.7       1.5       1.1       2.0
 5 C  dz2             0.2       0.3       0.2       2.8       1.7       3.0
 5 C  dxz             0.3       0.0       0.6       0.1       0.0       0.0
 5 C  dyz             0.2       0.1       0.1       0.1       0.8       0.0
 5 C  dx2y2           0.2       0.1       0.0       0.0       0.2       0.1
 5 C  dxy             0.4       0.0       3.8       0.2       0.1       0.1
 6 H  s              19.4       0.0       3.1       0.0       2.7       0.0
 6 H  pz              0.0       0.0       0.0       0.5       0.0       0.2
 6 H  px              0.2       0.0       0.0       0.0       0.2       0.0
 6 H  py              1.4       0.0       0.2       0.0       0.0       0.0
 7 H  s              12.6       0.0       0.0       0.0       0.4       0.0
 7 H  pz              0.0       0.1       0.0       0.0       0.0       0.3
 7 H  px              0.6       0.0       0.2       0.0       0.1       0.0
 7 H  py              0.4       0.0       0.0       0.0       0.2       0.0
 8 H  s              10.0       6.9       0.4       1.9       2.7       3.7
 8 H  pz              0.3       0.1       0.0       0.1       0.3       0.1
 8 H  px              0.5       0.5       0.1       0.4       0.0       0.3
 8 H  py              0.0       0.0       0.4       0.0       0.0       0.0
 9 C  s               1.1       0.0       0.2       0.0       0.2       0.0
 9 C  pz              0.0      11.5       0.0       1.0       0.0       0.1
 9 C  px              0.9       0.0       1.0       0.0      13.1       0.0
 9 C  py              0.4       0.0       7.3       0.0       0.8       0.0
 9 C  dz2             0.0       0.0       1.0       0.0       1.3       0.0
 9 C  dxz             0.0       1.6       0.0       0.0       0.0       0.3
 9 C  dyz             0.0       0.5       0.0       0.3       0.0       0.0
 9 C  dx2y2           0.3       0.0       0.0       0.0       0.5       0.0
 9 C  dxy             0.3       0.0       0.8       0.0       0.8       0.0
10 H  s               3.8      23.9       0.0       6.3       0.2       0.6
10 H  pz              0.3       0.4       0.1       0.0       0.1       0.0
10 H  px              0.1       0.7       0.1       0.1       0.1       0.2
10 H  py              0.0       0.5       0.0       0.4       0.1       0.0
11 H  s               3.9      23.7       0.0       6.3       0.2       0.6
11 H  pz              0.3       0.4       0.1       0.0       0.1       0.0
11 H  px              0.1       0.7       0.1       0.1       0.1       0.3
11 H  py              0.0       0.5       0.0       0.4       0.1       0.0
12 H  s              10.2       6.9       0.4       1.9       2.7       3.7
12 H  pz              0.3       0.1       0.0       0.1       0.3       0.1
12 H  px              0.5       0.4       0.1       0.4       0.0       0.3
12 H  py              0.0       0.0       0.4       0.0       0.0       0.0

                     36        37        38        39        40        41   
                   0.27855   0.28488   0.29732   0.31483   0.33065   0.35981
                   0.00000   0.00000   0.00000   0.00000   0.00000   0.00000
                  --------  --------  --------  --------  --------  --------
 0 C  s               1.0       0.8       0.0       0.3       0.5       0.0
 0 C  pz              0.0       0.0      19.3       0.0       0.0      11.1
 0 C  px              3.2       3.5       0.0       2.0       3.7       0.0
 0 C  py              0.2       2.2       0.0       1.0       3.7       0.0
 0 C  dz2             0.0       0.7       0.0       0.0       0.4       0.0
 0 C  dxz             0.0       0.0       1.1       0.0       0.0       0.3
 0 C  dyz             0.0       0.0       8.5       0.0       0.0       2.2
 0 C  dx2y2           3.0       0.3       0.0       0.1       0.3       0.0
 0 C  dxy             0.1       2.2       0.0       1.8       0.1       0.0
 1 C  s               0.7       1.4       0.7       1.2       1.0       0.1
 1 C  pz              1.3       0.6       3.9      11.8       5.4       0.2
 1 C  px              4.7       0.1       0.2       1.8       2.3       5.0
 1 C  py              2.6       0.0       1.2       0.2      14.9       0.1
 1 C  dz2             0.0       0.3       0.1       1.4       0.0       0.1
 1 C  dxz             0.0       0.2       0.0       0.0       0.2       0.0
 1 C  dyz             0.2       0.3       0.1       0.1       1.4       0.0
 1 C  dx2y2           0.0       0.2       0.8       0.0       0.3       0.0
 1 C  dxy             3.6       0.3       0.0       0.5       0.1       0.1
 1 C  f+1             0.0       0.0       0.0       0.0       0.0       0.2
 2 C  s               0.7       1.4       0.7       1.2       1.0       0.1
 2 C  pz              1.3       0.6       3.9      11.8       5.4       0.2
 2 C  px              4.7       0.1       0.2       1.8       2.3       5.0
 2 C  py              2.6       0.0       1.2       0.2      14.9       0.1
 2 C  dz2             0.0       0.3       0.1       1.4       0.0       0.1
 2 C  dxz             0.0       0.2       0.0       0.0       0.2       0.0
 2 C  dyz             0.2       0.3       0.1       0.1       1.4       0.0
 2 C  dx2y2           0.0       0.2       0.8       0.0       0.3       0.0
 2 C  dxy             3.6       0.3       0.0       0.5       0.1       0.1
 2 C  f+1             0.0       0.0       0.0       0.0       0.0       0.2
 3 C  s               1.3       1.4       0.0       0.8       1.4       0.0
 3 C  pz              0.0       0.0       1.1       0.0       0.0      18.7
 3 C  px              2.4       0.2       0.0       6.6       0.7       0.0
 3 C  py              0.8       3.4       0.0      10.4       0.1       0.0
 3 C  dz2             0.6       0.2       0.0       0.3       0.0       0.0
 3 C  dxz             0.0       0.0       0.0       0.0       0.0       1.8
 3 C  dyz             0.0       0.0       0.1       0.0       0.0       0.0
 3 C  dx2y2           0.3       1.6       0.0       4.6       0.7       0.0
 3 C  dxy             2.5       0.2       0.0       1.7       0.1       0.0
 4 C  s               1.1       0.8       0.0       0.5       0.1       0.1
 4 C  pz              0.3       0.3       0.8       2.5       1.7       1.3
 4 C  px              1.1       1.0       3.9       0.8       0.4       0.6
 4 C  py              1.1       1.4      10.1       3.9       1.5      16.8
 4 C  dz2             1.0       0.0       1.5       0.3       0.1       0.6
 4 C  dxz             0.3       0.0       0.8       0.0       0.1       0.0
 4 C  dyz             0.1       0.0       1.4       0.1       0.1       0.4
 4 C  dx2y2           0.1       0.0       0.0       0.1       0.3       0.0
 4 C  dxy             1.2       1.7       2.7       0.1       1.2       1.8
 5 C  s               1.1       0.8       0.0       0.5       0.1       0.1
 5 C  pz              0.3       0.3       0.8       2.5       1.7       1.3
 5 C  px              1.0       1.0       3.9       0.8       0.4       0.6
 5 C  py              1.1       1.5      10.0       3.9       1.5      16.8
 5 C  dz2             0.9       0.0       1.5       0.3       0.1       0.6
 5 C  dxz             0.3       0.0       0.8       0.0       0.1       0.0
 5 C  dyz             0.1       0.0       1.4       0.1       0.1       0.4
 5 C  dx2y2           0.1       0.0       0.0       0.1       0.3       0.0
 5 C  dxy             1.2       1.8       2.7       0.1       1.2       1.8
 6 H  s               1.9       4.0       0.0       4.3       0.1       0.0
 6 H  pz              0.0       0.0       1.3       0.0       0.0       0.5
 6 H  px              0.2       0.9       0.0       0.1       0.0       0.0
 6 H  py              0.4       0.1       0.0       0.3       0.1       0.0
 7 H  s               2.1       0.5       0.0       0.1       9.3       0.0
 7 H  pz              0.0       0.0       0.0       0.0       0.0       0.2
 7 H  px              0.0       0.1       0.0       0.4       0.3       0.0
 7 H  py              0.1       0.4       0.0       1.0       0.2       0.0
 8 H  s               1.1       1.6       1.5       0.5       1.2       0.0
 8 H  pz              0.1       0.0       0.3       0.0       0.1       0.1
 8 H  py              0.1       0.2       1.2       0.0       0.1       0.5
 9 C  s               0.1       0.3       0.0       0.3       0.3       0.0
 9 C  pz              0.0       0.0       0.3       0.0       0.0       1.0
 9 C  px             21.9       1.2       0.0       0.2       8.9       0.0
 9 C  py              1.5      35.0       0.0       4.1       0.8       0.0
 9 C  dz2             2.4       8.0       0.0       0.2       0.9       0.0
 9 C  dxz             0.0       0.0       3.2       0.0       0.0       0.1
 9 C  dyz             0.0       0.0       0.5       0.0       0.0       0.0
 9 C  dx2y2           7.7       4.9       0.0       0.0       1.0       0.0
 9 C  dxy             0.1       0.1       0.0       1.2       0.0       0.0
10 H  s               1.1       2.0       0.7       2.8       0.3       3.0
10 H  pz              0.2       0.6       0.0       0.2       0.0       0.1
10 H  px              0.5       0.0       0.2       0.1       0.2       0.1
10 H  py              0.2       0.6       0.0       0.1       0.0       0.2
11 H  s               1.1       2.0       0.7       2.8       0.3       3.0
11 H  pz              0.2       0.6       0.0       0.2       0.0       0.1
11 H  px              0.5       0.0       0.2       0.1       0.2       0.1
11 H  py              0.2       0.6       0.0       0.1       0.0       0.2
12 H  s               1.1       1.6       1.5       0.5       1.2       0.0
12 H  pz              0.1       0.0       0.3       0.0       0.1       0.1
12 H  py              0.1       0.2       1.1       0.0       0.1       0.5

                     42        43        44        45        46        47   
                   0.36100   0.37436   0.40710   0.41056   0.42082   0.45739
                   0.00000   0.00000   0.00000   0.00000   0.00000   0.00000
                  --------  --------  --------  --------  --------  --------
 0 C  s               1.1       1.9       0.0       0.0       5.4       0.0
 0 C  pz              0.0       0.0       3.6       2.4       0.0       1.7
 0 C  px             14.9       0.9       0.0       0.0       0.7       0.0
 0 C  py              1.5       0.9       0.0       0.0       0.2       0.0
 0 C  dz2             1.6       1.3       0.0       0.0       2.4       0.0
 0 C  dxz             0.0       0.0       0.3       1.7       0.0       1.9
 0 C  dyz             0.0       0.0       0.0       0.2       0.0       0.1
 0 C  dx2y2           3.9       0.0       0.0       0.0       0.0       0.0
 0 C  dxy             1.8       0.3       0.0       0.0       0.0       0.0
 1 C  s               0.5       0.1       0.1       1.4       0.9       0.1
 1 C  pz              1.2       8.2       4.5      12.2       3.4       1.7
 1 C  px              3.4       8.9       3.9       1.3       0.1      24.8
 1 C  py              1.6       5.2      18.4      10.3       1.1       2.5
 1 C  dz2             0.1       1.2       4.1       0.1       0.3       0.2
 1 C  dxz             0.6       0.3       0.0       0.0       0.1       0.7
 1 C  dyz             0.2       0.0       0.3       0.2       0.1       0.0
 1 C  dx2y2           1.2       0.1       0.1       0.2       0.1       0.0
 1 C  dxy             0.6       0.9       2.7       0.2       0.2       1.3
 1 C  f-1             0.0       0.0       0.0       0.2       0.0       0.0
 1 C  f-2             0.0       0.0       0.1       0.0       0.0       0.0
 2 C  s               0.5       0.1       0.1       1.4       1.0       0.1
 2 C  pz              1.2       8.1       4.5      12.2       3.4       1.6
 2 C  px              3.4       8.9       3.9       1.3       0.1      24.9
 2 C  py              1.6       5.2      18.4      10.3       1.0       2.5
 2 C  dz2             0.1       1.2       4.1       0.1       0.3       0.2
 2 C  dxz             0.6       0.3       0.0       0.0       0.1       0.7
 2 C  dyz             0.2       0.0       0.3       0.2       0.1       0.0
 2 C  dx2y2           1.2       0.1       0.2       0.2       0.1       0.0
 2 C  dxy             0.6       0.9       2.7       0.2       0.2       1.3
 2 C  f-1             0.0       0.0       0.0       0.2       0.0       0.0
 2 C  f-2             0.0       0.0       0.1       0.0       0.0       0.0
 3 C  s               0.7       0.3       0.0       0.0       1.0       0.0
 3 C  pz              0.0       0.0       0.3      20.2       0.0      14.6
 3 C  px              0.8       0.6       0.0       0.0       5.2       0.0
 3 C  py              1.0       7.0       0.0       0.0       5.1       0.0
 3 C  dz2             0.4       0.0       0.0       0.0       1.9       0.0
 3 C  dxz             0.0       0.0       0.1       2.2       0.0       1.5
 3 C  dyz             0.0       0.0       3.8       0.3       0.0       0.0
 3 C  dx2y2           0.5       0.7       0.0       0.0       2.0       0.0
 3 C  dxy             0.9       0.3       0.0       0.0       0.0       0.0
 3 C  f+2             0.0       0.0       0.0       0.0       0.0       0.2
 4 C  s               0.9       0.6       0.4       0.1       8.7       0.2
 4 C  pz              5.3       0.8       1.7       1.1       1.2       0.9
 4 C  px              8.1       1.1       2.5       0.9       2.0       1.7
 4 C  py              0.2       6.9       0.5       2.7       2.0       0.9
 4 C  dz2             0.6       0.0       1.9       0.7       0.0       0.1
 4 C  dxz             0.1       0.7       0.0       0.0       2.5       0.2
 4 C  dyz             0.3       1.6       0.1       0.3       0.6       0.0
 4 C  dx2y2           2.5       0.0       0.1       0.1       0.1       0.5
 4 C  dxy             0.2       0.2       0.6       1.5       0.0       0.1
 5 C  s               1.0       0.6       0.4       0.1       8.7       0.2
 5 C  pz              5.3       0.8       1.7       1.1       1.1       0.9
 5 C  px              8.0       1.1       2.5       0.9       2.0       1.7
 5 C  py              0.3       6.9       0.5       2.7       2.0       0.9
 5 C  dz2             0.6       0.0       1.9       0.7       0.0       0.1
 5 C  dxz             0.1       0.7       0.0       0.0       2.5       0.2
 5 C  dyz             0.3       1.6       0.1       0.3       0.6       0.0
 5 C  dx2y2           2.5       0.0       0.1       0.1       0.1       0.5
 5 C  dxy             0.2       0.2       0.6       1.5       0.0       0.1
 6 H  s               0.3       0.9       0.0       0.0       1.1       0.0
 6 H  pz              0.0       0.0       0.0       0.0       0.0       0.1
 6 H  px              1.3       0.1       0.0       0.0       0.2       0.0
 7 H  s               0.7       0.2       0.0       0.0       0.1       0.0
 7 H  pz              0.0       0.0       0.3       0.5       0.0       0.4
 7 H  px              0.0       0.0       0.0       0.0       0.3       0.0
 7 H  py              0.2       0.2       0.0       0.0       0.2       0.0
 8 H  s               0.0       0.6       0.0       0.2       3.4       0.8
 8 H  pz              0.1       0.0       0.4       0.3       0.0       0.0
 8 H  px              0.2       0.0       0.5       0.0       0.0       0.1
 8 H  py              0.0       0.4       0.1       0.5       0.0       0.1
 9 C  s               1.2       0.2       0.0       0.0       1.1       0.0
 9 C  pz              0.0       0.0       2.3       0.3       0.0       1.1
 9 C  px              7.5       1.2       0.0       0.0       5.6       0.0
 9 C  py              0.3       4.7       0.0       0.0       5.3       0.0
 9 C  dz2             0.2       0.0       0.0       0.0       2.4       0.0
 9 C  dxz             0.0       0.0       0.0       0.5       0.0       2.8
 9 C  dyz             0.0       0.0       1.4       0.3       0.0       0.1
 9 C  dx2y2           0.0       0.8       0.0       0.0       1.1       0.0
 9 C  dxy             1.9       0.3       0.0       0.0       0.2       0.0
 9 C  f+1             0.0       0.0       0.0       0.0       0.2       0.0
10 H  s               0.1       0.1       0.5       0.8       1.1       0.6
10 H  pz              0.0       0.0       0.0       0.0       0.5       0.0
10 H  px              0.1       0.0       0.0       0.0       0.2       0.1
10 H  py              0.0       0.1       0.1       0.2       0.0       0.1
11 H  s               0.1       0.1       0.5       0.8       1.1       0.6
11 H  pz              0.0       0.0       0.0       0.0       0.5       0.0
11 H  px              0.1       0.0       0.0       0.0       0.2       0.1
11 H  py              0.0       0.1       0.1       0.2       0.0       0.1
12 H  s               0.0       0.6       0.0       0.2       3.4       0.8
12 H  pz              0.1       0.0       0.4       0.3       0.1       0.0
12 H  px              0.2       0.0       0.5       0.0       0.0       0.1
12 H  py              0.0       0.4       0.1       0.5       0.0       0.1

                     48        49        50        51        52        53   
                   0.47668   0.49906   0.51199   0.51533   0.52370   0.53612
                   0.00000   0.00000   0.00000   0.00000   0.00000   0.00000
                  --------  --------  --------  --------  --------  --------
 0 C  s               0.1       1.2       0.0       2.3       0.3       0.0
 0 C  pz              0.0       0.0       0.4       0.0       0.0      19.4
 0 C  px             10.2       5.2       0.0       2.7       0.4       0.0
 0 C  py              3.9       1.2       0.0       0.7       9.4       0.0
 0 C  dz2             0.0       2.7       0.0       0.2       0.6       0.0
 0 C  dxz             0.0       0.0       4.3       0.0       0.0       0.0
 0 C  dyz             0.0       0.0       0.4       0.0       0.0       0.2
 0 C  dx2y2           3.0       1.0       0.0       1.7       2.5       0.0
 0 C  dxy             0.3       1.9       0.0       0.0       1.3       0.0
 0 C  f0              0.0       0.0       0.1       0.0       0.0       0.0
 0 C  f-2             0.0       0.0       0.3       0.0       0.0       0.0
 0 C  f+3             0.0       0.2       0.0       0.0       0.0       0.0
 0 C  f-3             0.1       0.0       0.0       0.1       0.0       0.0
 1 C  s               3.2       0.6       3.4       0.9       4.2       1.4
 1 C  pz              1.4       0.8       0.6       5.9       0.0       0.6
 1 C  px              3.1       1.1       1.1       3.2       0.6       0.5
 1 C  py              0.1       0.2       3.9       1.6       1.2       0.4
 1 C  dz2             1.4       0.0       1.0       0.1       0.6       1.2
 1 C  dxz             0.1       0.0       0.0       1.4       1.0       0.0
 1 C  dyz             1.8       0.0       0.1       0.2       0.0       0.4
 1 C  dx2y2           0.0       3.9       1.4       0.4       1.0       0.2
 1 C  dxy             0.7       0.9       1.0       0.8       1.2       0.1
 1 C  f0              0.0       0.0       0.1       0.0       0.1       0.2
 1 C  f-1             0.0       0.0       0.0       0.2       0.0       0.0
 1 C  f+2             0.0       0.1       0.0       0.0       0.0       0.0
 1 C  f-2             0.0       0.1       0.0       0.0       0.0       0.0
 1 C  f+3             0.0       0.0       0.1       0.3       0.0       0.0
 1 C  f-3             0.1       0.0       0.0       0.1       0.1       0.0
 2 C  s               3.2       0.6       3.4       0.9       4.2       1.4
 2 C  pz              1.4       0.9       0.6       5.9       0.0       0.6
 2 C  px              3.1       1.1       1.1       3.2       0.6       0.5
 2 C  py              0.1       0.2       3.9       1.6       1.2       0.4
 2 C  dz2             1.4       0.0       0.9       0.1       0.6       1.2
 2 C  dxz             0.1       0.0       0.0       1.4       1.0       0.0
 2 C  dyz             1.8       0.0       0.1       0.2       0.0       0.4
 2 C  dx2y2           0.0       3.9       1.4       0.5       1.0       0.2
 2 C  dxy             0.7       0.9       1.0       0.8       1.2       0.1
 2 C  f0              0.0       0.0       0.1       0.0       0.1       0.2
 2 C  f-1             0.0       0.0       0.0       0.2       0.0       0.0
 2 C  f+2             0.0       0.1       0.0       0.0       0.0       0.0
 2 C  f-2             0.0       0.1       0.0       0.0       0.0       0.0
 2 C  f+3             0.0       0.0       0.1       0.3       0.0       0.0
 2 C  f-3             0.1       0.0       0.0       0.1       0.1       0.0
 3 C  s               1.8       1.5       0.0       2.6      23.0       0.0
 3 C  pz              0.0       0.0       1.8       0.0       0.0       0.1
 3 C  px              5.8       1.7       0.0       0.1       3.1       0.0
 3 C  py              4.5       2.6       0.0       3.9       2.2       0.0
 3 C  dz2             1.8       0.7       0.0       0.0       3.2       0.0
 3 C  dxz             0.0       0.0       0.4       0.0       0.0       0.3
 3 C  dyz             0.0       0.0       2.4       0.0       0.0       0.1
 3 C  dx2y2           0.3       1.0       0.0       1.5       1.3       0.0
 3 C  dxy             1.0       0.1       0.0       2.8       1.0       0.0
 3 C  f0              0.0       0.0       0.0       0.0       0.0       0.1
 3 C  f+1             0.1       0.1       0.0       0.1       0.1       0.0
 3 C  f-3             0.2       0.0       0.0       0.0       0.1       0.0
 4 C  s               0.7       2.0       4.3       2.6       0.7       1.1
 4 C  pz              0.6       7.5       0.2       2.2       0.4      13.2
 4 C  px              0.7       1.6       1.5       3.3       0.2       8.3
 4 C  py              1.2       0.1       2.9       6.1       0.5       6.5
 4 C  dz2             0.1       1.2       0.0       0.3       0.1       2.1
 4 C  dxz             0.7       2.7       0.2       0.8       2.3       0.9
 4 C  dyz             0.1       0.1       0.3       0.0       0.2       0.1
 4 C  dx2y2           1.2       2.5       0.3       0.0       0.1       0.4
 4 C  dxy             1.3       0.2       0.3       0.2       0.1       0.1
 4 C  f0              0.0       0.0       0.1       0.0       0.0       0.5
 4 C  f+1             0.1       0.0       0.0       0.1       0.0       0.0
 4 C  f-1             0.1       0.0       0.0       0.1       0.0       0.0
 4 C  f+3             0.1       0.0       0.0       0.0       0.0       0.1
 4 C  f-3             0.0       0.0       0.0       0.1       0.1       0.0
 5 C  s               0.7       2.0       4.4       2.5       0.7       1.1
 5 C  pz              0.6       7.5       0.2       2.3       0.4      13.2
 5 C  px              0.7       1.6       1.5       3.2       0.2       8.3
 5 C  py              1.2       0.1       2.9       6.2       0.5       6.5
 5 C  dz2             0.1       1.2       0.0       0.3       0.1       2.1
 5 C  dxz             0.7       2.7       0.2       0.8       2.3       0.9
 5 C  dyz             0.1       0.1       0.3       0.0       0.2       0.1
 5 C  dx2y2           1.2       2.5       0.3       0.0       0.1       0.4
 5 C  dxy             1.3       0.2       0.3       0.2       0.1       0.1
 5 C  f0              0.0       0.0       0.1       0.0       0.0       0.5
 5 C  f+1             0.1       0.0       0.0       0.1       0.0       0.0
 5 C  f-1             0.1       0.0       0.0       0.1       0.0       0.0
 5 C  f+3             0.1       0.0       0.0       0.0       0.0       0.1
 5 C  f-3             0.0       0.0       0.0       0.1       0.1       0.0
 6 H  s               0.4       6.2       0.0       1.4       2.8       0.0
 6 H  pz              0.0       0.0       0.4       0.0       0.0       0.0
 6 H  px              1.2       0.7       0.0       0.0       0.0       0.0
 6 H  py              0.6       0.5       0.0       0.0       0.8       0.0
 7 H  s               3.5       1.5       0.0       4.0       0.7       0.0
 7 H  pz              0.0       0.0       0.3       0.0       0.0       0.0
 7 H  px              0.0       0.3       0.0       0.5       0.0       0.0
 7 H  py              1.1       0.3       0.0       0.4       1.1       0.0
 8 H  s               2.4       5.6       0.7       0.2       1.9       0.1
 8 H  pz              0.0       0.8       0.0       0.0       0.2       0.0
 8 H  px              0.3       0.6       0.2       0.0       0.2       0.0
 8 H  py              0.1       0.0       0.1       0.0       0.2       0.0
 9 C  s               1.5       0.2       0.0       2.2       5.6       0.0
 9 C  pz              0.0       0.0      23.1       0.0       0.0       1.6
 9 C  px              1.2       1.2       0.0       6.3       0.9       0.0
 9 C  py              6.4       0.9       0.0       1.0       0.8       0.0
 9 C  dz2             0.3       0.0       0.0       0.3       0.0       0.0
 9 C  dxz             0.0       0.0       4.5       0.0       0.0       0.2
 9 C  dyz             0.0       0.0       5.4       0.0       0.0       0.0
 9 C  dx2y2           4.6       0.4       0.0       0.1       0.3       0.0
 9 C  dxy             0.0       0.2       0.0       1.0       1.0       0.0
 9 C  f-2             0.0       0.0       0.1       0.0       0.0       0.0
 9 C  f-3             0.0       0.0       0.0       0.0       0.2       0.0
10 H  s               0.6       0.2       3.4       0.4       0.8       0.3
10 H  px              0.2       0.0       0.1       0.0       0.2       0.1
10 H  py              0.4       0.1       0.4       0.0       0.0       0.0
11 H  s               0.6       0.2       3.4       0.4       0.8       0.3
11 H  px              0.2       0.0       0.1       0.0       0.2       0.1
11 H  py              0.4       0.1       0.4       0.0       0.0       0.0
12 H  s               2.4       5.6       0.7       0.2       1.9       0.1
12 H  pz              0.0       0.8       0.0       0.0       0.2       0.0
12 H  px              0.3       0.6       0.2       0.0       0.2       0.0
12 H  py              0.1       0.0       0.1       0.0       0.2       0.0

                     54        55        56        57        58        59   
                   0.54718   0.55765   0.57317   0.57526   0.58784   0.58849
                   0.00000   0.00000   0.00000   0.00000   0.00000   0.00000
                  --------  --------  --------  --------  --------  --------
 0 C  s              17.1       1.7      20.5       0.0       3.0       0.0
 0 C  pz              0.0       0.0       0.0       5.8       0.0       5.1
 0 C  px              5.3       3.1       4.7       0.0       0.3       0.0
 0 C  py             11.7       9.3       0.7       0.0       2.3       0.0
 0 C  dz2             0.4       0.1       2.3       0.0       0.2       0.0
 0 C  dxz             0.0       0.0       0.0       2.6       0.0       0.2
 0 C  dyz             0.0       0.0       0.0       1.8       0.0       0.1
 0 C  dx2y2           0.7       0.0       0.1       0.0       0.1       0.0
 0 C  dxy             0.3       3.3       0.2       0.0       0.1       0.0
 0 C  f+1             0.3       0.0       0.1       0.0       0.0       0.0
 0 C  f-1             0.3       0.0       0.0       0.0       0.2       0.0
 0 C  f-2             0.0       0.0       0.0       0.4       0.0       0.4
 0 C  f+3             0.0       0.0       0.0       0.0       0.5       0.0
 1 C  s               2.2       0.7       4.0       0.9       0.4       1.2
 1 C  pz              0.5       0.4       0.8       1.1       0.1       0.0
 1 C  px              0.3       0.7       0.7       1.7       2.9       1.5
 1 C  py              0.2       0.8       0.4       0.7       0.1       0.2
 1 C  dz2             0.0       0.0       0.1       1.5       0.0       0.0
 1 C  dxz             0.1       1.2       0.2       0.5       0.1       0.0
 1 C  dyz             1.8       0.8       0.1       0.0       0.4       0.0
 1 C  dx2y2           0.7       0.1       0.2       0.0       1.0       0.0
 1 C  dxy             0.9       0.1       0.4       0.2       0.6       0.0
 1 C  f0              0.0       0.0       0.2       0.0       0.0       0.0
 1 C  f+1             0.0       0.0       0.0       0.1       0.1       0.0
 1 C  f-1             0.0       0.0       0.1       0.0       0.0       0.0
 1 C  f-2             0.0       0.1       0.1       0.0       0.0       0.0
 2 C  s               2.2       0.7       4.1       0.9       0.3       1.3
 2 C  pz              0.5       0.4       0.8       1.1       0.1       0.0
 2 C  px              0.3       0.7       0.7       1.7       3.0       1.4
 2 C  py              0.2       0.8       0.4       0.7       0.1       0.2
 2 C  dz2             0.0       0.0       0.1       1.5       0.0       0.0
 2 C  dxz             0.1       1.2       0.2       0.5       0.1       0.0
 2 C  dyz             1.8       0.8       0.1       0.0       0.4       0.0
 2 C  dx2y2           0.7       0.1       0.2       0.0       1.0       0.0
 2 C  dxy             0.9       0.1       0.4       0.2       0.6       0.0
 2 C  f0              0.0       0.0       0.2       0.0       0.0       0.0
 2 C  f+1             0.0       0.0       0.0       0.1       0.1       0.0
 2 C  f-1             0.0       0.0       0.1       0.0       0.0       0.0
 2 C  f-2             0.0       0.1       0.1       0.0       0.0       0.0
 3 C  s               0.3       4.9       0.4       0.0      11.7       0.0
 3 C  pz              0.0       0.0       0.0       0.2       0.0       0.1
 3 C  px              5.4      10.7       6.5       0.0       2.8       0.0
 3 C  py              5.5       3.4       1.4       0.0       0.5       0.0
 3 C  dz2             0.1      10.3       0.9       0.0       1.3       0.0
 3 C  dyz             0.0       0.0       0.0       0.2       0.0       0.3
 3 C  dx2y2           0.0       1.5       0.1       0.0       0.3       0.0
 3 C  dxy             0.2       1.7       0.7       0.0       1.4       0.0
 3 C  f-1             0.2       0.0       0.1       0.0       0.1       0.0
 3 C  f-2             0.0       0.0       0.0       0.0       0.0       0.1
 3 C  f+3             0.0       0.1       0.1       0.0       0.0       0.0
 3 C  f-3             0.0       0.2       0.0       0.0       1.0       0.0
 4 C  s               0.2       1.0       3.1       0.6       2.6       9.6
 4 C  pz              0.2       1.5       1.1       9.9       0.3       4.7
 4 C  px              0.8       0.7       0.8       1.1       0.5      10.4
 4 C  py              0.6       1.9       0.6       2.3       1.5       0.2
 4 C  dz2             0.1       0.6       0.2       2.8       0.6       0.3
 4 C  dxz             1.5       0.2       0.2       0.0       1.7       0.7
 4 C  dyz             0.0       0.5       0.6       0.1       0.9       0.0
 4 C  dx2y2           1.6       0.1       0.1       0.1       0.4       0.1
 4 C  dxy             0.5       0.6       0.0       0.0       0.2       0.0
 4 C  f0              0.0       0.1       0.2       0.2       0.1       0.1
 4 C  f+1             0.0       0.0       0.0       0.0       0.0       0.5
 4 C  f-2             0.0       0.1       0.1       0.0       0.2       0.1
 4 C  f+3             0.0       0.0       0.1       0.0       0.2       0.1
 5 C  s               0.2       0.9       3.1       0.6       2.2      10.1
 5 C  pz              0.3       1.5       1.0       9.9       0.2       4.7
 5 C  px              0.8       0.7       0.8       1.2       0.5      10.3
 5 C  py              0.6       1.9       0.6       2.3       1.5       0.2
 5 C  dz2             0.1       0.6       0.2       2.8       0.7       0.2
 5 C  dxz             1.5       0.2       0.2       0.0       1.7       0.8
 5 C  dyz             0.0       0.4       0.6       0.1       0.9       0.0
 5 C  dx2y2           1.6       0.1       0.1       0.1       0.4       0.1
 5 C  dxy             0.5       0.6       0.0       0.0       0.2       0.0
 5 C  f0              0.0       0.1       0.2       0.2       0.1       0.1
 5 C  f+1             0.0       0.0       0.0       0.0       0.0       0.5
 5 C  f-2             0.0       0.1       0.1       0.0       0.2       0.1
 5 C  f+3             0.0       0.0       0.1       0.0       0.2       0.1
 6 H  s               2.9       1.8       2.1       0.0       3.6       0.0
 6 H  pz              0.0       0.0       0.0       0.5       0.0       0.0
 6 H  px              0.2       0.6       1.0       0.0       0.0       0.0
 6 H  py              0.0       0.2       1.4       0.0       0.7       0.0
 7 H  s               2.6       8.9       1.1       0.0       8.0       0.0
 7 H  px              0.1       1.7       0.2       0.0       3.0       0.0
 7 H  py              0.1       0.0       0.2       0.0       1.0       0.0
 8 H  s               0.4       0.7       0.6       0.8       1.6       8.1
 8 H  pz              0.0       0.2       0.2       0.1       0.2       2.3
 8 H  px              0.0       0.0       0.2       0.3       0.4       2.6
 8 H  py              0.0       0.2       0.0       0.0       0.1       0.2
 9 C  s               4.3       0.9      10.2       0.0      14.7       0.0
 9 C  pz              0.0       0.0       0.0      20.9       0.0       5.0
 9 C  px              0.4       0.5       1.3       0.0       0.6       0.0
 9 C  py              3.8       3.1       2.2       0.0       0.9       0.0
 9 C  dz2             2.8       0.2       4.1       0.0       0.1       0.0
 9 C  dxz             0.0       0.0       0.0       2.8       0.0       0.0
 9 C  dyz             0.0       0.0       0.0       0.4       0.0       0.0
 9 C  dx2y2           0.3       0.0       0.0       0.0       0.0       0.0
 9 C  dxy             2.8       2.0       0.0       0.0       0.2       0.0
 9 C  f0              0.0       0.0       0.0       0.2       0.0       0.1
 9 C  f+1             0.0       0.0       0.0       0.0       0.1       0.0
 9 C  f-1             0.0       0.3       0.0       0.0       0.2       0.0
 9 C  f-2             0.0       0.0       0.0       0.1       0.0       0.0
 9 C  f+3             0.0       0.2       0.0       0.0       0.2       0.0
 9 C  f-3             0.0       0.2       0.0       0.0       0.0       0.0
10 H  s               1.8       0.9       1.5       5.2       1.7       0.6
10 H  pz              0.8       0.2       1.5       1.4       1.1       0.1
10 H  px              0.3       0.0       0.1       0.0       0.2       0.1
10 H  py              0.0       0.1       0.1       0.0       0.1       0.0
11 H  s               1.8       0.9       1.5       5.3       1.7       0.6
11 H  pz              0.8       0.2       1.4       1.5       1.1       0.1
11 H  px              0.3       0.0       0.1       0.1       0.2       0.1
11 H  py              0.0       0.1       0.1       0.0       0.1       0.0
12 H  s               0.4       0.7       0.6       0.8       1.3       8.4
12 H  pz              0.0       0.2       0.2       0.1       0.2       2.3
12 H  px              0.0       0.0       0.1       0.3       0.3       2.7
12 H  py              0.0       0.2       0.0       0.0       0.1       0.1

                     60        61        62        63        64        65   
                   0.59195   0.60125   0.63208   0.63751   0.64000   0.65597
                   0.00000   0.00000   0.00000   0.00000   0.00000   0.00000
                  --------  --------  --------  --------  --------  --------
 0 C  s               5.2       0.1       0.0       0.0       2.6       8.4
 0 C  pz              0.0       0.0       4.2       4.5       0.0       0.0
 0 C  px              4.9       0.9       0.0       0.0       9.9       0.7
 0 C  py              2.0       5.2       0.0       0.0       2.8       4.3
 0 C  dz2             4.2       0.0       0.0       0.0       1.5      11.1
 0 C  dxz             0.0       0.0       0.6       1.2       0.0       0.0
 0 C  dyz             0.0       0.0       1.3       3.1       0.0       0.0
 0 C  dx2y2           0.2       0.3       0.0       0.0       3.4       0.4
 0 C  dxy             0.2       5.0       0.0       0.0       0.2       0.0
 0 C  f0              0.0       0.0       0.5       0.2       0.0       0.0
 0 C  f+1             0.2       0.0       0.0       0.0       0.0       0.1
 0 C  f-1             0.3       0.0       0.0       0.0       0.2       0.1
 0 C  f+2             0.0       0.0       0.0       0.3       0.0       0.0
 0 C  f-2             0.0       0.0       0.2       0.0       0.0       0.0
 0 C  f+3             1.1       0.0       0.0       0.0       0.0       0.0
 0 C  f-3             0.0       0.0       0.0       0.0       0.0       0.1
 1 C  s               2.5       0.5       1.9       6.7       0.9       1.6
 1 C  pz              0.4       0.0       0.5       0.2       0.1       0.6
 1 C  px              1.4       0.6       2.8       0.2       1.0       0.1
 1 C  py              0.4       0.4       1.3       0.3       0.2       1.5
 1 C  dz2             0.5       0.2       0.0       0.0       0.0       0.4
 1 C  dxz             0.0       2.4       0.0       0.2       0.0       1.6
 1 C  dyz             0.4       0.1       0.2       0.3       0.1       0.2
 1 C  dx2y2           0.0       0.1       0.9       0.1       0.5       0.1
 1 C  dxy             0.2       0.3       0.5       0.0       0.9       0.8
 1 C  f0              0.1       0.0       0.1       0.1       0.0       0.1
 1 C  f-2             0.0       0.0       0.1       0.0       0.2       0.0
 1 C  f+3             0.1       0.0       0.0       0.0       0.0       0.0
 1 C  f-3             0.1       0.1       0.1       0.0       0.0       0.1
 2 C  s               2.5       0.5       1.9       6.8       0.9       1.7
 2 C  pz              0.4       0.0       0.5       0.2       0.1       0.7
 2 C  px              1.4       0.7       2.8       0.2       1.0       0.1
 2 C  py              0.4       0.4       1.3       0.3       0.2       1.5
 2 C  dz2             0.5       0.2       0.1       0.0       0.0       0.4
 2 C  dxz             0.0       2.4       0.0       0.2       0.0       1.6
 2 C  dyz             0.4       0.1       0.2       0.3       0.1       0.2
 2 C  dx2y2           0.0       0.1       0.9       0.1       0.5       0.1
 2 C  dxy             0.2       0.3       0.5       0.0       0.9       0.8
 2 C  f0              0.1       0.0       0.1       0.1       0.0       0.1
 2 C  f-2             0.0       0.0       0.1       0.0       0.2       0.0
 2 C  f+3             0.1       0.0       0.0       0.0       0.0       0.0
 2 C  f-3             0.1       0.1       0.1       0.0       0.0       0.1
 3 C  s               7.8       0.1       0.0       0.0       3.2       4.8
 3 C  pz              0.0       0.0       0.5       0.6       0.0       0.0
 3 C  px              1.7       6.9       0.0       0.0       0.8       1.1
 3 C  py              1.0       8.2       0.0       0.0      12.9       3.9
 3 C  dz2             0.4       2.1       0.0       0.0       0.6       0.2
 3 C  dxz             0.0       0.0       0.1       0.2       0.0       0.0
 3 C  dyz             0.0       0.0       2.5       0.3       0.0       0.0
 3 C  dx2y2           1.6       0.1       0.0       0.0       3.9       0.5
 3 C  dxy             1.5       0.1       0.0       0.0       0.3       1.8
 3 C  f+1             0.1       0.0       0.0       0.0       0.0       0.1
 3 C  f+2             0.0       0.0       0.0       0.5       0.0       0.0
 3 C  f-2             0.0       0.0       0.1       0.2       0.0       0.0
 3 C  f+3             0.2       0.0       0.0       0.0       0.0       0.0
 3 C  f-3             0.2       0.0       0.0       0.0       0.1       0.0
 4 C  s               0.5       3.2       5.5       3.2       0.2       2.0
 4 C  pz              0.2       0.5       2.7       2.0       1.5       0.8
 4 C  px              1.5       2.3       0.8       1.0       0.9       0.7
 4 C  py              1.0       0.1       7.9       0.2       0.9       1.3
 4 C  dz2             0.8       1.7       0.5       0.7       0.0       0.1
 4 C  dxz             0.0       0.2       1.5       1.0       0.5       1.1
 4 C  dyz             0.0       1.1       0.2       0.0       0.1       2.7
 4 C  dx2y2           0.0       0.0       1.3       0.3       0.2       0.1
 4 C  dxy             0.5       1.0       2.7       0.4       0.9       2.2
 4 C  f0              0.0       0.1       0.0       0.1       0.1       0.1
 4 C  f+1             0.1       0.0       0.3       0.6       0.0       0.0
 4 C  f+2             0.0       0.0       0.1       0.1       0.1       0.1
 4 C  f+3             0.0       0.0       0.1       0.3       0.2       0.0
 5 C  s               0.5       3.2       5.4       3.2       0.2       2.0
 5 C  pz              0.2       0.5       2.7       2.0       1.5       0.8
 5 C  px              1.5       2.3       0.8       1.0       1.0       0.7
 5 C  py              1.0       0.1       7.9       0.2       0.9       1.2
 5 C  dz2             0.8       1.7       0.5       0.7       0.1       0.1
 5 C  dxz             0.0       0.2       1.5       1.0       0.5       1.1
 5 C  dyz             0.0       1.2       0.2       0.0       0.1       2.7
 5 C  dx2y2           0.0       0.0       1.3       0.3       0.2       0.1
 5 C  dxy             0.5       1.0       2.8       0.4       0.9       2.2
 5 C  f0              0.0       0.1       0.0       0.1       0.1       0.1
 5 C  f+1             0.1       0.0       0.3       0.6       0.0       0.0
 5 C  f+2             0.0       0.0       0.1       0.1       0.1       0.1
 5 C  f+3             0.0       0.0       0.1       0.2       0.2       0.0
 6 H  s               8.1       2.0       0.0       0.0       3.0       1.6
 6 H  pz              0.0       0.0       0.2       0.1       0.0       0.0
 6 H  px              0.2       0.6       0.0       0.0       0.1       0.0
 6 H  py              3.2       0.9       0.0       0.0       1.8       0.5
 7 H  s               2.2       1.8       0.0       0.0       0.2       1.8
 7 H  px              1.6       0.7       0.0       0.0       0.2       1.0
 7 H  py              0.1       0.9       0.0       0.0       0.0       0.0
 8 H  s               0.0       0.2       3.2       5.6       1.9       1.7
 8 H  pz              0.0       0.0       0.3       1.3       0.5       0.1
 8 H  px              0.0       0.0       0.4       0.5       0.5       0.5
 8 H  py              0.0       0.0       0.1       0.0       0.0       0.0
 9 C  s               1.2      19.4       0.0       0.0       3.0       4.0
 9 C  pz              0.0       0.0       3.8      21.3       0.0       0.0
 9 C  px             15.9       2.5       0.0       0.0       2.5       1.5
 9 C  py              6.2       1.3       0.0       0.0       8.3       3.1
 9 C  dz2             0.3       0.0       0.0       0.0       8.7       0.0
 9 C  dxz             0.0       0.0       1.2       0.6       0.0       0.0
 9 C  dyz             0.0       0.0       1.3       3.7       0.0       0.0
 9 C  dx2y2           4.7       1.2       0.0       0.0       0.1       1.3
 9 C  dxy             0.3       1.6       0.0       0.0       0.1       2.1
 9 C  f+1             0.1       0.0       0.0       0.0       0.1       0.2
 9 C  f-1             0.0       0.2       0.0       0.0       0.1       0.3
 9 C  f+3             0.2       0.2       0.0       0.0       0.2       0.0
 9 C  f-3             0.0       0.2       0.0       0.0       0.1       0.4
10 H  s               0.1       1.2       4.1       3.6       1.2       0.2
10 H  pz              0.0       1.7       0.5       1.9       0.1       0.3
10 H  px              0.2       0.0       0.7       0.1       0.2       0.1
10 H  py              0.0       0.3       0.3       0.2       0.2       0.7
11 H  s               0.1       1.2       4.0       3.6       1.2       0.2
11 H  pz              0.0       1.7       0.5       1.9       0.1       0.3
11 H  px              0.2       0.0       0.7       0.1       0.2       0.1
11 H  py              0.0       0.3       0.3       0.2       0.2       0.7
12 H  s               0.0       0.2       3.2       5.6       1.9       1.7
12 H  pz              0.0       0.0       0.3       1.3       0.5       0.1
12 H  px              0.0       0.0       0.4       0.4       0.5       0.5
12 H  py              0.0       0.0       0.1       0.0       0.0       0.0

                     66        67        68        69        70        71   
                   0.68500   0.70787   0.72493   0.72809   0.78786   0.81426
                   0.00000   0.00000   0.00000   0.00000   0.00000   0.00000
                  --------  --------  --------  --------  --------  --------
 0 C  s               0.0       1.5       0.0       0.4       3.9       2.4
 0 C  pz              2.2       0.0       3.8       0.0       0.0       0.0
 0 C  px              0.0       3.1       0.0       9.9       0.9       3.6
 0 C  py              0.0       1.4       0.0       5.7       0.9      10.4
 0 C  dz2             0.0       0.2       0.0       0.4       0.8       0.3
 0 C  dxz             0.7       0.0       0.1       0.0       0.0       0.0
 0 C  dyz             2.4       0.0       0.4       0.0       0.0       0.0
 0 C  dx2y2           0.0       0.0       0.0       2.5       1.0       0.3
 0 C  dxy             0.0       1.2       0.0       0.1       0.1       0.2
 0 C  f0              0.1       0.0       0.2       0.0       0.0       0.0
 0 C  f+1             0.0       0.0       0.0       0.0       0.0       1.0
 0 C  f-1             0.0       0.1       0.0       0.1       0.1       0.3
 0 C  f+2             0.1       0.0       0.3       0.0       0.0       0.0
 0 C  f-2             0.0       0.0       0.1       0.0       0.0       0.0
 0 C  f+3             0.0       0.1       0.0       0.0       0.2       0.0
 0 C  f-3             0.0       0.1       0.0       0.2       0.1       0.0
 1 C  s               2.3       8.7      21.4       1.5       0.4       1.8
 1 C  pz              9.0       0.3       0.5       0.9       0.4       0.2
 1 C  px              2.6       0.8       0.2       4.6       4.7       0.9
 1 C  py              7.0       2.4       0.6       1.1       0.0       0.2
 1 C  dz2             7.0       0.0       0.0       0.5       0.1       0.3
 1 C  dxz             0.0       0.2       1.8       0.3       1.0       1.3
 1 C  dyz             0.9       1.2       0.0       1.4       0.2       0.1
 1 C  dx2y2           0.1       0.1       0.0       0.4       1.2       0.0
 1 C  dxy             1.6       0.2       0.2       1.0       0.3       0.4
 1 C  f0              0.1       0.2       0.2       0.2       0.0       0.0
 1 C  f+1             0.0       0.0       0.1       0.2       0.1       0.0
 1 C  f-1             0.0       0.2       0.0       0.0       0.0       0.0
 1 C  f+2             0.0       0.1       0.0       0.3       0.2       0.1
 1 C  f+3             0.1       0.0       0.1       0.2       0.0       0.0
 1 C  f-3             0.0       0.1       0.0       0.0       0.2       0.0
 2 C  s               2.4       8.6      21.2       1.7       0.4       1.8
 2 C  pz              9.0       0.3       0.5       0.9       0.4       0.2
 2 C  px              2.5       0.8       0.2       4.7       4.7       0.8
 2 C  py              7.0       2.4       0.7       1.0       0.0       0.2
 2 C  dz2             7.0       0.0       0.0       0.4       0.1       0.2
 2 C  dxz             0.0       0.2       1.8       0.3       1.0       1.3
 2 C  dyz             0.9       1.2       0.0       1.4       0.2       0.1
 2 C  dx2y2           0.1       0.1       0.0       0.4       1.2       0.0
 2 C  dxy             1.6       0.2       0.2       1.1       0.2       0.4
 2 C  f0              0.1       0.2       0.2       0.2       0.0       0.0
 2 C  f+1             0.0       0.0       0.1       0.2       0.1       0.0
 2 C  f-1             0.0       0.2       0.0       0.0       0.0       0.0
 2 C  f+2             0.0       0.1       0.0       0.3       0.2       0.1
 2 C  f-2             0.1       0.0       0.0       0.1       0.0       0.0
 2 C  f+3             0.1       0.0       0.1       0.1       0.0       0.0
 2 C  f-3             0.0       0.1       0.0       0.0       0.2       0.0
 3 C  s               0.0       9.6       0.0       2.1       3.5       0.1
 3 C  pz              0.1       0.0       3.4       0.0       0.0       0.0
 3 C  px              0.0       0.4       0.0      10.4       2.0       0.8
 3 C  py              0.0       6.6       0.0       2.1       1.3       1.1
 3 C  dz2             0.0       3.4       0.0       0.1       4.1       0.4
 3 C  dxz             0.4       0.0       0.8       0.0       0.0       0.0
 3 C  dyz             0.1       0.0       0.5       0.0       0.0       0.0
 3 C  dx2y2           0.0       2.8       0.0       0.4       0.0       0.1
 3 C  dxy             0.0       0.0       0.0       0.6       1.7       0.4
 3 C  f0              0.4       0.0       0.4       0.0       0.0       0.0
 3 C  f+1             0.0       0.1       0.0       0.1       0.2       0.0
 3 C  f-1             0.0       0.1       0.0       0.1       0.1       0.0
 3 C  f+2             0.1       0.0       0.2       0.0       0.0       0.0
 3 C  f-2             0.3       0.0       0.1       0.0       0.0       0.0
 3 C  f+3             0.0       0.4       0.0       0.0       0.0       0.0
 3 C  f-3             0.0       0.0       0.0       0.2       0.1       0.2
 4 C  s               1.4       3.0      12.0       1.3       4.6       0.6
 4 C  pz              0.2       0.2       1.0       0.4       4.3       0.1
 4 C  px              6.3       1.1       0.8       0.4       3.8       0.7
 4 C  py              1.7       3.2       0.2       4.4       1.5       0.8
 4 C  dz2             0.0       0.0       0.1       0.0       0.1       0.3
 4 C  dxz             0.4       0.3       0.8       0.6       0.3       0.1
 4 C  dyz             0.1       0.4       1.9       2.7       4.3       0.8
 4 C  dx2y2           0.3       0.2       0.0       0.1       0.3       2.0
 4 C  dxy             0.6       1.1       0.2       0.4       0.2       0.0
 4 C  f0              0.1       0.1       0.1       0.0       0.0       0.0
 4 C  f+2             0.0       0.0       0.1       0.2       0.5       0.0
 4 C  f-2             0.1       0.0       0.0       0.0       0.0       0.0
 4 C  f+3             0.1       0.0       0.0       0.0       0.2       0.0
 4 C  f-3             0.1       0.0       0.1       0.2       0.0       0.1
 5 C  s               1.4       3.0      12.2       1.1       4.5       0.6
 5 C  pz              0.2       0.2       1.0       0.4       4.3       0.1
 5 C  px              6.3       1.1       0.8       0.4       3.8       0.7
 5 C  py              1.7       3.2       0.3       4.3       1.4       0.8
 5 C  dz2             0.0       0.0       0.1       0.0       0.1       0.3
 5 C  dxz             0.4       0.3       0.8       0.6       0.3       0.1
 5 C  dyz             0.1       0.4       2.0       2.6       4.2       0.8
 5 C  dx2y2           0.3       0.2       0.0       0.1       0.3       2.0
 5 C  dxy             0.6       1.1       0.2       0.4       0.2       0.0
 5 C  f0              0.1       0.1       0.1       0.0       0.0       0.0
 5 C  f+2             0.0       0.0       0.1       0.2       0.5       0.0
 5 C  f-2             0.1       0.0       0.0       0.0       0.0       0.0
 5 C  f+3             0.1       0.0       0.0       0.0       0.2       0.0
 5 C  f-3             0.1       0.0       0.1       0.2       0.0       0.1
 6 H  s               0.0       1.3       0.0       2.4       0.2       4.2
 6 H  pz              0.2       0.0       0.1       0.0       0.0       0.0
 6 H  px              0.0       0.0       0.0       0.1       0.1       1.5
 6 H  py              0.0       0.2       0.0       1.1       0.0       1.1
 7 H  s               0.0       0.4       0.0       0.9       0.2       1.2
 7 H  pz              0.2       0.0       0.0       0.0       0.0       0.0
 7 H  px              0.0       0.3       0.0       0.3       0.0       0.6
 8 H  s               0.2       0.3       1.2       0.0       2.7       0.3
 8 H  pz              0.1       0.1       0.4       0.0       1.4       0.0
 8 H  px              0.0       0.1       0.0       0.0       0.5       0.5
 8 H  py              0.0       0.0       0.0       0.5       1.0       0.1
 9 C  s               0.0       1.6       0.0       0.8       2.5       8.8
 9 C  pz              1.6       0.0       0.3       0.0       0.0       0.0
 9 C  px              0.0       4.5       0.0       3.9       1.9       3.0
 9 C  py              0.0       5.0       0.0       1.6       0.6       1.9
 9 C  dz2             0.0       0.1       0.0       0.3       0.4       0.5
 9 C  dxz             0.3       0.0       0.0       0.0       0.0       0.0
 9 C  dyz             0.8       0.0       0.2       0.0       0.0       0.0
 9 C  dx2y2           0.0       2.1       0.0       0.2       0.1       0.0
 9 C  dxy             0.0       0.9       0.0       0.6       2.2       0.1
 9 C  f+1             0.0       0.2       0.0       0.4       0.2       2.5
 9 C  f-1             0.0       0.1       0.0       0.1       0.0       0.8
 9 C  f+3             0.0       0.1       0.0       0.0       0.0       0.1
 9 C  f-3             0.0       0.0       0.0       0.3       0.1       0.4
10 H  s               1.8       1.1       0.1       1.3       0.2      10.0
10 H  pz              0.1       0.1       0.0       0.2       0.2       2.6
10 H  px              0.2       0.1       0.0       0.2       0.2       1.3
10 H  py              0.4       0.1       0.1       0.1       0.0       0.1
11 H  s               1.7       1.1       0.1       1.3       0.2      10.0
11 H  pz              0.1       0.1       0.0       0.2       0.2       2.6
11 H  px              0.2       0.1       0.0       0.2       0.2       1.3
11 H  py              0.4       0.1       0.1       0.1       0.0       0.1
12 H  s               0.2       0.3       1.2       0.0       2.7       0.3
12 H  pz              0.1       0.1       0.4       0.0       1.4       0.0
12 H  px              0.0       0.1       0.0       0.0       0.5       0.5
12 H  py              0.0       0.0       0.0       0.5       0.9       0.1

                     72        73        74        75        76        77   
                   0.84902   0.84923   0.91630   0.96508   0.98757   1.01330
                   0.00000   0.00000   0.00000   0.00000   0.00000   0.00000
                  --------  --------  --------  --------  --------  --------
 0 C  s               0.7       0.0       0.0       0.0       0.8       2.0
 0 C  pz              0.0       0.8       3.0       4.9       0.0       0.0
 0 C  px              2.3       0.0       0.0       0.0       1.4       2.5
 0 C  py              3.2       0.0       0.0       0.0       6.8       0.9
 0 C  dz2             0.8       0.0       0.0       0.0       0.4       0.0
 0 C  dxz             0.0       0.9       6.6       1.6       0.0       0.0
 0 C  dyz             0.0       0.0       6.6       0.8       0.0       0.0
 0 C  dxy             1.6       0.0       0.0       0.0       2.2       1.0
 0 C  f0              0.0       0.0       0.0       0.4       0.0       0.0
 0 C  f+1             0.2       0.0       0.0       0.0       0.1       0.8
 0 C  f-1             0.0       0.0       0.0       0.0       0.2       0.1
 0 C  f+2             0.0       0.0       0.1       0.9       0.0       0.0
 0 C  f-2             0.0       0.0       0.2       1.1       0.0       0.0
 0 C  f+3             0.0       0.0       0.0       0.0       1.2       0.0
 0 C  f-3             0.1       0.0       0.0       0.0       0.2       0.0
 1 C  s               2.3       1.0       2.0       0.3       0.4       0.6
 1 C  pz              0.5       5.7       3.0       0.1       1.2       0.4
 1 C  px              1.4       1.4       2.7       0.2       0.8       0.3
 1 C  py              1.8       1.6       0.3       0.5       1.4       0.4
 1 C  dz2             0.4       3.4       4.3       0.0       2.9       0.3
 1 C  dxz             0.1       0.1       0.0       0.1       0.1       4.6
 1 C  dyz             0.0       0.5       0.2       0.0       0.0       5.2
 1 C  dx2y2           0.3       0.0       0.0       1.6       6.7       0.1
 1 C  dxy             0.3       3.7       0.9       0.6       0.6       0.5
 1 C  f0              0.0       0.2       0.1       0.0       0.0       0.0
 1 C  f-1             0.1       0.1       0.1       0.0       0.1       0.0
 1 C  f+2             0.1       0.0       0.0       0.1       0.1       0.0
 1 C  f-2             0.0       0.2       0.0       0.0       0.0       0.0
 1 C  f+3             0.0       0.0       0.1       0.1       0.0       0.1
 1 C  f-3             0.2       0.2       0.0       0.0       0.3       0.0
 2 C  s               2.7       0.7       2.0       0.3       0.4       0.6
 2 C  pz              0.4       5.8       2.9       0.1       1.2       0.4
 2 C  px              1.4       1.4       2.7       0.2       0.8       0.3
 2 C  py              1.8       1.6       0.3       0.5       1.4       0.4
 2 C  dz2             0.1       3.6       4.3       0.0       2.9       0.3
 2 C  dxz             0.1       0.1       0.0       0.1       0.1       4.6
 2 C  dyz             0.0       0.4       0.2       0.0       0.0       5.2
 2 C  dx2y2           0.3       0.0       0.0       1.6       6.7       0.1
 2 C  dxy             0.1       4.0       0.9       0.6       0.5       0.5
 2 C  f0              0.0       0.2       0.1       0.0       0.0       0.0
 2 C  f-1             0.1       0.1       0.1       0.0       0.1       0.0
 2 C  f+2             0.1       0.0       0.0       0.1       0.1       0.0
 2 C  f-2             0.0       0.1       0.0       0.0       0.0       0.0
 2 C  f+3             0.0       0.0       0.1       0.1       0.0       0.1
 2 C  f-3             0.3       0.1       0.0       0.0       0.3       0.0
 3 C  s               1.0       0.0       0.0       0.0       0.3       1.0
 3 C  pz              0.0       3.4       1.0       0.2       0.0       0.0
 3 C  px             14.5       0.1       0.0       0.0       2.5       0.8
 3 C  py              7.7       0.1       0.0       0.0       0.7       1.5
 3 C  dz2             0.6       0.0       0.0       0.0       0.7       0.0
 3 C  dxz             0.0       2.0       4.4       0.8       0.0       0.0
 3 C  dyz             0.0       6.2       4.2       7.6       0.0       0.0
 3 C  dx2y2           0.0       0.0       0.0       0.0       0.7       0.2
 3 C  dxy             0.9       0.0       0.0       0.0       2.6       0.2
 3 C  f+1             0.4       0.0       0.0       0.0       0.2       0.1
 3 C  f-1             1.0       0.0       0.0       0.0       0.0       0.3
 3 C  f+2             0.0       0.1       0.0       0.0       0.0       0.0
 3 C  f-2             0.0       0.4       0.2       0.0       0.0       0.0
 3 C  f-3             0.4       0.0       0.0       0.0       1.2       0.1
 4 C  s               0.6       2.1       1.3       0.1       0.2       1.2
 4 C  pz              0.1       1.4       4.2       1.7       0.8       2.8
 4 C  px              2.0       3.7       0.6       2.6       1.5       3.1
 4 C  py              0.3       0.7       1.1       1.0       0.9       0.4
 4 C  dz2             0.1       0.0       0.7       0.1       2.7       0.2
 4 C  dxz             0.1       0.2       0.6       0.1       0.1       2.2
 4 C  dyz             0.1       1.5       0.0       0.0       0.3       6.8
 4 C  dx2y2           0.5       0.0       3.5       0.8       4.2       1.4
 4 C  dxy             0.1       0.1       1.2       4.2       0.1       0.1
 4 C  f-1             0.0       0.2       0.0       0.0       0.1       0.0
 4 C  f+2             0.0       0.1       0.1       0.2       0.1       0.1
 4 C  f+3             0.0       0.0       0.0       0.0       0.4       0.0
 4 C  f-3             0.0       0.1       0.2       0.0       0.1       0.1
 5 C  s               0.8       1.9       1.3       0.1       0.2       1.2
 5 C  pz              0.3       1.3       4.2       1.7       0.8       2.8
 5 C  px              1.4       4.3       0.6       2.6       1.5       3.1
 5 C  py              0.4       0.6       1.1       1.0       0.9       0.4
 5 C  dz2             0.1       0.0       0.7       0.1       2.7       0.2
 5 C  dxz             0.1       0.2       0.6       0.1       0.1       2.2
 5 C  dyz             0.3       1.4       0.0       0.0       0.3       6.8
 5 C  dx2y2           0.5       0.0       3.5       0.8       4.2       1.4
 5 C  dxy             0.1       0.1       1.2       4.2       0.1       0.1
 5 C  f-1             0.0       0.2       0.0       0.0       0.1       0.0
 5 C  f+2             0.0       0.1       0.1       0.2       0.1       0.1
 5 C  f+3             0.0       0.0       0.0       0.0       0.4       0.0
 5 C  f-3             0.0       0.1       0.2       0.0       0.1       0.1
 6 H  s               2.4       0.0       0.0       0.0       5.5       0.8
 6 H  pz              0.0       0.0       2.0       0.6       0.0       0.0
 6 H  px              0.3       0.0       0.0       0.0       0.5       0.1
 6 H  py              0.6       0.0       0.0       0.0       5.7       0.0
 7 H  s              11.2       0.1       0.0       0.0       2.8       0.3
 7 H  pz              0.0       0.3       2.4       0.3       0.0       0.0
 7 H  px              3.5       0.0       0.0       0.0       3.4       0.1
 7 H  py              2.9       0.0       0.0       0.0       0.1       0.0
 8 H  s               0.3       1.0       0.9       1.4       0.1       2.7
 8 H  pz              0.4       0.0       0.0       0.5       0.2       1.3
 8 H  px              0.0       0.1       1.7       0.7       0.2       2.3
 8 H  py              0.0       0.3       0.0       0.7       0.0       0.1
 9 C  s               4.0       0.0       0.0       0.0       0.2       5.0
 9 C  pz              0.0       5.3       0.5       6.8       0.0       0.0
 9 C  px              0.6       0.0       0.0       0.0       0.0       0.5
 9 C  py              1.6       0.0       0.0       0.0       1.1       0.5
 9 C  dz2             0.3       0.0       0.0       0.0       0.9       2.2
 9 C  dxz             0.0       4.5       2.5      11.6       0.0       0.0
 9 C  dyz             0.1       6.8       4.0      12.7       0.0       0.0
 9 C  dx2y2           0.1       0.0       0.0       0.0       0.7       0.1
 9 C  dxy             0.1       0.0       0.0       0.0       3.4       0.5
 9 C  f+1             0.0       0.0       0.0       0.0       0.0       0.1
 9 C  f-1             1.6       0.0       0.0       0.0       0.0       0.2
 9 C  f-2             0.0       0.9       0.0       1.1       0.0       0.0
 9 C  f+3             0.5       0.0       0.0       0.0       0.1       0.1
 9 C  f-3             0.0       0.0       0.0       0.0       0.0       0.3
10 H  s               2.7       2.3       0.1       1.7       0.1       1.1
10 H  pz              0.6       0.0       0.0       0.1       0.1       0.2
10 H  px              0.1       0.0       0.2       4.4       0.1       0.0
10 H  py              0.9       2.3       0.7       0.1       0.0       0.0
11 H  s               3.5       1.5       0.1       1.7       0.1       1.1
11 H  pz              0.6       0.0       0.0       0.1       0.1       0.2
11 H  px              0.1       0.0       0.2       4.4       0.1       0.0
11 H  py              1.4       1.8       0.7       0.1       0.0       0.0
12 H  s               0.4       1.0       0.9       1.4       0.1       2.7
12 H  pz              0.4       0.0       0.0       0.5       0.2       1.3
12 H  px              0.0       0.1       1.7       0.7       0.2       2.3
12 H  py              0.0       0.3       0.0       0.7       0.0       0.1

                     78        79        80        81        82        83   
                   1.04879   1.08716   1.12961   1.14217   1.15465   1.15715
                   0.00000   0.00000   0.00000   0.00000   0.00000   0.00000
                  --------  --------  --------  --------  --------  --------
 0 C  s               0.0       1.0       1.0       2.5       1.3       0.0
 0 C  pz              1.2       0.0       0.0       0.0       0.0       1.6
 0 C  px              0.0       2.1       8.0       0.3       0.2       0.0
 0 C  py              0.0       1.1       1.2       2.0       0.5       0.0
 0 C  dz2             0.0       0.3       0.2       5.5       0.3       0.0
 0 C  dxz             6.2       0.0       0.0       0.0       0.0       1.0
 0 C  dyz             6.7       0.0       0.0       0.0       0.0       4.3
 0 C  dx2y2           0.0       1.7       6.6       0.1       0.8       0.0
 0 C  dxy             0.0       0.2       5.4       0.2       0.2       0.0
 0 C  f+1             0.0       0.0       0.0       0.2       0.1       0.0
 0 C  f-1             0.0       0.1       0.1       0.3       0.2       0.0
 0 C  f+2             0.0       0.0       0.0       0.0       0.0       0.3
 0 C  f-2             0.3       0.0       0.0       0.0       0.0       0.3
 0 C  f-3             0.0       0.1       0.0       0.0       0.2       0.0
 1 C  s               0.3       1.0       2.2       0.5       0.2       0.5
 1 C  pz              0.3       1.9       0.2       0.1       2.5       0.7
 1 C  px              0.7       0.7       0.3       0.9       0.2       1.2
 1 C  py              0.2       1.5       1.0       0.7       1.0       0.3
 1 C  dz2             0.2       0.4       0.0       0.4       7.9       0.7
 1 C  dxz             0.4       4.1       2.3       3.9       0.3       0.3
 1 C  dyz             0.0      13.4       1.2       0.3       0.2       0.7
 1 C  dx2y2           1.6       1.2       0.2       0.1       0.3       7.5
 1 C  dxy             1.7       0.0       0.3       4.3       0.4       1.7
 1 C  f0              0.1       0.0       0.1       0.1       0.0       0.1
 1 C  f-1             0.0       0.0       0.0       0.1       0.0       0.4
 1 C  f+2             0.0       0.1       0.0       0.2       0.0       0.4
 1 C  f-2             0.0       0.1       0.0       0.3       0.1       0.1
 1 C  f+3             0.0       0.0       0.0       0.3       0.0       0.1
 1 C  f-3             0.0       0.2       0.1       0.0       0.2       0.0
 2 C  s               0.3       1.0       2.2       0.5       0.3       0.5
 2 C  pz              0.3       1.9       0.2       0.1       2.5       0.7
 2 C  px              0.7       0.7       0.3       0.9       0.2       1.2
 2 C  py              0.2       1.5       1.0       0.7       1.0       0.3
 2 C  dz2             0.2       0.4       0.0       0.4       8.0       0.5
 2 C  dxz             0.3       4.1       2.3       3.9       0.3       0.3
 2 C  dyz             0.0      13.4       1.2       0.3       0.2       0.7
 2 C  dx2y2           1.6       1.2       0.2       0.1       0.4       7.4
 2 C  dxy             1.7       0.0       0.3       4.3       0.4       1.7
 2 C  f0              0.1       0.0       0.1       0.1       0.0       0.1
 2 C  f-1             0.0       0.0       0.0       0.0       0.0       0.4
 2 C  f+2             0.0       0.1       0.0       0.2       0.0       0.4
 2 C  f-2             0.0       0.1       0.0       0.3       0.1       0.1
 2 C  f+3             0.0       0.0       0.0       0.3       0.0       0.1
 2 C  f-3             0.0       0.2       0.1       0.0       0.2       0.0
 3 C  s               0.0       1.7       1.8       2.3       3.3       0.0
 3 C  pz              1.7       0.0       0.0       0.0       0.0       1.8
 3 C  px              0.0       2.0       3.4       0.8       1.2       0.0
 3 C  py              0.0       0.7       0.4       3.9       3.8       0.0
 3 C  dz2             0.0       0.9       2.1       4.8       1.2       0.0
 3 C  dxz             4.0       0.0       0.0       0.0       0.0       8.8
 3 C  dyz             2.6       0.0       0.0       0.0       0.0       0.1
 3 C  dx2y2           0.0       0.9       2.9       3.6       2.0       0.0
 3 C  dxy             0.0       0.0       2.5       1.3       2.7       0.0
 3 C  f0              0.1       0.0       0.0       0.0       0.0       0.3
 3 C  f+1             0.0       0.8       0.2       0.0       0.4       0.0
 3 C  f-1             0.0       0.2       0.0       0.8       0.1       0.0
 3 C  f+2             0.2       0.0       0.0       0.0       0.0       0.1
 3 C  f-2             0.9       0.0       0.0       0.0       0.0       0.0
 3 C  f+3             0.0       0.3       0.2       0.0       0.0       0.0
 3 C  f-3             0.0       0.0       1.1       0.1       0.2       0.0
 4 C  s               2.0       0.4       0.2       0.6       0.8       0.2
 4 C  pz              4.2       0.5       0.6       1.3       2.3       1.1
 4 C  px              4.6       0.4       0.2       0.3       0.6       0.7
 4 C  py              1.6       0.7       2.0       0.3       0.2       0.9
 4 C  dz2             0.0       0.0       0.6       5.2       3.0       0.0
 4 C  dxz             0.2       0.9       0.1       0.5       0.2       1.9
 4 C  dyz             1.0       0.0       0.2       2.4       0.1       0.3
 4 C  dx2y2           2.1       0.1       1.9       0.1       0.0      11.3
 4 C  dxy             0.6       1.7       3.0       0.2       0.6       1.6
 4 C  f0              0.1       0.0       0.1       0.1       0.0       0.0
 4 C  f+1             0.0       0.1       0.0       0.1       0.0       0.3
 4 C  f-1             0.0       0.0       0.1       0.0       0.0       0.0
 4 C  f+2             0.0       0.8       0.0       0.0       0.0       0.3
 4 C  f-2             0.0       0.1       0.1       0.5       0.0       0.0
 4 C  f+3             0.0       0.0       0.2       0.6       0.0       0.1
 5 C  s               2.0       0.4       0.2       0.6       0.8       0.2
 5 C  pz              4.2       0.5       0.6       1.3       2.3       1.2
 5 C  px              4.6       0.4       0.2       0.3       0.6       0.7
 5 C  py              1.5       0.7       2.0       0.3       0.2       0.9
 5 C  dz2             0.0       0.0       0.6       5.2       2.9       0.0
 5 C  dxz             0.2       0.9       0.1       0.5       0.2       1.9
 5 C  dyz             1.0       0.0       0.2       2.4       0.1       0.3
 5 C  dx2y2           2.0       0.1       1.9       0.1       0.0      11.3
 5 C  dxy             0.6       1.7       3.0       0.1       0.6       1.7
 5 C  f0              0.1       0.0       0.1       0.1       0.0       0.0
 5 C  f+1             0.0       0.1       0.0       0.1       0.0       0.3
 5 C  f-1             0.0       0.0       0.1       0.0       0.0       0.0
 5 C  f+2             0.0       0.8       0.0       0.0       0.0       0.3
 5 C  f-2             0.0       0.1       0.1       0.5       0.0       0.0
 5 C  f+3             0.0       0.0       0.2       0.6       0.0       0.1
 6 H  s               0.0       0.1       0.1       2.3       0.6       0.0
 6 H  pz              1.1       0.0       0.0       0.0       0.0       1.1
 6 H  px              0.0       0.3       1.2       0.1       0.2       0.0
 6 H  py              0.0       0.0       0.1       1.9       0.3       0.0
 7 H  s               0.0       1.1       0.4       0.5       1.4       0.0
 7 H  pz              0.3       0.0       0.0       0.0       0.0       1.8
 7 H  px              0.0       0.5       0.1       0.3       1.5       0.0
 7 H  py              0.0       0.5       1.0       0.4       0.1       0.0
 8 H  s               2.3       0.5       0.3       0.7       0.2       0.7
 8 H  pz              1.2       0.1       0.2       0.1       0.5       2.5
 8 H  px              0.8       0.2       0.0       1.6       0.1       0.0
 8 H  py              0.3       0.1       0.6       1.0       0.1       0.0
 9 C  s               0.0       0.5       1.4       0.6       0.6       0.0
 9 C  pz              3.8       0.0       0.0       0.0       0.0       0.4
 9 C  px              0.0       1.7       4.6       1.0       0.9       0.0
 9 C  py              0.0       1.3       2.2       1.3       6.7       0.0
 9 C  dz2             0.0      10.0       2.6       0.1       9.5       0.0
 9 C  dxz             4.9       0.0       0.0       0.0       0.0       1.8
 9 C  dx2y2           0.0       0.4       7.8       5.2       3.6       0.0
 9 C  dxy             0.0       1.4       2.0       0.7       4.9       0.0
 9 C  f0              0.1       0.0       0.0       0.0       0.0       0.3
 9 C  f+1             0.0       0.0       0.1       0.1       0.0       0.0
 9 C  f-1             0.0       0.1       0.4       0.1       0.1       0.0
 9 C  f+2             0.0       0.0       0.0       0.0       0.0       0.3
 9 C  f-2             1.1       0.0       0.0       0.0       0.0       0.3
 9 C  f+3             0.0       0.1       0.1       0.5       0.0       0.0
10 H  s               2.6       0.8       0.1       0.0       0.6       0.1
10 H  pz              1.5       0.0       0.0       0.1       0.1       0.2
10 H  px              0.1       0.8       0.8       0.0       1.0       0.4
10 H  py              1.4       1.0       0.2       0.1       1.4       0.0
11 H  s               2.6       0.8       0.1       0.0       0.6       0.1
11 H  pz              1.5       0.0       0.0       0.1       0.1       0.3
11 H  px              0.1       0.8       0.8       0.0       1.0       0.4
11 H  py              1.4       1.0       0.2       0.1       1.5       0.0
12 H  s               2.3       0.5       0.3       0.7       0.2       0.8
12 H  pz              1.2       0.1       0.2       0.1       0.4       2.6
12 H  px              0.9       0.2       0.0       1.6       0.1       0.0
12 H  py              0.3       0.1       0.6       1.0       0.1       0.0

                     84        85        86        87        88        89   
                   1.16660   1.21957   1.23629   1.25649   1.26832   1.27168
                   0.00000   0.00000   0.00000   0.00000   0.00000   0.00000
                  --------  --------  --------  --------  --------  --------
 0 C  s               1.4       0.0       0.0       4.0       0.0       1.0
 0 C  pz              0.0       4.0       1.1       0.0       0.4       0.0
 0 C  px              3.1       0.0       0.0       0.6       0.0       0.9
 0 C  py              2.9       0.0       0.0       3.8       0.0       2.1
 0 C  dz2             4.5       0.0       0.0       0.1       0.0       1.5
 0 C  dxz             0.0       2.1       0.3       0.0       3.5       0.0
 0 C  dyz             0.0      10.1       0.3       0.0       0.3       0.0
 0 C  dx2y2           0.6       0.0       0.0       0.6       0.0       2.1
 0 C  dxy             1.5       0.0       0.0       1.1       0.0       0.0
 0 C  f0              0.0       1.7       0.4       0.0       0.4       0.0
 0 C  f+1             0.8       0.0       0.0       0.3       0.0       0.0
 0 C  f-1             0.1       0.0       0.0       0.3       0.0       0.3
 0 C  f+2             0.0       0.2       0.1       0.0       0.8       0.0
 0 C  f-2             0.0       0.5       0.4       0.0       2.5       0.0
 0 C  f+3             1.9       0.0       0.0       0.6       0.0       0.9
 0 C  f-3             0.2       0.0       0.0       1.2       0.0       0.1
 1 C  s               0.7       0.6       2.0       0.2       0.5       0.7
 1 C  pz              0.2       0.4       3.4       0.2       0.2       3.0
 1 C  px              1.7       1.0       1.5       1.9       0.4       0.6
 1 C  py              0.6       1.3       0.5       0.1       0.2       0.6
 1 C  dz2             0.5       0.3       0.4       2.0       0.3       0.9
 1 C  dxz             0.5       0.1       9.2       0.7       1.1       2.3
 1 C  dyz             1.7       0.5       0.0       0.1       0.1       5.8
 1 C  dx2y2           1.1       4.1       0.1       2.0       0.1       0.5
 1 C  dxy             4.2       0.0       0.1       0.2       3.6       0.3
 1 C  f0              0.0       0.0       0.8       0.8       0.0       0.3
 1 C  f+1             0.0       0.0       1.8       0.2       0.6       0.0
 1 C  f+2             0.1       0.2       0.0       0.3       0.0       0.2
 1 C  f-2             0.0       0.0       0.0       0.3       0.2       0.4
 1 C  f+3             0.1       0.0       0.0       0.1       0.0       0.8
 1 C  f-3             0.0       1.0       0.3       0.2       0.0       0.1
 2 C  s               0.7       0.6       2.0       0.2       0.5       0.7
 2 C  pz              0.2       0.4       3.4       0.2       0.1       3.0
 2 C  px              1.7       1.0       1.5       1.9       0.4       0.6
 2 C  py              0.6       1.3       0.5       0.1       0.2       0.6
 2 C  dz2             0.5       0.3       0.4       1.9       0.3       0.9
 2 C  dxz             0.5       0.1       9.2       0.8       1.1       2.3
 2 C  dyz             1.7       0.5       0.0       0.1       0.1       5.9
 2 C  dx2y2           1.1       4.1       0.1       1.9       0.1       0.5
 2 C  dxy             4.3       0.0       0.1       0.2       3.6       0.3
 2 C  f0              0.0       0.0       0.8       0.8       0.0       0.3
 2 C  f+1             0.0       0.0       1.8       0.2       0.6       0.0
 2 C  f+2             0.1       0.2       0.0       0.3       0.0       0.2
 2 C  f-2             0.0       0.0       0.0       0.3       0.2       0.5
 2 C  f+3             0.1       0.0       0.0       0.1       0.0       0.8
 2 C  f-3             0.0       1.0       0.3       0.2       0.0       0.1
 3 C  s               0.3       0.0       0.0       3.1       0.0       0.7
 3 C  pz              0.0       6.0       0.4       0.0       0.1       0.0
 3 C  px              0.1       0.0       0.0       2.7       0.0       1.2
 3 C  py              4.3       0.0       0.0       0.2       0.0       0.2
 3 C  dz2             0.2       0.0       0.0       0.1       0.0       2.8
 3 C  dxz             0.0       7.7       0.9       0.0       0.7       0.0
 3 C  dyz             0.0       8.2       0.7       0.0       4.6       0.0
 3 C  dx2y2           2.6       0.0       0.0       0.7       0.0       0.4
 3 C  dxy             0.1       0.0       0.0       0.2       0.0       0.1
 3 C  f0              0.0       0.8       1.7       0.0       0.6       0.0
 3 C  f+1             0.0       0.0       0.0       0.1       0.0       0.2
 3 C  f-1             0.1       0.0       0.0       0.2       0.0       0.3
 3 C  f+2             0.0       0.0       0.4       0.0       1.6       0.0
 3 C  f-2             0.0       0.0       0.3       0.0       1.4       0.0
 3 C  f+3             0.0       0.0       0.0       0.5       0.0       0.1
 3 C  f-3             0.0       0.0       0.0       0.9       0.0       0.1
 4 C  s               2.4       2.4       0.8       0.8       0.2       0.7
 4 C  pz              0.7       2.2       1.1       0.8       0.3       1.4
 4 C  px              2.0       0.7       0.3       0.9       0.3       3.0
 4 C  py              0.7       0.4       5.4       2.0       1.2       0.3
 4 C  dz2             0.7       0.3       0.9       6.6       0.1       0.9
 4 C  dxz             1.8       0.7       0.1       1.1       0.1       2.1
 4 C  dyz             2.5       0.4      11.6       1.6       1.3       1.1
 4 C  dx2y2           0.0       0.3       0.3       2.1       0.0       4.9
 4 C  dxy             4.7       0.7       0.0       0.2       5.5       0.8
 4 C  f0              0.3       0.5       0.3       1.6       0.0       0.0
 4 C  f+1             0.4       0.5       0.0       0.0       0.0       0.1
 4 C  f-1             0.0       0.3       1.4       0.1       0.8       0.1
 4 C  f+2             0.0       0.0       0.0       0.1       0.0       0.0
 4 C  f-2             0.3       0.0       0.0       0.6       0.2       1.0
 4 C  f+3             0.2       0.3       0.0       0.5       0.0       0.4
 4 C  f-3             0.4       0.0       0.0       0.1       0.0       0.0
 5 C  s               2.4       2.4       0.8       0.8       0.2       0.7
 5 C  pz              0.7       2.2       1.1       0.8       0.3       1.4
 5 C  px              2.0       0.7       0.3       0.9       0.3       3.0
 5 C  py              0.7       0.4       5.4       2.1       1.2       0.3
 5 C  dz2             0.8       0.3       0.9       6.6       0.1       0.9
 5 C  dxz             1.8       0.7       0.1       1.1       0.1       2.1
 5 C  dyz             2.5       0.4      11.6       1.6       1.3       1.0
 5 C  dx2y2           0.0       0.3       0.3       2.1       0.0       4.9
 5 C  dxy             4.7       0.7       0.0       0.2       5.5       0.9
 5 C  f0              0.3       0.5       0.3       1.6       0.0       0.0
 5 C  f+1             0.4       0.4       0.0       0.0       0.0       0.1
 5 C  f-1             0.0       0.3       1.4       0.1       0.8       0.1
 5 C  f+2             0.0       0.0       0.0       0.1       0.0       0.0
 5 C  f-2             0.3       0.0       0.0       0.6       0.2       1.0
 5 C  f+3             0.2       0.3       0.0       0.5       0.0       0.4
 5 C  f-3             0.4       0.0       0.0       0.1       0.0       0.0
 6 H  s               0.6       0.0       0.0       0.3       0.0       0.6
 6 H  pz              0.0       3.4       0.0       0.0       1.3       0.0
 6 H  px              0.1       0.0       0.0       1.2       0.0       1.2
 6 H  py              0.2       0.0       0.0       0.7       0.0       0.0
 7 H  s               1.1       0.0       0.0       0.2       0.0       1.0
 7 H  pz              0.0       3.0       0.5       0.0       1.2       0.0
 7 H  px              0.8       0.0       0.0       0.2       0.0       0.2
 7 H  py              0.5       0.0       0.0       1.0       0.0       0.5
 8 H  s               1.3       0.5       0.2       0.5       0.2       0.6
 8 H  pz              0.6       0.1       0.0       0.4       0.0       0.1
 8 H  px              0.1       0.0       0.2       1.0       0.0       1.9
 8 H  py              0.0       0.0       1.2       0.0       0.1       1.4
 9 C  s               3.9       0.0       0.0       0.5       0.0       0.4
 9 C  pz              0.0       0.2       0.2       0.0       0.3       0.0
 9 C  px              3.4       0.0       0.0       1.4       0.0       2.1
 9 C  py              0.3       0.0       0.0       2.1       0.0       0.0
 9 C  dz2             0.7       0.0       0.0       0.6       0.0       0.9
 9 C  dxz             0.0       1.7       1.8       0.0       9.4       0.0
 9 C  dyz             0.0       5.3       0.1       0.0      13.6       0.0
 9 C  dx2y2           0.6       0.0       0.0       0.0       0.0       1.3
 9 C  dxy             0.2       0.0       0.0       6.9       0.0       0.1
 9 C  f0              0.0       0.1       0.0       0.0       2.4       0.0
 9 C  f+1             0.3       0.0       0.0       0.2       0.0       0.2
 9 C  f-1             0.0       0.0       0.0       0.3       0.0       0.0
 9 C  f+2             0.0       2.2       0.1       0.0       0.0       0.0
 9 C  f-2             0.0       0.0       0.1       0.0       1.6       0.0
 9 C  f+3             0.1       0.0       0.0       0.0       0.0       0.0
 9 C  f-3             0.4       0.0       0.0       0.1       0.0       0.3
10 H  s               0.1       0.0       0.5       0.0       4.7       0.3
10 H  pz              0.0       0.0       0.2       0.2       4.2       0.0
10 H  px              0.0       0.5       0.0       0.5       0.0       0.2
10 H  py              0.0       1.0       0.4       0.5       0.0       0.0
11 H  s               0.1       0.0       0.5       0.0       4.7       0.3
11 H  pz              0.0       0.0       0.2       0.2       4.2       0.0
11 H  px              0.0       0.5       0.0       0.5       0.0       0.2
11 H  py              0.0       1.0       0.4       0.5       0.0       0.0
12 H  s               1.3       0.5       0.2       0.5       0.2       0.6
12 H  pz              0.6       0.1       0.0       0.4       0.0       0.1
12 H  px              0.1       0.0       0.2       1.0       0.0       1.9
12 H  py              0.0       0.0       1.2       0.0       0.1       1.4

                     90        91        92        93        94        95   
                   1.29405   1.32832   1.33412   1.34060   1.36823   1.38420
                   0.00000   0.00000   0.00000   0.00000   0.00000   0.00000
                  --------  --------  --------  --------  --------  --------
 0 C  s               4.5       5.1       0.0       0.8       0.0       0.0
 0 C  pz              0.0       0.0       1.0       0.0       5.6       1.9
 0 C  px              4.9       0.2       0.0       0.2       0.0       0.0
 0 C  py              2.1       2.8       0.0       0.1       0.0       0.0
 0 C  dz2             5.0       0.5       0.0       0.5       0.0       0.0
 0 C  dxz             0.0       0.0       5.4       0.0       2.8       0.9
 0 C  dyz             0.0       0.0       0.0       0.0       2.5       0.6
 0 C  dx2y2           1.2       0.0       0.0       2.2       0.0       0.0
 0 C  dxy             1.5       1.4       0.0       3.7       0.0       0.0
 0 C  f0              0.0       0.0       0.0       0.0       0.4       0.6
 0 C  f+1             0.9       0.0       0.0       0.1       0.0       0.0
 0 C  f-1             0.0       0.1       0.0       0.2       0.0       0.0
 0 C  f+2             0.0       0.0       0.0       0.0       0.2       0.1
 0 C  f-2             0.0       0.0       0.2       0.0       0.2       0.0
 0 C  f+3             0.0       3.1       0.0       0.4       0.0       0.0
 0 C  f-3             0.1       0.0       0.0       0.0       0.0       0.0
 1 C  s               1.1       1.0       3.4       2.1       0.6       0.4
 1 C  pz              0.6       0.4       3.4       1.2       0.2       1.0
 1 C  px              1.3       1.8       0.0       0.1       0.2       1.5
 1 C  py              0.3       0.7       1.6       3.5       3.6       1.5
 1 C  dz2             0.1       0.0       1.3       7.7       0.0       2.7
 1 C  dxz             0.4       0.3       0.2       0.3       0.1       0.1
 1 C  dyz             0.5       1.8       5.0       1.1       9.1       4.7
 1 C  dx2y2           0.0       0.5       0.5       1.2       2.6       0.1
 1 C  dxy             0.1       1.4       0.3       0.1       0.1       3.3
 1 C  f0              0.5       0.1       1.0       0.8       0.2       0.4
 1 C  f+1             0.1       0.6       0.1       0.0       0.0       0.3
 1 C  f-1             0.0       0.0       1.0       0.4       2.1       1.2
 1 C  f+2             0.2       0.1       0.0       0.0       0.1       0.0
 1 C  f-2             0.1       0.3       0.0       0.1       0.0       0.3
 1 C  f+3             0.1       0.4       0.2       0.5       0.0       0.0
 1 C  f-3             0.0       0.3       0.0       0.3       0.0       0.1
 2 C  s               1.1       1.0       3.6       2.0       0.6       0.4
 2 C  pz              0.6       0.4       3.4       1.2       0.2       1.0
 2 C  px              1.3       1.8       0.0       0.1       0.2       1.5
 2 C  py              0.3       0.7       1.7       3.4       3.5       1.5
 2 C  dz2             0.1       0.0       1.2       7.8       0.0       2.8
 2 C  dxz             0.5       0.3       0.2       0.3       0.1       0.1
 2 C  dyz             0.5       1.8       5.0       1.0       9.2       4.7
 2 C  dx2y2           0.0       0.5       0.5       1.2       2.6       0.1
 2 C  dxy             0.1       1.4       0.3       0.1       0.1       3.2
 2 C  f0              0.5       0.1       1.0       0.8       0.2       0.4
 2 C  f+1             0.1       0.6       0.1       0.0       0.0       0.3
 2 C  f-1             0.0       0.0       1.0       0.4       2.1       1.2
 2 C  f+2             0.2       0.1       0.0       0.0       0.1       0.0
 2 C  f-2             0.1       0.3       0.0       0.1       0.0       0.3
 2 C  f+3             0.1       0.4       0.2       0.5       0.0       0.0
 2 C  f-3             0.0       0.3       0.0       0.3       0.0       0.1
 3 C  s               3.1       3.6       0.0       1.8       0.0       0.0
 3 C  pz              0.0       0.0       1.3       0.0       0.0      10.4
 3 C  px              5.6       0.5       0.0       1.2       0.0       0.0
 3 C  py              2.8       4.7       0.0       2.2       0.0       0.0
 3 C  dz2             4.1       0.6       0.0       1.8       0.0       0.0
 3 C  dxz             0.0       0.0       2.7       0.0       0.8      17.4
 3 C  dyz             0.0       0.0       5.2       0.0       0.0       1.9
 3 C  dx2y2           1.2       2.9       0.0       0.5       0.0       0.0
 3 C  dxy             4.2       0.2       0.0       0.1       0.0       0.0
 3 C  f0              0.0       0.0       0.7       0.0       0.3       0.2
 3 C  f+1             0.0       0.0       0.0       0.2       0.0       0.0
 3 C  f-1             0.4       1.1       0.0       0.1       0.0       0.0
 3 C  f+2             0.0       0.0       1.1       0.0       0.7       1.7
 3 C  f-2             0.0       0.0       0.2       0.0       0.3       0.0
 3 C  f+3             0.1       0.0       0.0       0.8       0.0       0.0
 3 C  f-3             1.1       1.8       0.0       0.2       0.0       0.0
 4 C  s               0.8       0.5       1.4       1.0       0.5       0.5
 4 C  pz              0.2       1.4       2.6       0.4       2.8       0.2
 4 C  px              0.4       0.2       1.7       0.6       3.0       0.1
 4 C  py              0.1       4.2       0.4       0.5       0.4       0.3
 4 C  dz2             0.4       0.4       2.2       0.7       4.1       0.1
 4 C  dxz             1.6       2.4       0.0       2.0       3.0       0.1
 4 C  dyz             0.5       0.2       2.2       0.6       0.1       0.3
 4 C  dx2y2           1.7       0.1       1.6       0.7       0.1       0.9
 4 C  dxy             0.3       1.5       0.1       1.1       1.9       0.3
 4 C  f0              0.0       0.3       1.5       0.4       1.5       0.0
 4 C  f+1             0.3       0.0       0.0       0.5       0.5       0.0
 4 C  f-1             0.4       0.1       0.5       0.5       0.0       0.0
 4 C  f+2             0.1       0.0       0.4       0.2       0.1       0.0
 4 C  f-2             0.1       0.1       0.0       0.5       0.4       0.0
 4 C  f+3             0.1       0.1       0.1       0.0       0.4       0.6
 4 C  f-3             0.1       0.6       0.0       0.3       0.4       0.0
 5 C  s               0.8       0.5       1.4       0.9       0.5       0.5
 5 C  pz              0.2       1.4       2.6       0.4       2.8       0.2
 5 C  px              0.5       0.2       1.7       0.7       3.0       0.1
 5 C  py              0.1       4.2       0.5       0.5       0.4       0.3
 5 C  dz2             0.4       0.4       2.2       0.8       4.2       0.1
 5 C  dxz             1.6       2.4       0.0       2.0       3.0       0.1
 5 C  dyz             0.5       0.2       2.3       0.6       0.1       0.3
 5 C  dx2y2           1.8       0.1       1.5       0.8       0.1       0.9
 5 C  dxy             0.3       1.5       0.1       1.1       1.9       0.3
 5 C  f0              0.0       0.3       1.5       0.4       1.6       0.0
 5 C  f+1             0.3       0.0       0.0       0.5       0.5       0.0
 5 C  f-1             0.4       0.1       0.5       0.5       0.0       0.0
 5 C  f+2             0.1       0.0       0.4       0.2       0.1       0.0
 5 C  f-2             0.1       0.1       0.0       0.5       0.4       0.0
 5 C  f+3             0.1       0.1       0.1       0.0       0.4       0.6
 5 C  f-3             0.1       0.6       0.0       0.3       0.4       0.0
 6 H  s               0.7       1.0       0.0       2.2       0.0       0.0
 6 H  pz              0.0       0.0       0.3       0.0       1.7       1.0
 6 H  px              0.5       0.3       0.0       0.2       0.0       0.0
 6 H  py              0.2       0.4       0.0       1.4       0.0       0.0
 7 H  s               0.4       1.6       0.0       0.7       0.0       0.0
 7 H  pz              0.0       0.0       0.1       0.0       0.9       6.5
 7 H  px              0.5       0.2       0.0       0.3       0.0       0.0
 7 H  py              0.7       0.6       0.0       0.2       0.0       0.0
 8 H  s               1.6       1.3       0.1       1.4       0.6       0.7
 8 H  pz              1.7       0.0       0.7       2.8       0.5       0.6
 8 H  px              0.0       0.4       2.4       0.0       0.1       0.0
 8 H  py              0.2       0.9       0.7       0.7       1.0       0.0
 9 C  s               2.8       0.6       0.0       1.5       0.0       0.0
 9 C  pz              0.0       0.0       1.9       0.0       0.1       0.3
 9 C  px              3.8       2.3       0.0       0.2       0.0       0.0
 9 C  py              0.3       6.2       0.0       0.1       0.0       0.0
 9 C  dz2             3.1       0.6       0.0       1.3       0.0       0.0
 9 C  dxz             0.0       0.0       1.0       0.0       1.0       3.6
 9 C  dyz             0.0       0.0       0.5       0.0       0.3       0.6
 9 C  dx2y2           0.6       4.6       0.0       0.6       0.0       0.0
 9 C  dxy             4.6       1.0       0.0       2.3       0.0       0.0
 9 C  f0              0.0       0.0       0.3       0.0       0.1       0.1
 9 C  f+1             0.0       0.3       0.0       0.0       0.0       0.0
 9 C  f-1             0.3       0.3       0.0       0.1       0.0       0.0
 9 C  f+2             0.0       0.0       0.0       0.0       0.4       0.3
 9 C  f-2             0.0       0.0       0.2       0.0       0.0       0.1
 9 C  f+3             1.7       0.0       0.0       0.5       0.0       0.0
 9 C  f-3             0.8       1.8       0.0       0.1       0.0       0.0
10 H  s               1.0       0.2       1.1       0.3       0.0       1.8
10 H  pz              0.5       0.1       0.7       0.3       0.0       0.6
10 H  px              0.4       0.0       0.1       0.6       0.3       0.3
10 H  py              0.4       0.0       0.2       0.0       0.1       0.9
11 H  s               1.0       0.2       1.1       0.3       0.0       1.7
11 H  pz              0.5       0.1       0.7       0.3       0.0       0.6
11 H  px              0.4       0.0       0.1       0.6       0.3       0.3
11 H  py              0.4       0.0       0.2       0.0       0.1       0.8
12 H  s               1.6       1.3       0.1       1.4       0.6       0.7
12 H  pz              1.7       0.0       0.6       2.9       0.5       0.6
12 H  px              0.0       0.4       2.3       0.0       0.1       0.0
12 H  py              0.2       0.9       0.7       0.7       1.0       0.0

                     96        97        98        99       100       101   
                   1.39008   1.40674   1.41929   1.43995   1.44074   1.47760
                   0.00000   0.00000   0.00000   0.00000   0.00000   0.00000
                  --------  --------  --------  --------  --------  --------
 0 C  s               0.2       2.0       0.0       0.0       2.2       0.7
 0 C  pz              0.0       0.0       0.8       8.9       0.0       0.0
 0 C  px              2.5       6.7       0.0       0.0       0.2       3.3
 0 C  py              0.1       1.1       0.0       0.0       2.4       0.9
 0 C  dz2             0.8       7.7       0.0       0.0      10.0       0.3
 0 C  dxz             0.0       0.0       1.8       8.1       0.0       0.0
 0 C  dyz             0.0       0.0       0.5      12.0       0.0       0.0
 0 C  dx2y2           4.8       0.3       0.0       0.0       0.9       0.3
 0 C  dxy             0.0       3.9       0.0       0.0       0.3       6.6
 0 C  f0              0.0       0.0       0.5       0.2       0.0       0.0
 0 C  f+1             0.0       0.1       0.0       0.0       0.4       0.1
 0 C  f-1             0.1       1.4       0.0       0.0       0.6       0.1
 0 C  f+2             0.0       0.0       0.2       2.4       0.0       0.0
 0 C  f-2             0.0       0.0       0.0       1.5       0.0       0.0
 0 C  f+3             0.4       0.0       0.0       0.0       0.3       0.0
 0 C  f-3             1.9       1.4       0.0       0.0       0.5       0.0
 1 C  s               0.1       0.6       0.8       0.3       1.0       0.1
 1 C  pz              0.1       0.6       0.5       0.1       1.4       0.1
 1 C  px              0.8       0.3       6.8       0.5       0.7       1.0
 1 C  py              1.4       1.3       0.4       0.2       0.5       0.3
 1 C  dz2             0.1       1.0       0.3       0.0       0.2       1.5
 1 C  dxz             1.7       0.1       4.0       0.0       2.1       0.3
 1 C  dyz             0.0       0.2       0.4       0.0       0.2       0.2
 1 C  dx2y2           3.0       0.1       0.3       4.8       1.7       1.5
 1 C  dxy             2.2       1.5       1.6       0.1       0.9       0.3
 1 C  f+1             0.0       0.1       0.3       0.0       0.3       0.0
 1 C  f+2             0.0       0.0       0.0       0.1       0.0       0.3
 1 C  f-2             1.4       0.0       0.1       0.0       0.3       0.0
 1 C  f+3             1.2       0.0       0.0       0.1       0.2       0.0
 1 C  f-3             0.4       0.3       0.0       0.6       0.2       0.9
 2 C  s               0.1       0.6       0.8       0.4       0.8       0.1
 2 C  pz              0.1       0.6       0.5       0.2       1.3       0.1
 2 C  px              0.8       0.3       6.8       0.5       0.7       1.0
 2 C  py              1.4       1.3       0.4       0.1       0.5       0.3
 2 C  dz2             0.1       1.0       0.3       0.0       0.2       1.5
 2 C  dxz             1.7       0.1       4.0       0.0       2.0       0.3
 2 C  dyz             0.0       0.2       0.4       0.1       0.1       0.2
 2 C  dx2y2           3.0       0.1       0.3       4.2       2.3       1.4
 2 C  dxy             2.3       1.5       1.5       0.0       0.9       0.3
 2 C  f+1             0.0       0.1       0.3       0.0       0.3       0.1
 2 C  f+2             0.0       0.0       0.0       0.1       0.0       0.3
 2 C  f-2             1.4       0.0       0.1       0.0       0.3       0.0
 2 C  f+3             1.2       0.0       0.0       0.0       0.2       0.0
 2 C  f-3             0.4       0.3       0.0       0.6       0.3       0.9
 3 C  s               2.4       0.2       0.0       0.0       3.1       0.8
 3 C  pz              0.0       0.0       0.4       0.2       0.0       0.0
 3 C  px              1.8       0.1       0.0       0.0       1.4       1.3
 3 C  py              1.3       1.7       0.0       0.0       2.0       3.2
 3 C  dz2             4.6       1.9       0.0       0.0      15.4       0.1
 3 C  dxz             0.0       0.0       1.1       1.8       0.0       0.0
 3 C  dyz             0.0       0.0       1.5       1.6       0.0       0.0
 3 C  dx2y2           2.7       1.4       0.0       0.0       0.3       0.3
 3 C  dxy             1.5       0.9       0.0       0.0       0.6      10.8
 3 C  f0              0.0       0.0       0.4       0.0       0.0       0.0
 3 C  f+1             0.0       0.2       0.0       0.0       1.4       0.0
 3 C  f-1             0.0       0.0       0.0       0.0       0.2       0.0
 3 C  f+2             0.0       0.0       0.4       1.6       0.0       0.0
 3 C  f-2             0.0       0.0       0.9       0.0       0.0       0.0
 3 C  f+3             1.1       1.5       0.0       0.0       0.0       0.8
 3 C  f-3             1.3       0.2       0.0       0.0       0.0       0.3
 4 C  s               0.5       2.4       0.4       1.2       0.6       0.2
 4 C  pz              1.0       0.5       2.2       0.6       0.3       0.1
 4 C  px              0.3       0.3       0.6       0.3       0.2       0.3
 4 C  py              0.3       0.5       4.3       3.6       0.3       1.5
 4 C  dz2             0.0       1.0       4.0       0.8       0.4       0.8
 4 C  dxz             2.7       0.2       0.9       2.0       0.9       0.7
 4 C  dyz             0.3       0.2       0.1       0.2       0.9       0.3
 4 C  dx2y2           0.1       0.4       0.5       0.6       1.3       0.5
 4 C  dxy             0.1       1.7       3.6       1.3       0.3       0.3
 4 C  f0              0.4       0.3       1.0       0.1       0.1       0.1
 4 C  f+1             0.1       0.0       0.5       0.7       0.0       0.2
 4 C  f-1             0.0       0.0       0.1       0.4       0.3       0.1
 4 C  f+2             0.0       0.1       0.1       0.0       0.0       0.1
 4 C  f-2             0.0       0.0       0.3       0.2       0.9       0.3
 4 C  f+3             0.0       1.5       0.2       0.0       0.5       0.1
 4 C  f-3             0.6       0.0       1.5       0.1       0.1       0.1
 5 C  s               0.5       2.4       0.4       1.2       0.5       0.2
 5 C  pz              1.1       0.5       2.2       0.6       0.3       0.1
 5 C  px              0.3       0.3       0.6       0.4       0.2       0.3
 5 C  py              0.3       0.5       4.3       3.6       0.4       1.6
 5 C  dz2             0.0       1.0       4.0       0.7       0.5       0.8
 5 C  dxz             2.6       0.2       0.9       1.7       1.2       0.7
 5 C  dyz             0.3       0.2       0.1       0.2       1.0       0.4
 5 C  dx2y2           0.1       0.4       0.5       0.7       1.1       0.5
 5 C  dxy             0.1       1.7       3.5       1.2       0.4       0.3
 5 C  f0              0.3       0.3       1.0       0.1       0.1       0.1
 5 C  f+1             0.1       0.0       0.5       0.7       0.0       0.3
 5 C  f-1             0.0       0.0       0.1       0.3       0.3       0.1
 5 C  f+2             0.0       0.1       0.1       0.0       0.0       0.1
 5 C  f-2             0.0       0.0       0.3       0.3       0.9       0.3
 5 C  f+3             0.0       1.5       0.2       0.0       0.5       0.1
 5 C  f-3             0.6       0.0       1.5       0.1       0.1       0.1
 6 H  s               1.7       5.2       0.0       0.0       2.7       3.2
 6 H  pz              0.0       0.0       1.2       3.2       0.0       0.0
 6 H  px              3.9       1.4       0.0       0.0       1.5       0.2
 6 H  py              0.0       1.7       0.0       0.0       0.1       3.1
 7 H  s               3.6       0.4       0.0       0.0       7.3       4.2
 7 H  pz              0.0       0.0       0.0       0.5       0.0       0.0
 7 H  px              0.1       1.2       0.0       0.0       1.2       5.3
 7 H  py              3.1       2.3       0.0       0.0       0.1       1.1
 8 H  s               2.4       1.1       0.8       1.4       1.0       0.1
 8 H  pz              0.5       0.0       0.6       0.1       0.2       0.5
 8 H  px              0.1       0.2       1.5       0.5       0.1       0.0
 8 H  py              0.2       0.1       4.8       0.1       1.2       0.7
 9 C  s               1.3       3.1       0.0       0.0       0.5       0.1
 9 C  pz              0.0       0.0       1.0       0.3       0.0       0.0
 9 C  px              0.4       2.0       0.0       0.0       1.0       1.8
 9 C  py              2.3       2.3       0.0       0.0       0.4       2.7
 9 C  dz2             1.9       0.2       0.0       0.0       0.0       0.0
 9 C  dxz             0.0       0.0       0.6       0.1       0.0       0.0
 9 C  dyz             0.0       0.0       0.0       4.3       0.0       0.0
 9 C  dx2y2           1.7       0.1       0.0       0.0       1.8      11.3
 9 C  dxy             2.4       8.2       0.0       0.0       0.1       0.4
 9 C  f0              0.0       0.0       0.4       0.1       0.0       0.0
 9 C  f+1             0.2       1.5       0.0       0.0       0.0       0.5
 9 C  f-1             0.3       0.9       0.0       0.0       0.6       0.8
 9 C  f+2             0.0       0.0       0.2       0.4       0.0       0.0
 9 C  f-2             0.0       0.0       0.0       0.2       0.0       0.0
 9 C  f+3             0.9       0.1       0.0       0.0       0.1       3.4
 9 C  f-3             0.0       0.5       0.0       0.0       0.0       2.7
10 H  s               1.0       0.1       0.1       1.8       0.1       0.1
10 H  pz              0.1       0.9       0.1       1.0       0.0       0.0
10 H  px              0.4       0.2       0.2       1.6       0.2       0.4
10 H  py              0.6       0.0       0.0       1.3       0.0       0.5
11 H  s               1.0       0.1       0.1       1.9       0.0       0.1
11 H  pz              0.1       0.9       0.1       0.9       0.0       0.0
11 H  px              0.4       0.2       0.2       1.7       0.1       0.4
11 H  py              0.7       0.0       0.0       1.3       0.0       0.4
12 H  s               2.4       1.1       0.8       1.2       1.3       0.1
12 H  pz              0.5       0.0       0.6       0.1       0.2       0.5
12 H  px              0.1       0.2       1.5       0.5       0.2       0.0
12 H  py              0.2       0.1       4.8       0.0       1.3       0.7

                    102       103       104       105       106       107   
                   1.47905   1.51042   1.52111   1.54676   1.55933   1.61952
                   0.00000   0.00000   0.00000   0.00000   0.00000   0.00000
                  --------  --------  --------  --------  --------  --------
 0 C  s               0.0       0.0       0.4       9.5       0.0       1.8
 0 C  pz              0.1       0.0       0.0       0.0       0.9       0.0
 0 C  px              0.0       0.0       4.7       0.3       0.0       0.2
 0 C  py              0.0       0.0       1.8       2.2       0.0       0.8
 0 C  dz2             0.0       0.0       1.3       8.9       0.0       1.2
 0 C  dxz             6.1       3.7       0.0       0.0       1.4       0.0
 0 C  dyz             0.6       1.1       0.0       0.0       0.0       0.0
 0 C  dx2y2           0.0       0.0       5.4       1.4       0.0       0.8
 0 C  dxy             0.0       0.0       1.4       2.3       0.0       0.1
 0 C  f0              0.6       0.2       0.0       0.0       0.3       0.0
 0 C  f+1             0.0       0.0       0.3       0.7       0.0       0.0
 0 C  f-1             0.0       0.0       0.5       1.0       0.0       0.2
 0 C  f+2             0.3       1.1       0.0       0.0       0.8       0.0
 0 C  f-2             0.8       0.4       0.0       0.0       0.6       0.0
 0 C  f+3             0.0       0.0       0.3       0.0       0.0       0.0
 0 C  f-3             0.0       0.0       0.0       0.0       0.0       0.7
 1 C  s               0.2       4.3       0.3       1.4       0.2       0.8
 1 C  pz              0.2       8.8       0.3       0.2       0.6       0.3
 1 C  px              0.8       0.9       2.6       0.6       1.9       0.1
 1 C  py              1.8       1.9       0.1       0.0       1.3       0.1
 1 C  dz2             0.1       6.9       1.6       0.0       2.2       1.0
 1 C  dxz             1.2       3.6       0.5       0.2       0.1       3.7
 1 C  dyz             0.8       0.9       0.5       0.4       0.2       0.1
 1 C  dx2y2           2.5       0.2       2.8       0.2       0.8       3.4
 1 C  dxy             1.1       0.1       2.5       1.2      10.1       0.9
 1 C  f0              0.1       4.1       0.8       0.2       0.7       0.3
 1 C  f+1             0.2       0.8       0.0       0.2       0.6       0.3
 1 C  f-1             0.0       0.2       0.0       0.0       0.6       0.0
 1 C  f+2             0.6       0.0       0.0       0.8       0.0       0.9
 1 C  f-2             0.0       0.3       0.6       0.0       0.6       0.2
 1 C  f+3             0.0       0.1       0.3       0.3       2.9       0.4
 1 C  f-3             0.1       0.0       1.5       0.0       0.0       0.3
 2 C  s               0.2       4.3       0.3       1.4       0.2       0.8
 2 C  pz              0.2       8.8       0.3       0.2       0.6       0.3
 2 C  px              0.8       0.9       2.6       0.6       1.9       0.1
 2 C  py              1.8       1.9       0.1       0.0       1.3       0.1
 2 C  dz2             0.1       6.9       1.6       0.0       2.2       1.0
 2 C  dxz             1.2       3.5       0.5       0.2       0.1       3.7
 2 C  dyz             0.8       0.9       0.5       0.4       0.2       0.1
 2 C  dx2y2           2.6       0.2       2.7       0.2       0.8       3.4
 2 C  dxy             1.1       0.1       2.5       1.2      10.1       0.9
 2 C  f0              0.1       4.1       0.8       0.2       0.8       0.3
 2 C  f+1             0.2       0.8       0.0       0.2       0.6       0.3
 2 C  f-1             0.0       0.2       0.0       0.0       0.6       0.0
 2 C  f+2             0.6       0.0       0.0       0.8       0.0       0.9
 2 C  f-2             0.0       0.3       0.6       0.0       0.6       0.2
 2 C  f+3             0.0       0.1       0.3       0.3       2.9       0.4
 2 C  f-3             0.1       0.0       1.5       0.0       0.0       0.3
 3 C  s               0.0       0.0       1.7       4.2       0.0       4.4
 3 C  pz              0.5       0.4       0.0       0.0       0.6       0.0
 3 C  px              0.0       0.0       3.1       2.4       0.0       3.3
 3 C  py              0.0       0.0       4.6       1.0       0.0       1.7
 3 C  dz2             0.0       0.0       0.1       2.7       0.0       5.9
 3 C  dxz             0.5       0.0       0.0       0.0       0.1       0.0
 3 C  dyz             6.4       0.5       0.0       0.0       2.9       0.0
 3 C  dx2y2           0.0       0.0       4.3       0.9       0.0       4.4
 3 C  dxy             0.0       0.0       1.2       1.1       0.0       5.1
 3 C  f0              0.2       0.0       0.0       0.0       0.0       0.0
 3 C  f+1             0.0       0.0       0.3       0.2       0.0       0.6
 3 C  f-1             0.0       0.0       0.1       0.6       0.0       1.1
 3 C  f+2             0.0       0.1       0.0       0.0       0.3       0.0
 3 C  f-2             1.2       0.1       0.0       0.0       0.1       0.0
 3 C  f+3             0.0       0.0       0.4       0.0       0.0       0.3
 3 C  f-3             0.0       0.0       0.1       0.1       0.0       3.0
 4 C  s               2.7       0.6       0.5       2.5       1.6       0.6
 4 C  pz              0.2       2.7       0.0       2.1       0.4       0.1
 4 C  px              4.7       0.2       0.1       0.5       2.2       0.1
 4 C  py              0.8       0.3       1.2       0.1       1.3       0.4
 4 C  dz2             0.3       1.5       0.6       0.1       0.8       0.2
 4 C  dxz             5.5       0.7       0.8       0.0       0.5       0.1
 4 C  dyz             2.6       0.1       0.0       1.5       1.0       1.2
 4 C  dx2y2           0.2       0.2       1.4       1.3       4.7       1.7
 4 C  dxy             2.3       0.2       2.0       0.3       0.5       0.2
 4 C  f0              0.1       0.4       0.4       0.1       1.1       0.0
 4 C  f+1             0.8       0.3       0.0       0.0       0.0       0.0
 4 C  f-1             0.5       0.1       0.0       0.6       0.1       0.3
 4 C  f+2             0.0       0.1       0.6       1.0       0.1       0.0
 4 C  f-2             0.0       0.1       0.2       0.5       0.1       0.5
 4 C  f+3             0.1       0.0       0.4       0.2       0.2       0.8
 4 C  f-3             0.4       0.1       1.1       0.1       0.1       0.0
 5 C  s               2.7       0.6       0.5       2.6       1.6       0.6
 5 C  pz              0.2       2.7       0.0       2.2       0.4       0.1
 5 C  px              4.7       0.2       0.1       0.5       2.2       0.1
 5 C  py              0.8       0.3       1.2       0.1       1.3       0.4
 5 C  dz2             0.3       1.5       0.6       0.1       0.8       0.2
 5 C  dxz             5.6       0.7       0.8       0.0       0.5       0.1
 5 C  dyz             2.5       0.1       0.0       1.5       1.0       1.2
 5 C  dx2y2           0.2       0.2       1.4       1.3       4.7       1.7
 5 C  dxy             2.2       0.2       2.1       0.3       0.5       0.2
 5 C  f0              0.2       0.4       0.4       0.1       1.1       0.0
 5 C  f+1             0.8       0.3       0.0       0.0       0.0       0.0
 5 C  f-1             0.5       0.1       0.0       0.6       0.1       0.3
 5 C  f+2             0.0       0.1       0.6       1.0       0.1       0.0
 5 C  f-2             0.0       0.1       0.2       0.5       0.1       0.5
 5 C  f+3             0.1       0.0       0.4       0.2       0.2       0.8
 5 C  f-3             0.4       0.1       1.1       0.1       0.1       0.0
 6 H  s               0.0       0.0       2.1       1.7       0.0       0.2
 6 H  pz              0.4       0.2       0.0       0.0       1.2       0.0
 6 H  px              0.0       0.0       0.9       0.0       0.0       3.3
 6 H  py              0.0       0.0       0.5       0.5       0.0       1.2
 7 H  s               0.0       0.0       1.2       0.6       0.0       7.9
 7 H  pz              1.0       0.0       0.0       0.0       0.9       0.0
 7 H  px              0.0       0.0       0.3       0.0       0.0       0.4
 7 H  py              0.0       0.0       2.5       0.0       0.0       2.1
 8 H  s               5.2       1.3       0.1       0.2       3.3       1.0
 8 H  pz              1.3       0.0       0.0       0.0       0.6       0.2
 8 H  px              0.1       1.4       0.1       0.0       0.8       0.2
 8 H  py              0.0       0.4       0.8       0.0       0.0       0.5
 9 C  s               0.0       0.0       0.1       2.0       0.0       1.4
 9 C  pz              3.4       0.6       0.0       0.0       2.5       0.0
 9 C  px              0.0       0.0       3.4       0.3       0.0       2.1
 9 C  py              0.0       0.0       2.5       0.2       0.0       0.7
 9 C  dz2             0.0       0.0       0.3       3.9       0.0       0.2
 9 C  dxz             0.0       0.7       0.0       0.0       0.0       0.0
 9 C  dyz             0.0       0.1       0.0       0.0       0.1       0.0
 9 C  dx2y2           0.0       0.0       2.5       0.2       0.0       0.3
 9 C  dxy             0.0       0.0       0.5       6.9       0.0       1.4
 9 C  f0              0.7       0.1       0.0       0.0       0.4       0.0
 9 C  f+1             0.0       0.0       0.4       0.1       0.0       0.3
 9 C  f-1             0.0       0.0       0.2       0.0       0.0       0.0
 9 C  f+2             0.0       0.5       0.0       0.0       0.2       0.0
 9 C  f-2             0.4       0.0       0.0       0.0       0.0       0.0
 9 C  f+3             0.0       0.0       0.2       2.2       0.0       0.7
 9 C  f-3             0.0       0.0       0.1       3.2       0.0       0.0
10 H  s               0.0       0.2       0.2       1.9       0.2       0.4
10 H  pz              0.0       0.2       0.0       0.1       0.2       0.1
10 H  px              0.3       0.8       0.0       0.0       0.1       0.0
10 H  py              0.3       0.2       0.0       0.1       0.7       0.1
11 H  s               0.0       0.2       0.2       1.9       0.2       0.4
11 H  pz              0.0       0.2       0.0       0.1       0.2       0.1
11 H  px              0.3       0.8       0.0       0.0       0.1       0.0
11 H  py              0.3       0.2       0.0       0.1       0.7       0.1
12 H  s               5.2       1.3       0.1       0.2       3.3       0.9
12 H  pz              1.3       0.0       0.0       0.0       0.6       0.2
12 H  px              0.1       1.4       0.1       0.0       0.8       0.2
12 H  py              0.0       0.4       0.7       0.0       0.0       0.5

                    108       109       110       111       112       113   
                   1.65338   1.69608   1.73096   1.77684   1.77789   1.82768
                   0.00000   0.00000   0.00000   0.00000   0.00000   0.00000
                  --------  --------  --------  --------  --------  --------
 0 C  s               0.0       0.0       0.8      16.2       1.1       0.0
 0 C  pz              0.7       0.7       0.0       0.0       0.0       0.5
 0 C  px              0.0       0.0       0.7       1.0       1.0       0.0
 0 C  py              0.0       0.0       2.0       8.4       0.3       0.0
 0 C  dz2             0.0       0.0       0.8       0.6       0.4       0.0
 0 C  dxz             0.1       4.9       0.0       0.0       0.0       0.3
 0 C  dyz             0.4       0.6       0.0       0.0       0.0       0.3
 0 C  dx2y2           0.0       0.0       1.5       1.3       0.1       0.0
 0 C  dxy             0.0       0.0       1.2       0.4       0.4       0.0
 0 C  f0              0.1       0.1       0.0       0.0       0.0       0.0
 0 C  f+1             0.0       0.0       0.4       0.1       0.4       0.0
 0 C  f-1             0.0       0.0       0.1       0.0       0.1       0.0
 0 C  f+2             0.4       0.0       0.0       0.0       0.0       0.1
 0 C  f-2             0.1       1.1       0.0       0.0       0.0       0.1
 0 C  f+3             0.0       0.0       1.2       2.4       0.1       0.0
 0 C  f-3             0.0       0.0       0.2       0.5       0.3       0.0
 1 C  s               2.5       1.4       8.4       2.7       2.5       9.0
 1 C  pz              0.2       0.1       2.8       1.7       0.3       1.7
 1 C  px              0.4       0.0       0.4       0.2       0.2       0.3
 1 C  py              0.2       0.1       0.7       0.8       1.4       1.1
 1 C  dz2             1.5       0.9       0.2       0.0       0.0       0.9
 1 C  dxz             6.7       1.3       0.1       0.2       0.4       0.0
 1 C  dyz             6.1       2.0       0.2       0.2       0.2       0.3
 1 C  dx2y2           0.5       7.3       0.2       0.5       0.0       0.1
 1 C  dxy             2.4       1.1       0.7       0.2       0.0       0.1
 1 C  f0              2.6       0.4       0.5       0.0       0.4       0.5
 1 C  f+1             1.7       0.4       0.0       0.0       0.0       0.0
 1 C  f-1             0.7       0.5       0.0       0.0       0.1       0.8
 1 C  f+2             0.0       0.3       0.0       0.0       0.0       0.0
 1 C  f-2             0.3       0.0       0.5       0.0       0.0       0.0
 1 C  f+3             0.2       0.1       0.0       0.0       0.0       0.1
 1 C  f-3             0.0       1.0       0.5       0.0       0.0       0.2
 2 C  s               2.5       1.3       8.4       2.7       2.5       9.1
 2 C  pz              0.2       0.1       2.8       1.7       0.3       1.7
 2 C  px              0.4       0.0       0.4       0.2       0.2       0.3
 2 C  py              0.2       0.1       0.7       0.8       1.4       1.1
 2 C  dz2             1.5       0.9       0.2       0.0       0.0       0.9
 2 C  dxz             6.7       1.3       0.1       0.2       0.4       0.0
 2 C  dyz             6.1       2.0       0.2       0.2       0.2       0.3
 2 C  dx2y2           0.5       7.3       0.2       0.5       0.0       0.1
 2 C  dxy             2.4       1.1       0.7       0.2       0.0       0.1
 2 C  f0              2.6       0.3       0.5       0.0       0.4       0.5
 2 C  f+1             1.7       0.4       0.0       0.0       0.0       0.0
 2 C  f-1             0.7       0.5       0.0       0.0       0.1       0.8
 2 C  f+2             0.0       0.3       0.0       0.0       0.0       0.0
 2 C  f-2             0.3       0.0       0.5       0.0       0.0       0.0
 2 C  f+3             0.2       0.1       0.0       0.0       0.0       0.1
 2 C  f-3             0.0       1.0       0.5       0.0       0.0       0.2
 3 C  s               0.0       0.0      14.4       1.7       4.0       0.0
 3 C  pz              1.0       0.7       0.0       0.0       0.0       2.1
 3 C  px              0.0       0.0       4.7       1.0       0.9       0.0
 3 C  py              0.0       0.0       0.4       0.8       0.7       0.0
 3 C  dz2             0.0       0.0       0.3       0.0       0.3       0.0
 3 C  dxz             0.1       1.7       0.0       0.0       0.0       0.6
 3 C  dyz             0.0       7.7       0.0       0.0       0.0       0.7
 3 C  dx2y2           0.0       0.0       0.5       0.1       0.4       0.0
 3 C  dxy             0.0       0.0       0.4       0.1       0.1       0.0
 3 C  f0              0.9       0.0       0.0       0.0       0.0       0.3
 3 C  f+1             0.0       0.0       0.1       0.0       0.3       0.0
 3 C  f-1             0.0       0.0       0.4       0.0       0.2       0.0
 3 C  f+2             0.1       0.0       0.0       0.0       0.0       0.6
 3 C  f-2             0.1       2.8       0.0       0.0       0.0       0.2
 3 C  f+3             0.0       0.0       0.1       0.0       0.9       0.0
 3 C  f-3             0.0       0.0       2.5       0.1       0.0       0.0
 4 C  s               1.1       0.7       2.5       4.9       9.6      17.3
 4 C  pz              0.3       0.1       0.2       0.4       1.8       5.1
 4 C  px              0.3       0.4       0.6       2.7       4.0       4.0
 4 C  py              0.0       0.0       0.3       0.6       0.0       0.2
 4 C  dz2             0.5       0.9       0.0       0.0       0.0       0.2
 4 C  dxz             2.4       2.0       0.1       0.0       0.1       0.3
 4 C  dyz             4.9       0.7       0.4       0.6       0.4       0.0
 4 C  dx2y2           0.1       3.6       0.2       0.1       0.0       0.0
 4 C  dxy             3.8       0.3       0.0       0.8       0.1       0.1
 4 C  f0              0.9       0.2       0.0       0.4       0.2       0.0
 4 C  f+1             0.3       0.5       0.2       0.0       0.3       0.9
 4 C  f-1             1.7       0.2       0.0       0.0       0.0       0.0
 4 C  f+2             0.1       0.1       0.1       0.0       0.0       0.1
 4 C  f-2             0.3       0.0       0.1       0.2       0.0       0.0
 4 C  f+3             0.1       2.3       0.0       0.0       0.0       0.3
 4 C  f-3             1.0       0.0       0.0       0.5       0.0       0.0
 5 C  s               1.1       0.7       2.5       4.9       9.7      17.2
 5 C  pz              0.3       0.1       0.2       0.4       1.8       5.1
 5 C  px              0.3       0.4       0.6       2.7       4.0       4.0
 5 C  py              0.0       0.0       0.3       0.6       0.0       0.2
 5 C  dz2             0.5       0.9       0.0       0.0       0.0       0.2
 5 C  dxz             2.4       2.0       0.1       0.0       0.1       0.3
 5 C  dyz             5.0       0.7       0.4       0.6       0.4       0.0
 5 C  dx2y2           0.1       3.6       0.2       0.1       0.0       0.0
 5 C  dxy             3.7       0.3       0.0       0.8       0.1       0.1
 5 C  f0              0.9       0.2       0.0       0.4       0.2       0.0
 5 C  f+1             0.3       0.5       0.2       0.0       0.3       0.9
 5 C  f-1             1.7       0.2       0.0       0.0       0.0       0.0
 5 C  f+2             0.0       0.1       0.1       0.0       0.0       0.1
 5 C  f-2             0.3       0.0       0.1       0.2       0.0       0.0
 5 C  f+3             0.1       2.3       0.0       0.0       0.0       0.3
 5 C  f-3             1.0       0.0       0.0       0.5       0.0       0.0
 6 H  s               0.0       0.0       3.3       0.7       0.1       0.0
 6 H  pz              0.1       1.4       0.0       0.0       0.0       1.0
 6 H  px              0.0       0.0       0.2       0.1       3.1       0.0
 6 H  py              0.0       0.0       0.3       0.2       0.7       0.0
 7 H  s               0.0       0.0       0.6       0.0       0.2       0.0
 7 H  pz              0.1       3.2       0.0       0.0       0.0       1.0
 7 H  px              0.0       0.0       0.0       0.0       0.6       0.0
 7 H  py              0.0       0.0       0.2       0.0       2.9       0.0
 8 H  s               2.2       0.2       0.7       0.9       1.3       1.5
 8 H  pz              0.1       0.3       0.2       0.1       0.1       0.3
 8 H  px              0.1       0.8       0.1       0.1       0.1       0.0
 8 H  py              0.7       0.0       0.2       1.8       0.1       0.2
 9 C  s               0.0       0.0      11.9       8.6      20.3       0.0
 9 C  pz              0.1       0.3       0.0       0.0       0.0       0.1
 9 C  px              0.0       0.0       1.2       2.0       2.7       0.0
 9 C  py              0.0       0.0       2.5       2.7       2.7       0.0
 9 C  dz2             0.0       0.0       0.0       0.0       0.3       0.0
 9 C  dxz             0.1       0.9       0.0       0.0       0.0       0.3
 9 C  dyz             0.0       0.0       0.0       0.0       0.0       0.2
 9 C  dx2y2           0.0       0.0       0.1       1.1       0.0       0.0
 9 C  dxy             0.0       0.0       0.5       0.1       1.6       0.0
 9 C  f+1             0.0       0.0       0.6       0.1       0.4       0.0
 9 C  f-1             0.0       0.0       0.4       0.2       0.3       0.0
 9 C  f+2             0.1       2.6       0.0       0.0       0.0       0.0
 9 C  f-2             0.2       0.0       0.0       0.0       0.0       0.0
 9 C  f+3             0.0       0.0       0.0       0.5       0.5       0.0
 9 C  f-3             0.0       0.0       0.0       0.4       1.3       0.0
10 H  s               0.2       0.1       1.2       1.3       1.2       0.1
10 H  pz              0.2       0.2       0.2       0.2       0.1       0.0
10 H  px              0.2       2.4       0.2       0.9       0.0       0.1
10 H  py              0.0       2.7       0.4       1.2       0.2       0.1
11 H  s               0.2       0.1       1.2       1.3       1.2       0.1
11 H  pz              0.2       0.2       0.2       0.2       0.1       0.0
11 H  px              0.2       2.4       0.2       0.9       0.0       0.1
11 H  py              0.0       2.7       0.4       1.2       0.2       0.1
12 H  s               2.2       0.2       0.6       0.9       1.3       1.4
12 H  pz              0.1       0.3       0.2       0.1       0.1       0.3
12 H  px              0.1       0.8       0.1       0.1       0.1       0.0
12 H  py              0.7       0.0       0.2       1.8       0.1       0.2

                    114       115       116       117       118       119   
                   1.88251   1.89869   1.92107   1.93010   1.94651   1.99566
                   0.00000   0.00000   0.00000   0.00000   0.00000   0.00000
                  --------  --------  --------  --------  --------  --------
 0 C  s               0.8       0.0       2.1      16.8       0.0       0.0
 0 C  pz              0.0       0.0       0.0       0.0      14.1       0.5
 0 C  px              4.5       0.0       1.6       0.3       0.0       0.0
 0 C  py             10.5       0.0       1.4       5.7       0.0       0.0
 0 C  dz2             0.4       0.0       0.0       0.3       0.0       0.0
 0 C  dxz             0.0       0.0       0.0       0.0       0.1       0.3
 0 C  dyz             0.0       0.0       0.0       0.0       0.5       0.2
 0 C  dx2y2           0.5       0.0       0.1       0.2       0.0       0.0
 0 C  dxy             0.1       0.0       0.1       0.1       0.0       0.0
 0 C  f0              0.0       0.0       0.0       0.0       0.3       0.3
 0 C  f+1             0.0       0.0       0.1       0.3       0.0       0.0
 0 C  f-1             0.0       0.0       0.3       0.6       0.0       0.0
 0 C  f+2             0.0       0.1       0.0       0.0       0.1       0.6
 0 C  f-2             0.0       0.0       0.0       0.0       1.1       1.5
 0 C  f+3             4.8       0.0       0.5       1.0       0.0       0.0
 0 C  f-3             0.2       0.0       0.5       0.5       0.0       0.0
 1 C  s               1.0       0.1       3.2       4.4       4.9      11.6
 1 C  pz              0.2       0.1       1.8       0.9       0.5       2.6
 1 C  px              0.0       0.0       0.4       0.3       0.8       1.0
 1 C  py              9.7       0.0       0.2       1.2       6.7       0.4
 1 C  dz2             0.0       0.0       0.2       0.1       0.8       0.0
 1 C  dxz             0.2       0.1       0.3       0.1       0.7       1.0
 1 C  dyz             0.1       0.0       0.4       0.2       0.3       0.4
 1 C  dx2y2           0.4       0.0       0.0       0.2       0.1       0.4
 1 C  dxy             0.0       0.1       0.6       0.2       0.0       0.3
 1 C  f0              0.0       0.0       0.0       0.6       0.1       0.0
 1 C  f+1             0.1       0.0       0.0       0.0       0.9       0.5
 1 C  f-1             0.1       0.0       0.0       0.0       1.7       0.3
 1 C  f+2             0.1       0.0       0.0       0.0       0.0       0.3
 1 C  f-2             0.6       0.0       0.2       0.2       0.1       0.7
 1 C  f+3             0.1       0.1       0.5       0.0       0.0       0.1
 1 C  f-3             1.0       0.0       0.0       0.7       0.0       1.1
 2 C  s               1.0       0.1       3.1       4.4       4.9      11.7
 2 C  pz              0.2       0.1       1.8       0.9       0.5       2.6
 2 C  px              0.0       0.0       0.4       0.3       0.8       1.0
 2 C  py              9.6       0.0       0.1       1.2       6.7       0.4
 2 C  dz2             0.0       0.0       0.2       0.1       0.8       0.0
 2 C  dxz             0.2       0.1       0.3       0.1       0.7       1.0
 2 C  dyz             0.1       0.0       0.4       0.2       0.3       0.4
 2 C  dx2y2           0.4       0.0       0.0       0.2       0.1       0.4
 2 C  dxy             0.0       0.1       0.6       0.2       0.0       0.3
 2 C  f0              0.0       0.0       0.0       0.6       0.1       0.0
 2 C  f+1             0.1       0.0       0.0       0.0       0.9       0.5
 2 C  f-1             0.1       0.0       0.0       0.0       1.7       0.3
 2 C  f+2             0.1       0.0       0.0       0.0       0.0       0.3
 2 C  f-2             0.6       0.0       0.2       0.2       0.1       0.7
 2 C  f+3             0.1       0.1       0.5       0.0       0.0       0.1
 2 C  f-3             1.0       0.0       0.0       0.7       0.0       1.1
 3 C  s               0.5       0.0      22.4       0.4       0.0       0.0
 3 C  pz              0.0       0.1       0.0       0.0       8.5       7.1
 3 C  px              4.0       0.0      10.7       0.2       0.0       0.0
 3 C  py              2.8       0.0       2.1       0.5       0.0       0.0
 3 C  dz2             0.3       0.0       0.4       0.0       0.0       0.0
 3 C  dxz             0.0       0.0       0.0       0.0       0.4       0.9
 3 C  dyz             0.0       0.0       0.0       0.0       0.5       0.3
 3 C  dx2y2           0.0       0.0       0.2       0.1       0.0       0.0
 3 C  dxy             0.2       0.0       0.4       0.0       0.0       0.0
 3 C  f0              0.0       0.0       0.0       0.0       0.1       0.0
 3 C  f+1             0.0       0.0       1.8       0.0       0.0       0.0
 3 C  f-1             0.0       0.0       0.2       0.0       0.0       0.0
 3 C  f+2             0.0       0.0       0.0       0.0       0.2       0.8
 3 C  f-2             0.0       0.0       0.0       0.0       1.1       0.3
 3 C  f+3             0.1       0.0       0.1       1.3       0.0       0.0
 3 C  f-3             2.2       0.0       1.3       0.1       0.0       0.0
 4 C  s               0.5       0.0       0.1       5.5       2.8       5.6
 4 C  pz              0.1       0.1       1.1       1.3       1.1       1.4
 4 C  px              1.9       0.0       0.7       3.6       0.4       3.2
 4 C  py              0.1       0.0       0.1       0.1       2.1       0.2
 4 C  dz2             0.1       0.0       0.0       0.0       0.1       0.1
 4 C  dxz             0.1       0.0       0.0       0.5       0.1       0.5
 4 C  dyz             0.1       0.0       0.1       0.1       0.0       0.2
 4 C  dx2y2           0.1       0.0       0.1       0.2       0.0       0.2
 4 C  dxy             0.1       0.0       0.2       0.1       0.4       0.0
 4 C  f0              0.0       0.0       0.4       0.2       0.1       0.0
 4 C  f+1             0.0       0.0       0.0       0.0       0.0       1.1
 4 C  f-1             0.1       0.0       0.0       0.1       0.4       0.1
 4 C  f+2             0.0       0.0       0.0       1.1       0.4       0.1
 4 C  f-2             0.4       0.0       0.0       0.0       0.5       0.8
 4 C  f+3             0.4       0.0       0.1       0.2       0.0       0.1
 4 C  f-3             0.0       0.0       0.3       0.0       0.1       0.1
 5 C  s               0.5       0.0       0.1       5.5       2.8       5.6
 5 C  pz              0.1       0.1       1.1       1.3       1.0       1.4
 5 C  px              1.9       0.0       0.7       3.6       0.4       3.3
 5 C  py              0.1       0.0       0.1       0.1       2.0       0.2
 5 C  dz2             0.1       0.0       0.0       0.0       0.1       0.1
 5 C  dxz             0.1       0.0       0.0       0.5       0.1       0.5
 5 C  dyz             0.1       0.0       0.1       0.1       0.0       0.2
 5 C  dx2y2           0.1       0.0       0.1       0.2       0.0       0.2
 5 C  dxy             0.1       0.0       0.2       0.1       0.4       0.0
 5 C  f0              0.0       0.0       0.4       0.2       0.1       0.1
 5 C  f+1             0.0       0.0       0.0       0.0       0.0       1.1
 5 C  f-1             0.1       0.0       0.0       0.1       0.4       0.1
 5 C  f+2             0.0       0.0       0.0       1.1       0.4       0.1
 5 C  f-2             0.4       0.0       0.0       0.0       0.5       0.8
 5 C  f+3             0.4       0.0       0.1       0.2       0.0       0.1
 5 C  f-3             0.0       0.0       0.3       0.0       0.1       0.1
 6 H  s              12.8       0.0       0.1       0.1       0.0       0.0
 6 H  pz              0.0       0.0       0.0       0.0       0.0       3.9
 6 H  px              0.0       0.0       3.8       0.8       0.0       0.0
 6 H  py              1.4       0.0       0.1       1.2       0.0       0.0
 7 H  s               6.3       0.0       0.3       0.0       0.0       0.0
 7 H  pz              0.0       0.0       0.0       0.0       0.2       0.2
 7 H  px              1.1       0.0       1.5       1.0       0.0       0.0
 7 H  py              0.0       0.0       0.2       3.3       0.0       0.0
 8 H  s               0.2       0.0       0.0       0.1       0.2       0.6
 8 H  pz              0.0       0.0       0.6       0.0       0.2       0.0
 8 H  px              0.0       0.0       0.0       0.5       0.2       0.0
 8 H  py              0.0       0.0       1.7       0.7       0.8       0.5
 9 C  s               0.5       0.0       8.8       3.1       0.0       0.0
 9 C  pz              0.0      36.6       0.0       0.0       7.0       4.2
 9 C  px              2.9       0.0       0.6       1.9       0.0       0.0
 9 C  py              3.1       0.0       1.9       0.7       0.0       0.0
 9 C  dz2             0.2       0.0       0.3       0.1       0.0       0.0
 9 C  dxz             0.0       0.0       0.0       0.0       0.1       0.1
 9 C  dyz             0.0       0.0       0.0       0.0       0.1       0.3
 9 C  dx2y2           0.1       0.0       0.1       0.3       0.0       0.0
 9 C  dxy             0.1       0.0       1.1       0.3       0.0       0.0
 9 C  f0              0.0       5.1       0.0       0.0       0.8       0.3
 9 C  f+1             0.0       0.0       0.0       0.2       0.0       0.0
 9 C  f-1             0.0       0.0       0.1       0.1       0.0       0.0
 9 C  f+2             0.0       0.0       0.0       0.0       0.0       0.3
 9 C  f-2             0.0       1.2       0.0       0.0       0.8       0.6
 9 C  f+3             0.5       0.0       1.7       0.1       0.0       0.0
 9 C  f-3             0.3       0.0       0.2       1.1       0.0       0.0
10 H  s               0.7       7.4       0.2       0.2       1.4       0.9
10 H  pz              0.2       5.5       0.0       0.0       2.7       1.0
10 H  px              0.2       7.1       0.1       3.8       0.5       0.5
10 H  py              0.0       7.5       2.3       1.3       0.1       0.6
11 H  s               0.7       7.3       0.2       0.2       1.4       0.9
11 H  pz              0.2       5.5       0.0       0.0       2.7       1.0
11 H  px              0.2       7.1       0.1       3.8       0.5       0.5
11 H  py              0.0       7.5       2.4       1.3       0.1       0.7
12 H  s               0.2       0.0       0.0       0.1       0.2       0.6
12 H  pz              0.0       0.0       0.6       0.0       0.2       0.0
12 H  px              0.0       0.0       0.0       0.5       0.2       0.0
12 H  py              0.0       0.0       1.7       0.7       0.8       0.5

                    120       121       122       123       124       125   
                   2.00452   2.06386   2.07790   2.12077   2.18537   2.21574
                   0.00000   0.00000   0.00000   0.00000   0.00000   0.00000
                  --------  --------  --------  --------  --------  --------
 0 C  s               0.4       3.5       0.0       0.0       2.5       0.4
 0 C  pz              0.0       0.0      17.6       6.6       0.0       0.0
 0 C  px              0.4       0.6       0.0       0.0       0.9       0.7
 0 C  py              0.2       1.4       0.0       0.0       3.8       0.7
 0 C  dz2             0.2       0.3       0.0       0.0       0.2       0.0
 0 C  dxz             0.0       0.0       0.6       0.3       0.0       0.0
 0 C  dyz             0.0       0.0       0.1       4.3       0.0       0.0
 0 C  dx2y2           0.2       0.4       0.0       0.0       0.2       0.8
 0 C  dxy             0.0       0.3       0.0       0.0       0.1       0.1
 0 C  f0              0.0       0.0       3.2       0.4       0.0       0.0
 0 C  f+1             0.6       0.0       0.0       0.0       0.1       0.0
 0 C  f-1             1.7       0.4       0.0       0.0       0.0       0.4
 0 C  f+2             0.0       0.0       2.3       0.0       0.0       0.0
 0 C  f-2             0.0       0.0       0.0       6.7       0.0       0.0
 0 C  f+3             0.1       0.0       0.0       0.0       0.0       0.0
 0 C  f-3             0.3       0.0       0.0       0.0       0.2       1.3
 1 C  s               0.4       0.3       0.6       0.8       0.1       0.3
 1 C  pz              0.0       4.6       0.1       0.6       0.1       0.5
 1 C  px              0.2       7.7       0.2       0.1       0.1       0.8
 1 C  py              0.0       0.6       3.4       0.1       1.5       0.1
 1 C  dz2             0.2       0.4       0.0       0.0       0.8       0.2
 1 C  dxz             0.1       0.1       0.2       0.6       0.3       0.1
 1 C  dyz             0.1       0.3       0.3       0.3       0.3       0.3
 1 C  dx2y2           0.0       0.1       0.1       0.1       0.3       0.1
 1 C  dxy             0.1       0.9       0.5       0.4       0.1       0.2
 1 C  f0              0.3       4.7       0.0       0.0       0.4       1.1
 1 C  f+1             0.1       0.4       0.0       0.6       0.4       0.0
 1 C  f-1             0.0       0.4       1.0       0.1       0.6       0.0
 1 C  f+2             0.5       0.0       0.1       0.0       0.7       0.6
 1 C  f-2             0.4       0.0       0.1       0.3       0.3       1.8
 1 C  f+3             0.2       0.3       0.9       0.0       0.0       2.2
 1 C  f-3             0.1       0.2       0.0       1.9       0.1       0.1
 2 C  s               0.4       0.3       0.6       0.8       0.1       0.3
 2 C  pz              0.0       4.6       0.1       0.6       0.1       0.5
 2 C  px              0.2       7.7       0.2       0.1       0.1       0.7
 2 C  py              0.0       0.6       3.4       0.1       1.5       0.1
 2 C  dz2             0.2       0.4       0.0       0.0       0.8       0.2
 2 C  dxz             0.1       0.1       0.2       0.6       0.3       0.1
 2 C  dyz             0.1       0.3       0.3       0.3       0.3       0.3
 2 C  dx2y2           0.0       0.1       0.1       0.1       0.3       0.1
 2 C  dxy             0.1       0.9       0.5       0.4       0.1       0.2
 2 C  f0              0.3       4.7       0.0       0.0       0.4       1.1
 2 C  f+1             0.1       0.4       0.0       0.6       0.5       0.0
 2 C  f-1             0.0       0.4       0.9       0.1       0.6       0.0
 2 C  f+2             0.5       0.0       0.1       0.0       0.7       0.6
 2 C  f-2             0.3       0.0       0.1       0.3       0.3       1.8
 2 C  f+3             0.2       0.3       1.0       0.0       0.0       2.2
 2 C  f-3             0.1       0.2       0.0       1.9       0.1       0.1
 3 C  s               2.6       0.7       0.0       0.0       1.3       3.0
 3 C  pz              0.0       0.0       0.1      21.6       0.0       0.0
 3 C  px              2.2       0.0       0.0       0.0       0.4       2.9
 3 C  py              1.1       0.3       0.0       0.0       0.1       4.5
 3 C  dz2             0.2       0.5       0.0       0.0       0.4       0.5
 3 C  dxz             0.0       0.0       1.0       1.8       0.0       0.0
 3 C  dyz             0.0       0.0       0.1       0.5       0.0       0.0
 3 C  dx2y2           0.2       0.2       0.0       0.0       0.2       0.2
 3 C  dxy             0.1       0.1       0.0       0.0       0.0       1.8
 3 C  f0              0.0       0.0       0.2       1.3       0.0       0.0
 3 C  f+1             0.1       1.6       0.0       0.0       0.3       0.0
 3 C  f-1             0.0       0.1       0.0       0.0       0.1       1.5
 3 C  f+2             0.0       0.0       0.0       1.8       0.0       0.0
 3 C  f-2             0.0       0.0       2.1       2.3       0.0       0.0
 3 C  f+3             0.1       0.2       0.0       0.0       0.0       0.2
 3 C  f-3             0.1       0.4       0.0       0.0       0.0       1.5
 4 C  s               0.4       0.7       1.9       1.7       0.7       0.5
 4 C  pz              6.7       2.2       0.3       0.1       1.1       0.9
 4 C  px              5.8       0.1       0.8       2.2       2.3       2.9
 4 C  py              3.3       6.2       2.2       0.0       1.0       0.7
 4 C  dz2             0.1       0.6       0.2       0.4       0.2       0.4
 4 C  dxz             0.1       0.2       0.1       0.0       0.1       0.6
 4 C  dyz             0.1       0.3       0.2       0.2       0.2       0.4
 4 C  dx2y2           0.1       0.1       0.0       0.2       0.1       0.9
 4 C  dxy             0.0       0.7       0.3       0.1       0.0       0.1
 4 C  f0              1.3       1.7       0.1       0.0       0.0       0.3
 4 C  f+1             0.8       1.3       0.4       0.6       2.4       0.1
 4 C  f-1             0.0       1.3       0.7       0.0       0.6       0.1
 4 C  f+2             0.8       0.0       0.1       0.0       1.1       2.6
 4 C  f-2             0.8       0.2       0.3       0.0       0.0       1.0
 4 C  f+3             0.0       0.1       1.7       0.8       0.0       0.8
 4 C  f-3             0.1       0.8       0.2       1.0       0.0       0.0
 5 C  s               0.5       0.8       1.9       1.7       0.7       0.5
 5 C  pz              6.8       2.3       0.3       0.1       1.1       0.8
 5 C  px              5.8       0.1       0.8       2.2       2.4       3.0
 5 C  py              3.4       6.3       2.1       0.0       1.0       0.7
 5 C  dz2             0.1       0.6       0.2       0.4       0.2       0.4
 5 C  dxz             0.1       0.2       0.1       0.0       0.1       0.6
 5 C  dyz             0.1       0.3       0.2       0.2       0.2       0.4
 5 C  dx2y2           0.1       0.1       0.0       0.2       0.1       1.0
 5 C  dxy             0.0       0.6       0.3       0.1       0.0       0.1
 5 C  f0              1.3       1.7       0.1       0.0       0.0       0.3
 5 C  f+1             0.8       1.3       0.4       0.6       2.3       0.1
 5 C  f-1             0.0       1.3       0.7       0.0       0.6       0.1
 5 C  f+2             0.8       0.0       0.1       0.0       1.0       2.6
 5 C  f-2             0.8       0.1       0.3       0.0       0.0       1.0
 5 C  f+3             0.0       0.1       1.8       0.8       0.0       0.8
 5 C  f-3             0.1       0.8       0.2       1.0       0.0       0.0
 6 H  s               0.1       0.3       0.0       0.0       0.3       0.1
 6 H  pz              0.0       0.0       6.9      12.5       0.0       0.0
 6 H  px              3.3       0.3       0.0       0.0       0.0       1.0
 6 H  py              0.3       0.1       0.0       0.0       0.3       0.2
 7 H  s               0.4       0.0       0.0       0.0       0.0       1.8
 7 H  pz              0.0       0.0       5.5       2.1       0.0       0.0
 7 H  px              0.2       0.5       0.0       0.0       0.0       2.6
 7 H  py              0.4       2.2       0.0       0.0       0.0       0.9
 8 H  s               0.0       1.0       0.9       0.1       0.6       4.2
 8 H  pz              3.4       0.7       0.0       0.7       3.4       1.9
 8 H  px              2.8       1.1       0.9       1.4       2.2       2.5
 8 H  py              0.7       0.7       8.0       0.1       0.0       0.1
 9 C  s               0.2       0.4       0.0       0.0       0.8       0.8
 9 C  pz              0.0       0.0       0.5       0.4       0.0       0.0
 9 C  px              5.5       1.1       0.0       0.0       1.9       3.1
 9 C  py              1.7       0.2       0.0       0.0       5.5       3.9
 9 C  dz2             0.2       0.1       0.0       0.0       0.1       0.1
 9 C  dxz             0.0       0.0       0.8       0.1       0.0       0.0
 9 C  dyz             0.0       0.0       0.1       1.8       0.0       0.0
 9 C  dx2y2           1.8       0.2       0.0       0.0       3.8       0.5
 9 C  dxy             0.0       0.0       0.0       0.0       0.0       0.7
 9 C  f+1             3.3       0.3       0.0       0.0       2.6       0.1
 9 C  f-1             1.5       0.3       0.0       0.0       5.9       1.3
 9 C  f+2             0.0       0.0       0.7       2.5       0.0       0.0
 9 C  f-2             0.0       0.0       1.1       0.1       0.0       0.0
 9 C  f+3             0.5       0.0       0.0       0.0       0.0       0.4
 9 C  f-3             0.0       0.2       0.0       0.0       1.3       0.7
10 H  s               0.7       0.0       0.9       0.1       0.5       0.9
10 H  pz              0.0       0.0       0.3       0.0       0.0       0.0
10 H  px              1.3       0.3       0.2       0.0       4.9       0.1
10 H  py              3.0       0.2       0.0       0.5       5.7       0.3
11 H  s               0.7       0.0       0.9       0.1       0.5       0.9
11 H  pz              0.0       0.0       0.3       0.0       0.0       0.0
11 H  px              1.2       0.3       0.2       0.0       4.9       0.1
11 H  py              3.0       0.2       0.0       0.5       5.7       0.3
12 H  s               0.0       1.0       0.9       0.1       0.6       4.2
12 H  pz              3.4       0.7       0.0       0.7       3.4       1.9
12 H  px              2.7       1.1       0.9       1.4       2.2       2.4
12 H  py              0.7       0.6       8.1       0.1       0.0       0.1

                    126       127       128       129       130       131   
                   2.24735   2.27167   2.28724   2.30822   2.36676   2.37479
                   0.00000   0.00000   0.00000   0.00000   0.00000   0.00000
                  --------  --------  --------  --------  --------  --------
 0 C  s               0.0       2.1       0.2       3.8       0.0       0.3
 0 C  pz              0.6       0.0       0.0       0.0       1.2       0.0
 0 C  px              0.0       6.9       1.6       0.7       0.0       0.1
 0 C  py              0.0       0.6       0.7       2.4       0.0       0.7
 0 C  dz2             0.0       0.0       0.2       0.9       0.0       1.3
 0 C  dxz             0.0       0.0       0.0       0.0       0.8       0.0
 0 C  dyz             0.3       0.0       0.0       0.0       1.0       0.0
 0 C  dx2y2           0.0       0.1       0.4       0.2       0.0       0.5
 0 C  dxy             0.0       0.1       1.4       1.0       0.0       0.3
 0 C  f0              0.5       0.0       0.0       0.0       1.3       0.0
 0 C  f+1             0.0       7.5       1.8       0.4       0.0       0.1
 0 C  f-1             0.0       0.5       4.5       0.3       0.0       0.1
 0 C  f+2             2.9       0.0       0.0       0.0       1.3       0.0
 0 C  f-2             0.4       0.0       0.0       0.0       0.3       0.0
 0 C  f+3             0.0       0.4       0.0       2.1       0.0       0.2
 0 C  f-3             0.0       0.7       0.9       0.3       0.0       0.0
 1 C  s               0.7       0.8       0.2       0.3       2.1       0.1
 1 C  pz              3.2       0.1       0.4       0.7       0.1       0.9
 1 C  px              1.2       0.0       0.1       0.7       0.1       0.1
 1 C  py              3.3       0.1       0.1       5.7       1.4       1.0
 1 C  dz2             0.1       0.0       0.0       0.6       0.4       0.4
 1 C  dxz             0.1       0.5       0.1       1.0       0.3       0.0
 1 C  dyz             0.1       0.0       0.2       0.4       0.0       0.0
 1 C  dx2y2           1.1       0.2       0.1       0.6       0.6       0.2
 1 C  dxy             0.0       0.3       0.7       0.1       0.3       0.1
 1 C  f0              0.8       0.1       0.0       0.7       0.3       0.4
 1 C  f+1             0.4       0.0       0.0       0.4       0.3       0.0
 1 C  f-1             0.3       0.0       0.3       0.2       0.1       0.1
 1 C  f+2             0.0       0.3       2.6       0.8       0.1       0.3
 1 C  f-2             0.1       1.0       0.9       3.9       0.1       0.0
 1 C  f+3             0.1       0.4       0.2       0.6       1.4       0.2
 1 C  f-3             0.1       0.1       0.1       0.2       1.6       0.1
 2 C  s               0.7       0.8       0.2       0.3       2.0       0.1
 2 C  pz              3.1       0.2       0.4       0.7       0.1       0.9
 2 C  px              1.2       0.0       0.1       0.7       0.1       0.1
 2 C  py              3.2       0.1       0.1       5.7       1.4       1.0
 2 C  dz2             0.1       0.0       0.0       0.6       0.4       0.4
 2 C  dxz             0.1       0.5       0.1       1.0       0.3       0.0
 2 C  dyz             0.1       0.0       0.2       0.4       0.0       0.0
 2 C  dx2y2           1.1       0.2       0.1       0.6       0.6       0.2
 2 C  dxy             0.0       0.3       0.7       0.1       0.3       0.1
 2 C  f0              0.7       0.1       0.0       0.7       0.3       0.4
 2 C  f+1             0.4       0.0       0.0       0.4       0.3       0.0
 2 C  f-1             0.3       0.0       0.3       0.2       0.1       0.1
 2 C  f+2             0.0       0.3       2.6       0.8       0.2       0.3
 2 C  f-2             0.1       1.0       0.9       3.9       0.1       0.0
 2 C  f+3             0.1       0.4       0.2       0.6       1.4       0.3
 2 C  f-3             0.1       0.1       0.1       0.1       1.6       0.1
 3 C  s               0.0       0.5       2.3       1.0       0.0       0.1
 3 C  pz              1.2       0.0       0.0       0.0       5.4       0.0
 3 C  px              0.0       3.6       0.7       1.5       0.0       0.4
 3 C  py              0.0       0.5       0.6       3.9       0.0       1.3
 3 C  dz2             0.0       0.1       0.4       0.5       0.0       0.2
 3 C  dxz             0.5       0.0       0.0       0.0       4.2       0.0
 3 C  dyz             0.4       0.0       0.0       0.0       3.1       0.0
 3 C  dx2y2           0.0       0.2       0.2       0.3       0.0       1.3
 3 C  dxy             0.0       1.0       0.3       0.3       0.0       0.3
 3 C  f0              3.0       0.0       0.0       0.0       5.6       0.0
 3 C  f+1             0.0       0.1       0.2       6.4       0.0       0.4
 3 C  f-1             0.0       0.0       0.6       3.8       0.0       2.5
 3 C  f+2             0.5       0.0       0.0       0.0       0.5       0.0
 3 C  f-2             0.4       0.0       0.0       0.0       2.2       0.0
 3 C  f+3             0.0       0.2       0.0       0.0       0.0       0.4
 3 C  f-3             0.0       0.1       3.5       0.1       0.0       0.3
 4 C  s               0.2       1.7       0.1       0.3       0.2       0.1
 4 C  pz              1.4       1.0       0.4       1.6       0.3       0.2
 4 C  px              5.1       0.2       0.7       0.1       1.6       0.0
 4 C  py              0.7       2.0       0.2       0.4       1.4       3.0
 4 C  dz2             0.1       0.1       0.6       0.2       0.2       0.6
 4 C  dyz             0.4       0.6       0.8       0.5       0.0       0.3
 4 C  dx2y2           0.7       0.2       0.1       0.0       0.1       0.0
 4 C  dxy             0.1       0.3       0.2       0.4       0.2       0.1
 4 C  f0              1.5       0.0       0.0       0.7       0.0       0.0
 4 C  f+1             0.4       0.1       2.1       0.1       0.1       1.8
 4 C  f-1             0.2       0.1       0.3       0.6       0.1       0.4
 4 C  f+2             0.0       0.0       3.8       0.0       0.0       1.0
 4 C  f-2             0.0       0.4       0.4       0.1       0.1       0.5
 4 C  f+3             0.8       1.5       0.0       0.0       0.2       0.3
 4 C  f-3             0.0       0.8       0.6       0.0       0.3       1.1
 5 C  s               0.2       1.7       0.1       0.3       0.2       0.1
 5 C  pz              1.4       1.0       0.4       1.6       0.3       0.2
 5 C  px              5.0       0.2       0.7       0.2       1.6       0.0
 5 C  py              0.7       2.0       0.3       0.4       1.3       3.1
 5 C  dz2             0.1       0.1       0.6       0.2       0.2       0.7
 5 C  dyz             0.4       0.6       0.8       0.5       0.0       0.3
 5 C  dx2y2           0.7       0.2       0.1       0.0       0.1       0.0
 5 C  dxy             0.1       0.3       0.2       0.4       0.2       0.1
 5 C  f0              1.5       0.0       0.0       0.7       0.0       0.0
 5 C  f+1             0.4       0.1       2.1       0.1       0.1       1.8
 5 C  f-1             0.2       0.1       0.3       0.6       0.1       0.4
 5 C  f+2             0.0       0.0       3.8       0.0       0.0       1.0
 5 C  f-2             0.0       0.4       0.4       0.1       0.1       0.5
 5 C  f+3             0.7       1.5       0.0       0.0       0.2       0.3
 5 C  f-3             0.0       0.8       0.6       0.0       0.4       1.1
 6 H  s               0.0       0.9       1.6       1.1       0.0       1.3
 6 H  pz              1.2       0.0       0.0       0.0       7.1       0.0
 6 H  px              0.0       1.9       7.1       0.6       0.0       0.3
 6 H  py              0.0       1.7       0.4       0.3       0.0       0.0
 7 H  s               0.0       0.2       5.5       3.5       0.0       1.6
 7 H  pz              7.6       0.0       0.0       0.0      26.0       0.0
 7 H  px              0.0       0.2       0.0       0.0       0.0       0.7
 7 H  py              0.0       0.1       1.7       4.0       0.0       2.2
 8 H  s               0.0       0.1       3.1       0.3       0.4       4.4
 8 H  pz              0.0       0.4       1.1       0.0       0.6       0.8
 8 H  px              0.0       1.2       1.3       0.1       0.3       0.7
 8 H  py              0.9       8.2       2.9       0.0       0.4       0.3
 9 C  s               0.0       0.8       1.3       0.4       0.0       5.3
 9 C  pz             14.2       0.0       0.0       0.0       1.2       0.0
 9 C  px              0.0       1.7       0.4       1.6       0.0       2.3
 9 C  py              0.0       0.2       2.1       0.4       0.0       1.4
 9 C  dz2             0.0       1.1       0.0       0.1       0.0       0.9
 9 C  dxz             1.5       0.0       0.0       0.0       2.0       0.0
 9 C  dyz             0.8       0.0       0.0       0.0       0.2       0.0
 9 C  dx2y2           0.0       0.1       0.3       1.7       0.0       0.3
 9 C  dxy             0.0       0.2       0.7       1.4       0.0       0.3
 9 C  f0              1.3       0.0       0.0       0.0       0.1       0.0
 9 C  f+1             0.0       1.4       2.4       1.7       0.0       7.0
 9 C  f-1             0.0       0.8       0.0       2.8       0.0       6.3
 9 C  f+2             0.1       0.0       0.0       0.0       2.4       0.0
 9 C  f-2             1.1       0.0       0.0       0.0       0.0       0.0
 9 C  f+3             0.0       1.5       0.1       0.2       0.0       0.2
 9 C  f-3             0.0       1.2       0.9       0.7       0.0       0.2
10 H  s               0.3       1.0       0.9       0.1       0.0       8.6
10 H  pz              3.2       0.2       0.1       0.0       0.1       0.1
10 H  px              2.3       6.0       0.0       2.5       1.0       0.0
10 H  py              1.2       0.1       1.6       0.0       0.1       1.0
11 H  s               0.3       1.0       0.9       0.1       0.0       8.6
11 H  pz              3.2       0.2       0.1       0.0       0.1       0.1
11 H  px              2.2       6.1       0.0       2.5       1.0       0.0
11 H  py              1.1       0.1       1.6       0.0       0.1       1.0
12 H  s               0.0       0.1       3.1       0.3       0.4       4.3
12 H  pz              0.0       0.3       1.1       0.0       0.6       0.9
12 H  px              0.0       1.2       1.3       0.1       0.2       0.7
12 H  py              0.9       8.2       2.9       0.0       0.4       0.3

                    132       133       134       135       136       137   
                   2.43836   2.47303   2.48350   2.50586   2.55681   2.56505
                   0.00000   0.00000   0.00000   0.00000   0.00000   0.00000
                  --------  --------  --------  --------  --------  --------
 0 C  s               0.0       2.3       0.0       2.0       0.0       0.3
 0 C  pz              1.4       0.0       1.5       0.0       2.3       0.0
 0 C  px              0.0       0.7       0.0       3.6       0.0       1.0
 0 C  py              0.0       0.1       0.0       0.9       0.0       0.0
 0 C  dz2             0.0       0.0       0.0       0.2       0.0       0.2
 0 C  dxz             0.7       0.0       1.4       0.0       0.1       0.0
 0 C  dyz             1.4       0.0       2.7       0.0       0.5       0.0
 0 C  dx2y2           0.0       0.7       0.0       0.0       0.0       5.0
 0 C  dxy             0.0       1.2       0.0       2.0       0.0       0.5
 0 C  f0              0.4       0.0       1.8       0.0       0.0       0.0
 0 C  f+1             0.0       0.0       0.0       0.7       0.0       3.2
 0 C  f-1             0.0       0.1       0.0       7.6       0.0       0.0
 0 C  f+2             0.0       0.0       7.3       0.0       0.1       0.0
 0 C  f-2             0.0       0.0       0.2       0.0       0.2       0.0
 0 C  f+3             0.0       0.5       0.0       2.3       0.0       0.7
 0 C  f-3             0.0       0.7       0.0       0.0       0.0       2.8
 1 C  s               0.8       1.5       0.4       0.1       2.5       1.2
 1 C  pz              0.9       0.1       6.0       0.7       4.7       0.1
 1 C  px              0.1       0.2       0.5       0.9       1.4       0.4
 1 C  py              0.3       0.1       2.9       0.0       0.2       1.0
 1 C  dz2             0.1       0.0       0.4       0.4       1.0       0.0
 1 C  dxz             0.1       0.1       0.2       0.1       0.3       0.7
 1 C  dyz             0.0       0.0       0.2       0.5       0.5       1.1
 1 C  dx2y2           0.4       0.4       0.4       0.1       0.0       0.5
 1 C  dxy             0.5       0.7       0.1       0.3       0.5       1.4
 1 C  f0              0.1       0.6       1.2       1.0       0.3       0.5
 1 C  f+1             0.0       0.1       0.2       0.1       0.3       0.5
 1 C  f-1             0.1       0.0       0.0       0.1       0.4       1.1
 1 C  f+2             0.1       1.8       0.2       0.0       0.6       2.7
 1 C  f-2             0.0       0.8       0.1       0.0       0.3       0.0
 1 C  f+3             1.0       1.7       0.6       0.9       1.6       0.0
 1 C  f-3             3.5       0.4       0.3       0.0       0.0       0.0
 2 C  s               0.7       1.5       0.4       0.1       2.5       1.1
 2 C  pz              0.9       0.1       6.0       0.7       4.7       0.1
 2 C  px              0.1       0.2       0.5       1.0       1.3       0.3
 2 C  py              0.3       0.1       2.9       0.0       0.2       1.0
 2 C  dz2             0.1       0.0       0.4       0.4       1.0       0.0
 2 C  dxz             0.1       0.1       0.2       0.1       0.3       0.7
 2 C  dyz             0.0       0.0       0.2       0.5       0.5       1.1
 2 C  dx2y2           0.4       0.4       0.4       0.1       0.0       0.5
 2 C  dxy             0.5       0.7       0.1       0.3       0.5       1.3
 2 C  f0              0.1       0.5       1.2       1.0       0.3       0.5
 2 C  f+1             0.0       0.1       0.2       0.0       0.3       0.5
 2 C  f-1             0.1       0.0       0.0       0.1       0.4       1.1
 2 C  f+2             0.1       1.8       0.2       0.0       0.6       2.7
 2 C  f-2             0.0       0.8       0.1       0.0       0.3       0.0
 2 C  f+3             1.0       1.7       0.5       0.9       1.6       0.0
 2 C  f-3             3.5       0.4       0.3       0.0       0.0       0.0
 3 C  s               0.0       0.2       0.0       2.0       0.0       0.6
 3 C  pz              0.5       0.0       1.7       0.0       4.0       0.0
 3 C  px              0.0       0.3       0.0       0.9       0.0       0.0
 3 C  py              0.0      14.8       0.0       0.1       0.0       0.8
 3 C  dz2             0.0       0.1       0.0       0.2       0.0       0.1
 3 C  dxz             0.1       0.0       0.0       0.0       2.6       0.0
 3 C  dyz             0.9       0.0       1.2       0.0       0.5       0.0
 3 C  dx2y2           0.0       1.3       0.0       0.6       0.0       2.7
 3 C  dxy             0.0       0.8       0.0       1.7       0.0       0.6
 3 C  f0              2.5       0.0       0.1       0.0       1.3       0.0
 3 C  f+1             0.0       0.2       0.0       1.3       0.0       0.1
 3 C  f-1             0.0       3.3       0.0       0.4       0.0       2.0
 3 C  f+2             4.4       0.0       4.6       0.0       5.2       0.0
 3 C  f-2             0.3       0.0       0.0       0.0       0.6       0.0
 3 C  f+3             0.0       1.7       0.0       0.0       0.0       5.0
 3 C  f-3             0.0       1.6       0.0       0.9       0.0       1.0
 4 C  s               0.7       0.2       0.8       0.2       0.4       0.2
 4 C  pz              2.7       0.0       0.0       0.0       4.7       2.3
 4 C  px              0.3       0.4       0.7       0.0       2.4       0.4
 4 C  py              0.7       1.8       0.3       3.1       0.1       0.2
 4 C  dz2             1.9       0.2       0.4       0.2       0.7       2.7
 4 C  dxz             0.0       0.1       0.8       0.2       0.5       0.2
 4 C  dyz             0.1       0.4       0.3       0.0       0.1       0.0
 4 C  dx2y2           2.4       0.4       0.4       0.1       0.2       0.0
 4 C  dxy             0.4       0.4       0.7       0.2       0.0       0.5
 4 C  f0              0.7       0.0       0.0       0.1       1.9       0.0
 4 C  f+1             0.1       0.0       0.1       0.5       0.0       0.0
 4 C  f-1             0.0       1.6       0.4       0.0       0.0       0.1
 4 C  f+2             0.0       0.8       0.3       0.1       0.9       0.3
 4 C  f-2             0.0       0.0       0.4       2.4       0.0       0.2
 4 C  f+3             2.0       0.2       0.0       0.5       0.0       0.0
 4 C  f-3             0.8       0.1       1.5       1.5       0.1       0.4
 5 C  s               0.7       0.2       0.8       0.2       0.4       0.2
 5 C  pz              2.7       0.0       0.0       0.0       4.6       2.4
 5 C  px              0.3       0.4       0.7       0.0       2.4       0.5
 5 C  py              0.7       1.8       0.3       3.1       0.1       0.2
 5 C  dz2             1.9       0.2       0.4       0.2       0.7       2.7
 5 C  dxz             0.0       0.1       0.8       0.2       0.5       0.2
 5 C  dyz             0.1       0.4       0.3       0.0       0.1       0.0
 5 C  dx2y2           2.4       0.4       0.4       0.1       0.2       0.0
 5 C  dxy             0.4       0.4       0.7       0.2       0.0       0.5
 5 C  f0              0.7       0.0       0.0       0.1       1.9       0.0
 5 C  f+1             0.1       0.0       0.1       0.5       0.0       0.0
 5 C  f-1             0.0       1.5       0.4       0.0       0.0       0.1
 5 C  f+2             0.0       0.8       0.3       0.1       0.9       0.2
 5 C  f-2             0.0       0.0       0.4       2.4       0.0       0.2
 5 C  f+3             2.0       0.2       0.0       0.5       0.0       0.0
 5 C  f-3             0.8       0.1       1.5       1.4       0.1       0.4
 6 H  s               0.0       0.7       0.0      13.4       0.0       2.1
 6 H  pz              9.2       0.0       1.9       0.0       0.4       0.0
 6 H  px              0.0       0.0       0.0       3.1       0.0       8.1
 6 H  py              0.0       0.1       0.0       0.3       0.0       2.8
 7 H  s               0.0       3.0       0.0       4.9       0.0       0.0
 7 H  pz              2.7       0.0       0.4       0.0       0.5       0.0
 7 H  px              0.0       0.4       0.0       0.0       0.0       0.0
 7 H  py              0.0       6.3       0.0       2.0       0.0       0.6
 8 H  s               1.8       0.1       0.9       0.2       2.0       0.6
 8 H  pz              4.8       0.2       2.2       0.3       0.0       0.5
 8 H  px              4.3       0.0       0.2       0.1       0.0       1.2
 8 H  py              0.9       0.5       0.9       0.2       0.0       1.2
 9 C  s               0.0       3.8       0.0       0.9       0.0       0.0
 9 C  pz              1.0       0.0       0.1       0.0       9.0       0.0
 9 C  px              0.0       4.3       0.0       2.0       0.0       0.1
 9 C  py              0.0       1.7       0.0       4.2       0.0       1.2
 9 C  dz2             0.0       0.3       0.0       0.1       0.0       0.0
 9 C  dxz             0.9       0.0       4.0       0.0       0.3       0.0
 9 C  dyz             1.6       0.0       3.2       0.0       2.6       0.0
 9 C  dx2y2           0.0       0.1       0.0       0.2       0.0       5.5
 9 C  dxy             0.0       0.3       0.0       0.8       0.0       0.9
 9 C  f0              0.2       0.0       0.0       0.0       0.0       0.0
 9 C  f+1             0.0       0.7       0.0       0.4       0.0       0.2
 9 C  f-1             0.0       0.0       0.0       0.8       0.0       0.0
 9 C  f+2             1.3       0.0       3.6       0.0       0.9       0.0
 9 C  f-2             0.9       0.0       0.0       0.0       2.1       0.0
 9 C  f+3             0.0       1.3       0.0       2.2       0.0       4.2
 9 C  f-3             0.0       0.5       0.0       1.7       0.0       1.8
10 H  s               0.6       0.9       0.0       1.2       0.9       0.1
10 H  pz              0.0       1.1       0.0       0.2       1.3       0.0
10 H  px              0.3       0.0       4.0       0.8       0.1       0.3
10 H  py              1.3       5.3       3.1       0.4       2.4       0.2
11 H  s               0.6       0.9       0.0       1.2       0.9       0.1
11 H  pz              0.0       1.1       0.0       0.2       1.3       0.0
11 H  px              0.3       0.0       3.9       0.8       0.1       0.3
11 H  py              1.3       5.2       3.2       0.4       2.4       0.2
12 H  s               1.8       0.1       0.9       0.2       2.1       0.6
12 H  pz              4.8       0.1       2.2       0.3       0.0       0.5
12 H  px              4.3       0.0       0.2       0.1       0.0       1.2
12 H  py              0.9       0.6       0.9       0.2       0.0       1.2

                    138       139       140       141       142       143   
                   2.58512   2.59325   2.63844   2.67316   2.69611   2.70105
                   0.00000   0.00000   0.00000   0.00000   0.00000   0.00000
                  --------  --------  --------  --------  --------  --------
 0 C  s               0.5       0.0       0.6       0.2       0.0       0.0
 0 C  pz              0.0      11.3       0.0       0.0       1.7       0.5
 0 C  px              6.8       0.0       0.1       0.3       0.0       0.0
 0 C  py              0.4       0.0       0.8       0.1       0.0       0.0
 0 C  dz2             0.3       0.0       0.2       1.3       0.0       0.0
 0 C  dxz             0.0       0.2       0.0       0.0       8.7       0.5
 0 C  dyz             0.0       1.2       0.0       0.0       1.7       5.6
 0 C  dx2y2           0.4       0.0       1.9       1.1       0.0       0.0
 0 C  dxy             3.0       0.0       0.0       0.6       0.0       0.0
 0 C  f0              0.0       9.8       0.0       0.0       0.4       0.0
 0 C  f+1             0.6       0.0       0.2       0.2       0.0       0.0
 0 C  f-1             0.3       0.0       0.2       1.6       0.0       0.0
 0 C  f+2             0.0       0.4       0.0       0.0       1.5       0.1
 0 C  f-2             0.0       0.2       0.0       0.0       0.0       0.9
 0 C  f+3             0.2       0.0       0.8       0.4       0.0       0.0
 0 C  f-3             0.3       0.0       1.9       1.7       0.0       0.0
 1 C  s               0.8       0.7       0.4       1.0       0.3       0.5
 1 C  pz              0.0       1.1       0.0       1.0       0.6       1.9
 1 C  px              4.2       0.5       4.6       0.2       0.5       5.2
 1 C  py              2.3       0.9       0.4       1.0       0.4       1.4
 1 C  dz2             0.0       0.3       0.2       1.4       0.1       0.4
 1 C  dxz             0.0       0.1       6.6       0.5       0.3       0.1
 1 C  dyz             0.2       0.1       0.4       0.1       0.1       0.0
 1 C  dx2y2           0.8       0.1       0.0       0.6       1.0       0.6
 1 C  dxy             0.3       0.1       1.2       1.0       0.9       0.3
 1 C  f0              0.2       0.0       0.0       0.0       0.0       0.3
 1 C  f+1             0.0       0.0       3.9       1.1       0.0       0.6
 1 C  f-1             0.3       0.4       0.9       0.2       0.1       0.3
 1 C  f+2             0.5       0.0       0.2       0.6       0.0       0.2
 1 C  f-2             2.3       0.2       0.4       1.1       0.1       1.2
 1 C  f+3             0.0       0.0       1.1       0.1       0.1       0.0
 1 C  f-3             3.1       0.3       0.0       0.1       0.2       0.9
 2 C  s               0.8       0.7       0.4       1.0       0.3       0.5
 2 C  pz              0.0       1.2       0.0       1.0       0.6       1.9
 2 C  px              4.2       0.4       4.6       0.2       0.6       5.2
 2 C  py              2.3       0.9       0.4       1.0       0.4       1.4
 2 C  dz2             0.0       0.3       0.2       1.4       0.1       0.4
 2 C  dxz             0.0       0.1       6.6       0.5       0.3       0.1
 2 C  dyz             0.2       0.1       0.4       0.1       0.1       0.0
 2 C  dx2y2           0.8       0.1       0.0       0.6       1.0       0.6
 2 C  dxy             0.3       0.1       1.1       1.0       1.0       0.3
 2 C  f0              0.2       0.0       0.0       0.0       0.0       0.3
 2 C  f+1             0.0       0.0       3.9       1.1       0.0       0.5
 2 C  f-1             0.3       0.4       0.9       0.2       0.1       0.3
 2 C  f+2             0.5       0.0       0.2       0.6       0.0       0.2
 2 C  f-2             2.3       0.2       0.4       1.1       0.1       1.2
 2 C  f+3             0.0       0.0       1.1       0.1       0.1       0.0
 2 C  f-3             3.1       0.4       0.0       0.1       0.2       0.9
 3 C  s               0.2       0.0       0.9       0.2       0.0       0.0
 3 C  pz              0.0       0.0       0.0       0.0       0.2       1.1
 3 C  px              0.3       0.0       2.0       0.3       0.0       0.0
 3 C  py              0.3       0.0       1.1       0.7       0.0       0.0
 3 C  dz2             0.3       0.0       0.6       0.0       0.0       0.0
 3 C  dxz             0.0       0.7       0.0       0.0       0.4       2.2
 3 C  dyz             0.0       0.4       0.0       0.0       0.1       0.6
 3 C  dx2y2           0.1       0.0       6.4       4.2       0.0       0.0
 3 C  dxy             0.6       0.0       1.7       0.7       0.0       0.0
 3 C  f0              0.0       0.5       0.0       0.0       0.2       0.0
 3 C  f+1             3.8       0.0       0.6       0.1       0.0       0.0
 3 C  f-1             0.1       0.0       0.3       0.0       0.0       0.0
 3 C  f+2             0.0       0.0       0.0       0.0       0.1       0.0
 3 C  f-2             0.0       0.1       0.0       0.0       0.1       2.1
 3 C  f+3             0.5       0.0       1.6       0.3       0.0       0.0
 3 C  f-3             0.1       0.0       0.1       0.1       0.0       0.0
 4 C  s               0.1       0.2       0.1       0.3       0.1       0.2
 4 C  pz              0.2       0.4       0.2       0.0       0.5       0.3
 4 C  px              1.3       1.4       0.0       0.0       0.2       1.6
 4 C  py              0.1       2.4       0.2       0.5       0.5       4.2
 4 C  dz2             1.5       0.9       0.0       0.7       1.2       0.4
 4 C  dxz             0.0       0.3       0.2       0.5       0.2       0.1
 4 C  dyz             0.9       1.9       0.5       1.0       1.6       0.2
 4 C  dx2y2           0.6       1.3       0.2       0.3       0.1       0.5
 4 C  dxy             0.2       0.3       2.3       3.2       3.5       1.7
 4 C  f0              0.0       0.3       0.0       0.0       0.3       0.0
 4 C  f+1             0.2       0.1       0.1       1.2       0.0       0.0
 4 C  f-1             0.3       0.2       0.8       5.0       0.3       0.3
 4 C  f+2             0.8       0.0       0.0       0.1       0.1       0.7
 4 C  f-2             0.2       1.1       1.7       1.6       0.8       0.3
 4 C  f+3             0.7       1.0       0.0       0.3       0.0       0.9
 4 C  f-3             0.3       0.1       1.0       0.7       0.6       0.0
 5 C  s               0.1       0.2       0.1       0.3       0.1       0.2
 5 C  pz              0.2       0.4       0.1       0.0       0.5       0.3
 5 C  px              1.3       1.4       0.0       0.0       0.2       1.6
 5 C  py              0.1       2.3       0.2       0.5       0.5       4.2
 5 C  dz2             1.5       0.9       0.0       0.7       1.2       0.4
 5 C  dxz             0.0       0.3       0.2       0.5       0.2       0.1
 5 C  dyz             0.9       1.9       0.5       1.0       1.6       0.2
 5 C  dx2y2           0.6       1.3       0.2       0.3       0.2       0.5
 5 C  dxy             0.2       0.3       2.3       3.1       3.5       1.8
 5 C  f0              0.0       0.3       0.0       0.1       0.3       0.0
 5 C  f+1             0.2       0.1       0.1       1.2       0.0       0.0
 5 C  f-1             0.3       0.2       0.8       5.0       0.4       0.3
 5 C  f+2             0.8       0.0       0.0       0.1       0.1       0.7
 5 C  f-2             0.2       1.1       1.7       1.5       0.8       0.3
 5 C  f+3             0.7       1.0       0.0       0.3       0.0       0.9
 5 C  f-3             0.3       0.1       1.0       0.7       0.6       0.0
 6 H  s               0.5       0.0       0.0       0.6       0.0       0.0
 6 H  pz              0.0       4.1       0.0       0.0       2.1       7.3
 6 H  px              0.0       0.0       0.0       2.5       0.0       0.0
 6 H  py              0.9       0.0       0.0       0.1       0.0       0.0
 7 H  s               1.4       0.0       0.1       0.1       0.0       0.0
 7 H  pz              0.0       0.6       0.0       0.0       0.4       7.7
 7 H  px              0.0       0.0       0.4       5.4       0.0       0.0
 7 H  py              1.5       0.0       0.0       8.2       0.0       0.0
 8 H  s               1.4       0.7       0.0       1.5       0.4       0.7
 8 H  pz              1.0       3.9       0.0       0.1       0.7       1.6
 8 H  px              0.5       3.7       0.0       1.0       1.1       1.1
 8 H  py              0.6       4.6       4.4       0.5      11.1       0.0
 9 C  s               0.8       0.0       0.4       0.4       0.0       0.0
 9 C  pz              0.0       1.2       0.0       0.0       5.3       0.3
 9 C  px              2.3       0.0       0.6       3.5       0.0       0.0
 9 C  py              0.5       0.0       2.7       0.2       0.0       0.0
 9 C  dz2             0.3       0.0       1.2       1.2       0.0       0.0
 9 C  dxz             0.0       2.1       0.0       0.0       0.7       0.9
 9 C  dyz             0.0       1.1       0.0       0.0       1.7       0.6
 9 C  dx2y2           0.5       0.0       0.2       1.9       0.0       0.0
 9 C  dxy             2.1       0.0       1.1       2.4       0.0       0.0
 9 C  f0              0.0       1.3       0.0       0.0       0.1       0.0
 9 C  f+1             0.9       0.0       1.3       0.0       0.0       0.0
 9 C  f-1             2.6       0.0       1.3       0.0       0.0       0.0
 9 C  f+2             0.0       0.2       0.0       0.0       0.0       0.0
 9 C  f-2             0.0       2.0       0.0       0.0       4.5       6.8
 9 C  f+3             0.0       0.0       0.5       0.2       0.0       0.0
 9 C  f-3             2.3       0.0       0.2       0.0       0.0       0.0
10 H  s               3.3       1.0       1.5       0.1       4.7       2.4
10 H  pz              0.3       0.0       0.3       0.0       0.5       0.1
10 H  px              1.9       0.2       0.1       0.0       0.9       0.1
10 H  py              0.3       0.2       0.0       0.8       0.6       0.0
11 H  s               3.3       1.0       1.5       0.1       4.7       2.3
11 H  pz              0.3       0.0       0.3       0.0       0.5       0.1
11 H  px              1.9       0.2       0.1       0.0       0.9       0.1
11 H  py              0.3       0.2       0.0       0.8       0.6       0.0
12 H  s               1.4       0.7       0.0       1.5       0.4       0.7
12 H  pz              1.0       3.9       0.0       0.1       0.7       1.6
12 H  px              0.5       3.7       0.0       1.0       1.1       1.1
12 H  py              0.6       4.6       4.3       0.5      11.1       0.0

                    144       145       146       147       148       149   
                   2.71735   2.74910   2.75512   2.81039   2.83081   2.85130
                   0.00000   0.00000   0.00000   0.00000   0.00000   0.00000
                  --------  --------  --------  --------  --------  --------
 0 C  s               1.3       1.3       0.0       0.1       0.0       0.0
 0 C  pz              0.0       0.0       0.0       0.0       0.1       0.3
 0 C  px              1.1       1.4       0.0       0.4       0.0       0.0
 0 C  py              3.8       0.8       0.0       1.2       0.0       0.0
 0 C  dz2             1.5       0.1       0.0       2.0       0.0       0.0
 0 C  dxz             0.0       0.0       0.1       0.0       0.8       2.3
 0 C  dyz             0.0       0.0       0.4       0.0       2.3       6.9
 0 C  dx2y2           2.5       5.8       0.0       0.5       0.0       0.0
 0 C  dxy             1.6       0.2       0.0       1.1       0.0       0.0
 0 C  f0              0.0       0.0       0.0       0.0       0.0       4.3
 0 C  f+1             3.8       0.1       0.0       0.3       0.0       0.0
 0 C  f-1             4.1       2.8       0.0       2.2       0.0       0.0
 0 C  f+2             0.0       0.0       0.1       0.0       0.9       0.0
 0 C  f-2             0.0       0.0       0.3       0.0       0.1       0.3
 0 C  f+3             0.3       0.0       0.0       0.7       0.0       0.0
 0 C  f-3             0.1       0.3       0.0       1.1       0.0       0.0
 1 C  s               0.3       0.2       0.2       0.3       0.4       0.3
 1 C  pz              0.2       0.2       3.3       0.9       0.4       0.4
 1 C  px              0.6       0.2       1.3       2.6       3.4       1.0
 1 C  py              0.3       0.0       0.2       0.0       0.5       0.3
 1 C  dz2             0.7       0.1       1.1       0.1       0.0       0.2
 1 C  dxz             0.2       2.4       1.2       0.7       0.5       0.0
 1 C  dyz             0.2       0.4       0.1       2.0       0.1       0.1
 1 C  dx2y2           0.4       1.2       0.5       0.1       0.1       0.1
 1 C  dxy             0.5       0.7       0.6       2.1       2.9       0.7
 1 C  f0              0.0       0.2       0.0       0.6       0.1       0.0
 1 C  f+1             0.1       1.9       0.2       3.8       0.3       0.1
 1 C  f-1             0.2       0.3       0.5       0.9       0.0       0.2
 1 C  f+2             2.1       0.2       0.6       2.5       0.0       0.0
 1 C  f-2             0.7       1.0       1.0       3.0       0.1       0.0
 1 C  f+3             0.5       1.1       0.9       0.9       0.2       0.0
 1 C  f-3             0.1       3.7       0.5       0.1       0.4       0.3
 2 C  s               0.3       0.2       0.2       0.3       0.4       0.3
 2 C  pz              0.2       0.3       3.2       0.9       0.4       0.4
 2 C  px              0.6       0.1       1.3       2.5       3.5       1.0
 2 C  py              0.3       0.0       0.2       0.0       0.5       0.3
 2 C  dz2             0.7       0.1       1.1       0.1       0.0       0.2
 2 C  dxz             0.2       2.5       1.1       0.7       0.5       0.0
 2 C  dyz             0.2       0.4       0.1       2.0       0.1       0.1
 2 C  dx2y2           0.4       1.1       0.5       0.1       0.1       0.1
 2 C  dxy             0.5       0.7       0.6       2.1       2.9       0.7
 2 C  f0              0.0       0.2       0.0       0.6       0.1       0.0
 2 C  f+1             0.1       1.9       0.3       3.8       0.3       0.1
 2 C  f-1             0.2       0.4       0.4       0.9       0.0       0.2
 2 C  f+2             2.1       0.2       0.6       2.5       0.0       0.0
 2 C  f-2             0.8       1.0       0.9       3.0       0.1       0.0
 2 C  f+3             0.5       1.0       0.9       0.9       0.2       0.0
 2 C  f-3             0.1       3.6       0.6       0.1       0.4       0.3
 3 C  s               0.0       0.3       0.0       0.4       0.0       0.0
 3 C  pz              0.0       0.0       5.8       0.0       1.0       1.0
 3 C  px              0.6       0.9       0.0       0.5       0.0       0.0
 3 C  py              0.3       0.3       0.0       0.3       0.0       0.0
 3 C  dz2             0.4       1.3       0.0       3.5       0.0       0.0
 3 C  dxz             0.0       0.0       2.7       0.0       9.2       2.9
 3 C  dyz             0.0       0.0       0.3       0.0       1.7       1.9
 3 C  dx2y2           0.4       0.5       0.0       1.0       0.0       0.0
 3 C  dxy             0.3       0.6       0.0       0.3       0.0       0.0
 3 C  f0              0.0       0.0       0.4       0.0       6.8       0.0
 3 C  f+1             0.2       4.2       0.0       0.9       0.0       0.0
 3 C  f-1             0.2       1.6       0.0       0.1       0.0       0.0
 3 C  f+2             0.0       0.0       0.0       0.0       0.2       2.1
 3 C  f-2             0.0       0.0       0.3       0.0       0.1       0.5
 3 C  f+3             0.9       0.5       0.0       0.7       0.0       0.0
 3 C  f-3             0.5       0.4       0.0       0.0       0.0       0.0
 4 C  s               2.2       0.1       0.2       0.5       1.2       0.8
 4 C  pz              2.9       0.1       0.2       0.3       1.1       0.6
 4 C  px              0.2       0.2       0.5       0.5       0.7       1.0
 4 C  py              0.6       0.2       0.3       0.9       0.0       0.8
 4 C  dz2             4.6       0.6       1.5       0.4       1.3       0.6
 4 C  dxz             0.7       0.6       2.4       0.3       0.9       0.3
 4 C  dyz             2.1       0.2       0.0       0.7       0.3       0.4
 4 C  dx2y2           0.3       0.9       0.5       0.6       0.2       0.0
 4 C  dxy             1.1       1.4       0.2       0.4       0.2       0.6
 4 C  f0              0.0       0.0       0.0       0.2       0.1       0.0
 4 C  f+1             0.1       0.2       0.3       0.3       0.2       0.3
 4 C  f-1             4.2       0.1       0.1       0.0       0.0       0.1
 4 C  f+2             2.5       0.2       3.3       0.8       0.0       0.4
 4 C  f-2             0.1       0.8       0.1       1.9       0.0       0.1
 4 C  f+3             1.7       0.8       0.1       0.3       0.1       0.2
 4 C  f-3             1.7       2.6       2.2       0.1       0.3       0.0
 5 C  s               2.2       0.1       0.2       0.5       1.2       0.8
 5 C  pz              2.9       0.1       0.2       0.3       1.1       0.6
 5 C  px              0.2       0.2       0.5       0.5       0.7       1.0
 5 C  py              0.6       0.2       0.3       0.9       0.0       0.8
 5 C  dz2             4.5       0.6       1.4       0.4       1.3       0.6
 5 C  dxz             0.7       0.6       2.4       0.3       0.9       0.3
 5 C  dyz             2.2       0.2       0.0       0.7       0.3       0.4
 5 C  dx2y2           0.3       0.9       0.5       0.6       0.2       0.0
 5 C  dxy             1.2       1.4       0.2       0.4       0.2       0.6
 5 C  f0              0.0       0.0       0.0       0.2       0.1       0.0
 5 C  f+1             0.1       0.2       0.3       0.3       0.3       0.3
 5 C  f-1             4.1       0.1       0.0       0.0       0.0       0.1
 5 C  f+2             2.6       0.2       3.4       0.8       0.0       0.4
 5 C  f-2             0.1       0.8       0.1       2.0       0.0       0.1
 5 C  f+3             1.7       0.8       0.1       0.3       0.1       0.2
 5 C  f-3             1.7       2.7       2.1       0.1       0.3       0.0
 6 H  s               0.0       1.0       0.0       0.9       0.0       0.0
 6 H  pz              0.0       0.0       1.0       0.0       0.0       0.1
 6 H  px              0.4       0.1       0.0       1.5       0.0       0.0
 6 H  py              0.0       5.0       0.0       0.1       0.0       0.0
 7 H  s               0.4       1.2       0.0       0.5       0.0       0.0
 7 H  pz              0.0       0.0       0.0       0.0       0.3       0.2
 7 H  px              1.2       1.9       0.0       0.0       0.0       0.0
 7 H  py              0.3       0.0       0.0       0.3       0.0       0.0
 8 H  s               0.3       0.3       8.3       1.0       0.7       0.4
 8 H  pz              1.4       1.0       4.5       0.0       0.1       0.3
 8 H  px              0.0       0.0       0.0       0.7       0.1       0.0
 8 H  py              0.0       0.3       0.6       2.9       0.7       0.0
 9 C  s               0.1       1.8       0.0       0.1       0.0       0.0
 9 C  pz              0.0       0.0       0.2       0.0       2.1       3.3
 9 C  px              0.7       1.2       0.0       0.7       0.0       0.0
 9 C  py              0.0       0.4       0.0       2.9       0.0       0.0
 9 C  dz2             1.4       0.7       0.0       0.8       0.0       0.0
 9 C  dxz             0.0       0.0       1.2       0.0       6.2       4.2
 9 C  dyz             0.0       0.0       0.8       0.0       4.1       8.3
 9 C  dx2y2           0.8       0.2       0.0       2.0       0.0       0.0
 9 C  dxy             0.3       1.5       0.0       1.4       0.0       0.0
 9 C  f0              0.0       0.0       0.9       0.0       1.4       1.9
 9 C  f+1             0.1       2.3       0.0       0.0       0.0       0.0
 9 C  f-1             0.4       0.9       0.0       0.0       0.0       0.0
 9 C  f+2             0.0       0.0       0.3       0.0       0.7       1.5
 9 C  f-2             0.0       0.0       4.9       0.0       0.4       0.2
 9 C  f+3             0.4       0.0       0.0       0.0       0.0       0.0
 9 C  f-3             0.1       0.2       0.0       0.2       0.0       0.0
10 H  s               0.1       2.4       2.1       0.1       4.1       6.8
10 H  pz              0.0       0.6       0.1       0.4       4.6       6.9
10 H  px              0.3       0.6       0.3       1.3       0.1       4.5
10 H  py              0.3       1.0       0.4       0.2       4.4       0.0
11 H  s               0.1       2.3       2.2       0.1       4.1       6.9
11 H  pz              0.0       0.6       0.1       0.4       4.6       6.8
11 H  px              0.3       0.5       0.4       1.3       0.1       4.6
11 H  py              0.3       0.9       0.4       0.2       4.4       0.0
12 H  s               0.3       0.4       8.2       1.0       0.7       0.4
12 H  pz              1.4       1.2       4.4       0.0       0.1       0.3
12 H  px              0.0       0.0       0.0       0.7       0.1       0.0
12 H  py              0.0       0.3       0.7       2.9       0.7       0.0

                    150       151       152       153       154       155   
                   2.85670   2.87542   2.88806   2.93096   2.96055   2.97099
                   0.00000   0.00000   0.00000   0.00000   0.00000   0.00000
                  --------  --------  --------  --------  --------  --------
 0 C  s               0.5       0.5       0.3       2.0       0.0       0.6
 0 C  pz              0.0       0.0       0.0       0.0       5.9       0.0
 0 C  px              0.1       3.0       0.5       0.6       0.0       0.3
 0 C  py              6.0       1.8       0.4       0.8       0.0       2.0
 0 C  dz2             0.6       0.3       0.4       1.3       0.0       0.4
 0 C  dxz             0.0       0.0       0.0       0.0       5.3       0.0
 0 C  dyz             0.0       0.0       0.0       0.0       0.1       0.0
 0 C  dx2y2           0.8       0.9       2.4       3.6       0.0       1.1
 0 C  dxy             0.1       0.9       5.1       0.9       0.0       2.4
 0 C  f0              0.0       0.0       0.0       0.0       0.2       0.0
 0 C  f+1             0.1       0.1       2.5       0.2       0.0       2.0
 0 C  f-1             0.0       0.4       0.2       0.4       0.0       1.0
 0 C  f+2             0.0       0.0       0.0       0.0       0.8       0.0
 0 C  f-2             0.0       0.0       0.0       0.0       3.2       0.0
 0 C  f+3             0.0       0.2       0.0       0.9       0.0       0.1
 0 C  f-3             0.8       0.8       1.1       0.0       0.0       0.0
 1 C  s               0.2       0.2       0.4       0.6       0.9       0.0
 1 C  pz              0.1       0.3       0.9       0.5       1.1       0.1
 1 C  px              0.1       0.3       0.0       0.1       0.1       0.1
 1 C  py              0.4       0.1       0.2       0.5       1.9       0.1
 1 C  dz2             3.7       1.3       2.2       3.0       0.0       2.5
 1 C  dxz             0.1       0.2       0.1       0.8       0.1       0.3
 1 C  dyz             0.3       2.5       1.3       0.5       0.1       0.3
 1 C  dx2y2           0.2       1.1       0.1       0.4       0.3       0.0
 1 C  dxy             0.0       0.0       1.0       0.4       2.1       0.9
 1 C  f0              0.4       0.3       0.5       0.4       0.5       0.1
 1 C  f+1             0.4       0.0       0.2       0.1       0.0       1.7
 1 C  f-1             0.4       7.4       0.4       3.3       0.2       1.1
 1 C  f+2             0.1       0.1       4.1       0.0       0.2       1.0
 1 C  f-2             0.3       0.0       0.1       0.0       0.8       0.0
 1 C  f+3             1.6       0.2       0.3       0.2       0.0       0.0
 1 C  f-3             0.3       0.1       0.1       0.0       0.7       0.7
 2 C  s               0.2       0.2       0.4       0.6       0.9       0.0
 2 C  pz              0.1       0.3       0.9       0.5       1.2       0.1
 2 C  px              0.1       0.3       0.0       0.1       0.1       0.1
 2 C  py              0.4       0.1       0.2       0.5       1.9       0.1
 2 C  dz2             3.7       1.3       2.2       3.0       0.0       2.5
 2 C  dxz             0.1       0.2       0.1       0.8       0.1       0.3
 2 C  dyz             0.3       2.5       1.3       0.5       0.1       0.3
 2 C  dx2y2           0.2       1.1       0.1       0.4       0.3       0.0
 2 C  dxy             0.1       0.0       0.9       0.4       2.2       0.9
 2 C  f0              0.4       0.3       0.5       0.4       0.5       0.1
 2 C  f+1             0.4       0.0       0.2       0.1       0.0       1.7
 2 C  f-1             0.4       7.4       0.4       3.3       0.2       1.1
 2 C  f+2             0.1       0.1       4.1       0.0       0.2       1.0
 2 C  f-2             0.3       0.0       0.1       0.0       0.8       0.0
 2 C  f+3             1.6       0.2       0.3       0.2       0.0       0.0
 2 C  f-3             0.3       0.1       0.1       0.0       0.7       0.7
 3 C  s               0.7       0.0       0.2       1.9       0.0       0.7
 3 C  px              1.1       1.6       0.5       3.0       0.0       1.8
 3 C  py              1.6       0.8       1.0       0.0       0.0       0.5
 3 C  dz2             1.1       0.6       0.5       0.2       0.0       0.8
 3 C  dxz             0.0       0.0       0.0       0.0       1.6       0.0
 3 C  dyz             0.0       0.0       0.0       0.0       0.7       0.0
 3 C  dx2y2           1.0       0.6       5.9       1.2       0.0       2.5
 3 C  dxy             2.3       1.3       3.4       0.6       0.0       3.7
 3 C  f0              0.0       0.0       0.0       0.0       0.2       0.0
 3 C  f+1             3.6       0.9       0.5       1.9       0.0       0.1
 3 C  f-1             0.0       1.6       6.1       0.5       0.0       0.0
 3 C  f+2             0.0       0.0       0.0       0.0       1.7       0.0
 3 C  f-2             0.0       0.0       0.0       0.0       0.4       0.0
 3 C  f+3             0.0       0.1       0.7       0.2       0.0       0.0
 3 C  f-3             0.0       0.4       0.3       0.0       0.0       0.1
 4 C  s               0.0       0.3       0.8       0.3       0.3       0.2
 4 C  pz              0.2       0.2       0.9       1.2       1.8       0.1
 4 C  px              0.4       0.0       0.8       0.2       0.1       0.3
 4 C  py              0.1       0.1       0.1       0.9       6.1       0.8
 4 C  dz2             7.0       0.4       0.7       0.9       2.6       0.3
 4 C  dxz             0.1       2.0       0.1       2.5       1.3       0.1
 4 C  dyz             2.9       0.4       0.3       0.3       0.1       0.1
 4 C  dx2y2           1.1       1.3       0.3       0.7       0.1       0.0
 4 C  dxy             0.1       0.5       0.1       0.7       0.6       3.5
 4 C  f0              1.8       0.0       0.2       0.5       0.2       0.0
 4 C  f+1             0.1       3.4       0.1       1.6       0.1       0.0
 4 C  f-1             0.4       0.1       0.0       0.1       0.2       3.4
 4 C  f+2             0.0       0.1       0.0       0.9       0.2       0.1
 4 C  f-2             0.3       0.3       2.8       0.2       0.6       0.4
 4 C  f+3             0.2       0.6       0.0       0.2       0.0       0.0
 4 C  f-3             0.3       0.5       0.3       0.0       0.0       0.2
 5 C  s               0.0       0.2       0.8       0.3       0.3       0.2
 5 C  pz              0.2       0.2       0.9       1.2       1.8       0.1
 5 C  px              0.4       0.0       0.8       0.2       0.1       0.3
 5 C  py              0.1       0.1       0.1       0.9       6.1       0.8
 5 C  dz2             7.0       0.4       0.7       0.9       2.6       0.3
 5 C  dxz             0.1       2.0       0.1       2.5       1.3       0.1
 5 C  dyz             2.9       0.4       0.3       0.3       0.1       0.1
 5 C  dx2y2           1.1       1.3       0.3       0.7       0.1       0.0
 5 C  dxy             0.1       0.5       0.1       0.7       0.6       3.6
 5 C  f0              1.8       0.0       0.2       0.5       0.2       0.0
 5 C  f+1             0.1       3.4       0.1       1.6       0.1       0.0
 5 C  f-1             0.3       0.1       0.1       0.1       0.2       3.4
 5 C  f+2             0.0       0.1       0.0       0.9       0.2       0.1
 5 C  f-2             0.3       0.3       2.8       0.2       0.6       0.4
 5 C  f+3             0.2       0.6       0.0       0.2       0.0       0.0
 5 C  f-3             0.3       0.5       0.3       0.0       0.0       0.2
 6 H  s               1.8       0.3       3.9       2.5       0.0       3.3
 6 H  pz              0.0       0.0       0.0       0.0       0.1       0.0
 6 H  px              1.7       1.4       0.1       1.7       0.0       7.1
 6 H  py              0.2       0.5       2.9       3.5       0.0       2.6
 7 H  s               6.8       0.4       2.3       0.2       0.0       4.0
 7 H  pz              0.0       0.0       0.0       0.0       1.2       0.0
 7 H  px              4.5       0.3       2.3       0.1       0.0       1.3
 7 H  py              0.1       1.0       2.7       0.0       0.0      12.1
 8 H  s               1.7       0.3       0.1       1.7       0.5       0.0
 8 H  pz              0.2       0.5       0.1       0.2       0.5       0.0
 8 H  px              2.6       1.3       0.2       2.5       0.4       0.0
 8 H  py              0.2       0.3       1.0       1.1       0.1       0.0
 9 C  s               0.2       2.0       0.0       0.3       0.0       0.5
 9 C  pz              0.0       0.0       0.0       0.0       0.5       0.0
 9 C  px              0.5       0.0       0.1       1.2       0.0       1.7
 9 C  py              0.3       3.0       0.2       0.6       0.0       0.1
 9 C  dz2             0.7       0.8       0.6       4.5       0.0       0.6
 9 C  dxz             0.0       0.0       0.0       0.0       4.5       0.0
 9 C  dyz             0.0       0.0       0.0       0.0       0.8       0.0
 9 C  dx2y2           0.4       0.7       6.1       0.9       0.0       0.1
 9 C  dxy             0.6       4.5       0.1       0.6       0.0       3.9
 9 C  f0              0.0       0.0       0.0       0.0       4.6       0.0
 9 C  f+1             0.0       0.1       0.6       0.5       0.0       0.3
 9 C  f-1             0.0       0.2       0.0       0.0       0.0       0.2
 9 C  f+2             0.0       0.0       0.0       0.0       2.3       0.0
 9 C  f-2             0.0       0.0       0.0       0.0       7.0       0.0
 9 C  f+3             0.4       1.0       0.4       0.0       0.0       0.1
 9 C  f-3             0.1       1.6       1.5       0.3       0.0       0.6
10 H  s               0.0       0.5       0.0       0.3       0.6       0.0
10 H  pz              1.7       2.7       0.4       2.8       1.9       1.6
10 H  px              0.4       1.4       0.8       0.6       1.0       0.1
10 H  py              0.1       1.5       0.1       0.3       0.8       0.5
11 H  s               0.0       0.5       0.0       0.3       0.6       0.0
11 H  pz              1.7       2.7       0.4       2.8       1.9       1.6
11 H  px              0.4       1.4       0.8       0.6       1.0       0.1
11 H  py              0.1       1.5       0.0       0.3       0.8       0.5
12 H  s               1.7       0.3       0.1       1.7       0.5       0.0
12 H  pz              0.2       0.5       0.1       0.2       0.5       0.0
12 H  px              2.6       1.3       0.2       2.5       0.4       0.0
12 H  py              0.2       0.3       1.0       1.1       0.1       0.0

                    156       157       158       159       160       161   
                   2.98098   2.99776   3.03576   3.05222   3.07754   3.08610
                   0.00000   0.00000   0.00000   0.00000   0.00000   0.00000
                  --------  --------  --------  --------  --------  --------
 0 C  s               2.2       0.0       0.0       1.5       0.9       0.0
 0 C  pz              0.0       0.6       0.2       0.0       0.0       0.1
 0 C  px              1.8       0.0       0.0       0.2       0.7       0.0
 0 C  py              2.0       0.0       0.0       1.7       1.2       0.0
 0 C  dz2             2.1       0.0       0.0       0.2       2.8       0.0
 0 C  dxz             0.0       1.6       6.0       0.0       0.0       3.3
 0 C  dyz             0.0       0.4       1.5       0.0       0.0       6.6
 0 C  dx2y2           0.1       0.0       0.0       0.8       0.8       0.0
 0 C  dxy             0.6       0.0       0.0       0.0       3.2       0.0
 0 C  f0              0.0       0.0       0.2       0.0       0.0       5.8
 0 C  f+1             0.5       0.0       0.0       0.1       5.9       0.0
 0 C  f+2             0.0       0.3       0.5       0.0       0.0       4.8
 0 C  f-2             0.0       2.9       0.1       0.0       0.0       0.1
 0 C  f+3             1.0       0.0       0.0       0.7       0.3       0.0
 0 C  f-3             0.0       0.0       0.0       0.5       3.4       0.0
 1 C  s               0.1       0.5       0.1       0.3       0.0       0.1
 1 C  pz              0.4       2.3       0.1       0.5       0.1       0.1
 1 C  px              0.2       0.1       0.6       0.5       0.1       0.9
 1 C  py              0.3       1.6       0.1       0.1       0.1       0.1
 1 C  dz2             0.4       2.2       0.1       8.0       0.1       0.0
 1 C  dxz             0.1       0.8       0.7       1.6       0.3       0.2
 1 C  dyz             0.2       0.0       0.1       2.6       0.0       0.0
 1 C  dx2y2           0.0       0.3       5.3       2.5       2.6       1.2
 1 C  dxy             0.2       1.7       0.4       1.3       0.9       0.2
 1 C  f0              0.4       0.2       0.0       0.4       0.0       0.0
 1 C  f+1             0.6       0.5       0.5       0.5       0.3       0.1
 1 C  f-1             1.5       0.0       0.0       0.8       0.1       0.0
 1 C  f+2             1.0       1.0       1.5       0.5       1.0       0.0
 1 C  f-2             0.0       1.0       0.2       1.1       0.4       0.0
 1 C  f+3             0.0       5.4       0.0       0.2       0.0       0.3
 1 C  f-3             0.1       0.1       0.8       0.0       0.0       0.0
 2 C  s               0.1       0.5       0.1       0.3       0.0       0.1
 2 C  pz              0.4       2.3       0.1       0.5       0.1       0.1
 2 C  px              0.2       0.1       0.6       0.5       0.1       0.9
 2 C  py              0.2       1.6       0.1       0.1       0.1       0.1
 2 C  dz2             0.4       2.3       0.1       8.0       0.1       0.0
 2 C  dxz             0.1       0.8       0.7       1.6       0.3       0.2
 2 C  dyz             0.2       0.0       0.1       2.7       0.0       0.0
 2 C  dx2y2           0.0       0.3       5.3       2.6       2.7       1.1
 2 C  dxy             0.2       1.7       0.4       1.3       1.0       0.2
 2 C  f0              0.4       0.2       0.0       0.4       0.0       0.0
 2 C  f+1             0.5       0.5       0.5       0.5       0.3       0.1
 2 C  f-1             1.5       0.0       0.1       0.8       0.1       0.0
 2 C  f+2             1.0       1.0       1.5       0.5       1.0       0.0
 2 C  f-2             0.0       1.0       0.2       1.1       0.4       0.0
 2 C  f+3             0.0       5.4       0.0       0.2       0.0       0.3
 2 C  f-3             0.1       0.1       0.8       0.0       0.0       0.0
 3 C  s               0.6       0.0       0.0       6.3       0.2       0.0
 3 C  pz              0.0       1.3       0.1       0.0       0.0       0.4
 3 C  px              0.5       0.0       0.0       6.4       0.6       0.0
 3 C  py              2.3       0.0       0.0       0.8       1.2       0.0
 3 C  dz2             0.6       0.0       0.0       0.5       0.2       0.0
 3 C  dxz             0.0       2.3       4.7       0.0       0.0       0.0
 3 C  dyz             0.0       3.6      10.0       0.0       0.0       5.7
 3 C  dx2y2           4.3       0.0       0.0       0.6       0.7       0.0
 3 C  dxy             0.2       0.0       0.0       0.6       1.0       0.0
 3 C  f0              0.0       4.5       0.0       0.0       0.0       0.0
 3 C  f+1             0.2       0.0       0.0       1.1       0.0       0.0
 3 C  f-1             0.4       0.0       0.0       0.3       3.2       0.0
 3 C  f+2             0.0       0.2       0.2       0.0       0.0       0.1
 3 C  f-2             0.0       1.2       4.1       0.0       0.0       2.2
 3 C  f+3             1.1       0.0       0.0       0.1       3.5       0.0
 3 C  f-3             0.8       0.0       0.0       1.7       0.7       0.0
 4 C  s               0.0       0.0       1.1       0.2       0.6       2.8
 4 C  pz              0.0       1.4       0.5       0.4       0.8       1.1
 4 C  px              0.1       1.6       1.1       0.0       0.8       1.1
 4 C  py              0.0       0.2       0.3       0.1       0.0       0.2
 4 C  dz2             0.6       0.0       0.1       3.6       0.4       0.7
 4 C  dxz             0.0       1.2       5.3       0.8       0.2       2.3
 4 C  dyz             1.0       0.1       0.2       0.4       0.7       0.9
 4 C  dx2y2           0.7       5.7       0.1       0.1       0.2       0.3
 4 C  dxy             0.3       2.0       0.0       1.6       1.2       3.4
 4 C  f0              0.1       1.2       0.0       1.5       0.0       0.2
 4 C  f+1             0.2       0.0       0.3       0.6       0.1       0.1
 4 C  f-1             0.8       0.0       0.1       0.1       0.0       0.1
 4 C  f+2             0.3       0.6       2.9       0.5       1.2       0.0
 4 C  f-2             0.4       0.0       0.0       0.1       0.0       0.6
 4 C  f+3             0.0       0.0       0.0       0.3       0.3       0.5
 4 C  f-3             0.0       0.7       0.7       0.0       0.0       0.2
 5 C  s               0.0       0.0       1.1       0.2       0.5       2.9
 5 C  pz              0.0       1.4       0.5       0.4       0.7       1.1
 5 C  px              0.1       1.6       1.1       0.0       0.8       1.1
 5 C  py              0.0       0.2       0.3       0.1       0.0       0.2
 5 C  dz2             0.6       0.0       0.1       3.6       0.4       0.7
 5 C  dxz             0.0       1.2       5.3       0.8       0.2       2.4
 5 C  dyz             1.0       0.1       0.2       0.4       0.8       0.8
 5 C  dx2y2           0.7       5.7       0.1       0.1       0.2       0.3
 5 C  dxy             0.3       2.0       0.0       1.6       1.2       3.4
 5 C  f0              0.1       1.2       0.0       1.5       0.0       0.2
 5 C  f+1             0.2       0.0       0.3       0.6       0.1       0.1
 5 C  f-1             0.8       0.0       0.1       0.1       0.0       0.1
 5 C  f+2             0.3       0.6       2.9       0.5       1.2       0.0
 5 C  f-2             0.4       0.0       0.0       0.1       0.0       0.6
 5 C  f+3             0.0       0.0       0.0       0.3       0.4       0.5
 5 C  f-3             0.0       0.7       0.7       0.0       0.0       0.2
 6 H  s               0.7       0.0       0.0       0.7       0.3       0.0
 6 H  pz              0.0       0.1       1.3       0.0       0.0       4.0
 6 H  px              0.0       0.0       0.0       0.3       4.2       0.0
 6 H  py              0.4       0.0       0.0       0.3       1.6       0.0
 7 H  s               0.1       0.0       0.0       2.3       0.5       0.0
 7 H  pz              0.0       8.2       0.1       0.0       0.0       0.3
 7 H  px              0.1       0.0       0.0       1.4       6.5       0.0
 7 H  py              1.0       0.0       0.0       0.8       0.0       0.0
 8 H  s               0.1       0.4       1.0       0.0       2.0       2.0
 8 H  pz              0.1       0.1       2.7       0.0       0.6       1.6
 8 H  px              0.4       0.2       3.5       0.1       2.5       6.8
 8 H  py              1.5       0.6       0.1       0.1       1.7       0.2
 9 C  s               2.1       0.0       0.0       0.2       1.0       0.0
 9 C  pz              0.0       0.0       0.7       0.0       0.0       0.2
 9 C  px              1.0       0.0       0.0       0.1       4.7       0.0
 9 C  py              2.1       0.0       0.0       0.1       3.5       0.0
 9 C  dz2            14.5       0.0       0.0       0.4       0.4       0.0
 9 C  dxz             0.0       1.0       0.6       0.0       0.0       0.3
 9 C  dyz             0.0       1.5       0.2       0.0       0.0       1.5
 9 C  dx2y2           0.5       0.0       0.0       3.8       1.0       0.0
 9 C  dxy             5.5       0.0       0.0       0.2       1.4       0.0
 9 C  f0              0.0       0.1       5.5       0.0       0.0       0.9
 9 C  f+1             0.1       0.0       0.0       0.1       0.0       0.0
 9 C  f-1             0.4       0.0       0.0       0.2       0.1       0.0
 9 C  f+2             0.0       0.0       0.0       0.0       0.0       1.2
 9 C  f-2             0.0       0.2       0.4       0.0       0.0       2.8
 9 C  f+3             1.3       0.0       0.0       0.5       2.0       0.0
 9 C  f-3             0.5       0.0       0.0       0.5       1.5       0.0
10 H  s               3.0       0.0       0.1       0.2       0.3       0.1
10 H  pz              8.9       0.1       0.0       0.6       0.1       0.7
10 H  px              0.0       0.6       0.8       0.0       0.7       0.3
10 H  py              0.1       0.5       0.3       0.0       0.0       0.2
11 H  s               3.0       0.0       0.1       0.2       0.3       0.2
11 H  pz              8.8       0.1       0.0       0.6       0.1       0.7
11 H  px              0.0       0.6       0.8       0.0       0.7       0.3
11 H  py              0.1       0.5       0.3       0.0       0.0       0.2
12 H  s               0.1       0.4       1.0       0.0       1.9       2.1
12 H  pz              0.1       0.1       2.7       0.0       0.6       1.6
12 H  px              0.4       0.1       3.5       0.1       2.3       7.0
12 H  py              1.5       0.6       0.1       0.1       1.7       0.1

                    162       163       164       165       166       167   
                   3.12079   3.13505   3.15110   3.17533   3.19473   3.23920
                   0.00000   0.00000   0.00000   0.00000   0.00000   0.00000
                  --------  --------  --------  --------  --------  --------
 0 C  s               0.0       0.3       0.0       1.9       0.3       1.2
 0 C  pz              0.1       0.0       0.1       0.0       0.0       0.0
 0 C  px              0.0       0.4       0.0       2.1       0.4       4.2
 0 C  py              0.0       1.0       0.0       1.5       0.6       0.2
 0 C  dz2             0.0       1.2       0.0       1.9       1.9       0.7
 0 C  dxz             5.9       0.0       1.6       0.0       0.0       0.0
 0 C  dyz             2.5       0.0       1.9       0.0       0.0       0.0
 0 C  dx2y2           0.0       5.4       0.0       0.4       1.1       6.2
 0 C  dxy             0.0       2.9       0.0       0.3       0.2       0.3
 0 C  f0              0.9       0.0       1.9       0.0       0.0       0.0
 0 C  f+1             0.0       4.4       0.0       0.4       0.0       1.9
 0 C  f-1             0.0       0.5       0.0       0.1       1.3       0.7
 0 C  f+2             0.1       0.0       1.6       0.0       0.0       0.0
 0 C  f-2             1.7       0.0       0.0       0.0       0.0       0.0
 0 C  f+3             0.0       1.6       0.0       1.5       0.6       0.7
 0 C  f-3             0.0       0.0       0.0       0.0       0.0       0.4
 1 C  s               1.2       0.6       0.2       0.2       0.3       0.1
 1 C  pz              0.0       0.1       0.2       0.4       0.0       0.0
 1 C  px              0.4       0.4       2.2       0.5       0.1       0.3
 1 C  py              1.9       0.2       0.2       0.0       0.1       0.1
 1 C  dz2             0.8       0.6       0.1       0.3       0.9       3.2
 1 C  dxz             0.6       0.1       8.4       0.2       0.5       2.1
 1 C  dyz             1.1       0.1       0.5       0.3       0.2       0.3
 1 C  dx2y2           0.4       0.2       0.1       1.0       1.0       0.0
 1 C  dxy             1.5       0.3       1.7       0.6       0.8       1.1
 1 C  f0              1.1       0.2       0.0       0.4       0.2       0.0
 1 C  f+1             0.0       0.8       0.6       0.1       0.0       0.4
 1 C  f-1             0.0       0.4       0.4       2.7       0.1       1.0
 1 C  f+2             0.0       1.0       0.1       1.1       2.6       2.8
 1 C  f-2             0.6       0.1       3.8       0.3       0.2       0.0
 1 C  f+3             0.7       0.1       0.2       1.8       0.1       0.1
 1 C  f-3             0.9       0.0       0.2       0.4       0.2       1.4
 2 C  s               1.2       0.6       0.2       0.2       0.3       0.1
 2 C  pz              0.0       0.1       0.2       0.4       0.0       0.0
 2 C  px              0.4       0.4       2.2       0.5       0.1       0.3
 2 C  py              1.9       0.2       0.2       0.0       0.1       0.1
 2 C  dz2             0.8       0.6       0.1       0.3       0.9       3.1
 2 C  dxz             0.6       0.1       8.4       0.1       0.5       2.1
 2 C  dyz             1.1       0.1       0.5       0.3       0.2       0.3
 2 C  dx2y2           0.4       0.2       0.1       1.0       1.0       0.0
 2 C  dxy             1.5       0.4       1.7       0.6       0.8       1.1
 2 C  f0              1.1       0.2       0.0       0.4       0.2       0.0
 2 C  f+1             0.0       0.8       0.6       0.1       0.0       0.4
 2 C  f-1             0.0       0.4       0.4       2.7       0.1       1.0
 2 C  f+2             0.0       1.0       0.1       1.1       2.6       2.8
 2 C  f-2             0.6       0.1       3.8       0.3       0.2       0.0
 2 C  f+3             0.7       0.1       0.1       1.8       0.1       0.1
 2 C  f-3             0.9       0.0       0.2       0.4       0.2       1.4
 3 C  s               0.0       1.6       0.0       0.2       1.7       1.7
 3 C  pz              0.8       0.0       0.1       0.0       0.0       0.0
 3 C  px              0.0       0.3       0.0       1.6       0.5       0.4
 3 C  py              0.0       2.5       0.0       0.6       1.2       1.0
 3 C  dz2             0.0       0.4       0.0       0.8      11.9       4.7
 3 C  dxz             1.4       0.0       1.1       0.0       0.0       0.0
 3 C  dyz             1.4       0.0       1.4       0.0       0.0       0.0
 3 C  dx2y2           0.0       0.1       0.0       4.6       0.4       0.7
 3 C  dxy             0.0       0.1       0.0       3.5       1.8       0.2
 3 C  f0              0.1       0.0       1.7       0.0       0.0       0.0
 3 C  f+1             0.0       0.6       0.0       1.1       0.0       0.6
 3 C  f-1             0.0       3.3       0.0       3.2       4.6       0.0
 3 C  f+2             0.4       0.0       0.7       0.0       0.0       0.0
 3 C  f-2             0.2       0.0       0.0       0.0       0.0       0.0
 3 C  f+3             0.0       0.7       0.0       0.2       0.3       0.5
 3 C  f-3             0.0       0.3       0.0       0.4       1.2       0.1
 4 C  s               1.4       1.4       1.0       0.9       1.4       1.6
 4 C  pz              0.7       0.1       0.5       0.7       0.1       0.6
 4 C  px              0.4       0.6       0.4       0.3       1.1       0.5
 4 C  py              1.0       0.0       0.5       0.0       0.6       0.0
 4 C  dz2             6.0       2.9       0.1       0.3       1.7       0.3
 4 C  dxz             0.3       0.6       1.0       0.3       0.1       3.5
 4 C  dyz             1.2       0.1       8.0       0.5       0.7       0.3
 4 C  dx2y2           1.6       0.4       0.3       3.3       1.2       0.2
 4 C  dxy             6.5       1.1       0.5       0.8       0.1       2.7
 4 C  f0              1.1       0.9       0.3       0.3       1.2       0.1
 4 C  f+1             0.1       0.2       0.1       0.9       3.6       0.1
 4 C  f-1             0.2       0.1       0.1       0.0       0.1       0.1
 4 C  f+2             0.2       1.1       1.8       0.8       0.8       0.0
 4 C  f-2             0.6       0.1       4.3       0.1       0.2       0.5
 4 C  f+3             2.3       0.0       0.1       0.0       0.2       0.1
 4 C  f-3             2.7       0.3       0.0       0.2       0.0       0.7
 5 C  s               1.4       1.3       1.0       0.9       1.4       1.6
 5 C  pz              0.7       0.1       0.5       0.7       0.1       0.6
 5 C  px              0.4       0.6       0.4       0.3       1.1       0.5
 5 C  py              1.0       0.0       0.5       0.0       0.6       0.0
 5 C  dz2             6.0       2.9       0.1       0.3       1.7       0.3
 5 C  dxz             0.3       0.6       1.0       0.3       0.1       3.5
 5 C  dyz             1.1       0.1       8.0       0.6       0.7       0.3
 5 C  dx2y2           1.6       0.4       0.3       3.3       1.2       0.2
 5 C  dxy             6.4       1.1       0.5       0.8       0.1       2.7
 5 C  f0              1.1       0.9       0.3       0.3       1.2       0.1
 5 C  f+1             0.1       0.2       0.1       0.9       3.6       0.1
 5 C  f-1             0.2       0.1       0.1       0.0       0.1       0.1
 5 C  f+2             0.2       1.1       1.8       0.8       0.8       0.0
 5 C  f-2             0.6       0.1       4.3       0.1       0.2       0.5
 5 C  f+3             2.3       0.0       0.1       0.0       0.2       0.1
 5 C  f-3             2.7       0.3       0.0       0.2       0.0       0.7
 6 H  s               0.0       1.1       0.0       1.6       0.2       0.0
 6 H  pz              2.3       0.0       0.0       0.0       0.0       0.0
 6 H  px              0.0       3.4       0.0       2.4       0.9       0.0
 6 H  py              0.0       0.5       0.0       3.6       0.0       0.0
 7 H  s               0.0       0.3       0.0       1.3       2.1       0.9
 7 H  pz              0.3       0.0       0.3       0.0       0.0       0.0
 7 H  px              0.0       0.1       0.0       2.3       3.6       0.7
 7 H  py              0.0       0.4       0.0       3.1       0.9       0.1
 8 H  s               0.3       0.2       2.5       0.6       0.8       1.6
 8 H  pz              0.1       0.8       0.8       0.8       4.0       1.6
 8 H  px              0.1       0.2       0.8       0.1       0.0       0.4
 8 H  py              0.0       0.2       0.8       0.4       0.0       0.1
 9 C  s               0.0       3.4       0.0       1.4       1.8       2.0
 9 C  px              0.0       0.3       0.0       0.8       0.5       3.7
 9 C  py              0.0       5.7       0.0       0.0       2.4       0.2
 9 C  dz2             0.0       1.0       0.0       0.5       0.5       2.7
 9 C  dxz             0.2       0.0       0.1       0.0       0.0       0.0
 9 C  dyz             0.5       0.0       0.0       0.0       0.0       0.0
 9 C  dx2y2           0.0       9.5       0.0       4.7       0.4       1.7
 9 C  dxy             0.0       1.4       0.0       2.1       1.7       1.0
 9 C  f0              1.6       0.0       1.5       0.0       0.0       0.0
 9 C  f+1             0.0       0.0       0.0       1.5       0.8       0.0
 9 C  f-1             0.0       2.3       0.0       0.7       0.1       1.9
 9 C  f-2             2.1       0.0       0.2       0.0       0.0       0.0
 9 C  f+3             0.0       1.2       0.0       0.2       1.0       0.0
 9 C  f-3             0.0       0.0       0.0       0.2       0.0       0.8
10 H  s               0.0       0.8       0.1       0.2       0.4       0.3
10 H  pz              0.2       0.1       0.0       0.0       0.0       0.0
10 H  px              0.3       0.0       0.1       2.0       0.2       0.4
10 H  py              0.2       3.7       0.1       0.1       0.6       0.1
11 H  s               0.0       0.8       0.1       0.2       0.4       0.3
11 H  pz              0.2       0.1       0.0       0.0       0.0       0.0
11 H  px              0.3       0.0       0.1       2.0       0.2       0.4
11 H  py              0.2       3.7       0.1       0.1       0.6       0.1
12 H  s               0.3       0.2       2.5       0.6       0.8       1.6
12 H  pz              0.1       0.8       0.8       0.8       4.0       1.6
12 H  px              0.1       0.3       0.8       0.1       0.0       0.4
12 H  py              0.0       0.2       0.7       0.4       0.0       0.1

                    168       169       170       171       172       173   
                   3.26163   3.31383   3.31398   3.33299   3.34376   3.35775
                   0.00000   0.00000   0.00000   0.00000   0.00000   0.00000
                  --------  --------  --------  --------  --------  --------
 0 C  s               0.6       0.0       2.4       0.0       0.3       0.6
 0 C  pz              0.0       0.1       0.0       1.7       0.0       0.0
 0 C  px              0.3       0.0       0.4       0.0       1.5       1.8
 0 C  py              0.7       0.0       1.4       0.0       0.2       4.5
 0 C  dz2             0.0       0.0       0.2       0.0       0.7       1.7
 0 C  dxz             0.0       0.2       0.0       1.6       0.0       0.0
 0 C  dyz             0.0       0.1       0.0       0.7       0.0       0.0
 0 C  dx2y2           2.5       0.0       1.2       0.0       6.8       2.1
 0 C  dxy             1.7       0.0       1.7       0.0       3.1       9.5
 0 C  f0              0.0       0.0       0.0       1.2       0.0       0.0
 0 C  f+1             0.0       0.0       0.2       0.0       0.3       0.0
 0 C  f-1             0.9       0.0       5.1       0.0       0.3       1.0
 0 C  f+2             0.0       0.1       0.0       3.3       0.0       0.0
 0 C  f-2             0.0       0.0       0.0       5.4       0.0       0.0
 0 C  f+3             2.4       0.0       0.1       0.0       0.3       0.2
 0 C  f-3             0.3       0.0       0.5       0.0       1.7       0.6
 1 C  s               1.1       0.0       0.0       0.1       0.3       0.3
 1 C  pz              0.7       0.1       0.1       0.2       0.0       0.5
 1 C  px              0.2       4.1       0.7       0.1       0.4       0.5
 1 C  py              0.2       0.1       0.3       0.5       0.0       0.2
 1 C  dz2             1.3       0.1       0.3       0.1       0.1       0.1
 1 C  dxz             0.0       0.0       1.1       0.0       0.2       0.2
 1 C  dyz             2.8       1.7       2.1       0.1       0.6       0.3
 1 C  dx2y2           1.2       0.2       0.8       1.9       0.5       0.1
 1 C  dxy             0.3       8.0       1.0       0.0       3.9       0.2
 1 C  f0              0.0       0.0       0.0       0.0       0.2       0.1
 1 C  f+1             0.1       0.2       0.1       0.4       0.0       2.6
 1 C  f-1             0.4       0.4       0.2       0.0       0.0       0.1
 1 C  f+2             0.2       0.0       0.7       0.2       0.0       0.5
 1 C  f-2             0.9       0.1       0.2       0.0       0.0       0.6
 1 C  f+3             1.3       0.2       0.7       1.0       0.2       0.9
 1 C  f-3             1.9       0.3       0.1       2.1       0.0       0.7
 2 C  s               1.1       0.0       0.1       0.1       0.3       0.3
 2 C  pz              0.7       0.1       0.1       0.2       0.0       0.5
 2 C  px              0.2       4.5       0.3       0.1       0.4       0.5
 2 C  py              0.2       0.0       0.3       0.5       0.0       0.2
 2 C  dz2             1.2       0.0       0.3       0.1       0.1       0.1
 2 C  dxz             0.0       0.1       1.0       0.0       0.2       0.2
 2 C  dyz             2.9       1.2       2.6       0.1       0.6       0.3
 2 C  dx2y2           1.2       0.4       0.6       1.9       0.5       0.1
 2 C  dxy             0.3       7.2       2.0       0.0       3.9       0.2
 2 C  f0              0.0       0.0       0.0       0.0       0.2       0.1
 2 C  f+1             0.1       0.3       0.0       0.4       0.0       2.6
 2 C  f-1             0.4       0.5       0.2       0.0       0.0       0.1
 2 C  f+2             0.2       0.0       0.6       0.2       0.0       0.5
 2 C  f-2             0.9       0.1       0.2       0.0       0.0       0.6
 2 C  f+3             1.3       0.3       0.6       1.0       0.2       0.9
 2 C  f-3             1.9       0.4       0.0       2.0       0.0       0.7
 3 C  s               1.1       0.0       0.3       0.0       0.4       1.2
 3 C  pz              0.0       0.3       0.0       0.1       0.0       0.0
 3 C  px              0.2       0.0       0.0       0.0       0.5       0.8
 3 C  py              1.1       0.0       1.0       0.0       0.2       3.1
 3 C  dz2             2.5       0.0       0.1       0.0       5.4       2.7
 3 C  dxz             0.0       7.0       0.0       2.1       0.0       0.0
 3 C  dyz             0.0      10.0       0.1       0.8       0.0       0.0
 3 C  dx2y2          12.0       0.0       0.5       0.0       7.2       1.4
 3 C  dxy             5.6       0.0       0.1       0.0       0.2       2.3
 3 C  f0              0.0       4.0       0.0       2.7       0.0       0.0
 3 C  f+1             0.1       0.0       0.3       0.0       0.6       1.8
 3 C  f-1             1.7       0.0       2.4       0.0       0.0       0.6
 3 C  f+2             0.0       3.4       0.0       0.7       0.0       0.0
 3 C  f-2             0.0       0.4       0.0       1.7       0.0       0.0
 3 C  f+3             0.0       0.0       0.1       0.0       1.4       0.1
 3 C  f-3             0.4       0.0       0.4       0.0       0.5       0.3
 4 C  s               0.2       0.3       1.0       0.3       0.4       0.3
 4 C  pz              0.4       0.2       0.7       0.3       0.2       0.1
 4 C  px              0.7       0.1       0.2       0.2       0.5       0.0
 4 C  py              0.5       1.4       0.1       0.3       0.1       0.2
 4 C  dz2             0.0       0.1       3.2       0.1       0.3       0.9
 4 C  dxz             0.0       0.1       1.0       2.5       0.1       0.1
 4 C  dyz             1.1       0.1       0.4       3.4       0.6       1.7
 4 C  dx2y2           0.6       0.6       6.8       0.7       0.1       0.0
 4 C  dxy             4.4       0.8       0.5       0.5       0.0       0.4
 4 C  f0              0.0       0.0       0.7       0.1       0.5       0.7
 4 C  f+1             2.4       0.0       0.3       0.1       2.1       0.0
 4 C  f-1             0.7       0.3       1.6       0.4       0.0       1.2
 4 C  f+2             0.3       0.6       2.8       2.6       0.7       1.8
 4 C  f-2             0.1       0.1       0.6       0.0       0.4       0.1
 4 C  f+3             0.0       0.0       2.3       4.4       0.1       1.8
 4 C  f-3             0.3       1.0       1.8       3.4       0.3       1.5
 5 C  s               0.2       0.3       1.0       0.3       0.4       0.3
 5 C  pz              0.4       0.1       0.8       0.3       0.2       0.1
 5 C  px              0.7       0.1       0.2       0.2       0.5       0.0
 5 C  py              0.5       1.4       0.0       0.3       0.1       0.2
 5 C  dz2             0.0       0.4       3.0       0.1       0.3       0.9
 5 C  dxz             0.0       0.2       1.0       2.5       0.1       0.1
 5 C  dyz             1.1       0.0       0.4       3.4       0.6       1.6
 5 C  dx2y2           0.6       1.3       6.1       0.7       0.2       0.0
 5 C  dxy             4.4       0.6       0.7       0.5       0.0       0.4
 5 C  f0              0.0       0.0       0.7       0.1       0.5       0.7
 5 C  f+1             2.4       0.0       0.3       0.1       2.1       0.0
 5 C  f-1             0.7       0.1       1.8       0.4       0.0       1.1
 5 C  f+2             0.3       0.2       3.1       2.7       0.7       1.7
 5 C  f-2             0.1       0.2       0.6       0.0       0.4       0.1
 5 C  f+3             0.0       0.1       2.2       4.5       0.1       1.8
 5 C  f-3             0.3       1.4       1.5       3.4       0.3       1.5
 6 H  s               1.8       0.0       1.4       0.0       1.8       1.4
 6 H  pz              0.0       0.1       0.0       1.0       0.0       0.0
 6 H  px              1.6       0.0       0.1       0.0       0.1       0.0
 6 H  py              0.7       0.0       2.3       0.0       2.8       4.8
 7 H  s               0.4       0.0       0.0       0.0       0.2       1.7
 7 H  pz              0.0       0.2       0.0       3.6       0.0       0.0
 7 H  px              0.8       0.0       0.3       0.0       0.3       4.5
 7 H  py              0.2       0.0       0.3       0.0       0.9       0.0
 8 H  s               0.7       0.0       0.0       0.5       0.5       0.1
 8 H  pz              1.4       0.1       0.0       0.6       2.1       0.0
 8 H  px              0.4       0.0       0.2       0.0       0.5       0.8
 8 H  py              0.1       0.0       0.3       0.0       0.0       0.1
 9 C  s               0.3       0.0       0.3       0.0       2.1       0.2
 9 C  pz              0.0       2.1       0.0       4.0       0.0       0.0
 9 C  px              0.1       0.0       0.5       0.0       1.0       3.3
 9 C  py              0.4       0.0       0.9       0.0       1.4       0.8
 9 C  dz2             0.2       0.0       4.4       0.0       1.4       0.8
 9 C  dxz             0.0      12.3       0.1       0.3       0.0       0.0
 9 C  dyz             0.0       1.1       0.0       8.7       0.0       0.0
 9 C  dx2y2           2.9       0.0       2.6       0.0       0.3       5.7
 9 C  dxy             0.2       0.0       1.4       0.0       0.1       0.2
 9 C  f0              0.0       6.8       0.0       0.2       0.0       0.0
 9 C  f+1             0.0       0.0       0.0       0.0       1.5       0.2
 9 C  f-1             0.1       0.0       0.3       0.0       2.2       0.3
 9 C  f+2             0.0       0.8       0.0       0.9       0.0       0.0
 9 C  f-2             0.0       1.0       0.0       0.0       0.0       0.0
 9 C  f+3             0.1       0.0       0.1       0.0       4.4       0.0
 9 C  f-3             1.3       0.0       0.0       0.0       2.2       0.0
10 H  s               0.1       0.5       0.0       1.1       1.6       0.0
10 H  pz              0.4       0.1       0.0       0.0       2.5       0.0
10 H  px              0.0       0.0       0.3       0.7       1.4       0.1
10 H  py              0.0       2.9       0.0       0.6       1.1       0.4
11 H  s               0.1       0.5       0.1       1.1       1.6       0.0
11 H  pz              0.4       0.1       0.0       0.0       2.5       0.0
11 H  px              0.0       0.0       0.3       0.7       1.3       0.1
11 H  py              0.0       2.8       0.0       0.6       1.2       0.4
12 H  s               0.7       0.0       0.0       0.5       0.5       0.1
12 H  pz              1.4       0.1       0.0       0.6       2.1       0.0
12 H  px              0.4       0.0       0.1       0.0       0.5       0.7
12 H  py              0.1       0.0       0.3       0.0       0.0       0.1

                    174       175       176       177       178       179   
                   3.37762   3.38535   3.40085   3.42192   3.43382   3.44126
                   0.00000   0.00000   0.00000   0.00000   0.00000   0.00000
                  --------  --------  --------  --------  --------  --------
 0 C  s               0.0       2.3       1.7       0.0       0.0       0.6
 0 C  pz              0.4       0.0       0.0       0.1       0.0       0.0
 0 C  px              0.0       2.8       1.1       0.0       0.0       0.3
 0 C  py              0.0       1.1       1.0       0.0       0.0       0.1
 0 C  dz2             0.0      10.2      11.7       0.0       0.0       1.8
 0 C  dxz             0.4       0.0       0.0       0.9       0.3       0.0
 0 C  dyz            16.5       0.0       0.0       0.7       0.4       0.0
 0 C  dx2y2           0.0       1.6       0.1       0.0       0.0       0.6
 0 C  dxy             0.0       5.2       0.7       0.0       0.0       2.9
 0 C  f0              6.4       0.0       0.0       0.0       0.2       0.0
 0 C  f+1             0.0       2.0       2.7       0.0       0.0       1.4
 0 C  f-1             0.0       0.5       0.6       0.0       0.0       0.2
 0 C  f+2             1.8       0.0       0.0       0.7       0.7       0.0
 0 C  f-2             2.7       0.0       0.0       1.8       0.4       0.0
 0 C  f+3             0.0       0.2       0.1       0.0       0.0       0.4
 0 C  f-3             0.0       0.0       1.0       0.0       0.0       1.5
 1 C  s               0.2       0.2       0.6       0.3       1.0       0.1
 1 C  pz              0.0       0.1       0.8       1.2       1.7       0.5
 1 C  px              0.2       0.1       0.0       0.3       0.2       0.9
 1 C  py              0.1       0.1       0.1       0.2       0.9       0.3
 1 C  dz2             0.0       3.3       4.8       3.8       3.3       0.0
 1 C  dxz             2.0       0.5       0.0       0.7       1.8       1.9
 1 C  dyz             0.2       0.2       0.6       0.1      22.5       0.1
 1 C  dx2y2           1.9       0.9       1.6       0.2       0.3       0.6
 1 C  dxy             0.0       0.2       2.0       3.4       1.7       1.4
 1 C  f0              0.0       0.0       0.0       1.3       2.5       0.0
 1 C  f+1             0.5       0.7       0.6       0.1       0.1       0.1
 1 C  f-1             0.1       0.0       0.7       0.4       2.9       0.3
 1 C  f+2             0.1       0.0       0.0       0.2       0.5       0.1
 1 C  f-2             0.0       0.0       0.1       0.1       0.3       1.1
 1 C  f+3             0.0       0.6       0.4       1.6       0.3       0.0
 1 C  f-3             0.7       0.2       0.1       0.1       0.0       1.7
 2 C  s               0.2       0.2       0.6       0.3       1.1       0.1
 2 C  pz              0.0       0.1       0.8       1.1       1.8       0.5
 2 C  px              0.2       0.1       0.0       0.3       0.2       0.9
 2 C  py              0.1       0.1       0.1       0.2       0.9       0.3
 2 C  dz2             0.0       3.3       4.8       3.8       3.3       0.0
 2 C  dxz             2.0       0.4       0.0       0.7       1.9       1.8
 2 C  dyz             0.2       0.2       0.6       0.1      22.5       0.0
 2 C  dx2y2           1.9       0.9       1.6       0.2       0.3       0.6
 2 C  dxy             0.0       0.2       1.9       3.3       1.6       1.6
 2 C  f0              0.0       0.0       0.0       1.3       2.5       0.0
 2 C  f+1             0.5       0.7       0.6       0.1       0.0       0.1
 2 C  f-1             0.1       0.0       0.7       0.4       2.9       0.3
 2 C  f+2             0.1       0.0       0.0       0.2       0.5       0.1
 2 C  f-2             0.0       0.0       0.1       0.1       0.3       1.1
 2 C  f+3             0.0       0.6       0.4       1.6       0.3       0.0
 2 C  f-3             0.7       0.2       0.1       0.1       0.0       1.7
 3 C  s               0.0       1.0       0.5       0.0       0.0       1.1
 3 C  pz              0.0       0.0       0.0       0.1       0.1       0.0
 3 C  px              0.0       4.8       0.6       0.0       0.0       2.4
 3 C  py              0.0       2.0       1.5       0.0       0.0       2.6
 3 C  dz2             0.0       0.6       0.3       0.0       0.0       8.3
 3 C  dxz             0.1       0.0       0.0       4.5       2.8       0.0
 3 C  dyz             0.9       0.0       0.0       2.3       0.0       0.0
 3 C  dx2y2           0.0       2.4       0.3       0.0       0.0       0.9
 3 C  dxy             0.0       4.8       0.3       0.0       0.0       6.1
 3 C  f0              0.2       0.0       0.0       0.1       2.6       0.0
 3 C  f+1             0.0       0.7       0.9       0.0       0.0       0.1
 3 C  f-1             0.0       0.0       0.0       0.0       0.0       0.3
 3 C  f+3             0.0       0.1       0.0       0.0       0.0       0.0
 3 C  f-3             0.0       0.3       1.0       0.0       0.0       3.2
 4 C  s               0.3       0.1       0.6       0.3       0.2       0.1
 4 C  pz              0.2       0.2       1.2       2.8       0.1       0.6
 4 C  px              0.5       0.4       0.0       0.4       0.3       0.7
 4 C  py              1.9       0.7       0.8       2.4       0.0       0.2
 4 C  dz2             4.0       3.9       0.3       4.6       0.0       0.2
 4 C  dxz             0.0       0.5       1.1       0.2       0.0       0.9
 4 C  dyz             0.2       0.7       2.2       8.5       0.7       0.2
 4 C  dx2y2           0.7       0.4       0.1       3.5       0.4       1.2
 4 C  dxy             7.0       0.7       0.7       0.5       1.4       0.0
 4 C  f0              1.3       0.6       0.1       0.6       0.1       0.2
 4 C  f+1             0.1       0.0       0.2       0.2       0.0       0.3
 4 C  f-1             0.0       0.7       1.0       0.0       0.2       0.4
 4 C  f+2             0.4       0.2       0.3       1.7       0.0       0.0
 4 C  f-2             0.0       1.2       0.1       0.6       0.8       0.2
 4 C  f+3             0.7       0.4       0.0       1.9       0.0       3.6
 4 C  f-3             0.0       0.0       0.1       0.0       0.1       0.4
 5 C  s               0.3       0.1       0.6       0.3       0.2       0.1
 5 C  pz              0.2       0.2       1.2       2.8       0.1       0.6
 5 C  px              0.5       0.4       0.0       0.4       0.3       0.7
 5 C  py              2.0       0.6       0.8       2.4       0.0       0.2
 5 C  dz2             3.7       4.1       0.4       4.5       0.0       0.1
 5 C  dxz             0.0       0.6       1.1       0.2       0.0       0.9
 5 C  dyz             0.2       0.8       2.3       8.5       0.7       0.2
 5 C  dx2y2           0.7       0.4       0.1       3.5       0.4       1.3
 5 C  dxy             7.1       0.6       0.7       0.5       1.4       0.0
 5 C  f0              1.4       0.5       0.1       0.6       0.1       0.3
 5 C  f+1             0.1       0.0       0.2       0.2       0.0       0.3
 5 C  f-1             0.0       0.7       1.0       0.0       0.2       0.4
 5 C  f+2             0.4       0.2       0.2       1.7       0.0       0.0
 5 C  f-2             0.0       1.2       0.1       0.6       0.8       0.2
 5 C  f+3             0.6       0.4       0.1       1.9       0.0       3.5
 5 C  f-3             0.0       0.0       0.1       0.0       0.1       0.5
 6 H  s               0.0       1.6       0.6       0.0       0.0       0.2
 6 H  pz              1.5       0.0       0.0       0.0       0.0       0.0
 6 H  px              0.0       0.5       0.1       0.0       0.0       1.2
 6 H  py              0.0       3.7       1.3       0.0       0.0       0.1
 7 H  s               0.0       0.4       0.9       0.0       0.0       1.2
 7 H  pz              0.0       0.0       0.0       0.2       0.1       0.0
 7 H  px              0.0       0.1       0.1       0.0       0.0       2.4
 7 H  py              0.0       0.4       0.0       0.0       0.0       0.2
 8 H  s               0.1       0.2       0.1       0.2       0.1       0.8
 8 H  pz              0.0       0.0       0.2       0.2       0.1       0.7
 8 H  px              0.2       0.0       0.0       0.0       0.2       1.4
 8 H  py              0.3       0.0       0.3       0.0       0.3       0.2
 9 C  s               0.0       0.0       1.1       0.0       0.0       3.3
 9 C  pz              0.7       0.0       0.0       0.5       0.4       0.0
 9 C  px              0.0       0.5       0.1       0.0       0.0       0.9
 9 C  py              0.0       3.0       0.3       0.0       0.0       0.2
 9 C  dz2             0.0       2.4      12.6       0.0       0.0       0.8
 9 C  dxz             2.4       0.0       0.0       0.7       0.2       0.0
 9 C  dyz             7.4       0.0       0.0       0.3       0.7       0.0
 9 C  dx2y2           0.0       3.8       0.3       0.0       0.0       0.1
 9 C  dxy             0.0       0.7       4.8       0.0       0.0       0.1
 9 C  f0              5.2       0.0       0.0       0.4       0.6       0.0
 9 C  f+1             0.0       1.1       3.4       0.0       0.0       0.4
 9 C  f-1             0.0       0.0       0.9       0.0       0.0       1.6
 9 C  f+2             0.2       0.0       0.0       0.0       0.1       0.0
 9 C  f-2             0.6       0.0       0.0       0.9       0.1       0.0
 9 C  f+3             0.0       0.1       0.0       0.0       0.0       0.1
 9 C  f-3             0.0       1.0       0.1       0.0       0.0       2.2
10 H  s               0.3       0.1       0.4       0.1       0.1       0.7
10 H  pz              0.0       0.0       0.6       0.1       0.0       1.1
10 H  px              2.0       0.7       0.5       0.1       0.0       0.5
10 H  py              0.0       0.0       0.0       0.1       0.1       1.2
11 H  s               0.3       0.1       0.4       0.1       0.1       0.7
11 H  pz              0.0       0.0       0.6       0.1       0.0       1.1
11 H  px              1.9       0.8       0.5       0.1       0.0       0.5
11 H  py              0.0       0.0       0.0       0.1       0.1       1.2
12 H  s               0.1       0.2       0.1       0.2       0.1       0.8
12 H  pz              0.1       0.0       0.2       0.2       0.1       0.7
12 H  px              0.2       0.0       0.0       0.0       0.1       1.4
12 H  py              0.3       0.0       0.3       0.0       0.3       0.2

                    180       181       182       183       184       185   
                   3.45840   3.50995   3.51090   3.57301   3.60402   3.61429
                   0.00000   0.00000   0.00000   0.00000   0.00000   0.00000
                  --------  --------  --------  --------  --------  --------
 0 C  s               0.0       1.6       0.0       0.0       0.0       1.2
 0 C  pz              0.1       0.0       0.4       0.1       0.1       0.0
 0 C  px              0.0       0.7       0.0       0.0       0.0       0.3
 0 C  py              0.0       2.0       0.0       0.0       0.0       0.2
 0 C  dz2             0.0       8.3       0.1       0.0       0.0       0.4
 0 C  dxz             1.2       0.0       0.5       0.7       1.3       0.0
 0 C  dyz             3.4       0.0       3.7       0.8       5.7       0.0
 0 C  dx2y2           0.0       0.5       0.0       0.0       0.0       0.5
 0 C  dxy             0.0       4.6       0.0       0.0       0.0       0.2
 0 C  f0              0.3       0.0       1.5       0.0      13.9       0.0
 0 C  f+1             0.0       0.5       0.0       0.0       0.0       1.7
 0 C  f-1             0.0       0.1       0.0       0.0       0.0       0.0
 0 C  f+2             0.2       0.0       1.5       0.4       0.5       0.0
 0 C  f-2             1.5       0.0       0.7       0.9       1.0       0.0
 0 C  f+3             0.0       5.4       0.1       0.0       0.0       0.0
 0 C  f-3             0.0       0.1       0.0       0.0       0.0       0.1
 1 C  s               0.1       0.4       0.2       0.4       0.0       0.9
 1 C  pz              0.0       0.3       0.1       0.2       0.0       0.2
 1 C  px              0.8       0.0       0.6       0.2       0.3       0.0
 1 C  py              0.2       0.6       0.1       0.1       0.1       0.5
 1 C  dz2             1.1       0.2       0.3       0.1       0.0       3.3
 1 C  dxz             0.0       0.0       3.7       6.7       0.7       1.4
 1 C  dyz             0.0       1.6       0.1       0.1       0.1       0.4
 1 C  dx2y2          10.4       0.1       0.0       1.3       0.0       2.3
 1 C  dxy             2.9       1.5       0.6       1.6       0.3       1.4
 1 C  f0              1.2       0.0       0.1       0.0       0.0       0.0
 1 C  f+1             0.6       0.0       0.6       0.7       0.2       0.3
 1 C  f-1             0.2       0.0       0.1       0.1       0.1       0.5
 1 C  f+2             0.3       0.0       1.0       0.0      10.0       0.1
 1 C  f-2             0.4       0.1       0.5       0.0       0.4       0.8
 1 C  f+3             0.2       1.1       0.0       0.4       0.0       0.1
 1 C  f-3             0.5       0.2       1.9       0.2       1.9       0.1
 2 C  s               0.1       0.4       0.2       0.4       0.0       0.9
 2 C  pz              0.0       0.3       0.0       0.2       0.0       0.2
 2 C  px              0.8       0.0       0.6       0.2       0.3       0.0
 2 C  py              0.2       0.6       0.1       0.1       0.1       0.5
 2 C  dz2             1.1       0.1       0.4       0.1       0.1       3.3
 2 C  dxz             0.0       0.1       3.7       6.7       0.7       1.4
 2 C  dyz             0.0       1.4       0.3       0.1       0.1       0.4
 2 C  dx2y2          10.5       0.1       0.0       1.3       0.0       2.3
 2 C  dxy             2.9       1.8       0.3       1.6       0.3       1.4
 2 C  f0              1.2       0.0       0.1       0.0       0.0       0.0
 2 C  f+1             0.6       0.1       0.6       0.7       0.2       0.3
 2 C  f-1             0.2       0.0       0.1       0.1       0.1       0.5
 2 C  f+2             0.3       0.0       1.0       0.0      10.0       0.0
 2 C  f-2             0.4       0.2       0.4       0.0       0.4       0.8
 2 C  f+3             0.2       1.1       0.0       0.4       0.0       0.1
 2 C  f-3             0.5       0.6       1.6       0.2       2.0       0.1
 3 C  s               0.0       0.2       0.0       0.0       0.0       1.9
 3 C  pz              1.1       0.0       1.7       0.3       0.4       0.0
 3 C  px              0.0       1.0       0.0       0.0       0.0       0.8
 3 C  py              0.0       0.1       0.0       0.0       0.0       0.1
 3 C  dz2             0.0       3.1       0.0       0.0       0.0       5.1
 3 C  dxz             4.3       0.1       7.5       0.2       1.6       0.0
 3 C  dyz             1.5       0.0       4.2       0.1       0.7       0.0
 3 C  dx2y2           0.0       1.2       0.0       0.0       0.0       0.3
 3 C  dxy             0.0       0.1       0.0       0.0       0.0       1.1
 3 C  f0              5.4       0.0       1.1       0.3       1.9       0.0
 3 C  f-1             0.0       0.0       0.0       0.0       0.0      10.0
 3 C  f+2             0.1       0.0       0.0       0.0       2.1       0.0
 3 C  f-2             9.6       0.0       2.0       0.0       0.4       0.0
 3 C  f+3             0.0       2.6       0.0       0.0       0.0       0.0
 3 C  f-3             0.0       1.4       0.0       0.0       0.0       0.9
 4 C  s               0.0       0.4       0.2       0.5       0.1       0.2
 4 C  pz              0.1       0.4       0.1       0.2       0.0       0.2
 4 C  px              0.2       0.1       0.2       0.5       0.3       0.0
 4 C  py              0.1       0.1       0.3       0.1       0.5       0.3
 4 C  dz2             4.6       0.0       3.3       0.0       0.1       0.2
 4 C  dxz             0.4       2.6       1.5       0.1       3.8       0.9
 4 C  dyz             0.2       0.1       2.3      13.0       0.3       0.7
 4 C  dx2y2           0.7       1.7       0.8       4.5       3.2       1.1
 4 C  dxy             0.3       0.4       0.8       2.7       0.4       0.1
 4 C  f0              2.6       0.2       3.3       0.4       0.1       0.2
 4 C  f+1             0.0       0.8       0.0       0.3       0.2       1.0
 4 C  f-1             0.0       0.0       0.0       0.6       0.7       0.0
 4 C  f+2             0.1       0.8       0.0       0.4       0.8       0.0
 4 C  f-2             0.6       0.8       1.6       0.1       0.1       0.4
 4 C  f+3             0.0       0.2       0.0       0.9       0.5       0.2
 4 C  f-3             0.2       0.0       0.8       0.1       0.1       0.2
 5 C  s               0.0       0.4       0.1       0.5       0.1       0.2
 5 C  pz              0.1       0.3       0.2       0.2       0.0       0.2
 5 C  px              0.2       0.2       0.1       0.5       0.3       0.0
 5 C  py              0.1       0.1       0.3       0.1       0.5       0.3
 5 C  dz2             4.6       0.2       3.1       0.0       0.1       0.2
 5 C  dxz             0.4       3.3       0.7       0.1       3.8       1.0
 5 C  dyz             0.2       0.4       2.0      13.1       0.3       0.7
 5 C  dx2y2           0.7       1.9       0.5       4.5       3.3       1.1
 5 C  dxy             0.3       0.2       1.1       2.7       0.3       0.1
 5 C  f0              2.6       0.6       2.8       0.4       0.1       0.2
 5 C  f+1             0.0       0.7       0.0       0.3       0.2       1.0
 5 C  f-1             0.0       0.0       0.0       0.6       0.7       0.0
 5 C  f+2             0.1       0.8       0.0       0.4       0.8       0.0
 5 C  f-2             0.6       1.3       1.1       0.1       0.1       0.4
 5 C  f+3             0.0       0.2       0.0       0.9       0.4       0.2
 5 C  f-3             0.2       0.0       0.8       0.1       0.1       0.2
 6 H  s               0.0       0.7       0.0       0.0       0.0       0.6
 6 H  pz              0.1       0.0       0.9       0.3       2.0       0.0
 6 H  px              0.0       0.4       0.0       0.0       0.0       0.0
 6 H  py              0.0       1.8       0.0       0.0       0.0       0.2
 7 H  s               0.0       0.2       0.0       0.0       0.0       0.5
 7 H  pz              0.1       0.0       0.0       0.0       0.1       0.0
 7 H  px              0.0       0.1       0.0       0.0       0.0       0.1
 7 H  py              0.0       1.5       0.0       0.0       0.0       0.2
 8 H  s               0.2       2.7       0.1       0.1       0.5       0.2
 8 H  pz              0.0       0.1       0.2       0.0       0.2       0.3
 8 H  px              0.0       0.3       0.4       0.1       0.0       0.1
 8 H  py              0.8       0.0       0.0       0.1       0.0       0.1
 9 C  s               0.0       0.2       0.0       0.0       0.0       2.7
 9 C  pz              0.3       0.0       0.9       0.0       0.2       0.0
 9 C  px              0.0       2.1       0.0       0.0       0.0       1.6
 9 C  py              0.0       0.3       0.0       0.0       0.0       0.6
 9 C  dz2             0.0       6.2       0.1       0.0       0.0      15.5
 9 C  dxz             2.4       0.2      14.7       7.7       4.4       0.0
 9 C  dyz             2.6       0.1       7.3      13.1       7.4       0.0
 9 C  dx2y2           0.0       4.2       0.0       0.0       0.0       0.5
 9 C  dxy             0.0       4.1       0.0       0.0       0.0       3.2
 9 C  f0              0.9       0.0       0.0       0.3       0.0       0.0
 9 C  f+1             0.0       1.9       0.0       0.0       0.0       1.9
 9 C  f-1             0.0       0.5       0.0       0.0       0.0       0.2
 9 C  f+2             0.8       0.0       1.2       0.1       2.9       0.0
 9 C  f-2             0.7       0.0       0.3       0.2       0.1       0.0
 9 C  f+3             0.0       2.2       0.0       0.0       0.0       0.8
 9 C  f-3             0.0       0.7       0.0       0.0       0.0       0.0
10 H  s               1.0       0.1       0.0       0.1       0.1       2.1
10 H  pz              0.0       0.0       0.1       0.0       0.0       2.2
10 H  px              0.3       0.1       0.0       0.1       0.4       0.2
10 H  py              0.1       0.1       0.0       0.1       0.1       0.1
11 H  s               1.0       0.1       0.0       0.1       0.1       2.1
11 H  pz              0.0       0.0       0.1       0.0       0.0       2.2
11 H  px              0.3       0.1       0.0       0.1       0.4       0.2
11 H  py              0.1       0.1       0.0       0.1       0.2       0.1
12 H  s               0.2       2.7       0.0       0.1       0.4       0.2
12 H  pz              0.0       0.1       0.1       0.0       0.2       0.3
12 H  px              0.0       0.2       0.5       0.1       0.0       0.1
12 H  py              0.8       0.0       0.0       0.1       0.0       0.1

                    186       187       188       189       190       191   
                   3.65074   3.65694   3.69962   3.70384   3.71089   3.75402
                   0.00000   0.00000   0.00000   0.00000   0.00000   0.00000
                  --------  --------  --------  --------  --------  --------
 0 C  s               0.3       0.0       0.0       0.2       0.0       0.7
 0 C  pz              0.0       1.0       0.1       0.0       0.1       0.0
 0 C  px              0.3       0.0       0.0       0.5       0.0       0.2
 0 C  py              0.7       0.0       0.0       0.2       0.0       0.4
 0 C  dz2             1.8       0.0       0.0       2.1       0.0       0.6
 0 C  dxz             0.0      10.8       1.5       0.0      10.5       0.0
 0 C  dyz             0.0       8.9       2.5       0.0       1.4       0.0
 0 C  dx2y2           3.3       0.0       0.0       2.0       0.0       0.3
 0 C  dxy             5.4       0.0       0.0       0.8       0.0       0.0
 0 C  f0              0.0       0.0       2.2       0.0       0.2       0.0
 0 C  f+1             4.5       0.0       0.0       3.9       0.0       0.9
 0 C  f-1             0.2       0.0       0.0       1.6       0.0       0.3
 0 C  f+2             0.0       1.8       0.3       0.0       0.5       0.0
 0 C  f-2             0.0       2.7       0.5       0.0       1.9       0.0
 0 C  f+3             0.0       0.0       0.0       0.2       0.0       0.4
 0 C  f-3             4.4       0.0       0.0       0.2       0.0       0.0
 1 C  s               0.1       0.2       0.0       0.5       0.4       0.2
 1 C  pz              0.2       0.1       0.1       0.2       0.2       0.1
 1 C  px              0.7       0.1       0.3       0.1       0.4       0.1
 1 C  py              0.0       0.4       0.1       0.1       0.5       0.4
 1 C  dz2             0.2       2.2       1.2       0.9       0.7       0.1
 1 C  dxz             1.3       1.5       0.0       3.6       0.7       1.2
 1 C  dyz             1.3       5.3       1.8       0.4       0.7       2.8
 1 C  dx2y2           1.0       0.7       0.6       2.1       0.7       0.4
 1 C  dxy             0.2       0.1       0.8       0.3       0.9       1.1
 1 C  f0              0.0       2.7       2.7       0.0       1.8       0.2
 1 C  f+1             0.0       0.2       0.1       0.6       0.4       1.1
 1 C  f-1             0.8       0.6       0.2       1.1       0.0       1.5
 1 C  f+2             0.1       0.0       2.3       0.5       0.8       0.3
 1 C  f-2             0.0       0.4       1.0       0.0       0.2       0.7
 1 C  f+3             0.1       0.7       0.7       0.4       0.7       0.0
 1 C  f-3             0.1       0.1       0.7       1.1       0.0       0.4
 2 C  s               0.1       0.2       0.0       0.5       0.3       0.2
 2 C  pz              0.1       0.1       0.1       0.2       0.2       0.1
 2 C  px              0.7       0.1       0.3       0.1       0.4       0.1
 2 C  py              0.0       0.4       0.2       0.1       0.5       0.4
 2 C  dz2             0.2       2.1       1.2       0.9       0.6       0.1
 2 C  dxz             1.4       1.4       0.1       3.4       0.8       1.2
 2 C  dyz             1.2       5.5       1.7       0.3       0.8       2.8
 2 C  dx2y2           1.0       0.7       0.6       2.2       0.6       0.4
 2 C  dxy             0.2       0.1       0.8       0.3       0.9       1.1
 2 C  f0              0.0       2.8       2.6       0.0       1.8       0.2
 2 C  f+1             0.0       0.2       0.1       0.6       0.5       1.1
 2 C  f-1             0.7       0.7       0.1       1.1       0.1       1.5
 2 C  f+2             0.1       0.0       2.3       0.6       0.7       0.3
 2 C  f-2             0.1       0.4       1.0       0.0       0.2       0.7
 2 C  f+3             0.1       0.7       0.7       0.3       0.7       0.0
 2 C  f-3             0.1       0.1       0.7       1.1       0.0       0.4
 3 C  s               0.4       0.0       0.0       0.3       0.0       0.2
 3 C  pz              0.0       0.1       0.7       0.0       0.2       0.0
 3 C  px              1.3       0.0       0.0       0.3       0.0       0.9
 3 C  py              0.4       0.0       0.0       0.4       0.0       0.1
 3 C  dz2             1.7       0.0       0.0       0.4       0.0       0.5
 3 C  dxz             0.0       0.5       0.1       0.0       9.1       0.0
 3 C  dyz             0.0       2.5      20.3       0.0       0.5       0.0
 3 C  dx2y2           4.5       0.0       0.0       0.5       0.0       1.3
 3 C  dxy             0.7       0.0       0.0       5.2       0.0       3.1
 3 C  f0              0.0       0.5       0.2       0.0       1.6       0.0
 3 C  f+1             3.3       0.0       0.0       2.9       0.0       0.0
 3 C  f-1             1.4       0.0       0.0       0.4       0.0       0.2
 3 C  f+2             0.0       1.4       0.7       0.0       2.5       0.0
 3 C  f-2             0.0       0.4       6.3       0.0       1.1       0.0
 3 C  f+3             3.7       0.0       0.0       0.0       0.0       0.0
 3 C  f-3             0.1       0.0       0.0       0.2       0.0       0.2
 4 C  s               0.3       0.1       0.5       0.4       0.7       0.1
 4 C  pz              0.1       0.3       0.1       0.3       0.8       0.2
 4 C  px              0.3       1.1       0.1       0.3       0.6       0.2
 4 C  py              0.8       0.0       0.5       0.3       0.0       0.1
 4 C  dz2             0.0       0.4       0.6       0.0       0.2       1.5
 4 C  dxz             0.1       0.1       0.1       0.3       2.0       1.5
 4 C  dyz             0.1       0.2       0.4       1.1       0.2      10.7
 4 C  dx2y2           0.1       0.3       0.6       4.7       6.3       0.6
 4 C  dxy             0.6       1.1       0.5       1.2       1.2       5.0
 4 C  f0              0.0       1.9       1.9       0.3       0.1       0.3
 4 C  f+1             0.1       0.0       0.0       0.0       0.2       0.1
 4 C  f-1             0.3       0.0       0.1       0.1       0.1       3.3
 4 C  f+2             0.4       0.7       0.1       1.7       2.6       0.7
 4 C  f-2             0.2       0.0       2.1       0.0       0.0       0.7
 4 C  f+3             0.2       0.6       1.1       0.6       0.6       0.6
 4 C  f-3             0.0       0.2       0.0       0.1       0.4       0.6
 5 C  s               0.3       0.1       0.5       0.5       0.7       0.1
 5 C  pz              0.1       0.3       0.1       0.3       0.8       0.2
 5 C  px              0.4       1.1       0.1       0.3       0.6       0.2
 5 C  py              0.9       0.0       0.4       0.3       0.0       0.1
 5 C  dz2             0.0       0.4       0.6       0.0       0.2       1.5
 5 C  dxz             0.1       0.0       0.1       0.4       2.0       1.4
 5 C  dyz             0.1       0.2       0.4       1.1       0.1      10.8
 5 C  dx2y2           0.2       0.3       0.6       5.1       5.9       0.6
 5 C  dxy             0.6       1.1       0.5       1.3       1.1       5.0
 5 C  f0              0.0       1.9       1.9       0.3       0.1       0.3
 5 C  f+1             0.1       0.0       0.0       0.0       0.2       0.1
 5 C  f-1             0.3       0.0       0.1       0.0       0.1       3.4
 5 C  f+2             0.4       0.6       0.0       1.5       2.8       0.7
 5 C  f-2             0.1       0.0       2.2       0.0       0.0       0.7
 5 C  f+3             0.3       0.6       1.1       0.7       0.5       0.6
 5 C  f-3             0.0       0.2       0.0       0.1       0.4       0.6
 6 H  s               1.8       0.0       0.0       0.4       0.0       0.1
 6 H  pz              0.0       0.0       0.2       0.0       0.0       0.0
 6 H  px              0.7       0.0       0.0       0.3       0.0       0.3
 6 H  py              0.0       0.0       0.0       0.2       0.0       0.0
 7 H  s               1.1       0.0       0.0       2.7       0.0       2.0
 7 H  pz              0.0       0.2       0.0       0.0       0.5       0.0
 7 H  px              1.2       0.0       0.0       0.1       0.0       0.0
 7 H  py              1.7       0.0       0.0       0.2       0.0       0.1
 8 H  s               0.1       0.2       0.2       0.4       0.3       0.6
 8 H  pz              0.1       0.0       0.0       0.6       0.5       0.2
 8 H  px              0.3       1.3       0.4       0.4       0.5       0.0
 8 H  py              0.1       0.0       0.9       0.0       0.1       0.0
 9 C  s               0.1       0.0       0.0       0.1       0.0       0.4
 9 C  pz              0.0       1.2       1.0       0.0       0.6       0.0
 9 C  px              1.0       0.0       0.0       0.2       0.0       0.1
 9 C  py              1.1       0.0       0.0       0.7       0.0       0.4
 9 C  dz2             2.7       0.0       0.0       1.5       0.0       0.8
 9 C  dxz             0.0       3.2       3.2       0.0       4.1       0.0
 9 C  dyz             0.0       7.1       2.2       0.0       0.0       0.0
 9 C  dx2y2           0.9       0.0       0.0       1.1       0.0       1.0
 9 C  dxy             2.1       0.0       0.0      13.8       0.0       0.1
 9 C  f0              0.0       0.1       3.9       0.0       2.8       0.0
 9 C  f+1            10.9       0.0       0.0       0.0       0.0       2.0
 9 C  f-1            10.4       0.0       0.0       1.7       0.0       1.4
 9 C  f+2             0.0       7.2       5.0       0.0       1.0       0.0
 9 C  f-2             0.0       0.1       0.6       0.0       3.8       0.0
 9 C  f+3             0.9       0.0       0.0       4.2       0.0       0.7
 9 C  f-3             0.0       0.0       0.0       0.2       0.0       3.5
10 H  s               0.1       0.5       0.4       0.4       0.7       0.1
10 H  pz              0.1       0.1       0.1       0.1       0.0       0.2
10 H  px              0.5       0.1       0.9       0.1       1.8       0.5
10 H  py              1.4       0.8       0.1       0.0       0.1       0.1
11 H  s               0.1       0.5       0.4       0.5       0.7       0.1
11 H  pz              0.1       0.2       0.1       0.1       0.0       0.2
11 H  px              0.6       0.1       0.9       0.1       1.8       0.5
11 H  py              1.5       0.8       0.1       0.0       0.1       0.1
12 H  s               0.1       0.2       0.2       0.4       0.3       0.6
12 H  pz              0.1       0.0       0.0       0.5       0.5       0.2
12 H  px              0.3       1.3       0.4       0.3       0.5       0.0
12 H  py              0.1       0.0       0.9       0.0       0.1       0.0

                    192       193       194       195       196       197   
                   3.77626   3.81444   3.87311   3.91107   3.92411   3.96566
                   0.00000   0.00000   0.00000   0.00000   0.00000   0.00000
                  --------  --------  --------  --------  --------  --------
 0 C  s               0.0       0.6       0.0       0.0       0.0       0.9
 0 C  pz              0.6       0.0       0.2       1.0       0.0       0.0
 0 C  px              0.0       0.6       0.0       0.0       1.2       2.2
 0 C  py              0.0       0.9       0.0       0.0       0.2       1.7
 0 C  dz2             0.0       0.1       0.0       0.0       1.5       7.9
 0 C  dxz            11.1       0.0       1.0       0.3       0.0       0.0
 0 C  dyz             2.6       0.0       0.1       0.1       0.0       0.0
 0 C  dx2y2           0.0       1.8       0.0       0.0       1.3       0.9
 0 C  dxy             0.0       2.3       0.0       0.0       2.4       9.8
 0 C  f0              0.7       0.0       0.5       0.4       0.0       0.0
 0 C  f+1             0.0       2.1       0.0       0.0       0.7       0.0
 0 C  f-1             0.0       0.0       0.0       0.0       2.4       1.5
 0 C  f+2             0.0       0.0       1.5       2.4       0.0       0.0
 0 C  f-2             0.1       0.0       1.6       5.6       0.0       0.0
 0 C  f+3             0.0       0.6       0.0       0.0       0.9       4.1
 0 C  f-3             0.0       0.8       0.0       0.0       0.0       0.2
 1 C  s               0.6       0.1       0.2       0.3       0.8       0.2
 1 C  pz              0.2       0.1       0.1       0.3       0.2       0.3
 1 C  px              1.1       0.0       0.1       0.0       0.1       0.0
 1 C  py              0.2       0.3       0.2       0.9       0.9       0.1
 1 C  dz2             0.2       0.4       0.1       0.1       0.1       0.1
 1 C  dxz             1.4       2.9       6.0       0.2       1.0       0.7
 1 C  dyz             0.1       1.3       0.8       2.1       5.6       0.2
 1 C  dx2y2           3.2       2.6       3.0       0.8       0.2       2.6
 1 C  dxy             0.1       0.1       0.3       0.4       1.2       0.3
 1 C  f0              0.6       0.0       0.1       1.5       0.0       0.2
 1 C  f+1             0.2       0.0       0.1       0.0       0.3       0.2
 1 C  f-1             0.0       1.4       0.0       0.0       0.7       0.1
 1 C  f+2             0.2       0.6       1.3       3.1       0.2       0.5
 1 C  f-2             2.9       0.3       2.8       0.2       0.3       0.0
 1 C  f+3             0.8       0.0       2.8       0.4       0.1       1.4
 1 C  f-3             0.3       1.5       0.1       0.0       0.1       0.1
 2 C  s               0.6       0.1       0.2       0.3       0.8       0.2
 2 C  pz              0.2       0.1       0.1       0.3       0.2       0.3
 2 C  px              1.1       0.0       0.1       0.0       0.1       0.0
 2 C  py              0.2       0.3       0.2       0.9       0.9       0.1
 2 C  dz2             0.2       0.4       0.1       0.1       0.1       0.1
 2 C  dxz             1.4       2.9       6.0       0.2       1.0       0.7
 2 C  dyz             0.1       1.3       0.8       2.1       5.6       0.2
 2 C  dx2y2           3.2       2.6       3.0       0.7       0.2       2.6
 2 C  dxy             0.1       0.1       0.4       0.4       1.2       0.3
 2 C  f0              0.6       0.0       0.1       1.5       0.0       0.2
 2 C  f+1             0.1       0.0       0.1       0.0       0.3       0.2
 2 C  f-1             0.0       1.4       0.0       0.0       0.7       0.1
 2 C  f+2             0.2       0.7       1.3       3.1       0.2       0.5
 2 C  f-2             2.9       0.3       2.8       0.1       0.3       0.0
 2 C  f+3             0.8       0.0       2.8       0.4       0.1       1.3
 2 C  f-3             0.3       1.5       0.1       0.0       0.1       0.1
 3 C  s               0.0       0.4       0.0       0.0       0.8       0.4
 3 C  pz              0.1       0.0       0.2       0.0       0.0       0.0
 3 C  px              0.0       0.5       0.0       0.0       1.1       0.1
 3 C  py              0.0       0.6       0.0       0.0       2.6       1.4
 3 C  dz2             0.0       0.1       0.0       0.0       2.8       1.4
 3 C  dxz             4.5       0.0       1.8       0.1       0.0       0.0
 3 C  dyz             6.8       0.0       5.2       0.3       0.0       0.0
 3 C  dx2y2           0.0       0.0       0.0       0.0       0.3       2.8
 3 C  dxy             0.0       2.1       0.0       0.0      11.7       2.5
 3 C  f0              6.9       0.0       0.5       1.4       0.0       0.0
 3 C  f+1             0.0       0.0       0.0       0.0       2.8       0.6
 3 C  f-1             0.0       0.6       0.0       0.0       0.0       3.4
 3 C  f+2             0.6       0.0       1.4       0.0       0.0       0.0
 3 C  f-2             1.3       0.0       1.6       0.0       0.0       0.0
 3 C  f+3             0.0       2.3       0.0       0.0       0.0       0.0
 3 C  f-3             0.0       1.4       0.0       0.0       0.9       1.4
 4 C  s               0.2       0.2       0.5       0.3       0.0       0.6
 4 C  pz              0.3       0.2       0.0       0.5       0.1       0.1
 4 C  px              0.2       0.3       0.2       0.2       0.2       1.0
 4 C  py              0.0       0.1       0.1       0.1       0.1       0.2
 4 C  dz2             0.1       0.0       0.7       0.1       0.3       0.2
 4 C  dxz             5.0       1.7       3.4       1.3       2.1       2.2
 4 C  dyz             1.1       1.5       3.6       0.2       2.2       1.7
 4 C  dx2y2           0.1       8.6       0.3      12.8       0.1       0.5
 4 C  dxy             1.6       0.1       0.6       0.2       0.4       0.2
 4 C  f0              0.4       0.0       0.0       1.0       0.2       0.2
 4 C  f+1             0.0       1.4       0.1       0.0       0.0       0.0
 4 C  f-1             0.0       0.3       0.8       0.0       0.3       0.0
 4 C  f+2             0.1       2.0       0.9       1.1       0.1       0.1
 4 C  f-2             0.6       1.2       4.4       0.2       0.1       0.4
 4 C  f+3             0.1       1.3       0.1       3.1       1.1       0.1
 4 C  f-3             2.5       0.3       4.3       0.1       1.2       0.8
 5 C  s               0.2       0.2       0.5       0.3       0.0       0.6
 5 C  pz              0.3       0.2       0.0       0.5       0.1       0.1
 5 C  px              0.2       0.3       0.2       0.2       0.2       1.0
 5 C  py              0.0       0.1       0.1       0.1       0.1       0.2
 5 C  dz2             0.1       0.0       0.7       0.1       0.3       0.2
 5 C  dxz             5.0       1.7       3.4       1.3       2.1       2.1
 5 C  dyz             1.0       1.6       3.6       0.2       2.2       1.7
 5 C  dx2y2           0.2       8.7       0.3      12.8       0.1       0.5
 5 C  dxy             1.5       0.1       0.6       0.2       0.4       0.2
 5 C  f0              0.4       0.0       0.0       1.0       0.2       0.2
 5 C  f+1             0.0       1.5       0.1       0.0       0.0       0.0
 5 C  f-1             0.0       0.3       0.8       0.0       0.3       0.0
 5 C  f+2             0.1       2.0       0.9       1.1       0.1       0.1
 5 C  f-2             0.6       1.2       4.4       0.2       0.1       0.4
 5 C  f+3             0.1       1.3       0.1       3.1       1.1       0.1
 5 C  f-3             2.5       0.3       4.3       0.1       1.2       0.8
 6 H  s               0.0       0.3       0.0       0.0       1.4       3.9
 6 H  pz              0.0       0.0       0.4       0.3       0.0       0.0
 6 H  px              0.0       0.4       0.0       0.0       0.0       0.7
 6 H  py              0.0       0.1       0.0       0.0       0.0       0.8
 7 H  s               0.0       0.2       0.0       0.0       4.1       2.2
 7 H  pz              0.3       0.0       0.2       0.2       0.0       0.0
 7 H  px              0.0       0.9       0.0       0.0       0.8       0.5
 8 H  s               1.0       0.1       0.8       1.5       0.4       0.2
 8 H  pz              0.0       0.3       0.2       0.0       0.1       0.1
 8 H  px              0.1       0.0       0.0       0.1       0.2       0.7
 8 H  py              0.0       0.6       0.3       0.1       0.1       0.0
 9 C  s               0.0       0.3       0.0       0.0       2.9       4.1
 9 C  pz              0.6       0.0       0.3       0.2       0.0       0.0
 9 C  px              0.0       0.2       0.0       0.0       0.0       5.0
 9 C  py              0.0       0.6       0.0       0.0       3.0       0.5
 9 C  dz2             0.0       1.2       0.0       0.0       1.2       1.9
 9 C  dxz             1.8       0.0       0.1       4.2       0.0       0.0
 9 C  dyz             0.9       0.0       0.3       4.0       0.0       0.0
 9 C  dx2y2           0.0       0.6       0.0       0.0       1.2       0.7
 9 C  dxy             0.0       9.7       0.0       0.0       6.2       1.2
 9 C  f0              0.4       0.0       1.4       0.3       0.0       0.0
 9 C  f+1             0.0       0.0       0.0       0.0       0.0       0.2
 9 C  f-1             0.0       1.1       0.0       0.0       0.8       0.3
 9 C  f+2             3.5       0.0       1.5       1.9       0.0       0.0
 9 C  f-2             2.4       0.0       0.7       5.4       0.0       0.0
 9 C  f+3             0.0       0.8       0.0       0.0       0.6       0.0
 9 C  f-3             0.0       0.4       0.0       0.0       0.0       0.0
10 H  s               0.2       0.1       0.4       1.4       0.4       0.9
10 H  pz              0.3       0.0       0.2       0.0       0.2       0.1
10 H  px              0.0       0.1       0.0       0.1       0.3       0.2
10 H  py              1.5       0.0       0.1       1.2       0.2       0.2
11 H  s               0.2       0.1       0.4       1.4       0.4       0.9
11 H  pz              0.3       0.0       0.2       0.0       0.2       0.1
11 H  px              0.0       0.1       0.0       0.1       0.3       0.2
11 H  py              1.5       0.0       0.1       1.2       0.2       0.2
12 H  s               1.0       0.1       0.8       1.5       0.4       0.2
12 H  pz              0.0       0.3       0.2       0.0       0.1       0.1
12 H  px              0.1       0.0       0.0       0.1       0.2       0.7
12 H  py              0.0       0.6       0.3       0.1       0.1       0.0

                    198       199       200       201       202       203   
                   3.97781   3.98878   4.00197   4.07547   4.10140   4.20406
                   0.00000   0.00000   0.00000   0.00000   0.00000   0.00000
                  --------  --------  --------  --------  --------  --------
 0 C  s               1.8       0.0       0.8       0.4       0.0       0.0
 0 C  pz              0.0       0.1       0.0       0.0       0.4       0.9
 0 C  px              1.0       0.0       0.7       3.6       0.0       0.0
 0 C  py              0.3       0.0       1.0       0.1       0.0       0.0
 0 C  dz2             0.1       0.0       4.8       0.8       0.0       0.0
 0 C  dxz             0.0       0.7       0.0       0.0       4.2       0.1
 0 C  dyz             0.0       0.0       0.0       0.0       3.0       0.5
 0 C  dx2y2           0.4       0.0       1.0       1.5       0.0       0.0
 0 C  dxy             3.0       0.0       0.8       1.7       0.0       0.0
 0 C  f0              0.0       0.2       0.0       0.0       7.2       0.0
 0 C  f+1             0.1       0.0       0.3       0.1       0.0       0.0
 0 C  f-1             0.0       0.0       0.0       0.4       0.0       0.0
 0 C  f+2             0.0       0.0       0.0       0.0       1.0       0.0
 0 C  f-2             0.0       0.1       0.0       0.0       0.7       2.1
 0 C  f+3             0.7       0.0       0.4       0.7       0.0       0.0
 0 C  f-3             1.3       0.0       0.8       0.2       0.0       0.0
 1 C  s               0.1       0.1       0.1       1.0       0.7       1.5
 1 C  pz              0.1       0.0       1.6       1.4       0.2       0.6
 1 C  px              0.1       1.5       0.4       0.1       0.4       1.0
 1 C  py              0.1       0.5       0.3       0.3       0.4       0.1
 1 C  dz2             0.5       0.3       0.4       0.1       0.7       0.9
 1 C  dxz             1.3       0.9       0.8       0.4       0.1       0.1
 1 C  dyz             0.2       0.2       4.8       2.4       3.2       0.2
 1 C  dx2y2           7.8       1.6       3.0       2.4       4.8       2.0
 1 C  dxy             0.5       0.2       0.5       1.3       1.0       2.3
 1 C  f0              0.0       0.2       0.0       0.5       2.7       0.1
 1 C  f+1             2.1       0.0       0.1       0.8       0.2       0.0
 1 C  f-1             0.2       0.3       0.7       2.1       0.1       1.0
 1 C  f+2             0.5       3.6       2.1       0.0       3.3       0.0
 1 C  f-2             1.0       2.1       1.3       2.1       0.1       1.5
 1 C  f+3             0.1       0.0       0.8       0.0       0.0       0.6
 1 C  f-3             1.6       1.5       0.0       0.1       0.9       6.0
 2 C  s               0.1       0.1       0.1       0.9       0.7       1.5
 2 C  pz              0.1       0.0       1.6       1.5       0.2       0.6
 2 C  px              0.1       1.5       0.3       0.1       0.4       1.0
 2 C  py              0.1       0.5       0.3       0.3       0.4       0.1
 2 C  dz2             0.5       0.3       0.4       0.1       0.7       0.9
 2 C  dxz             1.3       0.9       0.8       0.4       0.1       0.1
 2 C  dyz             0.2       0.1       4.9       2.4       3.2       0.1
 2 C  dx2y2           7.7       1.8       2.9       2.4       4.8       2.0
 2 C  dxy             0.5       0.2       0.4       1.3       1.0       2.2
 2 C  f0              0.0       0.2       0.0       0.5       2.7       0.1
 2 C  f+1             2.1       0.0       0.1       0.8       0.2       0.0
 2 C  f-1             0.2       0.3       0.7       2.1       0.1       1.0
 2 C  f+2             0.5       3.4       2.2       0.0       3.3       0.1
 2 C  f-2             0.9       2.0       1.4       2.1       0.1       1.5
 2 C  f+3             0.1       0.0       0.8       0.0       0.0       0.6
 2 C  f-3             1.5       1.6       0.0       0.1       0.9       6.0
 3 C  s               0.4       0.0       0.1       1.1       0.0       0.0
 3 C  pz              0.0       0.4       0.0       0.0       0.4       0.2
 3 C  px              0.3       0.0       0.6       0.9       0.0       0.0
 3 C  py              0.4       0.0       0.4       0.8       0.0       0.0
 3 C  dz2             7.0       0.0       0.1       1.7       0.0       0.0
 3 C  dxz             0.0       2.0       0.0       0.0       1.6       0.2
 3 C  dyz             0.0       4.5       0.0       0.0       2.2       1.7
 3 C  dx2y2           0.3       0.0       0.5       6.1       0.0       0.0
 3 C  dxy             0.9       0.0       7.0       5.5       0.0       0.0
 3 C  f0              0.0       1.4       0.0       0.0       0.4       0.9
 3 C  f+1             4.9       0.0       0.2       0.2       0.0       0.0
 3 C  f-1             0.4       0.0       3.2       1.1       0.0       0.0
 3 C  f+2             0.0       0.0       0.0       0.0       9.0       5.0
 3 C  f-2             0.0       0.1       0.0       0.0       1.5       0.2
 3 C  f+3             0.4       0.0       0.0       0.5       0.0       0.0
 3 C  f-3             1.5       0.0       0.1       0.9       0.0       0.0
 4 C  s               0.1       0.1       0.7       1.1       0.4       1.3
 4 C  pz              0.1       0.6       0.3       1.2       0.1       1.6
 4 C  px              0.1       0.6       1.0       0.6       0.2       1.6
 4 C  py              0.0       0.1       0.1       0.0       0.1       0.7
 4 C  dz2             0.1       0.6       0.1       0.6       0.1       0.3
 4 C  dxz             0.7       6.0       4.4       2.8       0.2       2.8
 4 C  dyz             0.3       0.2       0.5       0.4       0.3       0.2
 4 C  dx2y2           4.7       2.0       0.1       0.6       1.3       1.4
 4 C  dxy             0.2       0.5       2.0       0.3       0.6       0.8
 4 C  f0              0.0       0.4       0.7       0.0       0.1       0.8
 4 C  f+1             0.7       0.2       0.0       0.7       0.1       1.5
 4 C  f-1             2.1       0.1       0.4       1.1       0.0       0.0
 4 C  f+2             0.0       1.7       2.4       0.0       2.4       4.0
 4 C  f-2             0.3       3.1       1.5       1.0       0.3       1.4
 4 C  f+3             0.8       0.7       0.2       0.6       3.5       0.0
 4 C  f-3             1.2       2.3       0.0       0.6       0.2       0.9
 5 C  s               0.1       0.1       0.7       1.1       0.4       1.3
 5 C  pz              0.1       0.6       0.3       1.2       0.1       1.6
 5 C  px              0.1       0.6       1.0       0.6       0.2       1.6
 5 C  py              0.0       0.1       0.1       0.0       0.1       0.7
 5 C  dz2             0.1       0.6       0.1       0.6       0.1       0.3
 5 C  dxz             0.7       6.2       4.2       2.8       0.2       2.8
 5 C  dyz             0.3       0.1       0.5       0.4       0.3       0.2
 5 C  dx2y2           4.8       2.0       0.1       0.6       1.2       1.4
 5 C  dxy             0.2       0.4       2.1       0.3       0.6       0.8
 5 C  f0              0.0       0.4       0.7       0.0       0.1       0.8
 5 C  f+1             0.7       0.2       0.0       0.7       0.1       1.4
 5 C  f-1             2.1       0.1       0.4       1.1       0.0       0.0
 5 C  f+2             0.0       1.8       2.3       0.0       2.4       3.9
 5 C  f-2             0.3       3.1       1.6       1.0       0.3       1.4
 5 C  f+3             0.8       0.6       0.3       0.6       3.5       0.0
 5 C  f-3             1.2       2.3       0.0       0.6       0.2       1.0
 6 H  s               0.5       0.0       0.5       0.2       0.0       0.0
 6 H  pz              0.0       0.2       0.0       0.0       0.3       0.1
 6 H  px              0.2       0.0       0.5       0.0       0.0       0.0
 6 H  py              2.0       0.0       1.6       0.0       0.0       0.0
 7 H  s               0.0       0.0       0.5       0.8       0.0       0.0
 7 H  pz              0.0       0.0       0.0       0.0       0.2       0.1
 7 H  px              0.0       0.0       0.1       3.2       0.0       0.0
 7 H  py              0.9       0.0       0.3       0.2       0.0       0.0
 8 H  s               0.7       0.4       1.5       1.8       0.3       1.6
 8 H  pz              0.1       0.9       0.0       0.4       0.0       0.5
 8 H  px              0.0       1.0       0.0       1.0       0.0       0.1
 8 H  py              0.0       0.6       0.0       0.1       0.2       0.2
 9 C  s               0.7       0.0       0.1       0.1       0.0       0.0
 9 C  pz              0.0       0.2       0.0       0.0       1.1       0.0
 9 C  px              0.2       0.0       0.1       0.3       0.0       0.0
 9 C  py              0.2       0.0       0.3       0.1       0.0       0.0
 9 C  dz2             1.5       0.0       0.4       0.3       0.0       0.0
 9 C  dxz             0.0       5.4       0.0       0.0       2.0       0.8
 9 C  dyz             0.0       4.3       0.0       0.0       1.5       0.9
 9 C  dx2y2           0.6       0.0       1.8       1.6       0.0       0.0
 9 C  dxy             0.1       0.0       0.8       0.8       0.0       0.0
 9 C  f0              0.0       0.3       0.0       0.0       3.7       3.9
 9 C  f+1             1.5       0.0       0.4       1.4       0.0       0.0
 9 C  f-1             1.3       0.0       0.0       2.5       0.0       0.0
 9 C  f+2             0.0       1.1       0.0       0.0       0.1       3.2
 9 C  f-2             0.0       5.0       0.0       0.0       0.0       0.1
 9 C  f+3             4.0       0.0       0.2       0.0       0.0       0.0
 9 C  f-3             3.6       0.0       3.4       0.3       0.0       0.0
10 H  s               0.1       0.4       0.1       0.0       0.7       0.0
10 H  pz              0.0       0.4       0.0       0.0       0.0       0.1
10 H  px              0.1       0.8       0.0       0.1       0.0       0.0
10 H  py              0.2       0.2       0.0       0.1       0.1       0.0
11 H  s               0.1       0.4       0.1       0.0       0.7       0.0
11 H  pz              0.0       0.4       0.0       0.0       0.0       0.1
11 H  px              0.1       0.8       0.0       0.1       0.0       0.0
11 H  py              0.2       0.2       0.0       0.1       0.1       0.0
12 H  s               0.7       0.4       1.5       1.8       0.3       1.6
12 H  pz              0.1       1.0       0.0       0.4       0.0       0.5
12 H  px              0.0       1.0       0.0       1.0       0.0       0.1
12 H  py              0.0       0.6       0.0       0.1       0.2       0.2

                    204       205       206       207       208       209   
                   4.22870   4.23875   4.25165   4.28248   4.29296   4.29345
                   0.00000   0.00000   0.00000   0.00000   0.00000   0.00000
                  --------  --------  --------  --------  --------  --------
 0 C  s               2.0       0.0       0.6       5.2       0.0       0.4
 0 C  pz              0.0       3.3       0.0       0.0       1.2       0.0
 0 C  px              0.2       0.0       0.3       1.1       0.0       1.8
 0 C  py              1.1       0.0       0.1       0.7       0.0       0.2
 0 C  dz2             1.5       0.0       3.3       5.8       0.1       4.5
 0 C  dxz             0.0       6.5       0.0       0.0       3.8       0.1
 0 C  dyz             0.0       2.3       0.0       0.0       2.0       0.0
 0 C  dx2y2           5.4       0.0       0.2       0.8       0.0       1.7
 0 C  dxy             1.4       0.0       0.3       1.8       0.1       3.1
 0 C  f0              0.0       2.8       0.0       0.0       0.0       0.0
 0 C  f+1             1.1       0.0       1.8       3.4       0.1       3.1
 0 C  f-1             0.3       0.0      10.3       1.0       0.0       1.9
 0 C  f+2             0.0       0.1       0.0       0.0      13.7       0.3
 0 C  f-2             0.0       1.5       0.0       0.0       1.5       0.0
 0 C  f+3             0.1       0.0       1.0       1.1       0.0       0.3
 0 C  f-3             0.6       0.0       1.4       0.6       0.1       3.3
 1 C  s               0.6       2.6       0.2       0.2       0.9       0.2
 1 C  pz              0.1       0.4       0.3       0.2       0.3       0.1
 1 C  px              3.2       0.4       0.1       0.2       0.4       0.0
 1 C  py              0.1       0.1       0.3       0.2       0.1       0.2
 1 C  dz2             0.2       0.2       0.4       0.1       0.1       0.1
 1 C  dxz             0.2       1.1       0.6       0.1       0.3       0.2
 1 C  dyz             0.0       0.1       1.2       0.5       0.0       0.4
 1 C  dx2y2           0.0       3.5       0.6       1.1       0.3       1.0
 1 C  dxy             5.6       0.5       0.1       0.7       1.5       0.0
 1 C  f0              0.3       2.8       0.3       0.2       0.2       1.1
 1 C  f+1             1.6       0.1       0.6       0.0       1.4       1.5
 1 C  f-1             0.3       0.0       1.9       0.4       0.1       0.7
 1 C  f+2             0.3       0.2       0.1       0.1       2.0       0.0
 1 C  f-2             1.8       0.8       0.7       0.1       0.4       0.3
 1 C  f+3             0.8       1.6       0.0       3.2       0.0       0.0
 1 C  f-3             0.2       0.0       1.5       0.2       0.1       2.4
 2 C  s               0.6       2.6       0.2       0.1       0.9       0.2
 2 C  pz              0.1       0.4       0.3       0.2       0.2       0.1
 2 C  px              3.3       0.4       0.1       0.2       0.3       0.1
 2 C  py              0.1       0.1       0.3       0.2       0.1       0.2
 2 C  dz2             0.1       0.2       0.4       0.1       0.0       0.1
 2 C  dxz             0.2       1.1       0.6       0.1       0.5       0.1
 2 C  dyz             0.0       0.1       1.2       0.5       0.0       0.4
 2 C  dx2y2           0.0       3.5       0.6       1.1       0.4       0.9
 2 C  dxy             5.6       0.5       0.1       0.8       1.4       0.1
 2 C  f0              0.3       2.7       0.3       0.2       0.0       1.2
 2 C  f+1             1.6       0.1       0.6       0.0       2.3       0.7
 2 C  f-1             0.3       0.0       1.9       0.4       0.0       0.7
 2 C  f+2             0.3       0.2       0.1       0.1       1.9       0.1
 2 C  f-2             1.8       0.8       0.7       0.2       0.5       0.1
 2 C  f+3             0.8       1.7       0.0       3.2       0.0       0.0
 2 C  f-3             0.2       0.0       1.4       0.2       0.0       2.4
 3 C  s               1.8       0.0       2.4       0.1       0.0       1.9
 3 C  pz              0.0       2.6       0.0       0.0       1.1       0.0
 3 C  px              0.6       0.0       0.2       0.2       0.0       0.3
 3 C  py              0.5       0.0       2.1       0.4       0.0       0.9
 3 C  dz2             3.1       0.0       2.2       1.3       0.1       7.9
 3 C  dxz             0.0       3.3       0.0       0.0       1.2       0.0
 3 C  dyz             0.0       2.0       0.0       0.0       2.4       0.0
 3 C  dx2y2           4.1       0.0       1.4       1.4       0.0       1.5
 3 C  dxy             0.1       0.0       1.5       3.4       0.0       1.3
 3 C  f0              0.0       3.0       0.0       0.0       2.2       0.0
 3 C  f+1             0.8       0.0       0.9       1.0       0.0       1.5
 3 C  f-1             1.6       0.0       0.1       2.0       0.1       4.5
 3 C  f+2             0.0       0.3       0.0       0.0       5.7       0.1
 3 C  f-2             0.0       7.0       0.0       0.0       0.5       0.0
 3 C  f+3             0.1       0.0       0.3       6.2       0.0       0.5
 3 C  f-3             0.0       0.0       0.5       0.0       0.0       0.2
 4 C  s               0.8       0.5       0.0       0.3       0.2       0.7
 4 C  pz              0.3       0.2       0.4       0.1       0.3       0.2
 4 C  px              0.5       0.0       0.3       0.8       0.1       0.1
 4 C  py              2.0       1.2       0.8       0.7       0.5       0.6
 4 C  dz2             0.0       0.2       1.7       0.2       0.0       1.1
 4 C  dxz             0.2       1.3       0.3       0.1       0.2       1.6
 4 C  dyz             0.4       0.4       1.0       0.6       0.2       0.0
 4 C  dx2y2           0.7       0.4       2.4       0.2       0.4       0.1
 4 C  dxy             3.7       0.4       0.7       0.1       1.5       0.8
 4 C  f0              0.8       1.2       1.6       3.3       0.1       1.2
 4 C  f+1             2.5       0.3       2.7       0.1       0.0       0.4
 4 C  f-1             0.3       0.2       3.2       0.1       8.2       0.0
 4 C  f+2             0.6       0.1       0.0       0.1       0.4       0.0
 4 C  f-2             0.2       0.4       0.1       0.5       0.1       0.1
 4 C  f+3             0.5       0.8       0.6       1.6       0.2       0.0
 4 C  f-3             0.7       0.7       0.2       1.4       0.0       3.5
 5 C  s               0.8       0.5       0.0       0.3       0.1       0.7
 5 C  pz              0.3       0.2       0.4       0.1       0.2       0.3
 5 C  px              0.5       0.0       0.3       0.8       0.1       0.0
 5 C  py              2.0       1.1       0.8       0.7       0.6       0.6
 5 C  dz2             0.0       0.2       1.7       0.3       0.1       1.1
 5 C  dxz             0.2       1.3       0.3       0.1       0.5       1.4
 5 C  dyz             0.4       0.4       1.0       0.6       0.2       0.0
 5 C  dx2y2           0.7       0.4       2.4       0.3       0.4       0.1
 5 C  dxy             3.7       0.4       0.7       0.1       2.0       0.3
 5 C  f0              0.9       1.2       1.6       3.2       0.4       0.9
 5 C  f+1             2.5       0.3       2.7       0.1       0.0       0.4
 5 C  f-1             0.3       0.3       3.2       0.2       7.4       0.7
 5 C  f+2             0.7       0.1       0.0       0.1       0.4       0.0
 5 C  f-2             0.2       0.4       0.1       0.5       0.1       0.1
 5 C  f+3             0.5       0.8       0.6       1.6       0.1       0.0
 5 C  f-3             0.7       0.7       0.2       1.4       0.3       3.2
 6 H  s               0.6       0.0       0.3       1.6       0.0       1.8
 6 H  px              0.1       0.0       0.1       0.2       0.0       0.1
 6 H  py              0.0       0.0       0.8       0.4       0.0       0.2
 7 H  s               0.1       0.0       0.3       0.1       0.0       1.6
 7 H  pz              0.0       0.4       0.0       0.0       0.0       0.0
 7 H  px              0.1       0.0       0.1       1.3       0.0       1.5
 7 H  py              0.0       0.0       0.0       0.1       0.0       0.3
 8 H  s               0.1       0.0       0.1       0.1       0.1       0.0
 8 H  pz              0.1       0.4       0.1       0.1       0.1       0.0
 8 H  px              0.0       0.0       0.2       0.0       0.0       0.1
 8 H  py              0.0       0.1       0.1       0.0       0.1       0.0
 9 C  s               1.2       0.0       0.3       0.5       0.0       0.3
 9 C  pz              0.0       0.0       0.0       0.0       9.7       0.2
 9 C  px              0.9       0.0       1.1       2.2       0.0       0.1
 9 C  py              1.0       0.0       0.6       0.1       0.1       3.2
 9 C  dz2             4.2       0.0       1.3       0.7       0.0       0.1
 9 C  dxz             0.0       0.8       0.0       0.0       1.0       0.0
 9 C  dyz             0.0       0.4       0.0       0.0       0.7       0.0
 9 C  dx2y2           0.1       0.0       2.2       0.6       0.0       2.4
 9 C  dxy             0.8       0.0       1.2       8.7       0.1       3.2
 9 C  f0              0.0       1.2       0.0       0.0       5.5       0.1
 9 C  f+1             0.1       0.0       3.0       0.2       0.1       4.3
 9 C  f-1             0.0       0.0       1.4       4.6       0.0       1.5
 9 C  f+2             0.0      14.9       0.0       0.0       0.3       0.0
 9 C  f-2             0.0       0.5       0.0       0.0       0.3       0.0
 9 C  f+3             2.8       0.0       1.2       1.5       0.0       0.1
 9 C  f-3             0.8       0.0       4.7       2.2       0.0       0.0
10 H  s               0.2       0.0       0.0       0.5       0.6       0.4
10 H  pz              0.1       0.0       0.2       0.1       0.7       0.0
10 H  px              0.0       0.2       0.1       0.1       0.1       0.0
10 H  py              0.0       0.0       0.0       0.0       0.2       0.1
11 H  s               0.2       0.0       0.0       0.5       0.8       0.3
11 H  pz              0.1       0.0       0.2       0.1       0.7       0.1
11 H  px              0.0       0.2       0.1       0.1       0.1       0.1
11 H  py              0.0       0.0       0.0       0.0       0.2       0.0
12 H  s               0.1       0.0       0.1       0.1       0.1       0.0
12 H  pz              0.1       0.4       0.1       0.1       0.1       0.0
12 H  px              0.0       0.0       0.2       0.0       0.0       0.1
12 H  py              0.0       0.1       0.1       0.0       0.1       0.0

                    210       211       212       213       214       215   
                   4.31637   4.33534   4.36576   4.42640   4.45156   4.47261
                   0.00000   0.00000   0.00000   0.00000   0.00000   0.00000
                  --------  --------  --------  --------  --------  --------
 0 C  s               0.2       0.0       0.0       4.1       0.0       0.4
 0 C  pz              0.0       0.8       0.3       0.0       0.3       0.0
 0 C  px              1.1       0.0       0.0       1.2       0.0       0.5
 0 C  py              0.3       0.0       0.0       1.1       0.0       1.3
 0 C  dz2             1.3       0.0       0.0       4.5       0.0       0.5
 0 C  dxz             0.0       2.1       1.0       0.0       3.5       0.0
 0 C  dyz             0.0       3.5       0.3       0.0       0.1       0.0
 0 C  dx2y2          12.3       0.0       0.0       4.6       0.0       1.1
 0 C  dxy             1.2       0.0       0.0       5.4       0.0       0.7
 0 C  f0              0.0       5.8       2.6       0.0       0.7       0.0
 0 C  f+1             2.3       0.0       0.0       0.4       0.0       0.1
 0 C  f-1             1.7       0.0       0.0       8.2       0.0       0.4
 0 C  f+2             0.0       0.1       1.2       0.0       0.0       0.0
 0 C  f-2             0.0       0.5      12.0       0.0       0.4       0.0
 0 C  f+3             0.4       0.0       0.0       4.7       0.0       0.0
 0 C  f-3             0.2       0.0       0.0       0.2       0.0       2.3
 1 C  s               0.2       0.5       0.2       0.1       1.4       2.2
 1 C  pz              0.8       0.1       0.0       0.0       1.0       0.3
 1 C  px              1.0       0.2       0.2       0.2       0.3       0.7
 1 C  py              0.8       0.0       0.9       0.4       0.8       0.2
 1 C  dz2             0.3       0.1       0.4       0.3       0.5       0.1
 1 C  dxz             0.7       0.5       0.2       0.3       0.3       3.0
 1 C  dyz             0.4       0.1       0.1       0.7       0.1       0.4
 1 C  dx2y2           0.4       0.4       1.4       0.9       0.7       0.6
 1 C  dxy             0.5       0.1       1.1       0.2       0.5       0.6
 1 C  f0              0.8       0.6       0.1       0.4       0.0       0.0
 1 C  f+1             4.6       0.2       0.0       0.3       0.6       0.8
 1 C  f-1             2.8       0.0       0.7       0.3       1.7       1.2
 1 C  f+2             0.5       0.2       3.2       0.1       0.2       1.0
 1 C  f-2             0.5       0.0       0.3       0.0       7.7       0.4
 1 C  f+3             0.1       0.1       1.2       0.2       0.5       0.6
 1 C  f-3             0.8       1.4       0.5       0.0       0.1       3.8
 2 C  s               0.2       0.5       0.2       0.1       1.4       2.3
 2 C  pz              0.8       0.1       0.0       0.0       1.0       0.3
 2 C  px              1.0       0.2       0.2       0.2       0.3       0.7
 2 C  py              0.8       0.0       0.9       0.4       0.7       0.2
 2 C  dz2             0.3       0.1       0.4       0.3       0.5       0.1
 2 C  dxz             0.7       0.5       0.2       0.3       0.3       3.0
 2 C  dyz             0.4       0.1       0.1       0.7       0.1       0.4
 2 C  dx2y2           0.4       0.4       1.4       1.0       0.7       0.6
 2 C  dxy             0.4       0.2       1.1       0.2       0.5       0.6
 2 C  f0              0.8       0.6       0.2       0.4       0.0       0.0
 2 C  f+1             4.5       0.2       0.0       0.3       0.6       0.8
 2 C  f-1             2.8       0.0       0.7       0.3       1.7       1.2
 2 C  f+2             0.5       0.2       3.2       0.1       0.2       1.0
 2 C  f-2             0.6       0.0       0.3       0.0       7.7       0.4
 2 C  f+3             0.1       0.1       1.2       0.1       0.5       0.6
 2 C  f-3             0.8       1.4       0.5       0.0       0.1       3.8
 3 C  s               0.7       0.0       0.0       0.7       0.0       6.7
 3 C  pz              0.0       1.2       0.9       0.0       0.7       0.0
 3 C  px              0.3       0.0       0.0       0.5       0.0       1.7
 3 C  py              0.1       0.0       0.0       0.1       0.0       0.1
 3 C  dz2             0.9       0.0       0.0       0.1       0.0       5.2
 3 C  dxz             0.0       0.9       0.4       0.0       1.0       0.0
 3 C  dyz             0.0       0.9       0.4       0.0       0.6       0.0
 3 C  dx2y2           0.5       0.0       0.0       1.1       0.0       0.5
 3 C  dxy             1.7       0.0       0.0       1.8       0.0       3.3
 3 C  f0              0.0       5.2       6.4       0.0       0.1       0.0
 3 C  f+1             9.0       0.0       0.0       0.9       0.0       5.5
 3 C  f-1             0.0       0.0       0.0       0.3       0.0       0.1
 3 C  f+2             0.0       0.1       0.9       0.0       6.3       0.0
 3 C  f-2             0.0       0.2       2.3       0.0       4.2       0.0
 3 C  f+3             1.2       0.0       0.0       1.9       0.0       5.6
 3 C  f-3             2.4       0.0       0.0       0.0       0.0       2.4
 4 C  s               0.2       0.9       1.7       1.7       0.1       1.3
 4 C  pz              0.3       0.1       0.1       0.5       2.2       0.4
 4 C  px              0.2       0.6       0.3       0.3       0.3       0.3
 4 C  py              1.1       0.3       0.6       1.2       0.3       0.2
 4 C  dz2             0.2       0.1       0.1       1.2       0.1       0.0
 4 C  dxz             0.1       1.4       4.3       3.5       1.2       0.0
 4 C  dyz             0.8       0.9       0.1       0.9       0.5       1.2
 4 C  dx2y2           0.1       0.0       0.3       0.0       0.7       0.0
 4 C  dxy             0.1       0.6       0.3       0.7       0.1       0.5
 4 C  f0              0.1       0.3       1.4       0.1       1.2       0.8
 4 C  f+1             0.2       0.2       0.9       0.1       1.9       0.1
 4 C  f-1             0.2       6.1       0.0       0.1       3.6       1.8
 4 C  f+2             0.0       0.1       0.0       0.0       0.0       0.2
 4 C  f-2             3.3       1.2       0.0       1.9       6.7       0.2
 4 C  f+3             1.3       0.7       0.1       1.4       0.3       0.2
 4 C  f-3             0.4       0.0       1.8       3.1       0.0       2.1
 5 C  s               0.2       0.9       1.7       1.7       0.1       1.3
 5 C  pz              0.3       0.1       0.1       0.5       2.2       0.4
 5 C  px              0.2       0.6       0.3       0.3       0.3       0.3
 5 C  py              1.1       0.3       0.6       1.2       0.3       0.2
 5 C  dz2             0.2       0.1       0.1       1.1       0.1       0.0
 5 C  dxz             0.1       1.4       4.3       3.5       1.3       0.0
 5 C  dyz             0.8       0.9       0.1       0.9       0.5       1.2
 5 C  dx2y2           0.1       0.0       0.3       0.0       0.7       0.0
 5 C  dxy             0.1       0.6       0.3       0.7       0.1       0.5
 5 C  f0              0.1       0.3       1.4       0.2       1.2       0.8
 5 C  f+1             0.1       0.2       0.9       0.1       1.9       0.1
[truncated: 670,705 more chars]
