# Supplementary material for: Hyperpyramidalized alkenes with bond orders near 1.5 as synthetic building blocks
Source: Nat Chem. 2026 Jan 21;18(5):913–22. doi: 10.1038/s41557-025-02055-9 (PMC12859755; doi:10.1038/s41557-025-02055-9)
Supplement: Supplementary file 2 — Output files for reported computations. [file 41557_2025_2055_MOESM2_ESM.zip › Computation data/Quadricyclene 11/CAS44-def2tzvp/Quad-def2tzvp-ORCA_trj.xyz]

13
Coordinates from ORCA-job Quad-def2tzvp-ORCA E -268.454716859330
  C       0.377161      1.102310      0.000692
  C      -0.013298     -1.081139      0.674609
  C      -0.013637     -1.080547     -0.675089
  C      -1.250931     -0.549864      0.000223
  C       1.090056     -0.020303     -0.748327
  C       1.090979     -0.021168      0.747758
  H       0.827686      2.088299      0.000934
  H      -2.187372     -1.086213      0.000286
  H       1.858314      0.137072     -1.491319
  C      -1.141948      0.966746      0.000200
  H      -1.594982      1.414787      0.887065
  H      -1.593833      1.414747     -0.887400
  H       1.859896      0.135107      1.490038
13
Coordinates from ORCA-job Quad-def2tzvp-ORCA E -268.455420528321
  C       0.378691      1.103458      0.000210
  C      -0.011333     -1.085125      0.676844
  C      -0.011477     -1.084804     -0.677490
  C      -1.246897     -0.549899     -0.000125
  C       1.081908     -0.014890     -0.748135
  C       1.082282     -0.015181      0.747681
  H       0.828006      2.080500      0.000240
  H      -2.175824     -1.080737     -0.000094
  H       1.846619      0.137954     -1.482287
  C      -1.137610      0.966665      0.000376
  H      -1.587008      1.412386      0.881164
  H      -1.586796      1.412970     -0.880218
  H       1.847530      0.136537      1.481503
13
Coordinates from ORCA-job Quad-def2tzvp-ORCA E -268.455524246528
  C       0.380150      1.103853      0.000159
  C      -0.010798     -1.087015      0.678801
  C      -0.010939     -1.086759     -0.679444
  C      -1.245483     -0.549399     -0.000126
  C       1.077961     -0.011356     -0.747794
  C       1.078223     -0.011585      0.747344
  H       0.830550      2.079611      0.000210
  H      -2.174052     -1.080063     -0.000126
  H       1.845543      0.137118     -1.479200
  C      -1.136683      0.966332      0.000348
  H      -1.586305      1.411439      0.880663
  H      -1.586406      1.412012     -0.879628
  H       1.846330      0.135647      1.478464
13
Coordinates from ORCA-job Quad-def2tzvp-ORCA E -268.455540971586
  C       0.380524      1.104263      0.000154
  C      -0.010780     -1.087375      0.679724
  C      -0.010966     -1.087055     -0.680484
  C      -1.245136     -0.548693     -0.000078
  C       1.077158     -0.009769     -0.747501
  C       1.077381     -0.010057      0.746989
  H       0.831233      2.080488      0.000250
  H      -2.173944     -1.080232     -0.000059
  H       1.847263      0.135223     -1.477855
  C      -1.137247      0.966353      0.000339
  H      -1.587529      1.411172      0.881102
  H      -1.587737      1.411674     -0.880064
  H       1.847870      0.133843      1.477154
13
Coordinates from ORCA-job Quad-def2tzvp-ORCA E -268.455543153551
  C       0.380322      1.104610      0.000161
  C      -0.010882     -1.087219      0.679898
  C      -0.011080     -1.086871     -0.680716
  C      -1.245080     -0.548326     -0.000063
  C       1.077386     -0.009377     -0.747349
  C       1.077620     -0.009724      0.746790
  H       0.830723      2.081193      0.000287
  H      -2.173745     -1.080520     -0.000046
  H       1.848252      0.133922     -1.477490
  C      -1.137713      0.966503      0.000347
  H      -1.588132      1.411230      0.881270
  H      -1.588355      1.411726     -0.880213
  H       1.848778      0.132689      1.476795
