# Supplementary material for: Hyperpyramidalized alkenes with bond orders near 1.5 as synthetic building blocks
Source: Nat Chem. 2026 Jan 21;18(5):913–22. doi: 10.1038/s41557-025-02055-9 (PMC12859755; doi:10.1038/s41557-025-02055-9)
Supplement: Supplementary file 2 — Output files for reported computations. [file 41557_2025_2055_MOESM2_ESM.zip › Computation data/Quadricyclene 11/CAS44-def2tzvp/Quad-def2tzvp-ORCA.xyz]

13
Coordinates from ORCA-job Quad-def2tzvp-ORCA E -268.455543153551
  C           0.38032186480230      1.10460950025675      0.00016119969091
  C          -0.01088176721804     -1.08721933139820      0.67989757490095
  C          -0.01108044124458     -1.08687143416594     -0.68071560824674
  C          -1.24508021999563     -0.54832644427382     -0.00006340621979
  C           1.07738561913428     -0.00937735440936     -0.74734920613258
  C           1.07761953245478     -0.00972436187364      0.74679015812622
  H           0.83072282902159      2.08119275770773      0.00028672462959
  H          -2.17374520821931     -1.08051986765418     -0.00004599607837
  H           1.84825195970606      0.13392158823259     -1.47749027628241
  C          -1.13771334632278      0.96650275219602      0.00034655254668
  H          -1.58813248649095      1.41123046747670      0.88127018097919
  H          -1.58835521515066      1.41172636879159     -0.88021271083869
  H           1.84877787952293      0.13268935911378      1.47679481292503
