# Supplementary material for: Hyperpyramidalized alkenes with bond orders near 1.5 as synthetic building blocks
Source: Nat Chem. 2026 Jan 21;18(5):913–22. doi: 10.1038/s41557-025-02055-9 (PMC12859755; doi:10.1038/s41557-025-02055-9)
Supplement: Supplementary file 2 — Output files for reported computations. [file 41557_2025_2055_MOESM2_ESM.zip › Computation data/Quadricyclene 11/wb97xd-def2tzvp/parent-qce.fchk]

M0001                                                                   
Freq      RwB97XD                                                     def2TZVP            
Number of atoms                            I               13
Info1-9                                    I   N=           9
          47          47        1002           0           0         100
           6          18        -802
Full Title                                 C   N=           1
M0001       
Route                                      C   N=           5
# opt freq wb97xd def2tzvp geom=connectivity pop=nboread    
Charge                                     I                0
Multiplicity                               I                1
Number of electrons                        I               48
Number of alpha electrons                  I               24
Number of beta electrons                   I               24
Number of basis functions                  I              253
Number of independent functions            I              253
Number of point charges in /Mol/           I                0
Number of translation vectors              I                0
Atomic numbers                             I   N=          13
           6           6           6           6           6           6
           1           1           1           6           1           1
           1
Nuclear charges                            R   N=          13
  6.00000000E+00  6.00000000E+00  6.00000000E+00  6.00000000E+00  6.00000000E+00
  6.00000000E+00  1.00000000E+00  1.00000000E+00  1.00000000E+00  6.00000000E+00
  1.00000000E+00  1.00000000E+00  1.00000000E+00
Current cartesian coordinates              R   N=          39
  7.12730433E-01  2.08306309E+00  1.30782912E-03 -2.51294972E-02 -2.04305735E+00
  1.27482606E+00 -2.57710577E-02 -2.04193814E+00 -1.27573366E+00 -2.36391611E+00
 -1.03909177E+00  4.21918100E-04  2.05990701E+00 -3.83676091E-02 -1.41413278E+00
  2.06165233E+00 -4.00023607E-02  1.41305839E+00  1.56409923E+00  3.94631406E+00
  1.76424350E-03 -4.13353415E+00 -2.05264601E+00  5.40191830E-04  3.51170421E+00
  2.59028276E-01 -2.81818436E+00 -2.15796920E+00  1.82688488E+00  3.77316351E-04
 -3.01407833E+00  2.67356053E+00  1.67630899E+00 -3.01190776E+00  2.67348424E+00
 -1.67694265E+00  3.51469337E+00  2.55314421E-01  2.81576314E+00
Number of symbols in /Mol/                 I                0
Int Atom Types                             I   N=          13
           0           0           0           0           0           0
           0           0           0           0           0           0
           0
Force Field                                I                0
Atom Types                                 C   N=          13
                                                            
                                                            
                                    
MM charges                                 R   N=          13
  0.00000000E+00  0.00000000E+00  0.00000000E+00  0.00000000E+00  0.00000000E+00
  0.00000000E+00  0.00000000E+00  0.00000000E+00  0.00000000E+00  0.00000000E+00
  0.00000000E+00  0.00000000E+00  0.00000000E+00
Integer atomic weights                     I   N=          13
          12          12          12          12          12          12
           1           1           1          12           1           1
           1
Real atomic weights                        R   N=          13
  1.20000000E+01  1.20000000E+01  1.20000000E+01  1.20000000E+01  1.20000000E+01
  1.20000000E+01  1.00782504E+00  1.00782504E+00  1.00782504E+00  1.20000000E+01
  1.00782504E+00  1.00782504E+00  1.00782504E+00
Atom fragment info                         I   N=          13
           0           0           0           0           0           0
           0           0           0           0           0           0
           0
Atom residue num                           I   N=          13
           0           0           0           0           0           0
           0           0           0           0           0           0
           0
Nuclear spins                              I   N=          13
           0           0           0           0           0           0
           1           1           1           0           1           1
           1
Nuclear ZEff                               R   N=          13
 -3.60000000E+00 -3.60000000E+00 -3.60000000E+00 -3.60000000E+00 -3.60000000E+00
 -3.60000000E+00 -1.00000000E+00 -1.00000000E+00 -1.00000000E+00 -3.60000000E+00
 -1.00000000E+00 -1.00000000E+00 -1.00000000E+00
Nuclear ZNuc                               R   N=          13
  6.00000000E+00  6.00000000E+00  6.00000000E+00  6.00000000E+00  6.00000000E+00
  6.00000000E+00  1.00000000E+00  1.00000000E+00  1.00000000E+00  6.00000000E+00
  1.00000000E+00  1.00000000E+00  1.00000000E+00
Nuclear QMom                               R   N=          13
  0.00000000E+00  0.00000000E+00  0.00000000E+00  0.00000000E+00  0.00000000E+00
  0.00000000E+00  0.00000000E+00  0.00000000E+00  0.00000000E+00  0.00000000E+00
  0.00000000E+00  0.00000000E+00  0.00000000E+00
Nuclear GFac                               R   N=          13
  0.00000000E+00  0.00000000E+00  0.00000000E+00  0.00000000E+00  0.00000000E+00
  0.00000000E+00  2.79284600E+00  2.79284600E+00  2.79284600E+00  0.00000000E+00
  2.79284600E+00  2.79284600E+00  2.79284600E+00
MicOpt                                     I   N=          13
          -1          -1          -1          -1          -1          -1
          -1          -1          -1          -1          -1          -1
          -1
Number of residues                         I                0
Number of secondary structures             I                0
Redundant internal dimensions              I   N=           4
          93          16          30          47
Redundant internal coordinate indices      I   N=         372
           1           5           0           0           1           6
           0           0           1           7           0           0
           1          10           0           0           2           3
           0           0           2           4           0           0
           2           6           0           0           3           4
           0           0           3           5           0           0
           4           8           0           0           4          10
           0           0           5           6           0           0
           5           9           0           0           6          13
           0           0          10          11           0           0
          10          12           0           0           5           1
           7           0           5           1          10           0
           6           1           7           0           6           1
          10           0           7           1          10           0
           3           2           6           0           4           2
           6           0           2           3           5           0
           4           3           5           0           2           4
           8           0           2           4          10           0
           3           4           8           0           3           4
          10           0           8           4          10           0
           1           5           3           0           1           5
           9           0           3           5           6           0
           3           5           9           0           6           5
           9           0           1           6           2           0
           1           6          13           0           2           6
           5           0           2           6          13           0
           5           6          13           0           1          10
           4           0           1          10          11           0
           1          10          12           0           4          10
          11           0           4          10          12           0
          11          10          12           0           7           1
           5           3           7           1           5           9
          10           1           5           3          10           1
           5           9           7           1           6           2
           7           1           6          13          10           1
           6           2          10           1           6          13
           5           1          10           4           5           1
          10          11           5           1          10          12
           6           1          10           4           6           1
          10          11           6           1          10          12
           7           1          10           4           7           1
          10          11           7           1          10          12
           6           2           3           5           6           2
           4           8           6           2           4          10
           3           2           6           1           3           2
           6           5           3           2           6          13
           4           2           6           1           4           2
           6           5           4           2           6          13
           5           3           4           8           5           3
           4          10           2           3           5           1
           2           3           5           6           2           3
           5           9           4           3           5           1
           4           3           5           6           4           3
           5           9           2           4          10           1
           2           4          10          11           2           4
          10          12           3           4          10           1
           3           4          10          11           3           4
          10          12           8           4          10           1
           8           4          10          11           8           4
          10          12           3           5           6           2
           3           5           6          13           9           5
           6           2           9           5           6          13
Redundant internal coordinates             R   N=          93
  2.88423734E+00  2.88444740E+00  2.04854417E+00  2.88210765E+00  2.55056004E+00
  2.84639695E+00  2.89585839E+00  2.84626003E+00  2.89542780E+00  2.03932347E+00
  2.87336671E+00  2.82719217E+00  2.04145053E+00  2.04110777E+00  2.06362048E+00
  2.06381778E+00  2.06574654E+00  1.98198307E+00  2.06575909E+00  1.98289926E+00
  2.08839863E+00  1.61842656E+00  1.94926750E+00  1.61873633E+00  1.94911859E+00
  2.13846933E+00  1.86807770E+00  2.13856146E+00  1.86768461E+00  2.16267631E+00
  1.72040768E+00  2.16825582E+00  1.52302355E+00  2.27306930E+00  2.32872213E+00
  1.72010769E+00  2.16853774E+00  1.52299875E+00  2.27296585E+00  2.32895106E+00
  1.73153544E+00  1.95679544E+00  1.95619568E+00  1.96003483E+00  1.96006450E+00
  1.89661361E+00 -2.97383827E+00 -2.99758774E-01 -3.89397906E-01  2.28468159E+00
  2.97374183E+00  2.99944895E-01  3.87700535E-01 -2.28609640E+00  5.65187030E-01
  2.63762177E+00 -1.50703752E+00 -5.63272300E-01  1.50916244E+00 -2.63549685E+00
 -3.14145203E+00 -1.06901729E+00  1.06950873E+00 -3.45948870E-04 -2.95865256E+00
 -2.96122300E-01  1.04359036E+00  3.54296094E-04 -2.60806083E+00 -4.49194590E-02
 -1.08815552E+00  2.58661466E+00  2.95832119E+00  2.96391821E-01 -1.04297610E+00
  3.54353612E-04  2.60851842E+00  4.57922586E-02  1.08912271E+00 -2.58589853E+00
  4.86991407E-01 -1.58302487E+00  2.55632687E+00 -4.88351471E-01 -2.55836775E+00
  1.58098400E+00  3.14120361E+00  1.07118733E+00 -1.07264623E+00 -3.12098822E-04
  2.57747338E+00 -2.57802107E+00 -2.35589186E-04
ZRed-IntVec                                I   N=          93
           0           0           0           0           0           0
           0           0           0           0           0           0
           0           0           0           0           0           0
           0           0           0           0           0           0
           0           0           0           0           0           0
           0           0           0           0           0           0
           0           0           0           0           0           0
           0           0           0           0           0           0
           0           0           0           0           0           0
           0           0           0           0           0           0
           0           0           0           0           0           0
           0           0           0           0           0           0
           0           0           0           0           0           0
           0           0           0           0           0           0
           0           0           0           0           0           0
           0           0           0
ZRed-FPVec                                 R   N=          93
  0.00000000E+00  0.00000000E+00  0.00000000E+00  0.00000000E+00  0.00000000E+00
  0.00000000E+00  0.00000000E+00  0.00000000E+00  0.00000000E+00  0.00000000E+00
  0.00000000E+00  0.00000000E+00  0.00000000E+00  0.00000000E+00  0.00000000E+00
  0.00000000E+00  0.00000000E+00  0.00000000E+00  0.00000000E+00  0.00000000E+00
  0.00000000E+00  0.00000000E+00  0.00000000E+00  0.00000000E+00  0.00000000E+00
  0.00000000E+00  0.00000000E+00  0.00000000E+00  0.00000000E+00  0.00000000E+00
  0.00000000E+00  0.00000000E+00  0.00000000E+00  0.00000000E+00  0.00000000E+00
  0.00000000E+00  0.00000000E+00  0.00000000E+00  0.00000000E+00  0.00000000E+00
  0.00000000E+00  0.00000000E+00  0.00000000E+00  0.00000000E+00  0.00000000E+00
  0.00000000E+00  0.00000000E+00  0.00000000E+00  0.00000000E+00  0.00000000E+00
  0.00000000E+00  0.00000000E+00  0.00000000E+00  0.00000000E+00  0.00000000E+00
  0.00000000E+00  0.00000000E+00  0.00000000E+00  0.00000000E+00  0.00000000E+00
  0.00000000E+00  0.00000000E+00  0.00000000E+00  0.00000000E+00  0.00000000E+00
  0.00000000E+00  0.00000000E+00  0.00000000E+00  0.00000000E+00  0.00000000E+00
  0.00000000E+00  0.00000000E+00  0.00000000E+00  0.00000000E+00  0.00000000E+00
  0.00000000E+00  0.00000000E+00  0.00000000E+00  0.00000000E+00  0.00000000E+00
  0.00000000E+00  0.00000000E+00  0.00000000E+00  0.00000000E+00  0.00000000E+00
  0.00000000E+00  0.00000000E+00  0.00000000E+00  0.00000000E+00  0.00000000E+00
  0.00000000E+00  0.00000000E+00  0.00000000E+00
ZRed-Constraint1                           R   N=          93
  2.88423734E+00  2.88444740E+00  2.04854417E+00  2.88210765E+00  2.55056004E+00
  2.84639695E+00  2.89585839E+00  2.84626003E+00  2.89542780E+00  2.03932347E+00
  2.87336671E+00  2.82719217E+00  2.04145053E+00  2.04110777E+00  2.06362048E+00
  2.06381778E+00  2.06574654E+00  1.98198307E+00  2.06575909E+00  1.98289926E+00
  2.08839863E+00  1.61842656E+00  1.94926750E+00  1.61873633E+00  1.94911859E+00
  2.13846933E+00  1.86807770E+00  2.13856146E+00  1.86768461E+00  2.16267631E+00
  1.72040768E+00  2.16825582E+00  1.52302355E+00  2.27306930E+00  2.32872213E+00
  1.72010769E+00  2.16853774E+00  1.52299875E+00  2.27296585E+00  2.32895106E+00
  1.73153544E+00  1.95679544E+00  1.95619568E+00  1.96003483E+00  1.96006450E+00
  1.89661361E+00 -2.97383827E+00 -2.99758774E-01 -3.89397906E-01  2.28468159E+00
  2.97374183E+00  2.99944895E-01  3.87700535E-01 -2.28609640E+00  5.65187030E-01
  2.63762177E+00 -1.50703752E+00 -5.63272300E-01  1.50916244E+00 -2.63549685E+00
 -3.14145203E+00 -1.06901729E+00  1.06950873E+00 -3.45948871E-04 -2.95865256E+00
 -2.96122300E-01  1.04359036E+00  3.54296094E-04 -2.60806083E+00 -4.49194590E-02
 -1.08815552E+00  2.58661466E+00  2.95832119E+00  2.96391821E-01 -1.04297610E+00
  3.54353612E-04  2.60851842E+00  4.57922586E-02  1.08912271E+00 -2.58589853E+00
  4.86991407E-01 -1.58302487E+00  2.55632687E+00 -4.88351471E-01 -2.55836775E+00
  1.58098400E+00  3.14120361E+00  1.07118733E+00 -1.07264623E+00 -3.12098821E-04
  2.57747338E+00 -2.57802107E+00 -2.35589187E-04
ZRed-Constraint2                           R   N=          93
  2.96648329E+00  2.91138769E+00  2.04880468E+00  2.90662188E+00  2.60799482E+00
  2.94817137E+00  2.92022147E+00  2.89079090E+00  2.91719478E+00  2.04216955E+00
  2.89599063E+00  2.86185010E+00  2.04021436E+00  2.02200695E+00  2.07112735E+00
  2.07101539E+00  2.06143030E+00  1.97840618E+00  2.07202715E+00  1.96407129E+00
  2.10290121E+00  1.55859665E+00  1.89188111E+00  1.66992256E+00  1.96820519E+00
  2.12418760E+00  1.88045739E+00  2.15004581E+00  1.86464979E+00  2.15994850E+00
  1.70195948E+00  2.17887540E+00  1.47742925E+00  2.29444661E+00  2.34839729E+00
  1.77411614E+00  2.13976457E+00  1.57675674E+00  2.22903703E+00  2.32047936E+00
  1.74203535E+00  1.95066311E+00  1.95666492E+00  1.95889270E+00  1.95937610E+00
  1.89430160E+00 -3.01247134E+00 -3.09003641E-01 -4.11870087E-01  2.29159761E+00
  2.94805919E+00  3.15449966E-01  3.54324780E-01 -2.27828444E+00  5.67561314E-01
  2.64194087E+00 -1.50990025E+00 -5.46331676E-01  1.52804788E+00 -2.62379324E+00
 -3.12923166E+00 -1.05485211E+00  1.07649208E+00  2.22267088E-02 -2.98413145E+00
 -3.30229387E-01  1.04672203E+00 -2.25457797E-02 -2.64048572E+00 -8.32752528E-03
 -1.07759534E+00  2.58765003E+00  2.92390878E+00  2.52154924E-01 -1.04631670E+00
 -2.27776681E-02  2.57849978E+00  8.47833890E-02  1.10832242E+00 -2.57358544E+00
  5.08183882E-01 -1.56011704E+00  2.58364854E+00 -4.65060193E-01 -2.53336111E+00
  1.61040446E+00 -3.13347566E+00  1.08140873E+00 -1.05801100E+00  2.02424381E-02
  2.59084086E+00 -2.54976289E+00  2.08355272E-02
SymInf integers                            I   N=          26
           1           1           1           1           1           0
           0           0           0           0           0           0
           0           0           0           0           0           0
           0           0           0           0           0           0
           0           0
RotTr to input orientation                 R   N=          12
 -8.33718314E-01 -1.25164215E-01  5.37817526E-01 -7.96646295E-02  9.91046420E-01
  1.07147283E-01 -5.46413140E-01  4.64856181E-02 -8.36224712E-01  1.49580202E+00
 -2.02824024E-02  1.86034296E-01
Number of contracted shells                I              101
Number of primitive shells                 I              176
Pure/Cartesian d shells                    I                0
Pure/Cartesian f shells                    I                0
Highest angular momentum                   I                3
Largest degree of contraction              I                6
Shell types                                I   N=         101
           0           0           0           0           0           1
           1           1          -2          -2          -3           0
           0           0           0           0           1           1
           1          -2          -2          -3           0           0
           0           0           0           1           1           1
          -2          -2          -3           0           0           0
           0           0           1           1           1          -2
          -2          -3           0           0           0           0
           0           1           1           1          -2          -2
          -3           0           0           0           0           0
           1           1           1          -2          -2          -3
           0           0           0           1           0           0
           0           1           0           0           0           1
           0           0           0           0           0           1
           1           1          -2          -2          -3           0
           0           0           1           0           0           0
           1           0           0           0           1
Number of primitives per shell             I   N=         101
           6           2           1           1           1           4
           1           1           1           1           1           6
           2           1           1           1           4           1
           1           1           1           1           6           2
           1           1           1           4           1           1
           1           1           1           6           2           1
           1           1           4           1           1           1
           1           1           6           2           1           1
           1           4           1           1           1           1
           1           6           2           1           1           1
           4           1           1           1           1           1
           3           1           1           1           3           1
           1           1           3           1           1           1
           6           2           1           1           1           4
           1           1           1           1           1           3
           1           1           1           3           1           1
           1           3           1           1           1
Shell to atom map                          I   N=         101
           1           1           1           1           1           1
           1           1           1           1           1           2
           2           2           2           2           2           2
           2           2           2           2           3           3
           3           3           3           3           3           3
           3           3           3           4           4           4
           4           4           4           4           4           4
           4           4           5           5           5           5
           5           5           5           5           5           5
           5           6           6           6           6           6
           6           6           6           6           6           6
           7           7           7           7           8           8
           8           8           9           9           9           9
          10          10          10          10          10          10
          10          10          10          10          10          11
          11          11          11          12          12          12
          12          13          13          13          13
Primitive exponents                        R   N=         176
  1.35753497E+04  2.03523337E+03  4.63225624E+02  1.31200196E+02  4.28530159E+01
  1.55841858E+01  6.20671385E+00  2.57648965E+00  5.76963394E-01  2.29728314E-01
  9.51644400E-02  3.46972322E+01  7.95826228E+00  2.37808269E+00  8.14332082E-01
  2.88875473E-01  1.00568237E-01  1.09700000E+00  3.18000000E-01  7.61000000E-01
  1.35753497E+04  2.03523337E+03  4.63225624E+02  1.31200196E+02  4.28530159E+01
  1.55841858E+01  6.20671385E+00  2.57648965E+00  5.76963394E-01  2.29728314E-01
  9.51644400E-02  3.46972322E+01  7.95826228E+00  2.37808269E+00  8.14332082E-01
  2.88875473E-01  1.00568237E-01  1.09700000E+00  3.18000000E-01  7.61000000E-01
  1.35753497E+04  2.03523337E+03  4.63225624E+02  1.31200196E+02  4.28530159E+01
  1.55841858E+01  6.20671385E+00  2.57648965E+00  5.76963394E-01  2.29728314E-01
  9.51644400E-02  3.46972322E+01  7.95826228E+00  2.37808269E+00  8.14332082E-01
  2.88875473E-01  1.00568237E-01  1.09700000E+00  3.18000000E-01  7.61000000E-01
  1.35753497E+04  2.03523337E+03  4.63225624E+02  1.31200196E+02  4.28530159E+01
  1.55841858E+01  6.20671385E+00  2.57648965E+00  5.76963394E-01  2.29728314E-01
  9.51644400E-02  3.46972322E+01  7.95826228E+00  2.37808269E+00  8.14332082E-01
  2.88875473E-01  1.00568237E-01  1.09700000E+00  3.18000000E-01  7.61000000E-01
  1.35753497E+04  2.03523337E+03  4.63225624E+02  1.31200196E+02  4.28530159E+01
  1.55841858E+01  6.20671385E+00  2.57648965E+00  5.76963394E-01  2.29728314E-01
  9.51644400E-02  3.46972322E+01  7.95826228E+00  2.37808269E+00  8.14332082E-01
  2.88875473E-01  1.00568237E-01  1.09700000E+00  3.18000000E-01  7.61000000E-01
  1.35753497E+04  2.03523337E+03  4.63225624E+02  1.31200196E+02  4.28530159E+01
  1.55841858E+01  6.20671385E+00  2.57648965E+00  5.76963394E-01  2.29728314E-01
  9.51644400E-02  3.46972322E+01  7.95826228E+00  2.37808269E+00  8.14332082E-01
  2.88875473E-01  1.00568237E-01  1.09700000E+00  3.18000000E-01  7.61000000E-01
  3.40613410E+01  5.12357460E+00  1.16466260E+00  3.27230410E-01  1.03072410E-01
  8.00000000E-01  3.40613410E+01  5.12357460E+00  1.16466260E+00  3.27230410E-01
  1.03072410E-01  8.00000000E-01  3.40613410E+01  5.12357460E+00  1.16466260E+00
  3.27230410E-01  1.03072410E-01  8.00000000E-01  1.35753497E+04  2.03523337E+03
  4.63225624E+02  1.31200196E+02  4.28530159E+01  1.55841858E+01  6.20671385E+00
  2.57648965E+00  5.76963394E-01  2.29728314E-01  9.51644400E-02  3.46972322E+01
  7.95826228E+00  2.37808269E+00  8.14332082E-01  2.88875473E-01  1.00568237E-01
  1.09700000E+00  3.18000000E-01  7.61000000E-01  3.40613410E+01  5.12357460E+00
  1.16466260E+00  3.27230410E-01  1.03072410E-01  8.00000000E-01  3.40613410E+01
  5.12357460E+00  1.16466260E+00  3.27230410E-01  1.03072410E-01  8.00000000E-01
  3.40613410E+01  5.12357460E+00  1.16466260E+00  3.27230410E-01  1.03072410E-01
  8.00000000E-01
Contraction coefficients                   R   N=         176
  6.06455036E-04  4.69790889E-03  2.43324776E-02  9.73999683E-02  3.01955843E-01
  6.62336091E-01  6.55953085E-01  3.75856333E-01  1.00000000E+00  1.00000000E+00
  1.00000000E+00  1.13272200E-02  7.61696592E-02  3.01922522E-01  7.27850273E-01
  1.00000000E+00  1.00000000E+00  1.00000000E+00  1.00000000E+00  1.00000000E+00
  6.06455036E-04  4.69790889E-03  2.43324776E-02  9.73999683E-02  3.01955843E-01
  6.62336091E-01  6.55953085E-01  3.75856333E-01  1.00000000E+00  1.00000000E+00
  1.00000000E+00  1.13272200E-02  7.61696592E-02  3.01922522E-01  7.27850273E-01
  1.00000000E+00  1.00000000E+00  1.00000000E+00  1.00000000E+00  1.00000000E+00
  6.06455036E-04  4.69790889E-03  2.43324776E-02  9.73999683E-02  3.01955843E-01
  6.62336091E-01  6.55953085E-01  3.75856333E-01  1.00000000E+00  1.00000000E+00
  1.00000000E+00  1.13272200E-02  7.61696592E-02  3.01922522E-01  7.27850273E-01
  1.00000000E+00  1.00000000E+00  1.00000000E+00  1.00000000E+00  1.00000000E+00
  6.06455036E-04  4.69790889E-03  2.43324776E-02  9.73999683E-02  3.01955843E-01
  6.62336091E-01  6.55953085E-01  3.75856333E-01  1.00000000E+00  1.00000000E+00
  1.00000000E+00  1.13272200E-02  7.61696592E-02  3.01922522E-01  7.27850273E-01
  1.00000000E+00  1.00000000E+00  1.00000000E+00  1.00000000E+00  1.00000000E+00
  6.06455036E-04  4.69790889E-03  2.43324776E-02  9.73999683E-02  3.01955843E-01
  6.62336091E-01  6.55953085E-01  3.75856333E-01  1.00000000E+00  1.00000000E+00
  1.00000000E+00  1.13272200E-02  7.61696592E-02  3.01922522E-01  7.27850273E-01
  1.00000000E+00  1.00000000E+00  1.00000000E+00  1.00000000E+00  1.00000000E+00
  6.06455036E-04  4.69790889E-03  2.43324776E-02  9.73999683E-02  3.01955843E-01
  6.62336091E-01  6.55953085E-01  3.75856333E-01  1.00000000E+00  1.00000000E+00
  1.00000000E+00  1.13272200E-02  7.61696592E-02  3.01922522E-01  7.27850273E-01
  1.00000000E+00  1.00000000E+00  1.00000000E+00  1.00000000E+00  1.00000000E+00
  2.54393072E-02  1.90085949E-01  8.52441130E-01  1.00000000E+00  1.00000000E+00
  1.00000000E+00  2.54393072E-02  1.90085949E-01  8.52441130E-01  1.00000000E+00
  1.00000000E+00  1.00000000E+00  2.54393072E-02  1.90085949E-01  8.52441130E-01
  1.00000000E+00  1.00000000E+00  1.00000000E+00  6.06455036E-04  4.69790889E-03
  2.43324776E-02  9.73999683E-02  3.01955843E-01  6.62336091E-01  6.55953085E-01
  3.75856333E-01  1.00000000E+00  1.00000000E+00  1.00000000E+00  1.13272200E-02
  7.61696592E-02  3.01922522E-01  7.27850273E-01  1.00000000E+00  1.00000000E+00
  1.00000000E+00  1.00000000E+00  1.00000000E+00  2.54393072E-02  1.90085949E-01
  8.52441130E-01  1.00000000E+00  1.00000000E+00  1.00000000E+00  2.54393072E-02
  1.90085949E-01  8.52441130E-01  1.00000000E+00  1.00000000E+00  1.00000000E+00
  2.54393072E-02  1.90085949E-01  8.52441130E-01  1.00000000E+00  1.00000000E+00
  1.00000000E+00
Coordinates of each shell                  R   N=         303
  7.12730433E-01  2.08306309E+00  1.30782912E-03  7.12730433E-01  2.08306309E+00
  1.30782912E-03  7.12730433E-01  2.08306309E+00  1.30782912E-03  7.12730433E-01
  2.08306309E+00  1.30782912E-03  7.12730433E-01  2.08306309E+00  1.30782912E-03
  7.12730433E-01  2.08306309E+00  1.30782912E-03  7.12730433E-01  2.08306309E+00
  1.30782912E-03  7.12730433E-01  2.08306309E+00  1.30782912E-03  7.12730433E-01
  2.08306309E+00  1.30782912E-03  7.12730433E-01  2.08306309E+00  1.30782912E-03
  7.12730433E-01  2.08306309E+00  1.30782912E-03 -2.51294972E-02 -2.04305735E+00
  1.27482606E+00 -2.51294972E-02 -2.04305735E+00  1.27482606E+00 -2.51294972E-02
 -2.04305735E+00  1.27482606E+00 -2.51294972E-02 -2.04305735E+00  1.27482606E+00
 -2.51294972E-02 -2.04305735E+00  1.27482606E+00 -2.51294972E-02 -2.04305735E+00
  1.27482606E+00 -2.51294972E-02 -2.04305735E+00  1.27482606E+00 -2.51294972E-02
 -2.04305735E+00  1.27482606E+00 -2.51294972E-02 -2.04305735E+00  1.27482606E+00
 -2.51294972E-02 -2.04305735E+00  1.27482606E+00 -2.51294972E-02 -2.04305735E+00
  1.27482606E+00 -2.57710577E-02 -2.04193814E+00 -1.27573366E+00 -2.57710577E-02
 -2.04193814E+00 -1.27573366E+00 -2.57710577E-02 -2.04193814E+00 -1.27573366E+00
 -2.57710577E-02 -2.04193814E+00 -1.27573366E+00 -2.57710577E-02 -2.04193814E+00
 -1.27573366E+00 -2.57710577E-02 -2.04193814E+00 -1.27573366E+00 -2.57710577E-02
 -2.04193814E+00 -1.27573366E+00 -2.57710577E-02 -2.04193814E+00 -1.27573366E+00
 -2.57710577E-02 -2.04193814E+00 -1.27573366E+00 -2.57710577E-02 -2.04193814E+00
 -1.27573366E+00 -2.57710577E-02 -2.04193814E+00 -1.27573366E+00 -2.36391611E+00
 -1.03909177E+00  4.21918100E-04 -2.36391611E+00 -1.03909177E+00  4.21918100E-04
 -2.36391611E+00 -1.03909177E+00  4.21918100E-04 -2.36391611E+00 -1.03909177E+00
  4.21918100E-04 -2.36391611E+00 -1.03909177E+00  4.21918100E-04 -2.36391611E+00
 -1.03909177E+00  4.21918100E-04 -2.36391611E+00 -1.03909177E+00  4.21918100E-04
 -2.36391611E+00 -1.03909177E+00  4.21918100E-04 -2.36391611E+00 -1.03909177E+00
  4.21918100E-04 -2.36391611E+00 -1.03909177E+00  4.21918100E-04 -2.36391611E+00
 -1.03909177E+00  4.21918100E-04  2.05990701E+00 -3.83676091E-02 -1.41413278E+00
  2.05990701E+00 -3.83676091E-02 -1.41413278E+00  2.05990701E+00 -3.83676091E-02
 -1.41413278E+00  2.05990701E+00 -3.83676091E-02 -1.41413278E+00  2.05990701E+00
 -3.83676091E-02 -1.41413278E+00  2.05990701E+00 -3.83676091E-02 -1.41413278E+00
  2.05990701E+00 -3.83676091E-02 -1.41413278E+00  2.05990701E+00 -3.83676091E-02
 -1.41413278E+00  2.05990701E+00 -3.83676091E-02 -1.41413278E+00  2.05990701E+00
 -3.83676091E-02 -1.41413278E+00  2.05990701E+00 -3.83676091E-02 -1.41413278E+00
  2.06165233E+00 -4.00023607E-02  1.41305839E+00  2.06165233E+00 -4.00023607E-02
  1.41305839E+00  2.06165233E+00 -4.00023607E-02  1.41305839E+00  2.06165233E+00
 -4.00023607E-02  1.41305839E+00  2.06165233E+00 -4.00023607E-02  1.41305839E+00
  2.06165233E+00 -4.00023607E-02  1.41305839E+00  2.06165233E+00 -4.00023607E-02
  1.41305839E+00  2.06165233E+00 -4.00023607E-02  1.41305839E+00  2.06165233E+00
 -4.00023607E-02  1.41305839E+00  2.06165233E+00 -4.00023607E-02  1.41305839E+00
  2.06165233E+00 -4.00023607E-02  1.41305839E+00  1.56409923E+00  3.94631406E+00
  1.76424350E-03  1.56409923E+00  3.94631406E+00  1.76424350E-03  1.56409923E+00
  3.94631406E+00  1.76424350E-03  1.56409923E+00  3.94631406E+00  1.76424350E-03
 -4.13353415E+00 -2.05264601E+00  5.40191830E-04 -4.13353415E+00 -2.05264601E+00
  5.40191830E-04 -4.13353415E+00 -2.05264601E+00  5.40191830E-04 -4.13353415E+00
 -2.05264601E+00  5.40191830E-04  3.51170421E+00  2.59028276E-01 -2.81818436E+00
  3.51170421E+00  2.59028276E-01 -2.81818436E+00  3.51170421E+00  2.59028276E-01
 -2.81818436E+00  3.51170421E+00  2.59028276E-01 -2.81818436E+00 -2.15796920E+00
  1.82688488E+00  3.77316351E-04 -2.15796920E+00  1.82688488E+00  3.77316351E-04
 -2.15796920E+00  1.82688488E+00  3.77316351E-04 -2.15796920E+00  1.82688488E+00
  3.77316351E-04 -2.15796920E+00  1.82688488E+00  3.77316351E-04 -2.15796920E+00
  1.82688488E+00  3.77316351E-04 -2.15796920E+00  1.82688488E+00  3.77316351E-04
 -2.15796920E+00  1.82688488E+00  3.77316351E-04 -2.15796920E+00  1.82688488E+00
  3.77316351E-04 -2.15796920E+00  1.82688488E+00  3.77316351E-04 -2.15796920E+00
  1.82688488E+00  3.77316351E-04 -3.01407833E+00  2.67356053E+00  1.67630899E+00
 -3.01407833E+00  2.67356053E+00  1.67630899E+00 -3.01407833E+00  2.67356053E+00
  1.67630899E+00 -3.01407833E+00  2.67356053E+00  1.67630899E+00 -3.01190776E+00
  2.67348424E+00 -1.67694265E+00 -3.01190776E+00  2.67348424E+00 -1.67694265E+00
 -3.01190776E+00  2.67348424E+00 -1.67694265E+00 -3.01190776E+00  2.67348424E+00
 -1.67694265E+00  3.51469337E+00  2.55314421E-01  2.81576314E+00  3.51469337E+00
  2.55314421E-01  2.81576314E+00  3.51469337E+00  2.55314421E-01  2.81576314E+00
  3.51469337E+00  2.55314421E-01  2.81576314E+00
Num ILSW                                   I              100
ILSW                                       I   N=         100
           0           0           0           0           2           0
           0           0           0           0        4639          -1
           5           0           0           0           2           0
           0           0           1           0           1           0
           1           0           0           0           0           0
           0           0      100000           0          -1           0
           0           0           0           0           0           0
           0           0           0           1           0           0
           0 -2000000000           1           0           0           0
           0           0         121          52           0           0
           0           0          58           0           0           0
           0           0           0           0           0           1
           0           0           0           0           0           0
           0           0           0           0           0           0
           0           0           0           0           0           0
           0           0           0           0           0           0
           0           0           0           0
Num RLSW                                   I               52
RLSW                                       R   N=          52
  1.00000000E+00  1.00000000E+00  1.00000000E+00  1.00000000E+00  1.00000000E+00
  0.00000000E+00  2.00000000E-01  2.22036000E-01  0.00000000E+00  7.77964000E-01
  0.00000000E+00  2.00000000E-01  0.00000000E+00  0.00000000E+00  1.00000000E+00
  0.00000000E+00  0.00000000E+00  1.00000000E+00  0.00000000E+00  0.00000000E+00
  0.00000000E+00  0.00000000E+00  1.00000000E+00  0.00000000E+00  0.00000000E+00
  0.00000000E+00  0.00000000E+00  1.00000000E+00  0.00000000E+00  0.00000000E+00
  0.00000000E+00  0.00000000E+00  1.00000000E+00  0.00000000E+00  0.00000000E+00
  0.00000000E+00  0.00000000E+00  0.00000000E+00  1.00000000E+00  1.00000000E+00
  0.00000000E+00  1.00000000E+00  0.00000000E+00  0.00000000E+00  0.00000000E+00
  0.00000000E+00  0.00000000E+00  0.00000000E+00  0.00000000E+00  0.00000000E+00
  0.00000000E+00  0.00000000E+00
ECP-MxAtEC                                 I           250000
ECP-MaxLECP                                I               10
ECP-MaxAtL                                 I          2250000
ECP-MxTECP                                 I         11250000
ECP-LenNCZ                                 I                0
ECP-KFirst                                 I   N=         130
           0           0           0           0           0           0
           0           0           0           0           0           0
           0           0           0           0           0           0
           0           0           0           0           0           0
           0           0           0           0           0           0
           0           0           0           0           0           0
           0           0           0           0           0           0
           0           0           0           0           0           0
           0           0           0           0           0           0
           0           0           0           0           0           0
           0           0           0           0           0           0
           0           0           0           0           0           0
           0           0           0           0           0           0
           0           0           0           0           0           0
           0           0           0           0           0           0
           0           0           0           0           0           0
           0           0           0           0           0           0
           0           0           0           0           0           0
           0           0           0           0           0           0
           0           0           0           0           0           0
           0           0           0           0           0           0
           0           0           0           0
ECP-KLast                                  I   N=         130
           0           0           0           0           0           0
           0           0           0           0           0           0
           0           0           0           0           0           0
           0           0           0           0           0           0
           0           0           0           0           0           0
           0           0           0           0           0           0
           0           0           0           0           0           0
           0           0           0           0           0           0
           0           0           0           0           0           0
           0           0           0           0           0           0
           0           0           0           0           0           0
           0           0           0           0           0           0
           0           0           0           0           0           0
           0           0           0           0           0           0
           0           0           0           0           0           0
           0           0           0           0           0           0
           0           0           0           0           0           0
           0           0           0           0           0           0
           0           0           0           0           0           0
           0           0           0           0           0           0
           0           0           0           0           0           0
           0           0           0           0
ECP-LMax                                   I   N=          13
           0           0           0           0           0           0
           0           0           0           0           0           0
           0
ECP-LPSkip                                 I   N=          13
           1           1           1           1           1           1
           1           1           1           1           1           1
           1
ECP-RNFroz                                 R   N=          13
  0.00000000E+00  0.00000000E+00  0.00000000E+00  0.00000000E+00  0.00000000E+00
  0.00000000E+00  0.00000000E+00  0.00000000E+00  0.00000000E+00  0.00000000E+00
  0.00000000E+00  0.00000000E+00  0.00000000E+00
ECP-NLP                                    I                0
ECP-CLP1                                   R      0.000000000000000E+00
ECP-CLP2                                   R      0.000000000000000E+00
ECP-ZLP                                    R      0.000000000000000E+00
MxBond                                     I                4
NBond                                      I   N=          13
           4           3           3           4           4           4
           1           1           1           4           1           1
           1
IBond                                      I   N=          52
           5           6           7          10           3           4
           6           0           2           4           5           0
           2           3           8          10           1           3
           6           9           1           2           5          13
           1           0           0           0           4           0
           0           0           5           0           0           0
           1           4          11          12          10           0
           0           0          10           0           0           0
           6           0           0           0
RBond                                      R   N=          52
  1.00000000E+00  1.00000000E+00  1.00000000E+00  1.00000000E+00  2.00000000E+00
  1.00000000E+00  1.00000000E+00  0.00000000E+00  2.00000000E+00  1.00000000E+00
  1.00000000E+00  0.00000000E+00  1.00000000E+00  1.00000000E+00  1.00000000E+00
  1.00000000E+00  1.00000000E+00  1.00000000E+00  1.00000000E+00  1.00000000E+00
  1.00000000E+00  1.00000000E+00  1.00000000E+00  1.00000000E+00  1.00000000E+00
  0.00000000E+00  0.00000000E+00  0.00000000E+00  1.00000000E+00  0.00000000E+00
  0.00000000E+00  0.00000000E+00  1.00000000E+00  0.00000000E+00  0.00000000E+00
  0.00000000E+00  1.00000000E+00  1.00000000E+00  1.00000000E+00  1.00000000E+00
  1.00000000E+00  0.00000000E+00  0.00000000E+00  0.00000000E+00  1.00000000E+00
  0.00000000E+00  0.00000000E+00  0.00000000E+00  1.00000000E+00  0.00000000E+00
  0.00000000E+00  0.00000000E+00
Virial Ratio                               R      2.005057285289542E+00
SCF Energy                                 R     -2.701191643528543E+02
Total Energy                               R     -2.701191643528543E+02
RMS Force                                  R      1.042931122802481E-04
RMS Density                                R      2.060439400111753E-09
NImag                                      I                0
Job Status                                 I                1
Nuclear derivative order                   I                2
External E-field                           R   N=          35
  0.00000000E+00  0.00000000E+00  0.00000000E+00  0.00000000E+00  0.00000000E+00
  0.00000000E+00  0.00000000E+00  0.00000000E+00  0.00000000E+00  0.00000000E+00
  0.00000000E+00  0.00000000E+00  0.00000000E+00  0.00000000E+00  0.00000000E+00
  0.00000000E+00  0.00000000E+00  0.00000000E+00  0.00000000E+00  0.00000000E+00
  0.00000000E+00  0.00000000E+00  0.00000000E+00  0.00000000E+00  0.00000000E+00
  0.00000000E+00  0.00000000E+00  0.00000000E+00  0.00000000E+00  0.00000000E+00
  0.00000000E+00  0.00000000E+00  0.00000000E+00  0.00000000E+00  0.00000000E+00
IOpCl                                      I                0
IROHF                                      I                0
Alpha Orbital Energies                     R   N=         253
 -1.03228685E+01 -1.03193338E+01 -1.03168756E+01 -1.03166037E+01 -1.02977575E+01
 -1.02968961E+01 -1.02963278E+01 -1.08141124E+00 -9.07126601E-01 -8.53162113E-01
 -7.24409492E-01 -6.84065809E-01 -6.67726717E-01 -6.14466656E-01 -5.62963092E-01
 -5.49424087E-01 -5.15337639E-01 -5.07746518E-01 -4.57737967E-01 -4.18082837E-01
 -3.93399013E-01 -3.67709385E-01 -3.62037402E-01 -3.12979199E-01 -5.45041915E-03
  1.22339370E-01  1.45560357E-01  1.45959959E-01  1.59449868E-01  1.69323034E-01
  1.74178872E-01  1.79352410E-01  1.91280738E-01  2.08780560E-01  2.11728286E-01
  2.24018804E-01  2.31633299E-01  2.41133536E-01  2.76099236E-01  2.87329367E-01
  2.95995385E-01  3.12029092E-01  3.19829586E-01  3.32932555E-01  3.58085356E-01
  3.68517034E-01  3.74656240E-01  3.92738236E-01  4.27867612E-01  4.40854180E-01
  4.49037412E-01  4.52358478E-01  4.53551839E-01  4.70170239E-01  4.75507827E-01
  4.81439313E-01  4.85955593E-01  4.90181485E-01  5.00653663E-01  5.05549385E-01
  5.12123601E-01  5.18942554E-01  5.21053552E-01  5.27635525E-01  5.56637228E-01
  5.67811326E-01  5.83105127E-01  5.93580608E-01  6.38942131E-01  6.58958498E-01
  6.85843142E-01  7.16647016E-01  7.34055216E-01  7.47956841E-01  7.87166789E-01
  8.47249533E-01  8.58992525E-01  8.93234282E-01  9.27288896E-01  9.64588522E-01
  1.00438305E+00  1.00700117E+00  1.01796060E+00  1.02716486E+00  1.04304622E+00
  1.07970965E+00  1.09488979E+00  1.10333537E+00  1.12496551E+00  1.13434187E+00
  1.15228489E+00  1.17634393E+00  1.18439941E+00  1.20240118E+00  1.21903626E+00
  1.24568919E+00  1.25506821E+00  1.25983868E+00  1.26523934E+00  1.28621300E+00
  1.29815506E+00  1.31981668E+00  1.33243399E+00  1.35237047E+00  1.36491466E+00
  1.39074723E+00  1.41013105E+00  1.46288663E+00  1.51105874E+00  1.54588912E+00
  1.56106830E+00  1.59826472E+00  1.60367978E+00  1.65381713E+00  1.67007682E+00
  1.69667883E+00  1.73810456E+00  1.73840120E+00  1.74893689E+00  1.79512707E+00
  1.81124922E+00  1.83737136E+00  1.87491328E+00  1.90540770E+00  1.97292205E+00
  1.98970660E+00  2.03470679E+00  2.05802838E+00  2.08010965E+00  2.08277062E+00
  2.15025939E+00  2.16164174E+00  2.22332314E+00  2.25174594E+00  2.26798026E+00
  2.27239503E+00  2.32798512E+00  2.33478141E+00  2.34500683E+00  2.37181704E+00
  2.40189324E+00  2.44476501E+00  2.45315636E+00  2.47385407E+00  2.48031805E+00
  2.51817148E+00  2.52959675E+00  2.57684462E+00  2.58948826E+00  2.61912730E+00
  2.62119341E+00  2.64685450E+00  2.64964211E+00  2.69519954E+00  2.72553547E+00
  2.74225937E+00  2.74553420E+00  2.76138061E+00  2.79955356E+00  2.80301573E+00
  2.83179952E+00  2.84958245E+00  2.87730322E+00  2.89774071E+00  2.91107839E+00
  2.93305847E+00  2.95264706E+00  2.99379873E+00  3.00913557E+00  3.05655635E+00
  3.06389697E+00  3.09365208E+00  3.09449037E+00  3.11140184E+00  3.12707563E+00
  3.13513126E+00  3.14382638E+00  3.16468411E+00  3.18424024E+00  3.19161432E+00
  3.21109127E+00  3.25413230E+00  3.25746621E+00  3.31932279E+00  3.34680277E+00
  3.35722805E+00  3.39143969E+00  3.39878570E+00  3.43891559E+00  3.44028321E+00
  3.45465946E+00  3.48727510E+00  3.51650844E+00  3.54384907E+00  3.61026642E+00
  3.64829411E+00  3.65517587E+00  3.69161602E+00  3.70848240E+00  3.72263460E+00
  3.73105017E+00  3.79406711E+00  3.83293773E+00  3.92784294E+00  3.94456078E+00
  3.95862796E+00  3.97498972E+00  4.00397985E+00  4.01352092E+00  4.02436156E+00
  4.04352077E+00  4.06233483E+00  4.08841943E+00  4.13080655E+00  4.17624655E+00
  4.17924524E+00  4.21848402E+00  4.24530451E+00  4.25331240E+00  4.28642278E+00
  4.29917351E+00  4.32384839E+00  4.36381677E+00  4.38055818E+00  4.40955622E+00
  4.44279485E+00  4.47199376E+00  4.48925837E+00  4.52299229E+00  4.53549037E+00
  4.65290681E+00  4.67314183E+00  4.70475780E+00  4.71064180E+00  4.81692179E+00
  4.86813239E+00  4.88326682E+00  4.94951433E+00  4.98863755E+00  5.03161513E+00
  5.03618242E+00  5.06105895E+00  5.10110885E+00  5.13691736E+00  5.28077398E+00
  5.29091115E+00  2.22897371E+01  2.24814088E+01  2.25899471E+01  2.26135752E+01
  2.26174635E+01  2.26836266E+01  2.27434677E+01
Alpha MO coefficients                      R   N=       64009
 -8.31540513E-04 -9.80249980E-04 -1.50847086E-03  4.05285059E-03 -1.79448687E-03
  9.08405481E-05  3.16269962E-04 -1.45953321E-08  7.13562439E-04 -2.09578704E-03
  7.76779364E-07 -8.71955969E-04 -3.32743677E-04  5.67905375E-07  8.70224828E-05
  1.61770004E-08 -1.03630032E-07  1.04762335E-04 -1.97973880E-04 -7.72222253E-04
  3.27114987E-07  2.03149870E-07 -1.73247794E-03  5.83503055E-04 -2.02152930E-08
  5.05883877E-05  5.36400289E-05 -4.00673665E-08 -1.20980916E-07  2.02185450E-06
  1.71699113E-04  2.34373224E-03  3.13809367E-03 -4.08923025E-04  7.02429146E-03
 -1.40870736E-02 -4.02404508E-04 -9.08793978E-05 -1.53764035E-04  6.54037829E-04
  2.84143530E-03 -2.49300512E-04  4.22006782E-03 -2.81667884E-03  1.66062029E-03
  7.11022149E-06 -3.61997613E-06  8.58751049E-06 -4.66329365E-05  5.75536256E-05
 -7.19207300E-04 -4.76278752E-04 -5.65577936E-05 -9.15639849E-04  8.64908694E-04
 -1.92506667E-04 -1.99849241E-05 -1.12520891E-04  3.76793901E-04 -3.02493158E-04
  1.54857512E-04 -4.42208544E-04  2.34342644E-03  3.13771241E-03 -4.07783400E-04
  7.01587701E-03 -1.40794277E-02 -4.02497488E-04 -9.10991550E-05  1.54039879E-04
  6.56185722E-04  2.84274647E-03  2.43913347E-04  4.22040345E-03 -2.81297286E-03
 -1.66292319E-03  7.08192228E-06  3.77535301E-06 -8.64344633E-06 -4.67617240E-05
  5.75943495E-05 -7.21742704E-04  4.76948742E-04  5.72217989E-05 -9.16753536E-04
  8.64841815E-04  1.92317275E-04 -1.91006081E-05 -1.12689477E-04 -3.77605498E-04
  3.02357356E-04  1.55185555E-04 -4.41840888E-04  4.67296167E-01  6.08356740E-01
  3.82796313E-02 -2.74240747E-02  4.25896543E-02  1.72974158E-03  6.57447239E-05
 -3.40001007E-07 -5.65443291E-03 -1.14790047E-03  4.64284420E-07  8.70233155E-03
  1.04405969E-03 -2.18155522E-06 -8.88023551E-04 -5.75795071E-07  8.89804585E-09
  4.32425001E-04  2.39800468E-04 -2.67588738E-05  3.67695357E-07  1.06636812E-06
 -1.00935333E-03  3.39856672E-04 -1.80796814E-08  4.49287735E-04  1.41464679E-04
 -8.57943849E-08  4.28561226E-07 -1.75252845E-05 -9.76191883E-04 -1.18801512E-04
 -1.96055839E-04  1.07055549E-03 -4.65977481E-03  2.56637979E-03 -1.98463100E-04
 -7.19535768E-05  4.10318415E-05  3.20213682E-03  7.51353895E-04 -1.02010754E-03
 -3.28811869E-04  7.03978149E-04 -2.57375039E-04  1.48601271E-05 -8.93993251E-07
 -4.35858187E-05 -1.69634018E-05  3.65309392E-05  6.13856360E-04  4.71703126E-04
  4.90873136E-06 -7.55101195E-04 -5.02175576E-04  7.86941190E-05 -3.58435759E-05
 -4.72090524E-05 -1.18777670E-04  2.30158228E-05  7.32207723E-05  4.42884827E-05
 -1.19038730E-04 -1.96472447E-04  1.07256144E-03 -4.66484374E-03  2.57098663E-03
 -1.98908845E-04 -7.17482109E-05 -4.10710897E-05  3.20461304E-03  7.46748894E-04
  1.02050099E-03 -3.29605700E-04  7.02996753E-04  2.56464732E-04  1.48676376E-05
  1.20425299E-06  4.35367492E-05 -1.67098970E-05  3.66875830E-05  6.14088117E-04
 -4.73494664E-04 -4.59788843E-06 -7.56475902E-04 -5.00383045E-04 -7.88298889E-05
 -3.61414234E-05 -4.70976155E-05  1.18741246E-04 -2.32474306E-05  7.33370146E-05
  4.38387019E-05 -9.34043446E-05 -9.36290384E-04  6.74475676E-04  9.81167781E-05
  5.10129506E-05  1.18092726E-08 -6.56709258E-04 -2.09147850E-03 -2.30678732E-03
 -1.89218585E-03 -9.41566254E-04  2.99062931E-07 -1.32518468E-05 -3.41090310E-04
 -4.57567607E-04  1.56441194E-04  3.15791083E-05 -4.54379640E-05  1.98051931E-03
  2.64052421E-03  3.81396159E-04  1.03759568E-03 -8.55815512E-03 -8.76730923E-05
 -2.73417684E-04  2.67055057E-08  6.86282818E-04  7.56581169E-04  2.39240083E-07
 -9.82810995E-04  4.17447993E-03 -2.56186058E-06  6.28960481E-05  1.48703383E-07
  2.28911273E-09  8.21745572E-05 -8.14493089E-05  7.90728290E-04 -1.09021932E-06
  9.72181238E-07  1.24093178E-03 -2.04893973E-04 -7.98477243E-08 -2.19055091E-04
 -5.04949640E-04  2.98061218E-07 -2.97436683E-08 -3.66859855E-04 -6.11224385E-04
 -8.56264686E-06 -5.57146953E-04 -8.86260398E-04  1.11486650E-05  2.83665504E-04
 -5.31399293E-05 -8.36323152E-06 -5.55899303E-04 -8.89053505E-04  1.10555816E-05
  2.83594533E-04  5.33752227E-05 -1.31945855E-05 -3.39333985E-04 -4.57528821E-04
  1.56425220E-04  3.14193621E-05  4.52395296E-05  4.66266493E-01  6.07018995E-01
  3.80375938E-02 -2.74534575E-02  3.96333670E-02  4.23169845E-04 -1.36649949E-03
 -1.66416108E-06 -5.65311019E-04  4.81706848E-03  1.14757297E-06  5.83985116E-04
 -7.35992511E-03 -9.50762902E-06 -8.03714315E-04  9.97950618E-08  9.65552462E-07
 -2.31541447E-04 -5.90886910E-05 -3.76807487E-04 -1.75418765E-06  9.94107681E-07
 -4.77659498E-04  2.03911261E-03 -4.71663439E-08 -1.00229847E-04 -4.70205986E-04
 -2.87986085E-07  9.65934833E-07 -7.96958336E-04 -2.12419575E-04  7.45347477E-06
  6.15999711E-05 -2.09677220E-04 -1.15979307E-03  7.77910905E-04  3.16134834E-05
 -1.26921882E-04  9.28332996E-05 -7.08833262E-04 -6.69472212E-04 -2.92739057E-04
 -8.71997539E-04  4.12355105E-04  2.34157663E-04  3.53447271E-05 -3.19042043E-05
  7.44322290E-05  1.13546150E-04  5.95554443E-06  4.11215647E-05  6.92893719E-05
 -2.57797772E-04 -1.34674968E-04 -2.25486708E-04  5.84991570E-05  1.55450611E-05
 -1.47871336E-05  9.09866470E-05 -2.52008005E-05  1.53875252E-05 -6.96953189E-05
  6.76561746E-06  6.05109492E-05 -2.04607117E-04 -1.19156256E-03  7.79297709E-04
  3.15194303E-05 -1.26008304E-04 -9.27305063E-05 -7.14780672E-04 -6.83265708E-04
  2.84791600E-04 -8.78121009E-04  4.12785705E-04 -2.32191551E-04  3.50873918E-05
  3.18701876E-05 -7.47266722E-05  1.13411548E-04  5.73423978E-06  4.24112260E-05
 -7.05724210E-05  2.55177887E-04 -1.32755556E-04 -2.27640002E-04 -5.83343399E-05
  1.55371996E-05 -1.46098647E-05 -9.09381553E-05  2.49427023E-05  1.55074691E-05
 -6.92507693E-05  8.12661677E-04  1.13916212E-03 -7.39558483E-04  1.26258987E-03
 -2.81379570E-03 -1.58390328E-04 -1.07971978E-04 -6.49894031E-09 -3.50239536E-04
 -1.93592328E-04 -1.04915413E-06 -1.84755344E-03 -3.38880592E-04  2.06432048E-06
  6.34543381E-05 -8.62439967E-08 -5.54115390E-08 -9.48026392E-05 -1.63198566E-04
 -4.81807886E-04 -8.09372652E-07 -1.70026165E-07  4.37511195E-04  9.03413014E-04
  1.12190958E-07 -2.53952391E-05 -8.15942798E-05 -1.42769571E-07 -1.61692568E-08
 -1.58398911E-05  1.14476951E-06  2.17370396E-02  2.83268240E-02  2.17361392E-03
  7.89472315E-04 -1.02817693E-02 -1.55992544E-04  3.31428642E-04  3.32397622E-04
 -8.32967147E-04  3.85007446E-04  1.28793053E-04  3.96188295E-04 -4.04514771E-03
  6.08179533E-04  5.35939657E-05 -5.91091331E-05 -2.99915180E-05  3.91713481E-05
  1.92345822E-05 -4.35214490E-04  4.88346351E-04 -1.38429343E-04 -8.70530662E-05
  7.96658757E-04  2.01888575E-04  2.54352723E-05 -5.36815018E-06  2.27683036E-04
  3.94971942E-04 -4.14814164E-04 -8.33014953E-05  2.19629301E-02  2.86207414E-02
  2.19412084E-03  7.65662390E-04 -1.02819216E-02 -1.57524690E-04  3.31238908E-04
 -3.32469607E-04 -8.23183245E-04  3.98029696E-04 -1.23576174E-04  4.06150378E-04
 -4.03517335E-03 -6.07271418E-04  5.36426523E-05  6.00524954E-05  2.97018620E-05
  3.95612709E-05  1.90446865E-05 -4.32584285E-04 -4.92322804E-04  1.34231033E-04
 -9.10561716E-05  7.92228587E-04 -2.02347200E-04  2.51828896E-05 -3.57645227E-06
 -2.26411787E-04 -3.93689703E-04 -4.15243782E-04 -8.34309738E-05 -7.02288822E-04
 -3.00112110E-03 -2.47907537E-03  7.97918008E-04  1.96004986E-03  5.80298791E-07
 -6.52022374E-05 -1.16296474E-03 -5.30510528E-04 -1.45984615E-04 -9.10902207E-05
 -3.83299311E-08  7.16299971E-05  5.18992673E-04  1.89470749E-03 -7.88290495E-06
 -2.28495189E-04 -7.76787192E-05  2.18213262E-03  2.90320748E-03  5.67883850E-04
  3.65065764E-04 -7.85113199E-03  3.29720258E-04  2.00925521E-05  1.35586743E-07
 -1.04904603E-03  4.47013511E-04 -1.50733951E-06 -4.05901013E-03  1.19904168E-03
 -3.43886851E-06  7.64604448E-05 -1.67638249E-07 -5.91013028E-08 -8.13758947E-05
 -9.67537160E-05  8.93067008E-04 -6.97539105E-07 -6.13448335E-07 -1.22441629E-03
  4.86987983E-04  4.95584425E-07  5.41594037E-04  1.75636262E-04 -8.32305451E-07
 -5.07510521E-08 -6.23824490E-04 -2.28325077E-04 -1.37135358E-05 -4.35605370E-04
 -9.14219920E-04 -3.06037346E-04 -3.28067508E-05 -6.27087816E-05 -1.40682533E-05
 -4.38733732E-04 -9.16619887E-04 -3.06353902E-04 -3.26055925E-05  6.19395388E-05
  7.16674293E-05  5.19138094E-04  1.88746046E-03 -6.73968031E-06 -2.28158021E-04
  7.81180332E-05 -3.09354133E-02 -4.02158155E-02 -2.97180787E-03  8.10334409E-03
 -2.39624492E-02  4.60031134E-04 -1.51982442E-04  9.69607403E-06 -1.75170858E-03
 -2.94479155E-03  9.80342390E-05 -1.50528362E-03  4.42520876E-03 -2.35687926E-04
  1.53096574E-06 -1.80416588E-06 -1.83610185E-06  3.49989833E-05 -8.64177079E-05
 -6.73531684E-04 -3.12797543E-05 -2.14807425E-05 -8.84974092E-04  1.97943840E-03
  5.87197632E-06 -1.17649956E-04  2.68984182E-04  1.03658552E-06  4.05829691E-05
  5.32509701E-04  3.67988113E-04  1.73881400E-03  2.37325296E-03 -1.79145414E-03
  8.90337547E-03 -1.95857987E-02  6.34627372E-05 -6.91843741E-05  3.08004444E-04
  1.26857940E-05  3.06636493E-03 -1.98090908E-03 -2.10384555E-03 -5.57057934E-03
  1.76406993E-03 -4.40004287E-05  2.46275104E-05  1.67154781E-06  4.57396520E-05
 -1.43828124E-05 -2.38857770E-05  7.72722510E-06 -8.55194522E-04 -4.50046419E-04
  1.31036128E-04  1.73281505E-04  2.13746571E-04  1.77248465E-04 -9.14937296E-06
 -1.96786207E-04  8.80235771E-05 -2.42039439E-04  1.55848285E-03  2.13476552E-03
 -1.62516038E-03  7.27508964E-03 -1.72081140E-02  3.80113876E-05 -6.19840739E-05
 -2.91763437E-04 -1.84793412E-04  2.53823803E-03  1.40309126E-03 -1.70792763E-03
 -5.14994308E-03 -1.46112167E-03 -4.98637346E-05 -3.18298825E-05 -1.22793148E-05
  4.39625304E-05 -2.34075818E-05 -7.31978291E-05 -6.14452086E-05  6.95244351E-04
 -3.92668829E-04  1.35137632E-04 -1.59870415E-04  1.93245405E-04  1.56724511E-04
  1.89931421E-05  1.88526080E-04  6.83823072E-05 -2.03946297E-04  1.13859615E-04
  9.32312499E-05  1.30303218E-03 -5.11582947E-03  1.23802808E-02  2.40271133E-04
 -4.42497338E-05  6.66548148E-07 -3.59362022E-03  3.32587254E-04 -7.26632791E-05
  2.52717696E-03  2.07172821E-03  1.98640793E-05  5.81052553E-06 -2.52223970E-06
 -3.11823792E-06 -2.50266007E-06 -1.65146573E-05  5.55414684E-04 -5.54227840E-05
 -6.37273642E-06 -1.33867055E-03  7.21967414E-04  7.28417000E-06  1.18175594E-04
  1.28965791E-05 -8.72509288E-06 -4.05583516E-06 -1.53475467E-04 -3.45568599E-05
  3.11107970E-01  4.04942690E-01  2.76251186E-02 -2.48866875E-02  2.68955079E-02
 -8.92722770E-04  8.73092492E-05  1.41166458E-03  4.14620452E-03  5.45063340E-04
 -2.27890939E-03 -9.60891132E-03 -2.16188583E-04  5.23550563E-03  2.58566315E-04
 -7.78714943E-04 -4.59492497E-05  2.12219549E-04  1.37935753E-04 -1.25716903E-04
  1.17169996E-03  3.08273203E-04 -1.03716241E-03 -2.53037676E-04 -2.89854055E-04
  6.49084084E-05  4.21920655E-05 -3.61741105E-04 -1.59684124E-04  2.29772400E-04
  2.86035191E-05  3.47290766E-01  4.52033902E-01  3.08778794E-02 -2.87687180E-02
  3.20754386E-02 -1.01187366E-03  8.14037895E-05 -1.52222017E-03  4.89865125E-03
  8.19071214E-04  3.30778954E-03 -1.01000302E-02 -3.14581260E-04 -6.21292267E-03
  2.84325699E-04  8.57036331E-04  4.59905478E-05  2.41610400E-04  1.53236085E-04
 -2.26204912E-04 -1.39398461E-03 -4.27105901E-04 -1.10307896E-03 -3.49332410E-04
  2.27350047E-04  1.41380838E-04  6.51987551E-05  4.22440188E-04  1.97885495E-04
  2.52856399E-04  4.43587934E-05  4.74529338E-05 -9.30868228E-04  1.64280850E-03
 -3.46736047E-04  8.67603335E-05 -6.63302072E-06 -7.44005636E-05 -3.10956715E-04
 -1.30654371E-04 -1.65816141E-04  2.13607365E-05 -3.96365344E-06 -2.66108954E-04
  4.95520219E-04  1.18698214E-03  7.94334905E-04  1.31199939E-04 -7.83426244E-04
 -2.69761193E-04 -3.58835668E-04  4.63604264E-04 -2.35092356E-03 -2.35309932E-03
  1.03906704E-04 -4.33750669E-05 -1.49112050E-06 -1.46905828E-03  8.19732052E-04
 -1.92759808E-05 -2.23933412E-04  2.47128010E-03 -5.15424045E-05 -5.39047599E-06
 -3.77688081E-06  1.93450700E-07  2.99281126E-05 -1.86830631E-05  1.35175907E-04
 -6.64797875E-07 -1.35492255E-05 -5.51188473E-04  9.87779340E-04 -1.16845102E-06
  4.85656529E-05 -7.95401136E-05 -6.41761414E-06  1.70339316E-06 -6.60708618E-06
  1.86624272E-04 -1.47380537E-05  4.90748151E-04 -5.83066636E-04  4.32314760E-05
 -3.89867731E-05 -3.29211517E-05 -1.51316557E-05  4.46068299E-04 -6.66425767E-04
  3.78169801E-05 -3.59244246E-05  2.96094795E-05 -3.21078521E-04  3.72527339E-04
  8.98443889E-04  9.18842284E-04  1.66118496E-04  9.06297227E-04 -1.53656752E-03
 -1.99722809E-03 -1.47042911E-04  4.18146178E-04 -1.26438753E-03  2.51540497E-05
 -8.89180568E-06 -1.80539390E-04 -9.46123509E-05 -1.54750270E-04 -1.76806156E-03
 -8.65288427E-05  2.25299321E-04  4.38543285E-03 -6.49838443E-08  3.29163152E-05
  2.87229998E-05  1.80671470E-06 -4.54185391E-06 -3.59904552E-05  6.15346564E-04
  3.83663824E-04 -4.83323742E-05  1.08524145E-04 -9.97285775E-05 -7.51032704E-06
  1.54703457E-05 -2.26170240E-05 -7.51477636E-04  2.87544631E-05  1.96745703E-05
 -1.58263586E-03 -2.09056746E-03  1.44692486E-03 -1.45577032E-02  2.18841378E-02
 -2.27690963E-04  6.09344749E-05 -1.35481653E-04 -1.80740235E-03 -4.68000859E-03
  5.25216369E-03  3.56023180E-03  3.70614455E-03 -2.96218387E-03 -5.86817284E-05
  6.66752398E-05  9.83683948E-05 -1.55076896E-05 -8.18939112E-05 -4.63855781E-04
  5.08612838E-04  1.43285568E-03  4.97681595E-04  4.46062322E-05 -1.15455531E-04
 -1.78373775E-04 -1.80199755E-04 -8.70048157E-05  6.83659005E-05 -1.81427565E-04
  3.32452078E-04  1.76711620E-03  2.34250773E-03 -1.63108987E-03  1.54321818E-02
 -2.39080857E-02  2.33530974E-04 -6.79028062E-05 -1.68573263E-04  1.79892419E-03
  4.97990736E-03  5.43963804E-03 -3.76943501E-03 -4.29279667E-03 -3.13835455E-03
  5.37770648E-05  6.39915095E-05  9.73135743E-05  2.05647399E-05  7.95284890E-05
  4.60814101E-04  5.04795439E-04  1.51823927E-03 -5.42979347E-04 -3.15782231E-05
 -1.33803514E-04  2.00749445E-04  1.98913239E-04 -8.60999039E-05  8.95844034E-05
  1.90743061E-04 -3.56898784E-04  6.32507266E-06  5.27206959E-06  7.21513805E-05
 -2.90340459E-04  7.05591995E-04  1.28606620E-05 -2.16153408E-06 -1.22058244E-05
 -1.97301645E-04  1.08963791E-05  1.36425037E-03  1.43603473E-04  1.20895541E-04
 -4.82534822E-04  5.21534096E-07  4.74404757E-05  5.97199959E-05 -1.34065344E-07
 -1.04990179E-06  3.06370741E-05  1.03708683E-03  1.18443967E-04 -7.04143946E-05
  3.81221004E-05 -1.35886720E-04  6.38614879E-06  8.85823366E-07  1.58811824E-04
  7.32438071E-05 -8.21098963E-06 -1.78271814E-06  3.48019243E-01  4.52942747E-01
  3.12736698E-02 -3.69613934E-02  5.01000759E-02 -1.12352744E-03 -7.16511170E-05
  1.10253450E-03  7.06096532E-03  2.61457579E-03 -9.52937310E-03 -5.30625915E-03
 -1.09333033E-03  9.73896322E-03  2.62207961E-04 -7.47321896E-04 -1.23216338E-05
  2.65223580E-04  1.56709495E-04 -9.40329551E-04  2.09127037E-03  1.15523714E-03
 -6.45103115E-04 -9.16253415E-04  5.55002151E-04  6.93107537E-04  2.31727489E-04
 -5.71613737E-04 -3.66811415E-04  2.18404071E-04  1.47753551E-04 -3.11905326E-01
 -4.05936549E-01 -2.80651738E-02  3.40173204E-02 -4.68792164E-02  1.01995082E-03
  7.95909719E-05  9.40054161E-04 -6.58025236E-03 -2.52815015E-03 -9.22044428E-03
  4.23930335E-03  1.04619217E-03  9.10641381E-03 -2.31678634E-04 -6.58768415E-04
 -6.28319623E-06 -2.41652526E-04 -1.39786795E-04  9.18484905E-04  1.95388723E-03
  1.10996502E-03  5.31960331E-04  8.82642168E-04  5.84764840E-04 -6.79872367E-04
 -2.25652463E-04 -5.30745715E-04 -3.45726117E-04 -1.93320867E-04 -1.43592650E-04
  2.45057152E-06 -5.14337614E-05  9.18866713E-05 -1.87733571E-05  5.25060641E-06
  1.23807890E-04 -4.05403475E-06 -1.78106157E-05 -6.63766421E-06 -9.05087866E-06
  9.47720283E-07  7.64251329E-05 -5.11524366E-04 -1.06115162E-03 -2.46099895E-03
  1.16117635E-03  3.37952115E-04 -1.16603512E-03 -1.44555238E-05 -1.89290749E-05
  2.12512970E-05 -1.12037118E-04 -1.75160015E-04  5.03875542E-06 -1.78167767E-06
  2.96483055E-05 -7.65749114E-05  3.79795525E-05  3.80034493E-04 -2.50285067E-05
  1.47687702E-04  1.15378988E-03 -1.95225202E-07  7.17517739E-05 -7.98006333E-06
  1.48824866E-06 -9.46649126E-07  4.60026731E-06 -4.19283007E-06  2.99807239E-04
 -3.12834095E-05  5.40424034E-05  2.43765557E-05  2.70149146E-06 -4.28745313E-06
  1.19093757E-04 -2.77818356E-05 -4.47799615E-07  1.03124083E-05 -3.95557664E-06
 -4.46426165E-04 -8.74066943E-04 -5.05040172E-05  2.59209884E-05  3.57493240E-05
  2.39126730E-06  5.01166932E-04  8.03449247E-04  5.46054806E-05 -3.02979421E-05
  3.94359204E-05  4.80198991E-04  1.11062056E-03  2.57693740E-03 -1.06917775E-03
 -3.20096398E-04 -1.07331327E-03  1.52037748E-04  2.72361818E-04 -4.29656635E-04
 -1.37080828E-03  1.47701787E-02  1.17302396E-04  2.47753149E-04 -6.98362405E-07
 -4.33825616E-04  2.93568106E-04 -2.63747967E-06 -7.72905709E-04 -2.73703052E-03
  1.89591422E-05  8.24346381E-05  3.89279483E-07  8.21552396E-09  1.51581445E-04
 -1.66809646E-04 -3.94333754E-04 -3.11183113E-06  3.28814220E-06 -9.87578827E-04
  1.67017779E-03 -1.17399751E-06  1.30164806E-05  8.43292124E-05 -5.75641136E-07
  6.68102840E-07  1.40184528E-04  3.55862452E-05  3.33880935E-01  4.34861490E-01
  2.91644641E-02 -2.53628382E-02  3.46161938E-02 -2.34260492E-04  1.00611746E-03
 -1.70666623E-03  6.72910320E-04 -2.10573397E-03  1.67273687E-03 -1.30301411E-03
  9.34451398E-03 -4.70083622E-03  5.55694567E-05  1.92399649E-04 -1.74675650E-04
  1.74703887E-04  1.02226230E-04 -5.01988154E-04 -2.64023269E-04  3.07417552E-04
 -3.43344181E-04  1.60614540E-04  3.43493726E-04 -8.49596331E-05  2.25528947E-05
 -3.19273328E-05  2.83984659E-05 -2.01736213E-05 -6.46034194E-06  3.26724228E-01
  4.25542877E-01  2.86298442E-02 -2.52624480E-02  3.30106041E-02 -2.34748435E-04
  9.89663909E-04  1.68561220E-03  6.95458214E-04 -2.11348158E-03 -1.92251013E-03
 -1.36533247E-03  9.13266977E-03  4.31246192E-03  3.77189453E-05 -1.88049212E-04
  1.73544689E-04  1.70006748E-04  9.92703470E-05 -5.97900730E-04  2.68909783E-04
 -3.25706328E-04 -3.41448283E-04  1.69678453E-04 -3.66016947E-04 -8.35116928E-05
  2.38780933E-05  2.97854363E-05 -2.70647381E-05 -1.80769579E-05 -9.28256985E-06
 -3.39481806E-03 -4.33161429E-03 -1.02381558E-03  9.19033968E-03 -2.96516977E-02
  3.99013602E-04 -4.03658028E-04  1.29953830E-06  1.97835638E-03  1.79566311E-03
 -9.85161636E-06 -9.17787607E-03  3.52120383E-04 -3.85525765E-05 -3.48883444E-05
 -1.61076907E-06  6.02289805E-07  3.81413185E-05  4.64963603E-05 -4.05642214E-04
 -1.12719086E-05  2.35101200E-06 -1.21821605E-03  1.00090656E-03  4.37148894E-06
 -5.06470498E-05 -5.27048101E-05 -4.92847011E-06  5.69617630E-06 -1.73471865E-04
  5.30948143E-04 -1.68208452E-03 -2.10935838E-03 -8.63899279E-04  3.40697400E-03
 -1.78070662E-02 -1.44316408E-04 -1.30186198E-04 -1.35344960E-04 -3.81705499E-04
  9.29016095E-05  6.36816972E-04  5.62082877E-03  1.35150799E-03 -1.79937249E-03
 -2.12530140E-05 -3.53350078E-05 -4.71013257E-05  7.55157378E-06 -1.30772268E-05
  2.48201682E-04 -2.76026563E-05  2.33744749E-04 -4.48406849E-04 -1.29938651E-04
 -3.63127999E-05 -2.28155639E-04 -2.27391288E-04 -3.76445174E-05  9.59468855E-05
 -1.76329218E-04  1.57272436E-04 -1.71545718E-03 -2.15275467E-03 -8.47361429E-04
  3.39264937E-03 -1.85603017E-02 -1.49435568E-04 -1.35846876E-04  1.32626750E-04
 -3.77496614E-04  1.06116348E-04 -5.92268027E-04  5.79420405E-03  1.43980128E-03
  1.96828117E-03 -2.08808631E-05  3.68813002E-05  4.82140377E-05  9.02599169E-06
 -1.36759576E-05  2.31623888E-04  1.86802941E-06 -2.52820908E-04 -4.61992926E-04
 -1.47985335E-04  3.73174422E-05 -2.30505980E-04 -2.30239442E-04  3.73588075E-05
 -9.30295757E-05 -1.81964990E-04  1.64381821E-04 -5.90696615E-05 -1.21738313E-03
 -4.86382890E-04  1.44251562E-05  6.02947339E-05 -5.36449072E-07  1.36129787E-04
 -5.64939959E-04 -1.09315401E-05 -2.59793734E-04  2.93634348E-04 -1.88198482E-06
  7.20756810E-05  1.61846692E-04 -1.51851008E-04  6.61534463E-06  6.60411875E-05
  6.65752242E-05 -2.93164247E-03 -3.77080190E-03  9.88562344E-05 -2.61963910E-03
 -3.12808669E-03 -3.17356658E-05 -6.84259651E-05 -6.17580698E-07 -5.48551695E-05
  2.81386314E-03 -3.20574806E-06 -2.40359842E-03  4.54300959E-04 -3.77551464E-05
  1.97912828E-05 -3.75183221E-07  7.98263841E-07  5.65712259E-06  5.25865871E-05
  1.94604194E-04  3.26185713E-06 -3.27665731E-06  9.29820704E-04  9.71339272E-04
 -6.55884802E-07  7.54860907E-05 -9.22865143E-05  2.02920910E-07 -8.66972119E-08
  8.45229925E-05  3.15752512E-05 -3.87769468E-05  6.66162140E-04 -4.84618561E-04
  3.20279419E-05 -8.75452164E-05 -5.56740556E-05 -3.85579568E-05  6.50402235E-04
 -5.23681052E-04  3.08876690E-05 -8.66989215E-05  5.48681222E-05  7.47654756E-05
  1.77422393E-04 -1.82804866E-04  6.43170773E-06  6.80481033E-05 -6.76661758E-05
  1.75032001E-06  2.96579778E-06 -2.51056200E-06 -2.62656455E-05  2.07142851E-04
  1.01576745E-06  2.43745933E-06  4.55749669E-05 -1.28449874E-06  5.08338553E-06
  5.57136768E-04 -1.83698869E-05 -4.48865370E-05 -2.09923783E-03  9.39953388E-07
 -4.32901845E-05 -9.21672545E-06  1.53011774E-06 -1.66636512E-06 -4.06295893E-06
  3.55146463E-04 -3.32461096E-04 -1.03692517E-05  1.59682367E-05  1.08567398E-04
  2.08832632E-07  8.59559525E-07  6.80421478E-05 -7.49997359E-05  1.45486012E-06
  4.41142340E-07 -3.26839376E-01 -4.25568433E-01 -2.43566509E-02  4.11169569E-03
 -7.26177446E-02 -4.68110204E-05 -6.81343849E-04  9.52685941E-04  6.76813510E-04
 -7.32583065E-04  1.14992453E-02 -2.76389011E-03 -9.55365186E-03  1.79447303E-02
 -8.37349045E-04 -2.05360804E-04  2.92914955E-05 -2.20123351E-04 -1.60128494E-04
 -4.26419180E-03 -1.42675910E-04  9.72348675E-04  7.51556597E-05  2.59564948E-04
  1.04155069E-03  9.53540003E-05  3.48933503E-05  1.00581149E-04 -5.32130696E-05
  1.12910734E-04 -1.51037457E-04  3.33992848E-01  4.34885404E-01  2.49831458E-02
 -4.66158199E-03  7.33796683E-02  4.23606018E-05  7.02394833E-04  9.88583464E-04
 -6.57309379E-04  6.78874262E-04  1.14640590E-02  2.74487217E-03  9.74783379E-03
  1.80511562E-02  8.38179262E-04 -2.08702970E-04  3.12693618E-05  2.23629305E-04
  1.62650493E-04  4.25419604E-03 -1.34881131E-04  9.60467174E-04 -8.12668099E-05
 -2.56395222E-04  1.03394518E-03 -9.61541521E-05 -3.67618780E-05  1.01323030E-04
 -5.39985650E-05 -1.13418357E-04  1.50869050E-04 -3.63402058E-05 -4.63840424E-05
 -8.68088941E-06  8.44527454E-05 -3.10442476E-04  4.39090589E-06 -4.18513674E-06
 -1.30402742E-04  1.75926794E-05  1.66536589E-05  8.18030341E-04 -9.27125646E-05
  8.03559366E-06  3.67104715E-03 -3.66106878E-07  1.57027664E-04 -4.70139001E-05
  3.45538814E-07  5.50842818E-07 -3.49887634E-06  1.06229417E-03 -2.57145261E-04
 -1.29951251E-05  9.54509958E-06 -4.06623761E-04 -1.23089738E-06 -2.40746294E-07
  4.90721781E-04 -5.36382364E-04 -1.97730020E-06  5.57564761E-06 -1.73205502E-03
 -2.25566991E-03  1.00072971E-03 -2.03724938E-03 -3.13169284E-02 -2.52472587E-04
 -2.87236372E-04  1.28926515E-04  5.11723692E-04  1.03615920E-03 -2.23671612E-03
  6.70540015E-03  3.85148853E-03 -6.30706247E-03  2.17910934E-05 -6.44156366E-05
 -4.91920600E-05  5.69241871E-05 -4.52037378E-05 -7.86422790E-04  1.27752814E-03
  1.05621143E-03 -6.00907457E-04 -1.03764777E-03 -5.55158527E-05 -1.20882362E-04
 -1.41682923E-04  1.05369760E-05 -1.44638773E-04 -2.90539611E-04  3.39893408E-04
  1.69181470E-03  2.20518853E-03 -1.01999364E-03  2.11522056E-03  3.08769186E-02
  2.49472422E-04  2.84208697E-04  1.32009668E-04 -5.22138901E-04 -1.03133931E-03
 -2.25114426E-03 -6.57178665E-03 -3.81004118E-03 -6.25013156E-03 -2.20043275E-05
 -6.35204786E-05 -4.79418246E-05 -5.68274594E-05  4.46203119E-05  7.90939351E-04
  1.28036467E-03  1.04683481E-03  5.94359994E-04  1.03304614E-03 -5.44878724E-05
  1.15442697E-04  1.36935062E-04  1.09536761E-05 -1.46407712E-04  2.85883530E-04
 -3.36483198E-04 -5.92711403E-07 -1.15893270E-05 -1.99680894E-06  1.41379863E-07
  4.37932409E-07  5.60479149E-05  1.50951298E-06 -4.64480398E-06  2.37837896E-06
 -2.54885444E-06  3.18466183E-06  1.83608350E-04  1.21493552E-04  8.96285718E-04
 -8.19713558E-04 -3.92769141E-05  1.03839445E-04  6.53973064E-05 -8.22237052E-05
 -1.06457793E-04 -5.33648007E-06 -1.61253698E-05 -6.93772496E-05 -7.73954614E-07
 -1.79056842E-07  6.01091840E-05  3.00640149E-06  2.52816461E-05  3.57623085E-04
 -3.93576883E-05  1.19932034E-05  4.21091007E-03  2.45220235E-07  3.92029939E-05
 -8.06909622E-05  5.92691995E-08  6.22261723E-07 -2.80605564E-07 -3.49788490E-04
  3.61065753E-04  1.00158602E-05  9.35464984E-06  7.79008843E-05  7.63952273E-07
 -9.91299286E-07 -2.71121526E-05  2.66530392E-05  8.77226997E-07  2.79452371E-07
  1.71049546E-05 -8.62212424E-04 -2.15726453E-03 -4.09733413E-05  4.36056795E-05
  4.83587313E-05 -1.75258259E-05  8.77876631E-04  2.14484835E-03  4.18219062E-05
 -4.54601828E-05  5.00710123E-05 -1.19824296E-04 -8.93596009E-04  8.10437878E-04
  3.93155991E-05 -1.02539997E-04  6.38336474E-05 -2.25126218E-03 -2.85837676E-03
 -7.82792384E-04  6.77009701E-03 -1.55517311E-02 -3.62801331E-04  2.30437115E-04
  2.62103461E-08  2.98730200E-04 -2.71934921E-03  1.60178214E-07  6.98198556E-03
 -2.63466939E-04 -1.02779775E-06  7.99053879E-05  5.38100946E-08 -1.91664922E-07
  1.34687768E-05 -7.29669502E-05 -1.17354849E-04 -6.30090359E-07  4.65885254E-07
 -2.36349620E-03  1.46470757E-04 -5.83895934E-07 -5.03919541E-04 -1.25993403E-04
  4.47144345E-07 -8.03104990E-08  6.33277109E-04  1.46204912E-04  2.02225987E-03
  2.67537441E-03 -5.79472280E-05  5.63718576E-04 -2.00562732E-03 -1.24213028E-05
 -9.54794863E-05 -1.03523170E-04  1.17523186E-03  3.67289049E-06  5.59635929E-04
  7.27370356E-04 -2.52897029E-04  7.23233410E-04  6.61612164E-05  2.19598846E-05
  8.12092813E-06  6.80185826E-05  5.60415191E-05 -3.04999978E-04 -3.34437872E-04
  1.96051743E-04 -3.43692258E-04  6.39072471E-04  3.07373011E-05 -3.78961197E-06
 -6.47239797E-05 -2.57435423E-05 -5.43199890E-05 -9.68273927E-05 -8.33706736E-05
  2.09362527E-03  2.76836867E-03 -5.23026676E-05  5.56933351E-04 -1.95342398E-03
 -1.18152399E-05 -9.56456392E-05  1.03484241E-04  1.16737394E-03  2.28636831E-06
 -5.57108801E-04  7.26499806E-04 -2.46226022E-04 -7.11878496E-04  6.64997587E-05
 -2.18350684E-05 -8.39729884E-06  6.80651677E-05  5.60767274E-05 -3.04331586E-04
  3.31940328E-04 -1.94375073E-04 -3.43134042E-04  6.35130125E-04 -3.08190416E-05
 -3.93049556E-06 -6.46223939E-05  2.56941087E-05  5.41484751E-05 -9.61452942E-05
 -8.34357923E-05 -2.06525078E-03 -2.62970729E-03 -3.47273033E-04  5.67480936E-03
 -1.47712181E-02 -1.64342570E-04  4.03333644E-04 -6.37188756E-08  2.22403702E-03
 -6.94462716E-04  1.56366515E-06 -1.12139276E-05 -7.24979657E-03  3.52498991E-06
  7.80533974E-05  8.21549482E-08 -1.35961647E-07  5.43951444E-05 -3.73934904E-05
  2.39670879E-05  7.88910087E-07  3.18234772E-07  1.96384359E-03  3.50111556E-05
 -1.58341805E-07  6.84707637E-05  5.04677972E-04  2.68224636E-08 -6.79354939E-09
  1.07852383E-04  6.56380153E-04  8.11511516E-05  1.05700177E-04  4.37980891E-04
 -2.24431860E-03 -9.57607247E-04 -6.73134352E-05  2.94181870E-06  9.55000194E-05
  1.79165247E-03 -3.02260706E-04 -8.36908273E-04 -4.14059298E-04 -6.28745108E-04
  1.58478231E-04  6.17538156E-05 -1.09399505E-05  1.09851700E-05 -3.41531746E-05
  5.38856004E-06  1.53716637E-04  4.27518411E-04 -2.34707230E-04 -3.73691775E-04
  3.02060419E-04  4.70319076E-05 -2.80760502E-05 -9.14759603E-06 -8.20702506E-05
  3.75486434E-05  1.47407585E-05 -5.99254219E-05  8.10560528E-05  1.05180983E-04
  4.43219680E-04 -2.26304285E-03 -9.09957772E-04 -6.83716828E-05  3.34193428E-06
 -9.56505670E-05  1.80032363E-03 -3.01643401E-04  8.38012002E-04 -4.25612054E-04
 -6.30644858E-04 -1.70325036E-04  6.14805034E-05  1.13908182E-05 -1.11656883E-05
 -3.38135334E-05  5.12573255E-06  1.56344145E-04 -4.29289955E-04  2.36051981E-04
 -3.75499334E-04  3.02107461E-04 -4.71988519E-05 -2.83416587E-05 -9.34790866E-06
  8.17453079E-05 -3.75206710E-05  1.49476973E-05 -5.99753337E-05 -3.63978919E-05
 -8.22745992E-04  7.72702410E-04  2.89530027E-04 -4.65496519E-05  1.08780046E-07
  2.80852734E-05 -6.43650891E-04  2.15169291E-04  4.04704732E-05 -2.22696913E-04
  3.19789225E-08 -4.58533644E-05  1.31455548E-05  5.20042524E-04  2.80530984E-05
 -2.21050052E-05 -6.23806030E-05  4.67255907E-01  6.08323092E-01  3.69193211E-02
 -2.29916169E-02  4.99556432E-02  6.62405153E-04 -5.81783149E-04  1.81643844E-07
 -3.66102879E-03  3.32132443E-03 -9.32743560E-07  4.23890004E-03 -4.12685728E-03
 -5.78757023E-06  2.55883162E-06 -6.11121605E-07  3.86250841E-08 -1.40471715E-05
 -3.24353978E-04  2.49656976E-03 -2.44110323E-06  1.67174827E-08 -1.24442049E-04
  5.14512155E-05 -1.60306739E-06 -9.07801293E-04  9.18180010E-04  1.07526560E-06
 -9.03137597E-07  3.69606933E-04  4.30948277E-04 -4.79147576E-04 -3.91738515E-03
 -5.47202457E-03 -1.03789185E-03  1.02792218E-03  1.65336871E-03 -4.78308253E-04
 -3.91820168E-03 -5.47914790E-03 -1.03526643E-03  1.02776274E-03 -1.65436159E-03
 -4.56743070E-05  1.29099046E-05  5.20911549E-04  2.86468689E-05 -2.25854900E-05
  6.22994196E-05 -3.61341001E-02 -7.58870016E-02  1.12522283E-01  1.05784655E-01
  2.75379846E-02  7.35207336E-03 -5.62864274E-02 -5.26696835E-05  4.12075928E-03
 -3.15836258E-02 -4.57642142E-05 -9.33645435E-03 -4.80789270E-03 -5.18651861E-06
 -3.77851924E-03 -2.12963855E-06  7.53141049E-06 -2.35729965E-03 -2.76381624E-03
 -4.00072177E-03  2.99143896E-06  1.73673637E-05 -1.37619194E-03 -2.83960949E-03
  2.51202258E-06  4.68537018E-04  5.14234279E-04  1.46494175E-06  9.12855840E-07
 -2.46070046E-03 -4.25553929E-04 -4.57356945E-02 -9.58511829E-02  1.44185886E-01
  1.09489027E-01  1.74465088E-02 -7.27203250E-04  4.51034543E-02 -7.16642853E-02
  3.68736993E-03  2.52821382E-02 -3.40136140E-02  3.27257600E-04  3.38529439E-03
 -4.39135516E-03  3.91818378E-03  2.17605006E-03 -3.91429365E-03  5.31368018E-04
  1.29893346E-03  3.70006829E-03  1.98083233E-03 -6.00510550E-03 -5.25732430E-04
  2.49985350E-03 -5.41228963E-04 -1.01386465E-03  7.97852881E-04  2.21996102E-04
  4.26663988E-04 -1.26698588E-03  1.29177556E-03 -4.57455515E-02 -9.58716136E-02
  1.44217825E-01  1.09462798E-01  1.75171152E-02 -6.87317520E-04  4.50630160E-02
  7.16923138E-02  3.70174142E-03  2.52650411E-02  3.40036581E-02  3.29008043E-04
  3.39613971E-03  4.41415708E-03  3.92336758E-03 -2.17242638E-03  3.90571664E-03
  5.32670278E-04  1.30407038E-03  3.70244057E-03 -1.98062428E-03  5.99787181E-03
 -5.31342546E-04  2.50748293E-03  5.44257292E-04 -1.01410911E-03  7.96604565E-04
 -2.20215200E-04 -4.25090871E-04 -1.26930184E-03  1.29046169E-03 -3.60165431E-02
 -7.56858757E-02  1.12361550E-01  1.07471203E-01  2.38935065E-02  6.19721616E-02
 -1.40454038E-03 -2.27163334E-05  4.18195266E-02 -6.06497345E-04 -1.80219686E-05
  6.89794467E-03  9.08355809E-03 -1.02439143E-06 -4.53876187E-03 -3.99631892E-06
  8.17561286E-07  4.01456995E-03 -2.29958633E-03 -5.74402853E-03 -8.20653402E-06
 -1.92193109E-06  7.96097826E-03 -7.94019582E-04  1.19689983E-06 -1.04901045E-03
 -2.59493014E-04 -1.28947261E-06 -5.88596094E-08  9.91561548E-04 -2.32465116E-03
 -4.08956764E-02 -8.56655566E-02  1.24578102E-01  1.24008572E-01  3.77670561E-03
 -4.19168989E-02 -1.56156160E-03  5.54546894E-02 -2.62021495E-02 -1.83428402E-03
  3.18345661E-02  2.45732878E-03  1.91813758E-03 -1.89257967E-04  2.48071658E-03
 -4.09704647E-03  1.33487272E-03  2.17987969E-04  1.38508881E-03  4.00373917E-03
 -1.08303102E-02 -1.99618009E-04  4.68131100E-03  2.51091527E-03  3.76166936E-04
 -3.26679090E-04  8.40898141E-04  1.69582958E-04 -5.46920800E-05  1.08286206E-03
 -9.78063171E-04 -4.08854892E-02 -8.56442887E-02  1.24548324E-01  1.23990950E-01
  3.73450367E-03 -4.19602939E-02 -1.49491676E-03 -5.54082035E-02 -2.62424105E-02
 -1.78038827E-03 -3.17974237E-02  2.47378437E-03  1.92168813E-03  2.16549427E-04
  2.47225607E-03  4.10399365E-03 -1.34149743E-03  2.21444102E-04  1.37829572E-03
  3.97630219E-03  1.08326224E-02  1.74389049E-04  4.69762805E-03  2.48787541E-03
 -3.72304314E-04 -3.27573959E-04  8.41768051E-04 -1.72322030E-04  5.68375447E-05
  1.08154170E-03 -9.77429357E-04  1.17801221E-02  1.06183499E-02  1.28058514E-03
 -3.61263799E-04 -2.22702606E-03 -2.19678215E-06  1.06869121E-02  8.81143873E-03
  3.13883190E-03  2.18505759E-03  3.65781891E-04 -7.44712183E-07  1.07346250E-02
  3.59917913E-03  8.25190344E-05 -1.17113011E-03  1.63745065E-04  1.34919618E-03
 -2.09877084E-02 -4.40565728E-02  6.63334782E-02  6.43614745E-02 -3.97310671E-02
  2.34971786E-02 -2.35650924E-02 -5.74674961E-06  1.43994252E-02 -1.70541103E-02
  4.69970674E-06 -4.92756812E-03  3.93622128E-03  4.96336792E-06 -1.91229445E-03
 -9.48578864E-07  5.43792707E-07 -1.07842709E-04 -1.72718548E-03 -4.04035889E-03
  4.97396927E-06 -2.00228522E-06 -6.00759054E-04 -1.31240206E-03 -6.92811307E-07
 -9.73184880E-04  1.02606653E-03  8.35675703E-07 -5.71501779E-07  1.79401907E-04
  2.84322372E-04  8.15815625E-03  1.09861329E-02  4.19794484E-03  1.32214333E-03
 -1.23183223E-03 -1.08127263E-03  8.16493141E-03  1.09965398E-02  4.20407971E-03
  1.32350252E-03 -1.23391925E-03  1.08363254E-03  1.07360549E-02  3.60319981E-03
  6.92079113E-05 -1.17427631E-03  1.65854576E-04 -1.34859940E-03  4.62935000E-02
  9.81661122E-02 -1.50068630E-01 -1.49990324E-01 -1.78080842E-02 -5.84362895E-02
  4.34048262E-02  6.52428781E-05 -4.05665190E-02  3.00351200E-02  4.36216978E-05
 -1.90490967E-03  7.95040740E-03  5.70190979E-06  3.31971622E-03  4.97784276E-06
 -8.34838365E-06  2.21600787E-03  6.57124532E-03  2.82347987E-03  5.27462320E-06
 -9.99130459E-06  2.75023333E-03  1.06377972E-02 -1.11327127E-06  1.21990841E-04
  1.16317142E-04 -5.58808743E-07 -2.99646197E-06  3.66007518E-03  8.47996667E-04
 -3.44896247E-02 -7.30627311E-02  1.14884904E-01  8.51469485E-02  1.79316541E-02
 -6.84626692E-02 -2.83261867E-03 -7.43568700E-02 -3.35156014E-02 -5.29085080E-03
 -3.54180727E-02 -6.52537048E-03 -6.09079249E-05 -4.47922621E-03  6.22253520E-03
  6.75478139E-03 -1.15245291E-03  3.01889246E-03 -4.45150398E-03  5.74698424E-03
  4.73352699E-03 -1.32211643E-03  2.29207776E-03 -4.16581786E-03 -9.93338792E-04
 -1.57724358E-03  4.80494408E-04 -9.24518588E-04  1.54119258E-03 -9.37343907E-05
  8.30788273E-04 -3.44906363E-02 -7.30647707E-02  1.14883702E-01  8.51551884E-02
  1.78888166E-02 -6.84363581E-02 -2.90023683E-03  7.43869200E-02 -3.34897187E-02
 -5.31919031E-03  3.54302758E-02 -6.52620348E-03 -7.32207296E-05  4.47653027E-03
  6.22973436E-03 -6.75422194E-03  1.14252194E-03  3.01715408E-03 -4.44601564E-03
  5.75232506E-03 -4.72899957E-03  1.31645762E-03  2.29011171E-03 -4.15779703E-03
  9.96994934E-04 -1.57808195E-03  4.78802471E-04  9.24538242E-04 -1.53940427E-03
 -9.50508895E-05  8.28384643E-04 -5.34431325E-02 -1.13339569E-01  1.70892682E-01
  1.90939168E-01  2.47313860E-02  5.73134231E-02 -3.08476116E-02 -3.16923784E-05
  5.07691036E-02 -2.38577900E-02 -2.65453447E-05  8.88973075E-03  3.73721715E-03
 -5.66112800E-06 -5.01560420E-03 -5.09069039E-06  1.65632528E-06  3.76656032E-03
 -5.39487534E-03 -6.85004063E-03 -1.06862243E-05  8.28960453E-07  1.01886634E-02
 -8.33356374E-03  8.63543230E-07 -4.64154151E-04 -1.56932896E-05 -1.72429988E-06
  7.85444717E-07  7.88203856E-04 -4.50169356E-03  4.18995449E-02  8.88263763E-02
 -1.35658065E-01 -1.32326409E-01 -2.12766685E-02 -1.63437251E-03 -4.89573863E-02
 -5.95133807E-02 -3.05708416E-03 -2.98619722E-02 -3.52063855E-02 -6.80043401E-04
 -5.73914478E-03 -4.35408845E-03 -5.45952872E-03  2.41962675E-03 -5.17999281E-03
  1.87438832E-03  2.67229566E-03 -6.40722445E-03  4.06519783E-03 -5.04060653E-03
  1.67853107E-03  3.46615461E-03 -1.73967464E-03 -4.21860570E-05 -1.72123038E-03
  1.36425435E-03  2.08160760E-03 -1.44857639E-03 -5.10291951E-05  4.19008719E-02
  8.88292196E-02 -1.35668186E-01 -1.32313726E-01 -2.13453267E-02 -1.56516905E-03
 -4.90140003E-02  5.94506227E-02 -3.01915628E-03 -2.99018047E-02  3.51713237E-02
 -6.54726261E-04 -5.73832681E-03  4.37164393E-03 -5.44525135E-03 -2.43040539E-03
  5.18546515E-03  1.87549565E-03  2.68024750E-03 -6.38993634E-03 -4.07484049E-03
  5.05153992E-03  1.67692062E-03  3.47801419E-03  1.73511799E-03 -3.86546033E-05
 -1.72055135E-03 -1.36550288E-03 -2.08258628E-03 -1.45258492E-03 -5.06595252E-05
 -3.18922869E-02 -3.73626347E-02 -6.05993634E-03  4.81572483E-04  6.09075062E-03
  3.18094476E-06  3.20480696E-02  3.52658944E-02  6.52548447E-03  5.74431760E-03
  1.42977126E-03 -1.31435473E-06 -2.39531555E-02 -2.39741516E-02 -1.95178571E-03
  2.22682868E-03 -6.94853701E-04 -3.49264996E-03 -7.98730815E-03 -1.69393216E-02
  2.63057271E-02  2.72145768E-02 -6.33879120E-03 -2.33058537E-02 -3.38456345E-02
 -1.81464209E-06 -1.91616675E-02 -2.47108038E-02 -2.59576003E-06 -4.35554930E-03
 -1.91847689E-03  6.68737932E-06 -4.13934568E-04 -1.80756642E-07  7.31474417E-07
 -4.11401820E-03 -3.57237726E-04 -5.67730866E-04 -3.92548244E-08  5.52552433E-07
 -7.98757999E-03  6.66114942E-04 -5.44761269E-07 -1.37090058E-04  5.38562230E-04
  8.65949249E-07  2.12515813E-07 -5.32925229E-04  1.03278637E-03  4.83314746E-03
  5.73559148E-03  1.35265341E-03 -4.14113943E-04 -1.29476271E-03 -6.21454754E-04
  4.82604242E-03  5.72946093E-03  1.35974936E-03 -4.16111506E-04 -1.29438854E-03
  6.20388172E-04 -2.39596975E-02 -2.39804705E-02 -1.95860130E-03  2.23172187E-03
 -6.99281993E-04  3.49027019E-03 -3.92223551E-02 -8.32205343E-02  1.23396360E-01
  1.59047851E-01  2.45370738E-02 -7.29113426E-02  2.35214815E-02 -3.09544386E-05
 -3.76355111E-02 -2.75067743E-03 -4.22376802E-05 -1.09032882E-02  9.00169120E-03
 -4.79410624E-06 -3.25996009E-03  3.05952521E-06  1.73809554E-06  5.21414547E-03
  2.89805121E-03 -5.58333378E-03  3.21688399E-06  1.59161115E-05  1.56421369E-04
 -1.73641766E-03  5.49787700E-07  1.55071786E-03 -9.17925081E-04 -6.54030288E-07
 -5.37501155E-07 -1.98934493E-03 -9.40985546E-04  2.72294607E-02  5.78144251E-02
 -8.89244348E-02 -8.97884151E-02 -1.48732621E-02 -3.34858276E-02 -1.75431082E-03
  4.97098615E-02 -1.98090454E-02 -8.38337636E-04  2.90889830E-02 -3.57269893E-03
  1.27240565E-05  2.91376225E-03 -4.43232007E-03  7.55334362E-04  3.41085497E-04
 -1.72383784E-03 -3.44210727E-03 -4.41399321E-03  1.20625070E-04  1.06900776E-03
 -2.23621200E-03 -3.58536489E-03  9.71125890E-04  3.61766752E-04 -3.84534488E-04
  5.19884213E-04  4.78067772E-04  8.79566100E-04 -1.23597564E-03  2.72204562E-02
  5.77952818E-02 -8.88961825E-02 -8.97489277E-02 -1.48913929E-02 -3.35212396E-02
 -1.69653550E-03 -4.97023206E-02 -1.98186335E-02 -7.98413657E-04 -2.90729341E-02
 -3.56662156E-03  2.00974383E-05 -2.91347371E-03 -4.43373560E-03 -7.60938699E-04
 -3.31673339E-04 -1.72417136E-03 -3.44309926E-03 -4.41566518E-03 -1.22817176E-04
 -1.05622371E-03 -2.23917998E-03 -3.58158968E-03 -9.72474458E-04  3.60410774E-04
 -3.81649266E-04 -5.21796249E-04 -4.78877464E-04  8.78891968E-04 -1.23579750E-03
 -2.56180503E-02 -5.43164548E-02  8.09220894E-02  1.01543619E-01  3.29588256E-02
 -3.26811578E-02  8.23985938E-02  7.72758868E-06 -1.16739258E-02  4.96646232E-02
 -4.42667455E-06 -4.51421268E-03  1.35170194E-02 -1.11959727E-05 -1.92905903E-03
  9.50885734E-07  2.65267836E-08 -6.53985934E-03  4.01927354E-03 -4.30994247E-03
 -6.45624597E-06 -2.54527613E-06 -3.91328672E-03  3.61415536E-03 -4.96695169E-07
  1.08880252E-03 -1.45763550E-03 -1.27477950E-07 -9.68391011E-07 -8.24943452E-04
 -8.27053681E-04  1.77074390E-02  3.75312841E-02 -5.39066156E-02 -8.01372044E-02
  2.97575109E-03  1.02385897E-04  4.34073779E-02 -2.07240652E-02  4.01539104E-03
  2.52339773E-02 -1.95260276E-02 -5.62433111E-03  4.69954312E-03  1.92403213E-03
 -1.93740676E-03  7.65807358E-04  2.18297093E-03  6.72944337E-04 -4.05190599E-03
 -3.19542838E-03  4.43278356E-03  1.35021237E-03 -3.68203866E-04 -4.29904269E-03
 -4.38329106E-04  1.90861000E-04  4.84860255E-05  5.10830555E-04 -9.51239658E-04
 -1.33276868E-03  8.45169986E-04  1.77342718E-02  3.75885135E-02 -5.39981495E-02
 -8.02075483E-02  2.84764550E-03  1.59817968E-04  4.33530921E-02  2.07446483E-02
  4.05327697E-03  2.51978034E-02  1.95317885E-02 -5.57908390E-03  4.70371703E-03
 -1.86488381E-03 -1.93655911E-03 -7.76032274E-04 -2.17440589E-03  6.66959155E-04
 -4.05115337E-03 -3.18792309E-03 -4.44625445E-03 -1.33856242E-03 -3.78362328E-04
 -4.29568942E-03  4.38372036E-04  1.92875609E-04  4.72908812E-05 -5.07366020E-04
  9.50819135E-04 -1.33267111E-03  8.47881551E-04  3.09198107E-02  3.41636388E-02
  6.82546956E-04 -3.61276224E-03 -4.23986068E-03 -2.88983946E-06  1.82373381E-02
  1.82909611E-02  4.07061644E-04  1.67583247E-03  3.27144942E-03 -4.20945277E-07
 -9.27876397E-03 -7.79183831E-03 -3.36416098E-04  8.47206319E-04  8.64934289E-04
 -1.08206371E-03 -7.76128414E-02 -1.64735989E-01  2.49871980E-01  2.89940568E-01
  1.06797395E-03  1.99938563E-02 -1.01594285E-02 -1.37965544E-06  2.46234458E-02
 -1.48596473E-02  5.70401781E-06 -3.56728919E-03  6.76443802E-03  3.71006423E-05
 -1.32532803E-03 -2.39763399E-06 -3.87573877E-07  5.05026165E-04  4.51668830E-04
 -9.00561225E-03  7.01311103E-06 -3.32021447E-06  1.68667240E-03  2.41121921E-03
 -3.74298679E-06 -2.86591105E-03  2.72169562E-03  3.12087702E-06 -1.69642821E-06
  3.02144580E-03  2.95935378E-03  6.00612658E-02  7.20500247E-02  1.16845467E-02
  5.16162201E-03 -4.72978660E-03 -8.04374097E-03  6.00600604E-02  7.20643750E-02
  1.17234939E-02  5.15285424E-03 -4.73046418E-03  8.05140046E-03 -9.30601312E-03
 -7.81967995E-03 -3.58515525E-04  8.52147172E-04  8.63634205E-04  1.08450461E-03
  2.60693155E-05  5.57236549E-05 -8.34739184E-05 -1.30104087E-04 -2.37584775E-05
 -6.77167605E-05  1.73875058E-05 -8.96073088E-02 -5.08740691E-05  2.98166541E-05
 -6.16564880E-02 -2.31686494E-05 -2.47333592E-06 -1.98390898E-02  1.15445703E-05
 -2.47482357E-03  6.82554322E-03  1.45135481E-06  4.60600242E-06  1.31658193E-05
 -3.04860428E-03  6.00551672E-03  2.61825258E-06  1.14625158E-05  1.45610833E-03
 -2.32129528E-07 -2.70443180E-06  6.57944142E-04  2.32284531E-04  1.81839555E-06
  9.01670909E-07  3.30603263E-02  7.06837935E-02 -1.05121999E-01 -1.64275108E-01
 -9.85361373E-03 -3.09814720E-02 -4.68610338E-02 -4.68328885E-02 -1.25159259E-02
 -3.66225340E-02 -1.29175558E-02 -5.18403366E-03 -2.01242150E-03 -1.25422911E-02
  5.29889047E-03 -2.67244219E-03 -2.31648483E-03 -2.14282979E-04 -3.67922180E-03
  8.37210215E-04 -6.64239859E-03  1.57817653E-04 -2.74868212E-04 -2.61504685E-03
  6.48976502E-04  5.39654582E-04  1.39799576E-03 -2.31873728E-04 -1.38750768E-03
  1.02190874E-03 -1.27092856E-03 -3.30763456E-02 -7.07180017E-02  1.05171183E-01
  1.64344394E-01  9.87114189E-03  3.10580018E-02  4.69687300E-02 -4.68489183E-02
  1.25630796E-02  3.66760871E-02 -1.29103968E-02  5.19171174E-03  2.03355721E-03
 -1.25464378E-02 -5.30081665E-03 -2.67129932E-03 -2.31240993E-03  2.04696731E-04
  3.68709869E-03 -8.28601487E-04 -6.63846382E-03  1.56931766E-04  2.64606236E-04
  2.62584525E-03  6.48343360E-04 -5.38782050E-04 -1.39741998E-03 -2.32552183E-04
 -1.38823434E-03 -1.02479288E-03  1.27039230E-03  3.30135198E-05  7.06322859E-05
 -1.08996306E-04 -1.42081904E-04 -5.64913916E-05  2.82489922E-05  3.54106854E-05
 -4.69686161E-02  4.29065862E-06  2.71987663E-05 -3.20291903E-02  3.83064489E-06
 -4.33350347E-06 -1.16871295E-02  4.49512468E-06 -4.22250846E-03 -1.64425863E-04
 -1.63758081E-07  1.96916879E-06  5.61421564E-06 -4.45827453E-03 -1.61584000E-03
 -4.02723491E-06  8.07116480E-06  1.10635003E-03  6.71890377E-08  4.99796995E-07
 -7.64980726E-04 -3.94113379E-04 -1.03276901E-07  2.78280422E-06 -5.81938101E-02
 -1.24262979E-01  1.84179972E-01  2.82115991E-01  4.11611372E-02 -1.80876630E-02
 -6.87652597E-03 -8.12442679E-02 -3.03891501E-02 -8.18894520E-04 -2.65251814E-02
 -1.36453415E-03  8.13547800E-04 -1.19393108E-02 -5.09873267E-03 -3.53152996E-03
  9.54342322E-04  1.62770265E-03  3.44600141E-03  9.49783155E-06 -7.93012918E-03
  3.91522369E-03  7.87309151E-04  3.19404867E-03  4.47915385E-04  3.45105855E-03
  8.18010478E-04 -1.08471287E-03 -1.79233274E-03  2.28466195E-03 -9.86126694E-04
  5.81932530E-02  1.24261543E-01 -1.84185698E-01 -2.82081034E-01 -4.11788266E-02
  1.79084667E-02  6.83196950E-03 -8.12960100E-02  3.03093087E-02  7.64004580E-04
 -2.65826698E-02  1.35045326E-03 -8.11488093E-04 -1.19378310E-02  5.10249681E-03
 -3.52684312E-03  9.56178013E-04 -1.63383305E-03 -3.43235190E-03  1.47203236E-05
 -7.92944465E-03  3.92649667E-03 -7.93877915E-04 -3.17393285E-03  4.54579536E-04
 -3.45241777E-03 -8.14965263E-04 -1.08892147E-03 -1.78707990E-03 -2.28586427E-03
  9.85928773E-04 -3.94598907E-05 -4.96954920E-05 -1.77867237E-08  6.03924169E-07
  7.35050986E-06 -2.46786922E-03 -4.98331634E-05 -6.27249730E-05 -7.84003020E-06
 -7.15248746E-06 -3.04818247E-06 -1.15492126E-03  7.48506790E-02  9.18332627E-02
  1.83720983E-02 -8.91074045E-03 -1.63881286E-03  6.76362289E-03  5.68237911E-06
  1.19310906E-05 -1.54028605E-05 -3.98695979E-05  2.02819391E-05  3.57518500E-05
  1.27080972E-05 -3.66674229E-02  2.15328777E-05  1.29912155E-05 -2.69600306E-02
  6.16648730E-06 -1.35610642E-05 -2.66634353E-03  6.76099098E-07 -1.39324380E-03
  6.52365224E-04  2.10878065E-06 -5.85076511E-07 -3.77085604E-07 -5.49105047E-03
  3.16639021E-03  3.80853619E-06 -2.43376560E-06  1.13914219E-03  2.52111042E-07
 -9.54947966E-07 -4.25331457E-04  2.94078039E-04 -7.32818418E-08 -3.39795489E-07
 -1.12255758E-02 -1.64760037E-02 -1.24970615E-03 -1.35257451E-03  1.31965425E-03
  8.90723036E-04  1.12204361E-02  1.64712507E-02  1.24791081E-03  1.35338073E-03
 -1.31987058E-03  8.92288273E-04 -7.49102715E-02 -9.19055996E-02 -1.83828243E-02
  8.92339959E-03  1.62687202E-03  6.76329326E-03 -4.18839932E-02 -8.97194647E-02
  1.33470806E-01  2.05688142E-01  3.38192011E-02  1.02333679E-01  4.03324412E-02
 -4.83568568E-05  6.94484549E-02  2.62404017E-03 -5.48726917E-05  2.29455987E-02
  1.91208110E-02 -1.60241962E-05 -1.71082596E-03 -5.98662026E-06  6.20718488E-06
 -2.57931543E-03  1.21018564E-04 -5.48537848E-03 -9.63176639E-06  1.44547276E-05
 -2.24427080E-03 -4.62420621E-03 -9.20781898E-07  4.03427218E-04 -9.22489712E-04
 -3.26327719E-07  2.12638066E-06 -2.33907181E-03 -2.41130443E-03  9.61402411E-03
  2.05520558E-02 -2.88102657E-02 -5.34266586E-02 -1.56550128E-02 -1.18156348E-01
 -2.46808935E-02 -3.74424385E-03 -7.27189796E-02 -1.99356650E-02  3.82293149E-03
 -1.19073857E-02 -3.70976863E-03  2.04718176E-03  7.39397473E-05  7.12375920E-03
  4.08942307E-04  1.72846771E-03 -4.92518941E-03 -7.95746877E-04  5.31920834E-03
  2.68269067E-03  6.34392566E-04 -2.62945785E-03  8.54868177E-04 -1.37769676E-03
 -1.97827837E-04 -1.17666968E-03  2.40741430E-04 -1.06667343E-03 -1.62036138E-03
  9.60493840E-03  2.05327396E-02 -2.87805233E-02 -5.33895725E-02 -1.55931084E-02
 -1.18134945E-01 -2.46844114E-02  3.77072099E-03 -7.27147296E-02 -1.99349904E-02
 -3.80339945E-03 -1.18900465E-02 -3.69986402E-03 -2.03658629E-03  7.83646767E-05
 -7.12846767E-03 -4.07675244E-04  1.72648579E-03 -4.91852923E-03 -7.93628959E-04
 -5.32558682E-03 -2.67849645E-03  6.32223778E-04 -2.62553414E-03 -8.53436194E-04
 -1.38164472E-03 -1.97327133E-04  1.17376257E-03 -2.37027849E-04 -1.06525244E-03
 -1.62176673E-03 -4.00843393E-02 -8.59627602E-02  1.29807489E-01  1.95111186E-01
  5.54295736E-02 -1.08638136E-02 -1.01251452E-01 -1.89320686E-05  1.57179804E-02
 -6.64410737E-02 -1.78298195E-05  6.49182491E-04 -1.48838526E-02 -1.00425358E-05
 -1.77720974E-03 -2.61626378E-06  1.02947554E-06  4.14278255E-03 -6.46199527E-04
 -4.88345329E-03 -5.01097917E-06 -7.11772997E-07  6.19830479E-03 -3.74460286E-03
 -3.52444839E-07  8.06315380E-04 -1.58296531E-05 -6.04324924E-07  6.80386000E-07
 -9.16765376E-04 -3.14597610E-03  8.92955220E-03  1.90127137E-02 -2.42411864E-02
 -6.40318484E-02  2.73506286E-03  2.18548472E-02  1.13499078E-01  3.67523742E-03
  2.10691442E-02  7.79934961E-02 -4.32507805E-03 -5.05890507E-03  1.60981915E-02
  5.90222424E-03  6.06892699E-04  9.13656480E-05  6.39166737E-03 -1.51604566E-03
 -5.61432188E-03 -1.00122679E-03  5.88978098E-03  6.32957271E-03 -5.09190688E-03
 -4.83638735E-03 -1.75346814E-04 -2.36338522E-04  1.41911239E-03 -7.78695583E-04
 -1.39735841E-03 -1.25416901E-03 -2.40893532E-04  8.98733525E-03  1.91360890E-02
 -2.44229347E-02 -6.43300265E-02  2.75014915E-03  2.18232996E-02  1.13475862E-01
 -3.66900433E-03  2.10775830E-02  7.79860120E-02  4.35309380E-03 -5.08584136E-03
  1.60976766E-02 -5.90911383E-03  5.96082740E-04 -1.00211672E-04 -6.38383819E-03
 -1.52746937E-03 -5.62360411E-03 -1.00532909E-03 -5.89984642E-03 -6.31245645E-03
 -5.10669077E-03 -4.84772811E-03  1.81029770E-04 -2.37311798E-04  1.41450505E-03
  7.81258956E-04  1.40147272E-03 -1.25264592E-03 -2.36642232E-04  7.68815095E-02
  9.95825439E-02  1.28602239E-02 -1.72066000E-03 -1.16248454E-02 -5.38369574E-06
  6.62071387E-02  8.41764280E-02  1.55008519E-02  9.68704191E-03  2.28540138E-03
 -1.51581989E-06  7.97929007E-04  6.64855763E-03  2.03359006E-03 -8.50373350E-05
  2.85457391E-03  1.17439217E-03  4.33508949E-02  9.27843066E-02 -1.40726029E-01
 -1.94137939E-01 -5.03942334E-02  4.80719364E-02 -4.35835906E-02  1.58679159E-06
  2.06969408E-02 -1.74700656E-02  5.28104752E-06  9.23583401E-03 -8.30491985E-03
  1.18754748E-05 -3.63221589E-03  4.02402394E-06  6.01580297E-07 -3.90918574E-05
  2.69712724E-03  4.26756667E-03 -3.99016914E-06  1.55698133E-06 -1.28101530E-04
  5.82379616E-03  3.29145943E-06  1.81737587E-03 -1.86891763E-03 -2.81946056E-06
  3.66742115E-07 -1.39644345E-03 -1.02786104E-03 -5.99337382E-02 -7.56573561E-02
 -1.47025828E-02 -2.78574572E-03  2.95629236E-03  7.82562983E-03 -5.99065580E-02
 -7.56202980E-02 -1.46967803E-02 -2.77143483E-03  2.95227100E-03 -7.82744051E-03
  6.90592314E-04  6.51134985E-03  2.00862917E-03 -7.31754883E-05  2.85853881E-03
 -1.16027107E-03 -4.15710353E-02 -8.90956656E-02  1.30877271E-01  2.22881792E-01
  3.07689843E-02 -5.95549533E-02  6.63019672E-02  3.96117778E-05 -4.01694609E-02
  1.90121281E-02 -2.42383824E-06 -3.93967954E-03  1.34993410E-02  8.77057419E-06
 -3.48013351E-03  4.69344140E-06 -6.80274305E-07 -4.17773652E-04  4.59360189E-03
 -8.33686792E-03  8.59699543E-06  1.36054972E-05 -4.06653678E-03 -1.39129380E-03
 -4.17438923E-07  1.73530113E-03 -1.39916179E-03 -1.06687005E-06 -6.68654722E-07
 -2.74035906E-03  9.19600276E-04 -1.87160056E-02 -4.01839059E-02  6.14773582E-02
  7.81622815E-02  2.17776028E-02  1.82427989E-03 -1.66420309E-03 -6.88130821E-02
 -2.76015869E-03  5.53735471E-03 -4.75964022E-02  3.46122381E-03  2.63184709E-03
 -1.12047206E-02  6.15181494E-03  9.45378949E-04 -1.23209471E-03 -2.10623605E-03
 -5.26969906E-04  5.83451960E-03  2.39370958E-03 -3.34104105E-03 -4.45002279E-03
 -1.20620162E-03 -7.43504954E-04 -9.82203376E-04  2.66185388E-04  5.98330693E-06
  6.37998996E-04 -5.21458463E-04 -1.83920933E-04 -1.86768822E-02 -4.00999203E-02
  6.13497861E-02  7.79628021E-02  2.17349269E-02  1.85175132E-03 -1.77110329E-03
  6.88662441E-02 -2.75061693E-03  5.45997106E-03  4.76137209E-02  3.47746420E-03
  2.61937314E-03  1.12077169E-02  6.16006106E-03 -9.37759194E-04  1.22687292E-03
 -2.10706304E-03 -5.27883351E-04  5.84063299E-03 -2.38790721E-03  3.33449180E-03
 -4.45394883E-03 -1.20870547E-03  7.45224201E-04 -9.82043648E-04  2.66693647E-04
 -6.02743928E-06 -6.35022217E-04 -5.21704593E-04 -1.87566951E-04  4.47796048E-02
  9.59066423E-02 -1.47289073E-01 -2.09322162E-01 -6.04804981E-02  1.36358258E-01
 -2.20568527E-02  1.39210290E-05  7.21461517E-02 -1.45586005E-02  2.20147812E-05
  1.53780602E-02 -7.29913835E-03  1.89247316E-06  2.12519153E-03  1.68374837E-06
  1.15106876E-06  3.74823597E-03 -5.15016177E-03  3.75451043E-03  1.02874180E-05
 -1.13025501E-07  1.65462158E-03  5.71200433E-03  4.12988297E-07 -2.92137365E-03
  1.15715803E-03  3.32472022E-07  6.22638222E-07 -4.81741892E-04  2.58254038E-03
  3.10593816E-02  6.66025185E-02 -1.02192079E-01 -1.43033699E-01 -4.15227590E-02
 -8.60341633E-02 -1.49778962E-03  7.42797379E-03 -5.11888712E-02 -6.19287473E-03
 -6.81692206E-03 -1.37448506E-02  1.51083631E-03 -1.47176542E-03 -5.15720715E-03
  1.55669172E-04 -3.26176580E-04 -1.38881652E-03 -8.03985078E-04 -5.31119827E-03
 -2.00370226E-03 -5.07211750E-03 -5.59672132E-04  1.32156561E-03 -1.84278429E-03
 -1.73133822E-03 -7.59748521E-04  1.64678641E-03  1.44667343E-03 -8.42895468E-04
 -2.25139610E-04  3.10517836E-02  6.65860703E-02 -1.02172892E-01 -1.42979709E-01
 -4.15242080E-02 -8.60956448E-02 -1.53739809E-03 -7.32906057E-03 -5.12290887E-02
 -6.22191652E-03  6.87902458E-03 -1.37620108E-02  1.49524133E-03  1.50061302E-03
 -5.16064382E-03 -1.69153892E-04  3.37281449E-04 -1.38904230E-03 -7.97250589E-04
 -5.31357517E-03  1.99079989E-03  5.07395616E-03 -5.45602903E-04  1.32332744E-03
  1.84616931E-03 -1.72421874E-03 -7.57895561E-04 -1.65106597E-03 -1.44244053E-03
 -8.47037085E-04 -2.25038058E-04  6.14075740E-02  7.86927865E-02  1.83338590E-02
 -6.11595804E-03 -6.76657249E-03 -1.73840846E-06 -9.22994640E-02 -1.22657522E-01
 -2.61738243E-02 -1.03125733E-02 -8.75829504E-03  1.84236197E-06 -6.05465123E-02
 -8.06821294E-02 -1.61828144E-02  4.95993217E-03  1.36948244E-03 -7.00526169E-03
  5.23954917E-03  1.10886224E-02 -1.55622035E-02 -2.73342455E-02  5.75894830E-03
  1.10982795E-01  7.07711929E-02  2.41931712E-05  7.44550363E-02  5.28330450E-02
  2.62026150E-05  2.41559547E-02  1.16826893E-02  6.10797524E-06 -1.36724924E-03
  5.53651633E-06 -5.67649757E-07  7.57630189E-03 -8.47749658E-04  8.98040875E-04
  6.14885179E-06 -5.42922213E-07  5.12002848E-03 -9.81697096E-04 -1.62367855E-07
 -2.89065708E-04 -3.56466170E-04  5.54486770E-07 -1.09543838E-06 -9.84850540E-04
 -2.03922661E-05 -1.27114718E-02 -1.69975045E-02 -3.60239987E-03  2.63026234E-03
  3.60319869E-03  1.78656244E-03 -1.26805946E-02 -1.69568174E-02 -3.59684076E-03
  2.63616699E-03  3.59910663E-03 -1.78044069E-03 -6.05678949E-02 -8.06988835E-02
 -1.61801601E-02  4.96683250E-03  1.35898864E-03  7.00378449E-03 -6.15423203E-03
 -1.29788802E-02  2.42867872E-02  1.13239457E-02  6.81351015E-02  1.91910980E-02
  1.91945412E-01  4.37746187E-05  2.05031702E-02  1.33448121E-01  3.15803925E-05
  6.51417581E-03  2.35593931E-02 -5.97072408E-06  6.40239038E-05  2.55914941E-06
 -5.01686441E-06  2.06088739E-03  4.92050804E-03  5.25639339E-03 -4.76755842E-06
 -1.79428586E-05  1.11520808E-02 -1.02606461E-02 -3.36228370E-06  1.22307070E-04
 -2.55050310E-03 -3.85203780E-06  9.35432437E-07  7.36671331E-04  5.38127107E-04
 -2.15568692E-02 -4.63452320E-02  7.44075987E-02  8.48122720E-02  3.55307016E-02
  5.18542049E-03 -8.06350444E-02 -3.72282517E-02  4.42523138E-03 -6.09242586E-02
 -2.24518461E-02  2.90533383E-03 -1.45467507E-02 -5.33758592E-03  5.81690345E-03
  1.41744709E-03  5.41092473E-03  3.98715087E-03  2.42486586E-04  5.81287260E-03
  2.37410581E-03  8.11059561E-03  5.69505663E-03 -1.76890550E-03 -1.60395553E-03
 -2.22917888E-04 -1.03324259E-03 -1.49592767E-03  1.99439440E-04  6.56805538E-04
  7.47544133E-04 -2.15804837E-02 -4.63962130E-02  7.44852761E-02  8.49344292E-02
  3.55152054E-02  5.21526592E-03 -8.06502151E-02  3.71126049E-02  4.44300553E-03
 -6.09316379E-02  2.23662718E-02  2.90281094E-03 -1.45631154E-02  5.30157238E-03
  5.80706211E-03 -1.41602894E-03 -5.42390893E-03  3.98250347E-03  2.43081941E-04
  5.79969255E-03 -2.37290970E-03 -8.12756131E-03  5.69111600E-03 -1.77238033E-03
  1.60240102E-03 -2.21348104E-04 -1.04005040E-03  1.49501248E-03 -2.01873181E-04
  6.56737802E-04  7.48248336E-04  1.38553248E-02  2.98299958E-02 -3.99190601E-02
 -1.02950733E-01  1.72242726E-02 -8.62058923E-03 -9.26581593E-02 -5.21912658E-05
 -1.61326322E-02 -8.10549025E-02 -3.79834032E-05  1.36371729E-02 -5.32544156E-03
 -1.01451761E-05  9.69837174E-04 -3.94462003E-06  1.54427325E-06  1.88641323E-03
 -5.75109886E-03  7.71174051E-03 -2.73511273E-06  6.09961088E-06 -7.49759264E-04
 -1.75028508E-02  1.26589866E-06 -2.73772516E-04  2.18317712E-03 -5.34366212E-07
  1.69409144E-06 -3.53007604E-04 -4.73896767E-04 -6.31713464E-03 -1.33385386E-02
  2.06575254E-02  3.86081018E-02 -4.05773483E-04  1.09079212E-01 -2.87403069E-02
 -1.00305625E-01  7.44767965E-02 -2.57643950E-02 -6.36458104E-02  3.48788014E-02
 -3.67653981E-03 -2.79311056E-02 -2.09936340E-03  1.59627461E-03 -4.59626808E-03
 -1.09988287E-03  3.77344768E-03 -5.32112300E-03  9.20657644E-03 -4.12675312E-03
 -7.07930531E-03  5.55615561E-03  2.64101447E-05  2.87517672E-03 -1.41066184E-03
 -2.03399496E-03  1.28545443E-03  1.45278350E-03 -2.42683598E-05 -6.31098734E-03
 -1.33253391E-02  2.06412953E-02  3.85474699E-02 -3.85409424E-04  1.09233412E-01
 -2.88613550E-02  1.00148665E-01  7.45904692E-02 -2.58558259E-02  6.35218789E-02
  3.49161403E-02 -3.71062675E-03  2.78645525E-02 -2.08248031E-03 -1.59188456E-03
  4.59698319E-03 -1.09409054E-03  3.77978575E-03 -5.28364518E-03 -9.20066446E-03
  4.14246467E-03 -7.08428407E-03  5.57899642E-03 -3.94116115E-05  2.86851451E-03
 -1.41157489E-03  2.03662461E-03 -1.29658988E-03  1.45381341E-03 -3.02561926E-05
  8.91181541E-02  1.32204590E-01  2.67554622E-02 -6.64390588E-03 -1.06968484E-02
 -3.34841432E-06  4.70553671E-03  1.59085090E-02  4.35224100E-03  2.31183922E-03
 -1.71680649E-03 -1.69063345E-06  6.75112226E-02  9.52198355E-02  1.28168347E-02
 -5.81664133E-03 -2.08183615E-03  5.97049883E-03 -1.11521730E-02 -2.35173346E-02
  3.17207838E-02  6.61914521E-02  5.54719038E-03 -4.73294766E-02  1.34979133E-01
 -1.96442346E-05 -2.40883762E-02  8.25803188E-02 -2.61863935E-05 -1.55126068E-02
  3.60235638E-02 -1.53878454E-05  5.44023942E-03 -3.26796769E-06  1.32840076E-06
  2.63286018E-03  2.11040865E-03 -3.18114382E-03  1.37146115E-06  2.10382749E-06
 -1.85732445E-03  1.27087459E-03  1.28224847E-08 -2.51478696E-04 -1.16184295E-04
  1.06842388E-06  1.00404725E-06  1.85574928E-04  1.83277897E-03  4.65574078E-02
  6.35379535E-02  1.36212567E-02  2.68281622E-03  5.96320244E-04 -6.61466643E-03
  4.65465641E-02  6.35153408E-02  1.36141352E-02  2.67113215E-03  5.99782322E-04
  6.61623120E-03  6.75289626E-02  9.52327895E-02  1.28181984E-02 -5.82101077E-03
 -2.07320826E-03 -5.96761727E-03 -7.11969697E-07 -1.66101748E-06  1.29002009E-05
 -4.98261231E-05  1.12512003E-04  1.97965533E-04 -6.74575622E-06  1.75265442E-02
  1.83390091E-04 -3.06900261E-06  1.77006350E-02  1.74213432E-05 -6.93782801E-05
  9.27372356E-03 -7.34017904E-06 -5.62209083E-03 -1.64401493E-03 -1.48934360E-05
 -1.58151292E-05 -3.27376538E-07 -1.33379025E-02 -2.04921697E-03 -9.11485665E-06
 -5.14638349E-05 -1.74180253E-03 -2.73591749E-06  4.64638191E-06 -5.20484517E-04
  1.37243563E-03 -5.33072653E-06  4.81461374E-06 -3.84540129E-02 -8.28102383E-02
  1.17058679E-01  2.68220951E-01  3.60925266E-02 -3.64796747E-02  3.54309736E-02
  5.30623517E-02 -2.80890506E-02  4.59782317E-02 -4.92723256E-03 -1.11985378E-02
  1.71750717E-03  1.70216821E-02 -5.95739422E-03 -1.39080646E-04  4.93802478E-04
  1.21764119E-03 -7.84517347E-04  9.63316889E-04 -3.37454453E-04 -5.71638938E-03
  1.80692312E-03 -7.14905011E-04  2.38918281E-04  1.35913446E-03 -1.76509672E-03
 -6.49811824E-04  5.80979387E-04 -1.26842685E-03  1.82160288E-03  3.84334003E-02
  8.27662512E-02 -1.16978562E-01 -2.68200236E-01 -3.58697982E-02  3.68674884E-02
 -3.57512421E-02  5.32400340E-02  2.83785111E-02 -4.61878547E-02 -4.82695043E-03
  1.12625850E-02 -1.73545630E-03  1.70799818E-02  5.97385738E-03 -9.57251629E-05
  4.76502444E-04 -1.21004107E-03  8.11342727E-04 -9.60393530E-04 -2.80700296E-04
 -5.72351560E-03 -1.80324704E-03  7.54772051E-04  2.43878699E-04 -1.35200227E-03
  1.76184709E-03 -6.50883936E-04  6.00392505E-04  1.26507429E-03 -1.81791609E-03
 -5.59930315E-07 -7.42479414E-07  8.61727421E-06  3.98964325E-06 -5.47251463E-05
 -3.99287613E-04 -2.38774674E-04  1.51117436E-01 -2.63303745E-04 -2.01868578E-04
  1.16035901E-01 -1.38591146E-04 -5.56352932E-05  3.87772829E-02 -1.07470800E-05
  8.78088702E-03  5.50465856E-05  5.06224260E-06  1.18411960E-06 -6.08031201E-07
  7.44154688E-03  2.56189116E-03 -2.45134038E-06 -5.88845124E-05 -3.15528467E-03
  3.13950158E-07  4.38953133E-06  1.80227096E-04 -1.99086315E-04  2.56254566E-06
 -3.56430583E-06 -2.03427289E-02 -4.36832990E-02  6.71508577E-02  1.08437950E-01
  7.52443556E-02  1.13557767E-01  4.39194178E-02 -6.15065380E-02  7.25297673E-02
  2.42513991E-02 -2.09071857E-02  2.23810484E-02  1.80172351E-02  3.88679979E-03
  3.63376294E-03 -7.38452737E-03 -2.34731157E-03  8.29319109E-04 -1.21223547E-03
  6.23866829E-03 -6.99234790E-03 -3.58779526E-03 -4.15561150E-03  9.85205656E-04
  5.14348649E-04 -4.49947801E-04 -4.18221586E-04 -1.51779843E-03  1.52842169E-04
  8.59962109E-04  5.53835360E-04  2.03609532E-02  4.37219878E-02 -6.72242455E-02
 -1.08529082E-01 -7.54606054E-02 -1.13822298E-01 -4.39362492E-02 -6.22406729E-02
 -7.26312836E-02 -2.43314375E-02 -2.14024348E-02 -2.23544859E-02 -1.80445155E-02
  3.77020541E-03 -3.59554817E-03 -7.40318999E-03 -2.34424826E-03 -8.68379349E-04
  1.21770394E-03 -6.19154882E-03 -6.99071717E-03 -3.56338753E-03  4.13217868E-03
 -9.72803717E-04  5.08629286E-04  4.41177159E-04  4.21390729E-04 -1.51531769E-03
  1.48280253E-04 -8.57162010E-04 -5.50342218E-04  3.75020980E-05  7.78122921E-05
  3.74870765E-05  2.15387715E-07 -7.41240469E-06 -1.23548643E-04  2.22548608E-04
  3.38757623E-04  6.47525769E-05  2.48694778E-05  1.44312788E-05  4.89380326E-03
  8.97976168E-02  1.29444330E-01  3.93530957E-02 -7.59764552E-03 -7.90414531E-04
  8.84769433E-03 -1.63719973E-05 -3.41201281E-05  4.43689237E-05  1.18592214E-04
  2.65969162E-05 -3.69763863E-04  2.70588831E-04  1.48791761E-01 -2.31339654E-04
  1.67616833E-04  1.06092388E-01 -1.16916352E-04  9.11995633E-05  4.36937539E-02
  1.02268040E-05 -3.03944788E-03  4.21627356E-04  4.94244799E-06 -9.90066602E-07
 -8.61421002E-06  1.84744900E-03 -8.63691675E-03  6.46228162E-06 -3.51806015E-07
 -1.44423697E-03 -9.99446111E-07  9.81395649E-07 -1.27354550E-03 -1.10189297E-04
  3.35698794E-06 -1.42425632E-06  5.85352016E-02  8.75199260E-02  1.88518439E-02
  5.06516659E-03 -5.27711196E-03 -4.24514079E-03 -5.82848516E-02 -8.71700239E-02
 -1.87743603E-02 -5.05882762E-03  5.27385050E-03 -4.21780863E-03 -9.01637966E-02
 -1.29978859E-01 -3.95098536E-02  7.64544769E-03  7.83620102E-04  8.86336782E-03
 -3.88159843E-03 -8.44847502E-03  1.74512466E-02 -4.02322133E-03  5.53064661E-02
  1.00357835E-01  4.18280805E-03 -2.68007518E-05  8.65989242E-02  3.65274470E-03
 -3.02078731E-05  1.28723194E-02 -2.69487057E-02 -2.13366962E-05 -3.20231290E-03
  7.97521049E-06  1.01305558E-05 -6.76957019E-03 -6.73446841E-03 -1.14743210E-03
  1.93619188E-05  7.87499035E-06 -2.67797683E-03 -2.21203379E-02  6.70059981E-06
 -2.82108165E-03  1.10843724E-03  2.96893560E-06  1.99865908E-06 -2.41436081E-03
  1.37926910E-03 -2.48478945E-03 -5.32450377E-03  1.02222322E-02 -2.09187384E-04
  2.32591304E-02  6.08046074E-02 -5.04877760E-02 -4.30753638E-02  4.86264315E-02
 -3.95922490E-02 -2.94968966E-02  1.11408053E-02 -4.69310075E-03 -1.14128038E-02
  2.61440291E-03 -6.89240557E-03  1.87732719E-03  1.13981244E-03  5.26790077E-03
  1.60469943E-03 -1.00308715E-02  2.28951435E-03  1.01674911E-03  8.29481322E-03
  9.49365056E-05  9.60535987E-04 -7.06202230E-04 -2.69031899E-04 -3.22854697E-03
 -1.15302445E-03  4.53112642E-05 -2.69675059E-03 -5.78144938E-03  1.08808081E-02
  1.20717706E-03  2.35409936E-02  6.06657717E-02 -5.03576639E-02  4.27056632E-02
  4.85199387E-02 -3.93960357E-02  2.94228798E-02  1.10720443E-02 -4.69102781E-03
  1.13182859E-02  2.57182956E-03  6.89855730E-03 -1.88491204E-03  1.15078076E-03
  5.25968319E-03  1.58652861E-03  1.00408660E-02 -2.26727092E-03  1.03587192E-03
  8.28253147E-03 -9.96891658E-05  9.70174868E-04 -7.18944426E-04  2.71993532E-04
  3.22574520E-03 -1.15534584E-03  5.86786582E-05  7.90551068E-04  1.84437942E-03
  1.79310341E-03 -1.67481332E-02  4.24957573E-06 -1.62907816E-01 -9.28107036E-02
 -3.82358054E-04 -1.13965534E-01 -7.85020199E-02 -3.04010913E-04 -4.70767160E-02
 -1.94538871E-02 -9.16638507E-05 -1.96980137E-03 -2.31901350E-05  1.70596619E-06
  2.45512549E-03  2.13850879E-03  2.71492727E-03 -2.50537166E-05  2.86757315E-06
 -2.22702097E-03 -1.97096128E-02  8.33743212E-06  9.54442233E-04  1.83931041E-03
 -4.94391929E-07  2.61271715E-06  7.68861621E-04 -1.03776068E-03  6.57992566E-03
  1.40105542E-02 -2.25918514E-02 -4.21204761E-02 -4.95692993E-02 -5.97026385E-02
 -1.43886484E-02  1.69932962E-01 -3.00740475E-02 -1.69927699E-02  1.15607278E-01
 -5.15989791E-03 -6.99068849E-03  3.04846204E-02  5.28267226E-03  2.78357411E-03
  1.77576249E-03 -6.34603144E-03 -6.69402728E-04  7.60965794E-03 -4.19445672E-03
 -1.73606187E-03 -3.25710937E-03  1.43931177E-03  1.00953272E-03 -3.05441146E-03
  6.00503157E-04 -1.76386550E-04  1.19077885E-03  9.58957497E-04 -1.62706189E-04
  6.48130683E-03  1.37985542E-02 -2.22780207E-02 -4.15141173E-02 -4.92555033E-02
 -5.93959651E-02 -1.39137198E-02 -1.69603624E-01 -2.98773445E-02 -1.66975058E-02
 -1.15523238E-01 -5.08477146E-03 -6.85151589E-03 -3.04994386E-02  5.29761845E-03
 -2.73328339E-03 -1.76618801E-03 -6.34661285E-03 -6.76917968E-04  7.64863642E-03
  4.25901449E-03  1.74372154E-03 -3.26924224E-03  1.44149490E-03 -1.00301770E-03
 -3.06363316E-03  6.02583790E-04  1.77005239E-04 -1.18508072E-03  9.62183602E-04
 -1.62640244E-04  2.63401812E-02  4.76334587E-02  2.08746090E-02  4.19844401E-05
 -4.37634454E-03  4.39561594E-07  8.87288669E-02  1.36213823E-01  3.09678798E-02
  9.41379064E-03  5.79919384E-03 -1.40316525E-05 -8.61405552E-02 -1.27635697E-01
 -3.84974980E-02  8.86616036E-03  1.90641779E-03 -5.76178398E-03 -1.69016777E-03
 -3.28251390E-03  3.17759586E-03  1.61605892E-02  3.53990844E-03 -1.21035400E-01
  1.03289231E-01 -3.35948317E-04 -8.12403711E-02  6.51743153E-02 -2.53358417E-04
 -3.72652059E-02  3.52094761E-02 -1.13900552E-04  6.14845900E-03 -3.14408726E-08
  1.16643306E-06  7.47446175E-04  8.65776134E-04 -2.54811934E-03  1.27166500E-06
  1.67949494E-05  1.64003017E-03 -6.28757481E-04  3.05507320E-06  2.14787763E-04
 -1.16430933E-04  4.17196677E-06  9.12922476E-07  1.07854688E-03 -5.01043370E-04
  4.74288693E-02  6.86653674E-02  1.68069530E-02 -1.35427835E-04 -8.06972039E-04
 -6.98226119E-03  4.76270088E-02  6.89554454E-02  1.68703214E-02 -1.29068425E-04
 -8.22182588E-04  6.99574316E-03 -8.57304902E-02 -1.27035697E-01 -3.82853147E-02
  8.83669584E-03  1.89590328E-03  5.71414087E-03  1.64963142E-02  3.54299196E-02
 -5.43308011E-02 -9.78573116E-02 -3.16043883E-02  9.60402989E-02 -1.13018305E-01
 -3.91802051E-04  8.08553119E-02 -7.22822127E-02 -3.09835812E-04  1.74213211E-02
 -2.93198106E-02 -1.03632010E-04  4.48827318E-04 -6.65489340E-06  1.07347298E-05
  1.71340622E-03 -1.04866316E-02  1.00957029E-03  4.77883014E-06 -5.75278013E-06
  4.40966369E-03 -1.63217432E-02  1.03313072E-05 -1.71294798E-03  1.96834010E-03
 -7.21823602E-06  5.57450696E-06 -1.29694807E-04 -1.10453883E-03  3.46643515E-03
  7.34283503E-03 -6.30427777E-03 -4.53524377E-02 -2.58613111E-02 -1.28219014E-01
 -3.39614073E-02 -1.03508756E-01 -9.10374536E-02 -2.70686726E-02 -6.97307852E-02
 -2.00856116E-02 -5.66551478E-03 -1.78175869E-02  7.19562324E-03  7.22341773E-03
 -2.11425507E-03  6.33632872E-04 -6.59180313E-03  6.65555666E-03  7.31366224E-03
 -3.30587594E-03 -1.79599059E-03 -7.72489588E-03  1.07129188E-03 -2.80693108E-03
  5.76602559E-04 -9.70433753E-04  2.86286543E-04  3.49055122E-04 -8.04378910E-04
  3.63899952E-03  7.71599380E-03 -6.87945696E-03 -4.63370546E-02 -2.60739839E-02
 -1.28358567E-01 -3.41829453E-02  1.03839834E-01 -9.11625858E-02 -2.72503991E-02
  6.98633375E-02 -2.00845490E-02 -5.69031061E-03  1.79097472E-02  7.22261609E-03
 -7.21043645E-03  2.11298646E-03  6.28650102E-04 -6.60664969E-03  6.65440268E-03
 -7.29787895E-03  3.28704700E-03 -1.80071618E-03 -7.74339461E-03 -1.06845095E-03
 -2.80545101E-03  5.79910007E-04  9.68068924E-04 -2.76857688E-04  3.54118495E-04
 -8.12157291E-04  1.14344573E-02  2.43491829E-02 -3.74073807E-02 -6.96634664E-02
  3.12638028E-03  1.79348323E-01 -1.87724906E-02 -6.83298691E-05  1.17632957E-01
 -2.39244715E-02 -5.82903691E-05  6.37411638E-02  7.77624515E-04 -1.26953323E-05
 -2.34357705E-04  3.26084475E-06 -1.31433510E-05  1.28049428E-03 -1.37793884E-02
 -2.80668463E-04  1.66441145E-05 -3.79490931E-05  2.31844508E-03 -1.53742530E-02
  6.42395621E-06 -2.50764373E-03  9.41379901E-04  6.77161063E-06 -1.38357464E-06
  1.58767857E-03 -1.40201415E-03 -1.97042806E-03 -4.38216198E-03  1.00035166E-02
 -1.05906933E-02  5.56208075E-03  7.57680474E-02  1.20684067E-01  8.04731595E-02
  5.93014522E-02  9.12109703E-02  6.19956175E-02  1.24639992E-02  2.93988195E-02
  2.66253037E-02  6.97353522E-03 -8.14853075E-04  5.31458988E-03  1.58330240E-04
 -5.24714998E-03  6.94972619E-03  9.95398979E-04  6.86883300E-03  7.24760266E-04
 -4.27583572E-03  6.59494207E-04 -6.23615685E-04  2.38801188E-03 -8.70752939E-04
 -7.47006519E-04 -1.11807090E-03  5.28213674E-04 -1.96819018E-03 -4.37799775E-03
  1.00103020E-02 -1.06721756E-02  5.57397506E-03  7.54147176E-02  1.20244231E-01
 -8.04721971E-02  5.90842896E-02  9.08579472E-02 -6.19541079E-02  1.23433137E-02
  2.92398001E-02 -2.66232203E-02  6.95150173E-03  8.04601852E-04 -5.33424383E-03
  1.48830627E-04 -5.22087728E-03  6.93945142E-03 -9.97702682E-04 -6.89985916E-03
  7.22978945E-04 -4.23739912E-03 -6.53547017E-04 -6.25065706E-04  2.39973774E-03
  8.72728240E-04  7.52206229E-04 -1.11381614E-03  5.24427321E-04 -5.82767243E-02
 -8.26255233E-02 -3.53395449E-02  7.44720930E-03  3.80694151E-03 -1.29675445E-05
 -9.26136713E-02 -1.33501396E-01 -4.14795334E-02 -7.67004960E-03 -8.33302838E-03
 -8.66178453E-07  1.04420810E-02  1.87123065E-02  9.20730508E-03  1.17584198E-03
  3.49453451E-03  4.37279010E-03 -1.34801102E-02 -2.88359857E-02  4.49343028E-02
  7.57238785E-02  8.17049734E-04 -1.10915637E-01  6.09972444E-02 -6.76171760E-04
 -7.44189533E-02  3.52818628E-02 -4.92062927E-04 -4.30078255E-02  2.82241105E-02
 -1.83564475E-04  6.52185156E-03  4.85423678E-06 -1.97534650E-05 -2.70419377E-03
 -6.99356632E-03  7.08356085E-04 -1.09667225E-05 -1.01857296E-05 -2.88996383E-03
 -1.37525442E-02  1.99553753E-06 -6.84134142E-04  7.09477793E-04 -1.91641273E-06
 -1.90954210E-06 -1.01401161E-03  1.64963708E-04  5.37904312E-02  7.86082680E-02
  2.87728878E-02  1.31880327E-04 -1.51133138E-03 -7.18617094E-03  5.42974443E-02
  7.93865446E-02  2.90529747E-02  1.64125191E-04 -1.55088776E-03  7.22091795E-03
  1.02685786E-02  1.84500770E-02  9.13770245E-03  1.18726632E-03  3.48663347E-03
 -4.35136005E-03  2.71509035E-05  5.87824133E-05 -9.98299780E-05 -8.63982928E-05
 -2.30964857E-04  3.38083007E-04 -1.80911400E-04  1.12179651E-01  2.70897213E-04
 -1.41855339E-04  9.00423963E-02  1.15627722E-04  3.34433274E-05  3.23338540E-02
 -1.10165660E-05 -1.26270322E-03 -2.14915406E-03  1.24066805E-06 -1.84268943E-05
 -1.60930799E-05 -7.38520528E-03  4.46456178E-03  1.47868895E-05 -3.12782219E-05
 -2.83220207E-03 -3.55135781E-06  6.20326719E-06  3.40151438E-03 -6.76227117E-04
 -2.55587678E-07 -7.28780591E-06  3.44209260E-02  7.44312506E-02 -1.14822457E-01
 -1.92611154E-01 -4.99813549E-02 -3.23568027E-02 -2.08656892E-02 -5.69859741E-02
 -3.15080533E-02 -2.21537727E-02 -2.46807222E-02 -7.08044110E-04 -2.41421276E-03
 -1.64168792E-02  4.00732656E-03 -1.90067596E-03 -6.43641507E-04 -1.42831510E-03
 -3.65449455E-03  4.91531507E-04 -1.63086108E-03  3.45012679E-03 -1.86695544E-03
 -6.05222718E-03  7.24340766E-05  9.99847894E-04  6.70547124E-04 -9.78450422E-05
 -5.69940238E-04  7.96605400E-04 -1.59223419E-03 -3.44001553E-02 -7.43869995E-02
  1.14779976E-01  1.92359209E-01  4.98517050E-02  3.16661208E-02  2.08552463E-02
 -5.64147240E-02  3.10228811E-02  2.21281214E-02 -2.42994174E-02  5.80127544E-04
  2.43229159E-03 -1.63024355E-02 -3.96735829E-03 -1.94321277E-03 -6.22472560E-04
  1.42592039E-03  3.61737959E-03 -4.47734039E-04 -1.66528730E-03  3.47349408E-03
  1.84858665E-03  6.00445089E-03  6.74022614E-05 -1.01513127E-03 -6.65025413E-04
 -9.50943012E-05 -5.74428202E-04 -7.93272336E-04  1.58915596E-03  2.08151969E-05
  4.40363402E-05 -7.63561080E-05 -9.03915389E-05 -9.18242826E-05  5.79459959E-04
  1.59959219E-04 -4.18915515E-03  3.91240643E-04  9.99940578E-05 -2.76185609E-03
  1.72320004E-04  3.56537954E-05 -5.23496468E-03  5.99574588E-07 -3.31160794E-03
  6.47981045E-03 -2.26662678E-06 -4.01173526E-05 -7.31979524E-06 -1.00669602E-02
  1.56851793E-02  1.09381672E-05 -2.93008299E-05 -1.49480916E-03 -6.58728204E-06
 -8.35216730E-07 -3.19823441E-03  9.19205415E-04  6.85377383E-06 -3.64672132E-06
  7.40809842E-04  1.45341647E-03  1.54444737E-03 -2.57924941E-02  2.32359534E-02
 -5.18956422E-02 -9.73501253E-02  8.59514094E-03 -2.92871448E-02 -7.85907340E-02
 -4.78775185E-03 -2.52400762E-02 -3.62573258E-02  9.49124730E-03 -1.61996094E-03
  3.59826372E-03  2.32242549E-03  3.29077942E-05  6.21923668E-03 -7.45073737E-04
  3.90255771E-03  4.74446197E-03  2.39523317E-03  8.26792279E-03  3.25435573E-04
  3.09592974E-04  2.29543894E-03  7.80314943E-04  3.01667521E-04  4.83458809E-05
 -1.14070537E-03 -7.40494436E-04 -1.45300376E-03 -1.52711464E-03  2.56859804E-02
 -2.31405467E-02  5.23671097E-02  9.78526082E-02  8.22687498E-03  2.96579317E-02
  7.89871644E-02 -5.04954095E-03  2.53213416E-02  3.63893014E-02  9.35238468E-03
  1.65139398E-03  3.59625873E-03  2.30464721E-03 -2.93074965E-05 -6.23814777E-03
  7.78206117E-04  3.88910506E-03  4.73483980E-03 -2.38844837E-03 -8.27488401E-03
  3.16522799E-04 -3.11300563E-04 -2.28786069E-03  7.81862878E-04  2.96648401E-04
 -5.23940579E-05  1.14093515E-03 -4.06236511E-05 -5.58259826E-05 -5.47481380E-05
  1.58981169E-05 -3.19993593E-06  4.36007463E-03 -3.34765900E-04 -5.00241302E-04
 -1.56386901E-04 -3.24261983E-05 -2.31280867E-05 -4.49988700E-04 -3.12460590E-02
 -4.62825218E-02 -1.14655500E-02  2.34927221E-03 -2.73683805E-03 -3.32287429E-03
 -3.01695074E-05 -6.45041784E-05  1.02283948E-04  1.53104793E-04  1.26116415E-04
 -4.35144659E-04 -1.68729781E-05  2.58581306E-01 -3.07302193E-04 -3.72613395E-05
  1.84976862E-01 -1.21631817E-04  7.76398684E-07  8.16706202E-02  1.11534238E-06
 -6.20530776E-03  8.51568310E-03 -1.27194445E-05 -2.29940037E-05  5.58237192E-06
  4.66122225E-03  1.57397156E-03 -2.28845230E-05 -3.05826410E-05 -7.31122101E-04
 -2.30493340E-06  1.86787356E-06  9.37409167E-04  4.55980498E-04 -5.46622969E-06
  2.39132743E-06  1.11987218E-01  1.72050450E-01  5.68724561E-02  9.05910933E-03
 -8.52691136E-03 -7.76044503E-03 -1.11809456E-01 -1.71803572E-01 -5.67851926E-02
 -9.05540556E-03  8.51436893E-03 -7.75234856E-03  3.12938546E-02  4.63595393E-02
  1.15010892E-02 -2.34086601E-03  2.75849354E-03 -3.33994615E-03  8.67712610E-03
  1.91161238E-02 -2.92396010E-02 -4.09519011E-02 -2.27553269E-02  1.81273962E-01
  1.62852308E-01  1.04158856E-04  1.39307095E-01  1.12419093E-01  7.85260847E-05
  7.65246738E-02  7.73388208E-02  2.93254419E-05 -2.33853919E-03  7.92404240E-07
 -3.26722187E-06 -9.62649282E-03  1.01341850E-02 -8.75967267E-04  1.14186933E-06
 -1.70985543E-05  5.93710579E-04  5.94164409E-03 -1.20748317E-07 -2.39314353E-03
 -2.95199131E-05 -5.63610579E-06  1.19822804E-06  1.50857740E-03 -2.50044211E-03
 -3.54704169E-04 -7.68800333E-04  4.04417616E-03 -1.44047131E-02 -1.00823195E-02
  3.97521302E-02  4.26846244E-02 -3.32287450E-02  2.87782437E-02  3.01187950E-02
 -2.38888436E-02  4.51131712E-03  9.85339312E-03 -9.12654907E-03  1.85208330E-03
 -2.95058384E-03 -3.75745083E-03 -8.32045982E-04 -2.80092197E-03  3.26963049E-03
 -5.15298029E-03 -5.94600317E-03 -1.91681253E-03 -6.92912262E-03 -1.72405065E-04
  5.46187004E-04  1.15884236E-03  1.00941989E-03  5.65394608E-04  2.11532032E-03
  1.52055283E-03 -3.04310978E-04 -6.59434479E-04  3.86815865E-03 -1.46672635E-02
 -1.00760266E-02  3.96017055E-02  4.25982587E-02  3.33403444E-02  2.86603848E-02
  3.00489461E-02  2.39638959E-02  4.48445083E-03  9.85136643E-03  9.18245729E-03
  1.85947659E-03  2.95493546E-03  3.75919743E-03 -8.22059999E-04 -2.81624091E-03
  3.27473728E-03  5.15974435E-03  5.94787644E-03 -1.89923176E-03 -6.95059011E-03
  1.73749395E-04  5.51626704E-04  1.16181421E-03 -1.00771133E-03 -5.67265866E-04
  2.11729077E-03  1.52210748E-03 -1.25237566E-02 -2.73518356E-02  4.16197086E-02
  7.23100088E-02  5.21108464E-03  5.95323983E-02  2.23328598E-01 -7.03546064E-05
  4.25162590E-02  1.71275729E-01 -6.03359759E-05  3.47024261E-02  7.58877740E-02
 -1.16810551E-05 -1.71712486E-03  1.03253202E-07 -5.89049233E-06 -6.53998441E-03
 -4.75154586E-03 -6.77838511E-03  1.52760480E-06 -1.46568948E-05  8.30554587E-04
  2.60779388E-04  3.90715154E-06 -7.58513100E-04 -2.20580539E-03  2.39973509E-06
 -8.19062934E-07  2.80907752E-03 -1.17156150E-03  5.62194112E-03  1.21906440E-02
 -2.19620519E-02 -1.58681712E-02 -9.51134466E-03  1.95041080E-02 -4.07774832E-02
  3.03697815E-02  1.65743584E-02 -3.72416367E-02  2.35755852E-02  1.99868900E-03
 -1.59155166E-02  1.13298327E-02 -3.82914141E-04  2.94842696E-03 -2.23488772E-03
 -2.95684560E-03  4.56587001E-03 -1.76674620E-03  2.46419211E-03 -4.20487550E-03
 -4.52417928E-03  1.04082281E-02 -5.79127314E-07  2.03446844E-04 -8.86573016E-04
 -9.98811491E-04  2.34444616E-03  6.29049750E-05 -2.28088933E-03  5.61176966E-03
  1.21680626E-02 -2.19293376E-02 -1.58135881E-02 -9.33786887E-03  1.91423479E-02
 -4.08414656E-02 -3.05238172E-02  1.63087640E-02 -3.73090705E-02 -2.36810322E-02
  1.79304375E-03 -1.59724839E-02 -1.14443248E-02 -3.87303492E-04 -2.95569467E-03
  2.22640634E-03 -2.96374296E-03  4.57448753E-03 -1.76305878E-03 -2.44982847E-03
  4.20221328E-03 -4.51651681E-03  1.04245193E-02 -7.97370226E-07  2.00228216E-04
 -8.82425486E-04  9.90116665E-04 -2.34301419E-03  6.37982910E-05 -2.28730745E-03
  1.19485975E-01  1.88275075E-01  6.75988101E-02 -1.38803797E-03 -1.28999854E-02
 -1.90186708E-06 -7.24407702E-02 -1.13193940E-01 -3.02988622E-02 -9.87211352E-03
  2.18449375E-03 -1.76104624E-06 -1.63213203E-02 -2.64657005E-02 -8.86176909E-03
  2.53967026E-03 -7.55067749E-05 -4.15705143E-04  1.67232878E-03  3.54518336E-03
 -4.78254771E-03 -1.42983059E-02  1.48048622E-02 -1.51843942E-01 -1.88544083E-01
 -2.97624829E-04 -1.28042364E-01 -1.49613608E-01 -2.26873536E-04 -4.60549741E-02
 -6.51256112E-02 -1.11897707E-04 -1.66931662E-03  6.64856006E-06 -6.01242104E-06
 -1.51917794E-02  1.97658053E-03 -1.05388590E-03  8.79723354E-07  3.72058025E-06
 -1.72103236E-02  5.08091399E-03 -2.14393220E-07  3.04033292E-04  1.76943726E-04
  4.85351329E-07  1.79456051E-06 -2.14485810E-03  2.67731535E-03 -1.10596342E-02
 -1.65391013E-02 -9.47992178E-03 -5.76095866E-03 -5.60225349E-03  1.28668824E-03
 -1.08552258E-02 -1.62174474E-02 -9.34643624E-03 -5.74586687E-03 -5.61607947E-03
 -1.28068697E-03 -1.64892960E-02 -2.67293462E-02 -8.91929954E-03  2.54986102E-03
 -7.70878822E-05  4.28940377E-04 -5.77925855E-03 -1.26020694E-02  1.91451095E-02
  4.90225968E-02  2.54726171E-02 -1.56139993E-01  2.99830157E-02 -3.77221892E-04
 -1.27697774E-01  1.78473984E-02 -3.40076584E-04 -7.35054248E-02  3.87672430E-03
 -1.69906457E-04 -7.53085173E-03 -1.36646718E-05  2.21942680E-05  1.01103000E-02
  1.14578081E-03 -1.62478994E-02 -2.78366942E-05  4.25488291E-05  1.43934927E-02
  3.22901783E-03  1.32458903E-05  8.94451293E-04  3.36572756E-03  4.15085985E-06
  6.87877437E-06 -1.36355455E-03 -3.23230476E-03  1.04721757E-02  2.26496662E-02
 -3.06797596E-02 -7.94083230E-02  4.75960591E-02  2.75786889E-02 -9.53417293E-02
 -1.33227322E-01  3.28872772E-02 -8.46769049E-02 -9.62207979E-02  7.53896929E-03
 -4.67112336E-03 -5.11138890E-02  6.78155085E-03 -4.60806059E-03  8.52757339E-04
  2.21490862E-03 -2.74226477E-03  4.65004007E-03 -9.59963081E-03  2.41575335E-03
  6.83067247E-03 -7.35579577E-05  5.25065898E-04  4.51982130E-05 -4.80334179E-04
 -1.59794090E-04 -2.41668202E-03  2.32368098E-03  6.96775412E-04  1.04945145E-02
  2.26985750E-02 -3.07655394E-02 -7.95051968E-02  4.78531193E-02  2.77957799E-02
 -9.53678754E-02  1.33186727E-01  3.30469705E-02 -8.46716479E-02  9.61865115E-02
  7.64440664E-03 -4.62664095E-03  5.11794246E-02  6.77396311E-03  4.60941021E-03
 -8.64322918E-04  2.20529914E-03 -2.73570145E-03  4.63438517E-03  9.58739538E-03
 -2.42789442E-03  6.80829105E-03 -6.73927927E-05 -5.25810628E-04  4.09001457E-05
 -4.85152367E-04  1.56530528E-04  2.41324028E-03  2.32252191E-03  6.95536507E-04
 -6.88643296E-03 -1.48161408E-02  1.94398410E-02  7.07796446E-02 -1.04285348E-01
 -3.08675070E-02  5.90598458E-02  1.67278818E-04 -2.70227503E-03  4.73652046E-02
  1.42839922E-04 -5.87741610E-02  8.31591912E-03  8.40604284E-05 -6.15563871E-03
  3.07051434E-06  2.37967320E-06 -5.12661231E-03  2.54429733E-03 -1.50161492E-02
 -1.17048500E-06  4.80789141E-06 -1.15801827E-03  5.84285625E-03 -3.94126122E-07
 -3.40260160E-03 -2.82421188E-04 -1.83524432E-06  8.97384281E-07 -3.06706077E-03
 -1.46540295E-03  1.42632973E-03  3.18282048E-03 -6.42557850E-03  5.87863085E-03
 -5.10362605E-02  1.52982514E-01 -5.00914986E-02  1.24554266E-01  1.31904241E-01
 -4.43838083E-02  1.06047769E-01  9.17928427E-02 -7.76144618E-03  2.94309860E-02
  7.59131685E-03  2.39158694E-03 -5.98094041E-03  1.26150732E-04 -2.18871999E-03
  6.75208587E-03  4.57299792E-03 -9.58488825E-03  1.01954209E-03 -3.06381589E-03
  1.76447294E-03  8.31507734E-04 -1.41957801E-03 -7.29023626E-04  2.62659312E-03
  8.06454756E-04  2.63396603E-03  1.44568839E-03  3.22469054E-03 -6.46467048E-03
  5.64854966E-03 -5.06761978E-02  1.53321626E-01 -5.03337259E-02 -1.24642134E-01
  1.32184302E-01 -4.45700884E-02 -1.06130375E-01  9.18178728E-02 -7.89834947E-03
 -2.95840932E-02  7.63270334E-03 -2.36211416E-03  5.96700939E-03  1.40089951E-04
 -2.15358757E-03  6.79866044E-03 -4.57570073E-03  9.54389228E-03  1.02020118E-03
 -3.02371417E-03 -1.77844941E-03  8.14788438E-04 -1.40252802E-03  7.34007893E-04
 -2.64023433E-03  8.03504919E-04  2.62911768E-03 -1.47293000E-02 -2.20470528E-02
 -7.87885605E-03 -4.15605405E-03  2.81768868E-03 -1.38728587E-05  1.09620817E-02
  1.53511061E-02 -2.30350091E-04  6.56703925E-04  1.93764160E-03  6.47490590E-06
  6.60857926E-03  7.58097969E-03 -9.51652735E-03  5.53427157E-03 -2.02793936E-03
  5.08000350E-03 -1.34229965E-02 -2.95458475E-02  5.17322986E-02  5.25000943E-02
  3.93259893E-02  1.77807920E-01 -9.02133670E-02  1.31668713E-04  1.31015181E-01
 -6.66104322E-02  9.44429070E-05  6.76084929E-02 -4.83932957E-02  3.34182080E-05
 -8.05380074E-03  8.93966559E-07 -2.62481764E-06  2.77368435E-03  5.80160908E-03
 -4.74693646E-03 -1.48557389E-05 -1.08450219E-05  7.62902808E-04  9.91417073E-03
  9.93232882E-07 -9.36414971E-04  6.57695859E-04 -4.62342565E-06  8.95854813E-07
  1.12256741E-03  7.92712464E-04 -5.00211076E-02 -7.67279018E-02 -4.31694682E-02
  2.87524779E-03  2.58846534E-04  6.16676403E-03 -5.00455506E-02 -7.67959053E-02
 -4.32207336E-02  2.88028172E-03  2.64353228E-04 -6.16456550E-03  6.82032357E-03
  7.93695679E-03 -9.33299469E-03  5.52170076E-03 -2.04284940E-03 -5.10694204E-03
 -3.49389379E-05 -7.59237215E-05  1.11329767E-04  2.67382562E-04 -1.66519845E-05
 -2.77142134E-04 -2.57611888E-04  2.56292495E-01 -2.17774256E-04 -2.31445900E-04
  2.24014697E-01 -1.00368686E-04 -9.11007722E-05  1.23431194E-01 -2.42113737E-05
  6.84844730E-03 -1.26901583E-02  2.21953511E-05 -1.55014826E-05 -4.40459524E-05
  1.33886015E-02 -1.87232095E-02  1.36653626E-05 -1.50851785E-05 -3.44931734E-03
  1.30004390E-06  1.42937666E-05 -3.68372532E-03 -1.76710750E-03 -5.97512562E-06
 -4.06161432E-06  1.16059734E-02  2.51725942E-02 -3.67920190E-02 -9.25761105E-02
  8.87859154E-02  7.46207738E-02  4.86322178E-02 -2.20736269E-02  5.18652202E-02
  3.72873657E-02 -8.91375530E-03  3.94494787E-02  3.95737656E-02 -3.98551148E-02
  3.83249048E-04  1.10704981E-03  2.15764854E-03 -5.98136590E-03  5.24867628E-03
 -1.14931063E-03  4.50443382E-03  3.62723654E-03 -1.24960850E-02  4.33942812E-03
 -2.80385511E-04 -2.43924772E-03 -1.07076345E-03  2.70164792E-04  4.20636816E-04
 -1.00536394E-03 -2.10951972E-03 -1.16034650E-02 -2.51672109E-02  3.67844376E-02
  9.25861615E-02 -8.87325625E-02 -7.45366766E-02 -4.92585439E-02 -2.17928987E-02
 -5.17597111E-02 -3.78029681E-02 -8.71286661E-03 -3.94312703E-02 -3.97758758E-02
 -3.97628717E-02 -3.59943913E-04  1.11415357E-03  2.13041540E-03  5.98897454E-03
 -5.25329153E-03  1.15821037E-03  4.51768046E-03  3.57002461E-03  1.25186282E-02
 -4.33241507E-03 -2.79740319E-04  2.44029562E-03  1.05988308E-03  2.76023813E-04
  4.23764079E-04  1.01050061E-03  2.11030054E-03  1.02064834E-05  2.23167500E-05
 -3.63135804E-05 -5.11731390E-05 -3.11540149E-05 -1.34942194E-04  7.68761311E-05
 -1.37823774E-01 -9.27639433E-05  6.34118974E-05 -1.21751298E-01 -7.19572820E-05
  4.07346963E-05 -6.45385129E-02 -3.28626956E-06 -3.81537015E-03  2.89528226E-03
 -1.49807526E-05  7.33595544E-06 -1.02090613E-05 -3.00106351E-03  5.50449768E-03
 -2.19331363E-05  1.12759871E-05  2.05495790E-03 -2.19855366E-06 -1.21139357E-06
  5.96546368E-04  2.16451020E-03 -9.11087879E-06 -9.39445297E-07  1.27007913E-02
  2.76419420E-02 -3.46654721E-02 -1.16916756E-01  7.43001691E-02  1.76480171E-01
 -8.23728319E-02 -4.45024537E-02  1.50937843E-01 -6.38370808E-02 -4.05556850E-02
  4.94900596E-02 -4.44245309E-02  6.25257239E-03  8.78272747E-03 -6.02818642E-03
 -1.04618138E-03  4.33332021E-03  4.82401342E-03  7.07013839E-03  5.04176590E-03
  8.69717452E-03 -3.01864272E-05  4.89874550E-03  2.38403045E-03 -1.90996181E-03
  1.83244051E-03 -1.33739353E-03  9.05918057E-04 -1.10835684E-03  6.09201336E-04
 -1.26853678E-02 -2.76084554E-02  3.46167882E-02  1.16829863E-01 -7.42623312E-02
 -1.76102433E-01  8.24681683E-02 -4.44337749E-02 -1.50596166E-01  6.39189504E-02
 -4.04915240E-02 -4.92737649E-02  4.44371531E-02  6.28387451E-03 -8.75565951E-03
 -6.05029498E-03 -1.01045630E-03 -4.33960426E-03 -4.83722517E-03 -7.04592010E-03
  5.00190591E-03  8.72355071E-03  4.29464797E-05 -4.93036487E-03  2.36942522E-03
  1.92331112E-03 -1.83830978E-03 -1.33867638E-03  8.98998854E-04  1.11037663E-03
 -5.89925522E-04 -1.34536723E-04 -2.20986123E-04 -1.17355899E-04  3.66020445E-07
  8.69473104E-06  9.58982862E-03  2.51099165E-05  4.15071214E-05  1.21954057E-05
  1.51490564E-06  2.55293850E-06 -6.09765286E-03  7.55001830E-02  1.28168273E-01
  6.61866308E-02 -2.34558906E-03 -5.55876698E-03  6.12885126E-03 -3.55713295E-05
 -7.80141018E-05  1.29518076E-04  1.82029683E-04  1.01671827E-04  3.55246007E-04
 -1.19932208E-04 -6.82610892E-02  2.70131140E-04 -8.73187781E-05 -4.70551974E-02
  1.82018587E-04 -5.28527975E-05 -3.98098941E-02 -4.13626977E-06  9.44536344E-03
 -6.13913309E-05  6.01695856E-06  8.63413532E-06  5.07404860E-06  1.90854769E-02
  5.09286117E-03  4.71906899E-06  7.44524876E-06 -1.17578339E-03  3.32398660E-07
  2.57084292E-06  3.83364127E-03 -1.25325153E-04  3.35373297E-06 -1.50330013E-06
 -3.79038480E-02 -5.92284441E-02 -3.18192343E-02 -1.21367932E-03  2.91296582E-03
  2.03559614E-03  3.77697762E-02  5.90136093E-02  3.17159056E-02  1.21902157E-03
 -2.91145667E-03  2.02100554E-03 -7.54434399E-02 -1.28066349E-01 -6.61435362E-02
  2.36064655E-03  5.54658632E-03  6.11890327E-03  1.44951431E-02  3.16897323E-02
 -5.14076861E-02 -8.34091521E-02  1.26422535E-02 -5.36524139E-02  1.23276681E-01
  9.59245667E-04 -4.68205073E-02  1.04260281E-01  8.59095788E-04 -4.55287990E-02
  2.74747583E-02  4.27047000E-04 -4.57674391E-03  4.97198745E-05 -3.73636645E-05
 -2.66754643E-03  2.44635643E-03 -7.65198243E-03  1.20220862E-04 -6.61109425E-05
  7.61092210E-04 -4.35018325E-03 -8.65936957E-06 -5.40589278E-04  5.18616869E-04
 -6.47789003E-06 -7.89833536E-06 -9.41292668E-06  1.73509500E-03  2.18165153E-02
  4.73191617E-02 -7.47343283E-02 -1.34752287E-01 -6.04849827E-02 -6.89723552E-02
  2.09975195E-01 -6.53879649E-03 -5.24239481E-02  1.72527262E-01 -5.98353836E-03
 -2.34966794E-02  1.12193231E-01 -7.26542180E-03 -5.06689672E-03  5.67366078E-03
 -1.22423799E-02  5.73727609E-03  6.35305714E-04 -4.61362277E-03  5.85544917E-03
 -2.19104548E-02  7.52539635E-03  2.48938369E-03  2.35183171E-03 -1.77260047E-03
  4.50188806E-03 -5.90605743E-04  5.97797305E-04 -7.54756001E-04  1.34160898E-03
  2.18211207E-02  4.73275383E-02 -7.46933131E-02 -1.35022006E-01 -6.08911304E-02
 -6.68923213E-02  2.10085977E-01  6.63226963E-03 -5.07451091E-02  1.72506589E-01
  5.94689387E-03 -2.28592232E-02  1.12200344E-01  7.28124344E-03 -5.03199063E-03
 -5.73620757E-03  1.22295277E-02  5.73211656E-03  7.51455664E-04 -4.58201449E-03
 -5.97896244E-03  2.18745637E-02  7.57611902E-03  2.62829772E-03 -2.32726528E-03
 -1.83453079E-03  4.50725117E-03  5.84040103E-04 -5.93878068E-04 -7.45006022E-04
  1.35311524E-03 -1.47007503E-02 -3.19650290E-02  5.21637784E-02  8.15769300E-02
  1.91207156E-02  8.97347048E-02 -1.28271786E-01  1.18122481E-03  7.74136815E-02
 -1.00674678E-01  1.02970116E-03  2.11527862E-02 -4.85946821E-02  6.11239241E-04
  1.66520949E-03  5.85826427E-05 -4.77429156E-05  1.39682718E-02  1.44880853E-03
  3.32511206E-03  8.48127750E-05 -1.21155713E-04  2.12148532E-02  8.04803758E-03
 -1.52436958E-05  1.40357065E-04  1.38751525E-03  1.58469185E-05 -1.07182728E-05
  3.80988965E-03  3.98124696E-04 -9.54184108E-03 -2.06009854E-02  3.05010398E-02
  6.51366213E-02 -2.07590331E-02  3.87605417E-02 -1.15037161E-01  6.62369941E-02
  3.18171988E-02 -9.44176655E-02  5.80524190E-02  4.12082784E-02 -4.01095266E-02
  2.65578049E-02  4.41685254E-03  2.64921451E-03 -7.24978754E-03  5.60938706E-03
  4.58747931E-03  6.39136261E-03 -4.54863807E-04 -1.03465694E-02  1.57243362E-02
  4.87878191E-03  1.79471046E-03  7.16982332E-04 -2.46378661E-03  1.16848848E-03
  2.54954767E-03 -1.38545932E-03 -2.11724014E-03 -9.48475067E-03 -2.04757996E-02
  3.03223312E-02  6.45789453E-02 -2.09386585E-02  3.88694151E-02 -1.12963383E-01
 -6.65709614E-02  3.19039062E-02 -9.27134698E-02 -5.82160817E-02  4.13606202E-02
 -3.90160109E-02 -2.66696894E-02  4.44324327E-03 -2.62562233E-03  7.25814590E-03
  5.61969781E-03  4.50093264E-03  6.37824123E-03  4.37017989E-04  1.04121769E-02
  1.57603193E-02  4.79124377E-03 -1.79898581E-03  7.06351161E-04 -2.48951935E-03
 -1.16547361E-03 -2.53515569E-03 -1.41079145E-03 -2.11297293E-03  3.95003885E-02
  6.67105283E-02  5.27014592E-02 -5.90535183E-03  8.62221041E-05  4.03139086E-05
  2.13009195E-02  3.27374526E-02  2.04711707E-02  3.87272678E-03 -2.67679490E-03
  4.75837127E-05 -1.16241450E-03 -7.00698953E-03 -4.74462288E-04  2.60817040E-03
 -3.38405251E-03  1.88007893E-03  9.18389135E-03  2.00767382E-02 -3.19139636E-02
 -5.13150221E-02 -6.60305689E-02  2.30638633E-02  1.36134499E-01 -7.41093072E-04
  1.61715665E-02  1.10140773E-01 -4.75874650E-04 -7.35753737E-03  7.56381076E-02
 -4.51202393E-04  2.13788713E-03  5.40888450E-05 -5.97558259E-05  1.48799042E-03
 -1.71216145E-03 -8.18093772E-05  7.69797318E-05 -9.27104109E-05 -4.88553242E-03
 -4.61197066E-04 -1.58448996E-05  5.08831933E-05 -5.77842910E-04 -3.10274706E-06
  2.39054625E-06 -1.78585208E-03  5.97117079E-04  1.58411919E-02  2.71496857E-02
  1.23182781E-02  2.55134486E-03  4.54585711E-03 -2.31208066E-03  1.67117964E-02
  2.85661116E-02  1.31384413E-02  2.59410380E-03  4.50207630E-03  2.36465115E-03
 -1.05151431E-03 -6.83601315E-03 -4.71366444E-04  2.59487277E-03 -3.30144047E-03
 -1.90533249E-03 -8.19679037E-05 -1.78969735E-04  2.85502041E-04  4.88581232E-04
 -5.20202145E-05  3.56809866E-04 -7.41053180E-04  1.21770596E-01  3.01229132E-04
 -6.37672678E-04  1.11148832E-01  2.87375847E-04 -2.10822056E-04  5.70176571E-02
  1.35001868E-05  7.66211065E-03 -4.90908146E-03  1.93053338E-05 -1.84705190E-05
  1.58061650E-05  1.96083705E-02 -9.04983092E-03  1.51898238E-05  9.85818456E-06
 -1.53382411E-03 -3.42195899E-06  3.57654885E-06 -4.55875219E-04 -1.63760775E-03
 -1.07329200E-06 -1.43378917E-05 -1.13320696E-03 -2.31877831E-03 -5.99229426E-04
  2.48868615E-02  1.29348037E-02 -1.90654108E-01 -1.70001620E-02 -9.89840751E-03
 -1.53879627E-01 -5.66945948E-03 -1.67801332E-02 -6.54105613E-02 -6.62961425E-03
 -9.06507947E-04 -1.01825588E-03 -5.04081544E-03 -1.36986890E-03  1.83346116E-03
 -9.49592031E-03  2.14924966E-04 -1.09567779E-02 -2.59697250E-03 -1.40045432E-03
 -1.09905528E-02  1.12809352E-03  5.31421783E-03  2.24966518E-05 -1.15025771E-03
 -2.20163813E-04 -7.99490070E-04 -8.66200277E-04  8.73601280E-04  1.75550871E-03
  1.49107552E-03 -2.32854452E-02 -1.21077321E-02  1.91367593E-01  1.44857321E-02
 -1.02356514E-02  1.54402304E-01  3.58880864E-03 -1.70558597E-02  6.56575601E-02
  5.26440346E-03 -1.08996892E-03  1.07127131E-03 -4.97130744E-03 -1.52171700E-03
 -1.90542934E-03  9.48713622E-03 -1.61589905E-04 -1.08886003E-02 -2.87083498E-03
  1.30644317E-03  1.09552526E-02  1.16062482E-03 -5.29000451E-03 -7.78769199E-05
 -1.16023384E-03 -2.08927547E-04  8.09819420E-04  8.53140069E-04  8.14509770E-05
  1.77190736E-04 -2.95627786E-04 -4.27324718E-04 -1.73307449E-04 -4.30851982E-04
  7.23606687E-04  2.28785903E-01 -3.69739014E-04  5.65607570E-04  2.00074698E-01
 -8.97206255E-05  2.45003279E-04  1.18681662E-01 -1.32906537E-05  1.08836768E-02
 -8.00858117E-03 -8.67558784E-05 -1.43495724E-05 -2.68642693E-05  1.51162256E-02
 -2.01764973E-02 -1.33063439E-04 -5.34716936E-05 -2.92357897E-03 -3.58217230E-06
 -6.83086649E-06  2.81783989E-03 -1.71883627E-03 -2.42671380E-05 -3.80291340E-06
 -7.17650872E-03 -1.57112360E-02  2.23142297E-02  6.68842125E-02 -4.12568690E-03
 -3.99455329E-02 -1.64565093E-01 -8.38226973E-03 -3.34380833E-02 -1.35697347E-01
  2.22309475E-03 -1.89738690E-02 -8.61339077E-02 -1.08023068E-02 -1.73082927E-03
  2.12492579E-03  2.88823843E-03 -1.04800853E-03  7.59454655E-03  1.96801724E-03
 -2.00712370E-03  8.32998924E-03 -2.08283994E-03  7.03128057E-03  1.44702686E-04
  5.10989081E-04  3.08308900E-03  7.68253994E-04  1.23343283E-03  1.77010512E-03
 -5.49618700E-04  7.29043048E-03  1.59571676E-02 -2.26794434E-02 -6.76643868E-02
  4.28634937E-03  3.96951375E-02  1.65815907E-01 -7.68082347E-03  3.32592782E-02
  1.36717296E-01  2.83843020E-03  1.85864997E-02  8.65670820E-02 -1.05008669E-02
  1.69069639E-03  2.13784747E-03  2.81088844E-03  9.80853370E-04 -7.64921980E-03
 -2.01547590E-03 -2.04969774E-03  8.22284934E-03  1.89967968E-03 -7.08272726E-03
  1.53939412E-04 -5.16618347E-04 -3.05939193E-03  7.81894965E-04  1.25929419E-03
 -1.74951690E-03  5.80530275E-04 -2.20626537E-04 -3.66937613E-04 -2.88843006E-04
  3.60490745E-05 -4.82944434E-06  5.53116748E-03 -1.58448911E-04 -2.48194296E-04
 -1.53764052E-04 -2.23254636E-05  1.08964573E-05  9.22872954E-03 -1.93468174E-02
 -3.22698101E-02 -1.41734310E-02  1.18379037E-03 -6.47316252E-03 -2.32358130E-03
 -6.28345841E-05 -1.37641364E-04  2.24140946E-04  3.08231035E-04  5.63542626E-04
 -7.57823210E-05 -8.01979436E-04 -1.17999622E-01 -7.78030921E-05 -6.47604903E-04
 -7.57296039E-02  9.39102696E-05 -4.81433263E-04 -7.25587691E-02 -9.26491252E-07
  7.98364817E-03 -1.06785180E-02 -1.55893133E-05  1.16191358E-05  1.94823439E-05
  9.95140054E-03 -1.70577969E-02  1.68847112E-05 -8.57469646E-06 -2.64306595E-03
  5.75995836E-07  4.38432279E-06 -1.18858964E-03  4.03937917E-04  8.36208433E-06
 -3.72462977E-06 -6.96243776E-02 -1.14095878E-01 -6.73218800E-02 -3.87908450E-03
  3.13780180E-03  3.93760356E-03  6.94745677E-02  1.13816109E-01  6.72072472E-02
  3.84232307E-03 -3.18896396E-03  3.91948707E-03  1.93137416E-02  3.22814412E-02
  1.41383887E-02 -1.20381002E-03  6.51466993E-03 -2.29704563E-03  3.19604791E-03
  6.97463685E-03 -1.12587003E-02 -1.12372648E-02 -1.22637006E-02 -9.38813579E-03
  3.37938867E-02 -7.41015217E-05 -3.42148050E-03  1.97455237E-02 -7.57430651E-05
 -5.94750084E-03 -2.84902628E-04 -1.69495330E-05 -5.64571805E-03 -9.47973847E-06
  7.84206874E-06  1.90290318E-03 -1.59746028E-03 -1.07896816E-02 -2.83250194E-05
  1.03594065E-05  7.01296248E-03 -1.34666267E-02  6.09545360E-06 -1.64839803E-03
  2.14844093E-03 -4.57547635E-08  6.60431414E-06 -1.70415562E-03 -1.53300765E-03
 -1.02373452E-02 -2.22023491E-02  2.80345781E-02  9.48730160E-02  7.51951199E-02
 -9.06025396E-02 -5.75729007E-02  2.67853287E-01 -8.36536167E-02 -5.18900758E-02
  2.02378088E-01 -4.04404801E-02 -5.25462667E-02  1.33374894E-01 -1.46657485E-02
  3.10172532E-03  2.41589420E-03  3.84539059E-03 -1.53355446E-03 -1.22994107E-02
  5.84279223E-03  7.04447200E-03  1.08626052E-02 -6.40207609E-03  2.21535934E-03
 -6.34586427E-05 -2.50101334E-03 -1.73324578E-03 -1.79250157E-04  9.90609363E-04
  1.56370695E-03 -1.02157669E-02 -2.21550133E-02  2.79457071E-02  9.48333423E-02
  7.53560684E-02 -9.09259397E-02 -5.73308974E-02 -2.67786185E-01 -8.39069666E-02
 -5.17042897E-02 -2.02284176E-01 -4.05704127E-02 -5.23953272E-02 -1.33313326E-01
 -1.46668429E-02 -3.11282317E-03 -2.39451097E-03  3.84584817E-03 -1.53979903E-03
 -1.22866932E-02 -5.84682093E-03 -7.03083298E-03  1.08606626E-02 -6.41291212E-03
 -2.22106363E-03 -6.20534538E-05 -2.49970004E-03  1.73187987E-03  1.76064409E-04
  9.91663747E-04  1.56272968E-03 -2.76187991E-03 -6.14505343E-03  1.10201599E-02
 -1.14865739E-02  9.78882873E-02  8.23268166E-02  1.71050364E-03 -1.48460071E-04
  5.37578986E-02 -6.71496902E-03 -1.22155652E-04  9.07577919E-02 -5.94204378E-03
 -7.74227364E-05  1.09532704E-02  2.16422169E-07  5.78395978E-07 -8.68740199E-03
 -2.45434719E-03  2.10404276E-02  6.27575205E-06  3.03692070E-06 -1.44841099E-02
  3.03684669E-03 -2.96016100E-06  4.43746995E-03 -2.12768989E-03 -4.12692180E-07
 -2.77491035E-06 -2.48404752E-03  1.65227437E-03 -4.48896947E-03 -1.01088938E-02
  1.76731510E-02  3.55300541E-02  2.41142692E-02  6.10699893E-02 -5.87547178E-02
  1.36323060E-01  5.93917446E-02 -6.24430307E-02  1.04351262E-01  5.61562114E-02
 -4.56874904E-02  4.96725591E-02  7.05801791E-03  1.07793181E-02  3.75449476E-03
 -9.64915962E-04 -1.38745987E-03  5.18367356E-03  2.17230106E-02  6.88768078E-03
  1.40795108E-03  6.74451275E-04  4.84901470E-03  8.79458018E-04 -5.23962423E-06
 -9.93377884E-04 -2.12098576E-03 -1.96983949E-04  6.57956537E-04 -4.50006131E-03
 -1.01334913E-02  1.77211809E-02  3.55468623E-02  2.45488104E-02  6.08928631E-02
 -5.87756912E-02 -1.36456009E-01  5.92701628E-02 -6.24762207E-02 -1.04485575E-01
  5.59159194E-02 -4.58172553E-02 -4.99361696E-02  7.07163309E-03 -1.07660838E-02
 -3.76708422E-03 -9.79877372E-04 -1.37058482E-03  5.21599659E-03 -2.17129784E-02
 -6.90667809E-03  1.37955059E-03  7.01674590E-04 -4.85246064E-03  8.66289751E-04
  6.24821016E-06  9.96274514E-04  2.11696337E-03 -1.92601521E-04  6.57970183E-04
  1.08892893E-02  2.91001542E-02  1.88070570E-02 -1.51563325E-03 -1.31890617E-03
 -3.64881443E-06 -5.66131770E-02 -9.72363036E-02 -5.53113719E-02 -1.28268487E-03
 -5.68960301E-03 -6.62266254E-06 -4.46234307E-02 -7.63402058E-02 -7.72569522E-02
  6.47292944E-03 -3.17423719E-03  1.08496757E-03 -4.14860759E-03 -9.08868109E-03
  1.51027933E-02  9.80666949E-03  5.18779078E-02  3.37613580E-02 -7.22799459E-03
  7.74250799E-05  2.56066630E-02 -1.09582795E-02  4.60253012E-05  3.79831216E-02
 -1.58600335E-02 -2.70373150E-05  3.34909451E-04 -1.90075628E-06  7.06884818E-06
 -1.51072315E-03  2.38218002E-04  5.20317526E-04 -7.05699041E-06  1.32943269E-05
 -6.19119728E-03 -3.99731459E-03  1.47801024E-06 -3.14775052E-04 -1.86912497E-04
  1.54792464E-06  2.09015038E-07 -7.84361251E-04  1.02408339E-03 -3.77353849E-03
 -9.48175101E-03 -5.39591973E-04  1.47305862E-03  1.84290497E-04  9.49268412E-04
 -3.83870245E-03 -9.61873495E-03 -7.00980230E-04  1.46636714E-03  1.85394019E-04
 -9.51148686E-04 -4.46206904E-02 -7.63193477E-02 -7.71585247E-02  6.46988435E-03
 -3.18336944E-03 -1.09550254E-03 -9.02023946E-06 -1.92994588E-05  2.42308057E-05
  1.32397280E-04 -3.78045203E-04 -2.82384994E-05 -4.65244816E-05  1.19136010E-01
 -3.71415800E-05 -3.75030044E-05  1.10889630E-01  9.53460988E-05  3.55899663E-05
  2.53597015E-01 -1.85418054E-07  3.54431858E-03  4.62651042E-03  4.89369239E-06
 -1.91287839E-06 -4.93581559E-06  1.15328262E-02  9.78899474E-03  1.35039898E-05
  2.90237682E-06 -6.83383070E-04 -2.56007564E-06  1.73616215E-07  1.81159670E-03
 -1.98298014E-03 -2.67109120E-07 -1.93480972E-06 -2.56544912E-02 -5.62881256E-02
  1.14762828E-01  1.05141735E-05 -3.36936922E-02  5.28604077E-03 -2.25564719E-01
  9.31584259E-02  7.17701062E-03 -2.27026988E-01  1.80855236E-01  1.08515792E-02
 -2.77577294E-01  2.76054229E-01  5.22387717E-03 -1.18861649E-03 -8.54589794E-03
 -1.86417622E-03 -1.12247106E-03 -2.05307750E-02  2.60350270E-03  1.94596487E-03
  2.89538957E-03  2.14905966E-04  1.75949329E-03 -3.13910669E-04  2.83652831E-03
 -1.04214925E-03 -1.39432411E-03  1.16129122E-03 -2.11663790E-03  2.56552770E-02
  5.62896098E-02 -1.14757615E-01 -1.90832875E-05  3.36641127E-02 -5.25472508E-03
  2.25456192E-01  9.34487144E-02 -7.10695855E-03  2.26855426E-01  1.81142015E-01
 -1.06917026E-02  2.77345315E-01  2.76420309E-01 -5.23253844E-03 -1.19440439E-03
 -8.54826114E-03  1.85102141E-03  1.12600082E-03  2.05269591E-02  2.61489117E-03
  1.90718244E-03 -2.89748102E-03 -2.05052316E-04  1.75479845E-03  3.14324755E-04
 -2.83799361E-03 -1.04197643E-03 -1.39604047E-03 -1.16641640E-03  2.11327343E-03
  1.34002719E-05  2.93863094E-05 -4.49407123E-05 -1.33089233E-04 -2.54318744E-04
 -5.90965028E-05 -2.35940310E-06 -1.74062457E-01 -7.07252061E-05 -1.89915296E-07
 -1.47208290E-01  5.17856852E-05 -4.00146799E-05 -1.31236587E-01 -6.73209917E-06
 -4.12313680E-03 -6.00676136E-03 -3.02819684E-06  1.03623838E-06 -2.56378901E-05
  5.09659849E-03 -1.62692263E-02 -1.04932053E-05  2.95442517E-06  1.52570654E-03
 -8.28686301E-07  2.93888184E-06 -3.05041223E-03 -3.49487740E-03 -2.86307147E-06
  5.30414171E-09 -1.52333347E-02 -3.36255795E-02  6.08187313E-02  7.23466912E-02
  3.33423027E-01 -5.77253804E-02 -8.16059448E-02 -2.41685229E-02 -5.09833753E-02
 -6.06776002E-02 -6.36403909E-03 -7.89238796E-02 -3.78289968E-02  3.89258617E-02
 -8.56045717E-04  1.79803540E-04 -2.39323532E-04  6.53299586E-03  4.00541887E-03
  7.82290182E-03  2.20509747E-03  4.54483809E-03  1.32422175E-02 -2.30983397E-03
 -6.10908075E-04  1.36501149E-03  1.64655482E-03  3.88139876E-04  7.70587334E-04
 -2.03031813E-03 -1.54351866E-03  1.52267201E-02  3.36114474E-02 -6.08040460E-02
 -7.22107378E-02 -3.33315526E-01  5.77254105E-02  8.16100920E-02 -2.41552624E-02
  5.10050490E-02  6.06996591E-02 -6.36441383E-03  7.90343890E-02  3.78785289E-02
  3.88823772E-02  8.56969161E-04  1.86379093E-04 -2.23668940E-04 -6.52609944E-03
 -4.00201566E-03 -7.81439161E-03  2.21040827E-03  4.57300959E-03 -1.32227366E-02
  2.31004989E-03 -6.12578586E-04 -1.36543592E-03 -1.64709085E-03  3.82441037E-04
  7.65098162E-04  2.03368136E-03  1.54395403E-03 -1.33077424E-05 -2.34558407E-05
 -7.34900933E-05 -1.13783558E-07 -2.20586812E-06  9.30570928E-03  2.20401027E-05
  4.03643046E-05  1.61537356E-04 -2.25586391E-06 -4.73008492E-07 -6.34492857E-03
  3.32786229E-03  1.75504551E-02 -3.09073750E-02 -2.26545336E-03 -3.80601288E-03
  8.99680246E-04 -6.54826166E-06 -1.48072206E-05  4.01742602E-05 -5.75714356E-05
  6.46366945E-04 -6.19536419E-06 -2.17014115E-05  1.16163145E-04 -5.18825373E-06
 -1.89375924E-05  2.54585773E-03  5.16489109E-05 -2.77505090E-05 -8.08363528E-02
 -1.42400466E-06  6.21203089E-04  9.14513476E-03  4.11122874E-06 -1.87535500E-06
 -1.39353487E-06  5.07140010E-03  2.30294022E-02  5.05793850E-06 -3.56586975E-07
  1.06141678E-03  3.43679531E-06 -1.53301529E-06  3.33766179E-03  4.37177008E-04
  1.14770714E-07 -9.13333405E-07  1.56764052E-02  2.68102007E-02  1.06170211E-01
  1.03630499E-03  2.79535168E-03  4.77611495E-04 -1.56937995E-02 -2.68267980E-02
 -1.06520587E-01 -1.03572833E-03 -2.80360670E-03  4.84043611E-04 -3.31075409E-03
 -1.75300838E-02  3.09433320E-02  2.27063039E-03  3.80519620E-03  9.02540769E-04
 -1.84062940E-02 -3.97663128E-02  7.86279439E-02  1.62543386E-01  8.82086078E-01
  5.62282230E-02  1.00729530E-01 -1.44891522E-04  3.49917499E-02 -1.02970948E-01
 -1.97663423E-04  1.18286658E+00  8.41005869E-01 -2.89892660E-04  2.80907448E-03
  4.65462942E-06 -8.29921713E-06  2.60711613E-03 -3.68254592E-03  4.43430546E-02
 -1.17962381E-05 -3.30699673E-05  4.65506713E-02 -9.43201411E-02  5.58607095E-06
  4.71040649E-03  6.56710969E-03  1.87787193E-06  2.75210757E-07  6.67220743E-03
  6.45583225E-03  2.80427913E-03  7.29612326E-03 -2.50603026E-02  2.71711925E-02
 -1.87678222E-01 -8.59966369E-03 -8.53068844E-03 -3.51851856E-03 -1.09269136E-02
 -6.79826474E-04 -9.20741936E-03  2.78021508E-02  1.46506335E-01 -1.86401782E-01
 -2.19804416E-03  5.20381233E-03  5.12243268E-03  7.28076140E-03  2.26780811E-03
  1.03879199E-02 -5.69474515E-03 -1.81155362E-02 -1.79200959E-02 -1.60836666E-02
  1.42972541E-03 -6.03339125E-05 -6.02656941E-04 -7.30507273E-05 -5.10311596E-04
  1.60682218E-03 -1.76298043E-03  2.79980455E-03  7.28457087E-03 -2.50341951E-02
  2.73499866E-02 -1.84755150E-01 -8.44575843E-03 -8.64861934E-03  3.56270429E-03
 -1.07974738E-02 -8.86695595E-04  9.52953013E-03  2.76749485E-02  1.46366530E-01
  1.87808303E-01 -2.21180750E-03 -5.21059208E-03 -5.12422036E-03  7.28110816E-03
  2.26787042E-03  1.05047202E-02  5.67487494E-03  1.82051661E-02 -1.78581676E-02
 -1.61105714E-02 -1.42499846E-03 -6.89441899E-05 -5.95977414E-04  6.75833392E-05
  5.12486755E-04  1.61293859E-03 -1.75725285E-03 -1.63527433E-02 -3.59671845E-02
  8.86324665E-02 -7.50439565E-02 -2.72981157E-01 -2.20285179E-02 -5.09515285E-02
 -9.73912672E-05  4.04290662E-02 -8.08952235E-02 -1.08323828E-04 -1.14038648E-01
 -7.50819000E-01  1.27245995E-04 -2.03053126E-04  5.06733951E-06 -5.43666835E-06
 -4.63338655E-03 -6.11651237E-03  3.23076811E-02  7.99314092E-06  1.25715692E-05
 -2.87555588E-02 -8.21188524E-02  1.52783278E-06 -3.08065410E-03 -2.55442401E-03
  1.79185558E-06  1.17722829E-06  4.25139317E-04  3.46237833E-03 -1.51137337E-02
 -3.23207974E-02  5.43750256E-02  2.59178550E-01  2.32046253E-01  1.56686481E-02
 -1.74913642E-02 -6.64886158E-02 -6.30596122E-02 -7.21600683E-02 -2.23032276E-02
  3.15385724E-01 -2.64561067E-01 -5.61650797E-01  6.95698554E-04  1.66209456E-03
  8.85361862E-04 -5.56928498E-03 -2.52823129E-03 -2.43594032E-02  6.08618132E-02
  2.10186704E-03 -2.24053747E-02  1.15442417E-02 -7.46492035E-04 -2.64275504E-03
 -6.52623902E-04  4.14825502E-03  9.90804759E-04 -1.91416620E-04 -2.20347142E-03
 -1.50778477E-02 -3.22391914E-02  5.42128122E-02  2.58910419E-01  2.29657438E-01
  1.54306024E-02 -1.74206382E-02  6.65717633E-02 -6.32260712E-02 -7.19784913E-02
  2.26357475E-02  3.13760684E-01 -2.64815106E-01  5.61416878E-01  7.24408695E-04
 -1.66725708E-03 -8.72773134E-04 -5.56625041E-03 -2.51807513E-03 -2.42768652E-02
 -6.08273311E-02 -1.95698586E-03 -2.23763199E-02  1.16023741E-02  7.55244321E-04
 -2.62954064E-03 -6.47754187E-04 -4.14911413E-03 -9.75905486E-04 -2.03020264E-04
 -2.19595991E-03 -1.10428117E-02  2.43656642E-01 -2.03953676E+00 -2.40687614E-02
 -4.89865186E-02 -1.72300968E-05 -1.66644065E-02  1.52000426E-01 -8.84441523E-01
  2.83809060E-02  1.50788816E-02 -9.66258639E-06 -1.69351115E-02  1.37890490E-01
 -1.06848565E+00 -2.40324216E-02 -9.09216884E-03  1.57576510E-02 -2.02068723E-02
 -4.53514252E-02  1.38808512E-01 -3.00518650E-01  4.40670117E+00 -8.40336354E-02
  5.88681465E-02 -1.28212477E-04  3.98409618E-02 -8.32867688E-02 -8.40669056E-06
  3.01699734E-02 -1.85240458E-01 -7.85051089E-04 -8.68207784E-04 -7.36915395E-06
  9.77747323E-06  3.57025298E-05  8.87899859E-03 -8.32736599E-02  3.67744264E-05
  2.83437629E-05 -1.34725674E-02 -9.30886750E-03  2.25860936E-05  1.02898145E-02
 -8.63575889E-03 -1.20706558E-05  2.61102323E-06 -2.16904403E-03 -8.77983622E-05
 -6.34740734E-03  1.32321052E-01 -1.39986267E+00  1.57461854E-02 -1.74362151E-02
 -3.07477148E-02 -6.40927449E-03  1.32331713E-01 -1.40155893E+00  1.57197806E-02
 -1.74449973E-02  3.07964281E-02 -1.69066063E-02  1.37736353E-01 -1.06617806E+00
 -2.40345440E-02 -9.04517038E-03 -1.56837977E-02  1.05692230E-02  2.28887213E-02
 -3.00955863E-02 -2.95103443E-01 -1.66766958E+00  6.25922870E-03 -6.46344505E-02
 -1.19741671E-02  1.47742273E-01  2.38984992E-02 -1.08720171E-02  6.66247266E-01
 -1.26867996E+00  1.06852487E-02 -7.29952943E-03  1.88527907E-05  1.12559935E-04
  2.11593794E-03  1.75197218E-03 -4.95818622E-03  2.04957955E-03 -3.73944976E-03
 -4.47158445E-02  5.77159466E-03  1.90265471E-04 -1.79876157E-03 -3.51437185E-03
 -1.34546964E-04 -2.23803723E-04 -4.12457346E-03  1.56906215E-03 -3.99797129E-03
 -8.39662452E-03  8.67359740E-03  9.68125963E-02  1.09716715E-01  1.31469280E-02
  2.91203650E-02  3.78165658E-02  8.64917318E-02  5.43059851E-02  9.51862432E-02
  3.72744736E-01  1.13891113E-01  2.54948277E-01 -2.61343305E-03 -1.48923270E-03
 -3.82115913E-03 -2.50453494E-03  8.06059398E-06 -7.09034055E-03 -6.58608120E-03
  1.42365191E-02 -1.43292433E-02  4.69351291E-02 -1.79201195E-03 -1.24958851E-03
 -1.96822707E-04  2.14176727E-03  9.54176001E-04 -1.60453032E-03 -4.60073553E-04
 -4.55176396E-03 -9.56674223E-03  1.72656126E-03  1.74836889E-01  2.88697764E-01
  2.28808954E-02  1.82541025E-02 -3.10420709E-02  9.16095174E-02  5.18139390E-02
 -4.52256327E-02  3.66163203E-01  9.63776559E-02 -1.49654736E-01 -3.76814754E-03
  1.13917697E-03  4.39507167E-03 -1.45277367E-03 -1.52138707E-05  5.91075598E-03
  5.54927899E-03 -7.56839611E-03 -1.25641817E-02  4.56160997E-02  2.76795773E-03
 -1.64572731E-03  9.64811004E-05 -2.26226140E-03 -6.40767330E-04 -1.49194674E-03
  3.04812077E-05 -1.89102956E-03 -3.82496466E-03  4.55340080E-03  1.24545305E-01
 -1.03163677E+00 -3.77953109E-02 -3.30456425E-02 -9.31188649E-03  8.33738125E-02
 -7.43660335E-02 -6.89194290E-03 -5.83285349E-01 -1.43406307E+00  3.26822983E-03
 -4.85620123E-03  2.81850045E-04 -2.23724638E-04 -7.91914023E-04  5.33715320E-03
  4.18752464E-02  3.41768167E-03 -2.87919407E-04  4.83221185E-03 -7.12883963E-02
 -1.67484872E-05 -6.62353231E-04 -2.13512176E-03  3.87251663E-04 -4.73793676E-05
  3.55295354E-03  1.10946105E-03  1.17235476E-02  2.58021368E-02 -5.21951444E-02
 -1.20934395E-01 -1.63849491E+00 -5.12174720E-02  1.20358854E-03  5.07367131E-02
  6.82510954E-02  4.14466309E-02 -3.52954611E-02 -6.23647438E-02  1.89252701E-02
  5.01419161E-01 -5.66240307E-03 -5.73018101E-03  2.81516067E-03  2.32909051E-03
  4.98066512E-03  4.68759728E-02 -5.82503756E-02 -6.84405075E-03  2.20108182E-02
 -1.00101654E-02  1.56603768E-03  2.30565461E-03  1.22943883E-03 -4.68337890E-03
 -1.72026145E-03 -8.46538024E-04  3.51945362E-03  1.51870316E-02  3.35378557E-02
 -6.74860965E-02 -1.35905032E-01 -1.97939931E+00 -7.06181857E-02  1.29074251E-02
 -3.93044673E-02  6.03959935E-02  4.55000586E-02  6.50705245E-02 -1.96671952E-01
  3.45593981E-02 -4.43365496E-01 -3.38021825E-03  4.83188135E-03 -2.24790798E-03
  3.02815596E-03  5.67560672E-03  4.63914439E-02  6.70764126E-02  1.32130299E-02
  2.95172136E-02 -5.85856963E-03 -1.30863929E-03  2.79868375E-03  1.17114125E-03
  5.33561627E-03  2.04521988E-03 -1.13600284E-03  3.40588005E-03  1.29272048E-02
 -4.37914607E-02  1.44025882E+00  1.52046322E-02  1.98069138E-02 -3.30006996E-04
  1.64461948E-02  1.65778029E-01 -9.34437223E-01  2.10057729E-02  7.80599659E-03
 -4.87495793E-04  1.54701782E-02 -1.53774470E-01  1.26026948E+00  3.02391772E-02
  8.91743313E-03 -1.88203965E-02 -3.09875684E-02 -7.12987689E-02  2.18933531E-01
 -4.29078926E-01  6.34712875E+00 -5.32804363E-02  8.88566437E-02 -7.39708206E-03
  8.72758522E-02 -3.44770044E-02 -3.62721060E-04  3.80236732E-01 -7.68022972E-03
 -6.64360572E-02  3.30126227E-04 -5.48641168E-04  5.80989213E-04 -2.07892672E-03
  1.16133290E-03 -1.23443218E-01 -3.51154142E-03  3.48715581E-03  1.87898301E-02
  1.64510519E-02  3.02299982E-04  8.54972200E-03 -1.13331925E-02  1.93503778E-05
 -5.68365395E-04  8.50552388E-04 -1.70243010E-04  8.76865032E-04  1.48067251E-01
 -1.70806443E+00  1.98491709E-02 -1.74845563E-02 -3.83432690E-02 -2.30765924E-03
  1.57267234E-01 -1.86430178E+00  2.12546493E-02 -1.89545689E-02  4.13031524E-02
  1.71858573E-02 -1.73263892E-01  1.46091311E+00  3.20446757E-02  1.07486338E-02
  2.41118103E-02 -8.25285091E-04 -1.78755505E-03  2.30664350E-03  2.35465576E-02
  1.34856881E-01 -5.98760374E-04  5.20775686E-03 -1.47311660E-01 -1.21270976E-02
 -1.76232830E-03 -1.32054700E-01 -5.38388816E-02  1.00442097E-01  1.56220035E-01
  5.77595650E-04  1.45657701E-05  1.69871063E-03 -1.58222481E-04 -1.31379848E-04
  2.54383352E-04  2.64684897E-02 -4.88882688E-02  3.63053406E-03 -4.00798505E-04
  2.30479014E-03  1.45545275E-04  2.78979553E-04 -1.72414602E-03 -2.94357007E-03
  3.21319798E-04 -1.32229341E-04  3.82219748E-03  8.04600515E-03  4.46504092E-02
 -5.12197160E-01 -1.13058350E+00 -6.17892417E-02  6.66974689E-02  3.93274406E-02
 -3.77607411E-02  1.07775376E-02  3.12313613E-01  1.29158198E-02  1.05323988E-01
  6.45727859E-01  7.48549712E-03 -2.07119838E-03  3.86657558E-03 -6.39444499E-03
  8.71359732E-05 -8.29528361E-02 -6.07857472E-03  4.14863919E-02 -1.03051796E-02
  4.94140123E-03  6.35580402E-03  2.59895999E-03 -1.84180999E-03 -8.87061654E-04
  1.89835373E-03 -5.87835501E-04 -3.11850723E-03 -3.20434174E-03 -6.75860606E-03
 -4.52320262E-02  4.91015315E-01  1.10267181E+00  5.90312684E-02 -7.02558817E-02
  4.46577600E-02  2.35531222E-02 -1.92568175E-02  3.23590520E-01 -7.21617101E-02
 -1.22334591E-01  6.77761096E-01 -6.94961611E-03 -2.28126282E-03  3.24154922E-03
  6.67868468E-03 -9.87298787E-05  8.31187428E-02 -7.09453173E-03  4.31434314E-02
  1.26474139E-02 -1.23546657E-02  5.99988164E-03 -2.35384967E-03  1.84389805E-03
 -5.31476455E-04  2.01837263E-03  8.25222002E-04  3.16001666E-03  2.09798067E-04
  4.34349201E-04 -6.17661541E-04 -1.03959815E-02  7.88821313E-02  3.15418437E-03
  2.84950995E-03 -1.15807050E-01 -7.06352389E-03  6.13019658E-03 -8.35791676E-02
  4.84587342E-02  1.17264230E-01  4.20796177E-02  3.79985356E-04  3.48215250E-03
 -2.70389674E-03  8.39248707E-05 -4.22680122E-04 -3.48225992E-03  4.41512716E-02
 -3.89565707E-03 -2.83355174E-04  6.06468564E-03 -2.97017443E-04  6.63833427E-05
  1.77556955E-04  4.96849914E-03 -5.86876961E-04 -2.81137852E-04 -1.04050426E-04
 -2.31585430E-02 -5.16982755E-02  1.02293305E-01  1.07396197E-01  2.30909923E+00
  1.26461349E-01 -7.12865193E-02  6.64158750E-02  4.22951303E-02 -2.51079838E-02
  1.91199433E-01  8.62227869E-01 -8.39712713E-02  3.12562740E-01 -1.40476517E-02
 -5.23119127E-03  3.32620396E-03 -4.55746670E-03 -4.75079588E-03 -1.71774376E-03
  6.18791415E-02  4.27465032E-02 -4.93429436E-02 -2.70814846E-02  1.43360305E-03
 -3.34474472E-03  1.75038099E-04  4.49019429E-03  2.17994169E-03  1.95391503E-03
  3.87049452E-04  2.10718173E-02  4.70975658E-02 -9.30215744E-02 -8.68424147E-02
 -2.02428485E+00 -1.16473255E-01  7.03223000E-02  7.37573339E-02 -5.21695496E-02
  1.82327138E-02  1.83271907E-01 -8.39215485E-01  8.00591521E-02  3.88589914E-01
  1.47581332E-02 -6.04094671E-03  3.69247538E-03  4.15370540E-03  3.93529433E-03
 -5.72485946E-03  5.18969612E-02  4.10271293E-02  4.53468870E-02  2.83562734E-02
  1.65820071E-03  2.94470872E-03 -3.78798367E-04  3.70419255E-03  1.87227691E-03
 -1.79237098E-03 -9.50744152E-04 -1.02354231E-03  3.35870970E-03 -1.14152992E-01
 -1.20208058E-03 -1.55619431E-03 -3.78382695E-03 -1.25129083E-03 -1.37919430E-02
  8.00806337E-02 -1.81222149E-03 -6.74572795E-04 -5.93397367E-03 -1.22438884E-02
  1.37898711E-01 -1.39844737E+00 -1.41928770E-02 -1.23952389E-02  3.55439397E-02
  2.46962098E-03  5.67955547E-03 -1.74063765E-02  3.40764533E-02 -5.10016924E-01
  4.41639698E-03 -7.09205044E-03 -9.21759826E-02 -7.18657669E-03  2.92885659E-03
 -4.13089439E-03 -3.08652347E-02  1.23417929E-03 -8.31858647E-01 -4.94869628E-05
 -6.68746774E-03  7.17609356E-03  1.77722024E-04 -1.03466986E-04  9.91639958E-03
 -4.59533005E-02  4.43867835E-02 -1.54334276E-03 -1.29176951E-03  3.53298566E-03
 -6.86024667E-04  9.07200623E-04  3.61008925E-04 -7.28888207E-03 -6.71032541E-05
  1.59924250E-05  1.93234102E-02 -7.43450597E-02  1.12120696E+00 -1.09044634E-02
  1.07843188E-02  2.17218915E-02 -1.92537986E-02  4.94660005E-02 -8.35214897E-01
  7.55635371E-03 -7.83033444E-03  1.53611939E-02  9.68322564E-03 -1.11880662E-01
  1.18211458E+00  9.30130024E-03  1.08133518E-02  3.21160793E-02 -2.12435359E-02
 -4.66267107E-02  6.01859082E-02  2.72420001E-01  2.93506945E+00  3.92837974E-02
  7.29760683E-02  9.61699900E-05 -3.38921560E-02 -1.85726317E-01 -1.91237710E-04
  9.85605341E-01  6.69967273E-01 -1.59260183E-03 -2.57392304E-03  1.23796033E-05
 -1.70942572E-05  4.45440867E-03  8.65979623E-03  1.36899398E-02 -1.07012387E-04
  1.65583252E-04  8.06052094E-02 -1.25118849E-01  3.70453150E-06  6.74141113E-03
  5.25831580E-03  3.94569203E-06  8.47011986E-06  1.67927893E-03 -1.16366168E-03
 -7.51757673E-03 -1.72696369E-02  2.61593176E-02  1.14282170E-01 -2.33364128E-01
 -4.25705004E-03  6.22494638E-02  5.93704449E-03 -8.55904469E-02  5.48434819E-02
 -4.84891206E-02 -3.54915070E-01 -2.39879729E-01  2.41548500E-01  4.71318804E-03
 -1.53725063E-03 -7.73086820E-03 -4.39802405E-03 -2.16192384E-03 -3.99131120E-03
  3.00012176E-02 -4.93858595E-03  4.06985176E-02 -3.25821383E-02  2.12744879E-03
  5.34026404E-04  2.93461671E-03 -9.65161779E-04  1.94496590E-03 -3.23169612E-04
  5.09052406E-05 -7.48726320E-03 -1.72047818E-02  2.63389279E-02  1.11840895E-01
 -2.43272190E-01 -4.28728706E-03  6.23565574E-02 -5.92646518E-03 -8.55863980E-02
  5.45092660E-02  4.72505820E-02 -3.55062965E-01 -2.40841536E-01 -2.45258393E-01
  4.73911239E-03  1.54305530E-03  7.72685994E-03 -4.40785683E-03 -2.16522833E-03
 -4.31505928E-03 -3.00484250E-02  4.72497447E-03  4.07143949E-02 -3.25808858E-02
 -2.14685644E-03  5.35100289E-04  2.93193756E-03  9.68156267E-04 -1.94726798E-03
 -3.18392076E-04  3.95270565E-05  3.15130970E-02  6.93395818E-02 -1.14518098E-01
 -4.21181349E-01 -2.38307440E+00  1.12985676E-01  4.50664152E-02  6.86928451E-05
 -1.96533400E-01 -1.01155599E-01  5.52508246E-05  1.73128222E+00  1.06205967E+00
 -1.98273584E-04 -1.80016689E-03  8.99800298E-07 -8.21878794E-06  7.72869823E-03
 -1.59537924E-03 -4.60446495E-02 -5.26185748E-05 -1.55897464E-05  7.70389398E-02
  1.81626588E-01  4.99284985E-06  6.88316858E-03  6.63490282E-03 -6.15114056E-06
 -2.01095925E-06  3.43929480E-03 -4.84678816E-03  1.42429679E-02  3.21160191E-02
 -5.85973990E-02 -9.29517431E-02 -8.05793420E-01  2.69511392E-02  6.55818837E-04
  9.12145660E-03  2.24198443E-02 -9.01054059E-02 -6.41051343E-02 -1.35042501E-02
 -5.82223017E-01  2.24093403E-01 -7.85204246E-03 -1.28327299E-03  2.38927452E-03
  1.50195467E-03  1.14640331E-03  9.70893032E-03 -3.17740200E-03 -3.27261366E-02
  4.19209477E-02  4.86447317E-02  1.21220964E-03  2.46002263E-03  2.72184079E-04
  1.52624630E-03  2.96143542E-03 -2.91675146E-03 -1.77794612E-03  1.41432880E-02
  3.18927644E-02 -5.81050476E-02 -9.28079388E-02 -7.97396504E-01  2.73350847E-02
  6.39535787E-04 -9.24487051E-03  2.25299012E-02 -8.97867570E-02  6.33475689E-02
 -9.70399229E-03 -5.80052762E-01 -2.24565440E-01 -7.89863433E-03  1.28350776E-03
 -2.38163383E-03  1.49267302E-03  1.13871508E-03  9.75565006E-03  2.85717065E-03
  3.23775193E-02  4.17533060E-02  4.84288193E-02 -1.21473152E-03  2.44049081E-03
  2.80779753E-04 -1.53936980E-03 -2.96040251E-03 -2.92333083E-03 -1.77450911E-03
  7.58824681E-03  2.54830982E-01 -2.12155808E+00 -1.60078998E-02 -5.04293874E-02
 -2.19591636E-05  1.86320930E-02 -2.93310300E-01  3.24044576E+00 -6.77679800E-02
 -3.33686747E-02  6.69214967E-06  6.78862942E-03 -1.83182937E-02  5.23675940E-01
  1.19616918E-02 -1.93158423E-03 -2.43308145E-03 -7.08659797E-03 -1.66599760E-02
  6.59753773E-02 -1.97507709E-01  8.13379836E-01 -2.46059226E-02  1.33045971E-02
 -3.18511742E-05 -8.70049392E-02 -6.09796165E-02  7.50407482E-06 -7.12554241E-01
 -3.56235952E-01 -1.75876291E-04  5.00557249E-04 -2.77488787E-06 -1.32137398E-06
  1.15528211E-02 -2.95486123E-03 -3.01382090E-02  1.16283817E-05  6.24202437E-06
 -7.71185781E-02  1.20820986E-02  1.02260123E-05  7.34672812E-03  9.95691926E-04
 -8.35041350E-06 -2.24077976E-06 -1.61919419E-04 -1.15165565E-05  2.83961847E-03
  4.80474794E-02 -4.56460154E-01  2.28568558E-04 -8.65614968E-03 -1.12476575E-02
  2.79596389E-03  4.78810481E-02 -4.56674245E-01  2.26823915E-04 -8.65127550E-03
  1.12467546E-02  6.75918399E-03 -1.75795445E-02  5.16534344E-01  1.18680960E-02
 -1.96310021E-03  2.25926022E-03 -1.39145985E-04 -3.08212633E-04  4.40640096E-04
  1.00668120E-03  1.25628193E-02  8.73179803E-05 -1.47032074E-04  1.32950644E-01
  4.13109756E-04 -9.97171299E-04  1.29278989E-01  2.42685050E-03 -1.50761618E-03
  9.00641660E-01  3.00912859E-05 -1.33698013E-02  1.16062890E-02 -4.27259863E-05
  3.40035224E-05 -3.26742414E-06  1.63068478E-02  6.66800912E-04 -4.84290454E-06
 -4.44906307E-04 -2.17152392E-03  1.26239749E-05  1.28537761E-05  2.93538980E-03
 -6.77393537E-04 -9.95040670E-06 -1.98690324E-06  2.21382780E-03  4.48946100E-03
  2.43719095E-02 -3.03945785E-01 -8.80388747E-01  4.04032806E-02  2.02452346E-02
 -2.55344029E-02  5.00337308E-02 -2.93402541E-02  1.31324655E-01  3.42080958E-01
 -1.14603014E-01  2.99881147E-01 -3.06031515E-03  2.48072060E-03 -1.71402473E-03
  3.96926019E-04 -5.61003019E-03 -5.13346792E-02 -5.14134998E-03  3.45445380E-02
  2.36883445E-02  1.36550547E-02  2.13320150E-03  1.65906122E-03 -2.16105514E-03
  5.19312137E-04 -8.09149013E-04  1.77609707E-03  1.03143149E-03 -2.07583869E-03
 -4.18813452E-03 -2.47669266E-02  3.03297582E-01  8.65547016E-01 -4.07909542E-02
 -2.03303850E-02 -2.53965208E-02 -4.98256729E-02  2.91209056E-02  1.31263862E-01
 -3.40939971E-01  1.09518981E-01  2.96890669E-01  3.02372215E-03  2.45136042E-03
 -1.67920403E-03 -3.71298910E-04  5.61484801E-03  5.12613360E-02 -5.02605754E-03
  3.42503362E-02 -2.37127128E-02 -1.33670883E-02  2.14585273E-03 -1.67654610E-03
  2.15250268E-03  5.00235696E-04 -7.92548687E-04 -1.76783900E-03 -1.04160811E-03
 -1.79633837E-05 -3.91552678E-05  1.54336212E-05  3.79799915E-04  7.12683521E-03
  5.21118206E-05 -3.54445006E-04  6.06413575E-02  6.88329340E-04 -6.86115835E-04
  1.02760398E-01  2.94146056E-03 -1.87179022E-03  1.04272690E-01  2.78841875E-06
  3.34750881E-03  5.10959842E-03 -1.04021622E-05 -2.50126051E-05 -1.40720776E-05
  3.11211911E-03  1.46039673E-02  6.37805663E-05 -2.63322967E-04 -3.78978578E-03
 -1.73193263E-05 -5.49419588E-06  1.81392777E-03  3.04586786E-03  1.63071151E-05
  9.96106347E-07 -2.61054010E-02 -5.86397160E-02  1.53245610E-01 -4.54806673E-02
  1.92838746E+00  1.70413007E-02  1.08667836E-01 -6.99204375E-02 -8.66736298E-02
  1.20385366E-01  4.83946080E-02  9.71390327E-01  7.18658787E-01 -9.19935980E-01
  1.51506182E-04  6.05476928E-04 -3.32282467E-03  8.90318859E-04  3.17022473E-03
 -1.26039899E-02  1.31061802E-01  4.25212558E-02 -6.20696369E-02 -2.49097186E-02
 -3.38223115E-03 -5.37397939E-03 -5.18797229E-04  7.88582040E-03  6.65904344E-04
 -2.88152057E-03 -2.83576738E-03  2.62070955E-02  5.88586734E-02 -1.53593095E-01
  4.37764670E-02 -1.93897841E+00 -1.77227363E-02 -1.09264433E-01 -7.04092526E-02
  8.73106582E-02 -1.21435465E-01  4.90692784E-02 -9.77822588E-01 -7.25332957E-01
 -9.24180592E-01 -1.52280665E-04  6.83429064E-04 -3.34938209E-03 -9.03335926E-04
 -3.28211627E-03  1.28125415E-02  1.31641965E-01  4.28548305E-02  6.28498761E-02
  2.48995045E-02 -3.42828300E-03  5.39616893E-03  5.09097056E-04  7.91831282E-03
  6.46915005E-04  2.88496413E-03  2.86557255E-03  7.25764576E-05  6.82120249E-04
 -3.78704716E-03 -4.73730092E-05 -1.12186403E-04  1.21660119E-02 -8.34543103E-05
  1.79447162E-04 -1.75721545E-03  7.40228377E-05  1.14445890E-05 -1.10304490E-03
 -5.05352361E-03  2.67701846E-01 -2.45557219E+00 -4.50232217E-02 -6.36496794E-04
  4.10396748E-02  2.61726478E-05  5.63422913E-05  2.76943651E-05 -9.52471039E-04
  1.90922966E-03 -5.33074040E-04 -9.78863942E-05  9.16608476E-02 -3.29259269E-04
 -3.43782886E-04  1.64941803E-02 -2.86925439E-03 -7.73605150E-04  3.99829974E-01
  2.26730609E-05  1.53096009E-02 -7.46033429E-03  3.72525674E-05 -7.87273981E-06
 -1.06749877E-04  5.30227268E-02 -3.90511966E-02 -4.07152658E-05 -4.39692522E-05
 -4.76193944E-03  2.47165876E-05 -3.63198130E-06  1.76543518E-03  8.74574527E-03
 -4.35526911E-07 -1.28732327E-05 -3.75567457E-02  2.95306105E-02 -8.93627760E-01
  1.39961401E-02 -9.63901724E-03 -1.53760007E-02  3.76592656E-02 -2.87139914E-02
  8.91029953E-01 -1.39878637E-02  9.54197360E-03 -1.53107600E-02  5.17249697E-03
 -2.69670863E-01  2.47103339E+00  4.53485714E-02  5.02407289E-04  4.12939077E-02
 -3.35726650E-02 -7.48703994E-02  1.11208091E-01  1.64117359E-01  5.25266067E+00
  2.83800030E-03 -4.09880059E-02 -4.33341335E-04  6.78296502E-02 -2.15506245E-01
 -6.18274916E-04 -5.36120899E-01 -1.06562981E+00 -2.53669035E-03  5.25421508E-03
  4.55955840E-05 -1.79571865E-05 -1.54158115E-02  3.63020400E-03 -2.00933908E-02
 -4.02958043E-05  4.34261183E-05 -1.17710541E-02 -7.12318647E-02  8.80338988E-06
  3.82007766E-03  1.50385199E-03 -1.07725638E-05 -1.47196492E-06 -5.31292124E-03
 -1.03156826E-03  2.39589858E-02  5.24969501E-02 -6.28367408E-02 -2.12583029E-01
 -2.53626467E+00 -6.19990615E-02 -4.03134779E-02 -2.03772386E-02  1.58670207E-02
 -8.44730834E-02  2.20225927E-02  1.47930599E-01 -8.54085449E-01  3.42960072E-01
 -7.69462778E-03  7.11701945E-03 -3.46867631E-03  4.19451415E-03  1.60990763E-03
 -3.34972301E-03 -1.01968250E-02  3.38784232E-02 -5.04854516E-03  2.71552621E-02
 -9.47097483E-04 -1.83877607E-03 -1.77051593E-04  2.06862779E-03 -1.86399352E-03
  1.09781940E-03 -1.72453618E-03  2.39580265E-02  5.24931337E-02 -6.26233120E-02
 -2.14428647E-01 -2.54553166E+00 -6.15076110E-02 -4.02696738E-02  2.05273958E-02
  1.63106939E-02 -8.47611437E-02 -2.29550047E-02  1.49630857E-01 -8.55981617E-01
 -3.45884661E-01 -7.70717701E-03 -7.14904016E-03  3.49193972E-03  4.18843589E-03
  1.57801337E-03 -3.68802724E-03  1.02788627E-02 -3.41076792E-02 -4.92623096E-03
  2.71761580E-02  9.40379606E-04 -1.82013815E-03 -1.90796608E-04 -2.07988869E-03
  1.87486393E-03  1.11350684E-03 -1.71526737E-03 -1.44501500E-02 -3.18371611E-02
  3.16686542E-02  1.72507246E-01  4.23637635E+00  1.58390394E-02 -8.11047544E-02
 -2.19393998E-04  2.13521010E-01 -1.10007154E-01 -4.63136486E-04  1.22960318E+00
  2.46569485E-01  2.60828460E-05  1.05077800E-03 -9.53932930E-06 -3.16245492E-05
 -5.60567978E-03 -6.68637332E-03 -2.88752305E-02 -2.73514841E-05 -2.87028370E-05
 -3.81988368E-03 -8.24348616E-02  1.61395373E-05 -5.24147801E-03 -3.19607258E-03
 -5.15440147E-06 -1.02976836E-05  1.41085837E-03 -7.60616254E-04  3.21301890E-03
  6.53666809E-03 -5.33370434E-03 -1.27598988E-01 -9.00772804E-01 -7.96629366E-02
 -9.17126330E-02  1.87665761E-02  2.25901663E-02 -1.55764224E-01 -8.52363846E-02
 -4.24564863E-01 -1.12370716E+00  1.71822454E-01  2.92806426E-03 -9.91899139E-03
  2.97103615E-03 -2.06382332E-03 -1.92777366E-02  2.86358182E-02 -5.06453603E-02
 -4.82751469E-02  4.76362886E-02  1.93486987E-02  3.18944099E-03  3.25656868E-03
 -5.02956215E-04 -4.83307299E-04 -6.77445020E-04 -3.59757547E-05  3.06312137E-03
  3.06191991E-03  6.19674308E-03 -4.37431396E-03 -1.27891887E-01 -8.96959080E-01
 -7.96331125E-02 -9.11919357E-02 -1.81920985E-02  2.22098200E-02 -1.55294511E-01
  8.50444063E-02 -4.16915899E-01 -1.11844894E+00 -1.63769589E-01  2.92232245E-03
  9.89658216E-03 -2.93098243E-03 -2.05053978E-03 -1.92700800E-02  2.85654739E-02
  4.98115897E-02  4.78444386E-02  4.73622108E-02  1.91108730E-02 -3.17486658E-03
  3.21496491E-03 -4.98893377E-04  4.41456526E-04  6.59104093E-04 -5.58085409E-05
  3.04759769E-03  2.35624682E-02  1.39565916E-01 -3.14544551E-01 -1.28420125E-02
 -1.52564732E-02 -2.80412736E-05 -3.18602133E-02  5.09307424E-02 -5.22453758E-01
  2.53279595E-02  5.98873719E-03  7.25108802E-06  1.28165527E-02 -1.45311449E-01
  1.19903083E+00  1.99561679E-02 -1.44462059E-02 -2.85150658E-02  1.46711793E-02
  3.23742248E-02 -4.54652007E-02 -8.03879349E-02 -4.11528899E+00 -8.57618736E-02
 -6.93884578E-02 -6.70398918E-04 -1.40949763E-01 -3.00946330E-02 -5.02201208E-05
 -1.21180199E+00  4.01997739E-01 -5.36492175E-03 -1.07359890E-03 -5.72481975E-05
  3.35024348E-05  8.26380752E-03 -4.30049973E-03  4.65282376E-03 -2.85990643E-04
  2.79516524E-04  9.04760811E-03 -9.90748188E-03  1.95331405E-05 -9.79714592E-04
  3.88819632E-04 -1.51193900E-06 -5.28566695E-05 -3.92010523E-04 -9.22547175E-04
  6.60789114E-03  1.53896318E-02  4.28008830E-01 -1.04921843E-02 -1.70047783E-03
  4.73004452E-03  6.32357842E-03  1.60720135E-02  4.14915138E-01 -1.03367420E-02
 -1.81939824E-03 -4.50895855E-03  1.27759440E-02 -1.43669502E-01  1.18266178E+00
  1.96858754E-02 -1.44994397E-02  2.82332340E-02 -1.53169247E-02 -3.39972752E-02
  6.35602468E-02  6.27863424E-02  3.28474436E+00  3.28737086E-02  7.78742551E-02
 -1.61629588E-04  6.44683081E-02 -1.23852679E-01 -2.64914982E-04  5.54146215E-01
  5.08011367E-02 -1.51666775E-03  3.83807685E-03  7.40365698E-07 -1.75042358E-05
  8.81529597E-03 -4.14715504E-03  1.78122022E-02 -4.84515853E-05 -4.63417706E-05
  7.58718849E-02 -1.30819560E-01  3.48030359E-06  4.02647927E-03  5.50406258E-03
 -2.54261680E-06  3.55965588E-07  6.19638089E-03  1.15695259E-03 -1.90119161E-02
 -4.27667548E-02  8.43462910E-02 -8.53205746E-02  3.54567561E+00  5.64940957E-02
  3.41123246E-02  1.71426730E-02  1.01696166E-01  7.60464610E-02  4.05110146E-02
  2.60476877E-01  1.38378519E+00 -2.70708986E-01  9.72649687E-03 -6.68420871E-03
  8.26306722E-04  4.15730843E-03 -1.01436288E-02 -1.59001784E-02 -1.04819635E-02
 -1.48578291E-02 -2.71900865E-02  2.09680886E-02 -1.13962526E-03  1.98875739E-06
 -2.08751129E-03  1.95949871E-03  1.71985402E-03  5.71983142E-04  2.08051398E-03
 -1.90062315E-02 -4.27552756E-02  8.43250820E-02 -8.53329956E-02  3.54648588E+00
  5.65037126E-02  3.41620022E-02 -1.69949040E-02  1.01633378E-01  7.61151780E-02
 -4.04086508E-02  2.60607037E-01  1.38387735E+00  2.72094416E-01  9.69869191E-03
  6.67811342E-03 -8.31935718E-04  4.17773181E-03 -1.01524117E-02 -1.59056193E-02
  1.04733518E-02  1.48240231E-02 -2.71403449E-02  2.09553220E-02  1.13758739E-03
  5.88659656E-06 -2.09382848E-03 -1.96306788E-03 -1.72545071E-03  5.68495464E-04
  2.08717491E-03 -1.42936186E-02 -3.15386657E-02  8.30011499E-02  9.17550519E-02
 -1.67923955E+00 -9.62420145E-02  1.18303310E-02 -1.42837423E-04  2.85824365E-02
  8.81179137E-03 -1.50278126E-04 -2.57362409E+00 -6.31335984E-01  1.01476278E-04
  7.02058772E-03 -4.71761236E-06 -1.59812864E-06  1.32444860E-02  6.62990914E-04
  7.64370459E-02  3.52187387E-05  7.71828352E-06  4.96854473E-03 -1.04472164E-01
 -8.26820078E-07 -2.43840982E-03 -1.65424205E-03 -2.34287175E-06 -2.62551847E-06
  1.54779529E-03  7.87059596E-03  2.30227993E-02  5.07021071E-02 -7.88099212E-02
 -2.19330940E-01 -3.32332676E+00  2.11795628E-02  4.89573090E-02  4.92168235E-02
  1.73665704E-01  5.55710931E-02 -5.09756419E-02  8.01568010E-01  1.98358749E-01
  9.33894815E-03 -6.09172436E-03  1.48547697E-03  2.99504226E-03 -3.20737376E-03
  6.91623571E-03  1.77906493E-02 -1.19984251E-02 -2.95124358E-02  3.82567886E-02
  1.26402778E-02  3.12124215E-03  3.77141608E-03  8.32346622E-04 -4.19249785E-03
  3.42620282E-04  1.79554973E-04  5.08986002E-03  2.30078706E-02  5.06663065E-02
 -7.86640825E-02 -2.19506444E-01 -3.32001357E+00  2.11478272E-02  4.93520554E-02
 -4.90376149E-02  1.73715691E-01  5.57943077E-02  5.09377593E-02  8.02514416E-01
  1.99992633E-01 -8.93769652E-03 -6.08543035E-03 -1.48886203E-03 -2.97623781E-03
 -3.20084947E-03  6.92809426E-03  1.78659741E-02  1.18750521E-02  2.93640460E-02
  3.82540441E-02  1.26479769E-02 -3.12835707E-03  3.74923578E-03  8.35932745E-04
  4.20268291E-03 -3.54103893E-04  1.79303281E-04  5.07833504E-03 -4.01546402E-02
  1.21969363E-01 -1.85247313E+00 -1.56938632E-02 -4.67645299E-02 -3.24923492E-05
  4.14188374E-03  2.14394577E-01 -2.23536237E+00  3.41000807E-02  3.03954307E-02
 -6.59735052E-06  2.33610371E-04 -1.72564073E-01  7.69395284E-01  2.60869032E-02
  9.32244541E-03 -1.73065027E-02  1.76659786E-02  4.03514855E-02 -1.14082637E-01
  1.53281492E-01 -8.09198845E-01  6.42986388E-02  7.44920797E-02  7.66759572E-05
  2.94036303E-02 -2.58355429E-03 -9.59283400E-06  4.84993177E-01 -3.02916517E-01
  7.31713131E-04  2.17526614E-03 -1.00548339E-05  2.79740324E-06 -9.77912361E-04
  6.66536470E-03  5.50128235E-03 -7.74480885E-06 -2.40646348E-05 -3.50446539E-02
 -4.09772195E-02 -1.67155124E-06 -3.41977175E-03  4.89434897E-03  3.67116282E-06
 -3.96193808E-06 -5.49845982E-04  2.79173598E-04  1.96580462E-03 -2.59230106E-02
  6.59955683E-01 -1.17278518E-03  4.90141753E-03  1.42901658E-02  1.94024831E-03
 -2.61198479E-02  6.60520609E-01 -1.16527501E-03  4.90984554E-03 -1.43077732E-02
  2.40730083E-04 -1.72289081E-01  7.66719755E-01  2.60590372E-02  9.31343739E-03
  1.72557075E-02  2.94578766E-05  6.50729471E-05 -9.75708667E-05 -6.85474947E-05
 -5.51452235E-03  1.65795903E-04 -8.51661259E-05  1.05837101E-01  1.81411522E-04
  6.62030450E-05  6.29511926E-02  3.53727220E-03 -1.17763138E-03  1.20711644E+00
  1.63249375E-05  3.77123234E-03  1.31555448E-02  2.74415549E-05  4.15939994E-06
 -5.04567613E-05  1.76353307E-02 -2.07235743E-02  6.40353979E-05  1.24570854E-04
 -6.65311725E-04 -1.20601854E-05  7.32574023E-06 -3.37232642E-03 -2.93806710E-03
  8.05757329E-07  9.16994737E-06  9.23141765E-03  1.98827848E-02  1.27784157E-02
 -4.10080890E-01 -3.14854766E+00  7.43011202E-02 -7.06543302E-03 -5.47136391E-02
  1.05382375E-01 -7.08015505E-02  1.31230175E-01  3.32377493E-01 -3.98004805E-01
  6.96463971E-01 -4.90888341E-03  9.27474998E-04 -1.96537834E-03  7.18138662E-03
  1.24309503E-03 -6.91036986E-02 -1.26545863E-03  2.05482417E-02  1.11522583E-03
  1.12389225E-02  3.80165973E-03 -2.62464184E-03 -2.10521013E-03  1.57209344E-03
 -1.06973400E-03  6.13782690E-04 -1.07989163E-04 -9.27225312E-03 -1.99712729E-02
 -1.27608443E-02  4.11054136E-01  3.16597625E+00 -7.40990489E-02  7.19113514E-03
 -5.47625108E-02 -1.05221494E-01  7.12144025E-02  1.31349748E-01 -3.30908636E-01
  4.03151271E-01  6.99006347E-01  4.90530165E-03  9.48316198E-04 -1.98135891E-03
 -7.18581519E-03 -1.28159011E-03  6.91326888E-02 -1.21476653E-03  2.05527531E-02
 -1.07920036E-03 -1.12261719E-02  3.80058537E-03  2.62761545E-03  2.09319328E-03
  1.58454388E-03 -1.08049481E-03 -6.17964323E-04  1.02456003E-04  5.35792621E-06
  1.07509471E-05  3.67872902E-05 -3.45423269E-05 -1.29389805E-02  2.28135821E-05
 -8.53185353E-05  1.19678011E-01 -1.49421791E-04 -6.87788976E-06  1.34033976E-01
 -5.45056592E-03 -3.97919404E-03  1.46139514E+00  6.66556001E-06 -1.53082894E-02
 -5.83938878E-03  7.40093442E-06  2.09855908E-05  8.98047900E-05  3.06548500E-02
 -3.04207149E-03 -6.70069096E-05  5.46904276E-05 -2.17996983E-03  3.86124624E-07
  5.26190426E-06  4.92008649E-03 -2.06002486E-03  6.18986752E-07  2.43292570E-06
  4.75084715E-03  1.05796046E-02 -1.98350295E-02  3.02567105E-02 -8.96493345E-01
 -2.22787361E-02  9.05436221E-02 -5.18769839E-02 -6.09818623E-02  1.32489603E-01
 -5.89122060E-02  6.39032072E-01  6.21830400E-01 -8.61323418E-01  5.13342049E-03
 -1.44130072E-04 -7.43289747E-04  7.24709951E-03  1.74693677E-03  1.33257888E-02
  2.85052201E-02 -3.85130668E-03 -3.63711102E-03 -8.07260131E-03  1.11892404E-03
  1.58428648E-03 -1.76512431E-03 -1.07984109E-04 -2.79294347E-03 -2.29977174E-03
  6.15942286E-04 -4.70934448E-03 -1.04817363E-02  1.94983674E-02 -2.82060987E-02
  8.84624271E-01  2.23379521E-02 -9.03511739E-02 -5.19211376E-02  6.09409572E-02
 -1.31957722E-01 -5.91890825E-02 -6.32665255E-01 -6.18174617E-01 -8.58336124E-01
 -5.18243849E-03 -1.66470341E-04 -7.41440559E-04 -7.23750040E-03 -1.71387351E-03
 -1.34049884E-02  2.83703239E-02 -3.89639547E-03  3.53086077E-03  7.93104281E-03
  1.13618793E-03 -1.58833006E-03  1.76990318E-03 -1.01538263E-04 -2.78493413E-03
  2.29397161E-03 -6.16023310E-04 -4.11659300E-05 -1.96810972E-04  6.70793380E-04
  3.45382836E-05  6.44864148E-06  1.93094587E-02  6.25587967E-05  1.58614332E-04
 -2.18197171E-03  6.83015940E-06  4.15871191E-06  2.28368364E-02  2.05888761E-02
  5.56273165E-02 -6.50382852E-01 -4.72262861E-03  3.04251903E-03  8.31631800E-04
 -2.07362152E-05 -5.07005026E-05  2.12255518E-04 -1.28802588E-03  1.72507140E-02
  1.89708965E-04  1.37296148E-04 -2.02752981E-01 -3.19967333E-05  9.32877253E-05
  4.51454940E-02  6.72358748E-03 -3.56767440E-03 -2.54188821E+00  3.62376998E-05
 -2.55322348E-03  1.99699002E-03 -1.34845477E-05 -1.19546190E-06 -1.28492808E-04
 -8.34709343E-02  7.96585980E-02  6.07628559E-05 -1.85779305E-04  9.08653050E-04
  3.23741843E-06 -1.73666749E-05  7.88688894E-04 -1.06864750E-02 -1.99166681E-06
  6.75475574E-06 -1.37739767E-02 -2.55147567E-01  2.33087613E+00 -1.96234676E-02
  1.82279959E-02  4.22654072E-02  1.38867145E-02  2.55298940E-01 -2.33202405E+00
  1.96202345E-02 -1.82493245E-02  4.23091467E-02 -2.06576285E-02 -5.58837590E-02
  6.46979367E-01  4.75070612E-03 -3.01778613E-03  7.88976457E-04 -7.09190918E-03
 -1.58347929E-02 -7.99793695E-03 -3.79441046E-02  8.54466789E+00  6.37079072E-02
 -9.54521983E-02  6.62376102E-05  1.00880771E-01 -1.33376645E-01 -1.69943074E-05
 -1.26078916E+00 -4.67155806E+00 -2.06085865E-03  2.73634939E-03  2.17202586E-06
 -2.38168225E-05  8.30073239E-03  1.70767262E-03 -9.10076682E-02  2.09520894E-05
  2.01450061E-04 -1.59811893E-02  2.83542085E-02  2.18346837E-06  2.79342221E-03
 -7.73709265E-04  1.35884043E-05  2.48255355E-06 -8.04537128E-03 -1.74220230E-03
 -2.18014003E-03 -5.02682821E-03  3.04675976E-02 -1.99283436E-01  5.65079454E-01
  4.38541422E-02  3.63735581E-02  3.91672374E-02  1.70369534E-01  1.68357213E-02
  1.03627058E-01  1.04653747E+00  1.84084223E-01 -1.06442644E-01 -7.49052630E-03
  4.37533976E-03 -3.28366122E-03 -1.49055863E-03 -1.44167634E-02  3.50011104E-02
 -2.44545333E-02 -1.33667015E-03 -2.84964799E-03  1.22137321E-02 -3.57114763E-03
  8.93904844E-04  1.04299925E-03  1.81474063E-03  4.04458141E-04 -2.38645519E-04
 -2.88635326E-03 -2.08809938E-03 -4.82611303E-03  3.05411865E-02 -2.03053625E-01
  5.44709552E-01  4.38012296E-02  3.63806170E-02 -3.91406093E-02  1.70501513E-01
  1.66528227E-02 -1.05503068E-01  1.04518671E+00  1.81831472E-01  9.99349284E-02
 -7.45658163E-03 -4.39351322E-03  3.29888000E-03 -1.47795795E-03 -1.43910768E-02
  3.43514202E-02  2.46423338E-02  1.15602959E-03 -2.98679327E-03  1.21189376E-02
  3.52605841E-03  9.03647953E-04  1.02677001E-03 -1.82419223E-03 -4.03479198E-04
 -2.29497799E-04 -2.90420476E-03 -1.97115718E-02 -4.37735327E-02  3.80661224E-02
  1.23476483E-01  5.62065521E+00  5.41322146E-02  1.15478115E-02 -1.42268603E-07
  1.88831174E-01  4.04953875E-02 -1.11385887E-04  1.85724182E+00  1.53502094E+00
 -1.87404991E-03  1.65546086E-03  3.40775175E-05 -2.81789490E-06  8.00922742E-03
  1.05193526E-02 -5.72533334E-02 -1.80857526E-04  6.06905912E-05  4.57991700E-02
 -1.39354172E-02  5.52070147E-06  5.29838000E-05 -3.39985143E-03 -1.02661905E-05
  8.70919558E-06 -5.79838107E-04 -6.80376856E-03  1.05302949E-02  2.39128473E-02
 -3.03452746E-02  8.80300560E-02 -3.86526611E+00  3.47671265E-02  5.19795372E-02
 -8.55095433E-02  2.44213942E-02 -2.09932288E-02 -8.79347779E-02  2.59028608E+00
 -2.51812813E-01 -1.44687951E+00 -1.61317988E-02 -2.18745921E-03  9.02559942E-03
  1.11704121E-04 -2.60689773E-03 -1.54481700E-02  7.08595927E-02  9.37754907E-03
 -5.06709152E-02  1.02815859E-02 -2.31112088E-03 -2.04665998E-03  9.19659431E-05
  2.70832596E-03  1.40697811E-03 -2.79215338E-03 -1.75308851E-03  1.05420546E-02
  2.39442615E-02 -3.07156038E-02  8.99162434E-02 -3.87544387E+00  3.48782399E-02
  5.19290440E-02  8.51078285E-02  2.46251182E-02 -2.07120988E-02  8.74412050E-02
  2.59512710E+00 -2.52600922E-01  1.44285903E+00 -1.61979413E-02  2.16506539E-03
 -9.00011945E-03  1.13422719E-04 -2.61661387E-03 -1.51086174E-02 -7.05085596E-02
 -9.22330819E-03 -5.06613069E-02  1.03441835E-02  2.28802768E-03 -2.01788451E-03
  9.24572025E-05 -2.68180189E-03 -1.37599243E-03 -2.79122786E-03 -1.73209828E-03
 -1.70101736E-02 -7.83103135E-02  2.02960564E+00  1.50574802E-02  1.30267706E-02
 -9.13711908E-06  2.89432126E-02  1.10444596E-01  7.50196819E-01  1.49540472E-03
  6.16310135E-04 -3.30196340E-05 -1.21873308E-02  5.59811932E-02 -1.70075744E+00
 -6.99864470E-03 -6.89316869E-03  2.20274200E-02  6.09033890E-03  1.21146608E-02
  3.50022792E-02 -2.05795791E-01 -6.81644662E+00  6.65298251E-02  4.91552256E-02
  9.53779674E-05 -5.71914408E-02  1.26419790E-01  1.21818721E-04 -1.73957323E+00
  2.62068208E+00 -1.47807917E-03 -8.84418865E-03  1.33906844E-05 -6.36782398E-06
 -7.46467976E-03 -1.55679595E-02  3.16357248E-02 -4.55997098E-05  4.48429152E-05
 -4.74961486E-03  4.20185360E-02  5.56029241E-06  3.01540084E-03 -3.78477808E-03
 -1.39837841E-06 -4.36839665E-06 -9.54640959E-04 -1.17767164E-03  1.42677431E-03
  2.42069800E-02 -5.34524872E-02 -2.70403073E-03  1.11849088E-02 -6.55571491E-03
  1.39854185E-03  2.38435792E-02 -5.42034879E-02 -2.73558751E-03  1.11871032E-02
  6.55506338E-03 -1.21521051E-02  5.52290204E-02 -1.69753586E+00 -6.86255645E-03
 -6.83114679E-03 -2.19664724E-02 -2.04580614E-05 -4.10315203E-05 -6.04353314E-05
  1.46666654E-03 -9.65861998E-03 -4.49301870E-04  2.51097086E-05 -1.10053899E-02
 -7.12745791E-04  2.47675533E-04 -2.23706754E-02  4.35051715E-05  2.92342494E-03
  8.64792338E-01 -6.14126367E-06  2.81946419E-03  5.00799631E-03 -1.14139618E-05
  9.15713815E-06 -2.64513609E-05 -6.85828993E-04 -2.81743642E-03 -7.29214952E-05
  1.16362924E-04 -6.92654608E-04 -3.44757579E-06 -6.60054009E-06  1.08633110E-03
 -7.80502228E-04 -9.80681996E-06  3.49291303E-06 -3.36896431E-02 -7.52100746E-02
  4.21953918E-02  7.39502707E-01  1.29104723E+01 -7.09564751E-02  5.51785281E-02
  3.96343767E-02 -7.97814686E-02  1.85292140E-01 -5.06124896E-01  3.63508289E-01
  2.33014252E+00 -3.54184493E+00 -4.55690986E-03 -2.18595279E-03  5.08264371E-03
  7.49575903E-04 -2.74354595E-03  1.48795392E-01  2.82684142E-02 -1.03095564E-01
  1.09560431E-02  3.27508428E-02 -8.73434139E-03 -1.74651535E-03  7.03681983E-03
 -1.50457026E-03 -3.86130243E-04 -3.96015964E-03  5.32143245E-03  3.36172727E-02
  7.50570443E-02 -4.21988442E-02 -7.38456311E-01 -1.28917695E+01  7.07181503E-02
 -5.54150258E-02  3.94887389E-02  7.86880942E-02 -1.84669332E-01 -5.06154127E-01
 -3.68871166E-01 -2.32009733E+00 -3.53979345E+00  4.59192577E-03 -2.16301904E-03
  5.01832184E-03 -7.41734782E-04  2.79941684E-03 -1.49075095E-01  2.79425546E-02
 -1.02638759E-01 -1.10630041E-02 -3.27636670E-02 -8.76384526E-03  1.72332812E-03
 -7.03190031E-03 -1.50289886E-03 -4.01032406E-04  3.94762617E-03 -5.30404310E-03
  6.34291254E-05  1.41311472E-04 -9.46983141E-05 -3.33814944E-04 -1.98209241E-02
 -2.82633915E-04 -1.46471052E-04 -5.04350449E-02 -6.54405636E-04  3.77637736E-05
 -1.18728754E-01 -1.11870235E-02 -4.13338625E-03 -1.48401925E+00 -2.42772647E-05
  2.36503506E-02 -8.79770396E-03  1.03218721E-06 -3.93745459E-05  2.84111022E-04
 -4.45910870E-02  1.92148343E-02 -2.08001251E-04 -3.79635603E-05  5.23171143E-03
  1.02659581E-05 -5.03233678E-06 -1.38300795E-03  1.22898113E-03 -5.47475686E-06
  3.85727278E-05 -6.06891041E-04 -1.78594205E-03  2.31151459E-02 -1.47830211E-01
  5.69884788E+00 -2.64286276E-02  7.05828176E-03 -7.60034730E-02 -1.42704854E-01
 -6.14225548E-02 -8.27734340E-02 -1.59070241E+00 -7.92138324E-01  4.51111601E-01
  8.93906043E-03  3.57277480E-03  1.55967568E-03 -4.67367714E-03 -7.36156593E-03
 -5.22892648E-02 -7.78950496E-04 -1.47450101E-02 -4.85417015E-03  1.30762962E-02
 -8.31813993E-03 -2.87000295E-03 -2.12585878E-03  4.85906027E-03  4.23343768E-03
  3.16796384E-04 -1.92382599E-05  5.68307271E-04  1.70431414E-03 -2.30158879E-02
  1.48411146E-01 -5.69796777E+00  2.63164233E-02 -7.13653258E-03 -7.61483204E-02
  1.42716664E-01  6.18074269E-02 -8.29268887E-02  1.59116012E+00  7.94116407E-01
  4.48199204E-01 -8.92215887E-03  3.56858095E-03  1.59036789E-03  4.72840530E-03
  7.37123418E-03  5.23456704E-02 -6.76815047E-04 -1.48469606E-02  4.82958849E-03
 -1.33104545E-02 -8.33068317E-03  2.84060386E-03  2.11997027E-03  4.87319103E-03
  4.23592215E-03 -2.98141105E-04  3.33303320E-05  3.90838185E-05 -1.96845962E-04
  8.91596155E-04  1.01048747E-05  5.61984685E-05  6.52348350E-03 -5.13674395E-05
  2.05458692E-05 -5.79167047E-03  2.92742280E-05  5.53270487E-05 -1.95292376E-02
 -1.45385620E-02  1.44819217E-02 -3.43736309E-01 -2.23057066E-02 -9.92292254E-03
 -2.50602983E-04 -1.58073442E-06  9.44841725E-07 -1.72905214E-04  9.85171553E-04
  1.06912917E-02 -1.52620407E-04 -1.28982273E-04 -5.74589114E-02 -1.49531267E-04
 -3.37644173E-04  7.48691760E-03  1.48474280E-03 -4.87496415E-03 -1.18349120E+00
 -2.69499720E-05  6.91094959E-04  8.42331357E-03  6.58390206E-05  2.37114359E-05
  7.39225669E-05 -4.92974881E-02  6.39083806E-02 -4.00775575E-05 -1.00511707E-04
  3.34587541E-03 -4.29049076E-06  1.47614904E-05  6.99508563E-04 -5.96240214E-03
 -7.91344656E-06  9.92552546E-07  2.18557242E-02  1.39120211E-02  1.17871830E+00
 -3.49861097E-03  1.16083214E-02  1.36876947E-02 -2.19779664E-02 -1.46469577E-02
 -1.17881576E+00  3.37696026E-03 -1.16485467E-02  1.36650721E-02  1.45924164E-02
 -1.42394571E-02  3.45059193E-01  2.23259935E-02  9.93467963E-03 -2.64767806E-04
  1.83869404E-02  4.01228810E-02 -1.45356460E-02 -3.22410421E-01 -6.42202173E+00
  1.51639155E-01  4.88158522E-02 -1.90037680E-04  2.13199431E-01  2.50414328E-02
 -3.52054642E-04  1.57762635E+00  3.27461997E+00  1.39817374E-03 -4.47093108E-04
  2.51805437E-05 -1.70010376E-05  2.85328982E-03 -7.81950938E-03  6.58592503E-02
 -5.44937665E-05 -8.25301090E-05  2.27618823E-02 -3.14221716E-02 -4.30561647E-06
 -2.06927135E-03  2.56962301E-03  8.29096290E-06 -3.83186892E-06  1.21865250E-02
  6.88780482E-04  1.34593063E-02  2.95803768E-02 -2.05029038E-02  1.25313153E-01
 -6.54389529E+00  6.13450678E-02  5.07423349E-02 -3.75149208E-02  1.19880706E-01
 -1.77525848E-02 -2.30886859E-02  4.58489293E-01 -2.33496913E+00  1.15084990E+00
  7.28532547E-04 -5.85598914E-05 -1.28943678E-02 -2.47282453E-03 -5.87243460E-03
  5.68050151E-03 -5.47027538E-02  4.88068110E-02 -1.06710458E-02 -1.57292803E-02
 -1.52579122E-03  3.47821620E-03  3.88097817E-03  5.42771243E-03 -3.15593218E-03
  3.54520432E-03 -3.70856064E-03  1.36151718E-02  2.99304447E-02 -2.08663151E-02
  1.23087233E-01 -6.57818676E+00  6.14032304E-02  5.06248397E-02  3.77282377E-02
  1.19987812E-01 -1.81575190E-02  2.12894163E-02  4.57151429E-01 -2.34035628E+00
 -1.16321230E+00  7.67231938E-04  5.45097812E-05  1.29166820E-02 -2.45136043E-03
 -5.85727635E-03  5.02942597E-03  5.47157182E-02 -4.92011040E-02 -1.06303941E-02
 -1.60398160E-02  1.49100524E-03  3.49495426E-03  3.85681487E-03 -5.42792271E-03
  3.14711329E-03  3.56893621E-03 -3.71328779E-03 -2.09207818E-02 -4.59054118E-02
  5.98607798E-03  4.01899685E-01  7.39762667E+00  4.31179036E-02  7.40188427E-02
 -1.30937815E-04  2.84603483E-01  2.52311204E-02 -2.93762799E-04  3.71663783E+00
  7.10657446E-01 -2.67417397E-03  3.91826068E-03  3.70527670E-05 -1.38543172E-05
 -2.69941232E-03  1.06785561E-02 -9.29189054E-02 -1.09605244E-04  2.93975514E-05
  7.45290506E-02  7.49080801E-03  9.98748746E-06 -5.81034159E-03  8.55315726E-05
 -6.32004478E-06 -2.92546002E-06  5.77877361E-03 -1.08982743E-02  3.63368580E-03
  7.04745083E-03 -1.57520248E-02 -1.96230410E-01  4.80036260E+00  1.30181537E-02
  3.98843923E-02  2.07163235E-02 -9.53823701E-02  3.01729130E-02  5.46439974E-02
 -2.48351261E+00 -2.72872191E-01  1.07492588E+00  3.83180595E-03  4.44222721E-03
  1.67502450E-03 -9.27626691E-03  7.61916452E-04 -1.87098820E-02 -3.87823960E-02
 -2.33262874E-03  2.06138988E-02  3.83733212E-02 -2.24086975E-03  2.06623616E-03
  3.25456686E-03  2.20679058E-04  1.61566997E-03 -9.31811415E-04 -2.28947948E-03
  3.60214869E-03  6.97656121E-03 -1.57764891E-02 -1.96396062E-01  4.80968310E+00
  1.27235372E-02  4.03588327E-02 -2.10749552E-02 -9.49971071E-02  3.11119101E-02
 -5.55369979E-02 -2.49152101E+00 -2.69351312E-01 -1.08899330E+00  3.78558790E-03
 -4.42863433E-03 -1.65774840E-03 -9.27551585E-03  7.99392967E-04 -1.83161004E-02
  3.90663751E-02  2.21142663E-03  2.06842998E-02  3.84096773E-02  2.19500547E-03
  2.07625597E-03  3.26448947E-03 -1.86985800E-04 -1.57174575E-03 -9.19315381E-04
 -2.29737529E-03 -1.33218065E-02  4.37928652E-02 -1.92038232E+00 -1.02123996E-02
 -2.33224981E-02 -1.51845179E-05  1.72047956E-02  1.06372251E-02  1.37469260E+00
 -3.07224051E-03 -1.45801532E-02 -3.53233249E-05 -8.49172660E-03 -4.10125500E-02
  8.95193255E-01 -2.94666577E-03  8.09165214E-04 -5.10135857E-03 -2.85321608E-03
 -6.49659246E-03  1.32569385E-02 -1.23969553E-01  1.38313408E+00  4.95766423E-02
  3.14666815E-02 -4.21269676E-05  1.46913906E-01  1.06287476E-01  5.67355040E-05
  1.93281316E+00  4.08183403E-01 -2.81924675E-03  1.12681833E-02 -2.70924868E-05
  1.49862173E-05 -2.73838399E-02  9.16886060E-04 -3.02488712E-02 -1.79055779E-04
  1.37775705E-04  5.13008787E-02 -2.17884981E-02  6.50415344E-06 -4.24834505E-03
 -3.27280128E-03  1.00123589E-06 -7.46914800E-06  3.34384800E-03  4.93774683E-04
  1.68187273E-02  4.52142496E-02  2.61034060E-01  1.99902226E-02  1.08435771E-02
  4.08135782E-03  1.66864486E-02  4.47759889E-02  2.54262361E-01  2.00071689E-02
  1.08097081E-02 -4.00044833E-03 -8.46556401E-03 -4.11844873E-02  9.07505771E-01
 -2.81475591E-03  8.93867297E-04  5.13795607E-03 -1.13036597E-03 -2.23677242E-03
  9.05783985E-03  1.55798915E-02 -3.20004729E-01 -6.36705617E-02  5.81877664E-02
  2.48221699E-04 -2.08941243E-01  1.28179788E-01  4.44702216E-04 -1.59990169E+00
  1.08954988E+00  5.70845485E-04 -3.09751226E-03  9.16753765E-07  8.75293708E-06
 -1.11101095E-02 -1.78096928E-02 -8.63751146E-03  8.41238925E-05 -6.71810763E-05
  2.09596264E-02  1.47705055E-02 -5.29662398E-06  5.48339317E-03 -9.17799751E-04
 -5.70059904E-06 -1.06188900E-05  2.81319594E-03 -1.97462074E-05 -1.10145486E-02
 -2.36607678E-02  4.27602321E-02  1.13793400E-01 -2.71431400E+00 -3.26692078E-02
  2.10631775E-03  1.83265050E-02 -5.98412918E-02 -8.14012484E-02  2.63433742E-02
 -2.38158437E-01 -1.07483332E+00  4.15520289E-01  3.98070644E-03 -4.47771718E-03
 -4.92428173E-03 -5.86936318E-03 -7.77118865E-04  1.46509943E-02 -8.65977803E-05
  1.80405777E-03 -7.06819975E-03 -1.51617369E-02 -4.12424243E-04  1.46132578E-03
  1.10104418E-03  1.59143834E-03 -1.14693436E-03 -5.79150470E-04  4.42841439E-04
 -1.10428475E-02 -2.37217543E-02  4.27289131E-02  1.14790946E-01 -2.69932459E+00
 -3.29551082E-02  2.20232982E-03 -1.85377856E-02 -6.02663731E-02 -8.10627320E-02
 -2.60897735E-02 -2.39235843E-01 -1.07081748E+00 -4.13067913E-01  4.00785493E-03
  4.49376541E-03  4.91100679E-03 -5.86920158E-03 -7.71779041E-04  1.47410517E-02
  2.73439151E-05 -1.65951113E-03 -7.09087816E-03 -1.52218628E-02  4.09169212E-04
  1.46716609E-03  1.10754911E-03 -1.58243474E-03  1.14190272E-03 -5.83446931E-04
  4.53788932E-04 -9.72558030E-03 -2.05563441E-02 -1.85312845E-02  2.40159990E-01
  5.81806732E+00 -5.58749563E-02  1.59950784E-01  2.68392571E-04 -4.84884663E-02
  3.02475256E-01  4.03865310E-04  1.99610192E+00  2.66662723E+00  1.97783765E-03
  4.28650014E-03 -2.24567328E-05 -2.37318465E-06  8.60376672E-03 -9.45822063E-03
 -6.72078804E-02  7.36875404E-05 -4.54061854E-05 -1.15397945E-02  3.11947793E-02
 -1.03621956E-05  2.06248562E-03 -7.21020848E-03  1.05316121E-05 -2.34083031E-06
 -4.64834648E-05 -4.96772568E-03 -6.61233021E-03 -1.42496798E-02  8.90549345E-03
 -3.15912472E-02  2.27924363E+00 -1.15083444E-04  6.12735731E-02  5.16489429E-02
 -3.36217395E-02  8.15618900E-02  6.46286212E-02 -1.47361719E+00  2.09821560E-02
  9.15222582E-01  9.54584278E-03 -4.97165828E-03 -2.47049352E-03  3.84554353E-03
  2.21509870E-04 -2.51945605E-03 -2.99339160E-02  2.88290663E-02  8.16160427E-03
  3.05734606E-02  8.36394600E-04  1.72196546E-04  2.53460529E-03  9.11349116E-06
 -2.42076163E-03  3.16162372E-03 -2.83670636E-03 -6.63870217E-03 -1.43084401E-02
  8.91217880E-03 -3.13009235E-02  2.29173308E+00 -1.18530019E-04  6.12033411E-02
 -5.18882566E-02 -3.34365083E-02  8.13361935E-02 -6.48714604E-02 -1.47907915E+00
  2.02007256E-02 -9.21336482E-01  9.50733348E-03  4.98578725E-03  2.43701001E-03
  3.84137121E-03  1.91907480E-04 -2.52480665E-03  3.02853899E-02 -2.87438750E-02
  8.27326510E-03  3.06434671E-02 -8.41221995E-04  1.71780865E-04  2.53812176E-03
 -2.40287602E-07  2.41645147E-03  3.16983022E-03 -2.83028011E-03 -1.46371513E-02
 -9.81824743E-03 -4.19288519E-01 -2.74081619E-02  4.77416384E-03  2.20341588E-05
 -2.09749525E-02 -8.19479587E-02  1.09973957E+00 -1.75841249E-02  1.39339733E-02
  3.98100131E-05  2.92150530E-02  1.23555715E-01  9.41354314E-01 -1.85593235E-03
  2.29960834E-03 -5.09566449E-03  1.30028372E-02  2.89037703E-02 -2.30129864E-02
 -3.00543439E-03 -5.79150510E+00 -5.04328265E-02  7.52583421E-02 -1.98701312E-04
 -8.78850444E-02  2.03359819E-01  6.25019973E-05 -1.91837859E+00  2.85607809E+00
 -2.03839221E-03 -2.84799475E-02  1.92854066E-05 -6.36234958E-06 -9.85970160E-03
  5.44115037E-03  6.38313514E-02 -9.41774720E-05  8.73263507E-05  2.47983588E-02
  5.67635401E-02  2.13346914E-06  3.03643837E-03 -6.46644280E-03 -2.99073734E-06
 -6.62227694E-06 -2.45124715E-03 -4.68062648E-03 -4.77124903E-02 -1.30011318E-01
 -7.61768868E-01 -6.35770879E-03  1.69478652E-02 -1.31031719E-02 -4.76638233E-02
 -1.29233100E-01 -7.64166974E-01 -6.31444017E-03  1.69187076E-02  1.31613421E-02
  2.91489246E-02  1.22853890E-01  9.46591838E-01 -1.76194739E-03  2.28263009E-03
  5.13620776E-03  2.34230534E-05  4.81223268E-05  4.91449777E-05 -1.08309910E-03
 -4.12713249E-03  1.59125478E-04  3.39700589E-06  2.83662745E-02  6.16011032E-05
  2.51869349E-04  1.21071755E-01 -5.02960466E-04  1.40485462E-03  2.08731319E+00
  4.08422510E-05 -1.24240124E-02  2.53553221E-02  3.74512817E-06 -1.82263339E-05
  3.41293023E-05 -8.11971727E-03 -3.72714500E-02  1.48094182E-04  9.79936642E-05
 -2.21423652E-03  1.92024019E-07  5.27116326E-06 -3.75708082E-03  4.35775836E-04
  9.62908084E-06 -2.31837106E-06  5.79649391E-03  1.25048021E-02 -4.07944884E-02
  3.79805738E-02  1.20783184E+01 -6.62347842E-02  1.00126507E-02  2.20592328E-02
 -7.34469437E-02  1.49963040E-01 -9.27521806E-02  1.97534466E-01  2.44272702E+00
 -2.62111808E+00  4.56432103E-03 -1.86893410E-03  2.97031606E-03  5.39230236E-03
 -5.84850579E-04  1.98056458E-04  3.56944394E-02 -4.67006989E-02  2.95329044E-03
 -3.81904478E-02  3.58170756E-03  7.38277479E-04  2.94260870E-03 -7.45096494E-04
  1.54667949E-03  1.60533880E-03  2.57145576E-03 -5.79769639E-03 -1.25162184E-02
  4.11320934E-02 -3.89141133E-02 -1.20992025E+01  6.64429576E-02 -9.68471530E-03
  2.20788236E-02  7.42648617E-02 -1.50071413E-01 -9.30238765E-02 -1.94601544E-01
 -2.44788651E+00 -2.62683694E+00 -4.54086679E-03 -1.86596585E-03  3.03413228E-03
 -5.41930018E-03  5.26464604E-04 -1.82893738E-04  3.60541453E-02 -4.68819723E-02
 -3.06959484E-03  3.81917532E-02  3.59020427E-03 -7.20305584E-04 -2.93171353E-03
 -7.71978063E-04  1.56038275E-03 -1.59610688E-03 -2.59293637E-03 -3.09000633E-05
 -6.99324763E-05  1.68444919E-05  1.99539782E-04  2.01198924E-02  1.39610879E-05
  1.72562187E-04  1.56030572E-02  7.00654584E-04 -5.44772596E-05 -9.46487192E-02
  7.66589574E-03  4.06974126E-03 -1.52553567E+00  9.92139653E-06  9.22290358E-03
  1.15436658E-04  2.75706525E-05  1.07586408E-05 -9.99894560E-05 -6.58778534E-02
  4.58418994E-03  2.40632619E-04 -9.12933735E-05  5.22843276E-03 -2.98464791E-06
 -1.50488865E-06 -5.19928003E-03  2.30502120E-03  1.58380810E-05 -1.83085464E-05
 -1.47306114E-02 -3.31234528E-02 -5.54336796E-03  5.25621406E-02  1.39361529E+01
 -1.01697830E-01  1.19115051E-01  6.91512247E-02 -9.39777215E-02  1.67316075E-01
  2.99548982E-01 -4.76278419E+00 -6.48700370E-01  6.55084479E+00 -1.04257373E-02
  3.89485192E-03 -1.56651287E-03 -6.25150975E-04 -9.75382727E-04  9.83542089E-02
 -1.53066917E-01 -9.58739014E-04  3.08885057E-02  4.08812797E-02  5.43541606E-03
  4.28803361E-04  1.86442883E-03 -4.00726422E-03 -4.64547272E-03  4.60845658E-03
  2.76050022E-04  1.47681939E-02  3.32010175E-02  5.44946848E-03 -5.35319399E-02
 -1.39189741E+01  1.01973139E-01 -1.18793962E-01  6.88871477E-02  9.39363772E-02
 -1.67085509E-01  2.98732197E-01  4.76667630E+00  6.41181522E-01  6.54470283E+00
  1.04036911E-02  3.89981960E-03 -1.60500037E-03  6.15626836E-04  9.70373056E-04
 -9.82120149E-02 -1.53269933E-01 -7.88305894E-04 -3.11716464E-02 -4.06275417E-02
  5.44931331E-03 -4.20296026E-04 -1.84516420E-03 -4.01599432E-03 -4.63364226E-03
 -4.62140137E-03 -2.86912426E-04 -9.20605190E-05 -2.23541812E-04 -1.01673249E-03
 -2.02485727E-05 -1.20337448E-05  2.05792957E-02  5.06002223E-05  2.49065290E-04
  2.67449421E-03  2.18108838E-06  8.02972952E-06 -8.15926691E-03 -6.66919846E-03
 -1.38241510E-01  3.62754640E+00  2.76022323E-02  1.34083154E-02 -1.39044629E-02
  1.64842446E-05  3.31521188E-05  1.32808547E-04 -1.02241042E-03 -6.86102178E-03
 -9.30524799E-05  2.13103943E-04 -2.55585476E-03 -2.18238389E-04  2.38250613E-04
 -4.69879782E-04 -1.20759004E-03  4.66019497E-03  6.23453945E-01  1.55919789E-05
  9.13928058E-03  2.56456891E-03 -3.91059824E-05 -3.23912872E-06 -1.60347374E-04
  3.64900619E-02 -4.36919581E-03 -6.23166496E-05  9.38666768E-05 -1.12582373E-03
  2.47246951E-05 -2.56967276E-05 -1.63612640E-04 -8.02514027E-04 -1.16893595E-06
  5.56879070E-06 -2.17619501E-02 -1.19826787E-01 -4.90991043E-01  7.55438435E-03
  6.08968714E-03  1.58332059E-03  2.17472259E-02  1.20531578E-01  4.88312401E-01
 -7.46343071E-03 -6.10276188E-03  1.66981152E-03  6.68253355E-03  1.38662209E-01
 -3.63014028E+00 -2.76629735E-02 -1.33853012E-02 -1.39527634E-02 -3.42903467E-03
 -7.70757164E-03  8.89719330E-02 -3.34980603E-01 -1.72298446E+00  4.79114166E-02
  3.49236323E-02 -2.24025897E-05 -1.03825358E-01  1.30117146E-01  4.38331602E-04
  9.89114228E-01  1.74350197E+00  2.39849990E-03 -5.86322174E-03  5.98292062E-06
  1.50312634E-05  7.29845086E-03  1.47745658E-02  6.78137948E-02 -1.71593123E-05
 -1.60763410E-04  2.26602058E-02 -2.68092898E-02 -5.45201148E-06  1.27104701E-03
  3.56680657E-03 -7.04083630E-07 -8.93960073E-06  1.47882505E-02  8.58714526E-04
 -1.22694495E-03 -1.11713129E-03  2.82952412E-03 -4.37956672E-01 -1.39674925E+00
  5.70896688E-02 -2.91208696E-02  9.01222377E-02  1.51827662E-01 -1.12089500E-01
  2.09197458E-01 -7.63183840E-02 -1.09762647E-01 -3.36123739E-01 -1.76060426E-02
 -7.49397301E-03  8.51756193E-03  3.34675478E-03  1.17688530E-02  3.15445927E-02
  1.89724402E-02 -1.51346441E-02 -1.33568683E-02  1.90023361E-03 -2.88678156E-03
  1.95389571E-03 -2.03380291E-03 -1.38193605E-03 -1.05568558E-03  1.86713448E-03
  8.33315139E-04 -1.23806286E-03 -1.13911710E-03  2.99743494E-03 -4.38336722E-01
 -1.45043214E+00  5.69700320E-02 -2.86974306E-02 -9.03070487E-02  1.51489678E-01
 -1.12042144E-01 -2.10594667E-01 -8.07414616E-02 -1.17334950E-01  3.20852294E-01
 -1.76105867E-02  7.49958159E-03 -8.49836308E-03  3.32328990E-03  1.17750220E-02
  3.13192900E-02 -1.88908954E-02  1.48339925E-02 -1.34513928E-02  1.81860860E-03
  2.86319840E-03  1.95108996E-03 -2.06999107E-03  1.37652060E-03  1.04546286E-03
  1.87926563E-03  8.20149324E-04 -8.98454701E-03 -1.81729689E-02  5.58229078E-04
  9.30434886E-02  1.32795985E+00  2.29706301E-02 -4.64334477E-03  3.03479051E-04
  1.36397056E-02 -3.54926937E-04  2.12514129E-04  1.91670810E+00 -4.45165109E-01
 -1.94270636E-03 -3.66817920E-03  4.43622534E-06  3.26009616E-06 -2.63037626E-02
  1.80396637E-02  7.91357269E-03 -1.37988180E-04  3.23727823E-06  5.80118349E-02
 -5.69232615E-02 -1.70100474E-06  4.29380541E-03 -9.21911626E-04 -3.48538466E-06
  4.25372483E-06 -4.30983011E-03  7.83662277E-04 -2.03273916E-03 -3.96140876E-03
 -7.94514240E-03 -2.61799475E-01  7.73767562E-01 -2.82105239E-02 -6.43174584E-02
 -1.03290385E-02 -2.95669968E-02 -6.45293331E-02 -9.43287117E-02 -1.46949261E+00
  2.16792390E-01  1.27012878E+00 -6.71869469E-03 -2.13480379E-03 -7.48925069E-03
 -2.34960601E-03  1.15390175E-02  1.85736846E-02 -3.90958110E-02  5.21499966E-02
 -6.24596286E-03 -3.16207558E-02 -5.64214289E-04  2.62192620E-03 -8.88719764E-04
 -5.08883198E-03 -4.03728826E-03  4.11761876E-03  2.59227427E-04 -2.00630169E-03
 -3.90187433E-03 -7.91033086E-03 -2.61829692E-01  7.25887388E-01 -2.83936113E-02
 -6.44657915E-02  1.05609141E-02 -2.91512130E-02 -6.48198637E-02  9.56168947E-02
 -1.46027432E+00  2.22486777E-01 -1.25023004E+00 -6.66801649E-03  2.13519535E-03
  7.49371919E-03 -2.35409987E-03  1.15404773E-02  1.82218410E-02  3.89645340E-02
 -5.21113609E-02 -6.30207672E-03 -3.17522781E-02  5.64345962E-04  2.63427866E-03
 -9.03551692E-04  5.08998630E-03  4.02462507E-03  4.12624872E-03  2.56156324E-04
  1.37795421E-02  2.14680325E-01 -1.77781757E+00 -2.34208399E-03 -3.73127560E-02
  9.78672658E-06  3.94668548E-03  7.43414300E-02  7.75291469E-01  1.59378085E-02
 -2.63254929E-02  5.15604702E-06  1.38155783E-02  7.35241789E-02  1.45090779E+00
  9.83908216E-03  1.46298930E-02 -1.79146156E-03 -5.71338054E-03 -1.16025138E-02
 -8.00079145E-02  8.74216866E-01 -1.02760764E+00  5.36926096E-02 -1.11209645E-01
 -4.07172961E-07  1.30678852E-01 -1.96171906E-01  1.33248487E-04 -5.30605699E-01
  5.99713324E-01  1.01536552E-03 -1.09798389E-02  2.87304603E-06 -4.92286776E-06
 -6.75739377E-03 -1.43646055E-02  7.03875367E-02 -1.11270224E-04 -1.09741857E-05
  3.38928502E-03 -1.71695200E-02 -1.49282652E-05 -1.29966460E-02  1.03747572E-02
  3.61663404E-06 -1.60127893E-05  6.19244681E-04  1.08920237E-03  6.98552879E-03
 -1.40248277E-01  5.42505548E-01 -1.51475991E-02  2.11142386E-02  1.57968634E-02
  6.99823709E-03 -1.39724112E-01  5.43348830E-01 -1.51100113E-02  2.10856066E-02
 -1.57995370E-02  1.37700304E-02  7.30766508E-02  1.44608882E+00  9.82960584E-03
  1.46259620E-02  1.87386936E-03  5.69701945E-06  1.81824853E-05 -3.90832378E-04
  2.34893437E-03 -6.36019640E-04  1.60753262E-05 -1.76530261E-05 -1.39173001E-01
 -1.93979349E-04 -3.79672068E-04 -2.22050198E-01  3.25940232E-03 -1.23075808E-03
  4.69408365E-01 -2.86120315E-05  6.32942669E-03  5.24244327E-03  2.61539068E-05
  2.46112978E-08 -1.90396904E-04 -2.53239672E-02  2.07991339E-02 -2.26256486E-05
 -4.08083486E-05  4.97171862E-03  9.54989379E-06 -1.96093574E-05  4.79909855E-03
  3.50136618E-03 -4.39186759E-05 -9.28739362E-06 -6.79311315E-03 -1.38905110E-02
 -1.41091244E-01  1.20164164E+00  1.29206703E+01  1.40154059E-01 -1.41630661E-01
 -1.89125950E-02  1.81674056E-01  5.10685579E-02 -7.23520201E-01  1.88061797E+00
  1.65084561E+00 -3.82696702E+00 -3.24239000E-03  4.90553225E-03 -1.09086421E-04
  1.62756359E-03 -1.28636094E-03  2.00156101E-01  4.40933368E-02 -9.52484408E-02
  4.16537940E-02  3.15482244E-02 -1.56017370E-02 -1.31089538E-03  8.06109801E-03
 -4.03529340E-03 -1.20966150E-03 -5.85558666E-03  8.57733069E-03  6.80895979E-03
  1.39264068E-02  1.40937410E-01 -1.20039059E+00 -1.29168557E+01 -1.40341971E-01
  1.41427134E-01 -1.85093195E-02 -1.82860155E-01 -5.06597472E-02 -7.22762938E-01
 -1.88393625E+00 -1.64647319E+00 -3.82743636E+00  3.30916444E-03  4.84387560E-03
 -9.75451409E-05 -1.59531435E-03  1.24666753E-03 -2.00600869E-01  4.39171882E-02
 -9.48766748E-02 -4.16028015E-02 -3.15520207E-02 -1.56428439E-02  1.28161783E-03
 -8.02835300E-03 -4.05553251E-03 -1.21834178E-03  5.84757418E-03 -8.55446558E-03
 -1.27159673E-05 -2.67111014E-05 -9.27978197E-06  1.49389651E-03 -7.95355633E-03
  1.60681815E-04 -7.68050941E-05  1.68753351E-01  1.13290355E-04 -1.55323672E-05
 -1.97791076E-02 -6.07257361E-03 -1.25585818E-04  3.21723550E-01 -1.64182138E-06
 -1.47548107E-02  4.65495228E-03  3.86887212E-05 -2.50190477E-05  5.45364822E-05
 -1.31940692E-01  3.93299125E-02 -1.08306522E-04  3.00375340E-04  7.35542185E-03
  2.09003478E-06  2.43101309E-06 -7.34219782E-03  4.73150761E-03 -2.16075328E-06
  7.38966337E-06 -3.99880888E-03 -9.41700039E-03  1.44878541E-02 -2.11156841E-01
  1.11241015E+01  8.36519310E-02 -3.35274062E-02  6.29755422E-02 -1.94842904E-02
 -1.33578231E-01  1.94889170E-01 -2.51694030E+00 -2.26042499E+00  4.14177301E+00
 -7.56788853E-03 -6.95216508E-04  8.80360878E-03  5.40851764E-03 -1.22925089E-02
 -3.42375319E-03 -3.43040144E-02 -5.70995016E-02  4.01149187E-02  8.56584136E-02
  7.10512392E-05 -2.48125002E-03 -2.94152431E-03  3.96026751E-03  6.90189184E-03
 -6.94578024E-05 -4.70755237E-03  3.97248975E-03  9.35755889E-03 -1.42589150E-02
  2.11054807E-01 -1.11244191E+01 -8.35171684E-02  3.34117601E-02  6.29762468E-02
  2.04358483E-02  1.33166946E-01  1.94918751E-01  2.52025319E+00  2.25117226E+00
  4.14292369E+00  7.66504677E-03 -6.55947941E-04  8.73683983E-03 -5.42881919E-03
  1.22764995E-02  3.34791637E-03 -3.44959612E-02 -5.68071032E-02 -4.01679780E-02
 -8.54777105E-02  4.58560476E-05  2.48565771E-03  2.91511121E-03  3.97275133E-03
  6.87515601E-03  8.09225445E-05  4.71094503E-03  4.59902141E-05 -2.70047911E-04
  1.55384600E-03  4.55054375E-05  5.21129696E-05  5.05884641E-03 -1.58846449E-05
 -4.38455891E-04 -1.79741011E-03 -5.42724718E-05  2.36433186E-05  1.34607910E-02
  1.05202348E-03  8.60917210E-02  1.23645440E+00  3.73365377E-03 -2.51986247E-02
  1.51728019E-02 -1.90722425E-05 -3.95839341E-05  5.11111462E-05  6.30101226E-04
  3.43516999E-03  2.66754595E-04  1.82202220E-04  3.99883860E-02  1.50684097E-04
  2.84803964E-04 -1.92336982E-02  3.31759609E-04 -4.23520015E-04 -1.38040684E-01
 -1.59606303E-05 -4.76450307E-03 -7.40930622E-03  2.88558415E-05 -1.30839693E-06
  2.05513716E-04 -1.99419410E-02 -5.14734336E-02 -2.45546617E-04  2.87003407E-05
 -1.11494756E-03  1.05683686E-05  1.66051958E-05 -4.55150341E-03  6.29881980E-03
 -1.42682433E-05 -1.29621979E-05 -4.97401426E-03  9.86341524E-02 -2.92931581E-01
  3.51334472E-03 -1.11839331E-02 -1.02991961E-02  4.93884006E-03 -9.89766840E-02
  2.92645515E-01 -3.54784866E-03  1.11847196E-02 -1.03138341E-02 -1.12406008E-03
 -8.63250856E-02 -1.23612422E+00 -3.76121274E-03  2.51222069E-02  1.52896575E-02
 -2.59092924E-03 -3.73062761E-03 -2.55378854E-02 -1.78569691E-01 -4.79573473E-01
 -1.06954825E-01  7.13797058E-02  5.07973634E-05 -1.81243452E-01  3.96371602E-02
  1.74286144E-04 -5.51218684E-01 -1.24423319E+00 -4.01829337E-04  2.90105982E-03
  1.42132129E-05 -1.33476987E-05  1.27748662E-02  8.68287216E-03 -4.43289508E-02
 -6.62239908E-05  6.66741936E-05 -1.34114857E-01 -3.32587942E-02 -5.71558232E-06
  1.16794684E-03  1.46174577E-03  7.35315084E-06  4.78907523E-07  2.71710387E-03
  2.66642156E-03  6.64461462E-03  1.38327455E-02 -3.96749291E-02  5.30077825E-01
 -3.07177605E+00  2.91818123E-02  1.03840617E-01 -4.13302713E-02  5.56861294E-02
  2.93598268E-01 -1.16412354E-01  1.44145418E-01 -1.71575045E+00  1.15377734E+00
  3.28756971E-04 -5.39174146E-03 -2.09136900E-02 -1.02213144E-02  8.29062472E-03
 -1.25250060E-02 -2.55822915E-02  3.43219097E-02 -2.14744931E-02 -1.48893400E-02
  1.58553289E-03  1.64553611E-03  2.66814947E-03  2.34759009E-03 -2.50243270E-03
 -5.47404828E-04 -3.57698086E-03  6.62802068E-03  1.37986800E-02 -3.97844785E-02
  5.31824853E-01 -3.08074272E+00  2.89984286E-02  1.03941596E-01  4.13486279E-02
  5.54494196E-02  2.93626861E-01  1.17120732E-01  1.41271870E-01 -1.71600428E+00
 -1.15788504E+00  3.59957163E-04  5.41171201E-03  2.09156157E-02 -1.02083637E-02
  8.31046825E-03 -1.23952770E-02  2.55879899E-02 -3.42946918E-02 -2.14373261E-02
 -1.50246633E-02 -1.56923434E-03  1.65125734E-03  2.66900084E-03 -2.33935691E-03
  2.50318110E-03 -5.36013126E-04 -3.56794431E-03  2.67359586E-03  6.05294847E-03
  3.08445160E-02 -7.38344121E-02  4.37881994E+00 -9.59743714E-02 -2.09313146E-02
  1.41766682E-04  1.27324147E-01  1.78599436E-02  1.92646946E-04  1.42421486E-02
 -8.13184027E-01  5.29377832E-04  3.53764827E-03 -1.08169359E-05  5.49116350E-07
  5.32245469E-03 -1.37984160E-03  3.07045856E-02  2.82796004E-05  3.43893966E-05
  1.73778586E-03 -4.65853354E-02 -2.95398906E-06 -1.15393547E-02 -3.30740581E-03
 -2.25415142E-08  2.76520999E-07  5.08568267E-03  1.83092591E-02 -3.34574765E-04
 -4.34327748E-04  4.54996429E-02 -4.96604033E-01  1.93190948E+00  2.27229625E-02
  1.64137689E-02 -2.30845448E-02 -8.28308235E-02 -1.31834359E-01 -3.67019849E-02
 -7.89110851E-01  2.79135694E-01  9.13436063E-01 -7.59051598E-03  1.72490483E-03
 -1.10273075E-02  8.75013869E-03  1.35670665E-02  5.92888938E-03  2.27108352E-02
 -7.60615496E-04 -2.54957549E-02 -5.23980325E-03 -3.40245537E-03 -4.58430423E-03
 -5.78961677E-03  7.63960806E-03  9.40417530E-03 -4.14454997E-03 -4.30550594E-03
 -3.29218776E-04 -4.24006897E-04  4.55559592E-02 -4.97166689E-01  1.92689692E+00
  2.26959874E-02  1.64785697E-02  2.31374811E-02 -8.26598611E-02 -1.31870231E-01
  3.67719850E-02 -7.89759337E-01  2.81209394E-01 -9.11360417E-01 -7.55686175E-03
 -1.74575518E-03  1.10133207E-02  8.75295530E-03  1.35747592E-02  5.94024272E-03
 -2.26505222E-02  8.73542056E-04 -2.56134271E-02 -5.13630801E-03  3.40224560E-03
 -4.58629031E-03 -5.77033181E-03 -7.65539505E-03 -9.39309546E-03 -4.16123845E-03
 -4.30543929E-03  9.01971348E-04  9.38579831E-02  8.45970402E-01  1.01515701E-02
 -9.33566111E-03 -3.56900697E-06 -9.06116371E-03  2.04715730E-01 -2.21919526E+00
  4.46785238E-02  2.76544253E-02  1.23527871E-05  1.65865227E-02  2.90524160E-01
 -5.39284022E-02 -1.59377670E-02  7.61354807E-03  3.46254528E-02  8.70768479E-03
  1.94150808E-02 -7.30081847E-02  1.10419004E-01 -5.61510305E-01  5.78008928E-03
  2.13570236E-02 -1.69931454E-05  1.14138001E-01  2.31881448E-02  3.92996837E-05
 -5.67197101E-01 -8.80873008E-02 -9.72998677E-04 -5.12914718E-03  5.95710527E-06
 -1.26252183E-05  1.48930624E-02  2.24296732E-03 -8.22213031E-03 -4.72974686E-05
  4.97370411E-05 -1.01379629E-02 -1.83977975E-02 -1.36552138E-06 -2.29731562E-03
  6.40196510E-03  1.53489151E-06 -6.67871301E-06  1.62649893E-03  3.11156487E-03
  1.62859628E-03 -8.20034368E-02  1.36827386E-01 -1.60715054E-02  9.55711903E-04
  5.77560637E-03  1.65055540E-03 -8.18655517E-02  1.35878831E-01 -1.60501838E-02
  9.74042221E-04 -5.77202322E-03  1.65586687E-02  2.90441696E-01 -5.35306591E-02
 -1.59824043E-02  7.66625791E-03 -3.45842887E-02 -4.72207348E-03 -6.89009945E-03
 -1.30310511E-01  8.92937588E-01 -1.95237156E+00  3.32479990E-02 -4.22492162E-02
  3.02409506E-04 -3.30392283E-02 -2.02215856E-01  1.02168842E-03  2.23669113E+00
 -3.26679380E-01  6.76821356E-04 -1.50469910E-02  2.83100993E-06 -1.26682748E-05
  2.20827401E-02  1.36829509E-02 -8.39035256E-02  1.12172403E-04 -1.89327262E-04
 -8.44788499E-02 -6.19065158E-02 -1.54776718E-05 -2.64757561E-03  1.20576772E-04
 -2.41603388E-05 -1.37061169E-05 -1.32613479E-02 -3.10228905E-03  1.22622743E-03
  3.48330853E-03 -3.18579140E-02  4.12026237E-01 -1.69842666E+00  3.36704918E-02
 -1.69386443E-02 -1.84302587E-02 -6.16027871E-02 -4.19701632E-02 -1.23384756E-01
  3.12562402E-01 -2.93789704E-01  7.66152169E-01  1.55495755E-02  7.36161017E-03
 -7.53546507E-03  1.09167260E-02 -7.58777850E-03 -6.20829478E-02 -1.07058998E-02
 -9.09621029E-03 -1.57115093E-04  1.08776126E-03  6.66498182E-03  3.08135197E-04
 -1.27341864E-03  8.47386815E-05 -1.91006027E-03 -1.35620098E-03  1.90583955E-03
  1.17935589E-03  3.39522456E-03 -3.28367555E-02  4.20627222E-01 -1.69053327E+00
  3.45168481E-02 -1.70757736E-02  1.80900011E-02 -6.02328457E-02 -4.13301936E-02
  1.26440850E-01  3.18646569E-01 -2.89230570E-01 -7.67069704E-01  1.56105371E-02
 -7.34210886E-03  7.49645753E-03  1.09064037E-02 -7.55292450E-03 -6.12339766E-02
  1.02251318E-02  9.45569533E-03  1.52128138E-04  1.26110055E-03 -6.59684806E-03
  2.54720101E-04 -1.26033598E-03 -5.24192827E-05  1.89923015E-03 -1.39003047E-03
  1.97277229E-03 -6.53707595E-03 -1.32645418E-02 -1.66013394E-02  6.62990650E-01
  1.13715257E+00  6.02238900E-02 -7.03897733E-02  4.30490653E-05  1.53619774E-01
  7.27968684E-02  8.74347955E-04 -4.66091472E-01 -7.21399443E-01 -3.28519019E-03
 -7.00757618E-03  4.89301074E-05 -2.58060287E-05  5.35112900E-03  1.34339201E-03
 -2.27696493E-02  3.44607441E-04 -1.87209096E-04 -7.48281476E-02  7.03445812E-02
 -2.97971029E-05 -5.91012784E-03 -1.95259423E-03  2.28423885E-05 -1.62098340E-05
 -7.07574020E-04  1.09324567E-03  1.96481623E-03  4.64612781E-03  3.57956538E-02
 -3.95376743E-01  1.34105287E-01  7.69436516E-02 -2.10510541E-02  3.62557930E-02
  2.76029753E-01 -1.38932075E-01  4.21018813E-02 -1.65918461E+00 -5.19135480E-01
  2.63172888E-01  1.89454483E-02 -1.96890569E-03  1.22171657E-03 -1.23417329E-02
  2.96355834E-03 -3.75026753E-02  3.86631149E-02 -1.76775317E-03 -5.46918623E-03
  3.87449016E-02  3.37911775E-03 -1.21358846E-03 -3.29996931E-03  5.71005754E-04
  5.13706918E-03  1.56122712E-05 -1.74541342E-03  1.93408991E-03  4.57524199E-03
  3.59778888E-02 -3.95888957E-01  1.45290593E-01  7.68247311E-02 -2.11095033E-02
 -3.62889287E-02  2.75851452E-01 -1.39977430E-01 -4.20061585E-02 -1.66576479E+00
 -5.31953510E-01 -2.65541485E-01  1.89484583E-02  2.01967264E-03 -1.31682256E-03
 -1.23393128E-02  2.84566397E-03 -3.76391336E-02 -3.85457576E-02  2.53974589E-03
 -5.35828483E-03  3.96717290E-02 -3.38754888E-03 -1.22535665E-03 -3.29129750E-03
 -5.97210319E-04 -5.18708575E-03  1.51458993E-05 -1.79156421E-03  1.94173932E-02
 -7.02083919E-02  4.14784958E-01  3.25963054E-02  7.75980299E-03 -9.67564233E-06
  1.92839676E-02  3.99115974E-02 -7.66170463E-01 -3.64627255E-04  7.92166381E-03
 -2.12924258E-05  4.54174965E-03  1.53409886E-01  8.60678625E-01 -2.32429482E-02
 -2.55156659E-03 -1.37647906E-02 -1.69852468E-02 -3.64000540E-02  7.25380173E-03
  7.34044151E-01  1.55602609E+00  1.22813771E-01  4.52426358E-03 -1.81883853E-04
  2.24841402E-01  1.43743739E-01  5.75476281E-05 -7.34369018E-02  4.75594954E-01
  1.16045460E-03 -1.22037700E-02  4.06310073E-06  2.39875634E-05  9.93619126E-03
 -1.21274174E-02  1.41692938E-01 -8.72622986E-05  1.38369162E-04  5.74990675E-03
 -3.98828420E-02 -3.16378602E-06 -4.19653759E-03  9.32362091E-03  1.01375140E-05
 -3.49446278E-05 -3.40456085E-03 -7.40138131E-03 -3.31264123E-03 -1.81285664E-01
 -1.29837788E-02 -2.03083315E-02  1.40994514E-02  8.81268713E-03 -3.44750210E-03
 -1.80480999E-01 -1.52590667E-02 -2.02026810E-02  1.39754174E-02 -8.78819656E-03
  4.45856073E-03  1.53168563E-01  8.64704047E-01 -2.32251386E-02 -2.75967972E-03
  1.38405912E-02  1.81697011E-05  3.47918694E-05  1.76714134E-04 -1.79974286E-03
 -4.01830407E-04 -3.80034201E-05  4.43075663E-05  5.33012666E-02  4.25958230E-04
  2.87613906E-04  3.33335858E-01 -4.19498668E-03  1.04204418E-03 -4.78422407E-02
  1.44380880E-05 -2.03910200E-03 -1.50645632E-02 -5.58021992E-05 -4.35025806E-05
  3.15680482E-05  6.51873033E-02 -7.89245803E-02  1.82372950E-04  4.94563996E-06
 -5.25449975E-03 -7.53688406E-06  1.34656183E-05 -7.28064569E-03 -9.07101628E-03
  2.86232047E-06  5.74643700E-06  1.93225652E-03  3.07003970E-03  4.75933723E-02
 -4.54936914E-01  4.05019791E+00 -9.08824252E-02 -1.06523826E-01 -6.84534464E-02
 -1.83367515E-01 -1.67851999E-01 -8.14318340E-02 -3.91199295E-01 -3.13803659E-01
 -2.49880526E+00 -9.55739393E-03  7.60046926E-03 -6.10281656E-04  3.23960485E-03
 -6.56558927E-03  3.57572289E-02 -6.19446519E-02 -4.18889665E-02 -2.51398823E-02
 -2.10706434E-03 -2.09985282E-03  1.00178245E-02  7.44089493E-03  3.52026650E-03
 -2.85893904E-03  1.17965619E-03 -4.27868818E-03 -1.94511405E-03 -3.10308439E-03
 -4.75348271E-02  4.54594834E-01 -4.03908276E+00  9.06513482E-02  1.06647961E-01
 -6.84320867E-02  1.83056327E-01  1.68305123E-01 -8.15881255E-02  3.88257745E-01
  3.17930790E-01 -2.49609644E+00  9.49583807E-03  7.63929326E-03 -6.48719442E-04
 -3.27514736E-03  6.56601409E-03 -3.55743955E-02 -6.21491997E-02 -4.18641219E-02
  2.51377994E-02  2.09593664E-03 -2.08447359E-03 -1.00334329E-02 -7.43369511E-03
  3.51086303E-03 -2.87825445E-03 -1.18704197E-03  4.27702992E-03  1.60244892E-05
  2.86248160E-05  1.92239493E-04 -2.28531266E-03 -4.60461166E-03 -7.28089356E-05
  1.32973776E-04  1.19459369E-01 -5.60411389E-04 -3.17023747E-04  3.10987844E-01
 -1.87957880E-03  2.70556213E-03 -8.18299910E-01  1.76161605E-05  1.31021972E-02
 -8.82147394E-03  1.75699789E-05 -2.14902493E-05  9.46902831E-05  4.26071158E-03
 -3.54767330E-02  1.40920546E-05 -1.45430916E-05 -7.05365873E-03  8.28491325E-06
  1.57259346E-05  5.87769920E-04 -4.01605525E-03 -3.40271163E-06  1.53741004E-06
  1.77406050E-03  4.61777700E-03 -5.54816148E-02  3.32657807E-01  7.17076862E-01
  9.11294543E-02 -2.72683964E-02  8.40344071E-02  6.23774795E-02  4.49564742E-02
  3.56731269E-01  1.25530755E+00  1.66603982E+00  7.81598415E-01 -1.01854285E-02
 -1.28775925E-03 -1.03655387E-02  2.77892739E-03  1.92525311E-02  8.28839668E-02
  1.90614274E-04  1.14869287E-01 -2.54644205E-02 -1.04197052E-01  3.74357969E-03
 -5.62678625E-03  2.31927249E-03 -3.33816996E-03 -3.93391957E-03 -6.89182628E-04
  6.70098370E-04 -1.78317460E-03 -4.63886771E-03  5.53701937E-02 -3.30764330E-01
 -7.18973470E-01 -9.13450036E-02  2.73516652E-02  8.42660731E-02 -6.28993235E-02
 -4.45741326E-02  3.56829223E-01 -1.24697616E+00 -1.66378004E+00  7.82103730E-01
  1.00998403E-02 -1.29176684E-03 -1.03686713E-02 -2.74584730E-03 -1.92764851E-02
 -8.24335378E-02  2.37857102E-04  1.14910447E-01  2.55938245E-02  1.04205442E-01
  3.72948744E-03  5.63524028E-03 -2.30330050E-03 -3.33220020E-03 -3.92560559E-03
  6.73982332E-04 -6.66648615E-04 -4.92033899E-05 -4.26643536E-05  1.06913112E-04
 -6.83623017E-05  2.09446124E-05 -1.84042596E-02 -4.82349614E-05 -2.78181608E-04
  9.58375304E-04 -2.96095595E-05  9.58478711E-06 -5.71581315E-03  9.07125850E-03
  3.57894092E-02 -6.36445380E-01  5.72194647E-03  2.76437765E-02  2.32414036E-02
  3.56009786E-05  7.69772726E-05  4.07900848E-05 -2.23662480E-03 -9.99481563E-04
 -1.63975503E-04  1.20184856E-04 -5.08407995E-02 -4.22870477E-04 -1.36552992E-04
  3.89687124E-02  3.94714167E-03 -2.86258475E-03 -4.44150270E-01  5.65158610E-05
 -1.05148767E-03  3.69989152E-03 -2.09682998E-05  3.83144642E-05 -4.91513734E-04
 -2.28075547E-02  3.57854951E-02 -3.34568564E-05  8.25917943E-05  1.36614736E-03
  2.22179337E-05 -3.08963302E-05  1.35973787E-03 -5.14992994E-03  1.31189374E-05
  2.02309530E-05  1.05888479E-02 -6.37550343E-02  7.79899458E-01 -9.13412384E-03
  1.28254856E-02  1.04885897E-02 -1.05410946E-02  6.52468438E-02 -7.78500769E-01
  9.27303146E-03 -1.29572913E-02  1.05460216E-02 -9.06931795E-03 -3.63411314E-02
  6.32605484E-01 -5.61422476E-03 -2.76799239E-02  2.31674331E-02  1.21758654E-02
  2.42781264E-02  1.30356061E-02 -5.97060436E-01  2.67480454E-01 -1.03473344E-01
  8.38235535E-02  1.49378645E-05 -6.19135852E-02  1.29027698E-01  1.80215129E-04
 -1.02797267E+00  1.35905520E+00  6.84172415E-05  1.19232767E-02  2.11390179E-05
 -2.34037632E-05  6.86618715E-03  1.58261172E-03  2.27484754E-02 -3.42573586E-05
 -5.01073163E-05 -2.95731900E-03 -8.89694417E-02 -1.27670408E-05 -1.92557312E-03
 -6.46193888E-04  5.14703474E-06  3.18687932E-06 -1.86488492E-03 -6.40161952E-03
  7.58351932E-03  1.68430979E-02 -4.44592322E-02 -1.69534164E-01 -1.33124095E+00
 -2.02956735E-02  1.97221708E-02  6.46736160E-02 -7.01961158E-02  7.15611869E-02
  1.51274550E-01  1.08019700E+00 -7.31253492E-01 -3.59289318E-01 -2.09260558E-02
  1.20815696E-02  1.84707553E-03 -6.70134026E-04 -1.27884677E-02  2.43899803E-02
  1.37712230E-02  6.36954423E-03  6.62016202E-02  6.29711820E-02 -4.05012117E-03
 -3.55065499E-03  1.54633960E-04 -4.72559644E-03  2.43354080E-03 -5.21217391E-03
  7.26101925E-03  7.58284833E-03  1.68399638E-02 -4.44967719E-02 -1.68878771E-01
 -1.33463354E+00 -2.03438020E-02  1.97507324E-02 -6.46864814E-02 -7.02829594E-02
  7.15941540E-02 -1.50689189E-01  1.07953058E+00 -7.32839665E-01  3.58542128E-01
 -2.09124923E-02 -1.21061837E-02 -1.81697926E-03 -6.83665145E-04 -1.27762233E-02
  2.46476639E-02 -1.37649246E-02 -6.44226850E-03  6.62110857E-02  6.30192299E-02
  4.07432548E-03 -3.55441027E-03  1.56467917E-04  4.73626608E-03 -2.42803806E-03
 -5.21839064E-03  7.24899250E-03 -1.67234533E-02 -3.77313983E-02  6.89230517E-02
  6.00700269E-02  2.19677936E+00  9.36364675E-02 -6.72823271E-02  3.63702165E-05
  4.61276506E-03 -1.16279812E-01  1.17240647E-05  2.12839067E+00  8.17144078E-01
 -3.35343160E-04 -8.65450551E-04  3.45838432E-07  3.57174254E-06  7.89370316E-03
 -9.28103472E-03 -4.09527798E-03 -5.03790998E-06 -8.04988935E-05 -1.58426190E-02
  7.36709612E-02  8.31037950E-07  6.43403653E-03 -6.04732681E-04  7.89672700E-06
 -7.66098909E-06  5.13577926E-03 -1.33190507E-03 -5.25108923E-03 -1.45449791E-02
  7.85845696E-02 -4.15172249E-01  1.44981050E+00 -1.18707592E-02 -2.14493592E-03
  4.26503813E-02  1.53893657E-01 -2.35536029E-02 -1.90272552E-03 -8.00188172E-01
  1.05190848E+00  1.51764191E-01  5.83626928E-03  1.42432100E-02 -1.14945957E-02
 -7.04272667E-03  7.38398172E-03  1.77376126E-02 -7.27550066E-03 -2.01311948E-02
  4.10821708E-02 -4.93556959E-02  3.89323897E-03  4.60879503E-03 -2.67093380E-03
 -2.44343624E-03 -1.07215849E-03 -3.15336459E-03  5.00475475E-03 -5.27913576E-03
 -1.46115633E-02  7.87494671E-02 -4.14786638E-01  1.44524980E+00 -1.19341454E-02
 -1.96126509E-03 -4.28405115E-02  1.54014349E-01 -2.34342215E-02  1.89467241E-03
 -7.96815388E-01  1.05363396E+00 -1.48217905E-01  5.86879456E-03 -1.42129019E-02
  1.14770443E-02 -7.04733594E-03  7.41702357E-03  1.77080884E-02  7.32431582E-03
  2.02040677E-02  4.11235710E-02 -4.92911607E-02 -3.91111512E-03  4.59317726E-03
 -2.66813619E-03  2.46562257E-03  1.05488967E-03 -3.14757401E-03  5.00993356E-03
 -3.12648305E-02 -1.81731957E-01 -8.22421132E-01  6.44147252E-03 -5.90175059E-03
 -5.41717877E-06 -1.28543198E-02 -6.94304062E-02  1.43210121E+00 -1.75910009E-02
  4.26935869E-03 -1.36454943E-06 -3.33533475E-02 -2.83614637E-01  3.29157079E-01
  2.60936792E-03  2.48234963E-02 -1.55684019E-02  3.76061267E-03  7.80603348E-03
  4.74507233E-03 -1.24327522E-01 -2.09578505E+00 -2.24579894E-02  2.74985425E-02
 -3.97543695E-05  9.21724934E-02  1.83858693E-01  4.27246081E-05 -1.61947982E+00
 -4.49163032E-01 -1.16174140E-04 -2.89626709E-03 -3.73919924E-06  7.85739301E-06
  1.25965283E-02  4.20343123E-03 -2.10090887E-02 -5.91274665E-05 -6.46098188E-05
  1.33931853E-02  2.31043709E-02  8.09109155E-06  4.85948074E-03  3.58274657E-04
 -1.29074136E-05 -2.27282759E-06  3.16117161E-03  1.29305505E-03 -1.22157312E-02
  6.21429417E-03 -1.92141876E-01  5.79209455E-04 -4.18837105E-03 -5.35220694E-03
 -1.23058564E-02  6.01456223E-03 -1.91688655E-01  6.22060501E-04 -4.19144817E-03
  5.34005303E-03 -3.34004983E-02 -2.84283478E-01  3.27927016E-01  2.67517166E-03
  2.48055361E-02  1.56232813E-02 -2.61951082E-05 -5.44341034E-05 -9.06551311E-05
  2.10528164E-03 -7.34313321E-03 -2.69577042E-04  1.49679377E-04 -2.35196536E-02
 -6.69504071E-04  2.84146719E-04 -3.32900529E-01 -4.91677436E-03  3.68327204E-03
  8.41941548E-01  5.19078438E-05 -7.12562216E-03  1.17533219E-02  2.51354339E-05
 -2.44511675E-05  8.93820375E-05 -6.85377946E-02  7.47933122E-02 -4.65771759E-05
  3.75226885E-04  1.12602870E-02  2.20904021E-05 -2.80205383E-05 -4.19178573E-04
  6.62130263E-03  2.28493481E-05 -1.22193448E-05  2.23014884E-03  4.59374526E-03
 -5.78387699E-02  6.83783088E-01 -5.74076859E+00 -6.88836932E-02  6.21174936E-03
 -6.55879702E-02 -2.50171613E-01 -5.09979761E-02 -4.07687959E-01 -2.65147993E+00
 -2.56116647E+00  1.48705954E-01 -9.04651188E-03 -7.75629987E-03 -4.52155646E-03
 -3.87413036E-03  2.10646163E-02  1.62498931E-01  1.22134222E-01  5.87617758E-02
  6.20697100E-02 -1.02240289E-01 -1.10962746E-02 -5.85531309E-03 -1.05737480E-03
 -6.73528275E-03  1.08897001E-02  3.03756500E-03 -7.88708093E-04 -2.21342699E-03
 -4.56648617E-03  5.80875799E-02 -6.84483426E-01  5.74597027E+00  6.89997368E-02
 -6.06578282E-03 -6.52697849E-02  2.52101584E-01  5.18070055E-02 -4.07735596E-01
  2.65696467E+00  2.56533124E+00  1.44100627E-01  9.15261030E-03 -7.75767010E-03
 -4.49559501E-03  3.90790258E-03 -2.10337945E-02 -1.62929306E-01  1.22456215E-01
  5.86416468E-02 -6.22752416E-02  1.02780653E-01 -1.10782770E-02  5.85354654E-03
  1.05929584E-03 -6.74773123E-03  1.09134280E-02 -3.04950871E-03  7.74340284E-04
 -8.54019675E-06 -6.71687719E-06 -5.62621028E-04  4.02100738E-03 -1.36509839E-03
 -2.54443615E-05 -7.69835465E-05 -7.52268986E-02  1.04521499E-03  1.11376316E-04
 -2.35858945E-01  4.24995431E-03 -6.35116842E-03  1.37783996E-01 -3.60795539E-05
 -3.89234956E-03 -1.73112741E-02 -6.22629614E-05  8.55640674E-06 -2.89516663E-04
 -5.11044316E-02  1.78415132E-02  4.15422073E-04 -3.10546028E-04  3.83387034E-03
 -4.20322852E-06 -6.93179225E-06 -9.49157764E-03  2.07174836E-03  2.11703149E-05
 -4.68796381E-05  9.60649513E-03  1.85866258E-02  1.22628417E-01 -9.36071877E-01
 -5.73035820E+00  8.12557495E-02  1.28779928E-01  9.86932503E-02  2.83813775E-01
  2.01707429E-01 -3.13809274E-01  2.36541239E+00  1.52398573E+00 -1.57838024E+00
 -4.13306046E-03 -2.22278512E-04  7.06255008E-03 -3.48981995E-03 -2.08130859E-03
 -1.42844164E-01  5.74973762E-02 -5.99377970E-02  5.80124466E-04  6.23728932E-03
 -6.36591426E-03 -2.73645629E-03 -4.94200735E-03  1.06257504E-03 -2.92974368E-03
 -4.45587916E-03  5.96382793E-03 -9.56735559E-03 -1.85105337E-02 -1.22539309E-01
  9.34105467E-01  5.73713223E+00 -8.11249944E-02 -1.28770139E-01  9.87477135E-02
 -2.83944501E-01 -2.00403250E-01 -3.13676975E-01 -2.36306955E+00 -1.51232952E+00
 -1.57721118E+00  4.11740392E-03 -3.11699892E-04  7.04973762E-03  3.47458781E-03
  2.11055138E-03  1.42739644E-01  5.78690015E-02 -6.00924002E-02 -6.41753828E-04
 -6.84554679E-03 -6.35242044E-03  2.71104871E-03  4.94858453E-03  1.06632429E-03
 -2.93808088E-03  4.43693239E-03 -5.92873828E-03 -1.95965424E-04 -1.01703027E-03
 -4.14053283E-04  6.29502654E-06  2.44759966E-05  5.50211195E-03  3.34231519E-06
 -5.16490941E-05  1.10430321E-03  2.29278429E-05 -8.57153373E-05  1.47847744E-02
 -7.32548820E-03 -8.02469536E-02 -1.07472122E+00  5.44367181E-03 -5.53003079E-03
 -1.15356559E-03 -2.09743712E-05 -4.82258904E-05 -1.29480172E-05  1.24230551E-03
  4.45267138E-03 -3.15956508E-04 -3.11396832E-04  3.45120340E-02 -5.05189911E-04
 -1.87378059E-04 -6.13458188E-02 -4.63055473E-03 -3.93710096E-04 -6.87354760E-01
 -7.17200458E-05 -4.64251894E-05  9.77629484E-03  1.92992220E-06 -1.34806023E-06
  5.10622561E-04  7.94339627E-02 -5.74645471E-03  1.37443837E-04  9.23708484E-06
 -2.43801301E-03 -2.52861038E-05  2.16484772E-05  4.07831549E-03  9.43290147E-03
 -1.58656794E-05 -5.83298890E-06  1.67350691E-02  3.02494872E-01 -7.28871929E-02
  1.51843580E-02 -1.28707545E-03 -2.14969257E-02 -1.69371901E-02 -3.04900357E-01
  7.00622489E-02 -1.53107491E-02  1.41740879E-03 -2.15502120E-02  7.04943422E-03
  7.81008314E-02  1.06985143E+00 -5.41068591E-03  5.59225212E-03 -1.16334466E-03
 -2.66020398E-03 -6.54970485E-03 -1.11797695E-02  4.17499171E-02  2.30516120E+00
 -5.76716217E-02  5.14846696E-02 -1.07790173E-04 -5.80737120E-02  1.69151947E-02
  8.61549070E-04 -1.42015270E+00 -7.49037901E-01 -1.47893475E-03  1.27766534E-02
  5.26066424E-05 -4.76791277E-05  9.51610176E-03 -3.43103698E-03  1.21121532E-02
  3.42591183E-04 -4.65587899E-04  1.72707548E-03 -5.39278436E-03 -4.90342228E-05
  3.02893490E-03 -4.80869174E-03 -1.03524922E-05 -4.57713974E-05  9.58180604E-04
 -6.80362747E-03  6.84366723E-03  1.25510633E-02  5.71588499E-02 -3.94410158E-01
  6.52618057E-01  1.29284879E-03 -1.03020379E-02 -8.93287260E-02  3.45975999E-01
 -4.57552982E-02 -3.60698426E-02  2.57280638E-01  6.10282713E-01  6.50476863E-01
  1.90485070E-02 -1.03929642E-04  7.83368483E-04  3.86212165E-03  9.39955491E-03
 -6.25445483E-02 -4.04140290E-02  7.29063446E-02 -3.28308669E-02  1.03351934E-01
 -4.46067869E-03 -2.73404431E-03 -3.40082109E-03  2.59914517E-03 -3.21888276E-03
 -1.28425866E-03 -2.03382757E-03  6.82535981E-03  1.25236442E-02  5.60400376E-02
 -3.84011473E-01  6.25795230E-01  1.01697821E-03 -1.05319619E-02  8.91718437E-02
  3.44799138E-01 -4.58971055E-02  4.10710930E-02  2.39294686E-01  6.00069854E-01
 -6.47948965E-01  1.90704760E-02  1.93781589E-04 -8.34776227E-04  3.83077408E-03
  9.54053570E-03 -6.04880065E-02  3.96052452E-02 -7.27115992E-02 -3.26260927E-02
  1.02678465E-01  4.61353595E-03 -2.77127272E-03 -3.36800925E-03 -2.56496953E-03
  3.15143770E-03 -1.27118014E-03 -2.02057605E-03 -1.41803059E-03  6.64893073E-04
 -1.72720691E-01  1.17201352E+00 -6.13505741E-01 -2.23124143E-02 -1.03393438E-02
  5.97237767E-04  2.97892227E-01  3.34298196E-03  1.54208001E-03  9.78176541E-01
 -1.41773397E+00 -9.58482812E-04 -1.11745934E-02  3.75995414E-05  2.60181774E-05
 -2.00285293E-02  2.54782309E-03 -8.32278312E-02  1.01852915E-04 -3.97260036E-05
  1.20218738E-01 -1.51795119E-01 -2.62787579E-05 -3.25326149E-03 -1.06044570E-04
  3.80751974E-05  6.49171333E-06  5.07355560E-03 -1.73794901E-02  8.72759115E-04
 -1.65792459E-03  7.58777261E-02 -6.21202750E-01  5.79659685E-01 -1.89455102E-02
 -9.89237469E-03 -2.77356207E-02  1.29808494E-01  2.12227494E-02 -6.98865202E-02
  7.94134992E-01  5.55779479E-01 -2.70659169E-01 -5.45702470E-03  2.16937495E-02
 -4.69758582E-04 -3.94941579E-03 -2.83372048E-04  5.19809038E-02 -1.98538286E-02
 -5.12301163E-02  7.64054939E-03 -5.23958367E-02  4.26160419E-04  1.78243066E-03
 -3.13437047E-03 -2.40581627E-03  3.62744522E-03 -2.55922154E-03  5.76835898E-03
  8.44352171E-04 -1.73805559E-03  7.68454523E-02 -6.24923768E-01  5.42045154E-01
 -1.85748099E-02 -9.02749587E-03  2.69050917E-02  1.31382438E-01  2.18592255E-02
  7.14521606E-02  8.09971127E-01  5.63737132E-01  2.82838690E-01 -5.45735462E-03
 -2.17135626E-02  4.50765538E-04 -4.01191672E-03 -2.63020076E-04  5.10994376E-02
  1.99498703E-02  5.18339282E-02  7.85179388E-03 -5.20020416E-02 -3.80719440E-04
  1.73988256E-03 -3.15271124E-03  2.40798922E-03 -3.64833065E-03 -2.59078542E-03
  5.78463755E-03 -5.11032385E-02 -2.14509060E-01  2.28870829E-01  3.66134808E-03
 -3.34369730E-03 -1.87086400E-05 -7.73183112E-03 -1.91874035E-02  3.21658579E-01
  1.07751671E-02 -2.51560258E-02 -4.86073704E-05 -6.42154863E-02 -4.94286245E-01
 -7.16192177E-01  9.42719545E-03  6.50979203E-03 -3.87042338E-03 -9.62013703E-03
 -2.28569353E-02  2.13965144E-02  4.65885901E-01 -6.92168566E-01 -6.96071314E-02
 -9.47580487E-02 -2.17455678E-04 -1.79475786E-01 -1.08646373E-01 -1.99902151E-04
 -2.17984553E+00  8.11962373E-01  4.64987016E-04 -2.17136871E-02 -1.00259177E-05
  1.34946935E-06 -7.48775187E-04 -1.57627440E-03  1.20184156E-01 -2.89832626E-04
 -1.97024505E-04  4.42608304E-02 -3.14561325E-03 -1.03754212E-05 -9.44285112E-03
  1.53714571E-03 -7.10941023E-06 -1.83467097E-05 -2.33311966E-03  5.63262385E-04
 -3.56241614E-02 -3.48475374E-01 -6.35846679E-01 -1.93543422E-02  1.96875361E-02
  1.55851762E-03 -3.57747570E-02 -3.48329498E-01 -6.36772293E-01 -1.92314902E-02
  1.96379341E-02 -1.58767454E-03 -6.43781058E-02 -4.95796387E-01 -7.24167879E-01
  9.48446310E-03  6.47775852E-03  3.91005736E-03 -3.17537678E-05 -7.35711762E-05
  1.59214712E-04  4.33417703E-04 -3.13565638E-03 -1.76026233E-04 -9.44565431E-05
  1.46322608E-01 -2.08239662E-04 -7.27841227E-05  1.45896824E-01 -5.17890323E-04
  2.09778026E-03 -9.79783238E-01  2.44747314E-05 -1.30879452E-02 -6.84339023E-03
  8.37304784E-06  1.06146703E-05  2.03933308E-04 -7.15102051E-02  1.30919832E-01
 -8.36834435E-05  1.01224570E-04  5.88577625E-03  1.13024380E-05 -9.75805245E-06
  2.50529787E-03  8.93995318E-03  2.03214554E-05  4.12626977E-06 -9.04308074E-03
 -1.52821434E-02 -2.31578133E-01  1.91620935E+00 -1.35381990E+00  1.29066441E-02
 -1.27405345E-01  9.65895734E-02  5.27850563E-03 -1.72050553E-01 -9.89562829E-01
 -1.02679063E+00  4.53771071E-01 -1.05810852E+00  1.69634346E-02 -4.70359213E-03
  1.38620072E-02  4.07510332E-03  4.95993266E-03  3.95504385E-01  4.23006627E-02
 -1.95777631E-01 -3.75507398E-03 -4.57333510E-03 -2.81482109E-02 -5.03527566E-03
  2.01686702E-02 -2.08766604E-04  1.05820776E-03 -4.17981161E-03  5.36685827E-03
  9.03952799E-03  1.52778494E-02  2.31571718E-01 -1.91506358E+00  1.35477091E+00
 -1.27602085E-02  1.27342864E-01  9.68429070E-02 -4.85497580E-03  1.73117531E-01
 -9.89317828E-01  1.02973901E+00 -4.50723096E-01 -1.06266679E+00 -1.68747018E-02
 -4.73795081E-03  1.39142253E-02 -4.04414619E-03 -4.94600454E-03 -3.96078895E-01
  4.21754377E-02 -1.95328463E-01  3.46651049E-03  4.74929219E-03 -2.81898371E-02
  4.99767899E-03 -2.01165698E-02 -2.55284222E-04  1.05393881E-03  4.18203390E-03
 -5.37527217E-03  4.28549594E-06  1.86360973E-05 -4.08892581E-04  3.16105270E-03
 -4.41643304E-03  1.35878152E-05 -1.02870031E-04 -1.29106478E-01  5.95998424E-04
  3.66585462E-04 -4.24205335E-01  1.21299013E-03 -6.03432184E-03  7.58067906E-01
 -2.70365021E-05 -1.85363894E-02  3.95551578E-03 -3.29220055E-05  1.79281057E-05
 -1.81490866E-04 -4.00423770E-02 -1.75381819E-03  6.41156993E-05 -2.19594617E-04
  1.14349842E-02 -4.62021201E-06 -1.51332058E-05 -1.12056229E-02 -2.98281820E-03
  2.14967109E-05 -2.18710764E-05 -1.53606308E-02 -3.23886156E-02  5.66836917E-03
  6.35037128E-01 -5.00164804E+00 -1.22725033E-02  6.07274222E-02  5.84373743E-02
 -7.29145419E-02 -2.19098077E-02  8.77370682E-02  2.02920450E+00  8.62316970E-01
 -1.73437745E+00 -5.37908509E-03 -8.25017555E-04 -3.12650548E-03 -2.99610134E-03
  8.89848080E-03  1.01448055E-02 -5.00590041E-02 -6.92994391E-02  5.04299902E-02
  3.67689090E-02 -2.51750577E-03 -2.61930176E-03  1.70634213E-04  2.51310086E-03
  6.03324304E-03 -6.17440139E-03 -1.22850186E-03  1.54033055E-02  3.24801443E-02
 -5.70020454E-03 -6.36584750E-01  5.00396172E+00  1.25886360E-02 -6.08687009E-02
  5.83145227E-02  7.34108302E-02  2.18478698E-02  8.72049077E-02 -2.03059327E+00
 -8.55901855E-01 -1.73222456E+00  5.38342426E-03 -8.71788342E-04 -3.12086080E-03
  2.96610887E-03 -8.87886447E-03 -1.02508881E-02 -5.00949724E-02 -6.91066107E-02
 -5.05028734E-02 -3.71474428E-02 -2.51114911E-03  2.61555015E-03 -2.05526622E-04
  2.50642852E-03  6.00831087E-03  6.17189273E-03  1.26144878E-03 -9.14581587E-05
 -5.80149563E-04 -7.45325940E-04  1.46212019E-05  5.50030702E-06 -1.26901904E-02
  4.56487442E-05  2.81905228E-04 -3.02810854E-04  2.38007611E-05 -3.59298625E-05
  9.33913391E-03 -2.03503367E-02 -1.90973086E-01 -1.08085168E+00  2.58468458E-03
  8.73890377E-03  1.93885249E-03 -8.05838022E-06 -1.84015284E-05 -1.32252435E-04
  9.57956243E-04  1.02115764E-02 -3.40949644E-04 -2.11605379E-04  1.32660651E-02
 -3.21477534E-04 -8.05343414E-05  1.05211240E-01 -2.03242724E-03 -1.00837432E-03
 -4.93094904E-01 -4.45287359E-05  1.25720954E-02 -1.12403426E-02  4.33354616E-07
  4.98673276E-07  3.41933338E-04 -4.18951464E-02  9.89844667E-02  3.66650839E-04
 -3.45825056E-04  2.20252522E-03 -4.75064775E-05  6.51720230E-06  2.73614475E-03
 -4.56162401E-03 -9.39438786E-06 -1.20064364E-05 -3.45018207E-02 -2.36501700E-01
  4.06562456E-01 -7.71352078E-04 -6.20013695E-03  2.24732713E-02  3.44023031E-02
  2.34414026E-01 -4.09956550E-01  5.83300696E-04  6.34549188E-03  2.24441232E-02
  2.02400065E-02  1.90428291E-01  1.07840389E+00 -2.62587233E-03 -8.69273360E-03
  1.90785318E-03 -5.73330584E-03 -1.23267027E-02  3.31872407E-02  2.12854824E-01
 -1.29889221E-01 -1.06773947E-01 -1.32815215E-02 -1.13843790E-04 -1.42717579E-01
 -1.39622719E-01  1.44695016E-04 -2.80858217E+00  2.16616698E+00 -6.91663807E-04
  2.60783580E-03  5.76286054E-06  4.34419672E-06 -2.01444772E-02 -5.02818351E-03
 -1.62113169E-02  7.33009010E-05 -1.57104662E-04  4.99726554E-03  1.05937094E-01
  1.30096391E-06 -6.48060544E-04  1.08424451E-02  1.58413348E-06 -1.01106781E-05
  9.85234359E-03  4.28711435E-04 -2.12367410E-02 -4.48881137E-02  8.51644578E-02
  2.58553654E-01 -2.64809602E+00  4.04940596E-02  6.16026504E-02  5.03213966E-02
  2.08954315E-01  2.19008334E-03  1.27632154E-01  1.61350578E+00 -2.69824815E-01
  6.82174974E-01  9.43910794E-03 -1.63574621E-03 -7.18319025E-03 -4.30269593E-03
 -7.26856618E-03  4.86889152E-02 -1.04652856E-01 -2.85173806E-02 -1.18804397E-01
  1.04110085E-02 -1.33106043E-03  3.24131686E-03  2.09702804E-03  9.78011123E-03
 -8.92260381E-03  4.26050595E-03 -1.33308258E-02 -2.12371451E-02 -4.48871524E-02
  8.50373723E-02  2.59267233E-01 -2.64585015E+00  4.00488945E-02  6.14919867E-02
 -5.03453317E-02  2.08394748E-01  1.81582309E-03 -1.27077725E-01  1.60551457E+00
 -2.67603447E-01 -6.81857546E-01  9.46350942E-03  1.67803531E-03  7.16426347E-03
 -4.29028033E-03 -7.22707467E-03  4.88390849E-02  1.04538252E-01  2.87314666E-02
 -1.18581328E-01  1.02143039E-02  1.34019851E-03  3.24080043E-03  2.11811932E-03
 -9.78088991E-03  8.90460004E-03  4.27245358E-03 -1.32998664E-02  2.48338479E-02
  5.92477500E-02 -2.08155647E-01  1.83598770E-01  3.60358885E+00 -3.17707058E-02
 -9.75976477E-02  2.59238246E-04  4.68578817E-01 -1.00021697E-01  3.70285969E-04
  3.36843458E+00 -2.22424981E+00  9.51439522E-04 -1.28507866E-02 -7.71265782E-06
  6.61318993E-06 -3.85400621E-03  1.80379027E-02 -4.77428476E-02 -5.95119892E-05
  1.61388316E-05  5.43410354E-02 -2.12603420E-01 -9.86096126E-06 -6.68985704E-03
 -7.74257520E-03  6.63232118E-06  3.78417917E-06  8.10796780E-03 -2.71990849E-03
  1.96303655E-02  4.41903102E-02 -8.86613225E-02  1.83652100E-01  1.81755782E+00
  1.02421582E-01  9.52812434E-02  7.50082331E-02 -6.65379678E-02  1.27447324E-01
  3.04029650E-01  4.59136291E-01  1.00909599E+00 -4.08769412E-01  6.85478215E-03
 -7.98787878E-03  5.06610335E-04  8.87638114E-03  1.81586046E-03 -9.48430764E-02
  5.11121127E-02  3.72827290E-02 -8.24467109E-03  3.59839015E-02 -3.58968086E-03
 -4.79452041E-03  2.75323088E-03  1.04108144E-02 -1.19648918E-03  1.62535564E-03
 -7.38679585E-04  1.96446249E-02  4.42244764E-02 -8.85959338E-02  1.82692512E-01
  1.81628026E+00  1.02384341E-01  9.58072766E-02 -7.50033278E-02 -6.67260845E-02
  1.28286701E-01 -3.03469846E-01  4.59994667E-01  1.01311482E+00  4.09988096E-01
  6.84421511E-03  7.99315205E-03 -5.27275476E-04  8.88223331E-03  1.83031667E-03
 -9.49204720E-02 -5.13793593E-02 -3.69784841E-02 -8.31186054E-03  3.61209257E-02
  3.60907807E-03 -4.77295558E-03  2.75918455E-03 -1.04305141E-02  1.21442029E-03
  1.59927387E-03 -7.14028140E-04  2.36310276E-02  1.48514436E-01 -6.29121666E-01
 -2.59993916E-02  1.65702668E-03  2.78893275E-06  7.76458968E-02  7.20985163E-01
  2.48768613E-01  4.23413910E-02  3.03334591E-03  6.92265440E-06  4.40210339E-02
  3.71227002E-01 -1.20406346E+00 -1.82279876E-02 -4.94394864E-03  1.91807147E-02
  8.77197376E-04  2.73728836E-03  1.00183832E-02 -1.30065730E-01 -1.04621660E+00
 -1.49220235E-01 -1.69691240E-01 -1.21069477E-04 -1.25649228E-01 -2.09874695E-01
 -2.45111449E-04 -1.84876481E+00 -1.76611051E+00  1.76070608E-05  5.75987643E-03
 -1.15450913E-05  2.06667140E-06  1.19426691E-02 -5.01090609E-03 -1.16543130E-02
 -5.10578662E-05 -7.77265449E-05  8.47808683E-02 -5.04880601E-02  6.17821411E-07
 -9.55225265E-04 -7.23157019E-03 -8.31927248E-06  1.01432678E-05 -9.16674229E-03
  1.05176025E-03  1.89836246E-02  1.38759826E-01  8.51768428E-02 -2.82702254E-03
 -1.09088533E-02 -2.14289919E-03  1.89115386E-02  1.38569475E-01  8.57398556E-02
 -2.80302020E-03 -1.09096966E-02  2.11843161E-03  4.40482613E-02  3.71478885E-01
 -1.20515131E+00 -1.82727006E-02 -4.89259222E-03 -1.91782260E-02  2.79733514E-02
  6.60575237E-02 -2.11068493E-01  4.11067752E-01  6.65366362E+00 -3.83792515E-02
  1.93460693E-02  1.38195440E-04  2.53016132E-02 -9.15098592E-01 -2.46896554E-04
  3.25048881E+00 -1.97598930E+00  6.86092690E-04 -8.92320555E-03  2.78817121E-05
  1.95575124E-05 -7.53681894E-03  1.46961680E-02 -2.93911780E-02 -2.26561180E-04
  1.96150472E-04 -5.84997435E-02 -2.92671244E-01  1.34120522E-05  7.05647089E-03
  2.16053574E-02  3.13236292E-05  1.22385213E-05  8.39623706E-03  1.34756808E-02
 -3.32906628E-04 -4.59752248E-04  7.28174315E-03 -2.95720747E-01  4.96326209E+00
 -1.36592507E-01 -5.56851501E-02 -1.37719883E-02  4.42368038E-02  9.72040204E-02
  6.09746547E-03 -8.14239957E-01  1.27410576E+00 -1.43029819E+00  2.12839028E-03
  5.29874746E-04  7.92916172E-03 -1.67112833E-02  9.63942119E-03  3.28488821E-03
 -6.22274812E-02 -4.23042418E-02 -1.06441373E-01  7.88455246E-02  7.68348364E-04
 -3.05374790E-03 -4.96410943E-03  1.12875780E-02 -1.04370774E-02  9.07397398E-04
 -5.48196379E-03 -3.32447680E-04 -4.65234791E-04  7.37555401E-03 -2.96125094E-01
  4.97472828E+00 -1.36257707E-01 -5.57127055E-02  1.37834767E-02  4.48764086E-02
  9.72272136E-02 -5.90025641E-03 -8.10868918E-01  1.27297033E+00  1.43456709E+00
  2.10978080E-03 -5.19149795E-04 -7.91735149E-03 -1.67506432E-02  9.62379343E-03
  3.38599586E-03  6.25170919E-02  4.23257484E-02 -1.06362653E-01  7.87880026E-02
 -7.66253689E-04 -3.02525453E-03 -4.96064763E-03 -1.13022980E-02  1.04496871E-02
  9.20147365E-04 -5.45841647E-03  1.46659193E-02  3.81232083E-02 -1.99177048E-01
  4.44881987E-01 -5.09947551E+00 -1.35363141E-01  1.11662796E-01  1.07553866E-05
  6.99092480E-02  1.53669135E-01 -1.25025632E-04 -9.45470831E-01  1.91112881E+00
  9.36100841E-04 -5.58242170E-03  1.62343355E-06 -1.89612040E-05  4.60798710E-03
  1.64461079E-03 -6.14785245E-02 -1.20318502E-04  1.29214763E-05  3.75197082E-02
 -1.20198792E-01  2.47838548E-06 -2.53088319E-03 -7.33522957E-03 -8.66032346E-06
  9.25933624E-07 -4.46076473E-03 -4.90890671E-03  1.38380710E-03  1.06668836E-03
  1.12778198E-01  8.66315966E-02 -3.14940283E+00 -7.67491303E-02 -4.15680432E-02
  8.22864355E-02 -1.55629680E-01 -3.32567961E-01  2.43839406E-01  3.61108902E+00
 -5.39895883E-01 -3.79221654E+00  2.14516900E-02 -1.16404536E-02 -3.63576135E-03
  1.12810170E-02  5.21390963E-04 -1.59878136E-02  1.58151339E-01 -9.02342212E-02
  7.29764732E-02  2.54861057E-02  3.25051317E-03 -1.33930811E-02 -7.43886232E-03
  1.96861232E-02  1.33226756E-02 -1.82653037E-02  9.97448287E-04  1.33539052E-03
  9.63964651E-04  1.12807115E-01  8.83845302E-02 -3.15629241E+00 -7.67934539E-02
 -4.16799349E-02 -8.22431041E-02 -1.55501250E-01 -3.32504715E-01 -2.43858681E-01
  3.61313122E+00 -5.49075683E-01  3.79068398E+00  2.14405472E-02  1.16575264E-02
  3.56691352E-03  1.12739937E-02  4.84976595E-04 -1.55936296E-02 -1.57995496E-01
  9.01962432E-02  7.28373715E-02  2.58315141E-02 -3.22982036E-03 -1.34037187E-02
 -7.36645577E-03 -1.96733290E-02 -1.32825853E-02 -1.82928474E-02  1.00651764E-03
  7.46124991E-02  9.45278243E-01 -1.98232335E+00 -1.41149331E-02 -7.65630601E-02
 -3.39123604E-06  3.51361164E-02  4.57921801E-01  8.96146098E-01  7.51647789E-03
  1.75629852E-02  1.04280408E-06  3.02771220E-02  2.83777067E-01 -3.56946238E+00
 -3.54248412E-02 -1.27247612E-02  1.89780369E-02  6.50300841E-04  6.88280294E-04
  2.64986452E-02 -2.31740207E-01  1.88734899E+00  6.39427515E-02  1.82325406E-02
  7.60576751E-05  1.65410121E-01 -1.78111574E-02 -6.90344239E-06  9.80506404E-01
  1.28621911E+00 -2.99952797E-03 -9.61318606E-04 -5.36312548E-06  1.38330425E-05
 -8.09783565E-03 -3.04008485E-03  9.52821521E-03 -9.30090335E-05 -5.47983792E-05
  4.10360383E-02 -8.85723564E-02  2.49815896E-06 -8.22495731E-04 -7.74997328E-04
 -5.80612616E-06  9.26981297E-06 -2.79620795E-04 -1.24198577E-02  1.05192747E-02
 -3.12444909E-02 -3.07059114E-01  4.15013290E-03  1.00325205E-02 -4.66845726E-04
  1.04326806E-02 -3.25273267E-02 -3.09800201E-01  4.12733376E-03  1.00313825E-02
  4.05667117E-04  3.01691259E-02  2.82950665E-01 -3.56824512E+00 -3.54242678E-02
 -1.27107915E-02 -1.88926525E-02  5.33274787E-06  2.89900329E-05 -5.73292588E-04
  3.65315195E-03 -9.15829698E-03 -2.82920677E-05  3.59469220E-04 -3.57396134E-02
  4.20860361E-04  4.54262110E-04  5.72729125E-02 -1.81086443E-03 -1.10630248E-03
  2.88724964E+00 -9.08993909E-06  1.69947828E-02  7.13455064E-03  2.75658332E-05
 -3.65978323E-05 -3.76520603E-04  4.13168514E-02 -8.91272212E-02 -3.04956683E-04
  4.01344797E-05 -5.42975157E-03 -1.40770687E-05 -1.99668832E-05 -8.16531582E-03
 -9.23592012E-03 -4.11042763E-05 -2.55433409E-05 -1.31623749E-03  6.66238085E-04
 -1.65931867E-01  1.31786103E+00 -1.96648020E+00 -6.40005959E-02  5.01651870E-02
  1.04490139E-01 -2.87731896E-02  1.47950575E-01 -4.09853326E-01  1.55503136E+00
  7.68666382E-01  5.47865240E-01  1.39001418E-02  2.60263909E-03  5.10110342E-03
  5.77222346E-03 -5.46473892E-03  2.51144385E-01 -3.82799775E-02 -2.14583919E-02
 -5.71901295E-02  9.35951126E-02 -1.96428486E-02  9.59615019E-04  3.74145619E-04
  3.55880549E-03 -4.55137423E-03 -6.48917091E-03 -2.71403572E-03  1.26588191E-03
 -7.63449312E-04  1.65844258E-01 -1.31460663E+00  1.96674925E+00  6.39493465E-02
 -5.01116442E-02  1.04401747E-01  2.80843732E-02 -1.46965419E-01 -4.10348073E-01
 -1.55858035E+00 -7.70791834E-01  5.48311827E-01 -1.38779787E-02  2.57790380E-03
  5.14944844E-03 -5.77059534E-03  5.48477318E-03 -2.51172247E-01 -3.86671556E-02
 -2.12620530E-02  5.69998573E-02 -9.35403493E-02 -1.96165535E-02 -9.92316927E-04
 -3.35697317E-04  3.54744515E-03 -4.55744681E-03  6.49853431E-03  2.69611866E-03
  2.99711481E-06  1.84066630E-05 -2.94599941E-04  2.89768730E-03 -7.06346467E-03
 -9.01535389E-05  8.87884164E-05 -7.54298794E-02  9.40938225E-05  4.14078230E-05
 -1.84238790E-01 -6.37557965E-03 -5.14609700E-04  2.48087415E+00 -2.46513566E-05
 -7.80485533E-03 -1.35043445E-02  9.36808168E-06 -9.45076996E-07 -1.38354288E-04
  4.19231127E-02 -3.31617253E-02  1.28267081E-04  7.07313147E-07  3.34793089E-03
  3.58947588E-07  7.86493583E-06  4.23972625E-03 -8.69156303E-03 -1.02436571E-05
 -1.20440402E-06 -9.97009682E-03 -2.25168565E-02  2.95083792E-02  1.53351235E-02
  4.42314478E+00  7.08486951E-02 -8.17558851E-02  9.33234724E-02  4.22992909E-02
 -1.65345796E-01  5.62324998E-02 -2.24716365E+00  1.15296329E+00  9.58804415E-01
 -1.66001826E-03  1.86612079E-03 -6.28784442E-03 -1.09439046E-03  6.75327554E-03
 -1.80718003E-01 -1.40290681E-01  2.99517203E-02  4.79887155E-02 -4.52420862E-02
 -1.66898078E-02 -3.21490180E-03  3.70206717E-03 -3.48298052E-03 -1.57415872E-03
  7.00139414E-03  2.08000449E-04  9.90602699E-03  2.23784028E-02 -2.94329015E-02
 -1.39942676E-02 -4.41392439E+00 -7.08729794E-02  8.20083974E-02  9.36141700E-02
 -4.21271752E-02  1.66168954E-01  5.74424016E-02  2.24531807E+00 -1.15521491E+00
  9.51692554E-01  1.64552327E-03  1.82171493E-03 -6.30042847E-03  1.08779899E-03
 -6.75511676E-03  1.81198283E-01 -1.39721097E-01  2.98806255E-02 -4.79268596E-02
  4.58501424E-02 -1.67424260E-02  3.21260464E-03 -3.63618117E-03 -3.44273165E-03
 -1.60818428E-03 -7.00515342E-03 -1.97755739E-04 -5.15941753E-05 -9.56579654E-04
  4.10420272E-03  4.80298656E-05  1.07014075E-04  2.08368903E-02  4.06658168E-05
 -2.48006638E-04 -2.39481500E-03 -3.37109915E-05 -3.10095367E-05  1.57647478E-02
  4.43424124E-03 -6.25960483E-02  8.73953503E-01  4.63562004E-03  1.06693000E-02
 -8.24766536E-03 -9.27230713E-05 -1.81248608E-04 -4.32485284E-04  6.63608671E-03
 -1.39264591E-02  7.33430085E-05  4.02275496E-05  3.19780698E-03  1.77100584E-05
  2.22249715E-04 -2.63106395E-01  2.59805574E-03 -1.15279881E-03 -2.02881988E+00
 -2.16081310E-05 -1.13663803E-02  1.19679588E-02  8.06277694E-06 -5.65223014E-06
  2.58951712E-04  5.81295587E-02 -7.31460598E-02 -1.66016281E-04  2.54434546E-04
 -4.96780171E-03 -3.38408382E-05  7.11340363E-05 -2.27087988E-03  2.69252152E-02
  2.16780516E-06  7.98845068E-06  4.04097574E-02  7.19231409E-01 -4.48002650E-02
  1.17396759E-02 -1.32713525E-02 -4.65323079E-02 -4.05485357E-02 -7.20659083E-01
  5.55040478E-02 -1.17704385E-02  1.33423740E-02 -4.67040987E-02 -4.54816404E-03
  6.07651232E-02 -8.70994873E-01 -4.52877825E-03 -1.06854578E-02 -8.16742690E-03
  2.56978543E-02  5.75052235E-02 -2.24069914E-01 -2.88629601E-01  7.47766422E+00
  5.59914137E-02  1.65017096E-01  3.01203946E-04  4.31353235E-01  1.72054155E-01
 -5.51674521E-05 -1.43051720E+00 -5.38411236E+00 -2.86214044E-03  4.41827369E-03
 -1.41675308E-05 -3.38481536E-05  1.62120957E-02 -3.66559124E-03 -1.17703297E-01
  3.09059883E-05  5.42924601E-04  3.69217896E-02 -1.78998611E-01 -1.12900272E-05
  7.52430870E-03 -1.72404498E-02  1.97146329E-06  1.81106646E-05 -3.46278702E-02
 -1.66295740E-02 -1.68938353E-02 -3.77093828E-02  1.38401593E-01 -3.27683357E-01
 -1.67405095E+00 -1.98391688E-02  7.23453143E-02 -1.26411702E-02 -4.65391221E-02
 -1.50095298E-01  1.57531220E-01 -1.40773214E+00 -6.58685884E-01 -5.33190635E-01
  9.99772479E-04 -5.15012435E-03  2.77365313E-03 -1.35980445E-02  2.51592332E-03
  1.39714191E-01 -1.11324461E-02  4.72599759E-02 -3.99074915E-02 -8.34914793E-02
 -1.18268608E-02  1.89199700E-03  8.19337500E-03  3.26320858E-03  1.70277692E-03
  1.40023311E-02 -5.46886469E-03 -1.68506587E-02 -3.76267360E-02  1.38807615E-01
 -3.32977921E-01 -1.67972962E+00 -1.99635233E-02  7.24484728E-02  1.24998086E-02
 -4.58100163E-02 -1.49729120E-01 -1.59503069E-01 -1.39987386E+00 -6.60300658E-01
  5.31416741E-01  1.00356855E-03  5.13144717E-03 -2.77670409E-03 -1.36055268E-02
  2.43925567E-03  1.39372046E-01  1.17943632E-02 -4.76088559E-02 -4.04090502E-02
 -8.28306062E-02  1.18541534E-02  1.91184201E-03  8.15257950E-03 -3.29548938E-03
 -1.66974289E-03  1.39862228E-02 -5.49259262E-03  1.94481204E-02  4.54934624E-02
 -6.89328072E-02 -1.75112559E-01 -2.12054860E+00 -9.22032120E-02  1.08218947E-01
  8.70496868E-05  1.80147196E-01  4.30491639E-02 -5.20583598E-04 -1.13742476E+00
 -4.59169838E-01 -1.94673164E-03 -9.60681337E-03 -6.81405246E-06 -6.89287223E-06
  8.81203551E-03  1.52618474E-02  1.17303224E-01 -4.75930276E-04  1.45006511E-04
  3.73385250E-02 -2.45775554E-01  2.10091989E-05 -3.24345673E-03 -3.58709127E-03
 -4.00480144E-05  2.18371981E-05 -3.33294949E-04  1.14908890E-02 -1.03267891E-02
 -2.46433127E-02  3.61420316E-02 -2.19948228E-01 -1.26347286E+00  3.00204603E-02
  1.24375101E-01  6.03073195E-03  3.46022484E-01 -8.80473012E-02 -2.97333908E-01
 -5.49240746E-01 -2.07195695E+00 -1.19930206E-01  3.67072863E-04  1.94143089E-02
  3.01920550E-03 -1.36850120E-03 -1.92400895E-03  1.35470726E-02 -1.42277460E-02
 -1.17097247E-01  1.15353825E-01  2.80288463E-01  1.27810375E-02  2.05735081E-02
  9.89554537E-03 -8.24138837E-03  8.86478613E-03  5.06648535E-03 -7.95080823E-03
 -1.04178612E-02 -2.48392122E-02  3.63179826E-02 -2.15824596E-01 -1.30627663E+00
  3.03169702E-02  1.24117219E-01 -6.71859426E-03  3.46287652E-01 -8.86767473E-02
  2.98276289E-01 -5.44402644E-01 -2.07198568E+00  1.42442766E-01  3.94168003E-04
 -1.93706421E-02 -3.02573818E-03 -1.40922810E-03 -1.89960382E-03  1.20386021E-02
  1.48146546E-02  1.16547822E-01  1.15769682E-01  2.80275907E-01 -1.26858249E-02
  2.05458054E-02  9.93520248E-03  8.31648967E-03 -8.86276797E-03  5.09616785E-03
 -7.97520875E-03 -4.31453412E-03 -1.22591761E-01  3.28043646E+00  1.88036866E-02
  3.02569293E-02 -3.10224755E-05  4.88820988E-02  7.22076259E-01 -1.24587461E+00
  4.74683823E-02  2.64412924E-02 -8.74954686E-06 -4.38011312E-02 -6.45625000E-01
  1.31032624E+00  3.46191751E-02 -5.35792849E-03 -4.54863579E-02 -1.23917173E-02
 -3.01356938E-02  1.09913429E-01 -3.90724186E-02 -2.92654380E+00  1.65806697E-01
  2.18166947E-02  1.70358971E-04  8.48558283E-02 -5.36023697E-02  8.14237050E-04
 -1.63686770E+00  6.14549180E-02 -1.40464546E-03  5.93410636E-03 -1.73327044E-05
  4.42353209E-06 -1.17594833E-03 -2.92050714E-03  1.15253233E-02  1.31607687E-04
  5.73735596E-05 -1.69312076E-01  3.88714948E-02  4.44028837E-06  9.03799789E-03
  3.80320927E-03  6.66940005E-06 -2.45013884E-05 -9.57179760E-03  7.85076570E-03
  1.04924193E-03  3.33294224E-02  1.68147809E-01  8.39614800E-03 -6.01547883E-03
  2.60218098E-05  1.05817616E-03  3.35618082E-02  1.66115063E-01  8.44459764E-03
 -6.03845061E-03  1.19274548E-05 -4.38334659E-02 -6.46884592E-01  1.30651518E+00
  3.47254214E-02 -5.41749488E-03  4.55875208E-02 -8.67184312E-05 -2.21881510E-04
  1.31471587E-03 -2.17314104E-03 -5.14252031E-02  5.98065599E-04 -1.67430541E-03
  5.60698368E-02 -1.40496088E-03 -1.90728449E-03  1.64543023E-01  7.79125974E-03
  3.34457774E-02  6.62717677E-01 -3.78547677E-05  1.80314593E-02 -9.11279744E-03
 -6.17315135E-05  9.94578426E-05  8.19053293E-04  6.54374090E-02  6.75652566E-02
  1.61938798E-03  9.98249377E-05 -7.82900672E-04  4.26824704E-05  9.74614844E-05
  4.38197375E-03 -1.67398478E-03  1.21107322E-04  1.71530814E-05 -8.80142975E-03
 -1.44378165E-02 -9.95862938E-02  9.66242747E-01 -1.53080832E+00 -1.68748086E-02
 -3.37760349E-02 -2.87680056E-02 -1.69644611E-01 -7.60622986E-02 -1.47108973E-01
 -4.55413996E-01  7.77393378E-01  8.49437058E-01  1.69700232E-03 -2.95254268E-03
 -1.50093459E-03  7.75765929E-03  6.99872030E-03 -3.86119525E-02  6.59652350E-02
 -5.02966498E-02  8.97158083E-02 -8.14283401E-02  7.94359023E-03  2.51802036E-03
  2.87175424E-03 -3.28492555E-03  4.95794742E-03  1.12324354E-04  6.61262669E-03
  8.97745484E-03  1.47431659E-02  1.00880062E-01 -9.91170602E-01  1.53446372E+00
  1.84670831E-02  3.42868198E-02 -2.91299966E-02  1.67249859E-01  7.45389986E-02
 -1.46969831E-01  4.42865649E-01 -7.70498579E-01  8.66727898E-01 -1.87358108E-03
 -2.70337577E-03 -1.64177410E-03 -7.66045113E-03 -7.16567050E-03  3.94300068E-02
  6.62108869E-02 -4.89305785E-02 -8.96084741E-02  7.76427793E-02  7.84394332E-03
 -2.38823856E-03 -2.83253561E-03 -3.25125800E-03  4.82505898E-03  6.57053640E-05
 -6.62099736E-03  1.07312788E-04  1.59870735E-04  2.33562549E-03 -2.03435291E-02
  1.91321095E-02  8.73660060E-04  4.02920970E-05  5.28065277E-02  1.00602970E-03
  1.18952812E-03 -1.29577589E-01 -1.36883916E-02 -6.50623814E-03 -9.67485287E-02
  1.55325828E-04  5.97777941E-05 -1.18392086E-02 -1.10721403E-05  1.15570622E-04
  1.51769218E-03 -1.72312480E-01 -1.27872472E-02 -5.90663521E-04 -1.91248029E-04
  1.02889370E-02 -7.79926407E-05 -5.79268015E-05 -8.71659829E-03  6.16315860E-03
 -3.62987890E-05  2.90627477E-04  3.33638035E-02  7.27609008E-02 -9.33362273E-02
 -9.99967066E-01  1.05858445E+01 -6.50154545E-02  1.09520406E-02 -1.77804126E-01
 -1.68738891E-01  1.83483093E-02  4.15541045E-01 -1.19145175E+00  1.56268744E-01
  4.76361685E+00  3.04982694E-03  2.83815432E-03 -4.75997531E-03  7.95349101E-03
  1.01764082E-03  3.42630693E-01  1.24889447E-01  2.93849060E-02 -3.53750187E-02
 -2.97636981E-02  2.27280161E-02 -5.55814941E-03  6.58036331E-04  1.40770857E-02
  6.10315079E-03 -6.74719628E-03 -1.41550810E-03 -3.28308607E-02 -7.16430290E-02
  9.23846361E-02  9.79469240E-01 -1.05006148E+01  6.64208442E-02 -1.11129194E-02
 -1.78110629E-01  1.67219781E-01 -1.97638222E-02  4.12795018E-01  1.16371336E+00
 -1.58728900E-01  4.74953880E+00 -3.14476105E-03  2.81998126E-03 -4.70887576E-03
 -8.05355716E-03 -1.16513953E-03 -3.45013843E-01  1.24506990E-01  2.94471915E-02
  3.54576117E-02  2.98429836E-02  2.28281195E-02  5.63130440E-03 -6.52391670E-04
  1.39858227E-02  6.19432429E-03  6.90736243E-03  1.30528140E-03  1.79488951E-04
  2.78829546E-03 -1.75782936E-02 -1.17676498E-04 -2.83787393E-04 -4.21943205E-03
  3.85493386E-05  2.80823605E-03 -2.33125532E-02  5.17238532E-04  2.01323979E-04
  1.23299259E-04  4.60825510E-02  6.27992970E-01  2.37177583E-01 -2.68078128E-02
 -6.26151585E-03  4.35104389E-02  2.11416884E-04  4.49878771E-04  1.17245753E-04
 -8.57595214E-03  4.66913117E-02  5.19079703E-05  5.23274843E-04 -2.78463894E-02
  1.90333790E-03 -2.25528581E-03 -2.27944349E-01 -4.96844502E-03  8.23569204E-03
 -2.80850896E-01 -9.85233308E-05 -1.64975509E-02  1.52523972E-02  1.49689299E-05
 -7.67328593E-05 -2.55639236E-04  9.24483990E-02 -1.00981290E-01 -8.48345656E-04
 -8.85209219E-04 -6.47698057E-03  1.69523797E-04 -6.89549412E-05 -1.73920740E-03
  1.48778722E-02 -7.08009615E-05 -4.55446227E-05  5.58172121E-02  6.35028399E-01
 -4.75864579E-01  3.58100552E-03 -5.51308232E-03 -4.23702863E-02 -5.57674823E-02
 -6.30873480E-01  4.37538361E-01 -3.32084220E-03  5.23249060E-03 -4.18114871E-02
 -4.56945850E-02 -6.21666582E-01 -2.37601107E-01  2.64920190E-02  6.15163641E-03
  4.32798268E-02 -8.49425677E-03 -2.23887336E-02  1.21000739E-01 -2.85163290E-01
 -2.90520395E+00  6.17261676E-02 -1.53508715E-01 -9.28848166E-04 -3.68124107E-02
 -1.89963997E-01 -1.98390484E-03  1.14890547E+00  1.95811809E+00 -2.83048719E-03
  3.65510709E-04 -1.38753659E-04  7.24677168E-05 -1.06708211E-03  1.16221691E-02
  5.98321275E-02 -3.25271096E-04 -1.09375666E-03  1.22895105E-01 -3.15095356E-02
  9.10322087E-06  4.02167266E-03  8.67534623E-03 -5.55999335E-05 -2.27867616E-05
  6.09437755E-03  1.09759142E-03  5.17843637E-03  7.42258573E-03  8.54652695E-02
 -1.26843385E+00  1.05923144E-01  7.00590353E-02  4.04470040E-02  1.71150645E-02
 -1.25744831E-01 -9.40618764E-02  1.37395921E-02 -1.06718229E+00  2.93445876E-01
 -1.16064566E+00 -9.15107509E-03 -1.34720905E-02  8.54434050E-03  1.32845855E-03
 -6.34086709E-03  7.89680518E-02 -6.68309366E-03 -6.95399829E-02  5.46147582E-03
 -2.03610179E-01  2.86172983E-03  5.74820204E-03  4.68083565E-03 -1.28115199E-03
  6.34992225E-03  1.14273493E-02 -1.50225597E-03  4.99657664E-03  7.11501205E-03
  8.39125969E-02 -1.25176652E+00  7.09803079E-02  6.97905481E-02  3.99665736E-02
 -1.64553104E-02 -1.29103839E-01 -9.54079283E-02 -1.22976487E-02 -1.07623805E+00
  3.06211282E-01  1.14072760E+00 -9.15834443E-03  1.35210437E-02 -8.47929299E-03
  1.48282723E-03 -6.20743631E-03  7.75861405E-02  5.24303566E-03  7.04489078E-02
  7.42595848E-03 -2.05341098E-01 -3.08549234E-03  5.77695267E-03  4.73081534E-03
  1.35053927E-03 -6.45895373E-03  1.14400426E-02 -1.37643825E-03  1.26098449E-02
  2.11825682E-02  2.07780469E-01 -1.94572269E+00  7.15062413E-01  5.40438760E-02
  4.17845704E-02 -5.77210951E-04  7.28222872E-02  1.85607126E-01  9.94153057E-04
 -1.46435882E+00 -6.34492641E-01  2.76424371E-03  1.35922290E-02 -6.69309196E-08
  9.43415922E-05 -1.47808156E-04  1.30236084E-02  1.60633714E-01  1.71843553E-03
 -1.42074672E-05 -4.93834995E-02 -6.94388988E-02 -9.27793869E-05 -8.62183687E-03
 -6.26428781E-03  9.73592986E-05 -7.70531379E-05 -3.34591383E-03  2.88618658E-02
  2.79076506E-02  5.82996379E-02 -4.36776404E-02 -1.07049614E+00  3.61180255E+00
  9.44380724E-02 -1.72694782E-02  1.96470042E-02 -5.77943480E-02 -1.30926674E-01
  1.29555454E-01 -1.40053258E+00 -4.00087937E-01  4.77666605E-02 -2.83782175E-03
  3.33496785E-03 -7.48587268E-04 -6.20114602E-03 -7.14329481E-03 -1.26764442E-01
 -2.25392858E-03  6.93101710E-03  1.01428380E-02  5.55878642E-02 -5.18128122E-03
  2.85262726E-03  5.72220523E-03  4.73640594E-03 -3.13790363E-03  6.55983959E-03
 -7.42804012E-03  2.85199059E-02  5.96261504E-02 -4.51803438E-02 -1.09105083E+00
  3.81784822E+00  9.29418966E-02 -1.66318789E-02 -1.61768171E-02 -6.08594159E-02
 -1.29883083E-01 -1.37135357E-01 -1.42132816E+00 -4.02031616E-01 -1.41830420E-01
 -2.78098067E-03 -3.42815916E-03  8.40570066E-04 -6.06265126E-03 -7.16029798E-03
 -1.19612502E-01 -3.25637589E-04 -6.85752471E-03  9.65459619E-03  5.53557898E-02
  4.68891156E-03  2.77365825E-03  5.71749722E-03 -5.00631199E-03  3.01496107E-03
  6.39314516E-03 -7.44459695E-03  8.96181835E-03  1.86674600E-01 -1.23719727E+00
 -1.93126229E-03 -2.46590374E-02  2.82576657E-05  7.19398179E-03  3.84545133E-01
 -2.25685409E+00  5.70538782E-02  2.46424517E-02  6.21749956E-06  1.35237028E-02
  2.51517782E-01 -2.28011579E-01 -1.86252087E-02 -4.76278807E-03  7.15485700E-03
  2.24599391E-02  4.69062193E-02  1.67159672E-02 -9.31268752E-01  5.24785340E+00
  8.33522171E-03  7.21796401E-02  2.73405418E-05  1.94809832E-01 -1.78412299E-01
  9.09122390E-04 -6.68482806E-01  9.86831382E-01  4.46955758E-03 -1.04662178E-02
  1.31527449E-04 -1.23348515E-04 -2.10314941E-04 -6.83849692E-03 -3.20441399E-02
 -7.12176552E-04  7.00838778E-04 -6.78101705E-02 -1.02044564E-01  7.76231191E-05
  1.53599292E-02 -7.35227304E-03 -4.76920767E-06 -7.80998583E-05 -6.31629557E-03
 -3.11812826E-03 -1.15604799E-03  1.42953291E-01 -2.08011167E+00  8.98793036E-03
 -9.65297296E-03 -2.82916240E-02 -4.12189793E-04  1.51964203E-01 -2.08219399E+00
  9.01386152E-03 -9.72003035E-03  2.88805329E-02  1.42761906E-02  2.62316462E-01
 -2.22698431E-01 -1.90892530E-02 -4.89397766E-03 -7.95678959E-03  4.29223209E-02
  9.68499383E-02 -2.86716343E-01  5.19091301E-01  1.00000514E+01 -6.29572844E-02
  9.75390198E-02 -9.87695855E-04 -2.60178567E-01 -4.74123351E-01 -1.50503963E-03
 -1.40544697E+00 -1.55980502E-01  6.88945635E-03 -1.14844941E-02 -1.53228579E-05
 -7.26211115E-07 -7.58528718E-03 -9.84490882E-03 -9.80213891E-02  7.90201609E-04
 -1.08419704E-03  1.26640408E-01 -2.37946706E-01 -3.47139733E-05  1.16229692E-02
  5.09439574E-03 -6.65245645E-06 -1.25492181E-04 -1.84404804E-02 -1.27217694E-03
  1.02426264E-02  1.96230052E-02  6.64794770E-02 -1.10965702E+00  1.10301621E+00
  1.02166191E-01 -1.63805090E-02  1.00686855E-02  1.00561203E-01 -2.06582540E-01
 -2.70916034E-02  1.45408557E+00  1.16740048E+00 -2.25847377E-01 -4.77292962E-03
 -1.07949259E-02  6.38889781E-03  6.35150819E-03  1.78945748E-03  3.26937608E-02
 -4.74638702E-02 -2.87413086E-02  1.37839988E-02 -8.16495808E-02  5.28056328E-03
  9.04302518E-03  2.01259283E-03 -3.20240533E-03 -7.06515036E-03 -3.78344502E-03
 -7.62269611E-03  1.01348300E-02  1.93993162E-02  6.60648634E-02 -1.10040710E+00
  1.08462764E+00  1.01721560E-01 -1.53349307E-02 -1.01643909E-02  1.01190900E-01
 -2.03556273E-01  2.83607068E-02  1.46868352E+00  1.15881402E+00  2.21024384E-01
 -4.81678531E-03  1.07513771E-02 -6.34628275E-03  6.34899782E-03  1.79201327E-03
  3.30811867E-02  4.84978218E-02  2.87093338E-02  1.38555444E-02 -8.12595670E-02
 -5.29769488E-03  9.08191833E-03  1.95782058E-03  3.20749853E-03  7.12870904E-03
 -3.76744522E-03 -7.61078447E-03 -2.12586314E-02 -5.38507352E-02  2.39300105E-01
 -1.40337257E+00  5.40831598E+00  3.94223229E-03 -2.61783777E-02  9.38589293E-05
 -3.11425944E-01 -5.52895777E-01 -8.74476751E-05  4.26945587E+00 -4.69957159E-01
 -6.98077526E-03  2.42275431E-02  2.48708595E-06  3.69042692E-05 -2.43796960E-02
 -2.15377245E-03  1.39868921E-02 -4.55900560E-04  1.11279544E-04  2.66642486E-01
  9.92373792E-02  1.05464121E-05  7.96998241E-03  1.82428380E-02 -4.19404854E-05
  1.86413032E-05  1.14596723E-03 -1.29847427E-04 -7.24508572E-03 -1.58105768E-02
  3.28532588E-02  7.71000682E-01 -4.02036182E+00 -1.08005366E-01  1.62064832E-01
  7.65375787E-02 -3.32325998E-01 -3.91576948E-02  1.49196614E-01  2.97056407E+00
  4.54427124E-02 -2.03451298E+00  1.17085446E-02 -1.23718722E-02 -5.35252593E-04
  5.10753762E-03  6.38450788E-03 -3.26613351E-02  1.20513741E-01 -1.21025880E-01
 -1.86549649E-02  2.05216168E-01  6.91792365E-03 -6.87463766E-03  6.68964492E-03
  1.49068719E-02  1.18370835E-02 -2.93961789E-03 -6.43940931E-03 -7.48254584E-03
 -1.63358322E-02  3.30094189E-02  7.76658019E-01 -4.00377888E+00 -1.08199069E-01
  1.63338084E-01 -7.61629750E-02 -3.30847958E-01 -3.95293150E-02 -1.48774231E-01
  2.96660695E+00  2.32406736E-02  2.00716668E+00  1.16362283E-02  1.22995149E-02
  4.44845643E-04  5.13056273E-03  6.29007084E-03 -3.06275885E-02 -1.19174401E-01
  1.22960865E-01 -1.78493001E-02  2.07264495E-01 -7.04522984E-03 -6.85711019E-03
  6.75215542E-03 -1.48265485E-02 -1.18547540E-02 -3.00027924E-03 -6.43315546E-03
  4.73467884E-02  4.38886267E-01 -1.39177776E+00 -2.08527720E-02 -1.74843438E-02
 -3.27107248E-05 -7.72144383E-02 -8.29308032E-01  1.77910528E+00 -2.15246712E-02
 -5.03714143E-02 -1.96183155E-05  2.91658212E-02  3.24146666E-01 -1.95000419E+00
 -2.48702911E-02 -3.89241011E-03  1.02881752E-02 -1.80836639E-02 -3.86593722E-02
 -2.84069918E-02  1.00358296E+00 -7.19827592E+00  1.06968467E-01  8.98129130E-02
  1.87799247E-04 -2.59646795E-01 -1.28932722E-01  4.37895313E-04 -3.16217357E+00
 -6.10615449E-01 -1.46503553E-04 -3.07890733E-03  7.14560328E-05 -5.63816759E-05
  2.82900183E-03  1.75394518E-03  2.52829994E-02 -6.44675027E-04  4.63507789E-04
 -3.99905965E-01  5.92940397E-02  2.04770888E-05  7.83887727E-03  2.09629401E-02
 -1.99581652E-05 -3.66071299E-05 -2.87007410E-03  1.76523762E-02 -2.70810076E-02
 -1.74755861E-01  6.45788097E-01 -8.34353662E-03  3.29511990E-03  1.01197210E-02
 -2.67805626E-02 -1.71465747E-01  6.46315893E-01 -8.42315330E-03  3.26976388E-03
 -9.84885178E-03  2.86805866E-02  3.18703317E-01 -1.93234985E+00 -2.44773615E-02
 -3.92297379E-03 -1.01215963E-02  4.12309368E-02  9.23382631E-02 -9.74457750E-02
 -1.13838158E+00 -4.85971927E-01 -3.05162766E-03  3.72827799E-02  1.40010627E-04
 -2.47090452E-01 -2.55771294E-01 -7.07347179E-05 -1.06133634E+00  9.34581730E-01
  1.63744542E-03 -6.52749924E-03 -1.73980731E-05  1.89278941E-05 -1.38779190E-02
  1.43337677E-02  8.22421703E-02 -1.48422622E-04  2.51518058E-05  2.87596335E-01
 -1.80633054E-01  7.28781377E-06  2.32213942E-02  8.84571720E-03 -2.67133593E-05
  3.01081793E-07  1.33248888E-02 -4.04259711E-03  1.52401181E-02  3.04615182E-02
  6.73166401E-03 -6.65310551E-01  1.18681283E+00 -9.95833292E-03 -6.55862493E-02
 -4.05842940E-02  2.71924263E-02 -1.00152897E-01 -5.20593082E-02  9.98875057E-01
  4.72133821E-01  6.52234492E-01  3.13996841E-03  2.32383323E-03  4.40897098E-03
  2.93039525E-03 -9.53620432E-03 -6.21060515E-02  4.75730601E-02  5.02110613E-02
 -3.53660278E-02  8.85330929E-02  2.44146161E-04 -5.27260546E-03 -4.89853824E-03
 -3.31835742E-04  6.81183413E-03 -4.52614326E-03  4.72502395E-03  1.52199347E-02
  3.04165332E-02  7.14877402E-03 -6.67855900E-01  1.18059754E+00 -1.01005499E-02
 -6.57619058E-02  4.08015249E-02  2.69047152E-02 -1.01066490E-01  5.07566452E-02
  9.96424381E-01  4.71701966E-01 -6.53338314E-01  3.10547446E-03 -2.32278498E-03
 -4.40339930E-03  2.92976181E-03 -9.54031603E-03 -6.26622393E-02 -4.75103677E-02
 -5.02839503E-02 -3.54296910E-02  8.84568853E-02 -2.84435161E-04 -5.27109078E-03
 -4.88999980E-03  3.29908860E-04 -6.81292431E-03 -4.52571760E-03  4.70572682E-03
  1.77043808E-02  3.69776946E-02  4.55101611E-03 -7.14682343E-01  3.04947599E+00
  1.03030911E-01 -1.19841893E-01 -2.61957761E-05  3.87020767E-01 -2.26248187E-03
 -1.35866267E-04 -1.49193478E-01  1.03290853E-02  1.11844942E-03 -3.99330611E-03
 -1.07347536E-05  2.76388104E-06  1.66236426E-03  8.86758914E-03  4.99753257E-03
 -5.22958747E-05  1.31644212E-04 -2.03256577E-01 -3.35999066E-02  7.47353409E-06
 -1.13315444E-02 -1.39365871E-02 -1.15259409E-05  3.58482579E-06 -2.67355925E-03
  4.13777626E-03 -2.38380971E-02 -5.22349962E-02  7.02056230E-02 -6.08068961E-02
 -1.80456245E+00 -4.37000911E-02  4.80983782E-02 -3.53389055E-02  2.34966071E-01
  1.60749078E-01 -3.48097776E-01 -1.01568313E+00  8.25446693E-01  2.04605458E+00
 -2.61673229E-03  1.10316715E-02 -3.60764342E-03  4.75914185E-03 -2.75456235E-03
  1.28519225E-01 -8.39845788E-02 -3.82053450E-02  9.43437323E-02 -2.27775724E-02
  7.68269191E-03  7.01505483E-03  2.98031409E-03 -5.24981767E-03 -7.48323566E-03
 -3.12415756E-04  1.39887752E-02 -2.37159436E-02 -5.19625232E-02  6.97131427E-02
 -6.15538962E-02 -1.80086031E+00 -4.40841612E-02  4.80837119E-02  3.60311707E-02
  2.34182505E-01  1.60856316E-01  3.46987132E-01 -1.01120497E+00  8.29101497E-01
 -2.04717997E+00 -2.57645726E-03 -1.10099989E-02  3.61620678E-03  4.77537696E-03
 -2.71114726E-03  1.29543108E-01  8.32963291E-02  3.75389902E-02  9.41230087E-02
 -2.32202554E-02 -7.76007355E-03  7.01027955E-03  2.96947298E-03  5.24471996E-03
  7.44515078E-03 -3.09832858E-04  1.39944294E-02  8.37797422E-02  1.19806634E+00
 -1.32733478E+00 -5.21866288E-02 -6.59636384E-02 -5.52686438E-06  4.79850296E-02
  6.16492434E-01 -1.11440772E+00  3.79502064E-02  2.60935249E-02  7.45045330E-06
 -3.39057664E-02 -4.29651493E-01  2.28929819E+00  3.40835439E-02  1.09654234E-02
 -2.60382883E-02  1.95526553E-03 -1.99164411E-03  2.93075971E-01 -1.76880389E+00
  1.67755983E+00  1.08850165E-01 -1.57611889E-01  1.99370871E-04  1.37580333E-01
 -3.21564851E-01  8.10868818E-04 -1.21158914E+00  1.30789421E+00 -3.66369770E-03
  8.93812853E-03  4.71163639E-06 -2.29971772E-06  3.67710302E-04 -1.18059425E-02
  5.78380324E-02  9.98946280E-05  1.03736601E-04 -2.66354439E-02 -5.53778850E-02
  4.44256402E-05  2.46973721E-02 -2.52294758E-02 -2.50576903E-05  8.11002461E-06
 -1.54646380E-02 -1.82800117E-02  2.53529533E-02  4.20162865E-01 -1.79065519E+00
  2.44681161E-02 -3.07393775E-02 -2.96626119E-02  2.54493627E-02  4.20763915E-01
 -1.79449428E+00  2.44126661E-02 -3.07845659E-02  2.97267649E-02 -3.36945151E-02
 -4.27092512E-01  2.28528374E+00  3.40102483E-02  1.09230257E-02  2.58727224E-02
  1.27996729E-04  2.44801200E-04  1.39880164E-03 -1.31877528E-02  2.08921977E-02
  2.14383027E-03 -1.10811034E-03 -2.62593599E-01 -1.82818997E-03  1.69544079E-04
 -2.57001119E-01 -1.00829953E-02  2.28979777E-02  1.97807663E+00  4.86376634E-05
  1.32336390E-03 -5.18369766E-03  9.23216709E-05 -1.03578383E-04 -1.48897581E-03
  2.00449554E-01 -3.01846356E-01  1.39034889E-03  3.69955153E-03 -1.02481319E-02
  1.21522105E-06  1.60003272E-04 -2.78011947E-03 -2.99955068E-02  2.70475679E-04
  4.95729574E-05  1.04691388E-02  2.13010457E-02  6.39066005E-02 -1.10235139E+00
  3.90506312E+00  1.87660752E-02 -1.12793606E-01 -2.34054889E-02 -9.67896541E-02
 -3.54513056E-01  1.51516633E-01 -1.39099175E+00  1.09493477E+00 -1.05098330E+00
  1.87450867E-04 -4.19112742E-03  3.30218303E-03 -1.16509773E-03 -1.86120143E-03
 -5.12153711E-02  8.97367077E-02  6.09798006E-03  9.54236915E-03 -4.44569124E-02
  8.75328103E-06 -2.84778829E-03  5.75408184E-03  1.86936485E-04  5.19355803E-03
  1.27600696E-03 -1.04733617E-03 -1.05537908E-02 -2.13935807E-02 -6.73788471E-02
  1.13388302E+00 -3.83496088E+00 -1.91060875E-02  1.12744969E-01 -2.39615652E-02
  9.28769799E-02  3.63651774E-01  1.53552867E-01  1.35139239E+00 -1.08718588E+00
 -1.04649118E+00 -9.98221854E-05 -4.49131422E-03  3.55793811E-03  1.23914718E-03
  2.00543646E-03  4.90674909E-02  8.74352896E-02  7.00839782E-03 -1.02557876E-02
  4.40350947E-02 -1.62497842E-04  2.76725907E-03 -5.88403166E-03  2.14724696E-04
  4.95410009E-03 -1.14176392E-03  1.13433268E-03  1.69460388E-04  4.39686093E-04
 -1.04576326E-03  1.22686556E-02 -9.91112499E-02  1.26255253E-03 -6.41365837E-04
  5.17134947E-03  3.44439896E-03  5.93603916E-03 -6.87541089E-02 -8.13846212E-02
 -8.81135356E-03 -1.47606126E+00 -2.91539809E-04 -7.49423315E-04  6.68201514E-03
  1.72627940E-04  5.13517514E-05  1.87396412E-04 -8.04856392E-02 -3.32710585E-03
 -4.04865363E-03  3.17429166E-04  8.04085888E-04 -1.56614612E-04 -1.66897020E-04
 -5.16479901E-03  1.41437228E-03 -8.21791424E-05  2.97530749E-04  3.35143099E-02
  7.43628168E-02 -3.45236575E-02 -8.61363963E-01  8.13886597E-01  1.01434440E-02
 -1.24358963E-01 -8.26063757E-03 -2.39611860E-01  1.09394701E-01  8.30210585E-02
  4.43558431E-01  2.12392362E+00 -1.96233730E+00  5.60171049E-03 -1.04311388E-02
 -5.40388016E-03 -7.38090636E-04  8.90405605E-03 -1.52106285E-01  1.42417713E-01
  2.44397433E-01 -1.02220612E-01 -2.13822663E-01 -1.78394097E-02 -5.79977575E-03
 -4.69997726E-04  1.19054662E-02 -6.42305224E-03  1.79203739E-03  7.04803545E-04
 -3.34757414E-02 -7.42522826E-02  3.29295747E-02  8.67047599E-01 -7.81714452E-01
 -1.00694133E-02  1.22522702E-01 -6.77288021E-03  2.37478450E-01 -1.04557344E-01
  8.18188030E-02 -4.58622382E-01 -2.12317977E+00 -1.98039089E+00 -5.72736773E-03
 -1.04387508E-02 -5.54441181E-03  5.24996321E-04 -8.91362293E-03  1.52208629E-01
  1.44828434E-01  2.40685572E-01  1.01825871E-01  2.10473283E-01 -1.76402587E-02
  5.71068946E-03  3.87588695E-04  1.21270738E-02 -6.20337280E-03 -1.65126710E-03
 -6.31662664E-04 -4.63278570E-05 -1.54705876E-03 -2.04447224E-02 -2.92172278E-05
 -8.87603194E-05 -7.88166252E-03  7.79987351E-04  8.56148461E-03 -4.33267709E-02
  4.35145520E-04  5.52681315E-04 -3.97911435E-03  6.32608958E-02  7.44030968E-01
 -2.11101961E+00 -5.17900653E-02  4.76663862E-03  2.37830160E-02 -4.29515822E-04
 -8.80162692E-04 -4.34198377E-04  1.73739416E-02 -1.87798183E-02  5.01912920E-04
 -3.80001589E-04 -2.55493499E-02  1.41110601E-04  1.85581651E-03 -2.16053379E-01
  5.63460665E-03 -1.54519248E-02  1.35967806E+00 -1.90520920E-05  1.05058835E-02
 -1.03733060E-02 -3.77170830E-05  2.23200965E-05  1.88718186E-03 -1.04470045E-01
  5.27157246E-02  7.01969027E-04 -2.09165551E-03  2.00484731E-03 -1.86457271E-04
  1.22387696E-04 -3.22826878E-03  2.87874130E-03 -1.85295737E-04 -1.16351268E-04
 -1.28215934E-02 -1.49447099E-01 -1.04240248E+00  1.45028219E-02 -4.21811885E-03
  1.54203904E-02  1.22637142E-02  1.41826899E-01  1.06397147E+00 -1.47830421E-02
  4.68991390E-03  1.48429738E-02 -6.36119675E-02 -7.46821226E-01  2.12126005E+00
  5.19206489E-02 -4.75756835E-03  2.37143431E-02 -2.62511893E-02 -5.52936093E-02
 -2.40117399E-02  9.97389410E-01 -5.87656772E+00 -1.85891662E-01  9.58397696E-02
 -2.63881469E-03  2.52719935E-01  2.53339054E-01 -3.61536106E-03  1.73955213E+00
 -2.40514970E+00  2.36192772E-02 -1.22104792E-03  1.88368673E-05 -5.51976560E-05
 -5.26244972E-03  1.40965673E-02  1.31574148E-01  1.71648764E-03 -2.47880891E-03
 -1.76323963E-01 -2.71736244E-01 -8.31860416E-05 -7.49671296E-03 -1.23882156E-02
  3.47780420E-06 -2.56213751E-04 -2.08245924E-02 -5.82689816E-03 -1.30665879E-03
 -5.96047158E-03  1.40614053E-01 -9.46485554E-01 -4.10336804E+00 -4.16039296E-02
  6.82132320E-03 -4.02948154E-02  1.68424789E-01 -3.56854623E-01  1.01252852E-01
  1.55992868E+00 -8.56649877E-01  5.91101527E-01 -8.75101277E-04 -8.78052050E-03
  9.68840168E-03 -6.64969238E-03 -6.21954593E-03  8.33806751E-02 -9.94639522E-02
  7.19071597E-02  2.13038035E-02  8.11588927E-02 -1.07632589E-02 -6.28897257E-04
  5.06025384E-03  3.69777599E-03 -9.82419062E-03 -5.60248417E-03 -1.33169612E-03
 -1.54887474E-03 -6.47005348E-03  1.39800490E-01 -9.26251405E-01 -4.15215850E+00
 -4.20978190E-02  9.19210467E-03  4.00865976E-02  1.70881459E-01 -3.49402306E-01
 -9.84836416E-02  1.58592101E+00 -8.78650145E-01 -6.02367631E-01 -9.40474370E-04
  8.71620431E-03 -9.60501872E-03 -6.64120858E-03 -6.17508251E-03  8.42598227E-02
  1.01580758E-01 -7.19031350E-02  2.08240948E-02  8.20672954E-02  1.07703563E-02
 -5.71787905E-04  4.93596405E-03 -3.70036575E-03  9.95015125E-03 -5.61938519E-03
 -1.33855836E-03 -4.61125870E-03 -1.28142301E-02 -4.35213456E-02 -4.40300206E-01
  7.80611334E+00 -1.38493457E-01  6.01191048E-02  2.83116548E-04 -1.75175067E-01
 -3.49960828E-01 -7.93194734E-04  6.68438775E+00  9.87136511E-01 -1.42435715E-02
  1.64085630E-02  2.95519289E-06  6.34505414E-05 -7.70677943E-03 -5.17765169E-03
 -4.23128526E-02 -1.41753607E-03 -7.97653488E-06  2.79697218E-01 -8.07426781E-02
  3.25863890E-05  1.21405821E-02  7.28926027E-03 -7.93927704E-05  2.57442597E-05
  8.14313320E-03 -3.19722093E-02 -2.10170895E-03 -5.19503318E-03  5.33933237E-02
 -3.46590083E-01 -5.50084363E-01  3.00806470E-02  2.16149619E-02  3.06383273E-02
  2.22268344E-01 -1.77520655E-01 -1.10727747E-01 -4.70541577E-01  1.29830447E-01
  3.67756789E-02  2.16656784E-03  3.63821212E-03 -7.14146363E-03  7.56290168E-03
 -2.84476605E-04  2.28558335E-02  4.49933774E-02 -8.50414879E-02  5.17467171E-02
  6.05820288E-02  7.18449666E-03  3.44795012E-03  2.37355128E-03  3.31515474E-03
  5.71217483E-03 -5.63468747E-03 -8.44257329E-04 -2.81129775E-03 -6.74585720E-03
  5.31597933E-02 -3.23009919E-01 -5.67691765E-01  2.99397084E-02  2.42917007E-02
 -3.02267587E-02  2.27125992E-01 -1.78290827E-01  1.11342802E-01 -4.86833629E-01
  8.23919732E-02 -8.68759705E-02  2.10500778E-03 -3.85357351E-03  7.01575908E-03
  7.55425304E-03 -4.49420982E-04  2.69243786E-02 -4.17089609E-02  8.93659573E-02
  5.37664825E-02  6.46704810E-02 -7.59668551E-03  3.57731962E-03  2.41296693E-03
 -3.02158087E-03 -5.78623612E-03 -5.64764000E-03 -8.50024597E-04 -1.19948753E-02
 -2.91861439E-02  2.56834802E+00  1.03915011E-02  1.75792673E-02 -9.42669751E-05
 -4.02968102E-02 -4.54271173E-01  3.75883243E+00 -3.50622130E-02 -3.26955943E-02
 -5.74267687E-05  6.51178976E-03 -1.39070360E-02  4.02419105E-01  7.28279004E-03
 -1.14839550E-03 -5.88678739E-03  4.68073637E-02  9.57224507E-02  8.16132334E-02
 -2.21303561E+00  5.32531054E+00 -8.05406106E-02 -2.53052979E-02 -1.71365889E-04
  1.12968185E-01 -1.36655308E-01 -1.35833421E-03  5.19637027E-01  1.79358949E+00
  6.22564308E-03  3.53550343E-03  9.11710853E-05 -8.32584875E-05  3.42951476E-03
 -1.84006201E-03 -1.69252571E-01 -7.04866905E-04  3.72748236E-04  1.13267895E-01
  1.75889204E-01  4.12172974E-05  1.63312566E-02 -2.19503569E-02 -4.85116865E-05
  4.95060277E-05  1.80977111E-02  1.67338181E-03  3.58292173E-02  4.16740465E-01
 -1.44182501E+00  1.65677307E-02 -2.40468544E-02 -3.16927043E-02  3.60123088E-02
  4.18024559E-01 -1.42844547E+00  1.62128066E-02 -2.40181704E-02  3.19474426E-02
  5.11205032E-03 -2.97926868E-02  4.55154696E-01  8.36057668E-03 -1.18885492E-03
  6.40392622E-03 -7.35005947E-05 -1.32417372E-04 -7.30709479E-04  9.66782711E-03
 -5.49579946E-02  5.97525988E-04 -2.48241912E-04  5.14356674E-02 -4.86345109E-04
  2.59589040E-05 -1.26764056E-01 -4.54544792E-03  1.51849021E-02  7.34876152E-01
 -2.56385770E-05 -2.45515938E-03  1.19528511E-02 -7.14834837E-07 -5.19436046E-05
 -3.10335398E-04 -1.01383633E-01  1.22331406E-01  4.43905115E-04  1.21405263E-03
  1.30340727E-02  5.17293236E-05 -3.89897454E-05  7.00509288E-03  1.31513970E-02
 -9.98083437E-06  8.13624469E-06  1.86635471E-02  4.23305261E-02 -2.76798447E-02
 -8.98682999E-01 -6.21020217E+00  5.16776873E-02 -7.38421128E-02  4.01580253E-02
 -6.59260214E-04 -7.33391243E-02  5.78352984E-01 -1.83718968E-01  7.90269522E-01
  3.49998684E+00  9.89077235E-03  3.05892472E-03  2.84296542E-03  7.73560649E-03
 -2.19173089E-03 -2.69049035E-01  1.12198163E-01  4.81431562E-03  4.98224649E-02
  2.92248562E-02  1.36687641E-02 -2.29139451E-03 -3.50488370E-03 -9.92918815E-04
  7.10241017E-03 -5.71948969E-03  7.50189316E-03 -1.86162797E-02 -4.22043155E-02
  2.66640398E-02  9.03770087E-01  6.24826853E+00 -5.09820736E-02  7.35817804E-02
  3.99539225E-02 -1.92301792E-04  7.45993648E-02  5.79251779E-01  1.71429563E-01
 -7.85818833E-01  3.50673454E+00 -9.90247703E-03  3.01073315E-03  2.88815259E-03
 -7.72275552E-03  2.17579882E-03  2.68544831E-01  1.11709033E-01  5.03069619E-03
 -4.96119799E-02 -3.03396943E-02  1.35932501E-02  2.32606619E-03  3.45683944E-03
 -9.76799192E-04  7.02922045E-03  5.77214854E-03 -7.49240342E-03 -1.19888850E-04
 -2.41626338E-04  1.04925633E-04  6.65808350E-03 -6.89605982E-02  5.15635595E-04
  3.38299140E-05  1.76418480E-01 -1.37930463E-04  1.14312318E-03  3.41561517E-01
 -2.30079243E-02 -9.79068336E-03 -4.51272741E-01 -5.20877911E-05  3.61844242E-04
  2.30793707E-03  4.33240357E-05  2.53620657E-05  3.84494055E-04 -1.90566482E-01
  7.39803539E-02 -6.05577576E-04  7.34422032E-04  8.50084269E-03  2.38717038E-06
 -1.89030283E-05 -1.02520207E-02  1.15032001E-02 -1.44031563E-05  8.38646330E-05
  2.93596355E-03  1.23458838E-03  2.42554236E-01 -1.23896057E+00 -4.61842131E+00
  9.89001905E-03  3.76536077E-02  1.99807010E-01 -1.33536567E-01 -1.47262694E-01
 -3.38430029E-01  2.37632667E+00  3.25338412E-01 -5.38816075E+00 -7.78900409E-03
 -7.06506535E-03  1.79393434E-04  1.41631139E-03 -1.50558289E-04 -4.24824658E-01
  1.32560356E-01 -6.63222422E-02  5.89481758E-02  9.49182877E-02 -2.72141073E-02
 -2.43338292E-03  1.34340756E-03  1.04206763E-02  7.91741907E-03 -8.90571812E-03
 -4.14659320E-03 -2.83559059E-03 -1.01271858E-03 -2.43146929E-01  1.24113123E+00
  4.65728658E+00 -9.59434768E-03 -3.81856096E-02  1.99834261E-01  1.31614384E-01
  1.48229690E-01 -3.39437317E-01 -2.38276107E+00 -3.07709611E-01 -5.38508549E+00
  7.80803651E-03 -7.04358852E-03  1.06284474E-04 -1.42648181E-03  1.38386164E-04
  4.24137799E-01  1.33703603E-01 -6.75282609E-02 -5.91956984E-02 -9.52916063E-02
 -2.71821643E-02  2.34004199E-03 -1.28317778E-03  1.04406253E-02  7.90299028E-03
  8.95470566E-03  4.13692547E-03 -7.50576626E-05 -8.85478069E-04  3.24564928E-03
  2.45426101E-05  1.28572134E-04  8.03615697E-03  4.81195445E-05  6.63830112E-04
 -5.16417304E-03 -3.84715799E-06  6.97257349E-05 -8.73473067E-03  2.51941532E-02
  1.83181327E-01 -3.16414286E+00 -1.95239224E-02 -1.17395122E-02  9.48966883E-03
  3.47832870E-05  7.67024280E-05  6.69876861E-05 -3.12793289E-03  4.87965520E-02
  1.89921388E-04  3.85802432E-04  1.09807523E-01 -3.68506236E-04  5.64937292E-04
  5.54035313E-01  9.49413148E-03 -1.62842254E-02 -3.68758112E+00 -9.55034425E-06
  3.42342624E-03  2.09344357E-05 -1.16325223E-05  3.25461616E-06  3.56782633E-04
 -5.96730378E-02  1.61864974E-02 -6.14153795E-04 -5.73121442E-04  3.05394685E-03
  1.38406006E-05  3.19286433E-05 -1.92978028E-03 -8.10946827E-03 -9.44551314E-05
 -1.19100792E-05 -2.27073267E-02 -1.07580414E-01  2.49822932E+00 -2.03605246E-03
  1.30568976E-02  1.30027409E-02  2.28554087E-02  1.06400493E-01 -2.50087981E+00
  1.92099290E-03 -1.29347435E-02  1.29640592E-02 -2.51270636E-02 -1.83596719E-01
  3.15644809E+00  1.95544552E-02  1.16349656E-02  9.48847765E-03 -3.49595989E-04
 -2.42636579E-03  7.81839950E-02 -6.80138952E-01  4.50236400E+00 -9.25225060E-02
  9.21157849E-02  2.03422099E-04  3.54123591E-01  1.40430133E-01 -6.11275093E-04
  7.40603083E-01 -2.51110884E+00 -3.94553719E-03  6.27832511E-03 -1.09567978E-05
  2.97343592E-05  3.57464167E-03  7.38816102E-03  6.62612210E-02 -4.65183541E-04
  6.48953226E-04 -2.44462422E-01 -1.76099298E-01  3.92803410E-05 -1.29852600E-02
 -6.37155130E-03  5.74033177E-05  5.04531334E-05  4.62600657E-03  3.17022761E-03
 -5.48156814E-03 -1.46847220E-02  9.36921883E-02 -5.97690472E-01 -2.25850039E+00
 -1.10121562E-01  4.79290709E-02 -1.49153088E-02 -5.36203425E-02 -2.11588776E-02
  1.09956006E-01  1.68775043E+00 -2.37662635E-01  6.87377240E-03 -2.32375566E-03
 -1.40778186E-03  3.59345926E-03  1.38787834E-03 -1.76886486E-03  4.86384712E-02
 -7.57560193E-02  1.11330454E-02 -6.58485516E-02  8.75538914E-02 -6.98875563E-03
 -2.62075358E-03 -2.58896647E-04  4.92656145E-03 -3.81113820E-03 -1.24214474E-03
  1.61840903E-04 -5.59872275E-03 -1.49423405E-02  9.37599819E-02 -5.91680585E-01
 -2.22686305E+00 -1.09892720E-01  4.83449452E-02  1.49697548E-02 -5.43717648E-02
 -2.05361056E-02 -1.06963774E-01  1.68529116E+00 -2.36844625E-01  8.57400350E-03
 -2.35454557E-03  1.43646450E-03 -3.57339505E-03  1.36647453E-03 -1.73474100E-03
  4.99569913E-02  7.59048820E-02 -1.09289096E-02 -6.62949968E-02  8.66927346E-02
  7.03432026E-03 -2.61367164E-03 -2.52357209E-04 -4.94016878E-03  3.83354702E-03
 -1.21640092E-03  1.04871729E-04  5.51539162E-02  1.13677410E-01  1.34378340E-02
 -2.32668594E+00  1.70227527E+01  2.27271308E-03  1.57497239E-03  3.97357270E-04
  5.04578409E-01  1.39369433E-01  9.86058469E-04  2.98924099E-01  1.24121355E+00
 -2.22622806E-03  6.10184658E-03  2.21732793E-05  5.57582503E-06 -4.10651371E-03
 -1.93253874E-03 -1.62410324E-02 -2.56029466E-04  1.72546401E-05 -3.14048782E-02
 -2.45562675E-01  4.53110895E-07 -7.08154187E-03 -6.64228877E-03 -2.71396548E-06
  6.23328177E-06  1.90451138E-03  6.53253956E-03 -5.73193680E-03 -1.41074607E-02
  8.37613914E-02 -5.27115429E-01 -2.45963313E+00 -6.54509638E-03  1.41539040E-02
  8.94829543E-03  1.65819648E-01 -6.60064240E-02 -1.25382217E-01 -2.16812488E-01
 -2.97137854E-01  1.43262201E-02  3.21194356E-03  2.47511926E-03 -7.74222394E-03
 -1.29271366E-03  2.67844348E-03  4.24118995E-03  4.71936853E-02 -5.60501117E-02
  1.97937557E-02  2.11161845E-02  5.29101367E-03  2.16308122E-03 -1.24694193E-03
  1.28036581E-03  3.67978671E-03 -2.76151856E-03 -1.50349878E-04 -5.77168875E-03
 -1.41828110E-02  8.27981233E-02 -5.22770711E-01 -2.40738797E+00 -6.38169390E-03
  1.34931835E-02 -7.83558685E-03  1.67767817E-01 -6.53754239E-02  1.23521157E-01
 -2.36227104E-01 -2.92387868E-01 -5.31065059E-02  3.27155243E-03 -2.56133935E-03
  7.75683657E-03 -1.32443154E-03  2.67160281E-03  6.92390759E-03 -4.56321123E-02
  5.53239067E-02  1.97414525E-02  2.02818863E-02 -5.44955910E-03  2.12442532E-03
 -1.21421612E-03 -1.19338971E-03 -3.60854779E-03 -2.72533985E-03 -1.21850866E-04
 -1.05811593E-02 -1.49798334E-01  4.04046352E-01  1.42879932E-02 -2.62497428E-03
  1.75609393E-05  4.81043396E-02  4.43420711E-01 -3.02276538E+00  4.85072556E-02
  1.21999952E-02 -4.41980580E-05 -5.77288373E-03  9.71142441E-03  6.04653156E-01
 -5.61857011E-03  8.40138357E-03 -3.79212758E-03 -3.71309118E-02 -7.53367404E-02
 -2.03946607E-01  2.93606307E+00 -1.30193271E+01 -1.54440000E-01 -8.26522229E-02
  6.41732480E-05 -7.77039938E-02  8.03737967E-02  8.45453167E-04  8.75906148E-01
  3.69810923E+00 -5.30891493E-03 -5.48963696E-03  1.22122765E-05 -7.85366358E-06
 -1.48394577E-03  6.19552794E-04  3.72122632E-03 -9.38044360E-05  5.11722954E-05
  2.88005857E-01 -1.19998684E-02 -3.71732869E-05 -3.32543214E-02  1.38685121E-02
  3.57633156E-05 -3.86944760E-05  2.13996135E-02  5.20208163E-03 -4.77077155E-02
 -3.80419926E-01  1.91292928E+00 -2.24995437E-02  1.01422472E-02  2.85247383E-02
 -4.76159505E-02 -3.79753031E-01  1.90333821E+00 -2.24564031E-02  1.01034308E-02
 -2.84576740E-02 -6.07480537E-03  6.47394899E-03  6.24697874E-01 -5.43468449E-03
  8.51446746E-03  3.95193971E-03  2.31546515E-02  3.80615877E-02  3.38946928E-01
 -3.30770356E+00  1.00815354E+01 -1.29607944E-01 -1.36825395E-01  4.30359161E-05
 -2.35873457E-01 -3.41403897E-01  2.86819556E-04  4.62354082E+00  2.06945589E+00
  2.27897290E-03  1.39048407E-02  2.65045116E-05  2.19027064E-06  9.67196116E-03
  7.92296865E-03  1.44995127E-01 -1.92868759E-04 -4.29925506E-05 -6.48564264E-02
 -7.71628101E-02  2.23790207E-06 -5.45831833E-03  1.07025490E-02  1.39084532E-05
  8.06705449E-06  2.98567277E-02  7.19382711E-03 -1.64686687E-02 -3.18828237E-02
 -3.35390613E-02  1.25439882E+00 -8.72905321E+00 -4.63865005E-02  1.60080212E-02
 -9.07448178E-03  1.25470600E-02 -8.26224705E-02  3.66958404E-02 -3.94774098E-02
 -2.36010586E+00  1.59059764E+00  7.32685142E-03 -2.09950804E-03 -7.47582273E-03
  2.05074157E-03  5.91523889E-03 -4.03354199E-03 -3.30488542E-02  3.93202917E-02
  1.37861513E-02  3.71060973E-02 -4.94788361E-03 -8.09639294E-04  1.14399198E-03
  2.56375183E-03 -3.05083674E-03  3.52010226E-04 -7.44965448E-04 -1.64994134E-02
 -3.19653537E-02 -3.31997798E-02  1.25406984E+00 -8.71449120E+00 -4.66834215E-02
  1.61244611E-02  9.35097026E-03  1.33039208E-02 -8.26416501E-02 -3.57693631E-02
 -3.98713444E-02 -2.36422537E+00 -1.58078907E+00  7.29029474E-03  2.11577830E-03
  7.45640362E-03  2.02274213E-03  5.91061629E-03 -3.59601141E-03  3.36763716E-02
 -3.93893287E-02  1.36836859E-02  3.74511142E-02  4.99356086E-03 -7.94105729E-04
  1.15234422E-03 -2.57181265E-03  3.08485274E-03  3.58180603E-04 -7.46822381E-04
  7.18542318E-03  1.62546682E-02 -6.56545681E-02 -9.73554780E-02  7.96706008E+00
 -1.40292382E-01  3.98119780E-02  3.16234658E-04 -1.78247608E-01 -9.03865722E-02
  2.19169452E-04  4.29746418E+00  4.71288232E-01 -7.30851239E-04  6.23253846E-03
 -8.57750385E-06  1.01589724E-06  4.27969980E-05 -1.05924675E-02 -6.36505940E-02
 -5.53696752E-04  1.98225320E-04  1.21024639E-01 -3.66226916E-03  2.80842182E-05
  2.31926778E-03  3.24203872E-03 -3.34025666E-05  2.54529671E-05  5.07494408E-03
 -1.07476627E-02 -5.95683314E-03 -1.10527551E-02 -4.31815778E-02  1.01216510E-01
 -6.16133002E-01  5.53684873E-02  1.55057798E-02 -4.46383883E-02  7.94070744E-02
  8.58533138E-02 -1.56550378E-01 -2.65262863E+00 -3.01050436E+00  1.72119542E+00
 -1.17008278E-02  8.79947558E-04 -1.03044087E-03 -7.04908789E-03 -2.30197372E-03
  8.53229054E-03 -4.56278431E-02 -1.34133682E-02  3.75760082E-02 -3.09972311E-02
 -2.42971635E-03  4.47530264E-03 -1.68885205E-03 -2.95166873E-03 -3.81810229E-03
  1.14028174E-03  4.29423996E-04 -5.96245464E-03 -1.10429712E-02 -4.40205914E-02
  1.06556219E-01 -6.28004730E-01  5.52987516E-02  1.55464224E-02  4.51650237E-02
  7.94707372E-02  8.58005414E-02  1.56222866E-01 -2.65409962E+00 -3.00969934E+00
 -1.72782397E+00 -1.16675576E-02 -8.92811559E-04  1.05585549E-03 -7.05394449E-03
 -2.28892516E-03  9.40083906E-03  4.57523002E-02  1.33729258E-02  3.73502316E-02
 -3.08704219E-02  2.34484968E-03  4.51000763E-03 -1.71373555E-03  2.98708281E-03
  3.81888696E-03  1.17920970E-03  4.31343134E-04  1.73972045E-02  3.01116688E-02
 -4.83652131E+00 -9.19315299E-03 -4.14158138E-02  2.83942735E-05 -2.94132917E-02
 -3.41691171E-01  1.35140865E+00 -2.37595474E-02 -8.94201042E-04 -5.26642049E-06
 -3.01213421E-02 -7.19166477E-02  2.47818493E+00  5.31231764E-03  1.48067811E-02
  4.03161315E-03  1.70807468E-02  3.71541140E-02 -5.00909897E-02 -4.32159274E-01
  9.61708692E-01  1.07851606E-02 -1.92031509E-02  3.42216415E-04  4.28500076E-01
 -1.06020958E-01  1.64050673E-03 -4.81254132E-01  3.31316765E-01 -8.91092758E-03
 -1.22774922E-03 -1.15611346E-05  7.75234195E-06  7.87071859E-03  6.63123207E-03
 -1.25593030E-01  5.32855956E-05 -1.02888484E-04  1.28013839E-01  5.62053143E-02
  1.38219218E-05  2.11110532E-03 -1.18541681E-02 -1.17045438E-05 -2.55962923E-06
  1.54736768E-02 -1.18889052E-03  9.83486940E-03  2.73758680E-01 -6.32556685E-01
  1.71307813E-02 -6.79102866E-03 -1.31601065E-02  9.90088439E-03  2.73762658E-01
 -6.43623168E-01  1.71307166E-02 -6.79759390E-03  1.31995327E-02 -3.01564673E-02
 -7.23703877E-02  2.48426592E+00  5.35410822E-03  1.48151617E-02 -3.96746605E-03
  4.51997982E-05  1.02333406E-04 -3.18400410E-04  5.69935421E-04 -4.54592973E-03
  8.93327985E-05 -2.08259244E-05 -1.80134659E-02 -7.27786509E-04 -3.60339084E-04
 -3.02748738E-01  1.00869723E-03  4.40076730E-03 -5.52068679E-01  7.54790892E-06
 -7.39666768E-03  9.03727546E-03  7.96462693E-06 -1.24205318E-05 -5.53025136E-05
 -1.77745312E-02  1.09892209E-01  4.23509645E-04  2.46547328E-04  9.79581588E-03
  3.27131971E-05 -2.06368736E-05  1.66443560E-02  4.53595408E-03  6.14200147E-06
 -1.02364282E-05  2.37627076E-03  4.51235747E-03  4.04771881E-02 -3.45344100E-01
 -6.66831340E+00 -1.83514287E-01  5.27182119E-02  4.20498300E-02  6.41138278E-02
 -9.60366565E-02  1.12974123E-01  2.59817750E+00 -1.98789693E+00  7.62275427E-01
  3.44009025E-03  5.74058660E-03  2.25399405E-03 -4.91929509E-03 -1.44200308E-02
  1.18887607E-01 -2.08710213E-01  1.03722687E-01  1.02260114E-02  2.09373125E-01
 -1.48500006E-02  1.03150831E-02  3.77581509E-04  7.20371735E-04 -1.01658622E-02
  1.56415958E-03 -3.18922395E-03 -2.36286360E-03 -4.47296694E-03 -4.08694132E-02
  3.48037240E-01  6.67447476E+00  1.83970700E-01 -5.27304400E-02  4.18171013E-02
 -6.48578411E-02  9.64095381E-02  1.13528642E-01 -2.60271122E+00  1.98786805E+00
  7.65839874E-01 -3.45291807E-03  5.72720026E-03  2.25992110E-03  4.93881717E-03
  1.44176343E-02 -1.18674445E-01 -2.09304160E-01  1.04115931E-01 -9.89125910E-03
 -2.09665086E-01 -1.48614096E-02 -1.03264083E-02 -3.36903594E-04  7.44931641E-04
 -1.01694861E-02 -1.56744584E-03  3.18403918E-03 -3.69810753E-05 -7.68919705E-05
  1.31827787E-05  1.67677749E-03 -1.99974030E-02  7.54747472E-05 -2.19763008E-04
 -1.54228601E-01 -7.48480495E-04  9.43750411E-05  9.39534735E-02 -3.07556263E-03
 -3.25414387E-03  2.97121627E+00 -1.39013085E-05  7.46256778E-03 -4.86671454E-03
 -1.61003427E-05 -1.23659567E-05 -2.70003822E-04  3.38914568E-01 -1.89975804E-02
 -3.67438144E-04  4.44967837E-04 -1.87395000E-02 -2.30888833E-05 -2.70201512E-06
  2.17558657E-02 -1.21016098E-02 -9.11264711E-06 -1.76209510E-05  2.14394415E-02
  4.49166912E-02  6.36020128E-02 -5.61294400E-01 -5.99376121E+00 -1.70342381E-01
  5.54923114E-02  5.80764761E-02 -5.62957566E-01 -1.00500392E-01  1.36035663E-01
  5.68026989E+00 -1.39422894E-01 -4.83481057E+00 -6.68935696E-03 -1.64165360E-02
  1.53269123E-03  8.93228566E-03  4.78877146E-03 -6.02217736E-02  2.95953156E-01
 -6.53711301E-02 -1.30819308E-01  5.39106347E-02 -8.63645585E-03 -2.66407229E-03
 -5.16543473E-03  1.57533896E-02  1.28221209E-02 -6.55006036E-03 -4.51507693E-03
 -2.14524340E-02 -4.49406102E-02 -6.38547974E-02  5.64037048E-01  5.99226616E+00
  1.70340025E-01 -5.53093931E-02  5.78944482E-02  5.62825954E-01  1.00770305E-01
  1.35889509E-01 -5.68611068E+00  1.43689472E-01 -4.83071477E+00  6.70026670E-03
 -1.63994696E-02  1.51057776E-03 -8.95329856E-03 -4.76292313E-03  5.95892544E-02
  2.96010840E-01 -6.54903004E-02  1.31040859E-01 -5.39936294E-02 -8.62978954E-03
  2.65190466E-03  5.14734252E-03  1.57920186E-02  1.27967729E-02  6.61122324E-03
  4.50523409E-03  1.79194260E-05  2.89094150E-04 -2.18695878E-03 -4.19415322E-05
  2.92261031E-06 -8.04776021E-04 -6.64169454E-05 -7.15994564E-04  7.57859184E-04
 -5.27062019E-05 -1.16443096E-05  9.28207604E-04  7.07144649E-02  7.60341728E-01
 -4.41947020E+00 -3.18367626E-02 -1.64471410E-02  4.18761796E-02  1.71287306E-05
  2.49544386E-05  4.78373101E-04 -4.33098343E-03  2.30440303E-02  2.21050201E-04
 -1.36778681E-04  9.14649582E-02 -1.12700597E-04 -8.24292491E-05  3.02915531E-01
  1.63614188E-03 -4.28337464E-03 -2.11045457E+00  1.29874310E-06  6.17642888E-03
 -5.27657851E-03 -4.05995101E-06  7.52035967E-06  3.27922766E-04 -4.08650385E-02
  7.78944783E-02 -1.48832693E-04 -1.08089108E-04  4.00085997E-03  3.17578368E-05
 -2.97630800E-05  7.18965762E-03 -3.42536103E-03 -3.68865163E-05 -2.32297555E-05
 -2.63069746E-02 -1.83150114E-01  1.12910085E+00 -2.42562954E-03 -7.10283251E-03
  1.59800199E-02  2.63813999E-02  1.83201821E-01 -1.13564845E+00  2.39907883E-03
  7.10475477E-03  1.60288707E-02 -7.07868946E-02 -7.61389979E-01  4.42281280E+00
  3.19424313E-02  1.63714800E-02  4.19100068E-02 -2.24888573E-03 -3.44612202E-03
 -9.73267243E-02  3.59704080E-01  5.35333927E+00 -3.43379368E-02  1.54261289E-01
 -4.33128357E-04  4.27899304E-02  2.13068401E-01  6.40142890E-04  1.25677968E+00
 -4.75514387E+00  1.04480100E-02  9.27288191E-03  7.32407669E-07 -2.14530279E-05
  5.82478546E-03 -2.52632806E-02 -1.54240537E-01  2.41649297E-04 -1.04828974E-03
 -2.74326038E-01  1.66523953E-01 -7.12161333E-05 -7.08832980E-03 -1.05261599E-03
 -4.17700397E-05 -5.44924407E-05 -1.31538716E-02  9.78434877E-03  5.43510545E-03
  1.60663527E-02 -1.61685393E-01  1.02496588E+00  6.81313676E+00 -1.21939824E-02
 -7.37802323E-02  2.67079230E-02 -3.93701926E-03  2.78372215E-01 -6.79966008E-02
  1.48949058E+00  2.74291450E+00 -4.56288123E-01 -3.09354244E-03  1.23160153E-02
 -7.60452543E-03  4.34244836E-03  3.57127751E-04 -7.94056684E-02 -6.40998921E-03
 -6.30184730E-02 -1.02134697E-01  4.03371947E-02  8.07657201E-03 -2.47137940E-03
 -6.66175976E-03  1.27638602E-03  1.72556039E-04 -5.74197331E-06 -1.97455195E-03
  5.55054807E-03  1.63281851E-02 -1.62785180E-01  1.02750507E+00  6.78935366E+00
 -1.28390927E-02 -7.43143972E-02 -2.64993039E-02 -2.27738510E-03  2.78957320E-01
  6.84141853E-02  1.49361994E+00  2.73926374E+00  4.44180899E-01 -3.06939933E-03
 -1.23672272E-02  7.58901663E-03  4.34295070E-03  3.56743216E-04 -7.98217523E-02
  6.89226789E-03  6.28857600E-02 -1.01414070E-01  4.18426246E-02 -8.02775345E-03
 -2.46283394E-03 -6.67231378E-03 -1.27113529E-03 -1.80516695E-04 -6.23892043E-05
 -1.85478136E-03 -7.84111225E-04 -4.53958865E-03  1.30221095E-01  1.22226482E-01
 -9.38302210E+00  1.94246526E-01  1.94888097E-01 -3.25893389E-04  5.86755161E-01
  4.75984973E-01 -6.25507575E-04 -7.45476825E+00 -7.78162880E+00  4.61192342E-03
 -1.37761100E-02 -2.94977850E-05  5.26639471E-06  1.62354183E-03  8.08084796E-03
  1.70447742E-01  3.56505192E-04  5.31757076E-04 -4.17144054E-02 -1.39083480E-01
 -1.58854738E-05 -1.23842169E-02  5.21795766E-04 -1.91467060E-05  1.17642303E-05
 -1.71475250E-03  2.84290119E-02 -1.12021900E-02 -2.21280061E-02 -1.36680474E-03
  1.28823643E+00 -8.61583587E+00 -7.21392219E-02 -3.28333395E-03  4.19597791E-02
 -5.41654578E-02  6.68482073E-02  1.87689627E-01  4.05439601E+00  3.56115395E-01
 -2.59535793E+00  1.10806905E-02 -1.42624444E-02  1.02109079E-03  1.14525633E-03
  6.33905614E-03  2.88917551E-02  8.99224022E-02  1.75223483E-03 -1.22482846E-01
 -7.02111512E-02  1.83965215E-03 -1.04280805E-02 -6.50312476E-03 -7.22509719E-04
  6.64007031E-03 -4.81748185E-04  1.35891614E-03 -1.12398572E-02 -2.22040528E-02
 -7.07100016E-04  1.28840303E+00 -8.69239374E+00 -7.20652014E-02 -1.85836059E-03
 -4.29790338E-02 -5.54598983E-02  6.56809559E-02 -1.85672232E-01  4.06815424E+00
  3.37482280E-01  2.62776612E+00  1.10324476E-02  1.43822868E-02 -1.06716961E-03
  1.18829277E-03  6.36089500E-03  2.61230916E-02 -9.10825518E-02 -5.19175273E-04
 -1.22459297E-01 -6.77819039E-02 -1.67733902E-03 -1.04149570E-02 -6.46116331E-03
  6.37479439E-04 -6.72132092E-03 -4.97836572E-04  1.25413071E-03 -6.53108409E-02
 -7.72071660E-01  1.92183950E+00  5.33281340E-03  4.80003144E-02  5.05548651E-06
  3.65702855E-02  4.24238396E-01 -5.76744145E+00  4.18844399E-02  2.67344255E-02
  5.34801944E-05  1.39334358E-02  1.58976318E-01 -1.77693834E+00 -1.33635200E-02
 -7.59964621E-04  5.33584526E-03  3.68727401E-02  7.70915979E-02  2.18436125E-02
 -1.91686594E+00  1.57238796E+01  1.62561102E-02 -1.94656266E-02  1.11264909E-03
  2.08435201E-01 -4.41888356E-01  4.16861658E-03  1.44048928E+00 -2.65998963E+00
 -1.78790078E-02 -4.61433105E-03  2.62027769E-05 -1.83546723E-05 -1.17234421E-02
  1.26815302E-02 -1.40124913E-01 -1.11598438E-04  3.53685324E-04 -1.00648032E-01
  1.08636692E-02  5.45315190E-05  1.30723738E-02 -8.61318166E-03 -1.09513582E-05
 -6.20561482E-05 -1.44017490E-02  1.02698678E-02  2.99975816E-02  2.28219726E-01
 -1.63793444E+00  8.37843485E-03 -9.34416249E-03 -1.86583456E-02  3.05116051E-02
  2.33051676E-01 -1.66089765E+00  8.35645380E-03 -9.39316325E-03  1.89625019E-02
  1.41227346E-02  1.62197335E-01 -1.78634256E+00 -1.35793043E-02 -8.40623681E-04
 -5.39647667E-03 -6.24993020E-05 -1.40280207E-04  2.82345963E-04  2.12254662E-03
 -2.75413025E-02  9.37274419E-04 -4.41660055E-04 -1.21934470E-01  2.78664263E-04
  6.24186056E-04  4.55460637E-02 -3.77324612E-03  9.67203338E-03  2.81970729E+00
 -4.92981014E-05 -1.26433696E-03 -3.90484802E-03  4.61696846E-05  4.80221180E-05
 -3.43327820E-04  4.19104930E-02 -2.67744559E-01  1.36868488E-03  7.45539547E-04
 -1.62238874E-02  6.06910803E-07  3.94866241E-05 -1.04204077E-02 -1.33971390E-02
 -3.20813492E-05 -6.90201847E-05 -1.30046720E-02 -2.95773490E-02  1.23230243E-01
 -2.57648302E-01  1.82450411E+00  1.08589460E-01  5.65678666E-02  3.00140999E-02
 -1.76021440E-01 -9.85946395E-02 -8.77771073E-03 -9.67902579E-01  6.88969190E-02
 -1.42657753E+00  1.89343307E-05 -4.41117789E-03 -1.55909381E-03 -1.83787011E-03
  1.28810513E-03  7.21091659E-02  6.56201700E-02 -3.56874659E-02 -7.21702616E-02
 -2.05440337E-01  5.57821949E-03 -1.04443714E-03  3.36454355E-03  1.22368395E-03
  9.05608167E-04  8.21157286E-03 -1.33507751E-02  1.28956482E-02  2.93027336E-02
 -1.22013123E-01  2.54885079E-01 -1.88683554E+00 -1.08643956E-01 -5.51697926E-02
  3.02477748E-02  1.75039387E-01  9.82891494E-02 -8.85879477E-03  9.57719949E-01
 -9.59674920E-02 -1.42758999E+00 -4.40596276E-05 -4.34558122E-03 -1.61660981E-03
  1.82126694E-03 -1.19110072E-03 -7.10510846E-02  6.55088927E-02 -3.61817567E-02
  7.38444992E-02  2.05461539E-01  5.65289251E-03  1.08403498E-03 -3.27910385E-03
  1.32252023E-03  9.46384941E-04 -8.31516380E-03  1.33701111E-02  1.71647867E-04
  3.80786210E-04 -1.22398089E-03 -4.30087050E-03  7.25143546E-02 -1.00911846E-03
 -1.86680502E-03 -5.16630712E-02 -3.17068816E-03 -4.69252719E-04 -1.42181889E-01
  3.35828074E-02  4.51070034E-02  7.50449772E-01  6.86399288E-05 -7.28800568E-03
  4.89013341E-03 -7.76555320E-05 -1.28134182E-04 -1.64804808E-03  3.86528043E-02
  1.16189893E-01 -1.46418906E-03  1.69185029E-03 -2.28782873E-03  5.21132499E-05
 -8.62481662E-05 -6.21797233E-03  3.78158999E-03 -4.01885222E-05 -2.03707978E-04
  2.34815969E-03  3.64606754E-03 -3.59512025E-02 -7.93549853E-02  6.95138797E+00
 -3.48156269E-02 -1.63898758E-01 -1.11610712E-01  8.47246467E-02  1.50362942E-01
  1.55292987E-01 -1.62704155E-01  2.10221148E+00  3.11947980E+00  8.09201567E-04
  8.61538914E-03 -5.79102907E-04 -2.68214105E-03 -3.71589039E-03  3.06082393E-01
 -1.17722217E-01  1.24726125E-01 -1.98215356E-02 -2.77169981E-01  1.45319309E-02
 -3.69053585E-03 -3.89771637E-03 -6.32384272E-03 -1.01022771E-02 -3.38200656E-04
  1.16591847E-02 -2.12174898E-03 -3.16460638E-03  3.54373807E-02  7.25883481E-02
 -6.87810198E+00  3.51327542E-02  1.63217058E-01 -1.11459210E-01 -8.64170740E-02
 -1.51764907E-01  1.53366243E-01  1.48215668E-01 -2.10465769E+00  3.11305143E+00
 -8.94356097E-04  8.59307405E-03 -6.08294231E-04  2.65858543E-03  3.70457898E-03
 -3.06319611E-01 -1.17870425E-01  1.24236315E-01  1.97456609E-02  2.77846268E-01
  1.46096852E-02  3.70780813E-03  3.91151935E-03 -6.33860241E-03 -1.00390425E-02
  3.10821736E-04 -1.17769428E-02 -4.75035270E-05 -7.84051378E-05 -1.50037598E-03
  5.42371693E-05 -3.40683448E-05 -4.50186048E-03 -2.66391345E-04 -3.04222817E-03
  2.34280386E-02 -2.41388004E-04 -8.43934375E-05  1.25000574E-02 -2.12294546E-02
 -3.84634647E-01  3.05389158E-01  2.36212262E-02  9.77873992E-03 -7.91281477E-03
 -2.58049410E-04 -5.93624551E-04  1.84696413E-03 -5.07842075E-05 -6.56428345E-02
  1.83740884E-04 -1.12620513E-03  2.56957382E-01 -1.98051530E-03  2.85998836E-03
  1.05122855E+00 -4.03556825E-04  2.63421502E-02 -4.16674300E+00  4.89419694E-05
  3.96408694E-03 -4.68202562E-03  4.77883528E-05 -4.08276468E-05  1.87177805E-03
 -4.92762211E-02  7.98789857E-02  1.77433876E-03  4.81971273E-04  7.93260531E-03
 -1.27278530E-05 -1.07216114E-04  6.18666095E-04 -2.30187658E-02  4.20968297E-05
 -1.23072664E-04 -5.88634206E-02 -6.54772212E-01  2.76499590E+00 -7.93566979E-03
  1.47871505E-02  3.79510547E-02  5.84930479E-02  6.51881841E-01 -2.76265689E+00
  7.86378941E-03 -1.48159673E-02  3.78654589E-02  2.13981764E-02  3.86909324E-01
 -3.10324964E-01 -2.37402567E-02 -9.83195634E-03 -8.02325770E-03  1.78975748E-03
  2.02653939E-03 -3.08069073E-02 -1.33065482E-01  6.56634609E+00  1.71687058E-01
  8.63465868E-02  5.98376958E-04  1.52092897E-01  3.50514447E-01  1.92961798E-04
 -7.29720834E-01 -4.15333286E+00 -1.17271185E-02  3.03076036E-03  1.31613320E-05
  9.00245065E-06  1.80739833E-02 -1.24815938E-02 -1.51812130E-01 -2.33879677E-04
  1.30443958E-03  5.43823290E-02  2.81916509E-01  8.13176522E-05  2.20787470E-04
 -1.91974993E-03  4.13330897E-05  7.62555028E-05 -2.22533947E-02 -8.75765125E-03
 -9.12443698E-03 -1.90077827E-02 -2.44324833E-02  8.47574439E-01 -2.11094990E+00
  1.40252786E-02  7.69104207E-02  8.63212287E-03 -8.56405796E-02  1.00410623E-01
 -8.02101763E-02  9.30585087E-03 -1.10234053E+00 -1.51767522E-02 -4.59177543E-03
  1.25085135E-03 -3.34186080E-03  9.58616719E-04  1.20215501E-02  5.83912249E-02
  7.71462176E-03 -7.33021844E-03  1.38864418E-01  1.04899599E-02 -3.38278758E-04
  2.73612976E-03  6.51925502E-03 -1.02244172E-02 -6.31925876E-03 -9.39222300E-03
  2.85095718E-03 -9.21491486E-03 -1.92265907E-02 -2.30349439E-02  8.41905068E-01
 -2.09344000E+00  1.51238196E-02  7.75033035E-02 -8.96461233E-03 -8.68715754E-02
  9.89211855E-02  8.07281833E-02 -8.10508508E-04 -1.10688021E+00  3.33302834E-02
 -4.57114782E-03 -1.21413893E-03  3.33935759E-03  9.20380338E-04  1.20088713E-02
  5.94640711E-02 -7.94578156E-03  7.49733160E-03  1.38272132E-01  8.61127405E-03
  3.23145051E-04  2.74753214E-03  6.55795685E-03  1.02330646E-02  6.33890802E-03
 -9.28458505E-03  2.71255145E-03  2.46122124E-02  5.34144485E-02 -1.35626676E-01
 -5.71543678E-01  7.43156263E+00 -7.21257002E-02 -2.56944127E-01  1.99045271E-04
 -3.71156499E-01  1.52130038E-01  4.32024188E-04  2.35737444E+00  3.63373429E+00
 -2.83602205E-03  3.34599465E-03  3.59798288E-05 -2.17010103E-05 -1.58743903E-02
 -1.78781483E-02 -2.05802055E-01 -3.19833702E-04 -5.53614914E-04 -3.47313898E-01
  2.97339851E-01  2.40331713E-05  2.91227899E-03 -1.41715404E-02  1.72093517E-05
 -1.71964774E-05 -1.18381038E-02 -2.42724465E-02  1.02103366E-02  2.28461798E-02
 -3.96102664E-02  4.95223152E-01 -1.35621224E+00 -3.62622921E-02 -3.66922800E-02
  5.66802505E-02 -2.99085537E-01 -1.17495772E-01  3.61364203E-01  2.06884605E+00
 -5.69985554E-01 -2.19129053E+00  2.74820959E-03 -1.09516804E-02  1.59870810E-03
 -1.43204631E-03  9.14032684E-03 -5.26103984E-02  9.32872720E-02  4.00563876E-02
 -1.29189484E-01  4.85316282E-02 -5.21197947E-03 -1.15192462E-02 -2.89259988E-03
  1.53618992E-03  6.39112635E-03 -2.98945417E-04 -1.25879830E-02  1.02281907E-02
  2.28804801E-02 -4.00848276E-02  4.97304041E-01 -1.32982792E+00 -3.71014641E-02
 -3.81693426E-02 -5.55731299E-02 -3.00083149E-01 -1.15477564E-01 -3.62746954E-01
  2.08803164E+00 -5.51213809E-01  2.17662620E+00  2.72919725E-03  1.09345466E-02
 -1.62057727E-03 -1.42948407E-03  9.09655782E-03 -4.95715559E-02 -9.25683138E-02
 -4.10127274E-02 -1.29815763E-01  4.57782914E-02  5.11245227E-03 -1.15453393E-02
 -2.95062931E-03 -1.53692858E-03 -6.27066989E-03 -3.35778320E-04 -1.24665370E-02
 -6.41508010E-02 -7.09999648E-01  1.80583087E+00  1.51181631E-02  3.64556929E-02
  4.18750628E-05 -4.19095386E-02 -4.70919256E-01  1.40178917E+00 -2.98856626E-02
 -1.68307745E-03 -6.14178111E-05  3.20808075E-02  4.42125756E-01 -2.07926784E+00
 -2.54108025E-02 -6.87512629E-03  2.36205925E-02 -1.89691619E-02 -5.19748736E-02
  4.79281726E-01 -2.19543711E+00 -3.19613521E+00  1.52987512E-01 -2.71801882E-01
 -8.04749924E-04  2.86368223E-02  1.39059080E-01 -3.62213254E-03 -1.09754000E+00
  3.56127038E+00  1.39906407E-02  1.08258566E-02 -2.07943633E-05  2.72723396E-05
  1.94077426E-03  4.25048042E-04  2.75242605E-01  5.25639232E-05 -2.78982826E-04
  2.16495586E-01  2.12393437E-01  1.07296389E-06  2.35162841E-02 -3.64122736E-02
 -3.31227419E-05  1.05182473E-04 -4.77537938E-03 -1.83952160E-02 -1.91814617E-03
  1.70110238E-01 -1.58537188E+00  2.18537800E-02 -2.48449659E-02 -1.90508624E-02
 -2.36394258E-03  1.64958342E-01 -1.56563667E+00  2.17778846E-02 -2.47380078E-02
  1.87761890E-02  3.19748836E-02  4.39400494E-01 -2.08760687E+00 -2.52644034E-02
 -6.76192814E-03 -2.35765295E-02  1.21743424E-05  5.26233263E-05 -8.72622629E-04
  7.08884625E-03 -3.28927803E-02 -1.26427000E-04  1.01645010E-04  6.39013258E-02
 -7.26397108E-04 -9.41596506E-04 -1.01427235E-01  1.51383615E-02  9.61676358E-03
  4.55505939E-01 -3.94899205E-05 -7.38563189E-03  8.96989063E-03  2.20800110E-05
 -2.38725979E-05 -5.74189916E-05  4.09238983E-02  1.70797519E-01  2.16451091E-04
  3.91434781E-05  1.08601314E-02  2.62894106E-05 -3.04782486E-05  1.81003756E-04
  6.55709039E-03  1.39022496E-05 -7.41322591E-06 -7.42556609E-03 -1.47331549E-02
 -4.48295603E-02  1.17606429E+00 -1.00624140E+01  1.68972948E-01  1.20480346E-01
  1.21786206E-01 -1.69573590E-01 -2.75624945E-02 -3.09337704E-01 -7.92524678E-01
 -2.65582071E+00  1.82440563E+00  9.64670105E-03  4.20078107E-03 -1.14687735E-03
 -4.77445476E-03 -6.15673749E-03  3.37342862E-01  5.63089896E-02  5.34803111E-02
  5.16904827E-02 -2.35857047E-01 -1.59738654E-02  7.36399191E-03  2.60808034E-03
 -1.23792895E-03  1.78212706E-03  9.02579557E-03 -5.44799649E-03  7.42033882E-03
  1.47282178E-02  4.45740053E-02 -1.17446930E+00  1.00705024E+01 -1.68708979E-01
 -1.20324018E-01  1.21781158E-01  1.67977034E-01  2.93258588E-02 -3.09173128E-01
  7.90372770E-01  2.65693214E+00  1.83167977E+00 -9.66511573E-03  4.14244735E-03
 -1.15155491E-03  4.79891464E-03  6.20357426E-03 -3.37289830E-01  5.56211829E-02
  5.39232466E-02 -5.16770583E-02  2.35459586E-01 -1.59750996E-02 -7.34689556E-03
 -2.56930519E-03 -1.21838095E-03  1.80237192E-03 -9.02336569E-03  5.43026490E-03
  3.07568234E-05  6.65750253E-05 -1.51135694E-04 -6.43629911E-04 -9.73042912E-03
  1.78530222E-06 -3.40343502E-04  9.76523366E-02 -6.75381393E-04  5.78281183E-04
  1.42737260E-01 -5.31969678E-03 -1.89563080E-03  1.30228993E-01  9.36965948E-06
 -7.32000340E-03  4.79618428E-03 -3.69331326E-05 -5.71461817E-05 -3.93229195E-04
 -1.27801437E-01  4.50300059E-02 -3.88152800E-04  7.99780937E-04  7.24745519E-03
  1.00784612E-05 -2.72193440E-05 -3.03383075E-03  9.71335557E-03 -1.68312575E-05
 -2.32713475E-06 -1.12295999E-02 -3.41431319E-02  3.62068651E-01 -1.73653670E+00
 -5.50592756E-01 -1.27278429E-01 -9.41762129E-02  6.60401790E-02  3.55675449E-02
 -8.29493690E-03 -1.70284015E-01  3.99860999E+00  2.04359625E+00 -1.75400587E+00
 -6.16319036E-03  6.68450182E-03  1.08558025E-05 -2.63171392E-03 -8.58156235E-03
 -2.11159499E-02  2.68625271E-02  5.79931799E-04  9.04768210E-03 -1.71213914E-01
 -1.16918854E-02 -1.30374446E-02 -4.93077961E-03  2.85286845E-03  3.36151863E-03
 -1.46162456E-02  9.17659785E-03  1.11975793E-02  3.40830282E-02 -3.62381353E-01
  1.74109078E+00  5.58703207E-01  1.27323413E-01  9.43272301E-02  6.60620126E-02
 -3.67927591E-02  9.02211286E-03 -1.70120537E-01 -4.00144747E+00 -2.04150347E+00
 -1.74579047E+00  6.20294875E-03  6.70620592E-03 -8.22592581E-05  2.60516110E-03
  8.61198081E-03  2.07850628E-02  2.69556381E-02  2.34103929E-04 -8.13159542E-03
  1.71996180E-01 -1.17389060E-02  1.30471506E-02  4.97005367E-03  2.86442256E-03
  3.30111349E-03  1.45890509E-02 -9.17950425E-03 -3.68110062E-05 -3.82901649E-05
 -4.86152993E-03 -3.13168673E-05  5.40514959E-06 -7.92743215E-03 -1.29430246E-04
 -1.60248296E-03 -1.93597462E-03 -7.71126442E-05 -2.32650323E-05  4.99443445E-03
 -2.80794835E-02 -3.29160544E-01 -3.12327225E+00 -5.35020048E-03 -4.30401150E-03
  4.29309338E-03 -2.27973293E-05 -6.32241748E-05  5.12401334E-04 -3.31030756E-03
  4.00717050E-02  1.25502617E-04 -2.40162959E-04 -1.72263083E-01  1.92810764E-04
  8.52313698E-05 -6.59179475E-01  8.71327086E-03  2.19756374E-04  2.34308035E+00
 -1.48690173E-05 -2.21384396E-04  1.22800419E-03  4.07652465E-06  3.12518397E-05
  4.52003694E-04  1.05709232E-01 -3.03744588E-02  2.54470650E-04  1.04654146E-06
 -9.75437778E-03  2.05967523E-05  5.38453977E-06  3.43074391E-03  1.57549602E-02
 -2.37962571E-05 -6.69202931E-05  1.86900815E-02  3.58247713E-01 -1.80534108E+00
  1.44053969E-02 -1.75567293E-03 -2.28151692E-02 -1.88308545E-02 -3.60908747E-01
  1.79838645E+00 -1.44292351E-02  1.74220873E-03 -2.28432854E-02  2.79454954E-02
  3.26854306E-01  3.12057469E+00  5.36263860E-03  4.24523199E-03  4.40838417E-03
  6.67100659E-03  2.92104022E-03  3.10081909E-01 -3.51950924E+00  2.33451800E+01
  1.34437216E-01  4.07331680E-02  6.29575630E-05  4.03711782E-01  5.54799379E-01
 -4.75485743E-04 -6.19642263E+00 -8.82951065E+00 -2.56946182E-03  2.93129782E-02
 -7.86516741E-06 -2.89296321E-05  1.83938158E-03  1.09940849E-02 -1.30973238E-03
  4.25306616E-04  6.33669724E-04 -1.19463608E-01  3.81552764E-02  5.16121425E-05
 -8.32475443E-03  1.74347671E-03  3.31222544E-05  1.21534484E-05 -1.36449700E-02
  3.17722447E-03  6.17510088E-03  1.24513108E-02 -4.47896652E-06 -1.74136356E-01
 -7.10561347E-02 -4.86604082E-02 -7.96259028E-02 -6.30808658E-03  3.40720376E-01
 -1.98265251E-01  2.64690870E-02  9.56702974E-01 -3.83356072E-02  9.66593383E-01
 -3.09734337E-03 -9.22503936E-03 -1.57522379E-03 -5.03955505E-03 -1.84083017E-03
 -4.08071066E-02 -1.00426293E-01  1.99830029E-02 -4.42813131E-03  1.24911832E-01
 -2.15424873E-03 -7.54846153E-03 -3.78835332E-03  7.62119798E-04  2.25842478E-03
 -5.77980540E-03  7.58646616E-03  6.18267520E-03  1.24507155E-02  9.36656987E-04
 -1.84957911E-01 -2.67250251E-02 -4.95666183E-02 -8.02704307E-02  7.27301288E-03
  3.42403465E-01 -1.97604443E-01 -3.06014873E-02  9.59382555E-01 -2.15230365E-02
 -9.63090001E-01 -3.19376256E-03  9.23897712E-03  1.58464314E-03 -4.98072687E-03
 -1.80291154E-03 -4.41321861E-02  1.01143414E-01 -1.95406468E-02 -5.12843707E-03
  1.26430783E-01  1.97566009E-03 -7.59385146E-03 -3.81633972E-03 -7.87353902E-04
 -2.22289012E-03 -5.84975276E-03  7.57640379E-03 -4.74237721E-03 -1.25272979E-02
  9.39820937E-02 -3.01233422E-01  8.20853026E+00  2.78140537E-02  1.01850039E-01
  2.42258287E-04  2.64541954E-01 -6.61233793E-02 -1.27812641E-04  2.36466272E+00
  1.92171699E+00  1.84487760E-03  2.11590680E-03 -1.75414162E-05  1.55172854E-05
  9.53103186E-03  2.45626775E-02  1.72241331E-01 -6.10490087E-04  3.36403021E-04
  2.83722422E-02 -2.76596720E-01  4.28161803E-05 -2.03868141E-03  1.24798134E-03
 -1.79778488E-05  3.81369574E-05  2.09474329E-03  5.78836666E-04  1.00735787E-03
 -3.17690573E-04  1.26731505E-01 -9.48626524E-01 -6.81029988E+00 -4.48633411E-02
 -8.88058071E-02  4.05930658E-02  1.79205028E-01 -1.74486137E-01  7.49209832E-02
  2.16836435E+00 -2.33774752E-01 -1.93823325E-01 -4.04121547E-03 -5.18209750E-03
 -1.69287978E-02  7.92143988E-03 -3.80982077E-03  8.20893587E-02  4.59697168E-02
 -4.13826618E-02 -1.95916409E-01 -2.15569521E-01 -2.04946117E-03 -1.44170061E-02
 -1.05139705E-02  2.64079176E-03 -2.69473008E-03  1.76682855E-03 -2.14412564E-03
  1.06385712E-03 -1.39680040E-04  1.24436447E-01 -9.36769945E-01 -6.81488595E+00
 -4.41231839E-02 -8.82075374E-02 -4.02860314E-02  1.78229642E-01 -1.74766681E-01
 -7.59391686E-02  2.15595619E+00 -2.42718554E-01  1.89764607E-01 -3.99628859E-03
  5.17452315E-03  1.69146228E-02  7.94762213E-03 -3.75434414E-03  8.24012912E-02
 -4.52378547E-02  4.19951730E-02 -1.95676027E-01 -2.14361488E-01  1.98270398E-03
 -1.43144147E-02 -1.05005013E-02 -2.65466185E-03  2.72963491E-03  1.84157071E-03
 -2.15785866E-03 -1.54103091E-02 -3.37883786E-01  3.14167504E+00  3.06085814E-02
  6.61050898E-03 -4.38563941E-05  4.53594106E-02  6.41247674E-01  4.07299426E-01
  3.57322182E-02  1.50860386E-02  2.23808430E-06  3.50963682E-02  6.05358420E-01
 -1.02680261E-01 -1.27521293E-02  1.10330665E-02  3.13549680E-02 -5.43550482E-03
 -8.17051259E-03 -1.04258788E-01  1.39538757E+00 -2.11577233E+01  2.01114006E-03
  8.35038709E-02 -1.70624271E-04  1.38235890E-02  1.45997215E-01 -2.90848500E-04
 -5.57539370E+00  2.65257085E+00 -3.40373816E-03  3.75825151E-03 -5.36421609E-05
  1.57103583E-05 -8.28922956E-03 -1.63447874E-02 -1.09736387E-02  3.53297604E-04
 -3.03610697E-04 -7.69402761E-02  4.77696949E-02 -1.61043183E-05  3.17497470E-03
 -7.77171614E-04  2.37030804E-05  2.69025935E-05  7.24880687E-03  1.91195590E-02
 -3.05823743E-03  3.62457954E-01  8.23303721E-01  1.75795516E-02 -1.98426585E-03
 -6.92107305E-03 -3.24272690E-03  3.59991852E-01  8.23423023E-01  1.76302104E-02
 -2.00713456E-03  6.76831489E-03  3.51504068E-02  6.04934536E-01 -9.12173086E-02
 -1.26371503E-02  1.11260236E-02 -3.12493429E-02 -4.82027773E-06 -1.41087554E-06
 -2.60862994E-04  2.22047017E-03 -1.91949024E-02 -2.98400054E-04  1.77797442E-04
  4.19551480E-02  3.19272492E-04 -2.48096957E-04  1.39682089E-01  9.97333480E-03
  2.72641717E-03 -1.28869620E+00 -1.03217485E-05  9.71251102E-03 -3.52851799E-03
 -6.82444308E-07 -1.58283770E-05  3.10794202E-05  1.14722517E-01  9.11077665E-02
 -4.04006459E-04 -4.68858505E-05  5.67273550E-03 -2.42645143E-05 -1.95559496E-05
  1.48154826E-02 -1.06191835E-02  1.13079462E-05 -6.25075745E-06  2.57901536E-02
  5.24838739E-02 -5.57953526E-02 -6.17279409E-01  1.56399104E+01  1.11486641E-01
  1.03529678E-01  1.62107177E-01 -2.10175402E-01 -4.51773488E-02 -7.00146225E-01
 -2.64274965E+00  4.40336416E-01 -6.55209611E+00  1.68262461E-02 -3.51619209E-03
  9.04846774E-03 -1.31152678E-03 -3.69474110E-03  5.23982383E-01  1.62955311E-01
 -2.95653004E-02  1.33603408E-01 -2.14393493E-01 -3.10301859E-02  1.06706598E-03
  1.60158446E-02 -4.40913333E-03  1.10207948E-02  8.76999891E-03  3.31569425E-03
 -2.57973805E-02 -5.24777619E-02  5.50218869E-02  6.24481296E-01 -1.56339808E+01
 -1.10922766E-01 -1.03689078E-01  1.61850638E-01  2.08877905E-01  4.69310438E-02
 -6.99668196E-01  2.62699691E+00 -4.36220201E-01 -6.55069839E+00 -1.68263097E-02
 -3.56026254E-03  9.08768265E-03  1.33327186E-03  3.72069226E-03 -5.24414446E-01
  1.62219290E-01 -2.85420974E-02 -1.33292536E-01  2.13661574E-01 -3.11018465E-02
 -1.07254156E-03 -1.59572439E-02 -4.40754075E-03  1.09831708E-02 -8.76492189E-03
 -3.30193776E-03 -3.05550678E-05 -6.30880630E-05 -5.37819377E-06  2.74983566E-03
 -2.32476183E-02  2.10662399E-04 -3.96702049E-04  6.51042516E-02 -8.31203509E-04
  3.38598892E-04 -9.19559785E-02 -1.41404044E-02  3.81677552E-03 -1.99298612E+00
 -1.15321494E-05 -8.98347090E-03 -7.26761380E-04 -2.95712442E-06 -1.66815970E-05
 -1.20229075E-04 -2.01649470E-01  1.03679705E-01 -7.48585390E-04  8.42076617E-04
  1.23844770E-02  1.58673834E-05 -1.80701533E-05 -1.01780619E-02  9.91600190E-03
 -1.77064295E-05  6.18870649E-07 -1.42989536E-02 -2.72199370E-02  2.27178838E-02
  9.02376329E-01 -6.52377126E+00 -1.10947013E-01 -4.70620195E-02 -2.19059542E-02
  1.24287531E-02  1.86387103E-01  8.09629884E-02  7.57724796E-01  3.49679365E-01
 -3.13764485E-01  3.14232549E-03 -1.98542332E-02 -6.94953473E-03  1.23761779E-02
  4.39300490E-03  9.47552205E-02  2.27210306E-01  9.21994903E-02 -7.47810339E-02
 -2.08489422E-01  7.30055930E-04  3.09733240E-03 -7.04917851E-04  6.54013129E-03
 -3.06488810E-04 -7.26797228E-03  8.59443422E-03  1.42932121E-02  2.72121791E-02
 -2.28189533E-02 -9.00910395E-01  6.53465887E+00  1.10935930E-01  4.73943316E-02
 -2.20961945E-02 -1.26534004E-02 -1.85876794E-01  8.07361480E-02 -7.61273313E-01
 -3.55733787E-01 -3.10757410E-01 -3.10422228E-03 -1.98575406E-02 -6.92647331E-03
 -1.24101879E-02 -4.36243901E-03 -9.51232599E-02  2.26932247E-01  9.22732012E-02
  7.54650926E-02  2.08728872E-01  7.24418310E-04 -3.08824143E-03  6.90262928E-04
  6.51019593E-03 -3.31959380E-04  7.24682246E-03 -8.61815994E-03 -1.78698080E-05
 -4.30899359E-04 -4.17008326E-04 -1.37740886E-05  5.05409108E-05 -4.30761947E-03
 -5.18877695E-05 -1.22226339E-03 -2.18314698E-03 -8.84720664E-05 -1.92974317E-05
  1.35284281E-02  4.73270689E-02  7.16755417E-01  4.69934787E-01 -2.05299033E-02
  1.20729604E-03  2.48686443E-02  2.11617772E-05  4.93487217E-05 -4.35071974E-05
 -1.74867657E-03  2.31374757E-02 -1.05998898E-04 -3.54353722E-04 -1.22658196E-02
  5.22471401E-04 -3.32697045E-04  2.09292519E-03  1.42503598E-02 -1.48199778E-03
 -1.42078924E+00  3.99093753E-06 -1.93597163E-03 -2.48152025E-03  5.96559259E-06
  1.63795782E-05  3.98482264E-05 -2.26235856E-02  2.20925719E-02  6.98643631E-04
 -5.24766368E-05  3.24455562E-03 -1.86214320E-05 -2.12705915E-05  2.04790263E-03
  4.22357153E-03  1.13786467E-05 -4.20707423E-05  1.33806073E-02  2.40534781E-01
  1.07654032E+00 -4.34331020E-03 -1.78640493E-03 -6.35021171E-03 -1.31999852E-02
 -2.39765996E-01 -1.07529250E+00  4.29831939E-03  1.79691454E-03 -6.35682234E-03
 -4.73586721E-02 -7.17243160E-01 -4.71685700E-01  2.05516955E-02 -1.26962090E-03
  2.48626132E-02 -7.40948325E-03 -1.38325007E-02 -3.75543494E-02  1.25447021E+00
 -9.38592074E+00  2.42475159E-01 -1.15469043E-01  1.45508978E-04 -3.23836601E-01
  1.54496851E-01  5.28063962E-04 -4.38858420E+00  6.62354864E+00 -1.62589004E-03
 -1.36915513E-02  1.51629170E-05  7.10155224E-06  9.96748329E-04 -5.16584706E-03
 -1.05608574E-01  2.16021538E-04  1.12485029E-04  4.10567806E-01  3.00593139E-01
  3.14136146E-05  8.45429916E-03  4.24841749E-03  5.51788590E-06 -3.39476697E-06
 -1.89833935E-03 -6.50339221E-03 -8.06922177E-03 -1.88888425E-02  9.78313045E-02
 -3.06240780E-01 -5.17472901E+00 -1.69400993E-01  2.58184635E-02 -7.54885335E-02
  1.09690642E-01 -2.19037297E-02  1.07634166E-01  4.16355543E+00 -5.45454949E-01
  1.54396698E+00  8.20264604E-03  1.87110146E-03  3.81481467E-03 -1.73996041E-03
  4.23205691E-03  3.55183568E-02 -1.11909784E-01  9.64714612E-02 -1.08536579E-01
  2.35555780E-01 -1.35609911E-02 -4.23036861E-03 -2.22213890E-03  7.94046761E-03
 -1.44186550E-02 -4.33732556E-03 -6.52273063E-03 -8.15331585E-03 -1.90630749E-02
  9.81816584E-02 -3.05287884E-01 -5.22330069E+00 -1.69353056E-01  2.53854603E-02
  7.61516357E-02  1.09806656E-01 -2.22596796E-02 -1.09948777E-01  4.16244293E+00
 -5.45961076E-01 -1.56552678E+00  8.14024996E-03 -1.86289275E-03 -3.79973236E-03
 -1.74953019E-03  4.25289382E-03  3.37026573E-02  1.12307793E-01 -9.67291453E-02
 -1.09002727E-01  2.35441539E-01  1.34616916E-02 -4.19068357E-03 -2.29615236E-03
 -7.95415541E-03  1.44399871E-02 -4.33269680E-03 -6.52884499E-03  2.77132052E-02
  6.01897894E-02 -1.12591280E-01 -1.12303356E+00  1.19399012E+01 -2.07260447E-01
  1.69443982E-01  6.34814454E-05  2.96865155E-01 -2.61469641E-01 -2.57356445E-04
  7.64382539E+00 -3.99794034E+00 -2.75866062E-03  7.47062342E-03 -2.06293403E-05
 -1.45068332E-06 -6.37623307E-03 -1.03706814E-02 -2.31744177E-02 -2.82318200E-04
  6.22897894E-05  4.78174567E-01 -2.07821454E-01  6.66792673E-06  2.35793270E-03
  5.47373862E-03 -1.28988059E-05  4.02757541E-06  1.06056568E-02 -2.62968480E-03
  4.12003673E-05  1.82034869E-03 -7.75976140E-02  6.14273373E-01  3.82995652E+00
  2.07795558E-03 -1.25626939E-01 -6.03671758E-02 -1.08980041E-01  1.19850566E-01
  5.87270188E-02 -7.19656363E-01  3.32332089E+00  1.40035074E+00 -2.20374587E-03
 -3.29687394E-03  7.22102339E-03 -1.70931015E-03 -3.16889139E-03  2.21706673E-02
 -1.03617261E-01  1.55904473E-01 -2.85766181E-02 -1.89796056E-01 -8.33922536E-03
 -2.96079427E-03 -1.37109339E-03 -3.97231127E-03 -1.28954134E-02  2.86074502E-03
  6.79764031E-03  9.21218969E-05  1.91932623E-03 -7.75904265E-02  6.10783470E-01
  3.85215844E+00  2.39151479E-03 -1.25862768E-01  6.02698751E-02 -1.08883184E-01
  1.19730833E-01 -5.79482023E-02 -7.23475957E-01  3.33124994E+00 -1.40032080E+00
 -2.22804248E-03  3.23751336E-03 -7.22785851E-03 -1.74926499E-03 -3.19362351E-03
  2.15318945E-02  1.04092768E-01 -1.55849553E-01 -2.85458085E-02 -1.90169015E-01
  8.34487982E-03 -2.92855636E-03 -1.43149180E-03  3.98600561E-03  1.29074079E-02
  2.91038523E-03  6.81731170E-03 -4.73973202E-03 -9.19435889E-02 -1.22529434E+00
 -4.75337375E-03  6.40144379E-03 -2.05282070E-06 -3.36090093E-03  5.85671643E-03
  9.80391872E-01  5.66834039E-03 -4.97004758E-03  3.02948760E-05 -3.06492810E-03
 -1.07866734E-01  9.72382768E-02  4.43126950E-03 -2.45244394E-03 -3.13752870E-03
 -8.55289947E-03 -2.17756045E-02  1.06807017E-01 -3.71480383E-01  7.35393823E-01
  1.94955424E-01  8.99725433E-02 -3.05536165E-05 -9.54385119E-02 -9.57602917E-02
 -3.79788201E-04 -3.23619707E+00 -2.98725275E+00 -8.58042812E-04  1.30902686E-03
  9.50347067E-06 -6.09950159E-06 -3.06915371E-03  4.81229896E-03  6.42072775E-02
 -3.15131219E-04  1.08505887E-04 -4.26306853E-01  5.47450319E-02  2.23397858E-05
  1.74544934E-02  1.16652357E-02 -2.81153607E-05  1.02135014E-05 -1.48410554E-02
  1.10950455E-02 -7.81700512E-03 -1.11246245E-01 -2.60649815E-01  3.03994524E-03
  4.13973620E-04  1.83989901E-03 -7.84250096E-03 -1.11804696E-01 -2.61137262E-01
  3.03878421E-03  4.13413168E-04 -1.83793568E-03 -3.17675932E-03 -1.09741983E-01
  9.67888228E-02  4.49091537E-03 -2.43749958E-03  3.20608359E-03 -2.99201920E-03
 -4.55659894E-04 -1.51628869E-01  9.73472876E-01 -1.28665942E+01 -6.11362696E-02
  3.11254117E-02 -1.22835922E-04 -1.53445636E-02 -2.39289105E-01 -5.95342338E-04
 -3.28990711E+00  2.22736136E+00  1.87420425E-03 -6.00557982E-03 -1.06869141E-05
  1.42485583E-05 -2.55081767E-03  1.24592616E-02  7.06916207E-02  1.20177486E-04
 -4.02612418E-05 -6.86360350E-02 -1.55789959E-01 -2.03901164E-05  5.03988953E-03
 -2.94389993E-04 -5.20126133E-07 -1.24748543E-05  1.99872546E-03  6.17259986E-04
 -1.19969155E-02 -1.52902398E-02 -2.85372245E-01  3.34688246E+00 -2.01845117E+01
  2.36047317E-02 -9.40480288E-02  3.78434968E-02  2.07778103E-02 -1.16617736E-01
 -3.01931921E-02  1.25236047E+00 -6.12291904E+00  2.85048046E+00 -2.24482509E-03
  7.80580800E-03 -1.17736289E-02  7.43282246E-03  4.54273776E-03 -7.12405259E-02
  2.32114379E-02  1.20582664E-02  2.57894389E-02 -3.05248215E-02  3.23360155E-03
  2.28196748E-04 -4.48876479E-03 -3.45443971E-03  8.64896593E-03 -4.91840064E-03
  4.66992091E-03 -1.19271952E-02 -1.51611290E-02 -2.84996698E-01  3.33993098E+00
 -2.00889236E+01  2.35957574E-02 -9.38800222E-02 -3.79801249E-02  2.12290835E-02
 -1.16019590E-01  3.04734796E-02  1.26329908E+00 -6.10475993E+00 -2.83239957E+00
 -2.21186868E-03 -7.79462437E-03  1.17413172E-02  7.45037199E-03  4.53834512E-03
 -7.12966179E-02 -2.34009633E-02 -1.14923404E-02  2.59973646E-02 -3.01221250E-02
 -3.25834085E-03  2.01142168E-04 -4.43741174E-03  3.45405227E-03 -8.64478144E-03
 -4.95068158E-03  4.66958495E-03 -2.90576703E-03 -1.43996910E-02  2.86823585E-01
 -2.05096208E+00  2.96290259E+01  7.00682539E-02  3.55697691E-02 -8.05253713E-05
  9.91269106E-02 -2.15319973E-02  1.34511797E-04  7.90908733E+00  3.06844946E+00
 -2.07200190E-03  1.87583450E-02  1.61941319E-05  2.34053128E-05  6.83502028E-03
 -3.86534870E-03 -5.24995031E-03  1.41748887E-04  1.69557571E-04 -3.34144600E-02
  1.08414224E-01  2.15734872E-06 -1.22325913E-02  2.19283455E-03  1.19204190E-06
  3.79571610E-06 -1.98274245E-03  1.51001277E-02  4.44199092E-03  3.32104517E-03
  2.08711227E-01 -2.11143441E+00  1.58934677E+01 -5.76855141E-02  1.09388917E-02
  4.66155293E-04 -1.37513294E-01 -2.32774117E-01 -7.02908808E-02 -4.62145497E+00
  6.57743627E-01  2.10779842E+00 -5.09589018E-04  1.72770617E-02 -8.75811528E-03
  2.84409544E-03 -2.38470079E-03  5.07466279E-02 -1.00012299E-02 -8.99468341E-02
  2.10950743E-03  1.69650379E-02  1.16754842E-03 -4.88050651E-03 -3.24614803E-03
  1.04898947E-02  6.62412586E-03 -1.02279326E-02  5.09496678E-03  4.45998071E-03
  3.35657279E-03  2.08663123E-01 -2.11307545E+00  1.59620101E+01 -5.75464363E-02
  1.09684259E-02 -3.40542181E-04 -1.37607199E-01 -2.33550131E-01  6.94382445E-02
 -4.63860603E+00  6.49458514E-01 -2.12241350E+00 -4.71635301E-04 -1.73057078E-02
  8.76479418E-03  2.84292669E-03 -2.35729165E-03  5.12485970E-02  1.01092222E-02
  9.01339921E-02  2.39239078E-03  1.73812975E-02 -1.19515191E-03 -4.88983194E-03
 -3.21193389E-03 -1.04955556E-02 -6.63780586E-03 -1.02519887E-02  5.10782552E-03
  3.30790173E-02  6.47341828E-01  1.54330911E+00  3.43056039E-03 -3.11303712E-02
  1.22592702E-05 -7.56380385E-03 -1.65943137E-01 -1.62956004E-02 -2.48130722E-03
  2.28247995E-02 -4.43504356E-05 -2.20842422E-02 -1.32213517E-01 -1.53880696E-01
 -1.50791417E-02  9.46406742E-03  1.32788554E-02  9.30184822E-03  2.57680644E-02
 -1.11276036E-01  5.11626832E-01 -1.16799198E+01  6.45043692E-02  4.51263033E-02
 -2.89733351E-06  4.02218410E-01 -2.90074307E-02 -1.69566467E-05 -7.81866391E-01
  3.15526946E+00  5.69409457E-03  3.51175200E-03  3.58343186E-06 -1.79813678E-05
  2.67100201E-03 -4.71610227E-03 -1.10567592E-01  1.18382096E-04 -1.62409589E-04
 -1.10257906E-02 -2.72306822E-02  1.53036591E-05  1.01644630E-02 -4.07122018E-03
 -5.47411937E-06 -2.84670576E-06  4.41584898E-03  2.84851992E-03  3.49236284E-02
  6.31286957E-01  3.31650127E-01  1.18820607E-03 -1.73560153E-02 -1.26789180E-02
  3.50292611E-02  6.32969787E-01  3.37163679E-01  1.16778666E-03 -1.73146164E-02
  1.27534333E-02 -2.20976592E-02 -1.32383648E-01 -1.49774797E-01 -1.50628967E-02
  9.44309713E-03 -1.33238602E-02  2.41682492E-06  2.77976659E-06  5.91491057E-05
  6.81050136E-04 -1.58435410E-02  1.03471038E-04  2.05914111E-04 -9.14316860E-02
  2.45549892E-04  1.20285459E-03 -3.88383743E-01  3.18350046E-03  1.05216320E-02
 -2.88646792E+00 -1.74753827E-05  1.22239492E-04  8.54963830E-03  2.51816179E-05
 -2.93339833E-05 -3.21124263E-05  5.02013395E-02  6.22249532E-02 -3.12942409E-04
  5.26614300E-04  2.89468732E-03 -3.59481762E-05 -2.53235482E-05  3.15775243E-03
 -6.24140460E-03 -3.25357979E-06 -3.41734168E-06 -3.51078766E-02 -7.13250354E-02
  3.15864178E-02  1.70367342E+00 -5.13301506E+01  2.46679510E-02  1.59927416E-02
 -7.05500877E-02 -2.38725868E-03 -2.72065714E-01  6.77216369E-01 -3.92285660E+00
 -8.21226524E+00  1.19866851E+01 -9.16811942E-03  1.08346796E-02 -4.45046062E-03
  1.69418105E-03 -1.49950150E-03 -2.38540727E-01 -2.90353738E-02  1.61405542E-01
  3.46394444E-03 -7.04112524E-02  9.33356950E-03  2.46889210E-03 -1.31185371E-02
 -7.83509081E-04  5.56253939E-03  4.42500972E-03 -1.01253545E-03  3.51278911E-02
  7.13314626E-02 -3.06501402E-02 -1.71325084E+00  5.13932234E+01 -2.52912290E-02
 -1.55445054E-02 -7.04988701E-02  1.15537597E-03  2.72357204E-01  6.77108058E-01
  3.91987334E+00  8.22142291E+00  1.19972920E+01  9.17731872E-03  1.08755194E-02
 -4.47661131E-03 -1.67104475E-03  1.49838588E-03  2.38836218E-01 -2.85599801E-02
  1.61204280E-01 -3.66119134E-03  7.09855894E-02  9.37193126E-03 -2.48187289E-03
  1.30832308E-02 -7.93463047E-04  5.59380721E-03 -4.43180822E-03  9.85816767E-04
  6.65462102E-06  3.45226964E-05 -6.94755912E-04  5.72420859E-03 -6.08241600E-02
 -2.82371393E-04  4.35592691E-05  7.06522241E-02 -2.84779914E-05  9.52144262E-06
  4.74202531E-01 -1.54365445E-02 -8.27579439E-03  2.15068384E+00 -6.45892076E-05
  7.99218038E-03  1.20947533E-03  2.22685622E-06 -1.53633841E-05 -9.92162682E-05
  1.65665378E-01 -1.41605549E-03  8.03269228E-05 -2.13782196E-04 -1.01040530E-02
  2.16822782E-05  2.72027003E-06  4.34339054E-03 -9.67255305E-04 -8.28195657E-06
 -3.61677021E-05 -2.19286937E-02 -4.25489962E-02 -8.20250003E-02  2.44552476E+00
 -4.40641160E+01 -7.89445427E-02 -3.89402345E-02  7.26297372E-02 -5.16184985E-02
  7.10030159E-02 -1.63253503E-01  9.95940898E+00  3.92473189E+00 -1.25410968E+01
  1.43156163E-03 -1.88868533E-02  6.60763261E-03  8.77019085E-03  2.00560545E-03
 -8.73011493E-02  1.80451204E-01  7.05223860E-02 -3.27759138E-02 -1.11549385E-01
  2.38396874E-05  1.31017911E-02  1.11708417E-03 -4.81741003E-03 -6.26946192E-03
  9.76242128E-04  1.82534112E-03  2.19214581E-02  4.25257777E-02  8.22474648E-02
 -2.44755732E+00  4.40447955E+01  7.87387087E-02  3.89979399E-02  7.25877902E-02
  5.09874004E-02 -6.86133278E-02 -1.63163333E-01 -9.97663586E+00 -3.90539005E+00
 -1.25401633E+01 -1.38360953E-03 -1.88657074E-02  6.64452828E-03 -8.82150901E-03
 -1.97904888E-03  8.71328893E-02  1.80793731E-01  7.00001224E-02  3.25473614E-02
  1.11156320E-01  6.08575705E-05 -1.31298429E-02 -1.08473648E-03 -4.84298599E-03
 -6.21781964E-03 -9.83043533E-04 -1.87874435E-03 -6.99125162E-05 -1.94197891E-03
 -2.76952564E-03  3.30247955E-05  1.14043301E-04  2.67727875E-03  2.15388975E-05
  1.29472004E-04 -2.78341093E-04 -3.35599821E-05 -6.04844717E-07 -3.98205956E-03
  2.53274302E-02  3.20473291E-01 -2.44636623E+00  6.77222872E-03 -6.64307243E-03
 -1.00203584E-02  1.86585737E-06  3.38078006E-06  5.78867278E-05 -4.11540915E-04
  3.35513548E-02  3.22679411E-04 -3.36061115E-04  1.39592894E-02  1.47228036E-03
 -7.93733055E-04  9.61234202E-02  3.81591117E-03 -9.43593983E-03  5.25999165E-01
 -2.76105949E-06 -4.14434520E-04  8.44377331E-04 -8.40022937E-06  1.84403016E-05
 -1.09979641E-04 -4.44086635E-03  2.71764473E-03  2.43620144E-04  2.57673300E-04
  5.89162573E-04  5.23229112E-06 -2.60330346E-05  1.65428026E-03 -3.73234660E-03
  3.66340324E-06 -8.50669717E-06 -1.34208977E-03 -1.04991622E-01 -1.32945248E-01
 -4.20535058E-03  2.76804677E-03  4.77987923E-03  1.53890303E-03  1.06664729E-01
  1.30136844E-01  4.17127742E-03 -2.77530288E-03  4.80885605E-03 -2.52339855E-02
 -3.18345132E-01  2.45333446E+00 -6.86612737E-03  6.72760645E-03 -1.00332575E-02
 -5.47304452E-03 -1.20777818E-02  3.66940782E-03 -2.72967161E-02  1.93828448E+01
 -8.27439690E-03 -7.92866143E-02 -2.47288866E-04  2.03649687E-02 -4.48095001E-01
 -1.89110367E-03 -2.59838751E+00 -6.80151782E+00 -5.65734249E-03  9.98562004E-03
 -1.00262897E-06  4.52251524E-06 -1.06667836E-02  6.10863269E-03 -7.71334015E-02
 -1.47587234E-04  4.65576168E-04  1.94394018E-01 -9.91813830E-02  6.39090887E-05
  1.05024855E-02  1.07022514E-02  8.99865575E-06  1.74187006E-06  1.24685220E-03
 -7.04907952E-04  1.09249697E-03  5.51892170E-03 -7.21847751E-02  4.34597626E-01
  4.62243628E-01  1.23369285E-01 -3.41180307E-02 -1.44990257E-02  4.09479880E-01
 -3.48241466E-02 -7.70676056E-02  1.71169946E+00  1.61333430E-01 -2.33713458E-01
 -6.48643091E-03  1.81166309E-03  3.36552064E-03 -1.09816834E-02 -1.25941245E-03
  5.09669425E-02  9.38053548E-02  1.29460771E-02  3.28519773E-02 -9.08205279E-02
  1.99286454E-03  7.96311172E-03  5.25716412E-03 -1.64477756E-03  3.29370298E-04
  6.99085158E-03  3.21882502E-03  1.32263609E-03  6.06326873E-03 -7.52423635E-02
  4.46930378E-01  6.49592273E-01  1.22932017E-01 -3.44065128E-02  1.28411233E-02
  4.09174959E-01 -3.19427182E-02  8.41640353E-02  1.72129342E+00  1.85078302E-01
  2.78409805E-01 -6.31549549E-03 -1.78804160E-03 -3.33831537E-03 -1.10024311E-02
 -1.14981745E-03  5.48861062E-02 -9.35241895E-02 -1.21279097E-02  3.28067737E-02
 -9.03724610E-02 -1.77003076E-03  8.00688956E-03  5.29200647E-03  1.68172785E-03
 -2.94069412E-04  6.96007674E-03  3.28680724E-03 -1.98596500E-03 -1.01075269E-02
  2.16550602E-01 -2.37460986E+00  1.29593545E+01  7.38679748E-02 -1.31648219E-02
  1.44000190E-04 -9.83908987E-02  1.23084066E-02  7.64143818E-04  4.75554877E+00
  2.62621657E+00  8.65201107E-03  2.11341956E-02  7.78634846E-05 -6.07958841E-05
 -5.21730334E-03  7.81023869E-03 -4.61894650E-03  8.84347240E-04 -4.16632738E-04
 -2.31907999E-03  6.56908947E-02 -5.85829926E-05 -6.96522379E-03 -2.07667326E-03
  3.79831639E-05 -3.00031863E-05  2.78182849E-03  1.14844200E-02 -8.06131877E-03
 -1.04141743E-02 -2.46336522E-01  3.11949642E+00 -1.03187646E+01  1.21316562E-01
 -6.95015792E-02 -2.29002049E-02  2.74314802E-01 -4.88399303E-01  6.58049514E-02
  5.81608009E+00  1.32885897E-01 -4.61368583E+00  9.41704264E-04 -8.09086404E-03
  1.42470193E-02  5.93190238E-03  4.26128078E-03 -2.20384859E-02 -1.75315980E-02
  3.89260324E-02  1.78342352E-01  9.78609114E-02 -1.42085388E-05  1.44911713E-02
  6.37478412E-04 -9.57954397E-03  4.34967667E-04  4.54121683E-03  1.00740152E-02
 -7.88989675E-03 -1.00407469E-02 -2.47142002E-01  3.11033711E+00 -1.01266503E+01
  1.22131694E-01 -6.91236682E-02  2.34326407E-02  2.74841004E-01 -4.88271301E-01
 -6.87018781E-02  5.76848580E+00  1.08940917E-01  4.53791317E+00  9.20606842E-04
  8.00060675E-03 -1.42345435E-02  5.89615687E-03  4.23478633E-03 -2.13749546E-02
  1.90733373E-02 -3.82710001E-02  1.78428091E-01  9.86484735E-02 -3.05927296E-05
  1.44389136E-02  6.01873760E-04  9.61864627E-03 -5.40142507E-04  4.60443028E-03
  1.00274843E-02  1.19426838E-02  4.44391919E-01  9.79120223E-01 -2.27731280E-02
 -2.64426719E-02 -6.57192493E-05 -9.02886256E-03  7.32685543E-02  1.07130984E+00
  2.16704915E-02 -7.75011793E-03  4.17210034E-05 -1.44791178E-02 -8.51612432E-01
 -2.40329275E+00  4.05040341E-02 -2.07863021E-02 -3.52945801E-02  4.04415353E-03
  7.74577019E-03  3.63960172E-02 -6.98272263E-01 -1.22286459E+01 -1.06814704E-01
  1.03850172E-01 -1.69821067E-04 -6.58641512E-01  2.66122912E-01 -6.83866349E-04
 -2.51481278E+00  2.40988150E+00 -1.94090836E-02  3.63630300E-03 -9.04252844E-06
  3.56979523E-05 -1.17125084E-03 -3.91270522E-03  1.08593898E-02  7.91069194E-04
  1.48669016E-04 -1.01287823E-01 -1.19362469E-01 -4.96065978E-06 -2.65020441E-04
  6.54669824E-03 -2.82484120E-06  5.43005693E-05 -1.90546417E-03  3.44776153E-04
 -2.65710877E-02 -2.62512123E-01  3.31214666E-01 -1.77091403E-04 -2.90525274E-03
  1.93529160E-03 -2.68775946E-02 -2.69294342E-01  3.14864360E-01 -3.25152195E-04
 -2.99078073E-03 -2.22778112E-03 -1.45757182E-02 -8.52704554E-01 -2.38256278E+00
  4.04890034E-02 -2.07904193E-02  3.52088516E-02  1.81122850E-02  3.96053085E-02
  2.30813467E-02 -1.65380695E+00 -1.13186886E+01  6.92803575E-02 -5.27725289E-02
 -5.11403814E-05 -4.79066098E-02  3.36610279E-02  3.15954461E-04  1.72217201E+00
 -1.63421700E+00 -1.50064038E-03  6.93900377E-03  2.30555116E-05  3.94581601E-06
  5.46972995E-03  7.30159305E-03 -2.15824366E-02  9.34820538E-05  2.20185831E-05
  1.92453693E-02 -1.40243080E-01  5.33683689E-06  7.38077125E-03  7.77221317E-03
  1.77509630E-05 -1.16091685E-05  4.45593061E-03  6.63698636E-03 -6.71161132E-03
 -9.40163400E-03 -1.45610592E-01  2.25104540E+00 -8.55214003E+00  5.61105022E-03
 -6.01465597E-02  3.23328374E-02 -1.53106252E-01 -4.28918743E-02  2.28903935E-03
  6.59041433E-01 -2.51921364E+00  2.03183659E+00  7.85078226E-04  1.29220506E-02
 -7.62259258E-03  3.76840068E-03 -4.19736675E-04 -9.54852455E-02  1.32373569E-02
  8.43857603E-02 -2.88034335E-04  1.30981633E-02 -6.51948044E-04 -2.57559069E-03
 -2.91081387E-03 -4.49652136E-03 -4.91311427E-03 -4.65726127E-03  3.89807268E-03
 -6.65144163E-03 -9.26088622E-03 -1.46565068E-01  2.25511099E+00 -8.51142201E+00
  5.62219852E-03 -6.03851817E-02 -3.25891714E-02 -1.52801539E-01 -4.20477864E-02
 -1.11555017E-04  6.63418659E-01 -2.51144170E+00 -2.02569603E+00  8.33327331E-04
 -1.29160732E-02  7.61861061E-03  3.74716031E-03 -4.06596811E-04 -9.49163804E-02
 -1.30876629E-02 -8.41236511E-02 -4.47912172E-04  1.31837093E-02  7.10957515E-04
 -2.55394606E-03 -2.92696176E-03  4.50431198E-03  4.93292297E-03 -4.67740350E-03
  3.92401951E-03 -4.77886832E-04  1.17182769E-03 -1.12739961E-01  1.55649665E+00
 -1.17647697E+00  5.28177599E-02 -6.91807620E-02  3.78057756E-05  1.48758349E-01
  8.01426360E-02  4.57613187E-04 -1.83327633E+00 -5.04362050E+00  5.96648110E-04
 -6.74050872E-03 -9.15897127E-06 -1.21760508E-05  7.42094624E-04 -1.03609951E-02
 -1.00009658E-01  4.55927316E-04 -1.51594719E-04 -1.21312339E-01  3.01808843E-03
 -1.65405205E-05  5.17558960E-04  1.76913046E-05  2.16793167E-05 -7.14880661E-06
  1.38156649E-03 -7.75718741E-03  8.99272168E-03  1.67175516E-02  1.37978888E-01
 -2.14942530E+00  5.77581064E+00 -4.24316239E-02 -2.45619640E-03  3.96806437E-02
 -1.24271670E-01 -3.15504481E-02 -1.05127525E-02 -3.95047063E+00 -3.61721619E-01
  3.02016367E+00 -2.40299568E-03  6.64764772E-03 -6.36992390E-03  5.94958363E-03
 -2.01199366E-03  8.73170034E-03  5.35586998E-02  5.41856206E-02 -1.52117331E-02
 -1.07666802E-01 -3.27905309E-04 -1.13615157E-02 -6.66982937E-03  7.92443009E-03
  3.56920642E-03 -1.47968426E-03  3.60486659E-03  9.03791227E-03  1.68061426E-02
  1.38273294E-01 -2.15543373E+00  5.83139512E+00 -4.24301391E-02 -2.28134207E-03
 -3.94422766E-02 -1.24742651E-01 -3.23691254E-02  1.10393105E-02 -3.96531456E+00
 -3.61721807E-01 -3.03139202E+00 -2.36746662E-03 -6.71654081E-03  6.37752314E-03
  5.89302499E-03 -1.98774139E-03  8.34533569E-03 -5.29567671E-02 -5.39681466E-02
 -1.54837836E-02 -1.06829939E-01  3.84383966E-04 -1.13996907E-02 -6.64108651E-03
 -7.97101253E-03 -3.57790760E-03 -1.49069958E-03  3.57755622E-03  2.86162825E-02
  8.96757647E-01  2.05303240E+00  6.19302082E-03 -3.62444468E-02  6.18808493E-07
 -1.20280067E-02 -2.89951791E-01 -2.29681614E+00 -2.01937827E-02  1.62333221E-03
  3.95070377E-05  2.27914740E-02  6.66994177E-01  1.81867702E+00 -7.92896699E-03
 -2.63705542E-03  3.55201265E-02 -1.16667575E-02 -3.49707678E-02  1.85903002E-01
 -1.70009846E+00  1.71200111E+01 -4.98527105E-02  8.23747762E-02  1.22548611E-04
 -3.67994667E-01  5.10361451E-01  3.82741006E-04  3.30065320E+00 -2.13664373E+00
 -1.34792140E-03 -1.14664590E-03 -3.67138572E-06  1.19726701E-05 -1.83260701E-03
  9.52754715E-03  1.40238092E-01 -3.13732880E-04  2.04417745E-04  7.27464689E-02
 -8.39812986E-02 -2.21838724E-05 -1.68359010E-02  1.24077493E-02  1.69625871E-05
 -3.93662712E-05 -2.68229960E-03 -1.53665788E-02 -7.19474645E-02 -1.33122682E+00
 -6.39587821E-01 -5.24313355E-03  1.66811778E-02  2.38431188E-02 -7.19750915E-02
 -1.33076073E+00 -6.42894700E-01 -5.17342092E-03  1.66543810E-02 -2.38086289E-02
  2.26787774E-02  6.66156371E-01  1.82059432E+00 -8.09079787E-03 -2.55203929E-03
 -3.54793160E-02 -3.03434349E-05 -7.07146096E-05  1.77773405E-04 -1.85482991E-03
  8.26170916E-02 -1.02498302E-04 -4.12609375E-04 -3.05204936E-03  1.47168907E-04
 -1.80641120E-03  1.47892935E-01 -1.40985358E-02 -3.29346286E-02 -8.92995011E-01
  2.84811986E-05  2.95563622E-03 -8.96605402E-04 -5.69436609E-05  3.85907806E-05
 -1.94643817E-04  6.33519917E-02 -1.52189715E-01  7.39304975E-04 -8.36170259E-04
 -1.47306739E-02  4.15090901E-05  6.14793038E-05 -2.11573538E-03 -6.13290115E-03
 -1.55915904E-05 -1.27612543E-05  2.13067230E-02  5.87310091E-02 -5.51155859E-01
  3.50790182E+00 -1.07531814E+01 -8.33960692E-02 -6.76867398E-02  2.66699463E-01
 -1.52304876E-01  3.22503068E-01 -5.81377474E-01 -1.27878290E+00 -2.49449374E+00
  2.47870279E+00  2.55129787E-02  1.67330794E-03 -4.66797931E-03  9.65146636E-04
  1.95963172E-02  4.64721221E-01 -3.09914311E-02 -5.04336628E-02  8.28139993E-03
  5.24618025E-02 -2.92560913E-02  6.41619926E-03 -4.98621388E-03 -5.19670520E-03
 -2.43359834E-03 -3.83793796E-03  1.03856265E-02 -2.12856562E-02 -5.86919875E-02
  5.51571240E-01 -3.51583085E+00  1.07994486E+01  8.42761061E-02  6.76688228E-02
  2.66869136E-01  1.55191674E-01 -3.22519579E-01 -5.81809655E-01  1.29156418E+00
  2.50796710E+00  2.48743284E+00 -2.55414716E-02  1.64966954E-03 -4.64327665E-03
 -1.03834878E-03 -1.96410621E-02 -4.64127699E-01 -3.19658034E-02 -4.97177307E-02
 -8.15994716E-03 -5.25849843E-02 -2.92216123E-02 -6.41039430E-03  5.10998584E-03
 -5.20119591E-03 -2.40825780E-03  3.87194410E-03 -1.03625866E-02 -9.65783223E-06
 -3.19461944E-05  3.56249855E-04 -5.56718325E-03  2.51779879E-02  8.48666610E-05
 -5.43288603E-05  2.04680701E-02 -3.67566280E-04 -8.80323321E-05  1.09354011E-01
  6.73615663E-03  5.81757160E-03 -8.54928970E-01  4.84154759E-05 -1.81848522E-02
  1.51769726E-02 -1.79172832E-05  2.14244115E-05  1.34078807E-04 -2.34658840E-01
  1.34047440E-01  2.35241089E-04  1.03281023E-04  1.82625213E-02  2.72208842E-05
 -1.90407133E-06 -1.20125470E-02  1.06843575E-02  1.62925232E-05  1.89273295E-05
  2.00472494E-02  4.81536417E-02 -2.35472725E-01  1.27969295E-01 -1.16336604E+00
  9.96478451E-02  6.12017269E-02 -8.43415688E-02  1.12138474E-01  1.01561887E-01
  2.57023920E-01 -1.76539824E+00 -9.59240850E-02  2.64845279E+00  4.05308556E-03
  2.34900737E-03 -6.64663549E-05  3.00686108E-04  2.70160155E-03  8.22086036E-02
 -1.80986474E-01 -1.47606477E-01 -2.31330429E-02  1.16247023E-01  5.12920517E-03
  2.52606401E-03 -1.36902522E-03 -3.53722918E-03  4.08638840E-03  1.01411137E-02
 -6.87322892E-03 -2.00600720E-02 -4.81481699E-02  2.34166076E-01 -1.13063797E-01
  1.07119645E+00 -9.87303666E-02 -6.13784518E-02 -8.41102194E-02 -1.08260828E-01
 -1.05068745E-01  2.57092885E-01  1.81334261E+00  9.71115496E-02  2.67966672E+00
 -4.08151383E-03  2.37926587E-03 -1.26803191E-04 -2.51688200E-04 -2.69480726E-03
 -8.21123985E-02 -1.81217103E-01 -1.47558444E-01  2.42565224E-02 -1.15433125E-01
  5.13090332E-03 -2.39712332E-03  1.36606691E-03 -3.45005229E-03  4.10765749E-03
 -1.00982303E-02  6.95044253E-03  1.01278613E-04  2.84714010E-03  7.16001777E-03
 -1.03289803E-04 -1.37266187E-04  1.32656698E-02 -9.48179427E-05 -7.51761631E-04
  1.31809537E-03  6.23431106E-05 -6.85238830E-05 -1.69246512E-02  1.08256455E-02
  1.08118637E-01  2.18982992E+00 -3.39322220E-03  5.48567117E-03 -8.33117600E-03
  1.95755041E-05  3.80091515E-05  1.52501758E-04 -1.23069604E-03 -5.18348897E-02
 -5.46031520E-04  3.63142428E-04  5.37531896E-02 -3.14237808E-03  6.22927378E-04
  1.90522196E-01 -1.53947310E-02  1.15299558E-02  4.00810198E+00  1.68958491E-05
 -3.21874121E-04 -4.95086496E-03 -2.96864784E-06 -2.36449450E-05 -1.40372596E-04
 -2.86726259E-01 -1.31178758E-01 -2.38068841E-04 -1.95819750E-04  1.65687155E-03
  5.43719894E-06 -8.00274843E-06  6.04081163E-04 -1.55761801E-02  1.61356165E-05
  1.27625755E-06 -2.87488541E-02 -7.72617637E-01 -1.64858047E+00 -2.38931124E-02
 -1.33969336E-02  3.29001107E-02  2.85083759E-02  7.71027677E-01  1.64930846E+00
  2.39534866E-02  1.33174737E-02  3.29243698E-02 -1.09080623E-02 -1.13913775E-01
 -2.20624611E+00  3.67284258E-03 -5.58665068E-03 -8.09313212E-03  3.52457874E-03
  5.72571718E-03  9.88876692E-02 -1.67365109E+00  1.36088037E+01  6.13488799E-03
 -8.74115512E-02  6.80680456E-05  3.03261535E-01 -4.08481579E-01  1.80422601E-05
 -4.77417004E+00 -1.00605727E+01  2.02693097E-03  9.86126984E-03 -3.61294918E-06
 -1.20248921E-06 -1.00045815E-02  1.73845997E-02  3.51881471E-02  2.54089145E-04
  2.38014921E-04  1.23292373E-01 -1.30007432E-01  6.49405602E-06  1.14057382E-02
  1.34640987E-02  1.98951723E-05  2.06035272E-06  7.75642375E-03 -1.96704683E-03
 -4.64266766E-03 -1.07685721E-02 -2.70846241E-03 -5.56716409E-03  1.12247123E+01
  2.30193562E-03  9.10083030E-02 -6.00145002E-03 -3.00260868E-01  2.45533477E-01
 -1.55263733E-02  1.39532337E+00  3.58968250E+00 -1.19109462E+00  4.27864860E-03
  2.00067839E-03 -1.49120550E-03  1.76736233E-05 -1.89331299E-03 -2.66770303E-02
  3.33990555E-02 -1.44133880E-02  8.72252171E-02  8.27904594E-02 -1.09248010E-03
 -1.10187775E-03  1.26812708E-03 -4.46762629E-03 -9.98604710E-04 -9.39599775E-03
 -1.68950563E-03 -4.57329235E-03 -1.05903700E-02 -3.78062541E-03  9.56330741E-05
  1.11690438E+01  2.03075044E-03  9.09132968E-02  5.31889078E-03 -3.00124161E-01
  2.46177213E-01  1.62705720E-02  1.39290391E+00  3.57941723E+00  1.18018724E+00
  4.35365844E-03 -2.01384825E-03  1.48538221E-03  4.11262746E-05 -1.85034157E-03
 -2.55966713E-02 -3.29291496E-02  1.46729612E-02  8.71488800E-02  8.33156414E-02
  1.15987152E-03 -1.08828377E-03  1.25678597E-03  4.46408498E-03  1.03285648E-03
 -9.40776301E-03 -1.68840236E-03 -9.40010348E-03 -1.97655095E-02 -1.01001577E-01
  1.95069781E+00 -9.44564007E+00 -1.86597182E-01 -6.49408049E-04 -7.06805472E-05
 -7.57595115E-01  1.65497692E-01 -5.43198758E-04 -1.06850782E+01 -5.03125219E+00
  5.31864795E-05 -1.42125458E-02  1.89467436E-05 -9.01626754E-07 -6.52932125E-03
 -1.65746107E-02 -2.71739795E-02  5.70538670E-05  2.18922753E-04  1.05031499E-01
  3.27395556E-01  3.15588058E-06  2.42654527E-02  1.91128908E-02  2.34765976E-05
 -1.97877106E-06 -1.01199984E-03 -1.12523098E-02  5.85242880E-03  1.30033003E-02
 -1.25579876E-02 -2.76365636E-01 -1.03110854E+01  9.13368655E-02  9.67313421E-03
  1.84233046E-03  5.49922942E-01 -1.24485983E-01 -1.07192161E-01  3.82192626E+00
  1.40662703E+00 -1.74256798E+00 -3.25421198E-03  2.01580039E-03 -1.98039661E-03
  4.74879470E-03 -3.60929456E-05  5.26643517E-02 -3.27832239E-02 -3.47400435E-02
  1.13521292E-01  1.54264918E-02  1.96815402E-03  7.27002768E-03  1.28097252E-03
 -9.13354343E-04 -5.10293776E-03  1.76873456E-03  7.52922133E-03  5.89595072E-03
  1.31253950E-02 -1.38026605E-02 -2.68706034E-01 -1.03779242E+01  9.16860287E-02
  9.75756540E-03 -1.43943125E-03  5.50446842E-01 -1.24820985E-01  1.06849140E-01
  3.83755963E+00  1.40378219E+00  1.75589547E+00 -3.22642509E-03 -1.99839999E-03
  1.97040286E-03  4.76635267E-03 -7.68496318E-06  5.32457034E-02  3.32934527E-02
  3.52461693E-02  1.13839573E-01  1.56700095E-02 -2.04078743E-03  7.33177359E-03
  1.26736131E-03  9.78485462E-04  5.06493637E-03  1.79679810E-03  7.54103979E-03
  5.91701107E-02  1.23716628E+00  4.19960363E+00 -1.76880378E-02 -4.54723748E-02
  2.54654999E-05 -8.19592636E-02 -2.05669859E+00 -5.01148775E+00 -7.27280787E-02
 -3.70360798E-02 -3.84008930E-05  9.12729501E-04 -3.30402510E-01 -5.39738571E-01
  2.23995589E-02  4.67252134E-03 -2.18761407E-02  1.57076922E-03  6.83430639E-03
 -6.55435625E-02  7.80537537E-01 -4.58416978E+00  2.89565997E-02 -2.99875520E-02
 -7.53726449E-05 -2.45733846E-01 -4.77209600E-01 -3.57276115E-04 -5.38901430E-01
  8.87866063E-01 -4.78953475E-03  6.54779490E-04 -2.56242252E-05 -1.51633578E-06
 -6.64428208E-03 -7.52774220E-03  3.21903620E-03 -2.10930624E-04 -6.01537834E-04
  2.22386713E-02  7.38671597E-02 -9.62761605E-06  2.71850318E-03 -5.89444299E-03
  1.12598753E-05  2.63450946E-05  1.70808491E-02 -1.00402292E-02  2.82059424E-02
  4.49192518E-01  2.62641273E-01  2.44047291E-02  2.44903471E-02 -5.76081824E-03
  2.81493073E-02  4.47003519E-01  2.59901082E-01  2.45023348E-02  2.45972578E-02
  5.64296304E-03  9.64824779E-04 -3.31552028E-01 -5.39541407E-01  2.25555793E-02
  4.62469657E-03  2.19532163E-02 -1.23360336E-05 -2.31031854E-05 -7.61284038E-05
  1.95963162E-03 -4.98096974E-03  2.69281487E-05  1.18974272E-04  9.30512247E-02
 -5.27754904E-04  7.60442737E-04  7.70907973E-01  2.21491937E-03  1.00795960E-02
  7.78470407E-01 -2.67998625E-06  5.07648843E-03  1.68156994E-02 -6.96735322E-06
 -4.64740115E-06 -1.09605090E-04  3.57874808E-01  1.86094225E-02 -1.45678526E-05
  2.15121755E-04 -1.27611807E-02 -2.51030779E-05 -1.56693096E-05  1.60533259E-02
 -2.17588117E-03 -4.04804145E-06 -1.25175551E-05 -2.29445526E-02 -5.58304891E-02
  3.14530232E-01 -1.37965152E+00  1.79369900E+01  2.56937664E-02  7.93698619E-02
 -1.32610811E-01 -2.62913389E-01 -9.67194018E-02  4.59247104E-01 -7.54273566E-01
  2.68826525E+00 -4.16684778E+00 -1.57459692E-02 -6.20855595E-03 -4.19815038E-03
 -8.50758264E-04 -3.51219476E-03 -2.70656559E-01  2.14327958E-01  1.48897319E-01
  8.17159211E-03 -2.07948490E-01  1.91776190E-02 -3.85737804E-03 -1.69941764E-03
 -2.87605955E-03  1.31136465E-02  7.53471172E-03 -7.33250323E-03  2.29884825E-02
  5.59188945E-02 -3.14369058E-01  1.37456948E+00 -1.79499653E+01 -2.56047893E-02
 -7.93783834E-02 -1.32559452E-01  2.65279248E-01  9.58723303E-02  4.59097109E-01
  7.51746994E-01 -2.68762758E+00 -4.16947929E+00  1.57308221E-02 -6.17537243E-03
 -4.25241222E-03  8.26472816E-04  3.51099098E-03  2.70670576E-01  2.14652584E-01
  1.48489003E-01 -8.30700919E-03  2.07965779E-01  1.91797173E-02  3.88619077E-03
  1.63256179E-03 -2.89450249E-03  1.30971870E-02 -7.51969093E-03  7.36348236E-03
  7.63703871E-06  1.37035596E-05  1.65527578E-04 -3.41806810E-03  1.72654618E-02
  1.78724842E-04  4.74762889E-05 -1.12681779E-01  6.37707176E-04 -3.92962518E-05
 -5.69168079E-01  1.52458176E-02  8.99278689E-03 -2.09734902E+00  1.74216659E-05
  1.39000425E-02  8.00327054E-03  5.11078928E-06  2.45343440E-05  1.05205397E-04
  7.55192888E-02  2.61280602E-01  4.06128724E-05 -3.80090335E-04  6.09860560E-03
 -1.68237174E-05 -1.79190093E-05  7.98738829E-03  7.93895663E-04 -4.61336501E-06
  1.18307180E-05 -1.08170910E-02 -2.90534231E-02  2.52107912E-01 -1.58596845E+00
  1.82387828E+01 -6.82480842E-02 -3.56448107E-02  1.78931021E-01  7.88742687E-02
  3.06321293E-01  6.51816323E-01 -5.77990965E+00 -6.94454083E-01  7.07724847E+00
 -8.66801747E-03 -5.60638703E-04 -6.53651208E-03  6.89770693E-03 -8.85376841E-03
  1.55609083E-02  3.28534453E-01  2.61061974E-01 -2.80163337E-02 -2.51500108E-01
 -3.42102566E-03 -1.10656589E-02  2.05239948E-03  1.32720100E-02 -4.91027556E-03
 -3.93904889E-03 -6.51492437E-04  1.07952186E-02  2.90003975E-02 -2.52106042E-01
  1.58790832E+00 -1.82218923E+01  6.84003571E-02  3.54529858E-02  1.78897230E-01
 -7.80973178E-02 -3.05801691E-01  6.51352492E-01  5.78512598E+00  6.85354646E-01
  7.07165823E+00  8.66583672E-03 -5.11825568E-04 -6.55696615E-03 -6.89607373E-03
  8.84859533E-03 -1.56301192E-02  3.28788491E-01  2.60170898E-01  2.87267166E-02
  2.50882026E-01 -3.45182921E-03  1.10217522E-02 -2.05696170E-03  1.32978209E-02
 -4.92286560E-03  3.95192723E-03  6.13239711E-04 -4.24864429E-05 -1.74509341E-03
 -5.00185566E-03 -7.76711906E-06  6.72934630E-05  5.10382177E-02  7.50931597E-05
  2.28414368E-03  7.50982999E-03  9.71752250E-05  1.24127886E-05 -5.91553940E-02
  1.55929486E-02  9.90486393E-01  2.05882172E+00 -3.00946918E-02  1.06741652E-02
  6.22281898E-02  4.91217970E-06  1.19804615E-05 -1.01352506E-04  8.64478391E-04
 -1.43048998E-02 -1.95995497E-04  1.62255716E-04  2.93764075E-02 -4.04219663E-04
  8.39750266E-04  5.47634011E-02 -5.98462173E-03  2.44936022E-03  1.97034692E+00
 -4.23168462E-06 -1.23227200E-03 -4.27510362E-03  5.52328775E-06 -1.11318271E-05
  3.43251611E-05 -3.01719479E-01 -2.85819926E-01  6.73986611E-06  6.02482761E-05
 -4.26846651E-04  4.51159410E-06  7.15117414E-06  2.21859561E-03 -5.86622018E-03
 -1.41488480E-05  2.64855688E-05 -1.04121790E-02 -3.16219942E-01 -8.19579314E-01
 -3.04757990E-02 -3.41610004E-02  1.37634925E-02  1.03237267E-02  3.15184540E-01
  8.19848401E-01  3.04756487E-02  3.41434062E-02  1.37493486E-02 -1.56302396E-02
 -9.91328694E-01 -2.06096870E+00  3.01731112E-02 -1.07547055E-02  6.21901037E-02
  6.17934497E-05  1.35303665E-04 -2.52986168E-04  1.79314632E-03 -6.94405402E-02
  4.44079908E-04  1.09646681E-03  2.74218534E-02 -1.73796098E-04  4.90109568E-03
 -3.34398136E-01  1.88801088E-02  3.42679334E-02  1.77613774E+00 -4.34657548E-05
  5.90314597E-03 -5.76579299E-03 -1.78579570E-05  1.59966264E-05 -5.01374819E-04
  3.64739473E-02 -1.01622120E-01 -6.63613334E-04  2.33588445E-03 -2.05218175E-03
 -8.20153174E-05 -8.88749763E-05 -9.71055195E-05  2.18057255E-03 -1.73827135E-06
 -4.31202967E-06  8.79366425E-03  2.01534670E-02 -7.37135181E-02 -8.84857600E-03
 -1.26375284E+01 -1.38039366E-02 -9.15187472E-02 -1.26625642E-03 -4.52096581E-02
 -1.38773001E-01 -6.06278281E-02 -3.87769595E-01 -1.72007103E+00  2.66060139E+00
  4.21529268E-05  1.12390759E-03 -2.09152898E-04 -6.60718594E-03 -3.71911356E-03
 -1.94142678E-02 -8.15625375E-02 -2.09032311E-02 -1.11155706E-01 -5.27595839E-02
 -4.12421888E-04  3.29764986E-03 -5.67999243E-03 -4.77795883E-03 -5.31745803E-03
 -4.60010952E-03  2.42766007E-03 -8.74136189E-03 -2.00182746E-02  7.29842215E-02
  1.56984591E-02  1.25803703E+01  1.40699000E-02  9.09927218E-02 -1.50610400E-03
  4.30191139E-02  1.37169443E-01 -5.94241186E-02  3.90905393E-01  1.70391786E+00
  2.64920958E+00 -3.57084794E-05  1.03404196E-03 -2.27446355E-04  6.49363933E-03
  3.74037714E-03  1.81126801E-02 -8.23766581E-02 -2.19017192E-02  1.09018295E-01
  5.32967196E-02 -4.83087527E-04 -3.26794754E-03  5.67345123E-03 -4.82632580E-03
 -5.24195239E-03  4.59859548E-03 -2.43939788E-03 -8.47372073E-06 -2.02304120E-05
 -2.73990340E-04  2.11421946E-03  8.54397023E-03 -3.50968756E-04 -3.21717353E-04
  1.02372553E-02 -5.96549628E-04 -1.48985017E-03 -4.79177436E-02  6.47307449E-03
 -5.59888578E-03  1.84934589E+00 -2.10314765E-05  5.06706383E-03  6.99170660E-03
  1.74439911E-05  3.12134151E-05 -1.30909349E-03  2.86590128E-02  2.83463525E-01
 -2.89529261E-04  1.44133583E-03  1.36395789E-02  3.52786110E-05  4.47626501E-05
  6.39965953E-03 -6.02594053E-04 -1.91885016E-05 -2.49231660E-05 -4.67261765E-03
 -1.00104672E-02 -3.93382567E-02  9.51257627E-01 -1.30327734E+01  2.23367667E-03
  5.37359366E-02 -1.00100067E-01 -1.27113808E-01  1.39708121E-01 -5.74891149E-01
  6.25041797E+00  2.29962746E+00 -6.78238643E+00  4.08109593E-03  1.15139440E-03
  3.66423810E-03 -9.29884172E-03  1.00050359E-02 -9.82663395E-02 -1.07519511E-01
 -7.15036093E-02 -4.80416533E-03  1.97801813E-01 -5.86508325E-03  9.94312247E-03
 -3.19543724E-03 -1.10304815E-02 -1.33154731E-03  1.63276039E-03 -2.10221633E-03
  4.68310625E-03  1.00509807E-02  3.87171617E-02 -9.51544119E-01  1.30878686E+01
 -3.11706158E-03 -5.38659218E-02 -1.00249795E-01  1.22526216E-01 -1.35234633E-01
 -5.77754555E-01 -6.29810395E+00 -2.29652101E+00 -6.80589744E+00 -4.04496496E-03
  1.08352767E-03  3.66337675E-03  9.38243500E-03 -9.99166113E-03  9.65112937E-02
 -1.07994275E-01 -7.29692326E-02  6.09693349E-03 -1.97724571E-01 -5.77082119E-03
 -1.00199372E-02  3.22058717E-03 -1.10733833E-02 -1.33281228E-03 -1.62914614E-03
  2.06193555E-03 -1.61064159E-04 -7.44234614E-03 -1.00685636E-02  1.04731024E-04
  2.71060583E-04  3.47750164E-02 -1.59384411E-05 -3.57281527E-03  1.88453159E-03
 -1.64751279E-04 -9.13114935E-05 -2.46167435E-02 -3.43220238E-02 -9.80356849E-01
 -3.33493461E+00  2.02281733E-02  2.96858159E-02 -2.51446543E-02 -1.18702717E-05
 -1.32794357E-05 -2.62404237E-04 -9.88287005E-04  5.10394349E-02  4.49334313E-04
 -1.28750913E-04 -1.30036046E-01  2.06333584E-03  8.16624993E-04 -3.93084671E-01
  1.63978463E-02 -1.11247144E-02 -4.71320944E+00 -6.34811471E-06 -6.08041426E-03
 -4.17474750E-04 -4.95224112E-06 -1.51979458E-05 -8.42714005E-04 -1.72919083E-01
 -5.91494860E-01 -1.75790157E-05 -2.12915170E-04 -1.38659622E-03 -4.20298182E-07
  2.63073095E-05  6.22972606E-03  1.72066381E-02 -1.89199825E-05 -2.48172663E-05
  3.21702151E-02  1.10988462E+00  1.76952052E+00 -3.51681621E-02 -2.66128229E-02
 -5.74996650E-02 -3.20915305E-02 -1.11052664E+00 -1.77084136E+00  3.49588567E-02
  2.66936987E-02 -5.74439503E-02  3.44790340E-02  9.85966675E-01  3.35532759E+00
 -2.02467746E-02 -2.97610775E-02 -2.54192781E-02 -8.76173423E-03 -2.13369628E-02
  1.94664636E-01 -1.16398224E+00  8.84399184E+00 -1.07493507E-01 -2.52958818E-01
  3.99227507E-05 -2.17910266E-02 -8.55278828E-01 -1.84737395E-03 -2.21313846E+00
 -4.72571223E+00  5.16957875E-03  7.95705611E-03  4.74355618E-06 -3.20130669E-05
  1.32597344E-02 -1.46185229E-02  1.97550571E-01  1.44612820E-04  1.56014083E-04
  1.28792960E-01 -5.87962583E-01  1.04917170E-05  1.44508420E-02  2.00642064E-02
  3.40103628E-05  1.82975999E-05  1.01456697E-02  4.21139525E-03 -9.04447225E-03
 -2.40307377E-02  1.71696569E-01 -9.90823488E-01  2.99405969E+00 -2.45074033E-02
  5.42853427E-02 -4.22720517E-02  3.78381425E-01  1.03555989E-01  2.05665737E-01
 -2.69300489E-01  4.27306769E-01 -7.81792439E-01 -1.98238424E-04 -5.06383093E-04
  6.33637424E-03  1.81379653E-02  1.42705230E-03  2.64270542E-01 -5.34132951E-02
  2.46179243E-02  2.25719339E-01 -5.36429091E-02 -1.43464004E-02 -2.84998771E-03
  4.63757294E-03 -5.57961541E-03  1.60296367E-03  3.61381389E-03  1.87945054E-03
 -9.09558427E-03 -2.41496008E-02  1.72236775E-01 -9.91701844E-01  3.09533020E+00
 -2.44669769E-02  5.48529313E-02  4.23790008E-02  3.78806238E-01  1.04731453E-01
 -2.05677102E-01 -2.65612335E-01  4.41186991E-01  8.03737657E-01 -2.04874698E-04
  5.02057952E-04 -6.36052351E-03  1.81827013E-02  1.46922162E-03  2.64463985E-01
  5.30730155E-02 -2.51599359E-02  2.26232018E-01 -5.30103965E-02  1.43571771E-02
 -2.86710078E-03  4.64760170E-03  5.54500811E-03 -1.61847754E-03  3.65240814E-03
  1.83519111E-03  1.13024089E-03  2.84585631E-03  7.57556363E-02 -7.50991737E-01
  5.98626354E-01  1.54640611E-01  6.95649121E-02  4.19338439E-05  6.36938012E-01
  7.18143041E-02 -5.40559910E-04  1.84069704E-01  1.23610337E+00  7.19743795E-03
  4.91376061E-03  2.56432293E-05  2.86393286E-05 -9.98493611E-03 -1.53295907E-02
  2.57565522E-01 -2.16871581E-04  1.01598001E-03  1.66826353E-01 -5.80378891E-01
  6.24406936E-05 -1.11840054E-02 -8.63229938E-03  7.81765649E-06  1.48651643E-07
  3.93628859E-03  5.83398805E-03 -1.02714341E-03 -3.43641072E-03  6.30799416E-02
 -1.66456727E-01 -3.68695262E+00  2.87319431E-02  2.96858498E-02  3.98358136E-02
  6.48960143E-03 -3.89178311E-01 -1.38099079E-01  2.66968260E+00  4.18514237E-01
 -1.54586994E+00 -3.71238958E-03  2.04803576E-03  5.33137822E-03 -1.36885249E-02
  1.77459777E-03  2.09534520E-01  3.30443961E-02  8.51723244E-03 -2.12920912E-01
  1.73002329E-02  3.66744941E-03  5.44370932E-04  2.65530269E-03 -1.64315414E-03
 -8.68064300E-04  3.89796387E-04  2.13796718E-03 -9.79100865E-04 -3.32114394E-03
  6.28883917E-02 -1.70765648E-01 -3.59928180E+00  2.87983873E-02  2.93368210E-02
 -4.04627328E-02  7.15134042E-03 -3.89982541E-01  1.33693570E-01  2.62716104E+00
  3.98556057E-01  1.49767426E+00 -3.74401531E-03 -2.02394409E-03 -5.29394969E-03
 -1.36321905E-02  1.71401537E-03  2.10154404E-01 -3.29079255E-02 -9.03485671E-03
 -2.12881868E-01  1.57868407E-02 -3.69819896E-03  4.81249914E-04  2.67068802E-03
  1.57882987E-03  8.68670147E-04  3.86998118E-04  2.17066262E-03  1.58925502E-02
  1.71420891E+00  1.01760884E+00 -2.95814683E-02 -7.01180082E-02  1.05359329E-04
  4.93280708E-03  1.24645942E+00 -1.75273946E-01  5.82962554E-02  2.20981667E-02
 -1.11853726E-04 -7.47925081E-03 -9.98359879E-03 -1.27694983E+00 -4.68547362E-03
  2.94766818E-03 -1.27465145E-04 -2.02109950E-03 -7.59111608E-03  6.79196658E-02
  5.17096626E-02 -6.24425159E+00 -2.64510223E-03 -1.81549885E-02 -6.28474151E-04
  5.09108345E-02 -4.07846678E-01 -1.50947495E-03 -1.51810527E+00  1.71947840E+00
 -1.84135149E-02  1.13252386E-03 -2.25985459E-05 -6.42498611E-07  1.53277407E-03
  1.59135612E-02 -5.36983302E-02 -4.35774342E-04 -2.37324342E-03  3.48452701E-02
  2.08579602E-01  3.16485351E-07  1.23183142E-03 -3.54639389E-03  2.85711818E-05
  6.77830499E-05  7.78973756E-03  6.20826805E-03 -6.94905970E-03  2.20360383E-01
  5.31982229E-02  2.89748035E-02 -2.19159622E-02 -6.67381180E-03 -7.16812652E-03
  2.11086192E-01  4.02835265E-02  2.92632519E-02 -2.17084130E-02  6.25249389E-03
 -7.21676948E-03 -3.31093447E-03 -1.25318023E+00 -4.78815065E-03  2.74474776E-03
 -1.95379865E-05  7.21269773E-04  8.62416022E-03 -2.91778631E-01  2.54957160E+00
 -4.69782270E+00  6.88899635E-02 -1.86314095E-02  9.22768716E-05  5.08169934E-01
 -5.94811541E-01 -1.48365171E-03  9.93146094E-01 -1.06078882E+00  3.76732895E-03
 -2.78331270E-03  4.45999808E-06 -1.89345794E-06 -5.00192944E-03  6.52958502E-03
 -6.70972067E-02  4.29936617E-04 -2.88323915E-04 -1.01089744E-01  2.29745190E-02
  2.91526392E-05  7.31957363E-03  7.83256176E-03 -1.28327113E-06  1.23555897E-05
 -9.66875485E-03 -8.19574491E-04 -5.13747209E-03 -8.42658211E-03 -1.23128436E-01
  1.15698548E+00  5.36890478E+00 -1.32125727E-02  1.21739136E-02  4.67622019E-02
  1.45449894E-01  3.83489741E-01  5.73175683E-02  3.67468703E-01  1.54719504E+00
 -9.53513680E-01  1.14430982E-03 -1.65882639E-02 -1.93948925E-02  6.24722986E-04
 -1.88962476E-03 -1.55626783E-01 -1.79904006E-01 -2.33800313E-01  5.42202838E-02
  1.57397876E-01  1.97396557E-03 -2.54498136E-03 -6.88620433E-03  4.94055316E-03
  4.69863265E-03 -5.93595418E-03  5.49339252E-05 -5.19229225E-03 -8.55174812E-03
 -1.23238814E-01  1.16109150E+00  5.43684292E+00 -1.31703924E-02  1.25934363E-02
 -4.65503301E-02  1.45460312E-01  3.84653413E-01 -5.48726816E-02  3.72246814E-01
  1.55584627E+00  9.68202261E-01  1.15625726E-03  1.65805140E-02  1.93895943E-02
  6.75916216E-04 -1.86973565E-03 -1.54862313E-01  1.79820021E-01  2.33746722E-01
  5.48379984E-02  1.58125006E-01 -1.94869057E-03 -2.53803076E-03 -6.84566204E-03
 -4.96555501E-03 -4.71105197E-03 -5.96127922E-03  7.20644333E-05  1.24336958E-02
  3.04997896E-02 -8.59494997E-02 -3.41339530E-02 -9.51515690E+00 -3.48716819E-02
 -4.20980454E-02  1.28203741E-04 -1.89569862E-01 -3.18628224E-01  6.46375337E-05
 -1.29750041E+00 -1.43009944E+00  4.95841595E-03  2.40325952E-03  6.87130691E-06
  2.14407767E-05  1.47491177E-03  6.88746182E-03 -6.69810524E-03  6.14554495E-04
  5.08896706E-04  1.56300602E-02  1.34181780E-01  2.33702418E-05 -9.84769764E-04
 -2.14315817E-03  1.35196399E-05 -1.24359587E-05  1.89700119E-03 -6.07909248E-04
 -1.23416163E-02 -2.98543451E-02  5.10163443E-02  1.84552237E+00 -4.29897562E+00
  1.30532910E-01  3.98197652E-02 -9.81812657E-02  5.60817835E-01  2.29548496E-01
 -2.23846394E-01  3.92303244E+00  1.00574858E+00 -3.22037643E+00  1.71162727E-03
 -2.43039940E-02 -1.06349415E-02 -3.55436080E-04  2.10298074E-03  6.89699587E-02
 -2.06357959E-01 -4.23222373E-01 -6.63933981E-02 -1.01689351E-01  8.18455953E-03
  1.29583552E-02 -8.63038914E-04 -1.00491304E-02 -9.02041257E-04 -1.12487364E-02
  1.21493512E-02 -1.23202363E-02 -2.98076931E-02  5.10433762E-02  1.84218337E+00
 -4.23578935E+00  1.30594077E-01  3.95741952E-02  9.77816973E-02  5.60732945E-01
  2.28302693E-01  2.21858524E-01  3.89927552E+00  9.90656140E-01  3.19133568E+00
  1.68155422E-03  2.43006222E-02  1.06527580E-02 -3.04388047E-04  2.06978567E-03
  6.93832932E-02  2.06932124E-01  4.22687859E-01 -6.61595765E-02 -1.02261716E-01
 -8.20279923E-03  1.28800464E-02 -8.32045518E-04  1.00799445E-02  8.68069063E-04
 -1.12307103E-02  1.21538156E-02  3.47619203E-02  2.99655100E-01  1.12913205E+00
 -1.46642054E-03  1.23993264E-02  4.44735771E-05  3.00688048E-03 -5.77421413E-02
  7.31907801E-01 -1.53138815E-02 -1.57462233E-02 -3.33306374E-05  1.59286527E-02
 -1.18049049E+00 -2.04859257E+00  1.32341977E-02  1.53724848E-02 -3.52447711E-02
 -1.09710060E-02 -3.03290071E-02  1.87850971E-01 -1.53840520E+00  1.30878101E+01
  3.40892429E-02 -2.12384334E-02 -3.35108211E-04 -8.47537618E-02 -5.87953384E-02
 -1.36851524E-03  2.49881935E+00 -2.25531519E+00 -9.83438480E-03  8.67803291E-03
 -9.51810698E-07 -1.46655484E-05  5.02887241E-04  1.81341387E-03 -2.54775254E-01
  6.88153498E-04 -1.40453268E-03 -8.87891651E-02 -9.66296808E-02 -1.48595684E-05
  2.34473249E-03 -1.75980157E-04  1.36549105E-05  7.60809636E-05 -2.80868115E-03
 -7.11750217E-04 -3.26249692E-02 -4.95343043E-01 -6.77807557E-01  8.46199953E-03
 -9.87815934E-03 -6.24679767E-03 -3.26901248E-02 -5.01493517E-01 -6.85331313E-01
  8.35609841E-03 -9.76227654E-03  5.99813190E-03  1.60001351E-02 -1.17772608E+00
 -2.03721795E+00  1.31328127E-02  1.52833639E-02  3.52686945E-02  1.08574179E-05
  2.53341036E-05 -1.04629771E-04 -2.09144776E-03  6.45721088E-03  2.39536085E-05
 -9.39598549E-05  1.07890569E-01 -3.93371138E-04 -2.24048476E-04  2.61180926E-01
 -2.50902357E-03 -2.92039331E-03  1.28525450E+00  3.23325654E-06 -1.25297141E-02
  2.84357600E-03  1.16890603E-05 -6.21355555E-06 -3.15505884E-04 -3.28705659E-01
 -5.12212831E-01 -2.05473357E-04  5.37293654E-05  1.46035483E-03 -8.37240853E-06
 -1.11891755E-05 -8.06694236E-03 -2.34107792E-03 -9.83786412E-06 -1.98366858E-05
 -1.98609345E-04  3.78634505E-03 -1.13598263E-01  7.65667382E-01  7.54549599E+00
  5.11702973E-02 -5.63691914E-02  4.74006347E-02  2.69206499E-01  2.58988165E-01
  4.19598951E-01  3.73453634E-01  1.53362052E+00 -1.06050955E+00  1.18021327E-03
 -4.16839302E-03 -8.09191060E-03 -1.02209494E-02 -2.08607681E-03 -2.11676623E-01
  1.52109647E-01  5.88260798E-02 -1.11285876E-01 -1.51865560E-01  1.18425496E-02
 -5.77132973E-03 -1.35212188E-02 -6.75604139E-03  3.22237111E-03  1.07481277E-02
  8.25181999E-04  2.08153949E-04 -3.77341559E-03  1.13905411E-01 -7.70026325E-01
 -7.54937915E+00 -5.11290187E-02  5.63861309E-02  4.75959366E-02 -2.69197000E-01
 -2.60192454E-01  4.19321153E-01 -3.75664021E-01 -1.53392090E+00 -1.06184444E+00
 -1.17725523E-03 -4.21050527E-03 -8.10218193E-03  1.02223064E-02  2.09800648E-03
  2.11890087E-01  1.51724683E-01  5.81410338E-02  1.11221293E-01  1.52526372E-01
  1.18889137E-02  5.78130815E-03  1.34958588E-02 -6.70256880E-03  3.23478517E-03
 -1.07677223E-02 -8.20742505E-04 -2.89088125E-06 -5.77580667E-06 -3.95375258E-05
  5.29159443E-04  1.42048267E-03 -3.49619983E-05  5.89434244E-05  4.93583485E-02
  1.44481034E-04  1.98232759E-04 -1.73320383E-01 -2.39433371E-03  1.36669586E-03
  5.35077846E-02 -8.05856339E-06 -2.99153312E-03  8.39637779E-03  1.07731988E-05
 -8.76152873E-06  9.80573499E-06  7.42876471E-02  1.79089087E-01 -2.15465980E-04
  4.20476141E-05  7.65252624E-03  2.00598304E-05 -3.75604098E-07 -4.31088820E-04
  9.69487673E-03 -1.26310731E-05  2.35765883E-06 -5.60842088E-03 -1.22162335E-02
 -5.93635113E-02 -2.74568283E-01  1.74047196E+01 -1.09162833E-01 -6.39468718E-02
  1.54332281E-01 -2.25663430E-01 -3.86694475E-02  1.04015039E+00 -6.99621736E+00
 -1.98517876E+00  8.39797390E+00 -5.92714564E-03  8.16028541E-03  5.67951266E-03
 -7.28231557E-03 -3.61553720E-03  2.59258106E-01 -4.22813136E-02 -1.22275639E-01
 -2.55264629E-01  2.19905628E-01  1.69443273E-02 -1.23938946E-02 -1.06537549E-03
  1.63737092E-02  2.27352580E-04  7.79816013E-03 -1.25763769E-02  5.62903454E-03
  1.22436190E-02  5.99140080E-02  2.66142726E-01 -1.73933379E+01  1.09172974E-01
  6.36837789E-02  1.54146693E-01  2.28179980E-01  3.74887021E-02  1.04095798E+00
  6.99685107E+00  1.97177210E+00  8.38383016E+00  5.91329457E-03  8.14481659E-03
  5.64316565E-03  7.30350876E-03  3.61309435E-03 -2.58822762E-01 -4.31373412E-02
 -1.22052069E-01  2.54505188E-01 -2.19386859E-01  1.68996507E-02  1.24131954E-02
  1.00538849E-03  1.64346219E-02  1.93164385E-04 -7.74462526E-03  1.25352227E-02
 -2.54727875E-05  1.51686748E-04  1.08071820E-03 -4.38290513E-06  1.14875164E-05
 -2.90902870E-02  1.27210881E-06  1.10869454E-04 -1.20241067E-03  5.73919986E-06
  1.70640883E-05  9.91154577E-03  1.46124701E-02  9.73386769E-01  3.74098353E+00
 -1.45625121E-02 -2.34922374E-03  1.96558052E-03 -3.20855459E-06 -1.34751044E-05
  4.22949966E-04 -8.46805321E-04 -1.41522839E-02 -7.71794337E-05 -7.08832822E-06
 -1.54060456E-01 -3.98330764E-06  2.61808689E-04 -7.38903942E-01 -3.81719971E-03
  2.70105421E-03  4.54435209E-01  5.93188261E-06  5.34204359E-03 -7.55403855E-04
  6.49485082E-06 -1.38555996E-05  5.96962377E-04  6.24974920E-01 -3.87973197E-01
 -6.75690898E-04  9.43857194E-04 -1.10999729E-02  5.59949239E-05  2.81695481E-06
 -4.26656353E-03  2.34378345E-02 -9.49780538E-06 -1.88370431E-05  6.78307289E-04
  1.01854328E+00 -7.33561737E-01  1.84952372E-02  1.32589313E-03 -6.98301635E-02
 -7.20895530E-04 -1.01716955E+00  7.34506997E-01 -1.82156429E-02 -1.46205749E-03
 -6.97794740E-02 -1.46145227E-02 -9.72811863E-01 -3.73590902E+00  1.46190250E-02
  2.44415668E-03  2.00793715E-03 -1.25306421E-02 -2.66365432E-02 -1.18061121E-01
  1.26148098E+00  1.80217759E+00 -7.76979595E-02 -6.77278969E-02  5.16772561E-05
  5.01001994E-01 -8.98458570E-01 -5.41433707E-04 -3.28504210E-01 -1.38827649E+00
 -9.16753644E-04  8.68093325E-03 -1.08290431E-05  1.13173380E-05  3.43166317E-03
 -6.72634088E-03 -1.92736701E-01 -4.93862080E-05 -1.83969741E-04  1.75677517E-01
 -7.92903487E-02  2.19196377E-06  3.05747920E-03  1.85370762E-03 -3.06763169E-06
  1.03368611E-05 -1.69542085E-02  4.68241795E-03 -5.42704291E-03 -1.67256273E-02
  1.52286087E-01  6.94035604E-01  6.58241332E-01  1.31897619E-02 -1.17518355E-02
  5.68133472E-02 -2.05954024E-01  9.13528765E-02 -1.14930010E-01  3.47164340E-01
 -1.90135554E-01  5.93695173E-01  2.44892326E-03 -2.04005571E-03  1.10201186E-02
  7.89903871E-03 -1.66440968E-03 -1.08953676E-01 -3.58411436E-01  4.07504990E-01
  1.88212739E-02  2.05757337E-02  4.98850161E-03  4.96506005E-03  1.69749794E-03
  7.09832761E-03 -1.14819955E-02  1.23495931E-02 -1.26211322E-02 -5.43116184E-03
 -1.67378788E-02  1.52122725E-01  6.95132893E-01  6.50265690E-01  1.31884423E-02
 -1.17877981E-02 -5.66519108E-02 -2.05425504E-01  9.04617998E-02  1.17290157E-01
  3.48089167E-01 -1.90511508E-01 -5.95285056E-01  2.43288203E-03  2.02756130E-03
 -1.10399187E-02  7.86767712E-03 -1.68434978E-03 -1.09321107E-01  3.58897629E-01
 -4.07471954E-01  1.85118277E-02  2.04364916E-02 -4.94712198E-03  4.99375789E-03
  1.71145093E-03 -7.10939031E-03  1.14911483E-02  1.23441200E-02 -1.25720336E-02
 -1.14223309E-03  1.39914673E-03 -1.78376482E-01  1.68965515E+00 -5.00101234E+00
  1.33715700E-02  9.20701888E-02  5.19304474E-05  7.95469037E-01 -5.46771344E-02
 -4.20139543E-04 -2.42077219E+00 -1.73021932E+00 -6.75365552E-04  9.66892524E-03
 -2.61196011E-06  4.74706963E-06 -2.18309082E-03 -7.33297144E-03  2.24919819E-02
  2.33400325E-04 -5.76399347E-06 -2.16145960E-01 -1.11019331E-01  1.64861102E-05
 -1.21061859E-02 -5.79362844E-03 -1.32084610E-05  6.68548045E-07  8.10731475E-03
 -5.30803021E-03 -7.25091645E-04 -1.05089983E-03 -2.11701359E-03  9.30311374E-01
 -2.28904766E+00 -1.73990426E-02 -8.23569786E-02 -3.06365456E-02 -2.57215100E-01
 -3.87221532E-01  1.30005668E-01  1.62087794E+00 -2.28172522E-01 -1.31725082E+00
  5.75143985E-03  4.93927488E-03  4.41760957E-03 -8.90831247E-03 -5.59443285E-03
 -1.88249362E-01  2.61896588E-01 -2.44891795E-01  2.88432079E-02  3.91187539E-01
  2.70954364E-04 -2.93279561E-04  1.05945174E-03  9.14689121E-03  1.34468932E-02
 -4.29903602E-03 -5.53396859E-04 -7.17131313E-04 -1.02569966E-03 -2.03179572E-03
  9.30256197E-01 -2.30940159E+00 -1.73907742E-02 -8.23043498E-02  3.07888351E-02
 -2.58187102E-01 -3.87296440E-01 -1.28375567E-01  1.63247865E+00 -2.26872306E-01
  1.32858600E+00  5.77528889E-03 -4.92642087E-03 -4.41079123E-03 -8.94432462E-03
 -5.57093719E-03 -1.88128273E-01 -2.61565032E-01  2.44767608E-01  2.82476018E-02
  3.91739207E-01 -2.14216441E-04 -3.20717195E-04  1.09710130E-03 -9.13736217E-03
 -1.34431606E-02 -4.35261981E-03 -5.49121124E-04 -1.47288950E-02  2.29865960E-01
  6.31941453E-01 -1.42457091E-03 -2.59516918E-03 -2.97912390E-05 -1.33433189E-02
  4.15189986E-01 -1.06324918E+00  1.16930259E-02  1.55867225E-02 -2.93028134E-05
  5.27271336E-03  2.99638825E-01 -9.68815201E-01 -1.74982482E-02 -1.82777213E-02
  9.96411730E-03  3.15435582E-03  6.85640046E-03  1.68403374E-01 -1.70854140E+00
  5.77330845E+00  4.80438996E-02 -7.03532119E-02  8.75423651E-05 -7.30469408E-02
 -3.39137676E-02 -3.79042967E-04  1.59581621E+00 -2.17927665E+00  3.02403425E-03
  2.34637024E-03  2.38437633E-05 -1.68655502E-05 -1.84374489E-04  1.06258472E-02
 -6.37324877E-01  6.38428812E-04 -2.40974388E-04  5.48807936E-02 -2.72939706E-01
  2.27316842E-05  2.06877626E-02 -2.39079912E-02 -1.89573505E-05  3.40855794E-05
 -5.95486080E-04  8.51386353E-04 -1.65685738E-02  3.40952920E-01 -7.30314155E-02
  4.46692663E-03  6.38317923E-03 -3.84858988E-02 -1.65169178E-02  3.41276715E-01
 -7.05251128E-02  4.31176642E-03  6.53700660E-03  3.85836374E-02  5.21365176E-03
  2.98982005E-01 -9.75935037E-01 -1.76430423E-02 -1.82242367E-02 -9.90989839E-03
 -7.11324603E-03 -8.50873584E-03 -3.52030741E-01  2.15747216E+00 -3.24502875E+00
  1.53836430E-01 -6.20872315E-02 -8.51159557E-06  5.85983956E-02 -8.42587350E-01
  8.08715383E-04  2.81594219E+00  5.49356569E-01  1.27055986E-03  3.82492109E-03
  1.87628062E-05  1.51153025E-06  1.41020057E-02  4.40428126E-03 -1.24611211E-01
 -5.48874837E-04  2.34148244E-04 -7.46222232E-01 -7.39908165E-01 -5.70963003E-05
 -7.44777816E-03  1.68125944E-03  2.84546304E-05 -4.82950373E-08 -2.48613206E-02
 -1.12738060E-02 -1.41502688E-02 -2.92037568E-02 -2.45487363E-01  2.92298690E+00
 -2.04030548E+00  1.33123446E-02  9.53474218E-03  5.03721976E-03 -2.09688081E-01
  8.39011506E-01 -3.20406284E-01 -3.94397631E-01 -1.03115660E+00  4.81973649E-01
  6.00365805E-03 -1.55022203E-03  4.79470276E-03  3.33642256E-04 -3.94849013E-03
 -1.69800360E-01 -3.67273172E-02  1.17978457E-01  7.40428387E-02 -1.61975828E-02
  9.58608997E-03 -7.03834785E-03 -9.68813514E-03 -8.35902476E-03  8.48889322E-03
 -1.00904442E-02  1.41902440E-02 -1.40799498E-02 -2.90549164E-02 -2.44693376E-01
  2.91604364E+00 -2.06899346E+00  1.29683954E-02  9.33335775E-03 -5.54158181E-03
 -2.10535032E-01  8.37247910E-01  3.16545818E-01 -3.95035551E-01 -1.03778687E+00
 -4.88348123E-01  5.98660111E-03  1.56762857E-03 -4.78923242E-03  3.45992064E-04
 -3.93567363E-03 -1.70442027E-01  3.60943612E-02 -1.18086132E-01  7.50292275E-02
 -1.75324426E-02 -9.63030116E-03 -7.06416188E-03 -9.66157613E-03  8.37329731E-03
 -8.51466480E-03 -1.00501630E-02  1.41170103E-02  1.18811974E-02  2.39639739E-02
  2.72814111E-01 -1.02582486E+00 -2.81166559E+00 -7.52312385E-02 -1.15649251E-02
 -1.72821714E-04 -4.92479189E-01 -4.04933373E-01  4.38925968E-04 -2.55655631E+00
 -8.45659527E-01 -2.27152593E-03  2.30440528E-03  5.44867067E-06 -1.75971096E-05
  3.70483802E-04 -8.09333590E-03  4.16848566E-01 -7.62023098E-04 -1.73050446E-04
 -3.85169169E-01  4.33649432E-01 -4.98802799E-06 -1.77516083E-03  1.14439540E-02
  1.97762184E-05  1.35411317E-05 -4.04300722E-05  4.18201989E-02  5.03822679E-03
  8.31765604E-03  2.50198098E-01 -1.58408935E+00  2.34650391E+00 -4.00932626E-03
  9.24969469E-02 -2.90049918E-02  5.63526690E-01 -3.19636567E-01 -2.86262423E-01
 -1.14733557E+00 -2.03457707E-01  6.91018829E-02  2.16266613E-03  3.26407763E-04
 -1.18657733E-03  2.48344224E-03  6.40820766E-03  1.09997983E-02  1.63273601E-01
 -8.38049596E-02  2.12920884E-01 -3.57933145E-01  9.09619478E-03 -8.62255520E-03
 -1.52474620E-02 -2.40169196E-05  1.56893482E-02 -1.19557327E-02  1.76446227E-03
  5.08195196E-03  8.38598151E-03  2.51099539E-01 -1.58970892E+00  2.33488537E+00
 -3.65388882E-03  9.25256582E-02  2.93713792E-02  5.67827101E-01 -3.19787561E-01
  2.87014523E-01 -1.14529578E+00 -2.04305866E-01 -6.82231932E-02  2.14385379E-03
 -2.73656580E-04  1.16774986E-03  2.55932048E-03  6.39842033E-03  1.20715065E-02
 -1.65018433E-01  8.47831016E-02  2.14361564E-01 -3.57617110E-01 -9.18011498E-03
 -8.63323450E-03 -1.52074271E-02  5.56227434E-05 -1.57002343E-02 -1.19741103E-02
  1.78111639E-03 -1.42921193E-02 -1.45577978E-01 -5.48643785E-01  7.71603468E-04
  2.78524571E-03  7.61156343E-05  1.63831869E-02  6.30297807E-02 -1.32000337E+00
  2.17375156E-02 -7.55014989E-03  7.01905553E-05  1.31747608E-03  7.64036260E-03
 -5.38411830E-02 -1.00872585E-02 -9.59726400E-03  1.48715897E-02 -8.63585500E-03
 -1.47762412E-02 -2.44082373E-01  1.73821095E+00  4.80806676E+00 -1.20551965E-01
 -1.67575764E-01  1.56940307E-07  3.89862017E-01 -5.65503317E-01  3.02763032E-04
  9.03533111E-01 -8.20456437E-01  1.13992474E-03  1.46959874E-03  1.30894192E-05
  1.55533925E-05  1.24731987E-02  9.13612121E-03  1.21924585E-01 -1.23799890E-03
  1.55739405E-04 -7.27684194E-01  8.45234788E-03 -2.03037124E-06  5.36391306E-03
  3.76233475E-02 -1.70586739E-05 -4.44635023E-05  2.73910882E-03 -1.98641812E-04
  8.14315944E-03 -2.22983165E-01 -7.36093491E-03 -2.05955968E-02  4.96280480E-03
  2.08686283E-02  8.18817608E-03 -2.21477244E-01 -7.13271193E-03 -2.05131073E-02
  5.04977996E-03 -2.07928841E-02  1.43892552E-03  6.11727137E-03 -5.22700907E-02
 -9.83555318E-03 -9.68685688E-03 -1.49590403E-02 -5.95164043E-03 -7.85553162E-03
 -2.75361745E-01  2.62232914E+00 -1.87002309E+00 -8.47689441E-04 -1.15136925E-01
  1.39218555E-04 -9.80014621E-02 -9.94281695E-01  5.27407767E-03  3.96875529E-01
  1.81958029E+00  8.90266889E-04  8.46582075E-03 -1.63410263E-05  7.33266896E-06
  2.67950318E-03 -1.55699949E-03  2.72647708E-01  4.29826909E-04 -2.91178967E-04
  6.74338024E-02 -2.64871781E-01 -1.61345052E-04  1.04064718E-02  1.63247373E-02
  5.98835849E-06 -1.57700533E-04 -1.61157557E-02 -9.93093454E-04 -1.38174398E-03
 -4.68366534E-03  6.66442345E-02 -8.73040272E-01  4.46209468E-01  8.68836135E-02
  8.76708059E-02  3.68197946E-02  5.35673638E-01  1.13746463E-01  1.30792895E-01
  7.56347695E-01  3.21447180E-01 -2.08817326E-01  2.46849510E-03  6.80732644E-03
 -1.32070332E-03  8.39707745E-03 -1.19663824E-03 -2.36928386E-02  1.96532089E-01
  3.04600242E-02 -9.02366609E-02  4.83630887E-01 -4.51903998E-03 -2.15587196E-03
 -3.53052740E-03  3.25922367E-03 -2.80510737E-03 -7.30118982E-04  9.49118781E-03
 -1.16334701E-03 -4.20209044E-03  6.85366066E-02 -8.95695809E-01  3.50778993E-01
  8.57805830E-02  8.72139160E-02 -3.83068491E-02  5.35245326E-01  1.11560850E-01
 -1.47147012E-01  7.49629256E-01  3.03024139E-01  1.86955034E-01  2.45577720E-03
 -6.74455285E-03  1.34205906E-03  8.45351043E-03 -1.16475785E-03 -2.62001314E-02
 -1.97384882E-01 -3.01051890E-02 -8.67615158E-02  4.79928193E-01  4.35460634E-03
 -2.19129980E-03 -3.49378885E-03 -3.20587599E-03  2.67759305E-03 -7.35146082E-04
  9.31614002E-03 -9.35302028E-03 -1.96702836E-02 -7.04306773E-02 -3.12408230E-01
  7.13014162E+00  6.92613848E-02  1.67470273E-01 -6.70404852E-04  6.04057971E-01
  5.31281085E-01  5.83457473E-04  4.08723632E+00  2.89681485E+00 -7.48280187E-03
  3.83527481E-03  1.73768229E-05 -1.11153465E-05  9.51588677E-04 -1.90655537E-02
 -4.94142573E-01 -4.27337631E-03 -8.13308584E-04 -4.44632235E-01 -2.44949477E-01
 -5.14830062E-05 -4.94202830E-03 -1.81528214E-02 -1.31305601E-05  4.02830352E-05
  2.98133453E-03 -9.15616241E-03  8.95258746E-03  1.86059977E-02  1.07101544E-01
 -2.97789779E-01 -7.30841706E-01 -1.94488734E-03 -1.35449342E-02 -8.78921531E-04
  4.60766951E-01  1.09015702E-01  1.75564028E-01  7.29328397E-01  3.99745973E-01
 -9.58350379E-01 -1.95595510E-03  2.70922061E-03 -2.73041721E-04 -1.52109650E-03
 -4.02251407E-03 -2.76958025E-01  1.84973082E-01 -3.43393820E-01 -1.98332802E-02
 -2.40649057E-03  3.76657675E-03 -9.80322586E-03 -3.94405665E-03  1.26061437E-02
  1.19045206E-02 -6.31378955E-03  6.99582876E-04  9.04347741E-03  1.87457087E-02
  1.09880599E-01 -3.14089707E-01 -7.88624695E-01 -1.03199294E-03 -1.39783775E-02
  1.72692725E-03  4.69661232E-01  1.08590439E-01 -1.67498682E-01  7.49284318E-01
  4.01200229E-01  9.78545232E-01 -1.96913654E-03 -2.59979870E-03  2.30575783E-04
 -1.40218144E-03 -4.03277908E-03 -2.76579679E-01 -1.90175112E-01  3.46766421E-01
 -1.28463766E-02  1.78117371E-03 -3.82285141E-03 -9.59188091E-03 -3.95341230E-03
 -1.25791451E-02 -1.19526012E-02 -6.40889346E-03  7.91841034E-04 -1.72338857E-02
  6.48812869E-01 -8.54598367E-01 -1.24247410E-02 -1.68016131E-02  2.83330261E-04
 -2.61620162E-02  6.52021317E-01  1.74233880E+00  2.48703636E-02  1.53641875E-02
  3.65065594E-04 -1.86389533E-03  2.43549444E-01 -6.44169392E-01  1.79105466E-02
  2.99587863E-02  3.03262821E-02  9.95628214E-03  1.90312042E-02  2.24905474E-01
 -1.42296905E+00 -4.20594827E+00 -1.47054981E-02  7.27704836E-02  4.94479437E-05
  5.71891027E-02  9.22446323E-01  3.33429396E-03 -9.29132724E-01  1.33820241E+00
 -1.67607300E-04 -4.91647909E-03 -1.08259326E-05  6.02607114E-05 -3.58097756E-04
  3.77189870E-03  2.76904193E-01 -3.63092982E-03  1.59561680E-03 -1.47855736E-01
  1.71965442E-01  4.13087835E-05  1.52272991E-02 -1.21047657E-02 -1.79393954E-05
 -1.87944419E-04 -8.01017499E-03 -2.15479426E-02  3.40268378E-03  1.41837986E-01
 -5.79221276E-02  8.63631428E-03 -1.64301326E-02 -3.75204002E-03  3.32057296E-03
  1.50234180E-01 -6.22363903E-02  9.26359395E-03 -1.67653595E-02  4.26416822E-03
 -1.68946437E-03  2.38260707E-01 -6.50718672E-01  1.86658322E-02  2.96601586E-02
 -3.07792536E-02 -4.41052993E-05 -3.90270876E-05 -2.89487668E-03  2.46688056E-02
 -1.59925429E-02  7.02682380E-05 -8.59843395E-04 -3.11807002E-02 -2.89570370E-03
 -8.62294795E-03 -9.05926866E-01  4.87058047E-03  1.31225661E-02 -8.05513319E-02
  7.21187771E-05  3.70922284E-03 -3.04038932E-03  5.62550972E-05 -5.34715931E-05
  2.15817186E-03 -7.54039518E-03  8.96501856E-02 -7.37750889E-04 -2.42072299E-03
  2.89127959E-02  9.93498789E-05  6.53836844E-05  2.66690325E-03  2.52819932E-02
 -8.55044517E-05  1.08927952E-06  1.43489930E-02  3.11197855E-02  1.42000433E-01
 -1.53975147E+00 -6.55178834E+00 -7.41270706E-02 -2.92340472E-02  9.53162556E-02
 -4.95538160E-02 -1.97468209E-01  1.02158262E+00 -4.89561567E-01 -1.30193509E+00
  1.47930815E+00 -1.91424602E-03 -4.28252120E-03 -1.74801643E-03  4.15063032E-03
  1.92308606E-03 -1.40398473E-01  9.36691370E-02 -3.06300372E-02  2.90053221E-01
 -2.79627158E-01  9.61032966E-03 -3.67634720E-03  4.61456545E-03 -3.41201239E-03
  7.75147875E-03  8.11035352E-04 -1.24905750E-02 -1.43940593E-02 -3.12255463E-02
 -1.42085200E-01  1.53823473E+00  6.57008637E+00  7.51431568E-02  3.07648686E-02
  9.46416572E-02  5.50671520E-02  2.00868620E-01  1.02206244E+00  4.96682057E-01
  1.30837492E+00  1.48242500E+00  2.02381398E-03 -4.37963635E-03 -1.75681905E-03
 -4.02521385E-03 -1.94249075E-03  1.37804479E-01  9.14843788E-02 -3.14810584E-02
 -2.91423755E-01  2.85157784E-01  9.54823030E-03  3.65523687E-03 -4.73823630E-03
 -3.41361511E-03  7.75867650E-03 -8.63053102E-04  1.26637995E-02 -5.19483339E-05
 -9.84302107E-05 -6.70089019E-04  2.56141795E-03  3.04787773E-02  2.92126192E-04
  1.14795699E-03  1.00909079E-01  3.30203145E-03  6.26040163E-03 -1.09676656E-01
  1.31048874E-02  1.43130995E-02  9.40745712E-01  4.32823870E-05 -3.18961170E-03
  7.94934831E-04  7.54253732E-06 -1.73692626E-04 -2.92354512E-03  5.70134556E-01
  1.41899601E-01 -3.97967161E-03 -6.69458376E-04  5.97938398E-03 -6.12253328E-05
 -1.30749290E-04  4.70439229E-05 -7.31770715E-03  6.52713579E-07 -5.41264550E-06
  6.11812155E-03  8.67050629E-03  2.36973522E-01 -1.39098592E+00 -4.17274105E+00
  6.36209938E-02 -2.95240584E-02 -6.92170765E-02  7.15363643E-01 -4.52790002E-02
 -6.91385375E-01  1.43870995E+00  2.45068915E-01 -1.62391603E+00 -4.51025109E-04
 -8.54345514E-03  3.04789935E-03  8.23116652E-03 -1.72858413E-03 -7.31446838E-02
  3.47566022E-01 -2.02977700E-01  5.00875172E-01  2.53958246E-01  3.15802603E-03
  1.62404607E-02 -4.59937755E-03 -3.79794089E-03  5.64790188E-03 -6.10062626E-03
  6.76310860E-03 -5.96752589E-03 -8.34480667E-03 -2.35023118E-01  1.38174411E+00
  4.16893645E+00 -6.42885768E-02  2.97612624E-02 -6.88555441E-02 -7.08413605E-01
  4.62737566E-02 -6.93340215E-01 -1.43414876E+00 -2.36052303E-01 -1.60794457E+00
  4.89756259E-04 -8.60331461E-03  3.05780366E-03 -8.27054254E-03  1.68261024E-03
  6.65867942E-02  3.44297194E-01 -1.98208721E-01 -4.99903177E-01 -2.55069965E-01
  3.16010672E-03 -1.64113385E-02  4.48789276E-03 -4.04154458E-03  5.47015842E-03
  5.99784308E-03 -6.78269259E-03 -1.56334388E-04  4.87036000E-03 -6.65565197E-03
 -1.40705754E-04 -8.39352742E-05 -4.02362250E-02 -1.82969556E-04  4.14255524E-03
  4.90168453E-03  1.56979281E-04  1.53957283E-04 -5.20617166E-02  1.23214740E-02
 -4.22952172E-01 -5.63852003E-01  5.54863643E-02 -2.19195756E-02  3.39752421E-02
  8.84504050E-05  1.90885428E-04  6.56874316E-04 -3.42890822E-03 -2.95713704E-02
 -6.27450760E-04  4.86619465E-04  5.81975001E-03  2.55913858E-04  6.85061856E-03
 -4.22700929E-01 -8.47300314E-03  1.08863943E-02  1.66636640E-01 -6.91205742E-05
 -6.98146708E-04 -1.03501944E-02  1.68767029E-05  2.22591135E-05  6.03897451E-03
  5.11349416E-01 -1.24628867E-01 -1.65421004E-03  1.73788602E-03 -3.02802308E-03
  3.60806907E-05  5.28883857E-05  1.52371639E-03  2.45281560E-02 -1.03645155E-04
 -2.25021770E-04 -6.79514227E-03  5.12408933E-01 -3.67259315E-01  5.44341514E-02
 -1.56815915E-02 -3.07383626E-02  7.20607363E-03 -5.13791912E-01  3.67472502E-01
 -5.44807376E-02  1.57557114E-02 -3.11790704E-02 -1.24797035E-02  4.27591643E-01
  5.53561129E-01 -5.52570939E-02  2.22101395E-02  3.35226746E-02  4.68328475E-03
  3.46640604E-03  3.96568668E-01 -1.84518514E+00 -1.41403652E+00  1.06722372E-01
  4.58681477E-02 -2.63191810E-05  7.15415284E-01  6.45586496E-01 -2.53101226E-04
  1.68240598E+00  2.10302073E+00 -8.40516342E-04 -5.09592832E-03 -1.26734395E-07
 -5.45719214E-07  9.28345700E-03  1.16436899E-02  5.17223039E-01  5.91733295E-04
 -5.16230703E-04 -3.07675602E-01  1.06784744E-01  2.51705999E-05 -2.04265954E-02
 -2.68892773E-04  2.25329437E-06  2.25452190E-05  2.91167735E-02  9.51040392E-03
 -8.05018163E-03 -1.53198313E-02 -1.40445790E-01  7.53818591E-01 -8.62032517E-01
  1.69401387E-02 -1.62032339E-02 -3.73924774E-02  4.48100250E-01  5.40292346E-01
  1.39208988E-01  6.11052773E-01 -2.43616408E-01 -3.85832808E-02 -3.07977557E-03
  5.97069790E-03  5.79082143E-03 -1.28071536E-03  2.44099895E-03  2.72982044E-01
  2.46866491E-01  4.77443233E-02 -2.44070063E-02 -1.02861802E-02 -9.08692789E-03
 -3.86325704E-03 -3.28644657E-03 -8.77538076E-03  1.05427491E-02 -3.11127971E-03
  8.94596023E-03 -8.08617550E-03 -1.53965588E-02 -1.41561896E-01  7.64199760E-01
 -8.58670273E-01  1.70991110E-02 -1.62055465E-02  3.77876522E-02  4.47680441E-01
  5.41218101E-01 -1.32442674E-01  6.11676349E-01 -2.42040891E-01  3.99190581E-02
 -3.07149244E-03 -5.98971430E-03 -5.79873076E-03 -1.31809745E-03  2.43721531E-03
  2.74890698E-01 -2.46230192E-01 -4.81866533E-02 -2.55225693E-02 -9.78010457E-03
  9.20325794E-03 -3.83932457E-03 -3.30372229E-03  8.78975242E-03 -1.05377187E-02
 -3.14415969E-03  8.95853382E-03 -2.82840515E-03 -1.69585646E-02  4.42301437E-01
 -2.85576520E+00  4.55262208E+00 -3.82836986E-02 -7.18360124E-02  1.72546141E-04
 -6.84739617E-01 -9.99133453E-01  1.29623768E-04  2.52124638E+00  4.99660407E-01
 -5.90755266E-04 -1.00203039E-02 -9.51978416E-06  5.63929092E-06 -2.43549371E-03
  1.24611791E-02 -3.89933277E-02  9.09363916E-04 -2.22996020E-04  3.24950207E-01
 -4.70972887E-02 -1.30983368E-05  1.85069004E-02  2.18492419E-02  9.16890998E-06
 -2.40633430E-05  1.79079352E-03  6.13484306E-03  2.93429660E-03  1.00334158E-02
 -7.80737830E-02  7.66772699E-01 -1.40070019E+00  7.24118889E-02  4.71325013E-02
  1.19245654E-01 -2.66520342E-01  3.93142158E-01  2.41100361E-01  9.30411751E-01
  2.46760984E-01 -2.81300100E-01 -9.88777231E-03  1.38692350E-02  1.36354129E-03
  2.49342841E-03  7.09622313E-03  3.36521542E-01  1.56200813E-01 -1.64278819E-02
 -1.35921805E-01 -5.64984087E-01 -6.37612697E-03 -1.41061691E-02 -3.16976920E-03
 -3.40670172E-04 -7.39973855E-03 -6.50790726E-03  2.02613960E-03  2.90377913E-03
  9.97251233E-03 -7.80466737E-02  7.67997671E-01 -1.40929758E+00  7.20920843E-02
  4.73225730E-02 -1.19248511E-01 -2.69087179E-01  3.93052969E-01 -2.39084013E-01
  9.35677641E-01  2.49322324E-01  2.87725647E-01 -9.83675525E-03 -1.39065650E-02
 -1.34498774E-03  2.42050866E-03  7.12774595E-03  3.35569261E-01 -1.55164246E-01
  1.59873680E-02 -1.37297003E-01 -5.65147931E-01  6.50757107E-03 -1.41059807E-02
 -3.18961095E-03  2.93715610E-04  7.43562908E-03 -6.47528040E-03  2.02275168E-03
  8.84558244E-03 -2.78708412E-01 -1.39811810E+00  7.57235494E-03 -1.19279114E-02
 -8.11355364E-05  1.67079522E-02 -5.33124830E-01  8.74889410E-01  1.26659611E-03
 -2.21401357E-02 -6.28468848E-05 -5.38455883E-03  4.80757339E-01 -4.49754716E-01
 -3.76778983E-03  1.19098880E-02  2.55514144E-02 -1.47632577E-02 -2.79280982E-02
 -2.57743896E-01  1.50989629E+00  1.99126335E+00  1.64098726E-01 -9.62561991E-02
  2.96475267E-04  1.09958610E+00 -7.14726588E-01 -2.44264095E-04  1.43312537E+00
 -9.84561415E-01  4.56295685E-03  9.02370250E-03 -8.85705252E-06 -1.54799599E-05
  7.94021012E-06  9.53889827E-03 -1.09105208E+00  2.25356520E-03 -2.40755677E-04
 -7.05133964E-03 -3.01896770E-01 -1.67972409E-05 -4.22699922E-03  2.63288028E-03
  5.52109935E-06  8.20838946E-05  3.11190206E-02  3.14196774E-02 -2.72744067E-02
  3.86754166E-01  1.78566079E-01 -5.17989958E-03 -2.39171330E-03 -3.35364743E-02
 -2.72252218E-02  3.85872775E-01  1.82818962E-01 -5.67218298E-03 -2.27189248E-03
  3.35367359E-02 -5.45033297E-03  4.80993474E-01 -4.53870690E-01 -3.98093998E-03
  1.19836061E-02 -2.54363664E-02  8.61901759E-03  2.35233161E-02 -2.16383698E-02
  1.34928677E+00 -3.55225829E+00  8.51990549E-02  4.86388575E-02  1.73531584E-04
  3.62245246E-01 -2.34325554E-01  8.27341878E-04  2.27181246E+00  2.62236414E+00
  1.18756220E-03  4.23148077E-03  2.35423400E-05  1.95433806E-05  7.51321459E-03
 -1.43515351E-02  3.88312661E-01 -4.89254761E-04 -8.52321954E-04 -1.68462595E-01
  3.57849875E-01 -1.51323061E-05 -1.61575960E-02  7.68882503E-03 -2.04221659E-08
 -8.18939548E-06  3.56455791E-02  9.08605414E-03 -8.41269787E-04 -2.17295201E-03
  1.08291455E-01  1.05891908E-01  5.25033203E+00 -5.42240989E-02  6.67302842E-02
  7.54245517E-02  7.63329013E-01  1.86851360E-01  1.04003577E-01  4.06857565E-01
  1.98444619E+00 -2.05068010E-01  1.26376933E-02 -3.15809376E-03  4.25627041E-03
  2.17580566E-03  3.56692459E-03 -3.43015752E-01 -2.43102680E-01  2.49521231E-01
 -3.45957487E-01 -1.58230449E-01  5.74775844E-03  3.38024777E-03 -6.20304515E-03
  1.36512693E-02 -1.65085289E-02  2.65059613E-03 -1.65348704E-02 -7.83156772E-04
 -2.05438255E-03  1.09946890E-01  9.03423169E-02  5.26295135E+00 -5.43004332E-02
  6.67486634E-02 -7.58952708E-02  7.63355161E-01  1.85484178E-01 -1.13092147E-01
  4.09158455E-01  1.98534364E+00  2.07917447E-01  1.26069572E-02  3.16889068E-03
 -4.26578202E-03  2.19979321E-03  3.58064315E-03 -3.45907643E-01  2.44158201E-01
 -2.48897256E-01 -3.44920085E-01 -1.59096308E-01 -5.90259329E-03  3.49310972E-03
 -6.19045560E-03 -1.36945177E-02  1.65101244E-02  2.69789616E-03 -1.65498362E-02
  9.87370170E-04  1.30665134E-02 -4.89675497E-01  3.04141340E+00 -7.24039809E+00
  4.50854199E-02 -1.44485037E-01 -3.83494602E-05  1.17513589E+00 -9.41049339E-02
 -6.39623487E-04 -2.18186654E+00 -3.45940815E+00  6.74460819E-05  8.68068560E-03
 -1.49123916E-06 -7.12045014E-06 -1.42474234E-02 -1.06938894E-03 -1.02923682E-01
 -9.66222227E-04  1.58496082E-04  7.63989545E-01 -5.44540026E-01  2.11882031E-05
 -1.25599823E-02  1.22628764E-02 -3.30777961E-05  3.21258018E-05  3.68117735E-03
 -2.53084032E-02 -9.97062328E-03 -1.89114869E-02 -1.26812265E-01  2.83002271E+00
 -3.63175071E+00 -1.72408887E-02  4.18690279E-02 -1.46903259E-02 -4.31870549E-01
  2.02059984E-01  6.15036645E-01  3.29275952E+00  8.70653586E-01 -2.90973495E+00
  7.18857354E-03  5.25856952E-03 -1.27311484E-03 -3.62156427E-03 -2.03125284E-03
 -2.52747653E-01  1.40582432E-01 -1.27379437E-01  2.17011555E-02 -2.89396589E-01
 -1.00758617E-02 -7.75839598E-03  3.92055217E-04  2.56069961E-03 -1.33383852E-03
 -7.34160189E-04 -2.65638576E-03 -9.93868492E-03 -1.88353983E-02 -1.27298033E-01
  2.83027155E+00 -3.60436194E+00 -1.69727359E-02  4.21803999E-02  1.47647412E-02
 -4.29910919E-01  2.03668154E-01 -6.18078153E-01  3.29014452E+00  8.65384634E-01
  2.89831870E+00  7.17789234E-03 -5.23538059E-03  1.29996360E-03 -3.56738623E-03
 -2.04132265E-03 -2.49546561E-01 -1.42362483E-01  1.26916823E-01  2.28619055E-02
 -2.89579403E-01  9.95111236E-03 -7.73438413E-03  3.91765445E-04 -2.52748684E-03
  1.36398048E-03 -7.40230764E-04 -2.64214504E-03  1.50717281E-02  2.35464756E-02
 -1.63379404E+00  6.15207900E-03 -8.35631598E-03  7.59813154E-05 -2.12535999E-02
 -6.77550270E-02 -1.00531987E+00  6.55377159E-03 -9.82239290E-03  1.11420802E-04
 -8.77455405E-03  1.35422484E-01 -2.33017388E+00 -2.14772864E-02 -1.23588126E-02
  2.45799563E-02 -1.02146567E-02 -1.78754848E-02 -3.33896770E-01  2.34697545E+00
  8.62550011E+00  1.12960982E-01  1.05885630E-01  7.41171284E-05  6.62808654E-01
 -3.10079033E-01 -4.09709346E-04  1.51032400E+00 -1.33758547E+00 -9.05859739E-05
  1.30737180E-03  1.79488817E-05 -1.01599027E-05 -1.05168472E-02  5.46866306E-03
  4.09570319E-01 -6.44926444E-04 -9.72072440E-05  5.57493632E-01  7.00609924E-02
 -7.72859261E-05 -4.43210912E-02  6.35418490E-03  2.81617567E-05  6.95512160E-06
 -1.04020346E-03  1.80905484E-03  1.85538100E-02 -5.81414433E-01 -1.11267282E-01
 -2.15388862E-02  3.18672088E-02  4.24238779E-02  1.86815245E-02 -5.81492239E-01
 -1.11606026E-01 -2.16301632E-02  3.20208392E-02 -4.23957962E-02 -8.78621698E-03
  1.34777451E-01 -2.32904974E+00 -2.13203999E-02 -1.24075585E-02 -2.47746892E-02
  8.48266821E-06 -1.66792334E-07  8.84423053E-04 -3.52669328E-03 -3.13290413E-03
  9.31507246E-05  3.58609605E-05  1.54654349E-01  1.68046582E-03  9.06153976E-04
  4.23452951E-01  6.70284115E-04  3.25177385E-03  8.28695662E-01 -7.65870706E-06
  8.75115109E-04  7.91090496E-03 -1.68372558E-05  1.30925981E-05 -3.33476975E-05
 -4.45454262E-02 -8.79405464E-01 -2.18312915E-04 -5.01144380E-04 -2.18929551E-02
 -4.92617390E-05  7.13267398E-05 -1.62194873E-03 -3.08143169E-02  3.76253445E-05
 -1.65950140E-05 -1.24586934E-02 -2.77439006E-02  5.69959549E-02 -5.30010474E-01
 -1.07233637E-01  6.00686981E-02  1.09914687E-01  2.81967455E-02  5.27367281E-01
  8.90303075E-01  1.12892005E+00  4.79730093E-01  4.95736103E-01  8.24153411E-01
 -3.29141337E-03  5.40995066E-03  2.68639108E-03  3.38349153E-03 -2.86127103E-03
 -7.09788390E-01 -2.97042522E-01 -2.48560066E-01  2.78846950E-01  3.08127575E-01
  3.52465796E-02  7.97978882E-03 -4.84174243E-03  5.85804390E-03 -3.01804297E-04
 -1.46358163E-02  1.23972030E-02  1.24895718E-02  2.77955227E-02 -5.55547337E-02
  5.18210445E-01  9.39072292E-02 -5.98840442E-02 -1.09999589E-01  2.80631384E-02
 -5.23454638E-01 -8.95407234E-01  1.12659679E+00 -4.76436711E-01 -4.98971510E-01
  8.23954170E-01  3.28213528E-03  5.40935062E-03  2.68539590E-03 -3.41496205E-03
  2.85157572E-03  7.10315143E-01 -2.94949162E-01 -2.48869574E-01 -2.79488783E-01
 -3.07821673E-01  3.53131732E-02 -7.93990780E-03  4.79863964E-03  5.75919491E-03
 -2.05406686E-04  1.46816846E-02 -1.24418443E-02 -1.64453990E-05 -2.89765212E-05
 -4.81220360E-04  4.96497119E-04  2.21856016E-02  2.84544441E-04 -9.05391908E-05
 -1.74973799E-01  3.20318638E-03 -2.57050079E-03 -1.87403568E-01  1.14926427E-02
  4.84195915E-03 -8.26123646E-01 -6.15001267E-06  1.10558842E-02 -2.64606092E-03
 -3.72440594E-05 -1.72074600E-05 -6.41884604E-04 -4.71464008E-01 -5.44398152E-01
  1.64211934E-03 -1.36763114E-03  8.05813429E-03 -8.01003709E-06  2.84503432E-05
  3.17349376E-03  1.65266092E-02  2.33110377E-05 -3.54651324E-05 -1.91480058E-02
 -3.35818962E-02 -5.44378069E-01  3.74143834E+00  1.52448624E+00 -2.80451477E-02
 -1.59907764E-02  1.03070933E-01 -9.44590657E-01 -6.81589656E-02  1.74822773E+00
 -1.77131177E-01 -2.90684755E-03 -2.10659001E-01 -1.88759354E-03  6.07281437E-03
  8.18091349E-05 -2.61709600E-03 -1.63225552E-03  4.64313026E-01  4.52472496E-03
  3.17542147E-01  7.25924994E-02  2.44074004E-01  2.25002526E-02  2.35138979E-03
  9.59060016E-03  2.00760813E-03 -1.42201205E-03  1.64926283E-02 -4.92547675E-03
  1.91118136E-02  3.34953433E-02  5.43904813E-01 -3.73607565E+00 -1.51836604E+00
  2.79441538E-02  1.58960137E-02  1.03266147E-01  9.45449060E-01  6.58432697E-02
  1.74656085E+00  1.74897700E-01  3.56798875E-03 -2.10072542E-01  1.89173981E-03
  6.10290725E-03  7.35426677E-05  2.61548746E-03  1.61761962E-03 -4.64567905E-01
  4.13625351E-03  3.18640931E-01 -7.10249466E-02 -2.43563138E-01  2.25042251E-02
 -2.23342518E-03 -9.60590102E-03  2.02739983E-03 -1.36709141E-03 -1.64506631E-02
  4.91891878E-03  3.41986774E-05  3.90571042E-04 -1.50098795E-03 -2.13915809E-05
 -5.12863174E-05 -7.08612152E-02 -5.62083100E-05  4.11709925E-04  4.02446878E-03
  3.37110249E-05 -7.49108019E-05  1.54284276E-02 -4.35764081E-02  8.22620274E-02
 -2.98481883E-01 -3.88929333E-03 -1.04303298E-02  2.38762489E-02 -1.57925608E-05
 -2.81391592E-05 -3.69813496E-04  3.52646657E-03 -1.28850940E-02  2.60555912E-04
  8.14070923E-05  6.80902741E-02  2.15223443E-03 -1.32561442E-03  9.67653174E-02
 -2.17622906E-03  3.67935940E-03  3.57014115E-01  1.21861942E-05  7.40412942E-03
  1.69643270E-02 -2.53916534E-05  1.59182713E-05 -1.45922551E-03 -3.72104133E-01
[truncated: 2,437,825 more chars]
