# Supplementary material for: Hyperpyramidalized alkenes with bond orders near 1.5 as synthetic building blocks
Source: Nat Chem. 2026 Jan 21;18(5):913–22. doi: 10.1038/s41557-025-02055-9 (PMC12859755; doi:10.1038/s41557-025-02055-9)
Supplement: Supplementary file 2 — Output files for reported computations. [file 41557_2025_2055_MOESM2_ESM.zip › Computation data/Quadricyclene 11/wb97xd-def2tzvp/parent-qce.out]

 Entering Gaussian System, Link 0=/u/local/apps/gaussian/16_sse4/g16
 Initial command:
 /u/local/apps/gaussian/16_sse4/l1.exe "/work/8347962.1.pod_smp.q/Gau-30759.inp" -scrdir="/work/8347962.1.pod_smp.q/"
 Entering Link 1 = /u/local/apps/gaussian/16_sse4/l1.exe PID=     30760.
  
 Copyright (c) 1988,1990,1992,1993,1995,1998,2003,2009,2016,
            Gaussian, Inc.  All Rights Reserved.
  
 This is part of the Gaussian(R) 16 program.  It is based on
 the Gaussian(R) 09 system (copyright 2009, Gaussian, Inc.),
 the Gaussian(R) 03 system (copyright 2003, Gaussian, Inc.),
 the Gaussian(R) 98 system (copyright 1998, Gaussian, Inc.),
 the Gaussian(R) 94 system (copyright 1995, Gaussian, Inc.),
 the Gaussian 92(TM) system (copyright 1992, Gaussian, Inc.),
 the Gaussian 90(TM) system (copyright 1990, Gaussian, Inc.),
 the Gaussian 88(TM) system (copyright 1988, Gaussian, Inc.),
 the Gaussian 86(TM) system (copyright 1986, Carnegie Mellon
 University), and the Gaussian 82(TM) system (copyright 1983,
 Carnegie Mellon University). Gaussian is a federally registered
 trademark of Gaussian, Inc.
  
 This software contains proprietary and confidential information,
 including trade secrets, belonging to Gaussian, Inc.
  
 This software is provided under written license and may be
 used, copied, transmitted, or stored only in accord with that
 written license.
  
 The following legend is applicable only to US Government
 contracts under FAR:
  
                    RESTRICTED RIGHTS LEGEND
  
 Use, reproduction and disclosure by the US Government is
 subject to restrictions as set forth in subparagraphs (a)
 and (c) of the Commercial Computer Software - Restricted
 Rights clause in FAR 52.227-19.
  
 Gaussian, Inc.
 340 Quinnipiac St., Bldg. 40, Wallingford CT 06492
  
  
 ---------------------------------------------------------------
 Warning -- This program may not be used in any manner that
 competes with the business of Gaussian, Inc. or will provide
 assistance to any competitor of Gaussian, Inc.  The licensee
 of this program is prohibited from giving any competitor of
 Gaussian, Inc. access to this program.  By using this program,
 the user acknowledges that Gaussian, Inc. is engaged in the
 business of creating and licensing software in the field of
 computational chemistry and represents and warrants to the
 licensee that it is not a competitor of Gaussian, Inc. and that
 it will not use this program in any manner prohibited above.
 ---------------------------------------------------------------
  

 Cite this work as:
 Gaussian 16, Revision A.03,
 M. J. Frisch, G. W. Trucks, H. B. Schlegel, G. E. Scuseria, 
 M. A. Robb, J. R. Cheeseman, G. Scalmani, V. Barone, 
 G. A. Petersson, H. Nakatsuji, X. Li, M. Caricato, A. V. Marenich, 
 J. Bloino, B. G. Janesko, R. Gomperts, B. Mennucci, H. P. Hratchian, 
 J. V. Ortiz, A. F. Izmaylov, J. L. Sonnenberg, D. Williams-Young, 
 F. Ding, F. Lipparini, F. Egidi, J. Goings, B. Peng, A. Petrone, 
 T. Henderson, D. Ranasinghe, V. G. Zakrzewski, J. Gao, N. Rega, 
 G. Zheng, W. Liang, M. Hada, M. Ehara, K. Toyota, R. Fukuda, 
 J. Hasegawa, M. Ishida, T. Nakajima, Y. Honda, O. Kitao, H. Nakai, 
 T. Vreven, K. Throssell, J. A. Montgomery, Jr., J. E. Peralta, 
 F. Ogliaro, M. J. Bearpark, J. J. Heyd, E. N. Brothers, K. N. Kudin, 
 V. N. Staroverov, T. A. Keith, R. Kobayashi, J. Normand, 
 K. Raghavachari, A. P. Rendell, J. C. Burant, S. S. Iyengar, 
 J. Tomasi, M. Cossi, J. M. Millam, M. Klene, C. Adamo, R. Cammi, 
 J. W. Ochterski, R. L. Martin, K. Morokuma, O. Farkas, 
 J. B. Foresman, and D. J. Fox, Gaussian, Inc., Wallingford CT, 2016.
 
 ******************************************
 Gaussian 16:  ES64L-G16RevA.03 25-Dec-2016
                21-Apr-2025 
 ******************************************
 %nproc=8
 Will use up to    8 processors via shared memory.
 %mem=16GB
 %chk=parent-qce.chk
 --------------------------------------------------------
 # opt freq wb97xd def2tzvp geom=connectivity pop=nboread
 --------------------------------------------------------
 1/18=20,19=15,26=3,38=1,57=2/1,3;
 2/9=110,12=2,17=6,18=5,40=1/2;
 3/5=44,7=101,11=2,25=1,30=1,71=1,74=-58/1,2,3;
 4//1;
 5/5=2,38=5/2;
 6/7=2,8=2,9=2,10=2,28=1,40=2/1,7;
 7//1,2,3,16;
 1/18=20,19=15,26=3/3(2);
 2/9=110/2;
 99//99;
 2/9=110/2;
 3/5=44,7=101,11=2,25=1,30=1,71=1,74=-58/1,2,3;
 4/5=5,16=3,69=1/1;
 5/5=2,38=5/2;
 7//1,2,3,16;
 1/18=20,19=15,26=3/3(-5);
 2/9=110/2;
 6/7=2,8=2,9=2,10=2,19=2,28=1,40=2/1,7;
 99/9=1/99;
 -----
 M0001
 -----
 Symbolic Z-matrix:
 Charge =  0 Multiplicity = 1
 C                     0.38552   1.05672   0.42257 
 C                     0.49102  -1.09086  -0.62615 
 C                     1.23261  -1.12284   0.53732 
 C                     1.89015  -0.40082  -0.64014 
 C                     0.28738  -0.20884   1.34614 
 C                    -0.51434  -0.14104   0.06312 
 H                    -0.08034   1.97472   0.7627 
 H                     2.72043  -0.81144  -1.19682 
 H                     0.03886  -0.18804   2.39658 
 C                     1.673     1.09984  -0.41788 
 H                     1.52586   1.64152  -1.35923 
 H                     2.50446   1.56382   0.12476 
 H                    -1.55993  -0.03647  -0.13861 
 

 GradGradGradGradGradGradGradGradGradGradGradGradGradGradGradGradGradGrad
 Berny optimization.
 Initialization pass.
                           ----------------------------
                           !    Initial Parameters    !
                           ! (Angstroms and Degrees)  !
 --------------------------                            --------------------------
 ! Name  Definition              Value          Derivative Info.                !
 --------------------------------------------------------------------------------
 ! R1    R(1,5)                  1.5698         estimate D2E/DX2                !
 ! R2    R(1,6)                  1.5406         estimate D2E/DX2                !
 ! R3    R(1,7)                  1.0842         estimate D2E/DX2                !
 ! R4    R(1,10)                 1.5381         estimate D2E/DX2                !
 ! R5    R(2,3)                  1.3801         estimate D2E/DX2                !
 ! R6    R(2,4)                  1.5601         estimate D2E/DX2                !
 ! R7    R(2,6)                  1.5453         estimate D2E/DX2                !
 ! R8    R(3,4)                  1.5297         estimate D2E/DX2                !
 ! R9    R(3,5)                  1.5437         estimate D2E/DX2                !
 ! R10   R(4,8)                  1.0807         estimate D2E/DX2                !
 ! R11   R(4,10)                 1.5325         estimate D2E/DX2                !
 ! R12   R(5,6)                  1.5144         estimate D2E/DX2                !
 ! R13   R(5,9)                  1.0796         estimate D2E/DX2                !
 ! R14   R(6,13)                 1.07           estimate D2E/DX2                !
 ! R15   R(10,11)                1.096          estimate D2E/DX2                !
 ! R16   R(10,12)                1.0959         estimate D2E/DX2                !
 ! A1    A(5,1,7)              118.1113         estimate D2E/DX2                !
 ! A2    A(5,1,10)             113.3543         estimate D2E/DX2                !
 ! A3    A(6,1,7)              118.7184         estimate D2E/DX2                !
 ! A4    A(6,1,10)             112.533          estimate D2E/DX2                !
 ! A5    A(7,1,10)             120.4874         estimate D2E/DX2                !
 ! A6    A(3,2,6)               89.301          estimate D2E/DX2                !
 ! A7    A(4,2,6)              108.3968         estimate D2E/DX2                !
 ! A8    A(2,3,5)               95.6795         estimate D2E/DX2                !
 ! A9    A(4,3,5)              112.7699         estimate D2E/DX2                !
 ! A10   A(2,4,8)              121.707          estimate D2E/DX2                !
 ! A11   A(2,4,10)             107.7423         estimate D2E/DX2                !
 ! A12   A(3,4,8)              123.1886         estimate D2E/DX2                !
 ! A13   A(3,4,10)             106.8366         estimate D2E/DX2                !
 ! A14   A(8,4,10)             123.7559         estimate D2E/DX2                !
 ! A15   A(1,5,3)               97.5151         estimate D2E/DX2                !
 ! A16   A(1,5,9)              124.8404         estimate D2E/DX2                !
 ! A17   A(3,5,6)               84.6505         estimate D2E/DX2                !
 ! A18   A(3,5,9)              131.4621         estimate D2E/DX2                !
 ! A19   A(6,5,9)              134.5533         estimate D2E/DX2                !
 ! A20   A(1,6,2)              101.6494         estimate D2E/DX2                !
 ! A21   A(1,6,13)             122.5995         estimate D2E/DX2                !
 ! A22   A(2,6,5)               90.3415         estimate D2E/DX2                !
 ! A23   A(2,6,13)             127.7144         estimate D2E/DX2                !
 ! A24   A(5,6,13)             132.9537         estimate D2E/DX2                !
 ! A25   A(1,10,4)              99.8113         estimate D2E/DX2                !
 ! A26   A(1,10,11)            111.7648         estimate D2E/DX2                !
 ! A27   A(1,10,12)            112.1086         estimate D2E/DX2                !
 ! A28   A(4,10,11)            112.2363         estimate D2E/DX2                !
 ! A29   A(4,10,12)            112.264          estimate D2E/DX2                !
 ! A30   A(11,10,12)           108.5355         estimate D2E/DX2                !
 ! D1    D(7,1,5,3)           -172.6019         estimate D2E/DX2                !
 ! D2    D(7,1,5,9)            -17.7046         estimate D2E/DX2                !
 ! D3    D(10,1,5,3)           -23.5984         estimate D2E/DX2                !
 ! D4    D(10,1,5,9)           131.2989         estimate D2E/DX2                !
 ! D5    D(7,1,6,2)            168.9113         estimate D2E/DX2                !
 ! D6    D(7,1,6,13)            18.074          estimate D2E/DX2                !
 ! D7    D(10,1,6,2)            20.3013         estimate D2E/DX2                !
 ! D8    D(10,1,6,13)         -130.5361         estimate D2E/DX2                !
 ! D9    D(5,1,10,4)            32.5189         estimate D2E/DX2                !
 ! D10   D(5,1,10,11)          151.3721         estimate D2E/DX2                !
 ! D11   D(5,1,10,12)          -86.5109         estimate D2E/DX2                !
 ! D12   D(6,1,10,4)           -31.3025         estimate D2E/DX2                !
 ! D13   D(6,1,10,11)           87.5507         estimate D2E/DX2                !
 ! D14   D(6,1,10,12)         -150.3323         estimate D2E/DX2                !
 ! D15   D(7,1,10,4)          -179.2918         estimate D2E/DX2                !
 ! D16   D(7,1,10,11)          -60.4386         estimate D2E/DX2                !
 ! D17   D(7,1,10,12)           61.6785         estimate D2E/DX2                !
 ! D18   D(6,2,3,5)              1.2735         estimate D2E/DX2                !
 ! D19   D(6,2,4,8)           -170.9781         estimate D2E/DX2                !
 ! D20   D(6,2,4,10)           -18.9208         estimate D2E/DX2                !
 ! D21   D(3,2,6,1)             59.9728         estimate D2E/DX2                !
 ! D22   D(3,2,6,5)             -1.2918         estimate D2E/DX2                !
 ! D23   D(3,2,6,13)          -151.2887         estimate D2E/DX2                !
 ! D24   D(4,2,6,1)             -0.4771         estimate D2E/DX2                !
 ! D25   D(4,2,6,5)            -61.7417         estimate D2E/DX2                !
 ! D26   D(4,2,6,13)           148.2614         estimate D2E/DX2                !
 ! D27   D(5,3,4,8)            167.5276         estimate D2E/DX2                !
 ! D28   D(5,3,4,10)            14.4474         estimate D2E/DX2                !
 ! D29   D(2,3,5,1)            -59.9495         estimate D2E/DX2                !
 ! D30   D(2,3,5,6)             -1.3051         estimate D2E/DX2                !
 ! D31   D(2,3,5,9)            147.7372         estimate D2E/DX2                !
 ! D32   D(4,3,5,1)              4.8577         estimate D2E/DX2                !
 ! D33   D(4,3,5,6)             63.5022         estimate D2E/DX2                !
 ! D34   D(4,3,5,9)           -147.4556         estimate D2E/DX2                !
 ! D35   D(2,4,10,1)            29.1168         estimate D2E/DX2                !
 ! D36   D(2,4,10,11)          -89.3881         estimate D2E/DX2                !
 ! D37   D(2,4,10,12)          148.0322         estimate D2E/DX2                !
 ! D38   D(3,4,10,1)           -26.646          estimate D2E/DX2                !
 ! D39   D(3,4,10,11)         -145.1509         estimate D2E/DX2                !
 ! D40   D(3,4,10,12)           92.2694         estimate D2E/DX2                !
 ! D41   D(8,4,10,1)          -179.5349         estimate D2E/DX2                !
 ! D42   D(8,4,10,11)           61.9602         estimate D2E/DX2                !
 ! D43   D(8,4,10,12)          -60.6196         estimate D2E/DX2                !
 ! D44   D(3,5,6,2)              1.1598         estimate D2E/DX2                !
 ! D45   D(3,5,6,13)           148.4442         estimate D2E/DX2                !
 ! D46   D(9,5,6,2)           -146.0907         estimate D2E/DX2                !
 ! D47   D(9,5,6,13)             1.1938         estimate D2E/DX2                !
 --------------------------------------------------------------------------------
 Trust Radius=3.00D-01 FncErr=1.00D-07 GrdErr=1.00D-06 EigMax=2.50D+02 EigMin=1.00D-04
 Number of steps in this run=    100 maximum allowed number of steps=    100.
 GradGradGradGradGradGradGradGradGradGradGradGradGradGradGradGradGradGrad

                          Input orientation:                          
 ---------------------------------------------------------------------
 Center     Atomic      Atomic             Coordinates (Angstroms)
 Number     Number       Type             X           Y           Z
 ---------------------------------------------------------------------
      1          6           0        0.385522    1.056716    0.422568
      2          6           0        0.491022   -1.090861   -0.626152
      3          6           0        1.232610   -1.122839    0.537324
      4          6           0        1.890154   -0.400817   -0.640143
      5          6           0        0.287375   -0.208841    1.346143
      6          6           0       -0.514336   -0.141043    0.063120
      7          1           0       -0.080336    1.974722    0.762699
      8          1           0        2.720425   -0.811440   -1.196816
      9          1           0        0.038861   -0.188043    2.396581
     10          6           0        1.672996    1.099842   -0.417883
     11          1           0        1.525855    1.641522   -1.359230
     12          1           0        2.504458    1.563821    0.124763
     13          1           0       -1.559932   -0.036468   -0.138606
 ---------------------------------------------------------------------
                    Distance matrix (angstroms):
                    1          2          3          4          5
     1  C    0.000000
     2  C    2.392285   0.000000
     3  C    2.341193   1.380091   0.000000
     4  C    2.348973   1.560105   1.529741   0.000000
     5  C    1.569795   2.170111   1.543713   2.559509   0.000000
     6  C    1.540640   1.545315   2.059275   2.518658   1.514426
     7  H    1.084181   3.413672   3.371869   3.390277   2.289883
     8  H    3.400615   2.318183   2.306036   1.080670   3.570644
     9  H    2.359306   3.186918   2.399107   3.562899   1.079635
    10  C    1.538118   2.497922   2.458997   1.532492   2.596995
    11  H    2.194804   3.012341   3.365204   2.195666   3.503815
    12  H    2.199030   3.415426   3.000990   2.195963   3.090235
    13  H    2.301034   2.357087   3.071706   3.505337   2.376286
                    6          7          8          9         10
     6  C    0.000000
     7  H    2.270292   0.000000
     8  H    3.535612   4.409837   0.000000
     9  H    2.398599   2.713177   4.526799   0.000000
    10  C    2.560387   2.287654   2.314486   3.500036   0.000000
    11  H    3.059902   2.682062   2.733203   4.434476   1.095993
    12  H    3.467489   2.693874   2.726735   3.782770   1.095934
    13  H    1.070000   2.654514   4.476812   3.001048   3.438171
                   11         12         13
    11  H    0.000000
    12  H    1.779308   0.000000
    13  H    3.718556   4.376021   0.000000
 Stoichiometry    C7H6
 Framework group  C1[X(C7H6)]
 Deg. of freedom    33
 Full point group                 C1      NOp   1
 Largest Abelian subgroup         C1      NOp   1
 Largest concise Abelian subgroup C1      NOp   1
                         Standard orientation:                         
 ---------------------------------------------------------------------
 Center     Atomic      Atomic             Coordinates (Angstroms)
 Number     Number       Type             X           Y           Z
 ---------------------------------------------------------------------
      1          6           0        0.349406    1.136685    0.032080
      2          6           0        0.006471   -1.137528    0.690397
      3          6           0        0.041502   -1.069774   -0.687586
      4          6           0       -1.254030   -0.578416   -0.039302
      5          6           0        1.126694    0.025803   -0.759135
      6          6           0        1.069999   -0.018192    0.753589
      7          1           0        0.782325    2.129678    0.076739
      8          1           0       -2.181199   -1.132335   -0.076446
      9          1           0        1.905402    0.214475   -1.482757
     10          6           0       -1.177237    0.951596    0.001911
     11          1           0       -1.654716    1.366883    0.896759
     12          1           0       -1.631417    1.414089   -0.881770
     13          1           0        1.802790    0.146167    1.515759
 ---------------------------------------------------------------------
 Rotational constants (GHZ):           5.0241897           4.3934174           3.3022956
 Standard basis: def2TZVP (5D, 7F)
 There are   288 symmetry adapted cartesian basis functions of A   symmetry.
 There are   253 symmetry adapted basis functions of A   symmetry.
   253 basis functions,   405 primitive gaussians,   288 cartesian basis functions
    24 alpha electrons       24 beta electrons
       nuclear repulsion energy       273.7137035648 Hartrees.
 NAtoms=   13 NActive=   13 NUniq=   13 SFac= 1.00D+00 NAtFMM=   60 NAOKFM=F Big=F
 Integral buffers will be    131072 words long.
 Raffenetti 2 integral format.
 Two-electron integral symmetry is turned on.
 Nuclear repulsion after empirical dispersion term =      273.7082324175 Hartrees.
 One-electron integrals computed using PRISM.
   1 Symmetry operations used in ECPInt.
 ECPInt:  NShTT=    5151 NPrTT=   15748 LenC2=    5132 LenP2D=   13267.
 LDataN:  DoStor=T MaxTD1= 6 Len=  172
 NBasis=   253 RedAO= T EigKep=  4.44D-05  NBF=   253
 NBsUse=   253 1.00D-06 EigRej= -1.00D+00 NBFU=   253
 ExpMin= 9.52D-02 ExpMax= 1.36D+04 ExpMxC= 4.63D+02 IAcc=3 IRadAn=         5 AccDes= 0.00D+00
 Harris functional with IExCor= 4639 and IRadAn=       5 diagonalized for initial guess.
 HarFok:  IExCor= 4639 AccDes= 0.00D+00 IRadAn=         5 IDoV= 1 UseB2=F ITyADJ=14
 ICtDFT=  3500011 ScaDFX=  1.000000  1.000000  1.000000  1.000000
 FoFCou: FMM=F IPFlag=           0 FMFlag=      100000 FMFlg1=           0
         NFxFlg=           0 DoJE=T BraDBF=F KetDBF=T FulRan=T
         wScrn=  0.000000 ICntrl=       500 IOpCl=  0 I1Cent=   200000004 NGrid=           0
         NMat0=    1 NMatS0=      1 NMatT0=    0 NMatD0=    1 NMtDS0=    0 NMtDT0=    0
 Petite list used in FoFCou.
 Requested convergence on RMS density matrix=1.00D-08 within 128 cycles.
 Requested convergence on MAX density matrix=1.00D-06.
 Requested convergence on             energy=1.00D-06.
 No special actions if energy rises.
 Integral accuracy reduced to 1.0D-05 until final iterations.
 Initial convergence to 1.0D-05 achieved.  Increase integral accuracy.
 SCF Done:  E(RwB97XD) =  -270.114625020     A.U. after   17 cycles
            NFock= 17  Conv=0.49D-08     -V/T= 2.0063

 **********************************************************************

            Population analysis using the SCF density.

 **********************************************************************

 Orbital symmetries:
       Occupied  (A) (A) (A) (A) (A) (A) (A) (A) (A) (A) (A) (A)
                 (A) (A) (A) (A) (A) (A) (A) (A) (A) (A) (A) (A)
       Virtual   (A) (A) (A) (A) (A) (A) (A) (A) (A) (A) (A) (A)
                 (A) (A) (A) (A) (A) (A) (A) (A) (A) (A) (A) (A)
                 (A) (A) (A) (A) (A) (A) (A) (A) (A) (A) (A) (A)
                 (A) (A) (A) (A) (A) (A) (A) (A) (A) (A) (A) (A)
                 (A) (A) (A) (A) (A) (A) (A) (A) (A) (A) (A) (A)
                 (A) (A) (A) (A) (A) (A) (A) (A) (A) (A) (A) (A)
                 (A) (A) (A) (A) (A) (A) (A) (A) (A) (A) (A) (A)
                 (A) (A) (A) (A) (A) (A) (A) (A) (A) (A) (A) (A)
                 (A) (A) (A) (A) (A) (A) (A) (A) (A) (A) (A) (A)
                 (A) (A) (A) (A) (A) (A) (A) (A) (A) (A) (A) (A)
                 (A) (A) (A) (A) (A) (A) (A) (A) (A) (A) (A) (A)
                 (A) (A) (A) (A) (A) (A) (A) (A) (A) (A) (A) (A)
                 (A) (A) (A) (A) (A) (A) (A) (A) (A) (A) (A) (A)
                 (A) (A) (A) (A) (A) (A) (A) (A) (A) (A) (A) (A)
                 (A) (A) (A) (A) (A) (A) (A) (A) (A) (A) (A) (A)
                 (A) (A) (A) (A) (A) (A) (A) (A) (A) (A) (A) (A)
                 (A) (A) (A) (A) (A) (A) (A) (A) (A) (A) (A) (A)
                 (A) (A) (A) (A) (A) (A) (A) (A) (A) (A) (A) (A)
                 (A) (A) (A) (A) (A) (A) (A) (A) (A) (A) (A) (A)
                 (A)
 The electronic state is 1-A.
 Alpha  occ. eigenvalues --  -10.32952 -10.32483 -10.32129 -10.31989 -10.30953
 Alpha  occ. eigenvalues --  -10.30122 -10.29936  -1.06415  -0.89350  -0.85062
 Alpha  occ. eigenvalues --   -0.72402  -0.68084  -0.66787  -0.61053  -0.56115
 Alpha  occ. eigenvalues --   -0.54668  -0.51108  -0.50836  -0.45883  -0.41654
 Alpha  occ. eigenvalues --   -0.38902  -0.36804  -0.35919  -0.31078
 Alpha virt. eigenvalues --   -0.01261   0.12242   0.14065   0.14480   0.15817
 Alpha virt. eigenvalues --    0.16486   0.17342   0.17684   0.18716   0.20400
 Alpha virt. eigenvalues --    0.20869   0.22172   0.22698   0.23888   0.27567
 Alpha virt. eigenvalues --    0.28076   0.29548   0.30879   0.31949   0.33057
 Alpha virt. eigenvalues --    0.35330   0.36607   0.37267   0.38605   0.41885
 Alpha virt. eigenvalues --    0.43577   0.44206   0.44897   0.45019   0.45713
 Alpha virt. eigenvalues --    0.47059   0.47548   0.48155   0.48501   0.49342
 Alpha virt. eigenvalues --    0.50241   0.50867   0.51436   0.51773   0.52380
 Alpha virt. eigenvalues --    0.54851   0.56435   0.57435   0.58214   0.63570
 Alpha virt. eigenvalues --    0.65409   0.67838   0.71260   0.71671   0.74090
 Alpha virt. eigenvalues --    0.77723   0.83659   0.85209   0.89093   0.92427
 Alpha virt. eigenvalues --    0.96367   0.99778   1.00275   1.00952   1.02574
 Alpha virt. eigenvalues --    1.04494   1.06718   1.09014   1.09508   1.12440
 Alpha virt. eigenvalues --    1.12929   1.14992   1.17177   1.17892   1.19814
 Alpha virt. eigenvalues --    1.21623   1.23848   1.25231   1.25332   1.25844
 Alpha virt. eigenvalues --    1.27624   1.29319   1.31282   1.32698   1.34314
 Alpha virt. eigenvalues --    1.35321   1.38240   1.40028   1.45171   1.49963
 Alpha virt. eigenvalues --    1.53342   1.55710   1.59314   1.60123   1.64585
 Alpha virt. eigenvalues --    1.67014   1.69479   1.72475   1.73085   1.74357
 Alpha virt. eigenvalues --    1.78833   1.80212   1.82598   1.86171   1.89435
 Alpha virt. eigenvalues --    1.95739   1.97874   2.02287   2.04936   2.06851
 Alpha virt. eigenvalues --    2.08033   2.14252   2.14734   2.21145   2.22685
 Alpha virt. eigenvalues --    2.25442   2.26365   2.31036   2.31901   2.33026
 Alpha virt. eigenvalues --    2.36064   2.37467   2.42780   2.43696   2.44710
 Alpha virt. eigenvalues --    2.47250   2.50040   2.51938   2.56469   2.58081
 Alpha virt. eigenvalues --    2.59920   2.61394   2.62539   2.64167   2.67802
 Alpha virt. eigenvalues --    2.71521   2.72648   2.73276   2.75530   2.79224
 Alpha virt. eigenvalues --    2.79780   2.81089   2.84669   2.86870   2.88597
 Alpha virt. eigenvalues --    2.91956   2.92231   2.94607   2.98908   3.00255
 Alpha virt. eigenvalues --    3.03003   3.05039   3.07425   3.08968   3.09553
 Alpha virt. eigenvalues --    3.11254   3.12397   3.13531   3.16094   3.18587
 Alpha virt. eigenvalues --    3.19356   3.19784   3.23878   3.25489   3.31748
 Alpha virt. eigenvalues --    3.32549   3.34666   3.36537   3.38361   3.40745
 Alpha virt. eigenvalues --    3.41888   3.44162   3.46664   3.50206   3.52537
 Alpha virt. eigenvalues --    3.58127   3.62190   3.63283   3.66211   3.67984
 Alpha virt. eigenvalues --    3.70156   3.72315   3.77587   3.79076   3.90898
 Alpha virt. eigenvalues --    3.91545   3.92325   3.94737   3.97016   3.97598
 Alpha virt. eigenvalues --    3.99033   4.00932   4.04554   4.06090   4.09185
 Alpha virt. eigenvalues --    4.13047   4.14487   4.18650   4.19959   4.22228
 Alpha virt. eigenvalues --    4.24979   4.25492   4.29508   4.33180   4.35056
 Alpha virt. eigenvalues --    4.38268   4.39046   4.42849   4.46285   4.48072
 Alpha virt. eigenvalues --    4.51340   4.59949   4.62907   4.64459   4.69835
 Alpha virt. eigenvalues --    4.79023   4.85794   4.87753   4.92531   4.97213
 Alpha virt. eigenvalues --    4.97867   5.02299   5.02989   5.05540   5.12166
 Alpha virt. eigenvalues --    5.21690   5.24318  22.26966  22.41803  22.50854
 Alpha virt. eigenvalues --   22.54985  22.57671  22.64630  22.70141
          Condensed to atoms (all electrons):
               1          2          3          4          5          6
     1  C    5.045367  -0.016101  -0.016464  -0.097666   0.260987   0.272464
     2  C   -0.016101   5.302407   0.310917   0.283891  -0.086845   0.355203
     3  C   -0.016464   0.310917   5.258708   0.282740   0.326241  -0.086937
     4  C   -0.097666   0.283891   0.282740   5.060910  -0.004139  -0.017360
     5  C    0.260987  -0.086845   0.326241  -0.004139   5.058648   0.268196
     6  C    0.272464   0.355203  -0.086937  -0.017360   0.268196   4.998461
     7  H    0.414946   0.005003   0.004072   0.007263  -0.026164  -0.032157
     8  H    0.007570  -0.023762  -0.016353   0.410910  -0.000289   0.002283
     9  H   -0.025256   0.013867  -0.036710  -0.000372   0.413250  -0.034104
    10  C    0.371757  -0.028870  -0.056266   0.333012  -0.033600  -0.063914
    11  H   -0.028593  -0.007640   0.006811  -0.020040   0.007032  -0.002667
    12  H   -0.028240   0.006097  -0.007010  -0.019566  -0.003913   0.008095
    13  H   -0.031170  -0.055937   0.027219  -0.001347  -0.056571   0.430664
               7          8          9         10         11         12
     1  C    0.414946   0.007570  -0.025256   0.371757  -0.028593  -0.028240
     2  C    0.005003  -0.023762   0.013867  -0.028870  -0.007640   0.006097
     3  C    0.004072  -0.016353  -0.036710  -0.056266   0.006811  -0.007010
     4  C    0.007263   0.410910  -0.000372   0.333012  -0.020040  -0.019566
     5  C   -0.026164  -0.000289   0.413250  -0.033600   0.007032  -0.003913
     6  C   -0.032157   0.002283  -0.034104  -0.063914  -0.002667   0.008095
     7  H    0.547113  -0.000025  -0.003805  -0.029335  -0.000655  -0.000330
     8  H   -0.000025   0.521112   0.000150  -0.037696  -0.000348  -0.000255
     9  H   -0.003805   0.000150   0.544706  -0.002145  -0.000061   0.000284
    10  C   -0.029335  -0.037696  -0.002145   4.844598   0.397371   0.396461
    11  H   -0.000655  -0.000348  -0.000061   0.397371   0.574592  -0.030797
    12  H   -0.000330  -0.000255   0.000284   0.396461  -0.030797   0.575540
    13  H   -0.004889   0.000208  -0.000493  -0.003012   0.000317  -0.000062
              13
     1  C   -0.031170
     2  C   -0.055937
     3  C    0.027219
     4  C   -0.001347
     5  C   -0.056571
     6  C    0.430664
     7  H   -0.004889
     8  H    0.000208
     9  H   -0.000493
    10  C   -0.003012
    11  H    0.000317
    12  H   -0.000062
    13  H    0.577136
 Mulliken charges:
               1
     1  C   -0.129602
     2  C   -0.058228
     3  C    0.003033
     4  C   -0.218236
     5  C   -0.122833
     6  C   -0.098227
     7  H    0.118963
     8  H    0.136493
     9  H    0.130690
    10  C   -0.088361
    11  H    0.104676
    12  H    0.103696
    13  H    0.117935
 Sum of Mulliken charges =  -0.00000
 Mulliken charges with hydrogens summed into heavy atoms:
               1
     1  C   -0.010638
     2  C   -0.058228
     3  C    0.003033
     4  C   -0.081742
     5  C    0.007857
     6  C    0.019708
    10  C    0.120011
 Electronic spatial extent (au):  <R**2>=            480.0479
 Charge=             -0.0000 electrons
 Dipole moment (field-independent basis, Debye):
    X=              0.1199    Y=              2.4036    Z=             -0.2484  Tot=              2.4194
 Quadrupole moment (field-independent basis, Debye-Ang):
   XX=            -37.3097   YY=            -42.6551   ZZ=            -42.7490
   XY=              1.1164   XZ=             -0.0222   YZ=              0.5902
 Traceless Quadrupole moment (field-independent basis, Debye-Ang):
   XX=              3.5949   YY=             -1.7505   ZZ=             -1.8444
   XY=              1.1164   XZ=             -0.0222   YZ=              0.5902
 Octapole moment (field-independent basis, Debye-Ang**2):
  XXX=             -2.1837  YYY=             13.5708  ZZZ=             -0.6052  XYY=             -0.8991
  XXY=              1.9954  XXZ=             -0.7705  XZZ=              4.0600  YZZ=              5.7676
  YYZ=             -0.7406  XYZ=             -0.2852
 Hexadecapole moment (field-independent basis, Debye-Ang**3):
 XXXX=           -275.6422 YYYY=           -254.7144 ZZZZ=           -143.4765 XXXY=              9.0905
 XXXZ=             -1.0884 YYYX=              5.5883 YYYZ=              2.4287 ZZZX=             -0.2377
 ZZZY=              1.4374 XXYY=            -85.8166 XXZZ=            -63.7666 YYZZ=            -70.9172
 XXYZ=              0.2992 YYXZ=              0.7059 ZZXY=             -3.0978
 N-N= 2.737082324175D+02 E-N=-1.173154593146D+03  KE= 2.684250428793D+02
 ******************************Gaussian NBO Version 3.1******************************
             N A T U R A L   A T O M I C   O R B I T A L   A N D
          N A T U R A L   B O N D   O R B I T A L   A N A L Y S I S
 ******************************Gaussian NBO Version 3.1******************************

       /RESON  / : Allow strongly delocalized NBO set
       /BNDIDX / : Print bond indices based on the NAO density matrix

 Analyzing the SCF density

 Job title: M0001                                                           

 Storage needed:    193159 in NPA,    256995 in NBO (2147482673 available)
 GSVD:  LWork=       21967 too small for GESVD, short by       60830 words or       60830 for optimal perf.


 NATURAL POPULATIONS:  Natural atomic orbital occupancies 
                                                          
   NAO  Atom  No  lang   Type(AO)    Occupancy      Energy
 ----------------------------------------------------------
     1    C    1  S      Cor( 1S)     1.99947     -10.19149
     2    C    1  S      Val( 2S)     1.01941      -0.30185
     3    C    1  S      Ryd( 3S)     0.00136       1.66547
     4    C    1  S      Ryd( 4S)     0.00022       1.96403
     5    C    1  S      Ryd( 5S)     0.00000      20.95148
     6    C    1  px     Val( 2p)     1.00587      -0.10327
     7    C    1  px     Ryd( 4p)     0.00142       1.53539
     8    C    1  px     Ryd( 3p)     0.00024       1.30451
     9    C    1  py     Val( 2p)     1.09725      -0.11774
    10    C    1  py     Ryd( 4p)     0.00252       1.60798
    11    C    1  py     Ryd( 3p)     0.00030       1.55240
    12    C    1  pz     Val( 2p)     1.03526      -0.12261
    13    C    1  pz     Ryd( 4p)     0.00053       1.27373
    14    C    1  pz     Ryd( 3p)     0.00022       1.12495
    15    C    1  dxy    Ryd( 3d)     0.00334       1.63344
    16    C    1  dxy    Ryd( 4d)     0.00044       3.76315
    17    C    1  dxz    Ryd( 3d)     0.00029       1.43678
    18    C    1  dxz    Ryd( 4d)     0.00037       3.37212
    19    C    1  dyz    Ryd( 3d)     0.00071       1.61898
    20    C    1  dyz    Ryd( 4d)     0.00028       3.51470
    21    C    1  dx2y2  Ryd( 3d)     0.00126       1.70180
    22    C    1  dx2y2  Ryd( 4d)     0.00049       3.70594
    23    C    1  dz2    Ryd( 3d)     0.00088       1.51268
    24    C    1  dz2    Ryd( 4d)     0.00020       3.37805
    25    C    1  f(0)   Ryd( 4f)     0.00014       3.51405
    26    C    1  f(C1)  Ryd( 4f)     0.00009       3.54589
    27    C    1  f(S1)  Ryd( 4f)     0.00012       3.61757
    28    C    1  f(C2)  Ryd( 4f)     0.00004       3.74132
    29    C    1  f(S2)  Ryd( 4f)     0.00005       3.66409
    30    C    1  f(C3)  Ryd( 4f)     0.00020       4.06081
    31    C    1  f(S3)  Ryd( 4f)     0.00009       3.84752

    32    C    2  S      Cor( 1S)     1.99829     -10.16090
    33    C    2  S      Val( 2S)     1.14654      -0.28209
    34    C    2  S      Ryd( 3S)     0.00187       1.34836
    35    C    2  S      Ryd( 4S)     0.00030       1.97052
    36    C    2  S      Ryd( 5S)     0.00001      21.64338
    37    C    2  px     Val( 2p)     0.91327      -0.03867
    38    C    2  px     Ryd( 4p)     0.00116       1.36849
    39    C    2  px     Ryd( 3p)     0.00016       1.31817
    40    C    2  py     Val( 2p)     0.82380      -0.05873
    41    C    2  py     Ryd( 3p)     0.00449       1.23681
    42    C    2  py     Ryd( 4p)     0.00031       1.27109
    43    C    2  pz     Val( 2p)     1.13694      -0.10008
    44    C    2  pz     Ryd( 3p)     0.00195       1.21604
    45    C    2  pz     Ryd( 4p)     0.00050       1.47416
    46    C    2  dxy    Ryd( 3d)     0.00312       1.52890
    47    C    2  dxy    Ryd( 4d)     0.00026       3.66550
    48    C    2  dxz    Ryd( 3d)     0.00271       1.37730
    49    C    2  dxz    Ryd( 4d)     0.00027       3.56975
    50    C    2  dyz    Ryd( 3d)     0.00555       1.34537
    51    C    2  dyz    Ryd( 4d)     0.00025       3.46653
    52    C    2  dx2y2  Ryd( 3d)     0.00095       1.34119
    53    C    2  dx2y2  Ryd( 4d)     0.00029       3.39289
    54    C    2  dz2    Ryd( 3d)     0.00365       1.48951
    55    C    2  dz2    Ryd( 4d)     0.00031       3.76094
    56    C    2  f(0)   Ryd( 4f)     0.00010       4.02929
    57    C    2  f(C1)  Ryd( 4f)     0.00011       3.74836
    58    C    2  f(S1)  Ryd( 4f)     0.00009       3.73261
    59    C    2  f(C2)  Ryd( 4f)     0.00007       3.43395
    60    C    2  f(S2)  Ryd( 4f)     0.00011       3.68862
    61    C    2  f(C3)  Ryd( 4f)     0.00008       3.71403
    62    C    2  f(S3)  Ryd( 4f)     0.00007       3.69971

    63    C    3  S      Cor( 1S)     1.99830     -10.16968
    64    C    3  S      Val( 2S)     1.10472      -0.27350
    65    C    3  S      Ryd( 3S)     0.00103       1.34258
    66    C    3  S      Ryd( 4S)     0.00047       2.10745
    67    C    3  S      Ryd( 5S)     0.00001      21.60672
    68    C    3  px     Val( 2p)     0.93143      -0.04964
    69    C    3  px     Ryd( 3p)     0.00118       1.36104
    70    C    3  px     Ryd( 4p)     0.00016       1.38968
    71    C    3  py     Val( 2p)     0.84439      -0.06857
    72    C    3  py     Ryd( 3p)     0.00494       1.21148
    73    C    3  py     Ryd( 4p)     0.00029       1.35541
    74    C    3  pz     Val( 2p)     1.08177      -0.10667
    75    C    3  pz     Ryd( 3p)     0.00194       1.17942
    76    C    3  pz     Ryd( 4p)     0.00042       1.59390
    77    C    3  dxy    Ryd( 3d)     0.00349       1.49631
    78    C    3  dxy    Ryd( 4d)     0.00029       3.67574
    79    C    3  dxz    Ryd( 3d)     0.00309       1.35752
    80    C    3  dxz    Ryd( 4d)     0.00028       3.57525
    81    C    3  dyz    Ryd( 3d)     0.00579       1.31278
    82    C    3  dyz    Ryd( 4d)     0.00031       3.47308
    83    C    3  dx2y2  Ryd( 3d)     0.00109       1.32185
    84    C    3  dx2y2  Ryd( 4d)     0.00033       3.44468
    85    C    3  dz2    Ryd( 3d)     0.00422       1.48430
    86    C    3  dz2    Ryd( 4d)     0.00033       3.78097
    87    C    3  f(0)   Ryd( 4f)     0.00009       4.02433
    88    C    3  f(C1)  Ryd( 4f)     0.00012       3.78827
    89    C    3  f(S1)  Ryd( 4f)     0.00011       3.73844
    90    C    3  f(C2)  Ryd( 4f)     0.00008       3.41568
    91    C    3  f(S2)  Ryd( 4f)     0.00009       3.71554
    92    C    3  f(C3)  Ryd( 4f)     0.00009       3.73003
    93    C    3  f(S3)  Ryd( 4f)     0.00008       3.72580

    94    C    4  S      Cor( 1S)     1.99941     -10.19648
    95    C    4  S      Val( 2S)     1.03763      -0.29953
    96    C    4  S      Ryd( 3S)     0.00405       1.47146
    97    C    4  S      Ryd( 4S)     0.00018       1.78924
    98    C    4  S      Ryd( 5S)     0.00000      21.17855
    99    C    4  px     Val( 2p)     1.08825      -0.11175
   100    C    4  px     Ryd( 3p)     0.00347       1.32478
   101    C    4  px     Ryd( 4p)     0.00035       2.14210
   102    C    4  py     Val( 2p)     1.02380      -0.09723
   103    C    4  py     Ryd( 3p)     0.00365       1.22745
   104    C    4  py     Ryd( 4p)     0.00012       1.85093
   105    C    4  pz     Val( 2p)     1.03878      -0.12110
   106    C    4  pz     Ryd( 3p)     0.00072       0.98902
   107    C    4  pz     Ryd( 4p)     0.00028       1.43660
   108    C    4  dxy    Ryd( 3d)     0.00260       1.55811
   109    C    4  dxy    Ryd( 4d)     0.00056       3.70628
   110    C    4  dxz    Ryd( 3d)     0.00111       1.57001
   111    C    4  dxz    Ryd( 4d)     0.00012       3.48930
   112    C    4  dyz    Ryd( 3d)     0.00029       1.42912
   113    C    4  dyz    Ryd( 4d)     0.00031       3.18893
   114    C    4  dx2y2  Ryd( 3d)     0.00205       1.59467
   115    C    4  dx2y2  Ryd( 4d)     0.00051       3.67538
   116    C    4  dz2    Ryd( 3d)     0.00139       1.57644
   117    C    4  dz2    Ryd( 4d)     0.00016       3.32753
   118    C    4  f(0)   Ryd( 4f)     0.00022       3.49152
   119    C    4  f(C1)  Ryd( 4f)     0.00015       3.64673
   120    C    4  f(S1)  Ryd( 4f)     0.00012       3.46702
   121    C    4  f(C2)  Ryd( 4f)     0.00006       3.72875
   122    C    4  f(S2)  Ryd( 4f)     0.00005       3.60965
   123    C    4  f(C3)  Ryd( 4f)     0.00007       3.84169
   124    C    4  f(S3)  Ryd( 4f)     0.00020       4.07860

   125    C    5  S      Cor( 1S)     1.99927     -10.18966
   126    C    5  S      Val( 2S)     1.02714      -0.28992
   127    C    5  S      Ryd( 3S)     0.00212       1.64950
   128    C    5  S      Ryd( 4S)     0.00026       1.71025
   129    C    5  S      Ryd( 5S)     0.00000      21.09850
   130    C    5  px     Val( 2p)     1.15912      -0.13090
   131    C    5  px     Ryd( 4p)     0.00260       1.56479
   132    C    5  px     Ryd( 3p)     0.00037       1.34093
   133    C    5  py     Val( 2p)     1.00406      -0.10702
   134    C    5  py     Ryd( 4p)     0.00205       1.40641
   135    C    5  py     Ryd( 3p)     0.00048       1.12066
   136    C    5  pz     Val( 2p)     1.05196      -0.11217
   137    C    5  pz     Ryd( 4p)     0.00333       1.53579
   138    C    5  pz     Ryd( 3p)     0.00030       1.27726
   139    C    5  dxy    Ryd( 3d)     0.00136       1.74082
   140    C    5  dxy    Ryd( 4d)     0.00020       3.58948
   141    C    5  dxz    Ryd( 3d)     0.00156       1.74108
   142    C    5  dxz    Ryd( 4d)     0.00057       3.56205
   143    C    5  dyz    Ryd( 3d)     0.00109       1.54626
   144    C    5  dyz    Ryd( 4d)     0.00018       3.31747
   145    C    5  dx2y2  Ryd( 3d)     0.00041       1.53031
   146    C    5  dx2y2  Ryd( 4d)     0.00028       3.24756
   147    C    5  dz2    Ryd( 3d)     0.00155       1.73074
   148    C    5  dz2    Ryd( 4d)     0.00039       3.72130
   149    C    5  f(0)   Ryd( 4f)     0.00017       3.79556
   150    C    5  f(C1)  Ryd( 4f)     0.00021       3.88058
   151    C    5  f(S1)  Ryd( 4f)     0.00012       3.65528
   152    C    5  f(C2)  Ryd( 4f)     0.00016       3.59247
   153    C    5  f(S2)  Ryd( 4f)     0.00016       3.68545
   154    C    5  f(C3)  Ryd( 4f)     0.00009       3.68365
   155    C    5  f(S3)  Ryd( 4f)     0.00008       3.66390

   156    C    6  S      Cor( 1S)     1.99923     -10.18409
   157    C    6  S      Val( 2S)     1.01915      -0.28061
   158    C    6  S      Ryd( 4S)     0.00208       1.79641
   159    C    6  S      Ryd( 3S)     0.00027       1.56837
   160    C    6  S      Ryd( 5S)     0.00001      21.21069
   161    C    6  px     Val( 2p)     1.15295      -0.13003
   162    C    6  px     Ryd( 4p)     0.00247       1.51359
   163    C    6  px     Ryd( 3p)     0.00038       1.34363
   164    C    6  py     Val( 2p)     0.99570      -0.10484
   165    C    6  py     Ryd( 4p)     0.00223       1.40004
   166    C    6  py     Ryd( 3p)     0.00050       1.14164
   167    C    6  pz     Val( 2p)     1.05116      -0.11011
   168    C    6  pz     Ryd( 4p)     0.00370       1.53074
   169    C    6  pz     Ryd( 3p)     0.00029       1.31829
   170    C    6  dxy    Ryd( 3d)     0.00154       1.72479
   171    C    6  dxy    Ryd( 4d)     0.00024       3.59742
   172    C    6  dxz    Ryd( 3d)     0.00163       1.72536
   173    C    6  dxz    Ryd( 4d)     0.00065       3.57790
   174    C    6  dyz    Ryd( 3d)     0.00150       1.52538
   175    C    6  dyz    Ryd( 4d)     0.00018       3.33001
   176    C    6  dx2y2  Ryd( 3d)     0.00046       1.50670
   177    C    6  dx2y2  Ryd( 4d)     0.00028       3.28097
   178    C    6  dz2    Ryd( 3d)     0.00183       1.72121
   179    C    6  dz2    Ryd( 4d)     0.00042       3.75111
   180    C    6  f(0)   Ryd( 4f)     0.00017       3.80257
   181    C    6  f(C1)  Ryd( 4f)     0.00020       3.92066
   182    C    6  f(S1)  Ryd( 4f)     0.00012       3.70719
   183    C    6  f(C2)  Ryd( 4f)     0.00016       3.58656
   184    C    6  f(S2)  Ryd( 4f)     0.00014       3.72134
   185    C    6  f(C3)  Ryd( 4f)     0.00008       3.70214
   186    C    6  f(S3)  Ryd( 4f)     0.00007       3.68300

   187    H    7  S      Val( 1S)     0.77079       0.03239
   188    H    7  S      Ryd( 3S)     0.00023       1.65473
   189    H    7  S      Ryd( 2S)     0.00010       1.14734
   190    H    7  px     Ryd( 2p)     0.00020       2.68991
   191    H    7  py     Ryd( 2p)     0.00045       3.09072
   192    H    7  pz     Ryd( 2p)     0.00016       2.38995

   193    H    8  S      Val( 1S)     0.75990       0.06214
   194    H    8  S      Ryd( 3S)     0.00033       1.84772
   195    H    8  S      Ryd( 2S)     0.00011       1.13034
   196    H    8  px     Ryd( 2p)     0.00031       3.03038
   197    H    8  py     Ryd( 2p)     0.00026       2.70232
   198    H    8  pz     Ryd( 2p)     0.00017       2.38048

   199    H    9  S      Val( 1S)     0.76330       0.04564
   200    H    9  S      Ryd( 3S)     0.00035       1.54968
   201    H    9  S      Ryd( 2S)     0.00011       1.33270
   202    H    9  px     Ryd( 2p)     0.00033       2.79629
   203    H    9  py     Ryd( 2p)     0.00014       2.49873
   204    H    9  pz     Ryd( 2p)     0.00028       2.81351

   205    C   10  S      Cor( 1S)     1.99941     -10.15609
   206    C   10  S      Val( 2S)     1.06673      -0.31015
   207    C   10  S      Ryd( 3S)     0.00105       1.30471
   208    C   10  S      Ryd( 4S)     0.00014       2.59370
   209    C   10  S      Ryd( 5S)     0.00000      21.10051
   210    C   10  px     Val( 2p)     1.06274      -0.10925
   211    C   10  px     Ryd( 3p)     0.00173       1.05461
   212    C   10  px     Ryd( 4p)     0.00014       1.83096
   213    C   10  py     Val( 2p)     1.07909      -0.11574
   214    C   10  py     Ryd( 3p)     0.00150       1.04687
   215    C   10  py     Ryd( 4p)     0.00021       1.81768
   216    C   10  pz     Val( 2p)     1.21299      -0.12965
   217    C   10  pz     Ryd( 3p)     0.00056       1.19602
   218    C   10  pz     Ryd( 4p)     0.00023       1.59302
   219    C   10  dxy    Ryd( 3d)     0.00079       1.46197
   220    C   10  dxy    Ryd( 4d)     0.00059       3.32950
   221    C   10  dxz    Ryd( 3d)     0.00094       1.38517
   222    C   10  dxz    Ryd( 4d)     0.00015       3.27171
   223    C   10  dyz    Ryd( 3d)     0.00080       1.36088
   224    C   10  dyz    Ryd( 4d)     0.00014       3.23512
   225    C   10  dx2y2  Ryd( 3d)     0.00204       1.65495
   226    C   10  dx2y2  Ryd( 4d)     0.00031       3.69573
   227    C   10  dz2    Ryd( 3d)     0.00367       1.52637
   228    C   10  dz2    Ryd( 4d)     0.00004       3.47231
   229    C   10  f(0)   Ryd( 4f)     0.00000       3.48912
   230    C   10  f(C1)  Ryd( 4f)     0.00014       3.76270
   231    C   10  f(S1)  Ryd( 4f)     0.00012       3.72915
   232    C   10  f(C2)  Ryd( 4f)     0.00000       3.59622
   233    C   10  f(S2)  Ryd( 4f)     0.00002       3.62495
   234    C   10  f(C3)  Ryd( 4f)     0.00013       3.85880
   235    C   10  f(S3)  Ryd( 4f)     0.00009       3.83721

   236    H   11  S      Val( 1S)     0.78141       0.02826
   237    H   11  S      Ryd( 2S)     0.00052       1.11884
   238    H   11  S      Ryd( 3S)     0.00011       1.51055
   239    H   11  px     Ryd( 2p)     0.00019       2.68404
   240    H   11  py     Ryd( 2p)     0.00019       2.63154
   241    H   11  pz     Ryd( 2p)     0.00028       2.76628

   242    H   12  S      Val( 1S)     0.78219       0.02803
   243    H   12  S      Ryd( 2S)     0.00051       1.11923
   244    H   12  S      Ryd( 3S)     0.00011       1.51004
   245    H   12  px     Ryd( 2p)     0.00018       2.66710
   246    H   12  py     Ryd( 2p)     0.00021       2.65669
   247    H   12  pz     Ryd( 2p)     0.00027       2.75395

   248    H   13  S      Val( 1S)     0.77476       0.05314
   249    H   13  S      Ryd( 2S)     0.00048       1.37942
   250    H   13  S      Ryd( 3S)     0.00013       1.54245
   251    H   13  px     Ryd( 2p)     0.00032       2.78568
   252    H   13  py     Ryd( 2p)     0.00015       2.52902
   253    H   13  pz     Ryd( 2p)     0.00033       2.86507

 WARNING:  1 low occupancy (<1.9990e) core orbital  found on  C    2
           1 low occupancy (<1.9990e) core orbital  found on  C    3

 WARNING:  Population inversion found on atom  C    1
           Population inversion found on atom  C    2
           Population inversion found on atom  C    4
           Population inversion found on atom  C    5
           Population inversion found on atom  C    6
           Population inversion found on atom  H    7
           Population inversion found on atom  H    8
           Population inversion found on atom  H    9


 Summary of Natural Population Analysis:                  
                                                          
                                       Natural Population 
                Natural  -----------------------------------------------
    Atom  No    Charge         Core      Valence    Rydberg      Total
 -----------------------------------------------------------------------
      C    1   -0.17305      1.99947     4.15778    0.01581     6.17305
      C    2   -0.04759      1.99829     4.02056    0.02874     6.04759
      C    3    0.00907      1.99830     3.96230    0.03033     5.99093
      C    4   -0.21063      1.99941     4.18846    0.02275     6.21063
      C    5   -0.26164      1.99927     4.24229    0.02009     6.26164
      C    6   -0.23978      1.99923     4.21895    0.02160     6.23978
      H    7    0.22806      0.00000     0.77079    0.00115     0.77194
      H    8    0.23893      0.00000     0.75990    0.00118     0.76107
      H    9    0.23549      0.00000     0.76330    0.00122     0.76451
      C   10   -0.43652      1.99941     4.42155    0.01555     6.43652
      H   11    0.21730      0.00000     0.78141    0.00129     0.78270
      H   12    0.21653      0.00000     0.78219    0.00128     0.78347
      H   13    0.22384      0.00000     0.77476    0.00140     0.77616
 =======================================================================
   * Total *   -0.00000     13.99339    33.84424    0.16238    48.00000

                                 Natural Population      
 --------------------------------------------------------
   Core                      13.99339 ( 99.9528% of  14)
   Valence                   33.84424 ( 99.5419% of  34)
   Natural Minimal Basis     47.83762 ( 99.6617% of  48)
   Natural Rydberg Basis      0.16238 (  0.3383% of  48)
 --------------------------------------------------------

    Atom  No          Natural Electron Configuration
 ----------------------------------------------------------------------------
      C    1      [core]2S( 1.02)2p( 3.14)3d( 0.01)
      C    2      [core]2S( 1.15)2p( 2.87)3p( 0.01)3d( 0.02)
      C    3      [core]2S( 1.10)2p( 2.86)3p( 0.01)3d( 0.02)
      C    4      [core]2S( 1.04)2p( 3.15)3p( 0.01)3d( 0.01)
      C    5      [core]2S( 1.03)2p( 3.22)3d( 0.01)4p( 0.01)
      C    6      [core]2S( 1.02)2p( 3.20)3d( 0.01)4p( 0.01)
      H    7            1S( 0.77)
      H    8            1S( 0.76)
      H    9            1S( 0.76)
      C   10      [core]2S( 1.07)2p( 3.35)3d( 0.01)
      H   11            1S( 0.78)
      H   12            1S( 0.78)
      H   13            1S( 0.77)


 Wiberg bond index matrix in the NAO basis:                                    

     Atom    1       2       3       4       5       6       7       8       9
     ---- ------  ------  ------  ------  ------  ------  ------  ------  ------
   1.  C  0.0000  0.0516  0.0572  0.0058  0.9350  0.9445  0.9182  0.0082  0.0046
   2.  C  0.0516  0.0000  1.6684  0.9399  0.0372  0.9708  0.0079  0.0116  0.0136
   3.  C  0.0572  1.6684  0.0000  1.0146  0.9837  0.0549  0.0078  0.0080  0.0062
   4.  C  0.0058  0.9399  1.0146  0.0000  0.0282  0.0288  0.0086  0.9037  0.0025
   5.  C  0.9350  0.0372  0.9837  0.0282  0.0000  0.9818  0.0011  0.0047  0.9071
   6.  C  0.9445  0.9708  0.0549  0.0288  0.9818  0.0000  0.0013  0.0054  0.0089
   7.  H  0.9182  0.0079  0.0078  0.0086  0.0011  0.0013  0.0000  0.0001  0.0008
   8.  H  0.0082  0.0116  0.0080  0.9037  0.0047  0.0054  0.0001  0.0000  0.0002
   9.  H  0.0046  0.0136  0.0062  0.0025  0.9071  0.0089  0.0008  0.0002  0.0000
  10.  C  1.0144  0.0199  0.0172  1.0142  0.0114  0.0109  0.0015  0.0015  0.0011
  11.  H  0.0020  0.0021  0.0133  0.0015  0.0152  0.0031  0.0003  0.0002  0.0001
  12.  H  0.0021  0.0132  0.0021  0.0015  0.0034  0.0144  0.0003  0.0003  0.0001
  13.  H  0.0049  0.0111  0.0126  0.0037  0.0104  0.9056  0.0010  0.0002  0.0004

     Atom   10      11      12      13
     ---- ------  ------  ------  ------
   1.  C  1.0144  0.0020  0.0021  0.0049
   2.  C  0.0199  0.0021  0.0132  0.0111
   3.  C  0.0172  0.0133  0.0021  0.0126
   4.  C  1.0142  0.0015  0.0015  0.0037
   5.  C  0.0114  0.0152  0.0034  0.0104
   6.  C  0.0109  0.0031  0.0144  0.9056
   7.  H  0.0015  0.0003  0.0003  0.0010
   8.  H  0.0015  0.0002  0.0003  0.0002
   9.  H  0.0011  0.0001  0.0001  0.0004
  10.  C  0.0000  0.9160  0.9168  0.0013
  11.  H  0.9160  0.0000  0.0002  0.0001
  12.  H  0.9168  0.0002  0.0000  0.0001
  13.  H  0.0013  0.0001  0.0001  0.0000


 Wiberg bond index, Totals by atom:                                            

     Atom    1
     ---- ------
   1.  C  3.9485
   2.  C  3.7473
   3.  C  3.8461
   4.  C  3.9531
   5.  C  3.9193
   6.  C  3.9303
   7.  H  0.9490
   8.  H  0.9441
   9.  H  0.9457
  10.  C  3.9261
  11.  H  0.9542
  12.  H  0.9545
  13.  H  0.9513


 Atom-atom overlap-weighted NAO bond order:                                    

     Atom    1       2       3       4       5       6       7       8       9
     ---- ------  ------  ------  ------  ------  ------  ------  ------  ------
   1.  C  0.0000 -0.0021 -0.0035  0.0208  0.7728  0.7984  0.8006  0.0010 -0.0007
   2.  C -0.0021  0.0000  1.0890  0.7623  0.0135  0.8224  0.0012 -0.0028  0.0025
   3.  C -0.0035  1.0890  0.0000  0.8302  0.8345  0.0593  0.0014  0.0003 -0.0012
   4.  C  0.0208  0.7623  0.8302  0.0000 -0.0188 -0.0190  0.0006  0.7984  0.0011
   5.  C  0.7728  0.0135  0.8345 -0.0188  0.0000  0.8016 -0.0032  0.0009  0.7993
   6.  C  0.7984  0.8224  0.0593 -0.0190  0.8016  0.0000 -0.0030  0.0010 -0.0062
   7.  H  0.8006  0.0012  0.0014  0.0006 -0.0032 -0.0030  0.0000 -0.0000 -0.0014
   8.  H  0.0010 -0.0028  0.0003  0.7984  0.0009  0.0010 -0.0000  0.0000 -0.0000
   9.  H -0.0007  0.0025 -0.0012  0.0011  0.7993 -0.0062 -0.0014 -0.0000  0.0000
  10.  C  0.8696 -0.0159 -0.0065  0.8728 -0.0096 -0.0075 -0.0028 -0.0057  0.0005
  11.  H  0.0013 -0.0017  0.0007  0.0038  0.0004 -0.0025 -0.0012 -0.0009  0.0000
  12.  H  0.0007  0.0000 -0.0023  0.0041 -0.0024  0.0005 -0.0012 -0.0009 -0.0000
  13.  H -0.0006 -0.0042  0.0014  0.0013 -0.0072  0.8020 -0.0017 -0.0000 -0.0006

     Atom   10      11      12      13
     ---- ------  ------  ------  ------
   1.  C  0.8696  0.0013  0.0007 -0.0006
   2.  C -0.0159 -0.0017  0.0000 -0.0042
   3.  C -0.0065  0.0007 -0.0023  0.0014
   4.  C  0.8728  0.0038  0.0041  0.0013
   5.  C -0.0096  0.0004 -0.0024 -0.0072
   6.  C -0.0075 -0.0025  0.0005  0.8020
   7.  H -0.0028 -0.0012 -0.0012 -0.0017
   8.  H -0.0057 -0.0009 -0.0009 -0.0000
   9.  H  0.0005  0.0000 -0.0000 -0.0006
  10.  C  0.0000  0.7869  0.7872  0.0005
  11.  H  0.7869  0.0000  0.0038 -0.0000
  12.  H  0.7872  0.0038  0.0000  0.0000
  13.  H  0.0005 -0.0000  0.0000  0.0000


 Atom-atom overlap-weighted NAO bond order, Totals by atom:                    

     Atom    1
     ---- ------
   1.  C  3.2582
   2.  C  2.6642
   3.  C  2.8033
   4.  C  3.2577
   5.  C  3.1819
   6.  C  3.2469
   7.  H  0.7895
   8.  H  0.7912
   9.  H  0.7933
  10.  C  3.2695
  11.  H  0.7906
  12.  H  0.7895
  13.  H  0.7908


 MO bond order:                                                                

     Atom    1       2       3       4       5       6       7       8       9
     ---- ------  ------  ------  ------  ------  ------  ------  ------  ------
   1.  C  0.0000  0.0323 -0.1396 -0.0406  0.0957  0.7821  1.5456 -0.0452  0.0428
   2.  C  0.0323  0.0000 -0.2520  0.1212  0.0163 -0.8643  0.1199 -0.0665  0.0725
   3.  C -0.1396 -0.2520  0.0000  0.7744 -1.0281 -0.4390  0.1126  0.0678  0.0703
   4.  C -0.0406  0.1212  0.7744  0.0000 -0.0958  0.0756  0.1006 -0.5016 -0.0135
   5.  C  0.0957  0.0163 -1.0281 -0.0958  0.0000  0.1287 -0.0070 -0.0921  0.7352
   6.  C  0.7821 -0.8643 -0.4390  0.0756  0.1287  0.0000  0.0060 -0.0281  0.0257
   7.  H  1.5456  0.1199  0.1126  0.1006 -0.0070  0.0060  0.0000 -0.0090 -0.0267
   8.  H -0.0452 -0.0665  0.0678 -0.5016 -0.0921 -0.0281 -0.0090  0.0000  0.0122
   9.  H  0.0428  0.0725  0.0703 -0.0135  0.7352  0.0257 -0.0267  0.0122  0.0000
  10.  C -0.2541 -0.1488 -0.2027 -0.3561  0.1512 -0.0508 -0.0065  0.0105  0.0553
  11.  H -0.0228  0.0167 -0.0498  0.0097  0.0747 -0.0351 -0.0227 -0.0165 -0.0040
  12.  H -0.0069 -0.0014  0.0576 -0.0308 -0.0324  0.0751 -0.0179 -0.0147  0.0078
  13.  H -0.0173 -0.0489  0.1270  0.0540 -0.0273  1.7614 -0.0240  0.0115 -0.0150

     Atom   10      11      12      13
     ---- ------  ------  ------  ------
   1.  C -0.2541 -0.0228 -0.0069 -0.0173
   2.  C -0.1488  0.0167 -0.0014 -0.0489
   3.  C -0.2027 -0.0498  0.0576  0.1270
   4.  C -0.3561  0.0097 -0.0308  0.0540
   5.  C  0.1512  0.0747 -0.0324 -0.0273
   6.  C -0.0508 -0.0351  0.0751  1.7614
   7.  H -0.0065 -0.0227 -0.0179 -0.0240
   8.  H  0.0105 -0.0165 -0.0147  0.0115
   9.  H  0.0553 -0.0040  0.0078 -0.0150
  10.  C  0.0000  1.1243 -0.1581  0.0307
  11.  H  1.1243  0.0000 -0.0017  0.0052
  12.  H -0.1581 -0.0017  0.0000 -0.0036
  13.  H  0.0307  0.0052 -0.0036  0.0000


 MO atomic valencies:                                                          

     Atom    1
     ---- ------
   1.  C  1.9721
   2.  C -1.0029
   3.  C -0.9012
   4.  C  0.0972
   5.  C -0.0808
   6.  C  1.4374
   7.  H  1.7708
   8.  H -0.6717
   9.  H  0.9628
  10.  C  0.1949
  11.  H  1.0780
  12.  H -0.1271
  13.  H  1.8537


 NATURAL BOND ORBITAL ANALYSIS:

                       Occupancies       Lewis Structure    Low   High
           Occ.    -------------------  -----------------   occ   occ
  Cycle   Thresh.   Lewis   Non-Lewis     CR  BD  3C  LP    (L)   (NL)   Dev
 =============================================================================
   1(1)    1.90    47.27956   0.72044      7  17   0   0     1      1    0.06
   2(2)    1.90    47.27956   0.72044      7  17   0   0     1      1    0.06
   3(1)    1.80    47.27956   0.72044      7  17   0   0     0      1    0.06
 -----------------------------------------------------------------------------

 Structure accepted: No low occupancy Lewis orbitals

 WARNING:  1 low occupancy (<1.9990e) core orbital  found on  C    2
           1 low occupancy (<1.9990e) core orbital  found on  C    3

 --------------------------------------------------------
   Core                     13.99337 ( 99.953% of  14)
   Valence Lewis            33.28619 ( 97.901% of  34)
  ==================       ============================
   Total Lewis              47.27956 ( 98.499% of  48)
  -----------------------------------------------------
   Valence non-Lewis         0.65234 (  1.359% of  48)
   Rydberg non-Lewis         0.06811 (  0.142% of  48)
  ==================       ============================
   Total non-Lewis           0.72044 (  1.501% of  48)
 --------------------------------------------------------


       (Occupancy)   Bond orbital/ Coefficients/ Hybrids
 ---------------------------------------------------------------------------------
     1. (1.92038) BD ( 1) C   1 - C   5  
                ( 49.05%)   0.7003* C   1 s( 19.21%)p 4.20( 80.63%)d 0.01(  0.15%)
                                                  f 0.00(  0.01%)
                                           -0.0000  0.4380 -0.0142 -0.0024  0.0004
                                            0.3262  0.0090 -0.0019 -0.4119  0.0194
                                            0.0086 -0.7277 -0.0063 -0.0080 -0.0238
                                           -0.0006 -0.0113 -0.0049  0.0139  0.0094
                                           -0.0169  0.0021 -0.0102  0.0084  0.0063
                                           -0.0025  0.0011  0.0022  0.0012 -0.0091
                                           -0.0010
                ( 50.95%)   0.7138* C   5 s( 20.09%)p 3.97( 79.74%)d 0.01(  0.16%)
                                                  f 0.00(  0.01%)
                                           -0.0005  0.4480 -0.0132 -0.0019  0.0002
                                           -0.5044  0.0232 -0.0013  0.7287  0.0172
                                            0.0050  0.1024 -0.0229 -0.0109 -0.0159
                                           -0.0079 -0.0268  0.0046  0.0173  0.0036
                                            0.0001 -0.0028  0.0101 -0.0101 -0.0008
                                           -0.0020  0.0055 -0.0002 -0.0104 -0.0001
                                            0.0012
     2. (1.92653) BD ( 1) C   1 - C   6  
                ( 49.28%)   0.7020* C   1 s( 20.69%)p 3.83( 79.15%)d 0.01(  0.15%)
                                                  f 0.00(  0.01%)
                                            0.0000  0.4546 -0.0136 -0.0026  0.0004
                                            0.3034  0.0109 -0.0023 -0.4809  0.0181
                                            0.0090  0.6837  0.0114  0.0076 -0.0251
                                           -0.0005  0.0089  0.0045 -0.0121 -0.0111
                                           -0.0178  0.0006 -0.0112  0.0067 -0.0062
                                           -0.0021  0.0020 -0.0028 -0.0001 -0.0094
                                           -0.0010
                ( 50.72%)   0.7122* C   6 s( 21.57%)p 3.63( 78.24%)d 0.01(  0.18%)
                                                  f 0.00(  0.01%)
                                           -0.0006  0.4642 -0.0129 -0.0020  0.0003
                                           -0.5017  0.0208 -0.0008  0.7206  0.0183
                                            0.0035 -0.0992  0.0264  0.0105 -0.0191
                                           -0.0075  0.0244 -0.0042 -0.0222 -0.0023
                                           -0.0038 -0.0028  0.0110 -0.0113  0.0012
                                           -0.0008  0.0058  0.0016  0.0101  0.0013
                                            0.0006
     3. (1.98444) BD ( 1) C   1 - H   7  
                ( 61.59%)   0.7848* C   1 s( 29.63%)p 2.37( 70.26%)d 0.00(  0.09%)
                                                  f 0.00(  0.01%)
                                           -0.0001  0.5443  0.0078  0.0071 -0.0006
                                            0.3265 -0.0079  0.0019  0.7711 -0.0078
                                            0.0042  0.0366 -0.0005  0.0006  0.0244
                                            0.0069  0.0010  0.0001  0.0029  0.0003
                                           -0.0113 -0.0077 -0.0081 -0.0021 -0.0008
                                           -0.0032 -0.0087 -0.0003  0.0003 -0.0024
                                           -0.0033
                ( 38.41%)   0.6197* H   7 s( 99.94%)p 0.00(  0.06%)
                                            0.9997  0.0013 -0.0001 -0.0107 -0.0229
                                           -0.0012
     4. (1.98713) BD ( 1) C   1 - C  10  
                ( 50.56%)   0.7110* C   1 s( 30.31%)p 2.30( 69.58%)d 0.00(  0.10%)
                                                  f 0.00(  0.01%)
                                            0.0000  0.5505  0.0077 -0.0043  0.0002
                                           -0.8325 -0.0091  0.0079 -0.0355  0.0299
                                            0.0042 -0.0216  0.0005  0.0001  0.0192
                                           -0.0016  0.0010  0.0003  0.0009 -0.0002
                                            0.0089  0.0123 -0.0207  0.0004  0.0001
                                            0.0063 -0.0010 -0.0006 -0.0001 -0.0038
                                           -0.0008
                ( 49.44%)   0.7032* C  10 s( 25.71%)p 2.88( 74.14%)d 0.01(  0.14%)
                                                  f 0.00(  0.01%)
                                            0.0000  0.5070  0.0053 -0.0015  0.0003
                                            0.8420  0.0032 -0.0092  0.1784  0.0160
                                            0.0030  0.0152  0.0003 -0.0001 -0.0006
                                            0.0045  0.0011  0.0002  0.0004 -0.0001
                                            0.0268  0.0078 -0.0253 -0.0000  0.0001
                                           -0.0065  0.0056  0.0005  0.0001  0.0036
                                            0.0021
     5. (1.97560) BD ( 1) C   2 - C   3  
                ( 49.31%)   0.7022* C   2 s( 26.50%)p 2.76( 73.12%)d 0.01(  0.37%)
                                                  f 0.00(  0.01%)
                                            0.0001  0.5147  0.0125 -0.0033  0.0007
                                            0.2063  0.0048  0.0037 -0.3866 -0.0352
                                           -0.0052 -0.7334 -0.0021  0.0058  0.0094
                                           -0.0036  0.0053 -0.0076 -0.0135  0.0088
                                            0.0187 -0.0047  0.0525  0.0112 -0.0071
                                           -0.0020 -0.0002 -0.0026 -0.0018 -0.0012
                                            0.0030
                ( 50.69%)   0.7119* C   3 s( 29.01%)p 2.43( 70.63%)d 0.01(  0.36%)
                                                  f 0.00(  0.01%)
                                            0.0001  0.5385 -0.0077 -0.0034  0.0007
                                            0.1775  0.0054  0.0050 -0.4587 -0.0346
                                           -0.0059  0.6805  0.0042 -0.0049  0.0086
                                           -0.0040 -0.0086  0.0053  0.0044 -0.0098
                                            0.0210 -0.0062  0.0519  0.0108  0.0065
                                           -0.0024 -0.0023  0.0029  0.0026 -0.0009
                                            0.0025
     6. (1.82279) BD ( 2) C   2 - C   3  
                ( 52.21%)   0.7226* C   2 s(  3.00%)p32.04( 96.25%)d 0.24(  0.73%)
                                                  f 0.01(  0.02%)
                                            0.0001  0.1685 -0.0403  0.0052 -0.0004
                                            0.0690  0.0002 -0.0017 -0.8036  0.0521
                                           -0.0051  0.5559 -0.0097  0.0080 -0.0132
                                            0.0051 -0.0271  0.0002  0.0779 -0.0047
                                            0.0120 -0.0052 -0.0103  0.0003 -0.0049
                                            0.0064 -0.0073 -0.0025 -0.0063  0.0036
                                           -0.0026
                ( 47.79%)   0.6913* C   3 s(  1.84%)p52.90( 97.26%)d 0.48(  0.88%)
                                                  f 0.01(  0.02%)
                                            0.0001  0.1319  0.0293  0.0112 -0.0006
                                            0.0614  0.0018 -0.0011 -0.7578  0.0605
                                           -0.0055 -0.6250  0.0110 -0.0069 -0.0159
                                            0.0057  0.0272  0.0016 -0.0840  0.0065
                                            0.0044 -0.0056 -0.0246 -0.0006  0.0028
                                            0.0065 -0.0087  0.0004  0.0046  0.0059
                                           -0.0054
     7. (1.92464) BD ( 1) C   2 - C   4  
                ( 51.53%)   0.7178* C   2 s( 33.02%)p 2.02( 66.64%)d 0.01(  0.34%)
                                                  f 0.00(  0.01%)
                                            0.0001  0.5746  0.0082  0.0006  0.0000
                                           -0.7981 -0.0113  0.0040  0.1261 -0.0151
                                           -0.0061  0.1140  0.0071  0.0109 -0.0256
                                           -0.0076  0.0444 -0.0022 -0.0220  0.0004
                                            0.0066  0.0067  0.0056 -0.0078  0.0022
                                           -0.0051  0.0019 -0.0035  0.0062 -0.0013
                                            0.0007
                ( 48.47%)   0.6962* C   4 s( 18.68%)p 4.34( 81.10%)d 0.01(  0.20%)
                                                  f 0.00(  0.02%)
                                           -0.0001  0.4312 -0.0284 -0.0015  0.0008
                                            0.4500 -0.0323 -0.0049 -0.2984 -0.0089
                                            0.0025  0.7200  0.0009  0.0056 -0.0206
                                           -0.0020  0.0229  0.0059 -0.0118 -0.0029
                                            0.0273 -0.0077 -0.0020  0.0062 -0.0095
                                            0.0001  0.0022  0.0046 -0.0020  0.0045
                                           -0.0081
     8. (1.96153) BD ( 1) C   2 - C   6  
                ( 49.67%)   0.7048* C   2 s( 37.42%)p 1.66( 62.28%)d 0.01(  0.30%)
                                                  f 0.00(  0.01%)
                                           -0.0001  0.6116  0.0088 -0.0024 -0.0002
                                            0.5577  0.0135 -0.0076  0.4235 -0.0073
                                           -0.0106  0.3624  0.0237  0.0015  0.0426
                                            0.0048 -0.0092  0.0036 -0.0191  0.0075
                                           -0.0115  0.0011 -0.0214 -0.0065 -0.0011
                                            0.0013 -0.0017  0.0030  0.0018 -0.0039
                                            0.0059
                ( 50.33%)   0.7094* C   6 s( 25.96%)p 2.85( 73.85%)d 0.01(  0.18%)
                                                  f 0.00(  0.01%)
                                           -0.0001  0.5093 -0.0110 -0.0059  0.0005
                                           -0.5157  0.0212  0.0078 -0.6664 -0.0038
                                            0.0040  0.1630  0.0375  0.0010  0.0327
                                            0.0037  0.0157 -0.0124  0.0037 -0.0041
                                            0.0088 -0.0052 -0.0099 -0.0079  0.0001
                                            0.0057  0.0012 -0.0027 -0.0016  0.0063
                                           -0.0044
     9. (1.94537) BD ( 1) C   3 - C   4  
                ( 50.91%)   0.7135* C   3 s( 32.28%)p 2.09( 67.38%)d 0.01(  0.33%)
                                                  f 0.00(  0.01%)
                                            0.0000  0.5682 -0.0042 -0.0003  0.0001
                                           -0.7941 -0.0115  0.0029  0.1488 -0.0116
                                           -0.0047 -0.1437 -0.0095 -0.0108 -0.0270
                                           -0.0073 -0.0433  0.0029  0.0177  0.0011
                                            0.0129  0.0070  0.0035 -0.0081 -0.0029
                                           -0.0040  0.0013  0.0047 -0.0051 -0.0024
                                            0.0009
                ( 49.09%)   0.7006* C   4 s( 19.92%)p 4.01( 79.86%)d 0.01(  0.20%)
                                                  f 0.00(  0.02%)
                                           -0.0001  0.4454 -0.0282 -0.0012  0.0007
                                            0.5022 -0.0289 -0.0057 -0.2591 -0.0109
                                            0.0018 -0.6915 -0.0087 -0.0055 -0.0191
                                           -0.0021 -0.0224 -0.0077  0.0075  0.0030
                                            0.0305 -0.0063 -0.0041  0.0050  0.0102
                                           -0.0017  0.0016 -0.0052  0.0001  0.0050
                                           -0.0077
    10. (1.96798) BD ( 1) C   3 - C   5  
                ( 49.73%)   0.7052* C   3 s( 36.75%)p 1.71( 62.92%)d 0.01(  0.32%)
                                                  f 0.00(  0.01%)
                                           -0.0001  0.6062 -0.0054 -0.0035 -0.0002
                                            0.5739  0.0111 -0.0067  0.4285 -0.0087
                                           -0.0093 -0.3396 -0.0235 -0.0003  0.0441
                                            0.0047  0.0103 -0.0046  0.0209 -0.0079
                                           -0.0120  0.0015 -0.0211 -0.0065  0.0016
                                            0.0012 -0.0011 -0.0040 -0.0023 -0.0039
                                            0.0065
                ( 50.27%)   0.7090* C   5 s( 25.31%)p 2.94( 74.51%)d 0.01(  0.17%)
                                                  f 0.00(  0.01%)
                                           -0.0001  0.5029 -0.0105 -0.0061  0.0005
                                           -0.5299  0.0201  0.0085 -0.6497 -0.0076
                                            0.0060 -0.2004 -0.0386 -0.0014  0.0312
                                            0.0046 -0.0166  0.0115 -0.0038  0.0029
                                            0.0088 -0.0046 -0.0089 -0.0081 -0.0004
                                            0.0055  0.0006  0.0029  0.0019  0.0058
                                           -0.0052
    11. (1.98426) BD ( 1) C   4 - H   8  
                ( 62.44%)   0.7902* C   4 s( 30.00%)p 2.33( 69.89%)d 0.00(  0.09%)
                                                  f 0.00(  0.01%)
                                            0.0002 -0.5475 -0.0150 -0.0061  0.0009
                                            0.7337 -0.0149  0.0042  0.3991 -0.0048
                                            0.0026  0.0328 -0.0014  0.0007 -0.0282
                                           -0.0072 -0.0020 -0.0002 -0.0016  0.0001
                                           -0.0018 -0.0057  0.0055  0.0017 -0.0011
                                           -0.0093 -0.0059  0.0002  0.0002  0.0029
                                            0.0036
                ( 37.56%)   0.6129* H   8 s( 99.95%)p 0.00(  0.05%)
                                           -0.9997 -0.0019  0.0006 -0.0182 -0.0130
                                           -0.0010
    12. (1.98725) BD ( 1) C   4 - C  10  
                ( 49.53%)   0.7038* C   4 s( 31.30%)p 2.19( 68.53%)d 0.01(  0.16%)
                                                  f 0.00(  0.01%)
                                            0.0001  0.5595  0.0010 -0.0033  0.0001
                                           -0.0327 -0.0355 -0.0050  0.8258  0.0146
                                           -0.0065  0.0273 -0.0002 -0.0002  0.0217
                                           -0.0067  0.0007 -0.0003  0.0018  0.0002
                                           -0.0198 -0.0109 -0.0240  0.0024 -0.0002
                                            0.0012 -0.0069 -0.0008  0.0000 -0.0004
                                           -0.0033
                ( 50.47%)   0.7104* C  10 s( 26.59%)p 2.76( 73.28%)d 0.00(  0.13%)
                                                  f 0.00(  0.01%)
                                            0.0001  0.5155  0.0080 -0.0043  0.0003
                                           -0.1309 -0.0170 -0.0015 -0.8454 -0.0027
                                            0.0086 -0.0233 -0.0002  0.0001 -0.0034
                                            0.0038  0.0001  0.0000  0.0017  0.0001
                                           -0.0244 -0.0069 -0.0249  0.0011  0.0001
                                           -0.0057  0.0051  0.0004  0.0001  0.0024
                                            0.0034
    13. (1.96077) BD ( 1) C   5 - C   6  
                ( 50.43%)   0.7102* C   5 s( 20.81%)p 3.80( 79.03%)d 0.01(  0.15%)
                                                  f 0.00(  0.02%)
                                           -0.0002  0.4558 -0.0171 -0.0010 -0.0000
                                            0.3330  0.0324  0.0127 -0.1657  0.0083
                                           -0.0082  0.8065 -0.0091 -0.0001  0.0018
                                           -0.0021 -0.0106  0.0111  0.0082 -0.0065
                                            0.0029 -0.0037  0.0319  0.0088  0.0105
                                           -0.0032  0.0023 -0.0059  0.0013  0.0039
                                            0.0016
                ( 49.57%)   0.7040* C   6 s( 20.81%)p 3.80( 79.01%)d 0.01(  0.16%)
                                                  f 0.00(  0.02%)
                                            0.0000  0.4559 -0.0162 -0.0008  0.0002
                                            0.3823  0.0311  0.0125 -0.1389  0.0085
                                           -0.0089 -0.7895  0.0090  0.0010  0.0015
                                           -0.0026  0.0067 -0.0134 -0.0121  0.0056
                                            0.0006 -0.0021  0.0338  0.0076 -0.0101
                                           -0.0008  0.0032  0.0068 -0.0015  0.0033
                                            0.0014
    14. (1.99244) BD ( 1) C   5 - H   9  
                ( 62.49%)   0.7905* C   5 s( 33.54%)p 1.98( 66.40%)d 0.00(  0.03%)
                                                  f 0.00(  0.02%)
                                           -0.0001  0.5787  0.0219  0.0064 -0.0004
                                            0.5925 -0.0081  0.0003  0.1316 -0.0064
                                           -0.0002 -0.5437  0.0048  0.0009 -0.0023
                                            0.0023 -0.0096 -0.0090 -0.0070 -0.0021
                                            0.0081  0.0047 -0.0034  0.0025  0.0018
                                            0.0090 -0.0001 -0.0091 -0.0036  0.0004
                                            0.0049
                ( 37.51%)   0.6125* H   9 s( 99.94%)p 0.00(  0.06%)
                                            0.9997  0.0027 -0.0001 -0.0181 -0.0028
                                            0.0161
    15. (1.99131) BD ( 1) C   6 - H  13  
                ( 62.05%)   0.7877* C   6 s( 31.40%)p 2.18( 68.54%)d 0.00(  0.04%)
                                                  f 0.00(  0.02%)
                                           -0.0002  0.5599  0.0219  0.0067 -0.0005
                                            0.5774 -0.0088  0.0016  0.1223 -0.0079
                                            0.0005  0.5804 -0.0050  0.0002 -0.0022
                                            0.0017  0.0110  0.0098  0.0092  0.0021
                                            0.0074  0.0050 -0.0019  0.0035 -0.0002
                                            0.0094 -0.0009  0.0083  0.0028 -0.0003
                                            0.0040
                ( 37.95%)   0.6160* H  13 s( 99.94%)p 0.00(  0.06%)
                                            0.9997  0.0034  0.0001 -0.0171 -0.0027
                                           -0.0174
    16. (1.97656) BD ( 1) C  10 - H  11  
                ( 60.93%)   0.7806* C  10 s( 23.82%)p 3.19( 76.02%)d 0.01(  0.15%)
                                                  f 0.00(  0.00%)
                                           -0.0002  0.4881 -0.0051  0.0027 -0.0002
                                           -0.3771 -0.0005 -0.0019  0.3356 -0.0005
                                            0.0023  0.7108 -0.0068  0.0065 -0.0082
                                           -0.0019 -0.0186 -0.0042  0.0156  0.0035
                                            0.0022 -0.0001  0.0292  0.0008 -0.0000
                                           -0.0039  0.0036  0.0004 -0.0009  0.0020
                                            0.0020
                ( 39.07%)   0.6251* H  11 s( 99.95%)p 0.00(  0.05%)
                                            0.9998  0.0021  0.0000  0.0104 -0.0091
                                           -0.0168
    17. (1.97721) BD ( 1) C  10 - H  12  
                ( 60.90%)   0.7804* C  10 s( 23.84%)p 3.19( 76.00%)d 0.01(  0.15%)
                                                  f 0.00(  0.00%)
                                           -0.0002  0.4882 -0.0047  0.0029 -0.0002
                                           -0.3593 -0.0004 -0.0016  0.3719 -0.0009
                                            0.0025 -0.7018  0.0067 -0.0063 -0.0087
                                           -0.0021  0.0167  0.0042 -0.0183 -0.0037
                                            0.0007 -0.0003  0.0284  0.0007  0.0003
                                           -0.0039  0.0035  0.0002  0.0011  0.0021
                                            0.0019
                ( 39.10%)   0.6253* H  12 s( 99.95%)p 0.00(  0.05%)
                                            0.9998  0.0021  0.0000  0.0098 -0.0101
                                            0.0167
    18. (1.99947) CR ( 1) C   1           s(100.00%)
                                            1.0000  0.0001  0.0000  0.0000 -0.0000
                                            0.0000 -0.0000  0.0000  0.0001 -0.0000
                                            0.0000 -0.0000 -0.0000 -0.0000  0.0000
                                            0.0000 -0.0000 -0.0000  0.0000  0.0000
                                           -0.0000 -0.0000 -0.0000 -0.0000 -0.0000
                                           -0.0000 -0.0000  0.0000  0.0000 -0.0000
                                           -0.0000
    19. (1.99829) CR ( 1) C   2           s(100.00%)p 0.00(  0.00%)
                                            1.0000 -0.0000  0.0000 -0.0000 -0.0000
                                            0.0001  0.0000 -0.0000  0.0002 -0.0000
                                            0.0000  0.0000  0.0000 -0.0000  0.0000
                                            0.0000 -0.0000  0.0000 -0.0000  0.0000
                                           -0.0000  0.0000 -0.0000 -0.0000  0.0000
                                           -0.0000  0.0000  0.0000  0.0000 -0.0000
                                            0.0000
    20. (1.99830) CR ( 1) C   3           s(100.00%)p 0.00(  0.00%)
                                            1.0000 -0.0001 -0.0000 -0.0000 -0.0000
                                            0.0001  0.0000 -0.0000  0.0002 -0.0000
                                            0.0000 -0.0000 -0.0000  0.0000  0.0000
                                            0.0000  0.0000 -0.0000  0.0000 -0.0000
                                           -0.0000  0.0000 -0.0000 -0.0000 -0.0000
                                           -0.0000  0.0000 -0.0000 -0.0000 -0.0000
                                            0.0000
    21. (1.99941) CR ( 1) C   4           s(100.00%)p 0.00(  0.00%)
                                            1.0000  0.0002 -0.0000  0.0000 -0.0000
                                           -0.0001 -0.0000 -0.0000 -0.0002 -0.0000
                                            0.0000  0.0000 -0.0000  0.0000  0.0000
                                            0.0000  0.0000  0.0000 -0.0000 -0.0000
                                            0.0000  0.0000 -0.0000  0.0000 -0.0000
                                            0.0000  0.0000  0.0000 -0.0000  0.0000
                                           -0.0000
    22. (1.99926) CR ( 1) C   5           s(100.00%)p 0.00(  0.00%)
                                            1.0000  0.0005 -0.0000 -0.0000  0.0000
                                           -0.0002  0.0000  0.0000  0.0003  0.0000
                                            0.0000  0.0001 -0.0000 -0.0000 -0.0000
                                           -0.0000 -0.0000  0.0000  0.0000  0.0000
                                            0.0000 -0.0000  0.0000 -0.0000  0.0000
                                            0.0000  0.0000 -0.0000 -0.0000  0.0000
                                            0.0000
    23. (1.99923) CR ( 1) C   6           s(100.00%)p 0.00(  0.00%)
                                            1.0000  0.0004 -0.0000 -0.0000  0.0000
                                           -0.0003  0.0000  0.0000  0.0004  0.0000
                                            0.0000  0.0001  0.0000  0.0000 -0.0000
                                           -0.0000  0.0000 -0.0000 -0.0000 -0.0000
                                            0.0000 -0.0000  0.0000 -0.0000  0.0000
                                            0.0000  0.0000  0.0000  0.0000  0.0000
                                            0.0000
    24. (1.99941) CR ( 1) C  10           s(100.00%)p 0.00(  0.00%)
                                            1.0000  0.0001 -0.0000  0.0000 -0.0000
                                           -0.0001  0.0000 -0.0000  0.0002 -0.0000
                                            0.0000  0.0000 -0.0000  0.0000 -0.0000
                                           -0.0000 -0.0000 -0.0000 -0.0000  0.0000
                                            0.0000  0.0000  0.0000  0.0000  0.0000
                                           -0.0000  0.0000  0.0000  0.0000  0.0000
                                            0.0000
    25. (0.00214) RY*( 1) C   1           s( 39.55%)p 0.87( 34.56%)d 0.62( 24.45%)
                                                  f 0.04(  1.44%)
                                            0.0000  0.0180  0.6243 -0.0740 -0.0002
                                            0.0008 -0.3135 -0.0103 -0.0199 -0.4809
                                            0.1138 -0.0013 -0.0499  0.0072 -0.2878
                                            0.2367  0.0019  0.0117 -0.0111  0.0269
                                            0.2001 -0.1178 -0.1017 -0.2011  0.0105
                                           -0.0346  0.0480  0.0063 -0.0127  0.0558
                                           -0.0863
    26. (0.00138) RY*( 2) C   1           s(  4.69%)p12.98( 60.84%)d 6.81( 31.93%)
                                                  f 0.54(  2.54%)
                                           -0.0000  0.0050  0.2092 -0.0555 -0.0014
                                           -0.0018  0.7207 -0.2417  0.0211  0.0672
                                           -0.1599 -0.0003 -0.0102 -0.0037 -0.3025
                                           -0.2360 -0.0165  0.0104 -0.0227  0.0016
                                            0.3408  0.1303 -0.1381 -0.1375  0.0040
                                           -0.0656  0.0548 -0.0102 -0.0004 -0.0491
                                           -0.1249
    27. (0.00111) RY*( 3) C   1           s(  0.47%)p99.99( 54.71%)d93.69( 43.93%)
                                                  f 1.91(  0.89%)
                                           -0.0000 -0.0140  0.0408  0.0532 -0.0001
                                            0.0035 -0.3877 -0.0819  0.0300  0.5983
                                           -0.1717  0.0011 -0.0280 -0.0303 -0.5590
                                            0.1360  0.0017  0.0252 -0.0911  0.0058
                                            0.0003  0.3076  0.0531 -0.0438 -0.0292
                                           -0.0422 -0.0501 -0.0312 -0.0088 -0.0242
                                           -0.0464
    28. (0.00071) RY*( 4) C   1           s( 11.07%)p 1.70( 18.82%)d 5.98( 66.21%)
                                                  f 0.35(  3.91%)
                                            0.0000 -0.0100  0.3321 -0.0098  0.0134
                                            0.0076  0.0356  0.0086 -0.0078  0.1083
                                            0.0252 -0.0028 -0.4151  0.0454  0.2377
                                           -0.1646 -0.0995  0.5226 -0.3126  0.1156
                                           -0.3627  0.1686 -0.1553 -0.0192 -0.1100
                                           -0.0503  0.0530 -0.0702  0.0967  0.0561
                                            0.0647
    29. (0.00066) RY*( 5) C   1           s( 20.02%)p 0.77( 15.40%)d 3.10( 62.05%)
                                                  f 0.13(  2.53%)
                                           -0.0000 -0.0158  0.4459 -0.0278  0.0182
                                            0.0057  0.0295 -0.0087 -0.0044  0.1463
                                            0.0196  0.0028  0.3620 -0.0116  0.1766
                                           -0.1456  0.0444 -0.4153  0.2784 -0.0597
                                           -0.4553  0.2741 -0.1577 -0.0729  0.0714
                                           -0.0943  0.0241  0.0608 -0.0358  0.0398
                                            0.0647
    30. (0.00044) RY*( 6) C   1           s(  0.02%)p99.99( 19.27%)d99.99( 64.67%)
                                                  f99.99( 16.04%)
                                            0.0000  0.0023 -0.0032  0.0148 -0.0004
                                            0.0014  0.0003  0.0180 -0.0002 -0.0677
                                           -0.0068 -0.0193  0.3963 -0.1741  0.0390
                                           -0.0338  0.2783 -0.1755 -0.6992  0.2119
                                            0.0050  0.0064 -0.0390  0.0195 -0.3058
                                            0.0114  0.0550 -0.2037 -0.1481  0.0154
                                            0.0102
    31. (0.00043) RY*( 7) C   1           s(  3.44%)p 7.92( 27.24%)d19.55( 67.20%)
                                                  f 0.62(  2.12%)
                                            0.0000  0.0053  0.1849 -0.0121 -0.0020
                                            0.0291 -0.3511 -0.2278 -0.0218  0.2979
                                           -0.0772  0.0011 -0.0333 -0.0072  0.4134
                                           -0.4614  0.0427 -0.0606  0.0157  0.0001
                                            0.4570 -0.2189  0.0651 -0.1470  0.0188
                                            0.0740 -0.0044  0.0118 -0.0382  0.0491
                                           -0.1066
    32. (0.00017) RY*( 8) C   1           s( 35.46%)p 0.73( 25.79%)d 1.00( 35.54%)
                                                  f 0.09(  3.21%)
                                            0.0000  0.0076  0.1882  0.5603  0.0723
                                            0.0147  0.0791  0.3413 -0.0180  0.0126
                                           -0.1203 -0.0016  0.2111  0.2746  0.2226
                                            0.1913 -0.1540  0.0912  0.0211  0.1430
                                            0.2924  0.2980  0.1913  0.0741 -0.0287
                                            0.0346 -0.0523 -0.0267  0.1148  0.0220
                                           -0.1139
    33. (0.00015) RY*( 9) C   1           s(  5.80%)p 8.50( 49.30%)d 6.41( 37.20%)
                                                  f 1.33(  7.69%)
                                            0.0000 -0.0033  0.0843  0.2202  0.0492
                                            0.0097  0.1100  0.1764 -0.0099  0.0888
                                            0.0393  0.0021 -0.3981 -0.5307  0.1843
                                            0.2456  0.2969 -0.1540 -0.0262 -0.3679
                                            0.1056  0.1218 -0.0598  0.0148  0.0537
                                           -0.0272 -0.0284  0.0093 -0.2256  0.0556
                                           -0.1358
    34. (0.00012) RY*(10) C   1           s( 26.99%)p 0.53( 14.40%)d 1.64( 44.32%)
                                                  f 0.53( 14.29%)
                                           -0.0000  0.0148  0.1258  0.5038  0.0045
                                           -0.0190  0.0536 -0.2560  0.0007 -0.1182
                                            0.1725  0.0004 -0.0613 -0.1667 -0.2082
                                           -0.2642 -0.0153 -0.0364 -0.0436 -0.0741
                                           -0.1831 -0.1425  0.5131 -0.0632  0.0080
                                            0.0256 -0.1478 -0.0070  0.0129 -0.0833
                                            0.3364
    35. (0.00010) RY*(11) C   1           s(  3.05%)p16.34( 49.82%)d14.20( 43.29%)
                                                  f 1.26(  3.84%)
    36. (0.00004) RY*(12) C   1           s( 15.84%)p 1.33( 21.02%)d 3.01( 47.64%)
                                                  f 0.98( 15.50%)
    37. (0.00005) RY*(13) C   1           s(  0.16%)p99.99( 51.98%)d99.99( 29.86%)
                                                  f99.99( 18.00%)
    38. (0.00003) RY*(14) C   1           s(  0.20%)p88.75( 17.75%)d99.99( 49.08%)
                                                  f99.99( 32.96%)
    39. (0.00000) RY*(15) C   1           s(  2.31%)p25.94( 60.04%)d15.55( 35.99%)
                                                  f 0.71(  1.65%)
    40. (0.00000) RY*(16) C   1           s(  0.03%)p 6.50(  0.18%)d99.99( 82.01%)
                                                  f99.99( 17.78%)
    41. (0.00000) RY*(17) C   1           s( 99.29%)p 0.00(  0.08%)d 0.01(  0.57%)
                                                  f 0.00(  0.06%)
    42. (0.00000) RY*(18) C   1           s( 14.19%)p 3.77( 53.53%)d 2.24( 31.78%)
                                                  f 0.04(  0.51%)
    43. (0.00001) RY*(19) C   1           s(  6.21%)p 0.27(  1.66%)d14.81( 92.02%)
                                                  f 0.02(  0.10%)
    44. (0.00000) RY*(20) C   1           s(  0.05%)p37.82(  1.78%)d99.99( 13.24%)
                                                  f99.99( 84.93%)
    45. (0.00000) RY*(21) C   1           s(  1.40%)p 0.58(  0.81%)d 1.02(  1.42%)
                                                  f68.99( 96.38%)
    46. (0.00000) RY*(22) C   1           s(  2.28%)p 0.36(  0.82%)d 0.88(  2.01%)
                                                  f41.63( 94.90%)
    47. (0.00000) RY*(23) C   1           s(  0.16%)p 8.52(  1.32%)d33.89(  5.26%)
                                                  f99.99( 93.26%)
    48. (0.00000) RY*(24) C   1           s(  0.13%)p99.99( 15.83%)d99.99( 58.11%)
                                                  f99.99( 25.93%)
    49. (0.00000) RY*(25) C   1           s(  6.14%)p 0.27(  1.66%)d 2.21( 13.61%)
                                                  f12.79( 78.59%)
    50. (0.00001) RY*(26) C   1           s(  1.22%)p 1.46(  1.78%)d13.21( 16.11%)
                                                  f66.37( 80.90%)
    51. (0.00233) RY*( 1) C   2           s( 20.41%)p 2.68( 54.68%)d 1.16( 23.76%)
                                                  f 0.06(  1.15%)
                                            0.0000  0.0085  0.3730  0.2546 -0.0054
                                            0.0233 -0.2360  0.0119  0.0249  0.2109
                                            0.0372  0.0167 -0.6576 -0.1057 -0.0548
                                            0.0205  0.2395 -0.0210  0.1258 -0.1235
                                            0.2347 -0.1360  0.2638 -0.0463 -0.0496
                                           -0.0390  0.0739 -0.0298  0.0089  0.0289
                                           -0.0169
    52. (0.00176) RY*( 2) C   2           s(  5.21%)p11.65( 60.69%)d 6.30( 32.81%)
                                                  f 0.25(  1.29%)
                                           -0.0000 -0.0178  0.2233 -0.0432  0.0078
                                           -0.0051 -0.2617  0.0424 -0.0622 -0.6625
                                            0.0586  0.0504 -0.2710 -0.1198  0.3195
                                           -0.0489 -0.0651  0.0865 -0.3522  0.0921
                                           -0.0962  0.2267 -0.1307  0.0410  0.0480
                                           -0.0509 -0.0219  0.0226 -0.0307 -0.0740
                                            0.0236
    53. (0.00106) RY*( 3) C   2           s(  2.48%)p11.76( 29.21%)d25.68( 63.77%)
                                                  f 1.83(  4.54%)
                                           -0.0000  0.0063  0.1411  0.0696 -0.0062
                                           -0.0373 -0.0327  0.0610 -0.0099  0.5272
                                           -0.0556 -0.0220 -0.0127  0.0640  0.5897
                                           -0.3465 -0.2824 -0.0288 -0.1895 -0.0664
                                           -0.1661 -0.0488 -0.0948  0.1000 -0.0061
                                           -0.0398  0.0122  0.1237 -0.1241 -0.1014
                                           -0.0515
    54. (0.00099) RY*( 4) C   2           s( 12.54%)p 4.82( 60.48%)d 1.94( 24.34%)
                                                  f 0.21(  2.64%)
                                           -0.0000 -0.0034  0.3526 -0.0248 -0.0218
                                           -0.0018  0.7216 -0.0051 -0.0300  0.0253
                                            0.0262  0.0182 -0.1174 -0.2601 -0.1559
                                           -0.0833 -0.0177 -0.3081 -0.2910  0.0045
                                            0.0382  0.1240 -0.1005 -0.0723  0.0791
                                            0.1268  0.0118 -0.0064  0.0420  0.0449
                                            0.0101
    55. (0.00047) RY*( 5) C   2           s( 23.08%)p 1.25( 28.79%)d 1.91( 44.09%)
                                                  f 0.18(  4.04%)
                                           -0.0000 -0.0094  0.4751  0.0645 -0.0275
                                            0.0200 -0.1715  0.1877 -0.0400  0.1624
                                            0.1621  0.0216  0.3992 -0.0940 -0.1867
                                            0.0906  0.2820  0.2242 -0.2101  0.2461
                                           -0.3733 -0.0355  0.1504  0.0092 -0.0289
                                           -0.0551 -0.0626  0.0880  0.0661  0.0939
                                           -0.1082
    56. (0.00037) RY*( 6) C   2           s( 17.83%)p 1.74( 30.95%)d 2.45( 43.59%)
                                                  f 0.43(  7.64%)
                                            0.0000  0.0032  0.0583  0.4178  0.0175
                                           -0.0027  0.1387 -0.1144  0.0016 -0.0319
                                            0.0783 -0.0019 -0.0738  0.5143 -0.0971
                                            0.2847 -0.2347  0.0892 -0.0657 -0.2188
                                           -0.2455  0.3685  0.1452 -0.1140  0.0321
                                           -0.0112  0.1149  0.0672 -0.1982  0.1002
                                           -0.0905
    57. (0.00027) RY*( 7) C   2           s(  3.01%)p 8.74( 26.31%)d19.93( 60.00%)
                                                  f 3.55( 10.67%)
                                            0.0000  0.0219  0.1720 -0.0038  0.0021
                                           -0.0092 -0.3382 -0.2847  0.0181 -0.0327
                                           -0.0748 -0.0235 -0.0006 -0.2451 -0.2461
                                            0.0264 -0.3972 -0.4408  0.2463  0.0105
                                           -0.3032 -0.0827 -0.1631  0.0221  0.0317
                                            0.1563 -0.0638  0.1317 -0.1089  0.1548
                                           -0.1550
    58. (0.00022) RY*( 8) C   2           s(  5.90%)p 4.38( 25.86%)d 9.73( 57.43%)
                                                  f 1.83( 10.81%)
                                            0.0000  0.0064 -0.1355  0.1880  0.0724
                                            0.0215 -0.3393  0.2333 -0.0108  0.2132
                                           -0.1019 -0.0230  0.1101 -0.1412 -0.1470
                                           -0.0702  0.0302 -0.0418 -0.2466 -0.1205
                                            0.2666  0.3648 -0.3040 -0.4162  0.2445
                                            0.1261 -0.0221 -0.0254  0.0621  0.1517
                                            0.0665
    59. (0.00013) RY*( 9) C   2           s( 11.37%)p 1.56( 17.70%)d 5.05( 57.37%)
                                                  f 1.19( 13.56%)
                                            0.0000  0.0059  0.3075  0.1186 -0.0711
                                           -0.0118  0.0717  0.0670  0.0196 -0.1300
                                            0.3040 -0.0121  0.2294 -0.0690  0.0600
                                           -0.3244 -0.2463  0.1848  0.4914 -0.1045
                                            0.2444  0.2233 -0.0792 -0.0432 -0.1800
                                           -0.1880 -0.0316 -0.0529  0.1290  0.1915
                                            0.1034
    60. (0.00011) RY*(10) C   2           s(  3.08%)p 4.22( 12.98%)d24.96( 76.77%)
                                                  f 2.33(  7.17%)
                                           -0.0000 -0.0154  0.1390  0.1048 -0.0142
                                            0.0169  0.0005 -0.0243 -0.0176 -0.1443
                                           -0.1565 -0.0017  0.1685  0.2343  0.1819
                                           -0.0983  0.5835 -0.4093  0.2330 -0.3088
                                           -0.1150  0.0969 -0.2091  0.0320  0.0863
                                           -0.0999 -0.0975  0.1219  0.0646 -0.1360
                                           -0.0851
    61. (0.00005) RY*(11) C   2           s( 36.26%)p 0.77( 27.90%)d 0.74( 26.83%)
                                                  f 0.25(  9.01%)
    62. (0.00004) RY*(12) C   2           s( 11.31%)p 3.24( 36.66%)d 3.49( 39.46%)
                                                  f 1.11( 12.56%)
    63. (0.00004) RY*(13) C   2           s(  4.56%)p 2.31( 10.54%)d15.68( 71.52%)
                                                  f 2.93( 13.38%)
    64. (0.00002) RY*(14) C   2           s(  6.69%)p 8.73( 58.42%)d 1.41(  9.47%)
                                                  f 3.80( 25.42%)
    65. (0.00000) RY*(15) C   2           s(  0.29%)p46.82( 13.62%)d99.99( 85.03%)
                                                  f 3.65(  1.06%)
    66. (0.00000) RY*(16) C   2           s( 12.02%)p 4.06( 48.79%)d 2.97( 35.64%)
                                                  f 0.30(  3.55%)
    67. (0.00000) RY*(17) C   2           s( 97.84%)p 0.01(  0.77%)d 0.01(  0.76%)
                                                  f 0.01(  0.63%)
    68. (0.00000) RY*(18) C   2           s(  6.01%)p 2.62( 15.72%)d12.96( 77.92%)
                                                  f 0.06(  0.35%)
    69. (0.00000) RY*(19) C   2           s( 10.37%)p 0.75(  7.77%)d 7.87( 81.60%)
                                                  f 0.02(  0.26%)
    70. (0.00000) RY*(20) C   2           s(  0.10%)p16.69(  1.74%)d99.99( 15.56%)
                                                  f99.99( 82.59%)
    71. (0.00000) RY*(21) C   2           s(  0.09%)p23.85(  2.20%)d99.99( 15.29%)
                                                  f99.99( 82.43%)
    72. (0.00000) RY*(22) C   2           s(  3.62%)p 2.00(  7.25%)d 3.04( 11.01%)
                                                  f21.55( 78.11%)
    73. (0.00000) RY*(23) C   2           s(  1.34%)p 4.48(  5.99%)d 6.04(  8.08%)
                                                  f63.23( 84.58%)
    74. (0.00000) RY*(24) C   2           s(  1.07%)p 4.44(  4.73%)d11.90( 12.67%)
                                                  f76.56( 81.53%)
    75. (0.00000) RY*(25) C   2           s(  1.69%)p 6.14( 10.37%)d10.34( 17.47%)
                                                  f41.70( 70.47%)
    76. (0.00000) RY*(26) C   2           s(  1.88%)p 0.84(  1.59%)d 3.21(  6.02%)
                                                  f48.20( 90.52%)
    77. (0.00242) RY*( 1) C   3           s( 16.73%)p 2.35( 39.40%)d 2.53( 42.31%)
                                                  f 0.09(  1.56%)
                                            0.0000  0.0110 -0.2645  0.3118 -0.0062
                                            0.0276 -0.1951  0.0102  0.0499  0.3847
                                            0.0366  0.0026  0.4492  0.0379 -0.1499
                                            0.0739 -0.2825  0.0106 -0.2821  0.1428
                                            0.2408 -0.1703  0.3508 -0.0727  0.0722
                                           -0.0335  0.0678  0.0349  0.0083  0.0462
                                           -0.0350
    78. (0.00203) RY*( 2) C   3           s(  5.99%)p12.49( 74.76%)d 3.02( 18.09%)
                                                  f 0.19(  1.16%)
                                            0.0000  0.0148  0.2442  0.0040  0.0006
                                           -0.0000  0.4043 -0.0211  0.0455  0.5990
                                           -0.0703  0.0619 -0.4351 -0.1573 -0.2774
                                            0.0350  0.0298  0.1037 -0.2522  0.0605
                                           -0.0283 -0.1309 -0.0677 -0.0364  0.0065
                                            0.0732  0.0074 -0.0070 -0.0210  0.0685
                                           -0.0314
    79. (0.00126) RY*( 3) C   3           s(  1.07%)p26.84( 28.59%)d62.48( 66.56%)
                                                  f 3.56(  3.79%)
                                            0.0000 -0.0114  0.0865 -0.0545  0.0079
                                            0.0404  0.1251 -0.0223  0.0003 -0.4945
                                            0.0705 -0.0266 -0.1156  0.0674 -0.5980
                                            0.3279 -0.3459 -0.0331 -0.1386 -0.0814
                                            0.1820  0.0603  0.0528 -0.1195 -0.0237
                                            0.0509 -0.0088  0.1034 -0.1133  0.0925
                                            0.0510
    80. (0.00095) RY*( 4) C   3           s(  3.93%)p15.05( 59.16%)d 8.54( 33.60%)
                                                  f 0.84(  3.31%)
                                            0.0000 -0.0023  0.1964  0.0253  0.0097
                                            0.0031 -0.6340  0.0660  0.0142 -0.0072
                                            0.0499  0.0219 -0.3902 -0.1727  0.1300
                                            0.0881 -0.1557 -0.3504 -0.3545 -0.0789
                                           -0.1134 -0.1267 -0.0297  0.0508  0.0628
                                           -0.1579 -0.0625 -0.0008  0.0028 -0.0127
                                           -0.0139
    81. (0.00054) RY*( 5) C   3           s( 14.11%)p 2.00( 28.20%)d 4.00( 56.45%)
                                                  f 0.09(  1.24%)
                                           -0.0000  0.0151  0.3693  0.0580  0.0331
                                           -0.0120 -0.1048 -0.2500  0.0518 -0.2244
                                           -0.1667  0.0362  0.3085 -0.1763  0.0051
                                            0.0077  0.3667  0.2656 -0.4619  0.2462
                                            0.1834  0.0394 -0.2176  0.0533 -0.0039
                                            0.0532 -0.0119  0.0673  0.0616 -0.0176
                                            0.0286
    82. (0.00048) RY*( 6) C   3           s( 26.61%)p 0.75( 20.03%)d 1.77( 47.11%)
                                                  f 0.23(  6.24%)
                                           -0.0000  0.0031 -0.2436  0.4544  0.0169
                                           -0.0028 -0.0103 -0.1130 -0.0120 -0.0717
                                            0.1082  0.0018 -0.1351 -0.3901 -0.0723
                                            0.2977  0.2039 -0.0016  0.0843  0.1967
                                           -0.3192  0.3988  0.1089 -0.1309 -0.0437
                                           -0.0150  0.0731 -0.0797  0.1444  0.1332
                                           -0.0999
    83. (0.00032) RY*( 7) C   3           s(  5.56%)p 5.53( 30.79%)d 9.88( 54.97%)
                                                  f 1.56(  8.67%)
                                           -0.0000 -0.0184  0.2143  0.0967  0.0022
                                           -0.0024  0.3858  0.1753 -0.0059 -0.0450
                                            0.0723 -0.0114  0.0431 -0.3451  0.3902
                                           -0.0081 -0.2659 -0.3247  0.0003  0.1655
                                            0.3709  0.2267  0.0396 -0.0577  0.0211
                                           -0.1701  0.0508  0.1331 -0.0197 -0.1446
                                            0.1256
    84. (0.00023) RY*( 8) C   3           s(  1.12%)p21.83( 24.51%)d58.77( 66.01%)
                                                  f 7.44(  8.35%)
                                            0.0000  0.0013  0.0489  0.0885  0.0316
                                            0.0137 -0.3054  0.1579 -0.0030  0.1378
                                            0.0034  0.0105 -0.2229  0.2406 -0.1011
                                           -0.2852  0.1948  0.0179  0.1211  0.1024
                                            0.4150  0.3792 -0.0482 -0.4321 -0.1171
                                            0.0636 -0.0392  0.0669 -0.0777  0.1892
                                            0.1340
    85. (0.00020) RY*( 9) C   3           s(  8.12%)p 3.14( 25.46%)d 7.02( 57.02%)
                                                  f 1.16(  9.40%)
                                            0.0000 -0.0036  0.2235  0.1563  0.0823
                                            0.0251 -0.2144  0.1335 -0.0247  0.1259
                                           -0.3698  0.0130  0.1366 -0.1348 -0.0502
                                            0.1466 -0.4549  0.2363  0.3525  0.1152
                                           -0.1100  0.0350 -0.3637 -0.0155 -0.2411
                                            0.0794 -0.0508 -0.0806 -0.0705 -0.1144
                                           -0.0497
    86. (0.00010) RY*(10) C   3           s( 20.90%)p 0.48( 10.10%)d 3.15( 65.83%)
                                                  f 0.15(  3.18%)
    87. (0.00005) RY*(11) C   3           s( 14.54%)p 2.87( 41.70%)d 2.67( 38.88%)
                                                  f 0.34(  4.88%)
    88. (0.00005) RY*(12) C   3           s( 15.40%)p 2.71( 41.68%)d 2.41( 37.12%)
                                                  f 0.38(  5.79%)
    89. (0.00004) RY*(13) C   3           s(  9.30%)p 1.44( 13.37%)d 5.83( 54.19%)
                                                  f 2.49( 23.14%)
    90. (0.00002) RY*(14) C   3           s( 21.86%)p 1.76( 38.45%)d 0.85( 18.63%)
                                                  f 0.96( 21.06%)
    91. (0.00001) RY*(15) C   3           s(  5.49%)p 4.50( 24.70%)d12.45( 68.33%)
                                                  f 0.27(  1.48%)
    92. (0.00000) RY*(16) C   3           s(  9.38%)p 4.69( 44.05%)d 4.76( 44.65%)
                                                  f 0.20(  1.92%)
    93. (0.00000) RY*(17) C   3           s(  1.25%)p17.13( 21.49%)d61.15( 76.72%)
                                                  f 0.43(  0.53%)
    94. (0.00000) RY*(18) C   3           s( 98.11%)p 0.00(  0.28%)d 0.01(  1.25%)
                                                  f 0.00(  0.36%)
    95. (0.00001) RY*(19) C   3           s(  8.75%)p 0.55(  4.81%)d 9.84( 86.10%)
                                                  f 0.04(  0.35%)
    96. (0.00000) RY*(20) C   3           s(  0.62%)p 1.19(  0.73%)d17.35( 10.71%)
                                                  f99.99( 87.94%)
    97. (0.00000) RY*(21) C   3           s(  0.12%)p23.72(  2.78%)d72.33(  8.48%)
                                                  f99.99( 88.62%)
    98. (0.00000) RY*(22) C   3           s(  5.92%)p 0.39(  2.29%)d 0.96(  5.69%)
                                                  f14.55( 86.10%)
    99. (0.00000) RY*(23) C   3           s(  1.62%)p 4.18(  6.79%)d 3.55(  5.76%)
                                                  f52.90( 85.82%)
   100. (0.00000) RY*(24) C   3           s(  0.63%)p 4.20(  2.64%)d13.44(  8.45%)
                                                  f99.99( 88.28%)
   101. (0.00000) RY*(25) C   3           s(  1.61%)p 8.47( 13.62%)d12.68( 20.39%)
                                                  f40.05( 64.38%)
   102. (0.00000) RY*(26) C   3           s(  1.39%)p 1.01(  1.41%)d 3.46(  4.82%)
                                                  f66.35( 92.38%)
   103. (0.00789) RY*( 1) C   4           s( 48.25%)p 0.84( 40.51%)d 0.22( 10.75%)
                                                  f 0.01(  0.50%)
                                            0.0000  0.0265  0.6932 -0.0351  0.0022
                                            0.0419  0.4440 -0.1189  0.0030 -0.4355
                                           -0.0235  0.0030  0.0403 -0.0131 -0.0133
                                            0.0616  0.0311  0.0086  0.0192 -0.0010
                                           -0.0602  0.1710 -0.2579 -0.0521 -0.0155
                                           -0.0563  0.0164  0.0126  0.0054 -0.0321
                                           -0.0093
   104. (0.00207) RY*( 2) C   4           s( 16.21%)p 4.33( 70.21%)d 0.79( 12.83%)
                                                  f 0.05(  0.74%)
                                            0.0000  0.0143  0.4012  0.0312  0.0031
                                            0.0298  0.1388 -0.1041 -0.0085  0.8158
                                            0.0245  0.0011  0.0703  0.0070 -0.1305
                                            0.2975 -0.0479  0.0303  0.0073  0.0171
                                            0.0081  0.0002  0.0914 -0.1037  0.0073
                                            0.0107  0.0066 -0.0035  0.0121 -0.0442
                                            0.0715
   105. (0.00090) RY*( 3) C   4           s( 17.35%)p 2.53( 43.87%)d 2.20( 38.10%)
                                                  f 0.04(  0.68%)
                                           -0.0000 -0.0057  0.4161  0.0010  0.0183
                                           -0.0052 -0.5062  0.1248 -0.0194 -0.0225
                                            0.1979 -0.0003  0.3551 -0.0264 -0.0555
                                           -0.4834 -0.1159  0.0316 -0.0149  0.1923
                                           -0.1487 -0.1563  0.1142 -0.1819  0.0333
                                           -0.0156  0.0521 -0.0060 -0.0075 -0.0469
                                            0.0208
   106. (0.00080) RY*( 4) C   4           s(  6.09%)p10.91( 66.46%)d 4.42( 26.94%)
                                                  f 0.08(  0.50%)
                                            0.0000 -0.0026  0.2455 -0.0244  0.0077
                                           -0.0004 -0.1988  0.0540 -0.0096  0.0434
                                            0.0967 -0.0028 -0.7710  0.1279 -0.0061
                                           -0.1866  0.0916  0.0130 -0.0315 -0.4424
                                           -0.1053 -0.0723  0.0549 -0.0998 -0.0416
                                            0.0028  0.0185 -0.0246 -0.0216 -0.0358
                                            0.0247
   107. (0.00053) RY*( 5) C   4           s(  0.10%)p48.16(  4.95%)d99.99( 92.76%)
                                                  f21.24(  2.19%)
                                            0.0000 -0.0002  0.0171  0.0237  0.0133
                                            0.0445 -0.0497 -0.0498 -0.0272  0.1758
                                           -0.0787 -0.0001  0.0347 -0.0596  0.7276
                                           -0.1586  0.0520  0.0041  0.0469 -0.0096
                                           -0.3415  0.4900  0.0090  0.1063 -0.0097
                                            0.0370 -0.1131  0.0211  0.0200 -0.0150
                                            0.0808
   108. (0.00029) RY*( 6) C   4           s(  7.77%)p 1.68( 13.05%)d 8.67( 67.41%)
                                                  f 1.51( 11.77%)
                                            0.0000  0.0172 -0.0600  0.2696  0.0335
                                            0.0108  0.1797  0.0480 -0.0005 -0.0570
                                           -0.0703 -0.0004 -0.2406  0.1724 -0.0790
                                            0.0260 -0.1687  0.0581 -0.4499  0.4798
                                           -0.3749  0.0176  0.2226 -0.1110 -0.0672
                                            0.0324 -0.0205 -0.0150 -0.3292 -0.0540
                                           -0.0123
   109. (0.00025) RY*( 7) C   4           s( 20.48%)p 0.32(  6.50%)d 3.18( 65.06%)
                                                  f 0.39(  7.96%)
                                            0.0000  0.0173 -0.1245  0.4317  0.0511
                                            0.0047  0.0992 -0.0735  0.0008 -0.0872
                                           -0.0597  0.0045  0.1597 -0.1143 -0.2961
                                            0.0081 -0.0353  0.0352  0.2971 -0.3598
                                           -0.4587  0.1270  0.2641 -0.2155  0.0930
                                            0.0394 -0.0055 -0.0457  0.2171 -0.0081
                                           -0.1416
   110. (0.00021) RY*( 8) C   4           s(  1.10%)p63.18( 69.63%)d24.49( 26.99%)
                                                  f 2.07(  2.28%)
                                            0.0000  0.0074  0.0281  0.1005  0.0084
                                            0.0094  0.1726  0.1954  0.0040  0.0073
                                           -0.0186 -0.0030 -0.0756 -0.7887  0.1236
                                           -0.0645  0.1229  0.3629 -0.1756 -0.0335
                                            0.0795 -0.2234  0.1236 -0.0111  0.0160
                                           -0.0184  0.0344  0.1095 -0.0268 -0.0011
                                            0.0914
   111. (0.00016) RY*( 9) C   4           s(  6.78%)p 4.86( 32.98%)d 7.61( 51.60%)
                                                  f 1.27(  8.63%)
                                            0.0000  0.0132  0.0327  0.2525  0.0534
                                            0.0262  0.3468  0.3041  0.0004 -0.0064
                                           -0.0798  0.0050  0.0878  0.3198  0.3900
                                           -0.0999 -0.0409 -0.1878  0.1648 -0.0733
                                            0.1010 -0.4919  0.1712 -0.0547  0.0417
                                           -0.0586  0.0763 -0.0524  0.1030 -0.1088
                                            0.2239
   112. (0.00007) RY*(10) C   4           s(  2.96%)p 8.69( 25.70%)d21.94( 64.91%)
                                                  f 2.18(  6.44%)
   113. (0.00005) RY*(11) C   4           s(  3.06%)p 5.19( 15.87%)d19.55( 59.78%)
                                                  f 6.96( 21.29%)
   114. (0.00003) RY*(12) C   4           s(  1.87%)p12.56( 23.52%)d29.73( 55.70%)
                                                  f10.09( 18.90%)
   115. (0.00002) RY*(13) C   4           s( 48.11%)p 0.13(  6.45%)d 0.64( 31.00%)
                                                  f 0.30( 14.43%)
   116. (0.00002) RY*(14) C   4           s(  2.08%)p 9.32( 19.35%)d 3.66(  7.60%)
                                                  f34.17( 70.97%)
   117. (0.00000) RY*(15) C   4           s(  3.27%)p22.75( 74.32%)d 1.21(  3.95%)
                                                  f 5.65( 18.47%)
   118. (0.00000) RY*(16) C   4           s(  0.32%)p99.99( 67.19%)d86.18( 27.77%)
                                                  f14.64(  4.72%)
   119. (0.00000) RY*(17) C   4           s(  0.93%)p 2.08(  1.93%)d99.99( 94.41%)
                                                  f 2.95(  2.73%)
   120. (0.00000) RY*(18) C   4           s(  0.04%)p99.99( 10.48%)d99.99( 86.40%)
                                                  f73.70(  3.08%)
   121. (0.00000) RY*(19) C   4           s(  2.94%)p 0.32(  0.93%)d32.48( 95.52%)
                                                  f 0.21(  0.61%)
   122. (0.00000) RY*(20) C   4           s(  0.02%)p99.99(  1.71%)d99.99(  8.25%)
                                                  f99.99( 90.03%)
   123. (0.00000) RY*(21) C   4           s(  0.18%)p 3.45(  0.63%)d 6.67(  1.23%)
                                                  f99.99( 97.95%)
   124. (0.00000) RY*(22) C   4           s(  0.70%)p 1.89(  1.33%)d 6.59(  4.64%)
                                                  f99.99( 93.33%)
   125. (0.00000) RY*(23) C   4           s(  0.17%)p 4.57(  0.80%)d25.60(  4.46%)
                                                  f99.99( 94.57%)
   126. (0.00000) RY*(24) C   4           s(  0.01%)p 1.00(  0.60%)d54.39( 32.61%)
                                                  f99.99( 66.78%)
   127. (0.00000) RY*(25) C   4           s( 99.44%)p 0.00(  0.10%)d 0.00(  0.28%)
                                                  f 0.00(  0.18%)
   128. (0.00000) RY*(26) C   4           s(  9.87%)p 0.16(  1.54%)d 2.88( 28.40%)
                                                  f 6.10( 60.19%)
   129. (0.00289) RY*( 1) C   5           s( 15.22%)p 3.69( 56.21%)d 1.67( 25.47%)
                                                  f 0.20(  3.10%)
                                            0.0000  0.0016  0.3855 -0.0600  0.0052
                                           -0.0093 -0.1540  0.0612  0.0033 -0.6660
                                            0.2256  0.0237 -0.1966 -0.0300 -0.2521
                                            0.0933 -0.2123 -0.0804 -0.2852 -0.1265
                                           -0.1014  0.1105  0.0784 -0.0701 -0.0382
                                           -0.0929 -0.1304 -0.0085  0.0119 -0.0139
                                            0.0594
   130. (0.00225) RY*( 2) C   5           s( 33.28%)p 1.44( 47.82%)d 0.52( 17.32%)
                                                  f 0.05(  1.58%)
                                            0.0000  0.0309  0.5589 -0.1395  0.0025
                                           -0.0331 -0.1755  0.0698 -0.0171  0.1795
                                           -0.0367  0.0191  0.6275 -0.1156 -0.0052
                                            0.0226  0.0071 -0.2831  0.2212 -0.0508
                                           -0.1390  0.1351 -0.0376  0.0449 -0.0583
                                           -0.0839  0.0673  0.0066 -0.0047 -0.0258
                                           -0.0091
   131. (0.00107) RY*( 3) C   5           s(  1.96%)p30.92( 60.58%)d18.33( 35.92%)
                                                  f 0.79(  1.55%)
                                           -0.0000 -0.0233  0.1351  0.0204  0.0197
                                            0.0080  0.6719 -0.2365 -0.0046  0.0794
                                            0.1362 -0.0242  0.1838 -0.1976  0.0713
                                            0.1348 -0.2146  0.0750 -0.1953  0.1593
                                           -0.1898 -0.1408  0.3782 -0.1478  0.0737
                                           -0.0737 -0.0070 -0.0349  0.0551  0.0080
                                            0.0161
   132. (0.00060) RY*( 4) C   5           s(  1.10%)p30.26( 33.28%)d51.95( 57.13%)
                                                  f 7.72(  8.49%)
                                           -0.0000 -0.0041  0.0840  0.0603  0.0171
                                           -0.0054 -0.3960  0.0768  0.0019  0.3349
                                           -0.0840 -0.0075 -0.2210 -0.0437  0.2178
                                           -0.0359 -0.0337  0.0073 -0.2322  0.0578
                                            0.0039  0.3426  0.5839 -0.0762  0.2173
                                           -0.1278 -0.0336  0.0226  0.1350  0.0140
                                           -0.0361
   133. (0.00054) RY*( 5) C   5           s( 15.11%)p 1.84( 27.84%)d 3.53( 53.32%)
                                                  f 0.25(  3.72%)
                                           -0.0000 -0.0274  0.3874  0.0103 -0.0129
                                            0.0140  0.0284 -0.0568 -0.0079  0.1171
                                           -0.2917 -0.0007 -0.4021 -0.1170 -0.0970
                                            0.1982 -0.3711  0.0535  0.3889  0.1751
                                            0.3677 -0.1621  0.0111  0.0228 -0.0856
                                            0.0422  0.0733  0.0555 -0.0176 -0.1379
                                            0.0187
   134. (0.00034) RY*( 6) C   5           s( 12.53%)p 2.68( 33.61%)d 3.42( 42.85%)
                                                  f 0.88( 11.01%)
                                            0.0000  0.0088  0.2656 -0.2319  0.0304
                                           -0.0052 -0.0570  0.0148  0.0034  0.3749
                                            0.3205  0.0138  0.0325  0.2967 -0.1092
                                            0.0709  0.1351  0.2259 -0.4009 -0.0411
                                            0.3025 -0.2550 -0.1439 -0.0515 -0.0049
                                            0.0844 -0.1608  0.0515  0.0580 -0.2164
                                            0.1558
   135. (0.00025) RY*( 7) C   5           s(  3.35%)p 5.90( 19.76%)d20.10( 67.30%)
                                                  f 2.87(  9.59%)
                                            0.0000  0.0049  0.1284 -0.1163 -0.0587
                                           -0.0009  0.0140 -0.2824  0.0180 -0.1683
                                           -0.0748  0.0188 -0.0768 -0.2778  0.4435
                                           -0.3277  0.0934 -0.2850 -0.3233  0.1261
                                            0.2031 -0.0912 -0.1658  0.2854  0.0245
                                            0.0909  0.1646  0.1652  0.1384 -0.1163
                                           -0.0022
   136. (0.00016) RY*( 8) C   5           s( 12.99%)p 3.65( 47.37%)d 2.72( 35.35%)
                                                  f 0.33(  4.29%)
                                           -0.0000 -0.0121  0.0236  0.3572  0.0404
                                            0.0079  0.1874  0.2819 -0.0021  0.3203
                                            0.3401  0.0064 -0.2488 -0.2807 -0.0157
                                            0.1706 -0.0557 -0.2755 -0.1261 -0.0325
                                           -0.0746  0.3007 -0.2901  0.2191 -0.1545
                                            0.0669 -0.0075 -0.0676 -0.0382 -0.0036
                                            0.0920
   137. (0.00012) RY*( 9) C   5           s( 12.62%)p 1.74( 21.90%)d 4.80( 60.60%)
                                                  f 0.39(  4.88%)
                                            0.0000  0.0130  0.1453  0.3185  0.0590
                                           -0.0027 -0.1673 -0.0799 -0.0091  0.1468
                                           -0.3880  0.0152 -0.0899 -0.0647 -0.1772
                                           -0.1824  0.0307 -0.0426 -0.2733  0.1729
                                           -0.4142 -0.2903 -0.2433 -0.3449 -0.0568
                                            0.0317 -0.0183 -0.0413  0.0137  0.0985
                                            0.1806
   138. (0.00009) RY*(10) C   5           s( 30.24%)p 0.57( 17.25%)d 1.55( 46.77%)
                                                  f 0.19(  5.74%)
   139. (0.00005) RY*(11) C   5           s( 18.42%)p 1.69( 31.09%)d 2.46( 45.28%)
                                                  f 0.28(  5.21%)
   140. (0.00003) RY*(12) C   5           s(  5.20%)p 2.74( 14.22%)d14.45( 75.14%)
                                                  f 1.05(  5.44%)
   141. (0.00002) RY*(13) C   5           s(  0.32%)p72.02( 23.22%)d99.99( 68.58%)
                                                  f24.44(  7.88%)
   142. (0.00003) RY*(14) C   5           s(  2.51%)p22.91( 57.58%)d10.80( 27.15%)
                                                  f 5.08( 12.76%)
   143. (0.00001) RY*(15) C   5           s(  0.47%)p 9.84(  4.64%)d99.99( 92.93%)
                                                  f 4.14(  1.95%)
   144. (0.00000) RY*(16) C   5           s( 13.79%)p 4.92( 67.81%)d 1.32( 18.25%)
                                                  f 0.01(  0.16%)
   145. (0.00000) RY*(17) C   5           s(  6.54%)p 2.27( 14.87%)d11.87( 77.60%)
                                                  f 0.15(  0.99%)
   146. (0.00000) RY*(18) C   5           s( 98.03%)p 0.00(  0.29%)d 0.01(  1.44%)
                                                  f 0.00(  0.23%)
   147. (0.00000) RY*(19) C   5           s(  5.42%)p 0.86(  4.67%)d16.54( 89.70%)
                                                  f 0.04(  0.21%)
   148. (0.00000) RY*(20) C   5           s(  0.34%)p 9.05(  3.03%)d38.15( 12.79%)
                                                  f99.99( 83.84%)
   149. (0.00000) RY*(21) C   5           s(  3.40%)p 1.16(  3.95%)d 4.26( 14.48%)
                                                  f23.01( 78.18%)
   150. (0.00000) RY*(22) C   5           s(  0.05%)p40.20(  2.13%)d99.99(  8.82%)
                                                  f99.99( 89.00%)
   151. (0.00000) RY*(23) C   5           s(  1.02%)p 0.93(  0.94%)d 3.97(  4.04%)
                                                  f92.55( 94.01%)
   152. (0.00000) RY*(24) C   5           s(  0.74%)p 0.50(  0.37%)d 8.24(  6.11%)
                                                  f99.99( 92.79%)
   153. (0.00000) RY*(25) C   5           s(  3.87%)p 0.57(  2.19%)d 2.08(  8.05%)
                                                  f22.19( 85.89%)
   154. (0.00000) RY*(26) C   5           s(  1.73%)p 2.14(  3.70%)d 4.11(  7.12%)
                                                  f50.50( 87.44%)
   155. (0.00355) RY*( 1) C   6           s(  9.08%)p 6.61( 60.01%)d 3.12( 28.37%)
                                                  f 0.28(  2.54%)
                                            0.0000 -0.0056  0.2999 -0.0275  0.0086
                                           -0.0061 -0.0865  0.0775  0.0034 -0.6633
                                            0.2314 -0.0195  0.2996  0.0536 -0.1939
                                            0.0997  0.2706  0.0856  0.3121  0.1227
                                           -0.0684  0.0967  0.1600 -0.0594  0.0060
                                           -0.0878 -0.1227  0.0063 -0.0119 -0.0119
                                            0.0479
   156. (0.00236) RY*( 2) C   6           s( 38.56%)p 1.08( 41.75%)d 0.47( 18.24%)
                                                  f 0.04(  1.45%)
                                            0.0000  0.0314  0.6028 -0.1459  0.0036
                                           -0.0337 -0.2326  0.0875 -0.0171  0.1122
                                            0.0118 -0.0214 -0.5742  0.1070 -0.0361
                                            0.0487 -0.0109  0.2996 -0.1711  0.0694
                                           -0.1771  0.1435  0.0452  0.0263  0.0418
                                           -0.1009  0.0397  0.0122 -0.0191 -0.0215
                                           -0.0058
   157. (0.00097) RY*( 3) C   6           s(  2.50%)p22.36( 55.91%)d16.02( 40.07%)
                                                  f 0.61(  1.52%)
                                           -0.0000 -0.0253  0.1547  0.0114  0.0171
                                            0.0080  0.6631 -0.2306 -0.0072  0.1603
                                            0.1005  0.0286 -0.0631  0.1597  0.0071
                                            0.2242  0.1026 -0.0336  0.0446 -0.1700
                                           -0.2007 -0.1513  0.4568 -0.1895 -0.0933
                                           -0.0366  0.0358  0.0433 -0.0296 -0.0051
                                            0.0334
   158. (0.00065) RY*( 4) C   6           s(  0.46%)p82.13( 37.87%)d99.99( 53.47%)
                                                  f17.78(  8.20%)
                                            0.0000 -0.0053  0.0305  0.0587  0.0142
                                           -0.0045 -0.4295  0.0605  0.0012  0.2988
                                           -0.1450  0.0102  0.2827 -0.0146  0.2061
                                           -0.0571 -0.0812 -0.0321  0.1472 -0.0819
                                           -0.0139  0.3042  0.5872 -0.1240 -0.2612
                                           -0.0602  0.0208 -0.0078 -0.0962  0.0035
                                           -0.0194
   159. (0.00060) RY*( 5) C   6           s(  7.95%)p 3.09( 24.57%)d 8.08( 64.26%)
                                                  f 0.40(  3.22%)
                                           -0.0000 -0.0275  0.2784  0.0326 -0.0151
                                            0.0153 -0.0464  0.0232 -0.0098  0.0884
                                           -0.3143  0.0035  0.3584  0.0875 -0.0813
                                            0.2261  0.4322 -0.0430 -0.5187 -0.1169
                                            0.3240 -0.0865 -0.0155  0.0287  0.1084
                                            0.0026  0.0822 -0.0482  0.0356 -0.0999
                                           -0.0091
   160. (0.00040) RY*( 6) C   6           s( 18.62%)p 1.32( 24.65%)d 2.52( 46.85%)
                                                  f 0.53(  9.89%)
                                            0.0000  0.0040  0.3305 -0.2769  0.0168
                                           -0.0010 -0.0550 -0.0316  0.0098  0.3492
                                            0.2727 -0.0172  0.0318 -0.2115  0.0091
                                            0.0356 -0.0014 -0.1941  0.4069  0.0269
                                            0.4216 -0.2705 -0.1074 -0.0264  0.0191
                                            0.0794 -0.1181 -0.1060 -0.0643 -0.2171
                                            0.1255
   161. (0.00034) RY*( 7) C   6           s(  2.49%)p 7.22( 17.98%)d29.27( 72.89%)
                                                  f 2.67(  6.65%)
                                           -0.0000  0.0056 -0.0171  0.1355  0.0788
                                           -0.0025 -0.0986  0.2206 -0.0195  0.1204
                                            0.1010  0.0105  0.0163 -0.3097 -0.5299
                                            0.2951 -0.2375 -0.2649 -0.2341  0.1748
                                           -0.1725 -0.0393  0.0577 -0.3383 -0.0204
                                            0.0277 -0.1648  0.1198  0.1246  0.0452
                                            0.0787
   162. (0.00019) RY*( 8) C   6           s(  4.57%)p 9.11( 41.66%)d11.44( 52.30%)
                                                  f 0.32(  1.46%)
                                           -0.0000 -0.0149 -0.1348  0.1640  0.0205
                                           -0.0016  0.2155  0.3499  0.0016  0.1842
                                            0.4410  0.0114 -0.0326  0.1344  0.0329
                                            0.2281  0.0857  0.0232 -0.0683  0.1890
                                            0.2733  0.4404  0.0673  0.3854 -0.0324
                                           -0.0112 -0.0554  0.0133  0.0637 -0.0333
                                           -0.0711
   163. (0.00015) RY*( 9) C   6           s( 31.84%)p 1.06( 33.71%)d 0.88( 27.94%)
                                                  f 0.20(  6.51%)
                                           -0.0000  0.0070  0.1931  0.5251  0.0731
                                           -0.0007 -0.0449 -0.0908 -0.0075  0.1928
                                            0.0524 -0.0170  0.2811  0.4556 -0.1107
                                           -0.0147 -0.3169  0.2956  0.1330  0.0603
                                           -0.0530 -0.1156 -0.2022 -0.0272  0.0842
                                            0.1586 -0.0035 -0.0344 -0.0154 -0.0530
                                            0.1690
   164. (0.00010) RY*(10) C   6           s(  2.77%)p 9.79( 27.12%)d22.33( 61.86%)
                                                  f 2.98(  8.25%)
                                            0.0000  0.0137  0.0238  0.1631  0.0182
                                           -0.0159 -0.0745 -0.2443  0.0097 -0.3890
                                            0.0418  0.0004 -0.2181  0.0705  0.1573
                                            0.1243 -0.3825 -0.1001 -0.2483  0.2095
                                            0.4525 -0.1827  0.2778 -0.0331 -0.1535
                                            0.1020 -0.0187 -0.1017 -0.0968 -0.1021
                                           -0.1345
   165. (0.00004) RY*(11) C   6           s(  5.46%)p 7.46( 40.75%)d 8.20( 44.78%)
                                                  f 1.65(  9.01%)
   166. (0.00004) RY*(12) C   6           s( 23.73%)p 0.69( 16.48%)d 1.99( 47.28%)
                                                  f 0.53( 12.51%)
   167. (0.00004) RY*(13) C   6           s(  5.47%)p 5.02( 27.43%)d10.54( 57.63%)
                                                  f 1.73(  9.48%)
   168. (0.00002) RY*(14) C   6           s(  6.84%)p 3.54( 24.17%)d 7.69( 52.59%)
                                                  f 2.40( 16.40%)
   169. (0.00000) RY*(15) C   6           s(  3.76%)p 8.82( 33.19%)d16.30( 61.32%)
                                                  f 0.46(  1.73%)
   170. (0.00001) RY*(16) C   6           s(  7.80%)p 2.63( 20.51%)d 8.83( 68.91%)
                                                  f 0.36(  2.78%)
   171. (0.00000) RY*(17) C   6           s( 98.29%)p 0.01(  0.56%)d 0.01(  0.79%)
                                                  f 0.00(  0.36%)
   172. (0.00000) RY*(18) C   6           s( 18.33%)p 2.43( 44.50%)d 1.94( 35.52%)
                                                  f 0.09(  1.66%)
   173. (0.00000) RY*(19) C   6           s(  3.45%)p 1.21(  4.17%)d26.65( 91.89%)
                                                  f 0.14(  0.50%)
   174. (0.00000) RY*(20) C   6           s(  0.33%)p 5.66(  1.89%)d43.76( 14.63%)
                                                  f99.99( 83.15%)
   175. (0.00000) RY*(21) C   6           s(  2.05%)p 1.80(  3.69%)d 8.47( 17.38%)
                                                  f37.45( 76.87%)
   176. (0.00000) RY*(22) C   6           s(  0.08%)p12.36(  1.01%)d99.99(  8.86%)
                                                  f99.99( 90.04%)
   177. (0.00000) RY*(23) C   6           s(  0.69%)p 1.22(  0.84%)d 7.75(  5.34%)
                                                  f99.99( 93.13%)
   178. (0.00000) RY*(24) C   6           s(  0.55%)p 2.75(  1.52%)d 8.66(  4.78%)
                                                  f99.99( 93.15%)
   179. (0.00000) RY*(25) C   6           s(  2.43%)p 0.76(  1.84%)d 4.12( 10.01%)
                                                  f35.27( 85.72%)
   180. (0.00000) RY*(26) C   6           s(  2.14%)p 5.88( 12.59%)d 5.36( 11.49%)
                                                  f34.42( 73.77%)
   181. (0.00023) RY*( 1) H   7           s( 97.77%)p 0.02(  2.23%)
                                           -0.0018  0.9888  0.0057  0.1231 -0.0814
                                           -0.0222
   182. (0.00016) RY*( 2) H   7           s(  0.36%)p99.99( 99.64%)
                                           -0.0002  0.0220  0.0557 -0.0309 -0.0470
                                            0.9966
   183. (0.00012) RY*( 3) H   7           s( 36.42%)p 1.75( 63.58%)
                                           -0.0091  0.0923  0.5963 -0.7948 -0.0208
                                           -0.0610
   184. (0.00011) RY*( 4) H   7           s( 48.82%)p 1.05( 51.18%)
                                           -0.0055 -0.1101  0.6900  0.5210 -0.4883
                                           -0.0431
   185. (0.00001) RY*( 5) H   7           s( 16.70%)p 4.99( 83.30%)
   186. (0.00034) RY*( 1) H   8           s( 93.14%)p 0.07(  6.86%)
                                           -0.0011  0.9651 -0.0055  0.1268 -0.2289
                                           -0.0117
   187. (0.00017) RY*( 2) H   8           s(  0.29%)p99.99( 99.71%)
                                            0.0004 -0.0102  0.0529  0.0199  0.0179
                                           -0.9982
   188. (0.00013) RY*( 3) H   8           s(  9.70%)p 9.31( 90.30%)
                                           -0.0054  0.2568  0.1761 -0.3536  0.8819
                                            0.0154
   189. (0.00013) RY*( 4) H   8           s( 80.82%)p 0.24( 19.18%)
                                           -0.0074 -0.0493  0.8976  0.4342  0.0082
                                            0.0569
   190. (0.00001) RY*( 5) H   8           s( 16.10%)p 5.21( 83.90%)
   191. (0.00036) RY*( 1) H   9           s( 99.32%)p 0.01(  0.68%)
                                           -0.0009  0.9965 -0.0147  0.0791  0.0161
                                           -0.0183
   192. (0.00015) RY*( 2) H   9           s( 15.12%)p 5.62( 84.88%)
                                           -0.0048  0.0276  0.3878 -0.4556  0.7969
                                           -0.0788
   193. (0.00013) RY*( 3) H   9           s( 66.52%)p 0.50( 33.48%)
                                           -0.0093  0.0375  0.8147 -0.1532 -0.4532
                                            0.3254
   194. (0.00009) RY*( 4) H   9           s(  0.11%)p99.99( 99.89%)
   195. (0.00002) RY*( 5) H   9           s( 19.00%)p 4.26( 81.00%)
   196. (0.00327) RY*( 1) C  10           s( 16.86%)p 3.53( 59.54%)d 1.36( 22.98%)
                                                  f 0.04(  0.62%)
                                           -0.0000  0.0107  0.4036  0.0740 -0.0087
                                            0.0071  0.5666  0.0078 -0.0133 -0.5196
                                           -0.0617  0.0007  0.0130 -0.0119  0.2337
                                           -0.3439  0.0084 -0.0064 -0.0182 -0.0067
                                            0.1217 -0.0640  0.1881 -0.0463 -0.0039
                                            0.0435 -0.0637 -0.0041 -0.0019  0.0099
                                            0.0111
   197. (0.00116) RY*( 2) C  10           s( 20.53%)p 0.51( 10.47%)d 3.12( 63.96%)
                                                  f 0.25(  5.04%)
                                            0.0000 -0.0066  0.4526  0.0093  0.0174
                                           -0.0168 -0.1247 -0.0776  0.0107 -0.2618
                                            0.0730  0.0038  0.0802 -0.0495 -0.4660
                                            0.3619  0.0170  0.0216 -0.0718 -0.0243
                                            0.3487 -0.2264 -0.3045  0.1391 -0.0128
                                           -0.0782 -0.0044 -0.0053 -0.0062 -0.1548
                                           -0.1418
   198. (0.00103) RY*( 3) C  10           s(  7.96%)p 5.02( 39.96%)d 5.76( 45.84%)
                                                  f 0.78(  6.23%)
                                            0.0000 -0.0009  0.2818  0.0124  0.0100
                                            0.0007  0.5018  0.0895  0.0104  0.3233
                                            0.1847  0.0023  0.0313 -0.0074 -0.2998
                                            0.1370  0.0168  0.0085 -0.0224 -0.0004
                                           -0.5350  0.2298 -0.0932  0.0348 -0.0014
                                            0.0545  0.0872 -0.0013 -0.0077 -0.2231
                                            0.0436
   199. (0.00089) RY*( 4) C  10           s(  0.42%)p99.99( 63.13%)d85.56( 35.56%)
                                                  f 2.16(  0.90%)
                                            0.0000 -0.0007  0.0644  0.0035  0.0015
                                           -0.0012  0.0353  0.0043  0.0011 -0.0134
                                            0.0200 -0.0264 -0.7114  0.3502 -0.0777
                                            0.0402 -0.1983 -0.2757  0.3489  0.3275
                                            0.0475 -0.0205 -0.0158  0.0259  0.0043
                                           -0.0064 -0.0000 -0.0005  0.0877 -0.0187
                                           -0.0293
   200. (0.00047) RY*( 5) C  10           s(  0.36%)p99.99( 55.10%)d99.99( 40.09%)
                                                  f12.46(  4.46%)
                                           -0.0000 -0.0020 -0.0203  0.0562 -0.0026
                                           -0.0161  0.3687  0.1440 -0.0190  0.5877
                                            0.2172 -0.0006  0.0294 -0.0164  0.0943
                                            0.0268 -0.0155 -0.0022 -0.0246 -0.0058
                                            0.4701 -0.4069  0.0610 -0.0082 -0.0014
                                           -0.0844 -0.1105 -0.0024  0.0103  0.1377
                                           -0.0789
   201. (0.00029) RY*( 6) C  10           s(  4.81%)p 0.31(  1.49%)d18.14( 87.25%)
                                                  f 1.34(  6.45%)
                                           -0.0000 -0.0037 -0.0974  0.1961 -0.0117
                                            0.0325 -0.0621  0.0190 -0.0284 -0.0275
                                            0.0080  0.0062 -0.0413  0.0793 -0.4908
                                           -0.0413  0.3193  0.1452  0.0255  0.0669
                                            0.0070 -0.0522  0.6941 -0.1306 -0.0307
                                            0.0763 -0.0783  0.0151 -0.0814 -0.0562
                                           -0.2040
   202. (0.00026) RY*( 7) C  10           s(  0.18%)p31.31(  5.77%)d99.99( 88.88%)
                                                  f27.97(  5.16%)
                                           -0.0000 -0.0015  0.0045  0.0420 -0.0078
                                            0.0151 -0.0518  0.0153 -0.0123  0.0091
                                           -0.0327 -0.0133  0.0846 -0.2144 -0.1873
                                           -0.0146 -0.7741 -0.2978 -0.1668 -0.1996
                                           -0.0026  0.0181  0.3030 -0.0754  0.0829
                                            0.0623 -0.0303 -0.0439  0.1791 -0.0381
                                           -0.0670
   203. (0.00018) RY*( 8) C  10           s( 46.65%)p 0.88( 40.84%)d 0.21(  9.85%)
                                                  f 0.06(  2.66%)
                                            0.0000  0.0017  0.5470 -0.4027 -0.0717
                                           -0.0028 -0.2091  0.0527 -0.0042  0.3483
                                           -0.4899  0.0002 -0.0004  0.0232  0.1182
                                           -0.0135  0.0516  0.0430  0.0234  0.0196
                                            0.0571  0.1333  0.2237  0.0886 -0.0056
                                            0.1195 -0.0613 -0.0087 -0.0207  0.0647
                                           -0.0623
   204. (0.00007) RY*( 9) C  10           s( 10.18%)p 5.34( 54.32%)d 3.10( 31.51%)
                                                  f 0.39(  3.99%)
   205. (0.00005) RY*(10) C  10           s(  5.30%)p 8.14( 43.13%)d 7.08( 37.53%)
                                                  f 2.65( 14.03%)
   206. (0.00005) RY*(11) C  10           s( 64.14%)p 0.29( 18.85%)d 0.19( 12.31%)
                                                  f 0.07(  4.70%)
   207. (0.00003) RY*(12) C  10           s(  1.06%)p 6.83(  7.27%)d77.93( 82.98%)
                                                  f 8.16(  8.69%)
   208. (0.00001) RY*(13) C  10           s(  2.54%)p12.97( 32.95%)d20.02( 50.85%)
                                                  f 5.38( 13.66%)
   209. (0.00001) RY*(14) C  10           s(  8.31%)p 7.37( 61.26%)d 2.72( 22.64%)
                                                  f 0.94(  7.79%)
   210. (0.00001) RY*(15) C  10           s(  3.13%)p 0.88(  2.77%)d 4.11( 12.87%)
                                                  f25.93( 81.22%)
   211. (0.00000) RY*(16) C  10           s( 95.65%)p 0.02(  2.30%)d 0.01(  0.52%)
                                                  f 0.02(  1.52%)
   212. (0.00000) RY*(17) C  10           s(  0.57%)p10.04(  5.72%)d99.99( 93.66%)
                                                  f 0.09(  0.05%)
   213. (0.00000) RY*(18) C  10           s(  0.20%)p99.99( 46.13%)d99.99( 53.55%)
                                                  f 0.61(  0.12%)
   214. (0.00000) RY*(19) C  10           s(  7.11%)p 0.30(  2.12%)d12.75( 90.60%)
                                                  f 0.02(  0.17%)
   215. (0.00000) RY*(20) C  10           s(  0.01%)p 1.00(  0.84%)d 6.52(  5.49%)
                                                  f99.99( 93.66%)
   216. (0.00000) RY*(21) C  10           s(  1.41%)p14.27( 20.11%)d 4.52(  6.37%)
                                                  f51.18( 72.12%)
   217. (0.00000) RY*(22) C  10           s(  2.05%)p 0.77(  1.58%)d 2.50(  5.14%)
                                                  f44.40( 91.23%)
   218. (0.00000) RY*(23) C  10           s(  0.06%)p 6.96(  0.40%)d61.05(  3.53%)
                                                  f99.99( 96.01%)
   219. (0.00000) RY*(24) C  10           s(  0.00%)p 1.00(  0.69%)d 7.66(  5.27%)
                                                  f99.99( 94.04%)
   220. (0.00001) RY*(25) C  10           s(  0.25%)p16.73(  4.22%)d43.88( 11.05%)
                                                  f99.99( 84.48%)
   221. (0.00000) RY*(26) C  10           s(  0.29%)p67.48( 19.60%)d99.99( 79.15%)
                                                  f 3.33(  0.97%)
   222. (0.00054) RY*( 1) H  11           s( 97.07%)p 0.03(  2.93%)
                                           -0.0012  0.9851  0.0151  0.0328 -0.1053
                                            0.1309
   223. (0.00017) RY*( 2) H  11           s( 49.33%)p 1.03( 50.67%)
                                           -0.0051 -0.1081  0.6940  0.4781 -0.4726
                                            0.2339
   224. (0.00013) RY*( 3) H  11           s(  1.68%)p58.41( 98.32%)
                                            0.0016  0.0562  0.1169  0.5993  0.7885
                                            0.0475
   225. (0.00006) RY*( 4) H  11           s( 48.83%)p 1.05( 51.17%)
   226. (0.00002) RY*( 5) H  11           s(  3.13%)p30.99( 96.87%)
   227. (0.00053) RY*( 1) H  12           s( 96.81%)p 0.03(  3.19%)
                                           -0.0011  0.9838  0.0168  0.0447 -0.0974
                                           -0.1429
   228. (0.00017) RY*( 2) H  12           s( 49.30%)p 1.03( 50.70%)
                                           -0.0050 -0.1153  0.6926  0.4848 -0.4593
                                           -0.2472
   229. (0.00013) RY*( 3) H  12           s(  1.52%)p64.59( 98.48%)
                                            0.0019  0.0495  0.1131  0.6004  0.7901
                                            0.0033
   230. (0.00006) RY*( 4) H  12           s( 48.84%)p 1.05( 51.16%)
   231. (0.00002) RY*( 5) H  12           s(  3.58%)p26.95( 96.42%)
   232. (0.00050) RY*( 1) H  13           s( 96.82%)p 0.03(  3.18%)
                                            0.0009  0.9836 -0.0260  0.1255 -0.0150
                                            0.1258
   233. (0.00017) RY*( 2) H  13           s( 44.55%)p 1.24( 55.45%)
                                           -0.0074  0.0921  0.6610 -0.3578  0.6356
                                           -0.1500
   234. (0.00013) RY*( 3) H  13           s( 38.43%)p 1.60( 61.57%)
                                           -0.0072  0.0431  0.6184  0.0582 -0.6995
                                           -0.3508
   235. (0.00010) RY*( 4) H  13           s(  1.28%)p76.97( 98.72%)
                                            0.0006 -0.0109  0.1127 -0.6325 -0.3060
                                            0.7025
   236. (0.00001) RY*( 5) H  13           s( 18.98%)p 4.27( 81.02%)
   237. (0.03239) BD*( 1) C   1 - C   5  
                ( 50.95%)   0.7138* C   1 s( 19.21%)p 4.20( 80.63%)d 0.01(  0.15%)
                                                  f 0.00(  0.01%)
                                           -0.0000  0.4380 -0.0142 -0.0024  0.0004
                                            0.3262  0.0090 -0.0019 -0.4119  0.0194
                                            0.0086 -0.7277 -0.0063 -0.0080 -0.0238
                                           -0.0006 -0.0113 -0.0049  0.0139  0.0094
                                           -0.0169  0.0021 -0.0102  0.0084  0.0063
                                           -0.0025  0.0011  0.0022  0.0012 -0.0091
                                           -0.0010
                ( 49.05%)  -0.7003* C   5 s( 20.09%)p 3.97( 79.74%)d 0.01(  0.16%)
                                                  f 0.00(  0.01%)
                                           -0.0005  0.4480 -0.0132 -0.0019  0.0002
                                           -0.5044  0.0232 -0.0013  0.7287  0.0172
                                            0.0050  0.1024 -0.0229 -0.0109 -0.0159
                                           -0.0079 -0.0268  0.0046  0.0173  0.0036
                                            0.0001 -0.0028  0.0101 -0.0101 -0.0008
                                           -0.0020  0.0055 -0.0002 -0.0104 -0.0001
                                            0.0012
   238. (0.03149) BD*( 1) C   1 - C   6  
                ( 50.72%)   0.7122* C   1 s( 20.69%)p 3.83( 79.15%)d 0.01(  0.15%)
                                                  f 0.00(  0.01%)
                                            0.0000  0.4546 -0.0136 -0.0026  0.0004
                                            0.3034  0.0109 -0.0023 -0.4809  0.0181
                                            0.0090  0.6837  0.0114  0.0076 -0.0251
                                           -0.0005  0.0089  0.0045 -0.0121 -0.0111
                                           -0.0178  0.0006 -0.0112  0.0067 -0.0062
                                           -0.0021  0.0020 -0.0028 -0.0001 -0.0094
                                           -0.0010
                ( 49.28%)  -0.7020* C   6 s( 21.57%)p 3.63( 78.24%)d 0.01(  0.18%)
                                                  f 0.00(  0.01%)
                                           -0.0006  0.4642 -0.0129 -0.0020  0.0003
                                           -0.5017  0.0208 -0.0008  0.7206  0.0183
                                            0.0035 -0.0992  0.0264  0.0105 -0.0191
                                           -0.0075  0.0244 -0.0042 -0.0222 -0.0023
                                           -0.0038 -0.0028  0.0110 -0.0113  0.0012
                                           -0.0008  0.0058  0.0016  0.0101  0.0013
                                            0.0006
   239. (0.01479) BD*( 1) C   1 - H   7  
                ( 38.41%)   0.6197* C   1 s( 29.63%)p 2.37( 70.26%)d 0.00(  0.09%)
                                                  f 0.00(  0.01%)
                                            0.0001 -0.5443 -0.0078 -0.0071  0.0006
                                           -0.3265  0.0079 -0.0019 -0.7711  0.0078
                                           -0.0042 -0.0366  0.0005 -0.0006 -0.0244
                                           -0.0069 -0.0010 -0.0001 -0.0029 -0.0003
                                            0.0113  0.0077  0.0081  0.0021  0.0008
                                            0.0032  0.0087  0.0003 -0.0003  0.0024
                                            0.0033
                ( 61.59%)  -0.7848* H   7 s( 99.94%)p 0.00(  0.06%)
                                           -0.9997 -0.0013  0.0001  0.0107  0.0229
                                            0.0012
   240. (0.01982) BD*( 1) C   1 - C  10  
                ( 49.44%)   0.7032* C   1 s( 30.31%)p 2.30( 69.58%)d 0.00(  0.10%)
                                                  f 0.00(  0.01%)
                                           -0.0000 -0.5505 -0.0077  0.0043 -0.0002
                                            0.8325  0.0091 -0.0079  0.0355 -0.0299
                                           -0.0042  0.0216 -0.0005 -0.0001 -0.0192
                                            0.0016 -0.0010 -0.0003 -0.0009  0.0002
                                           -0.0089 -0.0123  0.0207 -0.0004 -0.0001
                                           -0.0063  0.0010  0.0006  0.0001  0.0038
                                            0.0008
                ( 50.56%)  -0.7110* C  10 s( 25.71%)p 2.88( 74.14%)d 0.01(  0.14%)
                                                  f 0.00(  0.01%)
                                           -0.0000 -0.5070 -0.0053  0.0015 -0.0003
                                           -0.8420 -0.0032  0.0092 -0.1784 -0.0160
                                           -0.0030 -0.0152 -0.0003  0.0001  0.0006
                                           -0.0045 -0.0011 -0.0002 -0.0004  0.0001
                                           -0.0268 -0.0078  0.0253  0.0000 -0.0001
                                            0.0065 -0.0056 -0.0005 -0.0001 -0.0036
                                           -0.0021
   241. (0.01178) BD*( 1) C   2 - C   3  
                ( 50.69%)   0.7119* C   2 s( 26.50%)p 2.76( 73.12%)d 0.01(  0.37%)
                                                  f 0.00(  0.01%)
                                            0.0001  0.5147  0.0125 -0.0033  0.0007
                                            0.2063  0.0048  0.0037 -0.3866 -0.0352
                                           -0.0052 -0.7334 -0.0021  0.0058  0.0094
                                           -0.0036  0.0053 -0.0076 -0.0135  0.0088
                                            0.0187 -0.0047  0.0525  0.0112 -0.0071
                                           -0.0020 -0.0002 -0.0026 -0.0018 -0.0012
                                            0.0030
                ( 49.31%)  -0.7022* C   3 s( 29.01%)p 2.43( 70.63%)d 0.01(  0.36%)
                                                  f 0.00(  0.01%)
                                            0.0001  0.5385 -0.0077 -0.0034  0.0007
                                            0.1775  0.0054  0.0050 -0.4587 -0.0346
                                           -0.0059  0.6805  0.0042 -0.0049  0.0086
                                           -0.0040 -0.0086  0.0053  0.0044 -0.0098
                                            0.0210 -0.0062  0.0519  0.0108  0.0065
                                           -0.0024 -0.0023  0.0029  0.0026 -0.0009
                                            0.0025
   242. (0.17921) BD*( 2) C   2 - C   3  
                ( 47.79%)   0.6913* C   2 s(  3.00%)p32.04( 96.25%)d 0.24(  0.73%)
                                                  f 0.01(  0.02%)
                                           -0.0001 -0.1685  0.0403 -0.0052  0.0004
                                           -0.0690 -0.0002  0.0017  0.8036 -0.0521
                                            0.0051 -0.5559  0.0097 -0.0080  0.0132
                                           -0.0051  0.0271 -0.0002 -0.0779  0.0047
                                           -0.0120  0.0052  0.0103 -0.0003  0.0049
                                           -0.0064  0.0073  0.0025  0.0063 -0.0036
                                            0.0026
                ( 52.21%)  -0.7226* C   3 s(  1.84%)p52.90( 97.26%)d 0.48(  0.88%)
                                                  f 0.01(  0.02%)
                                           -0.0001 -0.1319 -0.0293 -0.0112  0.0006
                                           -0.0614 -0.0018  0.0011  0.7578 -0.0605
                                            0.0055  0.6250 -0.0110  0.0069  0.0159
                                           -0.0057 -0.0272 -0.0016  0.0840 -0.0065
                                           -0.0044  0.0056  0.0246  0.0006 -0.0028
                                           -0.0065  0.0087 -0.0004 -0.0046 -0.0059
                                            0.0054
   243. (0.07318) BD*( 1) C   2 - C   4  
                ( 48.47%)   0.6962* C   2 s( 33.02%)p 2.02( 66.64%)d 0.01(  0.34%)
                                                  f 0.00(  0.01%)
                                           -0.0001 -0.5746 -0.0082 -0.0006 -0.0000
                                            0.7981  0.0113 -0.0040 -0.1261  0.0151
                                            0.0061 -0.1140 -0.0071 -0.0109  0.0256
                                            0.0076 -0.0444  0.0022  0.0220 -0.0004
                                           -0.0066 -0.0067 -0.0056  0.0078 -0.0022
                                            0.0051 -0.0019  0.0035 -0.0062  0.0013
                                           -0.0007
                ( 51.53%)  -0.7178* C   4 s( 18.68%)p 4.34( 81.10%)d 0.01(  0.20%)
                                                  f 0.00(  0.02%)
                                            0.0001 -0.4312  0.0284  0.0015 -0.0008
                                           -0.4500  0.0323  0.0049  0.2984  0.0089
                                           -0.0025 -0.7200 -0.0009 -0.0056  0.0206
                                            0.0020 -0.0229 -0.0059  0.0118  0.0029
                                           -0.0273  0.0077  0.0020 -0.0062  0.0095
                                           -0.0001 -0.0022 -0.0046  0.0020 -0.0045
                                            0.0081
   244. (0.04434) BD*( 1) C   2 - C   6  
                ( 50.33%)   0.7094* C   2 s( 37.42%)p 1.66( 62.28%)d 0.01(  0.30%)
                                                  f 0.00(  0.01%)
                                           -0.0001  0.6116  0.0088 -0.0024 -0.0002
                                            0.5577  0.0135 -0.0076  0.4235 -0.0073
                                           -0.0106  0.3624  0.0237  0.0015  0.0426
                                            0.0048 -0.0092  0.0036 -0.0191  0.0075
                                           -0.0115  0.0011 -0.0214 -0.0065 -0.0011
                                            0.0013 -0.0017  0.0030  0.0018 -0.0039
                                            0.0059
                ( 49.67%)  -0.7048* C   6 s( 25.96%)p 2.85( 73.85%)d 0.01(  0.18%)
                                                  f 0.00(  0.01%)
                                           -0.0001  0.5093 -0.0110 -0.0059  0.0005
                                           -0.5157  0.0212  0.0078 -0.6664 -0.0038
                                            0.0040  0.1630  0.0375  0.0010  0.0327
                                            0.0037  0.0157 -0.0124  0.0037 -0.0041
                                            0.0088 -0.0052 -0.0099 -0.0079  0.0001
                                            0.0057  0.0012 -0.0027 -0.0016  0.0063
                                           -0.0044
   245. (0.05272) BD*( 1) C   3 - C   4  
                ( 49.09%)   0.7006* C   3 s( 32.28%)p 2.09( 67.38%)d 0.01(  0.33%)
                                                  f 0.00(  0.01%)
                                           -0.0000 -0.5682  0.0042  0.0003 -0.0001
                                            0.7941  0.0115 -0.0029 -0.1488  0.0116
                                            0.0047  0.1437  0.0095  0.0108  0.0270
                                            0.0073  0.0433 -0.0029 -0.0177 -0.0011
                                           -0.0129 -0.0070 -0.0035  0.0081  0.0029
                                            0.0040 -0.0013 -0.0047  0.0051  0.0024
                                           -0.0009
                ( 50.91%)  -0.7135* C   4 s( 19.92%)p 4.01( 79.86%)d 0.01(  0.20%)
                                                  f 0.00(  0.02%)
                                            0.0001 -0.4454  0.0282  0.0012 -0.0007
                                           -0.5022  0.0289  0.0057  0.2591  0.0109
                                           -0.0018  0.6915  0.0087  0.0055  0.0191
                                            0.0021  0.0224  0.0077 -0.0075 -0.0030
                                           -0.0305  0.0063  0.0041 -0.0050 -0.0102
                                            0.0017 -0.0016  0.0052 -0.0001 -0.0050
                                            0.0077
   246. (0.03417) BD*( 1) C   3 - C   5  
                ( 50.27%)   0.7090* C   3 s( 36.75%)p 1.71( 62.92%)d 0.01(  0.32%)
                                                  f 0.00(  0.01%)
                                           -0.0001  0.6062 -0.0054 -0.0035 -0.0002
                                            0.5739  0.0111 -0.0067  0.4285 -0.0087
                                           -0.0093 -0.3396 -0.0235 -0.0003  0.0441
                                            0.0047  0.0103 -0.0046  0.0209 -0.0079
                                           -0.0120  0.0015 -0.0211 -0.0065  0.0016
                                            0.0012 -0.0011 -0.0040 -0.0023 -0.0039
                                            0.0065
                ( 49.73%)  -0.7052* C   5 s( 25.31%)p 2.94( 74.51%)d 0.01(  0.17%)
                                                  f 0.00(  0.01%)
                                           -0.0001  0.5029 -0.0105 -0.0061  0.0005
                                           -0.5299  0.0201  0.0085 -0.6497 -0.0076
                                            0.0060 -0.2004 -0.0386 -0.0014  0.0312
                                            0.0046 -0.0166  0.0115 -0.0038  0.0029
                                            0.0088 -0.0046 -0.0089 -0.0081 -0.0004
                                            0.0055  0.0006  0.0029  0.0019  0.0058
                                           -0.0052
   247. (0.02396) BD*( 1) C   4 - H   8  
                ( 37.56%)   0.6129* C   4 s( 30.00%)p 2.33( 69.89%)d 0.00(  0.09%)
                                                  f 0.00(  0.01%)
                                           -0.0002  0.5475  0.0150  0.0061 -0.0009
                                           -0.7337  0.0149 -0.0042 -0.3991  0.0048
                                           -0.0026 -0.0328  0.0014 -0.0007  0.0282
                                            0.0072  0.0020  0.0002  0.0016 -0.0001
                                            0.0018  0.0057 -0.0055 -0.0017  0.0011
                                            0.0093  0.0059 -0.0002 -0.0002 -0.0029
                                           -0.0036
                ( 62.44%)  -0.7902* H   8 s( 99.95%)p 0.00(  0.05%)
                                            0.9997  0.0019 -0.0006  0.0182  0.0130
                                            0.0010
   248. (0.02650) BD*( 1) C   4 - C  10  
                ( 50.47%)   0.7104* C   4 s( 31.30%)p 2.19( 68.53%)d 0.01(  0.16%)
                                                  f 0.00(  0.01%)
                                            0.0001  0.5595  0.0010 -0.0033  0.0001
                                           -0.0327 -0.0355 -0.0050  0.8258  0.0146
                                           -0.0065  0.0273 -0.0002 -0.0002  0.0217
                                           -0.0067  0.0007 -0.0003  0.0018  0.0002
                                           -0.0198 -0.0109 -0.0240  0.0024 -0.0002
                                            0.0012 -0.0069 -0.0008  0.0000 -0.0004
                                           -0.0033
                ( 49.53%)  -0.7038* C  10 s( 26.59%)p 2.76( 73.28%)d 0.00(  0.13%)
                                                  f 0.00(  0.01%)
                                            0.0001  0.5155  0.0080 -0.0043  0.0003
                                           -0.1309 -0.0170 -0.0015 -0.8454 -0.0027
                                            0.0086 -0.0233 -0.0002  0.0001 -0.0034
                                            0.0038  0.0001  0.0000  0.0017  0.0001
                                           -0.0244 -0.0069 -0.0249  0.0011  0.0001
                                           -0.0057  0.0051  0.0004  0.0001  0.0024
                                            0.0034
   249. (0.01901) BD*( 1) C   5 - C   6  
                ( 49.57%)   0.7040* C   5 s( 20.81%)p 3.80( 79.03%)d 0.01(  0.15%)
                                                  f 0.00(  0.02%)
                                            0.0002 -0.4558  0.0171  0.0010  0.0000
                                           -0.3330 -0.0324 -0.0127  0.1657 -0.0083
                                            0.0082 -0.8065  0.0091  0.0001 -0.0018
                                            0.0021  0.0106 -0.0111 -0.0082  0.0065
                                           -0.0029  0.0037 -0.0319 -0.0088 -0.0105
                                            0.0032 -0.0023  0.0059 -0.0013 -0.0039
                                           -0.0016
                ( 50.43%)  -0.7102* C   6 s( 20.81%)p 3.80( 79.01%)d 0.01(  0.16%)
                                                  f 0.00(  0.02%)
                                           -0.0000 -0.4559  0.0162  0.0008 -0.0002
                                           -0.3823 -0.0311 -0.0125  0.1389 -0.0085
                                            0.0089  0.7895 -0.0090 -0.0010 -0.0015
                                            0.0026 -0.0067  0.0134  0.0121 -0.0056
                                           -0.0006  0.0021 -0.0338 -0.0076  0.0101
                                            0.0008 -0.0032 -0.0068  0.0015 -0.0033
                                           -0.0014
   250. (0.02624) BD*( 1) C   5 - H   9  
                ( 37.51%)   0.6125* C   5 s( 33.54%)p 1.98( 66.40%)d 0.00(  0.03%)
                                                  f 0.00(  0.02%)
                                            0.0001 -0.5787 -0.0219 -0.0064  0.0004
                                           -0.5925  0.0081 -0.0003 -0.1316  0.0064
                                            0.0002  0.5437 -0.0048 -0.0009  0.0023
                                           -0.0023  0.0096  0.0090  0.0070  0.0021
                                           -0.0081 -0.0047  0.0034 -0.0025 -0.0018
                                           -0.0090  0.0001  0.0091  0.0036 -0.0004
                                           -0.0049
                ( 62.49%)  -0.7905* H   9 s( 99.94%)p 0.00(  0.06%)
                                           -0.9997 -0.0027  0.0001  0.0181  0.0028
                                           -0.0161
   251. (0.03151) BD*( 1) C   6 - H  13  
                ( 37.95%)   0.6160* C   6 s( 31.40%)p 2.18( 68.54%)d 0.00(  0.04%)
                                                  f 0.00(  0.02%)
                                            0.0002 -0.5599 -0.0219 -0.0067  0.0005
                                           -0.5774  0.0088 -0.0016 -0.1223  0.0079
                                           -0.0005 -0.5804  0.0050 -0.0002  0.0022
                                           -0.0017 -0.0110 -0.0098 -0.0092 -0.0021
                                           -0.0074 -0.0050  0.0019 -0.0035  0.0002
                                           -0.0094  0.0009 -0.0083 -0.0028  0.0003
                                           -0.0040
                ( 62.05%)  -0.7877* H  13 s( 99.94%)p 0.00(  0.06%)
                                           -0.9997 -0.0034 -0.0001  0.0171  0.0027
                                            0.0174
   252. (0.01561) BD*( 1) C  10 - H  11  
                ( 39.07%)   0.6251* C  10 s( 23.82%)p 3.19( 76.02%)d 0.01(  0.15%)
                                                  f 0.00(  0.00%)
                                            0.0002 -0.4881  0.0051 -0.0027  0.0002
                                            0.3771  0.0005  0.0019 -0.3356  0.0005
                                           -0.0023 -0.7108  0.0068 -0.0065  0.0082
                                            0.0019  0.0186  0.0042 -0.0156 -0.0035
                                           -0.0022  0.0001 -0.0292 -0.0008  0.0000
                                            0.0039 -0.0036 -0.0004  0.0009 -0.0020
                                           -0.0020
                ( 60.93%)  -0.7806* H  11 s( 99.95%)p 0.00(  0.05%)
                                           -0.9998 -0.0021 -0.0000 -0.0104  0.0091
                                            0.0168
   253. (0.01562) BD*( 1) C  10 - H  12  
                ( 39.10%)   0.6253* C  10 s( 23.84%)p 3.19( 76.00%)d 0.01(  0.15%)
                                                  f 0.00(  0.00%)
                                            0.0002 -0.4882  0.0047 -0.0029  0.0002
                                            0.3593  0.0004  0.0016 -0.3719  0.0009
                                           -0.0025  0.7018 -0.0067  0.0063  0.0087
                                            0.0021 -0.0167 -0.0042  0.0183  0.0037
                                           -0.0007  0.0003 -0.0284 -0.0007 -0.0003
                                            0.0039 -0.0035 -0.0002 -0.0011 -0.0021
                                           -0.0019
                ( 60.90%)  -0.7804* H  12 s( 99.95%)p 0.00(  0.05%)
                                           -0.9998 -0.0021 -0.0000 -0.0098  0.0101
                                           -0.0167


 NHO Directionality and "Bond Bending" (deviations from line of nuclear centers)

         [Thresholds for printing:  angular deviation  >  1.0 degree]
                                    hybrid p-character > 25.0%
                                    orbital occupancy  >  0.10e

                                Line of Centers        Hybrid 1              Hybrid 2
                                ---------------  -------------------   ------------------
                NBO               Theta   Phi    Theta   Phi    Dev    Theta   Phi    Dev
 ========================================================================================
     1. BD (   1) C   1 - C   5   120.3  305.0   145.6  311.0  25.7     85.6  122.7  26.0
     2. BD (   1) C   1 - C   6    62.1  302.0    38.1  304.5  24.1     94.0  123.0  23.9
     4. BD (   1) C   1 - C  10    91.1  186.9    91.4  180.1   6.8     89.0   13.3   6.4
     5. BD (   1) C   2 - C   3   176.8   62.7   146.8  296.7  35.2     38.1  290.6  36.1
     6. BD (   2) C   2 - C   3   176.8   62.7    53.9  275.1 128.8    131.4  275.0 128.7
     7. BD (   1) C   2 - C   4   117.9  156.1    80.8  172.6  40.4     35.2  323.6  28.4
     8. BD (   1) C   2 - C   6    87.7   46.5    60.8   35.7  28.7     76.3  233.9  17.7
     9. BD (   1) C   3 - C   4    64.9  159.2   101.4  170.6  38.1    142.6  330.2  28.4
    10. BD (   1) C   3 - C   5    92.7   45.3   117.1   35.4  26.2    106.3  232.4  20.2
    11. BD (   1) C   4 - H   8    92.0  210.9    92.2  208.8   2.1      --     --    --
    12. BD (   1) C   4 - C  10    88.5   87.1    88.2   95.0   7.9     91.6  259.9   7.2
    13. BD (   1) C   5 - C   6     2.7  217.8    27.4  336.3  28.8    150.1  341.9  28.5
    14. BD (   1) C   5 - H   9   132.1   13.6   132.0   12.1   1.2      --     --    --
    15. BD (   1) C   6 - H  13    44.6   12.6    45.3   11.4   1.1      --     --    --
   242. BD*(   2) C   2 - C   3   176.8   62.7    53.9  275.1 128.8    131.4  275.0 128.7


 Second Order Perturbation Theory Analysis of Fock Matrix in NBO Basis

     Threshold for printing:   0.50 kcal/mol
                                                                              E(2)  E(j)-E(i) F(i,j)
         Donor NBO (i)                     Acceptor NBO (j)                 kcal/mol   a.u.    a.u. 
 ===================================================================================================

 within unit  1
   1. BD (   1) C   1 - C   5        / 77. RY*(   1) C   3                    0.56    2.52    0.034
   1. BD (   1) C   1 - C   5        /238. BD*(   1) C   1 - C   6            3.91    0.93    0.055
   1. BD (   1) C   1 - C   5        /242. BD*(   2) C   2 - C   3            7.93    0.65    0.066
   1. BD (   1) C   1 - C   5        /249. BD*(   1) C   5 - C   6            4.55    0.94    0.059
   1. BD (   1) C   1 - C   5        /251. BD*(   1) C   6 - H  13            6.99    1.07    0.078
   1. BD (   1) C   1 - C   5        /252. BD*(   1) C  10 - H  11            2.46    1.03    0.046
   2. BD (   1) C   1 - C   6        /237. BD*(   1) C   1 - C   5            3.77    0.93    0.053
   2. BD (   1) C   1 - C   6        /242. BD*(   2) C   2 - C   3            5.71    0.68    0.057
   2. BD (   1) C   1 - C   6        /249. BD*(   1) C   5 - C   6            4.37    0.97    0.059
   2. BD (   1) C   1 - C   6        /250. BD*(   1) C   5 - H   9            7.33    1.08    0.080
   2. BD (   1) C   1 - C   6        /253. BD*(   1) C  10 - H  12            2.44    1.05    0.046
   3. BD (   1) C   1 - H   7        /130. RY*(   2) C   5                    0.58    2.70    0.035
   3. BD (   1) C   1 - H   7        /156. RY*(   2) C   6                    0.67    2.85    0.039
   3. BD (   1) C   1 - H   7        /196. RY*(   1) C  10                    1.01    2.48    0.045
   3. BD (   1) C   1 - H   7        /244. BD*(   1) C   2 - C   6            1.79    1.01    0.038
   3. BD (   1) C   1 - H   7        /246. BD*(   1) C   3 - C   5            1.41    1.01    0.034
   3. BD (   1) C   1 - H   7        /248. BD*(   1) C   4 - C  10            1.51    1.03    0.035
   4. BD (   1) C   1 - C  10        /247. BD*(   1) C   4 - H   8            3.92    1.18    0.061
   4. BD (   1) C   1 - C  10        /250. BD*(   1) C   5 - H   9            0.64    1.15    0.024
   4. BD (   1) C   1 - C  10        /251. BD*(   1) C   6 - H  13            0.72    1.17    0.026
   5. BD (   1) C   2 - C   3        /103. RY*(   1) C   4                    1.35    2.17    0.049
   5. BD (   1) C   2 - C   3        /105. RY*(   3) C   4                    0.50    2.62    0.033
   5. BD (   1) C   2 - C   3        /130. RY*(   2) C   5                    0.57    2.75    0.035
   5. BD (   1) C   2 - C   3        /156. RY*(   2) C   6                    1.05    2.90    0.050
   5. BD (   1) C   2 - C   3        /243. BD*(   1) C   2 - C   4            0.98    0.99    0.028
   5. BD (   1) C   2 - C   3        /245. BD*(   1) C   3 - C   4            1.08    1.01    0.030
   5. BD (   1) C   2 - C   3        /247. BD*(   1) C   4 - H   8            1.06    1.16    0.031
   5. BD (   1) C   2 - C   3        /248. BD*(   1) C   4 - C  10            3.49    1.09    0.055
   5. BD (   1) C   2 - C   3        /250. BD*(   1) C   5 - H   9            1.52    1.14    0.037
   5. BD (   1) C   2 - C   3        /251. BD*(   1) C   6 - H  13            2.12    1.15    0.044
   6. BD (   2) C   2 - C   3        /103. RY*(   1) C   4                    7.24    1.83    0.107
   6. BD (   2) C   2 - C   3        /129. RY*(   1) C   5                    2.07    1.97    0.060
   6. BD (   2) C   2 - C   3        /155. RY*(   1) C   6                    2.38    1.92    0.063
   6. BD (   2) C   2 - C   3        /237. BD*(   1) C   1 - C   5            2.13    0.65    0.034
   6. BD (   2) C   2 - C   3        /238. BD*(   1) C   1 - C   6            3.20    0.68    0.043
   6. BD (   2) C   2 - C   3        /239. BD*(   1) C   1 - H   7            1.13    0.79    0.028
   6. BD (   2) C   2 - C   3        /243. BD*(   1) C   2 - C   4           22.45    0.65    0.110
   6. BD (   2) C   2 - C   3        /244. BD*(   1) C   2 - C   6            9.64    0.72    0.077
   6. BD (   2) C   2 - C   3        /245. BD*(   1) C   3 - C   4           14.60    0.67    0.091
   6. BD (   2) C   2 - C   3        /246. BD*(   1) C   3 - C   5            5.54    0.72    0.059
   6. BD (   2) C   2 - C   3        /247. BD*(   1) C   4 - H   8           12.61    0.82    0.094
   6. BD (   2) C   2 - C   3        /248. BD*(   1) C   4 - C  10            6.65    0.75    0.065
   6. BD (   2) C   2 - C   3        /250. BD*(   1) C   5 - H   9            5.72    0.80    0.063
   6. BD (   2) C   2 - C   3        /251. BD*(   1) C   6 - H  13            7.99    0.81    0.075
   7. BD (   1) C   2 - C   4        /241. BD*(   1) C   2 - C   3            3.22    1.10    0.054
   7. BD (   1) C   2 - C   4        /242. BD*(   2) C   2 - C   3           18.37    0.65    0.100
   7. BD (   1) C   2 - C   4        /244. BD*(   1) C   2 - C   6            1.39    0.97    0.033
   7. BD (   1) C   2 - C   4        /245. BD*(   1) C   3 - C   4            3.13    0.92    0.048
   7. BD (   1) C   2 - C   4        /246. BD*(   1) C   3 - C   5            2.92    0.97    0.048
   7. BD (   1) C   2 - C   4        /253. BD*(   1) C  10 - H  12            2.82    1.02    0.049
   8. BD (   1) C   2 - C   6        / 78. RY*(   2) C   3                    0.52    2.22    0.031
   8. BD (   1) C   2 - C   6        /239. BD*(   1) C   1 - H   7            1.59    1.11    0.038
   8. BD (   1) C   2 - C   6        /242. BD*(   2) C   2 - C   3           10.42    0.73    0.081
   8. BD (   1) C   2 - C   6        /243. BD*(   1) C   2 - C   4            0.98    0.97    0.028
   8. BD (   1) C   2 - C   6        /247. BD*(   1) C   4 - H   8            0.91    1.15    0.029
   8. BD (   1) C   2 - C   6        /250. BD*(   1) C   5 - H   9            2.88    1.12    0.051
   8. BD (   1) C   2 - C   6        /251. BD*(   1) C   6 - H  13            0.56    1.14    0.023
   9. BD (   1) C   3 - C   4        /241. BD*(   1) C   2 - C   3            2.79    1.12    0.051
   9. BD (   1) C   3 - C   4        /242. BD*(   2) C   2 - C   3           12.32    0.68    0.084
   9. BD (   1) C   3 - C   4        /243. BD*(   1) C   2 - C   4            2.18    0.92    0.040
   9. BD (   1) C   3 - C   4        /244. BD*(   1) C   2 - C   6            1.27    1.00    0.032
   9. BD (   1) C   3 - C   4        /246. BD*(   1) C   3 - C   5            0.59    1.00    0.022
   9. BD (   1) C   3 - C   4        /247. BD*(   1) C   4 - H   8            0.53    1.10    0.022
   9. BD (   1) C   3 - C   4        /250. BD*(   1) C   5 - H   9            0.50    1.07    0.021
   9. BD (   1) C   3 - C   4        /252. BD*(   1) C  10 - H  11            2.81    1.05    0.049
  10. BD (   1) C   3 - C   5        /239. BD*(   1) C   1 - H   7            1.69    1.12    0.039
  10. BD (   1) C   3 - C   5        /242. BD*(   2) C   2 - C   3            6.26    0.73    0.063
  10. BD (   1) C   3 - C   5        /245. BD*(   1) C   3 - C   4            0.63    1.01    0.023
  10. BD (   1) C   3 - C   5        /247. BD*(   1) C   4 - H   8            0.95    1.15    0.030
  10. BD (   1) C   3 - C   5        /250. BD*(   1) C   5 - H   9            0.60    1.13    0.023
  10. BD (   1) C   3 - C   5        /251. BD*(   1) C   6 - H  13            4.34    1.14    0.063
  11. BD (   1) C   4 - H   8        / 51. RY*(   1) C   2                    0.90    2.47    0.042
  11. BD (   1) C   4 - H   8        / 53. RY*(   3) C   2                    0.81    2.29    0.039
  11. BD (   1) C   4 - H   8        / 77. RY*(   1) C   3                    0.77    2.55    0.040
  11. BD (   1) C   4 - H   8        / 79. RY*(   3) C   3                    1.08    2.37    0.045
  11. BD (   1) C   4 - H   8        /189. RY*(   4) H   8                    0.58    2.01    0.031
  11. BD (   1) C   4 - H   8        /196. RY*(   1) C  10                    1.91    2.48    0.062
  11. BD (   1) C   4 - H   8        /240. BD*(   1) C   1 - C  10            1.42    1.02    0.034
  11. BD (   1) C   4 - H   8        /244. BD*(   1) C   2 - C   6            1.15    1.01    0.031
  11. BD (   1) C   4 - H   8        /246. BD*(   1) C   3 - C   5            1.41    1.01    0.034
  12. BD (   1) C   4 - C  10        / 78. RY*(   2) C   3                    0.65    2.26    0.034
  12. BD (   1) C   4 - C  10        /239. BD*(   1) C   1 - H   7            3.26    1.15    0.055
  13. BD (   1) C   5 - C   6        /237. BD*(   1) C   1 - C   5            3.79    0.93    0.053
  13. BD (   1) C   5 - C   6        /238. BD*(   1) C   1 - C   6            3.09    0.96    0.049
  13. BD (   1) C   5 - C   6        /239. BD*(   1) C   1 - H   7            0.67    1.07    0.024
  13. BD (   1) C   5 - C   6        /240. BD*(   1) C   1 - C  10            4.95    1.02    0.064
  13. BD (   1) C   5 - C   6        /243. BD*(   1) C   2 - C   4            1.59    0.93    0.034
  13. BD (   1) C   5 - C   6        /245. BD*(   1) C   3 - C   4            2.28    0.95    0.042
  13. BD (   1) C   5 - C   6        /250. BD*(   1) C   5 - H   9            0.81    1.08    0.026
  13. BD (   1) C   5 - C   6        /251. BD*(   1) C   6 - H  13            0.84    1.09    0.027
  14. BD (   1) C   5 - H   9        / 77. RY*(   1) C   3                    0.93    2.56    0.044
  14. BD (   1) C   5 - H   9        / 78. RY*(   2) C   3                    0.50    2.20    0.030
  14. BD (   1) C   5 - H   9        /156. RY*(   2) C   6                    0.87    2.86    0.045
  14. BD (   1) C   5 - H   9        /240. BD*(   1) C   1 - C  10            0.82    1.04    0.026
  14. BD (   1) C   5 - H   9        /245. BD*(   1) C   3 - C   4            0.58    0.98    0.022
  15. BD (   1) C   6 - H  13        / 27. RY*(   3) C   1                    0.52    2.61    0.033
  15. BD (   1) C   6 - H  13        / 51. RY*(   1) C   2                    0.88    2.47    0.042
  15. BD (   1) C   6 - H  13        / 52. RY*(   2) C   2                    0.87    2.29    0.040
  15. BD (   1) C   6 - H  13        / 54. RY*(   4) C   2                    0.64    2.44    0.035
  15. BD (   1) C   6 - H  13        /130. RY*(   2) C   5                    1.26    2.70    0.052
  15. BD (   1) C   6 - H  13        /131. RY*(   3) C   5                    0.53    1.92    0.028
  15. BD (   1) C   6 - H  13        /240. BD*(   1) C   1 - C  10            0.96    1.03    0.028
  15. BD (   1) C   6 - H  13        /243. BD*(   1) C   2 - C   4            0.57    0.94    0.021
  16. BD (   1) C  10 - H  11        /237. BD*(   1) C   1 - C   5            3.93    0.90    0.053
  16. BD (   1) C  10 - H  11        /245. BD*(   1) C   3 - C   4            3.59    0.93    0.052
  17. BD (   1) C  10 - H  12        /104. RY*(   2) C   4                    0.60    2.45    0.034
  17. BD (   1) C  10 - H  12        /106. RY*(   4) C   4                    0.51    2.15    0.030
  17. BD (   1) C  10 - H  12        /238. BD*(   1) C   1 - C   6            3.45    0.93    0.051
  17. BD (   1) C  10 - H  12        /243. BD*(   1) C   2 - C   4            4.01    0.90    0.054
  19. CR (   1) C   2                / 78. RY*(   2) C   3                    1.05   11.72    0.099
  19. CR (   1) C   2                /241. BD*(   1) C   2 - C   3            0.97   10.67    0.091
  19. CR (   1) C   2                /242. BD*(   2) C   2 - C   3           13.32   10.22    0.345
  19. CR (   1) C   2                /243. BD*(   1) C   2 - C   4            0.51   10.47    0.067
  19. CR (   1) C   2                /244. BD*(   1) C   2 - C   6            0.52   10.55    0.067
  20. CR (   1) C   3                / 51. RY*(   1) C   2                    0.98   12.01    0.097
  20. CR (   1) C   3                /241. BD*(   1) C   2 - C   3            0.81   10.68    0.083
  20. CR (   1) C   3                /242. BD*(   2) C   2 - C   3           11.26   10.23    0.317
  20. CR (   1) C   3                /246. BD*(   1) C   3 - C   5            0.53   10.55    0.067
  20. CR (   1) C   3                /250. BD*(   1) C   5 - H   9            0.59   10.63    0.071
  21. CR (   1) C   4                /186. RY*(   1) H   8                    0.61   12.08    0.077
  22. CR (   1) C   5                /242. BD*(   2) C   2 - C   3            0.73   10.25    0.081
  22. CR (   1) C   5                /251. BD*(   1) C   6 - H  13            0.63   10.66    0.074
  23. CR (   1) C   6                /242. BD*(   2) C   2 - C   3            0.52   10.25    0.068
  23. CR (   1) C   6                /250. BD*(   1) C   5 - H   9            0.70   10.64    0.077
  24. CR (   1) C  10                /104. RY*(   2) C   4                    0.97   12.01    0.096
 242. BD*(   2) C   2 - C   3        / 51. RY*(   1) C   2                    0.71    1.78    0.105
 242. BD*(   2) C   2 - C   3        / 78. RY*(   2) C   3                    0.58    1.49    0.088
 242. BD*(   2) C   2 - C   3        /237. BD*(   1) C   1 - C   5            0.61    0.25    0.034
 242. BD*(   2) C   2 - C   3        /238. BD*(   1) C   1 - C   6            0.56    0.28    0.034
 242. BD*(   2) C   2 - C   3        /241. BD*(   1) C   2 - C   3            6.13    0.45    0.151
 242. BD*(   2) C   2 - C   3        /243. BD*(   1) C   2 - C   4            3.92    0.25    0.078
 242. BD*(   2) C   2 - C   3        /244. BD*(   1) C   2 - C   6            4.43    0.32    0.101
 242. BD*(   2) C   2 - C   3        /245. BD*(   1) C   3 - C   4            3.29    0.27    0.079
 242. BD*(   2) C   2 - C   3        /246. BD*(   1) C   3 - C   5            4.05    0.32    0.099


 Natural Bond Orbitals (Summary):

                                                            Principal Delocalizations
           NBO                        Occupancy    Energy   (geminal,vicinal,remote)
 ====================================================================================
 Molecular unit  1  (C7H6)
     1. BD (   1) C   1 - C   5          1.92038    -0.59257  242(v),251(v),249(g),238(g)
                                                    252(v),77(v)
     2. BD (   1) C   1 - C   6          1.92653    -0.61870  250(v),242(v),249(g),237(g)
                                                    253(v)
     3. BD (   1) C   1 - H   7          1.98444    -0.62785  244(v),248(v),246(v),196(v)
                                                    156(v),130(v)
     4. BD (   1) C   1 - C  10          1.98713    -0.69716  247(v),251(v),250(v)
     5. BD (   1) C   2 - C   3          1.97560    -0.67923  248(v),251(v),250(v),103(v)
                                                    245(g),156(v),247(v),243(g)
                                                    130(v),105(v)
     6. BD (   2) C   2 - C   3          1.82279    -0.33914  243(g),245(g),247(v),244(g)
                                                    251(v),103(v),248(v),250(v)
                                                    246(g),238(v),155(v),237(v)
                                                    129(v),239(r)
     7. BD (   1) C   2 - C   4          1.92464    -0.58857  242(g),241(g),245(g),246(v)
                                                    253(v),244(g)
     8. BD (   1) C   2 - C   6          1.96153    -0.66607  242(g),250(v),239(v),243(g)
                                                    247(v),251(g),78(v)
     9. BD (   1) C   3 - C   4          1.94537    -0.61635  242(g),252(v),241(g),243(g)
                                                    244(v),246(g),247(g)
    10. BD (   1) C   3 - C   5          1.96798    -0.67240  242(g),251(v),239(v),247(v)
                                                    245(g),250(g)
    11. BD (   1) C   4 - H   8          1.98426    -0.62381  196(v),246(v),240(v),244(v)
                                                    79(v),51(v),53(v),77(v)
                                                    189(g)
    12. BD (   1) C   4 - C  10          1.98725    -0.70524  239(v),78(v)
    13. BD (   1) C   5 - C   6          1.96077    -0.61807  240(v),237(g),238(g),245(v)
                                                    243(v),251(g),250(g),239(v)
    14. BD (   1) C   5 - H   9          1.99244    -0.64055  77(v),156(v),240(v),245(v)
                                                    78(v)
    15. BD (   1) C   6 - H  13          1.99131    -0.63310  130(v),240(v),51(v),52(v)
                                                    54(v),243(v),131(v),27(v)
    16. BD (   1) C  10 - H  11          1.97656    -0.59219  237(v),245(v)
    17. BD (   1) C  10 - H  12          1.97721    -0.59247  243(v),238(v),104(v),106(v)
    18. CR (   1) C   1                  1.99947   -10.19160   
    19. CR (   1) C   2                  1.99829   -10.16084  242(g),78(v),241(g),243(g)
                                                    244(g)
    20. CR (   1) C   3                  1.99830   -10.16958  242(g),51(v),241(g),250(v)
                                                    246(g)
    21. CR (   1) C   4                  1.99941   -10.19674  186(v)
    22. CR (   1) C   5                  1.99926   -10.19036  242(v),251(v)
    23. CR (   1) C   6                  1.99923   -10.18474  250(v),242(v)
    24. CR (   1) C  10                  1.99941   -10.15631  104(v)
    25. RY*(   1) C   1                  0.00214     1.99546   
    26. RY*(   2) C   1                  0.00138     1.61986   
    27. RY*(   3) C   1                  0.00111     1.97936   
    28. RY*(   4) C   1                  0.00071     2.17067   
    29. RY*(   5) C   1                  0.00066     2.07327   
    30. RY*(   6) C   1                  0.00044     1.71164   
    31. RY*(   7) C   1                  0.00043     1.78577   
    32. RY*(   8) C   1                  0.00017     3.18228   
    33. RY*(   9) C   1                  0.00015     2.65856   
    34. RY*(  10) C   1                  0.00012     2.48946   
    35. RY*(  11) C   1                  0.00010     2.62854   
    36. RY*(  12) C   1                  0.00004     2.06704   
    37. RY*(  13) C   1                  0.00005     1.86840   
    38. RY*(  14) C   1                  0.00003     3.09796   
    39. RY*(  15) C   1                  0.00000     1.74512   
    40. RY*(  16) C   1                  0.00000     2.22759   
    41. RY*(  17) C   1                  0.00000    20.22708   
    42. RY*(  18) C   1                  0.00000     1.91522   
    43. RY*(  19) C   1                  0.00001     3.06906   
    44. RY*(  20) C   1                  0.00000     3.23166   
    45. RY*(  21) C   1                  0.00000     3.47055   
    46. RY*(  22) C   1                  0.00000     3.63273   
    47. RY*(  23) C   1                  0.00000     3.56140   
    48. RY*(  24) C   1                  0.00000     2.88141   
    49. RY*(  25) C   1                  0.00000     3.84346   
    50. RY*(  26) C   1                  0.00001     3.48192   
    51. RY*(   1) C   2                  0.00233     1.84186   
    52. RY*(   2) C   2                  0.00176     1.65608   
    53. RY*(   3) C   2                  0.00106     1.66540   
    54. RY*(   4) C   2                  0.00099     1.80883   
    55. RY*(   5) C   2                  0.00047     1.56283   
    56. RY*(   6) C   2                  0.00037     2.25487   
    57. RY*(   7) C   2                  0.00027     2.46405   
    58. RY*(   8) C   2                  0.00022     2.58459   
    59. RY*(   9) C   2                  0.00013     2.21082   
    60. RY*(  10) C   2                  0.00011     1.84539   
    61. RY*(  11) C   2                  0.00005     2.39172   
    62. RY*(  12) C   2                  0.00004     2.07109   
    63. RY*(  13) C   2                  0.00004     2.80862   
    64. RY*(  14) C   2                  0.00002     2.10158   
    65. RY*(  15) C   2                  0.00000     2.87507   
    66. RY*(  16) C   2                  0.00000     2.03356   
    67. RY*(  17) C   2                  0.00000    20.87052   
    68. RY*(  18) C   2                  0.00000     2.09399   
    69. RY*(  19) C   2                  0.00000     2.87068   
    70. RY*(  20) C   2                  0.00000     3.75609   
    71. RY*(  21) C   2                  0.00000     3.51633   
    72. RY*(  22) C   2                  0.00000     3.30734   
    73. RY*(  23) C   2                  0.00000     3.19717   
    74. RY*(  24) C   2                  0.00000     3.39387   
    75. RY*(  25) C   2                  0.00000     3.08472   
    76. RY*(  26) C   2                  0.00000     3.57246   
    77. RY*(   1) C   3                  0.00242     1.92254   
    78. RY*(   2) C   3                  0.00203     1.55589   
    79. RY*(   3) C   3                  0.00126     1.74293   
    80. RY*(   4) C   3                  0.00095     1.80201   
    81. RY*(   5) C   3                  0.00054     1.69526   
    82. RY*(   6) C   3                  0.00048     2.44144   
    83. RY*(   7) C   3                  0.00032     2.13922   
    84. RY*(   8) C   3                  0.00023     2.77249   
    85. RY*(   9) C   3                  0.00020     1.84402   
    86. RY*(  10) C   3                  0.00010     1.84319   
    87. RY*(  11) C   3                  0.00005     1.85756   
    88. RY*(  12) C   3                  0.00005     2.79672   
    89. RY*(  13) C   3                  0.00004     2.92068   
    90. RY*(  14) C   3                  0.00002     2.28787   
    91. RY*(  15) C   3                  0.00001     2.27206   
    92. RY*(  16) C   3                  0.00000     2.11632   
    93. RY*(  17) C   3                  0.00000     2.31771   
    94. RY*(  18) C   3                  0.00000    20.51241   
    95. RY*(  19) C   3                  0.00001     2.86935   
    96. RY*(  20) C   3                  0.00000     3.76455   
    97. RY*(  21) C   3                  0.00000     3.64956   
    98. RY*(  22) C   3                  0.00000     3.64898   
    99. RY*(  23) C   3                  0.00000     3.18797   
   100. RY*(  24) C   3                  0.00000     3.51470   
   101. RY*(  25) C   3                  0.00000     3.06802   
   102. RY*(  26) C   3                  0.00000     3.67522   
   103. RY*(   1) C   4                  0.00789     1.49067   
   104. RY*(   2) C   4                  0.00207     1.85479   
   105. RY*(   3) C   4                  0.00090     1.93997   
   106. RY*(   4) C   4                  0.00080     1.55383   
   107. RY*(   5) C   4                  0.00053     1.85285   
   108. RY*(   6) C   4                  0.00029     1.87015   
   109. RY*(   7) C   4                  0.00025     1.91123   
   110. RY*(   8) C   4                  0.00021     2.31660   
   111. RY*(   9) C   4                  0.00016     2.98474   
   112. RY*(  10) C   4                  0.00007     2.64454   
   113. RY*(  11) C   4                  0.00005     2.50416   
   114. RY*(  12) C   4                  0.00003     2.50983   
   115. RY*(  13) C   4                  0.00002     2.36548   
   116. RY*(  14) C   4                  0.00002     3.28112   
   117. RY*(  15) C   4                  0.00000     2.17702   
   118. RY*(  16) C   4                  0.00000     2.31419   
   119. RY*(  17) C   4                  0.00000     2.00776   
   120. RY*(  18) C   4                  0.00000     2.83958   
   121. RY*(  19) C   4                  0.00000     3.22268   
   122. RY*(  20) C   4                  0.00000     3.39187   
   123. RY*(  21) C   4                  0.00000     3.63081   
   124. RY*(  22) C   4                  0.00000     3.39738   
   125. RY*(  23) C   4                  0.00000     3.61760   
   126. RY*(  24) C   4                  0.00000     2.93990   
   127. RY*(  25) C   4                  0.00000    20.39948   
   128. RY*(  26) C   4                  0.00000     3.38431   
   129. RY*(   1) C   5                  0.00289     1.62793   
   130. RY*(   2) C   5                  0.00225     2.06844   
   131. RY*(   3) C   5                  0.00107     1.28709   
   132. RY*(   4) C   5                  0.00060     2.05374   
   133. RY*(   5) C   5                  0.00054     1.68115   
   134. RY*(   6) C   5                  0.00034     2.30540   
   135. RY*(   7) C   5                  0.00025     2.16568   
   136. RY*(   8) C   5                  0.00016     2.40921   
   137. RY*(   9) C   5                  0.00012     2.69735   
   138. RY*(  10) C   5                  0.00009     2.21901   
   139. RY*(  11) C   5                  0.00005     2.01677   
   140. RY*(  12) C   5                  0.00003     2.44187   
   141. RY*(  13) C   5                  0.00002     2.53156   
   142. RY*(  14) C   5                  0.00003     1.84936   
   143. RY*(  15) C   5                  0.00001     2.68191   
   144. RY*(  16) C   5                  0.00000     1.61262   
   145. RY*(  17) C   5                  0.00000     2.81712   
   146. RY*(  18) C   5                  0.00000    20.12948   
   147. RY*(  19) C   5                  0.00000     3.10162   
   148. RY*(  20) C   5                  0.00000     3.58831   
   149. RY*(  21) C   5                  0.00000     3.65338   
   150. RY*(  22) C   5                  0.00000     3.50923   
   151. RY*(  23) C   5                  0.00000     3.59721   
   152. RY*(  24) C   5                  0.00000     3.56327   
   153. RY*(  25) C   5                  0.00000     3.36950   
   154. RY*(  26) C   5                  0.00000     3.42721   
   155. RY*(   1) C   6                  0.00355     1.57650   
   156. RY*(   2) C   6                  0.00236     2.22338   
   157. RY*(   3) C   6                  0.00097     1.43133   
   158. RY*(   4) C   6                  0.00065     1.93737   
   159. RY*(   5) C   6                  0.00060     1.67040   
   160. RY*(   6) C   6                  0.00040     2.15922   
   161. RY*(   7) C   6                  0.00034     2.46618   
   162. RY*(   8) C   6                  0.00019     2.79908   
   163. RY*(   9) C   6                  0.00015     2.42821   
   164. RY*(  10) C   6                  0.00010     1.79922   
   165. RY*(  11) C   6                  0.00004     2.16174   
   166. RY*(  12) C   6                  0.00004     2.33592   
   167. RY*(  13) C   6                  0.00004     2.16678   
   168. RY*(  14) C   6                  0.00002     2.30923   
   169. RY*(  15) C   6                  0.00000     2.39637   
   170. RY*(  16) C   6                  0.00001     2.54989   
   171. RY*(  17) C   6                  0.00000    20.22005   
   172. RY*(  18) C   6                  0.00000     1.90104   
   173. RY*(  19) C   6                  0.00000     3.44479   
   174. RY*(  20) C   6                  0.00000     3.57777   
   175. RY*(  21) C   6                  0.00000     3.82182   
   176. RY*(  22) C   6                  0.00000     3.59155   
   177. RY*(  23) C   6                  0.00000     3.54726   
   178. RY*(  24) C   6                  0.00000     3.62760   
   179. RY*(  25) C   6                  0.00000     3.40297   
   180. RY*(  26) C   6                  0.00000     3.15904   
   181. RY*(   1) H   7                  0.00023     1.69147   
   182. RY*(   2) H   7                  0.00016     2.38698   
   183. RY*(   3) H   7                  0.00012     2.14432   
   184. RY*(   4) H   7                  0.00011     1.86736   
   185. RY*(   5) H   7                  0.00001     2.88105   
   186. RY*(   1) H   8                  0.00034     1.88347   
   187. RY*(   2) H   8                  0.00017     2.37611   
   188. RY*(   3) H   8                  0.00013     2.53564   
   189. RY*(   4) H   8                  0.00013     1.38560   
   190. RY*(   5) H   8                  0.00001     2.90840   
   191. RY*(   1) H   9                  0.00036     1.50128   
   192. RY*(   2) H   9                  0.00015     2.27036   
   193. RY*(   3) H   9                  0.00013     1.93370   
   194. RY*(   4) H   9                  0.00009     2.46705   
   195. RY*(   5) H   9                  0.00002     2.81570   
   196. RY*(   1) C  10                  0.00327     1.85515   
   197. RY*(   2) C  10                  0.00116     1.53446   
   198. RY*(   3) C  10                  0.00103     1.91322   
   199. RY*(   4) C  10                  0.00089     1.53733   
   200. RY*(   5) C  10                  0.00047     1.47004   
   201. RY*(   6) C  10                  0.00029     1.74971   
   202. RY*(   7) C  10                  0.00026     2.03834   
   203. RY*(   8) C  10                  0.00018     1.76453   
   204. RY*(   9) C  10                  0.00007     1.74369   
   205. RY*(  10) C  10                  0.00005     2.81998   
   206. RY*(  11) C  10                  0.00005     2.15268   
   207. RY*(  12) C  10                  0.00003     2.45094   
   208. RY*(  13) C  10                  0.00001     2.77420   
   209. RY*(  14) C  10                  0.00001     1.67667   
   210. RY*(  15) C  10                  0.00001     4.04904   
   211. RY*(  16) C  10                  0.00000    19.99311   
   212. RY*(  17) C  10                  0.00000     3.17688   
   213. RY*(  18) C  10                  0.00000     1.62792   
   214. RY*(  19) C  10                  0.00000     3.52299   
   215. RY*(  20) C  10                  0.00000     3.38442   
   216. RY*(  21) C  10                  0.00000     3.28595   
   217. RY*(  22) C  10                  0.00000     3.70597   
   218. RY*(  23) C  10                  0.00000     3.53408   
   219. RY*(  24) C  10                  0.00000     3.56750   
   220. RY*(  25) C  10                  0.00001     3.60085   
   221. RY*(  26) C  10                  0.00000     2.89528   
   222. RY*(   1) H  11                  0.00054     1.13029   
   223. RY*(   2) H  11                  0.00017     1.95570   
   224. RY*(   3) H  11                  0.00013     2.50245   
   225. RY*(   4) H  11                  0.00006     2.05310   
   226. RY*(   5) H  11                  0.00002     3.06833   
   227. RY*(   1) H  12                  0.00053     1.13303   
   228. RY*(   2) H  12                  0.00017     1.94750   
   229. RY*(   3) H  12                  0.00013     2.50227   
   230. RY*(   4) H  12                  0.00006     2.05548   
   231. RY*(   5) H  12                  0.00002     3.06736   
   232. RY*(   1) H  13                  0.00050     1.31342   
   233. RY*(   2) H  13                  0.00017     2.20499   
   234. RY*(   3) H  13                  0.00013     2.29483   
   235. RY*(   4) H  13                  0.00010     2.45399   
   236. RY*(   5) H  13                  0.00001     2.83136   
   237. BD*(   1) C   1 - C   5          0.03239     0.31029   
   238. BD*(   1) C   1 - C   6          0.03149     0.33933   
   239. BD*(   1) C   1 - H   7          0.01479     0.44890   
   240. BD*(   1) C   1 - C  10          0.01982     0.40067   
   241. BD*(   1) C   2 - C   3          0.01178     0.50858   
   242. BD*(   2) C   2 - C   3          0.17921     0.06166  241(g),244(g),246(g),243(g)
                                                    245(g),51(g),78(g),237(v)
   243. BD*(   1) C   2 - C   4          0.07318     0.30694   
   244. BD*(   1) C   2 - C   6          0.04434     0.38496   
   245. BD*(   1) C   3 - C   4          0.05272     0.33507   
   246. BD*(   1) C   3 - C   5          0.03417     0.38333   
   247. BD*(   1) C   4 - H   8          0.02396     0.48141   
   248. BD*(   1) C   4 - C  10          0.02650     0.40614   
   249. BD*(   1) C   5 - C   6          0.01901     0.35113   
   250. BD*(   1) C   5 - H   9          0.02624     0.45746   
   251. BD*(   1) C   6 - H  13          0.03151     0.47251   
   252. BD*(   1) C  10 - H  11          0.01561     0.43401   
   253. BD*(   1) C  10 - H  12          0.01562     0.43401   
       -------------------------------
              Total Lewis   47.27956  ( 98.4991%)
        Valence non-Lewis    0.65234  (  1.3590%)
        Rydberg non-Lewis    0.06811  (  0.1419%)
       -------------------------------
            Total unit  1   48.00000  (100.0000%)
           Charge unit  1    0.00000
   1 Symmetry operations used in ECPInt.
 ECPInt:  NShTT=    5151 NPrTT=   15748 LenC2=    5132 LenP2D=   13267.
 LDataN:  DoStor=T MaxTD1= 7 Len=  274
 Calling FoFJK, ICntrl=      2127 FMM=F ISym2X=0 I1Cent= 0 IOpClX= 0 NMat=1 NMatS=1 NMatT=0.
 ***** Axes restored to original set *****
 -------------------------------------------------------------------
 Center     Atomic                   Forces (Hartrees/Bohr)
 Number     Number              X              Y              Z
 -------------------------------------------------------------------
      1        6           0.004479332   -0.023516068    0.001533003
      2        6           0.022223021    0.016314708    0.028039746
      3        6          -0.003392594    0.012305625   -0.027130519
      4        6          -0.016415839   -0.006545235    0.015082080
      5        6           0.001557264    0.006870936   -0.028675148
      6        6           0.006994617    0.003479528    0.008097399
      7        1           0.000221852   -0.000515682   -0.000495020
      8        1          -0.001760687   -0.000401697    0.000421113
      9        1          -0.000097426   -0.000113568   -0.000682528
     10        6          -0.003566018   -0.004952038    0.003042364
     11        1           0.000147213   -0.001679899    0.002115143
     12        1          -0.001738535   -0.001607178   -0.001224756
     13        1          -0.008652199    0.000360566   -0.000122879
 -------------------------------------------------------------------
 Cartesian Forces:  Max     0.028675148 RMS     0.010977111

 GradGradGradGradGradGradGradGradGradGradGradGradGradGradGradGradGradGrad
 Berny optimization.
 FormGI is forming the generalized inverse of G from B-inverse, IUseBI=4.
 Internal  Forces:  Max     0.019342972 RMS     0.004654605
 Search for a local minimum.
 Step number   1 out of a maximum of  100
 All quantities printed in internal units (Hartrees-Bohrs-Radians)
 Mixed Optimization -- RFO/linear search
 Second derivative matrix not updated -- first step.
 ITU=  0
     Eigenvalues ---    0.00821   0.01246   0.01384   0.01591   0.01981
     Eigenvalues ---    0.02116   0.04453   0.05623   0.06264   0.06414
     Eigenvalues ---    0.07197   0.07818   0.10387   0.10968   0.12885
     Eigenvalues ---    0.13432   0.17486   0.18223   0.21141   0.22748
     Eigenvalues ---    0.23543   0.26502   0.26968   0.27587   0.27782
     Eigenvalues ---    0.28499   0.34129   0.34136   0.35494   0.35911
     Eigenvalues ---    0.35914   0.36038   0.37230
 RFO step:  Lambda=-6.80678661D-03 EMin= 8.21043381D-03
 Linear search not attempted -- first point.
 Iteration  1 RMS(Cart)=  0.01618071 RMS(Int)=  0.00014944
 Iteration  2 RMS(Cart)=  0.00014510 RMS(Int)=  0.00006677
 Iteration  3 RMS(Cart)=  0.00000002 RMS(Int)=  0.00006677
 Variable       Old X    -DE/DX   Delta X   Delta X   Delta X     New X
                                 (Linear)    (Quad)   (Total)
    R1        2.96648  -0.01475   0.00000  -0.06381  -0.06397   2.90251
    R2        2.91139  -0.00909   0.00000  -0.02505  -0.02497   2.88641
    R3        2.04880  -0.00069   0.00000  -0.00190  -0.00190   2.04690
    R4        2.90662  -0.00761   0.00000  -0.02557  -0.02561   2.88101
    R5        2.60799  -0.01886   0.00000  -0.04314  -0.04317   2.56482
    R6        2.94817  -0.01363   0.00000  -0.04298  -0.04296   2.90521
    R7        2.92022  -0.00555   0.00000  -0.01712  -0.01706   2.90317
    R8        2.89079  -0.01934   0.00000  -0.06512  -0.06514   2.82565
    R9        2.91719  -0.00786   0.00000  -0.02962  -0.02962   2.88758
   R10        2.04217  -0.00142   0.00000  -0.00387  -0.00387   2.03830
   R11        2.89599  -0.01006   0.00000  -0.03417  -0.03424   2.86175
   R12        2.86185  -0.01242   0.00000  -0.03471  -0.03455   2.82730
   R13        2.04021  -0.00064   0.00000  -0.00175  -0.00175   2.03846
   R14        2.02201   0.00851   0.00000   0.02246   0.02246   2.04446
   R15        2.07113  -0.00267   0.00000  -0.00766  -0.00766   2.06347
   R16        2.07102  -0.00261   0.00000  -0.00749  -0.00749   2.06353
    A1        2.06143   0.00122   0.00000   0.00117   0.00108   2.06251
    A2        1.97841  -0.00057   0.00000  -0.00081  -0.00078   1.97763
    A3        2.07203  -0.00270   0.00000  -0.00867  -0.00864   2.06339
    A4        1.96407   0.00373   0.00000   0.01790   0.01789   1.98197
    A5        2.10290  -0.00090   0.00000  -0.00672  -0.00674   2.09616
    A6        1.55860   0.00559   0.00000   0.02247   0.02252   1.58112
    A7        1.89188   0.00588   0.00000   0.02595   0.02596   1.91784
    A8        1.66992  -0.00315   0.00000  -0.01863  -0.01868   1.65124
    A9        1.96821   0.00149   0.00000   0.00371   0.00377   1.97197
   A10        2.12419   0.00116   0.00000  -0.00421  -0.00419   2.12000
   A11        1.88046  -0.00171   0.00000  -0.00822  -0.00825   1.87221
   A12        2.15005  -0.00113   0.00000  -0.00094  -0.00091   2.14913
   A13        1.86465   0.00062   0.00000  -0.00138  -0.00145   1.86320
   A14        2.15995   0.00104   0.00000   0.00784   0.00781   2.16776
   A15        1.70196  -0.00064   0.00000   0.00042   0.00040   1.70236
   A16        2.17888   0.00086   0.00000  -0.00117  -0.00137   2.17751
   A17        1.47743   0.00374   0.00000   0.02155   0.02157   1.49900
   A18        2.29445  -0.00089   0.00000  -0.00824  -0.00822   2.28622
   A19        2.34840  -0.00341   0.00000  -0.01053  -0.01055   2.33785
   A20        1.77412  -0.00696   0.00000  -0.03190  -0.03182   1.74230
   A21        2.13976   0.00356   0.00000   0.01983   0.01967   2.15944
   A22        1.57676  -0.00614   0.00000  -0.02510  -0.02517   1.55159
   A23        2.22904   0.00410   0.00000   0.02402   0.02393   2.25297
   A24        2.32048   0.00254   0.00000  -0.00026  -0.00013   2.32035
   A25        1.74204  -0.00074   0.00000  -0.00409  -0.00416   1.73788
   A26        1.95066  -0.00035   0.00000  -0.00058  -0.00058   1.95008
   A27        1.95666   0.00095   0.00000   0.00455   0.00456   1.96123
   A28        1.95889   0.00069   0.00000  -0.00116  -0.00115   1.95775
   A29        1.95938  -0.00067   0.00000  -0.00326  -0.00323   1.95614
   A30        1.89430   0.00008   0.00000   0.00393   0.00391   1.89821
    D1       -3.01247   0.00124   0.00000   0.01765   0.01766  -2.99482
    D2       -0.30900  -0.00039   0.00000  -0.00152  -0.00154  -0.31055
    D3       -0.41187   0.00050   0.00000   0.00436   0.00433  -0.40754
    D4        2.29160  -0.00113   0.00000  -0.01481  -0.01487   2.27673
    D5        2.94806   0.00096   0.00000   0.00794   0.00787   2.95593
    D6        0.31545  -0.00098   0.00000  -0.01678  -0.01677   0.29868
    D7        0.35432   0.00091   0.00000   0.00535   0.00531   0.35964
    D8       -2.27828  -0.00103   0.00000  -0.01937  -0.01933  -2.29762
    D9        0.56756  -0.00055   0.00000   0.00155   0.00154   0.56910
   D10        2.64194  -0.00031   0.00000  -0.00229  -0.00230   2.63964
   D11       -1.50990   0.00024   0.00000   0.00570   0.00570  -1.50420
   D12       -0.54633  -0.00112   0.00000  -0.00718  -0.00718  -0.55351
   D13        1.52805  -0.00088   0.00000  -0.01102  -0.01102   1.51703
   D14       -2.62379  -0.00034   0.00000  -0.00303  -0.00302  -2.62681
   D15       -3.12923  -0.00058   0.00000  -0.00933  -0.00934  -3.13857
   D16       -1.05485  -0.00034   0.00000  -0.01317  -0.01318  -1.06804
   D17        1.07649   0.00020   0.00000  -0.00519  -0.00518   1.07132
   D18        0.02223  -0.00099   0.00000  -0.00671  -0.00666   0.01557
   D19       -2.98413  -0.00008   0.00000   0.00973   0.00961  -2.97452
   D20       -0.33023   0.00104   0.00000   0.00333   0.00328  -0.32695
   D21        1.04672  -0.00127   0.00000  -0.00949  -0.00924   1.03748
   D22       -0.02255   0.00096   0.00000   0.00672   0.00669  -0.01585
   D23       -2.64049   0.00029   0.00000   0.01383   0.01403  -2.62645
   D24       -0.00833  -0.00086   0.00000  -0.00351  -0.00343  -0.01176
   D25       -1.07760   0.00137   0.00000   0.01270   0.01250  -1.06509
   D26        2.58765   0.00070   0.00000   0.01980   0.01984   2.60749
   D27        2.92391   0.00172   0.00000   0.02522   0.02521   2.94912
   D28        0.25215   0.00030   0.00000   0.01191   0.01193   0.26408
   D29       -1.04632  -0.00179   0.00000  -0.00784  -0.00786  -1.05418
   D30       -0.02278   0.00097   0.00000   0.00677   0.00675  -0.01603
   D31        2.57850  -0.00069   0.00000   0.01024   0.01023   2.58873
   D32        0.08478  -0.00006   0.00000  -0.00831  -0.00835   0.07643
   D33        1.10832   0.00270   0.00000   0.00630   0.00626   1.11458
   D34       -2.57359   0.00105   0.00000   0.00977   0.00974  -2.56385
   D35        0.50818  -0.00168   0.00000  -0.00582  -0.00584   0.50235
   D36       -1.56012  -0.00115   0.00000  -0.00237  -0.00237  -1.56249
   D37        2.58365  -0.00127   0.00000  -0.00423  -0.00424   2.57941
   D38       -0.46506   0.00018   0.00000  -0.00627  -0.00625  -0.47131
   D39       -2.53336   0.00071   0.00000  -0.00282  -0.00279  -2.53615
   D40        1.61040   0.00059   0.00000  -0.00468  -0.00465   1.60575
   D41       -3.13348  -0.00051   0.00000  -0.01670  -0.01673   3.13298
   D42        1.08141   0.00001   0.00000  -0.01324  -0.01327   1.06814
   D43       -1.05801  -0.00011   0.00000  -0.01510  -0.01513  -1.07314
   D44        0.02024  -0.00096   0.00000  -0.00620  -0.00613   0.01412
   D45        2.59084   0.00030   0.00000  -0.00202  -0.00198   2.58886
   D46       -2.54976  -0.00084   0.00000  -0.01190  -0.01181  -2.56157
   D47        0.02084   0.00042   0.00000  -0.00771  -0.00766   0.01317
         Item               Value     Threshold  Converged?
 Maximum Force            0.019343     0.000450     NO 
 RMS     Force            0.004655     0.000300     NO 
 Maximum Displacement     0.054871     0.001800     NO 
 RMS     Displacement     0.016181     0.001200     NO 
 Predicted change in Energy=-3.496998D-03
 GradGradGradGradGradGradGradGradGradGradGradGradGradGradGradGradGradGrad

                          Input orientation:                          
 ---------------------------------------------------------------------
 Center     Atomic      Atomic             Coordinates (Angstroms)
 Number     Number       Type             X           Y           Z
 ---------------------------------------------------------------------
      1          6           0        0.388515    1.039389    0.415571
      2          6           0        0.503221   -1.064374   -0.611644
      3          6           0        1.243923   -1.097443    0.525185
      4          6           0        1.886574   -0.393850   -0.627110
      5          6           0        0.293518   -0.200504    1.317107
      6          6           0       -0.519381   -0.137135    0.062668
      7          1           0       -0.072746    1.957524    0.758404
      8          1           0        2.707974   -0.810471   -1.188494
      9          1           0        0.051237   -0.179694    2.368048
     10          6           0        1.669897    1.088984   -0.408993
     11          1           0        1.525701    1.626897   -1.348243
     12          1           0        2.497056    1.548914    0.135685
     13          1           0       -1.580814   -0.041968   -0.123816
 ---------------------------------------------------------------------
                    Distance matrix (angstroms):
                    1          2          3          4          5
     1  C    0.000000
     2  C    2.343960   0.000000
     3  C    2.304298   1.357245   0.000000
     4  C    2.320676   1.537370   1.495269   0.000000
     5  C    1.535945   2.123753   1.528040   2.520950   0.000000
     6  C    1.527424   1.536289   2.060426   2.516013   1.496141
     7  H    1.083175   3.367587   3.334791   3.359695   2.259067
     8  H    3.372669   2.293067   2.272112   1.078620   3.532660
     9  H    2.326389   3.140941   2.379265   3.519275   1.078708
    10  C    1.524567   2.457469   2.415493   1.514372   2.556681
    11  H    2.179311   2.971697   3.318307   2.175703   3.458578
    12  H    2.187212   3.370928   2.953855   2.174598   3.051524
    13  H    2.310526   2.372023   3.084537   3.521351   2.369497
                    6          7          8          9         10
     6  C    0.000000
     7  H    2.251916   0.000000
     8  H    3.526274   4.380024   0.000000
     9  H    2.375330   2.678437   4.483873   0.000000
    10  C    2.553188   2.270238   2.300686   3.455656   0.000000
    11  H    3.047104   2.665016   2.713679   4.387327   1.091941
    12  H    3.456442   2.675561   2.713787   3.735446   1.091972
    13  H    1.081884   2.655287   4.485291   2.981937   3.453621
                   11         12         13
    11  H    0.000000
    12  H    1.775290   0.000000
    13  H    3.732930   4.384891   0.000000
 Stoichiometry    C7H6
 Framework group  C1[X(C7H6)]
 Deg. of freedom    33
 Full point group                 C1      NOp   1
 Largest Abelian subgroup         C1      NOp   1
 Largest concise Abelian subgroup C1      NOp   1
                         Standard orientation:                         
 ---------------------------------------------------------------------
 Center     Atomic      Atomic             Coordinates (Angstroms)
 Number     Number       Type             X           Y           Z
 ---------------------------------------------------------------------
      1          6           0        0.368423    1.108274    0.024309
      2          6           0       -0.003254   -1.111990    0.677327
      3          6           0       -0.005444   -1.054090   -0.678680
      4          6           0       -1.252092   -0.552215   -0.023075
      5          6           0        1.094323    0.003785   -0.758187
      6          6           0        1.089526   -0.033843    0.737473
      7          1           0        0.816608    2.093971    0.052602
      8          1           0       -2.183472   -1.096140   -0.032991
      9          1           0        1.857998    0.176138   -1.500282
     10          6           0       -1.148696    0.958194    0.012907
     11          1           0       -1.603562    1.381078    0.911017
     12          1           0       -1.605608    1.421887   -0.863804
     13          1           0        1.861311    0.114379    1.481013
 ---------------------------------------------------------------------
 Rotational constants (GHZ):           5.1782704           4.4697988           3.3787909
 Standard basis: def2TZVP (5D, 7F)
 There are   288 symmetry adapted cartesian basis functions of A   symmetry.
 There are   253 symmetry adapted basis functions of A   symmetry.
   253 basis functions,   405 primitive gaussians,   288 cartesian basis functions
    24 alpha electrons       24 beta electrons
       nuclear repulsion energy       276.8439953130 Hartrees.
 NAtoms=   13 NActive=   13 NUniq=   13 SFac= 1.00D+00 NAtFMM=   60 NAOKFM=F Big=F
 Integral buffers will be    131072 words long.
 Raffenetti 2 integral format.
 Two-electron integral symmetry is turned on.
 Nuclear repulsion after empirical dispersion term =      276.8385265310 Hartrees.
 One-electron integrals computed using PRISM.
   1 Symmetry operations used in ECPInt.
 ECPInt:  NShTT=    5151 NPrTT=   15748 LenC2=    5132 LenP2D=   13322.
 LDataN:  DoStor=T MaxTD1= 6 Len=  172
 NBasis=   253 RedAO= T EigKep=  3.90D-05  NBF=   253
 NBsUse=   253 1.00D-06 EigRej= -1.00D+00 NBFU=   253
 Initial guess from the checkpoint file:  "parent-qce.chk"
 B after Tr=    -0.000000    0.000000   -0.000000
         Rot=    0.999921    0.001264   -0.008376    0.009234 Ang=   1.44 deg.
 ExpMin= 9.52D-02 ExpMax= 1.36D+04 ExpMxC= 4.63D+02 IAcc=2 IRadAn=         4 AccDes= 0.00D+00
 Harris functional with IExCor= 4639 and IRadAn=       4 diagonalized for initial guess.
 HarFok:  IExCor= 4639 AccDes= 0.00D+00 IRadAn=         4 IDoV= 1 UseB2=F ITyADJ=14
 ICtDFT=  3500011 ScaDFX=  1.000000  1.000000  1.000000  1.000000
 FoFCou: FMM=F IPFlag=           0 FMFlag=      100000 FMFlg1=           0
         NFxFlg=           0 DoJE=T BraDBF=F KetDBF=T FulRan=T
         wScrn=  0.000000 ICntrl=       500 IOpCl=  0 I1Cent=   200000004 NGrid=           0
         NMat0=    1 NMatS0=      1 NMatT0=    0 NMatD0=    1 NMtDS0=    0 NMtDT0=    0
 Petite list used in FoFCou.
 Requested convergence on RMS density matrix=1.00D-08 within 128 cycles.
 Requested convergence on MAX density matrix=1.00D-06.
 Requested convergence on             energy=1.00D-06.
 No special actions if energy rises.
 Integral accuracy reduced to 1.0D-05 until final iterations.
 Initial convergence to 1.0D-05 achieved.  Increase integral accuracy.
 SCF Done:  E(RwB97XD) =  -270.118655317     A.U. after   15 cycles
            NFock= 15  Conv=0.82D-08     -V/T= 2.0052
   1 Symmetry operations used in ECPInt.
 ECPInt:  NShTT=    5151 NPrTT=   15748 LenC2=    5132 LenP2D=   13322.
 LDataN:  DoStor=T MaxTD1= 7 Len=  274
 Calling FoFJK, ICntrl=      2127 FMM=F ISym2X=0 I1Cent= 0 IOpClX= 0 NMat=1 NMatS=1 NMatT=0.
 ***** Axes restored to original set *****
 -------------------------------------------------------------------
 Center     Atomic                   Forces (Hartrees/Bohr)
 Number     Number              X              Y              Z
 -------------------------------------------------------------------
      1        6           0.000052035   -0.004963405    0.002841765
      2        6           0.009197784    0.005055572    0.007279242
      3        6          -0.000583246   -0.002010789   -0.004677062
      4        6          -0.005814156   -0.005229124    0.002152249
      5        6           0.001241633    0.002687967   -0.006811877
      6        6          -0.004054179    0.000627360   -0.000240828
      7        1           0.000086741    0.000644323   -0.000119678
      8        1          -0.000174861   -0.000125338   -0.000519125
      9        1          -0.000178921    0.000161738    0.000554953
     10        6          -0.000574243    0.002214074   -0.000859036
     11        1           0.000553549    0.000332948   -0.000119041
     12        1          -0.000265649    0.000494993    0.000267610
     13        1           0.000513512    0.000109681    0.000250828
 -------------------------------------------------------------------
 Cartesian Forces:  Max     0.009197784 RMS     0.003072626

 GradGradGradGradGradGradGradGradGradGradGradGradGradGradGradGradGradGrad
 Berny optimization.
 Using GEDIIS/GDIIS optimizer.
 FormGI is forming the generalized inverse of G from B-inverse, IUseBI=4.
 Internal  Forces:  Max     0.004722638 RMS     0.001044935
 Search for a local minimum.
 Step number   2 out of a maximum of  100
 All quantities printed in internal units (Hartrees-Bohrs-Radians)
 Mixed Optimization -- RFO/linear search
 Update second derivatives using D2CorX and points    1    2
 DE= -4.03D-03 DEPred=-3.50D-03 R= 1.15D+00
 TightC=F SS=  1.41D+00  RLast= 1.67D-01 DXNew= 5.0454D-01 5.0239D-01
 Trust test= 1.15D+00 RLast= 1.67D-01 DXMaxT set to 5.02D-01
 ITU=  1  0
 Use linear search instead of GDIIS.
     Eigenvalues ---    0.00826   0.01242   0.01388   0.01580   0.01985
     Eigenvalues ---    0.02100   0.04490   0.05645   0.06228   0.06377
     Eigenvalues ---    0.07181   0.07800   0.10272   0.10948   0.12322
     Eigenvalues ---    0.12824   0.17254   0.18005   0.21188   0.21997
     Eigenvalues ---    0.23206   0.26492   0.26781   0.27319   0.27801
     Eigenvalues ---    0.30259   0.32310   0.34133   0.34228   0.35521
     Eigenvalues ---    0.35927   0.36078   0.37799
 RFO step:  Lambda=-3.64291606D-04 EMin= 8.26087705D-03
 Quartic linear search produced a step of  0.18810.
 Iteration  1 RMS(Cart)=  0.00502812 RMS(Int)=  0.00004307
 Iteration  2 RMS(Cart)=  0.00002911 RMS(Int)=  0.00003280
 Iteration  3 RMS(Cart)=  0.00000000 RMS(Int)=  0.00003280
 Variable       Old X    -DE/DX   Delta X   Delta X   Delta X     New X
                                 (Linear)    (Quad)   (Total)
    R1        2.90251  -0.00270  -0.01203  -0.00751  -0.01959   2.88293
    R2        2.88641  -0.00097  -0.00470   0.00103  -0.00367   2.88275
    R3        2.04690   0.00047  -0.00036   0.00185   0.00149   2.04840
    R4        2.88101  -0.00004  -0.00482   0.00309  -0.00175   2.87927
    R5        2.56482  -0.00442  -0.00812  -0.00714  -0.01520   2.54962
    R6        2.90521  -0.00472  -0.00808  -0.01908  -0.02714   2.87807
    R7        2.90317   0.00020  -0.00321   0.00311  -0.00006   2.90311
    R8        2.82565  -0.00321  -0.01225   0.00364  -0.00868   2.81697
    R9        2.88758  -0.00010  -0.00557   0.00380  -0.00179   2.88579
   R10        2.03830   0.00019  -0.00073   0.00118   0.00045   2.03875
   R11        2.86175   0.00190  -0.00644   0.01370   0.00725   2.86900
   R12        2.82730  -0.00176  -0.00650   0.00251  -0.00394   2.82336
   R13        2.03846   0.00058  -0.00033   0.00217   0.00184   2.04030
   R14        2.04446  -0.00054   0.00422  -0.00497  -0.00075   2.04372
   R15        2.06347   0.00019  -0.00144   0.00179   0.00035   2.06382
   R16        2.06353   0.00014  -0.00141   0.00158   0.00017   2.06370
    A1        2.06251   0.00071   0.00020   0.00309   0.00327   2.06578
    A2        1.97763  -0.00010  -0.00015   0.00265   0.00251   1.98014
    A3        2.06339  -0.00015  -0.00162   0.00065  -0.00098   2.06241
    A4        1.98197   0.00050   0.00337  -0.00219   0.00114   1.98310
    A5        2.09616  -0.00058  -0.00127  -0.00322  -0.00449   2.09167
    A6        1.58112   0.00187   0.00424   0.00801   0.01223   1.59335
    A7        1.91784   0.00175   0.00488   0.00675   0.01165   1.92949
    A8        1.65124  -0.00094  -0.00351  -0.00471  -0.00827   1.64297
    A9        1.97197  -0.00065   0.00071  -0.00883  -0.00809   1.96389
   A10        2.12000   0.00027  -0.00079  -0.00377  -0.00458   2.11542
   A11        1.87221  -0.00016  -0.00155  -0.00152  -0.00310   1.86911
   A12        2.14913  -0.00056  -0.00017   0.00271   0.00250   2.15163
   A13        1.86320   0.00066  -0.00027   0.00543   0.00514   1.86834
   A14        2.16776  -0.00003   0.00147  -0.00194  -0.00055   2.16721
   A15        1.70236   0.00108   0.00007   0.00871   0.00877   1.71113
   A16        2.17751  -0.00041  -0.00026  -0.00389  -0.00420   2.17330
   A17        1.49900   0.00097   0.00406   0.00411   0.00814   1.50714
   A18        2.28622  -0.00064  -0.00155  -0.00352  -0.00505   2.28118
   A19        2.33785  -0.00072  -0.00198  -0.00277  -0.00475   2.33310
   A20        1.74230  -0.00131  -0.00599  -0.00406  -0.01004   1.73226
   A21        2.15944   0.00027   0.00370  -0.00066   0.00301   2.16245
   A22        1.55159  -0.00187  -0.00473  -0.00716  -0.01190   1.53968
   A23        2.25297   0.00135   0.00450   0.00504   0.00951   2.26249
   A24        2.32035   0.00079  -0.00002   0.00524   0.00523   2.32557
   A25        1.73788  -0.00097  -0.00078  -0.00446  -0.00528   1.73260
   A26        1.95008   0.00035  -0.00011   0.00628   0.00618   1.95626
   A27        1.96123   0.00014   0.00086  -0.00649  -0.00560   1.95563
   A28        1.95775   0.00055  -0.00022   0.00412   0.00392   1.96167
   A29        1.95614   0.00031  -0.00061   0.00466   0.00403   1.96017
   A30        1.89821  -0.00037   0.00074  -0.00378  -0.00306   1.89515
    D1       -2.99482   0.00009   0.00332   0.00014   0.00346  -2.99135
    D2       -0.31055   0.00004  -0.00029   0.00212   0.00182  -0.30873
    D3       -0.40754  -0.00005   0.00082   0.00335   0.00418  -0.40336
    D4        2.27673  -0.00010  -0.00280   0.00533   0.00254   2.27927
    D5        2.95593   0.00060   0.00148   0.00259   0.00402   2.95996
    D6        0.29868  -0.00027  -0.00315   0.00058  -0.00258   0.29610
    D7        0.35964   0.00117   0.00100   0.01195   0.01292   0.37256
    D8       -2.29762   0.00030  -0.00364   0.00994   0.00632  -2.29129
    D9        0.56910  -0.00041   0.00029  -0.00710  -0.00681   0.56229
   D10        2.63964  -0.00015  -0.00043  -0.00222  -0.00266   2.63698
   D11       -1.50420  -0.00028   0.00107  -0.00727  -0.00621  -1.51041
   D12       -0.55351  -0.00053  -0.00135  -0.00979  -0.01114  -0.56465
   D13        1.51703  -0.00028  -0.00207  -0.00491  -0.00699   1.51003
   D14       -2.62681  -0.00041  -0.00057  -0.00996  -0.01054  -2.63735
   D15       -3.13857  -0.00010  -0.00176  -0.00156  -0.00332   3.14129
   D16       -1.06804   0.00016  -0.00248   0.00332   0.00083  -1.06721
   D17        1.07132   0.00003  -0.00097  -0.00174  -0.00272   1.06859
   D18        0.01557  -0.00105  -0.00125  -0.00823  -0.00948   0.00609
   D19       -2.97452   0.00050   0.00181   0.01508   0.01685  -2.95767
   D20       -0.32695   0.00063   0.00062   0.00134   0.00198  -0.32496
   D21        1.03748   0.00027  -0.00174   0.00349   0.00189   1.03937
   D22       -0.01585   0.00106   0.00126   0.00836   0.00964  -0.00621
   D23       -2.62645   0.00069   0.00264   0.00308   0.00582  -2.62064
   D24       -0.01176  -0.00084  -0.00064  -0.00690  -0.00754  -0.01930
   D25       -1.06509  -0.00006   0.00235  -0.00203   0.00021  -1.06488
   D26        2.60749  -0.00042   0.00373  -0.00731  -0.00361   2.60388
   D27        2.94912   0.00040   0.00474   0.01142   0.01618   2.96530
   D28        0.26408   0.00022   0.00224  -0.00087   0.00136   0.26545
   D29       -1.05418   0.00052  -0.00148   0.00753   0.00603  -1.04815
   D30       -0.01603   0.00107   0.00127   0.00847   0.00975  -0.00627
   D31        2.58873   0.00043   0.00192   0.00513   0.00705   2.59578
   D32        0.07643  -0.00016  -0.00157  -0.00216  -0.00373   0.07270
   D33        1.11458   0.00039   0.00118  -0.00122  -0.00000   1.11458
   D34       -2.56385  -0.00025   0.00183  -0.00456  -0.00271  -2.56656
   D35        0.50235  -0.00029  -0.00110   0.00479   0.00366   0.50601
   D36       -1.56249  -0.00038  -0.00045  -0.00169  -0.00215  -1.56464
   D37        2.57941  -0.00054  -0.00080  -0.00326  -0.00409   2.57532
   D38       -0.47131  -0.00004  -0.00118   0.00396   0.00278  -0.46853
   D39       -2.53615  -0.00013  -0.00052  -0.00252  -0.00303  -2.53918
   D40        1.60575  -0.00029  -0.00088  -0.00409  -0.00497   1.60079
   D41        3.13298  -0.00005  -0.00315  -0.01006  -0.01323   3.11975
   D42        1.06814  -0.00015  -0.00250  -0.01655  -0.01904   1.04910
   D43       -1.07314  -0.00030  -0.00285  -0.01811  -0.02097  -1.09412
   D44        0.01412  -0.00097  -0.00115  -0.00751  -0.00862   0.00550
   D45        2.58886  -0.00034  -0.00037  -0.00228  -0.00264   2.58623
   D46       -2.56157  -0.00037  -0.00222  -0.00369  -0.00586  -2.56743
   D47        0.01317   0.00026  -0.00144   0.00154   0.00012   0.01329
         Item               Value     Threshold  Converged?
 Maximum Force            0.004723     0.000450     NO 
 RMS     Force            0.001045     0.000300     NO 
 Maximum Displacement     0.018256     0.001800     NO 
 RMS     Displacement     0.005034     0.001200     NO 
 Predicted change in Energy=-3.040814D-04
 GradGradGradGradGradGradGradGradGradGradGradGradGradGradGradGradGradGrad

                          Input orientation:                          
 ---------------------------------------------------------------------
 Center     Atomic      Atomic             Coordinates (Angstroms)
 Number     Number       Type             X           Y           Z
 ---------------------------------------------------------------------
      1          6           0        0.389600    1.034917    0.418371
      2          6           0        0.512882   -1.057986   -0.604017
      3          6           0        1.246907   -1.101504    0.527200
      4          6           0        1.885331   -0.397963   -0.621523
      5          6           0        0.295879   -0.199166    1.310361
      6          6           0       -0.520553   -0.135894    0.060706
      7          1           0       -0.070498    1.954438    0.761553
      8          1           0        2.699242   -0.815777   -1.193287
      9          1           0        0.052397   -0.176950    2.361997
     10          6           0        1.667878    1.089486   -0.408981
     11          1           0        1.526164    1.627735   -1.348634
     12          1           0        2.490674    1.554752    0.137955
     13          1           0       -1.581226   -0.039816   -0.127332
 ---------------------------------------------------------------------
                    Distance matrix (angstroms):
                    1          2          3          4          5
     1  C    0.000000
     2  C    2.332535   0.000000
     3  C    2.304586   1.349199   0.000000
     4  C    2.317701   1.523008   1.490678   0.000000
     5  C    1.525579   2.109385   1.527092   2.509593   0.000000
     6  C    1.525484   1.536260   2.067349   2.514438   1.494056
     7  H    1.083966   3.358543   3.336055   3.357374   2.252428
     8  H    3.370009   2.277296   2.269580   1.078858   3.524858
     9  H    2.315170   3.128180   2.376580   3.508545   1.079683
    10  C    1.523642   2.446158   2.419522   1.518211   2.549341
    11  H    2.183006   2.965517   3.323474   2.182004   3.452741
    12  H    2.182515   3.359848   2.958744   2.180904   3.044321
    13  H    2.310194   2.376801   3.090943   3.519874   2.369784
                    6          7          8          9         10
     6  C    0.000000
     7  H    2.250161   0.000000
     8  H    3.521622   4.378008   0.000000
     9  H    2.371898   2.668209   4.478162   0.000000
    10  C    2.551743   2.267211   2.304100   3.448472   0.000000
    11  H    3.047241   2.666262   2.714958   4.381513   1.092127
    12  H    3.454235   2.666125   2.726741   3.726976   1.092064
    13  H    1.081488   2.655083   4.478926   2.980653   3.451278
                   11         12         13
    11  H    0.000000
    12  H    1.773570   0.000000
    13  H    3.732047   4.381026   0.000000
 Stoichiometry    C7H6
 Framework group  C1[X(C7H6)]
 Deg. of freedom    33
 Full point group                 C1      NOp   1
 Largest Abelian subgroup         C1      NOp   1
 Largest concise Abelian subgroup C1      NOp   1
                         Standard orientation:                         
 ---------------------------------------------------------------------
 Center     Atomic      Atomic             Coordinates (Angstroms)
 Number     Number       Type             X           Y           Z
 ---------------------------------------------------------------------
      1          6           0        0.376288    1.102440    0.015124
      2          6           0       -0.012540   -1.100948    0.674373
      3          6           0       -0.013086   -1.061874   -0.674259
      4          6           0       -1.250212   -0.548316   -0.020120
      5          6           0        1.087593   -0.006358   -0.754292
      6          6           0        1.090926   -0.034076    0.739503
      7          1           0        0.829090    2.087087    0.035703
      8          1           0       -2.183813   -1.088927   -0.012289
      9          1           0        1.852022    0.158716   -1.498681
     10          6           0       -1.141196    0.965640    0.011775
     11          1           0       -1.594320    1.396669    0.907115
     12          1           0       -1.592966    1.432388   -0.866095
     13          1           0        1.863347    0.115015    1.481631
 ---------------------------------------------------------------------
 Rotational constants (GHZ):           5.1929493           4.4920612           3.3900791
 Standard basis: def2TZVP (5D, 7F)
 There are   288 symmetry adapted cartesian basis functions of A   symmetry.
 There are   253 symmetry adapted basis functions of A   symmetry.
   253 basis functions,   405 primitive gaussians,   288 cartesian basis functions
    24 alpha electrons       24 beta electrons
       nuclear repulsion energy       277.3857112446 Hartrees.
 NAtoms=   13 NActive=   13 NUniq=   13 SFac= 1.00D+00 NAtFMM=   60 NAOKFM=F Big=F
 Integral buffers will be    131072 words long.
 Raffenetti 2 integral format.
 Two-electron integral symmetry is turned on.
 Nuclear repulsion after empirical dispersion term =      277.3802441613 Hartrees.
 One-electron integrals computed using PRISM.
   1 Symmetry operations used in ECPInt.
 ECPInt:  NShTT=    5151 NPrTT=   15748 LenC2=    5132 LenP2D=   13336.
 LDataN:  DoStor=T MaxTD1= 6 Len=  172
 NBasis=   253 RedAO= T EigKep=  3.79D-05  NBF=   253
 NBsUse=   253 1.00D-06 EigRej= -1.00D+00 NBFU=   253
 Initial guess from the checkpoint file:  "parent-qce.chk"
 B after Tr=    -0.000000   -0.000000    0.000000
         Rot=    0.999992    0.002695   -0.000608    0.002900 Ang=   0.46 deg.
 Requested convergence on RMS density matrix=1.00D-08 within 128 cycles.
 Requested convergence on MAX density matrix=1.00D-06.
 Requested convergence on             energy=1.00D-06.
 No special actions if energy rises.
 SCF Done:  E(RwB97XD) =  -270.118992333     A.U. after   13 cycles
            NFock= 13  Conv=0.25D-08     -V/T= 2.0050
   1 Symmetry operations used in ECPInt.
 ECPInt:  NShTT=    5151 NPrTT=   15748 LenC2=    5132 LenP2D=   13336.
 LDataN:  DoStor=T MaxTD1= 7 Len=  274
 Calling FoFJK, ICntrl=      2127 FMM=F ISym2X=0 I1Cent= 0 IOpClX= 0 NMat=1 NMatS=1 NMatT=0.
 ***** Axes restored to original set *****
 -------------------------------------------------------------------
 Center     Atomic                   Forces (Hartrees/Bohr)
 Number     Number              X              Y              Z
 -------------------------------------------------------------------
      1        6          -0.000271005   -0.000041120    0.000266604
      2        6           0.000945926    0.002582828    0.001252736
      3        6           0.001782704   -0.002659140    0.002442922
      4        6          -0.001201622   -0.001027238   -0.002634844
      5        6          -0.000009916    0.000092070   -0.000392721
      6        6          -0.003160022   -0.000163547   -0.001489212
      7        1           0.000200005    0.000101097   -0.000007762
      8        1           0.000455530    0.000216735    0.000253872
      9        1          -0.000073265    0.000012783    0.000151457
     10        6           0.000577700    0.001095462   -0.000117477
     11        1           0.000123182   -0.000179298   -0.000031208
     12        1           0.000110140    0.000048820    0.000091724
     13        1           0.000520641   -0.000079452    0.000213910
 -------------------------------------------------------------------
 Cartesian Forces:  Max     0.003160022 RMS     0.001128562

 GradGradGradGradGradGradGradGradGradGradGradGradGradGradGradGradGradGrad
 Berny optimization.
 Using GEDIIS/GDIIS optimizer.
 FormGI is forming the generalized inverse of G from B-inverse, IUseBI=4.
 Internal  Forces:  Max     0.001039328 RMS     0.000385293
 Search for a local minimum.
 Step number   3 out of a maximum of  100
 All quantities printed in internal units (Hartrees-Bohrs-Radians)
 Mixed Optimization -- En-DIIS/RFO-DIIS
 Update second derivatives using D2CorX and points    1    2    3
 DE= -3.37D-04 DEPred=-3.04D-04 R= 1.11D+00
 TightC=F SS=  1.41D+00  RLast= 7.51D-02 DXNew= 8.4491D-01 2.2524D-01
 Trust test= 1.11D+00 RLast= 7.51D-02 DXMaxT set to 5.02D-01
 ITU=  1  1  0
 Use linear search instead of GDIIS.
     Eigenvalues ---    0.00831   0.01230   0.01407   0.01665   0.01977
     Eigenvalues ---    0.02084   0.04513   0.05652   0.06208   0.06373
     Eigenvalues ---    0.06845   0.07741   0.08965   0.10262   0.10964
     Eigenvalues ---    0.12901   0.17252   0.18348   0.21216   0.21530
     Eigenvalues ---    0.23487   0.26410   0.26996   0.27734   0.28043
     Eigenvalues ---    0.29939   0.34122   0.34210   0.35516   0.35905
     Eigenvalues ---    0.36018   0.36942   0.40388
 RFO step:  Lambda=-1.09261725D-04 EMin= 8.30857338D-03
 Quartic linear search produced a step of  0.18262.
 Iteration  1 RMS(Cart)=  0.00291005 RMS(Int)=  0.00003099
 Iteration  2 RMS(Cart)=  0.00001967 RMS(Int)=  0.00001923
 Iteration  3 RMS(Cart)=  0.00000000 RMS(Int)=  0.00001923
 Variable       Old X    -DE/DX   Delta X   Delta X   Delta X     New X
                                 (Linear)    (Quad)   (Total)
    R1        2.88293   0.00046  -0.00358  -0.00051  -0.00410   2.87883
    R2        2.88275   0.00041  -0.00067   0.00148   0.00081   2.88356
    R3        2.04840  -0.00000   0.00027  -0.00009   0.00019   2.04859
    R4        2.87927   0.00077  -0.00032   0.00247   0.00216   2.88142
    R5        2.54962   0.00057  -0.00278   0.00144  -0.00128   2.54834
    R6        2.87807  -0.00034  -0.00496  -0.00791  -0.01287   2.86520
    R7        2.90311  -0.00002  -0.00001  -0.00107  -0.00107   2.90204
    R8        2.81697   0.00094  -0.00158   0.00643   0.00480   2.82178
    R9        2.88579   0.00075  -0.00033   0.00292   0.00258   2.88836
   R10        2.03875   0.00013   0.00008   0.00029   0.00037   2.03912
   R11        2.86900   0.00067   0.00132   0.00153   0.00286   2.87186
   R12        2.82336   0.00072  -0.00072   0.00202   0.00130   2.82466
   R13        2.04030   0.00016   0.00034   0.00043   0.00077   2.04108
   R14        2.04372  -0.00056  -0.00014  -0.00109  -0.00123   2.04249
   R15        2.06382  -0.00008   0.00006  -0.00047  -0.00041   2.06341
   R16        2.06370   0.00015   0.00003   0.00030   0.00033   2.06403
    A1        2.06578   0.00012   0.00060  -0.00059  -0.00001   2.06578
    A2        1.98014   0.00001   0.00046   0.00005   0.00050   1.98063
    A3        2.06241  -0.00016  -0.00018   0.00141   0.00123   2.06364
    A4        1.98310   0.00022   0.00021   0.00207   0.00227   1.98537
    A5        2.09167  -0.00015  -0.00082  -0.00194  -0.00275   2.08892
    A6        1.59335   0.00098   0.00223   0.00769   0.00991   1.60327
    A7        1.92949   0.00104   0.00213   0.00607   0.00820   1.93769
    A8        1.64297  -0.00095  -0.00151  -0.00760  -0.00912   1.63386
    A9        1.96389  -0.00038  -0.00148  -0.00187  -0.00337   1.96052
   A10        2.11542   0.00071  -0.00084   0.00769   0.00685   2.12227
   A11        1.86911  -0.00044  -0.00057   0.00159   0.00099   1.87009
   A12        2.15163  -0.00019   0.00046  -0.00378  -0.00336   2.14827
   A13        1.86834   0.00015   0.00094  -0.00270  -0.00180   1.86655
   A14        2.16721  -0.00017  -0.00010  -0.00131  -0.00146   2.16575
   A15        1.71113   0.00027   0.00160   0.00096   0.00255   1.71367
   A16        2.17330   0.00011  -0.00077  -0.00092  -0.00168   2.17162
   A17        1.50714   0.00059   0.00149   0.00544   0.00692   1.51406
   A18        2.28118  -0.00042  -0.00092  -0.00201  -0.00292   2.27826
   A19        2.33310  -0.00021  -0.00087  -0.00178  -0.00265   2.33045
   A20        1.73226  -0.00069  -0.00183  -0.00432  -0.00617   1.72609
   A21        2.16245   0.00016   0.00055   0.00302   0.00357   2.16602
   A22        1.53968  -0.00062  -0.00217  -0.00554  -0.00770   1.53198
   A23        2.26249   0.00054   0.00174   0.00375   0.00547   2.26796
   A24        2.32557   0.00018   0.00095   0.00020   0.00115   2.32672
   A25        1.73260  -0.00013  -0.00096  -0.00091  -0.00190   1.73069
   A26        1.95626   0.00001   0.00113   0.00123   0.00237   1.95863
   A27        1.95563   0.00015  -0.00102   0.00068  -0.00032   1.95531
   A28        1.96167   0.00000   0.00072  -0.00195  -0.00121   1.96045
   A29        1.96017  -0.00002   0.00074   0.00028   0.00102   1.96119
   A30        1.89515  -0.00001  -0.00056   0.00056  -0.00001   1.89514
    D1       -2.99135   0.00031   0.00063   0.00811   0.00875  -2.98260
    D2       -0.30873   0.00011   0.00033   0.00411   0.00444  -0.30429
    D3       -0.40336   0.00022   0.00076   0.00321   0.00399  -0.39937
    D4        2.27927   0.00002   0.00046  -0.00079  -0.00032   2.27895
    D5        2.95996   0.00007   0.00073   0.00533   0.00604   2.96599
    D6        0.29610  -0.00009  -0.00047   0.00035  -0.00012   0.29598
    D7        0.37256   0.00026   0.00236   0.00333   0.00566   0.37822
    D8       -2.29129   0.00011   0.00115  -0.00164  -0.00050  -2.29179
    D9        0.56229   0.00002  -0.00124   0.00535   0.00411   0.56640
   D10        2.63698  -0.00005  -0.00048   0.00311   0.00262   2.63960
   D11       -1.51041   0.00005  -0.00113   0.00525   0.00412  -1.50629
   D12       -0.56465  -0.00018  -0.00203   0.00409   0.00205  -0.56260
   D13        1.51003  -0.00025  -0.00128   0.00184   0.00056   1.51059
   D14       -2.63735  -0.00015  -0.00193   0.00398   0.00206  -2.63530
   D15        3.14129   0.00002  -0.00061   0.00086   0.00025   3.14154
   D16       -1.06721  -0.00005   0.00015  -0.00138  -0.00124  -1.06845
   D17        1.06859   0.00005  -0.00050   0.00076   0.00026   1.06885
   D18        0.00609  -0.00047  -0.00173   0.00053  -0.00121   0.00489
   D19       -2.95767   0.00016   0.00308  -0.00105   0.00202  -2.95565
   D20       -0.32496   0.00023   0.00036   0.01230   0.01271  -0.31226
   D21        1.03937   0.00039   0.00034  -0.00206  -0.00167   1.03770
   D22       -0.00621   0.00048   0.00176  -0.00054   0.00122  -0.00499
   D23       -2.62064   0.00037   0.00106   0.00281   0.00390  -2.61674
   D24       -0.01930  -0.00025  -0.00138  -0.00911  -0.01051  -0.02981
   D25       -1.06488  -0.00017   0.00004  -0.00759  -0.00762  -1.07250
   D26        2.60388  -0.00027  -0.00066  -0.00424  -0.00494   2.59894
   D27        2.96530   0.00007   0.00295  -0.00215   0.00082   2.96612
   D28        0.26545   0.00054   0.00025   0.01486   0.01508   0.28053
   D29       -1.04815   0.00049   0.00110  -0.00179  -0.00070  -1.04885
   D30       -0.00627   0.00048   0.00178  -0.00053   0.00125  -0.00503
   D31        2.59578   0.00046   0.00129   0.00206   0.00334   2.59912
   D32        0.07270  -0.00044  -0.00068  -0.01080  -0.01148   0.06122
   D33        1.11458  -0.00044  -0.00000  -0.00955  -0.00952   1.10505
   D34       -2.56656  -0.00046  -0.00049  -0.00696  -0.00743  -2.57399
   D35        0.50601  -0.00026   0.00067  -0.01031  -0.00965   0.49636
   D36       -1.56464  -0.00019  -0.00039  -0.01043  -0.01083  -1.57547
   D37        2.57532  -0.00017  -0.00075  -0.00991  -0.01066   2.56466
   D38       -0.46853  -0.00034   0.00051  -0.01112  -0.01060  -0.47913
   D39       -2.53918  -0.00028  -0.00055  -0.01124  -0.01178  -2.55096
   D40        1.60079  -0.00025  -0.00091  -0.01071  -0.01162   1.58917
   D41        3.11975   0.00013  -0.00242   0.00687   0.00445   3.12420
   D42        1.04910   0.00020  -0.00348   0.00675   0.00327   1.05237
   D43       -1.09412   0.00022  -0.00383   0.00727   0.00343  -1.09069
   D44        0.00550  -0.00042  -0.00157   0.00048  -0.00109   0.00441
   D45        2.58623  -0.00014  -0.00048  -0.00131  -0.00179   2.58444
   D46       -2.56743  -0.00029  -0.00107  -0.00227  -0.00333  -2.57077
   D47        0.01329  -0.00001   0.00002  -0.00406  -0.00403   0.00926
         Item               Value     Threshold  Converged?
 Maximum Force            0.001039     0.000450     NO 
 RMS     Force            0.000385     0.000300     NO 
 Maximum Displacement     0.012343     0.001800     NO 
 RMS     Displacement     0.002911     0.001200     NO 
 Predicted change in Energy=-6.284907D-05
 GradGradGradGradGradGradGradGradGradGradGradGradGradGradGradGradGradGrad

                          Input orientation:                          
 ---------------------------------------------------------------------
 Center     Atomic      Atomic             Coordinates (Angstroms)
 Number     Number       Type             X           Y           Z
 ---------------------------------------------------------------------
      1          6           0        0.388458    1.033604    0.417767
      2          6           0        0.515801   -1.055586   -0.597485
      3          6           0        1.252630   -1.101918    0.530987
      4          6           0        1.882045   -0.398773   -0.626220
      5          6           0        0.295253   -0.198908    1.308277
      6          6           0       -0.523853   -0.135915    0.059534
      7          1           0       -0.068917    1.953927    0.762745
      8          1           0        2.697999   -0.815873   -1.195961
      9          1           0        0.050921   -0.175185    2.360102
     10          6           0        1.668100    1.090120   -0.409450
     11          1           0        1.529423    1.630245   -1.348227
     12          1           0        2.491028    1.552640    0.139962
     13          1           0       -1.584214   -0.042108   -0.127665
 ---------------------------------------------------------------------
                    Distance matrix (angstroms):
                    1          2          3          4          5
     1  C    0.000000
     2  C    2.326299   0.000000
     3  C    2.306527   1.348523   0.000000
     4  C    2.317847   1.516197   1.493219   0.000000
     5  C    1.523410   2.101064   1.528456   2.510006   0.000000
     6  C    1.525915   1.535692   2.076373   2.515492   1.494745
     7  H    1.084065   3.353996   3.337422   3.357182   2.250538
     8  H    3.370261   2.275439   2.270079   1.079054   3.524917
     9  H    2.312523   3.120663   2.376678   3.510146   1.080091
    10  C    1.524784   2.442786   2.421171   1.519725   2.548899
    11  H    2.185525   2.967277   3.327578   2.182327   3.453402
    12  H    2.183432   3.353832   2.955200   2.183095   3.042089
    13  H    2.312161   2.378640   3.099146   3.520045   2.370425
                    6          7          8          9         10
     6  C    0.000000
     7  H    2.251424   0.000000
     8  H    3.524052   4.377687   0.000000
     9  H    2.371607   2.664399   4.479183   0.000000
    10  C    2.554949   2.266590   2.304800   3.447706   0.000000
    11  H    3.052385   2.667520   2.715189   4.381466   1.091910
    12  H    3.456471   2.664997   2.727156   3.724046   1.092240
    13  H    1.080837   2.659532   4.480771   2.979993   3.455269
                   11         12         13
    11  H    0.000000
    12  H    1.773531   0.000000
    13  H    3.739154   4.384340   0.000000
 Stoichiometry    C7H6
 Framework group  C1[X(C7H6)]
 Deg. of freedom    33
 Full point group                 C1      NOp   1
 Largest Abelian subgroup         C1      NOp   1
 Largest concise Abelian subgroup C1      NOp   1
                         Standard orientation:                         
 ---------------------------------------------------------------------
 Center     Atomic      Atomic             Coordinates (Angstroms)
 Number     Number       Type             X           Y           Z
 ---------------------------------------------------------------------
      1          6           0        0.378137    1.100750    0.011934
      2          6           0       -0.012348   -1.095590    0.671690
      3          6           0       -0.017335   -1.064836   -0.676473
      4          6           0       -1.250444   -0.548371   -0.011335
      5          6           0        1.086373   -0.010239   -0.752843
      6          6           0        1.093563   -0.032384    0.741721
      7          1           0        0.830490    2.085832    0.025574
      8          1           0       -2.185270   -1.087255   -0.003559
      9          1           0        1.851023    0.152907   -1.498020
     10          6           0       -1.140790    0.967250    0.009488
     11          1           0       -1.595124    1.403777    0.901279
     12          1           0       -1.591214    1.428726   -0.872072
     13          1           0        1.867158    0.116540    1.481708
 ---------------------------------------------------------------------
 Rotational constants (GHZ):           5.1969793           4.4894354           3.3902157
 Standard basis: def2TZVP (5D, 7F)
 There are   288 symmetry adapted cartesian basis functions of A   symmetry.
 There are   253 symmetry adapted basis functions of A   symmetry.
   253 basis functions,   405 primitive gaussians,   288 cartesian basis functions
    24 alpha electrons       24 beta electrons
       nuclear repulsion energy       277.4042183969 Hartrees.
 NAtoms=   13 NActive=   13 NUniq=   13 SFac= 1.00D+00 NAtFMM=   60 NAOKFM=F Big=F
 Integral buffers will be    131072 words long.
 Raffenetti 2 integral format.
 Two-electron integral symmetry is turned on.
 Nuclear repulsion after empirical dispersion term =      277.3987517047 Hartrees.
 One-electron integrals computed using PRISM.
   1 Symmetry operations used in ECPInt.
 ECPInt:  NShTT=    5151 NPrTT=   15748 LenC2=    5132 LenP2D=   13334.
 LDataN:  DoStor=T MaxTD1= 6 Len=  172
 NBasis=   253 RedAO= T EigKep=  3.79D-05  NBF=   253
 NBsUse=   253 1.00D-06 EigRej= -1.00D+00 NBFU=   253
 Initial guess from the checkpoint file:  "parent-qce.chk"
 B after Tr=     0.000000   -0.000000    0.000000
         Rot=    0.999999    0.001402   -0.000594    0.000533 Ang=   0.18 deg.
 Requested convergence on RMS density matrix=1.00D-08 within 128 cycles.
 Requested convergence on MAX density matrix=1.00D-06.
 Requested convergence on             energy=1.00D-06.
 No special actions if energy rises.
 SCF Done:  E(RwB97XD) =  -270.119081410     A.U. after   12 cycles
            NFock= 12  Conv=0.48D-08     -V/T= 2.0050
   1 Symmetry operations used in ECPInt.
 ECPInt:  NShTT=    5151 NPrTT=   15748 LenC2=    5132 LenP2D=   13334.
 LDataN:  DoStor=T MaxTD1= 7 Len=  274
 Calling FoFJK, ICntrl=      2127 FMM=F ISym2X=0 I1Cent= 0 IOpClX= 0 NMat=1 NMatS=1 NMatT=0.
 ***** Axes restored to original set *****
 -------------------------------------------------------------------
 Center     Atomic                   Forces (Hartrees/Bohr)
 Number     Number              X              Y              Z
 -------------------------------------------------------------------
      1        6          -0.000072549    0.001321213   -0.000286818
      2        6          -0.000324029    0.001690999    0.000062543
      3        6           0.000661231   -0.002909493    0.002809038
      4        6           0.000164155    0.000390169   -0.002244326
      5        6          -0.000133091   -0.000373979    0.000667345
      6        6          -0.000949945   -0.000445182   -0.000970188
      7        1           0.000061638    0.000029830   -0.000028570
      8        1           0.000336738    0.000189755    0.000277952
      9        1           0.000041463    0.000003516    0.000013553
     10        6           0.000037125    0.000238427   -0.000316959
     11        1          -0.000114282    0.000022349   -0.000046206
     12        1           0.000011207   -0.000147234    0.000022373
     13        1           0.000280339   -0.000010370    0.000040263
 -------------------------------------------------------------------
 Cartesian Forces:  Max     0.002909493 RMS     0.000876570

 GradGradGradGradGradGradGradGradGradGradGradGradGradGradGradGradGradGrad
 Berny optimization.
 Using GEDIIS/GDIIS optimizer.
 FormGI is forming the generalized inverse of G from B-inverse, IUseBI=4.
 Internal  Forces:  Max     0.001652878 RMS     0.000332554
 Search for a local minimum.
 Step number   4 out of a maximum of  100
 All quantities printed in internal units (Hartrees-Bohrs-Radians)
 Mixed Optimization -- En-DIIS/RFO-DIIS
 Swapping is turned off.
 Update second derivatives using D2CorX and points    1    2    3    4
 DE= -8.91D-05 DEPred=-6.28D-05 R= 1.42D+00
 TightC=F SS=  1.41D+00  RLast= 5.21D-02 DXNew= 8.4491D-01 1.5624D-01
 Trust test= 1.42D+00 RLast= 5.21D-02 DXMaxT set to 5.02D-01
 ITU=  1  1  1  0
     Eigenvalues ---    0.00862   0.01272   0.01417   0.01622   0.01964
     Eigenvalues ---    0.01994   0.03928   0.04866   0.05675   0.06206
     Eigenvalues ---    0.06451   0.07452   0.07891   0.10249   0.10947
     Eigenvalues ---    0.12911   0.17503   0.19586   0.21509   0.21837
     Eigenvalues ---    0.24255   0.26343   0.27108   0.27754   0.27894
     Eigenvalues ---    0.29725   0.34176   0.34217   0.35523   0.35923
     Eigenvalues ---    0.36058   0.37539   0.41145
 En-DIIS/RFO-DIIS/Sim-DIIS IScMMF=       -3 using points:     4    3
 RFO step:  Lambda=-1.13759873D-04.
 DidBck=F Rises=F RFO-DIIS coefs:    1.84337   -0.84337
 Iteration  1 RMS(Cart)=  0.00340097 RMS(Int)=  0.00004216
 Iteration  2 RMS(Cart)=  0.00001993 RMS(Int)=  0.00003686
 Iteration  3 RMS(Cart)=  0.00000000 RMS(Int)=  0.00003686
 Variable       Old X    -DE/DX   Delta X   Delta X   Delta X     New X
                                 (Linear)    (Quad)   (Total)
    R1        2.87883   0.00109  -0.00346   0.00429   0.00082   2.87964
    R2        2.88356   0.00027   0.00069  -0.00029   0.00040   2.88396
    R3        2.04859  -0.00001   0.00016   0.00007   0.00023   2.04881
    R4        2.88142   0.00018   0.00182  -0.00056   0.00126   2.88269
    R5        2.54834   0.00094  -0.00108   0.00085  -0.00007   2.54827
    R6        2.86520   0.00021  -0.01086  -0.00581  -0.01670   2.84849
    R7        2.90204  -0.00032  -0.00091  -0.00217  -0.00306   2.89897
    R8        2.82178   0.00165   0.00405   0.00984   0.01382   2.83560
    R9        2.88836   0.00061   0.00217   0.00216   0.00432   2.89268
   R10        2.03912   0.00004   0.00031   0.00002   0.00034   2.03945
   R11        2.87186   0.00025   0.00241   0.00080   0.00322   2.87509
   R12        2.82466   0.00064   0.00110   0.00113   0.00221   2.82687
   R13        2.04108   0.00000   0.00065   0.00001   0.00066   2.04173
   R14        2.04249  -0.00028  -0.00104  -0.00046  -0.00150   2.04099
   R15        2.06341   0.00007  -0.00035   0.00030  -0.00004   2.06337
   R16        2.06403  -0.00004   0.00028  -0.00044  -0.00016   2.06387
    A1        2.06578   0.00005  -0.00001   0.00105   0.00104   2.06681
    A2        1.98063   0.00000   0.00042   0.00119   0.00159   1.98223
    A3        2.06364   0.00005   0.00103   0.00031   0.00135   2.06499
    A4        1.98537  -0.00012   0.00191  -0.00238  -0.00049   1.98489
    A5        2.08892   0.00001  -0.00232  -0.00000  -0.00230   2.08662
    A6        1.60327   0.00050   0.00836   0.00340   0.01173   1.61500
    A7        1.93769   0.00035   0.00692   0.00407   0.01101   1.94870
    A8        1.63386  -0.00061  -0.00769  -0.00331  -0.01101   1.62284
    A9        1.96052  -0.00059  -0.00284  -0.00572  -0.00857   1.95195
   A10        2.12227   0.00048   0.00578   0.00577   0.01155   2.13382
   A11        1.87009  -0.00033   0.00083  -0.00399  -0.00319   1.86690
   A12        2.14827  -0.00019  -0.00284  -0.00333  -0.00623   2.14204
   A13        1.86655   0.00024  -0.00151   0.00417   0.00262   1.86917
   A14        2.16575  -0.00013  -0.00123  -0.00147  -0.00278   2.16296
   A15        1.71367   0.00028   0.00215   0.00364   0.00575   1.71942
   A16        2.17162   0.00008  -0.00142  -0.00093  -0.00234   2.16928
   A17        1.51406   0.00022   0.00584   0.00148   0.00730   1.52136
   A18        2.27826  -0.00032  -0.00246  -0.00181  -0.00426   2.27400
   A19        2.33045   0.00008  -0.00223  -0.00017  -0.00241   2.32804
   A20        1.72609  -0.00007  -0.00520  -0.00196  -0.00719   1.71890
   A21        2.16602  -0.00019   0.00301  -0.00013   0.00290   2.16891
   A22        1.53198  -0.00011  -0.00650  -0.00151  -0.00800   1.52398
   A23        2.26796   0.00018   0.00462   0.00107   0.00568   2.27363
   A24        2.32672  -0.00005   0.00097   0.00088   0.00184   2.32856
   A25        1.73069   0.00013  -0.00161   0.00064  -0.00102   1.72967
   A26        1.95863  -0.00010   0.00200  -0.00072   0.00129   1.95991
   A27        1.95531  -0.00001  -0.00027  -0.00085  -0.00110   1.95420
   A28        1.96045   0.00004  -0.00102   0.00173   0.00073   1.96118
   A29        1.96119  -0.00015   0.00086  -0.00188  -0.00101   1.96018
   A30        1.89514   0.00008  -0.00001   0.00096   0.00094   1.89609
    D1       -2.98260   0.00008   0.00738  -0.00093   0.00646  -2.97614
    D2       -0.30429   0.00007   0.00375   0.00035   0.00409  -0.30019
    D3       -0.39937   0.00019   0.00337   0.00288   0.00627  -0.39310
    D4        2.27895   0.00018  -0.00027   0.00415   0.00390   2.28284
    D5        2.96599  -0.00000   0.00509  -0.00078   0.00429   2.97028
    D6        0.29598   0.00006  -0.00010   0.00077   0.00067   0.29665
    D7        0.37822   0.00009   0.00477   0.00281   0.00754   0.38575
    D8       -2.29179   0.00015  -0.00042   0.00436   0.00392  -2.28788
    D9        0.56640  -0.00014   0.00346  -0.00620  -0.00274   0.56366
   D10        2.63960  -0.00005   0.00221  -0.00414  -0.00194   2.63766
   D11       -1.50629  -0.00003   0.00347  -0.00404  -0.00057  -1.50687
   D12       -0.56260  -0.00009   0.00173  -0.00551  -0.00378  -0.56639
   D13        1.51059  -0.00001   0.00047  -0.00345  -0.00298   1.50761
   D14       -2.63530   0.00001   0.00173  -0.00336  -0.00161  -2.63691
   D15        3.14154  -0.00001   0.00021  -0.00196  -0.00176   3.13979
   D16       -1.06845   0.00007  -0.00104   0.00010  -0.00096  -1.06940
   D17        1.06885   0.00009   0.00022   0.00019   0.00041   1.06926
   D18        0.00489  -0.00032  -0.00102  -0.00576  -0.00678  -0.00189
   D19       -2.95565   0.00014   0.00170  -0.00332  -0.00164  -2.95729
   D20       -0.31226   0.00010   0.01072  -0.00361   0.00719  -0.30507
   D21        1.03770   0.00058  -0.00141   0.00745   0.00611   1.04381
   D22       -0.00499   0.00033   0.00103   0.00588   0.00693   0.00194
   D23       -2.61674   0.00035   0.00329   0.00519   0.00854  -2.60820
   D24       -0.02981  -0.00010  -0.00887   0.00061  -0.00833  -0.03814
   D25       -1.07250  -0.00035  -0.00643  -0.00096  -0.00751  -1.08001
   D26        2.59894  -0.00033  -0.00417  -0.00165  -0.00590   2.59304
   D27        2.96612  -0.00009   0.00069  -0.00600  -0.00530   2.96081
   D28        0.28053   0.00011   0.01272  -0.00459   0.00807   0.28860
   D29       -1.04885   0.00059  -0.00059   0.00745   0.00681  -1.04205
   D30       -0.00503   0.00034   0.00105   0.00593   0.00697   0.00194
   D31        2.59912   0.00042   0.00282   0.00553   0.00831   2.60743
   D32        0.06122  -0.00018  -0.00968   0.00098  -0.00865   0.05257
   D33        1.10505  -0.00043  -0.00803  -0.00055  -0.00849   1.09656
   D34       -2.57399  -0.00035  -0.00627  -0.00094  -0.00715  -2.58113
   D35        0.49636  -0.00004  -0.00814   0.00503  -0.00312   0.49325
   D36       -1.57547  -0.00002  -0.00913   0.00480  -0.00433  -1.57981
   D37        2.56466  -0.00004  -0.00899   0.00364  -0.00536   2.55930
   D38       -0.47913  -0.00008  -0.00894   0.00528  -0.00365  -0.48278
   D39       -2.55096  -0.00006  -0.00994   0.00505  -0.00487  -2.55583
   D40        1.58917  -0.00008  -0.00980   0.00389  -0.00590   1.58327
   D41        3.12420   0.00013   0.00375   0.00729   0.01103   3.13523
   D42        1.05237   0.00015   0.00276   0.00706   0.00981   1.06218
   D43       -1.09069   0.00013   0.00289   0.00591   0.00878  -1.08191
   D44        0.00441  -0.00029  -0.00092  -0.00520  -0.00611  -0.00171
   D45        2.58444  -0.00019  -0.00151  -0.00441  -0.00592   2.57851
   D46       -2.57077  -0.00016  -0.00281  -0.00389  -0.00669  -2.57746
   D47        0.00926  -0.00005  -0.00340  -0.00311  -0.00651   0.00276
         Item               Value     Threshold  Converged?
 Maximum Force            0.001653     0.000450     NO 
 RMS     Force            0.000333     0.000300     NO 
 Maximum Displacement     0.013830     0.001800     NO 
 RMS     Displacement     0.003400     0.001200     NO 
 Predicted change in Energy=-5.710856D-05
 GradGradGradGradGradGradGradGradGradGradGradGradGradGradGradGradGradGrad

                          Input orientation:                          
 ---------------------------------------------------------------------
 Center     Atomic      Atomic             Coordinates (Angstroms)
 Number     Number       Type             X           Y           Z
 ---------------------------------------------------------------------
      1          6           0        0.388634    1.033248    0.418673
      2          6           0        0.519798   -1.048761   -0.591982
      3          6           0        1.255821   -1.109236    0.536302
      4          6           0        1.879826   -0.399883   -0.629475
      5          6           0        0.294511   -0.201118    1.307254
      6          6           0       -0.526051   -0.134028    0.058278
      7          1           0       -0.065699    1.954537    0.765466
      8          1           0        2.700792   -0.815054   -1.193736
      9          1           0        0.048588   -0.176670    2.359050
     10          6           0        1.666647    1.090790   -0.412217
     11          1           0        1.526779    1.631607   -1.350393
     12          1           0        2.490546    1.551738    0.136887
     13          1           0       -1.585518   -0.040897   -0.129739
 ---------------------------------------------------------------------
                    Distance matrix (angstroms):
                    1          2          3          4          5
     1  C    0.000000
     2  C    2.318057   0.000000
     3  C    2.314322   1.348485   0.000000
     4  C    2.318649   1.507357   1.500533   0.000000
     5  C    1.523842   2.091973   1.530740   2.510707   0.000000
     6  C    1.526127   1.534071   2.086769   2.516332   1.495916
     7  H    1.084185   3.347427   3.344493   3.357711   2.251696
     8  H    3.370780   2.274525   2.273217   1.079232   3.524494
     9  H    2.311838   3.113064   2.376868   3.512056   1.080439
    10  C    1.525453   2.434185   2.430757   1.521431   2.551150
    11  H    2.187007   2.962021   3.338451   2.184334   3.455496
    12  H    2.183179   3.343306   2.960551   2.183831   3.043819
    13  H    2.313399   2.379457   3.107759   3.519548   2.371736
                    6          7          8          9         10
     6  C    0.000000
     7  H    2.252585   0.000000
     8  H    3.527585   4.377508   0.000000
     9  H    2.371830   2.663571   4.479287   0.000000
    10  C    2.555282   2.265837   2.304880   3.450289   0.000000
    11  H    3.052201   2.667794   2.718271   4.383478   1.091888
    12  H    3.456566   2.663033   2.723320   3.726736   1.092154
    13  H    1.080044   2.663268   4.483734   2.980403   3.455009
                   11         12         13
    11  H    0.000000
    12  H    1.774043   0.000000
    13  H    3.738135   4.384276   0.000000
 Stoichiometry    C7H6
 Framework group  C1[X(C7H6)]
 Deg. of freedom    33
 Full point group                 C1      NOp   1
 Largest Abelian subgroup         C1      NOp   1
 Largest concise Abelian subgroup C1      NOp   1
                         Standard orientation:                         
 ---------------------------------------------------------------------
 Center     Atomic      Atomic             Coordinates (Angstroms)
 Number     Number       Type             X           Y           Z
 ---------------------------------------------------------------------
      1          6           0        0.378433    1.100656    0.002556
      2          6           0       -0.014509   -1.082718    0.674765
      3          6           0       -0.015736   -1.077276   -0.673709
      4          6           0       -1.250371   -0.549523   -0.003818
      5          6           0        1.087367   -0.018742   -0.750078
      6          6           0        1.093553   -0.024170    0.745816
      7          1           0        0.829152    2.086709    0.005260
      8          1           0       -2.186723   -1.086153    0.000274
      9          1           0        1.854039    0.138927   -1.494862
     10          6           0       -1.141238    0.967971    0.003635
     11          1           0       -1.595257    1.412851    0.891423
     12          1           0       -1.591478    1.420376   -0.882600
     13          1           0        1.865274    0.130101    1.485507
 ---------------------------------------------------------------------
 Rotational constants (GHZ):           5.1949247           4.4864741           3.3888453
 Standard basis: def2TZVP (5D, 7F)
 There are   288 symmetry adapted cartesian basis functions of A   symmetry.
 There are   253 symmetry adapted basis functions of A   symmetry.
   253 basis functions,   405 primitive gaussians,   288 cartesian basis functions
    24 alpha electrons       24 beta electrons
       nuclear repulsion energy       277.3419525673 Hartrees.
 NAtoms=   13 NActive=   13 NUniq=   13 SFac= 1.00D+00 NAtFMM=   60 NAOKFM=F Big=F
 Integral buffers will be    131072 words long.
 Raffenetti 2 integral format.
 Two-electron integral symmetry is turned on.
 Nuclear repulsion after empirical dispersion term =      277.3364848002 Hartrees.
 One-electron integrals computed using PRISM.
   1 Symmetry operations used in ECPInt.
 ECPInt:  NShTT=    5151 NPrTT=   15748 LenC2=    5132 LenP2D=   13335.
 LDataN:  DoStor=T MaxTD1= 6 Len=  172
 NBasis=   253 RedAO= T EigKep=  3.80D-05  NBF=   253
 NBsUse=   253 1.00D-06 EigRej= -1.00D+00 NBFU=   253
 Initial guess from the checkpoint file:  "parent-qce.chk"
 B after Tr=    -0.000000    0.000000    0.000000
         Rot=    0.999991    0.004144    0.000397    0.000015 Ang=   0.48 deg.
 Requested convergence on RMS density matrix=1.00D-08 within 128 cycles.
 Requested convergence on MAX density matrix=1.00D-06.
 Requested convergence on             energy=1.00D-06.
 No special actions if energy rises.
 SCF Done:  E(RwB97XD) =  -270.119144378     A.U. after   12 cycles
            NFock= 12  Conv=0.45D-08     -V/T= 2.0050
   1 Symmetry operations used in ECPInt.
 ECPInt:  NShTT=    5151 NPrTT=   15748 LenC2=    5132 LenP2D=   13335.
 LDataN:  DoStor=T MaxTD1= 7 Len=  274
 Calling FoFJK, ICntrl=      2127 FMM=F ISym2X=0 I1Cent= 0 IOpClX= 0 NMat=1 NMatS=1 NMatT=0.
 ***** Axes restored to original set *****
 -------------------------------------------------------------------
 Center     Atomic                   Forces (Hartrees/Bohr)
 Number     Number              X              Y              Z
 -------------------------------------------------------------------
      1        6           0.000001369    0.001495713   -0.000605493
      2        6          -0.001515648   -0.000354972   -0.000353237
      3        6           0.000390009   -0.000915486    0.001827358
      4        6           0.000751808    0.001470260   -0.001681740
      5        6          -0.000552550   -0.000610661    0.000796289
      6        6           0.000966545   -0.000157506   -0.000353564
      7        1          -0.000023979   -0.000125422    0.000080522
      8        1           0.000030388    0.000033082    0.000111816
      9        1           0.000055117    0.000009234   -0.000112823
     10        6           0.000138159   -0.000772580    0.000515083
     11        1          -0.000198287   -0.000052997   -0.000028659
     12        1           0.000054580   -0.000036982   -0.000067803
     13        1          -0.000097513    0.000018317   -0.000127749
 -------------------------------------------------------------------
 Cartesian Forces:  Max     0.001827358 RMS     0.000687716

 GradGradGradGradGradGradGradGradGradGradGradGradGradGradGradGradGradGrad
 Berny optimization.
 Using GEDIIS/GDIIS optimizer.
 FormGI is forming the generalized inverse of G from B-inverse, IUseBI=4.
 Internal  Forces:  Max     0.001227227 RMS     0.000232073
 Search for a local minimum.
 Step number   5 out of a maximum of  100
 All quantities printed in internal units (Hartrees-Bohrs-Radians)
 Mixed Optimization -- En-DIIS/RFO-DIIS
 Swapping is turned off.
 Update second derivatives using D2CorX and points    1    2    3    4    5
 DE= -6.30D-05 DEPred=-5.71D-05 R= 1.10D+00
 TightC=F SS=  1.41D+00  RLast= 5.63D-02 DXNew= 8.4491D-01 1.6879D-01
 Trust test= 1.10D+00 RLast= 5.63D-02 DXMaxT set to 5.02D-01
 ITU=  1  1  1  1  0
     Eigenvalues ---    0.00862   0.01085   0.01415   0.01606   0.01851
     Eigenvalues ---    0.01973   0.04625   0.04956   0.05678   0.06204
     Eigenvalues ---    0.06565   0.07576   0.07865   0.10256   0.10946
     Eigenvalues ---    0.12838   0.17638   0.18383   0.21524   0.21948
     Eigenvalues ---    0.23293   0.26213   0.26955   0.27788   0.27839
     Eigenvalues ---    0.31386   0.34079   0.34231   0.34644   0.35548
     Eigenvalues ---    0.35940   0.36135   0.38788
 En-DIIS/RFO-DIIS/Sim-DIIS IScMMF=       -3 using points:     5    4    3
 RFO step:  Lambda=-3.11052644D-05.
 DidBck=F Rises=F RFO-DIIS coefs:    0.99584    0.41683   -0.41267
 Iteration  1 RMS(Cart)=  0.00164259 RMS(Int)=  0.00002407
 Iteration  2 RMS(Cart)=  0.00000424 RMS(Int)=  0.00002341
 Iteration  3 RMS(Cart)=  0.00000000 RMS(Int)=  0.00002341
 Variable       Old X    -DE/DX   Delta X   Delta X   Delta X     New X
                                 (Linear)    (Quad)   (Total)
    R1        2.87964   0.00069  -0.00169   0.00503   0.00332   2.88297
    R2        2.88396   0.00015   0.00033   0.00026   0.00060   2.88456
    R3        2.04881  -0.00007   0.00008  -0.00015  -0.00008   2.04874
    R4        2.88269  -0.00018   0.00089  -0.00090  -0.00001   2.88267
    R5        2.54827   0.00083  -0.00053   0.00210   0.00165   2.54992
    R6        2.84849   0.00073  -0.00524   0.00335  -0.00191   2.84658
    R7        2.89897  -0.00038  -0.00043  -0.00123  -0.00165   2.89732
    R8        2.83560   0.00123   0.00192   0.00544   0.00733   2.84292
    R9        2.89268   0.00023   0.00105   0.00101   0.00204   2.89472
   R10        2.03945  -0.00005   0.00015  -0.00014   0.00001   2.03946
   R11        2.87509  -0.00040   0.00117  -0.00124  -0.00006   2.87503
   R12        2.82687   0.00025   0.00053   0.00036   0.00088   2.82775
   R13        2.04173  -0.00012   0.00032  -0.00041  -0.00010   2.04163
   R14        2.04099   0.00012  -0.00050   0.00020  -0.00030   2.04069
   R15        2.06337   0.00002  -0.00017   0.00030   0.00013   2.06350
   R16        2.06387  -0.00001   0.00014  -0.00012   0.00001   2.06389
    A1        2.06681  -0.00009  -0.00001  -0.00038  -0.00039   2.06642
    A2        1.98223  -0.00003   0.00020   0.00022   0.00041   1.98264
    A3        2.06499   0.00010   0.00050   0.00028   0.00078   2.06577
    A4        1.98489  -0.00023   0.00094  -0.00256  -0.00163   1.98325
    A5        2.08662   0.00017  -0.00113   0.00173   0.00062   2.08724
    A6        1.61500  -0.00006   0.00404  -0.00100   0.00303   1.61803
    A7        1.94870  -0.00027   0.00334  -0.00292   0.00042   1.94912
    A8        1.62284  -0.00014  -0.00372   0.00041  -0.00331   1.61954
    A9        1.95195  -0.00030  -0.00135  -0.00039  -0.00177   1.95019
   A10        2.13382   0.00005   0.00278   0.00037   0.00314   2.13697
   A11        1.86690  -0.00001   0.00042   0.00057   0.00096   1.86786
   A12        2.14204  -0.00003  -0.00136  -0.00030  -0.00171   2.14033
   A13        1.86917  -0.00001  -0.00075  -0.00022  -0.00100   1.86817
   A14        2.16296   0.00001  -0.00059  -0.00003  -0.00068   2.16228
   A15        1.71942   0.00005   0.00103  -0.00037   0.00063   1.72005
   A16        2.16928  -0.00001  -0.00069   0.00003  -0.00065   2.16863
   A17        1.52136  -0.00008   0.00282  -0.00113   0.00169   1.52305
   A18        2.27400  -0.00004  -0.00119   0.00045  -0.00073   2.27327
   A19        2.32804   0.00018  -0.00108   0.00121   0.00012   2.32816
   A20        1.71890   0.00033  -0.00252   0.00332   0.00078   1.71968
   A21        2.16891  -0.00019   0.00146  -0.00163  -0.00015   2.16876
   A22        1.52398   0.00028  -0.00315   0.00173  -0.00141   1.52257
   A23        2.27363  -0.00019   0.00223  -0.00237  -0.00015   2.27349
   A24        2.32856  -0.00016   0.00047  -0.00003   0.00043   2.32899
   A25        1.72967   0.00029  -0.00078   0.00170   0.00089   1.73056
   A26        1.95991  -0.00021   0.00097  -0.00246  -0.00148   1.95843
   A27        1.95420   0.00000  -0.00013   0.00081   0.00070   1.95490
   A28        1.96118  -0.00013  -0.00050  -0.00008  -0.00057   1.96061
   A29        1.96018  -0.00006   0.00042  -0.00049  -0.00007   1.96011
   A30        1.89609   0.00010  -0.00001   0.00052   0.00050   1.89659
    D1       -2.97614  -0.00001   0.00358  -0.00115   0.00245  -2.97369
    D2       -0.30019  -0.00002   0.00182  -0.00083   0.00098  -0.29921
    D3       -0.39310   0.00013   0.00162   0.00212   0.00376  -0.38934
    D4        2.28284   0.00012  -0.00015   0.00243   0.00230   2.28514
    D5        2.97028   0.00001   0.00247   0.00042   0.00287   2.97315
    D6        0.29665   0.00012  -0.00005   0.00207   0.00202   0.29867
    D7        0.38575  -0.00011   0.00230   0.00081   0.00308   0.38884
    D8       -2.28788  -0.00000  -0.00022   0.00247   0.00224  -2.28564
    D9        0.56366   0.00002   0.00171  -0.00149   0.00021   0.56387
   D10        2.63766  -0.00005   0.00109  -0.00164  -0.00056   2.63710
   D11       -1.50687  -0.00007   0.00170  -0.00218  -0.00048  -1.50735
   D12       -0.56639   0.00016   0.00086   0.00015   0.00101  -0.56538
   D13        1.50761   0.00009   0.00024  -0.00000   0.00024   1.50785
   D14       -2.63691   0.00007   0.00086  -0.00054   0.00032  -2.63659
   D15        3.13979   0.00007   0.00011   0.00108   0.00118   3.14097
   D16       -1.06940   0.00000  -0.00051   0.00093   0.00041  -1.06899
   D17        1.06926  -0.00002   0.00011   0.00039   0.00049   1.06976
   D18       -0.00189   0.00007  -0.00047   0.00237   0.00190   0.00001
   D19       -2.95729   0.00010   0.00084   0.00008   0.00089  -2.95640
   D20       -0.30507   0.00018   0.00521   0.00179   0.00706  -0.29801
   D21        1.04381   0.00014  -0.00072  -0.00059  -0.00127   1.04254
   D22        0.00194  -0.00007   0.00048  -0.00242  -0.00194  -0.00001
   D23       -2.60820   0.00004   0.00157  -0.00192  -0.00031  -2.60851
   D24       -0.03814  -0.00008  -0.00430  -0.00183  -0.00617  -0.04431
   D25       -1.08001  -0.00029  -0.00311  -0.00366  -0.00685  -1.08686
   D26        2.59304  -0.00018  -0.00201  -0.00316  -0.00522   2.58782
   D27        2.96081   0.00001   0.00036  -0.00088  -0.00052   2.96029
   D28        0.28860   0.00007   0.00619   0.00020   0.00635   0.29494
   D29       -1.04205   0.00009  -0.00032  -0.00121  -0.00155  -1.04360
   D30        0.00194  -0.00007   0.00049  -0.00243  -0.00195  -0.00001
   D31        2.60743   0.00008   0.00134  -0.00135  -0.00002   2.60741
   D32        0.05257  -0.00011  -0.00470  -0.00138  -0.00605   0.04653
   D33        1.09656  -0.00027  -0.00389  -0.00260  -0.00645   1.09012
   D34       -2.58113  -0.00012  -0.00304  -0.00152  -0.00452  -2.58565
   D35        0.49325  -0.00012  -0.00397  -0.00016  -0.00413   0.48911
   D36       -1.57981   0.00001  -0.00445   0.00176  -0.00268  -1.58249
   D37        2.55930   0.00002  -0.00438   0.00152  -0.00286   2.55643
   D38       -0.48278  -0.00010  -0.00436   0.00054  -0.00382  -0.48660
   D39       -2.55583   0.00003  -0.00484   0.00247  -0.00236  -2.55819
   D40        1.58327   0.00005  -0.00477   0.00222  -0.00255   1.58072
   D41        3.13523  -0.00001   0.00179   0.00173   0.00351   3.13874
   D42        1.06218   0.00011   0.00131   0.00366   0.00496   1.06714
   D43       -1.08191   0.00013   0.00138   0.00341   0.00478  -1.07713
   D44       -0.00171   0.00006  -0.00043   0.00213   0.00171   0.00000
   D45        2.57851  -0.00006  -0.00071   0.00035  -0.00036   2.57815
   D46       -2.57746   0.00003  -0.00135   0.00146   0.00012  -2.57734
   D47        0.00276  -0.00009  -0.00164  -0.00032  -0.00196   0.00080
         Item               Value     Threshold  Converged?
 Maximum Force            0.001227     0.000450     NO 
 RMS     Force            0.000232     0.000300     YES
 Maximum Displacement     0.005891     0.001800     NO 
 RMS     Displacement     0.001643     0.001200     NO 
 Predicted change in Energy=-1.481247D-05
 GradGradGradGradGradGradGradGradGradGradGradGradGradGradGradGradGradGrad

                          Input orientation:                          
 ---------------------------------------------------------------------
 Center     Atomic      Atomic             Coordinates (Angstroms)
 Number     Number       Type             X           Y           Z
 ---------------------------------------------------------------------
      1          6           0        0.389003    1.034081    0.419187
      2          6           0        0.520376   -1.049541   -0.588918
      3          6           0        1.257875   -1.110574    0.539419
      4          6           0        1.878653   -0.399698   -0.632136
      5          6           0        0.293464   -0.202057    1.308171
      6          6           0       -0.525362   -0.133482    0.057579
      7          1           0       -0.064966    1.955295    0.766528
      8          1           0        2.700964   -0.813979   -1.195100
      9          1           0        0.046140   -0.177308    2.359577
     10          6           0        1.666434    1.090752   -0.412644
     11          1           0        1.524765    1.632236   -1.350243
     12          1           0        2.491623    1.550681    0.135393
     13          1           0       -1.584293   -0.040138   -0.132444
 ---------------------------------------------------------------------
                    Distance matrix (angstroms):
                    1          2          3          4          5
     1  C    0.000000
     2  C    2.318408   0.000000
     3  C    2.317097   1.349361   0.000000
     4  C    2.319495   1.506347   1.504411   0.000000
     5  C    1.525601   2.090135   1.531819   2.513300   0.000000
     6  C    1.526443   1.533196   2.089692   2.515128   1.496382
     7  H    1.084145   3.347970   3.346796   3.358558   2.253002
     8  H    3.371411   2.275503   2.275748   1.079238   3.526595
     9  H    2.313035   3.111159   2.377448   3.515381   1.080387
    10  C    1.525445   2.434210   2.432937   1.521399   2.552960
    11  H    2.186007   2.963164   3.341415   2.183957   3.456573
    12  H    2.183672   3.342394   2.961022   2.183761   3.046211
    13  H    2.313469   2.378422   3.110490   3.517238   2.372248
                    6          7          8          9         10
     6  C    0.000000
     7  H    2.253345   0.000000
     8  H    3.527246   4.378040   0.000000
     9  H    2.372283   2.664235   4.482094   0.000000
    10  C    2.554179   2.266192   2.304451   3.452324   0.000000
    11  H    3.050040   2.666896   2.718728   4.384466   1.091955
    12  H    3.456105   2.664243   2.721333   3.730057   1.092161
    13  H    1.079887   2.664255   4.482354   2.981157   3.453208
                   11         12         13
    11  H    0.000000
    12  H    1.774424   0.000000
    13  H    3.734449   4.383552   0.000000
 Stoichiometry    C7H6
 Framework group  C1[X(C7H6)]
 Deg. of freedom    33
 Full point group                 C1      NOp   1
 Largest Abelian subgroup         C1      NOp   1
 Largest concise Abelian subgroup C1      NOp   1
                         Standard orientation:                         
 ---------------------------------------------------------------------
 Center     Atomic      Atomic             Coordinates (Angstroms)
 Number     Number       Type             X           Y           Z
 ---------------------------------------------------------------------
      1          6           0        0.377420    1.101894    0.000505
      2          6           0       -0.013449   -1.081664    0.674531
      3          6           0       -0.014184   -1.079736   -0.674828
      4          6           0       -1.250592   -0.550267   -0.000877
      5          6           0        1.089643   -0.020207   -0.748551
      6          6           0        1.091525   -0.021310    0.747829
      7          1           0        0.827466    2.088215    0.001009
      8          1           0       -2.187119   -1.086611    0.001442
      9          1           0        1.858027    0.136780   -1.491637
     10          6           0       -1.142072    0.967256    0.001097
     11          1           0       -1.595737    1.414567    0.887927
     12          1           0       -1.593071    1.416254   -0.886494
     13          1           0        1.860694    0.135002    1.489518
 ---------------------------------------------------------------------
 Rotational constants (GHZ):           5.1902339           4.4843068           3.3867726
 Standard basis: def2TZVP (5D, 7F)
 There are   288 symmetry adapted cartesian basis functions of A   symmetry.
 There are   253 symmetry adapted basis functions of A   symmetry.
   253 basis functions,   405 primitive gaussians,   288 cartesian basis functions
    24 alpha electrons       24 beta electrons
       nuclear repulsion energy       277.2467611005 Hartrees.
 NAtoms=   13 NActive=   13 NUniq=   13 SFac= 1.00D+00 NAtFMM=   60 NAOKFM=F Big=F
 Integral buffers will be    131072 words long.
 Raffenetti 2 integral format.
 Two-electron integral symmetry is turned on.
 Nuclear repulsion after empirical dispersion term =      277.2412926163 Hartrees.
 One-electron integrals computed using PRISM.
   1 Symmetry operations used in ECPInt.
 ECPInt:  NShTT=    5151 NPrTT=   15748 LenC2=    5132 LenP2D=   13335.
 LDataN:  DoStor=T MaxTD1= 6 Len=  172
 NBasis=   253 RedAO= T EigKep=  3.82D-05  NBF=   253
 NBsUse=   253 1.00D-06 EigRej= -1.00D+00 NBFU=   253
 Initial guess from the checkpoint file:  "parent-qce.chk"
 B after Tr=     0.000000   -0.000000    0.000000
         Rot=    0.999999    0.000873    0.000487   -0.000384 Ang=   0.12 deg.
 Requested convergence on RMS density matrix=1.00D-08 within 128 cycles.
 Requested convergence on MAX density matrix=1.00D-06.
 Requested convergence on             energy=1.00D-06.
 No special actions if energy rises.
 SCF Done:  E(RwB97XD) =  -270.119160821     A.U. after   11 cycles
            NFock= 11  Conv=0.60D-08     -V/T= 2.0051
   1 Symmetry operations used in ECPInt.
 ECPInt:  NShTT=    5151 NPrTT=   15748 LenC2=    5132 LenP2D=   13335.
 LDataN:  DoStor=T MaxTD1= 7 Len=  274
 Calling FoFJK, ICntrl=      2127 FMM=F ISym2X=0 I1Cent= 0 IOpClX= 0 NMat=1 NMatS=1 NMatT=0.
 ***** Axes restored to original set *****
 -------------------------------------------------------------------
 Center     Atomic                   Forces (Hartrees/Bohr)
 Number     Number              X              Y              Z
 -------------------------------------------------------------------
      1        6           0.000033596    0.000493467   -0.000402783
      2        6          -0.000562544    0.000085460   -0.000074560
      3        6          -0.000088661   -0.000359427    0.000515793
      4        6           0.000311317    0.000982038   -0.000590336
      5        6          -0.000273597   -0.000044934    0.000049484
      6        6           0.000916949   -0.000184158    0.000181503
      7        1          -0.000054165   -0.000126910    0.000045432
      8        1          -0.000015318   -0.000061102    0.000143003
      9        1           0.000058563    0.000019574   -0.000067165
     10        6          -0.000022506   -0.000759418    0.000378352
     11        1          -0.000114761   -0.000010029   -0.000008374
     12        1           0.000036041   -0.000048468   -0.000104624
     13        1          -0.000224915    0.000013908   -0.000065725
 -------------------------------------------------------------------
 Cartesian Forces:  Max     0.000982038 RMS     0.000335633

 GradGradGradGradGradGradGradGradGradGradGradGradGradGradGradGradGradGrad
 Berny optimization.
 Using GEDIIS/GDIIS optimizer.
 FormGI is forming the generalized inverse of G from B-inverse, IUseBI=4.
 Internal  Forces:  Max     0.000527037 RMS     0.000107535
 Search for a local minimum.
 Step number   6 out of a maximum of  100
 All quantities printed in internal units (Hartrees-Bohrs-Radians)
 Mixed Optimization -- En-DIIS/RFO-DIIS
 Swapping is turned off.
 Update second derivatives using D2CorX and points    1    2    3    4    5
                                                      6
 DE= -1.64D-05 DEPred=-1.48D-05 R= 1.11D+00
 TightC=F SS=  1.41D+00  RLast= 2.52D-02 DXNew= 8.4491D-01 7.5467D-02
 Trust test= 1.11D+00 RLast= 2.52D-02 DXMaxT set to 5.02D-01
 ITU=  1  1  1  1  1  0
     Eigenvalues ---    0.00866   0.01310   0.01422   0.01568   0.01973
     Eigenvalues ---    0.02094   0.04262   0.04833   0.05671   0.06215
     Eigenvalues ---    0.06477   0.07524   0.07819   0.10262   0.10899
     Eigenvalues ---    0.12848   0.16425   0.17841   0.21404   0.21787
     Eigenvalues ---    0.22983   0.26053   0.26865   0.27824   0.27972
     Eigenvalues ---    0.31254   0.33965   0.34279   0.34881   0.35576
     Eigenvalues ---    0.35954   0.36183   0.40531
 En-DIIS/RFO-DIIS/Sim-DIIS IScMMF=       -3 using points:     6    5    4    3
 RFO step:  Lambda=-6.72254041D-06.
 DidBck=F Rises=F RFO-DIIS coefs:    1.24255   -0.13049   -0.20024    0.08818
 Iteration  1 RMS(Cart)=  0.00059687 RMS(Int)=  0.00000211
 Iteration  2 RMS(Cart)=  0.00000080 RMS(Int)=  0.00000199
 Variable       Old X    -DE/DX   Delta X   Delta X   Delta X     New X
                                 (Linear)    (Quad)   (Total)
    R1        2.88297   0.00008   0.00126   0.00001   0.00127   2.88424
    R2        2.88456  -0.00011   0.00012  -0.00023  -0.00011   2.88445
    R3        2.04874  -0.00007  -0.00001  -0.00018  -0.00019   2.04854
    R4        2.88267  -0.00022  -0.00005  -0.00051  -0.00057   2.88211
    R5        2.54992   0.00018   0.00051   0.00013   0.00064   2.55056
    R6        2.84658   0.00022  -0.00120   0.00102  -0.00019   2.84640
    R7        2.89732  -0.00032  -0.00065  -0.00081  -0.00146   2.89586
    R8        2.84292   0.00040   0.00290   0.00043   0.00334   2.84626
    R9        2.89472  -0.00000   0.00075  -0.00004   0.00071   2.89543
   R10        2.03946  -0.00006   0.00001  -0.00015  -0.00014   2.03932
   R11        2.87503  -0.00053   0.00009  -0.00175  -0.00166   2.87337
   R12        2.82775  -0.00012   0.00035  -0.00091  -0.00056   2.82719
   R13        2.04163  -0.00008  -0.00002  -0.00017  -0.00018   2.04145
   R14        2.04069   0.00023  -0.00013   0.00055   0.00042   2.04111
   R15        2.06350   0.00002   0.00006   0.00006   0.00012   2.06362
   R16        2.06389  -0.00004  -0.00004  -0.00002  -0.00007   2.06382
    A1        2.06642  -0.00008   0.00002  -0.00070  -0.00067   2.06575
    A2        1.98264  -0.00002   0.00023  -0.00089  -0.00066   1.98198
    A3        2.06577   0.00001   0.00023  -0.00024  -0.00001   2.06576
    A4        1.98325  -0.00010  -0.00065   0.00030  -0.00035   1.98290
    A5        2.08724   0.00013   0.00014   0.00102   0.00116   2.08840
    A6        1.61803  -0.00003   0.00117  -0.00078   0.00040   1.61843
    A7        1.94912  -0.00010   0.00061  -0.00046   0.00015   1.94927
    A8        1.61954  -0.00006  -0.00123   0.00043  -0.00080   1.61874
    A9        1.95019  -0.00014  -0.00109   0.00002  -0.00107   1.94912
   A10        2.13697  -0.00001   0.00145   0.00005   0.00150   2.13847
   A11        1.86786  -0.00002  -0.00021   0.00043   0.00022   1.86808
   A12        2.14033  -0.00006  -0.00082  -0.00095  -0.00177   2.13856
   A13        1.86817  -0.00000   0.00021  -0.00069  -0.00048   1.86768
   A14        2.16228   0.00007  -0.00035   0.00075   0.00040   2.16268
   A15        1.72005  -0.00001   0.00057  -0.00022   0.00036   1.72041
   A16        2.16863   0.00002  -0.00027  -0.00011  -0.00038   2.16826
   A17        1.52305  -0.00005   0.00062  -0.00064  -0.00002   1.52302
   A18        2.27327  -0.00001  -0.00040   0.00020  -0.00020   2.27307
   A19        2.32816   0.00007  -0.00001   0.00057   0.00056   2.32872
   A20        1.71968   0.00011  -0.00007   0.00050   0.00043   1.72011
   A21        2.16876  -0.00006  -0.00003  -0.00020  -0.00022   2.16854
   A22        1.52257   0.00015  -0.00056   0.00099   0.00043   1.52300
   A23        2.27349  -0.00009   0.00012  -0.00064  -0.00052   2.27297
   A24        2.32899  -0.00008   0.00021  -0.00025  -0.00004   2.32895
   A25        1.73056   0.00018   0.00027   0.00070   0.00097   1.73154
   A26        1.95843  -0.00012  -0.00042  -0.00121  -0.00163   1.95680
   A27        1.95490   0.00001   0.00007   0.00122   0.00129   1.95620
   A28        1.96061  -0.00007   0.00005  -0.00063  -0.00058   1.96003
   A29        1.96011  -0.00005  -0.00022   0.00018  -0.00005   1.96006
   A30        1.89659   0.00005   0.00023  -0.00020   0.00003   1.89661
    D1       -2.97369  -0.00003   0.00055  -0.00070  -0.00015  -2.97384
    D2       -0.29921  -0.00004   0.00031  -0.00085  -0.00055  -0.29976
    D3       -0.38934   0.00006   0.00126  -0.00133  -0.00006  -0.38940
    D4        2.28514   0.00005   0.00102  -0.00148  -0.00046   2.28468
    D5        2.97315  -0.00001   0.00064  -0.00005   0.00059   2.97374
    D6        0.29867   0.00007   0.00057   0.00070   0.00128   0.29994
    D7        0.38884  -0.00011   0.00109  -0.00223  -0.00114   0.38770
    D8       -2.28564  -0.00004   0.00103  -0.00148  -0.00045  -2.28610
    D9        0.56387   0.00001  -0.00062   0.00194   0.00132   0.56519
   D10        2.63710  -0.00001  -0.00058   0.00111   0.00053   2.63762
   D11       -1.50735  -0.00003  -0.00054   0.00086   0.00031  -1.50704
   D12       -0.56538   0.00010  -0.00036   0.00246   0.00210  -0.56327
   D13        1.50785   0.00007  -0.00033   0.00163   0.00131   1.50916
   D14       -2.63659   0.00005  -0.00029   0.00138   0.00109  -2.63550
   D15        3.14097   0.00003   0.00007   0.00069   0.00076  -3.14145
   D16       -1.06899   0.00000   0.00010  -0.00013  -0.00003  -1.06902
   D17        1.06976  -0.00001   0.00014  -0.00039  -0.00025   1.06951
   D18        0.00001  -0.00000  -0.00019  -0.00016  -0.00035  -0.00035
   D19       -2.95640  -0.00003  -0.00015  -0.00210  -0.00225  -2.95865
   D20       -0.29801   0.00005   0.00140   0.00049   0.00188  -0.29612
   D21        1.04254   0.00010   0.00053   0.00053   0.00105   1.04359
   D22       -0.00001   0.00000   0.00020   0.00016   0.00036   0.00035
   D23       -2.60851   0.00003   0.00054  -0.00008   0.00045  -2.60806
   D24       -0.04431   0.00001  -0.00150   0.00090  -0.00061  -0.04492
   D25       -1.08686  -0.00009  -0.00183   0.00053  -0.00129  -1.08816
   D26        2.58782  -0.00006  -0.00149   0.00029  -0.00120   2.58661
   D27        2.96029   0.00002  -0.00079  -0.00118  -0.00197   2.95832
   D28        0.29494  -0.00001   0.00111   0.00033   0.00145   0.29639
   D29       -1.04360   0.00005   0.00045   0.00017   0.00062  -1.04298
   D30       -0.00001   0.00000   0.00020   0.00016   0.00036   0.00035
   D31        2.60741   0.00004   0.00063   0.00048   0.00111   2.60852
   D32        0.04653  -0.00000  -0.00142   0.00069  -0.00073   0.04579
   D33        1.09012  -0.00005  -0.00168   0.00068  -0.00099   1.08912
   D34       -2.58565  -0.00001  -0.00124   0.00100  -0.00024  -2.58590
   D35        0.48911  -0.00006  -0.00050  -0.00162  -0.00212   0.48699
   D36       -1.58249   0.00000  -0.00018  -0.00035  -0.00054  -1.58302
   D37        2.55643   0.00003  -0.00036   0.00025  -0.00010   2.55633
   D38       -0.48660  -0.00001  -0.00040  -0.00136  -0.00176  -0.48835
   D39       -2.55819   0.00005  -0.00008  -0.00009  -0.00017  -2.55837
   D40        1.58072   0.00008  -0.00025   0.00051   0.00026   1.58098
   D41        3.13874   0.00000   0.00169   0.00077   0.00247   3.14120
   D42        1.06714   0.00006   0.00201   0.00204   0.00405   1.07119
   D43       -1.07713   0.00009   0.00184   0.00264   0.00448  -1.07265
   D44        0.00000  -0.00000  -0.00017  -0.00014  -0.00032  -0.00031
   D45        2.57815  -0.00003  -0.00059  -0.00008  -0.00068   2.57747
   D46       -2.57734   0.00000  -0.00043  -0.00025  -0.00068  -2.57802
   D47        0.00080  -0.00002  -0.00085  -0.00019  -0.00104  -0.00024
         Item               Value     Threshold  Converged?
 Maximum Force            0.000527     0.000450     NO 
 RMS     Force            0.000108     0.000300     YES
 Maximum Displacement     0.002446     0.001800     NO 
 RMS     Displacement     0.000597     0.001200     YES
 Predicted change in Energy=-3.321903D-06
 GradGradGradGradGradGradGradGradGradGradGradGradGradGradGradGradGradGrad

                          Input orientation:                          
 ---------------------------------------------------------------------
 Center     Atomic      Atomic             Coordinates (Angstroms)
 Number     Number       Type             X           Y           Z
 ---------------------------------------------------------------------
      1          6           0        0.388905    1.034532    0.418819
      2          6           0        0.520144   -1.049168   -0.588673
      3          6           0        1.257873   -1.111280    0.539859
      4          6           0        1.878151   -0.399091   -0.633430
      5          6           0        0.293258   -0.202077    1.308290
      6          6           0       -0.524924   -0.133503    0.057631
      7          1           0       -0.065386    1.955315    0.766564
      8          1           0        2.701573   -0.813427   -1.194586
      9          1           0        0.046191   -0.176808    2.359643
     10          6           0        1.666483    1.090297   -0.412297
     11          1           0        1.523897    1.632257   -1.349559
     12          1           0        2.492534    1.549586    0.134906
     13          1           0       -1.584024   -0.040363   -0.132800
 ---------------------------------------------------------------------
                    Distance matrix (angstroms):
                    1          2          3          4          5
     1  C    0.000000
     2  C    2.318204   0.000000
     3  C    2.318246   1.349698   0.000000
     4  C    2.319560   1.506248   1.506176   0.000000
     5  C    1.526273   2.089859   1.532194   2.514156   0.000000
     6  C    1.526384   1.532422   2.089726   2.514532   1.496086
     7  H    1.084043   3.347601   3.347599   3.358653   2.253094
     8  H    3.371418   2.276255   2.276244   1.079164   3.526772
     9  H    2.313352   3.110983   2.377610   3.516245   1.080289
    10  C    1.525146   2.433621   2.433210   1.520520   2.552724
    11  H    2.184638   2.962518   3.341806   2.182822   3.455925
    12  H    2.184294   3.341768   2.961180   2.182923   3.046632
    13  H    2.313468   2.377611   3.110581   3.516528   2.372147
                    6          7          8          9         10
     6  C    0.000000
     7  H    2.253203   0.000000
     8  H    3.527127   4.378140   0.000000
     9  H    2.372195   2.663888   4.482063   0.000000
    10  C    2.553583   2.266570   2.303813   3.451747   0.000000
    11  H    3.048895   2.666114   2.718880   4.383436   1.092021
    12  H    3.455982   2.665814   2.719389   3.730213   1.092125
    13  H    1.080108   2.664179   4.482339   2.981358   3.452869
                   11         12         13
    11  H    0.000000
    12  H    1.774465   0.000000
    13  H    3.733274   4.383826   0.000000
 Stoichiometry    C7H6
 Framework group  C1[X(C7H6)]
 Deg. of freedom    33
 Full point group                 C1      NOp   1
 Largest Abelian subgroup         C1      NOp   1
 Largest concise Abelian subgroup C1      NOp   1
                         Standard orientation:                         
 ---------------------------------------------------------------------
 Center     Atomic      Atomic             Coordinates (Angstroms)
 Number     Number       Type             X           Y           Z
 ---------------------------------------------------------------------
      1          6           0        0.377161    1.102310    0.000692
      2          6           0       -0.013298   -1.081139    0.674609
      3          6           0       -0.013637   -1.080547   -0.675089
      4          6           0       -1.250931   -0.549864    0.000223
      5          6           0        1.090056   -0.020303   -0.748327
      6          6           0        1.090979   -0.021168    0.747758
      7          1           0        0.827686    2.088299    0.000934
      8          1           0       -2.187372   -1.086213    0.000286
      9          1           0        1.858314    0.137072   -1.491319
     10          6           0       -1.141948    0.966746    0.000200
     11          1           0       -1.594982    1.414787    0.887065
     12          1           0       -1.593833    1.414747   -0.887400
     13          1           0        1.859896    0.135107    1.490038
 ---------------------------------------------------------------------
 Rotational constants (GHZ):           5.1903397           4.4842610           3.3868300
 Standard basis: def2TZVP (5D, 7F)
 There are   288 symmetry adapted cartesian basis functions of A   symmetry.
 There are   253 symmetry adapted basis functions of A   symmetry.
   253 basis functions,   405 primitive gaussians,   288 cartesian basis functions
    24 alpha electrons       24 beta electrons
       nuclear repulsion energy       277.2422468529 Hartrees.
 NAtoms=   13 NActive=   13 NUniq=   13 SFac= 1.00D+00 NAtFMM=   60 NAOKFM=F Big=F
 Integral buffers will be    131072 words long.
 Raffenetti 2 integral format.
 Two-electron integral symmetry is turned on.
 Nuclear repulsion after empirical dispersion term =      277.2367782258 Hartrees.
 One-electron integrals computed using PRISM.
   1 Symmetry operations used in ECPInt.
 ECPInt:  NShTT=    5151 NPrTT=   15748 LenC2=    5132 LenP2D=   13335.
 LDataN:  DoStor=T MaxTD1= 6 Len=  172
 NBasis=   253 RedAO= T EigKep=  3.82D-05  NBF=   253
 NBsUse=   253 1.00D-06 EigRej= -1.00D+00 NBFU=   253
 Initial guess from the checkpoint file:  "parent-qce.chk"
 B after Tr=    -0.000000    0.000000   -0.000000
         Rot=    1.000000    0.000137    0.000091   -0.000042 Ang=   0.02 deg.
 Requested convergence on RMS density matrix=1.00D-08 within 128 cycles.
 Requested convergence on MAX density matrix=1.00D-06.
 Requested convergence on             energy=1.00D-06.
 No special actions if energy rises.
 SCF Done:  E(RwB97XD) =  -270.119164353     A.U. after   10 cycles
            NFock= 10  Conv=0.71D-08     -V/T= 2.0051
   1 Symmetry operations used in ECPInt.
 ECPInt:  NShTT=    5151 NPrTT=   15748 LenC2=    5132 LenP2D=   13335.
 LDataN:  DoStor=T MaxTD1= 7 Len=  274
 Calling FoFJK, ICntrl=      2127 FMM=F ISym2X=0 I1Cent= 0 IOpClX= 0 NMat=1 NMatS=1 NMatT=0.
 ***** Axes restored to original set *****
 -------------------------------------------------------------------
 Center     Atomic                   Forces (Hartrees/Bohr)
 Number     Number              X              Y              Z
 -------------------------------------------------------------------
      1        6           0.000112249    0.000007663   -0.000030030
      2        6          -0.000082699    0.000003168    0.000102441
      3        6           0.000011512    0.000009616   -0.000055319
      4        6           0.000051854    0.000304864    0.000074967
      5        6          -0.000157958   -0.000008908   -0.000121560
      6        6           0.000355476    0.000040341    0.000088984
      7        1          -0.000031008   -0.000045609    0.000018057
      8        1          -0.000054393   -0.000075155    0.000025298
      9        1           0.000008730   -0.000003952   -0.000014331
     10        6          -0.000102204   -0.000273577   -0.000001219
     11        1          -0.000000389    0.000027798   -0.000018827
     12        1          -0.000012226   -0.000016776   -0.000044838
     13        1          -0.000098942    0.000030526   -0.000023625
 -------------------------------------------------------------------
 Cartesian Forces:  Max     0.000355476 RMS     0.000104293

 GradGradGradGradGradGradGradGradGradGradGradGradGradGradGradGradGradGrad
 Berny optimization.
 Using GEDIIS/GDIIS optimizer.
 FormGI is forming the generalized inverse of G from B-inverse, IUseBI=4.
 Internal  Forces:  Max     0.000194318 RMS     0.000037873
 Search for a local minimum.
 Step number   7 out of a maximum of  100
 All quantities printed in internal units (Hartrees-Bohrs-Radians)
 Mixed Optimization -- En-DIIS/RFO-DIIS
 Swapping is turned off.
 Update second derivatives using D2CorX and points    1    2    3    4    5
                                                      6    7
 DE= -3.53D-06 DEPred=-3.32D-06 R= 1.06D+00
 TightC=F SS=  1.41D+00  RLast= 1.12D-02 DXNew= 8.4491D-01 3.3721D-02
 Trust test= 1.06D+00 RLast= 1.12D-02 DXMaxT set to 5.02D-01
 ITU=  1  1  1  1  1  1  0
     Eigenvalues ---    0.00859   0.01216   0.01410   0.01763   0.01967
     Eigenvalues ---    0.01994   0.04895   0.05019   0.05633   0.06230
     Eigenvalues ---    0.06412   0.07569   0.07740   0.09932   0.10761
     Eigenvalues ---    0.12935   0.15915   0.17876   0.21473   0.21753
     Eigenvalues ---    0.22935   0.25839   0.26790   0.27696   0.28088
     Eigenvalues ---    0.29514   0.34050   0.34320   0.35478   0.35701
     Eigenvalues ---    0.35991   0.36220   0.38785
 En-DIIS/RFO-DIIS/Sim-DIIS IScMMF=       -3 using points:     7    6    5    4    3
 RFO step:  Lambda=-9.94962924D-07.
 DidBck=F Rises=F RFO-DIIS coefs:    0.83414    0.39291   -0.18733   -0.15539    0.11567
 Iteration  1 RMS(Cart)=  0.00038109 RMS(Int)=  0.00000546
 Iteration  2 RMS(Cart)=  0.00000012 RMS(Int)=  0.00000546
 Variable       Old X    -DE/DX   Delta X   Delta X   Delta X     New X
                                 (Linear)    (Quad)   (Total)
    R1        2.88424  -0.00003   0.00105  -0.00094   0.00011   2.88435
    R2        2.88445  -0.00011   0.00008  -0.00032  -0.00025   2.88420
    R3        2.04854  -0.00002   0.00000  -0.00007  -0.00006   2.04848
    R4        2.88211  -0.00009  -0.00011  -0.00014  -0.00025   2.88186
    R5        2.55056  -0.00005   0.00041  -0.00042  -0.00002   2.55054
    R6        2.84640   0.00000   0.00042  -0.00029   0.00014   2.84653
    R7        2.89586  -0.00011  -0.00013  -0.00019  -0.00033   2.89553
    R8        2.84626  -0.00002   0.00110  -0.00088   0.00023   2.84649
    R9        2.89543  -0.00002   0.00022  -0.00026  -0.00004   2.89539
   R10        2.03932  -0.00003  -0.00000  -0.00006  -0.00006   2.03926
   R11        2.87337  -0.00019   0.00006  -0.00074  -0.00068   2.87268
   R12        2.82719  -0.00011   0.00023  -0.00064  -0.00041   2.82678
   R13        2.04145  -0.00002  -0.00006   0.00000  -0.00005   2.04140
   R14        2.04111   0.00010  -0.00005   0.00029   0.00023   2.04134
   R15        2.06362   0.00003   0.00005   0.00003   0.00008   2.06370
   R16        2.06382  -0.00004  -0.00003  -0.00004  -0.00007   2.06375
    A1        2.06575  -0.00003   0.00006  -0.00033  -0.00026   2.06548
    A2        1.98198   0.00001   0.00021   0.00010   0.00031   1.98229
    A3        2.06576  -0.00002   0.00009  -0.00029  -0.00020   2.06556
    A4        1.98290  -0.00002  -0.00059   0.00012  -0.00047   1.98243
    A5        2.08840   0.00004   0.00018   0.00025   0.00042   2.08882
    A6        1.61843   0.00001  -0.00006   0.00010   0.00005   1.61847
    A7        1.94927  -0.00003  -0.00044   0.00020  -0.00024   1.94903
    A8        1.61874  -0.00003   0.00000  -0.00017  -0.00018   1.61856
    A9        1.94912  -0.00003  -0.00017   0.00020   0.00003   1.94915
   A10        2.13847  -0.00004   0.00013  -0.00033  -0.00020   2.13827
   A11        1.86808  -0.00000  -0.00006  -0.00006  -0.00011   1.86796
   A12        2.13856  -0.00006   0.00005  -0.00044  -0.00038   2.13818
   A13        1.86768   0.00003   0.00016  -0.00005   0.00012   1.86780
   A14        2.16268   0.00004  -0.00016   0.00051   0.00036   2.16304
   A15        1.72041  -0.00002   0.00002  -0.00016  -0.00014   1.72027
   A16        2.16826   0.00001   0.00002   0.00001   0.00002   2.16828
   A17        1.52302   0.00000  -0.00012   0.00019   0.00006   1.52309
   A18        2.27307  -0.00000   0.00004  -0.00007  -0.00003   2.27304
   A19        2.32872   0.00001   0.00014  -0.00002   0.00013   2.32885
   A20        1.72011   0.00002   0.00053  -0.00031   0.00023   1.72033
   A21        2.16854  -0.00001  -0.00030   0.00016  -0.00014   2.16840
   A22        1.52300   0.00002   0.00018  -0.00012   0.00006   1.52306
   A23        2.27297  -0.00000  -0.00035   0.00023  -0.00013   2.27284
   A24        2.32895  -0.00003   0.00004  -0.00005  -0.00000   2.32895
   A25        1.73154   0.00003   0.00022  -0.00001   0.00021   1.73175
   A26        1.95680  -0.00001  -0.00029   0.00005  -0.00024   1.95656
   A27        1.95620  -0.00000  -0.00006   0.00030   0.00023   1.95643
   A28        1.96003   0.00001   0.00014  -0.00009   0.00004   1.96008
   A29        1.96006  -0.00002  -0.00017   0.00010  -0.00006   1.96000
   A30        1.89661  -0.00000   0.00015  -0.00031  -0.00016   1.89646
    D1       -2.97384  -0.00001  -0.00017   0.00015  -0.00002  -2.97386
    D2       -0.29976  -0.00002  -0.00004  -0.00027  -0.00031  -0.30007
    D3       -0.38940   0.00004   0.00065   0.00027   0.00092  -0.38848
    D4        2.28468   0.00002   0.00079  -0.00015   0.00064   2.28532
    D5        2.97374   0.00002   0.00002   0.00027   0.00030   2.97404
    D6        0.29994   0.00002   0.00029   0.00010   0.00039   0.30033
    D7        0.38770  -0.00000   0.00053   0.00005   0.00060   0.38830
    D8       -2.28610   0.00000   0.00080  -0.00012   0.00068  -2.28542
    D9        0.56519  -0.00003  -0.00076  -0.00012  -0.00088   0.56431
   D10        2.63762  -0.00001  -0.00059  -0.00022  -0.00081   2.63681
   D11       -1.50704  -0.00002  -0.00066  -0.00036  -0.00102  -1.50806
   D12       -0.56327  -0.00001  -0.00051  -0.00017  -0.00068  -0.56395
   D13        1.50916   0.00001  -0.00035  -0.00027  -0.00061   1.50855
   D14       -2.63550  -0.00000  -0.00041  -0.00041  -0.00082  -2.63632
   D15       -3.14145  -0.00001   0.00004  -0.00021  -0.00016   3.14157
   D16       -1.06902   0.00002   0.00020  -0.00030  -0.00009  -1.06911
   D17        1.06951   0.00000   0.00014  -0.00044  -0.00030   1.06921
   D18       -0.00035   0.00002   0.00036   0.00007   0.00043   0.00009
   D19       -2.95865  -0.00002   0.00028  -0.00047  -0.00019  -2.95885
   D20       -0.29612  -0.00001   0.00011  -0.00008   0.00001  -0.29611
   D21        1.04359   0.00001  -0.00002  -0.00024  -0.00028   1.04331
   D22        0.00035  -0.00002  -0.00037  -0.00007  -0.00044  -0.00009
   D23       -2.60806   0.00000  -0.00026  -0.00010  -0.00037  -2.60843
   D24       -0.04492  -0.00000  -0.00042  -0.00001  -0.00041  -0.04533
   D25       -1.08816  -0.00004  -0.00076   0.00016  -0.00058  -1.08873
   D26        2.58661  -0.00001  -0.00065   0.00013  -0.00050   2.58611
   D27        2.95832   0.00004  -0.00010   0.00040   0.00030   2.95863
   D28        0.29639  -0.00002  -0.00022   0.00020  -0.00002   0.29638
   D29       -1.04298  -0.00001  -0.00010  -0.00034  -0.00043  -1.04341
   D30        0.00035  -0.00002  -0.00037  -0.00007  -0.00044  -0.00009
   D31        2.60852  -0.00000  -0.00025   0.00010  -0.00014   2.60838
   D32        0.04579  -0.00000  -0.00027  -0.00024  -0.00051   0.04528
   D33        1.08912  -0.00002  -0.00053   0.00002  -0.00052   1.08860
   D34       -2.58590   0.00000  -0.00041   0.00020  -0.00022  -2.58611
   D35        0.48699   0.00001   0.00040   0.00006   0.00046   0.48746
   D36       -1.58302  -0.00000   0.00056   0.00004   0.00060  -1.58242
   D37        2.55633   0.00001   0.00039   0.00044   0.00083   2.55715
   D38       -0.48835   0.00003   0.00051   0.00003   0.00054  -0.48781
   D39       -2.55837   0.00001   0.00066   0.00002   0.00068  -2.55769
   D40        1.58098   0.00003   0.00049   0.00041   0.00090   1.58189
   D41        3.14120   0.00000   0.00031   0.00016   0.00047  -3.14151
   D42        1.07119  -0.00001   0.00047   0.00014   0.00061   1.07180
   D43       -1.07265   0.00000   0.00029   0.00054   0.00084  -1.07181
   D44       -0.00031   0.00002   0.00032   0.00007   0.00039   0.00008
   D45        2.57747   0.00001   0.00000   0.00025   0.00025   2.57772
   D46       -2.57802   0.00001   0.00026  -0.00010   0.00016  -2.57786
   D47       -0.00024  -0.00001  -0.00006   0.00008   0.00002  -0.00022
         Item               Value     Threshold  Converged?
 Maximum Force            0.000194     0.000450     YES
 RMS     Force            0.000038     0.000300     YES
 Maximum Displacement     0.001635     0.001800     YES
 RMS     Displacement     0.000381     0.001200     YES
 Predicted change in Energy=-4.444173D-07
 Optimization completed.
    -- Stationary point found.
                           ----------------------------
                           !   Optimized Parameters   !
                           ! (Angstroms and Degrees)  !
 --------------------------                            --------------------------
 ! Name  Definition              Value          Derivative Info.                !
 --------------------------------------------------------------------------------
 ! R1    R(1,5)                  1.5263         -DE/DX =    0.0                 !
 ! R2    R(1,6)                  1.5264         -DE/DX =   -0.0001              !
 ! R3    R(1,7)                  1.084          -DE/DX =    0.0                 !
 ! R4    R(1,10)                 1.5251         -DE/DX =   -0.0001              !
 ! R5    R(2,3)                  1.3497         -DE/DX =   -0.0001              !
 ! R6    R(2,4)                  1.5062         -DE/DX =    0.0                 !
 ! R7    R(2,6)                  1.5324         -DE/DX =   -0.0001              !
 ! R8    R(3,4)                  1.5062         -DE/DX =    0.0                 !
 ! R9    R(3,5)                  1.5322         -DE/DX =    0.0                 !
 ! R10   R(4,8)                  1.0792         -DE/DX =    0.0                 !
 ! R11   R(4,10)                 1.5205         -DE/DX =   -0.0002              !
 ! R12   R(5,6)                  1.4961         -DE/DX =   -0.0001              !
 ! R13   R(5,9)                  1.0803         -DE/DX =    0.0                 !
 ! R14   R(6,13)                 1.0801         -DE/DX =    0.0001              !
 ! R15   R(10,11)                1.092          -DE/DX =    0.0                 !
 ! R16   R(10,12)                1.0921         -DE/DX =    0.0                 !
 ! A1    A(5,1,7)              118.3586         -DE/DX =    0.0                 !
 ! A2    A(5,1,10)             113.5593         -DE/DX =    0.0                 !
 ! A3    A(6,1,7)              118.3593         -DE/DX =    0.0                 !
 ! A4    A(6,1,10)             113.6118         -DE/DX =    0.0                 !
 ! A5    A(7,1,10)             119.6564         -DE/DX =    0.0                 !
 ! A6    A(3,2,6)               92.729          -DE/DX =    0.0                 !
 ! A7    A(4,2,6)              111.6848         -DE/DX =    0.0                 !
 ! A8    A(2,3,5)               92.7468         -DE/DX =    0.0                 !
 ! A9    A(4,3,5)              111.6763         -DE/DX =    0.0                 !
 ! A10   A(2,4,8)              122.5253         -DE/DX =    0.0                 !
 ! A11   A(2,4,10)             107.033          -DE/DX =    0.0                 !
 ! A12   A(3,4,8)              122.5305         -DE/DX =   -0.0001              !
 ! A13   A(3,4,10)             107.0104         -DE/DX =    0.0                 !
 ! A14   A(8,4,10)             123.9122         -DE/DX =    0.0                 !
 ! A15   A(1,5,3)               98.5721         -DE/DX =    0.0                 !
 ! A16   A(1,5,9)              124.2319         -DE/DX =    0.0                 !
 ! A17   A(3,5,6)               87.2628         -DE/DX =    0.0                 !
 ! A18   A(3,5,9)              130.2373         -DE/DX =    0.0                 !
 ! A19   A(6,5,9)              133.4259         -DE/DX =    0.0                 !
 ! A20   A(1,6,2)               98.5549         -DE/DX =    0.0                 !
 ! A21   A(1,6,13)             124.2481         -DE/DX =    0.0                 !
 ! A22   A(2,6,5)               87.2614         -DE/DX =    0.0                 !
 ! A23   A(2,6,13)             130.2314         -DE/DX =    0.0                 !
 ! A24   A(5,6,13)             133.4391         -DE/DX =    0.0                 !
 ! A25   A(1,10,4)              99.2097         -DE/DX =    0.0                 !
 ! A26   A(1,10,11)            112.1161         -DE/DX =    0.0                 !
 ! A27   A(1,10,12)            112.0818         -DE/DX =    0.0                 !
 ! A28   A(4,10,11)            112.3017         -DE/DX =    0.0                 !
 ! A29   A(4,10,12)            112.3034         -DE/DX =    0.0                 !
 ! A30   A(11,10,12)           108.668          -DE/DX =    0.0                 !
 ! D1    D(7,1,5,3)           -170.3884         -DE/DX =    0.0                 !
 ! D2    D(7,1,5,9)            -17.1749         -DE/DX =    0.0                 !
 ! D3    D(10,1,5,3)           -22.3109         -DE/DX =    0.0                 !
 ! D4    D(10,1,5,9)           130.9026         -DE/DX =    0.0                 !
 ! D5    D(7,1,6,2)            170.3829         -DE/DX =    0.0                 !
 ! D6    D(7,1,6,13)            17.1856         -DE/DX =    0.0                 !
 ! D7    D(10,1,6,2)            22.2136         -DE/DX =    0.0                 !
 ! D8    D(10,1,6,13)         -130.9837         -DE/DX =    0.0                 !
 ! D9    D(5,1,10,4)            32.3828         -DE/DX =    0.0                 !
 ! D10   D(5,1,10,11)          151.1246         -DE/DX =    0.0                 !
 ! D11   D(5,1,10,12)          -86.3469         -DE/DX =    0.0                 !
 ! D12   D(6,1,10,4)           -32.2731         -DE/DX =    0.0                 !
 ! D13   D(6,1,10,11)           86.4686         -DE/DX =    0.0                 !
 ! D14   D(6,1,10,12)         -151.0028         -DE/DX =    0.0                 !
 ! D15   D(7,1,10,4)           180.0081         -DE/DX =    0.0                 !
 ! D16   D(7,1,10,11)          -61.2502         -DE/DX =    0.0                 !
 ! D17   D(7,1,10,12)           61.2783         -DE/DX =    0.0                 !
 ! D18   D(6,2,3,5)             -0.0198         -DE/DX =    0.0                 !
 ! D19   D(6,2,4,8)           -169.5183         -DE/DX =    0.0                 !
 ! D20   D(6,2,4,10)           -16.9666         -DE/DX =    0.0                 !
 ! D21   D(3,2,6,1)             59.7933         -DE/DX =    0.0                 !
 ! D22   D(3,2,6,5)              0.0203         -DE/DX =    0.0                 !
 ! D23   D(3,2,6,13)          -149.4309         -DE/DX =    0.0                 !
 ! D24   D(4,2,6,1)             -2.5737         -DE/DX =    0.0                 !
 ! D25   D(4,2,6,5)            -62.3467         -DE/DX =    0.0                 !
 ! D26   D(4,2,6,13)           148.2021         -DE/DX =    0.0                 !
 ! D27   D(5,3,4,8)            169.4993         -DE/DX =    0.0                 !
 ! D28   D(5,3,4,10)            16.982          -DE/DX =    0.0                 !
 ! D29   D(2,3,5,1)            -59.7581         -DE/DX =    0.0                 !
 ! D30   D(2,3,5,6)              0.0203         -DE/DX =    0.0                 !
 ! D31   D(2,3,5,9)            149.4571         -DE/DX =    0.0                 !
 ! D32   D(4,3,5,1)              2.6237         -DE/DX =    0.0                 !
 ! D33   D(4,3,5,6)             62.4021         -DE/DX =    0.0                 !
 ! D34   D(4,3,5,9)           -148.1611         -DE/DX =    0.0                 !
 ! D35   D(2,4,10,1)            27.9026         -DE/DX =    0.0                 !
 ! D36   D(2,4,10,11)          -90.7006         -DE/DX =    0.0                 !
 ! D37   D(2,4,10,12)          146.4667         -DE/DX =    0.0                 !
 ! D38   D(3,4,10,1)           -27.9805         -DE/DX =    0.0                 !
 ! D39   D(3,4,10,11)         -146.5837         -DE/DX =    0.0                 !
 ! D40   D(3,4,10,12)           90.5837         -DE/DX =    0.0                 !
 ! D41   D(8,4,10,1)          -180.0223         -DE/DX =    0.0                 !
 ! D42   D(8,4,10,11)           61.3745         -DE/DX =    0.0                 !
 ! D43   D(8,4,10,12)          -61.4581         -DE/DX =    0.0                 !
 ! D44   D(3,5,6,2)             -0.0179         -DE/DX =    0.0                 !
 ! D45   D(3,5,6,13)           147.6783         -DE/DX =    0.0                 !
 ! D46   D(9,5,6,2)           -147.7097         -DE/DX =    0.0                 !
 ! D47   D(9,5,6,13)            -0.0135         -DE/DX =    0.0                 !
 --------------------------------------------------------------------------------
 GradGradGradGradGradGradGradGradGradGradGradGradGradGradGradGradGradGrad

                          Input orientation:                          
 ---------------------------------------------------------------------
 Center     Atomic      Atomic             Coordinates (Angstroms)
 Number     Number       Type             X           Y           Z
 ---------------------------------------------------------------------
      1          6           0        0.388905    1.034532    0.418819
      2          6           0        0.520144   -1.049168   -0.588673
      3          6           0        1.257873   -1.111280    0.539859
      4          6           0        1.878151   -0.399091   -0.633430
      5          6           0        0.293258   -0.202077    1.308290
      6          6           0       -0.524924   -0.133503    0.057631
      7          1           0       -0.065386    1.955315    0.766564
      8          1           0        2.701573   -0.813427   -1.194586
      9          1           0        0.046191   -0.176808    2.359643
     10          6           0        1.666483    1.090297   -0.412297
     11          1           0        1.523897    1.632257   -1.349559
     12          1           0        2.492534    1.549586    0.134906
     13          1           0       -1.584024   -0.040363   -0.132800
 ---------------------------------------------------------------------
                    Distance matrix (angstroms):
                    1          2          3          4          5
     1  C    0.000000
     2  C    2.318204   0.000000
     3  C    2.318246   1.349698   0.000000
     4  C    2.319560   1.506248   1.506176   0.000000
     5  C    1.526273   2.089859   1.532194   2.514156   0.000000
     6  C    1.526384   1.532422   2.089726   2.514532   1.496086
     7  H    1.084043   3.347601   3.347599   3.358653   2.253094
     8  H    3.371418   2.276255   2.276244   1.079164   3.526772
     9  H    2.313352   3.110983   2.377610   3.516245   1.080289
    10  C    1.525146   2.433621   2.433210   1.520520   2.552724
    11  H    2.184638   2.962518   3.341806   2.182822   3.455925
    12  H    2.184294   3.341768   2.961180   2.182923   3.046632
    13  H    2.313468   2.377611   3.110581   3.516528   2.372147
                    6          7          8          9         10
     6  C    0.000000
     7  H    2.253203   0.000000
     8  H    3.527127   4.378140   0.000000
     9  H    2.372195   2.663888   4.482063   0.000000
    10  C    2.553583   2.266570   2.303813   3.451747   0.000000
    11  H    3.048895   2.666114   2.718880   4.383436   1.092021
    12  H    3.455982   2.665814   2.719389   3.730213   1.092125
    13  H    1.080108   2.664179   4.482339   2.981358   3.452869
                   11         12         13
    11  H    0.000000
    12  H    1.774465   0.000000
    13  H    3.733274   4.383826   0.000000
 Stoichiometry    C7H6
 Framework group  C1[X(C7H6)]
 Deg. of freedom    33
 Full point group                 C1      NOp   1
 Largest Abelian subgroup         C1      NOp   1
 Largest concise Abelian subgroup C1      NOp   1
                         Standard orientation:                         
 ---------------------------------------------------------------------
 Center     Atomic      Atomic             Coordinates (Angstroms)
 Number     Number       Type             X           Y           Z
 ---------------------------------------------------------------------
      1          6           0        0.377161    1.102310    0.000692
      2          6           0       -0.013298   -1.081139    0.674609
      3          6           0       -0.013637   -1.080547   -0.675089
      4          6           0       -1.250931   -0.549864    0.000223
      5          6           0        1.090056   -0.020303   -0.748327
      6          6           0        1.090979   -0.021168    0.747758
      7          1           0        0.827686    2.088299    0.000934
      8          1           0       -2.187372   -1.086213    0.000286
      9          1           0        1.858314    0.137072   -1.491319
     10          6           0       -1.141948    0.966746    0.000200
     11          1           0       -1.594982    1.414787    0.887065
     12          1           0       -1.593833    1.414747   -0.887400
     13          1           0        1.859896    0.135107    1.490038
 ---------------------------------------------------------------------
 Rotational constants (GHZ):           5.1903397           4.4842610           3.3868300

 **********************************************************************

            Population analysis using the SCF density.

 **********************************************************************

 Orbital symmetries:
       Occupied  (A) (A) (A) (A) (A) (A) (A) (A) (A) (A) (A) (A)
                 (A) (A) (A) (A) (A) (A) (A) (A) (A) (A) (A) (A)
       Virtual   (A) (A) (A) (A) (A) (A) (A) (A) (A) (A) (A) (A)
                 (A) (A) (A) (A) (A) (A) (A) (A) (A) (A) (A) (A)
                 (A) (A) (A) (A) (A) (A) (A) (A) (A) (A) (A) (A)
                 (A) (A) (A) (A) (A) (A) (A) (A) (A) (A) (A) (A)
                 (A) (A) (A) (A) (A) (A) (A) (A) (A) (A) (A) (A)
                 (A) (A) (A) (A) (A) (A) (A) (A) (A) (A) (A) (A)
                 (A) (A) (A) (A) (A) (A) (A) (A) (A) (A) (A) (A)
                 (A) (A) (A) (A) (A) (A) (A) (A) (A) (A) (A) (A)
                 (A) (A) (A) (A) (A) (A) (A) (A) (A) (A) (A) (A)
                 (A) (A) (A) (A) (A) (A) (A) (A) (A) (A) (A) (A)
                 (A) (A) (A) (A) (A) (A) (A) (A) (A) (A) (A) (A)
                 (A) (A) (A) (A) (A) (A) (A) (A) (A) (A) (A) (A)
                 (A) (A) (A) (A) (A) (A) (A) (A) (A) (A) (A) (A)
                 (A) (A) (A) (A) (A) (A) (A) (A) (A) (A) (A) (A)
                 (A) (A) (A) (A) (A) (A) (A) (A) (A) (A) (A) (A)
                 (A) (A) (A) (A) (A) (A) (A) (A) (A) (A) (A) (A)
                 (A) (A) (A) (A) (A) (A) (A) (A) (A) (A) (A) (A)
                 (A) (A) (A) (A) (A) (A) (A) (A) (A) (A) (A) (A)
                 (A) (A) (A) (A) (A) (A) (A) (A) (A) (A) (A) (A)
                 (A)
 The electronic state is 1-A.
 Alpha  occ. eigenvalues --  -10.32287 -10.31933 -10.31688 -10.31660 -10.29776
 Alpha  occ. eigenvalues --  -10.29690 -10.29633  -1.08141  -0.90713  -0.85316
 Alpha  occ. eigenvalues --   -0.72441  -0.68407  -0.66773  -0.61447  -0.56296
 Alpha  occ. eigenvalues --   -0.54942  -0.51534  -0.50775  -0.45774  -0.41808
 Alpha  occ. eigenvalues --   -0.39340  -0.36771  -0.36204  -0.31298
 Alpha virt. eigenvalues --   -0.00545   0.12234   0.14556   0.14596   0.15945
 Alpha virt. eigenvalues --    0.16932   0.17418   0.17935   0.19128   0.20878
 Alpha virt. eigenvalues --    0.21173   0.22402   0.23163   0.24113   0.27610
 Alpha virt. eigenvalues --    0.28733   0.29600   0.31203   0.31983   0.33293
 Alpha virt. eigenvalues --    0.35809   0.36852   0.37466   0.39274   0.42787
 Alpha virt. eigenvalues --    0.44085   0.44904   0.45236   0.45355   0.47017
 Alpha virt. eigenvalues --    0.47551   0.48144   0.48596   0.49018   0.50065
 Alpha virt. eigenvalues --    0.50555   0.51212   0.51894   0.52105   0.52764
 Alpha virt. eigenvalues --    0.55664   0.56781   0.58311   0.59358   0.63894
 Alpha virt. eigenvalues --    0.65896   0.68584   0.71665   0.73406   0.74796
 Alpha virt. eigenvalues --    0.78717   0.84725   0.85899   0.89323   0.92729
 Alpha virt. eigenvalues --    0.96459   1.00438   1.00700   1.01796   1.02716
 Alpha virt. eigenvalues --    1.04305   1.07971   1.09489   1.10334   1.12497
 Alpha virt. eigenvalues --    1.13434   1.15228   1.17634   1.18440   1.20240
 Alpha virt. eigenvalues --    1.21904   1.24569   1.25507   1.25984   1.26524
 Alpha virt. eigenvalues --    1.28621   1.29816   1.31982   1.33243   1.35237
 Alpha virt. eigenvalues --    1.36491   1.39075   1.41013   1.46289   1.51106
 Alpha virt. eigenvalues --    1.54589   1.56107   1.59826   1.60368   1.65382
 Alpha virt. eigenvalues --    1.67008   1.69668   1.73810   1.73840   1.74894
 Alpha virt. eigenvalues --    1.79513   1.81125   1.83737   1.87491   1.90541
 Alpha virt. eigenvalues --    1.97292   1.98971   2.03471   2.05803   2.08011
 Alpha virt. eigenvalues --    2.08277   2.15026   2.16164   2.22332   2.25175
 Alpha virt. eigenvalues --    2.26798   2.27240   2.32799   2.33478   2.34501
 Alpha virt. eigenvalues --    2.37182   2.40189   2.44476   2.45316   2.47385
 Alpha virt. eigenvalues --    2.48032   2.51817   2.52960   2.57684   2.58949
 Alpha virt. eigenvalues --    2.61913   2.62119   2.64685   2.64964   2.69520
 Alpha virt. eigenvalues --    2.72554   2.74226   2.74553   2.76138   2.79955
 Alpha virt. eigenvalues --    2.80302   2.83180   2.84958   2.87730   2.89774
 Alpha virt. eigenvalues --    2.91108   2.93306   2.95265   2.99380   3.00914
 Alpha virt. eigenvalues --    3.05656   3.06390   3.09365   3.09449   3.11140
 Alpha virt. eigenvalues --    3.12708   3.13513   3.14383   3.16468   3.18424
 Alpha virt. eigenvalues --    3.19161   3.21109   3.25413   3.25747   3.31932
 Alpha virt. eigenvalues --    3.34680   3.35723   3.39144   3.39879   3.43892
 Alpha virt. eigenvalues --    3.44028   3.45466   3.48728   3.51651   3.54385
 Alpha virt. eigenvalues --    3.61027   3.64829   3.65518   3.69162   3.70848
 Alpha virt. eigenvalues --    3.72263   3.73105   3.79407   3.83294   3.92784
 Alpha virt. eigenvalues --    3.94456   3.95863   3.97499   4.00398   4.01352
 Alpha virt. eigenvalues --    4.02436   4.04352   4.06233   4.08842   4.13081
 Alpha virt. eigenvalues --    4.17625   4.17925   4.21848   4.24530   4.25331
 Alpha virt. eigenvalues --    4.28642   4.29917   4.32385   4.36382   4.38056
 Alpha virt. eigenvalues --    4.40956   4.44279   4.47199   4.48926   4.52299
 Alpha virt. eigenvalues --    4.53549   4.65291   4.67314   4.70476   4.71064
 Alpha virt. eigenvalues --    4.81692   4.86813   4.88327   4.94951   4.98864
 Alpha virt. eigenvalues --    5.03162   5.03618   5.06106   5.10111   5.13692
 Alpha virt. eigenvalues --    5.28077   5.29091  22.28974  22.48141  22.58995
 Alpha virt. eigenvalues --   22.61358  22.61746  22.68363  22.74347
          Condensed to atoms (all electrons):
               1          2          3          4          5          6
     1  C    5.054914  -0.018275  -0.018300  -0.097625   0.264273   0.264288
     2  C   -0.018275   5.265927   0.315665   0.285590  -0.092930   0.349617
     3  C   -0.018300   0.315665   5.265881   0.285692   0.349722  -0.093045
     4  C   -0.097625   0.285590   0.285692   5.075801  -0.009847  -0.009682
     5  C    0.264273  -0.092930   0.349722  -0.009847   5.023119   0.272074
     6  C    0.264288   0.349617  -0.093045  -0.009682   0.272074   5.023091
     7  H    0.418136   0.005296   0.005312   0.007591  -0.031364  -0.031334
     8  H    0.007834  -0.021550  -0.021564   0.413306   0.000955   0.000933
     9  H   -0.029400   0.020661  -0.046089  -0.001092   0.423701  -0.046266
    10  C    0.375841  -0.047310  -0.047293   0.328788  -0.051453  -0.051247
    11  H   -0.028980  -0.008188   0.007213  -0.020057   0.007652  -0.002917
    12  H   -0.028959   0.007212  -0.008232  -0.020017  -0.002921   0.007629
    13  H   -0.029344  -0.046026   0.020642  -0.001098  -0.046220   0.423642
               7          8          9         10         11         12
     1  C    0.418136   0.007834  -0.029400   0.375841  -0.028980  -0.028959
     2  C    0.005296  -0.021550   0.020661  -0.047310  -0.008188   0.007212
     3  C    0.005312  -0.021564  -0.046089  -0.047293   0.007213  -0.008232
     4  C    0.007591   0.413306  -0.001092   0.328788  -0.020057  -0.020017
     5  C   -0.031364   0.000955   0.423701  -0.051453   0.007652  -0.002921
     6  C   -0.031334   0.000933  -0.046266  -0.051247  -0.002917   0.007629
     7  H    0.554773  -0.000024  -0.004906  -0.030594  -0.000563  -0.000562
     8  H   -0.000024   0.528259   0.000215  -0.038394  -0.000385  -0.000375
     9  H   -0.004906   0.000215   0.564591  -0.002817  -0.000068   0.000347
    10  C   -0.030594  -0.038394  -0.002817   4.843168   0.397977   0.397958
    11  H   -0.000563  -0.000385  -0.000068   0.397977   0.577828  -0.030711
    12  H   -0.000562  -0.000375   0.000347   0.397958  -0.030711   0.577875
    13  H   -0.004895   0.000214  -0.000354  -0.002806   0.000343  -0.000067
              13
     1  C   -0.029344
     2  C   -0.046026
     3  C    0.020642
     4  C   -0.001098
     5  C   -0.046220
     6  C    0.423642
     7  H   -0.004895
     8  H    0.000214
     9  H   -0.000354
    10  C   -0.002806
    11  H    0.000343
    12  H   -0.000067
    13  H    0.564423
 Mulliken charges:
               1
     1  C   -0.134404
     2  C   -0.015689
     3  C   -0.015605
     4  C   -0.237349
     5  C   -0.106762
     6  C   -0.106784
     7  H    0.113134
     8  H    0.130576
     9  H    0.121476
    10  C   -0.071818
    11  H    0.100856
    12  H    0.100823
    13  H    0.121546
 Sum of Mulliken charges =  -0.00000
 Mulliken charges with hydrogens summed into heavy atoms:
               1
     1  C   -0.021270
     2  C   -0.015689
     3  C   -0.015605
     4  C   -0.106773
     5  C    0.014714
     6  C    0.014762
    10  C    0.129862
 Electronic spatial extent (au):  <R**2>=            470.5651
 Charge=             -0.0000 electrons
 Dipole moment (field-independent basis, Debye):
    X=              0.2006    Y=              2.2771    Z=             -0.0004  Tot=              2.2859
 Quadrupole moment (field-independent basis, Debye-Ang):
   XX=            -37.2738   YY=            -42.5046   ZZ=            -42.4630
   XY=              1.0121   XZ=              0.0007   YZ=             -0.0006
 Traceless Quadrupole moment (field-independent basis, Debye-Ang):
   XX=              3.4733   YY=             -1.7575   ZZ=             -1.7158
   XY=              1.0121   XZ=              0.0007   YZ=             -0.0006
 Octapole moment (field-independent basis, Debye-Ang**2):
  XXX=             -1.5406  YYY=             12.5067  ZZZ=             -0.0064  XYY=             -0.7723
  XXY=              1.8095  XXZ=              0.0085  XZZ=              3.9739  YZZ=              5.2785
  YYZ=             -0.0017  XYZ=             -0.0022
 Hexadecapole moment (field-independent basis, Debye-Ang**3):
 XXXX=           -271.1332 YYYY=           -247.3849 ZZZZ=           -140.0360 XXXY=              8.5163
 XXXZ=              0.0126 YYYX=              5.0018 YYYZ=              0.0070 ZZZX=             -0.0050
 ZZZY=             -0.0046 XXYY=            -84.2124 XXZZ=            -62.8308 YYZZ=            -68.4275
 XXYZ=             -0.0064 YYXZ=              0.0006 ZZXY=             -3.2724
 N-N= 2.772367782258D+02 E-N=-1.180473368348D+03  KE= 2.687599696048D+02
 ******************************Gaussian NBO Version 3.1******************************
             N A T U R A L   A T O M I C   O R B I T A L   A N D
          N A T U R A L   B O N D   O R B I T A L   A N A L Y S I S
 ******************************Gaussian NBO Version 3.1******************************

       /RESON  / : Allow strongly delocalized NBO set
       /BNDIDX / : Print bond indices based on the NAO density matrix

 Analyzing the SCF density

 Job title: M0001                                                           

 Storage needed:    193159 in NPA,    256995 in NBO (2147482673 available)
 GSVD:  LWork=       21967 too small for GESVD, short by       60830 words or       60830 for optimal perf.


 NATURAL POPULATIONS:  Natural atomic orbital occupancies 
                                                          
   NAO  Atom  No  lang   Type(AO)    Occupancy      Energy
 ----------------------------------------------------------
     1    C    1  S      Cor( 1S)     1.99942     -10.17953
     2    C    1  S      Val( 2S)     1.00247      -0.28822
     3    C    1  S      Ryd( 3S)     0.00135       1.66740
     4    C    1  S      Ryd( 4S)     0.00021       2.03247
     5    C    1  S      Ryd( 5S)     0.00000      21.01521
     6    C    1  px     Val( 2p)     1.01858      -0.10411
     7    C    1  px     Ryd( 4p)     0.00148       1.56633
     8    C    1  px     Ryd( 3p)     0.00026       1.28736
     9    C    1  py     Val( 2p)     1.10003      -0.11900
    10    C    1  py     Ryd( 4p)     0.00268       1.63721
    11    C    1  py     Ryd( 3p)     0.00029       1.51983
    12    C    1  pz     Val( 2p)     1.04038      -0.12047
    13    C    1  pz     Ryd( 4p)     0.00059       1.29504
    14    C    1  pz     Ryd( 3p)     0.00024       1.11664
    15    C    1  dxy    Ryd( 3d)     0.00368       1.61304
    16    C    1  dxy    Ryd( 4d)     0.00045       3.79004
    17    C    1  dxz    Ryd( 3d)     0.00029       1.42712
    18    C    1  dxz    Ryd( 4d)     0.00039       3.38968
    19    C    1  dyz    Ryd( 3d)     0.00079       1.59369
    20    C    1  dyz    Ryd( 4d)     0.00029       3.56810
    21    C    1  dx2y2  Ryd( 3d)     0.00139       1.69235
    22    C    1  dx2y2  Ryd( 4d)     0.00048       3.73991
    23    C    1  dz2    Ryd( 3d)     0.00100       1.50003
    24    C    1  dz2    Ryd( 4d)     0.00022       3.40291
    25    C    1  f(0)   Ryd( 4f)     0.00014       3.53018
    26    C    1  f(C1)  Ryd( 4f)     0.00010       3.57449
    27    C    1  f(S1)  Ryd( 4f)     0.00012       3.64777
    28    C    1  f(C2)  Ryd( 4f)     0.00004       3.77278
    29    C    1  f(S2)  Ryd( 4f)     0.00004       3.69502
    30    C    1  f(C3)  Ryd( 4f)     0.00021       4.08556
    31    C    1  f(S3)  Ryd( 4f)     0.00010       3.86517

    32    C    2  S      Cor( 1S)     1.99811     -10.14861
    33    C    2  S      Val( 2S)     1.09429      -0.25247
    34    C    2  S      Ryd( 3S)     0.00142       1.30279
    35    C    2  S      Ryd( 4S)     0.00041       2.08965
    36    C    2  S      Ryd( 5S)     0.00001      21.67037
    37    C    2  px     Val( 2p)     0.93342      -0.04011
    38    C    2  px     Ryd( 4p)     0.00123       1.40405
    39    C    2  px     Ryd( 3p)     0.00017       1.32880
    40    C    2  py     Val( 2p)     0.84091      -0.06316
    41    C    2  py     Ryd( 3p)     0.00491       1.24703
    42    C    2  py     Ryd( 4p)     0.00029       1.27382
    43    C    2  pz     Val( 2p)     1.11754      -0.10391
    44    C    2  pz     Ryd( 3p)     0.00202       1.21132
    45    C    2  pz     Ryd( 4p)     0.00047       1.52523
    46    C    2  dxy    Ryd( 3d)     0.00362       1.51408
    47    C    2  dxy    Ryd( 4d)     0.00029       3.68400
    48    C    2  dxz    Ryd( 3d)     0.00312       1.38060
    49    C    2  dxz    Ryd( 4d)     0.00029       3.60135
    50    C    2  dyz    Ryd( 3d)     0.00620       1.33639
    51    C    2  dyz    Ryd( 4d)     0.00027       3.48921
    52    C    2  dx2y2  Ryd( 3d)     0.00103       1.34286
    53    C    2  dx2y2  Ryd( 4d)     0.00032       3.42894
    54    C    2  dz2    Ryd( 3d)     0.00423       1.49992
    55    C    2  dz2    Ryd( 4d)     0.00034       3.78225
    56    C    2  f(0)   Ryd( 4f)     0.00009       4.10991
    57    C    2  f(C1)  Ryd( 4f)     0.00013       3.80014
    58    C    2  f(S1)  Ryd( 4f)     0.00012       3.75368
    59    C    2  f(C2)  Ryd( 4f)     0.00008       3.45823
    60    C    2  f(S2)  Ryd( 4f)     0.00011       3.74312
    61    C    2  f(C3)  Ryd( 4f)     0.00008       3.74719
    62    C    2  f(S3)  Ryd( 4f)     0.00009       3.74942

    63    C    3  S      Cor( 1S)     1.99811     -10.14857
    64    C    3  S      Val( 2S)     1.09408      -0.25237
    65    C    3  S      Ryd( 3S)     0.00142       1.30230
    66    C    3  S      Ryd( 4S)     0.00041       2.09009
    67    C    3  S      Ryd( 5S)     0.00001      21.67094
    68    C    3  px     Val( 2p)     0.93366      -0.04017
    69    C    3  px     Ryd( 4p)     0.00123       1.40400
    70    C    3  px     Ryd( 3p)     0.00017       1.32831
    71    C    3  py     Val( 2p)     0.84117      -0.06316
    72    C    3  py     Ryd( 3p)     0.00491       1.24715
    73    C    3  py     Ryd( 4p)     0.00029       1.27384
    74    C    3  pz     Val( 2p)     1.11725      -0.10395
    75    C    3  pz     Ryd( 3p)     0.00203       1.21156
    76    C    3  pz     Ryd( 4p)     0.00048       1.52488
    77    C    3  dxy    Ryd( 3d)     0.00362       1.51370
    78    C    3  dxy    Ryd( 4d)     0.00029       3.68398
    79    C    3  dxz    Ryd( 3d)     0.00312       1.38081
    80    C    3  dxz    Ryd( 4d)     0.00029       3.60193
    81    C    3  dyz    Ryd( 3d)     0.00620       1.33645
    82    C    3  dyz    Ryd( 4d)     0.00027       3.48938
    83    C    3  dx2y2  Ryd( 3d)     0.00103       1.34269
    84    C    3  dx2y2  Ryd( 4d)     0.00032       3.42885
    85    C    3  dz2    Ryd( 3d)     0.00424       1.49996
    86    C    3  dz2    Ryd( 4d)     0.00034       3.78212
    87    C    3  f(0)   Ryd( 4f)     0.00009       4.10996
    88    C    3  f(C1)  Ryd( 4f)     0.00013       3.80039
    89    C    3  f(S1)  Ryd( 4f)     0.00012       3.75360
    90    C    3  f(C2)  Ryd( 4f)     0.00008       3.45873
    91    C    3  f(S2)  Ryd( 4f)     0.00011       3.74342
    92    C    3  f(C3)  Ryd( 4f)     0.00008       3.74677
    93    C    3  f(S3)  Ryd( 4f)     0.00009       3.74918

    94    C    4  S      Cor( 1S)     1.99934     -10.18218
    95    C    4  S      Val( 2S)     1.01752      -0.28065
    96    C    4  S      Ryd( 3S)     0.00401       1.45126
    97    C    4  S      Ryd( 4S)     0.00017       1.89585
    98    C    4  S      Ryd( 5S)     0.00000      21.23462
    99    C    4  px     Val( 2p)     1.09958      -0.11353
   100    C    4  px     Ryd( 3p)     0.00384       1.35565
   101    C    4  px     Ryd( 4p)     0.00036       2.13186
   102    C    4  py     Val( 2p)     1.02864      -0.09690
   103    C    4  py     Ryd( 3p)     0.00389       1.25745
   104    C    4  py     Ryd( 4p)     0.00012       1.81410
   105    C    4  pz     Val( 2p)     1.05113      -0.11907
   106    C    4  pz     Ryd( 3p)     0.00074       1.01156
   107    C    4  pz     Ryd( 4p)     0.00030       1.42520
   108    C    4  dxy    Ryd( 3d)     0.00303       1.55933
   109    C    4  dxy    Ryd( 4d)     0.00055       3.72706
   110    C    4  dxz    Ryd( 3d)     0.00123       1.54636
   111    C    4  dxz    Ryd( 4d)     0.00012       3.51917
   112    C    4  dyz    Ryd( 3d)     0.00032       1.43820
   113    C    4  dyz    Ryd( 4d)     0.00031       3.20674
   114    C    4  dx2y2  Ryd( 3d)     0.00212       1.58900
   115    C    4  dx2y2  Ryd( 4d)     0.00058       3.69164
   116    C    4  dz2    Ryd( 3d)     0.00151       1.57092
   117    C    4  dz2    Ryd( 4d)     0.00017       3.34143
   118    C    4  f(0)   Ryd( 4f)     0.00022       3.51058
   119    C    4  f(C1)  Ryd( 4f)     0.00016       3.69851
   120    C    4  f(S1)  Ryd( 4f)     0.00012       3.49510
   121    C    4  f(C2)  Ryd( 4f)     0.00006       3.75668
   122    C    4  f(S2)  Ryd( 4f)     0.00006       3.66331
   123    C    4  f(C3)  Ryd( 4f)     0.00007       3.87065
   124    C    4  f(S3)  Ryd( 4f)     0.00021       4.11045

   125    C    5  S      Cor( 1S)     1.99918     -10.17832
   126    C    5  S      Val( 2S)     1.01117      -0.27264
   127    C    5  S      Ryd( 4S)     0.00204       1.71538
   128    C    5  S      Ryd( 3S)     0.00026       1.67296
   129    C    5  S      Ryd( 5S)     0.00000      21.24180
   130    C    5  px     Val( 2p)     1.15708      -0.12922
   131    C    5  px     Ryd( 4p)     0.00275       1.57694
   132    C    5  px     Ryd( 3p)     0.00036       1.33265
   133    C    5  py     Val( 2p)     1.00523      -0.10403
   134    C    5  py     Ryd( 4p)     0.00227       1.41384
   135    C    5  py     Ryd( 3p)     0.00052       1.11779
   136    C    5  pz     Val( 2p)     1.05443      -0.11208
   137    C    5  pz     Ryd( 4p)     0.00364       1.55691
   138    C    5  pz     Ryd( 3p)     0.00029       1.26985
   139    C    5  dxy    Ryd( 3d)     0.00142       1.71982
   140    C    5  dxy    Ryd( 4d)     0.00023       3.60442
   141    C    5  dxz    Ryd( 3d)     0.00167       1.73536
   142    C    5  dxz    Ryd( 4d)     0.00063       3.58582
   143    C    5  dyz    Ryd( 3d)     0.00139       1.53164
   144    C    5  dyz    Ryd( 4d)     0.00019       3.34576
   145    C    5  dx2y2  Ryd( 3d)     0.00049       1.53165
   146    C    5  dx2y2  Ryd( 4d)     0.00030       3.28308
   147    C    5  dz2    Ryd( 3d)     0.00179       1.71081
   148    C    5  dz2    Ryd( 4d)     0.00041       3.75805
   149    C    5  f(0)   Ryd( 4f)     0.00017       3.81993
   150    C    5  f(C1)  Ryd( 4f)     0.00022       3.92817
   151    C    5  f(S1)  Ryd( 4f)     0.00013       3.69710
   152    C    5  f(C2)  Ryd( 4f)     0.00016       3.62724
   153    C    5  f(S2)  Ryd( 4f)     0.00015       3.71510
   154    C    5  f(C3)  Ryd( 4f)     0.00008       3.71197
   155    C    5  f(S3)  Ryd( 4f)     0.00008       3.69817

   156    C    6  S      Cor( 1S)     1.99918     -10.17837
   157    C    6  S      Val( 2S)     1.01121      -0.27267
   158    C    6  S      Ryd( 4S)     0.00205       1.71532
   159    C    6  S      Ryd( 3S)     0.00026       1.67237
   160    C    6  S      Ryd( 5S)     0.00000      21.24121
   161    C    6  px     Val( 2p)     1.15707      -0.12919
   162    C    6  px     Ryd( 4p)     0.00275       1.57731
   163    C    6  px     Ryd( 3p)     0.00036       1.33307
   164    C    6  py     Val( 2p)     1.00497      -0.10401
   165    C    6  py     Ryd( 4p)     0.00227       1.41362
   166    C    6  py     Ryd( 3p)     0.00052       1.11788
   167    C    6  pz     Val( 2p)     1.05450      -0.11206
   168    C    6  pz     Ryd( 4p)     0.00364       1.55633
   169    C    6  pz     Ryd( 3p)     0.00029       1.26952
   170    C    6  dxy    Ryd( 3d)     0.00142       1.72068
   171    C    6  dxy    Ryd( 4d)     0.00023       3.60471
   172    C    6  dxz    Ryd( 3d)     0.00167       1.73573
   173    C    6  dxz    Ryd( 4d)     0.00063       3.58566
   174    C    6  dyz    Ryd( 3d)     0.00139       1.53146
   175    C    6  dyz    Ryd( 4d)     0.00019       3.34436
   176    C    6  dx2y2  Ryd( 3d)     0.00049       1.53212
   177    C    6  dx2y2  Ryd( 4d)     0.00030       3.28333
   178    C    6  dz2    Ryd( 3d)     0.00178       1.71108
   179    C    6  dz2    Ryd( 4d)     0.00041       3.75797
   180    C    6  f(0)   Ryd( 4f)     0.00017       3.81983
   181    C    6  f(C1)  Ryd( 4f)     0.00022       3.92808
   182    C    6  f(S1)  Ryd( 4f)     0.00013       3.69655
   183    C    6  f(C2)  Ryd( 4f)     0.00016       3.62714
   184    C    6  f(S2)  Ryd( 4f)     0.00015       3.71448
   185    C    6  f(C3)  Ryd( 4f)     0.00008       3.71246
   186    C    6  f(S3)  Ryd( 4f)     0.00008       3.69857

   187    H    7  S      Val( 1S)     0.77143       0.03282
   188    H    7  S      Ryd( 3S)     0.00023       1.62795
   189    H    7  S      Ryd( 2S)     0.00010       1.19776
   190    H    7  px     Ryd( 2p)     0.00022       2.71825
   191    H    7  py     Ryd( 2p)     0.00045       3.10312
   192    H    7  pz     Ryd( 2p)     0.00017       2.40373

   193    H    8  S      Val( 1S)     0.76035       0.06354
   194    H    8  S      Ryd( 3S)     0.00032       1.82624
   195    H    8  S      Ryd( 2S)     0.00011       1.17642
   196    H    8  px     Ryd( 2p)     0.00030       3.06642
   197    H    8  py     Ryd( 2p)     0.00027       2.71464
   198    H    8  pz     Ryd( 2p)     0.00017       2.39646

   199    H    9  S      Val( 1S)     0.76857       0.04603
   200    H    9  S      Ryd( 2S)     0.00040       1.44901
   201    H    9  S      Ryd( 3S)     0.00011       1.47107
   202    H    9  px     Ryd( 2p)     0.00033       2.80623
   203    H    9  py     Ryd( 2p)     0.00014       2.51217
   204    H    9  pz     Ryd( 2p)     0.00031       2.83513

   205    C   10  S      Cor( 1S)     1.99941     -10.14778
   206    C   10  S      Val( 2S)     1.05895      -0.30020
   207    C   10  S      Ryd( 3S)     0.00107       1.31570
   208    C   10  S      Ryd( 4S)     0.00014       2.58805
   209    C   10  S      Ryd( 5S)     0.00000      21.13698
   210    C   10  px     Val( 2p)     1.06029      -0.10581
   211    C   10  px     Ryd( 3p)     0.00173       1.07776
   212    C   10  px     Ryd( 4p)     0.00013       1.83058
   213    C   10  py     Val( 2p)     1.08240      -0.11267
   214    C   10  py     Ryd( 3p)     0.00160       1.06588
   215    C   10  py     Ryd( 4p)     0.00022       1.82906
   216    C   10  pz     Val( 2p)     1.21359      -0.12715
   217    C   10  pz     Ryd( 3p)     0.00056       1.22609
   218    C   10  pz     Ryd( 4p)     0.00022       1.57464
   219    C   10  dxy    Ryd( 3d)     0.00080       1.45919
   220    C   10  dxy    Ryd( 4d)     0.00059       3.35859
   221    C   10  dxz    Ryd( 3d)     0.00085       1.37778
   222    C   10  dxz    Ryd( 4d)     0.00017       3.27788
   223    C   10  dyz    Ryd( 3d)     0.00079       1.36515
   224    C   10  dyz    Ryd( 4d)     0.00016       3.26743
   225    C   10  dx2y2  Ryd( 3d)     0.00210       1.63914
   226    C   10  dx2y2  Ryd( 4d)     0.00032       3.73201
   227    C   10  dz2    Ryd( 3d)     0.00391       1.51484
   228    C   10  dz2    Ryd( 4d)     0.00004       3.49695
   229    C   10  f(0)   Ryd( 4f)     0.00001       3.51170
   230    C   10  f(C1)  Ryd( 4f)     0.00013       3.76815
   231    C   10  f(S1)  Ryd( 4f)     0.00012       3.76211
   232    C   10  f(C2)  Ryd( 4f)     0.00000       3.61584
   233    C   10  f(S2)  Ryd( 4f)     0.00002       3.64229
   234    C   10  f(C3)  Ryd( 4f)     0.00015       3.87606
   235    C   10  f(S3)  Ryd( 4f)     0.00008       3.86041

   236    H   11  S      Val( 1S)     0.78318       0.03116
   237    H   11  S      Ryd( 2S)     0.00050       1.12312
   238    H   11  S      Ryd( 3S)     0.00011       1.51491
   239    H   11  px     Ryd( 2p)     0.00018       2.68501
   240    H   11  py     Ryd( 2p)     0.00020       2.66710
   241    H   11  pz     Ryd( 2p)     0.00028       2.77077

   242    H   12  S      Val( 1S)     0.78317       0.03108
   243    H   12  S      Ryd( 2S)     0.00050       1.12335
   244    H   12  S      Ryd( 3S)     0.00011       1.51472
   245    H   12  px     Ryd( 2p)     0.00018       2.68441
   246    H   12  py     Ryd( 2p)     0.00020       2.66690
   247    H   12  pz     Ryd( 2p)     0.00028       2.77134

   248    H   13  S      Val( 1S)     0.76856       0.04613
   249    H   13  S      Ryd( 2S)     0.00040       1.44924
   250    H   13  S      Ryd( 3S)     0.00011       1.47085
   251    H   13  px     Ryd( 2p)     0.00033       2.80728
   252    H   13  py     Ryd( 2p)     0.00014       2.51215
   253    H   13  pz     Ryd( 2p)     0.00031       2.83470

 WARNING:  1 low occupancy (<1.9990e) core orbital  found on  C    2
           1 low occupancy (<1.9990e) core orbital  found on  C    3

 WARNING:  Population inversion found on atom  C    1
           Population inversion found on atom  C    2
           Population inversion found on atom  C    3
           Population inversion found on atom  C    5
           Population inversion found on atom  C    6
           Population inversion found on atom  H    7
           Population inversion found on atom  H    8


 Summary of Natural Population Analysis:                  
                                                          
                                       Natural Population 
                Natural  -----------------------------------------------
    Atom  No    Charge         Core      Valence    Rydberg      Total
 -----------------------------------------------------------------------
      C    1   -0.17773      1.99942     4.16147    0.01684     6.17773
      C    2   -0.01560      1.99811     3.98617    0.03132     6.01560
      C    3   -0.01561      1.99811     3.98617    0.03133     6.01561
      C    4   -0.22046      1.99934     4.19687    0.02426     6.22046
      C    5   -0.24875      1.99918     4.22791    0.02165     6.24875
      C    6   -0.24858      1.99918     4.22775    0.02165     6.24858
      H    7    0.22741      0.00000     0.77143    0.00116     0.77259
      H    8    0.23847      0.00000     0.76035    0.00118     0.76153
      H    9    0.23014      0.00000     0.76857    0.00129     0.76986
      C   10   -0.43054      1.99941     4.41523    0.01591     6.43054
      H   11    0.21554      0.00000     0.78318    0.00128     0.78446
      H   12    0.21556      0.00000     0.78317    0.00128     0.78444
      H   13    0.23015      0.00000     0.76856    0.00129     0.76985
 =======================================================================
   * Total *    0.00000     13.99276    33.83680    0.17043    48.00000

                                 Natural Population      
 --------------------------------------------------------
   Core                      13.99276 ( 99.9483% of  14)
   Valence                   33.83680 ( 99.5200% of  34)
   Natural Minimal Basis     47.82957 ( 99.6449% of  48)
   Natural Rydberg Basis      0.17043 (  0.3551% of  48)
 --------------------------------------------------------

    Atom  No          Natural Electron Configuration
 ----------------------------------------------------------------------------
      C    1      [core]2S( 1.00)2p( 3.16)3d( 0.01)
      C    2      [core]2S( 1.09)2p( 2.89)3p( 0.01)3d( 0.02)
      C    3      [core]2S( 1.09)2p( 2.89)3p( 0.01)3d( 0.02)
      C    4      [core]2S( 1.02)2p( 3.18)3p( 0.01)3d( 0.01)
      C    5      [core]2S( 1.01)2p( 3.22)3d( 0.01)4p( 0.01)
      C    6      [core]2S( 1.01)2p( 3.22)3d( 0.01)4p( 0.01)
      H    7            1S( 0.77)
      H    8            1S( 0.76)
      H    9            1S( 0.77)
      C   10      [core]2S( 1.06)2p( 3.36)3d( 0.01)
      H   11            1S( 0.78)
      H   12            1S( 0.78)
      H   13            1S( 0.77)


 Wiberg bond index matrix in the NAO basis:                                    

     Atom    1       2       3       4       5       6       7       8       9
     ---- ------  ------  ------  ------  ------  ------  ------  ------  ------
   1.  C  0.0000  0.0536  0.0536  0.0053  0.9420  0.9420  0.9161  0.0083  0.0051
   2.  C  0.0536  0.0000  1.6826  0.9824  0.0447  0.9775  0.0085  0.0115  0.0136
   3.  C  0.0536  1.6826  0.0000  0.9826  0.9776  0.0447  0.0085  0.0115  0.0086
   4.  C  0.0053  0.9824  0.9826  0.0000  0.0260  0.0260  0.0088  0.9000  0.0029
   5.  C  0.9420  0.0447  0.9776  0.0260  0.0000  0.9812  0.0014  0.0051  0.9048
   6.  C  0.9420  0.9775  0.0447  0.0260  0.9812  0.0000  0.0014  0.0051  0.0100
   7.  H  0.9161  0.0085  0.0085  0.0088  0.0014  0.0014  0.0000  0.0001  0.0011
   8.  H  0.0083  0.0115  0.0115  0.9000  0.0051  0.0051  0.0001  0.0000  0.0003
   9.  H  0.0051  0.0136  0.0086  0.0029  0.9048  0.0100  0.0011  0.0003  0.0000
  10.  C  1.0125  0.0197  0.0197  1.0106  0.0118  0.0118  0.0016  0.0016  0.0012
  11.  H  0.0021  0.0021  0.0129  0.0015  0.0145  0.0033  0.0004  0.0003  0.0001
  12.  H  0.0021  0.0129  0.0022  0.0015  0.0033  0.0145  0.0004  0.0003  0.0001
  13.  H  0.0051  0.0086  0.0135  0.0029  0.0100  0.9049  0.0011  0.0003  0.0005

     Atom   10      11      12      13
     ---- ------  ------  ------  ------
   1.  C  1.0125  0.0021  0.0021  0.0051
   2.  C  0.0197  0.0021  0.0129  0.0086
   3.  C  0.0197  0.0129  0.0022  0.0135
   4.  C  1.0106  0.0015  0.0015  0.0029
   5.  C  0.0118  0.0145  0.0033  0.0100
   6.  C  0.0118  0.0033  0.0145  0.9049
   7.  H  0.0016  0.0004  0.0004  0.0011
   8.  H  0.0016  0.0003  0.0003  0.0003
   9.  H  0.0012  0.0001  0.0001  0.0005
  10.  C  0.0000  0.9174  0.9174  0.0012
  11.  H  0.9174  0.0000  0.0002  0.0001
  12.  H  0.9174  0.0002  0.0000  0.0001
  13.  H  0.0012  0.0001  0.0001  0.0000


 Wiberg bond index, Totals by atom:                                            

     Atom    1
     ---- ------
   1.  C  3.9477
   2.  C  3.8178
   3.  C  3.8181
   4.  C  3.9504
   5.  C  3.9224
   6.  C  3.9224
   7.  H  0.9493
   8.  H  0.9443
   9.  H  0.9483
  10.  C  3.9264
  11.  H  0.9549
  12.  H  0.9549
  13.  H  0.9483


 Atom-atom overlap-weighted NAO bond order:                                    

     Atom    1       2       3       4       5       6       7       8       9
     ---- ------  ------  ------  ------  ------  ------  ------  ------  ------
   1.  C  0.0000  0.0006  0.0005  0.0218  0.7979  0.7979  0.7970  0.0010 -0.0001
   2.  C  0.0006  0.0000  1.1322  0.8166  0.0381  0.8284  0.0014  0.0008  0.0016
   3.  C  0.0005  1.1322  0.0000  0.8168  0.8285  0.0382  0.0014  0.0008 -0.0011
   4.  C  0.0218  0.8166  0.8168  0.0000 -0.0193 -0.0193  0.0006  0.7952  0.0013
   5.  C  0.7979  0.0381  0.8285 -0.0193  0.0000  0.8042 -0.0025  0.0010  0.7962
   6.  C  0.7979  0.8284  0.0382 -0.0193  0.8042  0.0000 -0.0025  0.0010 -0.0064
   7.  H  0.7970  0.0014  0.0014  0.0006 -0.0025 -0.0025  0.0000 -0.0000 -0.0017
   8.  H  0.0010  0.0008  0.0008  0.7952  0.0010  0.0010 -0.0000  0.0000 -0.0000
   9.  H -0.0001  0.0016 -0.0011  0.0013  0.7962 -0.0064 -0.0017 -0.0000  0.0000
  10.  C  0.8690 -0.0080 -0.0080  0.8690 -0.0085 -0.0085 -0.0017 -0.0047  0.0006
  11.  H  0.0011 -0.0023  0.0007  0.0040  0.0005 -0.0027 -0.0013 -0.0010  0.0000
  12.  H  0.0012  0.0007 -0.0024  0.0040 -0.0027  0.0005 -0.0013 -0.0010 -0.0000
  13.  H -0.0001 -0.0011  0.0016  0.0013 -0.0064  0.7963 -0.0017 -0.0000 -0.0008

     Atom   10      11      12      13
     ---- ------  ------  ------  ------
   1.  C  0.8690  0.0011  0.0012 -0.0001
   2.  C -0.0080 -0.0023  0.0007 -0.0011
   3.  C -0.0080  0.0007 -0.0024  0.0016
   4.  C  0.8690  0.0040  0.0040  0.0013
   5.  C -0.0085  0.0005 -0.0027 -0.0064
   6.  C -0.0085 -0.0027  0.0005  0.7963
   7.  H -0.0017 -0.0013 -0.0013 -0.0017
   8.  H -0.0047 -0.0010 -0.0010 -0.0000
   9.  H  0.0006  0.0000 -0.0000 -0.0008
  10.  C  0.0000  0.7878  0.7877  0.0006
  11.  H  0.7878  0.0000  0.0041 -0.0000
  12.  H  0.7877  0.0041  0.0000  0.0000
  13.  H  0.0006 -0.0000  0.0000  0.0000


 Atom-atom overlap-weighted NAO bond order, Totals by atom:                    

     Atom    1
     ---- ------
   1.  C  3.2878
   2.  C  2.8089
   3.  C  2.8093
   4.  C  3.2918
   5.  C  3.2270
   6.  C  3.2269
   7.  H  0.7877
   8.  H  0.7932
   9.  H  0.7896
  10.  C  3.2752
  11.  H  0.7909
  12.  H  0.7908
  13.  H  0.7897


 MO bond order:                                                                

     Atom    1       2       3       4       5       6       7       8       9
     ---- ------  ------  ------  ------  ------  ------  ------  ------  ------
   1.  C  0.0000  0.0433 -0.1334 -0.0404  0.0684  0.8409  1.5176 -0.0394  0.0421
   2.  C  0.0433  0.0000 -0.3677  0.2160 -0.0096 -0.7724  0.1265 -0.0611  0.0661
   3.  C -0.1334 -0.3677  0.0000  0.7681 -1.0055 -0.3856  0.1159  0.0818  0.0911
   4.  C -0.0404  0.2160  0.7681  0.0000 -0.0855  0.0594  0.0998 -0.4806 -0.0211
   5.  C  0.0684 -0.0096 -1.0055 -0.0855  0.0000  0.0438 -0.0072 -0.0933  0.6782
   6.  C  0.8409 -0.7724 -0.3856  0.0594  0.0438  0.0000  0.0013 -0.0193  0.0275
   7.  H  1.5176  0.1265  0.1159  0.0998 -0.0072  0.0013  0.0000 -0.0075 -0.0317
   8.  H -0.0394 -0.0611  0.0818 -0.4806 -0.0933 -0.0193 -0.0075  0.0000  0.0138
   9.  H  0.0421  0.0661  0.0911 -0.0211  0.6782  0.0275 -0.0317  0.0138  0.0000
  10.  C -0.1571 -0.1668 -0.2087 -0.3463  0.1529 -0.0584 -0.0027  0.0066  0.0568
  11.  H -0.0222  0.0076 -0.0424  0.0117  0.0711 -0.0345 -0.0241 -0.0184 -0.0038
  12.  H -0.0077  0.0169  0.0584 -0.0196 -0.0304  0.0798 -0.0208 -0.0159  0.0072
  13.  H -0.0160 -0.0268  0.1339  0.0466 -0.0135  1.7418 -0.0253  0.0136 -0.0172

     Atom   10      11      12      13
     ---- ------  ------  ------  ------
   1.  C -0.1571 -0.0222 -0.0077 -0.0160
   2.  C -0.1668  0.0076  0.0169 -0.0268
   3.  C -0.2087 -0.0424  0.0584  0.1339
   4.  C -0.3463  0.0117 -0.0196  0.0466
   5.  C  0.1529  0.0711 -0.0304 -0.0135
   6.  C -0.0584 -0.0345  0.0798  1.7418
   7.  H -0.0027 -0.0241 -0.0208 -0.0253
   8.  H  0.0066 -0.0184 -0.0159  0.0136
   9.  H  0.0568 -0.0038  0.0072 -0.0172
  10.  C  0.0000  1.1632 -0.1681  0.0302
  11.  H  1.1632  0.0000 -0.0001  0.0067
  12.  H -0.1681 -0.0001  0.0000 -0.0046
  13.  H  0.0302  0.0067 -0.0046  0.0000


 MO atomic valencies:                                                          

     Atom    1
     ---- ------
   1.  C  2.0960
   2.  C -0.9280
   3.  C -0.8942
   4.  C  0.2081
   5.  C -0.2307
   6.  C  1.5242
   7.  H  1.7417
   8.  H -0.6198
   9.  H  0.9091
  10.  C  0.3014
  11.  H  1.1147
  12.  H -0.1049
  13.  H  1.8692


 NATURAL BOND ORBITAL ANALYSIS:

                       Occupancies       Lewis Structure    Low   High
           Occ.    -------------------  -----------------   occ   occ
  Cycle   Thresh.   Lewis   Non-Lewis     CR  BD  3C  LP    (L)   (NL)   Dev
 =============================================================================
   1(1)    1.90    47.28837   0.71163      7  17   0   0     1      1    0.05
   2(2)    1.90    47.28837   0.71163      7  17   0   0     1      1    0.05
   3(1)    1.80    47.28837   0.71163      7  17   0   0     0      1    0.05
 -----------------------------------------------------------------------------

 Structure accepted: No low occupancy Lewis orbitals

 WARNING:  1 low occupancy (<1.9990e) core orbital  found on  C    2
           1 low occupancy (<1.9990e) core orbital  found on  C    3

 --------------------------------------------------------
   Core                     13.99274 ( 99.948% of  14)
   Valence Lewis            33.29562 ( 97.928% of  34)
  ==================       ============================
   Total Lewis              47.28837 ( 98.517% of  48)
  -----------------------------------------------------
   Valence non-Lewis         0.64143 (  1.336% of  48)
   Rydberg non-Lewis         0.07020 (  0.146% of  48)
  ==================       ============================
   Total non-Lewis           0.71163 (  1.483% of  48)
 --------------------------------------------------------


       (Occupancy)   Bond orbital/ Coefficients/ Hybrids
 ---------------------------------------------------------------------------------
     1. (1.92263) BD ( 1) C   1 - C   5  
                ( 49.24%)   0.7017* C   1 s( 20.39%)p 3.90( 79.43%)d 0.01(  0.17%)
                                                  f 0.00(  0.02%)
                                           -0.0000  0.4513 -0.0135 -0.0026  0.0004
                                            0.3043  0.0109 -0.0019 -0.4484  0.0189
                                            0.0088 -0.7070 -0.0106 -0.0079 -0.0257
                                           -0.0007 -0.0099 -0.0048  0.0143  0.0106
                                           -0.0198  0.0017 -0.0119  0.0080  0.0063
                                           -0.0023  0.0016  0.0025  0.0010 -0.0097
                                           -0.0006
                ( 50.76%)   0.7125* C   5 s( 21.19%)p 3.71( 78.61%)d 0.01(  0.19%)
                                                  f 0.00(  0.01%)
                                           -0.0006  0.4601 -0.0128 -0.0018  0.0002
                                           -0.4806  0.0228 -0.0008  0.7368  0.0193
                                            0.0045  0.1030 -0.0254 -0.0107 -0.0177
                                           -0.0081 -0.0265  0.0045  0.0219  0.0032
                                           -0.0021 -0.0034  0.0113 -0.0109 -0.0009
                                           -0.0013  0.0059 -0.0015 -0.0104  0.0009
                                            0.0010
     2. (1.92266) BD ( 1) C   1 - C   6  
                ( 49.24%)   0.7017* C   1 s( 20.41%)p 3.89( 79.41%)d 0.01(  0.17%)
                                                  f 0.00(  0.02%)
                                           -0.0000  0.4515 -0.0135 -0.0025  0.0004
                                            0.3046  0.0109 -0.0019 -0.4491  0.0189
                                            0.0088  0.7063  0.0106  0.0079 -0.0257
                                           -0.0007  0.0099  0.0048 -0.0142 -0.0106
                                           -0.0199  0.0017 -0.0120  0.0079 -0.0063
                                           -0.0023  0.0016 -0.0024 -0.0010 -0.0097
                                           -0.0006
                ( 50.76%)   0.7125* C   6 s( 21.18%)p 3.71( 78.62%)d 0.01(  0.19%)
                                                  f 0.00(  0.01%)
                                           -0.0006  0.4600 -0.0128 -0.0018  0.0002
                                           -0.4807  0.0229 -0.0008  0.7370  0.0193
                                            0.0045 -0.1016  0.0254  0.0107 -0.0177
                                           -0.0081  0.0265 -0.0045 -0.0218 -0.0031
                                           -0.0021 -0.0034  0.0112 -0.0109  0.0009
                                           -0.0013  0.0059  0.0015  0.0104  0.0009
                                            0.0010
     3. (1.98344) BD ( 1) C   1 - H   7  
                ( 61.58%)   0.7848* C   1 s( 28.75%)p 2.48( 71.15%)d 0.00(  0.09%)
                                                  f 0.00(  0.01%)
                                           -0.0001  0.5361  0.0072  0.0072 -0.0006
                                            0.3433 -0.0090  0.0023  0.7704 -0.0095
                                            0.0040  0.0002  0.0000 -0.0000  0.0252
                                            0.0075 -0.0000  0.0000 -0.0000  0.0000
                                           -0.0088 -0.0076 -0.0082 -0.0020 -0.0000
                                           -0.0030 -0.0085 -0.0000  0.0000 -0.0022
                                           -0.0036
                ( 38.42%)   0.6198* H   7 s( 99.94%)p 0.00(  0.06%)
                                            0.9997  0.0013  0.0000 -0.0112 -0.0227
                                           -0.0000
     4. (1.98692) BD ( 1) C   1 - C  10  
                ( 50.68%)   0.7119* C   1 s( 30.28%)p 2.30( 69.59%)d 0.00(  0.12%)
                                                  f 0.00(  0.01%)
                                           -0.0000  0.5502  0.0076 -0.0043  0.0002
                                           -0.8335 -0.0080  0.0080 -0.0119  0.0313
                                            0.0035  0.0001  0.0000  0.0000  0.0203
                                           -0.0026  0.0000 -0.0000  0.0000 -0.0000
                                            0.0102  0.0123 -0.0221  0.0006  0.0000
                                            0.0065 -0.0013 -0.0000 -0.0000 -0.0039
                                           -0.0002
                ( 49.32%)   0.7023* C  10 s( 25.82%)p 2.87( 74.02%)d 0.01(  0.15%)
                                                  f 0.00(  0.01%)
                                           -0.0000  0.5081  0.0048 -0.0014  0.0002
                                            0.8461  0.0045 -0.0088  0.1547  0.0165
                                            0.0035  0.0005  0.0000  0.0000 -0.0031
                                            0.0043  0.0000  0.0000  0.0000 -0.0000
                                            0.0269  0.0084 -0.0266  0.0002 -0.0000
                                           -0.0064  0.0059  0.0000 -0.0000  0.0037
                                            0.0017
     5. (1.97406) BD ( 1) C   2 - C   3  
                ( 50.00%)   0.7071* C   2 s( 27.91%)p 2.57( 71.69%)d 0.01(  0.39%)
                                                  f 0.00(  0.01%)
                                            0.0001  0.5282 -0.0105 -0.0030  0.0007
                                            0.1852  0.0047  0.0043 -0.4285 -0.0349
                                           -0.0059 -0.7054 -0.0046  0.0049  0.0083
                                           -0.0035  0.0081 -0.0065 -0.0090  0.0095
                                            0.0219 -0.0057  0.0540  0.0111 -0.0065
                                           -0.0025 -0.0014 -0.0032 -0.0020 -0.0007
                                            0.0027
                ( 50.00%)   0.7071* C   3 s( 27.93%)p 2.57( 71.68%)d 0.01(  0.39%)
                                                  f 0.00(  0.01%)
                                            0.0001  0.5283 -0.0105 -0.0030  0.0007
                                            0.1856  0.0047  0.0043 -0.4292 -0.0349
                                           -0.0059  0.7048  0.0046 -0.0049  0.0083
                                           -0.0035 -0.0080  0.0065  0.0089 -0.0095
                                            0.0219 -0.0057  0.0540  0.0111  0.0065
                                           -0.0025 -0.0014  0.0032  0.0020 -0.0007
                                            0.0027
     6. (1.82958) BD ( 2) C   2 - C   3  
                ( 50.00%)   0.7071* C   2 s(  2.13%)p45.48( 96.99%)d 0.40(  0.86%)
                                                  f 0.01(  0.02%)
                                            0.0002  0.1415  0.0354  0.0077 -0.0005
                                            0.0408  0.0026 -0.0015 -0.7864  0.0575
                                           -0.0055  0.5884 -0.0104  0.0072 -0.0148
                                            0.0063 -0.0267 -0.0013  0.0847 -0.0050
                                            0.0063 -0.0053 -0.0176 -0.0008 -0.0039
                                            0.0065 -0.0091 -0.0017 -0.0058  0.0044
                                           -0.0049
                ( 50.00%)   0.7071* C   3 s(  2.13%)p45.50( 96.99%)d 0.40(  0.86%)
                                                  f 0.01(  0.02%)
                                            0.0002  0.1414  0.0354  0.0077 -0.0005
                                            0.0405  0.0026 -0.0015 -0.7859  0.0576
                                           -0.0055 -0.5892  0.0104 -0.0072 -0.0149
                                            0.0063  0.0267  0.0013 -0.0847  0.0050
                                            0.0062 -0.0053 -0.0178 -0.0008  0.0039
                                            0.0065 -0.0091  0.0017  0.0058  0.0044
                                           -0.0049
     7. (1.93735) BD ( 1) C   2 - C   4  
                ( 51.05%)   0.7145* C   2 s( 33.10%)p 2.01( 66.52%)d 0.01(  0.36%)
                                                  f 0.00(  0.01%)
                                            0.0001  0.5753 -0.0065  0.0008  0.0002
                                           -0.7895 -0.0129  0.0032  0.1556 -0.0127
                                           -0.0054  0.1308  0.0080  0.0108 -0.0280
                                           -0.0075  0.0457 -0.0024 -0.0214 -0.0002
                                            0.0101  0.0066  0.0055 -0.0083  0.0026
                                           -0.0046  0.0018 -0.0041  0.0060 -0.0020
                                            0.0012
                ( 48.95%)   0.6996* C   4 s( 19.89%)p 4.01( 79.85%)d 0.01(  0.23%)
                                                  f 0.00(  0.02%)
                                           -0.0001  0.4451 -0.0282 -0.0013  0.0008
                                            0.4662 -0.0314 -0.0052 -0.2849 -0.0108
                                            0.0019  0.7063  0.0066  0.0058 -0.0228
                                           -0.0020  0.0242  0.0072 -0.0101 -0.0031
                                            0.0305 -0.0074 -0.0046  0.0061 -0.0100
                                           -0.0007  0.0019  0.0051 -0.0013  0.0045
                                           -0.0085
     8. (1.96629) BD ( 1) C   2 - C   6  
                ( 49.77%)   0.7055* C   2 s( 36.74%)p 1.71( 62.92%)d 0.01(  0.33%)
                                                  f 0.00(  0.01%)
                                           -0.0001  0.6061 -0.0067 -0.0036 -0.0003
                                            0.5793  0.0115 -0.0075  0.4044 -0.0093
                                           -0.0096  0.3594  0.0231  0.0007  0.0451
                                            0.0041 -0.0113  0.0043 -0.0204  0.0077
                                           -0.0097  0.0019 -0.0225 -0.0061 -0.0013
                                            0.0015 -0.0014  0.0039  0.0020 -0.0032
                                            0.0067
                ( 50.23%)   0.7087* C   6 s( 25.60%)p 2.90( 74.21%)d 0.01(  0.18%)
                                                  f 0.00(  0.01%)
                                           -0.0001  0.5058 -0.0113 -0.0060  0.0004
                                           -0.5395  0.0211  0.0082 -0.6437 -0.0071
                                            0.0044  0.1861  0.0389  0.0011  0.0314
                                            0.0048  0.0175 -0.0124  0.0037 -0.0029
                                            0.0121 -0.0049 -0.0097 -0.0081  0.0003
                                            0.0056  0.0006 -0.0032 -0.0015  0.0053
                                           -0.0052
     9. (1.93741) BD ( 1) C   3 - C   4  
                ( 51.05%)   0.7145* C   3 s( 33.09%)p 2.01( 66.54%)d 0.01(  0.36%)
                                                  f 0.00(  0.01%)
                                            0.0001  0.5752 -0.0065  0.0008  0.0002
                                           -0.7897 -0.0129  0.0032  0.1556 -0.0127
                                           -0.0054 -0.1302 -0.0080 -0.0108 -0.0280
                                           -0.0074 -0.0457  0.0023  0.0214  0.0002
                                            0.0101  0.0066  0.0056 -0.0083 -0.0026
                                           -0.0047  0.0018  0.0041 -0.0060 -0.0020
                                            0.0012
                ( 48.95%)   0.6997* C   4 s( 19.89%)p 4.02( 79.86%)d 0.01(  0.23%)
                                                  f 0.00(  0.02%)
                                           -0.0001  0.4450 -0.0282 -0.0013  0.0008
                                            0.4659 -0.0314 -0.0052 -0.2847 -0.0108
                                            0.0019 -0.7066 -0.0066 -0.0058 -0.0227
                                           -0.0020 -0.0243 -0.0072  0.0101  0.0031
                                            0.0305 -0.0074 -0.0045  0.0061  0.0100
                                           -0.0007  0.0019 -0.0051  0.0013  0.0045
                                           -0.0085
    10. (1.96634) BD ( 1) C   3 - C   5  
                ( 49.77%)   0.7055* C   3 s( 36.75%)p 1.71( 62.91%)d 0.01(  0.33%)
                                                  f 0.00(  0.01%)
                                           -0.0001  0.6062 -0.0067 -0.0036 -0.0003
                                            0.5789  0.0115 -0.0075  0.4049 -0.0093
                                           -0.0096 -0.3594 -0.0231 -0.0007  0.0452
                                            0.0041  0.0113 -0.0043  0.0203 -0.0077
                                           -0.0098  0.0018 -0.0224 -0.0061  0.0013
                                            0.0015 -0.0013 -0.0039 -0.0020 -0.0032
                                            0.0067
                ( 50.23%)   0.7087* C   5 s( 25.61%)p 2.90( 74.20%)d 0.01(  0.18%)
                                                  f 0.00(  0.01%)
                                           -0.0001  0.5059 -0.0113 -0.0060  0.0004
                                           -0.5395  0.0211  0.0082 -0.6436 -0.0071
                                            0.0044 -0.1861 -0.0389 -0.0012  0.0314
                                            0.0048 -0.0175  0.0124 -0.0038  0.0030
                                            0.0120 -0.0049 -0.0097 -0.0081 -0.0003
                                            0.0056  0.0006  0.0032  0.0015  0.0053
                                           -0.0052
    11. (1.98378) BD ( 1) C   4 - H   8  
                ( 62.50%)   0.7906* C   4 s( 29.21%)p 2.42( 70.68%)d 0.00(  0.09%)
                                                  f 0.00(  0.01%)
                                            0.0002 -0.5402 -0.0150 -0.0061  0.0008
                                            0.7473 -0.0171  0.0033  0.3847 -0.0061
                                            0.0028 -0.0001  0.0000  0.0000 -0.0285
                                           -0.0070 -0.0000  0.0000 -0.0000  0.0000
                                           -0.0002 -0.0060  0.0055  0.0014  0.0000
                                           -0.0093 -0.0054 -0.0000 -0.0000  0.0036
                                            0.0034
                ( 37.50%)   0.6123* H   8 s( 99.95%)p 0.00(  0.05%)
                                           -0.9997 -0.0022  0.0004 -0.0182 -0.0129
                                           -0.0000
    12. (1.98636) BD ( 1) C   4 - C  10  
                ( 49.67%)   0.7047* C   4 s( 30.89%)p 2.23( 68.92%)d 0.01(  0.18%)
                                                  f 0.00(  0.01%)
                                            0.0001  0.5558  0.0001 -0.0035  0.0000
                                           -0.0246 -0.0375 -0.0047  0.8288  0.0142
                                           -0.0064  0.0001  0.0000  0.0000  0.0249
                                           -0.0068 -0.0000  0.0000 -0.0000  0.0000
                                           -0.0187 -0.0116 -0.0249  0.0028  0.0000
                                            0.0012 -0.0070 -0.0000 -0.0000 -0.0002
                                           -0.0028
                ( 50.33%)   0.7095* C  10 s( 26.50%)p 2.77( 73.35%)d 0.01(  0.14%)
                                                  f 0.00(  0.01%)
                                            0.0001  0.5147  0.0075 -0.0046  0.0003
                                           -0.1552 -0.0177 -0.0012 -0.8420 -0.0026
                                            0.0082 -0.0000  0.0000  0.0000 -0.0029
                                            0.0045 -0.0000  0.0000  0.0000 -0.0000
                                           -0.0247 -0.0068 -0.0261  0.0014 -0.0000
                                           -0.0057  0.0052  0.0000 -0.0000  0.0028
                                            0.0030
    13. (1.96019) BD ( 1) C   5 - C   6  
                ( 50.00%)   0.7071* C   5 s( 20.88%)p 3.78( 78.93%)d 0.01(  0.17%)
                                                  f 0.00(  0.02%)
                                           -0.0001  0.4567 -0.0160 -0.0013  0.0001
                                            0.3556  0.0337  0.0121 -0.1674  0.0078
                                           -0.0091  0.7958 -0.0090 -0.0001  0.0020
                                           -0.0024 -0.0094  0.0126  0.0112 -0.0066
                                            0.0020 -0.0034  0.0342  0.0086  0.0105
                                           -0.0019  0.0032 -0.0062  0.0015  0.0037
                                            0.0010
                ( 50.00%)   0.7071* C   6 s( 20.90%)p 3.78( 78.92%)d 0.01(  0.17%)
                                                  f 0.00(  0.02%)
                                           -0.0001  0.4568 -0.0160 -0.0013  0.0001
                                            0.3546  0.0338  0.0121 -0.1665  0.0078
                                           -0.0092 -0.7964  0.0090  0.0001  0.0019
                                           -0.0024  0.0095 -0.0126 -0.0113  0.0066
                                            0.0020 -0.0034  0.0342  0.0086 -0.0104
                                           -0.0020  0.0032  0.0062 -0.0015  0.0037
                                            0.0010
    14. (1.99186) BD ( 1) C   5 - H   9  
                ( 62.33%)   0.7895* C   5 s( 32.05%)p 2.12( 67.90%)d 0.00(  0.03%)
                                                  f 0.00(  0.02%)
                                           -0.0001  0.5657  0.0216  0.0065 -0.0004
                                            0.5904 -0.0107  0.0003  0.1118 -0.0076
                                            0.0001 -0.5637  0.0065  0.0006 -0.0023
                                            0.0015 -0.0093 -0.0092 -0.0079 -0.0019
                                            0.0069  0.0051 -0.0030  0.0027  0.0011
                                            0.0092 -0.0009 -0.0090 -0.0026  0.0006
                                            0.0045
                ( 37.67%)   0.6138* H   9 s( 99.94%)p 0.00(  0.06%)
                                            0.9997  0.0030  0.0001 -0.0177 -0.0021
                                            0.0167
    15. (1.99185) BD ( 1) C   6 - H  13  
                ( 62.33%)   0.7895* C   6 s( 32.06%)p 2.12( 67.89%)d 0.00(  0.03%)
                                                  f 0.00(  0.02%)
                                           -0.0001  0.5658  0.0216  0.0065 -0.0004
                                            0.5909 -0.0107  0.0003  0.1111 -0.0076
                                            0.0001  0.5632 -0.0064 -0.0006 -0.0023
                                            0.0015  0.0093  0.0092  0.0079  0.0018
                                            0.0069  0.0051 -0.0030  0.0027 -0.0011
                                            0.0092 -0.0009  0.0090  0.0026  0.0006
                                            0.0045
                ( 37.67%)   0.6138* H  13 s( 99.94%)p 0.00(  0.06%)
                                            0.9997  0.0030  0.0001 -0.0177 -0.0021
                                           -0.0167
    16. (1.97748) BD ( 1) C  10 - H  11  
                ( 60.86%)   0.7801* C  10 s( 23.82%)p 3.19( 76.02%)d 0.01(  0.15%)
                                                  f 0.00(  0.00%)
                                            0.0001 -0.4880  0.0043 -0.0028  0.0002
                                            0.3591  0.0006  0.0015 -0.3636  0.0006
                                           -0.0023 -0.7064  0.0072 -0.0063  0.0080
                                            0.0022  0.0167  0.0044 -0.0170 -0.0040
                                           -0.0011  0.0003 -0.0294 -0.0010  0.0004
                                            0.0036 -0.0035 -0.0001  0.0008 -0.0022
                                           -0.0017
                ( 39.14%)   0.6256* H  11 s( 99.95%)p 0.00(  0.05%)
                                           -0.9998 -0.0020 -0.0001 -0.0099  0.0099
                                            0.0170
    17. (1.97744) BD ( 1) C  10 - H  12  
                ( 60.86%)   0.7801* C  10 s( 23.82%)p 3.19( 76.03%)d 0.01(  0.15%)
                                                  f 0.00(  0.00%)
                                            0.0001 -0.4880  0.0043 -0.0028  0.0002
                                            0.3583  0.0006  0.0015 -0.3635  0.0006
                                           -0.0023  0.7069 -0.0073  0.0063  0.0080
                                            0.0021 -0.0166 -0.0044  0.0170  0.0040
                                           -0.0011  0.0003 -0.0294 -0.0010 -0.0003
                                            0.0036 -0.0035  0.0001 -0.0008 -0.0022
                                           -0.0017
                ( 39.14%)   0.6256* H  12 s( 99.95%)p 0.00(  0.05%)
                                           -0.9998 -0.0020 -0.0000 -0.0099  0.0099
                                           -0.0170
    18. (1.99942) CR ( 1) C   1           s(100.00%)
                                            1.0000  0.0001  0.0000  0.0000 -0.0000
                                            0.0000 -0.0000  0.0000  0.0001 -0.0000
                                            0.0000 -0.0000 -0.0000 -0.0000  0.0000
                                            0.0000 -0.0000 -0.0000  0.0000  0.0000
                                           -0.0000 -0.0000 -0.0000 -0.0000  0.0000
                                           -0.0000 -0.0000 -0.0000  0.0000 -0.0000
                                           -0.0000
    19. (1.99811) CR ( 1) C   2           s(100.00%)p 0.00(  0.00%)
                                            1.0000 -0.0000 -0.0000 -0.0000 -0.0000
                                            0.0001  0.0000 -0.0000  0.0002 -0.0000
                                            0.0000  0.0000  0.0000 -0.0000  0.0000
                                            0.0000 -0.0000  0.0000 -0.0000  0.0000
                                           -0.0000  0.0000 -0.0000 -0.0000  0.0000
                                           -0.0000  0.0000  0.0000  0.0000 -0.0000
                                            0.0000
    20. (1.99811) CR ( 1) C   3           s(100.00%)p 0.00(  0.00%)
                                            1.0000 -0.0000 -0.0000 -0.0000 -0.0000
                                            0.0001  0.0000 -0.0000  0.0002 -0.0000
                                            0.0000 -0.0000 -0.0000  0.0000  0.0000
                                            0.0000  0.0000 -0.0000  0.0000 -0.0000
                                           -0.0000  0.0000 -0.0000 -0.0000 -0.0000
                                           -0.0000  0.0000 -0.0000 -0.0000 -0.0000
                                            0.0000
    21. (1.99934) CR ( 1) C   4           s(100.00%)p 0.00(  0.00%)
                                            1.0000  0.0002 -0.0000  0.0000 -0.0000
                                           -0.0001  0.0000 -0.0000 -0.0002 -0.0000
                                            0.0000  0.0000  0.0000 -0.0000 -0.0000
                                            0.0000  0.0000  0.0000 -0.0000 -0.0000
                                            0.0000  0.0000 -0.0000  0.0000 -0.0000
                                            0.0000  0.0000  0.0000  0.0000  0.0000
                                           -0.0000
    22. (1.99918) CR ( 1) C   5           s(100.00%)p 0.00(  0.00%)
                                            1.0000  0.0005 -0.0000 -0.0000  0.0000
                                           -0.0002  0.0000  0.0000  0.0003  0.0000
                                            0.0000  0.0000 -0.0000 -0.0000 -0.0000
                                           -0.0000 -0.0000  0.0000  0.0000  0.0000
                                            0.0000 -0.0000  0.0000 -0.0000  0.0000
                                            0.0000  0.0000 -0.0000 -0.0000  0.0000
                                            0.0000
    23. (1.99918) CR ( 1) C   6           s(100.00%)p 0.00(  0.00%)
                                            1.0000  0.0005 -0.0000 -0.0000  0.0000
                                           -0.0002  0.0000  0.0000  0.0003  0.0000
                                            0.0000 -0.0000  0.0000  0.0000 -0.0000
                                           -0.0000  0.0000 -0.0000 -0.0000 -0.0000
                                            0.0000 -0.0000  0.0000 -0.0000 -0.0000
                                            0.0000  0.0000  0.0000  0.0000  0.0000
                                            0.0000
    24. (1.99941) CR ( 1) C  10           s(100.00%)p 0.00(  0.00%)
                                            1.0000  0.0001 -0.0000  0.0000 -0.0000
                                           -0.0001  0.0000 -0.0000  0.0002  0.0000
                                            0.0000 -0.0000  0.0000 -0.0000 -0.0000
                                           -0.0000  0.0000  0.0000 -0.0000 -0.0000
                                            0.0000  0.0000  0.0000  0.0000 -0.0000
                                           -0.0000  0.0000  0.0000 -0.0000  0.0000
                                            0.0000
    25. (0.00218) RY*( 1) C   1           s( 41.76%)p 0.69( 28.86%)d 0.66( 27.68%)
                                                  f 0.04(  1.71%)
                                            0.0000  0.0180  0.6425 -0.0668 -0.0015
                                           -0.0015 -0.2672 -0.0287 -0.0172 -0.4553
                                            0.0936 -0.0000 -0.0000 -0.0000 -0.3434
                                            0.2182 -0.0003 -0.0002  0.0000  0.0002
                                            0.2110 -0.0751 -0.1111 -0.2209  0.0001
                                           -0.0413  0.0600 -0.0001  0.0001  0.0408
                                           -0.1005
    26. (0.00145) RY*( 2) C   1           s(  2.03%)p32.60( 66.18%)d14.49( 29.41%)
                                                  f 1.17(  2.38%)
                                           -0.0000  0.0037  0.1352 -0.0449 -0.0018
                                           -0.0025  0.7545 -0.2448  0.0242  0.0651
                                           -0.1668  0.0000 -0.0010  0.0003 -0.2954
                                           -0.2674 -0.0005  0.0002  0.0003 -0.0000
                                            0.3058  0.1282 -0.1065 -0.1183  0.0002
                                           -0.0575  0.0548 -0.0000  0.0003 -0.0669
                                           -0.1142
    27. (0.00118) RY*( 3) C   1           s(  0.41%)p99.99( 57.05%)d99.99( 41.73%)
                                                  f 2.01(  0.81%)
                                           -0.0000 -0.0148  0.0239  0.0572 -0.0010
                                            0.0047 -0.3627 -0.0840  0.0317  0.6314
                                           -0.1796  0.0000 -0.0006  0.0002 -0.5439
                                            0.1108 -0.0006  0.0006 -0.0007  0.0002
                                            0.0092  0.3198  0.0670 -0.0474 -0.0004
                                           -0.0399 -0.0543 -0.0003  0.0002 -0.0309
                                           -0.0514
    28. (0.00072) RY*( 4) C   1           s(  0.00%)p 1.00( 29.10%)d 2.30( 66.90%)
                                                  f 0.14(  4.00%)
                                           -0.0000 -0.0002  0.0053 -0.0003  0.0003
                                            0.0001  0.0006 -0.0005  0.0000  0.0028
                                            0.0001  0.0036  0.5365 -0.0561  0.0020
                                           -0.0021  0.1480 -0.6660  0.4366 -0.1132
                                           -0.0050  0.0033 -0.0022 -0.0009  0.1399
                                           -0.0011  0.0003  0.0995 -0.1025  0.0004
                                            0.0007
    29. (0.00068) RY*( 5) C   1           s( 28.46%)p 0.14(  3.95%)d 2.27( 64.66%)
                                                  f 0.10(  2.93%)
                                           -0.0000 -0.0202  0.5306 -0.0452  0.0246
                                            0.0073  0.0733 -0.0039 -0.0032  0.1821
                                            0.0300 -0.0001 -0.0047  0.0002  0.2644
                                           -0.2171 -0.0010  0.0064 -0.0041  0.0009
                                           -0.6097  0.3049 -0.2409 -0.0822 -0.0013
                                           -0.1147  0.0622 -0.0009  0.0009  0.0513
                                            0.0980
    30. (0.00044) RY*( 6) C   1           s(  0.00%)p 1.00( 16.90%)d 3.97( 67.04%)
                                                  f 0.95( 16.06%)
                                           -0.0000  0.0000  0.0002  0.0001 -0.0001
                                           -0.0000 -0.0006  0.0000  0.0000 -0.0001
                                           -0.0003  0.0212 -0.3679  0.1821  0.0003
                                            0.0002 -0.2958  0.1969  0.7090 -0.2035
                                           -0.0006  0.0001  0.0009  0.0002  0.3042
                                            0.0002 -0.0006  0.2192  0.1415  0.0003
                                            0.0002
    31. (0.00043) RY*( 7) C   1           s(  5.19%)p 4.90( 25.42%)d13.04( 67.69%)
                                                  f 0.33(  1.70%)
                                            0.0000  0.0064  0.2261 -0.0274  0.0015
                                            0.0315 -0.3188 -0.2324 -0.0259  0.2991
                                           -0.0862 -0.0000  0.0000  0.0004  0.4379
                                           -0.4433 -0.0003  0.0006 -0.0004  0.0002
                                            0.4610 -0.2207  0.0565 -0.1558  0.0001
                                            0.0677  0.0131 -0.0001  0.0003  0.0530
                                           -0.0970
    32. (0.00017) RY*( 8) C   1           s( 40.57%)p 0.50( 20.22%)d 0.91( 37.03%)
                                                  f 0.05(  2.19%)
                                            0.0000  0.0076  0.2360  0.5852  0.0865
                                            0.0169  0.1368  0.4076 -0.0223  0.0212
                                           -0.1265 -0.0001  0.0060  0.0070  0.2711
                                            0.2218 -0.0031  0.0027 -0.0003  0.0034
                                            0.2796  0.3519  0.1928  0.0913 -0.0008
                                            0.0076 -0.0594 -0.0001  0.0022  0.0317
                                           -0.1315
    33. (0.00016) RY*( 9) C   1           s(  0.01%)p 1.00( 68.26%)d 0.39( 26.69%)
                                                  f 0.07(  5.05%)
                                            0.0000  0.0001  0.0026  0.0066  0.0009
                                            0.0002  0.0008  0.0044 -0.0002  0.0001
                                           -0.0014  0.0058 -0.4762 -0.6751  0.0027
                                            0.0015  0.2934 -0.1557 -0.0203 -0.3951
                                            0.0036  0.0040  0.0019  0.0014  0.0802
                                            0.0003 -0.0007  0.0193 -0.2090 -0.0003
                                           -0.0011
    34. (0.00013) RY*(10) C   1           s( 16.95%)p 0.45(  7.71%)d 3.58( 60.61%)
                                                  f 0.87( 14.73%)
                                            0.0000  0.0204  0.1211  0.3929 -0.0025
                                           -0.0196 -0.0057 -0.2045  0.0018 -0.1712
                                            0.0742 -0.0000  0.0010 -0.0002 -0.2246
                                           -0.3567  0.0002  0.0005 -0.0005  0.0001
                                           -0.2023 -0.1110  0.6119 -0.0271 -0.0002
                                            0.0279 -0.1286  0.0002  0.0003 -0.0649
[truncated: 385,058 more chars]
