# Supplementary material for: Hyperpyramidalized alkenes with bond orders near 1.5 as synthetic building blocks
Source: Nat Chem. 2026 Jan 21;18(5):913–22. doi: 10.1038/s41557-025-02055-9 (PMC12859755; doi:10.1038/s41557-025-02055-9)
Supplement: Supplementary file 2 — Output files for reported computations. [file 41557_2025_2055_MOESM2_ESM.zip › Computation data/Quadricyclene 11/Diradical/Quad-aug-cc-pVDZ-ORCA.out]

                                 *****************
                                 * O   R   C   A *
                                 *****************

                                            #,                                       
                                            ###                                      
                                            ####                                     
                                            #####                                    
                                            ######                                   
                                           ########,                                 
                                     ,,################,,,,,                         
                               ,,#################################,,                 
                          ,,##########################################,,             
                       ,#########################################, ''#####,          
                    ,#############################################,,   '####,        
                  ,##################################################,,,,####,       
                ,###########''''           ''''###############################       
              ,#####''   ,,,,##########,,,,          '''####'''          '####       
            ,##' ,,,,###########################,,,                        '##       
           ' ,,###''''                  '''############,,,                           
         ,,##''                                '''############,,,,        ,,,,,,###''
      ,#''                                            '''#######################'''  
     '                                                          ''''####''''         
             ,#######,   #######,   ,#######,      ##                                
            ,#'     '#,  ##    ##  ,#'     '#,    #''#        ,####,   ,####,        
            ##       ##  ##   ,#'  ##            #'  '#       #'       #'  '#        
            ##       ##  #######   ##           ,######,      #####,   #    #        
            '#,     ,#'  ##    ##  '#,     ,#' ,#      #,     #,   #   #,  ,#        
             '#######'   ##     ##  '#######'  #'      '#     '####' # '####'        


                #########################################################
                #                        -***-                          #
                #          Department of theory and spectroscopy        #
                #                                                       #
                #                      Frank Neese                      #
                #                                                       #
                #     Directorship, Architecture, Infrastructure        #
                #                    SHARK, DRIVERS                     #
                #        Core code/Algorithms in most modules           #
                #                                                       #
                #        Max Planck Institute fuer Kohlenforschung      #
                #                Kaiser Wilhelm Platz 1                 #
                #                 D-45470 Muelheim/Ruhr                 #
                #                      Germany                          #
                #                                                       #
                #                  All rights reserved                  #
                #                        -***-                          #
                #########################################################


                         Program Version 6.0.1  -  RELEASE   -


 With contributions from (in alphabetic order):
[Max-Planck-Institut fuer Kohlenforschung]                               
  Daniel Aravena         : Magnetic Suceptibility                        
  Michael Atanasov       : Ab Initio Ligand Field Theory (pilot matlab implementation)
  Alexander A. Auer      : GIAO ZORA, VPT2 properties, NMR spectrum      
  Ute Becker             : All parallelization in ORCA, NUMFREQ, NUMCALC 
  Giovanni Bistoni       : ED, misc. LED, open-shell LED, HFLD           
  Martin Brehm           : Molecular dynamics                            
  Dmytro Bykov           : pre 5.0 version of the SCF Hessian            
  Marcos Casanova-Páez   : Triplet and SCS-CIS(D). UHF-(DLPNO)-IP/EA/STEOM-CCSD. UHF-CVS-IP/STEOM-CCSD   
  Vijay G. Chilkuri      : MRCI spin determinant printing, contributions to CSF-ICE 
  Pauline Colinet        : FMM embedding                                 
  Dipayan Datta          : RHF DLPNO-CCSD density                        
  Achintya Kumar Dutta   : EOM-CC, STEOM-CC                              
  Nicolas Foglia         : Exact transition moments, OPA infrastructure, MCD improvements    
  Dmitry Ganyushin       : Spin-Orbit,Spin-Spin,Magnetic field MRCI      
  Miquel Garcia-Rates    : C-PCM and meta-GGA Hessian, CCSD/C-PCM, Gaussian charge scheme 
  Tiago L. C. Gouveia    : GS-ROHF, GS-ROCIS                             
  Yang Guo               : DLPNO-NEVPT2, F12-NEVPT2, CIM, IAO-localization        
  Andreas Hansen         : Spin unrestricted coupled pair/coupled cluster methods 
  Ingolf Harden          : AUTO-CI MPn and infrastructure                
  Benjamin Helmich-Paris : MC-RPA, TRAH-(SCF,CASSCF), AVAS, COSX integrals, SCF dyn. polar. 
  Lee Huntington         : MR-EOM, pCC                                   
  Robert Izsak           : Overlap fitted RIJCOSX, COSX-SCS-MP3, EOM     
  Riya Kayal             : Wick's Theorem for AUTO-CI, AUTO-CI UHF-CCSDT 
  Emily Kempfer          : AUTO-CI, RHF CISDT and CCSDT                  
  Christian Kollmar      : KDIIS, OOCD, Brueckner-CCSD(T), CCSD density, CASPT2, CASPT2-K, improved NEVPT2 
  Axel Koslowski         : Symmetry handling                             
  Simone Kossmann        : meta-GGA functionals, TD-DFT gradient, OOMP2, (MP2 Hessian; deprecated post 5.0) 
  Lucas Lang             : DCDCAS                                        
  Marvin Lechner         : AUTO-CI (C++ implementation), FIC-MRCC        
  Spencer Leger          : CASSCF response                               
  Dagmar Lenk            : GEPOL surface, SMD, ORCA-2-JSON               
  Dimitrios Liakos       : Extrapolation schemes; Compound Job, initial MDCI parallelization 
  Dimitrios Manganas     : Further ROCIS development; embedding schemes. LFT, Crystal Embedding 
  Dimitrios Pantazis     : SARC Basis sets                               
  Anastasios Papadopoulos: AUTO-CI, single reference methods and gradients 
  Taras Petrenko         : pre 6.0 DFT Hessian and TD-DFT gradient, (ASA, deprecated), ECA, 1-Electron XAS/XES, NRVS 
  Peter Pinski           : DLPNO-MP2, DLPNO-MP2 Gradient                 
  Christoph Reimann      : Effective Core Potentials                     
  Marius Retegan         : Local ZFS, SOC                                
  Christoph Riplinger    : Optimizer, TS searches, QM/MM, DLPNO-CCSD(T), (RO)-DLPNO pert. Triples 
  Michael Roemelt        : Original ROCIS implementation                 
  Masaaki Saitow         : Open-shell DLPNO-CCSD energy and density      
  Barbara Sandhoefer     : DKH picture change effects                    
  Kantharuban Sivalingam : CASSCF convergence/infrastructure, NEVPT2 and variants, FIC-MRCI 
  Bernardo de Souza      : ESD, SOC TD-DFT                               
  Georgi L. Stoychev     : AutoAux, RI-MP2 NMR, DLPNO-MP2 response, X2C  
  Van Anh Tran           : RI-MP2 g-tensors                              
  Willem Van den Heuvel  : Paramagnetic NMR                              
  Zikuan Wang            : NOTCH, Electric field optimization            
  Frank Wennmohs         : Technical directorship and infrastructure     
  Hang Xu                : AUTO-CI-Response properties                   
                                                                         
[FACCTs GmbH]                                                            
  Markus Bursch, Miquel Garcia-Rates, Christoph Riplinger, Bernardo de Souza, Georgi L. Stoychev 
                                                                 
  APM, Basis sets (HGBS, AHGBS, def-TZVP (Ac-Lr), def2-XVPD (La-Lu)), CI-OPT, improved COSX, DLPNO-Multilevel,           
  DOCKER, DRACO, updates on ESD, GOAT, IRC, LR-CPCM, MBIS, meta-GGA TD-DFT gradient, ML-optimized integration grids, 
  MM, NACMEs, nearIR, NEB, NEB-TS, NL-DFT gradient (VV10), 2- and 3-layer-ONIOM, interface openCOSMO-RS, QMMM,   
  Crystal-QMMM, SF, symmetry and pop. for TD-DFT, r2SCAN hybrids, SOLVATOR                                   
                                                                         
[Other institutions]                                                     
  V. Asgeirsson          : NEB                                           
  Christoph Bannwarth    : sTDA-DFT, sTD-DFT, PBEh-3c, B97-3c, D3        
  Sebastian Ehlert       : rSCAN, r2SCAN, r2SCAN-3c, D4, dhf basis sets  
  Marvin Friede          : D4 for Fr, Ra, Ac-Lr                          
  Lars Goerigk           : TD-DFT with DH, B97 family of functionals     
  Stefan Grimme          : VdW corrections, initial TS optimization, DFT functionals, gCP, sTDA/sTD-DF 
  Waldemar Hujo          : DFT-NL                                        
  H. Jonsson             : NEB                                           
  Holger Kruse           : gCP                                           
  Marcel Mueller         : wB97X-3c, vDZP basis set                      
  Hagen Neugebauer       : wr2SCAN                                       
  Tobias Risthaus        : range-separated hybrid DFT                    
  Lukas Wittmann         : regularized MP2, r2SCAN double-hybrids, wr2SCAN        
                                                                         
We gratefully acknowledge several colleagues who have allowed us to      
interface, adapt or use parts of their codes:                            
  Ed Valeev, F. Pavosevic, A. Kumar             : LibInt (2-el integral package), F12 methods 
  Garnet Chan, S. Sharma, J. Yang, R. Olivares  : DMRG                   
  Ulf Ekstrom                                   : XCFun DFT Library      
  Mihaly Kallay                                 : mrcc  (arbitrary order and MRCC methods)
  Frank Weinhold                                : gennbo (NPA and NBO analysis)           
  Simon Mueller                                 : openCOSMO-RS                            
  Christopher J. Cramer and Donald G. Truhlar   : smd solvation model                     
  S Lehtola, MJT Oliveira, MAL Marques          : LibXC Library                           
  Liviu Ungur et al                             : ANISO software                          


 Your calculation uses the libint2 library for the computation of 2-el integrals
 For citations please refer to: http://libint.valeyev.net

 Your ORCA version has been built with support for libXC version: 6.2.2
 For citations please refer to: https://libxc.gitlab.io

 This ORCA versions uses:
   CBLAS   interface :  Fast vector & matrix operations
   LAPACKE interface :  Fast linear algebra routines
   SCALAPACK package :  Parallel linear algebra routines
   Shared memory     :  Shared parallel matrices


================================================================================

----- Orbital basis set information -----
Your calculation utilizes the basis: aug-cc-pVDZ 
    H, B-Ne : Obtained from the ccRepo (grant-hill.group.shef.ac.uk/ccrepo) Feb. 2017
              R. A. Kendall, T. H. Dunning, Jr., R. J. Harrison, J. Chem. Phys. 96, 6796 (1992)
         He : Obtained from the ccRepo (grant-hill.group.shef.ac.uk/ccrepo) Feb. 2017
              D. E. Woon, T. H. Dunning, Jr., J. Chem. Phys. 100, 2975 (1994)
  Li-Be, Na : Obtained from the ccRepo (grant-hill.group.shef.ac.uk/ccrepo) Feb. 2017
              B. P. Prascher, D. E. Woon, K. A. Peterson, T. H. Dunning, Jr., A. K. Wilson, Theor. Chem. Acc. 128, 69 (2011)
         Mg : Obtained from the Peterson Research Group Website (tyr0.chem.wsu.edu/~kipeters) Feb. 2017
              B. P. Prascher, D. E. Woon, K. A. Peterson, T. H. Dunning, Jr., A. K. Wilson, Theor. Chem. Acc. 128, 69 (2011)
      Al-Ar : Obtained from the ccRepo (grant-hill.group.shef.ac.uk/ccrepo) Feb. 2017
              D. E. Woon, T. H. Dunning, Jr., J. Chem. Phys. 98, 1358 (1993)
      Sc-Zn : Obtained from the ccRepo (grant-hill.group.shef.ac.uk/ccrepo) Feb. 2017
              N. B. Balabanov, K. A. Peterson, J. Chem. Phys. 123, 064107 (2005)
              N. B. Balabanov, K. A. Peterson, J. Chem. Phys. 125, 074110 (2006)
      Ga-Kr : Obtained from the ccRepo (grant-hill.group.shef.ac.uk/ccrepo) Feb. 2017
              A. K. Wilson, D. E. Woon, K. A. Peterson, T. H. Dunning, Jr., J. Chem. Phys. 110, 7667 (1999)

================================================================================
                                        WARNINGS
                       Please study these warnings very carefully!
================================================================================


IMPORTANT NOTE: CASSCF must signal convergence for a subsequent CASPT2/NEVPT2! 
                Set maxiter=1 to run CASPT2/NEVPT2 with arbitrary orbitals.


================================================================================
                                       INPUT FILE
================================================================================
NAME = Quad-aug-cc-pVDZ-ORCA.inp
|  1> ! CASSCF aug-cc-pVDZ CASPT2
|  2> ! LARGEPRINT
|  3> 
|  4> %casscf
|  5>   nel     6
|  6>   norb    6
|  7>   mult    1
|  8>   maxiter 100
|  9> end
| 10> 
| 11> %scf
| 12>   maxiter 200
| 13> end
| 14> 
| 15> * xyz 0 1
| 16>  C                  0.37716100    1.10231000    0.00069200
| 17>  C                 -0.01329800   -1.08113900    0.67460900
| 18>  C                 -0.01363700   -1.08054700   -0.67508900
| 19>  C                 -1.25093100   -0.54986400    0.00022300
| 20>  C                  1.09005600   -0.02030300   -0.74832700
| 21>  C                  1.09097900   -0.02116800    0.74775800
| 22>  H                  0.82768600    2.08829900    0.00093400
| 23>  H                 -2.18737200   -1.08621300    0.00028600
| 24>  H                  1.85831400    0.13707200   -1.49131900
| 25>  C                 -1.14194800    0.96674600    0.00020000
| 26>  H                 -1.59498200    1.41478700    0.88706500
| 27>  H                 -1.59383300    1.41474700   -0.88740000
| 28>  H                  1.85989600    0.13510700    1.49003800
| 29> *
| 30> 
| 31>                          ****END OF INPUT****
================================================================================

                       ****************************
                       * Single Point Calculation *
                       ****************************

---------------------------------
CARTESIAN COORDINATES (ANGSTROEM)
---------------------------------
  C      0.377161    1.102310    0.000692
  C     -0.013298   -1.081139    0.674609
  C     -0.013637   -1.080547   -0.675089
  C     -1.250931   -0.549864    0.000223
  C      1.090056   -0.020303   -0.748327
  C      1.090979   -0.021168    0.747758
  H      0.827686    2.088299    0.000934
  H     -2.187372   -1.086213    0.000286
  H      1.858314    0.137072   -1.491319
  C     -1.141948    0.966746    0.000200
  H     -1.594982    1.414787    0.887065
  H     -1.593833    1.414747   -0.887400
  H      1.859896    0.135107    1.490038

----------------------------
CARTESIAN COORDINATES (A.U.)
----------------------------
  NO LB      ZA    FRAG     MASS         X           Y           Z
   0 C     6.0000    0    12.011    0.712731    2.083064    0.001308
   1 C     6.0000    0    12.011   -0.025130   -2.043057    1.274826
   2 C     6.0000    0    12.011   -0.025770   -2.041938   -1.275733
   3 C     6.0000    0    12.011   -2.363917   -1.039092    0.000421
   4 C     6.0000    0    12.011    2.059907   -0.038367   -1.414133
   5 C     6.0000    0    12.011    2.061652   -0.040002    1.413058
   6 H     1.0000    0     1.008    1.564100    3.946313    0.001765
   7 H     1.0000    0     1.008   -4.133534   -2.052645    0.000540
   8 H     1.0000    0     1.008    3.511705    0.259029   -2.818184
   9 C     6.0000    0    12.011   -2.157969    1.826885    0.000378
  10 H     1.0000    0     1.008   -3.014079    2.673560    1.676310
  11 H     1.0000    0     1.008   -3.011908    2.673484   -1.676943
  12 H     1.0000    0     1.008    3.514694    0.255315    2.815764

--------------------------------
INTERNAL COORDINATES (ANGSTROEM)
--------------------------------
 C      0   0   0     0.000000000000     0.00000000     0.00000000
 C      1   0   0     2.318204453704     0.00000000     0.00000000
 C      2   1   0     1.349698172403    73.07754054     0.00000000
 C      3   2   1     1.506176346338    63.38450318   283.07902702
 C      1   2   3     1.526272810200    61.87254808   318.05404839
 C      5   1   2     1.496085534780    60.65699941   312.78410927
 H      1   2   3     1.084042038996   157.91272361   221.44769365
 H      4   3   2     1.079162638461   122.53061343   251.36515807
 H      5   1   2     1.080289015612   124.23190638   187.94156252
 C      4   3   2     1.520520695985   107.01041296    98.84778182
 H     10   4   3     1.092021094605   112.30170133   213.41633302
 H     10   4   3     1.092125775369   112.30337830    90.58374973
 H      6   5   1     1.080108710693   133.43903963   249.10209524

---------------------------
INTERNAL COORDINATES (A.U.)
---------------------------
 C      0   0   0     0.000000000000     0.00000000     0.00000000
 C      1   0   0     4.380771539936     0.00000000     0.00000000
 C      2   1   0     2.550559909296    73.07754054     0.00000000
 C      3   2   1     2.846260803970    63.38450318   283.07902702
 C      1   2   3     2.884237616928    61.87254808   318.05404839
 C      5   1   2     2.827191933656    60.65699941   312.78410927
 H      1   2   3     2.048542571359   157.91272361   221.44769365
 H      4   3   2     2.039321840652   122.53061343   251.36515807
 H      5   1   2     2.041450384991   124.23190638   187.94156252
 C      4   3   2     2.873367696371   107.01041296    98.84778182
 H     10   4   3     2.063620801268   112.30170133   213.41633302
 H     10   4   3     2.063818619244   112.30337830    90.58374973
 H      6   5   1     2.041109658072   133.43903963   249.10209524

---------------------
BASIS SET INFORMATION
---------------------
There are 2 groups of distinct atoms

 Group   1 Type C   : 18s5p2d contracted to 4s3p2d pattern {8811/311/11}
 Group   2 Type H   : 5s2p contracted to 3s2p pattern {311/11}

Atom   0C    basis set group =>   1
Atom   1C    basis set group =>   1
Atom   2C    basis set group =>   1
Atom   3C    basis set group =>   1
Atom   4C    basis set group =>   1
Atom   5C    basis set group =>   1
Atom   6H    basis set group =>   2
Atom   7H    basis set group =>   2
Atom   8H    basis set group =>   2
Atom   9C    basis set group =>   1
Atom  10H    basis set group =>   2
Atom  11H    basis set group =>   2
Atom  12H    basis set group =>   2

-------------------------
BASIS SET IN INPUT FORMAT
-------------------------

 # Basis set for element : H 
 NewGTO H 
 S 3 
   1      13.0100000000      0.0334987264
   2       1.9620000000      0.2348008012
   3       0.4446000000      0.8136829579
 S 1 
   1       0.1220000000      1.0000000000
 S 1 
   1       0.0297400000      1.0000000000
 P 1 
   1       0.7270000000      1.0000000000
 P 1 
   1       0.1410000000      1.0000000000
  end;

 # Basis set for element : C 
 NewGTO C 
 S 8 
   1    6665.0000000000      0.0006915840
   2    1000.0000000000      0.0053257962
   3     228.0000000000      0.0270607210
   4      64.7100000000      0.1016568461
   5      21.0600000000      0.2745748236
   6       7.4950000000      0.4482943189
   7       2.7970000000      0.2849026107
   8       0.5215000000      0.0151948592
 S 8 
   1    6665.0000000000     -0.0002932697
   2    1000.0000000000     -0.0023180355
   3     228.0000000000     -0.0114997860
   4      64.7100000000     -0.0468267270
   5      21.0600000000     -0.1284661688
   6       7.4950000000     -0.3012662725
   7       2.7970000000     -0.2556307023
   8       0.5215000000      1.0937933610
 S 1 
   1       0.1596000000      1.0000000000
 S 1 
   1       0.0469000000      1.0000000000
 P 3 
   1       9.4390000000      0.0569792516
   2       2.0020000000      0.3132072115
   3       0.5456000000      0.7603767417
 P 1 
   1       0.1517000000      1.0000000000
 P 1 
   1       0.0404100000      1.0000000000
 D 1 
   1       0.5500000000      1.0000000000
 D 1 
   1       0.1510000000      1.0000000000
  end;

------------------------------------------------------------------------------
                             ORCA STARTUP CALCULATIONS
------------------------------------------------------------------------------
------------------------------------------------------------------------------
                   ___                                                        
                  /   \      - P O W E R E D   B Y -                         
                 /     \                                                     
                 |  |  |   _    _      __       _____    __    __             
                 |  |  |  | |  | |    /  \     |  _  \  |  |  /  |          
                  \  \/   | |  | |   /    \    | | | |  |  | /  /          
                 / \  \   | |__| |  /  /\  \   | |_| |  |  |/  /          
                |  |  |   |  __  | /  /__\  \  |    /   |      \           
                |  |  |   | |  | | |   __   |  |    \   |  |\   \          
                \     /   | |  | | |  |  |  |  | |\  \  |  | \   \       
                 \___/    |_|  |_| |__|  |__|  |_| \__\ |__|  \__/        
                                                                              
                      - O R C A' S   B I G   F R I E N D -                    
                                      &                                       
                       - I N T E G R A L  F E E D E R -                       
                                                                              
 v1 FN, 2020, v2 2021, v3 2022-2024                                           
------------------------------------------------------------------------------


----------------------
SHARK INTEGRAL PACKAGE
----------------------

Number of atoms                             ...     13
Number of basis functions                   ...    257
Number of shells                            ...    135
Maximum angular momentum                    ...      2
Integral batch strategy                     ... SHARK/LIBINT Hybrid
RI-J (if used) integral strategy            ... SPLIT-RIJ (Revised 2003 algorithm where possible)
Printlevel                                  ...      1
Contraction scheme used                     ... PARTIAL GENERAL contraction
Prescreening option                         ... SCHWARTZ
   Thresh                                   ... 1.000e-10
   Tcut                                     ... 1.000e-11
   Tpresel                                  ... 1.000e-11 
Coulomb Range Separation                    ... NOT USED
Exchange Range Separation                   ... NOT USED
Multipole approximations                    ... NOT USED
Finite Nucleus Model                        ... NOT USED
CABS basis                                  ... NOT available
Auxiliary Coulomb fitting basis             ... NOT available
Auxiliary J/K fitting basis                 ... NOT available
Auxiliary Correlation fitting basis         ... NOT available
Auxiliary 'external' fitting basis          ... NOT available

Checking pre-screening integrals            ... done (  0.0 sec) Dimension = 135
Save PGC pre-screening integrals            ... done (  0.0 sec) Dimension = 135
Calculate PGC overlap integrals             ... done (  0.0 sec) Dimension = 93
Calculating pre-screening integrals (ORCA)  ... done (  0.0 sec) Dimension = 93
Check shell pair data                       ... done (  0.0 sec)
Shell pair information
Shell pair cut-off parameter TPreSel        ...   1.0e-11
Total number of shell pairs                 ...      9180
Shell pairs after pre-screening             ...      8184
Total number of primitive shell pairs       ...     13080
Primitive shell pairs kept                  ...     10924
          la=0 lb=0:   3004 shell pairs
          la=1 lb=0:   2820 shell pairs
          la=1 lb=1:    561 shell pairs
          la=2 lb=0:   1232 shell pairs
          la=2 lb=1:    462 shell pairs
          la=2 lb=2:    105 shell pairs

Calculating one electron integrals          ... done (  0.0 sec)
Calculating Nuclear repulsion               ... done (  0.0 sec) ENN=    277.242236922236 Eh

Diagonalization of the overlap matrix:
Smallest eigenvalue                        ... 2.898e-05
Time for diagonalization                   ...    0.008 sec
Threshold for overlap eigenvalues          ... 1.000e-07
Number of eigenvalues below threshold      ... 0
Time for construction of square roots      ...    0.001 sec
Total time needed                          ...    0.009 sec

-------------------
DFT GRID GENERATION
-------------------

General Integration Accuracy     IntAcc      ... 4.388
Radial Grid Type                 RadialGrid  ... OptM3 with GC (2021)
Angular Grid (max. ang.)         AngularGrid ... 4 (Lebedev-302)
Angular grid pruning method      GridPruning ... 4 (adaptive)
Weight generation scheme         WeightScheme... mBecke (2022)
Basis function cutoff            BFCut       ... 1.0000e-10
Integration weight cutoff        WCut        ... 1.0000e-14
Partially contracted basis set               ... off
Rotationally invariant grid construction     ... off
Angular grids for H and He will be reduced by one unit
Diffuse basis detected: some atoms will have their outermost
                        angular grid increased by 1.

Total number of grid points                  ...    64096
Total number of batches                      ...     1008
Average number of points per batch           ...       63
Average number of grid points per atom       ...     4930

---------------------
SHARK GRID GENERATION
---------------------

General Integration Accuracy     IntAcc      ... 4.388
Radial Grid Type                 RadialGrid  ... OptM3 with GC (2021)
Angular Grid (max. ang.)         AngularGrid ... 4 (Lebedev-302)
Angular grid pruning method      GridPruning ... 4 (adaptive)
Weight generation scheme         WeightScheme... mBecke (2022)
Basis function cutoff            BFCut       ... 1.0000e-10
Integration weight cutoff        WCut        ... 1.0000e-14
Partially contracted basis set               ... off
Rotationally invariant grid construction     ... off
Angular grids for H and He will be reduced by one unit
Diffuse basis detected: some atoms will have their outermost
                        angular grid increased by 1.
Steep s-basis detected: some atoms will have their radial
                        grid points doubled.

Total number of grid points                  ...   108028
Total number of batches                      ...     1694
Average number of points per batch           ...       63
Average number of grid points per atom       ...     8310
Initializing property integral containers    ... done (  0.0 sec)

SHARK setup successfully completed in   0.9 seconds

Maximum memory used throughout the entire STARTUP-calculation: 45.0 MB
-------------------------------------------------------------------------------
                                 ORCA GUESS
                   Start orbitals & Density for SCF / CASSCF
-------------------------------------------------------------------------------

------------
SCF SETTINGS
------------
Hamiltonian:
 Ab initio Hamiltonian  Method          .... Hartree-Fock(GTOs)


General Settings:
 Integral files         IntName         .... Quad-aug-cc-pVDZ-ORCA
 Hartree-Fock type      HFTyp           .... CASSCF
 Total Charge           Charge          ....    0
 Multiplicity           Mult            ....    1
 Number of Electrons    NEL             ....   48
 Basis Dimension        Dim             ....  215
 Nuclear Repulsion      ENuc            ....    277.2422369222 Eh

------------------------------
INITIAL GUESS: MODEL POTENTIAL
------------------------------
Loading Hartree-Fock densities                     ... done
Calculating cut-offs                               ... done
Initializing the effective Hamiltonian             ... done
Setting up the integral package (SHARK)            ... done
Starting the Coulomb interaction                   ... done (   0.1 sec)
Making the grid                                    ... done (   0.1 sec)
Mapping shells                                     ... done
Starting the XC term evaluation                    ... done (   0.1 sec)
Transforming the Hamiltonian                       ... done (   0.0 sec)
Diagonalizing the Hamiltonian                      ... done (   0.0 sec)
Back transforming the eigenvectors                 ... done (   0.0 sec)
Now organizing SCF variables                       ... done
                      ------------------
                      INITIAL GUESS DONE (   0.2 sec)
                      ------------------
----------------------
INITIAL GUESS ORBITALS
----------------------
                      0         1         2         3         4         5   
                  -9.96340  -9.96130  -9.96053  -9.96045  -9.95831  -9.95349
                   2.00000   2.00000   2.00000   2.00000   2.00000   2.00000
                  --------  --------  --------  --------  --------  --------
  0C   1s        -0.007953  0.000022  0.028849 -0.001185 -1.012469  0.001929
  0C   2s        -0.001350  0.001631  0.003269 -0.000132 -0.032063  0.002764
  0C   3s         0.001686 -0.003707  0.016831 -0.000690  0.033696 -0.011282
  0C   4s        -0.005447 -0.020136  0.016191 -0.000767  0.050296 -0.011947
  0C   1pz        0.000000  0.000000  0.000024  0.000599  0.000003 -0.000006
  0C   1px        0.000184  0.000042  0.000676 -0.000027 -0.001167 -0.000159
  0C   1py       -0.000168 -0.000465 -0.000486  0.000019  0.000696 -0.000691
  0C   2pz       -0.000040 -0.000033  0.000036  0.000502 -0.000023 -0.000052
  0C   2px       -0.008177  0.004125 -0.027370  0.001126  0.017647 -0.023386
  0C   2py       -0.005197  0.007178  0.011538 -0.000457 -0.000891  0.029293
  0C   3pz        0.000000  0.000005 -0.000176 -0.004327 -0.000002  0.000009
  0C   3px        0.004426 -0.004827 -0.001281  0.000047  0.002163  0.006975
  0C   3py       -0.000606  0.007945  0.000002  0.000037 -0.004676 -0.000351
  0C   1dz2      -0.000666  0.000548 -0.000339  0.000012  0.002861  0.000700
  0C   1dxz       0.000001 -0.000000  0.000034  0.000819 -0.000001 -0.000007
  0C   1dyz       0.000001 -0.000000 -0.000073 -0.001769 -0.000003 -0.000000
  0C   1dx2y2     0.002124  0.000458  0.000873 -0.000036  0.001516  0.000987
  0C   1dxy       0.000045 -0.000901  0.002437 -0.000100 -0.001160 -0.000607
  0C   2dz2      -0.000310  0.002175 -0.003347  0.000140 -0.004355 -0.000452
  0C   2dxz       0.000007  0.000003  0.000008  0.000203  0.000007 -0.000045
  0C   2dyz       0.000026  0.000013  0.000081  0.002219  0.000022 -0.000004
  0C   2dx2y2    -0.001151  0.003440  0.010219 -0.000409 -0.011674  0.016329
  0C   2dxy       0.006942 -0.006138  0.006025 -0.000260  0.001096  0.003987
  1C   1s         0.002207 -0.006960  0.003284 -0.002409  0.000489 -0.699935
  1C   2s         0.001546 -0.002773  0.000716 -0.000992  0.001066 -0.023071
  1C   3s         0.003207 -0.007624 -0.012788 -0.002003  0.007562  0.020548
  1C   4s        -0.004064 -0.015394  0.010174 -0.020122  0.002573  0.004134
  1C   1pz       -0.000204  0.000539  0.000006 -0.000032 -0.000019  0.002360
  1C   1px       -0.000181 -0.000072  0.000382  0.000108 -0.000116  0.000642
  1C   1py        0.000377 -0.000000  0.000114  0.000300  0.000125 -0.002244
  1C   2pz        0.000013 -0.004848  0.000304  0.003752  0.002377  0.000424
  1C   2px       -0.001092 -0.002962  0.003985  0.024077  0.000735  0.011291
  1C   2py       -0.002867 -0.001671 -0.004800  0.008560  0.001730  0.000893
  1C   3pz       -0.000338 -0.000268  0.000928  0.000148 -0.000905 -0.001882
  1C   3px       -0.000379  0.004870  0.005542 -0.001606 -0.005093 -0.002713
  1C   3py       -0.000703 -0.001434  0.002813 -0.003519 -0.000980 -0.000645
  1C   1dz2       0.000121  0.000033  0.000720 -0.000946  0.000088  0.001363
  1C   1dxz       0.000057  0.001113 -0.000573 -0.000995  0.000241 -0.000653
  1C   1dyz       0.000022 -0.000660 -0.000416 -0.000805  0.000381  0.000284
  1C   1dx2y2     0.000398  0.000986 -0.000286 -0.000227  0.000450 -0.000421
  1C   1dxy       0.000181 -0.001165 -0.001117  0.001705  0.000063 -0.000249
  1C   2dz2       0.000284  0.002098  0.000818 -0.001535 -0.000638 -0.001648
  1C   2dxz       0.000515 -0.000705 -0.000396 -0.005233  0.000554  0.002696
  1C   2dyz       0.000882 -0.001656  0.000475 -0.001705  0.000773  0.000192
  1C   2dx2y2     0.001253 -0.000535  0.001460 -0.001835  0.000363  0.004701
  1C   2dxy       0.001159 -0.000689  0.001477  0.004696 -0.000262  0.004993
  2C   1s         0.002207 -0.006979  0.003484  0.002148  0.000488 -0.733707
  2C   2s         0.001545 -0.002773  0.000794  0.000931  0.001066 -0.024186
  2C   3s         0.003206 -0.007639 -0.012549  0.002984  0.007528  0.023734
  2C   4s        -0.004064 -0.015371  0.011791  0.019236  0.002582  0.005020
  2C   1pz        0.000205 -0.000539 -0.000008 -0.000032  0.000020 -0.002570
  2C   1px       -0.000181 -0.000072  0.000371 -0.000140 -0.000115  0.000636
  2C   1py        0.000376  0.000000  0.000089 -0.000309  0.000125 -0.002314
  2C   2pz       -0.000062  0.004836  0.000051  0.003761 -0.002423  0.000468
  2C   2px       -0.001043 -0.002942  0.002004 -0.024316  0.000752  0.011028
  2C   2py       -0.002805 -0.001666 -0.005506 -0.008157  0.001758  0.001236
  2C   3pz        0.000340  0.000265 -0.000907  0.000221  0.000908  0.002102
  2C   3px       -0.000376  0.004875  0.005651  0.001161 -0.005088 -0.002704
  2C   3py       -0.000700 -0.001428  0.003084  0.003282 -0.000977 -0.000723
  2C   1dz2       0.000121  0.000035  0.000795  0.000885  0.000087  0.001247
  2C   1dxz      -0.000057 -0.001115  0.000492 -0.001038 -0.000241  0.000673
  2C   1dyz      -0.000022  0.000660  0.000350 -0.000837 -0.000381 -0.000294
  2C   1dx2y2     0.000397  0.000986 -0.000264  0.000248  0.000448 -0.000438
  2C   1dxy       0.000183 -0.001164 -0.001253 -0.001611  0.000064 -0.000262
  2C   2dz2       0.000268  0.002097  0.000955  0.001467 -0.000650 -0.001493
  2C   2dxz      -0.000511  0.000708 -0.000024 -0.005250 -0.000558 -0.002843
  2C   2dyz      -0.000881  0.001654 -0.000614 -0.001664 -0.000774 -0.000221
  2C   2dx2y2     0.001236 -0.000536  0.001604  0.001708  0.000356  0.004791
  2C   2dxy       0.001172 -0.000683  0.001083 -0.004798 -0.000253  0.005045
  3C   1s        -0.018441 -1.012347  0.014254 -0.000523  0.002558  0.006149
  3C   2s        -0.001572 -0.031727 -0.002251  0.000094  0.001767 -0.001751
  3C   3s         0.000537  0.030360  0.001207 -0.000077 -0.005898 -0.013733
  3C   4s        -0.000241  0.070946 -0.002032  0.000079 -0.007992 -0.006481
  3C   1pz        0.000000  0.000002  0.000011  0.000281  0.000000 -0.000012
  3C   1px        0.000150 -0.000959 -0.000848  0.000034  0.000408  0.000076
  3C   1py       -0.000088  0.001026 -0.000165  0.000007 -0.000031  0.000177
  3C   2pz       -0.000009 -0.000013  0.000507  0.012516 -0.000008  0.000235
  3C   2px        0.000592 -0.004511  0.019072 -0.000771 -0.012523  0.017164
  3C   2py        0.009829 -0.017302 -0.008798  0.000312  0.000747 -0.016112
  3C   3pz       -0.000003 -0.000003  0.000028  0.000710  0.000001 -0.000021
  3C   3px       -0.001197  0.008871  0.003655 -0.000144 -0.007103 -0.003995
  3C   3py       -0.000355  0.003361 -0.006812  0.000268  0.006393  0.005106
  3C   1dz2      -0.000766  0.002992 -0.000559  0.000022  0.000454  0.000025
  3C   1dxz      -0.000000  0.000001  0.000017  0.000431 -0.000000 -0.000041
  3C   1dyz       0.000000  0.000000 -0.000012 -0.000304 -0.000000  0.000015
  3C   1dx2y2    -0.002096 -0.001546  0.000509 -0.000020 -0.000325  0.001290
  3C   1dxy       0.000143 -0.001851  0.000300 -0.000012 -0.000538 -0.002614
  3C   2dz2       0.000175 -0.004396 -0.000498  0.000020  0.001422  0.001606
  3C   2dxz      -0.000004 -0.000010  0.000123  0.003016 -0.000004  0.000166
  3C   2dyz       0.000002 -0.000004 -0.000043 -0.001077 -0.000003 -0.000049
  3C   2dx2y2    -0.000411  0.010474  0.009193 -0.000359 -0.003518  0.019760
  3C   2dxy       0.006801  0.003354  0.000303 -0.000027 -0.003946  0.002311
  4C   1s         0.007102  0.011832  0.745085  0.685346  0.017809  0.002320
  4C   2s         0.001537  0.001535  0.025060  0.019688 -0.001732 -0.000674
  4C   3s         0.002581  0.001817 -0.015221 -0.018178 -0.016703  0.005661
  4C   4s         0.004503  0.011922 -0.032596 -0.065761 -0.005020  0.002886
  4C   1pz        0.000213  0.000190  0.000907  0.000881 -0.000678 -0.000003
  4C   1px       -0.000493 -0.000394 -0.000377  0.000294 -0.000112 -0.000165
  4C   1py        0.000158  0.000001  0.000821  0.000010 -0.000005  0.000137
  4C   2pz       -0.001645 -0.003870  0.002469  0.011505  0.002568  0.007239
  4C   2px        0.005713 -0.000653 -0.007373 -0.009007  0.003297 -0.003953
  4C   2py        0.002918 -0.004060  0.002334 -0.007892  0.001659  0.016340
  4C   3pz       -0.000238  0.000834 -0.001721 -0.008752 -0.000461 -0.001812
  4C   3px       -0.001683 -0.002286  0.004926  0.004757 -0.000870 -0.000371
  4C   3py       -0.000996  0.003709  0.002185 -0.000048 -0.005001 -0.001535
  4C   1dz2       0.000131 -0.000016 -0.000758  0.003127 -0.000124 -0.000857
  4C   1dxz      -0.000271  0.000156 -0.002490 -0.003305 -0.000630  0.000371
  4C   1dyz      -0.000008 -0.000021  0.000164 -0.000308  0.001209  0.000424
  4C   1dx2y2     0.000050  0.000107  0.001097  0.000911 -0.000563 -0.000210
  4C   1dxy       0.000012  0.000140  0.000900  0.000784 -0.001338  0.001073
  4C   2dz2       0.002059  0.000551 -0.003369 -0.002010  0.004571  0.002105
  4C   2dxz       0.000627  0.001207  0.006207  0.006350 -0.001033 -0.004681
  4C   2dyz      -0.000837  0.000452 -0.000532 -0.000040 -0.000898  0.000340
  4C   2dx2y2    -0.001970 -0.000495 -0.002489 -0.002824 -0.000939  0.005713
  4C   2dxy       0.001013  0.000036 -0.000443 -0.000497 -0.000728 -0.005884
  5C   1s         0.007096  0.011756  0.687419 -0.743175  0.017837  0.002261
  5C   2s         0.001534  0.001530  0.023391 -0.021646 -0.001734 -0.000634
  5C   3s         0.002618  0.001851 -0.013715  0.019332 -0.016673  0.005594
  5C   4s         0.004491  0.011998 -0.027145  0.068228 -0.005001  0.003283
  5C   1pz       -0.000213 -0.000189 -0.000830  0.000950  0.000678  0.000001
  5C   1px       -0.000493 -0.000394 -0.000398 -0.000264 -0.000111 -0.000164
  5C   1py        0.000158  0.000002  0.000819 -0.000077 -0.000007  0.000141
  5C   2pz        0.001713  0.003886 -0.001561  0.011655 -0.002543 -0.006846
  5C   2px        0.005611 -0.000694 -0.006606  0.009563  0.003254 -0.003942
  5C   2py        0.002930 -0.004038  0.002983  0.007638  0.001668  0.016480
  5C   3pz        0.000239 -0.000848  0.000996 -0.008859  0.000448  0.001640
  5C   3px       -0.001682 -0.002300  0.004522 -0.005154 -0.000872 -0.000391
  5C   3py       -0.000993  0.003709  0.002181 -0.000101 -0.005004 -0.001568
  5C   1dz2       0.000127 -0.000017 -0.001010 -0.003051 -0.000129 -0.000828
  5C   1dxz       0.000272 -0.000154  0.002214 -0.003502  0.000630 -0.000397
  5C   1dyz       0.000008  0.000021 -0.000189 -0.000285 -0.001207 -0.000453
  5C   1dx2y2     0.000052  0.000108  0.001023 -0.001002 -0.000563 -0.000213
  5C   1dxy       0.000010  0.000139  0.000830 -0.000849 -0.001340  0.001008
  5C   2dz2       0.002016  0.000535 -0.003169  0.002263  0.004554  0.001940
  5C   2dxz      -0.000616 -0.001203 -0.005671  0.006834  0.001038  0.004539
  5C   2dyz       0.000824 -0.000460  0.000540 -0.000086  0.000880 -0.000542
  5C   2dx2y2    -0.001951 -0.000489 -0.002258  0.003026 -0.000929  0.005660
  5C   2dxy       0.001015  0.000032 -0.000402  0.000525 -0.000731 -0.005886
  6H   1s         0.000530  0.000957 -0.001563  0.000064  0.002997  0.000665
  6H   2s        -0.000181  0.005440 -0.002469  0.000121 -0.035444 -0.000274
  6H   3s        -0.000118 -0.003291 -0.000453  0.000005 -0.001558 -0.000735
  6H   1pz       -0.000001 -0.000000  0.000011  0.000263 -0.000001  0.000002
  6H   1px       -0.000555  0.000002 -0.000083  0.000004 -0.001785 -0.000354
  6H   1py       -0.000287 -0.000313  0.000812 -0.000033 -0.003959 -0.000397
  6H   2pz       -0.000009 -0.000005 -0.000063 -0.001620 -0.000006  0.000010
  6H   2px       -0.001656 -0.000011 -0.001733  0.000071  0.005811 -0.002110
  6H   2py       -0.000623 -0.000048  0.001347 -0.000057  0.007147  0.001629
  7H   1s         0.000265  0.003292 -0.000450  0.000018  0.000652  0.001341
  7H   2s        -0.001579 -0.041567  0.003838 -0.000162 -0.000219 -0.007637
  7H   3s        -0.000400  0.001243  0.001187 -0.000049 -0.002566 -0.000637
  7H   1pz       -0.000000 -0.000000 -0.000004 -0.000107 -0.000000 -0.000007
  7H   1px        0.000114  0.003954 -0.000239  0.000009  0.000253  0.001129
  7H   1py        0.000598  0.002187 -0.000203  0.000008 -0.000027 -0.000281
  7H   2pz       -0.000001 -0.000003 -0.000008 -0.000205 -0.000002  0.000048
  7H   2px        0.000261 -0.007914  0.002297 -0.000093 -0.000968  0.000983
  7H   2py        0.000963 -0.007428 -0.000308  0.000007 -0.000510 -0.004847
  8H   1s        -0.000483  0.000023 -0.002526 -0.002797  0.000316 -0.000085
  8H   2s        -0.006422 -0.001672  0.025196  0.036226  0.002579 -0.004036
  8H   3s         0.000085  0.001067 -0.000697 -0.001303  0.001358 -0.000705
  8H   1pz       -0.000065  0.000008 -0.002615 -0.002036  0.000300 -0.000016
  8H   1px        0.000222  0.000149  0.002121  0.002966 -0.000138 -0.000438
  8H   1py       -0.000034  0.000061  0.000381  0.000567  0.000390 -0.000253
  8H   2pz       -0.000569  0.000147  0.003912  0.005552  0.002577 -0.000050
  8H   2px        0.002425  0.000987 -0.004333 -0.007375  0.000302 -0.000270
  8H   2py       -0.000803  0.000499 -0.002273 -0.001224 -0.000289  0.001217
  9C   1s        -1.012171  0.016853  0.008038 -0.000324  0.006416 -0.001121
  9C   2s        -0.031265 -0.000975 -0.000782  0.000028 -0.001294  0.001627
  9C   3s         0.041854  0.008333 -0.013711  0.000606  0.006466  0.002529
  9C   4s         0.019583 -0.037948  0.010628 -0.000386 -0.031011  0.012819
  9C   1pz       -0.000000 -0.000000  0.000004  0.000090 -0.000000 -0.000003
  9C   1px        0.000353  0.000043 -0.000783  0.000032  0.000165  0.000457
  9C   1py       -0.000372 -0.000230  0.000398 -0.000016  0.000009 -0.000692
  9C   2pz        0.000012  0.000021  0.000031  0.001387  0.000023 -0.000086
  9C   2px       -0.008524  0.002148 -0.021390  0.000886  0.023223 -0.029475
  9C   2py        0.010361 -0.023130 -0.013233  0.000482  0.000218 -0.020607
  9C   3pz        0.000007 -0.000001 -0.000053 -0.001170 -0.000000  0.000016
  9C   3px        0.000654 -0.004355 -0.001216  0.000056 -0.001876  0.004888
  9C   3py        0.001960  0.004868 -0.006065  0.000229  0.005704  0.001859
  9C   1dz2      -0.001144 -0.001559  0.000025 -0.000001 -0.001533  0.000129
  9C   1dxz       0.000004  0.000000 -0.000002 -0.000012  0.000002  0.000008
  9C   1dyz      -0.000000 -0.000000  0.000009  0.000210  0.000000 -0.000005
  9C   1dx2y2    -0.000012 -0.001855 -0.000516  0.000021  0.001799 -0.000443
  9C   1dxy       0.001502  0.000164  0.000052 -0.000003  0.000470  0.000040
  9C   2dz2      -0.001949 -0.004621 -0.000377  0.000007 -0.004282  0.002708
  9C   2dxz       0.000000  0.000010 -0.000055 -0.001140  0.000011 -0.000029
  9C   2dyz       0.000001 -0.000006  0.000104  0.002517 -0.000005 -0.000004
  9C   2dx2y2     0.000446 -0.002495 -0.006066  0.000241  0.003324 -0.008688
  9C   2dxy       0.000336 -0.002809 -0.000772  0.000018 -0.002873  0.002486
 10H   1s         0.002962  0.001082  0.000242 -0.000326  0.001118 -0.000345
 10H   2s        -0.020712  0.010874 -0.001766 -0.005559  0.010290 -0.003873
 10H   3s        -0.002082 -0.000871  0.001613  0.002221 -0.000587 -0.000050
 10H   1pz       -0.002695 -0.000033 -0.000017  0.000075 -0.000123 -0.000000
 10H   1px        0.001510  0.000217  0.000052  0.000036  0.000167  0.000079
 10H   1py       -0.001490 -0.000189  0.000019 -0.000133 -0.000236  0.000043
 10H   2pz        0.006741 -0.000998  0.000726  0.001479 -0.000931 -0.000217
 10H   2px       -0.002611  0.002336  0.000381 -0.001180  0.000847 -0.000612
 10H   2py        0.002707 -0.000482 -0.000111  0.000045 -0.002138  0.000674
 11H   1s         0.002960  0.001083  0.000268  0.000304  0.001118 -0.000359
 11H   2s        -0.020677  0.010881 -0.001320  0.005723  0.010291 -0.004013
 11H   3s        -0.002076 -0.000868  0.001425 -0.002337 -0.000585 -0.000017
 11H   1pz        0.002695  0.000033  0.000024  0.000073  0.000124 -0.000005
 11H   1px        0.001506  0.000218  0.000048 -0.000041  0.000166  0.000076
 11H   1py       -0.001489 -0.000189  0.000030  0.000132 -0.000237  0.000044
 11H   2pz       -0.006736  0.001002 -0.000606  0.001538  0.000934  0.000159
 11H   2px       -0.002600  0.002338  0.000472  0.001154  0.000848 -0.000616
 11H   2py        0.002705 -0.000484 -0.000111 -0.000042 -0.002138  0.000702
 12H   1s        -0.000483  0.000023 -0.002295  0.002995  0.000315 -0.000065
 12H   2s        -0.006414 -0.001677  0.022193 -0.038113  0.002583 -0.004057
 12H   3s         0.000083  0.001078 -0.000585  0.001359  0.001363 -0.000652
 12H   1pz        0.000066 -0.000007  0.002441 -0.002238 -0.000298  0.000006
 12H   1px        0.000222  0.000149  0.001878 -0.003131 -0.000138 -0.000436
 12H   1py       -0.000033  0.000061  0.000331 -0.000593  0.000391 -0.000231
 12H   2pz        0.000571 -0.000144 -0.003451  0.005833 -0.002575  0.000114
 12H   2px        0.002419  0.000987 -0.003726  0.007697  0.000297 -0.000272
 12H   2py       -0.000804  0.000500 -0.002161  0.001393 -0.000284  0.001249
                      6         7         8         9        10        11   
                  -9.95295  -1.05503  -0.88404  -0.81747  -0.68436  -0.66334
                   2.00000   2.00000   2.00000   2.00000   2.00000   2.00000
                  --------  --------  --------  --------  --------  --------
  0C   1s        -0.000044  0.013768  0.009341 -0.009884 -0.000007 -0.002951
  0C   2s        -0.000065 -0.119941 -0.201392  0.153829  0.000193  0.172245
  0C   3s         0.000262 -0.079802 -0.200015  0.063373  0.000224  0.173037
  0C   4s         0.000270  0.020643 -0.070122 -0.115331 -0.000033 -0.364028
  0C   1pz       -0.000250  0.000075  0.000117 -0.000058  0.131916 -0.000172
  0C   1px        0.000004 -0.011944 -0.079063 -0.112279  0.000184  0.161685
  0C   1py        0.000016  0.080704  0.085981  0.021569 -0.000036  0.015764
  0C   2pz       -0.000726  0.000224  0.000164 -0.000031 -0.039952 -0.000124
  0C   2px        0.000528  0.015639  0.030978  0.026995 -0.000054  0.005393
  0C   2py       -0.000688  0.022925  0.039567 -0.014645 -0.000052 -0.125091
  0C   3pz        0.000071 -0.000063 -0.000045  0.000012  0.048849 -0.000002
  0C   3px       -0.000162 -0.001304  0.023372 -0.008253  0.000115  0.026432
  0C   3py        0.000016 -0.006215  0.001813  0.029221 -0.000072  0.060930
  0C   1dz2      -0.000016  0.008723  0.005133 -0.006714 -0.000031 -0.001045
  0C   1dxz      -0.000271  0.000004  0.000013  0.000014  0.005822 -0.000025
  0C   1dyz      -0.000007 -0.000020 -0.000019  0.000002 -0.019200  0.000022
  0C   1dx2y2    -0.000023  0.007411  0.003489  0.012515  0.000001 -0.001516
  0C   1dxy       0.000015  0.003171  0.014587  0.007437 -0.000018 -0.003695
  0C   2dz2       0.000009 -0.003801 -0.002773  0.015600  0.000038  0.006592
  0C   2dxz      -0.002252 -0.000063 -0.000079 -0.000004 -0.009070  0.000018
  0C   2dyz      -0.000673 -0.000101 -0.000062 -0.000019  0.031149  0.000006
  0C   2dx2y2    -0.000385 -0.013235 -0.007031  0.008665  0.000065  0.039721
  0C   2dxy      -0.000086 -0.013464 -0.004994 -0.042196  0.000027 -0.026488
  1C   1s         0.733455  0.017315 -0.005795  0.003038 -0.008585  0.001071
  1C   2s         0.024201 -0.191338  0.144856 -0.101192  0.145071 -0.049941
  1C   3s        -0.068982 -0.151489  0.159879 -0.084748  0.241423 -0.064278
  1C   4s        -0.019292  0.025957  0.013673  0.003261  0.115960 -0.007634
  1C   1pz       -0.004468  0.122917 -0.118679  0.070568  0.063823  0.000190
  1C   1px        0.000100  0.004139 -0.103794 -0.060023  0.047791 -0.196645
  1C   1py        0.001564 -0.070978 -0.006598 -0.000609  0.084424 -0.043868
  1C   2pz        0.019392  0.010042  0.008414  0.003488 -0.025706  0.015153
  1C   2px        0.004678  0.001838  0.010137  0.007611  0.001406 -0.002646
  1C   2py       -0.007012 -0.018639  0.009910  0.016161  0.091934  0.006882
  1C   3pz        0.004727 -0.009560  0.007221 -0.010025 -0.007290 -0.000857
  1C   3px        0.000022  0.000882 -0.005260 -0.013918  0.033993 -0.003739
  1C   3py        0.001521  0.010134 -0.001642  0.000045  0.019507  0.000247
  1C   1dz2       0.002412 -0.009201  0.014550 -0.009413 -0.016431 -0.002546
  1C   1dxz       0.000422 -0.003371  0.014908  0.006686  0.003962  0.021213
  1C   1dyz      -0.000218  0.012253 -0.002622  0.000899  0.001604  0.003578
  1C   1dx2y2     0.000358  0.000780  0.006393 -0.002106 -0.001410  0.003121
  1C   1dxy       0.000249 -0.003418 -0.012786 -0.009407  0.009234 -0.010192
  1C   2dz2      -0.003237  0.009071 -0.017295  0.006890 -0.000127  0.002029
  1C   2dxz      -0.003050 -0.007376  0.001792 -0.006213 -0.002341 -0.005582
  1C   2dyz      -0.000476 -0.003253  0.008466 -0.006122 -0.020688 -0.002471
  1C   2dx2y2    -0.002358 -0.007051  0.014602 -0.012912 -0.014410 -0.013610
  1C   2dxy      -0.001250 -0.006200  0.009548 -0.002150 -0.001332  0.004344
  2C   1s        -0.699671  0.017313 -0.005792  0.003034  0.008586  0.001065
  2C   2s        -0.023089 -0.191396  0.144860 -0.101158 -0.145174 -0.049756
  2C   3s         0.067956 -0.151191  0.159831 -0.084763 -0.241509 -0.064175
  2C   4s         0.019086  0.026111  0.013874  0.003276 -0.115999 -0.007262
  2C   1pz       -0.004353 -0.122971  0.118733 -0.070550  0.063864 -0.000204
  2C   1px       -0.000132  0.004073 -0.103764 -0.060079 -0.048081 -0.196596
  2C   1py       -0.001454 -0.070911 -0.006708 -0.000525 -0.084647 -0.043784
  2C   2pz        0.019389 -0.009973 -0.008577 -0.003363 -0.025809 -0.015150
  2C   2px       -0.005171  0.001853  0.010234  0.007601 -0.001473 -0.002977
  2C   2py        0.006957 -0.018600  0.009854  0.016120 -0.091936  0.006926
  2C   3pz        0.004633  0.009606 -0.007217  0.009979 -0.007258  0.000872
  2C   3px        0.000102  0.000870 -0.005237 -0.013875 -0.034040 -0.003576
  2C   3py       -0.001493  0.010148 -0.001602  0.000073 -0.019514  0.000278
  2C   1dz2      -0.002473 -0.009216  0.014568 -0.009414  0.016430 -0.002553
  2C   1dxz       0.000389  0.003362 -0.014907 -0.006703  0.003934 -0.021232
  2C   1dyz      -0.000200 -0.012242  0.002602 -0.000876  0.001580 -0.003574
  2C   1dx2y2    -0.000338  0.000777  0.006391 -0.002111  0.001436  0.003105
  2C   1dxy      -0.000237 -0.003429 -0.012778 -0.009405 -0.009256 -0.010167
  2C   2dz2       0.003313  0.009071 -0.017340  0.006920  0.000094  0.002047
  2C   2dxz      -0.002914  0.007394 -0.001825  0.006242 -0.002364  0.005530
  2C   2dyz      -0.000477  0.003275 -0.008494  0.006152 -0.020705  0.002475
  2C   2dx2y2     0.002128 -0.006997  0.014659 -0.012901  0.014384 -0.013643
  2C   2dxy       0.001022 -0.006219  0.009582 -0.002171  0.001322  0.004300
  3C   1s        -0.000131  0.011890 -0.008359 -0.008955 -0.000002 -0.001212
  3C   2s         0.000042 -0.141536  0.200116  0.132548  0.000218  0.182528
  3C   3s         0.000332 -0.071089  0.182034  0.051541  0.000190  0.215040
  3C   4s         0.000147 -0.050512 -0.076132 -0.037823 -0.000007 -0.196619
  3C   1pz       -0.000519  0.000040 -0.000056 -0.000001  0.077525 -0.000090
  3C   1px       -0.000002 -0.100711  0.098764 -0.029971 -0.000019  0.011120
  3C   1py       -0.000004  0.009848 -0.056287  0.120459 -0.000121 -0.149768
  3C   2pz        0.010180  0.000054  0.000001 -0.000047 -0.000860  0.000013
  3C   2px       -0.000397  0.027809 -0.004665 -0.008272  0.000035  0.097848
  3C   2py        0.000370 -0.036452  0.067915 -0.033371  0.000064 -0.001256
  3C   3pz       -0.000828 -0.000007  0.000002  0.000011  0.022357 -0.000048
  3C   3px        0.000090  0.017249 -0.032358 -0.004186 -0.000017 -0.017071
  3C   3py       -0.000116  0.001961 -0.006594  0.022126  0.000050 -0.027846
  3C   1dz2       0.000000  0.008089 -0.006705 -0.006118 -0.000010 -0.000746
  3C   1dxz      -0.001677  0.000010 -0.000010  0.000001  0.012657 -0.000010
  3C   1dyz       0.000622 -0.000002  0.000004 -0.000003  0.000938  0.000004
  3C   1dx2y2    -0.000030 -0.007561  0.005814 -0.013846 -0.000002  0.004521
  3C   1dxy       0.000062  0.004289 -0.009834  0.009011 -0.000011 -0.003747
  3C   2dz2      -0.000040 -0.002191 -0.004665  0.014626  0.000007  0.010848
  3C   2dxz       0.007160  0.000036  0.000003 -0.000033 -0.017238  0.000043
  3C   2dyz      -0.001955  0.000017 -0.000017  0.000005 -0.008760  0.000005
  3C   2dx2y2    -0.000466  0.010343 -0.027910 -0.015284 -0.000061 -0.044578
  3C   2dxy      -0.000063 -0.025732  0.001359 -0.045447 -0.000012 -0.040469
  4C   1s         0.000919  0.013050  0.008229  0.002940  0.009920  0.000640
  4C   2s        -0.000914 -0.151594 -0.185329 -0.073743 -0.253685 -0.021098
  4C   3s         0.002120 -0.090067 -0.171626 -0.085328 -0.337866 -0.080954
  4C   4s        -0.008905 -0.059460  0.002652  0.078439  0.480002  0.128016
  4C   1pz       -0.000054 -0.084614 -0.104395 -0.037153  0.109036  0.011871
  4C   1px        0.000010  0.064902  0.011861  0.001095  0.042386  0.049134
  4C   1py       -0.000083  0.008615 -0.071428  0.060965  0.016794  0.187407
  4C   2pz        0.007759 -0.006505 -0.001709 -0.024167 -0.208949 -0.012093
  4C   2px       -0.001153 -0.016464  0.004663  0.012734  0.070586  0.030511
  4C   2py       -0.001748 -0.013083  0.019722 -0.009892 -0.044658  0.029886
  4C   3pz       -0.003543  0.005120  0.001234  0.013913  0.072110  0.019144
  4C   3px        0.000455 -0.000314 -0.005375 -0.023028 -0.029828 -0.031695
  4C   3py        0.000450 -0.002981 -0.006576  0.000981  0.005004  0.010732
  4C   1dz2      -0.000611 -0.004617 -0.013385 -0.005273  0.013628 -0.000472
  4C   1dxz      -0.000553  0.011065  0.005339  0.002137  0.005812  0.004171
  4C   1dyz      -0.000617  0.000023 -0.010887  0.007476 -0.001911  0.018141
  4C   1dx2y2     0.000089 -0.001851  0.004115  0.001071 -0.003640 -0.002753
  4C   1dxy       0.001329 -0.005153  0.009058 -0.010395 -0.006053 -0.010611
  4C   2dz2       0.003100 -0.007938  0.016439  0.002896 -0.035571  0.001965
  4C   2dxz      -0.002873  0.008712 -0.014118 -0.002546 -0.053438 -0.004822
  4C   2dyz      -0.003771  0.003729 -0.000830  0.000332 -0.032722 -0.009201
  4C   2dx2y2     0.001310 -0.005923  0.015919  0.002571  0.043640  0.005024
  4C   2dxy      -0.000587 -0.000003 -0.016917  0.000915  0.029968  0.004367
  5C   1s        -0.001011  0.013053  0.008235  0.002944 -0.009924  0.000658
  5C   2s         0.000946 -0.151534 -0.185297 -0.073853  0.253686 -0.021563
  5C   3s        -0.002388 -0.090396 -0.171830 -0.085259  0.337642 -0.081746
  5C   4s         0.008782 -0.059216  0.003400  0.078685 -0.480000  0.129545
  5C   1pz       -0.000054  0.084545  0.104289  0.037187  0.109079 -0.011937
  5C   1px       -0.000003  0.064970  0.011979  0.001192 -0.042085  0.049149
  5C   1py        0.000076  0.008509 -0.071523  0.060876 -0.016524  0.187376
  5C   2pz        0.008090  0.006627  0.002002  0.024000 -0.208938  0.012685
  5C   2px        0.001362 -0.016263  0.004901  0.012872 -0.070915  0.030723
  5C   2py        0.000990 -0.013336  0.019528 -0.009922  0.044963  0.030133
  5C   3pz       -0.003623 -0.005144 -0.001368 -0.013889  0.072047 -0.019359
  5C   3px       -0.000444 -0.000316 -0.005486 -0.023116  0.029861 -0.031850
  5C   3py       -0.000375 -0.002898 -0.006555  0.000966 -0.005158  0.010665
  5C   1dz2       0.000651 -0.004596 -0.013351 -0.005272 -0.013637 -0.000480
  5C   1dxz      -0.000535 -0.011078 -0.005362 -0.002167  0.005784 -0.004192
  5C   1dyz      -0.000596 -0.000006  0.010898 -0.007450 -0.001931 -0.018123
  5C   1dx2y2    -0.000081 -0.001865  0.004119  0.001060  0.003642 -0.002792
  5C   1dxy      -0.001377 -0.005134  0.009074 -0.010398  0.006019 -0.010640
  5C   2dz2      -0.003192 -0.007951  0.016346  0.002997  0.035634  0.001883
  5C   2dxz      -0.003094 -0.008730  0.014061  0.002596 -0.053339  0.004950
  5C   2dyz      -0.003745 -0.003624  0.000843 -0.000313 -0.032673  0.009102
  5C   2dx2y2    -0.001588 -0.005967  0.015850  0.002545 -0.043740  0.005214
  5C   2dxy       0.000856  0.000122 -0.016833  0.000903 -0.029918  0.004286
  6H   1s        -0.000016 -0.016779 -0.059851  0.055875  0.000134  0.128912
  6H   2s         0.000014 -0.001554  0.023350  0.048359  0.000095  0.201719
  6H   3s         0.000012  0.004121  0.000866 -0.010591  0.000005 -0.021119
  6H   1pz        0.000119  0.000004  0.000006 -0.000002  0.003413 -0.000007
  6H   1px        0.000008  0.000532  0.002014 -0.004817 -0.000004 -0.003526
  6H   1py        0.000009  0.003097  0.009962 -0.005412 -0.000014 -0.011677
  6H   2pz        0.000614  0.000038  0.000018  0.000006 -0.006262 -0.000015
  6H   2px        0.000047  0.007234  0.000833  0.005999 -0.000031 -0.033291
  6H   2py       -0.000043 -0.003354 -0.014222 -0.004496 -0.000002 -0.038063
  7H   1s        -0.000032 -0.019413  0.053378  0.044532  0.000147  0.125150
  7H   2s         0.000191  0.063084 -0.013606  0.035502  0.000101  0.168876
  7H   3s         0.000014  0.018514 -0.016124  0.006736  0.000019 -0.002234
  7H   1pz       -0.000274  0.000002 -0.000002 -0.000001  0.002588 -0.000002
  7H   1px       -0.000027 -0.005281  0.008798  0.002925  0.000014  0.010806
  7H   1py        0.000007 -0.001412  0.002553  0.005105  0.000007  0.004562
  7H   2pz        0.002075  0.000015  0.000002 -0.000012 -0.009453  0.000014
  7H   2px       -0.000021  0.019086 -0.014825 -0.000613  0.000004  0.022747
  7H   2py        0.000115  0.004422  0.000455 -0.004963  0.000021  0.028178
  8H   1s        -0.000425 -0.014447 -0.043894 -0.015587 -0.152231  0.015297
  8H   2s         0.000751  0.065701  0.024183 -0.013077 -0.270301 -0.021311
  8H   3s        -0.001081  0.010086  0.001439  0.017810  0.021197  0.014599
  8H   1pz       -0.000219 -0.002996 -0.006798 -0.001730 -0.006981  0.002227
  8H   1px       -0.000018  0.002645  0.003620  0.000485  0.012039 -0.002116
  8H   1py       -0.000444  0.001025 -0.001538  0.002667  0.002607  0.003944
  8H   2pz        0.001333  0.013129  0.015196  0.000294 -0.044738 -0.003552
  8H   2px       -0.000038 -0.012141 -0.008388  0.001374  0.032433 -0.000585
  8H   2py       -0.000530 -0.001226  0.006135  0.003016  0.001369 -0.004866
  9C   1s         0.000027  0.006278 -0.000406 -0.017518  0.000004  0.001955
  9C   2s        -0.000037 -0.070546  0.007986  0.335647 -0.000038 -0.193782
  9C   3s        -0.000076  0.014571 -0.027940  0.225867 -0.000227 -0.146430
  9C   4s        -0.000320  0.020617  0.104344 -0.071239  0.000001  0.263225
  9C   1pz       -0.000115  0.000009  0.000000 -0.000002  0.060032 -0.000056
  9C   1px       -0.000011 -0.030718 -0.033682  0.036318 -0.000044  0.054014
  9C   1py        0.000016  0.033339 -0.039393 -0.032002 -0.000034 -0.059938
  9C   2pz       -0.003983 -0.000084 -0.000035  0.000034  0.038420 -0.000025
  9C   2px        0.000688  0.010486  0.037161  0.126676 -0.000090 -0.062333
  9C   2py        0.000488 -0.012246  0.038665 -0.116032  0.000088  0.076557
  9C   3pz        0.000705  0.000029  0.000028 -0.000009 -0.007288  0.000058
  9C   3px       -0.000117 -0.000101  0.023225 -0.006773  0.000021  0.031976
  9C   3py       -0.000039 -0.008148 -0.004530  0.011664  0.000077 -0.036486
  9C   1dz2      -0.000003  0.006090 -0.000618 -0.007279 -0.000004 -0.005620
  9C   1dxz       0.000314 -0.000000  0.000001 -0.000003  0.005450  0.000001
  9C   1dyz      -0.000190 -0.000002  0.000003  0.000003 -0.003103  0.000001
  9C   1dx2y2     0.000010  0.000693 -0.012382  0.000397 -0.000005 -0.001396
  9C   1dxy       0.000000  0.003274 -0.000941  0.002672  0.000002  0.000718
  9C   2dz2      -0.000066  0.020986 -0.000455 -0.066682  0.000020  0.033331
  9C   2dxz      -0.001486 -0.000076 -0.000054  0.000082  0.016713 -0.000078
  9C   2dyz       0.000134  0.000017 -0.000005 -0.000017 -0.015985  0.000032
  9C   2dx2y2     0.000200 -0.000473  0.026004  0.000880 -0.000006  0.003686
  9C   2dxy      -0.000062 -0.006023 -0.011820 -0.030420  0.000024 -0.004081
 10H   1s         0.000279 -0.017420  0.002350  0.127744  0.025475 -0.115683
 10H   2s         0.002765 -0.004490 -0.005115  0.086582  0.000591 -0.108999
 10H   3s        -0.000696  0.000070  0.002263 -0.003381 -0.013983  0.005443
 10H   1pz       -0.000099  0.001711 -0.000339 -0.014503 -0.001314  0.012157
 10H   1px        0.000076 -0.002366 -0.000742  0.008064  0.000687 -0.004483
 10H   1py       -0.000029  0.002458 -0.001063 -0.008070 -0.001030  0.004032
 10H   2pz       -0.001072 -0.007896  0.001925 -0.002660  0.002508  0.022299
 10H   2px        0.000194 -0.001887  0.005174  0.015978 -0.004121 -0.014875
 10H   2py       -0.000646  0.001826  0.000261 -0.015500  0.003117  0.017106
 11H   1s        -0.000261 -0.017441  0.002335  0.127737 -0.025525 -0.115573
 11H   2s        -0.002569 -0.004400 -0.004987  0.086498 -0.000681 -0.108821
 11H   3s         0.000697  0.000086  0.002273 -0.003381  0.013971  0.005459
 11H   1pz       -0.000098 -0.001715  0.000339  0.014517 -0.001320 -0.012160
 11H   1px       -0.000078 -0.002366 -0.000745  0.008045 -0.000688 -0.004468
 11H   1py        0.000026  0.002459 -0.001060 -0.008070  0.001029  0.004027
 11H   2pz       -0.001085  0.007917 -0.001887  0.002672  0.002500 -0.022291
 11H   2px       -0.000162 -0.001897  0.005170  0.015959  0.004103 -0.014855
 11H   2py        0.000607  0.001805  0.000237 -0.015486 -0.003097  0.017100
 12H   1s         0.000427 -0.014450 -0.043898 -0.015643  0.152384  0.014959
 12H   2s        -0.000571  0.065600  0.023973 -0.013174  0.270530 -0.022083
 12H   3s         0.001115  0.010085  0.001509  0.017835 -0.021167  0.014703
 12H   1pz       -0.000219  0.002995  0.006793  0.001735 -0.006983 -0.002205
 12H   1px        0.000039  0.002647  0.003625  0.000494 -0.012056 -0.002096
 12H   1py        0.000456  0.001020 -0.001549  0.002666 -0.002590  0.003957
 12H   2pz        0.001330 -0.013093 -0.015130 -0.000314 -0.044761  0.003690
 12H   2px        0.000056 -0.012148 -0.008360  0.001413 -0.032506 -0.000493
 12H   2py        0.000473 -0.001241  0.006127  0.003017 -0.001327 -0.004791
                     12        13        14        15        16        17   
                  -0.63658  -0.59425  -0.53851  -0.53817  -0.51338  -0.49295
                   2.00000   2.00000   2.00000   2.00000   2.00000   2.00000
                  --------  --------  --------  --------  --------  --------
  0C   1s         0.009114 -0.000527 -0.000820 -0.007630  0.001507  0.000004
  0C   2s        -0.204605 -0.035005 -0.002136 -0.019945 -0.108587 -0.000025
  0C   3s        -0.341062  0.248539 -0.007560 -0.070423 -0.167450  0.000078
  0C   4s         0.321720  0.223782 -0.016973 -0.161297  0.111677  0.000253
  0C   1pz       -0.000016 -0.000031 -0.019312  0.002119 -0.000296 -0.187169
  0C   1px        0.091362 -0.043307 -0.016846 -0.157274  0.097300 -0.000334
  0C   1py       -0.110991 -0.253806  0.004490  0.041783 -0.180578 -0.000080
  0C   2pz        0.000019  0.000139 -0.024392  0.002647 -0.000148 -0.051795
  0C   2px       -0.099980 -0.152603  0.014604  0.136150  0.032808 -0.000192
  0C   2py        0.263613 -0.077501 -0.017373 -0.163428  0.145116  0.000245
  0C   3pz       -0.000002 -0.000134  0.038003 -0.004055 -0.000032 -0.043121
  0C   3px        0.092766  0.057459 -0.000364 -0.003874 -0.008411  0.000169
  0C   3py       -0.061413 -0.049470  0.008271  0.079098  0.051692 -0.000183
  0C   1dz2       0.005182 -0.006842  0.000874  0.008158 -0.002421  0.000032
  0C   1dxz      -0.000011  0.000005  0.017339 -0.001855 -0.000017  0.005239
  0C   1dyz       0.000004  0.000016  0.001181 -0.000139  0.000009  0.001702
  0C   1dx2y2     0.003457 -0.014889  0.000369  0.003419  0.010716 -0.000005
  0C   1dxy      -0.008562  0.008256  0.001783  0.016646 -0.016364 -0.000002
  0C   2dz2      -0.018001 -0.045755  0.000537  0.004662 -0.009203  0.000021
  0C   2dxz       0.000017 -0.000095  0.028555 -0.003037  0.000026  0.016314
  0C   2dyz       0.000043 -0.000031  0.005961 -0.000609  0.000043 -0.023045
  0C   2dx2y2     0.030392 -0.031947 -0.016581 -0.155734  0.004949  0.000099
  0C   2dxy       0.094157  0.122990 -0.003442 -0.031418  0.097558  0.000006
  1C   1s         0.000003 -0.002068  0.003849 -0.001750  0.004526 -0.000537
  1C   2s        -0.073492 -0.085638 -0.157343  0.011335 -0.015832  0.160747
  1C   3s        -0.208472 -0.176190 -0.259531  0.098586  0.126863  0.265626
  1C   4s         0.083596 -0.009366  0.063929  0.044681 -0.046250 -0.090084
  1C   1pz        0.102838  0.059909 -0.048986  0.097056 -0.117452  0.077708
  1C   1px        0.008860 -0.004476  0.058329 -0.050922 -0.178737  0.056476
  1C   1py        0.013780  0.125644 -0.055701  0.090036 -0.025396  0.042576
  1C   2pz        0.037580  0.031268 -0.071641  0.019366 -0.069690  0.020031
  1C   2px        0.102381  0.053382  0.005294 -0.038841 -0.158501  0.075241
  1C   2py       -0.019750  0.013389 -0.107420  0.058306  0.012068  0.062486
  1C   3pz       -0.018038 -0.021844  0.010542  0.011554  0.013800 -0.013685
  1C   3px       -0.064804 -0.050755  0.047879  0.068208  0.048709 -0.040183
  1C   3py       -0.002147 -0.008333  0.016629  0.025003  0.015406 -0.041117
  1C   1dz2      -0.014246 -0.010587  0.014278 -0.009732  0.009874 -0.011974
  1C   1dxz      -0.000813 -0.004568 -0.000008  0.012577  0.016946  0.002576
  1C   1dyz       0.002121 -0.015660  0.001179 -0.000059 -0.005366  0.000957
  1C   1dx2y2     0.006432 -0.014764 -0.000587 -0.003792 -0.004334  0.002707
  1C   1dxy       0.000707 -0.002994  0.004903 -0.007962 -0.010626  0.005541
  1C   2dz2       0.013423  0.006068  0.028745 -0.013450 -0.002532 -0.006900
  1C   2dxz      -0.017212 -0.009465 -0.017474 -0.004410  0.016103 -0.013654
  1C   2dyz      -0.003160  0.001997  0.000011 -0.004541 -0.003438 -0.001078
  1C   2dx2y2    -0.011845 -0.004895 -0.000807 -0.010083  0.007626 -0.004952
  1C   2dxy       0.017049  0.016702 -0.009856  0.002625 -0.020835  0.004222
  2C   1s        -0.000000 -0.002069 -0.004129 -0.000889  0.004531  0.000522
  2C   2s        -0.073317 -0.085752  0.156114 -0.022494 -0.016167 -0.160730
  2C   3s        -0.208408 -0.176245  0.274673  0.040884  0.125915 -0.266138
  2C   4s         0.083588 -0.009527 -0.053171  0.057627 -0.046129  0.090258
  2C   1pz       -0.102908 -0.059738 -0.068404 -0.084302  0.117697  0.077418
  2C   1px        0.008818 -0.004544 -0.068051 -0.037357 -0.178789 -0.056135
  2C   1py        0.013950  0.125665  0.073664  0.076202 -0.025628 -0.042790
  2C   2pz       -0.037740 -0.031239 -0.074040 -0.003752  0.069689  0.020051
  2C   2px        0.102433  0.053097 -0.013724 -0.037102 -0.158676 -0.075141
  2C   2py       -0.019637  0.013316  0.117461  0.034130  0.011827 -0.062832
  2C   3pz        0.018106  0.021911  0.007888 -0.013446 -0.013897 -0.013627
  2C   3px       -0.064852 -0.050858 -0.032214  0.076771  0.048778  0.039953
  2C   3py       -0.002214 -0.008331 -0.010918  0.027964  0.015545  0.041156
  2C   1dz2      -0.014267 -0.010560 -0.016018 -0.006452  0.009921  0.011952
  2C   1dxz       0.000793  0.004570 -0.002720 -0.012299 -0.016942  0.002613
  2C   1dyz      -0.002108  0.015691  0.001191 -0.000183  0.005369  0.000914
  2C   1dx2y2     0.006431 -0.014748 -0.000245 -0.003852 -0.004339 -0.002678
  2C   1dxy       0.000708 -0.003005 -0.006496 -0.006731 -0.010620 -0.005509
  2C   2dz2       0.013387  0.006054 -0.030963 -0.007062 -0.002518  0.006978
  2C   2dxz       0.017234  0.009438 -0.016215  0.007950 -0.016166 -0.013650
  2C   2dyz       0.003132 -0.002010  0.001003  0.004430  0.003418 -0.001061
  2C   2dx2y2    -0.011858 -0.004816 -0.001339 -0.010010  0.007597  0.004998
  2C   2dxy       0.017060  0.016641  0.010137  0.000399 -0.020847 -0.004226
  3C   1s        -0.006358 -0.006114  0.000206  0.001845  0.007889 -0.000013
  3C   2s         0.211059  0.038148  0.000492  0.005040 -0.077489  0.000029
  3C   3s         0.199175  0.154844  0.019019  0.179306 -0.115038 -0.000112
  3C   4s        -0.393072 -0.128184  0.009051  0.079696  0.345002 -0.001009
  3C   1pz       -0.000030  0.000062 -0.233857  0.025240 -0.000042 -0.001970
  3C   1px       -0.186764  0.041088  0.020184  0.186668  0.303101 -0.000435
  3C   1py        0.056376  0.145052  0.013739  0.127429  0.035462 -0.000345
  3C   2pz       -0.000155  0.000106 -0.007278  0.000967  0.000069 -0.001299
  3C   2px        0.196468  0.192558 -0.002941 -0.025148 -0.281925  0.000268
  3C   2py       -0.103170 -0.054345  0.008263  0.077663  0.056795  0.000095
  3C   3pz        0.000056  0.000013  0.002791 -0.000327 -0.000030 -0.024078
  3C   3px       -0.069208 -0.061680  0.004448  0.040478  0.022898 -0.000074
  3C   3py        0.059766  0.042920 -0.010873 -0.101056 -0.071870 -0.000018
  3C   1dz2      -0.000509 -0.001665  0.000207  0.001769 -0.001452 -0.000003
  3C   1dxz      -0.000004  0.000007 -0.018088  0.001953  0.000005  0.009869
  3C   1dyz      -0.000003 -0.000005 -0.002820  0.000298 -0.000009 -0.016807
  3C   1dx2y2    -0.005434  0.005953  0.000516  0.004767 -0.004289  0.000000
  3C   1dxy       0.003456  0.015666  0.001254  0.011616 -0.020227  0.000022
  3C   2dz2       0.036551 -0.009328 -0.002323 -0.021340 -0.017744  0.000040
  3C   2dxz      -0.000059  0.000056  0.036269 -0.003842  0.000011  0.004708
  3C   2dyz      -0.000021 -0.000026  0.007861 -0.000837  0.000007 -0.016543
  3C   2dx2y2     0.042000  0.089907  0.000378  0.003568 -0.078173 -0.000044
  3C   2dxy      -0.116895  0.002896  0.006120  0.056537  0.123869 -0.000067
  4C   1s        -0.002324  0.005125 -0.000254 -0.005821  0.001584 -0.002556
  4C   2s         0.134757 -0.052064 -0.106124  0.058027  0.024991  0.006552
  4C   3s         0.218848  0.109315 -0.117446 -0.223557  0.113797  0.053492
  4C   4s        -0.134005  0.077764  0.416358 -0.254021 -0.023795 -0.356635
  4C   1pz        0.010385  0.125562  0.066657 -0.281692  0.071525 -0.015934
  4C   1px        0.097767 -0.175239 -0.155259  0.102342  0.116500  0.086963
  4C   1py       -0.014572  0.024920 -0.065404 -0.017109  0.159202  0.160987
  4C   2pz        0.094109 -0.058976 -0.055546 -0.024290  0.084770  0.100845
  4C   2px       -0.074689  0.072949  0.060080 -0.012222 -0.019752 -0.063848
  4C   2py        0.082815  0.061265  0.045265 -0.048910  0.076803  0.019220
  4C   3pz       -0.013300 -0.002196  0.042542 -0.021553  0.026039 -0.036013
  4C   3px        0.005918 -0.021938 -0.026178  0.049353 -0.017984  0.039972
  4C   3py       -0.065950 -0.041175 -0.002467  0.030878  0.021798  0.018610
  4C   1dz2       0.011825  0.003298 -0.004095 -0.009952  0.008956  0.003543
  4C   1dxz       0.004095 -0.011227  0.010944  0.006216  0.000240 -0.005484
  4C   1dyz      -0.000271  0.005691  0.001944 -0.004050  0.010183 -0.003756
  4C   1dx2y2     0.001534  0.008494  0.002454  0.007461  0.004724 -0.002096
  4C   1dxy       0.002942 -0.004592  0.002561  0.000042 -0.003246 -0.011718
  4C   2dz2      -0.011193 -0.006690  0.027048  0.000435 -0.010002 -0.013136
  4C   2dxz       0.013539 -0.016084 -0.068863  0.052782  0.002725  0.020591
  4C   2dyz       0.036439 -0.010538 -0.004202  0.023889  0.004013 -0.009362
  4C   2dx2y2    -0.011730  0.001684  0.016797 -0.040985 -0.010052 -0.014533
  4C   2dxy      -0.035900  0.015558 -0.012836 -0.005402  0.003577  0.024393
  5C   1s        -0.002330  0.005137 -0.000996 -0.005727  0.001587  0.002546
  5C   2s         0.134744 -0.051970  0.115999  0.034153  0.024915 -0.006507
  5C   3s         0.218983  0.109234  0.067143 -0.244052  0.113852 -0.052829
  5C   4s        -0.134432  0.076897 -0.461117 -0.159124 -0.023015  0.356269
  5C   1pz       -0.010505 -0.125302  0.124961  0.260967 -0.071559 -0.015798
  5C   1px        0.097820 -0.175425  0.173574  0.067333  0.116204 -0.087244
  5C   1py       -0.014456  0.025080  0.060215 -0.030993  0.158925 -0.161099
  5C   2pz       -0.094031  0.059048 -0.049274  0.035721 -0.084433  0.100709
  5C   2px       -0.075042  0.073316 -0.061557  0.001103 -0.019795  0.063533
  5C   2py        0.083108  0.061373 -0.054597 -0.038230  0.077210 -0.019584
  5C   3pz        0.013248  0.002401  0.046096  0.011851 -0.026045 -0.035968
  5C   3px        0.005912 -0.021727  0.036122  0.042620 -0.018138 -0.040040
  5C   3py       -0.065978 -0.041001  0.008867  0.029681  0.021797 -0.018789
  5C   1dz2       0.011833  0.003258  0.001869 -0.010561  0.008924 -0.003545
  5C   1dxz      -0.004061  0.011211  0.009375 -0.008433 -0.000245 -0.005471
  5C   1dyz       0.000244 -0.005704  0.002748  0.003554 -0.010211 -0.003755
  5C   1dx2y2     0.001529  0.008491 -0.000795  0.007803  0.004712  0.002104
  5C   1dxy       0.002930 -0.004611 -0.002504  0.000606 -0.003240  0.011716
  5C   2dz2      -0.011288 -0.006700 -0.026216  0.006169 -0.009976  0.012985
  5C   2dxz      -0.013597  0.016010 -0.078454 -0.036968 -0.002671  0.020571
  5C   2dyz      -0.036415  0.010474 -0.009124 -0.022427 -0.004085 -0.009460
  5C   2dx2y2    -0.011807  0.001609 -0.025109 -0.036523 -0.010030  0.014657
  5C   2dxy      -0.035952  0.015533  0.011472 -0.007945  0.003436 -0.024422
  6H   1s        -0.147383 -0.176068 -0.002410 -0.022646 -0.163840 -0.000201
  6H   2s        -0.270896 -0.197869  0.002552  0.023387 -0.324630 -0.000222
  6H   3s         0.006603  0.000188 -0.003915 -0.037367 -0.054454  0.000097
  6H   1pz        0.000002  0.000002 -0.001928  0.000208 -0.000004 -0.004528
  6H   1px        0.006672  0.007289 -0.000330 -0.003076  0.007087 -0.000000
  6H   1py        0.009752  0.011388  0.000282  0.002611  0.007371  0.000015
  6H   2pz       -0.000003  0.000051 -0.008442  0.000882  0.000021  0.009607
  6H   2px        0.004967 -0.011509  0.003886  0.036334  0.004670  0.000014
  6H   2py        0.063024  0.027402 -0.003986 -0.037428  0.079265  0.000072
  7H   1s         0.194001 -0.039409 -0.016349 -0.150968 -0.260315  0.000441
  7H   2s         0.284328  0.035401 -0.020977 -0.191849 -0.481347  0.000778
  7H   3s        -0.007122 -0.026911 -0.000095 -0.001298 -0.033083  0.000013
  7H   1pz       -0.000003  0.000002 -0.006567  0.000710  0.000000  0.000162
  7H   1px        0.012784 -0.003718 -0.000949 -0.008774 -0.011292  0.000021
  7H   1py        0.009929  0.000461 -0.000520 -0.004808 -0.008876  0.000013
  7H   2pz       -0.000024  0.000011  0.011683 -0.001235  0.000016  0.001681
  7H   2px        0.058510  0.031912 -0.003779 -0.034346 -0.121176  0.000153
  7H   2py       -0.000920 -0.006875 -0.001498 -0.013693 -0.017801  0.000090
  8H   1s         0.106114 -0.158662 -0.180134  0.219988  0.051794  0.078237
  8H   2s         0.133302 -0.254149 -0.254135  0.328979  0.080803  0.204172
  8H   3s         0.005053  0.000358  0.004559 -0.012162  0.018637 -0.018283
  8H   1pz        0.007961 -0.009570 -0.008652  0.008881  0.004411  0.003879
  8H   1px       -0.004901  0.008554  0.006720 -0.014358 -0.000866 -0.002254
  8H   1py       -0.001487  0.004092  0.000594 -0.003460  0.003318  0.002469
  8H   2pz        0.016352 -0.052935 -0.020939  0.063592  0.009295  0.027986
  8H   2px       -0.019640  0.045266  0.034251 -0.048983 -0.018726 -0.040678
  8H   2py        0.005930 -0.004408  0.015988  0.001969 -0.013968 -0.021184
  9C   1s        -0.001249  0.002867 -0.000071 -0.000601  0.003001  0.000005
  9C   2s         0.022558 -0.070327 -0.004049 -0.037292  0.091007 -0.000022
  9C   3s         0.068139 -0.032057  0.025401  0.237522 -0.162131 -0.000148
  9C   4s         0.079367 -0.013834  0.038099  0.356498 -0.208250  0.000816
  9C   1pz       -0.000029  0.000023 -0.235343  0.025388 -0.000288 -0.388980
  9C   1px       -0.182657  0.088771  0.021827  0.202084 -0.142004  0.000418
  9C   1py       -0.135463 -0.209471 -0.016761 -0.155897  0.055840  0.000207
  9C   2pz       -0.000021 -0.000105 -0.018395  0.002105 -0.000061  0.001742
  9C   2px       -0.079891 -0.178313  0.018058  0.168718  0.019199 -0.000149
  9C   2py       -0.135017 -0.023565  0.010952  0.103563  0.045032  0.000147
  9C   3pz       -0.000055  0.000137  0.045524 -0.004890 -0.000024  0.059623
  9C   3px        0.034519  0.002135  0.005140  0.048630 -0.053811  0.000072
  9C   3py       -0.006154  0.031816 -0.009880 -0.093116  0.014813 -0.000065
  9C   1dz2       0.001681 -0.008061 -0.000901 -0.008464  0.010074  0.000012
  9C   1dxz      -0.000011  0.000003  0.004587 -0.000482 -0.000014  0.004690
  9C   1dyz       0.000002 -0.000001  0.004786 -0.000515 -0.000009 -0.012409
  9C   1dx2y2    -0.017665 -0.005666 -0.000013 -0.000060 -0.004922  0.000017
  9C   1dxy       0.001291 -0.007252 -0.000300 -0.002710 -0.020967  0.000026
  9C   2dz2      -0.015761  0.078500  0.006928  0.064428 -0.060688 -0.000022
  9C   2dxz       0.000052 -0.000251 -0.025058  0.002703  0.000084 -0.058819
  9C   2dyz      -0.000064  0.000042  0.063075 -0.006719  0.000027  0.052614
  9C   2dx2y2    -0.025175 -0.036035  0.005610  0.052436  0.018968  0.000008
  9C   2dxy      -0.010396  0.055942  0.003956  0.037652  0.015253 -0.000081
 10H   1s         0.023835 -0.115642 -0.140725 -0.107061  0.109440 -0.229731
 10H   2s         0.010992 -0.104341 -0.129509 -0.097816  0.147191 -0.243153
 10H   3s         0.011171 -0.010583 -0.040905  0.028188  0.006056 -0.026888
 10H   1pz       -0.001584  0.008601  0.003936  0.009170 -0.007844  0.004335
 10H   1px       -0.002586 -0.002318 -0.005209 -0.000336  0.000827 -0.007431
 10H   1py       -0.003460  0.000183  0.003573  0.000576 -0.003371  0.007890
 10H   2pz        0.001537 -0.002657  0.019581 -0.005185 -0.015059  0.043204
 10H   2px        0.007232 -0.020017 -0.006463 -0.022528  0.026590 -0.010913
 10H   2py        0.003328  0.026051 -0.006837  0.021458 -0.024274  0.013228
 11H   1s         0.023755 -0.115583  0.114759 -0.134459  0.109632  0.229713
 11H   2s         0.010765 -0.103956  0.105730 -0.123078  0.147167  0.242745
 11H   3s         0.011135 -0.010481  0.045896  0.018863  0.005994  0.026894
 11H   1pz        0.001579 -0.008599  0.001906 -0.009798  0.007851  0.004347
 11H   1px       -0.002587 -0.002314  0.005009 -0.001413  0.000826  0.007437
 11H   1py       -0.003460  0.000182 -0.003363  0.001321 -0.003377 -0.007873
 11H   2pz       -0.001589  0.002726  0.020293  0.000835  0.015097  0.043171
 11H   2px        0.007224 -0.020053  0.001490 -0.023319  0.026568  0.010831
 11H   2py        0.003324  0.025983  0.011252  0.019542 -0.024231 -0.013217
 12H   1s         0.106181 -0.158664  0.222810  0.176703  0.051539 -0.078215
 12H   2s         0.133607 -0.254167  0.318363  0.267366  0.080323 -0.204075
 12H   3s         0.005060  0.000203 -0.007045 -0.010863  0.018675  0.018285
 12H   1pz       -0.007960  0.009566 -0.010334 -0.006833 -0.004394  0.003883
 12H   1px       -0.004909  0.008559 -0.009635 -0.012611 -0.000858  0.002247
 12H   1py       -0.001475  0.004075 -0.001293 -0.003246  0.003322 -0.002472
 12H   2pz       -0.016368  0.052902 -0.033941 -0.057613 -0.009235  0.028008
 12H   2px       -0.019705  0.045318 -0.043953 -0.040642 -0.018624  0.040654
 12H   2py        0.005947 -0.004490 -0.015123  0.005411 -0.013886  0.021199
                     18        19        20        21        22        23   
                  -0.45755  -0.42677  -0.39552  -0.38189  -0.37501  -0.32241
                   2.00000   2.00000   2.00000   1.00000   1.00000   1.00000
                  --------  --------  --------  --------  --------  --------
  0C   1s        -0.005101  0.000824  0.000002 -0.003901  0.000009  0.004941
  0C   2s        -0.006719  0.024112  0.000155 -0.067734  0.000291 -0.001361
  0C   3s        -0.020556  0.194210  0.000664 -0.216217  0.001038  0.038101
  0C   4s        -0.326040  0.213309 -0.000469 -0.086229  0.000360 -0.037385
  0C   1pz        0.000107 -0.000376  0.357023  0.001404  0.208817 -0.000146
  0C   1px        0.278859 -0.218201 -0.000281 -0.077629  0.000407  0.011852
  0C   1py        0.254421  0.014334 -0.000554  0.220282 -0.001039  0.034978
  0C   2pz       -0.000028 -0.000031  0.177300  0.000577  0.074903  0.000151
  0C   2px       -0.017318  0.013382 -0.000382  0.150578 -0.000931  0.008651
  0C   2py       -0.158203 -0.070166 -0.000182  0.010781 -0.000067  0.001696
  0C   3pz        0.000016 -0.000097 -0.016892 -0.000054 -0.010639 -0.000080
  0C   3px       -0.077695  0.013799  0.000092 -0.053626  0.000189  0.019914
  0C   3py        0.039534 -0.093034  0.000199  0.016108 -0.000100 -0.012592
  0C   1dz2      -0.005741 -0.011848 -0.000028 -0.012926  0.000027 -0.007218
  0C   1dxz      -0.000005 -0.000013  0.007835  0.000094  0.020708 -0.000019
  0C   1dyz      -0.000013  0.000030 -0.022968 -0.000067 -0.009643  0.000011
  0C   1dx2y2    -0.009245  0.017617  0.000032 -0.007211  0.000048  0.007482
  0C   1dxy       0.018796  0.003990 -0.000030  0.003072 -0.000023 -0.006685
  0C   2dz2       0.004455 -0.010083 -0.000056  0.021500 -0.000097 -0.005973
  0C   2dxz       0.000111 -0.000083  0.001557  0.000179  0.039503 -0.000074
  0C   2dyz      -0.000009 -0.000060 -0.015856  0.000071  0.022204 -0.000118
  0C   2dx2y2     0.033738 -0.065673 -0.000053 -0.045056  0.000323  0.000230
  0C   2dxy      -0.049045 -0.023885  0.000192 -0.101770  0.000496  0.000178
  1C   1s         0.001675 -0.000223  0.000546  0.004314 -0.001231 -0.010678
  1C   2s         0.014096 -0.042375 -0.055153 -0.099548  0.007609  0.064407
  1C   3s         0.072992 -0.229383 -0.119396 -0.096696 -0.056787  0.155057
  1C   4s        -0.046104  0.023221 -0.043349  0.026979 -0.021543  0.005947
  1C   1pz       -0.062675 -0.176543 -0.028982  0.024198 -0.016082  0.381382
  1C   1px        0.067924  0.047014  0.139398 -0.111095 -0.271639 -0.111789
  1C   1py        0.045148 -0.178699  0.075499  0.281659 -0.009664 -0.139659
  1C   2pz        0.011531 -0.021381  0.051350 -0.043323 -0.005868  0.116976
  1C   2px        0.086510  0.052722  0.026228 -0.098294 -0.224291 -0.088548
  1C   2py        0.075295 -0.140125  0.085937  0.138159 -0.010889 -0.066323
  1C   3pz        0.014255  0.008674 -0.010818 -0.000112  0.015032 -0.004502
  1C   3px        0.054648  0.025310 -0.046494  0.008757  0.011708 -0.006231
  1C   3py        0.001175  0.005848 -0.006848  0.012022  0.000987 -0.002749
  1C   1dz2       0.005563  0.010998  0.000859 -0.013369 -0.002915 -0.023383
  1C   1dxz      -0.009357 -0.010328 -0.001589  0.008868 -0.002773  0.005094
  1C   1dyz      -0.008081  0.005210 -0.000692 -0.030145 -0.002712  0.018519
  1C   1dx2y2    -0.005148  0.008660 -0.016293  0.008956 -0.000630  0.009974
  1C   1dxy      -0.007765 -0.004303  0.011056  0.000154 -0.017342 -0.002668
  1C   2dz2      -0.015095  0.001167 -0.025862  0.015762 -0.001677  0.018314
  1C   2dxz      -0.006241 -0.004814  0.005519 -0.001428  0.021456 -0.001436
  1C   2dyz       0.006229  0.012056 -0.009035 -0.016102 -0.006025 -0.007924
  1C   2dx2y2    -0.021520  0.014645 -0.002495 -0.008494 -0.000442 -0.010196
  1C   2dxy       0.019327  0.016324 -0.010090 -0.019406 -0.030085 -0.014470
  2C   1s         0.001669 -0.000231 -0.000564  0.004326  0.001190 -0.010685
  2C   2s         0.013806 -0.042389  0.055283 -0.099572 -0.006714  0.064274
  2C   3s         0.072572 -0.229231  0.119309 -0.096100  0.057826  0.155089
  2C   4s        -0.045919  0.022909  0.043308  0.027441  0.021506  0.005830
  2C   1pz        0.062840  0.176401 -0.028838 -0.024036 -0.016094 -0.381362
  2C   1px        0.067629  0.047215 -0.139230 -0.109095  0.272551 -0.112126
  2C   1py        0.044970 -0.178769 -0.076552  0.281581  0.007004 -0.139288
  2C   2pz       -0.011531  0.021147  0.051250  0.043612 -0.006326 -0.116871
  2C   2px        0.086255  0.052883 -0.026015 -0.096074  0.225001 -0.088696
  2C   2py        0.075423 -0.139917 -0.086593  0.137912  0.009552 -0.066142
  2C   3pz       -0.014373 -0.008655 -0.010904  0.000172  0.014988  0.004492
  2C   3px        0.054855  0.025128  0.046588  0.008788 -0.011582 -0.006255
  2C   3py        0.001322  0.005841  0.006886  0.012080 -0.000990 -0.002711
  2C   1dz2       0.005580  0.010966 -0.000827 -0.013288  0.003031 -0.023406
  2C   1dxz       0.009362  0.010336 -0.001589 -0.008907 -0.002687 -0.005116
  2C   1dyz       0.008087 -0.005221 -0.000799  0.030133 -0.003008 -0.018495
  2C   1dx2y2    -0.005126  0.008647  0.016310  0.009019  0.000550  0.009956
  2C   1dxy      -0.007798 -0.004301 -0.011046  0.000310  0.017335 -0.002681
  2C   2dz2      -0.015105  0.001062  0.025833  0.015871  0.001525  0.018315
  2C   2dxz       0.006238  0.004826  0.005559  0.001699  0.021457  0.001466
  2C   2dyz      -0.006202 -0.012023 -0.009122  0.016013 -0.006187  0.007952
  2C   2dx2y2    -0.021653  0.014686  0.002527 -0.008446  0.000533 -0.010154
  2C   2dxy       0.019282  0.016339  0.010140 -0.019036  0.030198 -0.014502
  3C   1s         0.004764 -0.001683 -0.000011  0.005907 -0.000031 -0.002211
  3C   2s         0.044540  0.023568 -0.000124  0.086518 -0.000374 -0.002872
  3C   3s         0.179476  0.195697 -0.000056  0.123971 -0.000517 -0.007231
  3C   4s         0.309068 -0.098865 -0.000327 -0.024882 -0.000197 -0.011070
  3C   1pz       -0.000152  0.000134 -0.245749  0.001016  0.310362 -0.000115
  3C   1px        0.081869 -0.056851 -0.000252  0.148786 -0.000544  0.124027
  3C   1py        0.331289  0.110855  0.000109 -0.149812  0.000647  0.023062
  3C   2pz       -0.000041  0.000100 -0.164757 -0.000005  0.072446  0.000057
  3C   2px       -0.023149  0.170832  0.000217 -0.072779  0.000364 -0.000769
  3C   2py       -0.020812  0.041914  0.000001  0.114442 -0.000305 -0.032949
  3C   3pz       -0.000088  0.000019 -0.029837  0.000015  0.006203 -0.000019
  3C   3px        0.072361  0.006797  0.000032  0.006814  0.000041 -0.003062
  3C   3py       -0.021162 -0.031880 -0.000171 -0.020913 -0.000176 -0.023068
  3C   1dz2      -0.000897 -0.012158  0.000005  0.002548 -0.000025  0.020688
  3C   1dxz       0.000002  0.000002 -0.008075  0.000068  0.017512  0.000004
  3C   1dyz      -0.000023  0.000010  0.005485 -0.000087 -0.019558 -0.000001
  3C   1dx2y2    -0.001617 -0.011486 -0.000037  0.019379 -0.000097 -0.018398
  3C   1dxy      -0.005682  0.011658  0.000011  0.007508 -0.000041 -0.010812
  3C   2dz2       0.000277 -0.016261  0.000002  0.001219 -0.000015  0.005097
  3C   2dxz       0.000018  0.000045 -0.019902 -0.000203 -0.030843  0.000074
  3C   2dyz       0.000056 -0.000005  0.003313 -0.000137 -0.028026  0.000032
  3C   2dx2y2     0.049024  0.081131  0.000107 -0.117799  0.000429 -0.026465
  3C   2dxy      -0.011616 -0.010133  0.000043  0.019402  0.000008  0.025048
  4C   1s         0.001552 -0.001682 -0.002277  0.000230  0.002918  0.002630
  4C   2s        -0.037258 -0.010689 -0.051849  0.042234  0.024242  0.014817
  4C   3s        -0.171465 -0.086963 -0.124927  0.023795  0.040302  0.119128
  4C   4s         0.082297 -0.218214 -0.370997  0.002032 -0.088309  0.040277
  4C   1pz        0.027786  0.178617 -0.076984  0.158926 -0.017199  0.177793
  4C   1px        0.024281  0.223681  0.273270  0.096741 -0.027377  0.062549
  4C   1py       -0.037116 -0.053583 -0.099099 -0.186237 -0.254453 -0.074701
  4C   2pz       -0.031633  0.079610  0.052597  0.028856  0.035075  0.021509
  4C   2px        0.124530  0.069137  0.040394  0.051926  0.091218  0.060530
  4C   2py        0.006845 -0.067723 -0.044158 -0.139740 -0.034562 -0.077440
  4C   3pz       -0.000794 -0.017614 -0.045007 -0.004720 -0.045732  0.011041
  4C   3px        0.011873  0.051471  0.025581  0.022871  0.002667 -0.010678
  4C   3py        0.059498 -0.010025  0.010546  0.016663 -0.027157 -0.007791
  4C   1dz2      -0.003407  0.010391  0.014253  0.012672  0.000771  0.008928
  4C   1dxz       0.006101  0.007028 -0.009386  0.004804  0.003802  0.023723
  4C   1dyz      -0.002762 -0.009823 -0.001100 -0.016103  0.006832  0.011742
  4C   1dx2y2    -0.013252 -0.004170  0.005114  0.011627 -0.003281 -0.006178
  4C   1dxy       0.009242 -0.004475  0.010008  0.005853  0.010071 -0.003861
  4C   2dz2       0.023300 -0.027077 -0.008410 -0.010146  0.046731 -0.022219
  4C   2dxz      -0.004783  0.006640  0.039866  0.004888  0.006757  0.008482
  4C   2dyz      -0.011350 -0.017328  0.019726  0.003576  0.027636 -0.000847
  4C   2dx2y2    -0.019961  0.013800 -0.012065  0.008532 -0.018504 -0.001875
  4C   2dxy      -0.002917  0.027744 -0.013626  0.005711 -0.031470  0.016275
  5C   1s         0.001565 -0.001674  0.002273  0.000208 -0.002919  0.002634
  5C   2s        -0.037227 -0.010690  0.051786  0.042183 -0.024651  0.014842
  5C   3s        -0.171509 -0.087357  0.125050  0.023827 -0.040354  0.118951
  5C   4s         0.083738 -0.219971  0.370982  0.004311  0.087756  0.040058
  5C   1pz       -0.028016 -0.178752 -0.076500 -0.159560 -0.015814 -0.177916
  5C   1px        0.023687  0.223967 -0.273103  0.096118  0.026840  0.062402
  5C   1py       -0.037338 -0.053793  0.099505 -0.183699  0.256022 -0.074709
  5C   2pz        0.032070 -0.079890  0.052591 -0.028630  0.035269 -0.021684
  5C   2px        0.124516  0.069286 -0.040324  0.050969 -0.091571  0.060716
  5C   2py        0.006687 -0.068129  0.044305 -0.139602  0.035767 -0.077723
  5C   3pz        0.000702  0.017940 -0.045037  0.004127 -0.045727 -0.010915
  5C   3px        0.011787  0.051727 -0.025672  0.022650 -0.002790 -0.010650
  5C   3py        0.059366 -0.009874 -0.010448  0.016837  0.027146 -0.007697
  5C   1dz2      -0.003422  0.010456 -0.014238  0.012671 -0.000862  0.008960
  5C   1dxz      -0.006110 -0.006995 -0.009427 -0.004773  0.003807 -0.023703
  5C   1dyz       0.002760  0.009808 -0.001077  0.016109  0.006704 -0.011751
  5C   1dx2y2    -0.013261 -0.004171 -0.005136  0.011659  0.003167 -0.006211
  5C   1dxy       0.009263 -0.004413 -0.010035  0.005768 -0.010124 -0.003828
  5C   2dz2       0.023297 -0.027032  0.008320 -0.010502 -0.046656 -0.022145
  5C   2dxz       0.004961 -0.006795  0.039826 -0.004728  0.006703 -0.008528
  5C   2dyz       0.011323  0.017414  0.019667 -0.003229  0.027646  0.000937
  5C   2dx2y2    -0.019723  0.013690  0.012104  0.008716  0.018501 -0.001930
  5C   2dxy      -0.002965  0.027861  0.013632  0.006075  0.031413  0.016358
  6H   1s         0.276201 -0.050207 -0.000368  0.108983 -0.000468  0.027835
  6H   2s         0.462366 -0.080849 -0.000382  0.141891 -0.000486 -0.009385
  6H   3s         0.019579  0.047567 -0.000109  0.009272  0.000020  0.002210
  6H   1pz       -0.000002 -0.000010  0.012011  0.000039  0.005345 -0.000004
  6H   1px       -0.002082 -0.004555  0.000002 -0.003891  0.000018 -0.001517
  6H   1py       -0.012078  0.004116  0.000004  0.001335 -0.000008 -0.002832
  6H   2pz       -0.000048  0.000051  0.004758 -0.000095 -0.018812  0.000056
  6H   2px       -0.043385  0.029622  0.000010  0.022206 -0.000132 -0.001558
  6H   2py       -0.098844  0.004210  0.000047 -0.028133  0.000113  0.007950
  7H   1s        -0.156169  0.013370  0.000036  0.020165 -0.000149 -0.140582
  7H   2s        -0.235597  0.077434  0.000148  0.041001 -0.000140 -0.122171
  7H   3s         0.021262  0.014638 -0.000015  0.006978 -0.000037 -0.018123
  7H   1pz       -0.000003  0.000005 -0.007509  0.000026  0.008487 -0.000003
  7H   1px       -0.009345 -0.002404 -0.000003  0.003331 -0.000015 -0.001147
  7H   1py        0.000567  0.002916  0.000008 -0.004117  0.000017 -0.002538
  7H   2pz        0.000028  0.000018 -0.000521 -0.000075 -0.013450  0.000030
  7H   2px       -0.044382  0.036894  0.000063 -0.017223  0.000075 -0.011488
  7H   2py       -0.042468 -0.012340  0.000006  0.033267 -0.000094  0.004794
  8H   1s        -0.034487  0.017382  0.178255 -0.021908 -0.023991 -0.100891
  8H   2s        -0.098167  0.071709  0.275361 -0.017776 -0.039042 -0.132229
  8H   3s        -0.017063 -0.028692 -0.007298 -0.010161 -0.020256 -0.000719
  8H   1pz        0.000257  0.007046  0.006660  0.002401 -0.000870  0.002895
  8H   1px        0.002467  0.003447 -0.001056  0.005795  0.000716  0.005048
  8H   1py       -0.002429 -0.003077 -0.005309 -0.004988 -0.006957 -0.001497
  8H   2pz       -0.009885  0.001580  0.033433 -0.005407  0.002576 -0.027087
  8H   2px        0.023681 -0.024467 -0.041507  0.000381  0.017281  0.012390
  8H   2py       -0.000306 -0.013928 -0.002585  0.011272  0.017975 -0.004503
  9C   1s        -0.000061  0.005566  0.000024 -0.003210  0.000024  0.001723
  9C   2s        -0.013757  0.060634  0.000169 -0.034415  0.000231  0.025326
  9C   3s         0.038089  0.295887  0.000133 -0.054979 -0.000168  0.017127
  9C   4s        -0.032250  0.311441  0.000948 -0.015602  0.000696  0.080243
  9C   1pz       -0.000518  0.000188 -0.088063 -0.001125 -0.222938  0.000103
  9C   1px       -0.221796  0.272831  0.000404  0.045844 -0.000084  0.032099
  9C   1py       -0.282305 -0.173584 -0.000175  0.174295 -0.000816 -0.042751
  9C   2pz       -0.000079  0.000075  0.024857  0.000611  0.099342 -0.000128
  9C   2px       -0.158131  0.044833 -0.000336  0.207457 -0.001232  0.008837
  9C   2py       -0.147974  0.010667  0.000020  0.195767 -0.000761 -0.023965
  9C   3pz        0.000056  0.000059  0.003529  0.000195  0.052117  0.000047
  9C   3px       -0.027465  0.046364  0.000062  0.001575 -0.000083  0.019004
  9C   3py       -0.008194 -0.044650 -0.000197 -0.002299 -0.000141 -0.005848
  9C   1dz2      -0.003582 -0.011133  0.000008 -0.000321  0.000026  0.002557
  9C   1dxz       0.000013  0.000004  0.019718  0.000118  0.020436 -0.000008
  9C   1dyz      -0.000007 -0.000008  0.005616 -0.000096 -0.024625  0.000008
  9C   1dx2y2    -0.021756  0.003540  0.000008 -0.003628 -0.000002 -0.004961
  9C   1dxy       0.007069  0.008507  0.000009 -0.000167  0.000002 -0.003114
  9C   2dz2       0.021431  0.091573  0.000086 -0.029784  0.000128  0.018559
  9C   2dxz      -0.000036 -0.000151  0.005300 -0.000006 -0.019375 -0.000104
  9C   2dyz       0.000109  0.000006  0.017607  0.000073  0.015342  0.000044
  9C   2dx2y2    -0.016331  0.001243 -0.000105  0.064941 -0.000284 -0.003652
  9C   2dxy      -0.000416  0.038376  0.000074 -0.032887  0.000109  0.008297
 10H   1s        -0.029415 -0.122892 -0.065299  0.025090 -0.176539 -0.010956
 10H   2s        -0.046808 -0.200257 -0.101643  0.021844 -0.263056 -0.010928
 10H   3s        -0.011323 -0.000647  0.007179  0.000634 -0.041829  0.007451
 10H   1pz        0.001503  0.006958  0.000709 -0.000967  0.000784  0.000749
 10H   1px       -0.007427  0.002874 -0.002228  0.001664 -0.004761  0.000107
 10H   1py       -0.006830 -0.000006  0.001615  0.003760  0.004688 -0.000646
 10H   2pz        0.004338  0.001985  0.019257  0.008642  0.043915 -0.008820
 10H   2px       -0.006387 -0.038316 -0.017855  0.002249 -0.021343 -0.003703
 10H   2py        0.012228  0.032912  0.009060 -0.008307  0.023925  0.002024
 11H   1s        -0.028915 -0.122909  0.065087  0.026863  0.176383 -0.011091
 11H   2s        -0.046244 -0.200034  0.101165  0.024515  0.262663 -0.010990
 11H   3s        -0.011284 -0.000603 -0.007126  0.000968  0.041842  0.007433
 11H   1pz       -0.001505 -0.006954  0.000705  0.000981  0.000793 -0.000750
 11H   1px       -0.007410  0.002881  0.002245  0.001713  0.004746  0.000098
 11H   1py       -0.006842 -0.000006 -0.001621  0.003712 -0.004727 -0.000641
 11H   2pz       -0.004255 -0.001984  0.019223 -0.008166  0.044000  0.008827
 11H   2px       -0.006318 -0.038283  0.017812  0.002515  0.021286 -0.003755
 11H   2py        0.012225  0.032840 -0.009019 -0.008553 -0.023862  0.002024
 12H   1s        -0.034925  0.017726 -0.178104 -0.022126  0.024133 -0.100823
 12H   2s        -0.099218  0.072411 -0.275041 -0.018201  0.039347 -0.132192
 12H   3s        -0.017036 -0.028878  0.007323 -0.009900  0.020276 -0.000776
 12H   1pz       -0.000246 -0.007071  0.006656 -0.002407 -0.000847 -0.002906
 12H   1px        0.002473  0.003437  0.001053  0.005787 -0.000760  0.005045
 12H   1py       -0.002427 -0.003087  0.005305 -0.004918  0.007003 -0.001503
 12H   2pz        0.010024 -0.001664  0.033362  0.005518  0.002549  0.027054
 12H   2px        0.023861 -0.024591  0.041456  0.000359 -0.017336  0.012419
 12H   2py       -0.000233 -0.013975  0.002490  0.011110 -0.018050 -0.004563
                     24        25        26        27        28        29   
                  -0.21084  -0.05940  -0.04992  -0.03367  -0.01866  -0.01212
                   1.00000   1.00000   1.00000   0.00000   0.00000   0.00000
                  --------  --------  --------  --------  --------  --------
  0C   1s         0.000004  0.000010 -0.012454 -0.002217  0.000715 -0.003681
  0C   2s         0.000047  0.000225 -0.137525  0.008156  0.010989 -0.137731
  0C   3s        -0.000034  0.000354 -0.158024 -0.012750 -0.047927 -0.492316
  0C   4s        -0.000122  0.000708 -0.497539  0.459403 -0.428862 -0.440584
  0C   1pz        0.187457  0.342135  0.000354 -0.000334  0.000050 -0.000554
  0C   1px       -0.000051  0.000007  0.012169 -0.108274 -0.033687 -0.052342
  0C   1py       -0.000083 -0.000315 -0.006311 -0.131182  0.126941 -0.032826
  0C   2pz        0.139007  0.131985  0.000050 -0.000099  0.000335 -0.000361
  0C   2px        0.000171 -0.000612 -0.045870 -0.057530 -0.096402 -0.322822
  0C   2py       -0.000007  0.000112 -0.078528 -0.224265  0.161217  0.224353
  0C   3pz        0.038572  0.330045  0.000203 -0.000526  0.000420 -0.001693
  0C   3px       -0.000060  0.000065  0.118213 -0.137816 -0.159337  0.184254
  0C   3py        0.000070  0.000125 -0.256790  0.034061  0.287825 -0.535838
  0C   1dz2      -0.000001  0.000060 -0.014718  0.003495  0.015178  0.007852
  0C   1dxz       0.006567 -0.008548 -0.000012 -0.000010 -0.000026  0.000059
  0C   1dyz       0.011262  0.018489  0.000001  0.000026  0.000004 -0.000099
  0C   1dx2y2     0.000011 -0.000073  0.025763 -0.040425  0.008327 -0.002389
  0C   1dxy      -0.000005  0.000041 -0.002851  0.022010 -0.012205 -0.014419
  0C   2dz2       0.000003  0.000078 -0.013454  0.006915  0.010652 -0.003002
  0C   2dxz       0.011185 -0.015464 -0.000062  0.000010  0.000001  0.000156
  0C   2dyz       0.007491  0.087716  0.000107 -0.000039 -0.000118 -0.000181
  0C   2dx2y2    -0.000019  0.000034  0.040246 -0.115800  0.037009  0.116553
  0C   2dxy      -0.000086  0.000390 -0.021424  0.061149  0.015814  0.061654
  1C   1s        -0.001607  0.000301  0.001066 -0.006924  0.003408  0.000543
  1C   2s         0.143042 -0.008292  0.124595 -0.096535  0.025083 -0.005477
  1C   3s         0.287344  0.056322  0.306510 -0.238323  0.148907 -0.071508
  1C   4s         0.281970  0.025507  0.475573 -0.626107  0.222131  0.622204
  1C   1pz        0.156613 -0.115755  0.051615 -0.044195 -0.040423  0.000973
  1C   1px        0.011658  0.155383  0.120298 -0.099485 -0.020848  0.014312
  1C   1py       -0.365186 -0.090744  0.135530 -0.087221 -0.005605 -0.083933
  1C   2pz        0.062606 -0.129168  0.011210 -0.044426  0.013315  0.021831
  1C   2px       -0.008766  0.100787  0.013405 -0.101820  0.032649  0.046096
  1C   2py       -0.288126 -0.066906  0.106559 -0.084284  0.027755 -0.099140
  1C   3pz        0.004842 -0.097519  0.122351 -0.101399  0.038168 -0.104912
  1C   3px        0.010177  0.140142  0.086140 -0.102258  0.199180 -0.265950
  1C   3py       -0.031894 -0.059692  0.040939 -0.085569  0.095436  0.019295
  1C   1dz2       0.006008 -0.019170  0.017885 -0.009187  0.008697 -0.002305
  1C   1dxz      -0.000143  0.000222 -0.027340  0.008682 -0.001371 -0.001931
  1C   1dyz      -0.003466 -0.013074 -0.018793  0.004020  0.006957  0.013100
  1C   1dx2y2     0.005487  0.022914 -0.018611 -0.002341 -0.000450  0.005427
  1C   1dxy       0.001698 -0.002925 -0.021598  0.012990 -0.001828  0.004217
  1C   2dz2       0.018081 -0.019006  0.013018  0.005939 -0.013688  0.004163
  1C   2dxz       0.004240  0.010878 -0.009723 -0.000599 -0.009031  0.004212
  1C   2dyz       0.009041 -0.014367 -0.020618 -0.003593  0.019953  0.027269
  1C   2dx2y2     0.017088  0.016981 -0.001603 -0.022332  0.011363  0.026336
  1C   2dxy       0.001532 -0.012419 -0.028249 -0.000978  0.025672  0.017485
  2C   1s         0.001610 -0.000331  0.001069 -0.006921  0.003408  0.000535
  2C   2s        -0.143057  0.007605  0.124588 -0.096497  0.025127 -0.005622
  2C   3s        -0.287382 -0.057675  0.306255 -0.238413  0.149459 -0.071495
  2C   4s        -0.282010 -0.027959  0.474681 -0.626310  0.224536  0.618699
  2C   1pz        0.157076 -0.115271 -0.051769  0.044556  0.040554 -0.000952
  2C   1px       -0.011613 -0.156071  0.119524 -0.098696 -0.020790  0.014335
  2C   1py        0.365001  0.090105  0.135869 -0.087719 -0.005831 -0.083490
  2C   2pz        0.062932 -0.128924 -0.011520  0.044690 -0.013073 -0.021717
  2C   2px        0.008668 -0.101096  0.013070 -0.101510  0.032690  0.046597
  2C   2py        0.288055  0.066421  0.106856 -0.084782  0.027704 -0.098432
  2C   3pz        0.004872 -0.096863 -0.122610  0.101800 -0.037709  0.105367
  2C   3px       -0.010097 -0.140613  0.085228 -0.101453  0.199588 -0.266617
  2C   3py        0.031891  0.059517  0.041232 -0.086059  0.095346  0.018926
  2C   1dz2      -0.006008  0.019080  0.017930 -0.009254  0.008658 -0.002325
  2C   1dxz      -0.000152  0.000188  0.027354 -0.008679  0.001381  0.001929
  2C   1dyz      -0.003463 -0.013172  0.018763 -0.003961 -0.006954 -0.013109
  2C   1dx2y2    -0.005503 -0.022876 -0.018624 -0.002287 -0.000436  0.005450
  2C   1dxy      -0.001691  0.002985 -0.021607  0.012993 -0.001826  0.004183
  2C   2dz2      -0.018082  0.018917  0.013028  0.005823 -0.013751  0.004166
  2C   2dxz       0.004212  0.010908  0.009774  0.000498  0.009005 -0.004064
  2C   2dyz       0.009087 -0.014496  0.020595  0.003639 -0.019953 -0.027216
  2C   2dx2y2    -0.017073 -0.016971 -0.001576 -0.022272  0.011363  0.026259
  2C   2dxy      -0.001578  0.012491 -0.028146 -0.001055  0.025664  0.017550
  3C   1s         0.000001 -0.000006 -0.007359 -0.008802 -0.002608  0.010172
  3C   2s        -0.000060 -0.000004 -0.070927 -0.078088 -0.046633  0.136661
  3C   3s        -0.000259  0.000436 -0.358575 -0.081076 -0.028631  0.291040
  3C   4s         0.000131 -0.001206  0.320569 -0.078109 -0.241560 -1.418900
  3C   1pz       -0.248551  0.280421  0.000390 -0.000502 -0.000098 -0.000092
  3C   1px       -0.000100  0.000227 -0.053432  0.073285  0.023539 -0.131942
  3C   1py       -0.000011 -0.000381  0.168471 -0.050810  0.095344  0.008431
  3C   2pz       -0.136299  0.180721  0.000261 -0.000304  0.000032 -0.000216
  3C   2px       -0.000186  0.000316 -0.086569  0.091728  0.067394  0.015895
  3C   2py       -0.000053  0.000051  0.100110  0.065506  0.178408 -0.061074
  3C   3pz       -0.035985  0.241013  0.000418 -0.000683 -0.000147  0.000165
  3C   3px        0.000046  0.000424 -0.136895  0.342838  0.207966 -0.991779
  3C   3py       -0.000027 -0.000521  0.221611 -0.019239 -0.141225 -0.058942
  3C   1dz2      -0.000014 -0.000002  0.013781 -0.008581  0.007934  0.009597
  3C   1dxz      -0.007387 -0.017801 -0.000036  0.000046  0.000004 -0.000008
  3C   1dyz      -0.016250  0.007164  0.000012 -0.000007  0.000004  0.000007
  3C   1dx2y2    -0.000011 -0.000078  0.039907 -0.016137  0.011006 -0.012046
  3C   1dxy       0.000000 -0.000038  0.028624 -0.003099 -0.004853 -0.009279
  3C   2dz2      -0.000019 -0.000019  0.013873 -0.009348 -0.000404  0.019385
  3C   2dxz       0.003097 -0.049804 -0.000070  0.000115  0.000050 -0.000031
  3C   2dyz      -0.008247 -0.004585 -0.000042  0.000021  0.000047 -0.000007
  3C   2dx2y2    -0.000014 -0.000236  0.077417 -0.088889  0.007977  0.074225
  3C   2dxy      -0.000046  0.000007  0.063062 -0.012460  0.027084 -0.001640
  4C   1s         0.001737 -0.002293 -0.005766 -0.001072  0.003720  0.003344
  4C   2s         0.065371 -0.064858 -0.122555  0.001133  0.073105  0.066343
  4C   3s         0.216383 -0.280863 -0.311263 -0.029904  0.183487  0.346293
  4C   4s         0.188105  0.016370 -0.494767  0.113949  0.085718 -0.015090
  4C   1pz       -0.032166 -0.186790  0.094691  0.046302 -0.048059  0.016569
  4C   1px       -0.081776 -0.182402  0.101373 -0.094623  0.103282 -0.037426
  4C   1py       -0.117019  0.211195  0.189184 -0.127268  0.036666  0.036288
  4C   2pz        0.109864 -0.222079  0.055219  0.017845 -0.003971  0.091714
  4C   2px       -0.048919 -0.094845  0.075389 -0.051265  0.080163 -0.137423
  4C   2py       -0.028678  0.084872  0.132912 -0.148547  0.124472  0.146277
  4C   3pz        0.029529 -0.177556  0.146704 -0.017985 -0.200800 -0.153491
  4C   3px       -0.058010 -0.186492  0.059654 -0.116307  0.223430 -0.019131
  4C   3py       -0.033061  0.200647  0.209122 -0.191911  0.188519 -0.083493
  4C   1dz2       0.001294  0.031117 -0.014201  0.013507  0.002668  0.012974
  4C   1dxz      -0.003439  0.013962  0.010304 -0.021548  0.021322  0.003820
  4C   1dyz      -0.001567 -0.010005  0.005639 -0.010341 -0.003070 -0.007887
  4C   1dx2y2     0.017164  0.016769  0.008000  0.011749 -0.006684 -0.002670
  4C   1dxy       0.005734  0.010859  0.035792 -0.024158  0.001357  0.005025
  4C   2dz2       0.041974  0.041360 -0.023928  0.004147  0.024239  0.006216
  4C   2dxz      -0.009367  0.020965  0.033245  0.001047 -0.003786 -0.023229
  4C   2dyz       0.011557 -0.039575  0.006329 -0.011284  0.001372  0.008473
  4C   2dx2y2    -0.001025  0.021640  0.004403 -0.019221  0.010505  0.018528
  4C   2dxy      -0.026826  0.044516  0.056108 -0.006449 -0.035764 -0.031136
  5C   1s        -0.001737  0.002301 -0.005744 -0.001084  0.003701  0.003382
  5C   2s        -0.065334  0.065236 -0.122228  0.000677  0.072750  0.067116
  5C   3s        -0.216384  0.282231 -0.310186 -0.031906  0.182210  0.349216
  5C   4s        -0.188075 -0.014800 -0.496094  0.112066  0.087871 -0.021683
  5C   1pz       -0.032147 -0.187113 -0.095205 -0.045609  0.048092 -0.016265
  5C   1px        0.081782  0.181712  0.101937 -0.095159  0.103127 -0.037556
  5C   1py        0.117029 -0.211940  0.189124 -0.127114  0.036503  0.037490
  5C   2pz        0.109808 -0.222477 -0.055773 -0.016599  0.004561 -0.092457
  5C   2px        0.048968  0.094096  0.075705 -0.051368  0.080115 -0.138114
  5C   2py        0.028488 -0.084985  0.132930 -0.148339  0.124002  0.146943
  5C   3pz        0.029507 -0.177696 -0.146872  0.019112  0.200320  0.156455
  5C   3px        0.058099  0.185785  0.060559 -0.117001  0.222629 -0.016637
  5C   3py        0.033094 -0.201438  0.209107 -0.191358  0.187999 -0.081464
  5C   1dz2      -0.001288 -0.031087 -0.014298  0.013604  0.002756  0.012979
  5C   1dxz      -0.003425  0.013962 -0.010261  0.021488 -0.021313 -0.003787
  5C   1dyz      -0.001528 -0.009879 -0.005678  0.010337  0.003077  0.007877
  5C   1dx2y2    -0.017149 -0.016767  0.007935  0.011838 -0.006684 -0.002663
  5C   1dxy      -0.005732 -0.011056  0.035784 -0.024161  0.001391  0.005090
  5C   2dz2      -0.041960 -0.041400 -0.024101  0.004237  0.024245  0.006389
  5C   2dxz      -0.009422  0.020972 -0.033247 -0.001172  0.003803  0.023140
  5C   2dyz       0.011627 -0.039417 -0.006406  0.011279 -0.001277 -0.008289
  5C   2dx2y2     0.001081 -0.021726  0.004264 -0.019143  0.010540  0.018546
  5C   2dxy       0.026851 -0.044878  0.056115 -0.006410 -0.035651 -0.031029
  6H   1s        -0.000024  0.000132 -0.049287  0.091322 -0.053069 -0.002648
  6H   2s        -0.000020 -0.000255  0.150797  0.201987 -0.132869  0.134170
  6H   3s        -0.000031 -0.000015  0.170552  0.370906 -0.430133  1.002966
  6H   1pz        0.006723  0.015309  0.000012 -0.000008  0.000010 -0.000048
  6H   1px       -0.000001 -0.000010  0.009267  0.000676 -0.012497 -0.001454
  6H   1py       -0.000003 -0.000010  0.008747  0.011811 -0.005371  0.014124
  6H   2pz        0.000168  0.000769 -0.000034  0.000056  0.000076 -0.000148
  6H   2px        0.000023 -0.000084  0.015925 -0.003526 -0.059664 -0.037523
  6H   2py        0.000002  0.000116 -0.018831  0.027266 -0.019242  0.073278
  7H   1s         0.000049 -0.000206  0.108075 -0.034340 -0.009789 -0.062385
  7H   2s        -0.000034  0.000080  0.094539  0.204214  0.116676 -0.213890
  7H   3s         0.000017 -0.000191  0.269853  0.320629  0.409980 -1.452367
  7H   1pz       -0.009481  0.013838  0.000021 -0.000027 -0.000003 -0.000003
  7H   1px       -0.000001  0.000013 -0.011149 -0.007021 -0.009949  0.016594
  7H   1py       -0.000000 -0.000016  0.004084 -0.007221  0.002608  0.011641
  7H   2pz       -0.003024  0.007861  0.000023 -0.000029  0.000038 -0.000020
  7H   2px       -0.000019  0.000076 -0.037017  0.013062 -0.026849  0.092081
  7H   2py       -0.000022  0.000066 -0.005631  0.028934  0.032855  0.025500
  8H   1s         0.011213  0.042443  0.026033  0.031713 -0.043255 -0.023256
  8H   2s         0.046389  0.013370  0.143584  0.162224 -0.216312 -0.033949
  8H   3s         0.036508  0.076334  0.145536  0.314155 -0.733952 -0.286850
  8H   1pz       -0.002333 -0.011539  0.002634 -0.009157  0.009524 -0.000543
  8H   1px       -0.001570 -0.010053  0.009824  0.005622 -0.012668 -0.005175
  8H   1py       -0.003045  0.011044  0.013454 -0.004785 -0.001591  0.005290
  8H   2pz        0.016174 -0.033226  0.014348 -0.017936  0.025836 -0.000788
  8H   2px       -0.000946 -0.006838  0.020375  0.008965 -0.051566 -0.033049
  8H   2py        0.010435  0.010492  0.027519 -0.017001  0.007224  0.042910
  9C   1s        -0.000007 -0.000023 -0.005019 -0.007498 -0.008103 -0.001797
  9C   2s         0.000011 -0.000271 -0.049386 -0.111369 -0.119568 -0.039227
  9C   3s         0.000232 -0.001226 -0.116724 -0.381870 -0.414768 -0.175341
  9C   4s        -0.000039  0.001028 -0.199790 -0.610560  0.430871  0.923820
  9C   1pz        0.015222  0.046100  0.000241 -0.000163 -0.000021  0.000320
  9C   1px       -0.000004 -0.000363  0.203094 -0.055043  0.083397  0.082448
  9C   1py       -0.000033 -0.000456  0.123325 -0.205356 -0.063203  0.006312
  9C   2pz       -0.005610  0.147537  0.000335 -0.000284 -0.000172  0.000289
  9C   2px        0.000189 -0.000596  0.049487  0.026397 -0.001615 -0.143587
  9C   2py       -0.000130  0.000136  0.009414  0.009773  0.033390 -0.070378
  9C   3pz       -0.002569 -0.070049  0.000118 -0.000019 -0.000476  0.001202
  9C   3px       -0.000021 -0.000137  0.243828 -0.237428  0.208509  0.730394
  9C   3py       -0.000046 -0.000754  0.257964 -0.180898 -0.485597  0.097226
  9C   1dz2       0.000001  0.000074  0.005702  0.006160  0.006040  0.004011
  9C   1dxz       0.003354  0.025520  0.000017 -0.000010  0.000018 -0.000075
  9C   1dyz       0.022172 -0.020873 -0.000036  0.000037 -0.000002 -0.000001
  9C   1dx2y2     0.000009  0.000040 -0.022970  0.022456  0.000505 -0.023012
  9C   1dxy      -0.000013 -0.000035 -0.002205 -0.012657  0.007093  0.008814
  9C   2dz2      -0.000005  0.000151  0.011130  0.021532  0.070433  0.043798
  9C   2dxz       0.009887  0.020991 -0.000050  0.000020 -0.000038 -0.000126
  9C   2dyz       0.015625 -0.013432 -0.000068  0.000065  0.000070 -0.000060
  9C   2dx2y2     0.000021  0.000057 -0.065425  0.071013  0.014853 -0.112252
  9C   2dxy      -0.000047 -0.000009  0.018307  0.025549  0.035694  0.018711
 10H   1s         0.034105 -0.098750  0.010202  0.038861  0.010258 -0.004823
 10H   2s         0.048737 -0.245658  0.067253  0.187483  0.050762 -0.045277
 10H   3s         0.015868 -0.161174  0.068679  0.290679  0.589103  0.322401
 10H   1pz        0.000840 -0.004066  0.005974  0.011238  0.012858  0.006124
 10H   1px        0.000405  0.001876  0.006283 -0.010084 -0.004163  0.007197
 10H   1py        0.000528 -0.002041  0.008541 -0.002692  0.002256  0.008193
 10H   2pz       -0.005946  0.007553  0.007406  0.014678  0.014659  0.015754
 10H   2px        0.003668 -0.014890  0.005179 -0.027303 -0.041134  0.004751
 10H   2py       -0.003458  0.009163  0.016344  0.010450  0.026380  0.037063
 11H   1s        -0.034152  0.099067  0.010508  0.038642  0.010384 -0.005089
 11H   2s        -0.048680  0.245836  0.068010  0.186611  0.050578 -0.045222
 11H   3s        -0.015870  0.162221  0.069334  0.289477  0.587770  0.324701
 11H   1pz        0.000838 -0.004121 -0.005981 -0.011231 -0.012857 -0.006137
 11H   1px       -0.000413 -0.001914  0.006281 -0.010067 -0.004153  0.007219
 11H   1py       -0.000527  0.002009  0.008546 -0.002702  0.002256  0.008209
 11H   2pz       -0.005925  0.007359 -0.007394 -0.014700 -0.014670 -0.015851
 11H   2px       -0.003651  0.014757  0.005200 -0.027368 -0.041112  0.004849
 11H   2py        0.003464 -0.009171  0.016303  0.010496  0.026421  0.037049
 12H   1s        -0.011163 -0.042523  0.025855  0.031932 -0.043064 -0.023420
 12H   2s        -0.046215 -0.013429  0.143519  0.162418 -0.216188 -0.033902
 12H   3s        -0.036516 -0.076208  0.144792  0.314900 -0.732047 -0.293028
 12H   1pz       -0.002333 -0.011541 -0.002678  0.009199 -0.009481  0.000498
 12H   1px        0.001568  0.010024  0.009851  0.005606 -0.012669 -0.005224
 12H   1py        0.003049 -0.011090  0.013443 -0.004790 -0.001574  0.005331
 12H   2pz        0.016140 -0.033188 -0.014458  0.018128 -0.025615  0.000371
 12H   2px        0.000918  0.006708  0.020362  0.009009 -0.051476 -0.033374
 12H   2py       -0.010459 -0.010584  0.027485 -0.016990  0.007249  0.042856
                     30        31        32        33        34        35   
                  -0.01009   0.00324   0.00432   0.01645   0.02074   0.02301
                   0.00000   0.00000   0.00000   0.00000   0.00000   0.00000
                  --------  --------  --------  --------  --------  --------
  0C   1s         0.000010  0.005550  0.000009  0.009398 -0.000063  0.001859
  0C   2s         0.000296  0.141354  0.000344  0.068735  0.000516 -0.073026
  0C   3s         0.000992  0.624865  0.001805  0.048838  0.005116 -0.485819
  0C   4s         0.006597  0.949504  0.002893 -1.191285  0.088186 -8.435081
  0C   1pz       -0.158476  0.000043 -0.064368  0.000202  0.048690  0.000334
  0C   1px       -0.000022  0.097369  0.000960 -0.236256 -0.000396  0.093523
  0C   1py        0.000202 -0.011392 -0.000262  0.137201 -0.001982  0.137028
  0C   2pz       -0.195513 -0.000022 -0.106526 -0.000274 -0.113528 -0.001237
  0C   2px        0.000545  0.015501  0.000382 -0.123586  0.000743 -0.132874
  0C   2py       -0.000092 -0.083936 -0.000348  0.131354 -0.002837  0.228659
  0C   3pz       -0.448808  0.000304 -0.168534  0.002949  0.844459  0.011299
  0C   3px       -0.001295  0.328765  0.002438 -0.407816 -0.003669  0.557527
  0C   3py        0.000835 -0.097406 -0.000867  0.972443 -0.030823  2.568028
  0C   1dz2      -0.000061  0.005406 -0.000021  0.009943 -0.000123  0.010882
  0C   1dxz       0.019876 -0.000086  0.024769  0.000049  0.008106  0.000086
  0C   1dyz      -0.029198  0.000004 -0.009250  0.000065  0.019474  0.000184
  0C   1dx2y2    -0.000030  0.009003  0.000075 -0.019847 -0.000090  0.014922
  0C   1dxy       0.000025 -0.010476 -0.000014 -0.012978  0.000249 -0.018502
  0C   2dz2      -0.000081 -0.021970 -0.000111  0.047048 -0.000718  0.063296
  0C   2dxz       0.025364  0.000095 -0.015828 -0.000014  0.010517  0.000252
  0C   2dyz      -0.014578 -0.000039  0.027361  0.000385  0.110741  0.001155
  0C   2dx2y2    -0.000301  0.025663  0.000211 -0.036763  0.000507  0.000814
  0C   2dxy       0.000071 -0.003302  0.000102 -0.029291  0.000323 -0.007878
  1C   1s         0.002278  0.000935 -0.000141  0.001809  0.004004  0.003572
  1C   2s         0.063035 -0.000320 -0.065032  0.073757  0.112949 -0.040922
  1C   3s         0.229529 -0.039537 -0.350492  0.384991  0.705903 -0.230920
  1C   4s         1.354542 -0.278081 -1.721545  2.243580  3.738506 -3.354525
  1C   1pz        0.020242  0.005094 -0.052898 -0.010734  0.021869 -0.090380
  1C   1px       -0.058609  0.052545  0.128718 -0.123319 -0.119981  0.015089
  1C   1py       -0.024257  0.023091 -0.108074 -0.024205  0.154783  0.020027
  1C   2pz       -0.035412  0.016069  0.094152 -0.056160 -0.233358  0.042118
  1C   2px       -0.084489  0.085832  0.025508 -0.279147 -0.183583  0.149963
  1C   2py       -0.025768 -0.005016 -0.172553  0.057123  0.187413 -0.020161
  1C   3pz       -0.062163  0.060015  0.098374 -0.112805 -0.466049  0.324577
  1C   3px        0.080689  0.018197  0.345383 -0.576487 -0.157486 -0.126465
  1C   3py        0.123124 -0.056262 -0.371656  0.404352  0.665139 -0.723253
  1C   1dz2      -0.004361  0.000387 -0.002230  0.015848 -0.007723  0.006818
  1C   1dxz      -0.001613 -0.000220 -0.000325 -0.005880 -0.004496 -0.007631
  1C   1dyz      -0.002027 -0.003189 -0.000284  0.004797 -0.002926  0.000952
  1C   1dx2y2    -0.005106  0.010628  0.008280 -0.005269  0.001088  0.002132
  1C   1dxy       0.004114 -0.022317  0.005408  0.017788 -0.000833  0.001024
  1C   2dz2       0.000459  0.007270 -0.019323  0.010412  0.025935 -0.012082
  1C   2dxz       0.016438 -0.002823 -0.002243  0.027119  0.022162 -0.051442
  1C   2dyz       0.010706 -0.001232  0.015747  0.001499  0.012382  0.009610
  1C   2dx2y2    -0.001318  0.020207  0.015721  0.034581  0.027906 -0.073986
  1C   2dxy       0.001526 -0.031907 -0.020356  0.009235 -0.002884  0.037976
  2C   1s        -0.002280  0.000941  0.000136  0.001780 -0.004089  0.003483
  2C   2s        -0.063175 -0.000795  0.064586  0.073367 -0.112360 -0.043427
  2C   3s        -0.229815 -0.042218  0.348286  0.383022 -0.702742 -0.246651
  2C   4s        -1.359843 -0.292216  1.712331  2.234178 -3.681246 -3.441729
  2C   1pz        0.020348 -0.004594 -0.052782  0.010782  0.019639  0.090994
  2C   1px        0.058245  0.053521 -0.128002 -0.122785  0.120528  0.017748
  2C   1py        0.024393  0.022473  0.108167 -0.024983 -0.154873  0.016602
  2C   2pz       -0.035511 -0.016554  0.093978  0.055730 -0.233099 -0.047332
  2C   2px        0.084536  0.086121 -0.023742 -0.278033  0.182002  0.154660
  2C   2py        0.026021 -0.006184  0.172021  0.056523 -0.187058 -0.024099
  2C   3pz       -0.062255 -0.060759  0.098325  0.112240 -0.461027 -0.335481
  2C   3px       -0.079297  0.020511 -0.343357 -0.576223  0.163389 -0.122749
  2C   3py       -0.123389 -0.059106  0.369991  0.401802 -0.652356 -0.739162
  2C   1dz2       0.004353  0.000362  0.002145  0.015875  0.007502  0.006959
  2C   1dxz      -0.001667  0.000198 -0.000371  0.005879 -0.004646  0.007546
  2C   1dyz      -0.002003  0.003201 -0.000254 -0.004835 -0.002888 -0.001019
  2C   1dx2y2     0.005070  0.010714 -0.008173 -0.005308 -0.001119  0.002127
  2C   1dxy      -0.004063 -0.022281 -0.005624  0.017773  0.000676  0.001033
  2C   2dz2      -0.000536  0.007169  0.019331  0.010391 -0.025805 -0.012760
  2C   2dxz       0.016466  0.002835 -0.002062 -0.027151  0.021287  0.052107
  2C   2dyz       0.010755  0.001135  0.015719 -0.001380  0.012615 -0.009244
  2C   2dx2y2     0.001177  0.020332 -0.015718  0.034361 -0.026458 -0.074600
  2C   2dxy      -0.001383 -0.032028  0.020173  0.009389  0.001948  0.038143
  3C   1s        -0.000032  0.007727  0.000026 -0.000280 -0.000002 -0.000325
  3C   2s        -0.000431  0.146090  0.000677 -0.100930 -0.000071  0.032721
  3C   3s        -0.000709  0.497068  0.002826 -0.616395 -0.002505  0.400140
  3C   4s         0.005360  0.643359  0.006911 -4.543841 -0.001040  1.279033
  3C   1pz       -0.078816 -0.000652  0.144359 -0.000204 -0.128257 -0.001509
  3C   1px        0.000429 -0.027742  0.000512 -0.198573  0.000533 -0.014099
  3C   1py        0.000061 -0.012381 -0.000127  0.018748 -0.000557  0.039690
  3C   2pz       -0.118228 -0.000678  0.126300 -0.000388 -0.240538 -0.003019
  3C   2px        0.000501  0.030577  0.001305 -0.428339 -0.001590  0.267587
  3C   2py       -0.000039  0.074471 -0.000189  0.256747  0.000444 -0.125457
  3C   3pz       -0.216340 -0.003376  1.006108  0.000647 -0.722164 -0.008456
  3C   3px        0.003669 -0.450402  0.000827 -1.398178 -0.006403  0.855803
  3C   3py        0.000412  0.269629 -0.000012  0.094132 -0.000781 -0.010579
  3C   1dz2      -0.000053  0.011219  0.000019  0.012522 -0.000134  0.008088
  3C   1dxz       0.011042  0.000142 -0.040134  0.000043  0.034660  0.000377
  3C   1dyz      -0.004721  0.000019 -0.007218 -0.000079 -0.018690 -0.000190
  3C   1dx2y2     0.000001  0.019661  0.000056 -0.002976  0.000077 -0.005084
  3C   1dxy       0.000007 -0.003511  0.000090 -0.041003  0.000112  0.000039
  3C   2dz2      -0.000080 -0.000945 -0.000034  0.042575 -0.000457  0.026376
  3C   2dxz       0.006646  0.000247 -0.083543 -0.000136 -0.017787 -0.000303
  3C   2dyz      -0.013830 -0.000067  0.005432  0.000032  0.026728  0.000349
  3C   2dx2y2    -0.000101  0.029289  0.000091 -0.037915 -0.000065  0.028620
  3C   2dxy      -0.000047  0.016024 -0.000015  0.022776  0.001023 -0.090852
  4C   1s        -0.008265 -0.004168 -0.004697  0.001639 -0.000655 -0.002417
  4C   2s        -0.143687 -0.080221 -0.099408  0.005844 -0.016041  0.023293
  4C   3s        -0.507419 -0.257805 -0.478859  0.030591 -0.128379  0.156089
  4C   4s         1.400867 -0.326970 -1.008157  0.530797  1.869164  4.459911
  4C   1pz        0.000014 -0.007591  0.030215  0.119886 -0.151628  0.053987
  4C   1px       -0.038176  0.032820  0.034852 -0.035153 -0.129209 -0.018425
  4C   1py       -0.169926  0.014176 -0.052309 -0.012939  0.067486  0.034188
  4C   2pz       -0.207419 -0.025904 -0.112282  0.081915 -0.209723  0.042756
  4C   2px        0.021801  0.050676  0.100107 -0.045806 -0.063725 -0.006486
  4C   2py       -0.139801 -0.042344 -0.032620  0.022373 -0.056720  0.126065
  4C   3pz        0.540035  0.228770 -0.075085  0.017988 -0.158323  0.743447
  4C   3px       -0.625243 -0.196407  0.350303 -0.053729 -0.832036 -1.721143
  4C   3py       -0.404669 -0.391381 -0.136630  0.286199 -0.122947  0.112167
  4C   1dz2       0.009104 -0.014711  0.001223  0.016764  0.022241  0.015619
  4C   1dxz       0.002098  0.004799 -0.004510 -0.010229  0.009340  0.006225
  4C   1dyz       0.002626  0.012742  0.000849 -0.014055  0.000146 -0.010006
  4C   1dx2y2    -0.003284 -0.011666  0.012734  0.019167 -0.007513 -0.008821
  4C   1dxy      -0.009707 -0.011094  0.001021  0.003842 -0.009868  0.003574
  4C   2dz2      -0.026575 -0.008676 -0.025669  0.030781  0.040437  0.041301
  4C   2dxz      -0.005650  0.014024 -0.015473 -0.007455  0.002442 -0.010229
  4C   2dyz       0.012869 -0.006449  0.018747 -0.021064 -0.007297  0.016269
  4C   2dx2y2     0.001658 -0.009349  0.034276  0.053540 -0.009564 -0.044596
  4C   2dxy      -0.009787 -0.012004 -0.007337  0.016261  0.039952 -0.009146
  5C   1s         0.008265 -0.004198  0.004659  0.001662  0.000676 -0.002401
  5C   2s         0.143710 -0.080863  0.098874  0.006332  0.015424  0.023677
  5C   3s         0.506749 -0.260939  0.477135  0.032987  0.125164  0.159336
  5C   4s        -1.400979 -0.338362  1.004213  0.524368 -1.963850  4.413450
  5C   1pz        0.000369  0.007537  0.030864 -0.120504 -0.149835 -0.057158
  5C   1px        0.038171  0.033046 -0.034633 -0.034230  0.129855 -0.015749
  5C   1py        0.169505  0.014084  0.052186 -0.013273 -0.067711  0.033052
  5C   2pz       -0.206822  0.026589 -0.111730 -0.082803 -0.208537 -0.047299
  5C   2px       -0.021353  0.051181 -0.100044 -0.045589  0.063718 -0.005433
  5C   2py        0.139624 -0.042170  0.032253  0.022571  0.054434  0.127160
  5C   3pz        0.540362 -0.226748 -0.076374 -0.017594 -0.144096 -0.744845
  5C   3px        0.626525 -0.193555 -0.351990 -0.050211  0.867880 -1.702544
  5C   3py        0.403871 -0.391502  0.132801  0.286793  0.118470  0.116462
  5C   1dz2      -0.009109 -0.014701 -0.001372  0.016629 -0.022734  0.015162
  5C   1dxz       0.002127 -0.004807 -0.004567  0.010286  0.009335 -0.005973
  5C   1dyz       0.002620 -0.012685  0.000718  0.013989 -0.000125  0.009994
  5C   1dx2y2     0.003304 -0.011587 -0.012907  0.019218  0.007621 -0.008645
  5C   1dxy       0.009640 -0.011086 -0.001129  0.003888  0.009758  0.003839
  5C   2dz2       0.026721 -0.008781  0.025512  0.030547 -0.041584  0.040384
  5C   2dxz      -0.005493 -0.013943 -0.015488  0.007441  0.002039  0.010216
  5C   2dyz       0.012816  0.006311  0.018633  0.020973 -0.007043 -0.016332
  5C   2dx2y2    -0.001721 -0.009090 -0.034507  0.053600  0.010232 -0.044407
  5C   2dxy       0.009773 -0.012131  0.007166  0.016102 -0.039933 -0.009932
  6H   1s         0.000148 -0.096419 -0.000245 -0.008401  0.000401 -0.037362
  6H   2s        -0.001000 -0.323934 -0.001066  0.000750 -0.000864  0.161268
  6H   3s        -0.001888 -1.074659 -0.003183 -1.013831  0.028737 -2.280513
  6H   1pz       -0.015480 -0.000005 -0.003774  0.000034  0.011367  0.000117
  6H   1px       -0.000012 -0.004447  0.000015 -0.013674  0.000099 -0.005391
  6H   1py       -0.000020 -0.012953 -0.000046 -0.002766  0.000097 -0.007308
  6H   2pz       -0.064750 -0.000060 -0.007924  0.000070  0.042677  0.000404
  6H   2px        0.000040 -0.039026 -0.000094 -0.015290  0.000323 -0.035722
  6H   2py        0.000094 -0.039811 -0.000068 -0.051682  0.001291 -0.111397
  7H   1s         0.000099 -0.036246  0.000018 -0.070231  0.000488 -0.021900
  7H   2s         0.000835 -0.209850  0.000003 -0.014813 -0.001642  0.132116
  7H   3s         0.005100 -1.098971 -0.001392 -1.127108 -0.003576  0.426233
  7H   1pz       -0.006119 -0.000070  0.018404 -0.000001 -0.012244 -0.000141
  7H   1px       -0.000057  0.008750  0.000022  0.000249 -0.000022  0.003108
  7H   1py       -0.000038  0.012903  0.000000  0.016505 -0.000018 -0.001814
  7H   2pz       -0.027770 -0.000300  0.077077  0.000037 -0.043710 -0.000540
  7H   2px       -0.000240  0.035801  0.000133  0.031242 -0.000982  0.090056
  7H   2py       -0.000046  0.063539  0.000099  0.082702  0.000420 -0.058939
  8H   1s         0.022566 -0.015856  0.069232  0.056283 -0.016294 -0.032130
  8H   2s         0.020292  0.040081  0.089640  0.104124 -0.147351 -0.198398
  8H   3s         1.272688  0.645142  0.362221  0.655839  0.183107  1.494488
  8H   1pz       -0.013461 -0.000306 -0.003838 -0.006287 -0.009058 -0.005801
  8H   1px        0.006475  0.003532  0.007885  0.007023 -0.010476 -0.003784
  8H   1py       -0.005536 -0.005985 -0.001807  0.003722 -0.001435  0.000662
  8H   2pz       -0.093085 -0.009546 -0.045537 -0.036925 -0.032348 -0.066991
  8H   2px        0.049849  0.025395  0.039411  0.037468 -0.008685  0.014120
  8H   2py        0.002596 -0.045080  0.016448  0.021696 -0.028653  0.021305
  9C   1s         0.000011 -0.008171 -0.000022 -0.002099  0.000031 -0.002454
  9C   2s         0.000080 -0.139561 -0.000347 -0.039147 -0.000087  0.016843
  9C   3s         0.000148 -0.488961 -0.001234 -0.118262 -0.003835  0.352609
  9C   4s        -0.007383 -0.562331  0.000320  0.928456 -0.035873  3.647722
  9C   1pz        0.075203  0.000792 -0.221524 -0.001095 -0.188602 -0.001847
  9C   1px       -0.000127  0.049392  0.000681 -0.144757 -0.000002  0.040753
  9C   1py       -0.000323  0.069508  0.000240 -0.019274 -0.000353  0.035287
  9C   2pz        0.108255  0.000916 -0.254608 -0.001147 -0.150917 -0.001369
  9C   2px        0.000311 -0.097065  0.000021 -0.061407 -0.000480 -0.025443
  9C   2py       -0.000123  0.139512  0.000551  0.011425 -0.000623  0.046221
  9C   3pz        0.502577  0.002291 -0.696006 -0.003430 -0.474075 -0.004743
  9C   3px       -0.003286  0.293656  0.002305 -0.144889 -0.013159  1.490338
  9C   3py        0.000063  0.141724  0.001064 -0.944152  0.010674 -0.784294
  9C   1dz2      -0.000046 -0.003011  0.000008 -0.007387 -0.000214  0.022327
  9C   1dxz      -0.021629  0.000085 -0.029490 -0.000019 -0.002389 -0.000053
  9C   1dyz       0.008832  0.000007 -0.000771  0.000102  0.030986  0.000335
  9C   1dx2y2     0.000077 -0.007006 -0.000091  0.035689  0.000167 -0.024584
  9C   1dxy      -0.000018  0.000335 -0.000082  0.031691 -0.000235  0.012472
  9C   2dz2      -0.000086  0.056755  0.000218 -0.017731 -0.000714  0.085805
  9C   2dxz      -0.009348  0.000106 -0.032044  0.000202  0.050144  0.000528
  9C   2dyz      -0.007922  0.000015 -0.024264  0.000055  0.042683  0.000491
  9C   2dx2y2     0.000232 -0.019792 -0.000243  0.087522  0.000098 -0.052647
  9C   2dxy       0.000187  0.000158 -0.000099  0.035820  0.000103 -0.018973
 10H   1s         0.076655  0.028162  0.040595 -0.045057  0.076634  0.014318
 10H   2s         0.008247  0.052533  0.307375 -0.003397  0.261891 -0.281040
 10H   3s        -0.530971  0.655016  1.482401 -0.003564  1.563220  0.286846
 10H   1pz       -0.002914  0.006568  0.009283 -0.000017  0.006665  0.006213
 10H   1px       -0.003042 -0.002366 -0.010645 -0.008229 -0.005332  0.012136
 10H   1py       -0.000545  0.007310  0.003738 -0.009787  0.011659 -0.001873
 10H   2pz       -0.021005  0.018620  0.039320 -0.011562  0.047318  0.077659
 10H   2px       -0.021956 -0.039287 -0.031780  0.004749 -0.031832  0.030121
 10H   2py        0.007079  0.037954 -0.005309 -0.061860  0.055355  0.042363
 11H   1s        -0.076703  0.028341 -0.040142 -0.045589 -0.076681  0.012692
 11H   2s        -0.007424  0.054265 -0.307272 -0.006698 -0.257022 -0.286254
 11H   3s         0.529885  0.664406 -1.477173 -0.019781 -1.568277  0.252375
 11H   1pz       -0.002909 -0.006634  0.009236  0.000081  0.006796 -0.006073
 11H   1px        0.002999 -0.002425  0.010658 -0.008152  0.005120  0.012244
 11H   1py        0.000505  0.007333 -0.003657 -0.009867 -0.011562 -0.002119
 11H   2pz       -0.020754 -0.018965  0.039006  0.011858  0.048693 -0.076551
 11H   2px        0.021693 -0.039453  0.031445  0.004944  0.031096  0.030922
 11H   2py       -0.007164  0.037891  0.005738 -0.062048 -0.055758  0.041140
 12H   1s        -0.022463 -0.015344 -0.069574  0.056110  0.016578 -0.031733
 12H   2s        -0.020935  0.040926 -0.089410  0.103877  0.151070 -0.194595
 12H   3s        -1.273335  0.645573 -0.358844  0.650132 -0.219198  1.489806
 12H   1pz       -0.013448  0.000316 -0.003839  0.006195 -0.009253  0.005603
 12H   1px       -0.006494  0.003573 -0.007894  0.007049  0.010500 -0.003552
 12H   1py        0.005518 -0.005990  0.001745  0.003710  0.001414  0.000710
 12H   2pz       -0.092952  0.009663 -0.045602  0.036504 -0.034149  0.066187
 12H   2px       -0.049825  0.025581 -0.039460  0.037403  0.008038  0.014333
 12H   2py       -0.002696 -0.044955 -0.016808  0.021706  0.028221  0.021872
                     36        37        38        39        40        41   
                   0.03459   0.04498   0.05647   0.06402   0.06730   0.07111
                   0.00000   0.00000   0.00000   0.00000   0.00000   0.00000
                  --------  --------  --------  --------  --------  --------
  0C   1s        -0.000571 -0.000025 -0.000045 -0.002679 -0.023293  0.004974
  0C   2s         0.006349  0.000019  0.000016 -0.032162 -0.038733 -0.014162
  0C   3s         0.068325  0.001041  0.001699 -0.097680  0.740851 -0.293021
  0C   4s        -3.817525  0.006363 -0.001052 -7.010637  0.342084 -2.001776
  0C   1pz       -0.000259  0.135845  0.131895  0.000159 -0.000425  0.000138
  0C   1px        0.161735 -0.000037 -0.000138  0.067477 -0.171667 -0.097609
  0C   1py       -0.072845 -0.000194 -0.000164 -0.034151 -0.035346  0.176036
  0C   2pz       -0.000323  0.310426  0.093970  0.000627 -0.000664  0.000332
  0C   2px       -0.158719 -0.000088 -0.000211  0.034983 -0.641306 -0.127726
  0C   2py        0.003800 -0.000656 -0.000736 -0.180129  0.000111  0.434608
  0C   3pz        0.000774  1.612474 -0.679573  0.002797 -0.000876 -0.000778
  0C   3px        1.751142 -0.001184 -0.002593  2.028204  0.237682 -1.347294
  0C   3py        0.110799 -0.004884 -0.001040  3.825732 -0.075860  0.366688
  0C   1dz2       0.006817  0.000060  0.000037 -0.025246  0.002720  0.017895
  0C   1dxz      -0.000006 -0.030042 -0.008643 -0.000002  0.000040 -0.000007
  0C   1dyz      -0.000026  0.033728  0.000041  0.000044 -0.000046 -0.000019
  0C   1dx2y2     0.037222 -0.000004 -0.000012 -0.011129 -0.015620  0.006498
  0C   1dxy       0.035988  0.000018  0.000041  0.020912  0.016800 -0.008904
  0C   2dz2      -0.014112 -0.000008 -0.000175  0.011644 -0.108136  0.003753
  0C   2dxz       0.000067 -0.018298 -0.039569 -0.000324  0.000204  0.000040
  0C   2dyz       0.000030  0.032571 -0.030115 -0.000153  0.000130 -0.000002
  0C   2dx2y2     0.160667 -0.000122 -0.000421 -0.049016 -0.033876  0.016078
  0C   2dxy       0.086858  0.000028 -0.000077  0.072298  0.180272  0.085126
  1C   1s        -0.004505 -0.003539  0.010373 -0.013145 -0.003396  0.008334
  1C   2s        -0.039091 -0.066581  0.016139 -0.028966  0.002939  0.010724
  1C   3s         0.021074 -0.333272 -0.544229  0.400700  0.249137 -0.286719
  1C   4s         2.020616  1.503377-10.029218  1.234749 -0.794059 -3.924730
  1C   1pz       -0.003870  0.044842  0.042399  0.047234 -0.044327  0.010440
  1C   1px        0.081690 -0.108471 -0.180983  0.062101 -0.040621  0.007707
  1C   1py       -0.012947  0.010083  0.194391 -0.011328  0.090444  0.022275
  1C   2pz       -0.035542  0.215217  0.510786 -0.060289  0.015250 -0.047279
  1C   2px        0.105208 -0.053797  0.349294 -0.028734 -0.136327 -0.138434
  1C   2py        0.024538 -0.021694  0.289472  0.164395  0.006885 -0.110340
  1C   3pz       -0.224745  0.070889  1.973521 -0.234635  0.769933  0.050718
  1C   3px        0.036047 -0.360088 -1.326111  0.533096 -0.011841 -0.039015
  1C   3py        0.783013  0.647021 -1.018173  0.493565 -1.061097 -0.760388
  1C   1dz2      -0.006200  0.013182  0.001521 -0.010310  0.006737 -0.008539
  1C   1dxz       0.004129  0.002036 -0.009327 -0.005714 -0.008957 -0.007048
  1C   1dyz       0.011395  0.007949  0.001222 -0.010893 -0.009677  0.009758
  1C   1dx2y2     0.021195  0.005403 -0.007236 -0.005154 -0.016821 -0.002842
  1C   1dxy      -0.000345 -0.002082  0.001765  0.011926  0.003303  0.015109
  1C   2dz2      -0.019173 -0.005043 -0.075248 -0.002128 -0.021969  0.050442
  1C   2dxz       0.007691  0.012914 -0.192163  0.009312 -0.016467  0.030900
  1C   2dyz       0.020838  0.061013 -0.048549 -0.025010  0.024494 -0.009824
  1C   2dx2y2     0.067048  0.012329 -0.081691 -0.021542 -0.003399 -0.021784
  1C   2dxy       0.055812 -0.005409  0.096417 -0.024102 -0.012438 -0.029652
  2C   1s        -0.004503  0.003539 -0.010391 -0.013140 -0.003350  0.008351
  2C   2s        -0.039125  0.066685 -0.016114 -0.028893  0.002995  0.010780
  2C   3s         0.020776  0.333686  0.545120  0.400645  0.246833 -0.286911
  2C   4s         2.013938 -1.508537 10.023855  1.239385 -0.819302 -3.934314
  2C   1pz        0.003995  0.044727  0.042232 -0.047294  0.044359 -0.010435
  2C   1px        0.081849  0.108711  0.181106  0.062410 -0.041641  0.007625
  2C   1py       -0.012959 -0.009742 -0.193940 -0.011353  0.091117  0.022307
  2C   2pz        0.035979  0.215248  0.510919  0.059813 -0.016357  0.047501
  2C   2px        0.105850  0.053854 -0.349558 -0.028932 -0.135328 -0.138220
  2C   2py        0.024375  0.021619 -0.289498  0.163914  0.007225 -0.110481
  2C   3pz        0.224755  0.068058  1.970865  0.233927 -0.776366 -0.052675
  2C   3px        0.035551  0.362273  1.329381  0.537045 -0.019677 -0.041983
  2C   3py        0.780975 -0.649372  1.013929  0.493467 -1.064058 -0.761297
  2C   1dz2      -0.006232 -0.013161 -0.001496 -0.010310  0.006751 -0.008566
  2C   1dxz      -0.004135  0.002077 -0.009272  0.005730  0.009001  0.007057
  2C   1dyz      -0.011387  0.008024  0.001245  0.010904  0.009684 -0.009750
  2C   1dx2y2     0.021200 -0.005426  0.007200 -0.005165 -0.016802 -0.002851
  2C   1dxy      -0.000352  0.002020 -0.001781  0.011923  0.003304  0.015103
  2C   2dz2      -0.019145  0.005013  0.075353 -0.002130 -0.022104  0.050573
  2C   2dxz      -0.007507  0.012979 -0.192134 -0.009633  0.017186 -0.030685
  2C   2dyz      -0.020795  0.061076 -0.048641  0.024978 -0.024476  0.009874
  2C   2dx2y2     0.066997 -0.012288  0.081438 -0.021279 -0.003567 -0.021965
  2C   2dxy       0.055908  0.005200 -0.096467 -0.024213 -0.012173 -0.029592
  3C   1s         0.000237 -0.000023 -0.000040 -0.005006 -0.025076  0.001000
  3C   2s        -0.038217 -0.000044 -0.000244 -0.002950 -0.137342  0.028851
  3C   3s        -0.096815  0.000569  0.000419  0.232131  0.155760  0.028722
  3C   4s        -8.599913  0.008318  0.001360  0.245287 -0.903010  3.816351
  3C   1pz       -0.000258 -0.045012 -0.241956  0.000033  0.000384  0.000074
  3C   1px        0.113096 -0.000046 -0.000184  0.018681 -0.102345 -0.107802
  3C   1py       -0.273237  0.000060 -0.000113 -0.009802 -0.028390  0.001418
  3C   2pz       -0.000388 -0.013378  0.059171  0.000290 -0.000213 -0.000102
  3C   2px        0.160702 -0.000230 -0.000784 -0.352094 -0.205809 -0.043518
  3C   2py        0.051297  0.000419  0.000568  0.147205  0.278676  0.213994
  3C   3pz       -0.000057 -0.440924 -0.345471 -0.002474  0.003734  0.000170
  3C   3px       -1.668130  0.001422  0.000434  0.918564 -0.896291  2.961085
  3C   3py       -2.389798  0.000432 -0.003499 -2.210575 -1.037668  0.053484
  3C   1dz2      -0.005609  0.000009 -0.000014 -0.011106  0.001932  0.005671
  3C   1dxz       0.000015  0.006512  0.037749  0.000021 -0.000094 -0.000004
  3C   1dyz       0.000019 -0.000739 -0.007887 -0.000018  0.000029  0.000011
  3C   1dx2y2    -0.032778  0.000041  0.000010 -0.016082  0.011854 -0.016359
  3C   1dxy       0.019940  0.000019  0.000006  0.027215 -0.000988 -0.012256
  3C   2dz2       0.016699 -0.000195 -0.000282 -0.040821 -0.107334  0.000094
  3C   2dxz      -0.000052  0.048004  0.142379  0.000156 -0.000498 -0.000069
  3C   2dyz      -0.000001 -0.012605 -0.075889  0.000002  0.000120  0.000097
  3C   2dx2y2    -0.048513 -0.000027 -0.000311 -0.234330  0.005028 -0.159740
  3C   2dxy       0.084067  0.000231  0.000145  0.095520  0.153149 -0.005144
  4C   1s        -0.004076 -0.000691  0.002580 -0.004238 -0.011046  0.001969
  4C   2s        -0.036920  0.072247 -0.028481 -0.058335 -0.044382  0.071242
  4C   3s        -0.141993  0.552572 -0.190958  0.022283  0.188500  0.433985
  4C   4s        -1.168251  8.444718-10.906658  1.533181  1.207596  1.799627
  4C   1pz       -0.067898  0.172217 -0.119871  0.086760  0.008811 -0.059776
  4C   1px        0.032897 -0.100215 -0.139347 -0.060758  0.023118 -0.048111
  4C   1py       -0.096446  0.187227  0.037946 -0.044799  0.029660  0.009733
  4C   2pz        0.017917  0.311848 -0.087008 -0.014071 -0.019733  0.080649
  4C   2px        0.027982 -0.054474 -0.366347  0.085612  0.146817 -0.250685
  4C   2py        0.031123  0.243778 -0.175018  0.041419  0.090046  0.041988
  4C   3pz        0.319407  3.284608 -2.726538 -1.205050 -0.255502  2.438386
  4C   3px       -0.058085 -1.497572  1.617971  0.765469  0.856906 -1.558123
  4C   3py        0.059609  0.557000  1.523847  0.936283 -0.109018  0.890524
  4C   1dz2      -0.017150 -0.018204  0.016301  0.008108 -0.007666 -0.006666
  4C   1dxz       0.020871 -0.009918  0.006721 -0.032317 -0.004655  0.013390
  4C   1dyz       0.002493 -0.007351 -0.007894 -0.000070 -0.009881 -0.013753
  4C   1dx2y2    -0.020757  0.000837 -0.015108  0.007145  0.024166  0.004640
  4C   1dxy      -0.005791  0.015246  0.007879  0.009916  0.002946  0.013057
  4C   2dz2      -0.004358 -0.022990 -0.040322  0.048941 -0.009844 -0.045969
  4C   2dxz       0.004540 -0.027504  0.054059 -0.001141 -0.024859  0.011600
  4C   2dyz       0.008846  0.036066 -0.125985 -0.012435 -0.005604 -0.013781
  4C   2dx2y2     0.005010 -0.015809 -0.035567 -0.029226 -0.010044 -0.003871
  4C   2dxy      -0.034058  0.042176  0.046533  0.018618  0.016861  0.055736
  5C   1s        -0.004085  0.000671 -0.002620 -0.004208 -0.011053  0.001955
  5C   2s        -0.037025 -0.072473  0.028199 -0.058354 -0.044389  0.071155
  5C   3s        -0.141918 -0.553053  0.190279  0.021179  0.189882  0.433858
  5C   4s        -1.184034 -8.447872 10.908119  1.550044  1.193151  1.785937
  5C   1pz        0.068106  0.172001 -0.119934 -0.086483 -0.008458  0.059843
  5C   1px        0.032766  0.100742  0.139533 -0.060787  0.022467 -0.048094
  5C   1py       -0.096422 -0.187086 -0.037670 -0.045023  0.030382  0.009641
  5C   2pz       -0.018311  0.311913 -0.086466  0.016648  0.018565 -0.080755
  5C   2px        0.027316  0.055673  0.367485  0.087168  0.145647 -0.251075
  5C   2py        0.031302 -0.244235  0.174689  0.041159  0.090436  0.042079
  5C   3pz       -0.314650  3.283196 -2.726460  1.201938  0.254819 -2.430815
  5C   3px       -0.056100  1.505311 -1.618415  0.761650  0.857765 -1.557586
  5C   3py        0.060399 -0.561186 -1.518422  0.929783 -0.102471  0.896833
  5C   1dz2      -0.017069  0.018141 -0.016412  0.008070 -0.007599 -0.006605
  5C   1dxz      -0.020898 -0.009912  0.006628  0.032318  0.004601 -0.013391
  5C   1dyz      -0.002424 -0.007368 -0.007823  0.000014  0.009909  0.013742
  5C   1dx2y2    -0.020781 -0.000834  0.015156  0.007178  0.024135  0.004645
  5C   1dxy      -0.005748 -0.015223 -0.007912  0.009838  0.003012  0.013084
  5C   2dz2      -0.004150  0.022924  0.039886  0.048654 -0.009595 -0.045760
  5C   2dxz      -0.004652 -0.027560  0.053967  0.001217  0.024584 -0.011513
  5C   2dyz      -0.008700  0.036051 -0.125814  0.012290  0.005979  0.013983
  5C   2dx2y2     0.004927  0.015737  0.035259 -0.029461 -0.010277 -0.003740
  5C   2dxy      -0.034237 -0.041921 -0.046499  0.018883  0.016855  0.055728
  6H   1s         0.004716 -0.000127 -0.000060  0.074902  0.035178 -0.045639
  6H   2s         0.115014 -0.000597 -0.000691  0.512997 -0.486127 -0.588933
  6H   3s        -0.446586  0.004812  0.002636 -5.218321  0.585208 -1.393898
  6H   1pz       -0.000016  0.011464 -0.001649  0.000016 -0.000021 -0.000006
  6H   1px        0.019731 -0.000003  0.000001  0.007384  0.001890 -0.006978
  6H   1py       -0.010142  0.000006  0.000006  0.004231  0.010800 -0.010873
  6H   2pz       -0.000071  0.011209 -0.026595  0.000016 -0.000042  0.000063
  6H   2px        0.091272  0.000126  0.000304 -0.068657  0.109898 -0.031688
  6H   2py       -0.074720  0.000174  0.000087 -0.181339  0.141900  0.099686
  7H   1s         0.037580  0.000078  0.000080  0.030790  0.001622 -0.067728
  7H   2s         0.393458 -0.000954 -0.001081 -0.375478 -0.572849  0.038165
  7H   3s        -1.650379  0.000679 -0.003433 -0.767008 -3.028285  1.303620
  7H   1pz       -0.000015 -0.003873 -0.013777 -0.000011  0.000036 -0.000000
  7H   1px        0.008500 -0.000003 -0.000005  0.002831 -0.005259  0.014199
  7H   1py       -0.014590 -0.000001 -0.000010 -0.013602  0.004477  0.002536
  7H   2pz       -0.000092 -0.016515  0.003282  0.000034 -0.000051 -0.000014
  7H   2px        0.110235 -0.000184 -0.000114 -0.125722 -0.001074  0.046694
  7H   2py       -0.017888 -0.000139 -0.000202 -0.023279 -0.074170  0.069974
  8H   1s        -0.081777 -0.003927  0.001217  0.106566  0.019133 -0.037362
  8H   2s        -0.048926 -0.180656  0.670640  0.074256 -0.298922 -0.019594
  8H   3s         0.123438  3.853371 -1.704470 -1.148203 -1.842251  2.766611
  8H   1pz        0.005666  0.001401 -0.009976 -0.014081  0.002876  0.013345
  8H   1px       -0.002704  0.010972 -0.007845  0.016351  0.008915 -0.002621
  8H   1py       -0.001735  0.013417  0.009721  0.004064  0.002001  0.008235
  8H   2pz        0.039245 -0.088587  0.057523 -0.029865 -0.008505 -0.028227
  8H   2px       -0.019829  0.122233 -0.134431  0.064047  0.028696  0.005054
  8H   2py        0.027109  0.043802 -0.016125  0.009784  0.003170 -0.026159
  9C   1s         0.001949 -0.000013 -0.000026  0.003733 -0.013061  0.003150
  9C   2s         0.063504 -0.000112 -0.000174  0.029559 -0.107565 -0.019362
  9C   3s         0.297349  0.000084  0.000284 -0.159755 -0.041761 -0.348569
  9C   4s        10.059435 -0.000081  0.012407  7.002906  7.801390 -3.891139
  9C   1pz        0.000240  0.000870  0.002813 -0.000117  0.000039  0.000047
  9C   1px        0.125562 -0.000305 -0.000266  0.061547 -0.050451 -0.007478
  9C   1py       -0.164720  0.000162 -0.000238 -0.095234 -0.060147 -0.055626
  9C   2pz        0.000172 -0.099277 -0.113391 -0.000229  0.000564 -0.000247
  9C   2px       -0.332212 -0.000797 -0.000917  0.186398 -0.901996 -0.012419
  9C   2py        0.120174  0.001004  0.001127  0.203447  0.573139  0.206690
  9C   3pz        0.000981 -0.234292 -0.020238  0.001460 -0.000789 -0.001384
  9C   3px        1.818148  0.000795  0.002405  1.195649  1.040215 -1.683366
  9C   3py       -2.698162  0.001108 -0.004269 -0.892175 -2.302310  0.455205
  9C   1dz2       0.052556  0.000018  0.000051 -0.000143  0.014438  0.001428
  9C   1dxz      -0.000041  0.031471  0.018298  0.000006 -0.000064  0.000022
  9C   1dyz       0.000000  0.000834  0.015783  0.000021 -0.000044 -0.000018
  9C   1dx2y2     0.016193 -0.000008  0.000038 -0.011334  0.027377  0.003497
  9C   1dxy      -0.028530 -0.000018 -0.000005 -0.015082  0.001821  0.014099
  9C   2dz2       0.216708  0.000429  0.000617  0.010946  0.325793  0.003851
  9C   2dxz      -0.000192  0.046059 -0.011203 -0.000236 -0.000390  0.000071
  9C   2dyz      -0.000022 -0.013128  0.014339  0.000111 -0.000016  0.000007
  9C   2dx2y2     0.012773  0.000003  0.000288  0.068172 -0.005197  0.054808
  9C   2dxy      -0.074043  0.000149 -0.000144 -0.082318  0.028365  0.048263
 10H   1s         0.100121 -0.075634  0.016473  0.028317  0.033000 -0.012678
 10H   2s        -0.682878  0.075157  0.155980  0.006908 -1.384275  0.005805
 10H   3s         1.248547 -0.051210  0.505813  1.552590  0.368408  0.008464
 10H   1pz        0.015520  0.001180 -0.001370  0.000252  0.012519  0.003677
 10H   1px        0.004161  0.007399  0.000881 -0.001509 -0.006915 -0.003285
 10H   1py       -0.011530  0.001695  0.000232  0.004907 -0.006342  0.000324
 10H   2pz        0.198697 -0.032324 -0.015867  0.024348  0.231562  0.011590
 10H   2px       -0.096463  0.094997  0.028029  0.059660 -0.187129 -0.027156
 10H   2py        0.053363 -0.033835 -0.016998  0.003274  0.163251  0.036103
 11H   1s         0.100077  0.075639 -0.016302  0.028296  0.033001 -0.012555
 11H   2s        -0.682163 -0.078454 -0.160836  0.007793 -1.381436  0.005023
 11H   3s         1.250438  0.049103 -0.504694  1.551402  0.371377  0.003948
 11H   1pz       -0.015526  0.001189 -0.001415 -0.000226 -0.012529 -0.003694
 11H   1px        0.004165 -0.007407 -0.000881 -0.001526 -0.006882 -0.003284
 11H   1py       -0.011523 -0.001682 -0.000256  0.004875 -0.006310  0.000335
 11H   2pz       -0.198683 -0.032581 -0.016745 -0.024119 -0.231298 -0.011656
 11H   2px       -0.096174 -0.095591 -0.028455  0.059722 -0.186133 -0.027345
 11H   2py        0.053294  0.034421  0.017700  0.003089  0.162808  0.036268
 12H   1s        -0.081671  0.004049 -0.001233  0.106458  0.019163 -0.037328
 12H   2s        -0.047372  0.179843 -0.672318  0.070806 -0.296774 -0.018925
 12H   3s         0.119371 -3.860289  1.699013 -1.144630 -1.839215  2.762358
 12H   1pz       -0.005652  0.001368 -0.010030  0.014080 -0.002854 -0.013325
 12H   1px       -0.002726 -0.010967  0.007854  0.016348  0.008896 -0.002631
 12H   1py       -0.001720 -0.013413 -0.009707  0.004008  0.002069  0.008251
 12H   2pz       -0.039475 -0.088490  0.057387  0.030447  0.008346  0.028051
 12H   2px       -0.020179 -0.122228  0.134689  0.064828  0.028447  0.004923
 12H   2py        0.027165 -0.043691  0.015997  0.009684  0.003243 -0.026266
                     42        43        44        45        46        47   
                   0.07603   0.07774   0.08369   0.08658   0.08664   0.09224
                   0.00000   0.00000   0.00000   0.00000   0.00000   0.00000
                  --------  --------  --------  --------  --------  --------
  0C   1s         0.006351  0.006874  0.000011  0.000114 -0.000681 -0.000008
  0C   2s         0.063850 -0.025381  0.000124 -0.018182  0.103125 -0.000164
  0C   3s         0.214920 -0.730959 -0.000188 -0.138054  0.784241 -0.000633
  0C   4s         2.470855 -2.208690  0.011883 -1.217870  6.939251  0.007930
  0C   1pz        0.000089 -0.000087  0.023467  0.102421  0.018028  0.103599
  0C   1px       -0.017103 -0.072187 -0.000072 -0.007127  0.040190  0.000000
  0C   1py        0.032625 -0.076934 -0.000073 -0.015799  0.089761 -0.000054
  0C   2pz       -0.000527 -0.000018  0.399713  0.367997  0.063501  0.419500
  0C   2px        0.404351 -0.160766  0.001742 -0.110759  0.625667  0.001597
  0C   2py       -0.393349  0.106946 -0.001073  0.154154 -0.873704  0.000754
  0C   3pz       -0.000902  0.001585 -0.662884 -0.760617 -0.139205 -1.921637
  0C   3px        1.846447  0.799348 -0.000049  0.262644 -1.503258  0.001553
  0C   3py       -2.898109  3.169600 -0.002040  1.018975 -5.795524  0.001530
  0C   1dz2      -0.014879  0.001754 -0.000006 -0.000990  0.005722 -0.000029
  0C   1dxz       0.000012 -0.000001  0.010636  0.010892  0.001879 -0.015107
  0C   1dyz       0.000035 -0.000009  0.002652 -0.006326 -0.001163 -0.018046
  0C   1dx2y2     0.012840 -0.003044 -0.000025  0.001613 -0.009146  0.000014
  0C   1dxy       0.003490 -0.001903 -0.000007  0.002993 -0.017138  0.000015
  0C   2dz2       0.071948 -0.032200 -0.000085 -0.013951  0.078161 -0.000325
  0C   2dxz      -0.000305 -0.000202  0.025279  0.001251  0.000160 -0.057532
  0C   2dyz       0.000137  0.000035 -0.111988 -0.111804 -0.019497 -0.150874
  0C   2dx2y2     0.085368 -0.001952 -0.000516  0.004517 -0.024791 -0.000764
  0C   2dxy      -0.166856  0.086855 -0.000336  0.072668 -0.410589  0.000087
  1C   1s         0.007187  0.004495  0.007261 -0.002359  0.004253 -0.012989
  1C   2s         0.013166 -0.012418  0.036145 -0.019738  0.022845 -0.004290
  1C   3s        -0.300988 -0.284623 -0.280430  0.067730 -0.128603  0.460667
  1C   4s        -2.438035 -1.833870  0.107598  2.653661  3.108366  4.290808
  1C   1pz       -0.008584  0.001114  0.050839 -0.039158 -0.027243  0.043198
  1C   1px        0.040802  0.010214  0.087782 -0.048272 -0.009343  0.027083
  1C   1py        0.068278 -0.028731  0.121313 -0.033094  0.033564 -0.042245
  1C   2pz        0.078248  0.239852  0.190751 -0.187192 -0.040307 -0.079961
  1C   2px        0.024693  0.779200 -0.011510  0.245424  0.017363  0.275098
  1C   2py       -0.053766  0.032042  0.008241 -0.100973 -0.049252  0.358363
  1C   3pz        0.629403  0.139029  1.154654 -0.905814 -0.143206 -1.143245
  1C   3px       -0.379570  1.707165  0.765448 -0.285354  0.123466  0.698038
  1C   3py       -0.916915 -0.090977  0.364086 -0.234637  0.505612  1.580908
  1C   1dz2       0.006210 -0.002527 -0.000888 -0.005858  0.006457  0.006118
  1C   1dxz      -0.000092 -0.003851 -0.010841  0.005560 -0.010378  0.000674
  1C   1dyz      -0.014767  0.008191 -0.001484 -0.002399 -0.003765 -0.002288
  1C   1dx2y2     0.003179  0.004506 -0.006854  0.003312 -0.004327 -0.004277
  1C   1dxy       0.000809  0.005415  0.002543 -0.002406  0.008849 -0.002290
  1C   2dz2       0.038106 -0.056100  0.029711  0.049097  0.026839 -0.045361
  1C   2dxz      -0.041043 -0.082802  0.036478 -0.042565 -0.024586 -0.048585
  1C   2dyz      -0.011327  0.035639  0.031168  0.015089 -0.006992 -0.048141
  1C   2dx2y2    -0.080847 -0.026418 -0.028609 -0.000944  0.017013 -0.064013
  1C   2dxy      -0.048799  0.161447 -0.048407  0.068065 -0.035529  0.065949
  2C   1s         0.007146  0.004510 -0.007243  0.000749  0.004876  0.012979
  2C   2s         0.013202 -0.012390 -0.036076  0.010704  0.028321  0.004197
  2C   3s        -0.298936 -0.285518  0.280091 -0.019413 -0.147009 -0.461269
  2C   4s        -2.422377 -1.824082 -0.109276 -3.561245  1.993124 -4.295454
  2C   1pz        0.008345 -0.001150  0.050802 -0.046127  0.012150  0.043071
  2C   1px        0.041007  0.010414 -0.087699  0.048563  0.007582 -0.027114
  2C   1py        0.068175 -0.028619 -0.121290  0.019493  0.043558  0.042234
  2C   2pz       -0.077622 -0.240842  0.190301 -0.189749 -0.027524 -0.079683
  2C   2px        0.024013  0.779459  0.013329 -0.235199 -0.068215 -0.276181
  2C   2py       -0.053175  0.031847 -0.007975  0.111982 -0.012254 -0.358793
  2C   3pz       -0.627498 -0.139445  1.154547 -0.898402 -0.184379 -1.141780
  2C   3px       -0.376279  1.709465 -0.759874  0.225368  0.213349 -0.696906
  2C   3py       -0.911091 -0.090008 -0.363380  0.045934  0.552920 -1.583458
  2C   1dz2       0.006269 -0.002546  0.000914  0.003283  0.008060 -0.006159
  2C   1dxz       0.000105  0.003864 -0.010824  0.001698  0.011705  0.000615
  2C   1dyz       0.014742 -0.008193 -0.001489 -0.003575  0.002697 -0.002259
  2C   1dx2y2     0.003165  0.004499  0.006835 -0.001626 -0.005190  0.004284
  2C   1dxy       0.000814  0.005424 -0.002487 -0.000787  0.009137  0.002259
  2C   2dz2       0.038186 -0.056233 -0.029700 -0.055502  0.008484  0.045527
  2C   2dxz       0.040821  0.082648  0.036765 -0.048479  0.008450 -0.048750
  2C   2dyz       0.011521 -0.035918  0.031183  0.011801  0.011538 -0.048068
  2C   2dx2y2    -0.080791 -0.026268  0.028407 -0.004862  0.016366  0.063920
  2C   2dxy      -0.048940  0.161424  0.048651 -0.051282 -0.056905 -0.066037
  3C   1s         0.008867 -0.006324 -0.000004 -0.000220  0.001223  0.000005
  3C   2s         0.013692  0.110833  0.000068  0.001710 -0.009174 -0.000011
  3C   3s        -0.486107  1.373242  0.001167  0.061401 -0.342311  0.000252
  3C   4s         0.753037  9.339702  0.006821  0.558300 -3.104585 -0.003835
  3C   1pz        0.000184 -0.000017 -0.130619  0.091206  0.016289 -0.048929
  3C   1px       -0.006026 -0.123963 -0.000300  0.018270 -0.104019  0.000305
  3C   1py       -0.105564 -0.105749 -0.000101 -0.003362  0.018866 -0.000045
  3C   2pz        0.000310 -0.000586 -0.062715  0.332501  0.058629 -0.046645
  3C   2px        0.322712  0.898255  0.001232 -0.029539  0.171911 -0.000598
  3C   2py       -0.768517 -0.353426 -0.000261  0.002211 -0.013384  0.000355
  3C   3pz       -0.002372 -0.001843  1.521762 -1.456837 -0.257297  1.164890
  3C   3px       -0.696940  7.283678  0.009456 -0.067557  0.409461 -0.006162
  3C   3py       -0.295001  2.899824 -0.001016  0.206078 -1.131239 -0.001652
  3C   1dz2      -0.009930  0.012767  0.000006 -0.001542  0.008902 -0.000028
  3C   1dxz       0.000009  0.000018 -0.007271 -0.003440 -0.000629  0.000072
  3C   1dyz      -0.000032  0.000013  0.005266 -0.017916 -0.003145  0.017654
  3C   1dx2y2     0.007589 -0.000601 -0.000010  0.000568 -0.003195  0.000009
  3C   1dxy      -0.001060 -0.026686 -0.000034  0.002660 -0.015206  0.000030
  3C   2dz2       0.075111  0.017331  0.000012 -0.000012 -0.000161 -0.000013
  3C   2dxz       0.000246 -0.000239  0.023485  0.137867  0.024071 -0.049901
  3C   2dyz      -0.000076 -0.000046 -0.068467  0.009271  0.001777 -0.015787
  3C   2dx2y2     0.108776  0.159623 -0.000165  0.002441 -0.011575 -0.000176
  3C   2dxy      -0.147272 -0.321506 -0.000510  0.012791 -0.072824  0.000213
  4C   1s        -0.000783  0.003950 -0.007459 -0.011081  0.003284 -0.001812
  4C   2s        -0.015531  0.000140  0.054035  0.020481 -0.038244  0.067556
  4C   3s        -0.044120 -0.304374  0.740099  0.794024 -0.531483  0.557473
  4C   4s         0.326437 -1.142996  7.179360  7.450513 -5.191123 -0.805777
  4C   1pz        0.005010  0.021411 -0.144282  0.008543  0.027456 -0.014332
  4C   1px        0.063018 -0.057043  0.018570  0.117258 -0.017163  0.039505
  4C   1py       -0.021695 -0.005321  0.004649 -0.007337 -0.015091 -0.030582
  4C   2pz       -0.095985  0.091824  0.498696  0.502198 -0.071043  0.599170
  4C   2px       -0.007396  0.095629 -0.134050 -0.050181  0.044099 -0.589514
  4C   2py       -0.367895  0.390420  0.318027  0.187726 -0.504700 -0.056925
  4C   3pz       -0.086061 -1.039756  2.972582  3.609799 -1.581506  1.116051
  4C   3px       -1.149980  1.526413 -4.276629 -3.105417  3.516567 -0.851253
  4C   3py       -0.683782  0.999922 -2.570486  1.370743 -0.110698 -0.681337
  4C   1dz2      -0.000159  0.004185  0.019165 -0.000631 -0.003459 -0.000881
  4C   1dxz      -0.004639 -0.007352  0.005995  0.002799 -0.004427 -0.000102
  4C   1dyz       0.000704 -0.005172  0.005727 -0.003529 -0.006340 -0.004078
  4C   1dx2y2    -0.001172  0.000997 -0.005952 -0.000583  0.009262 -0.004175
  4C   1dxy       0.016371 -0.002186 -0.015910  0.011409  0.004991  0.006974
  4C   2dz2      -0.010596  0.021888  0.170718  0.078476 -0.045185 -0.050750
  4C   2dxz       0.010090 -0.011671  0.058488  0.019408  0.035685  0.073551
  4C   2dyz      -0.015120  0.045731  0.146148  0.022880 -0.067918  0.070229
  4C   2dx2y2    -0.006612  0.005554 -0.075459 -0.090057  0.096101 -0.021081
  4C   2dxy       0.097428 -0.159037 -0.164924 -0.006202  0.067701 -0.036913
  5C   1s        -0.000771  0.003936  0.007476  0.009285  0.006857  0.001812
  5C   2s        -0.015337  0.000281 -0.054164 -0.006218 -0.042999 -0.067431
  5C   3s        -0.043710 -0.302550 -0.742338 -0.564169 -0.770755 -0.555226
  5C   4s         0.329700 -1.114735 -7.193507 -5.221962 -7.405616  0.809309
  5C   1pz       -0.005122 -0.021254 -0.144359  0.017319 -0.022459 -0.014460
  5C   1px        0.063193 -0.056807 -0.018799 -0.104204 -0.056638 -0.039377
  5C   1py       -0.021977 -0.005252 -0.004562  0.011997 -0.011293  0.030532
  5C   2pz        0.095424 -0.092068  0.498852  0.447862  0.238507  0.598998
  5C   2px       -0.007849  0.096113  0.135756  0.034308  0.059367  0.590411
  5C   2py       -0.367545  0.390808 -0.318910 -0.003474 -0.537021  0.055861
  5C   3pz        0.086379  1.029598  2.978410  2.849545  2.713530  1.115834
  5C   3px       -1.153472  1.516903  4.290201  1.718827  4.361511  0.842940
  5C   3py       -0.688003  0.994619  2.566354 -1.251257 -0.579387  0.679874
  5C   1dz2      -0.000182  0.004189 -0.019168  0.001767 -0.002980  0.000953
  5C   1dxz       0.004658  0.007348  0.006005  0.001068  0.005088 -0.000112
  5C   1dyz      -0.000727  0.005163  0.005750 -0.005440  0.004737 -0.004058
  5C   1dx2y2    -0.001182  0.001011  0.006013 -0.002639  0.008907  0.004134
  5C   1dxy       0.016338 -0.002198  0.015894 -0.012429  0.000738 -0.006935
  5C   2dz2      -0.010803  0.022012 -0.170537 -0.058051 -0.068719  0.050468
  5C   2dxz      -0.009954  0.011319  0.058178  0.030746 -0.026709  0.073600
  5C   2dyz       0.014699 -0.045917  0.146215 -0.001587  0.071447  0.070076
  5C   2dx2y2    -0.006703  0.005071  0.075851  0.051916  0.121319  0.020818
  5C   2dxy       0.097323 -0.159179  0.164875 -0.017471  0.065322  0.037261
  6H   1s         0.007995  0.010039  0.000009  0.010223 -0.058521  0.000070
  6H   2s         0.636313  0.251124  0.000123 -0.170753  0.961708 -0.003694
  6H   3s         2.499228 -2.277335  0.002116 -1.057131  6.016611 -0.003544
  6H   1pz        0.000010 -0.000004  0.008701 -0.003060 -0.000582 -0.008416
  6H   1px        0.010815  0.010515  0.000003  0.002384 -0.013574  0.000030
  6H   1py       -0.010132  0.008578 -0.000006  0.002561 -0.014535  0.000012
  6H   2pz        0.000097 -0.000106  0.042481  0.047360  0.008165  0.015437
  6H   2px       -0.133991 -0.044629  0.000042  0.004241 -0.024563  0.000502
  6H   2py       -0.049443 -0.110687 -0.000118  0.041666 -0.235093  0.000759
  7H   1s         0.014421 -0.100801 -0.000066  0.006319 -0.036401  0.000122
  7H   2s         0.490805  0.213462  0.001675 -0.080960  0.456272 -0.000454
  7H   3s        -2.269099  7.326136  0.008011 -0.126296  0.754220 -0.007525
  7H   1pz        0.000003 -0.000019  0.007558  0.002027  0.000353 -0.003385
  7H   1px        0.004018  0.021807  0.000036 -0.001781  0.010176 -0.000033
  7H   1py       -0.000148  0.019019  0.000006  0.000405 -0.002141 -0.000007
  7H   2pz        0.000131 -0.000077 -0.008013  0.052693  0.009237 -0.082280
  7H   2px        0.188840  0.058584  0.000298 -0.023631  0.134115 -0.000223
  7H   2py        0.118166 -0.015246  0.000348 -0.020002  0.112711 -0.000091
  8H   1s         0.020878 -0.001800 -0.054787 -0.010672  0.034039 -0.050607
  8H   2s        -0.052975  0.189170  0.256859  0.037098  0.420848  1.103123
  8H   3s        -0.072322 -2.002233  4.661936  3.414603 -3.660489  1.648275
  8H   1pz       -0.002171 -0.004950  0.005883  0.010391 -0.002100  0.006747
  8H   1px       -0.003389  0.005210 -0.018294 -0.005672  0.009912 -0.006850
  8H   1py        0.003322  0.005656 -0.010364  0.011251 -0.002195  0.003504
  8H   2pz       -0.034525  0.060613  0.066219  0.040476  0.094456  0.184621
  8H   2px        0.017190 -0.079758 -0.022098  0.044698 -0.086867 -0.273646
  8H   2py        0.002457  0.034609  0.033136 -0.013095  0.016495 -0.022418
  9C   1s         0.013357  0.002420  0.000024 -0.000648  0.003568  0.000004
  9C   2s         0.119998  0.001230  0.000137 -0.003837  0.020757  0.000115
  9C   3s         0.147842  0.126177  0.000456 -0.057934  0.330128  0.000866
  9C   4s        -3.159319 -2.528224 -0.006775 -0.275748  1.480185 -0.000078
  9C   1pz       -0.000253  0.000224 -0.054330 -0.245637 -0.043047  0.182663
  9C   1px       -0.001395  0.017429 -0.000245  0.025952 -0.146125  0.000105
  9C   1py        0.037923  0.103824  0.000056 -0.002813  0.016359  0.000058
  9C   2pz       -0.000224 -0.000060  0.074466 -0.027031 -0.004637 -0.445602
  9C   2px        0.489208  0.093479  0.001482 -0.020071  0.108954  0.001716
  9C   2py       -0.936129  0.086757  0.000023  0.018951 -0.104452  0.000341
  9C   3pz        0.003449 -0.004030  1.631211  4.103439  0.717570 -3.197973
  9C   3px       -0.783829 -0.816924 -0.001696 -0.396859  2.227197  0.000512
  9C   3py        0.385885 -0.875635 -0.001234  0.179558 -1.003722 -0.002830
  9C   1dz2      -0.022009 -0.003162 -0.000041  0.000700 -0.003846  0.000017
  9C   1dxz       0.000010  0.000023 -0.003539 -0.016822 -0.002936  0.026405
  9C   1dyz       0.000034 -0.000022  0.007160  0.016705  0.002887 -0.027069
  9C   1dx2y2     0.017452  0.002344  0.000022 -0.000671  0.003862 -0.000009
  9C   1dxy       0.000841  0.010030  0.000014 -0.002949  0.016700 -0.000009
  9C   2dz2      -0.267380  0.060564 -0.000065 -0.010674  0.062403 -0.000053
  9C   2dxz       0.000080  0.000095 -0.130733 -0.183255 -0.031976  0.042558
  9C   2dyz      -0.000068 -0.000144  0.009868  0.164629  0.028883 -0.146373
  9C   2dx2y2    -0.058410  0.073194  0.000455 -0.000319  0.001261  0.000413
  9C   2dxy       0.004849  0.031992  0.000217 -0.007367  0.043939  0.000098
 10H   1s        -0.034959 -0.011769  0.007724  0.064287 -0.003540 -0.074059
 10H   2s         1.241613 -0.079181 -0.267562 -0.406249 -0.221874  0.795318
 10H   3s         1.181331 -0.021774 -2.588202 -2.973746  0.912190  5.261265
 10H   1pz       -0.016078 -0.002325  0.004711  0.014992 -0.000473 -0.013644
 10H   1px       -0.005481 -0.000255 -0.004038 -0.012991  0.003374  0.005347
 10H   1py       -0.005568 -0.004487 -0.001985  0.012249 -0.000956 -0.012993
 10H   2pz       -0.260411 -0.032355  0.024387  0.088762 -0.044256 -0.139627
 10H   2px        0.146575  0.027907  0.025975 -0.034968 -0.108139  0.157129
 10H   2py       -0.150310  0.099151  0.021433  0.064713  0.016819 -0.127961
 11H   1s        -0.035189 -0.011679 -0.007860 -0.059112 -0.025083  0.074086
 11H   2s         1.240398 -0.079910  0.269377  0.456012 -0.071240 -0.794529
 11H   3s         1.186121 -0.030066  2.593383  2.479122  1.853686 -5.259440
 11H   1pz        0.016098  0.002297  0.004768  0.013903  0.005517 -0.013640
 11H   1px       -0.005479 -0.000294  0.004034  0.011059  0.007585 -0.005335
 11H   1py       -0.005609 -0.004481  0.001976 -0.011203 -0.005049  0.012989
 11H   2pz        0.260329  0.032286  0.025393  0.068101  0.071796 -0.139614
 11H   2px        0.145872  0.027990 -0.026180  0.068797 -0.089688 -0.156812
 11H   2py       -0.150367  0.099232 -0.021423 -0.065927 -0.006061  0.127886
 12H   1s         0.020666 -0.001940  0.054864 -0.001643  0.035683  0.050584
 12H   2s        -0.052481  0.188536 -0.256675 -0.182828  0.380106 -1.105042
 12H   3s        -0.070361 -1.991835 -4.675002 -1.960239 -4.599892 -1.639997
 12H   1pz        0.002168  0.004929  0.005898  0.009034  0.005528  0.006777
 12H   1px       -0.003408  0.005189  0.018334  0.001948  0.011239  0.006810
 12H   1py        0.003297  0.005640  0.010354 -0.009813 -0.005930 -0.003478
 12H   2pz        0.034279 -0.060536  0.066064  0.071101 -0.074316  0.185054
 12H   2px        0.016949 -0.079592  0.022080 -0.011570 -0.096387  0.274343
 12H   2py        0.002295  0.034751 -0.033214  0.006688  0.020366  0.021900
                     48        49        50        51        52        53   
                   0.09649   0.10105   0.10561   0.11366   0.12492   0.13095
                   0.00000   0.00000   0.00000   0.00000   0.00000   0.00000
                  --------  --------  --------  --------  --------  --------
  0C   1s         0.002903  0.005380 -0.000045 -0.000033  0.008387 -0.024358
  0C   2s        -0.097275  0.084592 -0.000262 -0.000144  0.079070 -0.202409
  0C   3s        -0.734199  0.461337  0.000811  0.001000 -0.059860 -0.295476
  0C   4s         0.358157 -2.918676  0.024653  0.035694 -5.483388 39.395721
  0C   1pz        0.000093  0.000015 -0.117276 -0.094273 -0.000225  0.000358
  0C   1px       -0.040756  0.054940  0.000022  0.000240 -0.158582  0.047506
  0C   1py       -0.095096 -0.122961  0.000367  0.000133 -0.048380  0.212843
  0C   2pz        0.001141  0.000406  0.035040 -0.231586  0.000336  0.000607
  0C   2px        0.424873 -0.553893 -0.000582 -0.001279  1.029228  0.877584
  0C   2py        0.650724 -0.227506  0.000355  0.001478 -0.648305  1.342340
  0C   3pz       -0.000209 -0.001937  2.331577 -0.578505 -0.000785 -0.006324
  0C   3px        4.482685  1.637708 -0.002612  0.000820 -5.661100 -1.880241
  0C   3py        2.906149 -0.366304 -0.009847 -0.013418  5.011578-11.224166
  0C   1dz2      -0.006890 -0.014762 -0.000026 -0.000035  0.015662  0.019098
  0C   1dxz       0.000005 -0.000027  0.000080  0.024136  0.000024 -0.000021
  0C   1dyz      -0.000012 -0.000015 -0.012407 -0.016954 -0.000045  0.000041
  0C   1dx2y2    -0.009799  0.005273  0.000002  0.000009  0.001208  0.017863
  0C   1dxy       0.005997  0.018798 -0.000035 -0.000002  0.021424 -0.010260
  0C   2dz2      -0.047426 -0.004748 -0.000479 -0.000210  0.197730 -0.201303
  0C   2dxz      -0.000105  0.000051  0.146192  0.053030 -0.000284 -0.000265
  0C   2dyz      -0.000159 -0.000269 -0.049055 -0.034918 -0.000446  0.000201
  0C   2dx2y2    -0.215772  0.175530  0.000148  0.000873 -0.542160 -0.043548
  0C   2dxy       0.257295  0.033453 -0.000028  0.000538 -0.370817 -0.046517
  1C   1s         0.007338  0.003004  0.009003  0.009579  0.010771  0.004020
  1C   2s         0.026933  0.000790  0.028893  0.038450  0.120989 -0.007223
  1C   3s        -0.051934 -0.036761 -0.229815 -0.369885  0.533952 -0.263884
  1C   4s         0.994180 -1.082468 -2.830981  1.654368-11.154057  0.013837
  1C   1pz       -0.047044 -0.053857 -0.079580  0.027698  0.044419 -0.059857
  1C   1px       -0.044286  0.059787  0.024959  0.163074  0.017358 -0.020812
  1C   1py       -0.013664 -0.032337  0.032923  0.066665  0.087662 -0.017715
  1C   2pz       -0.017445  0.040976  0.135365  0.705619 -0.088426 -0.054484
  1C   2px       -0.066013  0.150452  0.230856  0.175604 -0.211895 -0.040032
  1C   2py       -0.046185 -0.006329 -0.207342  0.327373  0.371800 -0.043249
  1C   3pz        0.499841  1.187104  0.998491  2.731262  0.902265  0.313165
  1C   3px       -1.455288 -2.363558 -0.285832  3.386369  3.361630  0.517279
  1C   3py        0.575796 -0.208857 -1.905739  2.738873 -0.552309  0.415655
  1C   1dz2       0.010452  0.013483 -0.020521 -0.002645  0.017206  0.009052
  1C   1dxz       0.002648 -0.005483  0.005757 -0.001638 -0.003588 -0.008452
  1C   1dyz       0.001815 -0.000045 -0.009341 -0.006634  0.001823  0.009019
  1C   1dx2y2    -0.007392  0.010559 -0.008495 -0.004225  0.007300 -0.002389
  1C   1dxy       0.009340  0.004731  0.000361 -0.015544  0.001298  0.021842
  1C   2dz2       0.036201 -0.050564 -0.017742 -0.180099  0.023703  0.013301
  1C   2dxz      -0.027876 -0.005273 -0.066687  0.003881 -0.044971  0.068651
  1C   2dyz       0.009823 -0.002115  0.074581  0.022191 -0.132446  0.024315
  1C   2dx2y2    -0.026621 -0.016605  0.025264 -0.038715 -0.209646  0.067926
  1C   2dxy      -0.002234  0.023521  0.020176 -0.052468 -0.173052 -0.057701
  2C   1s         0.007342  0.003009 -0.009028 -0.009599  0.010763  0.004027
  2C   2s         0.026960  0.000722 -0.029012 -0.038710  0.120920 -0.007109
  2C   3s        -0.051777 -0.037325  0.229756  0.368961  0.533915 -0.264506
  2C   4s         0.992722 -1.079055  2.842427 -1.647565-11.158590  0.002343
  2C   1pz        0.046881  0.053674 -0.079580  0.028005 -0.044547  0.059885
  2C   1px       -0.044251  0.059814 -0.025190 -0.163206  0.016562 -0.020210
  2C   1py       -0.013638 -0.032254 -0.032864 -0.066933  0.087846 -0.017848
  2C   2pz        0.017646 -0.041206  0.136382  0.705288  0.088227  0.052100
  2C   2px       -0.066932  0.148832 -0.232280 -0.174439 -0.212721 -0.036557
  2C   2py       -0.046800 -0.006556  0.206851 -0.328416  0.371857 -0.041653
  2C   3pz       -0.499315 -1.189094  1.003083  2.733513 -0.906278 -0.319446
  2C   3px       -1.453540 -2.361920  0.289993 -3.390952  3.353234  0.527795
  2C   3py        0.575602 -0.202727  1.905567 -2.741051 -0.547875  0.419153
  2C   1dz2       0.010471  0.013519  0.020482  0.002643  0.017240  0.008981
  2C   1dxz      -0.002615  0.005505  0.005772 -0.001644  0.003636  0.008477
  2C   1dyz      -0.001858 -0.000002 -0.009378 -0.006697 -0.001876 -0.009003
  2C   1dx2y2    -0.007404  0.010584  0.008458  0.004194  0.007315 -0.002440
  2C   1dxy       0.009344  0.004717 -0.000340  0.015612  0.001322  0.021796
  2C   2dz2       0.036469 -0.050491  0.018008  0.179811  0.023632  0.012373
  2C   2dxz       0.027635  0.004819 -0.066991  0.003802  0.044880 -0.067789
  2C   2dyz      -0.009848  0.002076  0.074619  0.021572  0.132670 -0.024394
  2C   2dx2y2    -0.026465 -0.016510 -0.024869  0.039167 -0.209053  0.067534
  2C   2dxy      -0.002464  0.023194 -0.020398  0.052817 -0.172936 -0.057164
  3C   1s        -0.002680 -0.000059 -0.000011  0.000001 -0.017572 -0.005923
  3C   2s        -0.078517  0.039137 -0.000037  0.000013 -0.178695 -0.077028
  3C   3s        -0.423548  0.066809  0.000104 -0.000188 -0.179760 -0.416731
  3C   4s        -4.781571  0.284808 -0.001453 -0.002204 24.182943 15.820773
  3C   1pz        0.000190  0.000045  0.116051  0.092615  0.000380 -0.000197
  3C   1px       -0.067093 -0.072127  0.000094  0.000017 -0.095404 -0.040979
  3C   1py        0.008086 -0.038855  0.000146  0.000058 -0.239499 -0.048938
  3C   2pz        0.000163  0.000271  0.248436 -0.023477  0.000752 -0.000655
  3C   2px        0.043590  0.309942 -0.001091  0.000119 -1.000523 -0.777079
  3C   2py       -0.284685  0.212680  0.000887 -0.000297 -0.445837 -0.609003
  3C   3pz       -0.001683  0.000732 -0.489019 -0.713431 -0.000796 -0.002209
  3C   3px       -2.251238  1.068799 -0.002243 -0.002404  9.449443  3.099444
  3C   3py       -0.030337  3.205340 -0.001556  0.003734 -1.150430  2.709628
  3C   1dz2      -0.006313  0.000618  0.000005  0.000016 -0.011795  0.009408
  3C   1dxz       0.000002  0.000024  0.014567 -0.001181 -0.000048 -0.000006
  3C   1dyz      -0.000006  0.000013  0.004379  0.027626  0.000027 -0.000038
  3C   1dx2y2    -0.002935 -0.007186 -0.000009 -0.000027 -0.005636 -0.031959
  3C   1dxy      -0.004419  0.005771  0.000001 -0.000000 -0.002216  0.001284
  3C   2dz2       0.056090  0.049316 -0.000296 -0.000015 -0.147953 -0.063336
  3C   2dxz      -0.000008  0.000125  0.064706 -0.090642  0.000087  0.000025
  3C   2dyz      -0.000034 -0.000094  0.010476  0.052967  0.000117 -0.000090
  3C   2dx2y2     0.030999 -0.010720 -0.000074  0.000440 -0.484963  0.120336
  3C   2dxy      -0.090545 -0.162954  0.000544  0.000088 -0.072894 -0.104201
  4C   1s         0.002596 -0.004081 -0.002491 -0.010009 -0.005731  0.009681
  4C   2s         0.054463 -0.029860  0.014044 -0.047850 -0.071885  0.074082
  4C   3s         0.146430 -0.008701  0.244816  0.065871 -0.593390  0.166740
  4C   4s        -1.652527  2.777616  2.708563 16.309700  6.856755-13.426762
  4C   1pz       -0.069630 -0.054718 -0.008344 -0.233392  0.008549  0.069787
  4C   1px       -0.019417  0.047162  0.132568 -0.128568  0.152375 -0.093185
  4C   1py        0.050441 -0.049773 -0.055477 -0.162965  0.046819  0.048765
  4C   2pz        0.253149 -0.034552  0.311349 -0.894569 -0.375871  0.131174
  4C   2px       -0.420352  0.114744  0.076778 -0.056200  0.507084 -0.287933
  4C   2py        0.150680  0.004796  0.048947 -0.222673 -0.364673  0.028102
  4C   3pz        1.292427  1.188981  1.909132  3.461291  1.440464 -3.146820
  4C   3px       -0.696272 -1.166724 -2.137361 -2.120970 -1.881223  3.938653
  4C   3py       -2.205314 -1.281478  0.208618 -2.468524  2.200039 -2.206619
  4C   1dz2      -0.003604 -0.008258  0.003125  0.027241 -0.020641  0.024920
  4C   1dxz      -0.004758 -0.008727  0.009896  0.003880  0.019951  0.012653
  4C   1dyz       0.006530  0.012303  0.008294  0.001952  0.000884 -0.019847
  4C   1dx2y2     0.010290 -0.004103 -0.004270  0.001090  0.013728 -0.003344
  4C   1dxy       0.000006 -0.007070 -0.008855 -0.020941  0.005304  0.020945
  4C   2dz2      -0.031273  0.044734  0.031168 -0.132929  0.020331 -0.043446
  4C   2dxz       0.099466 -0.034564  0.072919 -0.160083  0.096468  0.015375
  4C   2dyz       0.076703  0.033592  0.040634  0.010857 -0.025106 -0.033708
  4C   2dx2y2    -0.044592 -0.019256 -0.110095  0.181684 -0.101759  0.079598
  4C   2dxy      -0.035238  0.007592 -0.039890  0.085443  0.166172 -0.048011
  5C   1s         0.002630 -0.004086  0.002525  0.010011 -0.005694  0.009641
  5C   2s         0.054439 -0.030103 -0.013843  0.047965 -0.071843  0.074087
  5C   3s         0.144525 -0.010017 -0.243686 -0.064130 -0.594629  0.168382
  5C   4s        -1.654632  2.798258 -2.736730-16.327941  6.844052-13.446529
  5C   1pz        0.069619  0.054754 -0.008417 -0.233401 -0.008685 -0.069358
  5C   1px       -0.019563  0.046793 -0.132966  0.127916  0.152209 -0.093284
  5C   1py        0.050442 -0.049866  0.055642  0.162932  0.047369  0.048243
  5C   2pz       -0.250619  0.037071  0.310972 -0.894700  0.375194 -0.132607
  5C   2px       -0.419221  0.116146 -0.077324  0.055202  0.508341 -0.290670
  5C   2py        0.151191  0.004949 -0.049531  0.224504 -0.365823  0.025889
  5C   3pz       -1.287122 -1.186755  1.915619  3.470301 -1.429586  3.147453
  5C   3px       -0.698175 -1.166815  2.151881  2.135361 -1.883247  3.946158
  5C   3py       -2.208369 -1.280696 -0.211364  2.455465  2.209085 -2.215894
  5C   1dz2      -0.003634 -0.008274 -0.003032 -0.027191 -0.020586  0.025027
  5C   1dxz       0.004741  0.008725  0.009901  0.003843 -0.019993 -0.012573
  5C   1dyz      -0.006545 -0.012257  0.008317  0.001993 -0.000827  0.019751
  5C   1dx2y2     0.010282 -0.004090  0.004286 -0.001096  0.013694 -0.003344
  5C   1dxy      -0.000038 -0.007108  0.008898  0.020902  0.005391  0.020949
  5C   2dz2      -0.031241  0.044600 -0.031579  0.133491  0.020670 -0.043639
  5C   2dxz      -0.099286  0.035173  0.072558 -0.159103 -0.096570 -0.015643
  5C   2dyz      -0.076456 -0.033562  0.040617  0.010882  0.025275  0.033805
  5C   2dx2y2    -0.044764 -0.018850  0.110262 -0.181301 -0.102356  0.079689
  5C   2dxy      -0.035119  0.007671  0.039926 -0.085654  0.167085 -0.047775
  6H   1s         0.092757  0.030541  0.000016  0.000092  0.001380  0.014156
  6H   2s        -1.321712  0.685226 -0.001442 -0.002378  0.379994 -3.184037
  6H   3s        -5.177973  1.068392  0.006639  0.009328 -2.035768  7.275554
  6H   1pz        0.000001 -0.000008  0.001745 -0.005803 -0.000012  0.000013
  6H   1px        0.006292  0.005924 -0.000011  0.000002 -0.001633  0.001879
  6H   1py        0.019501  0.000169 -0.000001 -0.000002  0.002320 -0.002987
  6H   2pz        0.000082 -0.000072 -0.045062  0.056548  0.000134  0.000412
  6H   2px        0.122116 -0.066201  0.000249  0.000072  0.149981  0.328117
  6H   2py        0.360991 -0.088958  0.000335  0.000690 -0.140950  0.711675
  7H   1s         0.030729 -0.038006 -0.000033 -0.000085  0.111784  0.011672
  7H   2s         0.426348  0.846494 -0.002480 -0.000991 -1.249716 -1.644011
  7H   3s        -2.472342  2.321240 -0.002759 -0.000780  5.129600  2.214490
  7H   1pz       -0.000002 -0.000005 -0.001062 -0.007300  0.000016  0.000006
  7H   1px       -0.002768  0.011442 -0.000015  0.000005  0.001462  0.005997
  7H   1py       -0.001569  0.003528  0.000001  0.000000 -0.007285 -0.009422
  7H   2pz       -0.000005 -0.000044  0.040971 -0.060724  0.000211  0.000170
  7H   2px        0.065009  0.269956 -0.000557 -0.000115 -0.477008 -0.365958
  7H   2py        0.048711  0.034811 -0.000317 -0.000234 -0.022435 -0.290269
  8H   1s        -0.019522  0.023137 -0.031871  0.023257 -0.008059 -0.054090
  8H   2s         0.917966 -0.228032  0.293712 -1.470945 -0.591006  0.232696
  8H   3s         1.656522  1.056313  3.903172  3.252342  1.496794 -3.372674
  8H   1pz        0.009011  0.005343  0.010113 -0.009888  0.007674 -0.008177
  8H   1px       -0.003437  0.000158 -0.004771 -0.008594  0.002255 -0.001897
  8H   1py       -0.003646 -0.008503 -0.008626 -0.010669  0.003083  0.007194
  8H   2pz        0.187948 -0.055203  0.073733 -0.336268 -0.002607  0.008982
  8H   2px       -0.169106  0.086171 -0.014140  0.172575  0.147467 -0.102688
  8H   2py       -0.050475 -0.024826 -0.034581  0.009144  0.007287 -0.044318
  9C   1s         0.009844 -0.002777  0.000012  0.000008 -0.003887 -0.004880
  9C   2s         0.129030 -0.068396  0.000020  0.000029  0.029365  0.079597
  9C   3s         0.320889 -0.260324  0.000094 -0.000369  0.315892  0.658897
  9C   4s         2.787437 -0.754298  0.002723 -0.009922-14.587143-23.723216
  9C   1pz       -0.000003  0.000285  0.117680  0.007705 -0.000002 -0.000027
  9C   1px       -0.037126  0.086720  0.000222  0.000226 -0.178957  0.165540
  9C   1py        0.024247 -0.066731  0.000023 -0.000020 -0.258980 -0.131206
  9C   2pz       -0.000019 -0.000998 -0.440493 -0.019466 -0.000778  0.000243
  9C   2px        0.831116 -0.514091 -0.001164 -0.001855  1.192960  0.734519
  9C   2py       -0.380907  0.284999  0.001214 -0.000047 -0.262756 -0.639134
  9C   3pz        0.000530 -0.003288 -2.228104  0.839508 -0.001656  0.000531
  9C   3px        3.299655 -1.114446  0.002225 -0.002621 -5.048511 -6.164780
  9C   3py       -1.153295  3.917378 -0.003289  0.005223  1.131148  6.127204
  9C   1dz2      -0.012310  0.009902  0.000030  0.000024  0.011905  0.039595
  9C   1dxz       0.000012  0.000033 -0.004052 -0.011520 -0.000038 -0.000010
  9C   1dyz       0.000004 -0.000031 -0.006903 -0.024170 -0.000044  0.000071
  9C   1dx2y2     0.002209  0.001353 -0.000031 -0.000035  0.060114 -0.009288
  9C   1dxy       0.003755 -0.012541  0.000029 -0.000000 -0.006354  0.011034
  9C   2dz2      -0.149790  0.040405  0.000982  0.000419 -0.206941 -0.171952
  9C   2dxz       0.000126 -0.000056  0.175377  0.085741  0.000372 -0.000054
  9C   2dyz      -0.000098 -0.000242 -0.080843 -0.011706  0.000046 -0.000198
  9C   2dx2y2     0.035562 -0.107220 -0.000144 -0.000679  0.434313 -0.010577
  9C   2dxy       0.118448 -0.170999  0.000287  0.000037 -0.103250 -0.177140
 10H   1s        -0.041170  0.038483  0.017731 -0.017958  0.021528  0.008566
 10H   2s         0.841067 -0.433633  1.107864  0.120974  1.137838  0.677480
 10H   3s         2.986670 -2.811694  3.086968 -0.736729 -1.332314 -2.508502
 10H   1pz       -0.012572  0.009139 -0.011115  0.000538 -0.001635  0.006773
 10H   1px        0.005288 -0.005828  0.003970 -0.004509 -0.009951  0.009007
 10H   1py       -0.004232  0.005745  0.002096 -0.003196 -0.014513 -0.005176
 10H   2pz       -0.257517  0.208846 -0.239302 -0.024199 -0.122136  0.020654
 10H   2px        0.069311 -0.031513  0.119481  0.014507  0.128143  0.020244
 10H   2py       -0.147929 -0.001971 -0.142110 -0.124268 -0.079114 -0.114219
 11H   1s        -0.041126  0.038613 -0.017680  0.017960  0.021406  0.008490
 11H   2s         0.839820 -0.436200 -1.113766 -0.124425  1.134365  0.677552
 11H   3s         2.980635 -2.826778 -3.085597  0.732616 -1.336991 -2.503836
 11H   1pz        0.012586 -0.009189 -0.011174  0.000517  0.001601 -0.006746
 11H   1px        0.005257 -0.005840 -0.003927  0.004533 -0.009939  0.009023
 11H   1py       -0.004246  0.005744 -0.002114  0.003215 -0.014496 -0.005210
 11H   2pz        0.257395 -0.209408 -0.240328 -0.024619  0.121448 -0.020584
 11H   2px        0.068790 -0.032043 -0.120179 -0.015385  0.127672  0.020074
 11H   2py       -0.147979 -0.001642  0.143181  0.124659 -0.078185 -0.114886
 12H   1s        -0.019499  0.023387  0.031809 -0.023461 -0.007970 -0.054147
 12H   2s         0.915228 -0.232994 -0.291880  1.468291 -0.590217  0.237472
 12H   3s         1.651771  1.049014 -3.913289 -3.262955  1.492517 -3.372658
 12H   1pz       -0.008984 -0.005308  0.010166 -0.009852 -0.007660  0.008197
 12H   1px       -0.003442  0.000168  0.004791  0.008597  0.002239 -0.001898
 12H   1py       -0.003660 -0.008492  0.008624  0.010670  0.003128  0.007144
 12H   2pz       -0.187408  0.056078  0.073660 -0.335589  0.002403 -0.009443
 12H   2px       -0.168615  0.087140  0.013811 -0.172534  0.147507 -0.103915
 12H   2py       -0.050121 -0.024717  0.034328 -0.008735  0.007169 -0.044518
                     54        55        56        57        58        59   
                   0.13779   0.14151   0.15551   0.15634   0.16046   0.16127
                   0.00000   0.00000   0.00000   0.00000   0.00000   0.00000
                  --------  --------  --------  --------  --------  --------
  0C   1s        -0.003621  0.000025 -0.009156  0.000116 -0.005023 -0.000059
  0C   2s         0.027106 -0.000090 -0.020656  0.000245  0.011498  0.000259
  0C   3s         0.014519 -0.000087  0.093407 -0.001722  0.696985  0.010058
  0C   4s        -6.577381  0.005429  4.398767 -0.054576-11.308159 -0.178657
  0C   1pz        0.000434  0.088151 -0.001004 -0.105720  0.000499 -0.038086
  0C   1px       -0.133265  0.000620 -0.100694  0.001104 -0.082282 -0.001061
  0C   1py        0.040162 -0.000251 -0.012701  0.000194 -0.001888 -0.000127
  0C   2pz       -0.000107 -0.013889 -0.003364 -0.348994 -0.005617  0.250383
  0C   2px       -0.064477 -0.000076 -0.507486  0.002116 -0.713862 -0.010557
  0C   2py        0.043565 -0.000631  0.264585 -0.001840 -0.594200 -0.009020
  0C   3pz       -0.011724 -3.884741  0.101998 10.669849 -0.019835  2.163163
  0C   3px       -1.781033 -0.001020  0.195198 -0.014250 16.364313  0.227383
  0C   3py        0.693504  0.008053  5.661401 -0.053344 -5.373523 -0.074930
  0C   1dz2       0.032510 -0.000155  0.012395 -0.000191 -0.018438 -0.000295
  0C   1dxz       0.000019  0.000311  0.000089  0.009696  0.000063 -0.005142
  0C   1dyz      -0.000087 -0.008922 -0.000301 -0.027615  0.000231 -0.017483
  0C   1dx2y2    -0.004535  0.000027  0.005347 -0.000026 -0.015946 -0.000238
  0C   1dxy      -0.013214  0.000047 -0.016622  0.000167  0.003226  0.000060
  0C   2dz2       0.053896 -0.000042 -0.099213  0.001202 -0.047400 -0.000807
  0C   2dxz      -0.000651 -0.187612  0.001781  0.126966 -0.003615  0.275167
  0C   2dyz       0.000336  0.050861  0.001784  0.165643  0.001870 -0.061974
  0C   2dx2y2    -0.013223 -0.000105 -0.013174  0.001294  0.200554  0.003144
  0C   2dxy       0.095797 -0.000402  0.307998 -0.002791  0.167459  0.001740
  1C   1s        -0.007962  0.017339 -0.003389 -0.004602  0.007695 -0.010021
  1C   2s        -0.053611  0.076392 -0.001860 -0.002317  0.044867 -0.074205
  1C   3s         0.419589 -0.173107  0.226216  0.656550  0.054355 -0.483991
  1C   4s         3.110528 -0.554333 -1.674092  9.581849 -3.393450  5.426865
  1C   1pz       -0.060343 -0.147441 -0.009975 -0.017974 -0.013888 -0.008638
  1C   1px       -0.060233 -0.066702  0.045182 -0.032970 -0.140441  0.114133
  1C   1py       -0.024891 -0.079825  0.052902  0.010683 -0.040866 -0.057386
  1C   2pz        0.094380  0.194474 -0.073425 -0.410997 -0.197113 -0.022119
  1C   2px        0.310796 -0.529892  0.241304 -0.846722 -0.636799 -0.541457
  1C   2py        0.234363 -0.049042  0.233889  0.014741 -0.320915 -0.334445
  1C   3pz        2.596529 -2.669372 -1.638904 -5.579478 -0.937663  3.144773
  1C   3px        3.900530 -6.095131 -0.525581 -3.619821  1.716195-10.129808
  1C   3py        1.142256 -3.189944  2.749303  1.484368  1.261502  3.739897
  1C   1dz2       0.001562 -0.031403  0.002027 -0.000215  0.009498  0.016829
  1C   1dxz       0.017487  0.001729 -0.006408 -0.003426  0.000348 -0.003764
  1C   1dyz       0.004633 -0.007803 -0.000857 -0.004667  0.007825 -0.004093
  1C   1dx2y2     0.006701  0.008176 -0.003091 -0.001379 -0.012140 -0.002369
  1C   1dxy      -0.000121  0.016339 -0.012446  0.004080  0.003021  0.001985
  1C   2dz2      -0.111639 -0.116808  0.020864  0.106102  0.094862 -0.077415
  1C   2dxz      -0.010437  0.106047 -0.044506  0.200288  0.042224  0.212197
  1C   2dyz       0.069133 -0.020265 -0.033666 -0.012203 -0.057293  0.045360
  1C   2dx2y2     0.013812 -0.026403 -0.037247 -0.021364  0.032528  0.219706
  1C   2dxy       0.147118 -0.133395  0.029460 -0.232099 -0.090891 -0.114460
  2C   1s        -0.008110 -0.017280 -0.003260  0.004666  0.007433  0.010248
  2C   2s        -0.054231 -0.075965 -0.001648  0.002325  0.042733  0.075494
  2C   3s         0.420814  0.169554  0.212609 -0.661067  0.037125  0.485401
  2C   4s         3.114573  0.531660 -1.864128 -9.539964 -3.272060 -5.539318
  2C   1pz        0.058801 -0.147984  0.009636 -0.018286  0.014047 -0.008192
  2C   1px       -0.059483  0.067234  0.045562  0.032408 -0.136954 -0.118171
  2C   1py       -0.024021  0.080221  0.052842 -0.011664 -0.042538  0.056034
  2C   2pz       -0.093592  0.194964  0.064891 -0.413998  0.197395 -0.016557
  2C   2px        0.314679  0.527724  0.258277  0.844150 -0.647921  0.522569
  2C   2py        0.235232  0.046751  0.233699 -0.018556 -0.331217  0.325123
  2C   3pz       -2.622153 -2.647705  1.531496 -5.621310  0.832281  3.153121
  2C   3px        3.949949  6.060266 -0.446802  3.623689  1.447306 10.193304
  2C   3py        1.170019  3.181083  2.714422 -1.537783  1.365332 -3.706599
  2C   1dz2       0.001863  0.031361  0.001999  0.000156  0.010002 -0.016548
  2C   1dxz      -0.017473  0.001925  0.006337 -0.003537 -0.000221 -0.003789
  2C   1dyz      -0.004728 -0.007782  0.000775 -0.004663 -0.007718 -0.004300
  2C   1dx2y2     0.006597 -0.008227 -0.003061  0.001481 -0.012204  0.002039
  2C   1dxy      -0.000271 -0.016383 -0.012523 -0.003801  0.003071 -0.001876
  2C   2dz2      -0.110664  0.117543  0.018837 -0.107094  0.092686  0.079845
  2C   2dxz       0.011109  0.106178  0.048607  0.199807 -0.047380  0.211172
  2C   2dyz      -0.069322 -0.020009  0.033346 -0.013169  0.055804  0.047104
  2C   2dx2y2     0.013838  0.026427 -0.037077  0.022034  0.038624 -0.218799
  2C   2dxy       0.147984  0.132244  0.034132  0.231785 -0.092916  0.111397
  3C   1s         0.003662 -0.000022  0.012629 -0.000117 -0.023715 -0.000346
  3C   2s         0.027406 -0.000089  0.076295 -0.000706 -0.082007 -0.001226
  3C   3s         0.771232 -0.002689  0.283778 -0.003016  0.288731  0.003886
  3C   4s         1.383425 -0.019886-19.532920  0.200388  0.326274  0.040218
  3C   1pz        0.000333  0.042526 -0.000891 -0.105396 -0.001036  0.067906
  3C   1px        0.087176 -0.000293 -0.041610  0.000502 -0.124629 -0.001680
  3C   1py        0.041118 -0.000174  0.093330 -0.001160  0.193886  0.002722
  3C   2pz       -0.001425 -0.402109 -0.006678 -0.661320  0.002078 -0.259251
  3C   2px        0.202762 -0.000479  0.252366 -0.000581 -0.374422 -0.006383
  3C   2py        0.240023 -0.000465  0.362734 -0.005612  1.265829  0.016677
  3C   3pz       -0.013844 -3.280777  0.019294  2.352518  0.143512-10.451805
  3C   3px       -1.086235  0.003122  4.505611 -0.044100 -0.493911 -0.002592
  3C   3py       -6.455576  0.026872-10.827565  0.112490 -4.050854 -0.058273
  3C   1dz2      -0.016855  0.000075  0.002494 -0.000033  0.004864  0.000095
  3C   1dxz       0.000026  0.008097 -0.000130 -0.010940  0.000365 -0.026180
  3C   1dyz      -0.000133 -0.024472 -0.000069 -0.007135 -0.000129  0.008393
  3C   1dx2y2    -0.000237  0.000008  0.014879 -0.000186  0.017476  0.000256
  3C   1dxy      -0.021325  0.000098  0.000077  0.000014 -0.008668 -0.000122
  3C   2dz2      -0.059676  0.000260  0.117233 -0.001092 -0.170474 -0.002442
  3C   2dxz      -0.000443 -0.105308 -0.002385 -0.220453  0.000390 -0.075943
  3C   2dyz      -0.000815 -0.190004 -0.001102 -0.129489 -0.004599  0.307293
  3C   2dx2y2    -0.057821  0.000267 -0.304073  0.003696 -0.251480 -0.003165
  3C   2dxy       0.101205 -0.000149 -0.042005  0.000119  0.448223  0.006567
  4C   1s        -0.001071 -0.004406 -0.003870 -0.006550  0.011752 -0.000334
  4C   2s         0.019797 -0.058405 -0.021829 -0.094390  0.041413 -0.015571
  4C   3s        -0.171111 -0.582349  0.071041 -0.855958  0.082190 -0.142333
  4C   4s        -0.080830  4.783445  1.723441 26.649705 -9.983351 -4.395179
  4C   1pz       -0.043651 -0.073576 -0.006660 -0.102054  0.019787 -0.010198
  4C   1px       -0.027157  0.080563  0.057548  0.026913  0.004479  0.052870
  4C   1py       -0.023848  0.108244  0.110849 -0.096625 -0.026514 -0.039337
  4C   2pz       -0.196865 -0.394832 -0.086872 -0.994101  0.267271  0.183590
  4C   2px        0.473094  0.389859  0.325639  0.634223 -0.450432  0.158112
  4C   2py        0.359637  0.191181  0.411918  0.241779 -0.412724  0.345550
  4C   3pz        1.430026  7.995057 -0.963445  8.217889 -0.739687 -2.760489
  4C   3px        0.432232  2.634649 -0.116367 -2.343862 -1.678328 -4.983702
  4C   3py        3.754977  0.418785 -1.844215  9.217942 -3.079108  3.552326
  4C   1dz2      -0.005624  0.007511 -0.008202  0.016399  0.013134  0.003235
  4C   1dxz       0.035237  0.014401  0.023442  0.007064 -0.014114 -0.003941
  4C   1dyz      -0.008451  0.003174  0.001026 -0.001559  0.002812 -0.000580
  4C   1dx2y2    -0.008779 -0.005041 -0.007526 -0.007702  0.014622  0.004037
  4C   1dxy      -0.019519  0.002689 -0.005984 -0.006707 -0.000629 -0.000548
  4C   2dz2       0.113948 -0.059036  0.039951 -0.118673 -0.071460  0.054751
  4C   2dxz      -0.052938  0.033345 -0.025754 -0.253562  0.118361  0.095965
  4C   2dyz      -0.046512  0.063662  0.042815 -0.001428  0.002354  0.123570
  4C   2dx2y2     0.020787  0.152968 -0.008551  0.170112 -0.045796 -0.289969
  4C   2dxy      -0.113400  0.031634 -0.095816  0.108739  0.105823 -0.120522
  5C   1s        -0.001017  0.004390 -0.003756  0.006584  0.011710  0.000676
  5C   2s         0.020394  0.058107 -0.020020  0.094669  0.041162  0.016705
  5C   3s        -0.165667  0.583379  0.088696  0.855131  0.083083  0.144330
  5C   4s        -0.115035 -4.764530  1.223997-26.645491-10.205686  4.117193
  5C   1pz        0.042994 -0.073975  0.004678 -0.102012 -0.019759 -0.010673
  5C   1px       -0.028111 -0.080409  0.056978 -0.028279  0.005942 -0.052792
  5C   1py       -0.024933 -0.107866  0.112842  0.094567 -0.027475  0.038275
  5C   2pz        0.195026 -0.395870  0.068110 -0.996021 -0.278193  0.175378
  5C   2px        0.470369 -0.393849  0.312993 -0.642302 -0.450335 -0.171025
  5C   2py        0.358015 -0.193300  0.407104 -0.246565 -0.401518 -0.358177
  5C   3pz       -1.361556  8.006899  1.118478  8.177164  0.848731 -2.752038
  5C   3px        0.412165 -2.629867 -0.070433  2.356168 -1.815603  4.924742
  5C   3py        3.747801 -0.451815 -2.027993 -9.177745 -3.005415 -3.620990
  5C   1dz2      -0.005614 -0.007513 -0.008496 -0.016271  0.013139 -0.002845
  5C   1dxz      -0.035136  0.014663 -0.023325  0.007540  0.014283 -0.003456
  5C   1dyz       0.008520  0.003108 -0.001026 -0.001525 -0.002844 -0.000666
  5C   1dx2y2    -0.008775  0.005122 -0.007411  0.007813  0.014774 -0.003608
  5C   1dxy      -0.019511 -0.002544 -0.005839  0.006837 -0.000660  0.000535
  5C   2dz2       0.114252  0.058035  0.042298  0.118384 -0.068918 -0.056788
  5C   2dxz       0.053333  0.033324  0.021038 -0.253316 -0.122130  0.092188
  5C   2dyz       0.046895  0.063373 -0.042798 -0.001067 -0.006074  0.123093
  5C   2dx2y2     0.019690 -0.152898 -0.011463 -0.169975 -0.054847  0.288415
  5C   2dxy      -0.113813 -0.030503 -0.098248 -0.107232  0.101380  0.123580
  6H   1s        -0.136101  0.000522 -0.056954  0.000571  0.071814  0.001089
  6H   2s        -0.431827  0.002787 -0.983519  0.012508  1.137974  0.018646
  6H   3s        -1.682990  0.002994 -1.046074  0.010379 -0.669568 -0.010929
  6H   1pz       -0.000040 -0.007322 -0.000089 -0.008094  0.000092 -0.007814
  6H   1px       -0.003980  0.000007 -0.003906  0.000030  0.003753  0.000068
  6H   1py       -0.003762  0.000023  0.010199 -0.000100  0.001189  0.000010
  6H   2pz        0.000069  0.063951 -0.001326 -0.111347  0.002428 -0.194738
  6H   2px       -0.069354  0.000437  0.026200 -0.000665 -0.145205 -0.002175
  6H   2py        0.004336 -0.000423  0.105250 -0.001571 -0.115407 -0.001976
  7H   1s        -0.003657 -0.000005 -0.032867  0.000266  0.022398  0.000314
  7H   2s        -0.046739  0.000267  1.188028 -0.010649 -0.645335 -0.012695
  7H   3s        -1.639248  0.004609 -1.400221  0.014514  0.530899  0.009689
  7H   1pz        0.000007 -0.000270  0.000087  0.008435 -0.000017  0.001510
  7H   1px       -0.008537  0.000035  0.007937 -0.000061 -0.011700 -0.000179
  7H   1py       -0.005785  0.000033 -0.002617  0.000017  0.010616  0.000149
  7H   2pz        0.000026 -0.007979 -0.000521 -0.056702 -0.003017  0.206173
  7H   2px       -0.077008  0.000396  0.105912 -0.000500 -0.192777 -0.003371
  7H   2py        0.104523 -0.000512  0.296603 -0.002896  0.054838  0.000320
  8H   1s        -0.177767 -0.017222 -0.069751  0.029139  0.055199  0.002895
  8H   2s        -1.289224 -0.759137 -0.689838 -2.280543  1.573394  0.646938
  8H   3s        -0.863470  2.007728  0.020418  3.782996 -0.130181 -0.032797
  8H   1pz        0.005915  0.013140  0.002867 -0.001550 -0.001578 -0.003769
  8H   1px       -0.002683 -0.004865 -0.005808 -0.005536 -0.004956 -0.004940
  8H   1py        0.005042  0.002867 -0.001199  0.005977 -0.003979  0.000852
  8H   2pz       -0.061597 -0.190827 -0.021434 -0.419753  0.209953  0.143490
  8H   2px        0.063791  0.048951  0.061059  0.268605 -0.230626 -0.035395
  8H   2py        0.014661  0.053863  0.080561 -0.015407 -0.094636 -0.022550
  9C   1s         0.003787 -0.000023 -0.001712  0.000056 -0.002361 -0.000045
  9C   2s        -0.005963 -0.000035 -0.053519  0.000746 -0.095746 -0.001352
  9C   3s        -0.394904  0.002113 -0.362060  0.003071 -0.276512 -0.003896
  9C   4s         6.902401 -0.016528 17.527439 -0.198835 31.804007  0.439858
  9C   1pz       -0.000331 -0.043079  0.000480  0.058920 -0.000188  0.015883
  9C   1px       -0.184861  0.000880 -0.039331  0.000537  0.033602  0.000458
  9C   1py       -0.008217  0.000116  0.113335 -0.001296  0.035843  0.000518
  9C   2pz       -0.001244 -0.152163  0.000457  0.068236 -0.001403  0.146172
  9C   2px       -0.187248  0.000437 -0.618207  0.004522 -1.405737 -0.020397
  9C   2py        0.365094 -0.000805  0.749078 -0.009632  1.717652  0.022700
  9C   3pz        0.003884  1.808081 -0.056529 -5.808341 -0.041340  3.037265
  9C   3px       -0.502604  0.007051 -5.919251  0.049824  9.019584  0.124504
  9C   3py       -0.427324 -0.010529 -9.104333  0.093971  2.070205  0.030469
  9C   1dz2      -0.030291  0.000134 -0.016679  0.000128  0.005650  0.000080
  9C   1dxz      -0.000041 -0.004143 -0.000188 -0.019492 -0.000130  0.008409
  9C   1dyz       0.000119  0.023144  0.000141  0.015851  0.000311 -0.021308
  9C   1dx2y2     0.009509 -0.000048 -0.004898  0.000056 -0.001324 -0.000023
  9C   1dxy       0.009811 -0.000053  0.003756 -0.000054  0.002732  0.000038
  9C   2dz2      -0.005530  0.000337  0.111725 -0.000985  0.445649  0.006278
  9C   2dxz      -0.000099 -0.090775  0.002592  0.251006 -0.000819  0.058413
  9C   2dyz      -0.000780 -0.182372 -0.002018 -0.224800 -0.003910  0.253109
  9C   2dx2y2     0.142676 -0.000646  0.037855 -0.001454  0.027337  0.000225
  9C   2dxy       0.063192  0.000020  0.044061 -0.000189  0.099532  0.001049
 10H   1s        -0.086382  0.073938 -0.039630  0.051437  0.035203 -0.046985
 10H   2s        -0.322716  0.513779 -1.146919  0.802056 -2.782926 -0.596824
 10H   3s         0.221642 -0.312668  1.093382  1.234540  2.588332 -0.085342
 10H   1pz       -0.010815 -0.001442 -0.001415 -0.005174  0.013696  0.001306
 10H   1px       -0.006165 -0.002082 -0.006629  0.001228 -0.003509  0.004032
 10H   1py        0.006202  0.010408  0.005668  0.002789  0.006585 -0.000861
 10H   2pz       -0.102144 -0.063198  0.105893 -0.127514  0.494320  0.089087
 10H   2px        0.040782  0.107676 -0.085546  0.006822 -0.336446 -0.041754
 10H   2py       -0.034434  0.079808  0.085982 -0.003056  0.354956 -0.075068
 11H   1s        -0.087404 -0.073155 -0.040735 -0.050803  0.033784  0.047948
 11H   2s        -0.329972 -0.514383 -1.162736 -0.776706 -2.797779  0.519400
 11H   3s         0.216749  0.318884  1.065756 -1.267858  2.584318  0.156608
 11H   1pz        0.010771 -0.001565  0.001292 -0.005189 -0.013751  0.000932
 11H   1px       -0.006124  0.002148 -0.006629 -0.001093 -0.003372 -0.004127
 11H   1py        0.006105 -0.010466  0.005606 -0.002904  0.006527  0.001048
 11H   2pz        0.101080 -0.064500 -0.108551 -0.124898 -0.496831  0.075470
 11H   2px        0.040220 -0.108506 -0.085128 -0.005008 -0.336375  0.032628
 11H   2py       -0.034870 -0.079016  0.086235  0.001135  0.352241  0.085397
 12H   1s        -0.177647  0.018727 -0.070303 -0.027648  0.055233 -0.001043
 12H   2s        -1.285330  0.768762 -0.647317  2.293487  1.603390 -0.599882
 12H   3s        -0.882462 -1.999447 -0.050835 -3.781234 -0.142951  0.031983
 12H   1pz       -0.005777  0.013182 -0.002896 -0.001495  0.001696 -0.003716
 12H   1px       -0.002653  0.004905 -0.005692  0.005675 -0.005070  0.004810
 12H   1py        0.005014 -0.002917 -0.001316 -0.005935 -0.003968 -0.000958
 12H   2pz        0.060438 -0.191146  0.013446 -0.419544 -0.216012  0.137425
 12H   2px        0.063938 -0.049468  0.056221 -0.270085 -0.233404  0.028865
 12H   2py        0.014134 -0.053538  0.081042  0.015084 -0.094925  0.019486
                     60        61        62        63        64        65   
                   0.17483   0.18049   0.18079   0.18574   0.19540   0.20321
                   0.00000   0.00000   0.00000   0.00000   0.00000   0.00000
                  --------  --------  --------  --------  --------  --------
  0C   1s        -0.003030  0.000020  0.000018  0.024859  0.004151 -0.011434
  0C   2s        -0.030560  0.000097 -0.000042  0.106738 -0.025217 -0.050095
  0C   3s        -0.302959 -0.000010 -0.000454 -0.363904 -0.557111  0.069311
  0C   4s         6.604831  0.005046 -0.006012  3.590269 -1.347136-11.523611
  0C   1pz        0.000140  0.126996  0.027336 -0.000278  0.000135  0.000290
  0C   1px       -0.181689 -0.000134 -0.000191 -0.185407 -0.051266 -0.152194
  0C   1py        0.132320 -0.000079  0.000199  0.029047 -0.049636  0.197564
  0C   2pz        0.000109 -0.210433 -0.115061 -0.000996 -0.000872  0.000913
  0C   2px       -1.019951 -0.001717  0.000905 -0.162322  0.273755 -0.205982
  0C   2py        0.412237  0.001545 -0.000368  0.934067  0.031980 -0.725864
  0C   3pz       -0.005643 -1.616544  3.093510  0.001540  0.007029  0.004265
  0C   3px       -9.112896  0.002128  0.011810 10.638311  4.237740 23.176516
  0C   3py        0.929384  0.002912 -0.002946 -3.687403 -4.599880 -5.001219
  0C   1dz2      -0.003934  0.000003 -0.000025  0.025820 -0.010442 -0.005686
  0C   1dxz      -0.000006  0.004372  0.008504 -0.000008  0.000040  0.000013
  0C   1dyz       0.000040 -0.012720  0.012362 -0.000034  0.000059  0.000043
  0C   1dx2y2    -0.027863 -0.000014 -0.000010 -0.012737 -0.035294  0.013821
  0C   1dxy      -0.003924 -0.000006  0.000004 -0.018228  0.031946 -0.008096
  0C   2dz2      -0.144045  0.000235  0.000301  0.064414  0.121346  0.052936
  0C   2dxz       0.000419 -0.069255 -0.169116  0.000590  0.000057 -0.000184
  0C   2dyz       0.000299  0.174649  0.123693  0.000346  0.000271 -0.000408
  0C   2dx2y2    -0.144646  0.000341 -0.000032  0.157522  0.594850  0.011761
  0C   2dxy       0.178980  0.001252 -0.000579  0.166106 -0.294105 -0.157399
  1C   1s         0.000706 -0.026293  0.032696 -0.015712 -0.024230  0.003943
  1C   2s        -0.007408 -0.135952  0.097273 -0.074692 -0.067011  0.016149
  1C   3s        -0.246055  0.283656 -1.120976 -0.046348 -0.090524  0.142635
  1C   4s        11.662198 23.157153-17.373608 -1.010140  9.777981  8.917252
  1C   1pz        0.063499 -0.041948 -0.064681  0.039966 -0.079271  0.027390
  1C   1px        0.131618 -0.182559 -0.072452  0.172732 -0.053083  0.063651
  1C   1py        0.032942  0.032844 -0.109244  0.050116  0.112331  0.059196
  1C   2pz        0.174409 -0.681422  1.365617 -0.162619 -0.152845  0.001236
  1C   2px        0.601903 -0.911620  0.387653 -0.013049  0.073430 -0.178736
  1C   2py       -0.100414 -0.304218  0.381734  0.047217  0.474531 -0.140662
  1C   3pz        2.874496  1.058622  9.920838 -1.578102 -3.123008 -5.070955
  1C   3px        6.457893  7.812652  4.208785 -2.909292 -4.410526-10.985774
  1C   3py        3.751452  4.734521  6.704477 -0.288255  0.293054 -1.684213
  1C   1dz2      -0.004959  0.016940 -0.029889 -0.016470  0.004709 -0.000617
  1C   1dxz      -0.000781 -0.005412  0.006448 -0.028034 -0.003587  0.019873
  1C   1dyz      -0.023606 -0.010273  0.006011 -0.011095 -0.010007 -0.000766
  1C   1dx2y2    -0.007106 -0.000737  0.017394  0.027294 -0.035605  0.000412
  1C   1dxy      -0.007520  0.010272  0.012411 -0.016818 -0.013703  0.007273
  1C   2dz2       0.009597  0.171506 -0.421322 -0.072921 -0.096868  0.008804
  1C   2dxz      -0.045494  0.285314 -0.069249  0.051794  0.164299 -0.034739
  1C   2dyz       0.016519  0.151331 -0.119156 -0.018511  0.045703  0.004786
  1C   2dx2y2     0.026414  0.218886 -0.135311  0.217435  0.183484  0.046612
  1C   2dxy       0.169894 -0.035469  0.141202 -0.064426  0.112264 -0.038977
  2C   1s         0.000690  0.026306 -0.032686 -0.015703 -0.024163  0.003996
  2C   2s        -0.007457  0.136026 -0.097213 -0.074729 -0.066730  0.016428
  2C   3s        -0.246142 -0.283976  1.119199 -0.047149 -0.094099  0.140849
  2C   4s        11.665482-23.167274 17.373913 -0.998314  9.753296  8.889785
  2C   1pz       -0.063302 -0.042251 -0.064755 -0.040114  0.079964 -0.027043
  2C   1px        0.131041  0.182759  0.072550  0.172310 -0.053786  0.063184
  2C   1py        0.032769 -0.032719  0.109358  0.050355  0.111715  0.058688
  2C   2pz       -0.174021 -0.682737  1.365438  0.162850  0.148104 -0.004503
  2C   2px        0.603107  0.913697 -0.387145 -0.014796  0.074762 -0.176678
  2C   2py       -0.099880  0.304600 -0.384104  0.046713  0.476097 -0.140200
  2C   3pz       -2.878190  1.063892  9.925641  1.577205  3.109064  5.066390
  2C   3px        6.444215 -7.819661 -4.213062 -2.894294 -4.373854-10.937066
  2C   3py        3.758151 -4.738058 -6.715252 -0.284069  0.295093 -1.690053
  2C   1dz2      -0.004942 -0.016946  0.029886 -0.016459  0.004559 -0.000717
  2C   1dxz       0.000787 -0.005364  0.006513  0.027988  0.003616 -0.019850
  2C   1dyz       0.023647 -0.010225  0.006008  0.011107  0.010073  0.000758
  2C   1dx2y2    -0.007086  0.000748 -0.017391  0.027334 -0.035612  0.000378
  2C   1dxy      -0.007458 -0.010318 -0.012444 -0.016804 -0.013657  0.007318
  2C   2dz2       0.009442 -0.171981  0.421412 -0.072507 -0.098453  0.007512
  2C   2dxz       0.046064  0.285791 -0.068922 -0.052379 -0.164402  0.035049
  2C   2dyz      -0.016546  0.151615 -0.119791  0.018224 -0.046085 -0.004628
  2C   2dx2y2     0.025968 -0.218473  0.135431  0.217423  0.182416  0.046468
  2C   2dxy       0.170385  0.035914 -0.141312 -0.064411  0.113266 -0.038359
  3C   1s         0.002044  0.000005 -0.000013  0.011537  0.013116 -0.011609
  3C   2s         0.054411  0.000043 -0.000023  0.101141 -0.073332 -0.007513
  3C   3s         0.722298  0.000079 -0.000239 -0.348626 -1.571738  0.683897
  3C   4s       -20.842027 -0.017010 -0.007398 12.977520 -4.026187-29.629782
  3C   1pz        0.000152 -0.075802  0.110755  0.000084  0.000280  0.000139
  3C   1px        0.109655  0.000008  0.000012  0.114668 -0.123926  0.038445
  3C   1py       -0.135696 -0.000065 -0.000105 -0.176224 -0.025932 -0.178670
  3C   2pz       -0.000681 -0.526481  0.131887  0.000290  0.000017  0.000053
  3C   2px        1.555080  0.002306  0.000840 -1.147957 -0.796889  0.873603
  3C   2py        0.456217 -0.000934  0.000271 -0.860086 -0.085804  1.628436
  3C   3pz        0.002835  1.614329  1.593969 -0.002844 -0.006727 -0.012277
  3C   3px        0.375447 -0.004987 -0.004255 -4.523847 -3.587554-13.956038
  3C   3py      -13.633377  0.001794  0.007934  7.303234 11.831906 14.462857
  3C   1dz2      -0.035446  0.000001 -0.000022  0.048747 -0.001921 -0.037949
  3C   1dxz      -0.000017 -0.009686  0.010260  0.000025 -0.000069 -0.000051
  3C   1dyz       0.000021 -0.020737 -0.025961  0.000003  0.000002  0.000011
  3C   1dx2y2    -0.017524 -0.000007 -0.000011 -0.038752 -0.000266 -0.026711
  3C   1dxy       0.029768  0.000008  0.000025 -0.015587  0.021341  0.001305
  3C   2dz2       0.052995  0.000178 -0.000077 -0.015274  0.107132 -0.163386
  3C   2dxz      -0.000460 -0.057693 -0.052970 -0.000134 -0.000083  0.000044
  3C   2dyz       0.000103  0.110773 -0.211576 -0.000277  0.000146  0.000411
  3C   2dx2y2     0.030927  0.000806  0.000113  0.421006  0.294444 -0.406992
  3C   2dxy      -0.155515  0.000008 -0.000151  0.409788 -0.006961 -0.149462
  4C   1s         0.017231 -0.014303 -0.003068 -0.005551  0.004606  0.003816
  4C   2s         0.041200 -0.115337 -0.005489 -0.050953 -0.008160  0.068537
  4C   3s        -0.527023 -0.242834  0.048857  0.305432 -0.615371  0.068111
  4C   4s       -14.231908 28.987121 -1.024817 -2.723183 -1.282103 -1.730175
  4C   1pz        0.071560  0.011367  0.110010  0.045345 -0.012796 -0.033651
  4C   1px        0.032395  0.021573  0.117160  0.015717  0.083487 -0.004045
  4C   1py        0.149064  0.098194  0.057966  0.066245  0.059470  0.107774
  4C   2pz        0.689412 -0.548774 -0.284642  0.148176 -0.103018  0.088948
  4C   2px       -0.431140  0.732800 -0.281166 -0.041606  0.309599 -0.447076
  4C   2py        0.538384  0.140802 -0.417396  0.311662  0.365554 -0.247048
  4C   3pz        1.337890  3.507177 -6.792065 -0.066110 -1.241514 -6.656656
  4C   3px        4.182607 -6.734818 -4.753207 -2.641292 -0.472630  0.762534
  4C   3py        4.788789 -8.567353 -1.415154 -4.221304 -1.414744 -9.526417
  4C   1dz2       0.016086 -0.000511 -0.017406 -0.007859 -0.004550 -0.005330
  4C   1dxz      -0.018364  0.001067  0.006765 -0.013265  0.015452  0.028038
  4C   1dyz      -0.002924 -0.022267  0.004051 -0.023486  0.009368  0.002712
  4C   1dx2y2     0.007073 -0.002406  0.007227 -0.014295  0.017764 -0.002746
  4C   1dxy       0.021311  0.023074  0.006953  0.007400 -0.019999  0.029440
  4C   2dz2      -0.148589  0.159204 -0.145965  0.025419  0.172944 -0.050686
  4C   2dxz       0.154276 -0.182638 -0.104366 -0.103495 -0.203368  0.201030
  4C   2dyz       0.117874  0.140863 -0.112896  0.052653 -0.131870  0.021899
  4C   2dx2y2    -0.091677  0.075381  0.156853  0.055289  0.379865  0.016889
  4C   2dxy      -0.084933 -0.027013  0.119613 -0.142792 -0.115488  0.168541
  5C   1s         0.017203  0.014250  0.003057 -0.005586  0.004557  0.003819
  5C   2s         0.041038  0.115072  0.005495 -0.050934 -0.008506  0.068405
  5C   3s        -0.526445  0.243311 -0.049173  0.306695 -0.615006  0.066936
  5C   4s       -14.242757-28.972412  1.026796 -2.705981 -1.276042 -1.710222
  5C   1pz       -0.071463  0.011143  0.109925 -0.045490  0.012910  0.033635
  5C   1px        0.032552 -0.021418 -0.117080  0.015778  0.083720 -0.003701
  5C   1py        0.149517 -0.097982 -0.057719  0.066657  0.059824  0.107898
  5C   2pz       -0.690818 -0.548846 -0.284679 -0.147106  0.105583 -0.087127
  5C   2px       -0.433660 -0.732479  0.279351 -0.041927  0.307215 -0.446819
  5C   2py        0.538918 -0.137492  0.416574  0.313755  0.365263 -0.248752
  5C   3pz       -1.329523  3.504549 -6.789566  0.064744  1.248065  6.649311
  5C   3px        4.179876  6.734064  4.745958 -2.644938 -0.479602  0.754028
  5C   3py        4.800179  8.550526  1.410082 -4.233979 -1.444770 -9.563971
  5C   1dz2       0.016046  0.000441  0.017409 -0.007890 -0.004550 -0.005282
  5C   1dxz       0.018418  0.001046  0.006790  0.013268 -0.015536 -0.028042
  5C   1dyz       0.002855 -0.022180  0.004060  0.023552 -0.009371 -0.002756
  5C   1dx2y2     0.007093  0.002355 -0.007191 -0.014267  0.017664 -0.002815
  5C   1dxy       0.021356 -0.023095 -0.006892  0.007455 -0.019930  0.029523
  5C   2dz2      -0.148219 -0.158606  0.145647  0.025058  0.171583 -0.050967
  5C   2dxz      -0.154565 -0.182219 -0.104110  0.103900  0.203491 -0.200982
  5C   2dyz      -0.117088  0.140742 -0.112703 -0.053279  0.130478 -0.021642
  5C   2dx2y2    -0.091897 -0.075089 -0.156542  0.055909  0.380824  0.016712
  5C   2dxy      -0.084807  0.026650 -0.119316 -0.143921 -0.115383  0.169861
  6H   1s         0.027105 -0.000059  0.000100 -0.104135  0.158659 -0.058054
  6H   2s        -0.287682 -0.003026  0.002208 -1.319243  1.913253  1.662232
  6H   3s         1.978222 -0.001274  0.000650 -2.044395  0.905141 -1.171465
  6H   1pz       -0.000004  0.001332  0.010759 -0.000016  0.000013  0.000019
  6H   1px       -0.024752 -0.000021 -0.000009 -0.007002  0.000048 -0.010921
  6H   1py        0.007743  0.000011  0.000007  0.003154  0.016384  0.002592
  6H   2pz        0.000029 -0.006604  0.103955 -0.000379  0.000120  0.000178
  6H   2px        0.140602 -0.000080  0.000012 -0.130883 -0.315742 -0.051114
  6H   2py       -0.032548  0.000622 -0.000460  0.175284  0.053122 -0.541153
  7H   1s         0.084698  0.000016  0.000044 -0.230050  0.123560 -0.000407
  7H   2s         2.895479  0.002103  0.001582 -3.893897 -0.077588  2.986748
  7H   3s        -1.240198 -0.002605  0.001321 -0.826698  3.501296 -2.097495
  7H   1pz        0.000007  0.004279 -0.005485 -0.000007  0.000030  0.000015
  7H   1px        0.009140  0.000015  0.000005  0.022613  0.018336  0.003533
  7H   1py       -0.019433 -0.000003 -0.000001 -0.012838 -0.001194 -0.000038
  7H   2pz       -0.000111  0.104384 -0.066828 -0.000233  0.000596  0.000404
  7H   2px        0.622876  0.000711  0.000503 -0.311270 -0.190700  0.733351
  7H   2py        0.138195  0.000131  0.000049 -0.444795 -0.238067  0.184744
  8H   1s         0.102660  0.076473  0.000668  0.082793 -0.025298 -0.118696
  8H   2s         2.677016 -1.939300 -0.282337 -0.096286 -1.110928  0.963801
  8H   3s        -1.368392  4.069911  0.608077  1.807059  0.821627 -2.586119
  8H   1pz        0.002560 -0.001219  0.007454  0.001777  0.008960 -0.002178
  8H   1px       -0.004286  0.003322 -0.001767 -0.001487 -0.011359 -0.003729
  8H   1py        0.005995  0.011522  0.001064  0.013067 -0.003690  0.000024
  8H   2pz        0.319213 -0.274748  0.031882 -0.190262 -0.063689  0.468905
  8H   2px       -0.447769  0.453142  0.107407  0.162200  0.130437 -0.330193
  8H   2py       -0.045682  0.380523  0.009672  0.268411 -0.037250  0.059092
  9C   1s         0.001958 -0.000003 -0.000018 -0.014030  0.004064  0.010446
  9C   2s        -0.036807 -0.000091 -0.000007 -0.062538  0.016006  0.048172
  9C   3s         0.289211  0.000507  0.001754  0.062726 -0.660086  0.164219
  9C   4s        16.433516  0.001652  0.010364 -7.759263-14.632570 31.975780
  9C   1pz       -0.000121 -0.016860 -0.059881 -0.000105 -0.000224 -0.000008
  9C   1px       -0.114667 -0.000076  0.000204 -0.195458 -0.092046  0.019865
  9C   1py       -0.218397 -0.000121 -0.000125 -0.002664 -0.009216 -0.202746
  9C   2pz        0.000546 -0.327108 -0.412646  0.000656 -0.002248  0.000101
  9C   2px       -0.871933 -0.001527  0.001045 -0.196998  0.253584 -0.209522
  9C   2py        0.475884 -0.000247  0.000076 -0.729846 -1.012664  1.544920
  9C   3pz       -0.000309 -1.722501 -3.947835  0.001929 -0.005841  0.006981
  9C   3px       -3.806662  0.004932  0.007746  5.265792  2.753456 18.505102
  9C   3py      -10.933149 -0.002713  0.005774  9.307413  9.065079  6.634702
  9C   1dz2      -0.000703 -0.000010 -0.000028 -0.007980  0.014162 -0.009866
  9C   1dxz       0.000013 -0.020940 -0.023369  0.000034 -0.000087  0.000034
  9C   1dyz       0.000005  0.021779  0.030259 -0.000007  0.000075  0.000022
  9C   1dx2y2     0.013766  0.000023  0.000045  0.026636  0.013241  0.031123
  9C   1dxy      -0.008074 -0.000023 -0.000026  0.008016 -0.016034  0.009325
  9C   2dz2       0.321670  0.000376  0.000016 -0.207805 -0.375190  0.453802
  9C   2dxz       0.000009  0.182411 -0.043623  0.000488  0.000861 -0.000635
  9C   2dyz      -0.000018 -0.116390 -0.179186 -0.000236 -0.000626  0.000428
  9C   2dx2y2     0.064211 -0.000821  0.000005 -0.191102 -0.104131  0.359822
  9C   2dxy       0.021380  0.000885 -0.000019  0.089752 -0.211758 -0.120196
 10H   1s         0.047152  0.090730  0.110090 -0.023732  0.030012 -0.035471
 10H   2s        -1.403765  0.999094  1.066478  0.644218  1.665543 -2.291874
 10H   3s         1.234451  1.691113  1.277313 -0.112632 -1.842812  1.745722
 10H   1pz        0.008823 -0.004041 -0.003523 -0.005104 -0.003031  0.005566
 10H   1px       -0.005872 -0.010633  0.000133 -0.005763  0.001456 -0.011886
 10H   1py        0.000030  0.002089  0.007699 -0.007298 -0.003262 -0.001607
 10H   2pz        0.257135 -0.157019 -0.132285 -0.100753 -0.174290  0.283522
 10H   2px       -0.278674 -0.053023  0.038534 -0.035095  0.265496 -0.315391
 10H   2py        0.189370 -0.028677  0.074975 -0.142522 -0.290692  0.102579
 11H   1s         0.047221 -0.090518 -0.110072 -0.023775  0.029430 -0.035417
 11H   2s        -1.401766 -1.000330 -1.067514  0.643587  1.654437 -2.287772
 11H   3s         1.237190 -1.687317 -1.279354 -0.115000 -1.854362  1.744241
 11H   1pz       -0.008819 -0.004072 -0.003549  0.005085  0.003016 -0.005558
 11H   1px       -0.005842  0.010649 -0.000152 -0.005757  0.001478 -0.011904
 11H   1py        0.000024 -0.002089 -0.007700 -0.007307 -0.003313 -0.001598
 11H   2pz       -0.257019 -0.157337 -0.132720  0.100988  0.172287 -0.283412
 11H   2px       -0.277764  0.051903 -0.038969 -0.035562  0.264590 -0.314340
 11H   2py        0.188970  0.029046 -0.075000 -0.142597 -0.290325  0.101858
 12H   1s         0.102786 -0.076224 -0.000558  0.082633 -0.025228 -0.118707
 12H   2s         2.681727  1.937500  0.284880 -0.099829 -1.111304  0.962231
 12H   3s        -1.368788 -4.064391 -0.609050  1.806639  0.825664 -2.578789
 12H   1pz       -0.002562 -0.001240  0.007451 -0.001769 -0.008953  0.002174
 12H   1px       -0.004270 -0.003335  0.001765 -0.001485 -0.011400 -0.003737
 12H   1py        0.006027 -0.011495 -0.001059  0.013120 -0.003659  0.000005
 12H   2pz       -0.319614 -0.273781  0.031590  0.190558  0.063911 -0.468032
 12H   2px       -0.448933 -0.452956 -0.108028  0.162917  0.130214 -0.330585
 12H   2py       -0.045182 -0.379314 -0.009176  0.269255 -0.036821  0.059736
                     66        67        68        69        70        71   
                   0.20602   0.21994   0.22481   0.24178   0.24217   0.25177
                   0.00000   0.00000   0.00000   0.00000   0.00000   0.00000
                  --------  --------  --------  --------  --------  --------
  0C   1s         0.000020  0.018325  0.013909 -0.017850  0.000371  0.004033
  0C   2s         0.000065  0.105610  0.168705 -0.081273  0.001548  0.028964
  0C   3s        -0.000440  0.553172 -0.400697  0.439870 -0.009021 -0.255669
  0C   4s        -0.016615-16.684356 39.160446 12.204507 -0.319527  1.223317
  0C   1pz        0.154648  0.000232 -0.000040  0.004388  0.195533  0.000528
  0C   1px        0.000143  0.145225  0.072303 -0.055790  0.000813  0.125211
  0C   1py       -0.000050  0.016744 -0.091378 -0.132463  0.003087 -0.010881
  0C   2pz       -0.040353  0.000671  0.001174 -0.009524 -0.468382 -0.004438
  0C   2px       -0.000031 -0.450617  1.430260  0.954404 -0.026262 -0.435805
  0C   2py        0.000511 -0.587040  1.457212 -0.636241  0.013371  0.729403
  0C   3pz        0.573451  0.001697  0.009124  0.086268  3.878537  0.009905
  0C   3px       -0.017005-11.589078 11.509144 -4.967047  0.127320 -0.252673
  0C   3py        0.009594 14.063078 -8.974886 -6.566891  0.146779 -0.193075
  0C   1dz2       0.000038 -0.018828  0.055312 -0.004672  0.000114 -0.008450
  0C   1dxz       0.030881  0.000040  0.000007 -0.000756 -0.035057 -0.000151
  0C   1dyz       0.046606  0.000027 -0.000042 -0.000068 -0.005343 -0.000117
  0C   1dx2y2     0.000006  0.041929  0.009680  0.007258 -0.000378  0.058563
  0C   1dxy      -0.000018 -0.005677 -0.008652  0.019103 -0.000523  0.030738
  0C   2dz2       0.000300  0.086278 -0.157168  0.016485  0.001042 -0.307473
  0C   2dxz       0.083375 -0.001389 -0.000028 -0.003534 -0.158732  0.002217
  0C   2dyz       0.114179 -0.000279 -0.000111  0.006236  0.315076  0.003455
  0C   2dx2y2    -0.000116  0.122275 -0.906967 -0.449506  0.013789 -0.253799
  0C   2dxy       0.000070 -0.256598  0.722809 -0.315944  0.006799  0.347514
  1C   1s        -0.007890 -0.012583  0.003499 -0.001935  0.005058  0.002375
  1C   2s        -0.049376 -0.012003  0.050441  0.018481  0.036862  0.022022
  1C   3s         0.705120  0.605732  0.594642  0.288804  0.345429 -0.282658
  1C   4s         2.630353  4.697244  9.866400  8.155038  8.996928  3.982720
  1C   1pz        0.217030 -0.098159  0.000673 -0.016523  0.017480 -0.024190
  1C   1px        0.175820 -0.036618 -0.073858 -0.032215  0.086561 -0.090271
  1C   1py        0.197110  0.111570  0.075383  0.061723  0.030008  0.080202
  1C   2pz       -0.834661 -0.642623 -0.062337 -0.416982  0.078975  0.172762
  1C   2px       -0.604285 -1.134756  0.096446 -1.224109 -0.585317  0.442710
  1C   2py       -0.420782  0.296483  0.336538  0.054145  0.080482 -0.009584
  1C   3pz       -3.049558  2.362228 -2.575225  0.768312  0.798035 -0.688364
  1C   3px       -4.866199 11.323244 -7.836241  0.488822  5.804650 -0.445095
  1C   3py       -1.309980  3.669580 -0.172388  1.205512  2.838514  1.040401
  1C   1dz2       0.041642  0.012187  0.006005  0.000584 -0.003678  0.010866
  1C   1dxz       0.008167  0.001886  0.002946  0.010002  0.003621 -0.004937
  1C   1dyz       0.013205 -0.011253 -0.016973 -0.008206 -0.000890 -0.002115
  1C   1dx2y2     0.008233  0.005631 -0.004916  0.003911 -0.013215 -0.001562
  1C   1dxy      -0.020167  0.015311  0.002420  0.001326 -0.000894  0.024143
  1C   2dz2       0.475642  0.136524  0.092105  0.109373 -0.049351 -0.023500
  1C   2dxz       0.102131  0.198335 -0.036958  0.031764  0.115468 -0.119824
  1C   2dyz       0.023222 -0.108512 -0.060825 -0.104240 -0.037538  0.029103
  1C   2dx2y2     0.195972  0.185812 -0.063049 -0.095564  0.056511  0.062848
  1C   2dxy      -0.223821 -0.287134  0.039413 -0.250645 -0.138539  0.496096
  2C   1s         0.007951 -0.012569  0.003416 -0.002311 -0.004987  0.002714
  2C   2s         0.049406 -0.011941  0.050137  0.016544 -0.037909  0.022423
  2C   3s        -0.706183  0.604878  0.595149  0.278573 -0.356472 -0.295820
  2C   4s        -2.692343  4.684561  9.859630  7.742810 -9.414998  3.952815
  2C   1pz        0.216684  0.098571 -0.000437  0.017922  0.016518  0.022051
  2C   1px       -0.175612 -0.036727 -0.074168 -0.035793 -0.084142 -0.090779
  2C   1py       -0.198258  0.111031  0.075409  0.060310 -0.033412  0.080026
  2C   2pz       -0.836755  0.640520  0.063989  0.423344  0.058506 -0.176878
  2C   2px        0.606290 -1.131375  0.101656 -1.192836  0.640762  0.440932
  2C   2py        0.419781  0.295950  0.337621  0.055136 -0.082869 -0.022483
  2C   3pz       -3.068109 -2.360688  2.585869 -0.725916  0.832071  0.672495
  2C   3px        4.878289 11.296457 -7.821872  0.243690 -5.828977 -0.501405
  2C   3py        1.304240  3.662042 -0.185920  1.078441 -2.905300  1.027929
  2C   1dz2      -0.041705  0.012137  0.006074  0.000758  0.003526  0.010921
  2C   1dxz       0.008192 -0.001847 -0.002911 -0.009805  0.004038  0.004938
  2C   1dyz       0.013170  0.011210  0.016979  0.008194 -0.001345  0.001941
  2C   1dx2y2    -0.008138  0.005624 -0.004874  0.004501  0.013042 -0.001524
  2C   1dxy       0.020150  0.015349  0.002441  0.001362  0.000702  0.024205
  2C   2dz2      -0.475881  0.135630  0.092276  0.110432  0.043002 -0.018803
  2C   2dxz       0.102924 -0.198107  0.038182 -0.025451  0.116620  0.120130
  2C   2dyz       0.023669  0.108069  0.060906  0.103899 -0.042973 -0.032481
  2C   2dx2y2    -0.197031  0.186262 -0.063134 -0.098141 -0.052725  0.062174
  2C   2dxy       0.223742 -0.286248  0.040717 -0.243340  0.148120  0.494992
  3C   1s         0.000009 -0.006864  0.011036  0.039590 -0.000800 -0.017624
  3C   2s         0.000323 -0.069176 -0.017985  0.134391 -0.002490 -0.107758
  3C   3s         0.001949 -0.992225  0.069880 -1.044212  0.020763  0.809526
  3C   4s         0.036036 18.046153-20.006566-22.495123  0.567859-16.588170
  3C   1pz        0.137860  0.000050 -0.000026 -0.001730 -0.073377  0.000241
  3C   1px        0.000278 -0.143193 -0.090439 -0.328411  0.007903 -0.199025
  3C   1py        0.000322 -0.010730  0.109978 -0.113820  0.002371  0.031278
  3C   2pz       -0.010500  0.000248 -0.001545 -0.013290 -0.640002 -0.003905
  3C   2px        0.002331 -2.443749  0.218347 -1.377860  0.029558  0.939766
  3C   2py       -0.004492  0.699500  1.188404  0.723434 -0.023319  0.772924
  3C   3pz       -1.805612  0.002979 -0.002425  0.032591  1.776108  0.026754
  3C   3px        0.006199 10.858192 -8.345413-12.629330  0.280439 -2.509743
  3C   3py       -0.013506-14.569303 10.180035 -8.035459  0.192041 -1.152520
  3C   1dz2       0.000077  0.027710 -0.021185  0.008472 -0.000090 -0.018007
  3C   1dxz      -0.030632 -0.000027 -0.000050 -0.000403 -0.018157  0.000007
  3C   1dyz       0.006189 -0.000011  0.000015  0.000066  0.000740 -0.000100
  3C   1dx2y2     0.000075 -0.013216  0.021971 -0.012850  0.000299 -0.029376
  3C   1dxy      -0.000013 -0.025579  0.000331 -0.032405  0.000709  0.000924
  3C   2dz2       0.000402 -0.228414  0.224202  0.197240 -0.003497 -0.175124
  3C   2dxz      -0.133993  0.000182 -0.000727 -0.002636 -0.156086 -0.003216
  3C   2dyz       0.190064 -0.000123  0.000313  0.003695  0.145730  0.000262
  3C   2dx2y2     0.001158 -0.336261 -0.500397 -0.593930  0.014547  0.298870
  3C   2dxy      -0.000431  0.736928 -0.483895  0.049216 -0.000961 -0.035267
  4C   1s         0.016769  0.016739 -0.001908 -0.005499  0.022600 -0.005331
  4C   2s         0.127501  0.058038 -0.056172 -0.021043  0.143698 -0.055104
  4C   3s         0.071437  0.133196 -0.236644 -0.040942 -0.418788 -0.952747
  4C   4s        -4.748998 -5.965425-13.969562 -2.118878 29.385323 -3.617269
  4C   1pz        0.029088 -0.087770 -0.011222 -0.020336  0.030705  0.023250
  4C   1px       -0.103847  0.071818  0.145344 -0.013986  0.143296  0.012014
  4C   1py       -0.066696 -0.047089 -0.152583 -0.014515  0.020810 -0.137082
  4C   2pz        0.283898  0.390309  0.277133 -0.344602 -2.177616  0.226240
  4C   2px        0.611420 -0.776017  0.160987 -0.168437  1.316783  0.387882
  4C   2py        0.288098 -0.385941  0.258071 -0.846707 -0.198828  0.467290
  4C   3pz        1.195108 -0.169202 -3.699665  0.781916  1.089626  1.141663
  4C   3px        3.083155  4.578765  1.821776 -0.327009 -0.440174  0.036464
  4C   3py        3.519564  9.323066 -7.780660  0.592662 -1.058910 -1.029980
  4C   1dz2      -0.000614 -0.001966 -0.010864 -0.010966 -0.018483  0.005162
  4C   1dxz      -0.007995 -0.011379 -0.008491 -0.003179  0.041875 -0.001907
  4C   1dyz      -0.007910  0.028591  0.000515  0.000987 -0.000570 -0.010120
  4C   1dx2y2     0.019333 -0.011902 -0.010688  0.015895 -0.033521 -0.016958
  4C   1dxy      -0.023003  0.005587 -0.012500  0.010436 -0.008457  0.004878
  4C   2dz2       0.250228 -0.134776 -0.128378 -0.183831 -0.258660 -0.008002
  4C   2dxz       0.063133  0.350913  0.132343  0.096030 -0.517033 -0.172040
  4C   2dyz      -0.080651  0.003046  0.160545 -0.079830 -0.215994  0.211661
  4C   2dx2y2    -0.052979 -0.174042 -0.233581 -0.046890  0.370878  0.003981
  4C   2dxy      -0.201711  0.127288 -0.235924  0.380004  0.190192 -0.150225
  5C   1s        -0.016841  0.016769 -0.001920 -0.006400 -0.022350 -0.005892
  5C   2s        -0.127603  0.057873 -0.056313 -0.027109 -0.142353 -0.057080
  5C   3s        -0.069592  0.130327 -0.234911 -0.025047  0.427008 -0.940507
  5C   4s         4.796241 -5.978758-14.095691 -3.555712-29.166363 -3.297722
  5C   1pz        0.028848  0.087745  0.011265  0.022519  0.029939 -0.026066
  5C   1px        0.103403  0.071846  0.145087 -0.019871 -0.143234  0.009711
  5C   1py        0.066276 -0.047116 -0.152549 -0.015487 -0.018917 -0.137391
  5C   2pz        0.284752 -0.387701 -0.283392  0.246973 -2.187656 -0.246886
  5C   2px       -0.611109 -0.777117  0.157004 -0.229737 -1.312313  0.385527
  5C   2py       -0.288853 -0.386683  0.255832 -0.842394  0.240725  0.479246
  5C   3pz        1.174807  0.166972  3.711499 -0.688729  1.119417 -1.287921
  5C   3px       -3.094767  4.579444  1.839240 -0.271205  0.428459 -0.082117
  5C   3py       -3.507905  9.342155 -7.806717  0.637807  1.025554 -1.027026
  5C   1dz2       0.000643 -0.002006 -0.010826 -0.010120  0.018819  0.005242
  5C   1dxz      -0.007882  0.011440  0.008550  0.004982  0.041719  0.002227
  5C   1dyz      -0.007784 -0.028600 -0.000449 -0.001061 -0.000663  0.010176
  5C   1dx2y2    -0.019330 -0.011912 -0.010620  0.017338  0.032981 -0.016712
  5C   1dxy       0.022948  0.005578 -0.012425  0.010853  0.007917  0.004637
  5C   2dz2      -0.250569 -0.135964 -0.127598 -0.172858  0.268665 -0.001994
  5C   2dxz       0.063125 -0.351697 -0.134284 -0.119527 -0.510768  0.173742
  5C   2dyz      -0.080637 -0.002267 -0.159826  0.071358 -0.217997 -0.214213
  5C   2dx2y2     0.052878 -0.175572 -0.235350 -0.063246 -0.368031  0.003536
  5C   2dxy       0.200871  0.129553 -0.235442  0.372951 -0.206605 -0.155853
  6H   1s        -0.000007 -0.100606 -0.252025  0.104607 -0.001945 -0.071453
  6H   2s        -0.000584  2.182444 -6.602929 -0.321877  0.020308 -2.238570
  6H   3s        -0.001420 -6.180665  0.527472  4.069809 -0.093937  0.622405
  6H   1pz        0.011364  0.000026 -0.000002 -0.000008 -0.001100 -0.000052
  6H   1px        0.000013  0.000502  0.003478  0.013686 -0.000335  0.008570
  6H   1py       -0.000023 -0.003490 -0.015923  0.004942 -0.000042 -0.019657
  6H   2pz        0.292847  0.000442  0.000645 -0.002261 -0.157196 -0.004626
  6H   2px       -0.000076  0.010724  0.394242  0.606584 -0.017419  0.723119
  6H   2py       -0.000108 -0.793105  0.786603  0.220437 -0.005053 -0.119442
  7H   1s        -0.000245 -0.137531  0.111852 -0.209081  0.004415  0.002733
  7H   2s        -0.002153 -4.283917  3.508737  0.519324 -0.018917  1.180099
  7H   3s        -0.007225  2.405727 -1.519265 -8.139394  0.178006 -0.064267
  7H   1pz        0.012592  0.000013  0.000001  0.000155  0.006920 -0.000002
  7H   1px       -0.000042  0.012151 -0.008981  0.014925 -0.000329  0.008181
  7H   1py        0.000010  0.005247  0.001321  0.018097 -0.000421  0.004486
  7H   2pz        0.232985  0.000503  0.000192  0.006762  0.283963 -0.001502
  7H   2px        0.000069 -0.746773  0.419763  0.582929 -0.014385  0.587309
  7H   2py        0.000172 -0.132954  0.350254  0.740989 -0.017299 -0.150011
  8H   1s        -0.015632 -0.027947  0.024980 -0.003217 -0.291210  0.044824
  8H   2s        -0.307133  2.703110  0.991092 -0.062156 -5.929742  0.371154
  8H   3s        -1.513639 -2.022426 -0.746402  0.632873 -0.908711  0.799345
  8H   1pz       -0.000037 -0.002358 -0.000192 -0.001427  0.012851  0.000974
  8H   1px        0.002672  0.000157  0.000804  0.001048 -0.014957 -0.008928
  8H   1py       -0.002396 -0.011880 -0.004050 -0.000582  0.000456 -0.004836
  8H   2pz        0.022922  0.604609  0.059072  0.110603 -0.529314 -0.096536
  8H   2px        0.172122 -0.540484 -0.091953  0.094488  0.333264 -0.211702
  8H   2py       -0.082123 -0.254227 -0.119273 -0.105405  0.158995  0.328735
  9C   1s        -0.000074  0.007048 -0.012957 -0.003087  0.000064  0.012944
  9C   2s        -0.000313  0.047449 -0.103033 -0.026076  0.000288  0.147084
  9C   3s         0.002065 -0.375037 -0.399101 -0.289808 -0.000988  2.128811
  9C   4s        -0.014846  8.126108 -9.468316  1.906735 -0.092585 15.304891
  9C   1pz       -0.137557 -0.000009 -0.000058  0.000357 -0.010603 -0.002025
  9C   1px        0.000283  0.126698 -0.167608  0.102590 -0.002845  0.134387
  9C   1py        0.000391  0.011526 -0.043538  0.040082 -0.000593 -0.076036
  9C   2pz       -1.028197 -0.000932 -0.000434  0.004343  0.190193  0.000166
  9C   2px        0.001123 -0.359566  1.645264  1.178656 -0.029064 -0.958614
  9C   2py       -0.003133  0.485767  0.865678  0.240765 -0.013723  1.194538
  9C   3pz       -3.613125 -0.004534 -0.002373  0.003087 -0.486184 -0.053685
  9C   3px       -0.004705 -6.777918  3.660774 -0.188848 -0.001522  2.639890
  9C   3py       -0.011073-10.007612  6.255426 -0.582087  0.039222 -3.713567
  9C   1dz2      -0.000036  0.018226  0.013938  0.022565 -0.000371 -0.041594
  9C   1dxz      -0.037903 -0.000012 -0.000109  0.000173  0.009046 -0.000035
  9C   1dyz       0.032408  0.000058 -0.000023 -0.000045  0.000357  0.000057
  9C   1dx2y2    -0.000062  0.002903  0.010907  0.014326 -0.000418  0.004352
  9C   1dxy      -0.000037  0.025170  0.009307  0.012570 -0.000217 -0.014062
  9C   2dz2      -0.000442  0.084637 -0.269506 -0.251210  0.002856  0.803372
  9C   2dxz       0.262733 -0.000791  0.001135  0.005638  0.228408  0.001470
  9C   2dyz      -0.119420 -0.000408 -0.000109 -0.001331 -0.073945  0.000317
  9C   2dx2y2    -0.001185  0.068027  0.681607  0.241556 -0.008272  0.073755
  9C   2dxy       0.000392 -0.110605  0.014245 -0.126086  0.002123  0.241636
 10H   1s         0.137872 -0.014181  0.071431  0.053974 -0.029644 -0.136631
 10H   2s         2.268977 -0.709296  1.446368  1.268071 -0.079402 -3.915344
 10H   3s         3.314152  0.911728  0.451965  0.217727 -1.675753 -0.058780
 10H   1pz       -0.002899  0.004765  0.001033  0.004499  0.002907 -0.002721
 10H   1px       -0.010275  0.000991  0.006501  0.008852 -0.006059 -0.001437
 10H   1py        0.006251 -0.006866  0.001009  0.005464  0.002632  0.011026
 10H   2pz       -0.415525  0.239101  0.007556  0.058372 -0.043422  0.097216
 10H   2px       -0.023417  0.156347  0.205636  0.050518 -0.167454 -0.880998
 10H   2py       -0.041144 -0.024310 -0.190659 -0.461952  0.003167  0.776659
 11H   1s        -0.137468 -0.014216  0.071291  0.055832  0.027816 -0.138290
 11H   2s        -2.262137 -0.708401  1.441650  1.271732  0.048313 -3.924424
 11H   3s        -3.307979  0.911493  0.453154  0.309814  1.658430 -0.115865
 11H   1pz       -0.002909 -0.004730 -0.001027 -0.004352  0.003125  0.002740
 11H   1px        0.010297  0.000958  0.006562  0.009145  0.005699 -0.001340
 11H   1py       -0.006226 -0.006899  0.001022  0.005388 -0.002946  0.010971
 11H   2pz       -0.415547 -0.239034 -0.008325 -0.061868 -0.039881 -0.092831
 11H   2px        0.024296  0.156617  0.206210  0.057906  0.171698 -0.876748
 11H   2py        0.041073 -0.025314 -0.189288 -0.460121  0.012727  0.775588
 12H   1s         0.015900 -0.027629  0.025521  0.009402  0.290812  0.047156
 12H   2s         0.304124  2.707385  1.009086  0.210169  5.914907  0.379288
 12H   3s         1.522103 -2.017828 -0.756751  0.644243  0.887645  0.904671
 12H   1pz       -0.000008  0.002381  0.000206  0.001963  0.012772 -0.000818
 12H   1px       -0.002624  0.000163  0.000819  0.001667  0.015005 -0.008712
 12H   1py        0.002433 -0.011911 -0.004054 -0.000631 -0.000379 -0.004800
 12H   2pz        0.024768 -0.603805 -0.061263 -0.135817 -0.523303  0.098243
 12H   2px       -0.171360 -0.541604 -0.094028  0.076002 -0.333786 -0.204036
 12H   2py        0.083128 -0.254450 -0.119417 -0.113155 -0.154027  0.329288
                     72        73        74        75        76        77   
                   0.25264   0.25643   0.25997   0.27745   0.27773   0.29676
                   0.00000   0.00000   0.00000   0.00000   0.00000   0.00000
                  --------  --------  --------  --------  --------  --------
  0C   1s        -0.021337 -0.000034 -0.006890 -0.038264 -0.001533  0.000038
  0C   2s        -0.021918  0.000132  0.020444 -0.005107 -0.000411  0.000131
  0C   3s         1.377632  0.006066 -0.104323  2.440355  0.096050 -0.003567
  0C   4s        29.725221  0.152676 17.585484 12.099500  0.423199  0.036190
  0C   1pz       -0.000402  0.061014  0.000480 -0.008006  0.199426 -0.027923
  0C   1px       -0.119573  0.000316 -0.153784  0.058532  0.002606 -0.000086
  0C   1py       -0.262631 -0.001598 -0.051874 -0.231766 -0.009066  0.000176
  0C   2pz       -0.004983  0.453841  0.001784 -0.006537  0.178692  0.038464
  0C   2px        1.493352  0.003274  1.209253 -1.893771 -0.079288  0.007644
  0C   2py       -0.913511  0.002903 -1.035260 -0.357936 -0.014615 -0.000072
  0C   3pz        0.001556  0.044622  0.006840 -0.161990  4.024444 -1.876444
  0C   3px       -3.462063  0.001225 -9.770657  4.773786  0.211038 -0.016721
  0C   3py      -12.346038 -0.073662 -2.027395 -9.326315 -0.363808  0.008452
  0C   1dz2      -0.006878 -0.000170  0.009418 -0.004829 -0.000226  0.000045
  0C   1dxz      -0.000081  0.001743 -0.000001 -0.000128  0.003075 -0.015387
  0C   1dyz      -0.000084  0.014244 -0.000035  0.001231 -0.030899 -0.021860
  0C   1dx2y2    -0.002727  0.000503 -0.031470 -0.016651 -0.000645  0.000051
  0C   1dxy       0.010716  0.000157  0.038339 -0.010224 -0.000472  0.000053
  0C   2dz2      -0.095385 -0.003057  0.128028 -0.468184 -0.018331  0.000719
  0C   2dxz       0.000173 -0.005573  0.001284 -0.022672  0.551759 -0.968778
  0C   2dyz       0.002830 -0.246352 -0.000928 -0.002017  0.056980  0.508797
  0C   2dx2y2    -0.660950 -0.004450 -0.555332  1.110192  0.045497 -0.004340
  0C   2dxy      -0.097804  0.005980 -1.008387  0.277486  0.012405 -0.000643
  1C   1s         0.006879  0.025768 -0.006359  0.005440  0.020572 -0.004848
  1C   2s         0.007106  0.037280 -0.045125  0.047966  0.017616 -0.011251
  1C   3s        -0.743702 -0.788094 -0.523466 -0.341894 -1.186981  0.325208
  1C   4s         4.956260  2.165878  1.018882 -0.342742 -8.771101  5.464695
  1C   1pz       -0.005038  0.186984  0.017099 -0.037073  0.114230  0.034795
  1C   1px        0.082560  0.013461  0.021630  0.124492 -0.029367  0.140479
  1C   1py       -0.028073  0.006513 -0.055717  0.024763 -0.072469  0.043699
  1C   2pz       -0.474628  0.458082  0.276327  0.453846  0.542109 -0.566817
  1C   2px       -1.153204 -0.632513  0.876647  0.767089 -2.757345 -0.654367
  1C   2py       -0.584272 -1.023488  0.030411 -0.596790 -1.359834  0.267176
  1C   3pz       -0.396957  1.104959  0.855566 -0.844703  0.981588  0.528182
  1C   3px        0.542009 -1.559773  3.487774  0.291887 -2.810667  5.968866
  1C   3py        0.246556 -0.346457  0.314135 -1.341806 -1.882139  1.297592
  1C   1dz2       0.010509  0.004136 -0.016261  0.014966  0.003929  0.002439
  1C   1dxz      -0.000813  0.005097 -0.015960 -0.016609  0.009763  0.009617
  1C   1dyz      -0.011623  0.013710  0.001877  0.010773  0.006827 -0.004275
  1C   1dx2y2     0.019253 -0.001473 -0.023414 -0.001179 -0.002521 -0.002609
  1C   1dxy      -0.022376 -0.001676  0.005256  0.004119 -0.028251 -0.023969
  1C   2dz2       0.431693  0.316534 -0.281279 -0.016006  0.083611  0.233661
  1C   2dxz       0.228074  0.125872 -0.251209  0.034786  0.696166  0.346254
  1C   2dyz      -0.137305  0.245126  0.007307  0.230209  0.290935 -0.169184
  1C   2dx2y2     0.249387  0.091153 -0.201996  0.408548  0.366915 -0.206343
  1C   2dxy      -0.580571 -0.205307  0.211863  0.458969 -0.755162 -0.516258
  2C   1s         0.007303 -0.025601 -0.006565  0.007020 -0.020095  0.004877
  2C   2s         0.007668 -0.036839 -0.045404  0.049241 -0.013753  0.011095
  2C   3s        -0.756768  0.774364 -0.515886 -0.433534  1.162366 -0.324377
  2C   4s         4.950406 -2.093228  1.032381 -1.051420  8.719561 -5.448862
  2C   1pz        0.001975  0.187367 -0.015810  0.028525  0.116814  0.034793
  2C   1px        0.082427 -0.013516  0.021703  0.121159  0.039400 -0.141065
  2C   1py       -0.028009 -0.005937 -0.055290  0.018904  0.074220 -0.044015
  2C   2pz        0.471565  0.463373 -0.273234 -0.494176  0.505447 -0.564619
  2C   2px       -1.162258  0.621556  0.885508  0.547777  2.806854  0.648741
  2C   2py       -0.603678  1.014586  0.040547 -0.701116  1.310508 -0.265936
  2C   3pz        0.376646  1.127212 -0.845589  0.767222  1.045594  0.529313
  2C   3px        0.501200  1.539622  3.497982  0.070968  2.823116 -5.971830
  2C   3py        0.233063  0.357531  0.322217 -1.488624  1.770361 -1.291458
  2C   1dz2       0.010640 -0.003724 -0.016297  0.015208 -0.002742 -0.002526
  2C   1dxz       0.000712  0.005074  0.015993  0.015847  0.011010  0.009524
  2C   1dyz       0.011386  0.013932 -0.001736 -0.011258  0.005939 -0.004315
  2C   1dx2y2     0.019285  0.001942 -0.023363 -0.001381  0.002472  0.002589
  2C   1dxy      -0.022378  0.001640  0.005307  0.001922  0.028481  0.023958
  2C   2dz2       0.438363 -0.308679 -0.283829 -0.010109 -0.084746 -0.233995
  2C   2dxz      -0.229294  0.122350  0.252760 -0.089247  0.691425  0.346344
  2C   2dyz       0.133222  0.247092 -0.004752 -0.252577  0.272051 -0.168798
  2C   2dx2y2     0.250979 -0.084603 -0.202699  0.435887 -0.333145  0.204301
  2C   2dxy      -0.583582  0.202958  0.214462  0.399645  0.786867  0.514142
  3C   1s        -0.002979 -0.000185 -0.008570 -0.015829 -0.000624  0.000007
  3C   2s         0.051064 -0.000693  0.041637 -0.029982 -0.001250  0.000047
  3C   3s        -0.213206  0.003803  0.759887  0.002001 -0.001459  0.002904
  3C   4s         0.287741 -0.109977 20.533987  4.389463  0.169004 -0.046966
  3C   1pz        0.000222 -0.039336 -0.000188 -0.001682  0.052936  0.242970
  3C   1px        0.127103  0.000440  0.021996 -0.118408 -0.004478  0.000127
  3C   1py       -0.093806 -0.001024  0.249706 -0.028156 -0.001712  0.000147
  3C   2pz       -0.001946  0.158337 -0.000762  0.036709 -0.944955 -0.612175
  3C   2px       -0.940068  0.000449  0.661764  0.817996  0.030072 -0.001339
  3C   2py        1.674349  0.022085 -1.579670 -1.255302 -0.047697  0.007056
  3C   3pz        0.026203 -2.840491 -0.007852 -0.011277  0.300324  4.937960
  3C   3px        0.066921  0.000652  5.943373 -3.307234 -0.133612 -0.000678
  3C   3py       -0.554478  0.001026  1.660717  2.764772  0.107452 -0.013498
  3C   1dz2       0.005858 -0.000159  0.018968  0.012759  0.000511 -0.000019
  3C   1dxz       0.000051 -0.008998 -0.000003 -0.000292  0.006793 -0.001433
  3C   1dyz      -0.000181  0.019598  0.000105 -0.001405  0.036232  0.010535
  3C   1dx2y2     0.022426 -0.000080  0.030793 -0.038870 -0.001555  0.000065
  3C   1dxy      -0.001445 -0.000038  0.024658 -0.001775 -0.000097  0.000031
  3C   2dz2      -0.230969 -0.003766 -0.016804  0.001213  0.000092  0.000151
  3C   2dxz      -0.002108  0.211905 -0.000278  0.029894 -0.759169  0.018620
  3C   2dyz      -0.000897  0.126012  0.000773 -0.018950  0.449106 -0.744426
  3C   2dx2y2    -0.701812 -0.005197  0.857327  1.424865  0.054164 -0.004097
  3C   2dxy       0.540358  0.006205 -0.644904  0.409120  0.017515 -0.000472
  4C   1s         0.003432 -0.020785  0.018068  0.001370  0.021888  0.001170
  4C   2s         0.001079 -0.044810  0.070473 -0.036456  0.050388  0.022576
  4C   3s         0.275871  0.497718 -1.405407 -0.166715 -0.986532 -0.789976
  4C   4s       -17.584975 35.594546 -7.538505 -7.243995 -2.729328 15.781064
  4C   1pz        0.013468  0.204364 -0.127438 -0.074908 -0.004828  0.060007
  4C   1px        0.198021 -0.108106  0.045910  0.106438 -0.028107 -0.071188
  4C   1py       -0.018410  0.002124 -0.093193  0.008403 -0.076640 -0.188544
  4C   2pz        0.107841  0.154574 -0.460811  0.128171  0.067771  0.379946
  4C   2px       -0.398392  0.750050  0.494050 -0.156769  1.438078  0.131287
  4C   2py       -1.309175  0.941308 -0.533549  0.331011  1.325906 -0.449951
  4C   3pz       -3.503165 11.380935 -3.693256 -2.951647 -0.209044  2.700475
  4C   3px        6.613490 -7.968638  5.422562  1.198594 -0.074521 -3.144492
  4C   3py       -0.137423 -0.670179  2.338382 -1.208862  0.823312 -5.751947
  4C   1dz2       0.017247 -0.000992 -0.018095 -0.022355  0.004851  0.002000
  4C   1dxz       0.013023 -0.002495  0.010315  0.006947  0.005672  0.006085
  4C   1dyz       0.008026 -0.006046 -0.032112  0.029156 -0.013842 -0.003815
  4C   1dx2y2    -0.017411  0.003588  0.012304  0.010449  0.000062 -0.003910
  4C   1dxy       0.007563 -0.018440 -0.002374 -0.001394  0.022789 -0.002437
  4C   2dz2      -0.355994  0.240607 -0.050055 -0.012991  0.433566  0.331993
  4C   2dxz       0.196263 -0.319394  0.136510 -0.134073  0.073415 -0.358109
  4C   2dyz      -0.116098  0.145938 -0.016209 -0.188141  0.364571 -0.020279
  4C   2dx2y2    -0.044518  0.042786  0.080739  0.336747 -0.222179  0.360067
  4C   2dxy       0.436485 -0.206769 -0.100098 -0.042943 -0.494525 -0.217796
  5C   1s         0.003037  0.020646  0.018173  0.003182 -0.021688 -0.001204
  5C   2s         0.000026  0.043748  0.070664 -0.032256 -0.053020 -0.022631
  5C   3s         0.284450 -0.497268 -1.408505 -0.244038  0.975296  0.786006
  5C   4s       -17.136649-35.814574 -7.772573 -7.581521  2.150905-15.785259
  5C   1pz       -0.016723  0.202664  0.128584  0.075958  0.000879  0.060000
  5C   1px        0.196103  0.111067  0.046786  0.104714  0.036439  0.070981
  5C   1py       -0.018477 -0.003757 -0.093458  0.002670  0.077629  0.187552
  5C   2pz       -0.119887  0.146449  0.460872 -0.129640  0.055639  0.381914
  5C   2px       -0.388831 -0.749252  0.487454 -0.042774 -1.448350 -0.132065
  5C   2py       -1.292421 -0.946152 -0.545857  0.433874 -1.292680  0.443934
  5C   3pz        3.334244 11.379583  3.762972  3.003045  0.022644  2.697554
  5C   3px        6.497734  8.043669  5.483229  1.228132  0.163184  3.151398
  5C   3py       -0.149765  0.627560  2.336290 -1.135111 -0.916894  5.742905
  5C   1dz2       0.017272  0.001552 -0.018015 -0.021982 -0.006585 -0.001999
  5C   1dxz      -0.012841 -0.002654 -0.010381 -0.007475  0.005108  0.006055
  5C   1dyz      -0.007956 -0.006170  0.032095 -0.027946 -0.016152 -0.003697
  5C   1dx2y2    -0.017289 -0.004343  0.012345  0.010360  0.000742  0.003903
  5C   1dxy       0.007310  0.018565 -0.002265  0.000430 -0.022799  0.002397
  5C   2dz2      -0.349286 -0.243283 -0.051612  0.020939 -0.432579 -0.332698
  5C   2dxz      -0.192575 -0.317353 -0.139005  0.125786  0.082226 -0.359552
  5C   2dyz       0.114456  0.144137  0.018203  0.158996  0.377889 -0.019823
  5C   2dx2y2    -0.044874 -0.043300  0.081186  0.317872  0.247793 -0.361815
  5C   2dxy       0.432076  0.210548 -0.097447 -0.081574  0.489871  0.219508
  6H   1s         0.092806 -0.000120  0.070970  0.008594  0.000394 -0.000205
  6H   2s        -1.759801 -0.035947  1.992232  0.700044  0.033076 -0.008511
  6H   3s         6.335138  0.032579  3.854242  4.239135  0.158703  0.000262
  6H   1pz       -0.000037  0.003400  0.000002 -0.000019 -0.000032 -0.014909
  6H   1px        0.004676  0.000020  0.014435 -0.003609 -0.000176  0.000026
  6H   1py        0.015408 -0.000042  0.006283  0.015395  0.000604 -0.000056
  6H   2pz       -0.003045  0.402745 -0.000516  0.032436 -0.818339 -0.457412
  6H   2px        0.705336  0.008283  0.541201 -0.825037 -0.034758  0.003463
  6H   2py        0.707079  0.006510 -0.731076  0.314157  0.012651 -0.000067
  7H   1s        -0.024996  0.000262 -0.008543 -0.091322 -0.003667  0.000228
  7H   2s        -0.621514  0.004490 -0.863822 -2.617718 -0.104488  0.009280
  7H   3s         0.161163  0.012392  3.610182 -1.430656 -0.057798 -0.003130
  7H   1pz       -0.000013  0.002684 -0.000017  0.000453 -0.010927  0.012499
  7H   1px        0.001523  0.000050 -0.006849  0.023793  0.000945 -0.000058
  7H   1py        0.002614  0.000059 -0.010921 -0.006759 -0.000251  0.000016
  7H   2pz       -0.001776  0.268516  0.000077  0.021068 -0.542648 -0.346338
  7H   2px       -0.355203 -0.000648  0.093082  0.272352  0.009738  0.000040
  7H   2py        0.503844  0.003693 -0.476419 -1.084743 -0.041561  0.002365
  8H   1s        -0.029691  0.032485 -0.057870 -0.021566  0.015675 -0.021371
  8H   2s         1.433336 -2.444121  0.388935 -0.202621 -0.410698 -0.769335
  8H   3s        -3.998071  7.109016 -3.834335 -2.205629  0.659445  2.376879
  8H   1pz        0.000590 -0.006728  0.005305  0.007081  0.005840  0.002758
  8H   1px       -0.009737  0.006786 -0.010477 -0.002987 -0.003832 -0.004012
  8H   1py       -0.001432  0.002661  0.002857 -0.007975  0.007177 -0.000815
  8H   2pz       -0.035915 -0.427004  0.501228  0.220916  0.065280 -0.005012
  8H   2px       -0.717818  0.731148 -0.146029  0.057788  0.146226  0.072117
  8H   2py       -0.242056  0.110674  0.356767 -0.445239  0.771154  0.470158
  9C   1s         0.001202  0.000225 -0.034014  0.004148  0.000254 -0.000002
  9C   2s         0.002139  0.001850 -0.208451  0.030920  0.001585 -0.000112
  9C   3s         0.171456  0.016570  0.866508 -0.033551 -0.006559 -0.000472
  9C   4s        -2.834851  0.129168-25.706402  4.349933  0.223073 -0.005043
  9C   1pz       -0.002201  0.227515  0.000474  0.006286 -0.164831 -0.057458
  9C   1px       -0.033644  0.000536 -0.000158 -0.180682 -0.007052 -0.000086
  9C   1py        0.104407 -0.000032  0.142327 -0.093357 -0.003834  0.000366
  9C   2pz       -0.000622  0.148066  0.001910 -0.001087 -0.051383  0.221093
  9C   2px        0.474838 -0.011025  1.911062 -3.459502 -0.140974  0.008826
  9C   2py        2.192396  0.033853 -2.072216 -1.688095 -0.063775  0.007512
  9C   3pz       -0.062418  6.770257  0.015023  0.113874 -2.845883 -0.699688
  9C   3px        1.234165  0.031575 -4.143579  2.742314  0.119710 -0.011818
  9C   3py        0.921849 -0.012842 -0.421892  2.020401  0.085642 -0.010918
  9C   1dz2      -0.020746 -0.000375 -0.052303 -0.018166 -0.000601  0.000056
  9C   1dxz      -0.000018  0.007329 -0.000006  0.001262 -0.030708  0.058377
  9C   1dyz       0.000140 -0.017515 -0.000121  0.001524 -0.036622  0.049357
  9C   1dx2y2     0.034517  0.000339 -0.007445 -0.029152 -0.001157  0.000049
  9C   1dxy      -0.019039 -0.000206 -0.028049 -0.000840  0.000037 -0.000035
  9C   2dz2       0.284055  0.009686 -0.234009  0.375988  0.015547 -0.001215
  9C   2dxz       0.000001  0.057022  0.002065 -0.030432  0.732501 -0.822715
  9C   2dyz      -0.000171  0.039009  0.000080 -0.007041  0.128302 -1.133802
  9C   2dx2y2     0.557404  0.004592 -0.088334 -1.007038 -0.040353  0.004440
  9C   2dxy       0.182046  0.005566 -0.293793  0.163722  0.006189  0.000267
 10H   1s        -0.043426 -0.113766  0.096640 -0.092414  0.028111 -0.005177
 10H   2s        -1.971045 -0.515563  2.894566 -1.976864  0.762113 -0.119264
 10H   3s         0.418691 -4.280720 -0.586831  0.027576  0.397945 -0.661396
 10H   1pz       -0.000550 -0.001167 -0.013428 -0.007010  0.004106  0.003156
 10H   1px       -0.002803 -0.002339 -0.007724  0.005743 -0.023506  0.022771
 10H   1py        0.000296 -0.005061  0.011701  0.005703 -0.007012  0.033042
 10H   2pz        0.073478 -0.362575 -0.539201 -0.002447  0.120819  0.167023
 10H   2px       -0.587946 -0.001047 -0.107486  0.110534 -0.557833  0.801196
 10H   2py        0.059705 -0.157832  0.066702  0.595136 -0.377911  1.157758
 11H   1s        -0.045484  0.110227  0.097155 -0.090078 -0.035413  0.005104
 11H   2s        -1.979827  0.402564  2.893976 -1.918718 -0.922762  0.122248
 11H   3s         0.344659  4.283245 -0.559260  0.057930 -0.391649  0.660163
 11H   1pz        0.000556 -0.001198  0.013440  0.006664  0.004627  0.003147
 11H   1px       -0.002823  0.002286 -0.007621  0.003833  0.023913 -0.022793
 11H   1py        0.000208  0.005109  0.011743  0.005032  0.007363 -0.033043
 11H   2pz       -0.067492 -0.367914  0.536772 -0.009062  0.119096  0.166643
 11H   2px       -0.586547 -0.023553 -0.106096  0.062990  0.567516 -0.801284
 11H   2py        0.056981  0.172050  0.069177  0.561498  0.422011 -1.160039
 12H   1s        -0.028487 -0.032102 -0.057983 -0.020505 -0.017147  0.021383
 12H   2s         1.411833  2.457584  0.406390 -0.230856  0.399087  0.776395
 12H   3s        -3.891593 -7.132349 -3.884465 -2.181269 -0.829934 -2.372182
 12H   1pz       -0.000483 -0.006729 -0.005340 -0.007567  0.005270  0.002784
 12H   1px       -0.009583 -0.007049 -0.010517 -0.003319  0.003645  0.004019
 12H   1py       -0.001394 -0.002713  0.002837 -0.007370 -0.007793  0.000803
 12H   2pz        0.040622 -0.418097 -0.503534 -0.227208  0.046708 -0.006020
 12H   2px       -0.707236 -0.744465 -0.151344  0.067333 -0.141660 -0.073277
 12H   2py       -0.240335 -0.109030  0.355575 -0.383510 -0.805303 -0.468521
                     78        79        80        81        82        83   
                   0.31714   0.32616   0.32740   0.33555   0.35573   0.35852
                   0.00000   0.00000   0.00000   0.00000   0.00000   0.00000
                  --------  --------  --------  --------  --------  --------
  0C   1s         0.000064 -0.014995  0.024461  0.000127  0.017359  0.001471
  0C   2s         0.000186 -0.069951  0.009642 -0.000091 -0.042435 -0.023638
  0C   3s        -0.001413 -1.047882 -1.211860 -0.006273 -3.356484  0.087500
  0C   4s        -0.012035 -0.514906-10.977376 -0.065405 -1.825657  7.097942
  0C   1pz        0.031791 -0.000075  0.000053 -0.014540 -0.000426  0.001777
  0C   1px       -0.000261  0.217866  0.079696  0.000404  0.020890  0.157902
  0C   1py       -0.000068 -0.105599  0.016306  0.000633 -0.127794  0.005411
  0C   2pz       -0.496901 -0.002599 -0.001579  0.535944 -0.006290  0.008970
  0C   2px        0.001887 -0.774713 -0.115433  0.003825 -0.959761  2.058075
  0C   2py        0.002741 -1.032910  1.033410  0.006948 -2.154498 -1.413411
  0C   3pz        1.530623 -0.000902 -0.006788  2.588029 -0.013203  0.057088
  0C   3px       -0.004935  4.339978  0.439469  0.006662  0.650114  1.008872
  0C   3py        0.002562 -3.131635  2.931812  0.019239 -2.620029  0.152300
  0C   1dz2       0.000005  0.003608 -0.001906 -0.000004 -0.012114  0.020026
  0C   1dxz       0.032692  0.000060 -0.000053 -0.010747  0.000031 -0.000301
  0C   1dyz       0.016005  0.000053 -0.000125  0.020691  0.000124 -0.000231
  0C   1dx2y2    -0.000033  0.004421 -0.010544 -0.000044  0.000183  0.009839
  0C   1dxy      -0.000014  0.013271  0.005028  0.000009 -0.038655 -0.010665
  0C   2dz2       0.000491 -0.132458  0.074234  0.000639  0.091183  0.128435
  0C   2dxz      -0.144097  0.000654 -0.000085 -0.143760 -0.003280  0.011182
  0C   2dyz       0.072551  0.000739  0.001424 -0.312294  0.000927  0.004304
  0C   2dx2y2     0.000408  0.183446  0.603553  0.000726  0.865222 -0.271813
  0C   2dxy       0.000203  0.343467  0.412569  0.001846  0.110753  0.290198
  1C   1s        -0.004672 -0.004953 -0.009584 -0.008109  0.009640  0.016730
  1C   2s         0.057051  0.006130  0.054059  0.012088  0.016811 -0.032132
  1C   3s         1.294969  1.980148  1.135505  0.544219 -0.739443 -1.501163
  1C   4s        13.714366  7.815242  3.297875 15.336071 -5.266301  0.472407
  1C   1pz       -0.185706  0.076170 -0.029305 -0.080361  0.001145 -0.045672
  1C   1px       -0.012422 -0.055678 -0.108846  0.067612 -0.049684  0.073963
  1C   1py        0.103463  0.066937  0.042684  0.005978  0.050653 -0.024451
  1C   2pz       -2.046185  0.299633  0.403384  0.626529  0.065263 -0.456326
  1C   2px       -2.794654  1.006179  0.861722  0.370659  0.641762 -0.948802
  1C   2py       -0.306264  1.041812  0.401983  1.567981 -0.300859 -0.522102
  1C   3pz       -3.396999  0.718260  0.336067 -4.619702 -1.283986 -0.035872
  1C   3px       -3.069412  1.439949 -0.875240 -1.016535 -1.008932  2.051568
  1C   3py        1.233387  2.506274 -0.809883  0.973954 -0.405876  1.546217
  1C   1dz2      -0.005095 -0.023673  0.012333 -0.019755  0.010617 -0.001176
  1C   1dxz       0.008839 -0.012762 -0.024470  0.005411  0.009318  0.004480
  1C   1dyz      -0.014549  0.010946  0.005128 -0.008292 -0.020119  0.018458
  1C   1dx2y2     0.002643 -0.004785 -0.000291 -0.007306  0.018154 -0.000454
  1C   1dxy      -0.029159  0.016248  0.004551 -0.003384  0.028428 -0.005861
  1C   2dz2       0.438297 -0.532094  0.039819 -0.472164  0.111279  0.323338
  1C   2dxz       0.946613 -0.366615 -0.243676 -0.082621 -0.043646  0.090016
  1C   2dyz      -0.236539  0.101783  0.205603 -0.068303 -0.243998 -0.018609
  1C   2dx2y2    -0.084216 -0.363147  0.204954 -0.586371  0.205925 -0.096948
  1C   2dxy      -0.701525  0.154819  0.285101 -0.069219  0.275390 -0.408601
  2C   1s         0.004683 -0.004940 -0.009638  0.008016  0.009624  0.016845
  2C   2s        -0.056906  0.005983  0.054301 -0.011811  0.016966 -0.032979
  2C   3s        -1.297888  1.973055  1.143174 -0.533856 -0.735087 -1.537046
  2C   4s       -13.723885  7.770002  3.442763-15.333419 -5.280077  0.456060
  2C   1pz       -0.185494 -0.076526  0.030355 -0.080179 -0.000868  0.044385
  2C   1px        0.012518 -0.055789 -0.108705 -0.068379 -0.049519  0.072832
  2C   1py       -0.103400  0.066542  0.043145 -0.005676  0.050493 -0.024721
  2C   2pz       -2.050142 -0.308862 -0.400246  0.624192 -0.062121  0.423045
  2C   2px        2.797302  1.009664  0.852567 -0.365194  0.650731 -0.978653
  2C   2py        0.305439  1.043500  0.410572 -1.565140 -0.302501 -0.507661
  2C   3pz       -3.399786 -0.730093 -0.295537 -4.625373  1.277202  0.066335
  2C   3px        3.063143  1.445772 -0.898000  1.002837 -1.013396  2.050703
  2C   3py       -1.241264  2.502364 -0.800958 -0.978717 -0.399356  1.497166
  2C   1dz2       0.005173 -0.023718  0.012189  0.019797  0.010641 -0.001138
  2C   1dxz       0.008952  0.012772  0.024419  0.005538 -0.009229 -0.004761
  2C   1dyz      -0.014567 -0.010948 -0.005076 -0.008366  0.020093 -0.018515
  2C   1dx2y2    -0.002650 -0.004818 -0.000302  0.007296  0.018159 -0.000623
  2C   1dxy       0.029084  0.016274  0.004432  0.003453  0.028487 -0.005857
  2C   2dz2      -0.438145 -0.535070  0.038244  0.471790  0.112159  0.314708
  2C   2dxz       0.946819  0.367251  0.241581 -0.081368  0.046883 -0.100320
  2C   2dyz      -0.237246 -0.101941 -0.204829 -0.070373  0.242807  0.020164
  2C   2dx2y2     0.086516 -0.362645  0.201157  0.587291  0.206644 -0.101990
  2C   2dxy       0.702524  0.155520  0.281718  0.071173  0.277743 -0.414099
  3C   1s         0.000001 -0.020984  0.007309  0.000034  0.013036  0.011284
  3C   2s         0.000020 -0.119232 -0.085460 -0.000268 -0.068565  0.006764
  3C   3s        -0.000596  0.859475 -0.655517 -0.000662 -2.854886 -1.200334
  3C   4s         0.029868-23.547650 -8.031457 -0.020216  8.698287 -0.088892
  3C   1pz        0.109029  0.000077 -0.000018  0.022084  0.000130 -0.000280
  3C   1px       -0.000217 -0.010063 -0.247342 -0.000811  0.069845  0.083990
  3C   1py        0.000233 -0.150940 -0.058332 -0.000316 -0.043583 -0.174261
  3C   2pz       -0.898388 -0.000422  0.001524 -0.048345 -0.002376  0.008711
  3C   2px        0.002079  1.385724  0.452608 -0.000560  2.314428  0.167803
  3C   2py       -0.003404  0.159458 -2.378852 -0.005336 -1.030286 -0.213028
  3C   3pz       -0.513431 -0.001944 -0.000547  1.826276  0.000902  0.001638
  3C   3px       -0.003845 -1.394616 -5.540579 -0.020420  4.289345  1.856790
  3C   3py        0.016594 -8.422321 -0.006068  0.002400  3.081176 -4.988879
  3C   1dz2       0.000044 -0.006401  0.013054  0.000035 -0.011504  0.011782
  3C   1dxz       0.044093  0.000046 -0.000079  0.012200 -0.000053  0.000215
  3C   1dyz       0.037432  0.000036 -0.000157  0.034720  0.000055 -0.000059
  3C   1dx2y2     0.000006  0.008677  0.004952  0.000004 -0.004014  0.002926
  3C   1dxy       0.000019 -0.002732 -0.003562  0.000010 -0.042699 -0.011541
  3C   2dz2       0.000643 -0.065533  0.272584  0.000900  0.108645 -0.054974
  3C   2dxz      -0.598737 -0.000509  0.002607 -0.520284 -0.001003  0.003456
  3C   2dyz      -0.116822 -0.000276  0.000856 -0.359867 -0.000298  0.000863
  3C   2dx2y2     0.003539 -0.634636  0.979508  0.001320  0.393796 -0.578993
  3C   2dxy       0.000432 -0.475083  0.057993  0.000915  0.329242  0.543791
  4C   1s         0.011727  0.020344 -0.007574 -0.021243  0.011051  0.011089
  4C   2s         0.060875  0.032436 -0.002355  0.026347  0.029062 -0.026164
  4C   3s         0.123893 -0.099714  1.291450  0.708735  0.222111 -1.216401
  4C   4s         9.647391-11.679828  5.698207 28.914208  4.001351 -9.060420
  4C   1pz        0.012600 -0.061683  0.003525  0.259795 -0.073963  0.041154
  4C   1px       -0.003338  0.040258  0.082658 -0.025746 -0.069648 -0.033821
  4C   1py       -0.045486 -0.063289  0.086582  0.059108  0.021224 -0.101975
  4C   2pz        0.125253 -0.298747 -0.011092  0.764825 -0.458987  0.475186
  4C   2px        1.308137  1.139615  0.507640 -1.282997  0.473813 -1.368105
  4C   2py        1.062948  0.579738  1.123789  0.172012  0.032611 -1.446816
  4C   3pz        1.348432 -2.841937  0.378015 10.258504 -0.574984  0.227344
  4C   3px       -1.153631  3.486168  0.151364 -2.829462 -1.103123  0.348178
  4C   3py        2.419724 -0.555975  0.926119  2.271451 -0.926600 -0.171533
  4C   1dz2      -0.014197 -0.014312  0.009867  0.003058 -0.005256 -0.009398
  4C   1dxz       0.020423 -0.015614  0.010023 -0.006792 -0.001574  0.019772
  4C   1dyz       0.007407 -0.028910 -0.022691  0.010479 -0.007131  0.011865
  4C   1dx2y2     0.016664  0.000596 -0.012269 -0.014573 -0.025293  0.004999
  4C   1dxy      -0.016663 -0.002572 -0.009521 -0.013338  0.020390  0.008519
  4C   2dz2       0.823300  0.162857  0.028374 -0.577308 -0.058262  0.005153
  4C   2dxz       0.051617  0.059313 -0.238687 -0.165875 -0.341745  0.562333
  4C   2dyz       0.195075  0.112424  0.085285  0.282015  0.231088 -0.110904
  4C   2dx2y2     0.110052 -0.319966  0.254474  0.563883  0.214644 -0.129937
  4C   2dxy      -0.486536 -0.563505 -0.774988  0.257117 -0.343967  0.574867
  5C   1s        -0.011808  0.020364 -0.007698  0.021181  0.010868  0.011558
  5C   2s        -0.061104  0.032325 -0.002149 -0.026131  0.028807 -0.025684
  5C   3s        -0.125639 -0.101112  1.297137 -0.693431  0.230990 -1.240613
  5C   4s        -9.605664-11.721224  5.925148-28.823784  3.984956 -9.105668
  5C   1pz        0.012425  0.061943 -0.005254  0.259598  0.074054 -0.042337
  5C   1px        0.003826  0.040152  0.082437  0.026081 -0.070342 -0.030638
  5C   1py        0.045789 -0.063393  0.086953 -0.058291  0.021860 -0.104140
  5C   2pz        0.124364  0.303125  0.005921  0.765221  0.446757 -0.434889
  5C   2px       -1.308894  1.135339  0.503725  1.289180  0.463069 -1.347780
  5C   2py       -1.059576  0.577666  1.131690 -0.163551  0.038036 -1.453675
  5C   3pz        1.339203  2.849427 -0.456182 10.237364  0.583750 -0.275126
  5C   3px        1.150162  3.491341  0.124583  2.825761 -1.119535  0.437588
  5C   3py       -2.414638 -0.569111  0.949010 -2.276953 -0.910301 -0.232106
  5C   1dz2       0.014226 -0.014272  0.009926 -0.002886 -0.005243 -0.009464
  5C   1dxz       0.020372  0.015674 -0.009990 -0.006864  0.001622 -0.019535
  5C   1dyz       0.007357  0.028963  0.022620  0.010585  0.007034 -0.011460
  5C   1dx2y2    -0.016652  0.000572 -0.012298  0.014526 -0.025223  0.004532
  5C   1dxy       0.016607 -0.002478 -0.009654  0.013320  0.020337  0.008791
  5C   2dz2      -0.822913  0.159546  0.026507  0.578324 -0.058947 -0.005007
  5C   2dxz       0.052152 -0.059353  0.239046 -0.161849  0.341650 -0.564636
  5C   2dyz       0.196368 -0.112627 -0.087839  0.280759 -0.231618  0.105236
  5C   2dx2y2    -0.106900 -0.320636  0.258365 -0.561520  0.209545 -0.107399
  5C   2dxy       0.485382 -0.563201 -0.776729 -0.261594 -0.344950  0.573535
  6H   1s         0.000102  0.038251  0.056514  0.000248 -0.005664 -0.067361
  6H   2s        -0.000857  2.046022  0.356228 -0.007242  5.939814 -0.180687
  6H   3s        -0.002103  2.353109 -2.024984 -0.015964  2.710268 -1.013725
  6H   1pz        0.011861  0.000017 -0.000048  0.006928  0.000050 -0.000232
  6H   1px       -0.000016 -0.002358 -0.008136 -0.000040 -0.015344 -0.012280
  6H   1py        0.000001 -0.000604  0.005476  0.000011  0.004857 -0.009950
  6H   2pz        0.511551  0.000958 -0.003535  0.639597  0.002653 -0.014097
  6H   2px       -0.000659 -0.301304 -0.688624 -0.001633 -1.613278 -0.607538
  6H   2py        0.000719 -0.523624  0.327451  0.002853 -1.311218  0.017037
  7H   1s        -0.000018  0.032063  0.028120  0.000091 -0.003725 -0.032871
  7H   2s        -0.003197  3.377348 -0.901073 -0.003829  2.336888  0.166910
  7H   3s        -0.000360 -0.910182 -3.695453 -0.013883  3.093335 -0.455196
  7H   1pz       -0.015648 -0.000017  0.000086 -0.017823  0.000005 -0.000027
  7H   1px        0.000037 -0.013279  0.007315  0.000009  0.003324  0.006822
  7H   1py       -0.000018  0.004929  0.008495  0.000039  0.014486  0.012915
  7H   2pz       -1.170148 -0.001199  0.004397 -1.007244 -0.000412  0.000154
  7H   2px        0.000811  0.319508  0.057334 -0.000647  0.614034 -0.294868
  7H   2py       -0.001668  0.804623 -0.151595  0.000566  1.002727  1.061837
  8H   1s        -0.052260  0.061056 -0.029300 -0.054076 -0.045313  0.000505
  8H   2s        -2.015791 -0.013246 -1.982076  0.168683 -1.911539  4.007821
  8H   3s        -0.991772 -3.081769 -0.542205  4.559646 -0.014305  0.540029
  8H   1pz        0.011659  0.001101 -0.000888 -0.011528  0.002593  0.002086
  8H   1px        0.007108  0.006527 -0.004100  0.002080 -0.009930  0.006283
  8H   1py        0.003626  0.003356  0.009392  0.001377  0.013577 -0.008004
  8H   2pz        0.169001  0.132327 -0.778406 -0.485800 -0.206485  0.805828
  8H   2px        0.836354  0.462560  0.005853 -0.655142  0.135768 -0.336347
  8H   2py        0.266029  0.527900  0.488678 -0.349169  0.627379 -0.388711
  9C   1s        -0.000089  0.013250 -0.014843 -0.000021  0.023426  0.027227
  9C   2s        -0.000258  0.136178 -0.008988  0.000041  0.055138 -0.031571
  9C   3s         0.002312  0.299344 -0.090261 -0.001528 -0.945230 -5.030391
  9C   4s        -0.051533 35.709117  2.064594  0.003025-11.376387 -0.050174
  9C   1pz        0.134039  0.000294  0.000935 -0.254439  0.000087 -0.000478
  9C   1px       -0.000062  0.013327  0.181697  0.001068  0.108139  0.163179
  9C   1py       -0.000184  0.042204 -0.235749 -0.000838 -0.205970 -0.149462
  9C   2pz        2.176969  0.002602  0.007919 -2.194162 -0.001842  0.002779
  9C   2px        0.001257 -1.078719  0.718242  0.008236 -1.264725  2.530675
  9C   2py       -0.007486  1.786726 -3.379203 -0.008583 -1.327204 -0.996559
  9C   3pz        2.551499  0.005704  0.016907 -5.386028  0.003975 -0.025632
  9C   3px       -0.001788  2.599838  3.478898  0.016982 -1.771239  0.453513
  9C   3py        0.007325 -4.573686 -2.302141 -0.004557  2.761603 -3.610322
  9C   1dz2      -0.000109  0.027960 -0.008602  0.000029  0.013569 -0.011547
  9C   1dxz      -0.012865 -0.000074  0.000068  0.001216  0.000086  0.000077
  9C   1dyz      -0.018078  0.000004  0.000112 -0.026521 -0.000053  0.000071
  9C   1dx2y2     0.000010  0.002553 -0.001262  0.000015 -0.009386  0.003719
  9C   1dxy      -0.000043  0.003013 -0.023781 -0.000100  0.024109 -0.025369
  9C   2dz2      -0.001337  0.376988  0.094572  0.001254 -0.406302  0.004414
  9C   2dxz      -0.169991  0.000165 -0.001550  0.343137 -0.001591  0.007110
  9C   2dyz       0.162201  0.000250  0.000091 -0.336851 -0.000179  0.000521
  9C   2dx2y2    -0.001043  0.128347 -0.634707 -0.000900 -0.526952  0.360850
  9C   2dxy       0.000449 -0.173468  0.399403  0.002046  1.092199  0.896961
 10H   1s        -0.037545 -0.139254  0.096775  0.030828  0.031253  0.019238
 10H   2s        -3.587643 -3.779915  3.222734  4.105379  1.949830  4.449329
 10H   3s        -2.744721  0.763429  2.056221  3.386942 -0.579740  2.747923
 10H   1pz       -0.001131  0.004226 -0.004605  0.003224  0.013536 -0.008389
 10H   1px       -0.006540  0.007898 -0.006443 -0.004529  0.008305 -0.007388
 10H   1py       -0.003113 -0.004290  0.009631 -0.002329 -0.001740  0.005705
 10H   2pz        0.605604  0.364755 -0.968385 -0.377450 -0.059815 -1.765884
 10H   2px       -0.762175 -0.027520  0.007975  0.620083  0.202386  0.276251
 10H   2py        0.570478 -0.140581  0.113373 -0.739488  0.130089 -0.338200
 11H   1s         0.037941 -0.139203  0.097204 -0.029931  0.031665  0.019008
 11H   2s         3.606046 -3.771628  3.247848 -4.080707  1.949605  4.428783
 11H   3s         2.743804  0.768773  2.079861 -3.371468 -0.577397  2.726981
 11H   1pz       -0.001073 -0.004239  0.004615  0.003220 -0.013566  0.008471
 11H   1px        0.006515  0.007953 -0.006514  0.004472  0.008205 -0.007189
 11H   1py        0.003162 -0.004289  0.009548  0.002396 -0.001711  0.005667
 11H   2pz        0.610070 -0.364709  0.971252 -0.370234  0.061685  1.762211
 11H   2px        0.761977 -0.024595  0.009648 -0.620371  0.197852  0.281029
 11H   2py       -0.569937 -0.141184  0.106530  0.740114  0.130115 -0.335833
 12H   1s         0.052041  0.061249 -0.029616  0.053831 -0.045346  0.001183
 12H   2s         2.011894 -0.009253 -1.987972 -0.195564 -1.889987  3.954529
 12H   3s         0.993785 -3.082317 -0.509563 -4.553418 -0.007075  0.515935
 12H   1pz        0.011640 -0.001058  0.000951 -0.011498 -0.002562 -0.001970
 12H   1px       -0.007135  0.006498 -0.004058 -0.002131 -0.009859  0.005997
 12H   1py       -0.003633  0.003373  0.009422 -0.001265  0.013530 -0.007737
 12H   2pz        0.171539 -0.131322  0.781500 -0.478149  0.200742 -0.779348
 12H   2px       -0.838782  0.460569  0.005280  0.657415  0.134773 -0.343870
 12H   2py       -0.265832  0.529249  0.486504  0.352715  0.622290 -0.368607
                     84        85        86        87        88        89   
                   0.36006   0.37982   0.38904   0.38964   0.39404   0.39474
                   0.00000   0.00000   0.00000   0.00000   0.00000   0.00000
                  --------  --------  --------  --------  --------  --------
  0C   1s         0.000016  0.017728  0.009398 -0.000368  0.000746 -0.029128
  0C   2s        -0.000078 -0.010452  0.020171 -0.000413 -0.002038  0.090406
  0C   3s         0.005640 -1.309256 -0.885677  0.036799 -0.076633  3.098098
  0C   4s         0.082775  9.797301 -9.389535  0.335672 -0.127226  5.222473
  0C   1pz       -0.194711  0.000114 -0.006754 -0.211741 -0.069741 -0.001538
  0C   1px        0.001282  0.137091 -0.069235  0.002581 -0.002760  0.116220
  0C   1py        0.000263  0.035703 -0.131244  0.004212  0.002526 -0.122706
  0C   2pz       -1.010684  0.000094 -0.000017 -0.085379 -0.679307 -0.021391
  0C   2px        0.028617  4.520362 -2.096361  0.075773  0.057562 -2.058905
  0C   2py       -0.008774  1.277570 -1.267397  0.045612 -0.034019  1.225771
  0C   3pz       -6.548837  0.003316 -0.106049 -3.402379  0.256680  0.017757
  0C   3px        0.009076  4.788844 -4.009557  0.134710 -0.086119  3.484299
  0C   3py       -0.001678 -6.138171 -0.254990  0.008986  0.022636 -1.414000
  0C   1dz2       0.000241  0.002347  0.000874 -0.000136  0.001108 -0.045141
  0C   1dxz       0.031436 -0.000119  0.000469  0.014673  0.012281  0.000173
  0C   1dyz       0.023487 -0.000037  0.000151  0.004042 -0.008493 -0.000191
  0C   1dx2y2     0.000094 -0.004692  0.020132 -0.000782  0.000757 -0.030930
  0C   1dxy      -0.000064 -0.020088  0.000425  0.000008 -0.000205  0.007246
  0C   2dz2       0.001647  0.063464  0.243028 -0.007966  0.005842 -0.190706
  0C   2dxz      -1.221847  0.000549 -0.031063 -1.004362 -0.612279 -0.011556
  0C   2dyz      -0.459903  0.002796 -0.017852 -0.513778 -0.253893 -0.004490
  0C   2dx2y2    -0.007861 -1.389469  1.144224 -0.035367 -0.058371  2.430218
  0C   2dxy       0.001196  0.437318 -0.694605  0.023688 -0.029149  1.128155
  1C   1s         0.006991  0.009428  0.024251  0.020853 -0.018965  0.003527
  1C   2s        -0.042251  0.039155  0.079397  0.113002 -0.180517  0.014150
  1C   3s        -1.977496  1.210949 -1.187025 -0.693561  1.171532  0.312030
  1C   4s        -0.936352 -2.685337  5.901532  2.399772 -1.078187 -5.522011
  1C   1pz        0.064515  0.067874  0.004821 -0.085745  0.123061  0.051250
  1C   1px       -0.065252  0.145009 -0.070127  0.019298 -0.000801 -0.017304
  1C   1py       -0.007143  0.091719  0.121457 -0.007905 -0.210358  0.009240
  1C   2pz        1.861680  1.438182  0.833821 -0.597505 -1.841785  0.725149
  1C   2px       -1.654950  2.940738  0.454379 -1.272660  1.850382  1.655944
  1C   2py        0.867988  0.620491 -0.434971 -1.556260 -0.876074  0.050305
  1C   3pz       -1.787716  0.692793  2.139110  3.963648 -2.925290 -0.388630
  1C   3px       -0.139161 -1.823722  1.053818  1.716640  3.359677 -1.682726
  1C   3py       -2.798914 -1.557836 -0.086174  2.079391 -2.278734 -0.444991
  1C   1dz2       0.004451 -0.013838  0.006390 -0.019659  0.018531  0.002304
  1C   1dxz       0.016788 -0.013982 -0.015013 -0.009854 -0.024914  0.026828
  1C   1dyz       0.003381 -0.002542  0.009673 -0.006446  0.009362  0.006170
  1C   1dx2y2    -0.008241 -0.011914 -0.014628 -0.024966  0.004896 -0.014255
  1C   1dxy       0.000833  0.023779 -0.005051 -0.004488  0.030259  0.005883
  1C   2dz2      -0.509733 -0.640805 -0.424398  0.276074  1.205365 -0.357584
  1C   2dxz       0.558116 -0.153553  0.058451  0.325034 -0.957069  0.062769
  1C   2dyz      -0.088901  0.377949  0.533849  0.340965  0.091253  0.446264
  1C   2dx2y2    -0.295044 -0.258293  0.165501  0.306850 -0.546311  0.040487
  1C   2dxy      -0.310897  1.132397  0.193542 -0.106021  0.230576  0.477327
  2C   1s        -0.006665  0.009449  0.022643 -0.022402  0.018885  0.004527
  2C   2s         0.041813  0.038861  0.070728 -0.118027  0.180040  0.023301
  2C   3s         1.953682  1.206220 -1.126662  0.772363 -1.187272  0.248147
  2C   4s         0.974747 -2.689457  5.725782 -2.816692  1.377373 -5.460685
  2C   1pz        0.065205 -0.068237 -0.010879 -0.085350  0.125434 -0.045424
  2C   1px        0.066994  0.144559 -0.071188 -0.014594  0.001678 -0.016888
  2C   1py        0.006738  0.091360  0.120625 -0.000103  0.210346  0.019724
  2C   2pz        1.864671 -1.440776 -0.862225 -0.542963 -1.807686 -0.814379
  2C   2px        1.643433  2.931636  0.546072  1.244901 -1.927099  1.569632
  2C   2py       -0.877179  0.620252 -0.331836  1.583610  0.872356  0.091555
  2C   3pz       -1.789406 -0.680103 -1.857686  4.097607 -2.947040  0.223039
  2C   3px        0.174224 -1.825973  0.959353 -1.786607 -3.273818 -1.821964
  2C   3py        2.825954 -1.568221 -0.237369 -2.073921  2.298211 -0.326990
  2C   1dz2      -0.004529 -0.013808  0.007713  0.019182 -0.018551  0.001372
  2C   1dxz       0.016784  0.013946  0.014443 -0.010937 -0.023538 -0.027918
  2C   1dyz       0.002979  0.002563 -0.010162 -0.005941  0.009677 -0.005624
  2C   1dx2y2     0.008165 -0.011909 -0.012913  0.025780 -0.004239 -0.014533
  2C   1dxy      -0.001026  0.023795 -0.004638  0.004794 -0.030524  0.004551
  2C   2dz2       0.513373 -0.640461 -0.436489 -0.248911 -1.187923 -0.415459
  2C   2dxz       0.557158  0.153101 -0.032759  0.327771 -0.955451 -0.107712
  2C   2dyz      -0.091411 -0.378712 -0.509847  0.374198  0.111061 -0.442256
  2C   2dx2y2     0.292604 -0.260619  0.141233 -0.316739  0.544197  0.066103
  2C   2dxy       0.305118  1.129962  0.200406  0.094371 -0.250658  0.467288
  3C   1s         0.000025 -0.044531 -0.022301  0.000708  0.000430 -0.023533
  3C   2s         0.000104 -0.047723 -0.103224  0.003492 -0.000369  0.003083
  3C   3s        -0.001140  3.470289 -2.221250  0.079274 -0.038976  1.644898
  3C   4s        -0.026622  8.068884 -7.914191  0.280204 -0.253366  9.949123
  3C   1pz        0.022873  0.000026 -0.007160 -0.203305  0.140988  0.003619
  3C   1px        0.000584  0.015593 -0.118706  0.003806  0.000909 -0.048196
  3C   1py       -0.001273  0.007796  0.181508 -0.006107  0.000996 -0.024477
  3C   2pz       -1.011327 -0.001170 -0.011292 -0.194816  2.534534  0.057010
  3C   2px        0.001513  4.437458  2.758437 -0.093569 -0.007588  0.662794
  3C   2py        0.002455  1.546676 -0.030435 -0.005053  0.077038 -2.865546
  3C   3pz       -0.461258 -0.002764 -0.086236 -2.200640  5.258487  0.129812
  3C   3px        0.001642 -3.205039 -2.465623  0.081153 -0.012052  0.094440
  3C   3py       -0.041988  6.550777  0.682842 -0.021526 -0.036434  1.740246
  3C   1dz2       0.000134 -0.015766  0.008052 -0.000310  0.000517 -0.022702
  3C   1dxz      -0.023527  0.000008  0.000210  0.006441  0.002489  0.000060
  3C   1dyz       0.005812 -0.000047  0.000282  0.010738  0.023808  0.000631
  3C   1dx2y2     0.000013 -0.004353  0.000203  0.000029 -0.000432  0.017142
  3C   1dxy      -0.000004 -0.006169 -0.016597  0.000583 -0.000123  0.004369
  3C   2dz2      -0.000188 -0.057413 -0.071481  0.002193  0.006245 -0.308295
  3C   2dxz      -0.348245  0.001054  0.012216  0.376819  0.205371  0.002657
  3C   2dyz      -0.084038  0.000251  0.027471  0.725710 -1.016638 -0.024703
  3C   2dx2y2    -0.005155 -0.030469  1.639971 -0.052322 -0.032005  1.374383
  3C   2dxy       0.002534 -0.453773 -1.177645  0.039200 -0.009175  0.295319
  4C   1s         0.023875  0.014161 -0.000147 -0.008305 -0.000860 -0.005448
  4C   2s         0.030974 -0.005975 -0.065352 -0.058244 -0.141081 -0.037889
  4C   3s        -1.170012 -2.491627 -1.958939  0.276056 -1.901719  0.264790
  4C   4s        -2.588405  2.190384 -2.278457  3.743166  5.118661  5.101395
  4C   1pz        0.085345  0.024029  0.019783 -0.157352 -0.193587 -0.038043
  4C   1px        0.183098  0.068901  0.064244 -0.068958  0.137217  0.089880
  4C   1py       -0.120249  0.124570 -0.020806 -0.136674  0.109095 -0.146469
  4C   2pz       -2.034957 -0.575976  1.521732  0.846914 -0.578475  0.142089
  4C   2px        1.149108  2.772818 -1.276242 -0.042179 -0.177524  0.850051
  4C   2py       -0.426095  1.918851 -0.268753  0.297764 -0.172108  0.409444
  4C   3pz        2.803116  0.861703  1.622974 -1.606343  1.739775  0.000831
  4C   3px        5.069199 -1.600039  0.986294 -3.619583  2.624966 -1.335992
  4C   3py       -3.286327 -1.340657  2.224999 -5.378100  0.713708 -2.541235
  4C   1dz2      -0.002702  0.014114 -0.010359 -0.003116 -0.002984 -0.004774
  4C   1dxz      -0.013809  0.002640  0.025957  0.026085  0.009434  0.007124
  4C   1dyz      -0.022122  0.016464  0.004766  0.000384 -0.011733  0.021595
  4C   1dx2y2    -0.024692  0.003659 -0.014433 -0.008475 -0.010319 -0.011973
  4C   1dxy       0.012621 -0.009678  0.002052  0.000790  0.018928  0.002510
  4C   2dz2      -0.648612  0.388677 -0.307402  1.215842  0.068915  0.739160
  4C   2dxz       0.207621 -0.729089  0.211770 -0.390705 -0.630908 -0.790610
  4C   2dyz       0.313595 -0.269456  0.019439  0.699570 -0.539075  0.284978
  4C   2dx2y2     1.252721  0.270697  0.015528 -0.136175  0.348676  0.910339
  4C   2dxy      -0.126718 -0.314376 -0.020599 -1.015723  0.055310 -0.544523
  5C   1s        -0.023621  0.014148  0.000491  0.008282  0.001187 -0.005682
  5C   2s        -0.031560 -0.006183 -0.061970  0.062278  0.142256 -0.031817
  5C   3s         1.134586 -2.489408 -1.991235 -0.147048  1.865138  0.367124
  5C   4s         2.394703  2.193229 -2.496521 -3.558487 -5.395131  4.844104
  5C   1pz        0.084669 -0.024138 -0.029133 -0.155513 -0.195296  0.029078
  5C   1px       -0.183049  0.069564  0.069429  0.064751 -0.141051  0.082885
  5C   1py        0.118502  0.124814 -0.011431  0.137080 -0.101696 -0.152421
  5C   2pz       -2.039879  0.574322 -1.451975  0.948138 -0.576550 -0.186286
  5C   2px       -1.171553  2.778352 -1.272615  0.134543  0.131381  0.843383
  5C   2py        0.404497  1.924003 -0.290708 -0.282284  0.147923  0.414996
  5C   3pz        2.807514 -0.877854 -1.732824 -1.495106  1.729977  0.095139
  5C   3px       -5.052073 -1.583906  1.239718  3.536759 -2.549047 -1.483360
  5C   3py        3.281029 -1.340024  2.570484  5.207614 -0.584060 -2.611044
  5C   1dz2       0.002525  0.014073 -0.010107  0.003727  0.003088 -0.004757
  5C   1dxz      -0.014270 -0.002609 -0.024238  0.027641  0.009546 -0.006814
  5C   1dyz      -0.022348 -0.016449 -0.004636  0.000605 -0.010699 -0.022059
  5C   1dx2y2     0.024843  0.003606 -0.013980  0.009431  0.010805 -0.011392
  5C   1dxy      -0.012611 -0.009688  0.002134 -0.000974 -0.019052  0.001565
  5C   2dz2       0.649763  0.388960 -0.388695 -1.187432 -0.105732  0.740167
  5C   2dxz       0.200160  0.728719 -0.233278 -0.373766 -0.669431  0.761704
  5C   2dyz       0.317879  0.267736  0.030772  0.699863 -0.522010 -0.314943
  5C   2dx2y2    -1.254221  0.274045  0.027961  0.141163 -0.391440  0.892024
  5C   2dxy       0.138548 -0.316929  0.048105  1.014257 -0.027468 -0.554580
  6H   1s        -0.000620  0.027651 -0.072065  0.002399 -0.000162 -0.001261
  6H   2s        -0.018588 -6.928276  6.215865 -0.215834  0.028701 -0.918143
  6H   3s        -0.011589 -0.135111  1.416300 -0.047454  0.000351  0.166094
  6H   1pz        0.025189 -0.000047  0.000280  0.008568  0.002821  0.000036
  6H   1px       -0.000070 -0.009533  0.010598 -0.000384  0.000479 -0.019811
  6H   1py       -0.000117 -0.005171  0.009114 -0.000238 -0.000615  0.026836
  6H   2pz        1.561481 -0.002664  0.040131  1.283529  0.943476  0.020864
  6H   2px       -0.000539  0.272413 -0.521180  0.015405  0.038538 -1.651929
  6H   2py        0.003071  1.767894 -1.087066  0.039282 -0.022856  0.949435
  7H   1s        -0.000350 -0.076211 -0.022872  0.000805 -0.000797  0.028737
  7H   2s         0.004982  5.491864  4.829687 -0.172777  0.126016 -4.561229
  7H   3s        -0.009451  0.663408  0.023604 -0.004774  0.021354 -0.872861
  7H   1pz        0.003448  0.000031  0.000151  0.003484 -0.016484 -0.000419
  7H   1px        0.000052 -0.000268  0.012705 -0.000426  0.000013  0.000209
  7H   1py        0.000052 -0.007812 -0.013748  0.000445 -0.000124  0.003908
  7H   2pz        0.047792  0.001810  0.033912  0.912067 -1.591218 -0.039544
  7H   2px       -0.001071  1.770832  2.111329 -0.073241  0.028147 -0.918431
  7H   2py        0.007131  1.070273 -0.914641  0.028280  0.014959 -0.642737
  8H   1s         0.031108  0.053282 -0.075294 -0.026118  0.013365  0.000602
  8H   2s        -2.782115 -4.662258  4.309514 -0.039233 -1.341044 -3.545655
  8H   3s        -1.375031  0.281791  0.159967  0.757353 -0.621265  0.037465
  8H   1pz       -0.007622  0.008335 -0.000339  0.013562  0.009732  0.013307
  8H   1px       -0.015086 -0.009042 -0.010776 -0.000225 -0.016562 -0.009875
  8H   1py        0.014719 -0.003946 -0.003790  0.016347  0.002392  0.006405
  8H   2pz       -1.525387 -0.829902  0.237819  1.219712  0.400051 -0.473088
  8H   2px       -0.461269  0.306986 -1.208748  0.715625 -0.153931  0.067576
  8H   2py        1.037118 -0.566001 -0.130500  1.272436 -0.239849  1.260293
  9C   1s         0.000169  0.002979  0.004293 -0.000199 -0.000314  0.013644
  9C   2s        -0.000476 -0.010285 -0.051160  0.001491  0.000245 -0.015813
  9C   3s        -0.037811  0.058815 -0.462927  0.014942  0.036956 -1.591298
  9C   4s         0.016895-14.393093  2.411165 -0.105245  0.189770 -8.016496
  9C   1pz        0.088604  0.000210 -0.001675 -0.043174 -0.000364  0.000238
  9C   1px        0.001403  0.218059 -0.023096  0.000705  0.000662 -0.022037
  9C   1py       -0.000822  0.078121  0.088276 -0.002927  0.000576 -0.006805
  9C   2pz        0.050197  0.002589 -0.115297 -3.521129 -0.695507 -0.012990
  9C   2px        0.033021  3.989894 -1.054316  0.037994  0.095959 -3.701860
  9C   2py       -0.004693  2.031726 -1.660639  0.050761  0.042849 -1.572633
  9C   3pz        3.322760  0.001116  0.005676  0.203837 -1.534676 -0.041076
  9C   3px        0.015197  3.039558  1.268096 -0.043566  0.034043 -1.077716
  9C   3py       -0.034230  7.872637 -1.124347  0.038545 -0.081616  3.636045
  9C   1dz2      -0.000183  0.003726 -0.006729  0.000215 -0.000535  0.021215
  9C   1dxz      -0.012536  0.000061  0.001091  0.031903 -0.009200 -0.000272
  9C   1dyz      -0.006381  0.000039 -0.000943 -0.027416  0.003731  0.000078
  9C   1dx2y2     0.000123  0.030315  0.008645 -0.000263  0.000244 -0.004556
  9C   1dxy      -0.000237 -0.002192  0.035098 -0.001223  0.000457 -0.017223
  9C   2dz2      -0.000585 -0.137537 -0.172193  0.004911  0.001953 -0.111657
  9C   2dxz      -0.754029  0.002341 -0.005266 -0.148856 -0.162003 -0.000660
  9C   2dyz       0.016695 -0.000212  0.001341 -0.056676 -0.884378 -0.023495
  9C   2dx2y2     0.006391  1.394276 -0.949422  0.029698  0.044348 -1.736384
  9C   2dxy       0.005488  0.786316 -0.410242  0.013865 -0.011127  0.486941
 10H   1s        -0.009072  0.031693 -0.044723 -0.038865 -0.018728  0.088371
 10H   2s        -1.244067  2.391706  0.731096  4.024153  1.796364  0.271250
 10H   3s        -1.402692 -0.325116 -0.066244  1.546633 -0.002994 -0.467864
 10H   1pz       -0.005015  0.002113 -0.002795  0.000319  0.005268  0.013151
 10H   1px        0.009600 -0.007231  0.001178  0.021242  0.002799  0.001578
 10H   1py       -0.001197 -0.003899 -0.002283 -0.017160  0.008237  0.000523
 10H   2pz        0.113785 -0.620771  0.062714 -0.836600 -0.542090  0.240315
 10H   2px        0.213392 -0.167818  0.066081  0.932855  0.526402 -0.137155
 10H   2py        0.177386 -0.372627 -0.546019 -0.773810  0.303160 -0.293495
 11H   1s         0.009195  0.031847 -0.042220  0.041876  0.014207  0.089634
 11H   2s         1.320045  2.387477  0.478106 -4.055638 -1.802399  0.181061
 11H   3s         1.457512 -0.325338 -0.172319 -1.535944  0.025489 -0.461413
 11H   1pz       -0.004824 -0.002113  0.002792  0.000105  0.005893 -0.012859
 11H   1px       -0.009780 -0.007243 -0.000189 -0.021306 -0.002914  0.001569
 11H   1py        0.001300 -0.003948 -0.001047  0.017300 -0.008284  0.000085
 11H   2pz        0.146399  0.618869 -0.111013 -0.829562 -0.530189 -0.269593
 11H   2px       -0.210323 -0.166428  0.006010 -0.934799 -0.519286 -0.156598
 11H   2py       -0.185483 -0.373653 -0.490864  0.806630 -0.291350 -0.312152
 12H   1s        -0.030868  0.053428 -0.073318  0.031103 -0.013629 -0.000209
 12H   2s         2.854332 -4.668649  4.290999 -0.268552  1.531436 -3.457460
 12H   3s         1.381679  0.280087  0.104485 -0.763877  0.619503  0.073191
 12H   1pz       -0.007714 -0.008337  0.001194  0.013439  0.010312 -0.012914
 12H   1px        0.015185 -0.009075 -0.010882  0.000899  0.016955 -0.009010
 12H   1py       -0.014919 -0.003902 -0.004849 -0.016039 -0.002739  0.006368
 12H   2pz       -1.541467  0.830961 -0.155528  1.236459  0.376284  0.480327
 12H   2px        0.453463  0.306872 -1.255256 -0.631518  0.143740  0.075351
 12H   2py       -1.046187 -0.566637 -0.213552 -1.255931  0.176572  1.275855
                     90        91        92        93        94        95   
                   0.41556   0.43192   0.44430   0.45337   0.45686   0.46297
                   0.00000   0.00000   0.00000   0.00000   0.00000   0.00000
                  --------  --------  --------  --------  --------  --------
  0C   1s         0.000059 -0.041274  0.017293  0.000415  0.031107  0.008259
  0C   2s        -0.000082 -0.003225 -0.087711  0.000157  0.013802  0.010373
  0C   3s        -0.005941  2.627860 -2.276815 -0.047114 -3.184498 -0.761115
  0C   4s        -0.038781  9.953941 -1.083084  0.508843 27.154098  8.695829
  0C   1pz       -0.111929 -0.000127 -0.000161  0.065379 -0.001244 -0.000067
  0C   1px       -0.000357 -0.180265 -0.040371  0.000796  0.071628 -0.042851
  0C   1py       -0.000028  0.049546  0.104199  0.000551  0.031881  0.004646
  0C   2pz       -1.278051 -0.004297 -0.005769  1.484829 -0.032378 -0.009429
  0C   2px       -0.007535 -2.858548 -3.117972  0.027483  2.388465  1.861229
  0C   2py       -0.006361 -0.294759  0.743539  0.003293  0.545836 -0.091329
  0C   3pz        1.682507 -0.000677 -0.001628 -2.570347  0.044140 -0.000011
  0C   3px       -0.006421-10.450159 -4.466998  0.040458  4.553081-10.246592
  0C   3py        0.001357  2.636655  3.950772 -0.179153-10.713950  0.784240
  0C   1dz2       0.000064 -0.027454 -0.008234  0.000184  0.016788  0.006820
  0C   1dxz      -0.034237 -0.000020 -0.000025  0.012186 -0.000291 -0.000068
  0C   1dyz      -0.017258  0.000032 -0.000004  0.011805 -0.000219  0.000040
  0C   1dx2y2     0.000122  0.025159  0.000608  0.000074 -0.002732  0.008720
  0C   1dxy      -0.000018 -0.013525  0.032017 -0.001143 -0.062323 -0.016026
  0C   2dz2       0.001072 -0.832827 -0.136149 -0.004249 -0.069104 -0.004717
  0C   2dxz       0.064836  0.000431  0.000898 -0.045477  0.001612  0.000268
  0C   2dyz       0.256573  0.001654  0.001749 -0.486492  0.014215  0.006961
  0C   2dx2y2     0.000010 -0.239623 -0.337787 -0.014712 -0.834105 -1.092232
  0C   2dxy      -0.001561 -0.043692  0.919510 -0.002300 -0.270904 -0.840427
  1C   1s        -0.004694  0.022651 -0.002343 -0.022717 -0.012585 -0.007559
  1C   2s        -0.002790  0.025887  0.008790  0.058308  0.013790  0.010018
  1C   3s         1.267948 -1.263584  0.514644  1.090079  1.392616  1.612961
  1C   4s         1.935791 -1.716505 -8.575292  0.208610  0.993915-11.069200
  1C   1pz       -0.128225  0.023754  0.030991 -0.074132 -0.013683  0.051180
  1C   1px       -0.003190 -0.033265 -0.096594  0.225180 -0.129917 -0.009302
  1C   1py       -0.101890  0.035265 -0.003611  0.033118 -0.000301  0.126569
  1C   2pz       -0.549298  0.562770 -0.375852  0.989220 -0.125731 -0.333469
  1C   2px       -0.959129  1.053031 -2.032905  5.829191 -0.942524  0.239379
  1C   2py       -0.696908  0.286050 -1.025975  1.650418  0.893795  1.318019
  1C   3pz       -0.738375  0.968475  1.788851  0.061287 -2.114801  2.275304
  1C   3px       -0.350666 -0.476442  4.368633  3.576807 -6.418397  5.702703
  1C   3py        0.849123 -0.407582 -0.010323 -0.992405 -2.060896 -0.017529
  1C   1dz2      -0.016969 -0.010370  0.003856 -0.015257  0.011746  0.000803
  1C   1dxz       0.000167 -0.020367  0.010265 -0.025396  0.026323  0.029064
  1C   1dyz       0.013919  0.014518 -0.004840 -0.003055  0.004573  0.009750
  1C   1dx2y2    -0.020364 -0.003717 -0.036801 -0.006658  0.006348  0.005617
  1C   1dxy      -0.024005  0.003607 -0.008044  0.027180 -0.004258  0.020419
  1C   2dz2       0.202423 -0.279416 -0.242821 -0.317880 -0.234321 -0.420050
  1C   2dxz       0.154114 -0.251704  0.672094 -0.934424  0.356014 -0.008710
  1C   2dyz       0.235221  0.408170 -0.002202  0.337280  0.003240  0.000331
  1C   2dx2y2     0.090276 -0.215409  0.347806 -0.403485  0.123403 -0.183177
  1C   2dxy      -0.345714  0.133271 -0.807280  1.773486 -0.449252 -0.017435
  2C   1s         0.004650  0.022585 -0.002384  0.022364 -0.013344 -0.007532
  2C   2s         0.002743  0.026235  0.008746 -0.057667  0.016188  0.010195
  2C   3s        -1.269421 -1.263561  0.511278 -1.045111  1.440472  1.597811
  2C   4s        -1.884099 -1.709038 -8.589684 -0.205785  1.016957-11.112497
  2C   1pz       -0.127894 -0.023276 -0.031406 -0.073619  0.017445 -0.051046
  2C   1px        0.003198 -0.032577 -0.096623 -0.229950 -0.122038 -0.008091
  2C   1py        0.102133  0.035557 -0.003109 -0.032469  0.000098  0.126571
  2C   2pz       -0.548441 -0.570407  0.374561  0.997232  0.108269  0.320875
  2C   2px        0.958964  1.067534 -2.031681 -5.857268 -0.743956  0.278359
  2C   2py        0.701661  0.294845 -1.020194 -1.618642  0.936201  1.322969
  2C   3pz       -0.737967 -0.977950 -1.791503  0.123640  2.128547 -2.288438
  2C   3px        0.350136 -0.471502  4.354616 -3.769891 -6.288988  5.709926
  2C   3py       -0.846177 -0.398359 -0.009467  0.924814 -2.105531 -0.010156
  2C   1dz2       0.016976 -0.010522  0.003963  0.015660  0.011215  0.000772
  2C   1dxz       0.000248  0.020415 -0.010302 -0.026333 -0.025513 -0.028858
  2C   1dyz       0.013873 -0.014483  0.004948 -0.003378 -0.004517 -0.009729
  2C   1dx2y2     0.020557 -0.003805 -0.036739  0.006878  0.006030  0.005415
  2C   1dxy       0.024085  0.003627 -0.008007 -0.027194 -0.003357  0.020620
  2C   2dz2      -0.201406 -0.283254 -0.243441  0.308989 -0.239247 -0.422335
  2C   2dxz       0.156134  0.252314 -0.674365 -0.946412 -0.324467  0.013775
  2C   2dyz       0.236206 -0.407884  0.005626  0.335813 -0.020054 -0.001437
  2C   2dx2y2    -0.091012 -0.217461  0.345768  0.407842  0.110052 -0.187143
  2C   2dxy       0.345855  0.138135 -0.805585 -1.787413 -0.388003 -0.002795
  3C   1s         0.000030  0.034133  0.027770  0.000610  0.031583 -0.007919
  3C   2s        -0.000016 -0.021812 -0.045129  0.000509  0.030958  0.037976
  3C   3s        -0.003355 -1.947123 -4.747305 -0.018930 -0.643257  2.069639
  3C   4s        -0.059104 -6.658894 28.255947  0.128563  4.664092 45.995955
  3C   1pz       -0.062074 -0.000212 -0.000284  0.153316 -0.002531 -0.000427
  3C   1px        0.000201  0.007842 -0.090049 -0.001448 -0.081054 -0.027150
  3C   1py        0.000225 -0.089411 -0.048887  0.001701  0.104785 -0.023504
  3C   2pz       -1.666067 -0.003883 -0.002084  3.519925 -0.062039 -0.014597
  3C   2px        0.006206  2.197154 -3.205617 -0.069749 -4.326588 -2.138490
  3C   2py        0.003809 -3.390235 -1.336764 -0.013143 -0.465120 -0.367179
  3C   3pz        0.787463  0.002338  0.002101  1.921747 -0.032951 -0.006074
  3C   3px       -0.006028  2.041531  6.307162 -0.078185 -6.029343 11.622044
  3C   3py        0.001225 -2.094668 -4.810538  0.215737 13.564248 -1.366271
  3C   1dz2       0.000048  0.035428 -0.009488  0.000052  0.003782 -0.033199
  3C   1dxz       0.011484 -0.000003  0.000069  0.015532 -0.000300 -0.000063
  3C   1dyz       0.030417  0.000046  0.000036 -0.029498  0.000557  0.000087
  3C   1dx2y2    -0.000083  0.007544  0.018985 -0.000360 -0.019505  0.001214
  3C   1dxy      -0.000083 -0.030104  0.026337 -0.000189 -0.002714 -0.047505
  3C   2dz2       0.001095  0.696506 -0.603236 -0.003765 -0.146334 -1.114116
  3C   2dxz      -0.320031 -0.002227 -0.001246  0.978357 -0.020303 -0.007300
  3C   2dyz       0.003500 -0.000147 -0.001078 -0.364712  0.004765 -0.000020
  3C   2dx2y2    -0.002539  0.735271  1.586224  0.010100  0.503695 -0.400357
  3C   2dxy      -0.002602 -1.053059  1.906455 -0.014585 -0.870026  0.580608
  4C   1s         0.027909 -0.015862 -0.024529 -0.003626 -0.009020  0.019794
  4C   2s         0.061662  0.010473 -0.007314  0.042620  0.042547  0.048997
  4C   3s        -1.425823  1.456084  2.257851  0.897984  1.266442  0.583455
  4C   4s         6.280460  9.485472  0.629451-12.228833 -0.677270  1.147687
  4C   1pz       -0.026721  0.011657  0.022885  0.041200 -0.000580 -0.015971
  4C   1px       -0.038573  0.013695  0.021262 -0.070429 -0.052207  0.024622
  4C   1py        0.031424  0.009874  0.045337 -0.092820  0.000109  0.081236
  4C   2pz       -2.205666 -1.013932  1.296583 -0.990673 -1.173451 -1.522106
  4C   2px        1.253320  1.649333 -1.275212 -3.784003  1.322924  2.161686
  4C   2py        0.426709  0.840526  0.213163 -1.791782  0.117401  0.491570
  4C   3pz        1.537771  1.324046  0.950716 -2.762664 -1.907331  2.604334
  4C   3px        0.580220  0.206645  0.314620  0.742929 -0.797279 -0.526553
  4C   3py        1.318455  1.699010  2.707307 -3.752047 -4.761560  3.994581
  4C   1dz2       0.010741  0.022296  0.003948 -0.015969  0.004031 -0.000508
  4C   1dxz      -0.003916 -0.027336 -0.005302 -0.008581 -0.013770  0.028288
  4C   1dyz       0.013624  0.014092  0.013221 -0.000439  0.015493  0.014855
  4C   1dx2y2    -0.031473  0.003567  0.030383 -0.011507 -0.003222  0.002137
  4C   1dxy       0.005002  0.011824  0.007793  0.011091  0.007308 -0.004506
  4C   2dz2      -0.582356  0.032939 -0.354113 -1.671838  0.632562  0.235319
  4C   2dxz      -0.219349 -0.478255  0.072999  0.240324 -0.560450  0.361192
  4C   2dyz       0.160813 -0.064847  0.135549  1.072945  0.052307  0.192203
  4C   2dx2y2     0.110185 -0.146902 -0.368243 -0.111962 -0.412625 -0.553123
  4C   2dxy       0.257438  0.455249  0.131964  0.053525 -0.145555 -0.261267
  5C   1s        -0.027896 -0.015842 -0.024650  0.003347 -0.009090  0.019607
  5C   2s        -0.061531  0.010816 -0.007466 -0.040861  0.044246  0.048942
  5C   3s         1.424073  1.459829  2.261782 -0.835940  1.298418  0.604934
  5C   4s        -6.299549  9.477049  0.585141 12.198771 -1.124783  1.040741
  5C   1pz       -0.026894 -0.011784 -0.023019  0.041366 -0.001102  0.016136
  5C   1px        0.038228  0.013080  0.021155  0.068541 -0.054670  0.024209
  5C   1py       -0.031123  0.009708  0.045382  0.092934 -0.003004  0.081116
  5C   2pz       -2.204483  1.021278 -1.301871 -0.946593  1.216111  1.527771
  5C   2px       -1.259652  1.636536 -1.288053  3.834643  1.194733  2.136297
  5C   2py       -0.421343  0.835412  0.219111  1.799349  0.065507  0.487378
  5C   3pz        1.536429 -1.312198 -0.940183 -2.704532  1.991596 -2.572445
  5C   3px       -0.569839  0.198687  0.315914 -0.768297 -0.753841 -0.516630
  5C   3py       -1.309745  1.693738  2.719567  3.609207 -4.891382  3.996292
  5C   1dz2      -0.010732  0.022173  0.003876  0.016149  0.003372 -0.000581
  5C   1dxz      -0.003857  0.027426  0.005317 -0.008140  0.014153 -0.028193
  5C   1dyz       0.013650 -0.014179 -0.013275 -0.001120 -0.015530 -0.014851
  5C   1dx2y2     0.031326  0.003481  0.030451  0.011371 -0.003672  0.001930
  5C   1dxy      -0.004958  0.011828  0.007691 -0.010742  0.007565 -0.004424
  5C   2dz2       0.581392  0.024772 -0.355497  1.693903  0.568500  0.224898
  5C   2dxz      -0.221397  0.479408 -0.073184  0.260494  0.553591 -0.361842
  5C   2dyz       0.159900  0.059159 -0.135792  1.065088 -0.091017 -0.200367
  5C   2dx2y2    -0.114822 -0.146046 -0.368412  0.094041 -0.415208 -0.554548
  5C   2dxy      -0.256688  0.454025  0.130206 -0.056942 -0.149206 -0.265235
  6H   1s        -0.000227 -0.008775  0.108442 -0.001253 -0.069286 -0.011148
  6H   2s         0.018674 -0.920121  0.772998 -0.048501 -2.940840 -1.582498
  6H   3s         0.002954  1.269197 -1.195996  0.061571  3.200225  0.988191
  6H   1pz       -0.012702 -0.000022 -0.000022  0.014200 -0.000273 -0.000025
  6H   1px        0.000034  0.009260  0.005946 -0.000183 -0.011735  0.011465
  6H   1py       -0.000014 -0.013790 -0.008476 -0.000289 -0.015088 -0.000904
  6H   2pz        0.275530  0.000186  0.000753 -0.106478 -0.001607 -0.002841
  6H   2px        0.001324  0.758242 -0.345878 -0.000376 -0.036522  1.032718
  6H   2py       -0.004167 -0.519357 -1.527855  0.005079  0.390327  0.738355
  7H   1s        -0.000255 -0.067146  0.159453  0.000569  0.045474 -0.048002
  7H   2s         0.020418  3.239899 -8.283078 -0.073546 -4.249604 -7.326999
  7H   3s         0.003011 -0.530093  0.191987  0.003759 -0.076476  3.566179
  7H   1pz       -0.007373 -0.000025 -0.000025  0.007087 -0.000136 -0.000036
  7H   1px       -0.000016  0.001450  0.014530  0.000107  0.005086  0.002509
  7H   1py        0.000000 -0.001604  0.007239 -0.000235 -0.016844  0.015884
  7H   2pz        0.324421 -0.001339 -0.000451 -0.514782  0.005722 -0.001693
  7H   2px        0.002868  0.234448 -0.182220 -0.016075 -0.931489 -1.602407
  7H   2py        0.001467  0.329265 -0.504124 -0.035864 -2.212063 -0.085477
  8H   1s        -0.005403  0.064701 -0.043447 -0.058182  0.018122 -0.086338
  8H   2s        -3.180160 -4.978986  2.022563  4.443307 -4.626343 -3.638783
  8H   3s         0.055810  0.020904 -0.099832 -0.313833 -0.000593  0.700157
  8H   1pz       -0.005987 -0.009551 -0.004141 -0.010127  0.003162  0.004275
  8H   1px       -0.017614  0.004986  0.006182  0.002246  0.007472  0.006082
  8H   1py        0.000771 -0.007787 -0.009087  0.006784 -0.002600 -0.001703
  8H   2pz       -1.121224 -1.041508  0.195660  0.203327 -0.211782 -1.322007
  8H   2px        0.475497  0.621758 -0.595732 -1.164062  1.782925  1.767429
  8H   2py       -0.065881 -0.329897 -0.535329  1.041693  0.162523  0.218793
  9C   1s         0.000011  0.017728 -0.000752 -0.000061 -0.008409 -0.007586
  9C   2s         0.000175 -0.033087  0.027123 -0.000068 -0.015475  0.004518
  9C   3s         0.006496 -1.707929  1.275928  0.003734 -0.179773  0.856566
  9C   4s         0.040355-16.367583 -6.126008 -0.557636-28.963445-34.915194
  9C   1pz        0.055584  0.000011  0.000220 -0.017073  0.000421 -0.000016
  9C   1px       -0.000129 -0.101059 -0.062230  0.003446  0.205511  0.025712
  9C   1py        0.000046 -0.187236 -0.083375 -0.000714 -0.014493 -0.111442
  9C   2pz       -1.640405 -0.001641  0.001915 -0.151422  0.004780 -0.001861
  9C   2px       -0.002469 -1.735936 -2.659619  0.063313  4.556763  1.557477
  9C   2py        0.004055 -4.018390 -1.423713 -0.019280 -1.103621  0.094856
  9C   3pz       -3.212980 -0.003197 -0.003787  1.050305 -0.018534  0.002199
  9C   3px        0.010070 -7.638302 -4.054264  0.015738  2.694110 -8.979311
  9C   3py       -0.009522 -3.924413 -1.825213  0.174377 10.734364  2.030577
  9C   1dz2      -0.000014 -0.001906  0.003023 -0.000478 -0.026517 -0.026434
  9C   1dxz       0.006239  0.000075 -0.000010 -0.043852  0.000775  0.000037
  9C   1dyz      -0.011022 -0.000017  0.000021  0.029025 -0.000508  0.000044
  9C   1dx2y2    -0.000006 -0.025998 -0.021151  0.000215  0.014902  0.000267
  9C   1dxy       0.000089  0.017629 -0.016987  0.000606  0.033325  0.016467
  9C   2dz2       0.002032 -0.034822  0.431880 -0.007134 -0.521479 -0.520338
  9C   2dxz       1.758126  0.000330  0.002322 -0.087459  0.004415  0.001637
  9C   2dyz      -1.715167 -0.001063 -0.003638  0.816220 -0.015389 -0.003020
  9C   2dx2y2    -0.000776 -0.933973 -0.985516  0.000981  0.270807  1.230337
  9C   2dxy       0.001237  0.112719  0.410126 -0.003286 -0.396937  0.270087
 10H   1s        -0.107495  0.026683  0.000699  0.081030 -0.010324 -0.006029
 10H   2s         6.452530  2.787149 -1.122631 -0.554088  3.772915  1.686645
 10H   3s         0.987485 -0.830813 -0.213213 -0.359843 -1.317712 -1.571396
 10H   1pz        0.010145  0.000168 -0.005575  0.001213 -0.001459 -0.000231
 10H   1px       -0.008821  0.001897  0.004572 -0.009516 -0.007321  0.004283
 10H   1py        0.007554  0.003546  0.003760  0.007588 -0.009783  0.006432
 10H   2pz       -2.123084 -0.729835 -0.101288 -0.570073 -0.947873  0.085593
 10H   2px       -0.380635  0.664088 -0.059577 -0.501496 -0.434128  0.437491
 10H   2py        0.338245  0.119114  0.392129 -0.282221 -0.908696  0.928886
 11H   1s         0.107023  0.026926  0.000958 -0.081146 -0.007459 -0.006065
 11H   2s        -6.468557  2.778693 -1.132878  0.669337  3.738862  1.666009
 11H   3s        -0.985666 -0.830564 -0.215346  0.305936 -1.329742 -1.568268
 11H   1pz        0.010131 -0.000184  0.005577  0.001228  0.001399  0.000191
 11H   1px        0.008833  0.001839  0.004646  0.009302 -0.007610  0.004309
 11H   1py       -0.007559  0.003572  0.003687 -0.007906 -0.009518  0.006405
 11H   2pz       -2.129442  0.729307  0.097606 -0.543145  0.961648 -0.093172
 11H   2px        0.380243  0.661373 -0.057516  0.482603 -0.451211  0.430511
 11H   2py       -0.335097  0.119690  0.388102  0.258839 -0.917096  0.930303
 12H   1s         0.005443  0.064366 -0.043448  0.058366  0.016241 -0.086724
 12H   2s         3.195718 -4.970762  2.040696 -4.616984 -4.481187 -3.615368
 12H   3s        -0.057237  0.022825 -0.101883  0.314765 -0.016003  0.692752
 12H   1pz       -0.005949  0.009580  0.004144 -0.010198 -0.002793 -0.004192
 12H   1px        0.017662  0.004966  0.006236 -0.001937  0.007524  0.006089
 12H   1py       -0.000767 -0.007745 -0.009118 -0.006882 -0.002346 -0.001607
 12H   2pz       -1.123002  1.041552 -0.199023  0.215511  0.209555  1.320906
 12H   2px       -0.474612  0.620073 -0.599881  1.232500  1.743501  1.764379
 12H   2py        0.064224 -0.327309 -0.535876 -1.036232  0.198530  0.223762
                     96        97        98        99       100       101   
                   0.47480   0.48313   0.48851   0.49006   0.50008   0.52137
                   0.00000   0.00000   0.00000   0.00000   0.00000   0.00000
                  --------  --------  --------  --------  --------  --------
  0C   1s         0.000004 -0.000125  0.005601  0.000058  0.016830 -0.032322
  0C   2s        -0.000072 -0.000082  0.017063  0.000363 -0.020900 -0.011195
  0C   3s        -0.002927  0.019084 -0.336894  0.002964 -4.643449  5.466209
  0C   4s         0.052274  0.146364-56.471898 -0.812117 -7.032067-16.672515
  0C   1pz        0.023549 -0.110790 -0.000397  0.018203 -0.000075 -0.000021
  0C   1px       -0.000103 -0.000084 -0.028722 -0.000053 -0.070450  0.114352
  0C   1py        0.000101  0.000231 -0.042118 -0.000482 -0.070640  0.038647
  0C   2pz        3.239621 -3.606604  0.025271 -2.126412 -0.009246 -0.012237
  0C   2px       -0.006386 -0.009694 -2.800230 -0.044530 -0.963140  6.583240
  0C   2py        0.003732  0.003914 -1.557121 -0.021270  1.104502 -5.666222
  0C   3pz        1.152354  0.186291  0.013518 -1.075115 -0.006224 -0.000542
  0C   3px        0.015770  0.015819 -5.371850 -0.066086  8.334851  4.368408
  0C   3py       -0.015461 -0.039557 15.131966  0.203486  2.443545 -2.254347
  0C   1dz2      -0.000072 -0.000137  0.032154  0.000528 -0.007049  0.002822
  0C   1dxz       0.007989 -0.023322  0.000014 -0.001952 -0.000087 -0.000151
  0C   1dyz      -0.012333 -0.013632 -0.000606  0.036089  0.000097  0.000025
  0C   1dx2y2    -0.000012  0.000064 -0.003406  0.000042 -0.027264 -0.008923
  0C   1dxy       0.000005  0.000026  0.029523  0.000407  0.017237 -0.010895
  0C   2dz2      -0.004083 -0.000910  1.199354  0.020930 -1.093213  1.238946
  0C   2dxz      -0.158568 -0.133525 -0.014451  0.926742  0.001049 -0.002951
  0C   2dyz      -0.759027  2.496597 -0.009935  1.006782  0.005832  0.001809
  0C   2dx2y2    -0.001704  0.005423  1.445584  0.030890 -1.824593  0.200210
  0C   2dxy       0.002820  0.009681 -1.328274 -0.018710  2.039333 -2.436496
  1C   1s        -0.028256  0.006655 -0.027332 -0.013065 -0.018175  0.017567
  1C   2s        -0.020752 -0.075519 -0.013392  0.090110 -0.055050  0.012479
  1C   3s         3.508114 -3.825332  1.873563  5.464511  1.881771 -2.244034
  1C   4s         4.756050 -8.337601 -8.415033 15.424699  7.127312 -2.729166
  1C   1pz       -0.046551  0.207442  0.037555 -0.168598 -0.072043  0.017191
  1C   1px       -0.168222 -0.017697  0.056694 -0.030148  0.053355 -0.097469
  1C   1py       -0.022626  0.134785 -0.006133 -0.097185 -0.117479 -0.051818
  1C   2pz       -3.190704  5.907846  0.826639 -4.471530 -0.614790 -1.654398
  1C   2px       -5.812189  0.508290  0.900959 -2.646275 -0.400646 -6.379291
  1C   2py       -0.168887  4.073906  1.324602 -2.932585  0.269684 -3.282757
  1C   3pz       -1.733270  3.257789  1.073905 -3.739278 -1.401441 -0.690379
  1C   3px       -3.260498  0.396060  4.029002 -0.854710 -4.201155 -1.767389
  1C   3py       -0.289029  1.728254 -0.430144 -1.811438  0.165578 -1.124792
  1C   1dz2       0.013588 -0.016219 -0.003722 -0.001633  0.002428  0.002557
  1C   1dxz       0.038212 -0.012809  0.009009  0.010738  0.009680 -0.014080
  1C   1dyz      -0.002598 -0.004155 -0.021980  0.005359  0.002373 -0.013233
  1C   1dx2y2     0.006676  0.007412  0.000766  0.017221  0.000384  0.010004
  1C   1dxy      -0.017658  0.010655  0.012092 -0.017821 -0.006660 -0.019757
  1C   2dz2       0.809485 -2.208693 -0.326969  1.229005  0.577670  0.210610
  1C   2dxz       1.444958 -0.150064  0.233075 -0.231878 -0.435440  0.269528
  1C   2dyz      -0.611096 -1.015873  0.036700  1.214677 -0.027138 -0.292823
  1C   2dx2y2    -0.306730 -0.284347 -0.371368  1.248577  0.320563  1.283679
  1C   2dxy      -1.509480 -0.002239  0.396340 -1.449708  0.122291 -1.385878
  2C   1s         0.028282 -0.006331 -0.027693  0.012314 -0.018233  0.017716
  2C   2s         0.020725  0.075699 -0.010379 -0.090200 -0.055446  0.012602
  2C   3s        -3.508709  3.797378  2.060649 -5.407835  1.870471 -2.266023
  2C   4s        -4.717559  8.411605 -7.845540-15.648316  7.123357 -2.697390
  2C   1pz       -0.046438  0.207381 -0.031264 -0.169746  0.071485 -0.017492
  2C   1px        0.168075  0.017644  0.055740  0.031399  0.053332 -0.097436
  2C   1py        0.022444 -0.134992 -0.010002  0.097326 -0.117288 -0.051684
  2C   2pz       -3.194402  5.911179 -0.650772 -4.495234  0.610488  1.641593
  2C   2px        5.813826 -0.517819  0.806963  2.667515 -0.405830 -6.391346
  2C   2py        0.170454 -4.101212  1.203567  2.972199  0.278787 -3.283568
  2C   3pz       -1.731005  3.256555 -0.945688 -3.761800  1.393350  0.680222
  2C   3px        3.243584 -0.393189  4.005037  0.960196 -4.185371 -1.733744
  2C   3py        0.292077 -1.715813 -0.481467  1.799369  0.178281 -1.111360
  2C   1dz2      -0.013637  0.016207 -0.003616  0.001498  0.002506  0.002535
  2C   1dxz       0.038315 -0.012489 -0.009454  0.010634 -0.009744  0.014070
  2C   1dyz      -0.002578 -0.004236  0.021699  0.006046 -0.002358  0.013258
  2C   1dx2y2    -0.006728 -0.007404  0.001257 -0.017116  0.000285  0.009993
  2C   1dxy       0.017596 -0.010757  0.011364  0.018149 -0.006691 -0.019792
  2C   2dz2      -0.810264  2.210074 -0.272493 -1.238465  0.576325  0.207026
  2C   2dxz       1.446132 -0.147007 -0.230730 -0.241716  0.429421 -0.273520
  2C   2dyz      -0.611093 -1.018725 -0.079353  1.214527  0.032645  0.291720
  2C   2dx2y2     0.307033  0.288656 -0.330497 -1.258317  0.314143  1.282522
  2C   2dxy       1.508809 -0.000982  0.350702  1.460431  0.124990 -1.387021
  3C   1s         0.000047  0.000026 -0.013087 -0.000142 -0.032721 -0.000579
  3C   2s        -0.000137 -0.000211  0.041500  0.000663 -0.036620 -0.028575
  3C   3s        -0.007134 -0.014192  1.983196  0.029306  1.642220 -3.440216
  3C   4s        -0.061599 -0.099792 19.043923  0.273723-31.843739 -3.281924
  3C   1pz        0.062993 -0.063317  0.002353 -0.183118 -0.000715  0.000197
  3C   1px       -0.000008  0.000226 -0.031389 -0.000742  0.055030  0.085812
  3C   1py        0.000007 -0.000268  0.038241  0.000492  0.135310  0.178067
  3C   2pz       -2.302146 -2.085500  0.029185 -2.282790 -0.001471  0.007409
  3C   2px        0.004606  0.012576 -1.340387 -0.024668  1.940755 -2.581839
  3C   2py       -0.000349  0.006571 -1.526131 -0.028384  7.524984  8.110531
  3C   3pz       -2.113260 -0.031809  0.015930 -1.195543 -0.002324 -0.008440
  3C   3px       -0.019254 -0.019216  7.266782  0.102098 -8.676893 -6.099520
  3C   3py        0.002166 -0.023970 -3.319381 -0.037152  1.186491  1.277154
  3C   1dz2       0.000059  0.000078 -0.007339 -0.000049 -0.009820 -0.001969
  3C   1dxz      -0.045717 -0.009963 -0.000484  0.029247  0.000119  0.000013
  3C   1dyz       0.015559  0.020348  0.000148 -0.004993 -0.000009 -0.000061
  3C   1dx2y2     0.000022  0.000026  0.001253  0.000024 -0.014177 -0.030502
  3C   1dxy       0.000085  0.000052 -0.003890 -0.000071  0.029097  0.016787
  3C   2dz2       0.002085  0.003637 -0.628592 -0.005290 -0.644898 -1.172975
  3C   2dxz      -0.829158 -2.045858  0.011974 -1.312248 -0.003725  0.003471
  3C   2dyz       0.866637 -0.839080 -0.005833  0.217516 -0.000231  0.000718
  3C   2dx2y2     0.001208 -0.000042  0.075909  0.002751 -2.205683 -0.527354
  3C   2dxy      -0.000537  0.006682 -0.031893 -0.000008  0.390862  3.855334
  4C   1s         0.037166 -0.014291 -0.008825  0.021629 -0.021859 -0.021262
  4C   2s        -0.022164 -0.041267 -0.033488  0.067869 -0.010881 -0.006683
  4C   3s        -5.431433  0.040634 -1.148139 -0.779327  2.993899  2.682628
  4C   4s         0.746958 -3.572500 21.090137 14.953011  1.363685  8.839654
  4C   1pz       -0.063682 -0.021789  0.089097  0.095925 -0.006620 -0.025512
  4C   1px       -0.009840  0.016852  0.129588  0.051604  0.059083 -0.004500
  4C   1py        0.075089 -0.014945 -0.073692 -0.043319  0.043636 -0.149953
  4C   2pz       -1.750676  0.792990 -0.206234  1.378303 -0.445969 -2.192343
  4C   2px       -0.196169 -0.457777  1.241796  4.181286  0.304945 -1.541040
  4C   2py        3.938941 -3.361067  0.535349  0.274398  1.521555 -5.541699
  4C   3pz        0.396059 -2.293004  2.359711  4.993761 -0.229423  0.981749
  4C   3px        0.433007 -0.902691 -2.323200 -0.593153 -1.402298 -2.862995
  4C   3py        2.626845 -0.535403  5.661385 -0.711192 -3.583538 -0.874018
  4C   1dz2       0.002974  0.001615  0.001235  0.012987  0.008223  0.001961
  4C   1dxz       0.005357 -0.003818 -0.027863  0.005814 -0.018558 -0.005820
  4C   1dyz       0.011637 -0.004065 -0.018287 -0.001964 -0.007467 -0.012124
  4C   1dx2y2    -0.009617  0.012183 -0.006153  0.026461  0.020548  0.006143
  4C   1dxy      -0.024695  0.023056 -0.014015 -0.012295 -0.001338  0.017771
  4C   2dz2      -1.016822  0.572659  0.914224  1.332196  0.020969 -0.533343
  4C   2dxz      -1.075313  0.354730 -0.691120  0.500249  0.608523  0.232264
  4C   2dyz       0.599407 -0.157923 -0.279312 -0.598468  0.909805 -1.077369
  4C   2dx2y2     0.405586  0.204028 -0.033806 -0.507998 -0.716168  1.211366
  4C   2dxy      -1.057681  1.624472 -0.130368  0.340669 -0.758473  2.783676
  5C   1s        -0.037201  0.014336 -0.008024 -0.021787 -0.021759 -0.021324
  5C   2s         0.022083  0.041172 -0.030925 -0.068935 -0.010983 -0.006587
  5C   3s         5.435774 -0.034511 -1.167791  0.720818  2.980592  2.689853
  5C   4s        -0.797712  3.388697 21.784901-14.358452  1.437626  8.998123
  5C   1pz       -0.063670 -0.021049 -0.091822  0.093215  0.007411  0.025524
  5C   1px        0.009629 -0.017865  0.130814 -0.048116  0.058423 -0.004838
  5C   1py       -0.074604  0.015111 -0.074636  0.040517  0.044162 -0.149459
  5C   2pz       -1.759023  0.779215  0.183908  1.373916  0.470913  2.206740
  5C   2px        0.188762  0.428225  1.386429 -4.153824  0.286165 -1.536439
  5C   2py       -3.928509  3.350415  0.565965 -0.263611  1.537831 -5.522678
  5C   3pz        0.403440 -2.277323 -2.554447  4.935118  0.228787 -0.998801
  5C   3px       -0.426584  0.927398 -2.365919  0.537890 -1.418141 -2.888554
  5C   3py       -2.643817  0.518276  5.647828  0.863432 -3.584519 -0.895869
  5C   1dz2      -0.002962 -0.001708  0.001653 -0.013033  0.008160  0.001922
  5C   1dxz       0.005417 -0.004024  0.027624  0.006660  0.018578  0.006002
  5C   1dyz       0.011662 -0.004091  0.018316 -0.001423  0.007411  0.012069
  5C   1dx2y2     0.009728 -0.012260 -0.005393 -0.026854  0.020406  0.006211
  5C   1dxy       0.024685 -0.022921 -0.014528  0.011903 -0.001345  0.017780
  5C   2dz2       1.016942 -0.584659  0.951041 -1.306528  0.007557 -0.535225
  5C   2dxz      -1.073257  0.345366  0.684715  0.521885 -0.597386 -0.226114
  5C   2dyz       0.594402 -0.154294  0.295925 -0.582993 -0.915763  1.064261
  5C   2dx2y2    -0.407634 -0.200300 -0.046766  0.511600 -0.712043  1.218611
  5C   2dxy       1.056796 -1.619503 -0.129582 -0.343221 -0.767237  2.779968
  6H   1s         0.000232 -0.000023 -0.062863 -0.001571  0.233912 -0.147566
  6H   2s        -0.011766 -0.022155 10.886168  0.167365 -4.023053  5.205919
  6H   3s         0.002576  0.012369 -4.595112 -0.061479 -2.679208  0.412630
  6H   1pz        0.001130 -0.013738 -0.000019  0.000766 -0.000041 -0.000011
  6H   1px       -0.000007 -0.000077  0.014868  0.000160 -0.003712 -0.005674
  6H   1py       -0.000024  0.000051  0.002556  0.000056 -0.012116  0.019494
  6H   2pz       -0.220369 -1.335039  0.001910 -0.482862 -0.002907  0.001038
  6H   2px        0.000534 -0.005149 -0.127766 -0.008002  0.450818 -0.712738
  6H   2py       -0.000493  0.006317 -1.897217 -0.024278 -0.523139 -0.011499
  7H   1s         0.000167  0.000132 -0.033723 -0.000699  0.050143  0.164255
  7H   2s         0.014010  0.022577 -5.218850 -0.087090  9.153034 -1.251443
  7H   3s        -0.006401 -0.009550  1.854368  0.028721 -2.801188 -2.422023
  7H   1pz        0.002260 -0.010602  0.000139 -0.011865 -0.000048  0.000015
  7H   1px       -0.000008  0.000023  0.001051  0.000018 -0.008083  0.021479
  7H   1py       -0.000016  0.000056  0.003148  0.000055 -0.003709  0.006187
  7H   2pz        0.324198 -1.460702  0.004039 -0.686650 -0.003931  0.001895
  7H   2px        0.004789  0.004378 -1.196586 -0.023664  2.794855  1.247148
  7H   2py        0.001638  0.008426 -0.873879 -0.015802  1.391243  0.676550
  8H   1s         0.043633  0.016843  0.087350  0.023141 -0.000397  0.018888
  8H   2s        -0.692060  1.270809 -2.492764 -2.481491 -0.535723 -3.250630
  8H   3s        -0.632078 -0.160485  0.818857  1.164624  0.775588  0.879387
  8H   1pz        0.006144 -0.001483  0.005767  0.001634 -0.007951 -0.008337
  8H   1px       -0.018149  0.002877  0.007245  0.009725  0.020691 -0.000719
  8H   1py       -0.002841 -0.002869 -0.001568 -0.011448  0.004053 -0.006575
  8H   2pz       -0.071306  0.678293  0.141341 -0.312414 -0.372339 -1.068238
  8H   2px       -0.733721 -0.087477  0.298945  0.629450  0.789819  0.354896
  8H   2py       -0.179150 -0.278139  0.355903 -0.312086  0.992266 -0.694500
  9C   1s         0.000019 -0.000052  0.029342  0.000388  0.058463  0.018462
  9C   2s         0.000061  0.000399 -0.061452 -0.000708 -0.022222  0.004173
  9C   3s         0.001352  0.017002 -5.240285 -0.068931 -7.556397 -1.172915
  9C   4s         0.027178  0.056742 10.704367  0.160418 23.555871  9.102844
  9C   1pz       -0.070744  0.006596 -0.000075 -0.005905 -0.000042 -0.000056
  9C   1px        0.000001 -0.000104 -0.110718 -0.001283 -0.010339 -0.012409
  9C   1py        0.000080  0.000103 -0.042881 -0.000724  0.181521  0.016978
  9C   2pz       -2.944661  0.142306 -0.004940 -0.015809 -0.006377 -0.001863
  9C   2px       -0.002395 -0.022119 -0.939903 -0.021306  1.176516  0.978764
  9C   2py       -0.000505  0.010944 -2.243455 -0.037228  6.562044  4.440448
  9C   3pz        1.392450  0.220337 -0.023837  1.982755  0.005907  0.003543
  9C   3px        0.007390  0.002180 -0.669931  0.000215  5.913238  5.051139
  9C   3py        0.001815 -0.008368 -4.638090 -0.059896 -1.097256  3.114889
  9C   1dz2      -0.000009  0.000020  0.019595  0.000281  0.019191  0.021765
  9C   1dxz      -0.017448 -0.007740  0.000163 -0.018265 -0.000020  0.000059
  9C   1dyz       0.003976 -0.000695 -0.000694  0.048147  0.000107 -0.000041
  9C   1dx2y2     0.000009  0.000063 -0.026722 -0.000400  0.016290  0.023535
  9C   1dxy      -0.000030 -0.000175  0.007842  0.000032 -0.000558 -0.014875
  9C   2dz2       0.000855  0.002910  0.276489  0.005264  0.650862  0.567284
  9C   2dxz      -0.790582  0.501217 -0.013599  0.737952  0.003070  0.001398
  9C   2dyz       0.469074 -0.865294  0.003166 -0.368697 -0.000066  0.003648
  9C   2dx2y2    -0.003001 -0.004600 -0.771445 -0.015067  2.219218  2.387382
  9C   2dxy      -0.000223  0.006005 -0.819891 -0.011481  0.078709  0.795497
 10H   1s         0.052644 -0.010066  0.056319  0.067448  0.041646  0.048150
 10H   2s         2.719037  2.278625  1.633690  2.248848 -0.770402 -1.314379
 10H   3s        -0.449207 -0.470858  0.158063 -0.461001  1.006601  0.205885
 10H   1pz       -0.002389 -0.004192  0.006423  0.001260 -0.005286  0.006073
 10H   1px        0.005248 -0.004156  0.011877 -0.015368 -0.004310  0.002156
 10H   1py       -0.007330  0.007022  0.005543  0.010712 -0.004415  0.004633
 10H   2pz       -1.612148 -1.338991 -0.962999 -1.273968 -0.225297  0.091018
 10H   2px        0.935845  0.067961  1.225978  0.569092  0.852371 -0.055408
 10H   2py       -0.727267 -0.023470 -0.319216 -0.123243 -0.547092  0.334535
 11H   1s        -0.052709  0.010057  0.058014 -0.065640  0.041404  0.048242
 11H   2s        -2.727113 -2.326532  1.677382 -2.214384 -0.799885 -1.315110
 11H   3s         0.451357  0.478435  0.148706  0.467761  1.007001  0.202796
 11H   1pz       -0.002350 -0.004169 -0.006493  0.001022  0.005274 -0.006103
 11H   1px       -0.005252  0.004089  0.011413  0.015682 -0.004319  0.002110
 11H   1py        0.007298 -0.007026  0.005884 -0.010578 -0.004419  0.004700
 11H   2pz       -1.613283 -1.354171  0.983850 -1.249591  0.210743 -0.092586
 11H   2px       -0.937983 -0.081348  1.236653 -0.539868  0.849453 -0.051856
 11H   2py        0.724650  0.030049 -0.322836  0.116441 -0.542915  0.339744
 12H   1s        -0.043679 -0.017554  0.087925 -0.020261 -0.000275  0.019309
 12H   2s         0.704701 -1.209133 -2.626216  2.433924 -0.551326 -3.289896
 12H   3s         0.628727  0.149798  0.872011 -1.146604  0.778580  0.891738
 12H   1pz        0.006183 -0.001401 -0.005863  0.001442  0.007928  0.008386
 12H   1px        0.018192 -0.003013  0.007434 -0.009654  0.020577 -0.000695
 12H   1py        0.002849  0.002888 -0.001881  0.011415  0.004147 -0.006519
 12H   2pz       -0.073029  0.672564 -0.119786 -0.326319  0.374294  1.074022
 12H   2px        0.730438  0.070687  0.327681 -0.633256  0.787384  0.361932
 12H   2py        0.178536  0.268730  0.348933  0.317030  0.998076 -0.688370
                    102       103       104       105       106       107   
                   0.52547   0.53891   0.54086   0.54547   0.54664   0.56128
                   0.00000   0.00000   0.00000   0.00000   0.00000   0.00000
                  --------  --------  --------  --------  --------  --------
  0C   1s         0.022693  0.000098 -0.025502 -0.000358  0.025488  0.029584
  0C   2s        -0.010692  0.000583 -0.066698 -0.000960  0.062968 -0.003738
  0C   3s        -5.916394  0.032221 -0.878115 -0.004470 -0.053668 -4.735554
  0C   4s       -22.264644  0.041654 -2.979623  0.051886 -0.289932-22.486981
  0C   1pz       -0.000089 -0.103739 -0.002900  0.268635  0.001463 -0.000749
  0C   1px       -0.072366  0.000459 -0.007527  0.001132 -0.163872  0.105026
  0C   1py       -0.104132  0.000094  0.034897 -0.000035  0.068489 -0.142939
  0C   2pz        0.005362  0.656120 -0.008100  1.775736  0.013697 -0.021846
  0C   2px       -3.513843 -0.004451  1.799248  0.079249 -8.521948  7.532566
  0C   2py       -4.504173  0.051901 -5.179627 -0.055230  3.871910 -4.920903
  0C   3pz        0.007714  3.287846  0.051511 -2.731469 -0.016783  0.012461
  0C   3px        3.902226  0.046439 -4.168389 -0.029600  0.950286  3.904139
  0C   3py        6.025536 -0.042636  2.763002  0.018017 -2.369211  6.219370
  0C   1dz2       0.011702  0.000045 -0.006859 -0.000114  0.007683  0.002267
  0C   1dxz       0.000094  0.027316  0.000304 -0.006719 -0.000022 -0.000272
  0C   1dyz      -0.000017  0.014635  0.000140  0.003497  0.000004  0.000056
  0C   1dx2y2     0.020709 -0.000005 -0.004248 -0.000301  0.036727 -0.017367
  0C   1dxy      -0.012481  0.000314 -0.028408 -0.000185 -0.001165 -0.020074
  0C   2dz2       0.426576  0.006294 -0.661003 -0.004561 -0.949505  1.219185
  0C   2dxz      -0.002242 -0.254171  0.000887 -0.521960  0.000619 -0.002846
  0C   2dyz      -0.004416 -0.379876  0.012768 -2.258670 -0.014222  0.005929
  0C   2dx2y2    -0.590321  0.012847 -1.131759 -0.024261  2.143817 -3.894491
  0C   2dxy       2.512512  0.008096 -1.604406 -0.032803  3.012002 -1.550907
  1C   1s        -0.000156  0.019207 -0.000419  0.028890 -0.023936  0.025427
  1C   2s        -0.014288  0.013370 -0.025444 -0.002708 -0.035754 -0.013647
  1C   3s         3.013623 -2.175006 -1.026374 -4.492166  3.087151 -2.878480
  1C   4s        -1.186451 13.694663 -1.678329-13.515935 -2.918904-13.675443
  1C   1pz       -0.000683  0.007188  0.034229  0.023962 -0.044353 -0.121924
  1C   1px        0.032571  0.020675  0.038471  0.015779  0.068981  0.038806
  1C   1py        0.020488  0.030353 -0.049615  0.041101  0.004537  0.140680
  1C   2pz       -0.047095  2.858890 -0.271059  6.155587 -1.052437 -0.655585
  1C   2px       -0.337692  0.575223 -0.976606  4.390536 -0.221938 -0.108325
  1C   2py        1.312615  2.097290 -0.060882  2.802337  1.220068 -0.091146
  1C   3pz       -0.381571  1.127294  1.153846  1.515278  0.529400  0.013820
  1C   3px        0.685942  5.750748  3.509765 -1.916104 -0.515145 -3.430646
  1C   3py        0.486790  3.614341  0.352949 -1.116105  0.219455 -2.558346
  1C   1dz2      -0.007694 -0.014659 -0.016226 -0.023030 -0.012895  0.015617
  1C   1dxz      -0.004562  0.013209 -0.018000 -0.005409  0.013454 -0.006593
  1C   1dyz       0.023469  0.004128 -0.016337  0.002022  0.004546 -0.004739
  1C   1dx2y2     0.013870  0.005691 -0.009633 -0.010247  0.005915 -0.021408
  1C   1dxy       0.008417 -0.008485 -0.013035  0.017355  0.013664 -0.009281
  1C   2dz2       0.073778 -1.132158  0.510879 -2.481625 -0.158132  0.507946
  1C   2dxz       0.053620  0.231958 -0.498906 -0.888075 -0.014108 -0.673823
  1C   2dyz       0.743012  0.271680 -0.037309  0.471924 -0.492565 -0.818500
  1C   2dx2y2     0.003289 -0.885533 -0.285999 -0.773463 -0.437510 -1.622715
  1C   2dxy       0.228945  0.158770 -0.034244  0.598164  0.679481 -0.640595
  2C   1s        -0.000305 -0.019189 -0.000394 -0.028573 -0.024339  0.025484
  2C   2s        -0.014152 -0.012914 -0.025898  0.002765 -0.035754 -0.013275
  2C   3s         3.029547  2.176863 -1.052654  4.428022  3.143237 -2.890481
  2C   4s        -1.236602-13.665147 -2.149970 13.513677 -2.800289-13.677184
  2C   1pz        0.000891  0.007903 -0.034714  0.022944  0.044515  0.121745
  2C   1px        0.032702 -0.021810  0.037978 -0.016479  0.068891  0.038786
  2C   1py        0.020487 -0.029913 -0.049366 -0.041734  0.004201  0.140369
  2C   2pz        0.062961  2.855160  0.229004  6.153714  1.118010  0.662546
  2C   2px       -0.337924 -0.569635 -0.930555 -4.409231 -0.266230 -0.127021
  2C   2py        1.304743 -2.113702 -0.052537 -2.829538  1.197325 -0.103288
  2C   3pz        0.389710  1.154716 -1.160217  1.508002 -0.513113 -0.023724
  2C   3px        0.668482 -5.832884  3.367303  1.956416 -0.504912 -3.401074
  2C   3py        0.469145 -3.630692  0.270711  1.111699  0.230451 -2.553456
  2C   1dz2      -0.007673  0.015010 -0.016320  0.022922 -0.012660  0.015772
  2C   1dxz       0.004652  0.012894  0.018273 -0.004915 -0.013523  0.006690
  2C   1dyz      -0.023432  0.003967  0.016434  0.002389 -0.004506  0.004822
  2C   1dx2y2     0.013873 -0.005523 -0.009841  0.010028  0.006011 -0.021581
  2C   1dxy       0.008469  0.008630 -0.012606 -0.017696  0.013524 -0.009326
  2C   2dz2       0.078267  1.123992  0.492008  2.493180 -0.132897  0.510815
  2C   2dxz      -0.051198  0.222281  0.514777 -0.879877  0.006159  0.673516
  2C   2dyz      -0.742306  0.272147  0.038032  0.468017  0.499421  0.817585
  2C   2dx2y2     0.008133  0.895111 -0.280372  0.775287 -0.429534 -1.624127
  2C   2dxy       0.229995 -0.162751 -0.030829 -0.610039  0.673195 -0.642586
  3C   1s        -0.032367  0.000402 -0.039077 -0.000424  0.017421 -0.040796
  3C   2s         0.001945 -0.000150  0.004716 -0.000204  0.026965 -0.025835
  3C   3s         5.712745 -0.072707  5.834331  0.042192  0.516129  5.415989
  3C   4s         3.582504 -0.181701 16.245533  0.208368-13.519701  6.119254
  3C   1pz        0.000301  0.069157  0.001229 -0.068885 -0.000333  0.000489
  3C   1px       -0.019093 -0.000253  0.046068 -0.000116 -0.009880 -0.208586
  3C   1py        0.070991  0.000550 -0.045653 -0.001227  0.124641 -0.099099
  3C   2pz        0.001225 -0.337219 -0.001468  0.435626  0.004639  0.004855
  3C   2px        0.295977  0.028610 -3.113544 -0.024454 -1.558157  0.055622
  3C   2py        6.031926  0.016989 -1.620710 -0.018462  1.640591 -0.587009
  3C   3pz       -0.001351  1.976747  0.029152 -1.419447 -0.006570 -0.008313
  3C   3px        2.941365 -0.060547  4.006339  0.046990 -2.553442  2.937601
  3C   3py       -0.905022  0.036529 -2.955798  0.019178 -4.125792  5.680352
  3C   1dz2      -0.011552  0.000178 -0.018145 -0.000170  0.007946  0.002154
  3C   1dxz      -0.000024 -0.002628 -0.000051  0.009613  0.000075  0.000020
  3C   1dyz      -0.000020 -0.005610 -0.000044 -0.002540 -0.000009 -0.000186
  3C   1dx2y2    -0.022221 -0.000052  0.005619  0.000043 -0.003211  0.010424
  3C   1dxy       0.021793 -0.000502  0.054484  0.000245  0.025823  0.010313
  3C   2dz2      -0.522586  0.004494 -0.682986 -0.006839  0.409390  0.891634
  3C   2dxz       0.003446  0.458793  0.005247  0.218146  0.003978  0.000552
  3C   2dyz      -0.000121 -0.776559 -0.003552 -0.421187 -0.002142 -0.001378
  3C   2dx2y2    -2.631744  0.011461 -0.764080  0.002963 -2.174290 -2.059157
  3C   2dxy       1.816751 -0.004027  0.528315 -0.007665  1.284762 -2.454814
  4C   1s         0.001095 -0.005266  0.022098  0.001569 -0.011440 -0.015784
  4C   2s        -0.015857  0.015393  0.021927  0.011743  0.036285  0.006446
  4C   3s        -0.997634  0.013010 -0.476208 -1.003112  5.150927  1.108600
  4C   4s         4.897294 47.746956 -0.069867-27.380839  4.646729 18.695817
  4C   1pz        0.049549 -0.026242 -0.040090  0.056186 -0.072049 -0.071192
  4C   1px        0.052452 -0.179247 -0.049950 -0.065788  0.069497  0.141553
  4C   1py       -0.003258  0.015360  0.042906 -0.017505  0.000958 -0.047973
  4C   2pz        0.528391 -5.652652 -1.591804 -0.806706  0.507008 -2.709955
  4C   2px        1.373582 -2.283426  1.094943 -6.308126  0.680063  2.305135
  4C   2py        1.407984 -0.115758 -1.409108 -2.540662  3.064047 -3.239045
  4C   3pz        0.150290  5.678092  0.860026 -4.848220  3.908123  2.749559
  4C   3px       -1.284896 -4.974657  0.845076  3.229120 -3.788228 -4.656471
  4C   3py        0.547798 -2.288504  2.910587  1.379832 -0.599304 -2.323831
  4C   1dz2      -0.003017 -0.023750  0.008685 -0.029887 -0.014600  0.002979
  4C   1dxz       0.004531 -0.033194 -0.004700  0.002334  0.026490  0.021087
  4C   1dyz      -0.002759 -0.003462 -0.025272 -0.011703  0.023115  0.007088
  4C   1dx2y2    -0.015679  0.013997  0.008372 -0.013718 -0.018458  0.018878
  4C   1dxy       0.006923  0.006039  0.008761  0.030682 -0.000390  0.012519
  4C   2dz2       1.072732 -1.718225 -1.057370 -2.139567 -0.382756 -0.542926
  4C   2dxz      -0.263495 -3.012595  0.445860  0.293535 -0.024511  0.617279
  4C   2dyz       0.170582  0.451425 -0.720085 -1.183074  1.068083  0.370920
  4C   2dx2y2    -1.030896  2.086186 -0.003013  0.015710 -1.163310 -0.110703
  4C   2dxy      -0.047153  0.464840  0.673210  1.077932 -0.656565  1.052174
  5C   1s         0.001114  0.004713  0.022352 -0.001121 -0.011463 -0.015869
  5C   2s        -0.015783 -0.015823  0.021779 -0.011822  0.036150  0.006670
  5C   3s        -0.985692  0.019009 -0.505596  0.944083  5.158173  1.130826
  5C   4s         4.686898-47.695054 -1.384339 27.277273  4.846705 18.679987
  5C   1pz       -0.049927 -0.027120  0.039049  0.056191  0.072278  0.070795
  5C   1px        0.053329  0.180163 -0.047498  0.063834  0.070294  0.141746
  5C   1py       -0.003441 -0.016582  0.042382  0.018228  0.000930 -0.047142
  5C   2pz       -0.550337 -5.673660  1.498645 -0.780804 -0.517406  2.694775
  5C   2px        1.393481  2.248419  1.046115  6.303229  0.738524  2.312382
  5C   2py        1.406478  0.130953 -1.448773  2.471793  3.085016 -3.203816
  5C   3pz       -0.122768  5.688321 -0.674953 -4.802956 -3.939004 -2.738398
  5C   3px       -1.263335  4.956477  0.986959 -3.171895 -3.811965 -4.670918
  5C   3py        0.551964  2.211866  2.977703 -1.339979 -0.601172 -2.352718
  5C   1dz2      -0.002910  0.023681  0.008745  0.030132 -0.014309  0.003050
  5C   1dxz      -0.004604 -0.033074  0.004002  0.002766 -0.026460 -0.021054
  5C   1dyz       0.002776 -0.003858  0.025340 -0.011043 -0.023213 -0.007175
  5C   1dx2y2    -0.015632 -0.014082  0.007902  0.014112 -0.018371  0.018852
  5C   1dxy       0.006857 -0.006182  0.009129 -0.030474 -0.000693  0.012495
  5C   2dz2       1.080776  1.740821 -1.055703  2.117742 -0.362652 -0.539592
  5C   2dxz       0.249083 -2.998640 -0.506724  0.286548  0.026096 -0.621890
  5C   2dyz      -0.170486  0.440718  0.748910 -1.161569 -1.078835 -0.385919
  5C   2dx2y2    -1.041685 -2.081037 -0.040842 -0.003571 -1.164419 -0.113344
  5C   2dxy      -0.048789 -0.466700  0.682316 -1.058371 -0.666908  1.036875
  6H   1s         0.047631  0.000213 -0.044881  0.000200 -0.078152  0.066010
  6H   2s         7.844889 -0.068691  5.964064  0.045394 -4.316128  3.439696
  6H   3s        -2.956156  0.016588 -1.203781 -0.007622  0.643999 -2.587609
  6H   1pz        0.000043  0.014807  0.000005  0.016254  0.000079 -0.000068
  6H   1px       -0.022796  0.000025  0.000539  0.000092 -0.010384  0.004748
  6H   1py       -0.022026  0.000202 -0.015959 -0.000038 -0.014499 -0.008142
  6H   2pz        0.003517  0.296142 -0.011035  1.810449  0.011236  0.000475
  6H   2px       -2.490466  0.008107 -0.270202  0.005695 -1.019373 -0.002152
  6H   2py       -3.087928  0.033577 -2.791514 -0.024854  1.810055 -2.020847
  7H   1s        -0.041539 -0.000666  0.107989  0.000370  0.017435 -0.162630
  7H   2s         0.347725  0.086477 -8.661078 -0.069060  0.223072  3.230937
  7H   3s         1.290972 -0.014512  0.638690  0.019110 -1.898461  1.707874
  7H   1pz        0.000021 -0.002372 -0.000057  0.004068  0.000035  0.000041
  7H   1px       -0.017190  0.000240 -0.018806 -0.000048 -0.015853 -0.012253
  7H   1py        0.009187  0.000134 -0.015028 -0.000178  0.011747 -0.004788
  7H   2pz        0.003206  0.044622 -0.000117  0.169911  0.002427 -0.001734
  7H   2px       -0.781550  0.035613 -3.081654 -0.020508 -1.091133 -0.435850
  7H   2py        1.423614  0.007514 -1.011399 -0.018680  1.373939 -0.657406
  8H   1s         0.009957  0.193683  0.019000 -0.038252 -0.166114 -0.069042
  8H   2s        -0.230533-10.079739 -1.061334  7.795906 -2.962236 -4.809533
  8H   3s         0.346334  2.404087 -0.178721 -2.091952  2.395366  2.170933
  8H   1pz        0.009018 -0.004489 -0.010897  0.004459  0.009600  0.009371
  8H   1px        0.003103 -0.002193 -0.000308 -0.001020  0.001165 -0.007661
  8H   1py       -0.001623  0.006179 -0.002708  0.002920 -0.002584 -0.011673
  8H   2pz        0.806472 -1.041763 -1.085883  1.424384 -1.541230 -1.980567
  8H   2px        0.581425  0.400230 -0.259094 -1.929259  1.206776  0.872312
  8H   2py       -0.194750  0.807166 -0.853684 -1.322271  0.183888  0.564510
  9C   1s         0.044541  0.000030  0.006898 -0.000360  0.065455 -0.066089
  9C   2s         0.069486  0.000081 -0.026067 -0.000256  0.014631 -0.053568
  9C   3s        -0.902978  0.007513 -2.631304  0.021091 -7.064792  6.662623
  9C   4s        12.988578  0.058644 -7.240175 -0.155691 10.813425 -0.064229
  9C   1pz       -0.000400 -0.034143  0.000672 -0.149493 -0.000985 -0.000057
  9C   1px       -0.010886  0.000470 -0.025537  0.000842 -0.075996 -0.042711
  9C   1py        0.049943  0.000278 -0.042375 -0.000675  0.046942  0.054819
  9C   2pz        0.005969  0.777515 -0.005163  1.175911  0.004392  0.001916
  9C   2px       -2.660774 -0.015250  2.046311  0.067066 -6.685737  8.475909
  9C   2py        8.710143 -0.012597  0.183948 -0.017633  3.399571  1.818905
  9C   3pz        0.010050  0.407791 -0.016419  2.627501  0.018064  0.003227
  9C   3px        1.554754  0.029772 -2.577531 -0.021669 -0.129509  1.960521
  9C   3py       -0.915842  0.017541 -0.567417  0.011220 -0.962457  0.782626
  9C   1dz2       0.023408  0.000115 -0.008855 -0.000284  0.031996 -0.010429
  9C   1dxz      -0.000054 -0.039383 -0.000274 -0.013106 -0.000081  0.000032
  9C   1dyz      -0.000012  0.021563  0.000218  0.002857  0.000015  0.000152
  9C   1dx2y2    -0.001921  0.000106 -0.007774  0.000025 -0.005422  0.012771
  9C   1dxy      -0.030965  0.000072 -0.002571  0.000210 -0.037899  0.012243
  9C   2dz2       1.755532  0.006956 -1.001607 -0.019019  1.323987 -0.390351
  9C   2dxz      -0.007621 -0.265623  0.014122 -2.000104 -0.012910  0.010813
  9C   2dyz       0.004036 -0.394126 -0.007385  0.592798  0.004178  0.006937
  9C   2dx2y2     1.555939 -0.001972  0.156907  0.014618 -1.269063  2.623345
  9C   2dxy       1.535111  0.001358 -0.277259 -0.004985 -0.084165  0.106313
 10H   1s         0.078443  0.079713 -0.002457  0.111291  0.091443 -0.091688
 10H   2s        -5.985611 -0.540731  2.964940 -4.073610 -4.840834  1.670304
 10H   3s         0.237273 -1.558946  0.094458 -0.847474 -0.015972  0.040839
 10H   1pz       -0.000088  0.004580  0.000440 -0.002782  0.008462 -0.006669
 10H   1px       -0.006247 -0.011731 -0.009268 -0.011887  0.002804 -0.004631
 10H   1py       -0.003380  0.018333  0.003498  0.004329 -0.007968 -0.011380
 10H   2pz        1.279408  0.136000 -0.266164  0.605616  0.524268 -0.351305
 10H   2px       -1.205456  0.187668  0.527992  0.160737 -0.931726  0.090605
 10H   2py        1.449861  0.065991 -1.353529  0.733749  0.130492  0.449143
 11H   1s         0.077613 -0.079337 -0.002417 -0.112358  0.089941 -0.091925
 11H   2s        -5.940115  0.514539  2.901999  4.186056 -4.793420  1.655510
 11H   3s         0.250613  1.555288  0.111332  0.846189 -0.004170  0.045087
 11H   1pz        0.000058  0.004477 -0.000290 -0.002686 -0.008511  0.006670
 11H   1px       -0.006232  0.011934 -0.009213  0.011661  0.002950 -0.004648
 11H   1py       -0.003432 -0.018338  0.003211 -0.004189 -0.008053 -0.011495
 11H   2pz       -1.266183  0.140576  0.256352  0.616889 -0.517347  0.344429
 11H   2px       -1.203986 -0.188683  0.525329 -0.139045 -0.933460  0.100361
 11H   2py        1.446707 -0.049375 -1.340104 -0.757281  0.122827  0.463747
 12H   1s         0.009198 -0.193613  0.014818  0.040360 -0.165745 -0.069368
 12H   2s        -0.195019 10.075508 -0.755428 -7.762461 -3.027567 -4.805676
 12H   3s         0.336715 -2.398426 -0.256160  2.058253  2.409167  2.175355
 12H   1pz       -0.008986 -0.004610  0.010719  0.004769 -0.009552 -0.009363
 12H   1px        0.003189  0.002269 -0.000319  0.001019  0.001163 -0.007599
 12H   1py       -0.001694 -0.006100 -0.002802 -0.002900 -0.002599 -0.011545
 12H   2pz       -0.807541 -1.054412  1.043561  1.422039  1.553045  1.982234
 12H   2px        0.583060 -0.393259 -0.295664  1.906183  1.224897  0.877853
 12H   2py       -0.194849 -0.787250 -0.890194  1.303477  0.194670  0.573036
                    108       109       110       111       112       113   
                   0.57038   0.57454   0.57945   0.59021   0.59587   0.61376
                   0.00000   0.00000   0.00000   0.00000   0.00000   0.00000
                  --------  --------  --------  --------  --------  --------
  0C   1s        -0.000054 -0.007863  0.000071 -0.043105 -0.000413  0.035878
  0C   2s         0.000118  0.046728  0.000214 -0.026081 -0.000075  0.024708
  0C   3s         0.013066  1.761392 -0.002457  4.601667  0.040427 -0.821522
  0C   4s         0.023089 -0.597752  0.053177  3.427507  0.047000-14.945475
  0C   1pz       -0.150137  0.000426 -0.013796 -0.000736  0.076307  0.000227
  0C   1px       -0.000432  0.068543  0.000186  0.018491  0.000240 -0.092674
  0C   1py        0.000405  0.049523  0.000489  0.041628  0.000414 -0.198253
  0C   2pz       -5.000431  0.014419 -2.251261  0.007057 -1.435812 -0.019601
  0C   2px       -0.047727 -3.700383 -0.004501 -4.021179 -0.028201 -5.485202
  0C   2py        0.026204 -1.226004  0.016058  1.296667 -0.011478  1.867440
  0C   3pz        1.975293 -0.010287  1.827203 -0.005202  0.917439  0.004680
  0C   3px       -0.024285 -5.368676 -0.020194  2.590779  0.003025  4.014130
  0C   3py       -0.007158 -1.885461 -0.015468 -1.595656 -0.025861  5.307537
  0C   1dz2      -0.000001  0.006834  0.000069 -0.005769  0.000044 -0.007632
  0C   1dxz      -0.045717  0.000151 -0.052874  0.000099 -0.016851 -0.000098
  0C   1dyz      -0.001199 -0.000121  0.022318 -0.000312  0.042276  0.000100
  0C   1dx2y2     0.000054  0.019432 -0.000045  0.012578  0.000111  0.035030
  0C   1dxy       0.000049 -0.033146 -0.000028  0.018059 -0.000146  0.069265
  0C   2dz2      -0.001758  0.251279  0.002043 -0.607806 -0.003635  0.006611
  0C   2dxz      -0.510591  0.004308 -0.788981  0.001006 -0.586532 -0.004980
  0C   2dyz       1.311198 -0.009092 -0.136670 -0.008072  1.100630  0.007347
  0C   2dx2y2     0.017593  0.355624  0.006335  0.520099 -0.005502  2.521810
  0C   2dxy       0.005037 -1.153838 -0.004671  1.741229  0.003539  3.232599
  1C   1s        -0.018978 -0.004836  0.019693  0.028551  0.020415 -0.000217
  1C   2s        -0.048148 -0.024964  0.004690 -0.031290  0.094059  0.041511
  1C   3s         3.409256 -0.479011 -3.025867 -1.755658  0.250416 -0.798651
  1C   4s        -2.637272  2.336718  3.248437-10.375699-13.580439 -2.914791
  1C   1pz       -0.028782 -0.055270 -0.020320 -0.110132 -0.205325  0.103686
  1C   1px        0.016976  0.107142  0.034448 -0.119433  0.027257  0.041925
  1C   1py       -0.007468  0.006168  0.054667  0.185953  0.169887 -0.095100
  1C   2pz       -3.023384  1.087553  6.321942  0.628086  1.835324  1.703739
  1C   2px        1.972747  3.053278  4.945510 -0.745221  1.634429  4.189307
  1C   2py       -0.190107  0.715834  2.472374 -0.118881  3.433321  0.518141
  1C   3pz       -1.231016  1.113785 -0.430741  0.651187  0.755453 -0.418122
  1C   3px       -3.083945  0.481416 -2.274582 -0.370522  1.827433 -2.351629
  1C   3py       -0.973432  0.325828  0.317694 -1.754882 -1.022010 -0.690011
  1C   1dz2       0.006348  0.008692 -0.037154  0.013801 -0.044069 -0.004163
  1C   1dxz       0.006572  0.014689 -0.005424 -0.053961  0.007459  0.012508
  1C   1dyz       0.008861  0.015275  0.003943 -0.031549  0.007190 -0.003181
  1C   1dx2y2     0.015329 -0.005341  0.011618 -0.014506  0.008041  0.008356
  1C   1dxy      -0.005346 -0.003613  0.021896 -0.004804  0.013857  0.013142
  1C   2dz2       0.917639  0.326406 -2.123389  0.212530 -1.310843 -0.593840
  1C   2dxz      -0.395491 -0.516884 -0.112419 -0.835844 -0.843308 -0.013072
  1C   2dyz      -0.504137  0.459567  0.645487 -0.399962 -0.735159  0.357562
  1C   2dx2y2     0.531699 -1.115629 -0.040062 -1.317211 -0.536415  0.009003
  1C   2dxy       0.003131  1.055587  1.476447 -0.943124  0.606628  1.557408
  2C   1s         0.018612 -0.004972 -0.019908  0.028853 -0.019985 -0.000129
  2C   2s         0.048125 -0.024793 -0.004831 -0.030092 -0.094639  0.041212
  2C   3s        -3.380908 -0.454922  3.049080 -1.763886 -0.276680 -0.821067
  2C   4s         2.765455  2.277368 -3.195125-10.532163 13.492152 -2.895508
  2C   1pz       -0.029450  0.056170 -0.020451  0.112652 -0.203282 -0.104929
  2C   1px       -0.016474  0.107522 -0.034513 -0.119335 -0.028433  0.041650
  2C   1py        0.006274  0.007012 -0.055005  0.188160 -0.166722 -0.095812
  2C   2pz       -3.033290 -1.080713  6.325509 -0.666374  1.823269 -1.682695
  2C   2px       -1.943956  3.074370 -4.946514 -0.739258 -1.636770  4.124449
  2C   2py        0.205652  0.738943 -2.469827 -0.069758 -3.434721  0.486230
  2C   3pz       -1.238112 -1.114475 -0.436071 -0.664001  0.742830  0.415104
  2C   3px        3.118523  0.483824  2.296643 -0.336863 -1.819198 -2.354528
  2C   3py        1.000312  0.323038 -0.305664 -1.765133  1.006458 -0.690341
  2C   1dz2      -0.006438  0.008541  0.037086  0.013245  0.044336 -0.003800
  2C   1dxz       0.006346 -0.014751 -0.005486  0.053865  0.008158 -0.012536
  2C   1dyz       0.008743 -0.015329  0.003816  0.031461  0.007451  0.003283
  2C   1dx2y2    -0.015224 -0.005242 -0.011523 -0.014310 -0.008150  0.008258
  2C   1dxy       0.005463 -0.003542 -0.021925 -0.004643 -0.014054  0.012966
  2C   2dz2      -0.921624  0.324640  2.123549  0.189042  1.317973 -0.580889
  2C   2dxz      -0.399114  0.521865 -0.115956  0.843651 -0.826794  0.002762
  2C   2dyz      -0.509764 -0.451678  0.639574  0.410201 -0.734774 -0.360825
  2C   2dx2y2    -0.526798 -1.118132  0.043356 -1.323627  0.510814  0.007390
  2C   2dxy       0.010323  1.063220 -1.476088 -0.940622 -0.615242  1.539357
  3C   1s         0.000249  0.026782  0.000164 -0.049854 -0.000434  0.054743
  3C   2s         0.000212 -0.030673  0.000018 -0.115802 -0.001063  0.105898
  3C   3s        -0.023428 -4.234342 -0.017208 -1.337605 -0.003849 -1.487021
  3C   4s        -0.043386-21.720264  0.025294  5.907682 -0.039146 -0.991007
  3C   1pz        0.132096 -0.000072  0.042586  0.001573 -0.211666 -0.000343
  3C   1px        0.001087  0.255671  0.000337 -0.216523 -0.000791  0.133142
  3C   1py        0.000135 -0.006558  0.000130  0.023146  0.000510 -0.097160
  3C   2pz        1.849038 -0.004841  2.323630  0.015988 -1.309194  0.005362
  3C   2px        0.008193  6.102595 -0.014790  2.136460  0.031638  3.277750
  3C   2py       -0.025200 -6.210513 -0.004296 -2.362406 -0.015672 -7.802195
  3C   3pz       -1.789709 -0.005992 -1.441232 -0.023939  3.260118  0.004902
  3C   3px       -0.011667 -8.078177  0.000551  0.392220 -0.018640 -2.542252
  3C   3py       -0.031207 -6.521056 -0.012157 -0.606677 -0.031984  3.697133
  3C   1dz2       0.000017 -0.008903  0.000018 -0.010392 -0.000132  0.000538
  3C   1dxz       0.002686 -0.000048  0.021265 -0.000181  0.031386  0.000174
  3C   1dyz      -0.039317  0.000032 -0.026611 -0.000076  0.005435 -0.000007
  3C   1dx2y2     0.000026  0.030428  0.000024  0.050080  0.000414  0.005020
  3C   1dxy      -0.000004  0.033519  0.000100  0.009189  0.000211 -0.034976
  3C   2dz2      -0.000143  1.015244  0.000174 -0.617065 -0.003638  1.275250
  3C   2dxz       1.160092 -0.001426 -0.072703  0.011858 -1.169326  0.001710
  3C   2dyz      -0.030866  0.004164 -0.414533  0.009987 -1.233344 -0.003022
  3C   2dx2y2     0.014193  2.240875 -0.001616 -1.358580 -0.011073  4.885380
  3C   2dxy       0.002755 -0.162724  0.004651 -1.373449 -0.004754 -1.778900
  4C   1s         0.004297  0.008642  0.007359 -0.030770  0.055769  0.013881
  4C   2s        -0.050402  0.031890  0.040607 -0.059898  0.066822  0.057320
  4C   3s        -3.308113 -0.346190  1.843908  0.638888 -4.341669  2.472730
  4C   4s       -14.155458  5.797345 22.315916  3.487435-26.253921 16.062571
  4C   1pz        0.055990  0.013760 -0.130925  0.002783  0.235924 -0.040180
  4C   1px       -0.046448  0.091258  0.011263  0.158966 -0.148136  0.067169
  4C   1py       -0.098187 -0.007511 -0.104910  0.044547 -0.085255 -0.115501
  4C   2pz        4.591527 -1.372983 -8.319989  0.574213 -2.642112 -0.305562
  4C   2px       -0.802028  2.603638 -0.682039 -1.977103 -2.177311  2.284711
  4C   2py       -3.770740  0.810534 -5.068201 -0.506477 -4.099700  4.717076
  4C   3pz       -2.913170  2.105409  5.895752  0.021200 -7.167053  3.577981
  4C   3px        3.909779 -1.811015 -3.830079 -1.951089  6.333949 -6.028061
  4C   3py        3.977040  1.030438  2.112469 -1.497055  0.966087 -0.681350
  4C   1dz2       0.019100  0.011426 -0.031401 -0.003479 -0.033801 -0.005142
  4C   1dxz       0.005671  0.025955  0.004760 -0.049041 -0.004161  0.018156
  4C   1dyz      -0.002598  0.015397 -0.012763 -0.038964 -0.003409  0.018757
  4C   1dx2y2    -0.004822 -0.003278 -0.002733  0.004963  0.020800 -0.043844
  4C   1dxy       0.004120 -0.011725  0.010290 -0.001846 -0.003102 -0.022395
  4C   2dz2       1.385546  0.908578 -2.683429  0.801656 -1.611889  1.572411
  4C   2dxz      -0.468074 -0.272310  0.038666  0.631130 -0.612897 -0.515718
  4C   2dyz      -1.478206  0.297052 -1.997374 -0.003857 -2.128872 -0.537009
  4C   2dx2y2    -0.141257 -0.369215  0.122182 -2.039024  1.417498  0.099648
  4C   2dxy       1.346189 -0.925581  2.220051  0.432694  0.324132 -0.363502
  5C   1s        -0.004082  0.008923 -0.007297 -0.029939 -0.055991  0.013561
  5C   2s         0.050473  0.032045 -0.040768 -0.058845 -0.067459  0.056809
  5C   3s         3.290618 -0.370254 -1.869582  0.576700  4.321872  2.498345
  5C   4s        14.030895  5.674523-22.396227  3.233530 26.224095 16.122199
  5C   1pz        0.055521 -0.014945 -0.131492 -0.005396  0.235673  0.040831
  5C   1px        0.045570  0.090312 -0.011763  0.157274  0.150654  0.068089
  5C   1py        0.098513 -0.008437  0.105225  0.043806  0.086072 -0.114450
  5C   2pz        4.569576  1.382566 -8.330756 -0.516543 -2.637026  0.272818
  5C   2px        0.801418  2.598197  0.658841 -2.000719  2.158954  2.308479
  5C   2py        3.803914  0.764837  5.078474 -0.547521  4.080589  4.796423
  5C   3pz       -2.899416 -2.064647  5.905964  0.052794 -7.152987 -3.592862
  5C   3px       -3.875133 -1.774096  3.863516 -1.886100 -6.345045 -6.053390
  5C   3py       -3.940639  1.049791 -2.101227 -1.496271 -0.972229 -0.692695
  5C   1dz2      -0.019103  0.011340  0.031396 -0.003952  0.033854 -0.004897
  5C   1dxz       0.005659 -0.025894  0.004888  0.049059 -0.003643 -0.018117
  5C   1dyz      -0.002679 -0.015356 -0.012822  0.039056 -0.002994 -0.018816
  5C   1dx2y2     0.004643 -0.003199  0.002677  0.005333 -0.020695 -0.043957
  5C   1dxy      -0.004269 -0.011766 -0.010336 -0.001939  0.003100 -0.022593
  5C   2dz2      -1.383248  0.903044  2.683451  0.774905  1.619442  1.590276
  5C   2dxz      -0.466389  0.280098  0.047337 -0.619512 -0.621082  0.514939
  5C   2dyz      -1.477853 -0.281179 -2.000563  0.028528 -2.131890  0.503876
  5C   2dx2y2     0.139846 -0.361105 -0.126239 -2.021502 -1.452845  0.096097
  5C   2dxy      -1.368719 -0.918670 -2.230782  0.437750 -0.323101 -0.392578
  6H   1s        -0.000360 -0.149485 -0.000477  0.009015 -0.000508  0.118644
  6H   2s         0.002980  3.931396 -0.001552 -4.417410 -0.010200  0.958412
  6H   3s         0.005653  2.167408  0.008599  0.312982  0.013642 -3.676961
  6H   1pz       -0.009919  0.000001 -0.018958 -0.000141  0.015528 -0.000014
  6H   1px       -0.000004 -0.009921 -0.000022  0.002721 -0.000084  0.030342
  6H   1py        0.000043 -0.010911 -0.000001 -0.015093 -0.000182  0.017752
  6H   2pz        0.371041  0.003993  0.733273  0.008222 -0.916465 -0.000467
  6H   2px        0.003065  1.108684  0.003205 -0.245076  0.005040 -2.484045
  6H   2py        0.002696 -1.145159  0.004245  1.889428  0.004695 -0.543455
  7H   1s         0.000736  0.213690  0.000614  0.007075  0.000794 -0.056920
  7H   2s        -0.009901  7.046821 -0.017348  4.269838  0.050740 -0.914919
  7H   3s        -0.006677 -4.485015 -0.001169 -0.873931 -0.017642 -0.694913
  7H   1pz        0.012706  0.000020  0.007639  0.000129 -0.018021 -0.000047
  7H   1px        0.000002 -0.021377 -0.000034 -0.007142 -0.000189  0.013171
  7H   1py       -0.000046 -0.020782 -0.000056  0.009882 -0.000011  0.009211
  7H   2pz        0.618030  0.001222 -1.200590  0.008837 -1.090332 -0.002487
  7H   2px        0.001865  3.082713 -0.004185  1.159367  0.014860  0.665488
  7H   2py        0.001440  1.732553  0.003381  1.088431  0.016313 -2.164879
  8H   1s         0.061367 -0.033692 -0.046155  0.014481  0.140367 -0.105664
  8H   2s         5.971971 -4.691763 -8.475748  3.929685  1.750691 -7.599778
  8H   3s        -2.363682  1.095392  2.647729  0.502209 -3.869178  3.323779
  8H   1pz        0.004994  0.010704 -0.001641 -0.009951 -0.007628  0.017110
  8H   1px       -0.001664 -0.003856 -0.010914  0.009204  0.013796 -0.018110
  8H   1py       -0.010438 -0.009893 -0.011849  0.011841 -0.006590  0.002065
  8H   2pz        2.288317 -0.738756 -2.661915  1.923076  0.354778 -1.541589
  8H   2px       -2.091851  1.799170  2.343428  0.228054 -1.613161  2.475565
  8H   2py       -1.305641  0.816646 -1.049653 -0.746440 -0.309751 -0.746776
  9C   1s         0.000121 -0.038087 -0.000063  0.032378  0.000146 -0.013710
  9C   2s         0.000059 -0.019928  0.000072  0.049112  0.000253  0.004848
  9C   3s        -0.013582  4.291825 -0.003450 -4.226922 -0.008421  1.798685
  9C   4s         0.029021  3.901413 -0.046021  0.952645  0.076573 -9.752383
  9C   1pz        0.032612 -0.000818 -0.093830 -0.001471  0.223723  0.000118
  9C   1px       -0.000328 -0.127206 -0.000206 -0.006817 -0.000862  0.106424
  9C   1py       -0.000240 -0.024172 -0.000094 -0.056940 -0.000398  0.027507
  9C   2pz        1.084036  0.008849 -3.174374  0.002254 -1.507031 -0.009939
  9C   2px       -0.039351 -2.834084  0.000455 -2.413910 -0.017775 -4.089029
  9C   2py       -0.029262 -5.910908 -0.010868  0.274304  0.007466 -7.180848
  9C   3pz       -0.824423  0.017108  1.672744  0.025766 -4.477004 -0.004008
  9C   3px       -0.005124 -0.478669 -0.011593 -0.024134  0.011991 -1.458191
  9C   3py       -0.012806 -2.197444  0.003778  0.812242 -0.011167  3.244808
  9C   1dz2      -0.000022 -0.020325 -0.000118 -0.007361  0.000004 -0.025736
  9C   1dxz       0.016254 -0.000115  0.027632 -0.000019  0.020786  0.000062
  9C   1dyz       0.019721  0.000087  0.020450  0.000102 -0.022955 -0.000056
  9C   1dx2y2    -0.000141 -0.023343 -0.000016 -0.016099 -0.000143 -0.004721
  9C   1dxy       0.000034  0.010524 -0.000027 -0.002483  0.000071 -0.012941
  9C   2dz2       0.002070 -0.289307 -0.004285 -0.645650  0.004023 -1.788574
  9C   2dxz       1.814950 -0.007668  0.971085 -0.003813  0.589493  0.000125
  9C   2dyz       1.601983  0.004446  1.138433  0.017190 -2.232933 -0.004870
  9C   2dx2y2    -0.022727 -2.993269 -0.004465 -1.381140 -0.012119 -2.859994
  9C   2dxy      -0.002656  0.734500 -0.007093 -0.713412  0.001656  0.314564
 10H   1s        -0.002605 -0.074510  0.015332  0.026119 -0.145274 -0.017557
 10H   2s        -1.310048  1.360744  4.591877  0.255658  5.264048  4.306644
 10H   3s         0.422606  0.133777 -0.993773  0.271357  1.651482 -0.657521
 10H   1pz       -0.000278 -0.012792  0.003398 -0.006819 -0.008974 -0.002145
 10H   1px        0.004001  0.007083  0.016034 -0.006954  0.013286 -0.012732
 10H   1py        0.009255  0.009532  0.004662  0.001900 -0.015450  0.005007
 10H   2pz        0.387998 -0.015001 -1.689892  0.475343 -1.374226 -0.013968
 10H   2px       -1.831086 -0.864573  0.429676  0.513320  0.375182  0.946349
 10H   2py       -1.097482 -0.588668 -1.800230 -0.693062  0.171525 -0.731933
 11H   1s         0.002820 -0.075750 -0.016097  0.024457  0.145579 -0.017174
 11H   2s         1.307369  1.409518 -4.578786  0.320660 -5.291249  4.273225
 11H   3s        -0.421043  0.146827  0.991245  0.286756 -1.640896 -0.661019
 11H   1pz       -0.000258  0.012841  0.003507  0.006953 -0.008871  0.002166
 11H   1px       -0.003911  0.007251 -0.015940 -0.006955 -0.013290 -0.012797
 11H   1py       -0.009163  0.009465 -0.004630  0.001753  0.015458  0.005098
 11H   2pz        0.388400  0.027944 -1.693168 -0.456895 -1.382953  0.005789
 11H   2px        1.827551 -0.868953 -0.426731  0.519902 -0.382563  0.939281
 11H   2py        1.089894 -0.596826  1.794268 -0.686783 -0.176393 -0.728540
 12H   1s        -0.061074 -0.032578  0.046664  0.016084 -0.140211 -0.106222
 12H   2s        -5.936351 -4.692386  8.515878  3.928249 -1.685435 -7.598512
 12H   3s         2.348308  1.072708 -2.661333  0.463300  3.865228  3.338705
 12H   1pz        0.005020 -0.010671 -0.001601  0.010033 -0.007484 -0.017110
 12H   1px        0.001680 -0.003809  0.010930  0.009361 -0.013701 -0.018149
 12H   1py        0.010511 -0.009977  0.011947  0.011758  0.006657  0.002145
 12H   2pz        2.275345  0.736290 -2.676243 -1.921258  0.323703  1.536300
 12H   2px        2.086349  1.791706 -2.355320  0.211654  1.617212  2.483022
 12H   2py        1.308318  0.812342  1.056192 -0.746192  0.305502 -0.733390
                    114       115       116       117       118       119   
                   0.61819   0.62883   0.63719   0.66223   0.67148   0.67708
                   0.00000   0.00000   0.00000   0.00000   0.00000   0.00000
                  --------  --------  --------  --------  --------  --------
  0C   1s        -0.067153  0.000235 -0.000198  0.058076 -0.045096  0.000168
  0C   2s        -0.062969  0.000261 -0.000263  0.057358 -0.067450  0.000119
  0C   3s         6.442344 -0.023259  0.016814 -8.334231  1.667836 -0.007271
  0C   4s         9.227132 -0.026426  0.077091-13.322176  4.309539 -0.012920
  0C   1pz       -0.000093  0.030139  0.042363  0.000196  0.000152 -0.050103
  0C   1px       -0.105952  0.000520  0.000128 -0.087463  0.000897  0.000199
  0C   1py       -0.000431  0.000196  0.000588 -0.029629  0.359033 -0.000955
  0C   2pz       -0.025125 -5.213660 -1.919079 -0.000481 -0.008269  1.390207
  0C   2px       -7.454956  0.031769 -0.024057 -4.143131 -1.181859 -0.011677
  0C   2py       -3.663948  0.014196 -0.003555  6.755669 -0.249267  0.010507
  0C   3pz        0.001817 -0.298361 -1.994288  0.000912  0.002424 -0.881616
  0C   3px        1.673990 -0.014048 -0.009046  1.308566  1.318790 -0.005229
  0C   3py       -5.317035  0.019106 -0.027017  3.604406 -6.052225  0.019801
  0C   1dz2       0.000935  0.000065  0.000032 -0.003184  0.002286 -0.000052
  0C   1dxz      -0.000217 -0.026357  0.009578 -0.000060 -0.000097  0.007681
  0C   1dyz       0.000061  0.015696  0.002193  0.000124  0.000064 -0.014765
  0C   1dx2y2     0.047880 -0.000277  0.000054  0.012307  0.023045 -0.000051
  0C   1dxy      -0.010975 -0.000026 -0.000036  0.003640  0.006802  0.000093
  0C   2dz2      -1.824254  0.011015 -0.001718 -0.781129 -0.450678  0.001008
  0C   2dxz      -0.004767 -1.787658 -1.184410  0.001304  0.004735  1.702183
  0C   2dyz       0.011068  2.505118  0.708575  0.002935  0.002080 -0.985347
  0C   2dx2y2     0.529471 -0.007026  0.003970  2.766656  3.399282  0.000903
  0C   2dxy       1.836383 -0.010592  0.003273  0.568948  0.415995  0.006529
  1C   1s         0.031386 -0.107507  0.033249  0.001679  0.007254 -0.019368
  1C   2s         0.033456 -0.123434  0.068858 -0.004295 -0.056251 -0.113664
  1C   3s        -3.596408  6.763925  0.264619  1.369650 -6.498454 -4.221836
  1C   4s        -0.813179 17.839758-10.224200 -1.238085 -3.528392  0.612434
  1C   1pz        0.015175  0.310903 -0.302774 -0.034007 -0.005164  0.284475
  1C   1px       -0.040491 -0.046142  0.062117  0.035865  0.015665 -0.000329
  1C   1py        0.034146 -0.095360  0.057999 -0.017837 -0.052303 -0.132506
  1C   2pz        2.184987  2.981845 -1.721877  1.595356  1.144279 -2.227102
  1C   2px        3.890117  8.531835  8.537960  4.835736  0.337898 -2.546761
  1C   2py       -1.235443  5.766353 -0.872777  0.773686 -2.224610 -3.746482
  1C   3pz        0.015126 -2.570110  2.427203  0.450564  0.041288  1.194868
  1C   3px        0.773281  2.204498  1.794468  1.312271 -1.587602 -0.557397
  1C   3py       -0.252344  2.432249 -0.743507 -0.219229 -1.740173  0.756892
  1C   1dz2       0.010165  0.034257 -0.056325  0.004785 -0.015618  0.074321
  1C   1dxz      -0.005033 -0.000412 -0.016842  0.008833 -0.013239 -0.005587
  1C   1dyz       0.001251  0.000524  0.008102 -0.008168 -0.002850 -0.015848
  1C   1dx2y2    -0.003215  0.019008 -0.009262  0.009655 -0.056649  0.008293
  1C   1dxy       0.002010  0.039662 -0.013596 -0.019018 -0.000512 -0.009793
  1C   2dz2      -0.311723 -2.059655  1.542948 -0.569947  1.592355  0.692091
  1C   2dxz      -0.710638 -0.159126 -2.128489 -0.835509  0.585203  1.124867
  1C   2dyz       0.270567  0.477866 -0.668221  0.552778  0.711634  0.996582
  1C   2dx2y2    -0.161854  0.438811 -0.353117 -0.905818 -0.410280 -0.022158
  1C   2dxy       1.314829  3.183973  2.063550  2.101412 -0.316597  0.444432
  2C   1s         0.032315  0.107270 -0.033131  0.001708  0.007354  0.019314
  2C   2s         0.034826  0.123061 -0.068805 -0.004268 -0.055878  0.113858
  2C   3s        -3.640695 -6.745056 -0.287120  1.366235 -6.487527  4.247191
  2C   4s        -1.075378-17.819401 10.225627 -1.181838 -3.510678 -0.610606
  2C   1pz       -0.011255  0.311310 -0.302652  0.034466  0.006388  0.284483
  2C   1px       -0.039661  0.046736 -0.062331  0.035657  0.015660  0.000681
  2C   1py        0.035346  0.095262 -0.057669 -0.017782 -0.051962  0.132053
  2C   2pz       -2.135449  3.006886 -1.727316 -1.616141 -1.149276 -2.226578
  2C   2px        3.835068 -8.570179 -8.519438  4.816252  0.347952  2.549961
  2C   2py       -1.282223 -5.763936  0.866789  0.794768 -2.212279  3.757463
  2C   3pz       -0.050658 -2.572353  2.430001 -0.439022 -0.039081  1.194451
  2C   3px        0.769844 -2.208773 -1.789486  1.312120 -1.575194  0.561888
  2C   3py       -0.281137 -2.425220  0.740366 -0.218028 -1.741742 -0.754522
  2C   1dz2       0.009765 -0.034324  0.056393  0.004504 -0.015996 -0.074265
  2C   1dxz       0.005072 -0.000468 -0.016789 -0.008907  0.013264 -0.005676
  2C   1dyz      -0.001301  0.000663  0.007893  0.008200  0.002921 -0.015739
  2C   1dx2y2    -0.003467 -0.019051  0.009073  0.009712 -0.056650 -0.008098
  2C   1dxy       0.001518 -0.039689  0.013687 -0.018875 -0.000489  0.009730
  2C   2dz2      -0.284350  2.065769 -1.541407 -0.579827  1.592534 -0.697981
  2C   2dxz       0.720262 -0.163268 -2.128510  0.830845 -0.577357  1.125891
  2C   2dyz      -0.258143  0.480792 -0.667233 -0.552364 -0.710604  0.998325
  2C   2dx2y2    -0.170578 -0.437322  0.352263 -0.905483 -0.413369  0.025848
  2C   2dxy       1.292025 -3.197546 -2.058353  2.092389 -0.320578 -0.442739
  3C   1s        -0.069125  0.000229 -0.000155 -0.022095 -0.033270  0.000114
  3C   2s        -0.037307 -0.000014 -0.000118 -0.004347 -0.020404  0.000064
  3C   3s         6.795024 -0.030506  0.006531  8.505546 -0.850514 -0.006872
  3C   4s        -4.680188 -0.014791 -0.002396  5.506631 -1.501505  0.032663
  3C   1pz        0.000557  0.108855  0.031430  0.000389  0.000352  0.194587
  3C   1px        0.030706 -0.000203 -0.000191  0.166253 -0.036881  0.000319
  3C   1py       -0.016727  0.000212 -0.000223 -0.074843 -0.066582 -0.000280
  3C   2pz       -0.005228  0.728513  5.823529  0.010917  0.000391  1.010767
  3C   2px        9.047388 -0.038885  0.024542  3.612104  4.911495 -0.002642
  3C   2py       -1.926274  0.009744 -0.008706 -6.912640  0.140343 -0.010717
  3C   3pz       -0.001148  0.959483 -0.447532 -0.004569 -0.003999 -1.800331
  3C   3px        0.317231 -0.005163  0.006858  0.186080 -2.191865  0.004699
  3C   3py       -0.284952 -0.011256  0.001920 -0.197412  2.899196  0.003316
  3C   1dz2      -0.011260  0.000044 -0.000044  0.003436 -0.018638  0.000073
  3C   1dxz      -0.000186 -0.016378  0.054079  0.000061 -0.000057 -0.043885
  3C   1dyz       0.000044  0.024111  0.013818  0.000053  0.000047  0.013146
  3C   1dx2y2     0.021979 -0.000070  0.000022  0.061848  0.025074 -0.000037
  3C   1dxy      -0.038114  0.000229 -0.000127 -0.001964  0.032984 -0.000060
  3C   2dz2      -0.774744  0.002931 -0.004058  1.328188  0.568560 -0.001641
  3C   2dxz      -0.004911  1.072738  5.096253  0.008910  0.001312  1.824920
  3C   2dyz       0.002733  0.409615 -0.082525  0.006003  0.003672  0.452679
  3C   2dx2y2     3.927665 -0.021441  0.008672  4.334653  1.107713  0.003682
  3C   2dxy      -0.987819  0.004230 -0.005582 -0.167621 -1.337693  0.003008
  4C   1s         0.026482 -0.001430 -0.020373  0.014155 -0.029488 -0.057005
  4C   2s         0.037719 -0.025509  0.033327  0.027866 -0.013345 -0.084453
  4C   3s        -0.868749 -1.633495  4.488766 -3.803367  5.695945  5.298447
  4C   4s        -8.251510  2.754304  1.824355  1.522594  2.699624-14.307182
  4C   1pz       -0.023036 -0.007145  0.061571  0.024414  0.022524 -0.020879
  4C   1px       -0.063350  0.025493 -0.052769 -0.008741 -0.105504  0.093864
  4C   1py        0.046706 -0.060610 -0.089969  0.020297 -0.019122  0.118315
  4C   2pz       -0.621074 -5.503284  3.012431  2.339135  0.922590  8.199741
  4C   2px        1.665979 -4.687177 -0.292242 -1.178644 -1.162078  0.216857
  4C   2py        1.942511-11.448573 -4.072177  3.743291 -1.316144  3.201398
  4C   3pz       -1.168509 -0.943935  0.557250 -0.589261  0.235606 -3.929119
  4C   3px        1.661832  0.556859 -0.832372 -0.155599 -0.578750 -0.085296
  4C   3py       -0.786691 -0.133043 -1.154180  0.693947 -0.650215 -1.111220
  4C   1dz2       0.001344 -0.039421  0.003000  0.018487 -0.005066  0.039008
  4C   1dxz       0.018295 -0.022208  0.024069 -0.012226  0.003292 -0.019230
  4C   1dyz      -0.005205 -0.045016  0.004577  0.027157 -0.040153 -0.010545
  4C   1dx2y2    -0.015260  0.017801  0.004463 -0.035117  0.037803  0.006016
  4C   1dxy      -0.008482  0.046709  0.015638 -0.011009  0.041850 -0.000930
  4C   2dz2       0.142082 -2.860249  1.214385  0.937469 -1.707652  3.316532
  4C   2dxz       0.269212  0.453733 -0.093038 -0.572349 -1.138457  1.233201
  4C   2dyz      -0.277851 -2.654080 -2.032388  1.358609 -0.972832  0.955673
  4C   2dx2y2    -0.438985  0.209812 -0.014661 -0.794297  0.815239 -0.485611
  4C   2dxy      -0.176655  4.928509  1.858932 -2.711540  0.380386 -2.424813
  5C   1s         0.026559  0.001148  0.020434  0.013942 -0.029560  0.056933
  5C   2s         0.038156  0.025052 -0.033261  0.027756 -0.013201  0.084252
  5C   3s        -0.849163  1.639676 -4.486960 -3.803298  5.695123 -5.301860
  5C   4s        -8.497489 -2.712731 -1.897541  1.676222  2.830180 14.328405
  5C   1pz        0.021183 -0.007189  0.061296 -0.022811 -0.021680 -0.020874
  5C   1px       -0.064510 -0.024911  0.052246 -0.008367 -0.105693 -0.093158
  5C   1py        0.047159  0.060568  0.090275  0.020332 -0.019361 -0.118415
  5C   2pz        0.543491 -5.500148  3.014465 -2.336250 -0.909317  8.187794
  5C   2px        1.699492  4.662762  0.301504 -1.195190 -1.175871 -0.208688
  5C   2py        2.038302 11.419661  4.073971  3.747382 -1.313627 -3.191091
  5C   3pz        1.216663 -0.949429  0.573589  0.543036 -0.273077 -3.931055
  5C   3px        1.700686 -0.559996  0.856536 -0.178733 -0.595525  0.075048
  5C   3py       -0.790147  0.141017  1.149545  0.690124 -0.661676  1.119800
  5C   1dz2       0.001639  0.039347 -0.002981  0.018593 -0.004982 -0.038976
  5C   1dxz      -0.018345 -0.021998  0.023969  0.012122 -0.003407 -0.019175
  5C   1dyz       0.004780 -0.045042  0.004597 -0.027247  0.039929 -0.010644
  5C   1dx2y2    -0.015344 -0.017567 -0.004339 -0.035275  0.037755 -0.006288
  5C   1dxy      -0.008800 -0.046574 -0.015661 -0.011075  0.041879  0.000679
  5C   2dz2       0.177227  2.847761 -1.219993  0.927281 -1.717920 -3.308800
  5C   2dxz      -0.262763  0.453893 -0.095594  0.574069  1.143850  1.228056
  5C   2dyz       0.257670 -2.659077 -2.029201 -1.357936  0.973896  0.952481
  5C   2dx2y2    -0.436966 -0.212798  0.014013 -0.790653  0.822189  0.488012
  5C   2dxy      -0.220473 -4.928914 -1.864286 -2.717162  0.382614  2.418620
  6H   1s        -0.006240 -0.000142 -0.000216  0.012847 -0.159521  0.000492
  6H   2s         1.573444 -0.006904  0.004918 -0.111554  2.182496 -0.007056
  6H   3s         2.582990 -0.006596  0.015864 -1.169367  2.727469 -0.009978
  6H   1pz       -0.000029  0.003436 -0.001231  0.000043 -0.000010  0.005425
  6H   1px       -0.004810 -0.000013 -0.000052  0.009854 -0.002077  0.000019
  6H   1py       -0.003402 -0.000024 -0.000034  0.008611 -0.038736  0.000132
  6H   2pz        0.002833  0.220523 -0.024883 -0.002540 -0.002867 -0.794420
  6H   2px       -0.424306  0.006432  0.000363 -0.574353 -2.085244 -0.000149
  6H   2py       -1.124979  0.003727 -0.002214  0.882802  1.026273  0.000248
  7H   1s        -0.030742  0.000180 -0.000260  0.111014 -0.022676  0.000040
  7H   2s         3.207190 -0.006751  0.014554 -5.813575  7.594571 -0.017165
  7H   3s         0.682458 -0.006640  0.005239 -0.222218 -0.660664  0.001762
  7H   1pz        0.000069 -0.006801 -0.028292 -0.000024  0.000034  0.010471
  7H   1px       -0.002695 -0.000019  0.000033 -0.027693  0.005590  0.000022
  7H   1py        0.018445 -0.000125  0.000061 -0.001838  0.003914  0.000012
  7H   2pz       -0.004115  0.298736  2.330937  0.007020  0.001499  1.025289
  7H   2px        1.962605 -0.008508  0.006181 -0.802544  2.919124 -0.004163
  7H   2py       -1.275338  0.009246 -0.001346 -2.450509  0.190463 -0.001318
  8H   1s        -0.025007  0.024323 -0.002699 -0.033374  0.038399 -0.037263
  8H   2s        -0.824277  1.215186 -0.309764  5.250197 -2.780513  7.616776
  8H   3s        -1.350589 -1.006949  0.697290 -0.294533 -0.284268 -0.901634
  8H   1pz       -0.000317 -0.004318  0.006128 -0.003763 -0.007808 -0.003656
  8H   1px       -0.001596  0.003846  0.004059 -0.018354  0.016718  0.006985
  8H   1py       -0.009330  0.000754  0.004124  0.003988  0.015611  0.002388
  8H   2pz       -0.246946 -0.202886  0.180966  2.188124 -1.431380  2.254118
  8H   2px        0.618212 -0.825876  0.424019 -1.020364 -0.428795 -0.875737
  8H   2py       -0.543558 -2.287010 -1.111141  1.088234 -0.417009  0.783970
  9C   1s         0.044212 -0.000227  0.000069 -0.017424 -0.000155 -0.000031
  9C   2s        -0.015287  0.000022 -0.000003 -0.009732 -0.017690  0.000142
  9C   3s         1.759082 -0.004569  0.008269  0.684645 -0.975175  0.005444
  9C   4s        17.310494 -0.038984  0.006184  5.144249 -2.214166 -0.045056
  9C   1pz        0.000789  0.088952 -0.241866 -0.000413  0.000182 -0.146502
  9C   1px        0.082999 -0.000726  0.000251 -0.012575  0.107147 -0.000451
  9C   1py       -0.027925  0.000152 -0.000202  0.055075  0.098030  0.000045
  9C   2pz        0.004207  0.152677 -3.938994 -0.004128 -0.007917 -3.844072
  9C   2px       -8.358855  0.040474 -0.019594 -2.859180 -4.157947 -0.000971
  9C   2py        0.551882  0.001465 -0.000298 -7.609474 -0.739479 -0.007898
  9C   3pz       -0.010506 -2.402860  3.759393  0.003182 -0.003396  1.207073
  9C   3px        3.088748 -0.008889 -0.000816  0.929385  0.835942 -0.005555
  9C   3py       -2.640342  0.000337 -0.004358 -1.380254  2.310093  0.001265
  9C   1dz2       0.079436 -0.000348  0.000152 -0.012665  0.011181 -0.000139
  9C   1dxz       0.000104  0.000990 -0.028594  0.000067  0.000085 -0.007636
  9C   1dyz      -0.000258 -0.063372 -0.008052 -0.000070 -0.000065  0.003030
  9C   1dx2y2    -0.007231 -0.000001 -0.000034 -0.000085 -0.002450 -0.000003
  9C   1dxy       0.007784  0.000021  0.000008  0.022374 -0.035628  0.000006
  9C   2dz2       5.137732 -0.021977  0.013237 -0.790422 -0.084296  0.002699
  9C   2dxz      -0.004937 -1.129100 -1.873216  0.000163  0.006125  1.302580
  9C   2dyz       0.001386 -1.018293 -0.446472  0.005247  0.002855  0.492276
  9C   2dx2y2    -2.084166  0.009450 -0.008702  0.642654 -0.075225 -0.007875
  9C   2dxy       2.907252 -0.013490  0.005927  0.029215 -0.537513  0.007926
 10H   1s         0.230365 -0.093104  0.108548 -0.043182  0.025501  0.048837
 10H   2s        -9.009874 -1.176257  4.063297  3.014072 -1.806291  7.557120
 10H   3s         0.274024  1.694564 -1.764342  0.370644 -0.240594 -0.320389
 10H   1pz        0.036253 -0.009908  0.019020 -0.005597  0.004382  0.013996
 10H   1px       -0.002085  0.000891 -0.011521  0.007315 -0.007451 -0.000346
 10H   1py       -0.000921 -0.022456 -0.006910 -0.003770  0.004608  0.008854
 10H   2pz       -0.624476  0.681916 -1.918043 -0.575302  0.714759 -3.208895
 10H   2px       -2.530415  0.067797  1.587366  1.756868  0.430664  0.726561
 10H   2py        2.260014  0.802912 -0.907600  0.463208  0.689021 -1.528749
 11H   1s         0.231836  0.090966 -0.107662 -0.043233  0.025724 -0.049843
 11H   2s        -8.984686  1.245741 -4.116752  3.022838 -1.831701 -7.542067
 11H   3s         0.256480 -1.692833  1.762183  0.372512 -0.244586  0.320531
 11H   1pz       -0.036425 -0.009532  0.018945  0.005619 -0.004472  0.014192
 11H   1px       -0.002192 -0.000799  0.011537  0.007309 -0.007471  0.000347
 11H   1py       -0.000763  0.022429  0.006927 -0.003711  0.004633 -0.008815
 11H   2pz        0.634368  0.676589 -1.917811  0.577014 -0.724571 -3.208968
 11H   2px       -2.523497 -0.050014 -1.605138  1.758863  0.432848 -0.731811
 11H   2py        2.253447 -0.823923  0.919530  0.466604  0.695333  1.530506
 12H   1s        -0.024345 -0.024042  0.003033 -0.034155  0.038189  0.037201
 12H   2s        -0.799567 -1.190104  0.305765  5.253173 -2.804706 -7.608282
 12H   3s        -1.371601  1.013212 -0.712734 -0.272449 -0.267597  0.907787
 12H   1pz        0.000387 -0.004317  0.006149  0.003610  0.007691 -0.003690
 12H   1px       -0.001455 -0.003771 -0.003964 -0.018598  0.016591 -0.007118
 12H   1py       -0.009269 -0.000718 -0.004191  0.003968  0.015600 -0.002434
 12H   2pz        0.233802 -0.206058  0.184437 -2.184131  1.439199  2.247183
 12H   2px        0.614346  0.815746 -0.425171 -1.025870 -0.425184  0.878194
 12H   2py       -0.523941  2.294910  1.111768  1.091621 -0.419392 -0.785625
                    120       121       122       123       124       125   
                   0.68495   0.71442   0.71903   0.72241   0.74751   0.76256
                   0.00000   0.00000   0.00000   0.00000   0.00000   0.00000
                  --------  --------  --------  --------  --------  --------
  0C   1s         0.000110  0.000827  0.057024 -0.042426  0.000118 -0.010023
  0C   2s         0.000120  0.000214  0.014108 -0.024190 -0.000143 -0.046024
  0C   3s        -0.015568 -0.092777 -8.257800 -3.038022 -0.023760 -2.865479
  0C   4s        -0.035892  0.141301  9.752709-12.483944  0.005184 -9.860468
  0C   1pz       -0.070002  0.122684 -0.001519  0.000260 -0.109570  0.000711
  0C   1px       -0.000296  0.000907  0.097281 -0.010730 -0.000166 -0.064976
  0C   1py        0.000241  0.000807  0.134455  0.221603  0.000837  0.214819
  0C   2pz        2.866272  4.521042 -0.036441  0.010068 -1.489743  0.006995
  0C   2px       -0.011908 -0.118981-12.486752 -1.117246 -0.046632 -5.638365
  0C   2py        0.017495  0.127537  9.144774 -8.214934  0.049844  3.571549
  0C   3pz       -0.191538 -2.752572  0.030593 -0.009606  0.810370 -0.001320
  0C   3px        0.005938 -0.006329  0.311244  1.500796  0.007877  2.759832
  0C   3py        0.008902 -0.031091 -3.021853  0.430661 -0.009916 -0.645457
  0C   1dz2      -0.000068  0.000148  0.007763 -0.027205  0.000055 -0.001603
  0C   1dxz       0.067024 -0.000107  0.000148 -0.000038 -0.006652 -0.000052
  0C   1dyz      -0.034678 -0.041542  0.000351 -0.000117 -0.000822  0.000077
  0C   1dx2y2     0.000057 -0.000219 -0.027144 -0.013967  0.000037  0.000640
  0C   1dxy       0.000013  0.000616  0.068865  0.014923 -0.000087 -0.031129
  0C   2dz2      -0.000876 -0.007563 -0.658066 -0.919256  0.008503  1.710176
  0C   2dxz      -0.012874 -1.282727  0.004023 -0.006732 -0.801701  0.010096
  0C   2dyz       0.570491 -5.110138  0.045123 -0.012630  3.362899 -0.018384
  0C   2dx2y2     0.008554  0.070419  7.598882  2.496927  0.017547  1.527277
  0C   2dxy       0.006129  0.054505  4.158754 -3.916031  0.013892 -0.356113
  1C   1s         0.037860 -0.054110 -0.044366 -0.029886 -0.000589  0.048701
  1C   2s         0.011272 -0.016941 -0.080291 -0.000151  0.009994  0.043513
  1C   3s        -4.945164  5.855082  3.240798  5.889252  1.658687 -6.006367
  1C   4s         0.537572  6.775910 -0.393875  1.180031  0.547159  5.106839
  1C   1pz       -0.071278  0.043123 -0.043941 -0.032501 -0.080405 -0.033585
  1C   1px       -0.076115  0.021363  0.106907 -0.036779  0.036188 -0.044168
  1C   1py        0.030762  0.028205 -0.188968 -0.054181 -0.051962  0.058866
  1C   2pz        4.874330 -2.996741  0.996550 -0.441760 -6.519728  3.612447
  1C   2px        0.087520 -3.112288  3.469035  2.094025 -3.614451  8.869045
  1C   2py        0.910315  4.641485  1.314655  2.485703 -3.692026 -0.626024
  1C   3pz        0.141519 -2.922831 -0.601349 -0.462937  1.013376 -0.140487
  1C   3px        0.628890  0.605037 -1.300769  0.436923  0.774357 -2.047321
  1C   3py        0.017245 -1.038443 -0.547231  0.771600  0.851928 -0.323987
  1C   1dz2      -0.046683 -0.003297 -0.012607  0.014322  0.008779  0.022233
  1C   1dxz      -0.011760  0.020948  0.010929 -0.004861 -0.000233  0.002043
  1C   1dyz      -0.009183 -0.008322  0.010766  0.013540  0.013604  0.005629
  1C   1dx2y2     0.011349  0.010367 -0.047606 -0.030787 -0.034084 -0.040152
  1C   1dxy       0.031747  0.000847 -0.001423  0.038459  0.000261  0.015232
  1C   2dz2      -1.099755  0.254760 -0.759255 -0.813921  1.914480 -0.450646
  1C   2dxz       1.103075  0.654871 -1.021812  0.306419  0.497009 -2.527213
  1C   2dyz       0.605975 -2.013286 -0.130981 -0.674013 -0.265455  0.849595
  1C   2dx2y2     0.298795  0.001177  0.382642 -0.291475  0.334163 -0.283526
  1C   2dxy      -0.701944 -0.627483  0.381938  0.239621 -1.445442  2.665347
  2C   1s        -0.037835  0.053427 -0.045575 -0.029531  0.001096  0.048786
  2C   2s        -0.011404  0.015233 -0.080825  0.000053 -0.009694  0.044018
  2C   3s         4.943026 -5.831805  3.367284  5.857196 -1.720646 -5.981557
  2C   4s        -0.544171 -6.799914 -0.284209  1.140373 -0.497447  5.118878
  2C   1pz       -0.071206  0.043864  0.042543  0.032948 -0.079949  0.035172
  2C   1px        0.076354 -0.018853  0.107777 -0.036964 -0.036006 -0.043885
  2C   1py       -0.030726 -0.031962 -0.188609 -0.053888  0.052661  0.058622
  2C   2pz        4.869370 -3.031234 -0.916788  0.399690 -6.555059 -3.566826
  2C   2px       -0.071536  3.184391  3.400940  2.134645  3.690566  8.845479
  2C   2py       -0.915370 -4.631120  1.401912  2.473512  3.686990 -0.644192
  2C   3pz        0.140222 -2.912954  0.654668  0.445868  1.012309  0.134850
  2C   3px       -0.629309 -0.634972 -1.290118  0.432738 -0.792668 -2.032339
  2C   3py       -0.020256  1.021283 -0.570371  0.776999 -0.857255 -0.319481
  2C   1dz2       0.046670  0.002898 -0.012529  0.014230 -0.008574  0.022048
  2C   1dxz      -0.011615  0.020657 -0.011332  0.005034 -0.000385 -0.002001
  2C   1dyz      -0.009106 -0.008483 -0.010580 -0.013629  0.013600 -0.005720
  2C   1dx2y2    -0.011340 -0.011160 -0.047509 -0.030788  0.033748 -0.040538
  2C   1dxy      -0.031854 -0.001181 -0.001517  0.038449 -0.000088  0.015301
  2C   2dz2       1.101275 -0.268357 -0.748592 -0.822577 -1.916424 -0.436192
  2C   2dxz       1.108056  0.679753  1.004724 -0.296229  0.523381  2.520381
  2C   2dyz       0.600602 -2.017505  0.176800  0.664095 -0.273615 -0.847336
  2C   2dx2y2    -0.302008  0.006499  0.387047 -0.291526 -0.337452 -0.283277
  2C   2dxy       0.707141  0.639782  0.366667  0.249668  1.467558  2.655547
  3C   1s        -0.000074 -0.000113  0.001110  0.006234 -0.000294 -0.062048
  3C   2s        -0.000076  0.000157  0.033690  0.041799 -0.000172 -0.039082
  3C   3s         0.012380  0.004841 -1.131529  0.759593  0.023881  5.885277
  3C   4s        -0.014575  0.077980  6.661663 -2.063103 -0.113323-23.858563
  3C   1pz       -0.107944 -0.078970  0.000657 -0.000453 -0.105866  0.000804
  3C   1px        0.000323  0.000908 -0.020500 -0.272468  0.000305 -0.044663
  3C   1py       -0.000061 -0.001982 -0.169410  0.008890 -0.000349 -0.080263
  3C   2pz       -2.416927 -3.437770  0.037454 -0.015163 -1.588855 -0.001789
  3C   2px        0.008663  0.049506  3.509949 -0.140107  0.065223 12.633248
  3C   2py       -0.011923 -0.048347 -3.376794  3.805667 -0.059825-10.670934
  3C   3pz        1.315335  1.581901 -0.014145  0.005580  0.754613 -0.005359
  3C   3px       -0.007139 -0.002214  0.794182  3.307724 -0.030968 -5.706972
  3C   3py       -0.004056  0.049220  4.412984 -0.822536  0.001892  0.959170
  3C   1dz2      -0.000028  0.000211  0.023053  0.000134 -0.000105 -0.019850
  3C   1dxz      -0.016755 -0.035244  0.000432 -0.000203 -0.041214  0.000114
  3C   1dyz      -0.009865 -0.012647  0.000054  0.000031  0.008159 -0.000008
  3C   1dx2y2     0.000088  0.000269  0.011744 -0.030108  0.000265  0.057238
  3C   1dxy       0.000112 -0.000037 -0.004060 -0.006883 -0.000200 -0.037900
  3C   2dz2       0.002275 -0.010517 -1.071103  0.533623 -0.000758  0.113300
  3C   2dxz       0.280759 -2.624686  0.025034 -0.008179 -1.050560  0.001768
  3C   2dyz      -2.642192 -2.078895  0.026759 -0.012920 -2.347223  0.012644
  3C   2dx2y2     0.004992  0.017259  0.356010 -2.309254  0.032947  6.751501
  3C   2dxy       0.000942 -0.002676 -0.535835 -0.444154 -0.024774 -6.091010
  4C   1s        -0.015678 -0.047174 -0.058539  0.041972 -0.019423  0.020188
  4C   2s        -0.030693  0.005060 -0.096879  0.017020  0.021886  0.034571
  4C   3s        -3.600679  4.599049  5.245432 -4.403681  4.089932 -2.101801
  4C   4s        13.086906  2.351296 -0.955003 -0.541756  0.105038  1.917348
  4C   1pz       -0.354478  0.035515  0.136419  0.096772  0.125134  0.062722
  4C   1px        0.159475 -0.112118  0.090966 -0.047980 -0.002126 -0.139750
  4C   1py        0.059817  0.024395 -0.096383  0.017794  0.014525  0.122675
  4C   2pz       -0.859778  3.683189  2.761595 -3.812045  8.935407  0.433140
  4C   2px       -1.470450 -5.306761 -2.763601  3.345251  3.638452  1.891010
  4C   2py        0.355722  3.414864  5.666329 -0.616271  0.081698  2.747663
  4C   3pz        5.112714  2.296127 -1.175467 -1.889924 -2.107429 -0.999424
  4C   3px       -3.160742  1.538599  0.503326  1.169344 -2.125904  0.544137
  4C   3py       -1.639455 -0.912002 -0.887178  0.192408 -0.613133 -1.162134
  4C   1dz2       0.044584  0.006659  0.014674  0.043969  0.027236  0.026388
  4C   1dxz       0.039745 -0.016541 -0.046931  0.013785 -0.013537  0.009525
  4C   1dyz       0.017785  0.010156  0.030368 -0.010979  0.017664  0.008562
  4C   1dx2y2    -0.010455 -0.002376  0.042336  0.034629 -0.037684  0.024158
  4C   1dxy      -0.015012  0.016488 -0.025123  0.009730 -0.012736  0.009006
  4C   2dz2      -2.114389 -0.295397  0.893494  1.980863  6.036874  0.526367
  4C   2dxz       0.801516 -1.561091 -1.137629  0.263903 -1.208034 -0.660527
  4C   2dyz       1.291918  1.349553  2.101532 -0.609148 -1.396981  2.290749
  4C   2dx2y2     0.103589  1.294907  0.810438  0.621000 -2.482280  0.792770
  4C   2dxy      -0.274726 -1.500442 -3.298025 -1.272794 -1.262726 -1.628910
  5C   1s         0.015580  0.045692 -0.059548  0.042417  0.019283  0.019945
  5C   2s         0.030667 -0.007059 -0.096530  0.017085 -0.021839  0.034828
  5C   3s         3.605277 -4.460551  5.360265 -4.447675 -4.074200 -2.058974
  5C   4s       -13.059187 -2.354076 -1.002547 -0.494992 -0.109472  1.974002
  5C   1pz       -0.354427  0.032936 -0.137905 -0.096293  0.124560 -0.063402
  5C   1px       -0.159721  0.113884  0.088432 -0.047342  0.001369 -0.140033
  5C   1py       -0.059262 -0.026377 -0.095389  0.017230 -0.013673  0.122718
  5C   2pz       -0.878149  3.586936 -2.863773  3.873437  8.908073 -0.511821
  5C   2px        1.455043  5.231086 -2.869440  3.371643 -3.637535  1.914138
  5C   2py       -0.340696 -3.288503  5.745339 -0.655704 -0.046340  2.736942
  5C   3pz        5.108360  2.309446  1.148499  1.887144 -2.098883  1.001187
  5C   3px        3.159078 -1.534052  0.539481  1.158346  2.132555  0.516981
  5C   3py        1.632842  0.891826 -0.911523  0.199384  0.602468 -1.173942
  5C   1dz2      -0.044590 -0.006518  0.014833  0.043774 -0.027046  0.026616
  5C   1dxz       0.039787 -0.015551  0.047223 -0.013898 -0.013413 -0.009343
  5C   1dyz       0.017853  0.009468 -0.030610  0.010955  0.017413 -0.008798
  5C   1dx2y2     0.010424  0.003008  0.042267  0.034747  0.037900  0.023788
  5C   1dxy       0.015011 -0.016991 -0.024834  0.009682  0.012838  0.008871
  5C   2dz2       2.115206  0.307181  0.897781  1.961559 -6.039708  0.573950
  5C   2dxz       0.810008 -1.527662  1.166191 -0.271339 -1.210636  0.667536
  5C   2dyz       1.280742  1.298068 -2.128772  0.616844 -1.419023 -2.278932
  5C   2dx2y2    -0.104535 -1.280520  0.819743  0.619423  2.486148  0.771552
  5C   2dxy       0.264489  1.437590 -3.334413 -1.253650  1.237375 -1.636320
  6H   1s        -0.000024  0.000135 -0.015572 -0.089459  0.000104 -0.010619
  6H   2s        -0.008566 -0.061426  0.706136 19.770484 -0.015498  4.858532
  6H   3s        -0.004145  0.010113  1.180864  1.052228  0.006554  0.952183
  6H   1pz        0.013261 -0.037817  0.000379 -0.000111  0.019235 -0.000087
  6H   1px        0.000005  0.000103  0.008642 -0.004557  0.000033  0.003955
  6H   1py       -0.000031  0.000044 -0.003236 -0.016639 -0.000039 -0.012581
  6H   2pz       -0.624988  3.073153 -0.026797  0.005381 -1.712168  0.006686
  6H   2px       -0.002070 -0.020825 -2.684665 -2.240212 -0.000853 -0.209893
  6H   2py        0.005959  0.029545  0.962101 -5.763647  0.009031 -1.004792
  7H   1s         0.000230 -0.000313 -0.084423 -0.142108 -0.000132 -0.027259
  7H   2s        -0.005341 -0.005681  0.973439  5.075699  0.041374  9.940212
  7H   3s        -0.005262  0.004643  1.147908  2.111160 -0.009301 -1.131921
  7H   1pz       -0.005992  0.018961 -0.000231  0.000105  0.038824 -0.000195
  7H   1px       -0.000068  0.000163  0.030021  0.036937 -0.000020 -0.000548
  7H   1py       -0.000013  0.000160  0.018617  0.019662  0.000037  0.015102
  7H   2pz       -0.424812 -2.095166  0.021561 -0.008395 -1.372152  0.006403
  7H   2px       -0.000649 -0.000332  0.012328  0.589267  0.014903  3.491462
  7H   2py       -0.002709 -0.002197  0.399685  1.313118 -0.006245 -1.468057
  8H   1s        -0.168249  0.004841  0.115644  0.030156  0.020518  0.017545
  8H   2s         3.421782  3.143473  0.255978 -5.100911  0.526297 -1.356790
  8H   3s         3.413812 -0.195835 -0.590446 -1.323591 -0.178567 -0.861495
  8H   1pz        0.046770 -0.007346 -0.004992 -0.020757 -0.032256 -0.013700
  8H   1px       -0.039112 -0.004326  0.037523  0.005744 -0.027622  0.016189
  8H   1py       -0.009784  0.006369 -0.012039  0.003344  0.006333 -0.015698
  8H   2pz       -0.422746  0.723965  0.605484 -0.277389  2.321864 -0.235753
  8H   2px       -1.296668 -1.430790 -0.170039  1.939125  1.781250 -0.274986
  8H   2py        0.289908  0.536798  1.145093  0.918408 -0.066050  1.671217
  9C   1s         0.000042  0.000072  0.019989  0.026942 -0.000100 -0.030566
  9C   2s        -0.000006  0.000173  0.025191  0.011432  0.000065 -0.004595
  9C   3s        -0.010495 -0.070278 -8.277730 -1.804774  0.014550  7.550907
  9C   4s         0.024207 -0.194631-14.251524 13.043184  0.052951 17.626264
  9C   1pz        0.152259 -0.053181  0.001178 -0.000437 -0.146909  0.000647
  9C   1px        0.000079 -0.002286 -0.213996  0.104770  0.000513  0.090247
  9C   1py        0.000027  0.002773  0.208265 -0.156882 -0.000292 -0.111899
  9C   2pz       -1.056427 -2.510922  0.020882 -0.006670  4.983957 -0.019718
  9C   2px       -0.009514 -0.076681 -8.853244 -3.629306 -0.021173 -1.860190
  9C   2py       -0.009557 -0.040041 -2.339380  3.563567 -0.048382 -8.853368
  9C   3pz       -1.060645  0.387603 -0.007954  0.003226  1.541918 -0.006546
  9C   3px        0.004049 -0.005463 -0.396896  0.072539  0.010588  3.701072
  9C   3py       -0.003776  0.026773  2.775308 -0.441273 -0.003545 -0.779519
  9C   1dz2      -0.000018 -0.000314 -0.026561  0.022337 -0.000047  0.006740
  9C   1dxz      -0.064298 -0.009852  0.000176 -0.000063 -0.038170  0.000189
  9C   1dyz       0.009875  0.012488 -0.000162  0.000027  0.017610 -0.000066
  9C   1dx2y2     0.000044 -0.000100 -0.012687  0.004050 -0.000053  0.004171
  9C   1dxy      -0.000047 -0.000070 -0.018863 -0.037752  0.000144  0.015144
  9C   2dz2      -0.005377  0.007141  0.840387  0.420716 -0.008319 -1.337165
  9C   2dxz      -0.625336 -1.263417  0.004256 -0.007467 -1.989119  0.013968
  9C   2dyz      -3.354593 -2.074136  0.026324 -0.013910 -2.204762  0.011024
  9C   2dx2y2    -0.001305 -0.033433 -3.248759  1.554264 -0.024537 -4.063561
  9C   2dxy       0.002255  0.027601  1.383265 -3.023306 -0.008767 -3.921746
 10H   1s        -0.006362  0.047187 -0.204842  0.143269  0.043682  0.050876
 10H   2s         5.369351  4.979267 -1.229242 -5.918318 -5.994367  0.701625
 10H   3s         0.353254 -0.022294 -0.283893 -0.513229 -1.369434  0.090894
 10H   1pz        0.003198  0.011816 -0.040018  0.020469  0.009713  0.001462
 10H   1px       -0.005155 -0.008370  0.021179 -0.016339 -0.034668  0.010283
 10H   1py       -0.007131 -0.000702 -0.005394  0.009305  0.007732  0.008652
 10H   2pz       -1.399238 -1.749086  0.541934  1.707918  1.486762  0.387370
 10H   2px        1.082685  1.771002 -1.460161  0.315265 -0.313322  0.635626
 10H   2py        0.126047  0.228054  0.710941  0.406446  1.585697 -1.984198
 11H   1s         0.006322 -0.052311 -0.203400  0.142735 -0.043302  0.051111
 11H   2s        -5.353384 -4.963748 -1.083516 -5.946679  6.021009  0.645444
 11H   3s        -0.349412  0.020108 -0.287770 -0.510572  1.370670  0.079366
 11H   1pz        0.003100  0.012719  0.039627 -0.020355  0.009809 -0.001605
 11H   1px        0.005150  0.008884  0.020699 -0.016179  0.034731  0.010084
 11H   1py        0.007189  0.000531 -0.005297  0.009255 -0.007649  0.008648
 11H   2pz       -1.401342 -1.749157 -0.488265 -1.720161  1.489866 -0.402323
 11H   2px       -1.070878 -1.799336 -1.419688  0.304464  0.315348  0.635617
 11H   2py       -0.130043 -0.211096  0.709480  0.401829 -1.605878 -1.968252
 12H   1s         0.168151 -0.002584  0.115511  0.030199 -0.020027  0.017947
 12H   2s        -3.395306 -3.110301  0.351067 -5.145976 -0.504210 -1.350428
 12H   3s        -3.411277  0.191238 -0.600705 -1.317545  0.169941 -0.855752
 12H   1pz        0.046765 -0.007345  0.005207  0.020603 -0.032242  0.014004
 12H   1px        0.039094  0.005050  0.037437  0.005845  0.027847  0.015933
 12H   1py        0.009753 -0.006607 -0.011918  0.003264 -0.006485 -0.015571
 12H   2pz       -0.433202  0.707276 -0.630509  0.291833  2.320979  0.216777
 12H   2px        1.288762  1.414662 -0.198889  1.948433 -1.793214 -0.260326
 12H   2py       -0.285183 -0.516923  1.156203  0.912450  0.080604  1.667978
                    126       127       128       129       130       131   
                   0.78004   0.80539   0.81923   0.82582   0.85535   0.85817
                   0.00000   0.00000   0.00000   0.00000   0.00000   0.00000
                  --------  --------  --------  --------  --------  --------
  0C   1s        -0.000021  0.055016 -0.043253 -0.000460  0.139297 -0.003677
  0C   2s         0.000001  0.096343 -0.080159 -0.000605  0.202737 -0.005388
  0C   3s         0.003968 -3.764454  0.186213  0.017473 -5.367617  0.140537
  0C   4s         0.032874  1.243041 -2.931685  0.005092 -2.887051  0.149419
  0C   1pz        0.061570  0.000530 -0.000557  0.167135  0.010532  0.384484
  0C   1px        0.000345 -0.013707  0.506875  0.002104  0.062031 -0.002405
  0C   1py        0.000127  0.077411  0.279015  0.001797 -0.465309  0.012227
  0C   2pz        2.738531 -0.007521  0.005290 -0.132922  0.023060 -0.485412
  0C   2px        0.001265 -7.052333 -1.995574  0.004731 -4.572211  0.128234
  0C   2py       -0.005342  6.114757 -2.404606 -0.049814 12.154093 -0.313740
  0C   3pz       -2.032064  0.015177 -0.012395  2.856299 -0.048089 -1.827565
  0C   3px       -0.004764  3.493024 -4.817737 -0.033554  0.958135 -0.021640
  0C   3py       -0.007764 -1.827991  0.828993 -0.001763  1.202888 -0.049988
  0C   1dz2       0.000066  0.010969 -0.000046  0.000068 -0.010087  0.000500
  0C   1dxz      -0.011547 -0.000159  0.000103  0.008432  0.000022 -0.013517
  0C   1dyz       0.010704  0.000077 -0.000177  0.041479  0.000736  0.032326
  0C   1dx2y2     0.000060  0.109584 -0.061860 -0.000683 -0.005419  0.000323
  0C   1dxy       0.000121  0.043910  0.112591  0.000125  0.066121 -0.001730
  0C   2dz2      -0.002887  0.542883 -0.303967 -0.004652 -1.540182  0.045424
  0C   2dxz      -1.477627  0.035998 -0.030965  6.397348 -0.127731 -4.742884
  0C   2dyz      -0.249447  0.003603 -0.003686  0.526610 -0.038451 -0.819931
  0C   2dx2y2    -0.000483  2.182989 -2.759699 -0.010788  2.744361 -0.072115
  0C   2dxy       0.001165  5.642957 -2.406249 -0.030789 -3.236904  0.103367
  1C   1s        -0.015291  0.038877 -0.031486 -0.012150  0.041124  0.059859
  1C   2s        -0.083817  0.091661 -0.042288 -0.008873  0.087874  0.056156
  1C   3s        -5.431467  2.218688 -2.217221  3.196338 -2.072108 -5.935154
  1C   4s         0.156326  3.992833  4.266965 -0.274726  4.043131  5.371823
  1C   1pz        0.242218  0.041321  0.117426  0.088843 -0.041649  0.004918
  1C   1px        0.012944  0.086971  0.054948  0.008099  0.030981  0.003325
  1C   1py       -0.106660  0.035872 -0.263305  0.097088 -0.019389  0.173568
  1C   2pz       -0.597409 -0.122279 -0.306560 -2.060957  1.091865 -0.350704
  1C   2px       -1.998669  0.385631 -1.010992  3.236549  0.842526 -3.128888
  1C   2py       -1.494011 -1.051447 -0.175801 -0.432107 -0.133168 -7.952309
  1C   3pz        1.722548 -0.625553 -0.084192  0.693145  0.370633  0.815379
  1C   3px        1.194706 -0.649340  0.084675 -1.022275 -0.193832  1.668908
  1C   3py        0.443112  1.094153  0.277321  1.004522  0.231744  0.733408
  1C   1dz2       0.081609 -0.003890 -0.039386  0.037668  0.026056  0.012453
  1C   1dxz       0.002346 -0.016020 -0.051153  0.017570  0.056505 -0.005008
  1C   1dyz       0.000001  0.041534 -0.050497  0.017046  0.097713  0.011357
  1C   1dx2y2    -0.014676  0.004394 -0.062922  0.012637  0.084330  0.043179
  1C   1dxy      -0.006562  0.030694 -0.045398  0.013235  0.004135  0.004366
  1C   2dz2      -0.689807  0.129644 -0.059376  0.639859  0.459435  2.377411
  1C   2dxz      -0.935395 -0.003575  0.104192 -0.278375 -0.593012  1.886410
  1C   2dyz      -1.618461  0.427655  0.109647 -1.100916  0.009834  3.605405
  1C   2dx2y2     2.277053  0.818600  0.223586  0.849107 -0.665054 -1.035385
  1C   2dxy      -1.629427  0.150897  0.439838 -0.312037 -0.528341 -0.511143
  2C   1s         0.015247  0.039318 -0.031759  0.011351  0.038182 -0.061671
  2C   2s         0.083859  0.092131 -0.042627  0.007546  0.085376 -0.060336
  2C   3s         5.442861  2.155643 -2.183123 -3.204425 -1.777214  6.035306
  2C   4s        -0.163011  4.007543  4.263700  0.256692  3.817423 -5.585789
  2C   1pz        0.242032 -0.040651 -0.118787  0.087983  0.042210  0.002200
  2C   1px       -0.012580  0.086917  0.055015 -0.007876  0.031581 -0.005465
  2C   1py        0.106172  0.035422 -0.262774 -0.100032 -0.030112 -0.170744
  2C   2pz       -0.595381  0.104558  0.320098 -2.046890 -1.161761 -0.290916
  2C   2px        1.985564  0.342741 -0.979661 -3.269579  0.985718  3.103996
  2C   2py        1.497440 -1.074989 -0.165069  0.454348  0.294003  7.929627
  2C   3pz        1.725415  0.625901  0.079771  0.690769 -0.305826  0.839026
  2C   3px       -1.192783 -0.631037  0.070918  1.029970 -0.283173 -1.664179
  2C   3py       -0.443463  1.087661  0.285667 -1.011605  0.186634 -0.745227
  2C   1dz2      -0.081686 -0.004206 -0.038994 -0.038028  0.024922 -0.013876
  2C   1dxz       0.002368  0.016177  0.050951  0.017885 -0.056510 -0.001678
  2C   1dyz       0.000143 -0.041386  0.050529  0.018200 -0.097109  0.016417
  2C   1dx2y2     0.014731  0.004284 -0.062768 -0.013437  0.081264 -0.047737
  2C   1dxy       0.006491  0.030594 -0.045433 -0.014242  0.003798 -0.004247
  2C   2dz2       0.688684  0.132539 -0.060806 -0.647429  0.326466 -2.395535
  2C   2dxz      -0.937024 -0.007294 -0.097072 -0.276995  0.664625  1.844164
  2C   2dyz      -1.618991 -0.449132 -0.093248 -1.091856  0.166887  3.598163
  2C   2dx2y2    -2.277783  0.807310  0.234839 -0.852988 -0.608172  1.083486
  2C   2dxy       1.625024  0.145567  0.436881  0.302933 -0.497027  0.551389
  3C   1s         0.000046 -0.016815 -0.035603  0.000075  0.036582 -0.001095
  3C   2s         0.000013  0.014277 -0.064299 -0.000225  0.106086 -0.002915
  3C   3s        -0.007458  2.122936 -0.700403 -0.028627 -0.575342  0.024021
  3C   4s         0.014090-13.810473 -5.104015  0.082554-12.325878  0.318191
  3C   1pz        0.019456  0.000837 -0.000617  0.117926  0.005053  0.119930
  3C   1px       -0.000110 -0.118649 -0.211007 -0.000167  0.072960 -0.002335
  3C   1py       -0.000240  0.040890 -0.464120 -0.001978 -0.132487  0.004617
  3C   2pz       -3.007736  0.003646  0.002477  0.927651  0.080633  2.996018
  3C   2px       -0.007987  3.841019  0.892937 -0.037852  2.114416 -0.035097
  3C   2py        0.010001  2.378646  3.158710  0.002110  3.794011 -0.119375
  3C   3pz       -1.265365 -0.003023  0.005479 -0.402543  0.002933  0.138632
  3C   3px        0.004047 -0.989061  0.093944  0.013392 -2.068258  0.050001
  3C   3py        0.001939 -2.279684  1.933725  0.021866 -0.207670  0.005666
  3C   1dz2       0.000035  0.004228  0.018456  0.000209 -0.007125  0.000144
  3C   1dxz      -0.001552  0.000158 -0.000066  0.017514 -0.000335 -0.010858
  3C   1dyz       0.043346 -0.000043  0.000042 -0.026535 -0.000994 -0.032961
  3C   1dx2y2    -0.000081 -0.105395 -0.001525  0.000701 -0.081491  0.002014
  3C   1dxy       0.000127  0.022947  0.110293  0.000627 -0.050314  0.000960
  3C   2dz2      -0.000740  0.122781  0.061567 -0.006507 -0.961334  0.030673
  3C   2dxz       1.620418 -0.001876 -0.001427  0.749101  0.073839  2.577034
  3C   2dyz       1.194933  0.003269  0.001610 -1.033571 -0.024131 -1.090151
  3C   2dx2y2    -0.003290 -0.142365  1.643059 -0.004561 -0.574123  0.029371
  3C   2dxy       0.004203  3.934192 -1.308406 -0.021734 -3.806868  0.115814
  4C   1s         0.034230  0.001222  0.004292  0.037017 -0.027518  0.082455
  4C   2s        -0.005425  0.066784  0.026218  0.064268 -0.012491  0.127646
  4C   3s        -1.981252  2.887338 -3.632602 -1.111296  2.154933 -3.212952
  4C   4s        -0.330017 -6.496009  0.036486  5.620980 -2.465839 16.266050
  4C   1pz        0.135116 -0.093496 -0.123932  0.204540  0.014224  0.212627
  4C   1px        0.007196  0.042796  0.246817  0.133254  0.040303  0.035733
  4C   1py        0.123810 -0.078833 -0.015427 -0.078120 -0.246735  0.082270
  4C   2pz       -4.160844  4.344782  0.127251 -3.717832  2.782285 -5.905983
  4C   2px        3.917204 -2.742285 -0.462137  0.210290 -4.772207  5.585103
  4C   2py        1.802453  3.726958 -0.218259  2.024833  2.428885  3.098422
  4C   3pz       -1.916261 -0.412344  1.226993  0.266041  0.185655  2.430654
  4C   3px       -0.095657  0.417794 -0.174600 -2.026540  0.434298 -2.252270
  4C   3py       -2.724269 -1.274254  1.280207  1.874296  0.078057 -3.223612
  4C   1dz2      -0.019729 -0.045728 -0.030611 -0.033674 -0.006333 -0.042665
  4C   1dxz      -0.010604  0.072855 -0.023136  0.003978  0.006430 -0.001416
  4C   1dyz      -0.001101  0.041796 -0.051768 -0.038385  0.122233 -0.002388
  4C   1dx2y2     0.018526 -0.028348  0.025065  0.039310 -0.051004  0.025947
  4C   1dxy       0.015017 -0.001290 -0.053405 -0.004217 -0.049599 -0.019578
  4C   2dz2      -0.476811  0.582883 -0.379516 -1.483725 -1.324712  2.002882
  4C   2dxz      -1.469887 -0.901500  0.758628 -0.625208 -0.602617  1.089334
  4C   2dyz       0.594143  1.565559 -0.098095 -0.326096  0.200094  3.173560
  4C   2dx2y2    -0.768607  0.291907 -1.155709 -3.650246  0.316630  1.745503
  4C   2dxy      -2.889756 -1.834174  0.801583  1.588743 -1.366940 -1.641449
  5C   1s        -0.034224  0.001078  0.004658 -0.036852 -0.031170 -0.081041
  5C   2s         0.005583  0.066525  0.026678 -0.064255 -0.019048 -0.127025
  5C   3s         1.980379  2.888666 -3.652835  1.057415  2.229410  3.107865
  5C   4s         0.315863 -6.494187  0.075497 -5.585438 -3.227036-16.134314
  5C   1pz        0.135427  0.094197  0.122340  0.205123 -0.003493  0.212925
  5C   1px       -0.006560  0.042283  0.247541 -0.130604  0.035907 -0.037812
  5C   1py       -0.124064 -0.078094 -0.016247  0.079274 -0.250266 -0.069004
  5C   2pz       -4.159164 -4.352733 -0.087284 -3.684941 -2.968466 -5.754956
  5C   2px       -3.922896 -2.737284 -0.455143 -0.198526 -5.001447 -5.324558
  5C   2py       -1.794457  3.747512 -0.212571 -2.063108  2.234117 -3.193586
  5C   3pz       -1.916449  0.408662 -1.225045  0.252399 -0.075289  2.439546
  5C   3px        0.090617  0.423247 -0.187388  2.022046  0.562075  2.226996
  5C   3py        2.724425 -1.307455  1.305131 -1.857707  0.252420  3.197952
  5C   1dz2       0.019623 -0.045620 -0.030727  0.033776 -0.004476  0.042602
  5C   1dxz      -0.010706 -0.072803  0.022903  0.004616 -0.006227 -0.001275
  5C   1dyz      -0.001040 -0.042050  0.052243 -0.037397 -0.121888  0.004247
  5C   1dx2y2    -0.018658 -0.028667  0.025416 -0.038782 -0.052617 -0.023003
  5C   1dxy      -0.015027 -0.001444 -0.053290  0.003680 -0.048535  0.022292
  5C   2dz2       0.481107  0.596752 -0.399216  1.485158 -1.454868 -1.920277
  5C   2dxz      -1.465243  0.893508 -0.751021 -0.643003  0.627277  1.064882
  5C   2dyz       0.595850 -1.586825  0.109738 -0.321548 -0.036870  3.180690
  5C   2dx2y2     0.768336  0.324029 -1.188689  3.637541  0.234422 -1.745263
  5C   2dxy       2.892508 -1.863975  0.820747 -1.566887 -1.259094  1.708393
  6H   1s        -0.000070 -0.125412 -0.090863 -0.000149  0.042597 -0.000958
  6H   2s        -0.003774 -6.981349  2.578535  0.070392 -3.466497  0.057557
  6H   3s         0.003760  0.500608  0.812566  0.008210 -1.207945  0.037299
  6H   1pz       -0.000916  0.000088 -0.000127  0.027903 -0.001144 -0.048078
  6H   1px       -0.000068 -0.039995 -0.057091 -0.000116  0.001034  0.000061
  6H   1py       -0.000042 -0.034593 -0.050705 -0.000326  0.106016 -0.002824
  6H   2pz        0.148866 -0.005983  0.006083 -1.235364  0.049182  1.702449
  6H   2px        0.000766  0.383024  2.052259 -0.001791  1.407897 -0.037747
  6H   2py        0.000106  2.479260 -1.067537 -0.021719  0.622589 -0.007288
  7H   1s        -0.000153 -0.163531 -0.119535  0.000330  0.005988 -0.000687
  7H   2s        -0.005360 -0.661739  3.436166 -0.007350 12.386171 -0.350886
  7H   3s         0.002194 -0.113802  1.345356  0.008575  0.114940 -0.005897
  7H   1pz       -0.046025  0.000009  0.000039  0.008018  0.000594  0.023158
  7H   1px        0.000028  0.048019  0.050418 -0.000059  0.001455  0.000130
  7H   1py        0.000041  0.019618  0.057124  0.000046  0.015119 -0.000424
  7H   2pz        1.688282 -0.000169 -0.001134  0.032215  0.024658  0.719099
  7H   2px       -0.001499 -0.742021  1.173258 -0.001090  4.197303 -0.118248
  7H   2py        0.000133  0.451693 -1.199000 -0.006165  0.998607 -0.028369
  8H   1s         0.029027 -0.199191 -0.050698  0.024645  0.028033  0.012244
  8H   2s        -7.689427  5.237765  3.490222 -1.365740  6.130255 -9.625558
  8H   3s        -0.962331  0.069987  1.004041  0.678847  0.237560  0.960443
  8H   1pz       -0.015401  0.054718  0.038286 -0.020718  0.016861 -0.021864
  8H   1px        0.023287 -0.029254 -0.041714  0.002515  0.007632  0.000831
  8H   1py       -0.009118 -0.036582 -0.002602  0.011690  0.004520 -0.026758
  8H   2pz       -1.531133  1.407517  0.639670  0.205934  1.061353 -1.450927
  8H   2px        1.952212 -1.151144 -0.256100  1.115069 -1.916189  2.649395
  8H   2py        1.883230  0.813750 -0.440255 -1.121665 -0.393098  2.086089
  9C   1s        -0.000037  0.014746 -0.026107 -0.000050 -0.010150  0.000167
  9C   2s        -0.000146 -0.094172 -0.018841  0.000481 -0.035754  0.000728
  9C   3s        -0.001326 -4.932889  3.738840  0.003560  0.351174  0.000826
  9C   4s        -0.023542 18.847248 -4.723137 -0.133629 13.133196 -0.374424
  9C   1pz       -0.182029  0.001651 -0.000365  0.329027  0.013395  0.391424
  9C   1px        0.000254  0.316064 -0.004518 -0.001667  0.006237 -0.000182
  9C   1py       -0.000099 -0.371403 -0.005032  0.002899 -0.354540  0.009018
  9C   2pz       -0.932185 -0.021806  0.012053 -4.894300 -0.198527 -6.115620
  9C   2px       -0.003613 -9.006345  0.972746  0.034264 -1.552379  0.039556
  9C   2py        0.009781  6.429131  0.055543 -0.027992  1.702160 -0.052455
  9C   3pz        2.223479 -0.014013  0.005491 -2.637302 -0.016485 -0.107231
  9C   3px       -0.005647  1.571466 -1.352735 -0.014520  1.750885 -0.047357
  9C   3py        0.003434 -0.848237 -0.281517  0.008450 -0.720460  0.024105
  9C   1dz2       0.000127  0.153460  0.062247 -0.000491  0.013616 -0.000149
  9C   1dxz       0.002727  0.000050 -0.000029  0.009431  0.002565  0.087473
  9C   1dyz      -0.029134 -0.000206 -0.000055 -0.004561 -0.001813 -0.052585
  9C   1dx2y2     0.000027 -0.009660 -0.017432 -0.000077 -0.001062 -0.000056
  9C   1dxy      -0.000173 -0.114209 -0.126858  0.000030  0.007416 -0.000129
  9C   2dz2       0.001458 -0.322929  0.348430  0.011559  1.075268 -0.035136
  9C   2dxz      -1.768713  0.025409 -0.021038  4.146838 -0.098482 -3.387954
  9C   2dyz      -0.088781  0.005256  0.001753 -0.726283 -0.016553 -0.710617
  9C   2dx2y2     0.000676 -0.844791  0.556965 -0.000986  0.368091 -0.014192
  9C   2dxy       0.005009  4.560320 -1.124536 -0.023186 -5.969924  0.179419
 10H   1s         0.024343  0.353190 -0.019451 -0.003960  0.030970 -0.097795
 10H   2s        -1.291626 -4.614501 -1.604401 15.666772 -7.037443  3.905303
 10H   3s        -0.840117 -0.121330 -1.078951  1.399103 -0.270729  0.563636
 10H   1pz        0.015724  0.116465 -0.005677 -0.026138  0.013254 -0.070394
 10H   1px       -0.008898 -0.041775 -0.000011  0.020609  0.005807  0.043063
 10H   1py       -0.002762  0.056689  0.001402 -0.029018  0.015836 -0.057141
 10H   2pz        0.115059  0.726104  0.460996 -4.430893  1.932809 -0.631155
 10H   2px        0.284114 -0.379711 -0.211264  1.744854 -0.358834  1.699884
 10H   2py        0.067012 -0.087696  0.337135 -2.611375 -0.062577 -0.512822
 11H   1s        -0.023986  0.353838 -0.018993  0.000033  0.037525  0.097215
 11H   2s         1.276168 -4.748096 -1.484250-15.644688 -7.281557 -3.497115
 11H   3s         0.836716 -0.137400 -1.071800 -1.407687 -0.322679 -0.546115
 11H   1pz        0.015611 -0.116842  0.005643 -0.024915 -0.017944 -0.069899
 11H   1px        0.008807 -0.041806 -0.000042 -0.020070  0.002967 -0.043292
 11H   1py        0.002837  0.056852  0.001399  0.028322  0.019443  0.056413
 11H   2pz        0.114022 -0.764687 -0.424680 -4.429745 -1.970638 -0.518422
 11H   2px       -0.291091 -0.388711 -0.199484 -1.741926 -0.458697 -1.682330
 11H   2py       -0.062730 -0.061324  0.316122  2.619872 -0.025515  0.509514
[truncated: 1,780,223 more chars]
