# Supplementary material for: Hyperpyramidalized alkenes with bond orders near 1.5 as synthetic building blocks
Source: Nat Chem. 2026 Jan 21;18(5):913–22. doi: 10.1038/s41557-025-02055-9 (PMC12859755; doi:10.1038/s41557-025-02055-9)
Supplement: Supplementary file 2 — Output files for reported computations. [file 41557_2025_2055_MOESM2_ESM.zip › Computation data/Quadricyclene 11/mp2-6-31Gdp/quadricyclenemp2mayer.out]

 Entering Gaussian System, Link 0=/u/local/apps/gaussian/16_sse4/g16
 Initial command:
 /u/local/apps/gaussian/16_sse4/l1.exe "/work/8849034.1.pod_smp.q/Gau-33005.inp" -scrdir="/work/8849034.1.pod_smp.q/"
 Entering Link 1 = /u/local/apps/gaussian/16_sse4/l1.exe PID=     33006.
  
 Copyright (c) 1988,1990,1992,1993,1995,1998,2003,2009,2016,
            Gaussian, Inc.  All Rights Reserved.
  
 This is part of the Gaussian(R) 16 program.  It is based on
 the Gaussian(R) 09 system (copyright 2009, Gaussian, Inc.),
 the Gaussian(R) 03 system (copyright 2003, Gaussian, Inc.),
 the Gaussian(R) 98 system (copyright 1998, Gaussian, Inc.),
 the Gaussian(R) 94 system (copyright 1995, Gaussian, Inc.),
 the Gaussian 92(TM) system (copyright 1992, Gaussian, Inc.),
 the Gaussian 90(TM) system (copyright 1990, Gaussian, Inc.),
 the Gaussian 88(TM) system (copyright 1988, Gaussian, Inc.),
 the Gaussian 86(TM) system (copyright 1986, Carnegie Mellon
 University), and the Gaussian 82(TM) system (copyright 1983,
 Carnegie Mellon University). Gaussian is a federally registered
 trademark of Gaussian, Inc.
  
 This software contains proprietary and confidential information,
 including trade secrets, belonging to Gaussian, Inc.
  
 This software is provided under written license and may be
 used, copied, transmitted, or stored only in accord with that
 written license.
  
 The following legend is applicable only to US Government
 contracts under FAR:
  
                    RESTRICTED RIGHTS LEGEND
  
 Use, reproduction and disclosure by the US Government is
 subject to restrictions as set forth in subparagraphs (a)
 and (c) of the Commercial Computer Software - Restricted
 Rights clause in FAR 52.227-19.
  
 Gaussian, Inc.
 340 Quinnipiac St., Bldg. 40, Wallingford CT 06492
  
  
 ---------------------------------------------------------------
 Warning -- This program may not be used in any manner that
 competes with the business of Gaussian, Inc. or will provide
 assistance to any competitor of Gaussian, Inc.  The licensee
 of this program is prohibited from giving any competitor of
 Gaussian, Inc. access to this program.  By using this program,
 the user acknowledges that Gaussian, Inc. is engaged in the
 business of creating and licensing software in the field of
 computational chemistry and represents and warrants to the
 licensee that it is not a competitor of Gaussian, Inc. and that
 it will not use this program in any manner prohibited above.
 ---------------------------------------------------------------
  

 Cite this work as:
 Gaussian 16, Revision A.03,
 M. J. Frisch, G. W. Trucks, H. B. Schlegel, G. E. Scuseria, 
 M. A. Robb, J. R. Cheeseman, G. Scalmani, V. Barone, 
 G. A. Petersson, H. Nakatsuji, X. Li, M. Caricato, A. V. Marenich, 
 J. Bloino, B. G. Janesko, R. Gomperts, B. Mennucci, H. P. Hratchian, 
 J. V. Ortiz, A. F. Izmaylov, J. L. Sonnenberg, D. Williams-Young, 
 F. Ding, F. Lipparini, F. Egidi, J. Goings, B. Peng, A. Petrone, 
 T. Henderson, D. Ranasinghe, V. G. Zakrzewski, J. Gao, N. Rega, 
 G. Zheng, W. Liang, M. Hada, M. Ehara, K. Toyota, R. Fukuda, 
 J. Hasegawa, M. Ishida, T. Nakajima, Y. Honda, O. Kitao, H. Nakai, 
 T. Vreven, K. Throssell, J. A. Montgomery, Jr., J. E. Peralta, 
 F. Ogliaro, M. J. Bearpark, J. J. Heyd, E. N. Brothers, K. N. Kudin, 
 V. N. Staroverov, T. A. Keith, R. Kobayashi, J. Normand, 
 K. Raghavachari, A. P. Rendell, J. C. Burant, S. S. Iyengar, 
 J. Tomasi, M. Cossi, J. M. Millam, M. Klene, C. Adamo, R. Cammi, 
 J. W. Ochterski, R. L. Martin, K. Morokuma, O. Farkas, 
 J. B. Foresman, and D. J. Fox, Gaussian, Inc., Wallingford CT, 2016.
 
 ******************************************
 Gaussian 16:  ES64L-G16RevA.03 25-Dec-2016
                13-May-2025 
 ******************************************
 %nproc=8
 Will use up to    8 processors via shared memory.
 %mem=16GB
 %chk=quadricyclenemp2mayer.chk
 -------------------------------------------------------
 # opt freq mp2/6-31g(d,p) geom=connectivity pop=nboread
 -------------------------------------------------------
 1/18=20,19=15,38=1,57=2/1,3;
 2/9=110,12=2,17=6,18=5,40=1/2;
 3/5=1,6=6,7=101,11=9,25=1,30=1,71=1/1,2,3;
 4//1;
 5/5=2,38=5/2;
 8/6=4,10=2/1;
 9/15=2,16=-3/6;
 10/5=1/2;
 6/7=2,8=2,9=2,10=2,40=2/1,7;
 7/12=2/1,2,3,16;
 1/18=20,19=15/3(2);
 2/9=110/2;
 99//99;
 2/9=110/2;
 3/5=1,6=6,7=101,11=9,25=1,30=1,71=1/1,2,3;
 4/5=5,16=3,69=1/1;
 5/5=2,38=5/2;
 8/6=4,10=2/1;
 9/15=2,16=-3/6;
 10/5=1/2;
 7/12=2/1,2,3,16;
 1/18=20,19=15/3(-8);
 2/9=110/2;
 6/7=2,8=2,9=2,10=2,40=2/1,7;
 99//99;
 -----
 M0001
 -----
 Symbolic Z-matrix:
 Charge =  0 Multiplicity = 1
 C                     1.13394   0.7496    0.33152 
 H                     1.90985   1.4965    0.20278 
 C                    -0.01186   0.6772    1.34869 
 C                    -0.01186  -0.6772    1.34869 
 C                     1.13394  -0.7496    0.33152 
 H                     1.90985  -1.4965    0.20278 
 C                    -1.22973   0.        0.76737 
 H                    -2.19187   0.        1.26545 
 C                     0.46436   0.       -0.82306 
 H                     0.95588   0.       -1.79345 
 C                    -1.0643    0.       -0.74932 
 H                    -1.4991   -0.89059  -1.21649 
 H                    -1.4991    0.89059  -1.21649 
 

 GradGradGradGradGradGradGradGradGradGradGradGradGradGradGradGradGradGrad
 Berny optimization.
 Initialization pass.
                           ----------------------------
                           !    Initial Parameters    !
                           ! (Angstroms and Degrees)  !
 --------------------------                            --------------------------
 ! Name  Definition              Value          Derivative Info.                !
 --------------------------------------------------------------------------------
 ! R1    R(1,2)                  1.0846         estimate D2E/DX2                !
 ! R2    R(1,3)                  1.5339         estimate D2E/DX2                !
 ! R3    R(1,5)                  1.4992         estimate D2E/DX2                !
 ! R4    R(1,9)                  1.5308         estimate D2E/DX2                !
 ! R5    R(3,4)                  1.3544         estimate D2E/DX2                !
 ! R6    R(3,7)                  1.5099         estimate D2E/DX2                !
 ! R7    R(4,5)                  1.5339         estimate D2E/DX2                !
 ! R8    R(4,7)                  1.5099         estimate D2E/DX2                !
 ! R9    R(5,6)                  1.0846         estimate D2E/DX2                !
 ! R10   R(5,9)                  1.5308         estimate D2E/DX2                !
 ! R11   R(7,8)                  1.0834         estimate D2E/DX2                !
 ! R12   R(7,11)                 1.5257         estimate D2E/DX2                !
 ! R13   R(9,10)                 1.0878         estimate D2E/DX2                !
 ! R14   R(9,11)                 1.5304         estimate D2E/DX2                !
 ! R15   R(11,12)                1.0957         estimate D2E/DX2                !
 ! R16   R(11,13)                1.0957         estimate D2E/DX2                !
 ! A1    A(2,1,3)              130.2092         estimate D2E/DX2                !
 ! A2    A(2,1,5)              133.5202         estimate D2E/DX2                !
 ! A3    A(2,1,9)              124.0967         estimate D2E/DX2                !
 ! A4    A(3,1,5)               87.2945         estimate D2E/DX2                !
 ! A5    A(3,1,9)               98.6443         estimate D2E/DX2                !
 ! A6    A(1,3,4)               92.7055         estimate D2E/DX2                !
 ! A7    A(1,3,7)              111.6159         estimate D2E/DX2                !
 ! A8    A(3,4,5)               92.7055         estimate D2E/DX2                !
 ! A9    A(5,4,7)              111.6159         estimate D2E/DX2                !
 ! A10   A(1,5,4)               87.2945         estimate D2E/DX2                !
 ! A11   A(1,5,6)              133.5202         estimate D2E/DX2                !
 ! A12   A(4,5,6)              130.2092         estimate D2E/DX2                !
 ! A13   A(4,5,9)               98.6443         estimate D2E/DX2                !
 ! A14   A(6,5,9)              124.0967         estimate D2E/DX2                !
 ! A15   A(3,7,8)              122.6362         estimate D2E/DX2                !
 ! A16   A(3,7,11)             107.175          estimate D2E/DX2                !
 ! A17   A(4,7,8)              122.6362         estimate D2E/DX2                !
 ! A18   A(4,7,11)             107.175          estimate D2E/DX2                !
 ! A19   A(8,7,11)             123.5943         estimate D2E/DX2                !
 ! A20   A(1,9,10)             118.3722         estimate D2E/DX2                !
 ! A21   A(1,9,11)             113.6136         estimate D2E/DX2                !
 ! A22   A(5,9,10)             118.3722         estimate D2E/DX2                !
 ! A23   A(5,9,11)             113.6136         estimate D2E/DX2                !
 ! A24   A(10,9,11)            119.6248         estimate D2E/DX2                !
 ! A25   A(7,11,9)              98.9863         estimate D2E/DX2                !
 ! A26   A(7,11,12)            112.3861         estimate D2E/DX2                !
 ! A27   A(7,11,13)            112.3861         estimate D2E/DX2                !
 ! A28   A(9,11,12)            112.0757         estimate D2E/DX2                !
 ! A29   A(9,11,13)            112.0757         estimate D2E/DX2                !
 ! A30   A(12,11,13)           108.7495         estimate D2E/DX2                !
 ! D1    D(2,1,3,4)           -149.6262         estimate D2E/DX2                !
 ! D2    D(2,1,3,7)            148.0356         estimate D2E/DX2                !
 ! D3    D(5,1,3,4)              0.0            estimate D2E/DX2                !
 ! D4    D(5,1,3,7)            -62.3382         estimate D2E/DX2                !
 ! D5    D(9,1,3,4)             59.7982         estimate D2E/DX2                !
 ! D6    D(9,1,3,7)             -2.54           estimate D2E/DX2                !
 ! D7    D(2,1,5,4)            147.8236         estimate D2E/DX2                !
 ! D8    D(2,1,5,6)              0.0            estimate D2E/DX2                !
 ! D9    D(3,1,5,4)              0.0            estimate D2E/DX2                !
 ! D10   D(3,1,5,6)           -147.8236         estimate D2E/DX2                !
 ! D11   D(2,1,9,10)            17.3398         estimate D2E/DX2                !
 ! D12   D(2,1,9,11)          -130.79           estimate D2E/DX2                !
 ! D13   D(3,1,9,10)           170.3991         estimate D2E/DX2                !
 ! D14   D(3,1,9,11)            22.2692         estimate D2E/DX2                !
 ! D15   D(1,3,4,5)              0.0            estimate D2E/DX2                !
 ! D16   D(1,3,7,8)           -169.4198         estimate D2E/DX2                !
 ! D17   D(1,3,7,11)           -17.0881         estimate D2E/DX2                !
 ! D18   D(3,4,5,1)              0.0            estimate D2E/DX2                !
 ! D19   D(3,4,5,6)            149.6262         estimate D2E/DX2                !
 ! D20   D(3,4,5,9)            -59.7982         estimate D2E/DX2                !
 ! D21   D(7,4,5,1)             62.3382         estimate D2E/DX2                !
 ! D22   D(7,4,5,6)           -148.0356         estimate D2E/DX2                !
 ! D23   D(7,4,5,9)              2.54           estimate D2E/DX2                !
 ! D24   D(5,4,7,8)            169.4198         estimate D2E/DX2                !
 ! D25   D(5,4,7,11)            17.0881         estimate D2E/DX2                !
 ! D26   D(4,5,9,10)          -170.3991         estimate D2E/DX2                !
 ! D27   D(4,5,9,11)           -22.2692         estimate D2E/DX2                !
 ! D28   D(6,5,9,10)           -17.3398         estimate D2E/DX2                !
 ! D29   D(6,5,9,11)           130.79           estimate D2E/DX2                !
 ! D30   D(3,7,11,9)            27.9982         estimate D2E/DX2                !
 ! D31   D(3,7,11,12)          146.465          estimate D2E/DX2                !
 ! D32   D(3,7,11,13)          -90.4685         estimate D2E/DX2                !
 ! D33   D(4,7,11,9)           -27.9982         estimate D2E/DX2                !
 ! D34   D(4,7,11,12)           90.4685         estimate D2E/DX2                !
 ! D35   D(4,7,11,13)         -146.465          estimate D2E/DX2                !
 ! D36   D(8,7,11,9)           180.0            estimate D2E/DX2                !
 ! D37   D(8,7,11,12)          -61.5333         estimate D2E/DX2                !
 ! D38   D(8,7,11,13)           61.5333         estimate D2E/DX2                !
 ! D39   D(1,9,11,7)           -32.3055         estimate D2E/DX2                !
 ! D40   D(1,9,11,12)         -151.0051         estimate D2E/DX2                !
 ! D41   D(1,9,11,13)           86.3941         estimate D2E/DX2                !
 ! D42   D(5,9,11,7)            32.3055         estimate D2E/DX2                !
 ! D43   D(5,9,11,12)          -86.3941         estimate D2E/DX2                !
 ! D44   D(5,9,11,13)          151.0051         estimate D2E/DX2                !
 ! D45   D(10,9,11,7)          180.0            estimate D2E/DX2                !
 ! D46   D(10,9,11,12)          61.3004         estimate D2E/DX2                !
 ! D47   D(10,9,11,13)         -61.3004         estimate D2E/DX2                !
 --------------------------------------------------------------------------------
 Trust Radius=3.00D-01 FncErr=1.00D-07 GrdErr=1.00D-07 EigMax=2.50D+02 EigMin=1.00D-04
 Number of steps in this run=    100 maximum allowed number of steps=    100.
 GradGradGradGradGradGradGradGradGradGradGradGradGradGradGradGradGradGrad

                          Input orientation:                          
 ---------------------------------------------------------------------
 Center     Atomic      Atomic             Coordinates (Angstroms)
 Number     Number       Type             X           Y           Z
 ---------------------------------------------------------------------
      1          6           0        1.133945    0.749599    0.331516
      2          1           0        1.909847    1.496495    0.202785
      3          6           0       -0.011863    0.677195    1.348691
      4          6           0       -0.011863   -0.677195    1.348691
      5          6           0        1.133945   -0.749599    0.331516
      6          1           0        1.909847   -1.496495    0.202785
      7          6           0       -1.229725    0.000000    0.767365
      8          1           0       -2.191866    0.000000    1.265448
      9          6           0        0.464356    0.000000   -0.823057
     10          1           0        0.955878    0.000000   -1.793450
     11          6           0       -1.064304    0.000000   -0.749315
     12          1           0       -1.499098   -0.890594   -1.216486
     13          1           0       -1.499098    0.890594   -1.216486
 ---------------------------------------------------------------------
                    Distance matrix (angstroms):
                    1          2          3          4          5
     1  C    0.000000
     2  H    1.084643   0.000000
     3  C    1.533871   2.382713   0.000000
     4  C    2.093624   3.119455   1.354390   0.000000
     5  C    1.499198   2.379818   2.093624   1.533871   0.000000
     6  H    2.379818   2.992990   3.119455   2.382713   1.084643
     7  C    2.517697   3.523515   1.509875   1.509875   2.517697
     8  H    3.534848   4.493640   2.284281   2.284281   3.534848
     9  C    1.530780   2.319761   2.324191   2.324191   1.530780
    10  H    2.260329   2.671050   3.356809   3.356809   2.260329
    11  C    2.561717   3.462884   2.442920   2.442920   2.561717
    12  H    3.466909   4.396979   3.354097   2.972800   3.057631
    13  H    3.057631   3.741972   2.972800   3.354097   3.466909
                    6          7          8          9         10
     6  H    0.000000
     7  C    3.523515   0.000000
     8  H    4.493640   1.083421   0.000000
     9  C    2.319761   2.323651   3.378960   0.000000
    10  H    2.671050   3.366695   4.389208   1.087776   0.000000
    11  C    3.462884   1.525675   2.308824   1.530438   2.274061
    12  H    3.741972   2.191206   2.726368   2.191597   2.674500
    13  H    4.396979   2.191206   2.726368   2.191597   2.674500
                   11         12         13
    11  C    0.000000
    12  H    1.095651   0.000000
    13  H    1.095651   1.781187   0.000000
 Stoichiometry    C7H6
 Framework group  CS[SG(C3H2),X(C4H4)]
 Deg. of freedom    19
 Full point group                 CS      NOp   2
 Largest Abelian subgroup         CS      NOp   2
 Largest concise Abelian subgroup CS      NOp   2
                         Standard orientation:                         
 ---------------------------------------------------------------------
 Center     Atomic      Atomic             Coordinates (Angstroms)
 Number     Number       Type             X           Y           Z
 ---------------------------------------------------------------------
      1          6           0       -0.772996   -0.772348    0.749599
      2          1           0       -1.191834   -1.438058    1.496495
      3          6           0       -0.772996    0.759814    0.677195
      4          6           0       -0.772996    0.759814   -0.677195
      5          6           0       -0.772996   -0.772348   -0.749599
      6          1           0       -1.191834   -1.438058   -1.496495
      7          6           0        0.470258    1.284645   -0.000000
      8          1           0        0.736521    2.334839   -0.000000
      9          6           0        0.534964   -1.038104    0.000000
     10          1           0        0.934348   -2.049909    0.000000
     11          6           0        1.494668    0.154040   -0.000000
     12          1           0        2.132688    0.169049   -0.890594
     13          1           0        2.132688    0.169049    0.890594
 ---------------------------------------------------------------------
 Rotational constants (GHZ):           5.1597546           4.4624254           3.3694343
 Standard basis: 6-31G(d,p) (6D, 7F)
 There are    81 symmetry adapted cartesian basis functions of A'  symmetry.
 There are    54 symmetry adapted cartesian basis functions of A"  symmetry.
 There are    81 symmetry adapted basis functions of A'  symmetry.
 There are    54 symmetry adapted basis functions of A"  symmetry.
   135 basis functions,   238 primitive gaussians,   135 cartesian basis functions
    24 alpha electrons       24 beta electrons
       nuclear repulsion energy       276.5041811759 Hartrees.
 NAtoms=   13 NActive=   13 NUniq=    9 SFac= 2.09D+00 NAtFMM=   60 NAOKFM=F Big=F
 Integral buffers will be    131072 words long.
 Raffenetti 1 integral format.
 Two-electron integral symmetry is turned on.
 One-electron integrals computed using PRISM.
 NBasis=   135 RedAO= T EigKep=  1.17D-03  NBF=    81    54
 NBsUse=   135 1.00D-06 EigRej= -1.00D+00 NBFU=    81    54
 ExpMin= 1.61D-01 ExpMax= 3.05D+03 ExpMxC= 4.57D+02 IAcc=3 IRadAn=         5 AccDes= 0.00D+00
 Harris functional with IExCor=  205 and IRadAn=       5 diagonalized for initial guess.
 HarFok:  IExCor=  205 AccDes= 0.00D+00 IRadAn=         5 IDoV= 1 UseB2=F ITyADJ=14
 ICtDFT=  3500011 ScaDFX=  1.000000  1.000000  1.000000  1.000000
 FoFCou: FMM=F IPFlag=           0 FMFlag=      100000 FMFlg1=           0
         NFxFlg=           0 DoJE=T BraDBF=F KetDBF=T FulRan=T
         wScrn=  0.000000 ICntrl=       500 IOpCl=  0 I1Cent=   200000004 NGrid=           0
         NMat0=    1 NMatS0=      1 NMatT0=    0 NMatD0=    1 NMtDS0=    0 NMtDT0=    0
 Petite list used in FoFCou.
 Initial guess orbital symmetries:
       Occupied  (A') (A') (A') (A") (A') (A') (A") (A') (A') (A')
                 (A") (A') (A') (A') (A') (A") (A') (A") (A') (A')
                 (A") (A') (A") (A')
       Virtual   (A") (A") (A') (A') (A") (A') (A") (A') (A') (A')
                 (A") (A") (A') (A') (A") (A') (A") (A') (A') (A')
                 (A') (A') (A") (A") (A') (A') (A") (A') (A") (A")
                 (A") (A') (A") (A') (A") (A') (A') (A") (A') (A")
                 (A') (A') (A') (A') (A") (A') (A') (A") (A") (A')
                 (A') (A") (A') (A') (A") (A') (A') (A") (A') (A")
                 (A') (A') (A") (A') (A") (A") (A') (A') (A") (A')
                 (A") (A") (A') (A') (A") (A') (A') (A") (A') (A')
                 (A") (A') (A") (A") (A') (A') (A") (A') (A") (A')
                 (A") (A') (A") (A") (A") (A') (A") (A') (A') (A')
                 (A') (A") (A') (A") (A') (A') (A") (A') (A') (A')
                 (A")
 The electronic state of the initial guess is 1-A'.
 Keep R1 ints in memory in symmetry-blocked form, NReq=63281149.
 Requested convergence on RMS density matrix=1.00D-08 within 128 cycles.
 Requested convergence on MAX density matrix=1.00D-06.
 Requested convergence on             energy=1.00D-06.
 No special actions if energy rises.
 SCF Done:  E(RHF) =  -268.317976947     A.U. after   13 cycles
            NFock= 13  Conv=0.85D-08     -V/T= 2.0009
 ExpMin= 1.61D-01 ExpMax= 3.05D+03 ExpMxC= 4.57D+02 IAcc=3 IRadAn=         5 AccDes= 0.00D+00
 HarFok:  IExCor=  205 AccDes= 0.00D+00 IRadAn=         5 IDoV=-2 UseB2=F ITyADJ=14
 ICtDFT= 12500011 ScaDFX=  1.000000  1.000000  1.000000  1.000000
 Range of M.O.s used for correlation:     8   135
 NBasis=   135 NAE=    24 NBE=    24 NFC=     7 NFV=     0
 NROrb=    128 NOA=    17 NOB=    17 NVA=   111 NVB=   111
 Fully direct method using O(ONN) memory.
 JobTyp=1 Pass  1:  I=   8 to  24 NPSUse=  8 ParTrn=T ParDer=T DoDerP=T.
 Spin components of T(2) and E(2):
     alpha-alpha T2 =       0.4614315855D-01 E2=     -0.1236644762D+00
     alpha-beta  T2 =       0.2581120613D+00 E2=     -0.7081912120D+00
     beta-beta   T2 =       0.4614315855D-01 E2=     -0.1236644762D+00
 ANorm=    0.1162066426D+01
 E2 =    -0.9555201645D+00 EUMP2 =    -0.26927349711118D+03
          IDoAtm=1111111111111
          Differentiating once with respect to electric field.
                with respect to dipole field.
          Differentiating once with respect to nuclear coordinates.
 Keep R1 ints in memory in symmetry-blocked form, NReq=63282752.
          There are     1 degrees of freedom in the 1st order CPHF.  IDoFFX=0 NUNeed=     1.
 LinEq1:  Iter=  0 NonCon=     1 RMS=4.19D-03 Max=5.16D-02 NDo=     1
 AX will form     1 AO Fock derivatives at one time.
 LinEq1:  Iter=  1 NonCon=     1 RMS=1.19D-03 Max=2.01D-02 NDo=     1
 LinEq1:  Iter=  2 NonCon=     1 RMS=4.85D-04 Max=1.49D-02 NDo=     1
 LinEq1:  Iter=  3 NonCon=     1 RMS=1.52D-04 Max=3.91D-03 NDo=     1
 LinEq1:  Iter=  4 NonCon=     1 RMS=4.45D-05 Max=1.04D-03 NDo=     1
 LinEq1:  Iter=  5 NonCon=     1 RMS=1.60D-05 Max=2.39D-04 NDo=     1
 LinEq1:  Iter=  6 NonCon=     1 RMS=3.32D-06 Max=6.00D-05 NDo=     1
 LinEq1:  Iter=  7 NonCon=     1 RMS=9.74D-07 Max=1.43D-05 NDo=     1
 LinEq1:  Iter=  8 NonCon=     1 RMS=3.03D-07 Max=4.35D-06 NDo=     1
 LinEq1:  Iter=  9 NonCon=     1 RMS=8.89D-08 Max=1.27D-06 NDo=     1
 LinEq1:  Iter= 10 NonCon=     1 RMS=2.79D-08 Max=4.02D-07 NDo=     1
 LinEq1:  Iter= 11 NonCon=     1 RMS=7.63D-09 Max=8.07D-08 NDo=     1
 LinEq1:  Iter= 12 NonCon=     1 RMS=1.37D-09 Max=2.50D-08 NDo=     1
 LinEq1:  Iter= 13 NonCon=     1 RMS=2.33D-10 Max=3.00D-09 NDo=     1
 LinEq1:  Iter= 14 NonCon=     0 RMS=6.41D-11 Max=5.83D-10 NDo=     1
 Linear equations converged to 1.000D-10 1.000D-09 after    14 iterations.
 End of Minotr F.D. properties file   721 does not exist.
 End of Minotr F.D. properties file   722 does not exist.
 End of Minotr F.D. properties file   788 does not exist.

 **********************************************************************

            Population analysis using the SCF density.

 **********************************************************************

 Orbital symmetries:
       Occupied  (A') (A') (A') (A") (A') (A') (A") (A') (A') (A')
                 (A") (A') (A') (A') (A") (A') (A') (A") (A') (A')
                 (A") (A') (A") (A')
       Virtual   (A") (A') (A") (A') (A') (A") (A') (A') (A") (A')
                 (A") (A") (A') (A') (A") (A") (A') (A') (A') (A')
                 (A') (A") (A') (A") (A') (A') (A") (A') (A") (A")
                 (A') (A") (A') (A") (A') (A") (A') (A') (A") (A')
                 (A") (A') (A') (A') (A") (A') (A') (A") (A") (A')
                 (A') (A") (A') (A') (A") (A') (A') (A") (A') (A")
                 (A') (A") (A') (A') (A") (A") (A') (A') (A") (A')
                 (A") (A') (A") (A") (A') (A') (A') (A") (A') (A')
                 (A") (A') (A") (A") (A') (A') (A") (A') (A") (A")
                 (A') (A') (A") (A") (A') (A") (A") (A') (A') (A')
                 (A') (A') (A") (A") (A') (A') (A") (A') (A') (A')
                 (A")
 The electronic state is 1-A'.
 Alpha  occ. eigenvalues --  -11.27136 -11.25933 -11.25720 -11.25660 -11.23978
 Alpha  occ. eigenvalues --  -11.23268 -11.23102  -1.27846  -1.07148  -1.01184
 Alpha  occ. eigenvalues --   -0.84840  -0.79187  -0.77718  -0.69350  -0.64216
 Alpha  occ. eigenvalues --   -0.62150  -0.57636  -0.57532  -0.51359  -0.46389
 Alpha  occ. eigenvalues --   -0.43117  -0.39144  -0.39007  -0.33309
 Alpha virt. eigenvalues --    0.07755   0.25014   0.26118   0.27678   0.29101
 Alpha virt. eigenvalues --    0.29689   0.30536   0.31214   0.33835   0.35608
 Alpha virt. eigenvalues --    0.37150   0.40610   0.40981   0.41553   0.50560
 Alpha virt. eigenvalues --    0.53664   0.55979   0.66901   0.71246   0.74664
 Alpha virt. eigenvalues --    0.75414   0.76396   0.77784   0.81610   0.83887
 Alpha virt. eigenvalues --    0.85290   0.87524   0.89472   0.93510   0.94725
 Alpha virt. eigenvalues --    0.96420   0.97110   1.00841   1.01169   1.04058
 Alpha virt. eigenvalues --    1.06175   1.06187   1.07236   1.11381   1.13219
 Alpha virt. eigenvalues --    1.16391   1.17147   1.21674   1.32661   1.34453
 Alpha virt. eigenvalues --    1.44278   1.48746   1.51053   1.63451   1.68147
 Alpha virt. eigenvalues --    1.71087   1.78622   1.79813   1.89708   1.90858
 Alpha virt. eigenvalues --    1.92125   1.98920   2.02966   2.07681   2.12247
 Alpha virt. eigenvalues --    2.14788   2.18409   2.19869   2.22115   2.24002
 Alpha virt. eigenvalues --    2.30487   2.31560   2.33416   2.39373   2.49541
 Alpha virt. eigenvalues --    2.50867   2.57459   2.60277   2.60811   2.61178
 Alpha virt. eigenvalues --    2.65142   2.67923   2.68454   2.73360   2.74036
 Alpha virt. eigenvalues --    2.75131   2.79572   2.81912   2.83901   2.85260
 Alpha virt. eigenvalues --    2.86333   2.89912   2.95631   2.99894   3.04672
 Alpha virt. eigenvalues --    3.04681   3.09797   3.12678   3.22108   3.26248
 Alpha virt. eigenvalues --    3.29220   3.37420   3.37447   3.58176   3.63637
 Alpha virt. eigenvalues --    3.80765   3.83023   3.83032   3.97684   4.68836
 Alpha virt. eigenvalues --    4.81656   4.83105   4.89087   5.15370   5.16891
 Alpha virt. eigenvalues --    5.25157
          Condensed to atoms (all electrons):
               1          2          3          4          5          6
     1  C    5.211144   0.381966   0.378148  -0.174185   0.221772  -0.019661
     2  H    0.381966   0.512509  -0.016305   0.010586  -0.019661   0.000145
     3  C    0.378148  -0.016305   5.240042   0.451653  -0.174185   0.010586
     4  C   -0.174185   0.010586   0.451653   5.240042   0.378148  -0.016305
     5  C    0.221772  -0.019661  -0.174185   0.378148   5.211144   0.381966
     6  H   -0.019661   0.000145   0.010586  -0.016305   0.381966   0.512509
     7  C   -0.027371  -0.000669   0.247654   0.247654  -0.027371  -0.000669
     8  H    0.000774   0.000038  -0.016948  -0.016948   0.000774   0.000038
     9  C    0.238644  -0.015435  -0.030962  -0.030962   0.238644  -0.015435
    10  H   -0.020897  -0.000507   0.004533   0.004533  -0.020897  -0.000507
    11  C   -0.042282  -0.000516  -0.080133  -0.080133  -0.042282  -0.000516
    12  H    0.004863  -0.000027   0.004180  -0.001762  -0.003077   0.000015
    13  H   -0.003077   0.000015  -0.001762   0.004180   0.004863  -0.000027
               7          8          9         10         11         12
     1  C   -0.027371   0.000774   0.238644  -0.020897  -0.042282   0.004863
     2  H   -0.000669   0.000038  -0.015435  -0.000507  -0.000516  -0.000027
     3  C    0.247654  -0.016948  -0.030962   0.004533  -0.080133   0.004180
     4  C    0.247654  -0.016948  -0.030962   0.004533  -0.080133  -0.001762
     5  C   -0.027371   0.000774   0.238644  -0.020897  -0.042282  -0.003077
     6  H   -0.000669   0.000038  -0.015435  -0.000507  -0.000516   0.000015
     7  C    5.159681   0.392077  -0.068856   0.004120   0.327588  -0.035020
     8  H    0.392077   0.498821   0.004841  -0.000027  -0.028672  -0.000513
     9  C   -0.068856   0.004841   5.236483   0.390458   0.331441  -0.040984
    10  H    0.004120  -0.000027   0.390458   0.518899  -0.025184  -0.000387
    11  C    0.327588  -0.028672   0.331441  -0.025184   4.996446   0.402494
    12  H   -0.035020  -0.000513  -0.040984  -0.000387   0.402494   0.566616
    13  H   -0.035020  -0.000513  -0.040984  -0.000387   0.402494  -0.029338
              13
     1  C   -0.003077
     2  H    0.000015
     3  C   -0.001762
     4  C    0.004180
     5  C    0.004863
     6  H   -0.000027
     7  C   -0.035020
     8  H   -0.000513
     9  C   -0.040984
    10  H   -0.000387
    11  C    0.402494
    12  H   -0.029338
    13  H    0.566616
 Mulliken charges:
               1
     1  C   -0.149838
     2  H    0.147862
     3  C   -0.016501
     4  C   -0.016501
     5  C   -0.149838
     6  H    0.147862
     7  C   -0.183799
     8  H    0.166259
     9  C   -0.196891
    10  H    0.146252
    11  C   -0.160745
    12  H    0.132939
    13  H    0.132939
 Sum of Mulliken charges =  -0.00000
 Mulliken charges with hydrogens summed into heavy atoms:
               1
     1  C   -0.001976
     3  C   -0.016501
     4  C   -0.016501
     5  C   -0.001976
     7  C   -0.017539
     9  C   -0.050639
    11  C    0.105132
 Electronic spatial extent (au):  <R**2>=            473.0609
 Charge=             -0.0000 electrons
 Dipole moment (field-independent basis, Debye):
    X=              1.5477    Y=             -1.6804    Z=             -0.0000  Tot=              2.2846
 Quadrupole moment (field-independent basis, Debye-Ang):
   XX=            -41.0826   YY=            -38.9474   ZZ=            -42.8092
   XY=              2.6876   XZ=              0.0000   YZ=             -0.0000
 Traceless Quadrupole moment (field-independent basis, Debye-Ang):
   XX=             -0.1362   YY=              1.9990   ZZ=             -1.8628
   XY=              2.6876   XZ=              0.0000   YZ=             -0.0000
 Octapole moment (field-independent basis, Debye-Ang**2):
  XXX=              7.2272  YYY=             -4.2216  ZZZ=              0.0000  XYY=              4.0657
  XXY=             -3.0868  XXZ=             -0.0000  XZZ=              0.8116  YZZ=             -6.3694
  YYZ=             -0.0000  XYZ=              0.0000
 Hexadecapole moment (field-independent basis, Debye-Ang**3):
 XXXX=           -266.4875 YYYY=           -240.8893 ZZZZ=           -137.7069 XXXY=             -8.8674
 XXXZ=              0.0000 YYYX=             -4.6657 YYYZ=             -0.0000 ZZZX=             -0.0000
 ZZZY=             -0.0000 XXYY=            -86.8230 XXZZ=            -62.4650 YYZZ=            -68.1102
 XXYZ=              0.0000 YYXZ=              0.0000 ZZXY=              2.7833
 N-N= 2.765041811759D+02 E-N=-1.177404388077D+03  KE= 2.680786559948D+02
 Symmetry A'   KE= 1.913812575520D+02
 Symmetry A"   KE= 7.669739844283D+01
 ******************************Gaussian NBO Version 3.1******************************
             N A T U R A L   A T O M I C   O R B I T A L   A N D
          N A T U R A L   B O N D   O R B I T A L   A N A L Y S I S
 ******************************Gaussian NBO Version 3.1******************************

       /RESON  / : Allow strongly delocalized NBO set
       /DMNAO  / : Print the NAO density matrix
       /BNDIDX / : Print bond indices based on the NAO density matrix
       /MULORB / : Print Mulliken populations by orbital and atom

 Analyzing the SCF density

 Job title: M0001                                                           

 Storage needed:     55330 in NPA,     73489 in NBO (2147482673 available)


 Input atomic orbitals, gross Mulliken populations:

  AO  Atom No lang  Mulliken Population    Atom No      Total
 -------------------------------------------------------------------------------
   1    C  1  S        1.9971293
   2    C  1  S        0.6374135
   3    C  1  px       0.6768021
   4    C  1  py       0.6436840
   5    C  1  pz       0.6670493
   6    C  1  S        0.5996098
   7    C  1  px       0.3269802
   8    C  1  py       0.2945393
   9    C  1  pz       0.2352262
  10    C  1  dxx      0.0028800
  11    C  1  dxz      0.0175504
  12    C  1  dzz      0.0185262
  13    C  1  dxy      0.0050804
  14    C  1  dyy      0.0116346
  15    C  1  dyz      0.0157325
                                             C  1      6.1498376
  16    H  2  S        0.5289181
  17    H  2  S        0.3092203
  18    H  2  px       0.0035562
  19    H  2  py       0.0045810
  20    H  2  pz       0.0058625
                                             H  2      0.8521382
  21    C  3  S        1.9973887
  22    C  3  S        0.6604198
  23    C  3  px       0.5438625
  24    C  3  py       0.5966752
  25    C  3  pz       0.7662517
  26    C  3  S        0.6430185
  27    C  3  px       0.2570809
  28    C  3  py       0.2535024
  29    C  3  pz       0.2325677
  30    C  3  dxx      0.0044400
  31    C  3  dxz      0.0171715
  32    C  3  dzz      0.0115242
  33    C  3  dxy      0.0068401
  34    C  3  dyy      0.0157209
  35    C  3  dyz      0.0100373
                                             C  3      6.0165013
  36    C  4  S        1.9973887
  37    C  4  S        0.6604198
  38    C  4  px       0.5438625
  39    C  4  py       0.5966752
  40    C  4  pz       0.7662517
  41    C  4  S        0.6430185
  42    C  4  px       0.2570809
  43    C  4  py       0.2535024
  44    C  4  pz       0.2325677
  45    C  4  dxx      0.0044400
  46    C  4  dxz      0.0171715
  47    C  4  dzz      0.0115242
  48    C  4  dxy      0.0068401
  49    C  4  dyy      0.0157209
  50    C  4  dyz      0.0100373
                                             C  4      6.0165013
  51    C  5  S        1.9971293
  52    C  5  S        0.6374135
  53    C  5  px       0.6768021
  54    C  5  py       0.6436840
  55    C  5  pz       0.6670493
  56    C  5  S        0.5996098
  57    C  5  px       0.3269802
  58    C  5  py       0.2945393
  59    C  5  pz       0.2352262
  60    C  5  dxx      0.0028800
  61    C  5  dxz      0.0175504
  62    C  5  dzz      0.0185262
  63    C  5  dxy      0.0050804
  64    C  5  dyy      0.0116346
  65    C  5  dyz      0.0157325
                                             C  5      6.1498376
  66    H  6  S        0.5289181
  67    H  6  S        0.3092203
  68    H  6  px       0.0035562
  69    H  6  py       0.0045810
  70    H  6  pz       0.0058625
                                             H  6      0.8521382
  71    C  7  S        1.9970862
  72    C  7  S        0.6578424
  73    C  7  px       0.6547853
  74    C  7  py       0.7249333
  75    C  7  pz       0.5701754
  76    C  7  S        0.6154908
  77    C  7  px       0.2050909
  78    C  7  py       0.3413393
  79    C  7  pz       0.3488903
  80    C  7  dxx      0.0141008
  81    C  7  dxz      0.0264348
  82    C  7  dzz     -0.0091637
  83    C  7  dxy      0.0190213
  84    C  7  dyy      0.0151025
  85    C  7  dyz      0.0026689
                                             C  7      6.1837985
  86    H  8  S        0.5301830
  87    H  8  S        0.2899813
  88    H  8  px       0.0017673
  89    H  8  py       0.0097320
  90    H  8  pz       0.0020769
                                             H  8      0.8337405
  91    C  9  S        1.9970598
  92    C  9  S        0.6396675
  93    C  9  px       0.6476253
  94    C  9  py       0.7056225
  95    C  9  pz       0.6294323
  96    C  9  S        0.6197355
  97    C  9  px       0.1892192
  98    C  9  py       0.3758502
  99    C  9  pz       0.3273605
 100    C  9  dxx      0.0200195
 101    C  9  dxz      0.0202668
 102    C  9  dzz     -0.0077903
 103    C  9  dxy      0.0141094
 104    C  9  dyy      0.0156009
 105    C  9  dyz      0.0031121
                                             C  9      6.1968910
 106    H 10  S        0.5306229
 107    H 10  S        0.3098809
 108    H 10  px       0.0023927
 109    H 10  py       0.0086389
 110    H 10  pz       0.0022128
                                             H 10      0.8537482
 111    C 11  S        1.9969436
 112    C 11  S        0.6392552
 113    C 11  px       0.6906378
 114    C 11  py       0.6436437
 115    C 11  pz       0.6899888
 116    C 11  S        0.5792582
 117    C 11  px       0.2264558
 118    C 11  py       0.2541453
 119    C 11  pz       0.3857455
 120    C 11  dxx      0.0066765
 121    C 11  dxz      0.0078351
 122    C 11  dzz      0.0060592
 123    C 11  dxy      0.0153798
 124    C 11  dyy      0.0162192
 125    C 11  dyz      0.0025014
                                             C 11      6.1607450
 126    H 12  S        0.5290840
 127    H 12  S        0.3253691
 128    H 12  px       0.0040950
 129    H 12  py       0.0017009
 130    H 12  pz       0.0068122
                                             H 12      0.8670612
 131    H 13  S        0.5290840
 132    H 13  S        0.3253691
 133    H 13  px       0.0040950
 134    H 13  py       0.0017009
 135    H 13  pz       0.0068122
                                             H 13      0.8670612

 Total number of electrons:   48.000000


 Mayer-Mulliken atom-atom bond order matrix:                                   

     Atom    1       2       3       4       5       6       7       8       9
     ---- ------  ------  ------  ------  ------  ------  ------  ------  ------
   1.  C  0.0000  0.9499  0.9765 -0.0110  0.9331  0.0021  0.0186  0.0041  0.9148
   2.  H  0.9499  0.0000 -0.0004  0.0079  0.0021  0.0003  0.0034  0.0000 -0.0039
   3.  C  0.9765 -0.0004  0.0000  1.5691 -0.0110  0.0079  0.9704 -0.0016  0.0316
   4.  C -0.0110  0.0079  1.5691  0.0000  0.9765 -0.0004  0.9704 -0.0016  0.0316
   5.  C  0.9331  0.0021 -0.0110  0.9765  0.0000  0.9499  0.0186  0.0041  0.9148
   6.  H  0.0021  0.0003  0.0079 -0.0004  0.9499  0.0000  0.0034  0.0000 -0.0039
   7.  C  0.0186  0.0034  0.9704  0.9704  0.0186  0.0034  0.0000  0.9475  0.0102
   8.  H  0.0041  0.0000 -0.0016 -0.0016  0.0041  0.0000  0.9475  0.0000  0.0050
   9.  C  0.9148 -0.0039  0.0316  0.0316  0.9148 -0.0039  0.0102  0.0050  0.0000
  10.  H -0.0066  0.0001  0.0073  0.0073 -0.0066  0.0001  0.0052  0.0004  0.9579
  11.  C -0.0097  0.0006 -0.0181 -0.0181 -0.0097  0.0006  0.9459 -0.0072  0.9552
  12.  H  0.0081  0.0002  0.0059  0.0017  0.0017  0.0000 -0.0126 -0.0001 -0.0139
  13.  H  0.0017  0.0000  0.0017  0.0059  0.0081  0.0002 -0.0126 -0.0001 -0.0139

     Atom   10      11      12      13
     ---- ------  ------  ------  ------
   1.  C -0.0066 -0.0097  0.0081  0.0017
   2.  H  0.0001  0.0006  0.0002  0.0000
   3.  C  0.0073 -0.0181  0.0059  0.0017
   4.  C  0.0073 -0.0181  0.0017  0.0059
   5.  C -0.0066 -0.0097  0.0017  0.0081
   6.  H  0.0001  0.0006  0.0000  0.0002
   7.  C  0.0052  0.9459 -0.0126 -0.0126
   8.  H  0.0004 -0.0072 -0.0001 -0.0001
   9.  C  0.9579  0.9552 -0.0139 -0.0139
  10.  H  0.0000 -0.0059 -0.0001 -0.0001
  11.  C -0.0059  0.0000  0.9645  0.9645
  12.  H -0.0001  0.9645  0.0000 -0.0097
  13.  H -0.0001  0.9645 -0.0097  0.0000


 Mayer-Mulliken valencies by atom:                                             

     Atom    1
     ---- ------
   1.  C  3.7817
   2.  H  0.9602
   3.  C  3.5392
   4.  C  3.5392
   5.  C  3.7817
   6.  H  0.9602
   7.  C  3.8686
   8.  H  0.9505
   9.  C  3.7855
  10.  H  0.9590
  11.  C  3.7625
  12.  H  0.9456
  13.  H  0.9456


 NATURAL POPULATIONS:  Natural atomic orbital occupancies 
                                                          
   NAO  Atom  No  lang   Type(AO)    Occupancy      Energy
 ----------------------------------------------------------
     1    C    1  S      Cor( 1S)     1.99906     -11.11084
     2    C    1  S      Val( 2S)     0.98981      -0.22670
     3    C    1  S      Ryd( 3S)     0.00221       1.58432
     4    C    1  S      Ryd( 4S)     0.00004       4.83618
     5    C    1  px     Val( 2p)     1.10906      -0.07563
     6    C    1  px     Ryd( 3p)     0.00379       0.90908
     7    C    1  py     Val( 2p)     1.06336      -0.04829
     8    C    1  py     Ryd( 3p)     0.00604       1.04322
     9    C    1  pz     Val( 2p)     1.07128      -0.05571
    10    C    1  pz     Ryd( 3p)     0.00709       1.03696
    11    C    1  dxy    Ryd( 3d)     0.00045       2.43870
    12    C    1  dxz    Ryd( 3d)     0.00148       2.54866
    13    C    1  dyz    Ryd( 3d)     0.00191       2.64834
    14    C    1  dx2y2  Ryd( 3d)     0.00142       2.68762
    15    C    1  dz2    Ryd( 3d)     0.00200       2.71014

    16    H    2  S      Val( 1S)     0.74777       0.21365
    17    H    2  S      Ryd( 2S)     0.00104       0.69631
    18    H    2  px     Ryd( 2p)     0.00019       2.75899
    19    H    2  py     Ryd( 2p)     0.00028       2.96683
    20    H    2  pz     Ryd( 2p)     0.00036       3.01422

    21    C    3  S      Cor( 1S)     1.99831     -11.07129
    22    C    3  S      Val( 2S)     1.08670      -0.23608
    23    C    3  S      Ryd( 3S)     0.00087       1.79686
    24    C    3  S      Ryd( 4S)     0.00002       4.80333
    25    C    3  px     Val( 2p)     0.87257       0.01346
    26    C    3  px     Ryd( 3p)     0.00440       0.87286
    27    C    3  py     Val( 2p)     0.92390       0.02579
    28    C    3  py     Ryd( 3p)     0.00522       0.89029
    29    C    3  pz     Val( 2p)     1.12239      -0.06864
    30    C    3  pz     Ryd( 3p)     0.00390       0.82433
    31    C    3  dxy    Ryd( 3d)     0.00102       2.20890
    32    C    3  dxz    Ryd( 3d)     0.00446       2.33015
    33    C    3  dyz    Ryd( 3d)     0.00214       2.29257
    34    C    3  dx2y2  Ryd( 3d)     0.00286       2.36077
    35    C    3  dz2    Ryd( 3d)     0.00371       2.70806

    36    C    4  S      Cor( 1S)     1.99831     -11.07129
    37    C    4  S      Val( 2S)     1.08670      -0.23608
    38    C    4  S      Ryd( 3S)     0.00087       1.79686
    39    C    4  S      Ryd( 4S)     0.00002       4.80333
    40    C    4  px     Val( 2p)     0.87257       0.01346
    41    C    4  px     Ryd( 3p)     0.00440       0.87286
    42    C    4  py     Val( 2p)     0.92390       0.02579
    43    C    4  py     Ryd( 3p)     0.00522       0.89029
    44    C    4  pz     Val( 2p)     1.12239      -0.06864
    45    C    4  pz     Ryd( 3p)     0.00390       0.82433
    46    C    4  dxy    Ryd( 3d)     0.00102       2.20890
    47    C    4  dxz    Ryd( 3d)     0.00446       2.33015
    48    C    4  dyz    Ryd( 3d)     0.00214       2.29257
    49    C    4  dx2y2  Ryd( 3d)     0.00286       2.36077
    50    C    4  dz2    Ryd( 3d)     0.00371       2.70806

    51    C    5  S      Cor( 1S)     1.99906     -11.11084
    52    C    5  S      Val( 2S)     0.98981      -0.22670
    53    C    5  S      Ryd( 3S)     0.00221       1.58432
    54    C    5  S      Ryd( 4S)     0.00004       4.83618
    55    C    5  px     Val( 2p)     1.10906      -0.07563
    56    C    5  px     Ryd( 3p)     0.00379       0.90908
    57    C    5  py     Val( 2p)     1.06336      -0.04829
    58    C    5  py     Ryd( 3p)     0.00604       1.04322
    59    C    5  pz     Val( 2p)     1.07128      -0.05571
    60    C    5  pz     Ryd( 3p)     0.00709       1.03696
    61    C    5  dxy    Ryd( 3d)     0.00045       2.43870
    62    C    5  dxz    Ryd( 3d)     0.00148       2.54866
    63    C    5  dyz    Ryd( 3d)     0.00191       2.64834
    64    C    5  dx2y2  Ryd( 3d)     0.00142       2.68762
    65    C    5  dz2    Ryd( 3d)     0.00200       2.71014

    66    H    6  S      Val( 1S)     0.74777       0.21365
    67    H    6  S      Ryd( 2S)     0.00104       0.69631
    68    H    6  px     Ryd( 2p)     0.00019       2.75899
    69    H    6  py     Ryd( 2p)     0.00028       2.96683
    70    H    6  pz     Ryd( 2p)     0.00036       3.01422

    71    C    7  S      Cor( 1S)     1.99916     -11.12436
    72    C    7  S      Val( 2S)     1.00132      -0.24353
    73    C    7  S      Ryd( 3S)     0.00355       1.46335
    74    C    7  S      Ryd( 4S)     0.00005       4.80718
    75    C    7  px     Val( 2p)     0.97540      -0.04345
    76    C    7  px     Ryd( 3p)     0.00764       0.84082
    77    C    7  py     Val( 2p)     1.21379      -0.08511
    78    C    7  py     Ryd( 3p)     0.00646       1.25359
    79    C    7  pz     Val( 2p)     1.01285      -0.05895
    80    C    7  pz     Ryd( 3p)     0.00125       0.84578
    81    C    7  dxy    Ryd( 3d)     0.00175       2.78419
    82    C    7  dxz    Ryd( 3d)     0.00150       2.66246
    83    C    7  dyz    Ryd( 3d)     0.00024       2.38658
    84    C    7  dx2y2  Ryd( 3d)     0.00118       2.83839
    85    C    7  dz2    Ryd( 3d)     0.00143       2.54960

    86    H    8  S      Val( 1S)     0.73281       0.22775
    87    H    8  S      Ryd( 2S)     0.00094       0.70861
    88    H    8  px     Ryd( 2p)     0.00005       2.82265
    89    H    8  py     Ryd( 2p)     0.00071       3.34252
    90    H    8  pz     Ryd( 2p)     0.00007       2.61933

    91    C    9  S      Cor( 1S)     1.99924     -11.11310
    92    C    9  S      Val( 2S)     0.98094      -0.23835
    93    C    9  S      Ryd( 3S)     0.00201       1.49184
    94    C    9  S      Ryd( 4S)     0.00003       4.78651
    95    C    9  px     Val( 2p)     0.97762      -0.03853
    96    C    9  px     Ryd( 3p)     0.00422       0.87905
    97    C    9  py     Val( 2p)     1.18943      -0.07470
    98    C    9  py     Ryd( 3p)     0.00552       1.20515
    99    C    9  pz     Val( 2p)     1.04839      -0.07111
   100    C    9  pz     Ryd( 3p)     0.00175       0.86118
   101    C    9  dxy    Ryd( 3d)     0.00147       2.71553
   102    C    9  dxz    Ryd( 3d)     0.00196       2.54385
   103    C    9  dyz    Ryd( 3d)     0.00029       2.33458
   104    C    9  dx2y2  Ryd( 3d)     0.00189       2.75712
   105    C    9  dz2    Ryd( 3d)     0.00112       2.46573

   106    H   10  S      Val( 1S)     0.74789       0.20507
   107    H   10  S      Ryd( 2S)     0.00097       0.72261
   108    H   10  px     Ryd( 2p)     0.00010       2.84990
   109    H   10  py     Ryd( 2p)     0.00063       3.29093
   110    H   10  pz     Ryd( 2p)     0.00006       2.61530

   111    C   11  S      Cor( 1S)     1.99927     -11.08908
   112    C   11  S      Val( 2S)     1.04506      -0.26202
   113    C   11  S      Ryd( 3S)     0.00094       1.60150
   114    C   11  S      Ryd( 4S)     0.00002       4.79010
   115    C   11  px     Val( 2p)     1.14905      -0.06507
   116    C   11  px     Ryd( 3p)     0.00316       0.75634
   117    C   11  py     Val( 2p)     1.01313      -0.04275
   118    C   11  py     Ryd( 3p)     0.00252       0.84386
   119    C   11  pz     Val( 2p)     1.24218      -0.07891
   120    C   11  pz     Ryd( 3p)     0.00273       1.07410
   121    C   11  dxy    Ryd( 3d)     0.00173       2.65260
   122    C   11  dxz    Ryd( 3d)     0.00182       2.89549
   123    C   11  dyz    Ryd( 3d)     0.00020       2.27429
   124    C   11  dx2y2  Ryd( 3d)     0.00036       2.49028
   125    C   11  dz2    Ryd( 3d)     0.00138       2.67989

   126    H   12  S      Val( 1S)     0.76137       0.17613
   127    H   12  S      Ryd( 2S)     0.00109       0.81515
   128    H   12  px     Ryd( 2p)     0.00023       2.94884
   129    H   12  py     Ryd( 2p)     0.00005       2.62454
   130    H   12  pz     Ryd( 2p)     0.00050       3.13797

   131    H   13  S      Val( 1S)     0.76137       0.17613
   132    H   13  S      Ryd( 2S)     0.00109       0.81515
   133    H   13  px     Ryd( 2p)     0.00023       2.94884
   134    H   13  py     Ryd( 2p)     0.00005       2.62454
   135    H   13  pz     Ryd( 2p)     0.00050       3.13797

 WARNING:  1 low occupancy (<1.9990e) core orbital  found on  C    3
           1 low occupancy (<1.9990e) core orbital  found on  C    4


 Summary of Natural Population Analysis:                  
                                                          
                                       Natural Population 
                Natural  -----------------------------------------------
    Atom  No    Charge         Core      Valence    Rydberg      Total
 -----------------------------------------------------------------------
      C    1   -0.25901      1.99906     4.23351    0.02644     6.25901
      H    2    0.25036      0.00000     0.74777    0.00187     0.74964
      C    3   -0.03249      1.99831     4.00556    0.02862     6.03249
      C    4   -0.03249      1.99831     4.00556    0.02862     6.03249
      C    5   -0.25901      1.99906     4.23351    0.02644     6.25901
      H    6    0.25036      0.00000     0.74777    0.00187     0.74964
      C    7   -0.22758      1.99916     4.20336    0.02506     6.22758
      H    8    0.26543      0.00000     0.73281    0.00176     0.73457
      C    9   -0.21588      1.99924     4.19638    0.02026     6.21588
      H   10    0.25034      0.00000     0.74789    0.00178     0.74966
      C   11   -0.46355      1.99927     4.44943    0.01486     6.46355
      H   12    0.23675      0.00000     0.76137    0.00187     0.76325
      H   13    0.23675      0.00000     0.76137    0.00187     0.76325
 =======================================================================
   * Total *   -0.00000     13.99241    33.82629    0.18130    48.00000

                                 Natural Population      
 --------------------------------------------------------
   Core                      13.99241 ( 99.9458% of  14)
   Valence                   33.82629 ( 99.4891% of  34)
   Natural Minimal Basis     47.81870 ( 99.6223% of  48)
   Natural Rydberg Basis      0.18130 (  0.3777% of  48)
 --------------------------------------------------------

    Atom  No          Natural Electron Configuration
 ----------------------------------------------------------------------------
      C    1      [core]2S( 0.99)2p( 3.24)3p( 0.02)3d( 0.01)
      H    2            1S( 0.75)
      C    3      [core]2S( 1.09)2p( 2.92)3p( 0.01)3d( 0.01)
      C    4      [core]2S( 1.09)2p( 2.92)3p( 0.01)3d( 0.01)
      C    5      [core]2S( 0.99)2p( 3.24)3p( 0.02)3d( 0.01)
      H    6            1S( 0.75)
      C    7      [core]2S( 1.00)2p( 3.20)3p( 0.02)3d( 0.01)
      H    8            1S( 0.73)
      C    9      [core]2S( 0.98)2p( 3.22)3p( 0.01)3d( 0.01)
      H   10            1S( 0.75)
      C   11      [core]2S( 1.05)2p( 3.40)3p( 0.01)3d( 0.01)
      H   12            1S( 0.76)
      H   13            1S( 0.76)


 Wiberg bond index matrix in the NAO basis:                                    

     Atom    1       2       3       4       5       6       7       8       9
     ---- ------  ------  ------  ------  ------  ------  ------  ------  ------
   1.  C  0.0000  0.8972  0.9772  0.0406  0.9797  0.0097  0.0243  0.0043  0.9519
   2.  H  0.8972  0.0000  0.0082  0.0137  0.0097  0.0002  0.0024  0.0002  0.0059
   3.  C  0.9772  0.0082  0.0000  1.6967  0.0406  0.0137  0.9871  0.0116  0.0434
   4.  C  0.0406  0.0137  1.6967  0.0000  0.9772  0.0082  0.9871  0.0116  0.0434
   5.  C  0.9797  0.0097  0.0406  0.9772  0.0000  0.8972  0.0243  0.0043  0.9519
   6.  H  0.0097  0.0002  0.0137  0.0082  0.8972  0.0000  0.0024  0.0002  0.0059
   7.  C  0.0243  0.0024  0.9871  0.9871  0.0243  0.0024  0.0000  0.8905  0.0050
   8.  H  0.0043  0.0002  0.0116  0.0116  0.0043  0.0002  0.8905  0.0000  0.0068
   9.  C  0.9519  0.0059  0.0434  0.0434  0.9519  0.0059  0.0050  0.0068  0.0000
  10.  H  0.0021  0.0004  0.0081  0.0081  0.0021  0.0004  0.0073  0.0000  0.9085
  11.  C  0.0107  0.0010  0.0179  0.0179  0.0107  0.0010  1.0040  0.0014  1.0068
  12.  H  0.0118  0.0001  0.0100  0.0017  0.0023  0.0000  0.0018  0.0001  0.0025
  13.  H  0.0023  0.0000  0.0017  0.0100  0.0118  0.0001  0.0018  0.0001  0.0025

     Atom   10      11      12      13
     ---- ------  ------  ------  ------
   1.  C  0.0021  0.0107  0.0118  0.0023
   2.  H  0.0004  0.0010  0.0001  0.0000
   3.  C  0.0081  0.0179  0.0100  0.0017
   4.  C  0.0081  0.0179  0.0017  0.0100
   5.  C  0.0021  0.0107  0.0023  0.0118
   6.  H  0.0004  0.0010  0.0000  0.0001
   7.  C  0.0073  1.0040  0.0018  0.0018
   8.  H  0.0000  0.0014  0.0001  0.0001
   9.  C  0.9085  1.0068  0.0025  0.0025
  10.  H  0.0000  0.0018  0.0001  0.0001
  11.  C  0.0018  0.0000  0.9149  0.9149
  12.  H  0.0001  0.9149  0.0000  0.0003
  13.  H  0.0001  0.9149  0.0003  0.0000


 Wiberg bond index, Totals by atom:                                            

     Atom    1
     ---- ------
   1.  C  3.9118
   2.  H  0.9391
   3.  C  3.8164
   4.  C  3.8164
   5.  C  3.9118
   6.  H  0.9391
   7.  C  3.9381
   8.  H  0.9311
   9.  C  3.9349
  10.  H  0.9389
  11.  C  3.9030
  12.  H  0.9458
  13.  H  0.9458


 Atom-atom overlap-weighted NAO bond order:                                    

     Atom    1       2       3       4       5       6       7       8       9
     ---- ------  ------  ------  ------  ------  ------  ------  ------  ------
   1.  C  0.0000  0.7796  0.8171  0.0384  0.7773  0.0061 -0.0185  0.0021  0.7741
   2.  H  0.7796  0.0000  0.0085  0.0117  0.0061 -0.0004  0.0007  0.0000  0.0086
   3.  C  0.8171  0.0085  0.0000  1.0983  0.0384  0.0117  0.8288  0.0065 -0.0063
   4.  C  0.0384  0.0117  1.0983  0.0000  0.8171  0.0085  0.8288  0.0065 -0.0063
   5.  C  0.7773  0.0061  0.0384  0.8171  0.0000  0.7796 -0.0185  0.0021  0.7741
   6.  H  0.0061 -0.0004  0.0117  0.0085  0.7796  0.0000  0.0007  0.0000  0.0086
   7.  C -0.0185  0.0007  0.8288  0.8288 -0.0185  0.0007  0.0000  0.7799 -0.0078
   8.  H  0.0021  0.0000  0.0065  0.0065  0.0021  0.0000  0.7799  0.0000  0.0046
   9.  C  0.7741  0.0086 -0.0063 -0.0063  0.7741  0.0086 -0.0078  0.0046  0.0000
  10.  H  0.0063 -0.0018  0.0058  0.0058  0.0063 -0.0018  0.0052  0.0000  0.7802
  11.  C -0.0117  0.0010 -0.0285 -0.0285 -0.0117  0.0010  0.8366  0.0046  0.8389
  12.  H  0.0047 -0.0000  0.0037 -0.0022 -0.0038  0.0001  0.0027 -0.0009 -0.0006
  13.  H -0.0038  0.0001 -0.0022  0.0037  0.0047 -0.0000  0.0027 -0.0009 -0.0006

     Atom   10      11      12      13
     ---- ------  ------  ------  ------
   1.  C  0.0063 -0.0117  0.0047 -0.0038
   2.  H -0.0018  0.0010 -0.0000  0.0001
   3.  C  0.0058 -0.0285  0.0037 -0.0022
   4.  C  0.0058 -0.0285 -0.0022  0.0037
   5.  C  0.0063 -0.0117 -0.0038  0.0047
   6.  H -0.0018  0.0010  0.0001 -0.0000
   7.  C  0.0052  0.8366  0.0027  0.0027
   8.  H  0.0000  0.0046 -0.0009 -0.0009
   9.  C  0.7802  0.8389 -0.0006 -0.0006
  10.  H  0.0000  0.0060 -0.0011 -0.0011
  11.  C  0.0060  0.0000  0.7629  0.7629
  12.  H -0.0011  0.7629  0.0000 -0.0006
  13.  H -0.0011  0.7629 -0.0006  0.0000


 Atom-atom overlap-weighted NAO bond order, Totals by atom:                    

     Atom    1
     ---- ------
   1.  C  3.1718
   2.  H  0.8141
   3.  C  2.7818
   4.  C  2.7818
   5.  C  3.1718
   6.  H  0.8141
   7.  C  3.2412
   8.  H  0.8045
   9.  C  3.1676
  10.  H  0.8100
  11.  C  3.1335
  12.  H  0.7648
  13.  H  0.7648


 MO bond order:                                                                

     Atom    1       2       3       4       5       6       7       8       9
     ---- ------  ------  ------  ------  ------  ------  ------  ------  ------
   1.  C  0.0000  0.2726  0.2848 -0.0025 -0.3865  0.1328 -0.0988  0.0741  1.1760
   2.  H  0.2726  0.0000 -0.0700  0.0117  0.0934 -0.0099  0.0134  0.0092 -0.0171
   3.  C  0.2848 -0.0700  0.0000 -0.2588 -0.1433 -0.0794  1.3140 -0.0174 -0.1127
   4.  C -0.0025  0.0117 -0.2588  0.0000 -0.4126  0.0101 -1.4415  0.0598 -0.1777
   5.  C -0.3865  0.0934 -0.1433 -0.4126  0.0000 -0.7854  0.0470  0.0593 -0.6393
   6.  H  0.1328 -0.0099 -0.0794  0.0101 -0.7854  0.0000 -0.0635  0.0071  0.0242
   7.  C -0.0988  0.0134  1.3140 -1.4415  0.0470 -0.0635  0.0000  1.3759 -0.0803
   8.  H  0.0741  0.0092 -0.0174  0.0598  0.0593  0.0071  1.3759  0.0000  0.1148
   9.  C  1.1760 -0.0171 -0.1127 -0.1777 -0.6393  0.0242 -0.0803  0.1148  0.0000
  10.  H -0.0033 -0.0158 -0.0078 -0.0290 -0.0055 -0.0160  0.0635 -0.0053  0.0465
  11.  C -0.0371 -0.0366  0.0188 -0.0017 -0.0793 -0.0229  0.9301  0.0346 -1.0052
  12.  H  0.0745 -0.0038  0.1496 -0.0248 -0.0039  0.0062 -0.0043  0.0017  0.0239
  13.  H -0.0153  0.0054 -0.0639  0.1182  0.0746 -0.0043  0.0728  0.0020  0.0785

     Atom   10      11      12      13
     ---- ------  ------  ------  ------
   1.  C -0.0033 -0.0371  0.0745 -0.0153
   2.  H -0.0158 -0.0366 -0.0038  0.0054
   3.  C -0.0078  0.0188  0.1496 -0.0639
   4.  C -0.0290 -0.0017 -0.0248  0.1182
   5.  C -0.0055 -0.0793 -0.0039  0.0746
   6.  H -0.0160 -0.0229  0.0062 -0.0043
   7.  C  0.0635  0.9301 -0.0043  0.0728
   8.  H -0.0053  0.0346  0.0017  0.0020
   9.  C  0.0465 -1.0052  0.0239  0.0785
  10.  H  0.0000 -0.0275 -0.0010 -0.0008
  11.  C -0.0275  0.0000  0.3553  1.6184
  12.  H -0.0010  0.3553  0.0000  0.0338
  13.  H -0.0008  1.6184  0.0338  0.0000


 MO atomic valencies:                                                          

     Atom    1
     ---- ------
   1.  C  1.4714
   2.  H  0.2525
   3.  C  1.0139
   4.  C -2.1489
   5.  C -2.1814
   6.  H -0.8011
   7.  C  2.1283
   8.  H  1.7157
   9.  C -0.5684
  10.  H -0.0020
  11.  C  1.7470
  12.  H  0.6072
  13.  H  1.9194


 NAO density matrix:                                                           

          NAO        1       2       3       4       5       6       7       8
      ---------- ------- ------- ------- ------- ------- ------- ------- -------
   1.  C 1 (S)    1.9991  0.0000  0.0000  0.0000 -0.0058  0.0065 -0.0011  0.0064
   2.  C 1 (S)    0.0000  0.9898 -0.0000 -0.0000 -0.0781 -0.0266 -0.0543 -0.0265
   3.  C 1 (S)    0.0000 -0.0000  0.0022 -0.0000  0.0123 -0.0009  0.0161 -0.0015
   4.  C 1 (S)    0.0000 -0.0000 -0.0000  0.0000 -0.0001 -0.0001  0.0018  0.0001
   5.  C 1 (px)  -0.0058 -0.0781  0.0123 -0.0001  1.1091  0.0076  0.0794 -0.0295
   6.  C 1 (px)   0.0065 -0.0266 -0.0009 -0.0001  0.0076  0.0038 -0.0238  0.0006
   7.  C 1 (py)  -0.0011 -0.0543  0.0161  0.0018  0.0794 -0.0238  1.0634 -0.0048
   8.  C 1 (py)   0.0064 -0.0265 -0.0015  0.0001 -0.0295  0.0006 -0.0048  0.0060
   9.  C 1 (pz)   0.0094  0.1370 -0.0223 -0.0005  0.0165  0.0133 -0.1041  0.0438
  10.  C 1 (pz)  -0.0107  0.0445  0.0019  0.0001  0.0219 -0.0035  0.0439 -0.0015
  11.  C 1 (d1)  -0.0004  0.0051 -0.0004  0.0000 -0.0095  0.0002 -0.0029  0.0008
  12.  C 1 (d2)   0.0028 -0.0146  0.0005 -0.0001 -0.0240 -0.0005  0.0084  0.0010
  13.  C 1 (d3)   0.0012 -0.0093  0.0010 -0.0001  0.0053  0.0008  0.0076 -0.0019
  14.  C 1 (d4)   0.0010 -0.0064  0.0005 -0.0001  0.0255  0.0007 -0.0216 -0.0008
  15.  C 1 (d5)  -0.0013  0.0065  0.0001  0.0000 -0.0254 -0.0002 -0.0181 -0.0009
  16.  H 2 (S)   -0.0109  0.5559 -0.0231 -0.0003 -0.3036 -0.0018 -0.4617  0.0181
  17.  H 2 (S)   -0.0113  0.0000  0.0003 -0.0001 -0.0058  0.0007 -0.0079 -0.0006
  18.  H 2 (px)  -0.0009  0.0055 -0.0003 -0.0000  0.0033 -0.0000 -0.0062  0.0003
  19.  H 2 (py)  -0.0018  0.0105 -0.0005  0.0000 -0.0063 -0.0001 -0.0069  0.0005
  20.  H 2 (pz)   0.0015 -0.0099  0.0006  0.0000  0.0099 -0.0000  0.0108 -0.0005
  21.  C 3 (S)    0.0003 -0.0056  0.0071 -0.0003  0.0033  0.0005 -0.0050 -0.0145
  22.  C 3 (S)   -0.0030  0.2624 -0.0022 -0.0027 -0.0500  0.0032  0.5006 -0.0201
  23.  C 3 (S)    0.0061 -0.0071  0.0004 -0.0000  0.0008  0.0000 -0.0004  0.0005
  24.  C 3 (S)    0.0001 -0.0019  0.0000 -0.0000  0.0006 -0.0000  0.0010  0.0000
  25.  C 3 (px)   0.0021 -0.0368 -0.0008  0.0002  0.1528  0.0172 -0.0924  0.0017
  26.  C 3 (px)   0.0021 -0.0059  0.0010 -0.0000  0.0162  0.0021 -0.0136 -0.0015
  27.  C 3 (py)  -0.0071 -0.3821 -0.0040 -0.0034 -0.0046  0.0432 -0.5651 -0.0056
  28.  C 3 (py)   0.0151  0.0133 -0.0010 -0.0000  0.0091 -0.0005 -0.0043 -0.0000
  29.  C 3 (pz)  -0.0047  0.1801  0.0209  0.0001 -0.0742  0.0069  0.2641 -0.0151
  30.  C 3 (pz)  -0.0042  0.0186 -0.0002 -0.0000  0.0023 -0.0008  0.0197  0.0015
  31.  C 3 (d1)   0.0004 -0.0017 -0.0002 -0.0001 -0.0154  0.0007 -0.0054 -0.0003
  32.  C 3 (d2)   0.0008 -0.0010  0.0009 -0.0001 -0.0018 -0.0006 -0.0040 -0.0005
  33.  C 3 (d3)  -0.0008 -0.0004 -0.0001  0.0002 -0.0027 -0.0016  0.0043  0.0011
  34.  C 3 (d4)   0.0029 -0.0156 -0.0002 -0.0001  0.0066  0.0021 -0.0404 -0.0003
  35.  C 3 (d5)   0.0007 -0.0090 -0.0013 -0.0000  0.0046 -0.0001 -0.0162  0.0004
  36.  C 4 (S)   -0.0002 -0.0004  0.0019  0.0001 -0.0016 -0.0000  0.0027 -0.0025
  37.  C 4 (S)    0.0015  0.0077 -0.0020 -0.0019  0.0199  0.0022 -0.0029 -0.0032
  38.  C 4 (S)    0.0014 -0.0010  0.0003  0.0000 -0.0053 -0.0002  0.0082  0.0006
  39.  C 4 (S)    0.0001 -0.0012 -0.0001  0.0000 -0.0011  0.0001 -0.0007  0.0001
  40.  C 4 (px)  -0.0039  0.0289 -0.0062  0.0021 -0.0566  0.0085  0.0983  0.0061
  41.  C 4 (px)   0.0010 -0.0013  0.0007 -0.0000  0.0096  0.0022 -0.0194 -0.0013
  42.  C 4 (py)   0.0053  0.0066  0.0036 -0.0020  0.0092  0.0232 -0.0743 -0.0204
  43.  C 4 (py)   0.0017 -0.0002 -0.0017  0.0000 -0.0042  0.0002 -0.0159  0.0010
  44.  C 4 (pz)  -0.0038 -0.0093 -0.0225 -0.0004 -0.0172 -0.0063  0.1015  0.0044
  45.  C 4 (pz)  -0.0023 -0.0041  0.0004 -0.0000  0.0042  0.0007 -0.0189 -0.0016
  46.  C 4 (d1)  -0.0001  0.0039  0.0004 -0.0001 -0.0068 -0.0001 -0.0038 -0.0006
  47.  C 4 (d2)  -0.0004 -0.0012 -0.0008  0.0001  0.0027  0.0005  0.0003  0.0007
  48.  C 4 (d3)   0.0014 -0.0051  0.0001 -0.0002  0.0060  0.0018 -0.0187 -0.0007
  49.  C 4 (d4)  -0.0003  0.0045 -0.0002 -0.0000 -0.0058  0.0008  0.0003 -0.0010
  50.  C 4 (d5)  -0.0002 -0.0047 -0.0013 -0.0001  0.0027 -0.0000 -0.0038 -0.0000
  51.  C 5 (S)    0.0002  0.0012  0.0071 -0.0007 -0.0001  0.0044 -0.0000  0.0051
  52.  C 5 (S)    0.0012  0.1749 -0.0041 -0.0010 -0.1316 -0.0181 -0.0733 -0.0200
  53.  C 5 (S)    0.0071 -0.0041  0.0003  0.0001 -0.0256  0.0002  0.0052  0.0004
  54.  C 5 (S)   -0.0007 -0.0010  0.0001  0.0000  0.0032 -0.0001  0.0020 -0.0001
  55.  C 5 (px)  -0.0001 -0.1316 -0.0256  0.0032  0.2644  0.0236  0.0458  0.0065
  56.  C 5 (px)   0.0044 -0.0181  0.0002 -0.0001  0.0236  0.0026 -0.0053 -0.0007
  57.  C 5 (py)  -0.0000 -0.0733  0.0052  0.0020  0.0458 -0.0053  0.0838  0.0262
  58.  C 5 (py)   0.0051 -0.0200  0.0004 -0.0001  0.0065 -0.0007  0.0262  0.0034
  59.  C 5 (pz)   0.0055  0.3828  0.0117  0.0021 -0.2328 -0.0099 -0.0855 -0.0317
  60.  C 5 (pz)  -0.0146 -0.0148  0.0005 -0.0002  0.0205  0.0016 -0.0088 -0.0014
  61.  C 5 (d1)  -0.0000  0.0017  0.0001 -0.0000  0.0006 -0.0002  0.0024  0.0003
  62.  C 5 (d2)  -0.0008 -0.0016 -0.0003  0.0000  0.0268  0.0005 -0.0019 -0.0012
  63.  C 5 (d3)  -0.0000 -0.0018 -0.0006  0.0000  0.0003 -0.0013  0.0180  0.0010
  64.  C 5 (d4)   0.0002 -0.0019 -0.0006  0.0001 -0.0049  0.0008  0.0004 -0.0002
  65.  C 5 (d5)  -0.0034  0.0180  0.0010 -0.0000 -0.0090 -0.0009 -0.0040 -0.0020
  66.  H 6 (S)    0.0029  0.0540 -0.0026 -0.0024  0.0643 -0.0144  0.0400 -0.0096
  67.  H 6 (S)    0.0004 -0.0044  0.0001 -0.0001 -0.0088  0.0010 -0.0103 -0.0004
  68.  H 6 (px)   0.0002 -0.0006 -0.0003 -0.0000  0.0025 -0.0001  0.0025  0.0001
  69.  H 6 (py)  -0.0000  0.0006 -0.0000 -0.0000  0.0022 -0.0003  0.0016 -0.0001
  70.  H 6 (pz)  -0.0003  0.0012  0.0000 -0.0001  0.0012 -0.0004  0.0015 -0.0002
  71.  C 7 (S)    0.0000  0.0024  0.0019  0.0001 -0.0005 -0.0018  0.0023 -0.0006
  72.  C 7 (S)    0.0015  0.0231 -0.0035 -0.0009 -0.0491  0.0103  0.0001 -0.0070
  73.  C 7 (S)    0.0014  0.0011  0.0012 -0.0000 -0.0056  0.0010  0.0015 -0.0009
  74.  C 7 (S)    0.0002 -0.0014 -0.0001  0.0000 -0.0004  0.0001 -0.0013  0.0001
  75.  C 7 (px)  -0.0014 -0.0288  0.0041  0.0016  0.0137 -0.0222  0.0047  0.0054
  76.  C 7 (px)  -0.0001  0.0104  0.0014 -0.0000 -0.0091 -0.0007  0.0270 -0.0012
  77.  C 7 (py)   0.0009  0.0201  0.0072  0.0006  0.0097 -0.0149  0.0120  0.0007
  78.  C 7 (py)   0.0027 -0.0088 -0.0007 -0.0002 -0.0029  0.0027 -0.0174 -0.0008
  79.  C 7 (pz)   0.0067 -0.0601 -0.0025 -0.0018  0.0403  0.0152 -0.0987 -0.0006
  80.  C 7 (pz)   0.0000 -0.0047 -0.0001 -0.0000  0.0017  0.0004 -0.0028  0.0003
  81.  C 7 (d1)  -0.0003  0.0008 -0.0003  0.0000  0.0026 -0.0001  0.0057  0.0005
  82.  C 7 (d2)  -0.0001  0.0017  0.0000  0.0001 -0.0021 -0.0004  0.0017  0.0002
  83.  C 7 (d3)   0.0002 -0.0007 -0.0001  0.0000 -0.0032 -0.0001 -0.0018  0.0002
  84.  C 7 (d4)   0.0004 -0.0021 -0.0002 -0.0001 -0.0003  0.0009 -0.0067 -0.0007
  85.  C 7 (d5)  -0.0001  0.0033  0.0007 -0.0000 -0.0020  0.0004  0.0031 -0.0005
  86.  H 8 (S)   -0.0016  0.0185 -0.0002  0.0005  0.0171 -0.0104  0.0528  0.0045
  87.  H 8 (S)   -0.0004  0.0029  0.0004 -0.0001 -0.0030  0.0003 -0.0072 -0.0012
  88.  H 8 (px)  -0.0000 -0.0002 -0.0000 -0.0000  0.0001  0.0000 -0.0002 -0.0001
  89.  H 8 (py)   0.0001 -0.0006  0.0000 -0.0000 -0.0012  0.0004 -0.0025 -0.0002
  90.  H 8 (pz)   0.0002 -0.0011 -0.0001 -0.0000 -0.0002  0.0001 -0.0023  0.0001
  91.  C 9 (S)    0.0001 -0.0006  0.0073 -0.0006  0.0036 -0.0144 -0.0021  0.0071
  92.  C 9 (S)    0.0007  0.1711 -0.0084 -0.0013  0.3844  0.0000 -0.1017 -0.0169
  93.  C 9 (S)    0.0077 -0.0094 -0.0001  0.0001  0.0249  0.0007  0.0072  0.0008
  94.  C 9 (S)   -0.0006 -0.0010  0.0001  0.0000 -0.0001 -0.0001  0.0015 -0.0000
  95.  C 9 (px)  -0.0058 -0.2704  0.0007 -0.0018 -0.4059 -0.0047  0.1194  0.0445
  96.  C 9 (px)   0.0125  0.0167 -0.0004 -0.0000  0.0072 -0.0010  0.0117  0.0016
  97.  C 9 (py)   0.0006  0.0421  0.0003  0.0016  0.0933  0.0046  0.0737  0.0251
  98.  C 9 (py)  -0.0004 -0.0141  0.0008 -0.0000 -0.0314 -0.0007  0.0226  0.0001
  99.  C 9 (pz)   0.0013  0.2992  0.0257 -0.0019  0.5917 -0.0106 -0.0899 -0.0219
 100.  C 9 (pz)  -0.0107  0.0078  0.0001 -0.0000  0.0052  0.0003 -0.0098  0.0003
 101.  C 9 (d1)   0.0010 -0.0017  0.0000 -0.0001 -0.0140  0.0003 -0.0086  0.0011
 102.  C 9 (d2)   0.0021 -0.0140 -0.0011  0.0001 -0.0246  0.0006  0.0053  0.0010
 103.  C 9 (d3)  -0.0006  0.0046  0.0004 -0.0000  0.0078 -0.0002  0.0049 -0.0004
 104.  C 9 (d4)  -0.0023  0.0082  0.0002  0.0001  0.0140  0.0004 -0.0096 -0.0017
 105.  C 9 (d5)   0.0010 -0.0032 -0.0002  0.0000  0.0045  0.0002  0.0026  0.0006
 106.  H10 (S)    0.0024  0.0184 -0.0028 -0.0015  0.0167 -0.0073  0.0079 -0.0115
 107.  H10 (S)   -0.0009  0.0016 -0.0002 -0.0001 -0.0039  0.0005 -0.0132 -0.0008
 108.  H10 (px)  -0.0001  0.0001  0.0001  0.0000  0.0004  0.0001  0.0004  0.0001
 109.  H10 (py)   0.0001 -0.0005 -0.0001 -0.0000 -0.0005 -0.0002  0.0023 -0.0002
 110.  H10 (pz)  -0.0003  0.0010  0.0002 -0.0000  0.0047 -0.0001 -0.0021 -0.0001
 111.  C11 (S)    0.0001  0.0020  0.0014  0.0001  0.0015 -0.0010 -0.0009 -0.0013
 112.  C11 (S)    0.0022  0.0176 -0.0033 -0.0011 -0.0153 -0.0014 -0.0330  0.0063
 113.  C11 (S)    0.0013 -0.0016  0.0006 -0.0000 -0.0062  0.0001 -0.0040 -0.0004
 114.  C11 (S)    0.0001 -0.0006 -0.0000  0.0000  0.0004  0.0001  0.0002  0.0001
 115.  C11 (px)  -0.0007  0.0050  0.0032  0.0004  0.0208 -0.0054  0.0138 -0.0131
 116.  C11 (px)   0.0024 -0.0034  0.0006 -0.0001 -0.0137 -0.0006  0.0007  0.0003
 117.  C11 (py)  -0.0005 -0.0413 -0.0002  0.0006  0.0199  0.0023 -0.0063 -0.0205
 118.  C11 (py)  -0.0013  0.0088  0.0003  0.0001  0.0162 -0.0007 -0.0037 -0.0017
 119.  C11 (pz)  -0.0018 -0.0103 -0.0036 -0.0004 -0.0097  0.0116  0.0127  0.0083
 120.  C11 (pz)  -0.0011  0.0089  0.0011 -0.0001  0.0214 -0.0006  0.0089 -0.0015
 121.  C11 (d1)  -0.0002  0.0011  0.0000 -0.0000  0.0007 -0.0000  0.0006  0.0008
 122.  C11 (d2)   0.0002 -0.0024 -0.0005  0.0000 -0.0113  0.0004  0.0027  0.0007
 123.  C11 (d3)   0.0004 -0.0028 -0.0003  0.0000 -0.0061  0.0003 -0.0021  0.0003
 124.  C11 (d4)  -0.0001  0.0005 -0.0000  0.0000  0.0031  0.0002  0.0009 -0.0001
 125.  C11 (d5)  -0.0002  0.0013  0.0001  0.0000  0.0039 -0.0000  0.0014 -0.0005
 126.  H12 (S)   -0.0010  0.0311  0.0038 -0.0004  0.0979 -0.0074 -0.0265 -0.0099
 127.  H12 (S)   -0.0003 -0.0006 -0.0007  0.0000 -0.0169 -0.0003  0.0045  0.0008
 128.  H12 (px)  -0.0000 -0.0004 -0.0001 -0.0000 -0.0021  0.0001 -0.0003  0.0001
 129.  H12 (py)  -0.0002  0.0008  0.0001  0.0000  0.0028 -0.0001  0.0003 -0.0003
 130.  H12 (pz)  -0.0000  0.0010  0.0002 -0.0000  0.0037 -0.0002 -0.0006 -0.0004
 131.  H13 (S)    0.0004  0.0007 -0.0049 -0.0001 -0.0382  0.0049  0.0245  0.0036
 132.  H13 (S)   -0.0002  0.0006  0.0003 -0.0001  0.0085 -0.0003 -0.0064 -0.0000
 133.  H13 (px)   0.0001  0.0004  0.0001 -0.0000 -0.0002 -0.0001 -0.0006 -0.0002
 134.  H13 (py)   0.0001 -0.0007 -0.0001  0.0000 -0.0005  0.0001 -0.0007 -0.0001
 135.  H13 (pz)  -0.0001  0.0001  0.0001 -0.0000  0.0018 -0.0001 -0.0010 -0.0001

          NAO        9      10      11      12      13      14      15      16
      ---------- ------- ------- ------- ------- ------- ------- ------- -------
   1.  C 1 (S)    0.0094 -0.0107 -0.0004  0.0028  0.0012  0.0010 -0.0013 -0.0109
   2.  C 1 (S)    0.1370  0.0445  0.0051 -0.0146 -0.0093 -0.0064  0.0065  0.5559
   3.  C 1 (S)   -0.0223  0.0019 -0.0004  0.0005  0.0010  0.0005  0.0001 -0.0231
   4.  C 1 (S)   -0.0005  0.0001  0.0000 -0.0001 -0.0001 -0.0001  0.0000 -0.0003
   5.  C 1 (px)   0.0165  0.0219 -0.0095 -0.0240  0.0053  0.0255 -0.0254 -0.3036
   6.  C 1 (px)   0.0133 -0.0035  0.0002 -0.0005  0.0008  0.0007 -0.0002 -0.0018
   7.  C 1 (py)  -0.1041  0.0439 -0.0029  0.0084  0.0076 -0.0216 -0.0181 -0.4617
   8.  C 1 (py)   0.0438 -0.0015  0.0008  0.0010 -0.0019 -0.0008 -0.0009  0.0181
   9.  C 1 (pz)   1.0713 -0.0028  0.0079 -0.0095 -0.0210 -0.0081 -0.0311  0.5292
  10.  C 1 (pz)  -0.0028  0.0071  0.0000 -0.0001 -0.0002 -0.0004 -0.0010 -0.0020
  11.  C 1 (d1)   0.0079  0.0000  0.0005  0.0001 -0.0004 -0.0003  0.0001  0.0101
  12.  C 1 (d2)  -0.0095 -0.0001  0.0001  0.0015  0.0001 -0.0004  0.0004 -0.0105
  13.  C 1 (d3)  -0.0210 -0.0002 -0.0004  0.0001  0.0019  0.0003  0.0003 -0.0224
  14.  C 1 (d4)  -0.0081 -0.0004 -0.0003 -0.0004  0.0003  0.0014  0.0000 -0.0059
  15.  C 1 (d5)  -0.0311 -0.0010  0.0001  0.0004  0.0003  0.0000  0.0020  0.0033
  16.  H 2 (S)    0.5292 -0.0020  0.0101 -0.0105 -0.0224 -0.0059  0.0033  0.7478
  17.  H 2 (S)    0.0030 -0.0005 -0.0001  0.0002  0.0008  0.0002  0.0001  0.0000
  18.  H 2 (px)   0.0101  0.0000  0.0001 -0.0003 -0.0004  0.0001 -0.0002  0.0092
  19.  H 2 (py)   0.0104  0.0001  0.0002 -0.0002 -0.0005 -0.0002  0.0000  0.0141
  20.  H 2 (pz)  -0.0098  0.0003 -0.0002  0.0001  0.0005  0.0002 -0.0002 -0.0158
  21.  C 3 (S)   -0.0054 -0.0015  0.0001  0.0001 -0.0000  0.0031  0.0016  0.0067
  22.  C 3 (S)    0.1206  0.0064 -0.0017 -0.0007  0.0068 -0.0166 -0.0113  0.0047
  23.  C 3 (S)    0.0098  0.0002 -0.0001  0.0003  0.0001  0.0001 -0.0004 -0.0012
  24.  C 3 (S)   -0.0008 -0.0000 -0.0000  0.0001 -0.0000  0.0000 -0.0000 -0.0018
  25.  C 3 (px)  -0.0209  0.0048  0.0119 -0.0001 -0.0035  0.0041  0.0026  0.0049
  26.  C 3 (px)  -0.0080 -0.0004 -0.0002 -0.0006  0.0022  0.0011  0.0002 -0.0122
  27.  C 3 (py)  -0.0934 -0.0578 -0.0032  0.0008  0.0167  0.0172  0.0099 -0.0572
  28.  C 3 (py)   0.0008 -0.0003  0.0004 -0.0004 -0.0013 -0.0000 -0.0000  0.0105
  29.  C 3 (pz)   0.0935  0.0309  0.0030  0.0006  0.0270 -0.0062 -0.0020 -0.0613
  30.  C 3 (pz)   0.0357  0.0028  0.0005  0.0000 -0.0009 -0.0007 -0.0014  0.0168
  31.  C 3 (d1)  -0.0061 -0.0012  0.0001  0.0004  0.0003 -0.0002  0.0006  0.0017
  32.  C 3 (d2)  -0.0008 -0.0000 -0.0009  0.0000  0.0009  0.0004 -0.0001 -0.0039
  33.  C 3 (d3)  -0.0080  0.0011  0.0002  0.0003 -0.0014 -0.0002  0.0003  0.0013
  34.  C 3 (d4)  -0.0109 -0.0025  0.0001 -0.0001  0.0003  0.0013  0.0009  0.0012
  35.  C 3 (d5)  -0.0040 -0.0023 -0.0004 -0.0002 -0.0012  0.0004  0.0000  0.0037
  36.  C 4 (S)    0.0019  0.0039  0.0004 -0.0001  0.0009  0.0001  0.0001 -0.0002
  37.  C 4 (S)    0.0027 -0.0087 -0.0049  0.0011 -0.0014  0.0023 -0.0038  0.0119
  38.  C 4 (S)    0.0133  0.0006 -0.0001  0.0002  0.0002 -0.0003 -0.0005  0.0005
  39.  C 4 (S)    0.0005 -0.0002  0.0000  0.0000 -0.0001 -0.0000  0.0000  0.0004
  40.  C 4 (px)   0.0262  0.0083  0.0111 -0.0011 -0.0003 -0.0070  0.0022  0.0120
  41.  C 4 (px)  -0.0014 -0.0009 -0.0000 -0.0008  0.0019  0.0009  0.0004 -0.0024
  42.  C 4 (py)   0.0446 -0.0236 -0.0063 -0.0037  0.0245  0.0050 -0.0026 -0.0911
  43.  C 4 (py)  -0.0021 -0.0016  0.0005 -0.0002 -0.0015 -0.0001  0.0005  0.0138
  44.  C 4 (pz)  -0.0076 -0.0218 -0.0006 -0.0018 -0.0210 -0.0088 -0.0027  0.0618
  45.  C 4 (pz)  -0.0281 -0.0018 -0.0005 -0.0003  0.0008  0.0008  0.0011 -0.0106
  46.  C 4 (d1)  -0.0064 -0.0002 -0.0001  0.0003  0.0004  0.0001  0.0003 -0.0016
  47.  C 4 (d2)  -0.0007 -0.0000  0.0008 -0.0000 -0.0010 -0.0002  0.0001  0.0031
  48.  C 4 (d3)   0.0062 -0.0016 -0.0002 -0.0003  0.0011  0.0007 -0.0001  0.0009
  49.  C 4 (d4)  -0.0032 -0.0007 -0.0000 -0.0002  0.0010 -0.0002  0.0002 -0.0029
  50.  C 4 (d5)  -0.0021 -0.0020 -0.0003 -0.0002 -0.0010 -0.0001 -0.0001  0.0026
  51.  C 5 (S)   -0.0055  0.0146 -0.0000  0.0008  0.0000  0.0002 -0.0034  0.0029
  52.  C 5 (S)   -0.3828  0.0148  0.0017  0.0016  0.0018 -0.0019  0.0180  0.0540
  53.  C 5 (S)   -0.0117 -0.0005  0.0001  0.0003  0.0006 -0.0006  0.0010 -0.0026
  54.  C 5 (S)   -0.0021  0.0002 -0.0000 -0.0000 -0.0000  0.0001 -0.0000 -0.0024
  55.  C 5 (px)   0.2328 -0.0205  0.0006 -0.0268 -0.0003 -0.0049 -0.0090  0.0643
  56.  C 5 (px)   0.0099 -0.0016 -0.0002 -0.0005  0.0013  0.0008 -0.0009 -0.0144
  57.  C 5 (py)   0.0855  0.0088  0.0024  0.0019 -0.0180  0.0004 -0.0040  0.0400
  58.  C 5 (py)   0.0317  0.0014  0.0003  0.0012 -0.0010 -0.0002 -0.0020 -0.0096
  59.  C 5 (pz)  -0.6255  0.0026 -0.0014 -0.0032  0.0070  0.0004  0.0311  0.0113
  60.  C 5 (pz)   0.0026 -0.0025 -0.0006 -0.0001  0.0009  0.0010 -0.0007 -0.0163
  61.  C 5 (d1)   0.0014  0.0006  0.0003  0.0002 -0.0001  0.0000 -0.0001  0.0001
  62.  C 5 (d2)  -0.0032 -0.0001 -0.0002 -0.0011  0.0003  0.0005 -0.0003 -0.0048
  63.  C 5 (d3)   0.0070  0.0009  0.0001  0.0003 -0.0010 -0.0006 -0.0006 -0.0005
  64.  C 5 (d4)  -0.0004 -0.0010  0.0000 -0.0005  0.0006 -0.0003  0.0002  0.0000
  65.  C 5 (d5)  -0.0311  0.0007 -0.0001  0.0003  0.0006  0.0002  0.0014 -0.0038
  66.  H 6 (S)   -0.0113  0.0163  0.0001  0.0048  0.0005  0.0000 -0.0038 -0.0120
  67.  H 6 (S)    0.0020 -0.0011 -0.0001  0.0003  0.0008  0.0001  0.0002  0.0005
  68.  H 6 (px)   0.0046  0.0001  0.0000 -0.0001 -0.0001 -0.0001 -0.0003  0.0010
  69.  H 6 (py)  -0.0003  0.0004  0.0000  0.0001 -0.0001  0.0000 -0.0001 -0.0007
  70.  H 6 (pz)  -0.0016  0.0004 -0.0000  0.0002  0.0000  0.0000 -0.0001 -0.0013
  71.  C 7 (S)    0.0006  0.0017 -0.0005 -0.0002 -0.0000  0.0002 -0.0000 -0.0008
  72.  C 7 (S)   -0.0277 -0.0039  0.0027  0.0025  0.0045 -0.0009  0.0022  0.0025
  73.  C 7 (S)    0.0036  0.0009  0.0001  0.0003  0.0016  0.0000  0.0000 -0.0045
  74.  C 7 (S)    0.0009 -0.0001  0.0001  0.0000 -0.0001 -0.0000 -0.0000  0.0004
  75.  C 7 (px)   0.0184  0.0163 -0.0066  0.0006 -0.0043  0.0011 -0.0023 -0.0064
  76.  C 7 (px)   0.0037  0.0023 -0.0003  0.0005  0.0011 -0.0007 -0.0004 -0.0060
  77.  C 7 (py)  -0.0005 -0.0003 -0.0045 -0.0016 -0.0009  0.0026  0.0016 -0.0086
  78.  C 7 (py)   0.0091 -0.0018  0.0004  0.0002  0.0009  0.0001 -0.0000  0.0020
  79.  C 7 (pz)  -0.0025 -0.0106  0.0038  0.0010 -0.0023  0.0018  0.0025  0.0457
  80.  C 7 (pz)  -0.0030 -0.0002  0.0000  0.0001 -0.0000  0.0002  0.0001 -0.0021
  81.  C 7 (d1)   0.0018  0.0001  0.0003 -0.0000 -0.0006 -0.0002 -0.0001  0.0013
  82.  C 7 (d2)   0.0002  0.0003 -0.0001 -0.0000  0.0000 -0.0000 -0.0001 -0.0008
  83.  C 7 (d3)   0.0004 -0.0001 -0.0000 -0.0000 -0.0000 -0.0000  0.0001  0.0012
  84.  C 7 (d4)   0.0002 -0.0012 -0.0001 -0.0001  0.0003  0.0000  0.0000  0.0001
  85.  C 7 (d5)  -0.0001  0.0004  0.0000  0.0000  0.0008 -0.0000  0.0001 -0.0025
  86.  H 8 (S)    0.0224  0.0040 -0.0010 -0.0002 -0.0051  0.0001 -0.0009  0.0137
  87.  H 8 (S)   -0.0100 -0.0008 -0.0003 -0.0001  0.0008  0.0002  0.0005 -0.0024
  88.  H 8 (px)   0.0001 -0.0000 -0.0000 -0.0000  0.0000 -0.0000 -0.0000 -0.0000
  89.  H 8 (py)  -0.0007 -0.0002  0.0000  0.0000  0.0003  0.0000  0.0001 -0.0004
  90.  H 8 (pz)  -0.0000 -0.0002  0.0000  0.0000 -0.0000  0.0000  0.0001  0.0009
  91.  C 9 (S)   -0.0020  0.0033  0.0008  0.0029 -0.0009 -0.0017 -0.0001  0.0022
  92.  C 9 (S)   -0.0793  0.0225 -0.0044 -0.0133  0.0042  0.0092 -0.0053  0.0343
  93.  C 9 (S)    0.0223  0.0002  0.0000 -0.0008 -0.0001  0.0003 -0.0012 -0.0024
  94.  C 9 (S)   -0.0032  0.0001 -0.0000  0.0000  0.0000  0.0000  0.0001 -0.0022
  95.  C 9 (px)   0.1591  0.0048  0.0037  0.0278 -0.0069 -0.0077 -0.0064 -0.0518
  96.  C 9 (px)   0.0175  0.0026  0.0003 -0.0002 -0.0008 -0.0002 -0.0009  0.0129
  97.  C 9 (py)  -0.0110  0.0000  0.0070 -0.0069 -0.0035  0.0059  0.0016  0.0223
  98.  C 9 (py)  -0.0129 -0.0002 -0.0002  0.0018  0.0000 -0.0011  0.0003 -0.0158
  99.  C 9 (pz)   0.0423  0.0348 -0.0051 -0.0041 -0.0030  0.0224 -0.0133 -0.0296
 100.  C 9 (pz)   0.0053  0.0003  0.0001 -0.0002 -0.0004  0.0004 -0.0001  0.0078
 101.  C 9 (d1)  -0.0006 -0.0007  0.0001  0.0005  0.0001  0.0002  0.0004  0.0034
 102.  C 9 (d2)  -0.0031 -0.0015  0.0002  0.0002  0.0002 -0.0009  0.0005 -0.0005
 103.  C 9 (d3)  -0.0002  0.0007 -0.0001 -0.0000  0.0001  0.0002 -0.0003 -0.0030
 104.  C 9 (d4)  -0.0141 -0.0008 -0.0002 -0.0011  0.0007  0.0006  0.0007 -0.0013
 105.  C 9 (d5)   0.0210 -0.0005  0.0001 -0.0003 -0.0004 -0.0002 -0.0007  0.0052
 106.  H10 (S)   -0.0228  0.0183 -0.0042  0.0054  0.0008 -0.0029 -0.0045 -0.0196
 107.  H10 (S)   -0.0027 -0.0013 -0.0003 -0.0001  0.0004  0.0003  0.0003  0.0030
 108.  H10 (px)  -0.0003 -0.0001  0.0000 -0.0001  0.0000  0.0001  0.0000 -0.0001
 109.  H10 (py)  -0.0008  0.0006 -0.0001  0.0002 -0.0000 -0.0001 -0.0001 -0.0015
 110.  H10 (pz)  -0.0003  0.0002 -0.0000 -0.0000 -0.0000  0.0002 -0.0001 -0.0004
 111.  C11 (S)   -0.0005 -0.0004 -0.0002 -0.0003  0.0001 -0.0003  0.0001 -0.0008
 112.  C11 (S)   -0.0342  0.0033 -0.0003  0.0022  0.0017  0.0017  0.0009  0.0110
 113.  C11 (S)   -0.0009 -0.0005 -0.0003  0.0002  0.0007  0.0001  0.0002 -0.0022
 114.  C11 (S)    0.0007 -0.0000  0.0000 -0.0000 -0.0000  0.0000 -0.0000 -0.0001
 115.  C11 (px)   0.0143 -0.0118 -0.0020 -0.0036 -0.0005 -0.0037  0.0023 -0.0160
 116.  C11 (px)   0.0053  0.0004 -0.0004  0.0008  0.0006 -0.0001 -0.0002 -0.0017
 117.  C11 (py)   0.0391 -0.0101 -0.0047 -0.0032  0.0028 -0.0032 -0.0013 -0.0233
 118.  C11 (py)  -0.0104  0.0005 -0.0004 -0.0010  0.0003  0.0004  0.0003 -0.0011
 119.  C11 (pz)  -0.0085  0.0004  0.0017  0.0007  0.0000  0.0008 -0.0002 -0.0034
 120.  C11 (pz)  -0.0012  0.0014 -0.0002 -0.0000  0.0002  0.0004 -0.0006 -0.0072
 121.  C11 (d1)  -0.0014  0.0002  0.0001  0.0000 -0.0001  0.0002  0.0000  0.0002
 122.  C11 (d2)   0.0007 -0.0004  0.0001  0.0000  0.0000 -0.0004  0.0002  0.0017
 123.  C11 (d3)   0.0006 -0.0005  0.0001  0.0000 -0.0001 -0.0002  0.0002  0.0025
 124.  C11 (d4)   0.0000 -0.0002  0.0001 -0.0002 -0.0000 -0.0000  0.0000 -0.0003
 125.  C11 (d5)   0.0024 -0.0003 -0.0000 -0.0003  0.0000 -0.0001 -0.0000 -0.0002
 126.  H12 (S)   -0.0002 -0.0005 -0.0016 -0.0021  0.0005  0.0015 -0.0002 -0.0076
 127.  H12 (S)   -0.0004 -0.0002  0.0001  0.0002 -0.0001 -0.0006  0.0002  0.0031
 128.  H12 (px)  -0.0009 -0.0000  0.0000  0.0001  0.0000 -0.0000  0.0001  0.0001
 129.  H12 (py)  -0.0002  0.0001 -0.0001 -0.0001  0.0001  0.0001 -0.0001 -0.0009
 130.  H12 (pz)   0.0001 -0.0000 -0.0000 -0.0001  0.0000  0.0001 -0.0000 -0.0005
 131.  H13 (S)    0.0026 -0.0043  0.0008 -0.0012  0.0011 -0.0027  0.0014  0.0065
 132.  H13 (S)   -0.0041  0.0004 -0.0001  0.0002 -0.0003  0.0005 -0.0001 -0.0009
 133.  H13 (px)  -0.0008  0.0000 -0.0000  0.0000  0.0000  0.0000  0.0000 -0.0002
 134.  H13 (py)   0.0001 -0.0002 -0.0000 -0.0001  0.0000 -0.0000  0.0000  0.0004
 135.  H13 (pz)  -0.0004  0.0002 -0.0000  0.0001 -0.0000  0.0001 -0.0001 -0.0003

          NAO       17      18      19      20      21      22      23      24
      ---------- ------- ------- ------- ------- ------- ------- ------- -------
   1.  C 1 (S)   -0.0113 -0.0009 -0.0018  0.0015  0.0003 -0.0030  0.0061  0.0001
   2.  C 1 (S)    0.0000  0.0055  0.0105 -0.0099 -0.0056  0.2624 -0.0071 -0.0019
   3.  C 1 (S)    0.0003 -0.0003 -0.0005  0.0006  0.0071 -0.0022  0.0004  0.0000
   4.  C 1 (S)   -0.0001 -0.0000  0.0000  0.0000 -0.0003 -0.0027 -0.0000 -0.0000
   5.  C 1 (px)  -0.0058  0.0033 -0.0063  0.0099  0.0033 -0.0500  0.0008  0.0006
   6.  C 1 (px)   0.0007 -0.0000 -0.0001 -0.0000  0.0005  0.0032  0.0000 -0.0000
   7.  C 1 (py)  -0.0079 -0.0062 -0.0069  0.0108 -0.0050  0.5006 -0.0004  0.0010
   8.  C 1 (py)  -0.0006  0.0003  0.0005 -0.0005 -0.0145 -0.0201  0.0005  0.0000
   9.  C 1 (pz)   0.0030  0.0101  0.0104 -0.0098 -0.0054  0.1206  0.0098 -0.0008
  10.  C 1 (pz)  -0.0005  0.0000  0.0001  0.0003 -0.0015  0.0064  0.0002 -0.0000
  11.  C 1 (d1)  -0.0001  0.0001  0.0002 -0.0002  0.0001 -0.0017 -0.0001 -0.0000
  12.  C 1 (d2)   0.0002 -0.0003 -0.0002  0.0001  0.0001 -0.0007  0.0003  0.0001
  13.  C 1 (d3)   0.0008 -0.0004 -0.0005  0.0005 -0.0000  0.0068  0.0001 -0.0000
  14.  C 1 (d4)   0.0002  0.0001 -0.0002  0.0002  0.0031 -0.0166  0.0001  0.0000
  15.  C 1 (d5)   0.0001 -0.0002  0.0000 -0.0002  0.0016 -0.0113 -0.0004 -0.0000
  16.  H 2 (S)    0.0000  0.0092  0.0141 -0.0158  0.0067  0.0047 -0.0012 -0.0018
  17.  H 2 (S)    0.0010 -0.0001 -0.0001  0.0000 -0.0008  0.0038  0.0002 -0.0000
  18.  H 2 (px)  -0.0001  0.0002  0.0002 -0.0002  0.0001 -0.0009  0.0000 -0.0000
  19.  H 2 (py)  -0.0001  0.0002  0.0003 -0.0003 -0.0001 -0.0007 -0.0001 -0.0000
  20.  H 2 (pz)   0.0000 -0.0002 -0.0003  0.0004 -0.0002  0.0008  0.0001  0.0000
  21.  C 3 (S)   -0.0008  0.0001 -0.0001 -0.0002  1.9983  0.0000  0.0000  0.0000
  22.  C 3 (S)    0.0038 -0.0009 -0.0007  0.0008  0.0000  1.0867 -0.0000 -0.0000
  23.  C 3 (S)    0.0002  0.0000 -0.0001  0.0001  0.0000 -0.0000  0.0009  0.0000
  24.  C 3 (S)   -0.0000 -0.0000 -0.0000  0.0000  0.0000 -0.0000  0.0000  0.0000
  25.  C 3 (px)  -0.0069  0.0012  0.0006 -0.0007 -0.0136 -0.1000 -0.0059 -0.0004
  26.  C 3 (px)   0.0012 -0.0003 -0.0003  0.0003  0.0065 -0.0113  0.0003 -0.0001
  27.  C 3 (py)   0.0147 -0.0015 -0.0036  0.0001  0.0103  0.0995  0.0059 -0.0003
  28.  C 3 (py)  -0.0009  0.0003  0.0003 -0.0002 -0.0055  0.0018 -0.0013  0.0001
  29.  C 3 (pz)   0.0134 -0.0044 -0.0017  0.0027  0.0216  0.2159  0.0142 -0.0018
  30.  C 3 (pz)  -0.0002  0.0003  0.0004 -0.0003 -0.0085  0.0151  0.0004 -0.0001
  31.  C 3 (d1)   0.0002 -0.0001 -0.0000 -0.0001 -0.0022  0.0171  0.0000 -0.0000
  32.  C 3 (d2)   0.0008 -0.0001 -0.0002  0.0002  0.0025  0.0012  0.0011 -0.0000
  33.  C 3 (d3)  -0.0012  0.0001  0.0001 -0.0001  0.0021 -0.0210 -0.0002  0.0000
  34.  C 3 (d4)   0.0002  0.0000 -0.0001 -0.0001  0.0018 -0.0114  0.0001 -0.0000
  35.  C 3 (d5)  -0.0005  0.0002  0.0001 -0.0001 -0.0004 -0.0030 -0.0008  0.0001
  36.  C 4 (S)   -0.0006 -0.0002 -0.0000  0.0000  0.0009  0.0013  0.0072 -0.0005
  37.  C 4 (S)    0.0090  0.0008 -0.0005  0.0001  0.0013  0.3098 -0.0000 -0.0004
  38.  C 4 (S)    0.0003 -0.0000  0.0000  0.0000  0.0072 -0.0000  0.0005 -0.0000
  39.  C 4 (S)   -0.0000  0.0000  0.0000 -0.0000 -0.0005 -0.0004 -0.0000  0.0000
  40.  C 4 (px)  -0.0015 -0.0009  0.0020 -0.0008  0.0122 -0.2564 -0.0146 -0.0005
  41.  C 4 (px)   0.0011 -0.0002 -0.0001  0.0001  0.0037 -0.0042  0.0005 -0.0001
  42.  C 4 (py)   0.0228 -0.0036 -0.0029  0.0029 -0.0135  0.1821 -0.0060  0.0002
  43.  C 4 (py)  -0.0010  0.0003  0.0003 -0.0004 -0.0019 -0.0074 -0.0013  0.0000
  44.  C 4 (pz)  -0.0168  0.0030  0.0018 -0.0025  0.0220  0.3157 -0.0150  0.0021
  45.  C 4 (pz)   0.0003 -0.0002 -0.0003  0.0002 -0.0213 -0.0106 -0.0005  0.0001
  46.  C 4 (d1)   0.0006 -0.0001 -0.0001  0.0000 -0.0002 -0.0010 -0.0003  0.0000
  47.  C 4 (d2)  -0.0007  0.0001  0.0002 -0.0001 -0.0011 -0.0122 -0.0012  0.0000
  48.  C 4 (d3)   0.0011 -0.0000 -0.0001  0.0000 -0.0005  0.0106  0.0004 -0.0001
  49.  C 4 (d4)   0.0008 -0.0002 -0.0000  0.0001  0.0003 -0.0018 -0.0008  0.0000
  50.  C 4 (d5)  -0.0007  0.0002  0.0000 -0.0001 -0.0041  0.0170 -0.0007  0.0001
  51.  C 5 (S)    0.0004  0.0002 -0.0000  0.0003 -0.0002  0.0015  0.0014  0.0001
  52.  C 5 (S)   -0.0044 -0.0006  0.0006 -0.0012 -0.0004  0.0077 -0.0010 -0.0012
  53.  C 5 (S)    0.0001 -0.0003 -0.0000 -0.0000  0.0019 -0.0020  0.0003 -0.0001
  54.  C 5 (S)   -0.0001 -0.0000 -0.0000  0.0001  0.0001 -0.0019  0.0000  0.0000
  55.  C 5 (px)  -0.0088  0.0025  0.0022 -0.0012 -0.0016  0.0199 -0.0053 -0.0011
  56.  C 5 (px)   0.0010 -0.0001 -0.0003  0.0004 -0.0000  0.0022 -0.0002  0.0001
  57.  C 5 (py)  -0.0103  0.0025  0.0016 -0.0015  0.0027 -0.0029  0.0082 -0.0007
  58.  C 5 (py)  -0.0004  0.0001 -0.0001  0.0002 -0.0025 -0.0032  0.0006  0.0001
  59.  C 5 (pz)  -0.0020 -0.0046  0.0003 -0.0016 -0.0019 -0.0027 -0.0133 -0.0005
  60.  C 5 (pz)   0.0011 -0.0001 -0.0004  0.0004 -0.0039  0.0087 -0.0006  0.0002
  61.  C 5 (d1)  -0.0001  0.0000  0.0000  0.0000  0.0004 -0.0049 -0.0001  0.0000
  62.  C 5 (d2)  -0.0003  0.0001 -0.0001  0.0002  0.0001 -0.0011 -0.0002 -0.0000
  63.  C 5 (d3)  -0.0008  0.0001  0.0001  0.0000 -0.0009  0.0014 -0.0002  0.0001
  64.  C 5 (d4)   0.0001 -0.0001  0.0000 -0.0000  0.0001  0.0023 -0.0003 -0.0000
  65.  C 5 (d5)   0.0002 -0.0003 -0.0001  0.0001  0.0001 -0.0038 -0.0005  0.0000
  66.  H 6 (S)    0.0005  0.0010 -0.0007  0.0013 -0.0002  0.0119  0.0005  0.0004
  67.  H 6 (S)    0.0008 -0.0001 -0.0001 -0.0000 -0.0006  0.0090  0.0003 -0.0000
  68.  H 6 (px)  -0.0001  0.0001  0.0000 -0.0000 -0.0002  0.0008 -0.0000  0.0000
  69.  H 6 (py)  -0.0001  0.0000 -0.0000  0.0000 -0.0000 -0.0005  0.0000  0.0000
  70.  H 6 (pz)   0.0000  0.0000 -0.0000  0.0000 -0.0000 -0.0001 -0.0000  0.0000
  71.  C 7 (S)   -0.0004  0.0000 -0.0000  0.0001  0.0001 -0.0004  0.0062 -0.0000
  72.  C 7 (S)    0.0043 -0.0007  0.0000 -0.0004 -0.0020  0.1941 -0.0081 -0.0012
  73.  C 7 (S)    0.0012 -0.0002 -0.0002  0.0001  0.0082  0.0018  0.0008 -0.0001
  74.  C 7 (S)   -0.0000  0.0000  0.0000 -0.0000 -0.0002 -0.0026 -0.0001  0.0000
  75.  C 7 (px)  -0.0055  0.0009 -0.0001  0.0004 -0.0024 -0.2975  0.0093 -0.0002
  76.  C 7 (px)   0.0008 -0.0002 -0.0002  0.0002  0.0133  0.0286  0.0012 -0.0001
  77.  C 7 (py)  -0.0021  0.0001  0.0001  0.0014 -0.0032 -0.0796  0.0027 -0.0013
  78.  C 7 (py)   0.0011 -0.0000 -0.0000 -0.0001  0.0046  0.0085 -0.0005 -0.0000
  79.  C 7 (pz)  -0.0085  0.0015 -0.0003 -0.0018 -0.0109  0.3778  0.0083 -0.0002
  80.  C 7 (pz)  -0.0001 -0.0000 -0.0001  0.0000 -0.0092 -0.0019 -0.0000 -0.0000
  81.  C 7 (d1)  -0.0005  0.0001  0.0001 -0.0000 -0.0013 -0.0009 -0.0005 -0.0000
  82.  C 7 (d2)   0.0003 -0.0000  0.0000  0.0000  0.0023 -0.0158 -0.0004 -0.0000
  83.  C 7 (d3)   0.0001 -0.0000  0.0000 -0.0000  0.0009 -0.0064 -0.0001 -0.0000
  84.  C 7 (d4)   0.0005 -0.0000 -0.0001 -0.0000 -0.0021  0.0105 -0.0001  0.0000
  85.  C 7 (d5)   0.0006 -0.0001 -0.0001  0.0001  0.0003  0.0046  0.0004 -0.0000
  86.  H 8 (S)   -0.0048  0.0008  0.0009  0.0002  0.0060 -0.0155 -0.0027 -0.0012
  87.  H 8 (S)    0.0006 -0.0001 -0.0001  0.0001 -0.0015  0.0073  0.0000 -0.0000
  88.  H 8 (px)   0.0000  0.0000 -0.0000 -0.0000  0.0000  0.0002  0.0000  0.0000
  89.  H 8 (py)   0.0002 -0.0000 -0.0000 -0.0000 -0.0002  0.0022  0.0001  0.0000
  90.  H 8 (pz)  -0.0001  0.0000  0.0000 -0.0000 -0.0003  0.0019  0.0001 -0.0000
  91.  C 9 (S)   -0.0002 -0.0003 -0.0000 -0.0002 -0.0000  0.0014  0.0014  0.0000
  92.  C 9 (S)   -0.0009  0.0012 -0.0000  0.0005 -0.0009  0.0291 -0.0021 -0.0005
  93.  C 9 (S)   -0.0003  0.0002 -0.0000  0.0002  0.0019 -0.0057  0.0004 -0.0000
  94.  C 9 (S)   -0.0000 -0.0000 -0.0000  0.0000  0.0001 -0.0015 -0.0000  0.0000
  95.  C 9 (px)   0.0040 -0.0027 -0.0005 -0.0006  0.0009 -0.0348  0.0073  0.0011
  96.  C 9 (px)  -0.0006  0.0002  0.0003 -0.0002  0.0007  0.0056  0.0003 -0.0001
  97.  C 9 (py)  -0.0089  0.0003  0.0019 -0.0005 -0.0003 -0.0245 -0.0057 -0.0007
  98.  C 9 (py)   0.0003 -0.0004 -0.0003  0.0002 -0.0045  0.0183  0.0003  0.0001
  99.  C 9 (pz)   0.0034  0.0035 -0.0016  0.0033  0.0071 -0.0508  0.0022  0.0006
 100.  C 9 (pz)   0.0001  0.0001  0.0001 -0.0002 -0.0002 -0.0057 -0.0002 -0.0000
 101.  C 9 (d1)   0.0003 -0.0001  0.0001 -0.0001  0.0003 -0.0008  0.0000 -0.0000
 102.  C 9 (d2)  -0.0002 -0.0002  0.0000 -0.0001 -0.0001  0.0019 -0.0002 -0.0000
 103.  C 9 (d3)   0.0001 -0.0000 -0.0001  0.0001 -0.0004  0.0026 -0.0001  0.0000
 104.  C 9 (d4)   0.0000 -0.0000 -0.0000  0.0001  0.0004 -0.0019 -0.0004 -0.0001
 105.  C 9 (d5)  -0.0000  0.0002  0.0001 -0.0001 -0.0002  0.0029  0.0003 -0.0000
 106.  H10 (S)    0.0034 -0.0004 -0.0011  0.0005 -0.0004  0.0231  0.0034  0.0004
 107.  H10 (S)    0.0006 -0.0000 -0.0000 -0.0001 -0.0010  0.0079 -0.0000 -0.0000
 108.  H10 (px)  -0.0000 -0.0000  0.0000  0.0000 -0.0001  0.0002 -0.0000 -0.0000
 109.  H10 (py)   0.0000 -0.0000 -0.0000  0.0000 -0.0001  0.0005  0.0001  0.0000
 110.  H10 (pz)   0.0000  0.0000 -0.0000  0.0000  0.0002 -0.0015  0.0000  0.0000
 111.  C11 (S)   -0.0001  0.0001 -0.0000  0.0001  0.0000  0.0017  0.0010  0.0001
 112.  C11 (S)    0.0018 -0.0007  0.0000 -0.0004  0.0001  0.0292 -0.0025 -0.0006
 113.  C11 (S)    0.0006 -0.0001 -0.0001  0.0001  0.0014  0.0021  0.0005 -0.0000
 114.  C11 (S)   -0.0000  0.0000  0.0000  0.0000  0.0000 -0.0006  0.0000  0.0000
 115.  C11 (px)   0.0002  0.0006 -0.0005  0.0012  0.0008 -0.0154 -0.0015 -0.0004
 116.  C11 (px)   0.0008 -0.0002 -0.0001  0.0001  0.0022  0.0055  0.0009 -0.0000
 117.  C11 (py)   0.0028  0.0010 -0.0012  0.0005 -0.0007  0.0594  0.0016  0.0001
 118.  C11 (py)  -0.0003  0.0001 -0.0000  0.0001  0.0012 -0.0097 -0.0000 -0.0001
 119.  C11 (pz)  -0.0011 -0.0006 -0.0001 -0.0002 -0.0002 -0.0211 -0.0057 -0.0009
 120.  C11 (pz)  -0.0000  0.0000 -0.0002  0.0003 -0.0026  0.0174  0.0004  0.0001
 121.  C11 (d1)  -0.0001 -0.0000  0.0000  0.0000  0.0001 -0.0007 -0.0000 -0.0000
 122.  C11 (d2)   0.0000 -0.0001  0.0001 -0.0001  0.0005 -0.0050 -0.0004 -0.0000
 123.  C11 (d3)  -0.0001  0.0000  0.0000 -0.0001 -0.0004  0.0032  0.0001 -0.0000
 124.  C11 (d4)  -0.0001  0.0000  0.0000  0.0000 -0.0001 -0.0004 -0.0002 -0.0000
 125.  C11 (d5)   0.0000  0.0000 -0.0000  0.0000 -0.0002  0.0012 -0.0001 -0.0000
 126.  H12 (S)    0.0009  0.0008 -0.0004  0.0008 -0.0027  0.0462  0.0021  0.0001
 127.  H12 (S)   -0.0000 -0.0001  0.0001 -0.0001 -0.0000 -0.0029 -0.0003 -0.0000
 128.  H12 (px)   0.0000 -0.0000  0.0000 -0.0000 -0.0000 -0.0005 -0.0001 -0.0000
 129.  H12 (py)   0.0000  0.0000 -0.0000  0.0000  0.0002 -0.0007 -0.0000  0.0000
 130.  H12 (pz)   0.0000  0.0000 -0.0000  0.0000 -0.0001  0.0018  0.0001  0.0000
 131.  H13 (S)    0.0004 -0.0006  0.0002 -0.0001  0.0019 -0.0157 -0.0063 -0.0010
 132.  H13 (S)   -0.0002  0.0001 -0.0001  0.0000 -0.0003  0.0002  0.0001  0.0000
 133.  H13 (px)   0.0000  0.0000 -0.0000  0.0000  0.0001  0.0006  0.0001  0.0000
 134.  H13 (py)  -0.0000  0.0000  0.0000 -0.0000 -0.0001  0.0014  0.0000 -0.0000
 135.  H13 (pz)  -0.0000  0.0000 -0.0000  0.0000 -0.0001  0.0005  0.0002  0.0000

          NAO       25      26      27      28      29      30      31      32
      ---------- ------- ------- ------- ------- ------- ------- ------- -------
   1.  C 1 (S)    0.0021  0.0021 -0.0071  0.0151 -0.0047 -0.0042  0.0004  0.0008
   2.  C 1 (S)   -0.0368 -0.0059 -0.3821  0.0133  0.1801  0.0186 -0.0017 -0.0010
   3.  C 1 (S)   -0.0008  0.0010 -0.0040 -0.0010  0.0209 -0.0002 -0.0002  0.0009
   4.  C 1 (S)    0.0002 -0.0000 -0.0034 -0.0000  0.0001 -0.0000 -0.0001 -0.0001
   5.  C 1 (px)   0.1528  0.0162 -0.0046  0.0091 -0.0742  0.0023 -0.0154 -0.0018
   6.  C 1 (px)   0.0172  0.0021  0.0432 -0.0005  0.0069 -0.0008  0.0007 -0.0006
   7.  C 1 (py)  -0.0924 -0.0136 -0.5651 -0.0043  0.2641  0.0197 -0.0054 -0.0040
   8.  C 1 (py)   0.0017 -0.0015 -0.0056 -0.0000 -0.0151  0.0015 -0.0003 -0.0005
   9.  C 1 (pz)  -0.0209 -0.0080 -0.0934  0.0008  0.0935  0.0357 -0.0061 -0.0008
  10.  C 1 (pz)   0.0048 -0.0004 -0.0578 -0.0003  0.0309  0.0028 -0.0012 -0.0000
  11.  C 1 (d1)   0.0119 -0.0002 -0.0032  0.0004  0.0030  0.0005  0.0001 -0.0009
  12.  C 1 (d2)  -0.0001 -0.0006  0.0008 -0.0004  0.0006  0.0000  0.0004  0.0000
  13.  C 1 (d3)  -0.0035  0.0022  0.0167 -0.0013  0.0270 -0.0009  0.0003  0.0009
  14.  C 1 (d4)   0.0041  0.0011  0.0172 -0.0000 -0.0062 -0.0007 -0.0002  0.0004
  15.  C 1 (d5)   0.0026  0.0002  0.0099 -0.0000 -0.0020 -0.0014  0.0006 -0.0001
  16.  H 2 (S)    0.0049 -0.0122 -0.0572  0.0105 -0.0613  0.0168  0.0017 -0.0039
  17.  H 2 (S)   -0.0069  0.0012  0.0147 -0.0009  0.0134 -0.0002  0.0002  0.0008
  18.  H 2 (px)   0.0012 -0.0003 -0.0015  0.0003 -0.0044  0.0003 -0.0001 -0.0001
  19.  H 2 (py)   0.0006 -0.0003 -0.0036  0.0003 -0.0017  0.0004 -0.0000 -0.0002
  20.  H 2 (pz)  -0.0007  0.0003  0.0001 -0.0002  0.0027 -0.0003 -0.0001  0.0002
  21.  C 3 (S)   -0.0136  0.0065  0.0103 -0.0055  0.0216 -0.0085 -0.0022  0.0025
  22.  C 3 (S)   -0.1000 -0.0113  0.0995  0.0018  0.2159  0.0151  0.0171  0.0012
  23.  C 3 (S)   -0.0059  0.0003  0.0059 -0.0013  0.0142  0.0004  0.0000  0.0011
  24.  C 3 (S)   -0.0004 -0.0001 -0.0003  0.0001 -0.0018 -0.0001 -0.0000 -0.0000
  25.  C 3 (px)   0.8726 -0.0018  0.0556  0.0260  0.0813  0.0140  0.0064 -0.0519
  26.  C 3 (px)  -0.0018  0.0044  0.0269 -0.0024  0.0417 -0.0009 -0.0001  0.0015
  27.  C 3 (py)   0.0556  0.0269  0.9239 -0.0130  0.0614 -0.0233  0.0188  0.0130
  28.  C 3 (py)   0.0260 -0.0024 -0.0130  0.0052 -0.0427 -0.0001  0.0002 -0.0033
  29.  C 3 (pz)   0.0813  0.0417  0.0614 -0.0427  1.1224  0.0148  0.0057  0.0192
  30.  C 3 (pz)   0.0140 -0.0009 -0.0233 -0.0001  0.0148  0.0039 -0.0005 -0.0006
  31.  C 3 (d1)   0.0064 -0.0001  0.0188  0.0002  0.0057 -0.0005  0.0010 -0.0003
  32.  C 3 (d2)  -0.0519  0.0015  0.0130 -0.0033  0.0192 -0.0006 -0.0003  0.0045
  33.  C 3 (d3)   0.0085 -0.0020 -0.0259  0.0008 -0.0227  0.0003 -0.0005 -0.0010
  34.  C 3 (d4)   0.0231  0.0010  0.0418  0.0002 -0.0062 -0.0012  0.0008 -0.0006
  35.  C 3 (d5)  -0.0155 -0.0020  0.0034  0.0021 -0.0612 -0.0014 -0.0001 -0.0004
  36.  C 4 (S)    0.0122  0.0037 -0.0135 -0.0019 -0.0220  0.0213 -0.0002  0.0011
  37.  C 4 (S)   -0.2564 -0.0042  0.1821 -0.0074 -0.3157  0.0106 -0.0010  0.0122
  38.  C 4 (S)   -0.0146  0.0005 -0.0060 -0.0013  0.0150  0.0005 -0.0003  0.0012
  39.  C 4 (S)   -0.0005 -0.0001  0.0002  0.0000 -0.0021 -0.0001  0.0000 -0.0000
  40.  C 4 (px)   0.5624  0.0021 -0.2755  0.0257  0.0014  0.0127 -0.0058 -0.0474
  41.  C 4 (px)   0.0021  0.0039  0.0325 -0.0024  0.0466 -0.0009  0.0003  0.0013
  42.  C 4 (py)  -0.2755  0.0325  0.3093 -0.0017  0.1378 -0.0164  0.0026  0.0156
  43.  C 4 (py)   0.0257 -0.0024 -0.0017  0.0045 -0.0485 -0.0004  0.0004 -0.0032
  44.  C 4 (pz)  -0.0014 -0.0466 -0.1378  0.0485 -0.7541 -0.0128  0.0064 -0.0265
  45.  C 4 (pz)  -0.0127  0.0009  0.0164  0.0004 -0.0128 -0.0031  0.0004  0.0005
  46.  C 4 (d1)  -0.0058  0.0003  0.0026  0.0004 -0.0064 -0.0004  0.0000  0.0001
  47.  C 4 (d2)   0.0474 -0.0013 -0.0156  0.0032 -0.0265  0.0005 -0.0001 -0.0043
  48.  C 4 (d3)  -0.0049  0.0020  0.0351 -0.0010  0.0151 -0.0004  0.0005  0.0011
  49.  C 4 (d4)  -0.0036  0.0013 -0.0007  0.0008  0.0027 -0.0010 -0.0001 -0.0005
  50.  C 4 (d5)  -0.0104 -0.0022  0.0032  0.0023 -0.0476 -0.0013  0.0004 -0.0007
  51.  C 5 (S)   -0.0039  0.0010  0.0053  0.0017  0.0038  0.0023 -0.0001  0.0004
  52.  C 5 (S)    0.0289 -0.0013  0.0066 -0.0002  0.0093  0.0041  0.0039  0.0012
  53.  C 5 (S)   -0.0062  0.0007  0.0036 -0.0017  0.0225 -0.0004  0.0004  0.0008
  54.  C 5 (S)    0.0021 -0.0000 -0.0020  0.0000  0.0004  0.0000 -0.0001 -0.0001
  55.  C 5 (px)  -0.0566  0.0096  0.0092 -0.0042  0.0172 -0.0042 -0.0068 -0.0027
  56.  C 5 (px)   0.0085  0.0022  0.0232  0.0002  0.0063 -0.0007 -0.0001 -0.0005
  57.  C 5 (py)   0.0983 -0.0194 -0.0743 -0.0159 -0.1015  0.0189 -0.0038 -0.0003
  58.  C 5 (py)   0.0061 -0.0013 -0.0204  0.0010 -0.0044  0.0016 -0.0006 -0.0007
  59.  C 5 (pz)  -0.0262  0.0014 -0.0446  0.0021 -0.0076 -0.0281  0.0064 -0.0007
  60.  C 5 (pz)  -0.0083  0.0009  0.0236  0.0016 -0.0218 -0.0018  0.0002 -0.0000
  61.  C 5 (d1)   0.0111 -0.0000 -0.0063  0.0005  0.0006  0.0005 -0.0001 -0.0008
  62.  C 5 (d2)   0.0011  0.0008  0.0037  0.0002 -0.0018 -0.0003 -0.0003 -0.0000
  63.  C 5 (d3)   0.0003 -0.0019 -0.0245  0.0015 -0.0210  0.0008 -0.0004 -0.0010
  64.  C 5 (d4)  -0.0070  0.0009  0.0050 -0.0001  0.0088 -0.0008  0.0001  0.0002
  65.  C 5 (d5)   0.0022  0.0004 -0.0026  0.0005  0.0027 -0.0011  0.0003 -0.0001
  66.  H 6 (S)    0.0120 -0.0024 -0.0911  0.0138 -0.0618  0.0106 -0.0016 -0.0031
  67.  H 6 (S)   -0.0015  0.0011  0.0228 -0.0010  0.0168 -0.0003  0.0006  0.0007
  68.  H 6 (px)  -0.0009 -0.0002 -0.0036  0.0003 -0.0030  0.0002 -0.0001 -0.0001
  69.  H 6 (py)   0.0020 -0.0001 -0.0029  0.0003 -0.0018  0.0003 -0.0001 -0.0002
  70.  H 6 (pz)   0.0008 -0.0001 -0.0029  0.0004 -0.0025  0.0002 -0.0000 -0.0001
  71.  C 7 (S)    0.0039 -0.0132  0.0041 -0.0096 -0.0022  0.0034 -0.0010  0.0043
  72.  C 7 (S)    0.3532 -0.0039  0.1653  0.0099 -0.0144  0.0258  0.0053 -0.0169
  73.  C 7 (S)    0.0072  0.0027  0.0120 -0.0027  0.0514  0.0006  0.0002  0.0008
  74.  C 7 (S)    0.0042 -0.0001 -0.0007  0.0002 -0.0018 -0.0000  0.0000 -0.0004
  75.  C 7 (px)  -0.3595 -0.0035 -0.2124 -0.0343  0.0657  0.0080 -0.0122  0.0357
  76.  C 7 (px)  -0.0178  0.0013 -0.0035 -0.0047  0.0480  0.0024 -0.0001  0.0027
  77.  C 7 (py)  -0.1793 -0.0096  0.0412  0.0209  0.0496  0.0022  0.0013  0.0173
  78.  C 7 (py)   0.0388  0.0013  0.0254  0.0002  0.0054  0.0005  0.0007 -0.0024
  79.  C 7 (pz)   0.3557 -0.0062  0.3787 -0.0015  0.2365  0.0010  0.0206 -0.0079
  80.  C 7 (pz)   0.0034  0.0003  0.0044 -0.0002 -0.0020  0.0003  0.0001  0.0000
  81.  C 7 (d1)   0.0203 -0.0012 -0.0086  0.0024 -0.0123  0.0003  0.0001 -0.0020
  82.  C 7 (d2)  -0.0130  0.0004 -0.0133 -0.0001 -0.0101  0.0000 -0.0008  0.0003
  83.  C 7 (d3)  -0.0046 -0.0000 -0.0027 -0.0000 -0.0040 -0.0001 -0.0002  0.0001
  84.  C 7 (d4)  -0.0011  0.0004  0.0121  0.0000 -0.0042 -0.0009  0.0004 -0.0003
  85.  C 7 (d5)  -0.0012  0.0013  0.0056 -0.0010  0.0258 -0.0003  0.0002  0.0005
  86.  H 8 (S)    0.0510 -0.0158 -0.0262  0.0187 -0.0804  0.0181 -0.0007  0.0009
  87.  H 8 (S)   -0.0130  0.0009  0.0156 -0.0005  0.0078 -0.0009  0.0004  0.0012
  88.  H 8 (px)  -0.0017  0.0000 -0.0005 -0.0002 -0.0005 -0.0001 -0.0000  0.0001
  89.  H 8 (py)  -0.0016  0.0006  0.0034 -0.0006  0.0038 -0.0006  0.0001  0.0000
  90.  H 8 (pz)   0.0028 -0.0001  0.0038 -0.0000  0.0011 -0.0000  0.0002 -0.0001
  91.  C 9 (S)    0.0000 -0.0017 -0.0006  0.0006  0.0004  0.0008  0.0006 -0.0002
  92.  C 9 (S)   -0.0492  0.0078  0.0246  0.0051  0.0087 -0.0008 -0.0038  0.0059
  93.  C 9 (S)    0.0028  0.0007 -0.0035 -0.0002  0.0102  0.0008 -0.0006  0.0001
  94.  C 9 (S)   -0.0002  0.0000 -0.0008 -0.0001  0.0004 -0.0001 -0.0000  0.0000
  95.  C 9 (px)   0.0095 -0.0178 -0.0273 -0.0004 -0.0210  0.0108  0.0049 -0.0018
  96.  C 9 (px)  -0.0028 -0.0006 -0.0181  0.0007  0.0069  0.0017 -0.0004  0.0002
  97.  C 9 (py)   0.0049  0.0130 -0.0059  0.0003 -0.0069  0.0057 -0.0065  0.0018
  98.  C 9 (py)  -0.0041 -0.0016 -0.0060 -0.0011 -0.0058 -0.0001  0.0006 -0.0002
  99.  C 9 (pz)   0.1321  0.0041 -0.0923  0.0114 -0.0685  0.0098 -0.0087  0.0009
 100.  C 9 (pz)   0.0018  0.0003 -0.0002 -0.0002 -0.0046  0.0004 -0.0002  0.0001
 101.  C 9 (d1)  -0.0085  0.0005  0.0120 -0.0002  0.0011 -0.0003  0.0003  0.0007
 102.  C 9 (d2)  -0.0056 -0.0000  0.0034 -0.0005  0.0027 -0.0004  0.0003 -0.0000
 103.  C 9 (d3)   0.0006  0.0001 -0.0045  0.0002  0.0014  0.0002 -0.0001 -0.0000
 104.  C 9 (d4)  -0.0041  0.0013  0.0106  0.0002  0.0040 -0.0012 -0.0000  0.0005
 105.  C 9 (d5)  -0.0023 -0.0001 -0.0018 -0.0001  0.0008  0.0007 -0.0002  0.0001
 106.  H10 (S)    0.0304 -0.0112 -0.0759  0.0009  0.0107  0.0032  0.0020 -0.0025
 107.  H10 (S)   -0.0128  0.0004  0.0178  0.0001 -0.0036 -0.0009  0.0004  0.0008
 108.  H10 (px)  -0.0007  0.0002  0.0011  0.0000  0.0005 -0.0001 -0.0000  0.0001
 109.  H10 (py)   0.0026 -0.0004 -0.0038  0.0001 -0.0001  0.0002  0.0001 -0.0002
 110.  H10 (pz)   0.0014  0.0000  0.0006  0.0001 -0.0013  0.0000 -0.0001  0.0000
 111.  C11 (S)    0.0005 -0.0015  0.0009  0.0011  0.0003 -0.0008  0.0003 -0.0005
 112.  C11 (S)   -0.0394  0.0015  0.0506 -0.0104 -0.0008  0.0046 -0.0007  0.0079
 113.  C11 (S)   -0.0159  0.0009  0.0112 -0.0013  0.0150 -0.0006  0.0002  0.0015
 114.  C11 (S)    0.0002  0.0001 -0.0003 -0.0001  0.0004 -0.0000 -0.0000 -0.0000
 115.  C11 (px)   0.0316 -0.0096 -0.0327  0.0189 -0.0126 -0.0147  0.0043 -0.0080
 116.  C11 (px)  -0.0234  0.0002  0.0095 -0.0019  0.0193  0.0005  0.0002  0.0025
 117.  C11 (py)  -0.0268 -0.0009  0.0034 -0.0237 -0.0129  0.0075 -0.0023  0.0063
 118.  C11 (py)  -0.0128  0.0008 -0.0050 -0.0011  0.0056 -0.0004 -0.0005  0.0013
 119.  C11 (pz)   0.0103  0.0115 -0.0175 -0.0058 -0.0226  0.0065 -0.0013  0.0014
 120.  C11 (pz)   0.0111 -0.0003  0.0005  0.0007  0.0107  0.0002  0.0003 -0.0003
 121.  C11 (d1)  -0.0021  0.0001  0.0020  0.0009  0.0006 -0.0004  0.0001  0.0000
 122.  C11 (d2)  -0.0071  0.0004 -0.0052 -0.0004 -0.0028  0.0001 -0.0002  0.0001
 123.  C11 (d3)   0.0022 -0.0001  0.0051 -0.0002  0.0023 -0.0001  0.0003 -0.0001
 124.  C11 (d4)   0.0075  0.0000 -0.0014  0.0003 -0.0002 -0.0001  0.0000 -0.0006
 125.  C11 (d5)   0.0035 -0.0002 -0.0010  0.0006  0.0021 -0.0003  0.0001 -0.0004
 126.  H12 (S)    0.0686 -0.0085  0.0447  0.0075  0.0265 -0.0052  0.0027 -0.0033
 127.  H12 (S)   -0.0111 -0.0004 -0.0088 -0.0001 -0.0070 -0.0000 -0.0002  0.0002
 128.  H12 (px)  -0.0011  0.0001  0.0002 -0.0001 -0.0007  0.0000 -0.0000  0.0001
 129.  H12 (py)  -0.0017  0.0001 -0.0013 -0.0001 -0.0005  0.0000 -0.0001  0.0001
 130.  H12 (pz)   0.0029 -0.0002  0.0016  0.0003  0.0015 -0.0002  0.0001 -0.0001
 131.  H13 (S)   -0.0065  0.0044 -0.0326 -0.0005 -0.0145  0.0004 -0.0005 -0.0008
 132.  H13 (S)    0.0056 -0.0005  0.0046  0.0002 -0.0069  0.0002  0.0001  0.0001
 133.  H13 (px)  -0.0005 -0.0001  0.0009  0.0001  0.0001 -0.0001  0.0000  0.0000
 134.  H13 (py)  -0.0005  0.0000  0.0016 -0.0002  0.0009 -0.0000  0.0001  0.0001
 135.  H13 (pz)   0.0004 -0.0001  0.0011 -0.0000 -0.0001  0.0001  0.0000  0.0001

          NAO       33      34      35      36      37      38      39      40
      ---------- ------- ------- ------- ------- ------- ------- ------- -------
   1.  C 1 (S)   -0.0008  0.0029  0.0007 -0.0002  0.0015  0.0014  0.0001 -0.0039
   2.  C 1 (S)   -0.0004 -0.0156 -0.0090 -0.0004  0.0077 -0.0010 -0.0012  0.0289
   3.  C 1 (S)   -0.0001 -0.0002 -0.0013  0.0019 -0.0020  0.0003 -0.0001 -0.0062
   4.  C 1 (S)    0.0002 -0.0001 -0.0000  0.0001 -0.0019  0.0000  0.0000  0.0021
   5.  C 1 (px)  -0.0027  0.0066  0.0046 -0.0016  0.0199 -0.0053 -0.0011 -0.0566
   6.  C 1 (px)  -0.0016  0.0021 -0.0001 -0.0000  0.0022 -0.0002  0.0001  0.0085
   7.  C 1 (py)   0.0043 -0.0404 -0.0162  0.0027 -0.0029  0.0082 -0.0007  0.0983
   8.  C 1 (py)   0.0011 -0.0003  0.0004 -0.0025 -0.0032  0.0006  0.0001  0.0061
   9.  C 1 (pz)  -0.0080 -0.0109 -0.0040  0.0019  0.0027  0.0133  0.0005  0.0262
  10.  C 1 (pz)   0.0011 -0.0025 -0.0023  0.0039 -0.0087  0.0006 -0.0002  0.0083
  11.  C 1 (d1)   0.0002  0.0001 -0.0004  0.0004 -0.0049 -0.0001  0.0000  0.0111
  12.  C 1 (d2)   0.0003 -0.0001 -0.0002 -0.0001  0.0011  0.0002  0.0000 -0.0011
  13.  C 1 (d3)  -0.0014  0.0003 -0.0012  0.0009 -0.0014  0.0002 -0.0001 -0.0003
  14.  C 1 (d4)  -0.0002  0.0013  0.0004  0.0001  0.0023 -0.0003 -0.0000 -0.0070
  15.  C 1 (d5)   0.0003  0.0009  0.0000  0.0001 -0.0038 -0.0005  0.0000  0.0022
  16.  H 2 (S)    0.0013  0.0012  0.0037 -0.0002  0.0119  0.0005  0.0004  0.0120
  17.  H 2 (S)   -0.0012  0.0002 -0.0005 -0.0006  0.0090  0.0003 -0.0000 -0.0015
  18.  H 2 (px)   0.0001  0.0000  0.0002 -0.0002  0.0008 -0.0000  0.0000 -0.0009
  19.  H 2 (py)   0.0001 -0.0001  0.0001 -0.0000 -0.0005  0.0000  0.0000  0.0020
  20.  H 2 (pz)  -0.0001 -0.0001 -0.0001  0.0000  0.0001  0.0000 -0.0000 -0.0008
  21.  C 3 (S)    0.0021  0.0018 -0.0004  0.0009  0.0013  0.0072 -0.0005  0.0122
  22.  C 3 (S)   -0.0210 -0.0114 -0.0030  0.0013  0.3098 -0.0000 -0.0004 -0.2564
  23.  C 3 (S)   -0.0002  0.0001 -0.0008  0.0072 -0.0000  0.0005 -0.0000 -0.0146
  24.  C 3 (S)    0.0000 -0.0000  0.0001 -0.0005 -0.0004 -0.0000  0.0000 -0.0005
  25.  C 3 (px)   0.0085  0.0231 -0.0155  0.0122 -0.2564 -0.0146 -0.0005  0.5624
  26.  C 3 (px)  -0.0020  0.0010 -0.0020  0.0037 -0.0042  0.0005 -0.0001  0.0021
  27.  C 3 (py)  -0.0259  0.0418  0.0034 -0.0135  0.1821 -0.0060  0.0002 -0.2755
  28.  C 3 (py)   0.0008  0.0002  0.0021 -0.0019 -0.0074 -0.0013  0.0000  0.0257
  29.  C 3 (pz)  -0.0227 -0.0062 -0.0612 -0.0220 -0.3157  0.0150 -0.0021  0.0014
  30.  C 3 (pz)   0.0003 -0.0012 -0.0014  0.0213  0.0106  0.0005 -0.0001  0.0127
  31.  C 3 (d1)  -0.0005  0.0008 -0.0001 -0.0002 -0.0010 -0.0003  0.0000 -0.0058
  32.  C 3 (d2)  -0.0010 -0.0006 -0.0004  0.0011  0.0122  0.0012 -0.0000 -0.0474
  33.  C 3 (d3)   0.0021 -0.0004  0.0007  0.0005 -0.0106 -0.0004  0.0001  0.0049
  34.  C 3 (d4)  -0.0004  0.0029  0.0003  0.0003 -0.0018 -0.0008  0.0000 -0.0036
  35.  C 3 (d5)   0.0007  0.0003  0.0037 -0.0041  0.0170 -0.0007  0.0001 -0.0104
  36.  C 4 (S)    0.0005  0.0003 -0.0041  1.9983 -0.0000  0.0000  0.0000 -0.0136
  37.  C 4 (S)   -0.0106 -0.0018  0.0170 -0.0000  1.0867 -0.0000 -0.0000 -0.1000
  38.  C 4 (S)   -0.0004 -0.0008 -0.0007  0.0000 -0.0000  0.0009  0.0000 -0.0059
  39.  C 4 (S)    0.0001  0.0000  0.0001  0.0000 -0.0000  0.0000  0.0000 -0.0004
  40.  C 4 (px)   0.0049 -0.0036 -0.0104 -0.0136 -0.1000 -0.0059 -0.0004  0.8726
  41.  C 4 (px)  -0.0020  0.0013 -0.0022  0.0065 -0.0113  0.0003 -0.0001 -0.0018
  42.  C 4 (py)  -0.0351 -0.0007  0.0032  0.0103  0.0995  0.0059 -0.0003  0.0556
  43.  C 4 (py)   0.0010  0.0008  0.0023 -0.0055  0.0018 -0.0013  0.0001  0.0260
  44.  C 4 (pz)   0.0151 -0.0027  0.0476 -0.0216 -0.2159 -0.0142  0.0018 -0.0813
  45.  C 4 (pz)  -0.0004  0.0010  0.0013  0.0085 -0.0151 -0.0004  0.0001 -0.0140
  46.  C 4 (d1)  -0.0005 -0.0001  0.0004 -0.0022  0.0171  0.0000 -0.0000  0.0064
  47.  C 4 (d2)   0.0011  0.0005  0.0007 -0.0025 -0.0012 -0.0011  0.0000  0.0519
  48.  C 4 (d3)  -0.0019  0.0012 -0.0005 -0.0021  0.0210  0.0002 -0.0000 -0.0085
  49.  C 4 (d4)  -0.0012 -0.0004  0.0002  0.0018 -0.0114  0.0001 -0.0000  0.0231
  50.  C 4 (d5)   0.0005  0.0002  0.0032 -0.0004 -0.0030 -0.0008  0.0001 -0.0155
  51.  C 5 (S)   -0.0014 -0.0003 -0.0002  0.0003 -0.0030  0.0061  0.0001  0.0021
  52.  C 5 (S)    0.0051  0.0045 -0.0047 -0.0056  0.2624 -0.0071 -0.0019 -0.0368
  53.  C 5 (S)   -0.0001 -0.0002 -0.0013  0.0071 -0.0022  0.0004  0.0000 -0.0008
  54.  C 5 (S)    0.0002 -0.0000 -0.0001 -0.0003 -0.0027 -0.0000 -0.0000  0.0002
  55.  C 5 (px)  -0.0060 -0.0058  0.0027  0.0033 -0.0500  0.0008  0.0006  0.1528
  56.  C 5 (px)  -0.0018  0.0008 -0.0000  0.0005  0.0032  0.0000 -0.0000  0.0172
  57.  C 5 (py)   0.0187  0.0003 -0.0038 -0.0050  0.5006 -0.0004  0.0010 -0.0924
  58.  C 5 (py)   0.0007 -0.0010 -0.0000 -0.0145 -0.0201  0.0005  0.0000  0.0017
  59.  C 5 (pz)   0.0062  0.0032  0.0021  0.0054 -0.1206 -0.0098  0.0008  0.0209
  60.  C 5 (pz)  -0.0016  0.0007  0.0020  0.0015 -0.0064 -0.0002  0.0000 -0.0048
  61.  C 5 (d1)   0.0002 -0.0000 -0.0003  0.0001 -0.0017 -0.0001 -0.0000  0.0119
  62.  C 5 (d2)  -0.0003  0.0002  0.0002 -0.0001  0.0007 -0.0003 -0.0001  0.0001
  63.  C 5 (d3)   0.0011 -0.0010  0.0010  0.0000 -0.0068 -0.0001  0.0000  0.0035
  64.  C 5 (d4)  -0.0007 -0.0002 -0.0001  0.0031 -0.0166  0.0001  0.0000  0.0041
  65.  C 5 (d5)   0.0001  0.0002 -0.0001  0.0016 -0.0113 -0.0004 -0.0000  0.0026
  66.  H 6 (S)   -0.0009 -0.0029  0.0026  0.0067  0.0047 -0.0012 -0.0018  0.0049
  67.  H 6 (S)   -0.0011  0.0008 -0.0007 -0.0008  0.0038  0.0002 -0.0000 -0.0069
  68.  H 6 (px)   0.0000 -0.0002  0.0002  0.0001 -0.0009  0.0000 -0.0000  0.0012
  69.  H 6 (py)   0.0001 -0.0000  0.0000 -0.0001 -0.0007 -0.0001 -0.0000  0.0006
  70.  H 6 (pz)   0.0000 -0.0001  0.0001  0.0002 -0.0008 -0.0001 -0.0000  0.0007
  71.  C 7 (S)    0.0007 -0.0014 -0.0010  0.0001 -0.0004  0.0062 -0.0000  0.0039
  72.  C 7 (S)   -0.0056  0.0073 -0.0043 -0.0020  0.1941 -0.0081 -0.0012  0.3532
  73.  C 7 (S)   -0.0014  0.0003 -0.0029  0.0082  0.0018  0.0008 -0.0001  0.0072
  74.  C 7 (S)    0.0001  0.0001  0.0001 -0.0002 -0.0026 -0.0001  0.0000  0.0042
  75.  C 7 (px)   0.0155 -0.0126 -0.0027 -0.0024 -0.2975  0.0093 -0.0002 -0.3595
  76.  C 7 (px)  -0.0007 -0.0012 -0.0027  0.0133  0.0286  0.0012 -0.0001 -0.0178
  77.  C 7 (py)  -0.0016 -0.0071 -0.0040 -0.0032 -0.0796  0.0027 -0.0013 -0.1793
  78.  C 7 (py)  -0.0013  0.0016 -0.0004  0.0046  0.0085 -0.0005 -0.0000  0.0388
  79.  C 7 (pz)   0.0011  0.0268 -0.0111  0.0109 -0.3778 -0.0083  0.0002 -0.3557
  80.  C 7 (pz)   0.0001  0.0004 -0.0000  0.0092  0.0019  0.0000  0.0000 -0.0034
  81.  C 7 (d1)   0.0005 -0.0000  0.0003 -0.0013 -0.0009 -0.0005 -0.0000  0.0203
  82.  C 7 (d2)  -0.0000 -0.0009  0.0005 -0.0023  0.0158  0.0004  0.0000  0.0130
  83.  C 7 (d3)   0.0000 -0.0002  0.0002 -0.0009  0.0064  0.0001  0.0000  0.0046
  84.  C 7 (d4)  -0.0007  0.0005  0.0006 -0.0021  0.0105 -0.0001  0.0000 -0.0011
  85.  C 7 (d5)  -0.0008  0.0000 -0.0014  0.0003  0.0046  0.0004 -0.0000 -0.0012
  86.  H 8 (S)    0.0048 -0.0049 -0.0001  0.0060 -0.0155 -0.0027 -0.0012  0.0510
  87.  H 8 (S)   -0.0009  0.0003 -0.0001 -0.0015  0.0073  0.0000 -0.0000 -0.0130
  88.  H 8 (px)   0.0000 -0.0000  0.0001  0.0000  0.0002  0.0000  0.0000 -0.0017
  89.  H 8 (py)  -0.0003  0.0002 -0.0000 -0.0002  0.0022  0.0001  0.0000 -0.0016
  90.  H 8 (pz)   0.0000  0.0003 -0.0001  0.0003 -0.0019 -0.0001  0.0000 -0.0028
  91.  C 9 (S)    0.0003 -0.0004 -0.0003 -0.0000  0.0014  0.0014  0.0000  0.0000
  92.  C 9 (S)   -0.0054  0.0026  0.0013 -0.0009  0.0291 -0.0021 -0.0005 -0.0492
  93.  C 9 (S)   -0.0002 -0.0003 -0.0006  0.0019 -0.0057  0.0004 -0.0000  0.0028
  94.  C 9 (S)    0.0001 -0.0000 -0.0000  0.0001 -0.0015 -0.0000  0.0000 -0.0002
  95.  C 9 (px)   0.0059 -0.0038 -0.0033  0.0009 -0.0348  0.0073  0.0011  0.0095
  96.  C 9 (px)   0.0003 -0.0009 -0.0007  0.0007  0.0056  0.0003 -0.0001 -0.0028
  97.  C 9 (py)   0.0014 -0.0001 -0.0014 -0.0003 -0.0245 -0.0057 -0.0007  0.0049
  98.  C 9 (py)   0.0006 -0.0006  0.0003 -0.0045  0.0183  0.0003  0.0001 -0.0041
  99.  C 9 (pz)   0.0023  0.0062  0.0020 -0.0071  0.0508 -0.0022 -0.0006 -0.1321
 100.  C 9 (pz)   0.0001  0.0003  0.0001  0.0002  0.0057  0.0002  0.0000 -0.0018
 101.  C 9 (d1)  -0.0004  0.0004  0.0001  0.0003 -0.0008  0.0000 -0.0000 -0.0085
 102.  C 9 (d2)  -0.0001 -0.0003 -0.0001  0.0001 -0.0019  0.0002  0.0000  0.0056
 103.  C 9 (d3)  -0.0001 -0.0002 -0.0001  0.0004 -0.0026  0.0001 -0.0000 -0.0006
 104.  C 9 (d4)  -0.0006  0.0005  0.0001  0.0004 -0.0019 -0.0004 -0.0001 -0.0041
 105.  C 9 (d5)  -0.0001 -0.0003  0.0000 -0.0002  0.0029  0.0003 -0.0000 -0.0023
 106.  H10 (S)    0.0023 -0.0020 -0.0016 -0.0004  0.0231  0.0034  0.0004  0.0304
 107.  H10 (S)   -0.0009  0.0005  0.0006 -0.0010  0.0079 -0.0000 -0.0000 -0.0128
 108.  H10 (px)  -0.0001  0.0000 -0.0000 -0.0001  0.0002 -0.0000 -0.0000 -0.0007
 109.  H10 (py)   0.0002 -0.0001 -0.0001 -0.0001  0.0005  0.0001  0.0000  0.0026
 110.  H10 (pz)   0.0000  0.0001  0.0000 -0.0002  0.0015 -0.0000 -0.0000 -0.0014
 111.  C11 (S)   -0.0003 -0.0000 -0.0001  0.0000  0.0017  0.0010  0.0001  0.0005
 112.  C11 (S)   -0.0010  0.0009  0.0008  0.0001  0.0292 -0.0025 -0.0006 -0.0394
 113.  C11 (S)   -0.0007  0.0000 -0.0005  0.0014  0.0021  0.0005 -0.0000 -0.0159
 114.  C11 (S)    0.0000  0.0000 -0.0000  0.0000 -0.0006  0.0000  0.0000  0.0002
 115.  C11 (px)  -0.0014 -0.0027  0.0018  0.0008 -0.0154 -0.0015 -0.0004  0.0316
 116.  C11 (px)  -0.0006 -0.0004 -0.0009  0.0022  0.0055  0.0009 -0.0000 -0.0234
 117.  C11 (py)   0.0015 -0.0011  0.0032 -0.0007  0.0594  0.0016  0.0001 -0.0268
 118.  C11 (py)   0.0003 -0.0002 -0.0001  0.0012 -0.0097 -0.0000 -0.0001 -0.0128
 119.  C11 (pz)   0.0002  0.0017 -0.0001  0.0002  0.0211  0.0057  0.0009 -0.0103
 120.  C11 (pz)  -0.0001  0.0003 -0.0004  0.0026 -0.0174 -0.0004 -0.0001 -0.0111
 121.  C11 (d1)  -0.0002  0.0000 -0.0001  0.0001 -0.0007 -0.0000 -0.0000 -0.0021
 122.  C11 (d2)  -0.0001 -0.0005  0.0001 -0.0005  0.0050  0.0004  0.0000  0.0071
 123.  C11 (d3)   0.0000  0.0002 -0.0001  0.0004 -0.0032 -0.0001  0.0000 -0.0022
 124.  C11 (d4)   0.0000  0.0001 -0.0000 -0.0001 -0.0004 -0.0002 -0.0000  0.0075
 125.  C11 (d5)  -0.0002 -0.0001 -0.0001 -0.0002  0.0012 -0.0001 -0.0000  0.0035
 126.  H12 (S)   -0.0011  0.0019 -0.0005  0.0019 -0.0157 -0.0063 -0.0010 -0.0065
 127.  H12 (S)    0.0002 -0.0007  0.0004 -0.0003  0.0002  0.0001  0.0000  0.0056
 128.  H12 (px)  -0.0000  0.0000  0.0000  0.0001  0.0006  0.0001  0.0000 -0.0005
 129.  H12 (py)  -0.0000 -0.0001  0.0001 -0.0001  0.0014  0.0000 -0.0000 -0.0005
 130.  H12 (pz)  -0.0001  0.0001 -0.0001  0.0001 -0.0005 -0.0002 -0.0000 -0.0004
 131.  H13 (S)   -0.0018 -0.0026  0.0006 -0.0027  0.0462  0.0021  0.0001  0.0686
 132.  H13 (S)    0.0004  0.0006  0.0003 -0.0000 -0.0029 -0.0003 -0.0000 -0.0111
 133.  H13 (px)  -0.0000  0.0000  0.0000 -0.0000 -0.0005 -0.0001 -0.0000 -0.0011
 134.  H13 (py)  -0.0000  0.0001 -0.0000  0.0002 -0.0007 -0.0000  0.0000 -0.0017
 135.  H13 (pz)   0.0001  0.0001  0.0000  0.0001 -0.0018 -0.0001 -0.0000 -0.0029

          NAO       41      42      43      44      45      46      47      48
      ---------- ------- ------- ------- ------- ------- ------- ------- -------
   1.  C 1 (S)    0.0010  0.0053  0.0017 -0.0038 -0.0023 -0.0001 -0.0004  0.0014
   2.  C 1 (S)   -0.0013  0.0066 -0.0002 -0.0093 -0.0041  0.0039 -0.0012 -0.0051
   3.  C 1 (S)    0.0007  0.0036 -0.0017 -0.0225  0.0004  0.0004 -0.0008  0.0001
   4.  C 1 (S)   -0.0000 -0.0020  0.0000 -0.0004 -0.0000 -0.0001  0.0001 -0.0002
   5.  C 1 (px)   0.0096  0.0092 -0.0042 -0.0172  0.0042 -0.0068  0.0027  0.0060
   6.  C 1 (px)   0.0022  0.0232  0.0002 -0.0063  0.0007 -0.0001  0.0005  0.0018
   7.  C 1 (py)  -0.0194 -0.0743 -0.0159  0.1015 -0.0189 -0.0038  0.0003 -0.0187
   8.  C 1 (py)  -0.0013 -0.0204  0.0010  0.0044 -0.0016 -0.0006  0.0007 -0.0007
   9.  C 1 (pz)  -0.0014  0.0446 -0.0021 -0.0076 -0.0281 -0.0064 -0.0007  0.0062
  10.  C 1 (pz)  -0.0009 -0.0236 -0.0016 -0.0218 -0.0018 -0.0002 -0.0000 -0.0016
  11.  C 1 (d1)  -0.0000 -0.0063  0.0005 -0.0006 -0.0005 -0.0001  0.0008 -0.0002
  12.  C 1 (d2)  -0.0008 -0.0037 -0.0002 -0.0018 -0.0003  0.0003 -0.0000 -0.0003
  13.  C 1 (d3)   0.0019  0.0245 -0.0015 -0.0210  0.0008  0.0004 -0.0010  0.0011
  14.  C 1 (d4)   0.0009  0.0050 -0.0001 -0.0088  0.0008  0.0001 -0.0002  0.0007
  15.  C 1 (d5)   0.0004 -0.0026  0.0005 -0.0027  0.0011  0.0003  0.0001 -0.0001
  16.  H 2 (S)   -0.0024 -0.0911  0.0138  0.0618 -0.0106 -0.0016  0.0031  0.0009
  17.  H 2 (S)    0.0011  0.0228 -0.0010 -0.0168  0.0003  0.0006 -0.0007  0.0011
  18.  H 2 (px)  -0.0002 -0.0036  0.0003  0.0030 -0.0002 -0.0001  0.0001 -0.0000
  19.  H 2 (py)  -0.0001 -0.0029  0.0003  0.0018 -0.0003 -0.0001  0.0002 -0.0001
  20.  H 2 (pz)   0.0001  0.0029 -0.0004 -0.0025  0.0002  0.0000 -0.0001  0.0000
  21.  C 3 (S)    0.0037 -0.0135 -0.0019  0.0220 -0.0213 -0.0002 -0.0011 -0.0005
  22.  C 3 (S)   -0.0042  0.1821 -0.0074  0.3157 -0.0106 -0.0010 -0.0122  0.0106
  23.  C 3 (S)    0.0005 -0.0060 -0.0013 -0.0150 -0.0005 -0.0003 -0.0012  0.0004
  24.  C 3 (S)   -0.0001  0.0002  0.0000  0.0021  0.0001  0.0000  0.0000 -0.0001
  25.  C 3 (px)   0.0021 -0.2755  0.0257 -0.0014 -0.0127 -0.0058  0.0474 -0.0049
  26.  C 3 (px)   0.0039  0.0325 -0.0024 -0.0466  0.0009  0.0003 -0.0013  0.0020
  27.  C 3 (py)   0.0325  0.3093 -0.0017 -0.1378  0.0164  0.0026 -0.0156  0.0351
  28.  C 3 (py)  -0.0024 -0.0017  0.0045  0.0485  0.0004  0.0004  0.0032 -0.0010
  29.  C 3 (pz)   0.0466  0.1378 -0.0485 -0.7541 -0.0128 -0.0064 -0.0265  0.0151
  30.  C 3 (pz)  -0.0009 -0.0164 -0.0004 -0.0128 -0.0031 -0.0004  0.0005 -0.0004
  31.  C 3 (d1)   0.0003  0.0026  0.0004  0.0064  0.0004  0.0000 -0.0001  0.0005
  32.  C 3 (d2)   0.0013  0.0156 -0.0032 -0.0265  0.0005  0.0001 -0.0043  0.0011
  33.  C 3 (d3)  -0.0020 -0.0351  0.0010  0.0151 -0.0004 -0.0005  0.0011 -0.0019
  34.  C 3 (d4)   0.0013 -0.0007  0.0008 -0.0027  0.0010 -0.0001  0.0005  0.0012
  35.  C 3 (d5)  -0.0022  0.0032  0.0023  0.0476  0.0013  0.0004  0.0007 -0.0005
  36.  C 4 (S)    0.0065  0.0103 -0.0055 -0.0216  0.0085 -0.0022 -0.0025 -0.0021
  37.  C 4 (S)   -0.0113  0.0995  0.0018 -0.2159 -0.0151  0.0171 -0.0012  0.0210
  38.  C 4 (S)    0.0003  0.0059 -0.0013 -0.0142 -0.0004  0.0000 -0.0011  0.0002
  39.  C 4 (S)   -0.0001 -0.0003  0.0001  0.0018  0.0001 -0.0000  0.0000 -0.0000
  40.  C 4 (px)  -0.0018  0.0556  0.0260 -0.0813 -0.0140  0.0064  0.0519 -0.0085
  41.  C 4 (px)   0.0044  0.0269 -0.0024 -0.0417  0.0009 -0.0001 -0.0015  0.0020
  42.  C 4 (py)   0.0269  0.9239 -0.0130 -0.0614  0.0233  0.0188 -0.0130  0.0259
  43.  C 4 (py)  -0.0024 -0.0130  0.0052  0.0427  0.0001  0.0002  0.0033 -0.0008
  44.  C 4 (pz)  -0.0417 -0.0614  0.0427  1.1224  0.0148 -0.0057  0.0192 -0.0227
  45.  C 4 (pz)   0.0009  0.0233  0.0001  0.0148  0.0039  0.0005 -0.0006  0.0003
  46.  C 4 (d1)  -0.0001  0.0188  0.0002 -0.0057  0.0005  0.0010  0.0003  0.0005
  47.  C 4 (d2)  -0.0015 -0.0130  0.0033  0.0192 -0.0006  0.0003  0.0045 -0.0010
  48.  C 4 (d3)   0.0020  0.0259 -0.0008 -0.0227  0.0003  0.0005 -0.0010  0.0021
  49.  C 4 (d4)   0.0010  0.0418  0.0002  0.0062  0.0012  0.0008  0.0006  0.0004
  50.  C 4 (d5)  -0.0020  0.0034  0.0021  0.0612  0.0014 -0.0001  0.0004 -0.0007
  51.  C 5 (S)    0.0021 -0.0071  0.0151  0.0047  0.0042  0.0004 -0.0008  0.0008
  52.  C 5 (S)   -0.0059 -0.3821  0.0133 -0.1801 -0.0186 -0.0017  0.0010  0.0004
  53.  C 5 (S)    0.0010 -0.0040 -0.0010 -0.0209  0.0002 -0.0002 -0.0009  0.0001
  54.  C 5 (S)   -0.0000 -0.0034 -0.0000 -0.0001  0.0000 -0.0001  0.0001 -0.0002
  55.  C 5 (px)   0.0162 -0.0046  0.0091  0.0742 -0.0023 -0.0154  0.0018  0.0027
  56.  C 5 (px)   0.0021  0.0432 -0.0005 -0.0069  0.0008  0.0007  0.0006  0.0016
  57.  C 5 (py)  -0.0136 -0.5651 -0.0043 -0.2641 -0.0197 -0.0054  0.0040 -0.0043
  58.  C 5 (py)  -0.0015 -0.0056 -0.0000  0.0151 -0.0015 -0.0003  0.0005 -0.0011
  59.  C 5 (pz)   0.0080  0.0934 -0.0008  0.0935  0.0357  0.0061 -0.0008 -0.0080
  60.  C 5 (pz)   0.0004  0.0578  0.0003  0.0309  0.0028  0.0012 -0.0000  0.0011
  61.  C 5 (d1)  -0.0002 -0.0032  0.0004 -0.0030 -0.0005  0.0001  0.0009 -0.0002
  62.  C 5 (d2)   0.0006 -0.0008  0.0004  0.0006  0.0000 -0.0004  0.0000  0.0003
  63.  C 5 (d3)  -0.0022 -0.0167  0.0013  0.0270 -0.0009 -0.0003  0.0009 -0.0014
  64.  C 5 (d4)   0.0011  0.0172 -0.0000  0.0062  0.0007 -0.0002 -0.0004  0.0002
  65.  C 5 (d5)   0.0002  0.0099 -0.0000  0.0020  0.0014  0.0006  0.0001 -0.0003
  66.  H 6 (S)   -0.0122 -0.0572  0.0105  0.0613 -0.0168  0.0017  0.0039 -0.0013
  67.  H 6 (S)    0.0012  0.0147 -0.0009 -0.0134  0.0002  0.0002 -0.0008  0.0012
  68.  H 6 (px)  -0.0003 -0.0015  0.0003  0.0044 -0.0003 -0.0001  0.0001 -0.0001
  69.  H 6 (py)  -0.0003 -0.0036  0.0003  0.0017 -0.0004 -0.0000  0.0002 -0.0001
  70.  H 6 (pz)  -0.0003 -0.0001  0.0002  0.0027 -0.0003  0.0001  0.0002 -0.0001
  71.  C 7 (S)   -0.0132  0.0041 -0.0096  0.0022 -0.0034 -0.0010 -0.0043 -0.0007
  72.  C 7 (S)   -0.0039  0.1653  0.0099  0.0144 -0.0258  0.0053  0.0169  0.0056
  73.  C 7 (S)    0.0027  0.0120 -0.0027 -0.0514 -0.0006  0.0002 -0.0008  0.0014
  74.  C 7 (S)   -0.0001 -0.0007  0.0002  0.0018  0.0000  0.0000  0.0004 -0.0001
  75.  C 7 (px)  -0.0035 -0.2124 -0.0343 -0.0657 -0.0080 -0.0122 -0.0357 -0.0155
  76.  C 7 (px)   0.0013 -0.0035 -0.0047 -0.0480 -0.0024 -0.0001 -0.0027  0.0007
  77.  C 7 (py)  -0.0096  0.0412  0.0209 -0.0496 -0.0022  0.0013 -0.0173  0.0016
  78.  C 7 (py)   0.0013  0.0254  0.0002 -0.0054 -0.0005  0.0007  0.0024  0.0013
  79.  C 7 (pz)   0.0062 -0.3787  0.0015  0.2365  0.0010 -0.0206 -0.0079  0.0011
  80.  C 7 (pz)  -0.0003 -0.0044  0.0002 -0.0020  0.0003 -0.0001  0.0000  0.0001
  81.  C 7 (d1)  -0.0012 -0.0086  0.0024  0.0123 -0.0003  0.0001  0.0020 -0.0005
  82.  C 7 (d2)  -0.0004  0.0133  0.0001 -0.0101  0.0000  0.0008  0.0003 -0.0000
  83.  C 7 (d3)   0.0000  0.0027  0.0000 -0.0040 -0.0001  0.0002  0.0001  0.0000
  84.  C 7 (d4)   0.0004  0.0121  0.0000  0.0042  0.0009  0.0004  0.0003  0.0007
  85.  C 7 (d5)   0.0013  0.0056 -0.0010 -0.0258  0.0003  0.0002 -0.0005  0.0008
  86.  H 8 (S)   -0.0158 -0.0262  0.0187  0.0804 -0.0181 -0.0007 -0.0009 -0.0048
  87.  H 8 (S)    0.0009  0.0156 -0.0005 -0.0078  0.0009  0.0004 -0.0012  0.0009
  88.  H 8 (px)   0.0000 -0.0005 -0.0002  0.0005  0.0001 -0.0000 -0.0001 -0.0000
  89.  H 8 (py)   0.0006  0.0034 -0.0006 -0.0038  0.0006  0.0001 -0.0000  0.0003
  90.  H 8 (pz)   0.0001 -0.0038  0.0000  0.0011 -0.0000 -0.0002 -0.0001  0.0000
  91.  C 9 (S)   -0.0017 -0.0006  0.0006 -0.0004 -0.0008  0.0006  0.0002 -0.0003
  92.  C 9 (S)    0.0078  0.0246  0.0051 -0.0087  0.0008 -0.0038 -0.0059  0.0054
  93.  C 9 (S)    0.0007 -0.0035 -0.0002 -0.0102 -0.0008 -0.0006 -0.0001  0.0002
  94.  C 9 (S)    0.0000 -0.0008 -0.0001 -0.0004  0.0001 -0.0000 -0.0000 -0.0001
  95.  C 9 (px)  -0.0178 -0.0273 -0.0004  0.0210 -0.0108  0.0049  0.0018 -0.0059
  96.  C 9 (px)  -0.0006 -0.0181  0.0007 -0.0069 -0.0017 -0.0004 -0.0002 -0.0003
  97.  C 9 (py)   0.0130 -0.0059  0.0003  0.0069 -0.0057 -0.0065 -0.0018 -0.0014
  98.  C 9 (py)  -0.0016 -0.0060 -0.0011  0.0058  0.0001  0.0006  0.0002 -0.0006
  99.  C 9 (pz)  -0.0041  0.0923 -0.0114 -0.0685  0.0098  0.0087  0.0009  0.0023
 100.  C 9 (pz)  -0.0003  0.0002  0.0002 -0.0046  0.0004  0.0002  0.0001  0.0001
 101.  C 9 (d1)   0.0005  0.0120 -0.0002 -0.0011  0.0003  0.0003 -0.0007  0.0004
 102.  C 9 (d2)   0.0000 -0.0034  0.0005  0.0027 -0.0004 -0.0003 -0.0000 -0.0001
 103.  C 9 (d3)  -0.0001  0.0045 -0.0002  0.0014  0.0002  0.0001 -0.0000 -0.0001
 104.  C 9 (d4)   0.0013  0.0106  0.0002 -0.0040  0.0012 -0.0000 -0.0005  0.0006
 105.  C 9 (d5)  -0.0001 -0.0018 -0.0001 -0.0008 -0.0007 -0.0002 -0.0001  0.0001
 106.  H10 (S)   -0.0112 -0.0759  0.0009 -0.0107 -0.0032  0.0020  0.0025 -0.0023
 107.  H10 (S)    0.0004  0.0178  0.0001  0.0036  0.0009  0.0004 -0.0008  0.0009
 108.  H10 (px)   0.0002  0.0011  0.0000 -0.0005  0.0001 -0.0000 -0.0001  0.0001
 109.  H10 (py)  -0.0004 -0.0038  0.0001  0.0001 -0.0002  0.0001  0.0002 -0.0002
 110.  H10 (pz)  -0.0000 -0.0006 -0.0001 -0.0013  0.0000  0.0001  0.0000  0.0000
 111.  C11 (S)   -0.0015  0.0009  0.0011 -0.0003  0.0008  0.0003  0.0005  0.0003
 112.  C11 (S)    0.0015  0.0506 -0.0104  0.0008 -0.0046 -0.0007 -0.0079  0.0010
 113.  C11 (S)    0.0009  0.0112 -0.0013 -0.0150  0.0006  0.0002 -0.0015  0.0007
 114.  C11 (S)    0.0001 -0.0003 -0.0001 -0.0004  0.0000 -0.0000  0.0000 -0.0000
 115.  C11 (px)  -0.0096 -0.0327  0.0189  0.0126  0.0147  0.0043  0.0080  0.0014
 116.  C11 (px)   0.0002  0.0095 -0.0019 -0.0193 -0.0005  0.0002 -0.0025  0.0006
 117.  C11 (py)  -0.0009  0.0034 -0.0237  0.0129 -0.0075 -0.0023 -0.0063 -0.0015
 118.  C11 (py)   0.0008 -0.0050 -0.0011 -0.0056  0.0004 -0.0005 -0.0013 -0.0003
 119.  C11 (pz)  -0.0115  0.0175  0.0058 -0.0226  0.0065  0.0013  0.0014  0.0002
 120.  C11 (pz)   0.0003 -0.0005 -0.0007  0.0107  0.0002 -0.0003 -0.0003 -0.0001
 121.  C11 (d1)   0.0001  0.0020  0.0009 -0.0006  0.0004  0.0001 -0.0000  0.0002
 122.  C11 (d2)  -0.0004  0.0052  0.0004 -0.0028  0.0001  0.0002  0.0001 -0.0001
 123.  C11 (d3)   0.0001 -0.0051  0.0002  0.0023 -0.0001 -0.0003 -0.0001  0.0000
 124.  C11 (d4)   0.0000 -0.0014  0.0003  0.0002  0.0001  0.0000  0.0006 -0.0000
 125.  C11 (d5)  -0.0002 -0.0010  0.0006 -0.0021  0.0003  0.0001  0.0004  0.0002
 126.  H12 (S)    0.0044 -0.0326 -0.0005  0.0145 -0.0004 -0.0005  0.0008  0.0018
 127.  H12 (S)   -0.0005  0.0046  0.0002  0.0069 -0.0002  0.0001 -0.0001 -0.0004
 128.  H12 (px)  -0.0001  0.0009  0.0001 -0.0001  0.0001  0.0000 -0.0000  0.0000
 129.  H12 (py)   0.0000  0.0016 -0.0002 -0.0009  0.0000  0.0001 -0.0001  0.0000
 130.  H12 (pz)   0.0001 -0.0011  0.0000 -0.0001  0.0001 -0.0000  0.0001  0.0001
 131.  H13 (S)   -0.0085  0.0447  0.0075 -0.0265  0.0052  0.0027  0.0033  0.0011
 132.  H13 (S)   -0.0004 -0.0088 -0.0001  0.0070  0.0000 -0.0002 -0.0002 -0.0002
 133.  H13 (px)   0.0001  0.0002 -0.0001  0.0007 -0.0000 -0.0000 -0.0001  0.0000
 134.  H13 (py)   0.0001 -0.0013 -0.0001  0.0005 -0.0000 -0.0001 -0.0001  0.0000
 135.  H13 (pz)   0.0002 -0.0016 -0.0003  0.0015 -0.0002 -0.0001 -0.0001 -0.0001

          NAO       49      50      51      52      53      54      55      56
      ---------- ------- ------- ------- ------- ------- ------- ------- -------
   1.  C 1 (S)   -0.0003 -0.0002  0.0002  0.0012  0.0071 -0.0007 -0.0001  0.0044
   2.  C 1 (S)    0.0045 -0.0047  0.0012  0.1749 -0.0041 -0.0010 -0.1316 -0.0181
   3.  C 1 (S)   -0.0002 -0.0013  0.0071 -0.0041  0.0003  0.0001 -0.0256  0.0002
   4.  C 1 (S)   -0.0000 -0.0001 -0.0007 -0.0010  0.0001  0.0000  0.0032 -0.0001
   5.  C 1 (px)  -0.0058  0.0027 -0.0001 -0.1316 -0.0256  0.0032  0.2644  0.0236
   6.  C 1 (px)   0.0008 -0.0000  0.0044 -0.0181  0.0002 -0.0001  0.0236  0.0026
   7.  C 1 (py)   0.0003 -0.0038 -0.0000 -0.0733  0.0052  0.0020  0.0458 -0.0053
   8.  C 1 (py)  -0.0010 -0.0000  0.0051 -0.0200  0.0004 -0.0001  0.0065 -0.0007
   9.  C 1 (pz)  -0.0032 -0.0021 -0.0055 -0.3828 -0.0117 -0.0021  0.2328  0.0099
  10.  C 1 (pz)  -0.0007 -0.0020  0.0146  0.0148 -0.0005  0.0002 -0.0205 -0.0016
  11.  C 1 (d1)  -0.0000 -0.0003 -0.0000  0.0017  0.0001 -0.0000  0.0006 -0.0002
  12.  C 1 (d2)  -0.0002 -0.0002  0.0008  0.0016  0.0003 -0.0000 -0.0268 -0.0005
  13.  C 1 (d3)   0.0010 -0.0010  0.0000  0.0018  0.0006 -0.0000 -0.0003  0.0013
  14.  C 1 (d4)  -0.0002 -0.0001  0.0002 -0.0019 -0.0006  0.0001 -0.0049  0.0008
  15.  C 1 (d5)   0.0002 -0.0001 -0.0034  0.0180  0.0010 -0.0000 -0.0090 -0.0009
  16.  H 2 (S)   -0.0029  0.0026  0.0029  0.0540 -0.0026 -0.0024  0.0643 -0.0144
  17.  H 2 (S)    0.0008 -0.0007  0.0004 -0.0044  0.0001 -0.0001 -0.0088  0.0010
  18.  H 2 (px)  -0.0002  0.0002  0.0002 -0.0006 -0.0003 -0.0000  0.0025 -0.0001
  19.  H 2 (py)  -0.0000  0.0000 -0.0000  0.0006 -0.0000 -0.0000  0.0022 -0.0003
  20.  H 2 (pz)   0.0001 -0.0001  0.0003 -0.0012 -0.0000  0.0001 -0.0012  0.0004
  21.  C 3 (S)    0.0003 -0.0041 -0.0002 -0.0004  0.0019  0.0001 -0.0016 -0.0000
  22.  C 3 (S)   -0.0018  0.0170  0.0015  0.0077 -0.0020 -0.0019  0.0199  0.0022
  23.  C 3 (S)   -0.0008 -0.0007  0.0014 -0.0010  0.0003  0.0000 -0.0053 -0.0002
  24.  C 3 (S)    0.0000  0.0001  0.0001 -0.0012 -0.0001  0.0000 -0.0011  0.0001
  25.  C 3 (px)  -0.0036 -0.0104 -0.0039  0.0289 -0.0062  0.0021 -0.0566  0.0085
  26.  C 3 (px)   0.0013 -0.0022  0.0010 -0.0013  0.0007 -0.0000  0.0096  0.0022
  27.  C 3 (py)  -0.0007  0.0032  0.0053  0.0066  0.0036 -0.0020  0.0092  0.0232
  28.  C 3 (py)   0.0008  0.0023  0.0017 -0.0002 -0.0017  0.0000 -0.0042  0.0002
  29.  C 3 (pz)   0.0027 -0.0476  0.0038  0.0093  0.0225  0.0004  0.0172  0.0063
  30.  C 3 (pz)  -0.0010 -0.0013  0.0023  0.0041 -0.0004  0.0000 -0.0042 -0.0007
  31.  C 3 (d1)  -0.0001  0.0004 -0.0001  0.0039  0.0004 -0.0001 -0.0068 -0.0001
  32.  C 3 (d2)  -0.0005 -0.0007  0.0004  0.0012  0.0008 -0.0001 -0.0027 -0.0005
  33.  C 3 (d3)  -0.0012  0.0005 -0.0014  0.0051 -0.0001  0.0002 -0.0060 -0.0018
  34.  C 3 (d4)  -0.0004  0.0002 -0.0003  0.0045 -0.0002 -0.0000 -0.0058  0.0008
  35.  C 3 (d5)   0.0002  0.0032 -0.0002 -0.0047 -0.0013 -0.0001  0.0027 -0.0000
  36.  C 4 (S)    0.0018 -0.0004  0.0003 -0.0056  0.0071 -0.0003  0.0033  0.0005
  37.  C 4 (S)   -0.0114 -0.0030 -0.0030  0.2624 -0.0022 -0.0027 -0.0500  0.0032
  38.  C 4 (S)    0.0001 -0.0008  0.0061 -0.0071  0.0004 -0.0000  0.0008  0.0000
  39.  C 4 (S)   -0.0000  0.0001  0.0001 -0.0019  0.0000 -0.0000  0.0006 -0.0000
  40.  C 4 (px)   0.0231 -0.0155  0.0021 -0.0368 -0.0008  0.0002  0.1528  0.0172
  41.  C 4 (px)   0.0010 -0.0020  0.0021 -0.0059  0.0010 -0.0000  0.0162  0.0021
  42.  C 4 (py)   0.0418  0.0034 -0.0071 -0.3821 -0.0040 -0.0034 -0.0046  0.0432
  43.  C 4 (py)   0.0002  0.0021  0.0151  0.0133 -0.0010 -0.0000  0.0091 -0.0005
  44.  C 4 (pz)   0.0062  0.0612  0.0047 -0.1801 -0.0209 -0.0001  0.0742 -0.0069
  45.  C 4 (pz)   0.0012  0.0014  0.0042 -0.0186  0.0002  0.0000 -0.0023  0.0008
  46.  C 4 (d1)   0.0008 -0.0001  0.0004 -0.0017 -0.0002 -0.0001 -0.0154  0.0007
  47.  C 4 (d2)   0.0006  0.0004 -0.0008  0.0010 -0.0009  0.0001  0.0018  0.0006
  48.  C 4 (d3)   0.0004 -0.0007  0.0008  0.0004  0.0001 -0.0002  0.0027  0.0016
  49.  C 4 (d4)   0.0029  0.0003  0.0029 -0.0156 -0.0002 -0.0001  0.0066  0.0021
  50.  C 4 (d5)   0.0003  0.0037  0.0007 -0.0090 -0.0013 -0.0000  0.0046 -0.0001
  51.  C 5 (S)    0.0029  0.0007  1.9991 -0.0000 -0.0000  0.0000 -0.0058  0.0065
  52.  C 5 (S)   -0.0156 -0.0090 -0.0000  0.9898 -0.0000  0.0000 -0.0781 -0.0266
  53.  C 5 (S)   -0.0002 -0.0013 -0.0000 -0.0000  0.0022  0.0000  0.0123 -0.0009
  54.  C 5 (S)   -0.0001 -0.0000  0.0000  0.0000  0.0000  0.0000 -0.0001 -0.0001
  55.  C 5 (px)   0.0066  0.0046 -0.0058 -0.0781  0.0123 -0.0001  1.1091  0.0076
  56.  C 5 (px)   0.0021 -0.0001  0.0065 -0.0266 -0.0009 -0.0001  0.0076  0.0038
  57.  C 5 (py)  -0.0404 -0.0162 -0.0011 -0.0543  0.0161  0.0018  0.0794 -0.0238
  58.  C 5 (py)  -0.0003  0.0004  0.0064 -0.0265 -0.0015  0.0001 -0.0295  0.0006
  59.  C 5 (pz)   0.0109  0.0040 -0.0094 -0.1370  0.0223  0.0005 -0.0165 -0.0133
  60.  C 5 (pz)   0.0025  0.0023  0.0107 -0.0445 -0.0019 -0.0001 -0.0219  0.0035
  61.  C 5 (d1)   0.0001 -0.0004 -0.0004  0.0051 -0.0004  0.0000 -0.0095  0.0002
  62.  C 5 (d2)   0.0001  0.0002 -0.0028  0.0146 -0.0005  0.0001  0.0240  0.0005
  63.  C 5 (d3)  -0.0003  0.0012 -0.0012  0.0093 -0.0010  0.0001 -0.0053 -0.0008
  64.  C 5 (d4)   0.0013  0.0004  0.0010 -0.0064  0.0005 -0.0001  0.0255  0.0007
  65.  C 5 (d5)   0.0009  0.0000 -0.0013  0.0065  0.0001  0.0000 -0.0254 -0.0002
  66.  H 6 (S)    0.0012  0.0037 -0.0109  0.5559 -0.0231 -0.0003 -0.3036 -0.0018
  67.  H 6 (S)    0.0002 -0.0005 -0.0113  0.0000  0.0003 -0.0001 -0.0058  0.0007
  68.  H 6 (px)   0.0000  0.0002 -0.0009  0.0055 -0.0003 -0.0000  0.0033 -0.0000
  69.  H 6 (py)  -0.0001  0.0001 -0.0018  0.0105 -0.0005  0.0000 -0.0063 -0.0001
  70.  H 6 (pz)   0.0001  0.0001 -0.0015  0.0099 -0.0006 -0.0000 -0.0099  0.0000
  71.  C 7 (S)   -0.0014 -0.0010  0.0000  0.0024  0.0019  0.0001 -0.0005 -0.0018
  72.  C 7 (S)    0.0073 -0.0043  0.0015  0.0231 -0.0035 -0.0009 -0.0491  0.0103
  73.  C 7 (S)    0.0003 -0.0029  0.0014  0.0011  0.0012 -0.0000 -0.0056  0.0010
  74.  C 7 (S)    0.0001  0.0001  0.0002 -0.0014 -0.0001  0.0000 -0.0004  0.0001
  75.  C 7 (px)  -0.0126 -0.0027 -0.0014 -0.0288  0.0041  0.0016  0.0137 -0.0222
  76.  C 7 (px)  -0.0012 -0.0027 -0.0001  0.0104  0.0014 -0.0000 -0.0091 -0.0007
  77.  C 7 (py)  -0.0071 -0.0040  0.0009  0.0201  0.0072  0.0006  0.0097 -0.0149
  78.  C 7 (py)   0.0016 -0.0004  0.0027 -0.0088 -0.0007 -0.0002 -0.0029  0.0027
  79.  C 7 (pz)  -0.0268  0.0111 -0.0067  0.0601  0.0025  0.0018 -0.0403 -0.0152
  80.  C 7 (pz)  -0.0004  0.0000 -0.0000  0.0047  0.0001  0.0000 -0.0017 -0.0004
  81.  C 7 (d1)  -0.0000  0.0003 -0.0003  0.0008 -0.0003  0.0000  0.0026 -0.0001
  82.  C 7 (d2)   0.0009 -0.0005  0.0001 -0.0017 -0.0000 -0.0001  0.0021  0.0004
  83.  C 7 (d3)   0.0002 -0.0002 -0.0002  0.0007  0.0001 -0.0000  0.0032  0.0001
  84.  C 7 (d4)   0.0005  0.0006  0.0004 -0.0021 -0.0002 -0.0001 -0.0003  0.0009
  85.  C 7 (d5)   0.0000 -0.0014 -0.0001  0.0033  0.0007 -0.0000 -0.0020  0.0004
  86.  H 8 (S)   -0.0049 -0.0001 -0.0016  0.0185 -0.0002  0.0005  0.0171 -0.0104
  87.  H 8 (S)    0.0003 -0.0001 -0.0004  0.0029  0.0004 -0.0001 -0.0030  0.0003
  88.  H 8 (px)  -0.0000  0.0001 -0.0000 -0.0002 -0.0000 -0.0000  0.0001  0.0000
  89.  H 8 (py)   0.0002 -0.0000  0.0001 -0.0006  0.0000 -0.0000 -0.0012  0.0004
  90.  H 8 (pz)  -0.0003  0.0001 -0.0002  0.0011  0.0001  0.0000  0.0002 -0.0001
  91.  C 9 (S)   -0.0004 -0.0003  0.0001 -0.0006  0.0073 -0.0006  0.0036 -0.0144
  92.  C 9 (S)    0.0026  0.0013  0.0007  0.1711 -0.0084 -0.0013  0.3844  0.0000
  93.  C 9 (S)   -0.0003 -0.0006  0.0077 -0.0094 -0.0001  0.0001  0.0249  0.0007
  94.  C 9 (S)   -0.0000 -0.0000 -0.0006 -0.0010  0.0001  0.0000 -0.0001 -0.0001
  95.  C 9 (px)  -0.0038 -0.0033 -0.0058 -0.2704  0.0007 -0.0018 -0.4059 -0.0047
  96.  C 9 (px)  -0.0009 -0.0007  0.0125  0.0167 -0.0004 -0.0000  0.0072 -0.0010
  97.  C 9 (py)  -0.0001 -0.0014  0.0006  0.0421  0.0003  0.0016  0.0933  0.0046
  98.  C 9 (py)  -0.0006  0.0003 -0.0004 -0.0141  0.0008 -0.0000 -0.0314 -0.0007
  99.  C 9 (pz)  -0.0062 -0.0020 -0.0013 -0.2992 -0.0257  0.0019 -0.5917  0.0106
 100.  C 9 (pz)  -0.0003 -0.0001  0.0107 -0.0078 -0.0001  0.0000 -0.0052 -0.0003
 101.  C 9 (d1)   0.0004  0.0001  0.0010 -0.0017  0.0000 -0.0001 -0.0140  0.0003
 102.  C 9 (d2)   0.0003  0.0001 -0.0021  0.0140  0.0011 -0.0001  0.0246 -0.0006
 103.  C 9 (d3)   0.0002  0.0001  0.0006 -0.0046 -0.0004  0.0000 -0.0078  0.0002
 104.  C 9 (d4)   0.0005  0.0001 -0.0023  0.0082  0.0002  0.0001  0.0140  0.0004
 105.  C 9 (d5)  -0.0003  0.0000  0.0010 -0.0032 -0.0002  0.0000  0.0045  0.0002
 106.  H10 (S)   -0.0020 -0.0016  0.0024  0.0184 -0.0028 -0.0015  0.0167 -0.0073
 107.  H10 (S)    0.0005  0.0006 -0.0009  0.0016 -0.0002 -0.0001 -0.0039  0.0005
 108.  H10 (px)   0.0000 -0.0000 -0.0001  0.0001  0.0001  0.0000  0.0004  0.0001
 109.  H10 (py)  -0.0001 -0.0001  0.0001 -0.0005 -0.0001 -0.0000 -0.0005 -0.0002
 110.  H10 (pz)  -0.0001 -0.0000  0.0003 -0.0010 -0.0002  0.0000 -0.0047  0.0001
 111.  C11 (S)   -0.0000 -0.0001  0.0001  0.0020  0.0014  0.0001  0.0015 -0.0010
 112.  C11 (S)    0.0009  0.0008  0.0022  0.0176 -0.0033 -0.0011 -0.0153 -0.0014
 113.  C11 (S)    0.0000 -0.0005  0.0013 -0.0016  0.0006 -0.0000 -0.0062  0.0001
 114.  C11 (S)    0.0000 -0.0000  0.0001 -0.0006 -0.0000  0.0000  0.0004  0.0001
 115.  C11 (px)  -0.0027  0.0018 -0.0007  0.0050  0.0032  0.0004  0.0208 -0.0054
 116.  C11 (px)  -0.0004 -0.0009  0.0024 -0.0034  0.0006 -0.0001 -0.0137 -0.0006
 117.  C11 (py)  -0.0011  0.0032 -0.0005 -0.0413 -0.0002  0.0006  0.0199  0.0023
 118.  C11 (py)  -0.0002 -0.0001 -0.0013  0.0088  0.0003  0.0001  0.0162 -0.0007
 119.  C11 (pz)  -0.0017  0.0001  0.0018  0.0103  0.0036  0.0004  0.0097 -0.0116
 120.  C11 (pz)  -0.0003  0.0004  0.0011 -0.0089 -0.0011  0.0001 -0.0214  0.0006
 121.  C11 (d1)   0.0000 -0.0001 -0.0002  0.0011  0.0000 -0.0000  0.0007 -0.0000
 122.  C11 (d2)   0.0005 -0.0001 -0.0002  0.0024  0.0005 -0.0000  0.0113 -0.0004
 123.  C11 (d3)  -0.0002  0.0001 -0.0004  0.0028  0.0003 -0.0000  0.0061 -0.0003
 124.  C11 (d4)   0.0001 -0.0000 -0.0001  0.0005 -0.0000  0.0000  0.0031  0.0002
 125.  C11 (d5)  -0.0001 -0.0001 -0.0002  0.0013  0.0001  0.0000  0.0039 -0.0000
 126.  H12 (S)   -0.0026  0.0006  0.0004  0.0007 -0.0049 -0.0001 -0.0382  0.0049
 127.  H12 (S)    0.0006  0.0003 -0.0002  0.0006  0.0003 -0.0001  0.0085 -0.0003
 128.  H12 (px)   0.0000  0.0000  0.0001  0.0004  0.0001 -0.0000 -0.0002 -0.0001
 129.  H12 (py)   0.0001 -0.0000  0.0001 -0.0007 -0.0001  0.0000 -0.0005  0.0001
 130.  H12 (pz)  -0.0001 -0.0000  0.0001 -0.0001 -0.0001  0.0000 -0.0018  0.0001
 131.  H13 (S)    0.0019 -0.0005 -0.0010  0.0311  0.0038 -0.0004  0.0979 -0.0074
 132.  H13 (S)   -0.0007  0.0004 -0.0003 -0.0006 -0.0007  0.0000 -0.0169 -0.0003
 133.  H13 (px)   0.0000  0.0000 -0.0000 -0.0004 -0.0001 -0.0000 -0.0021  0.0001
 134.  H13 (py)  -0.0001  0.0001 -0.0002  0.0008  0.0001  0.0000  0.0028 -0.0001
 135.  H13 (pz)  -0.0001  0.0001  0.0000 -0.0010 -0.0002  0.0000 -0.0037  0.0002

          NAO       57      58      59      60      61      62      63      64
      ---------- ------- ------- ------- ------- ------- ------- ------- -------
   1.  C 1 (S)   -0.0000  0.0051  0.0055 -0.0146 -0.0000 -0.0008 -0.0000  0.0002
   2.  C 1 (S)   -0.0733 -0.0200  0.3828 -0.0148  0.0017 -0.0016 -0.0018 -0.0019
   3.  C 1 (S)    0.0052  0.0004  0.0117  0.0005  0.0001 -0.0003 -0.0006 -0.0006
   4.  C 1 (S)    0.0020 -0.0001  0.0021 -0.0002 -0.0000  0.0000  0.0000  0.0001
   5.  C 1 (px)   0.0458  0.0065 -0.2328  0.0205  0.0006  0.0268  0.0003 -0.0049
   6.  C 1 (px)  -0.0053 -0.0007 -0.0099  0.0016 -0.0002  0.0005 -0.0013  0.0008
   7.  C 1 (py)   0.0838  0.0262 -0.0855 -0.0088  0.0024 -0.0019  0.0180  0.0004
   8.  C 1 (py)   0.0262  0.0034 -0.0317 -0.0014  0.0003 -0.0012  0.0010 -0.0002
   9.  C 1 (pz)   0.0855  0.0317 -0.6255  0.0026  0.0014 -0.0032  0.0070 -0.0004
  10.  C 1 (pz)   0.0088  0.0014  0.0026 -0.0025  0.0006 -0.0001  0.0009 -0.0010
  11.  C 1 (d1)   0.0024  0.0003 -0.0014 -0.0006  0.0003 -0.0002  0.0001  0.0000
  12.  C 1 (d2)   0.0019  0.0012 -0.0032 -0.0001  0.0002 -0.0011  0.0003 -0.0005
  13.  C 1 (d3)  -0.0180 -0.0010  0.0070  0.0009 -0.0001  0.0003 -0.0010  0.0006
  14.  C 1 (d4)   0.0004 -0.0002  0.0004  0.0010  0.0000  0.0005 -0.0006 -0.0003
  15.  C 1 (d5)  -0.0040 -0.0020  0.0311 -0.0007 -0.0001 -0.0003 -0.0006  0.0002
  16.  H 2 (S)    0.0400 -0.0096  0.0113 -0.0163  0.0001 -0.0048 -0.0005  0.0000
  17.  H 2 (S)   -0.0103 -0.0004 -0.0020  0.0011 -0.0001 -0.0003 -0.0008  0.0001
  18.  H 2 (px)   0.0025  0.0001 -0.0046 -0.0001  0.0000  0.0001  0.0001 -0.0001
  19.  H 2 (py)   0.0016 -0.0001  0.0003 -0.0004  0.0000 -0.0001  0.0001  0.0000
  20.  H 2 (pz)  -0.0015  0.0002 -0.0016  0.0004  0.0000  0.0002  0.0000 -0.0000
  21.  C 3 (S)    0.0027 -0.0025 -0.0019 -0.0039  0.0004  0.0001 -0.0009  0.0001
  22.  C 3 (S)   -0.0029 -0.0032 -0.0027  0.0087 -0.0049 -0.0011  0.0014  0.0023
  23.  C 3 (S)    0.0082  0.0006 -0.0133 -0.0006 -0.0001 -0.0002 -0.0002 -0.0003
  24.  C 3 (S)   -0.0007  0.0001 -0.0005  0.0002  0.0000 -0.0000  0.0001 -0.0000
  25.  C 3 (px)   0.0983  0.0061 -0.0262 -0.0083  0.0111  0.0011  0.0003 -0.0070
  26.  C 3 (px)  -0.0194 -0.0013  0.0014  0.0009 -0.0000  0.0008 -0.0019  0.0009
  27.  C 3 (py)  -0.0743 -0.0204 -0.0446  0.0236 -0.0063  0.0037 -0.0245  0.0050
  28.  C 3 (py)  -0.0159  0.0010  0.0021  0.0016  0.0005  0.0002  0.0015 -0.0001
  29.  C 3 (pz)  -0.1015 -0.0044 -0.0076 -0.0218  0.0006 -0.0018 -0.0210  0.0088
  30.  C 3 (pz)   0.0189  0.0016 -0.0281 -0.0018  0.0005 -0.0003  0.0008 -0.0008
  31.  C 3 (d1)  -0.0038 -0.0006  0.0064  0.0002 -0.0001 -0.0003 -0.0004  0.0001
  32.  C 3 (d2)  -0.0003 -0.0007 -0.0007 -0.0000 -0.0008 -0.0000 -0.0010  0.0002
  33.  C 3 (d3)   0.0187  0.0007  0.0062 -0.0016  0.0002 -0.0003  0.0011 -0.0007
  34.  C 3 (d4)   0.0003 -0.0010  0.0032  0.0007 -0.0000  0.0002 -0.0010 -0.0002
  35.  C 3 (d5)  -0.0038 -0.0000  0.0021  0.0020 -0.0003  0.0002  0.0010 -0.0001
  36.  C 4 (S)   -0.0050 -0.0145  0.0054  0.0015  0.0001 -0.0001  0.0000  0.0031
  37.  C 4 (S)    0.5006 -0.0201 -0.1206 -0.0064 -0.0017  0.0007 -0.0068 -0.0166
  38.  C 4 (S)   -0.0004  0.0005 -0.0098 -0.0002 -0.0001 -0.0003 -0.0001  0.0001
  39.  C 4 (S)    0.0010  0.0000  0.0008  0.0000 -0.0000 -0.0001  0.0000  0.0000
  40.  C 4 (px)  -0.0924  0.0017  0.0209 -0.0048  0.0119  0.0001  0.0035  0.0041
  41.  C 4 (px)  -0.0136 -0.0015  0.0080  0.0004 -0.0002  0.0006 -0.0022  0.0011
  42.  C 4 (py)  -0.5651 -0.0056  0.0934  0.0578 -0.0032 -0.0008 -0.0167  0.0172
  43.  C 4 (py)  -0.0043 -0.0000 -0.0008  0.0003  0.0004  0.0004  0.0013 -0.0000
  44.  C 4 (pz)  -0.2641  0.0151  0.0935  0.0309 -0.0030  0.0006  0.0270  0.0062
  45.  C 4 (pz)  -0.0197 -0.0015  0.0357  0.0028 -0.0005  0.0000 -0.0009  0.0007
  46.  C 4 (d1)  -0.0054 -0.0003  0.0061  0.0012  0.0001 -0.0004 -0.0003 -0.0002
  47.  C 4 (d2)   0.0040  0.0005 -0.0008 -0.0000  0.0009  0.0000  0.0009 -0.0004
  48.  C 4 (d3)  -0.0043 -0.0011 -0.0080  0.0011 -0.0002  0.0003 -0.0014  0.0002
  49.  C 4 (d4)  -0.0404 -0.0003  0.0109  0.0025  0.0001  0.0001 -0.0003  0.0013
  50.  C 4 (d5)  -0.0162  0.0004  0.0040  0.0023 -0.0004  0.0002  0.0012  0.0004
  51.  C 5 (S)   -0.0011  0.0064 -0.0094  0.0107 -0.0004 -0.0028 -0.0012  0.0010
  52.  C 5 (S)   -0.0543 -0.0265 -0.1370 -0.0445  0.0051  0.0146  0.0093 -0.0064
  53.  C 5 (S)    0.0161 -0.0015  0.0223 -0.0019 -0.0004 -0.0005 -0.0010  0.0005
  54.  C 5 (S)    0.0018  0.0001  0.0005 -0.0001  0.0000  0.0001  0.0001 -0.0001
  55.  C 5 (px)   0.0794 -0.0295 -0.0165 -0.0219 -0.0095  0.0240 -0.0053  0.0255
  56.  C 5 (px)  -0.0238  0.0006 -0.0133  0.0035  0.0002  0.0005 -0.0008  0.0007
  57.  C 5 (py)   1.0634 -0.0048  0.1041 -0.0439 -0.0029 -0.0084 -0.0076 -0.0216
  58.  C 5 (py)  -0.0048  0.0060 -0.0438  0.0015  0.0008 -0.0010  0.0019 -0.0008
  59.  C 5 (pz)   0.1041 -0.0438  1.0713 -0.0028 -0.0079 -0.0095 -0.0210  0.0081
  60.  C 5 (pz)  -0.0439  0.0015 -0.0028  0.0071 -0.0000 -0.0001 -0.0002  0.0004
  61.  C 5 (d1)  -0.0029  0.0008 -0.0079 -0.0000  0.0005 -0.0001  0.0004 -0.0003
  62.  C 5 (d2)  -0.0084 -0.0010 -0.0095 -0.0001 -0.0001  0.0015  0.0001  0.0004
  63.  C 5 (d3)  -0.0076  0.0019 -0.0210 -0.0002  0.0004  0.0001  0.0019 -0.0003
  64.  C 5 (d4)  -0.0216 -0.0008  0.0081  0.0004 -0.0003  0.0004 -0.0003  0.0014
  65.  C 5 (d5)  -0.0181 -0.0009  0.0311  0.0010  0.0001 -0.0004 -0.0003  0.0000
  66.  H 6 (S)   -0.4617  0.0181 -0.5292  0.0020  0.0101  0.0105  0.0224 -0.0059
  67.  H 6 (S)   -0.0079 -0.0006 -0.0030  0.0005 -0.0001 -0.0002 -0.0008  0.0002
  68.  H 6 (px)  -0.0062  0.0003 -0.0101 -0.0000  0.0001  0.0003  0.0004  0.0001
  69.  H 6 (py)  -0.0069  0.0005 -0.0104 -0.0001  0.0002  0.0002  0.0005 -0.0002
  70.  H 6 (pz)  -0.0108  0.0005 -0.0098  0.0003  0.0002  0.0001  0.0005 -0.0002
  71.  C 7 (S)    0.0023 -0.0006 -0.0006 -0.0017 -0.0005  0.0002  0.0000  0.0002
  72.  C 7 (S)    0.0001 -0.0070  0.0277  0.0039  0.0027 -0.0025 -0.0045 -0.0009
  73.  C 7 (S)    0.0015 -0.0009 -0.0036 -0.0009  0.0001 -0.0003 -0.0016  0.0000
  74.  C 7 (S)   -0.0013  0.0001 -0.0009  0.0001  0.0001 -0.0000  0.0001 -0.0000
  75.  C 7 (px)   0.0047  0.0054 -0.0184 -0.0163 -0.0066 -0.0006  0.0043  0.0011
  76.  C 7 (px)   0.0270 -0.0012 -0.0037 -0.0023 -0.0003 -0.0005 -0.0011 -0.0007
  77.  C 7 (py)   0.0120  0.0007  0.0005  0.0003 -0.0045  0.0016  0.0009  0.0026
  78.  C 7 (py)  -0.0174 -0.0008 -0.0091  0.0018  0.0004 -0.0002 -0.0009  0.0001
  79.  C 7 (pz)   0.0987  0.0006 -0.0025 -0.0106 -0.0038  0.0010 -0.0023 -0.0018
  80.  C 7 (pz)   0.0028 -0.0003 -0.0030 -0.0002 -0.0000  0.0001 -0.0000 -0.0002
  81.  C 7 (d1)   0.0057  0.0005 -0.0018 -0.0001  0.0003  0.0000  0.0006 -0.0002
  82.  C 7 (d2)  -0.0017 -0.0002  0.0002  0.0003  0.0001 -0.0000  0.0000  0.0000
  83.  C 7 (d3)   0.0018 -0.0002  0.0004 -0.0001  0.0000 -0.0000 -0.0000  0.0000
  84.  C 7 (d4)  -0.0067 -0.0007 -0.0002  0.0012 -0.0001  0.0001 -0.0003  0.0000
  85.  C 7 (d5)   0.0031 -0.0005  0.0001 -0.0004  0.0000 -0.0000 -0.0008 -0.0000
  86.  H 8 (S)    0.0528  0.0045 -0.0224 -0.0040 -0.0010  0.0002  0.0051  0.0001
  87.  H 8 (S)   -0.0072 -0.0012  0.0100  0.0008 -0.0003  0.0001 -0.0008  0.0002
  88.  H 8 (px)  -0.0002 -0.0001 -0.0001  0.0000 -0.0000  0.0000 -0.0000 -0.0000
  89.  H 8 (py)  -0.0025 -0.0002  0.0007  0.0002  0.0000 -0.0000 -0.0003  0.0000
  90.  H 8 (pz)   0.0023 -0.0001 -0.0000 -0.0002 -0.0000  0.0000 -0.0000 -0.0000
  91.  C 9 (S)   -0.0021  0.0071  0.0020 -0.0033  0.0008 -0.0029  0.0009 -0.0017
  92.  C 9 (S)   -0.1017 -0.0169  0.0793 -0.0225 -0.0044  0.0133 -0.0042  0.0092
  93.  C 9 (S)    0.0072  0.0008 -0.0223 -0.0002  0.0000  0.0008  0.0001  0.0003
  94.  C 9 (S)    0.0015 -0.0000  0.0032 -0.0001 -0.0000 -0.0000 -0.0000  0.0000
  95.  C 9 (px)   0.1194  0.0445 -0.1591 -0.0048  0.0037 -0.0278  0.0069 -0.0077
  96.  C 9 (px)   0.0117  0.0016 -0.0175 -0.0026  0.0003  0.0002  0.0008 -0.0002
  97.  C 9 (py)   0.0737  0.0251  0.0110 -0.0000  0.0070  0.0069  0.0035  0.0059
  98.  C 9 (py)   0.0226  0.0001  0.0129  0.0002 -0.0002 -0.0018 -0.0000 -0.0011
  99.  C 9 (pz)   0.0899  0.0219  0.0423  0.0348  0.0051 -0.0041 -0.0030 -0.0224
 100.  C 9 (pz)   0.0098 -0.0003  0.0053  0.0003 -0.0001 -0.0002 -0.0004 -0.0004
 101.  C 9 (d1)  -0.0086  0.0011  0.0006  0.0007  0.0001 -0.0005 -0.0001  0.0002
 102.  C 9 (d2)  -0.0053 -0.0010 -0.0031 -0.0015 -0.0002  0.0002  0.0002  0.0009
 103.  C 9 (d3)  -0.0049  0.0004 -0.0002  0.0007  0.0001 -0.0000  0.0001 -0.0002
 104.  C 9 (d4)  -0.0096 -0.0017  0.0141  0.0008 -0.0002  0.0011 -0.0007  0.0006
 105.  C 9 (d5)   0.0026  0.0006 -0.0210  0.0005  0.0001  0.0003  0.0004 -0.0002
 106.  H10 (S)    0.0079 -0.0115  0.0228 -0.0183 -0.0042 -0.0054 -0.0008 -0.0029
 107.  H10 (S)   -0.0132 -0.0008  0.0027  0.0013 -0.0003  0.0001 -0.0004  0.0003
 108.  H10 (px)   0.0004  0.0001  0.0003  0.0001  0.0000  0.0001 -0.0000  0.0001
 109.  H10 (py)   0.0023 -0.0002  0.0008 -0.0006 -0.0001 -0.0002  0.0000 -0.0001
 110.  H10 (pz)   0.0021  0.0001 -0.0003  0.0002  0.0000 -0.0000 -0.0000 -0.0002
 111.  C11 (S)   -0.0009 -0.0013  0.0005  0.0004 -0.0002  0.0003 -0.0001 -0.0003
 112.  C11 (S)   -0.0330  0.0063  0.0342 -0.0033 -0.0003 -0.0022 -0.0017  0.0017
 113.  C11 (S)   -0.0040 -0.0004  0.0009  0.0005 -0.0003 -0.0002 -0.0007  0.0001
 114.  C11 (S)    0.0002  0.0001 -0.0007  0.0000  0.0000  0.0000  0.0000  0.0000
 115.  C11 (px)   0.0138 -0.0131 -0.0143  0.0118 -0.0020  0.0036  0.0005 -0.0037
 116.  C11 (px)   0.0007  0.0003 -0.0053 -0.0004 -0.0004 -0.0008 -0.0006 -0.0001
 117.  C11 (py)  -0.0063 -0.0205 -0.0391  0.0101 -0.0047  0.0032 -0.0028 -0.0032
 118.  C11 (py)  -0.0037 -0.0017  0.0104 -0.0005 -0.0004  0.0010 -0.0003  0.0004
 119.  C11 (pz)  -0.0127 -0.0083 -0.0085  0.0004 -0.0017  0.0007  0.0000 -0.0008
 120.  C11 (pz)  -0.0089  0.0015 -0.0012  0.0014  0.0002 -0.0000  0.0002 -0.0004
 121.  C11 (d1)   0.0006  0.0008  0.0014 -0.0002  0.0001 -0.0000  0.0001  0.0002
 122.  C11 (d2)  -0.0027 -0.0007  0.0007 -0.0004 -0.0001  0.0000  0.0000  0.0004
 123.  C11 (d3)   0.0021 -0.0003  0.0006 -0.0005 -0.0001  0.0000 -0.0001  0.0002
 124.  C11 (d4)   0.0009 -0.0001 -0.0000  0.0002  0.0001  0.0002  0.0000 -0.0000
 125.  C11 (d5)   0.0014 -0.0005 -0.0024  0.0003 -0.0000  0.0003 -0.0000 -0.0001
 126.  H12 (S)    0.0245  0.0036 -0.0026  0.0043  0.0008  0.0012 -0.0011 -0.0027
 127.  H12 (S)   -0.0064 -0.0000  0.0041 -0.0004 -0.0001 -0.0002  0.0003  0.0005
 128.  H12 (px)  -0.0006 -0.0002  0.0008 -0.0000 -0.0000 -0.0000 -0.0000  0.0000
 129.  H12 (py)  -0.0007 -0.0001 -0.0001  0.0002 -0.0000  0.0001 -0.0000 -0.0000
 130.  H12 (pz)   0.0010  0.0001 -0.0004  0.0002  0.0000  0.0001 -0.0000 -0.0001
 131.  H13 (S)   -0.0265 -0.0099  0.0002  0.0005 -0.0016  0.0021 -0.0005  0.0015
 132.  H13 (S)    0.0045  0.0008  0.0004  0.0002  0.0001 -0.0002  0.0001 -0.0006
 133.  H13 (px)  -0.0003  0.0001  0.0009  0.0000  0.0000 -0.0001 -0.0000 -0.0000
 134.  H13 (py)   0.0003 -0.0003  0.0002 -0.0001 -0.0001  0.0001 -0.0001  0.0001
 135.  H13 (pz)   0.0006  0.0004  0.0001 -0.0000  0.0000 -0.0001  0.0000 -0.0001

          NAO       65      66      67      68      69      70      71      72
      ---------- ------- ------- ------- ------- ------- ------- ------- -------
   1.  C 1 (S)   -0.0034  0.0029  0.0004  0.0002 -0.0000 -0.0003  0.0000  0.0015
   2.  C 1 (S)    0.0180  0.0540 -0.0044 -0.0006  0.0006  0.0012  0.0024  0.0231
   3.  C 1 (S)    0.0010 -0.0026  0.0001 -0.0003 -0.0000  0.0000  0.0019 -0.0035
   4.  C 1 (S)   -0.0000 -0.0024 -0.0001 -0.0000 -0.0000 -0.0001  0.0001 -0.0009
   5.  C 1 (px)  -0.0090  0.0643 -0.0088  0.0025  0.0022  0.0012 -0.0005 -0.0491
   6.  C 1 (px)  -0.0009 -0.0144  0.0010 -0.0001 -0.0003 -0.0004 -0.0018  0.0103
   7.  C 1 (py)  -0.0040  0.0400 -0.0103  0.0025  0.0016  0.0015  0.0023  0.0001
   8.  C 1 (py)  -0.0020 -0.0096 -0.0004  0.0001 -0.0001 -0.0002 -0.0006 -0.0070
   9.  C 1 (pz)  -0.0311 -0.0113  0.0020  0.0046 -0.0003 -0.0016  0.0006 -0.0277
  10.  C 1 (pz)   0.0007  0.0163 -0.0011  0.0001  0.0004  0.0004  0.0017 -0.0039
  11.  C 1 (d1)  -0.0001  0.0001 -0.0001  0.0000  0.0000 -0.0000 -0.0005  0.0027
  12.  C 1 (d2)   0.0003  0.0048  0.0003 -0.0001  0.0001  0.0002 -0.0002  0.0025
  13.  C 1 (d3)   0.0006  0.0005  0.0008 -0.0001 -0.0001  0.0000 -0.0000  0.0045
  14.  C 1 (d4)   0.0002  0.0000  0.0001 -0.0001  0.0000  0.0000  0.0002 -0.0009
  15.  C 1 (d5)   0.0014 -0.0038  0.0002 -0.0003 -0.0001 -0.0001 -0.0000  0.0022
  16.  H 2 (S)   -0.0038 -0.0120  0.0005  0.0010 -0.0007 -0.0013 -0.0008  0.0025
  17.  H 2 (S)    0.0002  0.0005  0.0008 -0.0001 -0.0001  0.0000 -0.0004  0.0043
  18.  H 2 (px)  -0.0003  0.0010 -0.0001  0.0001  0.0000  0.0000  0.0000 -0.0007
  19.  H 2 (py)  -0.0001 -0.0007 -0.0001  0.0000 -0.0000 -0.0000 -0.0000  0.0000
  20.  H 2 (pz)   0.0001  0.0013 -0.0000 -0.0000  0.0000  0.0000  0.0001 -0.0004
  21.  C 3 (S)    0.0001 -0.0002 -0.0006 -0.0002 -0.0000 -0.0000  0.0001 -0.0020
  22.  C 3 (S)   -0.0038  0.0119  0.0090  0.0008 -0.0005 -0.0001 -0.0004  0.1941
  23.  C 3 (S)   -0.0005  0.0005  0.0003 -0.0000  0.0000 -0.0000  0.0062 -0.0081
  24.  C 3 (S)    0.0000  0.0004 -0.0000  0.0000  0.0000  0.0000 -0.0000 -0.0012
  25.  C 3 (px)   0.0022  0.0120 -0.0015 -0.0009  0.0020  0.0008  0.0039  0.3532
  26.  C 3 (px)   0.0004 -0.0024  0.0011 -0.0002 -0.0001 -0.0001 -0.0132 -0.0039
  27.  C 3 (py)  -0.0026 -0.0911  0.0228 -0.0036 -0.0029 -0.0029  0.0041  0.1653
  28.  C 3 (py)   0.0005  0.0138 -0.0010  0.0003  0.0003  0.0004 -0.0096  0.0099
  29.  C 3 (pz)   0.0027 -0.0618  0.0168 -0.0030 -0.0018 -0.0025 -0.0022 -0.0144
  30.  C 3 (pz)  -0.0011  0.0106 -0.0003  0.0002  0.0003  0.0002  0.0034  0.0258
  31.  C 3 (d1)   0.0003 -0.0016  0.0006 -0.0001 -0.0001 -0.0000 -0.0010  0.0053
  32.  C 3 (d2)  -0.0001 -0.0031  0.0007 -0.0001 -0.0002 -0.0001  0.0043 -0.0169
  33.  C 3 (d3)   0.0001 -0.0009 -0.0011  0.0000  0.0001  0.0000  0.0007 -0.0056
  34.  C 3 (d4)   0.0002 -0.0029  0.0008 -0.0002 -0.0000 -0.0001 -0.0014  0.0073
  35.  C 3 (d5)  -0.0001  0.0026 -0.0007  0.0002  0.0000  0.0001 -0.0010 -0.0043
  36.  C 4 (S)    0.0016  0.0067 -0.0008  0.0001 -0.0001  0.0002  0.0001 -0.0020
  37.  C 4 (S)   -0.0113  0.0047  0.0038 -0.0009 -0.0007 -0.0008 -0.0004  0.1941
  38.  C 4 (S)   -0.0004 -0.0012  0.0002  0.0000 -0.0001 -0.0001  0.0062 -0.0081
  39.  C 4 (S)   -0.0000 -0.0018 -0.0000 -0.0000 -0.0000 -0.0000 -0.0000 -0.0012
  40.  C 4 (px)   0.0026  0.0049 -0.0069  0.0012  0.0006  0.0007  0.0039  0.3532
  41.  C 4 (px)   0.0002 -0.0122  0.0012 -0.0003 -0.0003 -0.0003 -0.0132 -0.0039
  42.  C 4 (py)   0.0099 -0.0572  0.0147 -0.0015 -0.0036 -0.0001  0.0041  0.1653
  43.  C 4 (py)  -0.0000  0.0105 -0.0009  0.0003  0.0003  0.0002 -0.0096  0.0099
  44.  C 4 (pz)   0.0020  0.0613 -0.0134  0.0044  0.0017  0.0027  0.0022  0.0144
  45.  C 4 (pz)   0.0014 -0.0168  0.0002 -0.0003 -0.0004 -0.0003 -0.0034 -0.0258
  46.  C 4 (d1)   0.0006  0.0017  0.0002 -0.0001 -0.0000  0.0001 -0.0010  0.0053
  47.  C 4 (d2)   0.0001  0.0039 -0.0008  0.0001  0.0002  0.0002 -0.0043  0.0169
  48.  C 4 (d3)  -0.0003 -0.0013  0.0012 -0.0001 -0.0001 -0.0001 -0.0007  0.0056
  49.  C 4 (d4)   0.0009  0.0012  0.0002  0.0000 -0.0001  0.0001 -0.0014  0.0073
  50.  C 4 (d5)   0.0000  0.0037 -0.0005  0.0002  0.0001  0.0001 -0.0010 -0.0043
  51.  C 5 (S)   -0.0013 -0.0109 -0.0113 -0.0009 -0.0018 -0.0015  0.0000  0.0015
  52.  C 5 (S)    0.0065  0.5559  0.0000  0.0055  0.0105  0.0099  0.0024  0.0231
  53.  C 5 (S)    0.0001 -0.0231  0.0003 -0.0003 -0.0005 -0.0006  0.0019 -0.0035
  54.  C 5 (S)    0.0000 -0.0003 -0.0001 -0.0000  0.0000 -0.0000  0.0001 -0.0009
  55.  C 5 (px)  -0.0254 -0.3036 -0.0058  0.0033 -0.0063 -0.0099 -0.0005 -0.0491
  56.  C 5 (px)  -0.0002 -0.0018  0.0007 -0.0000 -0.0001  0.0000 -0.0018  0.0103
  57.  C 5 (py)  -0.0181 -0.4617 -0.0079 -0.0062 -0.0069 -0.0108  0.0023  0.0001
  58.  C 5 (py)  -0.0009  0.0181 -0.0006  0.0003  0.0005  0.0005 -0.0006 -0.0070
  59.  C 5 (pz)   0.0311 -0.5292 -0.0030 -0.0101 -0.0104 -0.0098 -0.0006  0.0277
  60.  C 5 (pz)   0.0010  0.0020  0.0005 -0.0000 -0.0001  0.0003 -0.0017  0.0039
  61.  C 5 (d1)   0.0001  0.0101 -0.0001  0.0001  0.0002  0.0002 -0.0005  0.0027
  62.  C 5 (d2)  -0.0004  0.0105 -0.0002  0.0003  0.0002  0.0001  0.0002 -0.0025
  63.  C 5 (d3)  -0.0003  0.0224 -0.0008  0.0004  0.0005  0.0005  0.0000 -0.0045
  64.  C 5 (d4)   0.0000 -0.0059  0.0002  0.0001 -0.0002 -0.0002  0.0002 -0.0009
  65.  C 5 (d5)   0.0020  0.0033  0.0001 -0.0002  0.0000  0.0002 -0.0000  0.0022
  66.  H 6 (S)    0.0033  0.7478 -0.0000  0.0092  0.0141  0.0158 -0.0008  0.0025
  67.  H 6 (S)    0.0001 -0.0000  0.0010 -0.0001 -0.0001 -0.0000 -0.0004  0.0043
  68.  H 6 (px)  -0.0002  0.0092 -0.0001  0.0002  0.0002  0.0002  0.0000 -0.0007
  69.  H 6 (py)   0.0000  0.0141 -0.0001  0.0002  0.0003  0.0003 -0.0000  0.0000
  70.  H 6 (pz)   0.0002  0.0158 -0.0000  0.0002  0.0003  0.0004 -0.0001  0.0004
  71.  C 7 (S)   -0.0000 -0.0008 -0.0004  0.0000 -0.0000 -0.0001  1.9992  0.0000
  72.  C 7 (S)    0.0022  0.0025  0.0043 -0.0007  0.0000  0.0004  0.0000  1.0013
  73.  C 7 (S)    0.0000 -0.0045  0.0012 -0.0002 -0.0002 -0.0001  0.0000 -0.0000
  74.  C 7 (S)   -0.0000  0.0004 -0.0000  0.0000  0.0000  0.0000 -0.0000  0.0000
  75.  C 7 (px)  -0.0023 -0.0064 -0.0055  0.0009 -0.0001 -0.0004  0.0044  0.0728
  76.  C 7 (px)  -0.0004 -0.0060  0.0008 -0.0002 -0.0002 -0.0002 -0.0049  0.0235
  77.  C 7 (py)   0.0016 -0.0086 -0.0021  0.0001  0.0001 -0.0014  0.0064  0.1250
  78.  C 7 (py)  -0.0000  0.0020  0.0011 -0.0000 -0.0000  0.0001 -0.0099  0.0424
  79.  C 7 (pz)  -0.0025 -0.0457  0.0085 -0.0015  0.0003 -0.0018 -0.0000  0.0000
  80.  C 7 (pz)  -0.0001  0.0021  0.0001  0.0000  0.0001  0.0000  0.0000 -0.0000
  81.  C 7 (d1)  -0.0001  0.0013 -0.0005  0.0001  0.0001  0.0000 -0.0004  0.0026
  82.  C 7 (d2)   0.0001  0.0008 -0.0003  0.0000 -0.0000  0.0000 -0.0000 -0.0000
  83.  C 7 (d3)  -0.0001 -0.0012 -0.0001  0.0000 -0.0000 -0.0000  0.0000 -0.0000
  84.  C 7 (d4)   0.0000  0.0001  0.0005 -0.0000 -0.0001  0.0000  0.0009 -0.0097
  85.  C 7 (d5)   0.0001 -0.0025  0.0006 -0.0001 -0.0001 -0.0001  0.0032 -0.0185
  86.  H 8 (S)   -0.0009  0.0137 -0.0048  0.0008  0.0009 -0.0002 -0.0094  0.5453
  87.  H 8 (S)    0.0005 -0.0024  0.0006 -0.0001 -0.0001 -0.0001 -0.0119 -0.0010
  88.  H 8 (px)  -0.0000 -0.0000  0.0000  0.0000 -0.0000  0.0000  0.0004 -0.0032
  89.  H 8 (py)   0.0001 -0.0004  0.0002 -0.0000 -0.0000  0.0000  0.0024 -0.0151
  90.  H 8 (pz)  -0.0001 -0.0009  0.0001 -0.0000 -0.0000 -0.0000  0.0000 -0.0000
  91.  C 9 (S)   -0.0001  0.0022 -0.0002 -0.0003 -0.0000  0.0002 -0.0001  0.0015
  92.  C 9 (S)   -0.0053  0.0343 -0.0009  0.0012 -0.0000 -0.0005  0.0017  0.0002
  93.  C 9 (S)   -0.0012 -0.0024 -0.0003  0.0002 -0.0000 -0.0002  0.0018 -0.0063
  94.  C 9 (S)    0.0001 -0.0022 -0.0000 -0.0000 -0.0000 -0.0000  0.0001 -0.0009
  95.  C 9 (px)  -0.0064 -0.0518  0.0040 -0.0027 -0.0005  0.0006  0.0002  0.0226
  96.  C 9 (px)  -0.0009  0.0129 -0.0006  0.0002  0.0003  0.0002  0.0014 -0.0127
  97.  C 9 (py)   0.0016  0.0223 -0.0089  0.0003  0.0019  0.0005 -0.0009 -0.0007
  98.  C 9 (py)   0.0003 -0.0158  0.0003 -0.0004 -0.0003 -0.0002 -0.0030  0.0046
  99.  C 9 (pz)   0.0133  0.0296 -0.0034 -0.0035  0.0016  0.0033  0.0000  0.0000
 100.  C 9 (pz)   0.0001 -0.0078 -0.0001 -0.0001 -0.0001 -0.0002 -0.0000 -0.0000
 101.  C 9 (d1)   0.0004  0.0034  0.0003 -0.0001  0.0001  0.0001  0.0001 -0.0019
 102.  C 9 (d2)  -0.0005  0.0005  0.0002  0.0002 -0.0000 -0.0001 -0.0000  0.0000
 103.  C 9 (d3)   0.0003  0.0030 -0.0001  0.0000  0.0001  0.0001 -0.0000 -0.0000
 104.  C 9 (d4)   0.0007 -0.0013  0.0000 -0.0000 -0.0000 -0.0001  0.0008 -0.0051
 105.  C 9 (d5)  -0.0007  0.0052 -0.0000  0.0002  0.0001  0.0001  0.0003 -0.0030
 106.  H10 (S)   -0.0045 -0.0196  0.0034 -0.0004 -0.0011 -0.0005 -0.0021  0.0488
 107.  H10 (S)    0.0003  0.0030  0.0006 -0.0000 -0.0000  0.0001  0.0001 -0.0024
 108.  H10 (px)   0.0000 -0.0001 -0.0000 -0.0000  0.0000 -0.0000  0.0003 -0.0012
 109.  H10 (py)  -0.0001 -0.0015  0.0000 -0.0000 -0.0000 -0.0000 -0.0001  0.0019
 110.  H10 (pz)   0.0001  0.0004 -0.0000 -0.0000  0.0000  0.0000 -0.0000  0.0000
 111.  C11 (S)    0.0001 -0.0008 -0.0001  0.0001 -0.0000 -0.0001  0.0000 -0.0028
 112.  C11 (S)    0.0009  0.0110  0.0018 -0.0007  0.0000  0.0004 -0.0022  0.2410
 113.  C11 (S)    0.0002 -0.0022  0.0006 -0.0001 -0.0001 -0.0001  0.0083 -0.0104
 114.  C11 (S)   -0.0000 -0.0001 -0.0000  0.0000  0.0000 -0.0000 -0.0007 -0.0018
 115.  C11 (px)   0.0023 -0.0160  0.0002  0.0006 -0.0005 -0.0012 -0.0033 -0.2870
 116.  C11 (px)  -0.0002 -0.0017  0.0008 -0.0002 -0.0001 -0.0001  0.0115  0.0081
 117.  C11 (py)  -0.0013 -0.0233  0.0028  0.0010 -0.0012 -0.0005  0.0013  0.3794
 118.  C11 (py)   0.0003 -0.0011 -0.0003  0.0001 -0.0000 -0.0001 -0.0132  0.0005
 119.  C11 (pz)   0.0002  0.0034  0.0011  0.0006  0.0001 -0.0002  0.0000  0.0000
 120.  C11 (pz)   0.0006  0.0072  0.0000 -0.0000  0.0002  0.0003 -0.0000  0.0000
 121.  C11 (d1)   0.0000  0.0002 -0.0001 -0.0000  0.0000 -0.0000  0.0027 -0.0152
 122.  C11 (d2)  -0.0002 -0.0017 -0.0000  0.0001 -0.0001 -0.0001  0.0000 -0.0000
 123.  C11 (d3)  -0.0002 -0.0025  0.0001 -0.0000 -0.0000 -0.0001  0.0000  0.0000
 124.  C11 (d4)   0.0000 -0.0003 -0.0001  0.0000  0.0000 -0.0000  0.0003 -0.0021
 125.  C11 (d5)  -0.0000 -0.0002  0.0000  0.0000 -0.0000 -0.0000  0.0018 -0.0090
 126.  H12 (S)    0.0014  0.0065  0.0004 -0.0006  0.0002  0.0001  0.0030  0.0106
 127.  H12 (S)   -0.0001 -0.0009 -0.0002  0.0001 -0.0001 -0.0000 -0.0021  0.0052
 128.  H12 (px)   0.0000 -0.0002  0.0000  0.0000 -0.0000 -0.0000  0.0000  0.0000
 129.  H12 (py)   0.0000  0.0004 -0.0000  0.0000  0.0000  0.0000 -0.0001  0.0013
 130.  H12 (pz)   0.0001  0.0003  0.0000 -0.0000  0.0000  0.0000  0.0003 -0.0014
 131.  H13 (S)   -0.0002 -0.0076  0.0009  0.0008 -0.0004 -0.0008  0.0030  0.0106
 132.  H13 (S)    0.0002  0.0031 -0.0000 -0.0001  0.0001  0.0001 -0.0021  0.0052
 133.  H13 (px)   0.0001  0.0001  0.0000 -0.0000  0.0000  0.0000  0.0000  0.0000
 134.  H13 (py)  -0.0001 -0.0009  0.0000  0.0000 -0.0000 -0.0000 -0.0001  0.0013
 135.  H13 (pz)   0.0000  0.0005 -0.0000 -0.0000  0.0000  0.0000 -0.0003  0.0014

          NAO       73      74      75      76      77      78      79      80
      ---------- ------- ------- ------- ------- ------- ------- ------- -------
   1.  C 1 (S)    0.0014  0.0002 -0.0014 -0.0001  0.0009  0.0027  0.0067  0.0000
   2.  C 1 (S)    0.0011 -0.0014 -0.0288  0.0104  0.0201 -0.0088 -0.0601 -0.0047
   3.  C 1 (S)    0.0012 -0.0001  0.0041  0.0014  0.0072 -0.0007 -0.0025 -0.0001
   4.  C 1 (S)   -0.0000  0.0000  0.0016 -0.0000  0.0006 -0.0002 -0.0018 -0.0000
   5.  C 1 (px)  -0.0056 -0.0004  0.0137 -0.0091  0.0097 -0.0029  0.0403  0.0017
   6.  C 1 (px)   0.0010  0.0001 -0.0222 -0.0007 -0.0149  0.0027  0.0152  0.0004
   7.  C 1 (py)   0.0015 -0.0013  0.0047  0.0270  0.0120 -0.0174 -0.0987 -0.0028
   8.  C 1 (py)  -0.0009  0.0001  0.0054 -0.0012  0.0007 -0.0008 -0.0006  0.0003
   9.  C 1 (pz)   0.0036  0.0009  0.0184  0.0037 -0.0005  0.0091 -0.0025 -0.0030
  10.  C 1 (pz)   0.0009 -0.0001  0.0163  0.0023 -0.0003 -0.0018 -0.0106 -0.0002
  11.  C 1 (d1)   0.0001  0.0001 -0.0066 -0.0003 -0.0045  0.0004  0.0038  0.0000
  12.  C 1 (d2)   0.0003  0.0000  0.0006  0.0005 -0.0016  0.0002  0.0010  0.0001
  13.  C 1 (d3)   0.0016 -0.0001 -0.0043  0.0011 -0.0009  0.0009 -0.0023 -0.0000
  14.  C 1 (d4)   0.0000 -0.0000  0.0011 -0.0007  0.0026  0.0001  0.0018  0.0002
  15.  C 1 (d5)   0.0000 -0.0000 -0.0023 -0.0004  0.0016 -0.0000  0.0025  0.0001
  16.  H 2 (S)   -0.0045  0.0004 -0.0064 -0.0060 -0.0086  0.0020  0.0457 -0.0021
  17.  H 2 (S)    0.0012 -0.0000 -0.0055  0.0008 -0.0021  0.0011 -0.0085 -0.0001
  18.  H 2 (px)  -0.0002  0.0000  0.0009 -0.0002  0.0001 -0.0000  0.0015 -0.0000
  19.  H 2 (py)  -0.0002  0.0000 -0.0001 -0.0002  0.0001 -0.0000 -0.0003 -0.0001
  20.  H 2 (pz)   0.0001 -0.0000  0.0004  0.0002  0.0014 -0.0001 -0.0018  0.0000
  21.  C 3 (S)    0.0082 -0.0002 -0.0024  0.0133 -0.0032  0.0046 -0.0109 -0.0092
  22.  C 3 (S)    0.0018 -0.0026 -0.2975  0.0286 -0.0796  0.0085  0.3778 -0.0019
  23.  C 3 (S)    0.0008 -0.0001  0.0093  0.0012  0.0027 -0.0005  0.0083 -0.0000
  24.  C 3 (S)   -0.0001  0.0000 -0.0002 -0.0001 -0.0013 -0.0000 -0.0002 -0.0000
  25.  C 3 (px)   0.0072  0.0042 -0.3595 -0.0178 -0.1793  0.0388  0.3557  0.0034
  26.  C 3 (px)   0.0027 -0.0001 -0.0035  0.0013 -0.0096  0.0013 -0.0062  0.0003
  27.  C 3 (py)   0.0120 -0.0007 -0.2124 -0.0035  0.0412  0.0254  0.3787  0.0044
  28.  C 3 (py)  -0.0027  0.0002 -0.0343 -0.0047  0.0209  0.0002 -0.0015 -0.0002
  29.  C 3 (pz)   0.0514 -0.0018  0.0657  0.0480  0.0496  0.0054  0.2365 -0.0020
  30.  C 3 (pz)   0.0006 -0.0000  0.0080  0.0024  0.0022  0.0005  0.0010  0.0003
  31.  C 3 (d1)   0.0002  0.0000 -0.0122 -0.0001  0.0013  0.0007  0.0206  0.0001
  32.  C 3 (d2)   0.0008 -0.0004  0.0357  0.0027  0.0173 -0.0024 -0.0079  0.0000
  33.  C 3 (d3)  -0.0014  0.0001  0.0155 -0.0007 -0.0016 -0.0013  0.0011  0.0001
  34.  C 3 (d4)   0.0003  0.0001 -0.0126 -0.0012 -0.0071  0.0016  0.0268  0.0004
  35.  C 3 (d5)  -0.0029  0.0001 -0.0027 -0.0027 -0.0040 -0.0004 -0.0111 -0.0000
  36.  C 4 (S)    0.0082 -0.0002 -0.0024  0.0133 -0.0032  0.0046  0.0109  0.0092
  37.  C 4 (S)    0.0018 -0.0026 -0.2975  0.0286 -0.0796  0.0085 -0.3778  0.0019
  38.  C 4 (S)    0.0008 -0.0001  0.0093  0.0012  0.0027 -0.0005 -0.0083  0.0000
  39.  C 4 (S)   -0.0001  0.0000 -0.0002 -0.0001 -0.0013 -0.0000  0.0002  0.0000
  40.  C 4 (px)   0.0072  0.0042 -0.3595 -0.0178 -0.1793  0.0388 -0.3557 -0.0034
  41.  C 4 (px)   0.0027 -0.0001 -0.0035  0.0013 -0.0096  0.0013  0.0062 -0.0003
  42.  C 4 (py)   0.0120 -0.0007 -0.2124 -0.0035  0.0412  0.0254 -0.3787 -0.0044
  43.  C 4 (py)  -0.0027  0.0002 -0.0343 -0.0047  0.0209  0.0002  0.0015  0.0002
  44.  C 4 (pz)  -0.0514  0.0018 -0.0657 -0.0480 -0.0496 -0.0054  0.2365 -0.0020
  45.  C 4 (pz)  -0.0006  0.0000 -0.0080 -0.0024 -0.0022 -0.0005  0.0010  0.0003
  46.  C 4 (d1)   0.0002  0.0000 -0.0122 -0.0001  0.0013  0.0007 -0.0206 -0.0001
  47.  C 4 (d2)  -0.0008  0.0004 -0.0357 -0.0027 -0.0173  0.0024 -0.0079  0.0000
  48.  C 4 (d3)   0.0014 -0.0001 -0.0155  0.0007  0.0016  0.0013  0.0011  0.0001
  49.  C 4 (d4)   0.0003  0.0001 -0.0126 -0.0012 -0.0071  0.0016 -0.0268 -0.0004
  50.  C 4 (d5)  -0.0029  0.0001 -0.0027 -0.0027 -0.0040 -0.0004  0.0111  0.0000
  51.  C 5 (S)    0.0014  0.0002 -0.0014 -0.0001  0.0009  0.0027 -0.0067 -0.0000
  52.  C 5 (S)    0.0011 -0.0014 -0.0288  0.0104  0.0201 -0.0088  0.0601  0.0047
  53.  C 5 (S)    0.0012 -0.0001  0.0041  0.0014  0.0072 -0.0007  0.0025  0.0001
  54.  C 5 (S)   -0.0000  0.0000  0.0016 -0.0000  0.0006 -0.0002  0.0018  0.0000
  55.  C 5 (px)  -0.0056 -0.0004  0.0137 -0.0091  0.0097 -0.0029 -0.0403 -0.0017
  56.  C 5 (px)   0.0010  0.0001 -0.0222 -0.0007 -0.0149  0.0027 -0.0152 -0.0004
  57.  C 5 (py)   0.0015 -0.0013  0.0047  0.0270  0.0120 -0.0174  0.0987  0.0028
  58.  C 5 (py)  -0.0009  0.0001  0.0054 -0.0012  0.0007 -0.0008  0.0006 -0.0003
  59.  C 5 (pz)  -0.0036 -0.0009 -0.0184 -0.0037  0.0005 -0.0091 -0.0025 -0.0030
  60.  C 5 (pz)  -0.0009  0.0001 -0.0163 -0.0023  0.0003  0.0018 -0.0106 -0.0002
  61.  C 5 (d1)   0.0001  0.0001 -0.0066 -0.0003 -0.0045  0.0004 -0.0038 -0.0000
  62.  C 5 (d2)  -0.0003 -0.0000 -0.0006 -0.0005  0.0016 -0.0002  0.0010  0.0001
  63.  C 5 (d3)  -0.0016  0.0001  0.0043 -0.0011  0.0009 -0.0009 -0.0023 -0.0000
  64.  C 5 (d4)   0.0000 -0.0000  0.0011 -0.0007  0.0026  0.0001 -0.0018 -0.0002
  65.  C 5 (d5)   0.0000 -0.0000 -0.0023 -0.0004  0.0016 -0.0000 -0.0025 -0.0001
  66.  H 6 (S)   -0.0045  0.0004 -0.0064 -0.0060 -0.0086  0.0020 -0.0457  0.0021
  67.  H 6 (S)    0.0012 -0.0000 -0.0055  0.0008 -0.0021  0.0011  0.0085  0.0001
  68.  H 6 (px)  -0.0002  0.0000  0.0009 -0.0002  0.0001 -0.0000 -0.0015  0.0000
  69.  H 6 (py)  -0.0002  0.0000 -0.0001 -0.0002  0.0001 -0.0000  0.0003  0.0001
  70.  H 6 (pz)  -0.0001  0.0000 -0.0004 -0.0002 -0.0014  0.0001 -0.0018  0.0000
  71.  C 7 (S)    0.0000 -0.0000  0.0044 -0.0049  0.0064 -0.0099 -0.0000  0.0000
  72.  C 7 (S)   -0.0000  0.0000  0.0728  0.0235  0.1250  0.0424  0.0000 -0.0000
  73.  C 7 (S)    0.0036 -0.0000 -0.0066  0.0029 -0.0126  0.0016 -0.0000  0.0000
  74.  C 7 (S)   -0.0000  0.0001 -0.0025 -0.0003 -0.0024  0.0002 -0.0000  0.0000
  75.  C 7 (px)  -0.0066 -0.0025  0.9754  0.0362  0.0375 -0.0211 -0.0000  0.0000
  76.  C 7 (px)   0.0029 -0.0003  0.0362  0.0076 -0.0207  0.0010 -0.0000  0.0000
  77.  C 7 (py)  -0.0126 -0.0024  0.0375 -0.0207  1.2138 -0.0462 -0.0000  0.0000
  78.  C 7 (py)   0.0016  0.0002 -0.0211  0.0010 -0.0462  0.0065 -0.0000  0.0000
  79.  C 7 (pz)  -0.0000 -0.0000 -0.0000 -0.0000 -0.0000 -0.0000  1.0128  0.0100
  80.  C 7 (pz)   0.0000  0.0000  0.0000  0.0000  0.0000  0.0000  0.0100  0.0012
  81.  C 7 (d1)  -0.0008  0.0001 -0.0267 -0.0023  0.0190 -0.0002  0.0000  0.0000
  82.  C 7 (d2)  -0.0000 -0.0000  0.0000 -0.0000  0.0000 -0.0000 -0.0362  0.0001
  83.  C 7 (d3)   0.0000  0.0000  0.0000  0.0000  0.0000  0.0000 -0.0132 -0.0003
  84.  C 7 (d4)   0.0003  0.0000 -0.0173 -0.0002 -0.0204  0.0014 -0.0000 -0.0000
  85.  C 7 (d5)   0.0016 -0.0000 -0.0173  0.0006 -0.0018 -0.0001 -0.0000 -0.0000
  86.  H 8 (S)   -0.0158 -0.0014  0.2008 -0.0024  0.7419 -0.0133  0.0000 -0.0000
  87.  H 8 (S)    0.0004 -0.0001 -0.0014  0.0005  0.0090  0.0000  0.0000 -0.0000
  88.  H 8 (px)   0.0000  0.0000  0.0015  0.0002 -0.0057  0.0001 -0.0000  0.0000
  89.  H 8 (py)   0.0006  0.0000 -0.0075  0.0002 -0.0228  0.0006  0.0000 -0.0000
  90.  H 8 (pz)   0.0000  0.0000 -0.0000  0.0000  0.0000  0.0000  0.0077  0.0001
  91.  C 9 (S)    0.0018  0.0001  0.0003  0.0012  0.0002  0.0033  0.0000 -0.0000
  92.  C 9 (S)   -0.0047 -0.0014  0.0244 -0.0113  0.0042 -0.0049  0.0000  0.0000
  93.  C 9 (S)    0.0004  0.0000  0.0010 -0.0002  0.0130 -0.0008  0.0000 -0.0000
  94.  C 9 (S)   -0.0000 -0.0000  0.0005 -0.0000  0.0015 -0.0002  0.0000  0.0000
  95.  C 9 (px)  -0.0009  0.0006 -0.0093 -0.0059 -0.0075  0.0016 -0.0000 -0.0000
  96.  C 9 (px)  -0.0005 -0.0001 -0.0058 -0.0006  0.0132 -0.0022  0.0000 -0.0000
  97.  C 9 (py)  -0.0135 -0.0021 -0.0005 -0.0130 -0.0275 -0.0242  0.0000  0.0000
  98.  C 9 (py)   0.0007  0.0001 -0.0007  0.0026 -0.0224  0.0011  0.0000  0.0000
  99.  C 9 (pz)   0.0000  0.0000 -0.0000 -0.0000 -0.0000  0.0000  0.0138  0.0043
 100.  C 9 (pz)   0.0000  0.0000 -0.0000  0.0000  0.0000  0.0000  0.0024  0.0011
 101.  C 9 (d1)  -0.0002 -0.0001 -0.0013 -0.0006  0.0024 -0.0005  0.0000  0.0000
 102.  C 9 (d2)   0.0000  0.0000 -0.0000  0.0000 -0.0000 -0.0000  0.0007  0.0003
 103.  C 9 (d3)  -0.0000 -0.0000  0.0000 -0.0000 -0.0000 -0.0000 -0.0002  0.0002
 104.  C 9 (d4)  -0.0001 -0.0001 -0.0053 -0.0007  0.0127 -0.0007  0.0000 -0.0000
 105.  C 9 (d5)   0.0001  0.0000  0.0019  0.0004  0.0035  0.0000 -0.0000  0.0000
 106.  H10 (S)    0.0059  0.0008  0.0421  0.0064 -0.0527  0.0135  0.0000 -0.0000
 107.  H10 (S)   -0.0002 -0.0001 -0.0064 -0.0005  0.0070  0.0001 -0.0000  0.0000
 108.  H10 (px)  -0.0001 -0.0000 -0.0017 -0.0002  0.0025 -0.0003 -0.0000 -0.0000
 109.  H10 (py)   0.0002  0.0000  0.0004  0.0002 -0.0020  0.0004  0.0000  0.0000
 110.  H10 (pz)   0.0000  0.0000 -0.0000  0.0000  0.0000  0.0000  0.0005  0.0000
 111.  C11 (S)    0.0088 -0.0001  0.0036 -0.0161 -0.0033  0.0109  0.0000 -0.0000
 112.  C11 (S)   -0.0108 -0.0031  0.3322  0.0139 -0.2882  0.0202  0.0000 -0.0000
 113.  C11 (S)    0.0009 -0.0001  0.0044  0.0009  0.0060 -0.0004 -0.0000 -0.0000
 114.  C11 (S)    0.0000  0.0000 -0.0003 -0.0000 -0.0024 -0.0000 -0.0000 -0.0000
 115.  C11 (px)  -0.0058 -0.0005 -0.2528 -0.0192  0.3175  0.0009 -0.0000 -0.0000
 116.  C11 (px)   0.0007 -0.0002  0.0261  0.0023  0.0159 -0.0003 -0.0000  0.0000
 117.  C11 (py)   0.0072  0.0003  0.4732  0.0485 -0.3216  0.0328  0.0000 -0.0000
 118.  C11 (py)  -0.0001 -0.0001  0.0315  0.0013  0.0069 -0.0009 -0.0000 -0.0000
 119.  C11 (pz)   0.0000  0.0000 -0.0000  0.0000  0.0000  0.0000  0.1465  0.0363
 120.  C11 (pz)  -0.0000  0.0000 -0.0000  0.0000  0.0000 -0.0000  0.0214 -0.0008
 121.  C11 (d1)  -0.0004 -0.0000 -0.0184 -0.0019  0.0173 -0.0016 -0.0000  0.0000
 122.  C11 (d2)   0.0000  0.0000  0.0000  0.0000 -0.0000  0.0000 -0.0097  0.0011
 123.  C11 (d3)   0.0000 -0.0000 -0.0000  0.0000  0.0000 -0.0000  0.0097  0.0001
 124.  C11 (d4)  -0.0000  0.0000 -0.0072 -0.0003 -0.0054  0.0005 -0.0000  0.0000
 125.  C11 (d5)  -0.0000 -0.0000 -0.0113 -0.0005  0.0090  0.0002  0.0000 -0.0000
 126.  H12 (S)   -0.0058 -0.0014  0.0178 -0.0012 -0.0197  0.0111  0.0027 -0.0188
 127.  H12 (S)   -0.0006 -0.0000  0.0099  0.0001 -0.0041 -0.0000 -0.0144 -0.0001
 128.  H12 (px)   0.0001  0.0000 -0.0005 -0.0000  0.0012 -0.0001  0.0009  0.0004
 129.  H12 (py)   0.0000 -0.0000  0.0032  0.0003 -0.0017  0.0001 -0.0027 -0.0000
 130.  H12 (pz)  -0.0001 -0.0000 -0.0018 -0.0001  0.0005  0.0003  0.0015 -0.0004
 131.  H13 (S)   -0.0058 -0.0014  0.0178 -0.0012 -0.0197  0.0111 -0.0027  0.0188
 132.  H13 (S)   -0.0006 -0.0000  0.0099  0.0001 -0.0041 -0.0000  0.0144  0.0001
 133.  H13 (px)   0.0001  0.0000 -0.0005 -0.0000  0.0012 -0.0001 -0.0009 -0.0004
 134.  H13 (py)   0.0000 -0.0000  0.0032  0.0003 -0.0017  0.0001  0.0027  0.0000
 135.  H13 (pz)   0.0001  0.0000  0.0018  0.0001 -0.0005 -0.0003  0.0015 -0.0004

          NAO       81      82      83      84      85      86      87      88
      ---------- ------- ------- ------- ------- ------- ------- ------- -------
   1.  C 1 (S)   -0.0003 -0.0001  0.0002  0.0004 -0.0001 -0.0016 -0.0004 -0.0000
   2.  C 1 (S)    0.0008  0.0017 -0.0007 -0.0021  0.0033  0.0185  0.0029 -0.0002
   3.  C 1 (S)   -0.0003  0.0000 -0.0001 -0.0002  0.0007 -0.0002  0.0004 -0.0000
   4.  C 1 (S)    0.0000  0.0001  0.0000 -0.0001 -0.0000  0.0005 -0.0001 -0.0000
   5.  C 1 (px)   0.0026 -0.0021 -0.0032 -0.0003 -0.0020  0.0171 -0.0030  0.0001
   6.  C 1 (px)  -0.0001 -0.0004 -0.0001  0.0009  0.0004 -0.0104  0.0003  0.0000
   7.  C 1 (py)   0.0057  0.0017 -0.0018 -0.0067  0.0031  0.0528 -0.0072 -0.0002
   8.  C 1 (py)   0.0005  0.0002  0.0002 -0.0007 -0.0005  0.0045 -0.0012 -0.0001
   9.  C 1 (pz)   0.0018  0.0002  0.0004  0.0002 -0.0001  0.0224 -0.0100  0.0001
  10.  C 1 (pz)   0.0001  0.0003 -0.0001 -0.0012  0.0004  0.0040 -0.0008 -0.0000
  11.  C 1 (d1)   0.0003 -0.0001 -0.0000 -0.0001  0.0000 -0.0010 -0.0003 -0.0000
  12.  C 1 (d2)  -0.0000 -0.0000 -0.0000 -0.0001  0.0000 -0.0002 -0.0001 -0.0000
  13.  C 1 (d3)  -0.0006  0.0000 -0.0000  0.0003  0.0008 -0.0051  0.0008  0.0000
  14.  C 1 (d4)  -0.0002 -0.0000 -0.0000  0.0000 -0.0000  0.0001  0.0002 -0.0000
  15.  C 1 (d5)  -0.0001 -0.0001  0.0001  0.0000  0.0001 -0.0009  0.0005 -0.0000
  16.  H 2 (S)    0.0013 -0.0008  0.0012  0.0001 -0.0025  0.0137 -0.0024 -0.0000
  17.  H 2 (S)   -0.0005  0.0003  0.0001  0.0005  0.0006 -0.0048  0.0006  0.0000
  18.  H 2 (px)   0.0001 -0.0000 -0.0000 -0.0000 -0.0001  0.0008 -0.0001  0.0000
  19.  H 2 (py)   0.0001  0.0000  0.0000 -0.0001 -0.0001  0.0009 -0.0001 -0.0000
  20.  H 2 (pz)  -0.0000  0.0000 -0.0000 -0.0000  0.0001  0.0002  0.0001 -0.0000
  21.  C 3 (S)   -0.0013  0.0023  0.0009 -0.0021  0.0003  0.0060 -0.0015  0.0000
  22.  C 3 (S)   -0.0009 -0.0158 -0.0064  0.0105  0.0046 -0.0155  0.0073  0.0002
  23.  C 3 (S)   -0.0005 -0.0004 -0.0001 -0.0001  0.0004 -0.0027  0.0000  0.0000
  24.  C 3 (S)   -0.0000 -0.0000 -0.0000  0.0000 -0.0000 -0.0012 -0.0000  0.0000
  25.  C 3 (px)   0.0203 -0.0130 -0.0046 -0.0011 -0.0012  0.0510 -0.0130 -0.0017
  26.  C 3 (px)  -0.0012  0.0004 -0.0000  0.0004  0.0013 -0.0158  0.0009  0.0000
  27.  C 3 (py)  -0.0086 -0.0133 -0.0027  0.0121  0.0056 -0.0262  0.0156 -0.0005
  28.  C 3 (py)   0.0024 -0.0001 -0.0000  0.0000 -0.0010  0.0187 -0.0005 -0.0002
  29.  C 3 (pz)  -0.0123 -0.0101 -0.0040 -0.0042  0.0258 -0.0804  0.0078 -0.0005
  30.  C 3 (pz)   0.0003  0.0000 -0.0001 -0.0009 -0.0003  0.0181 -0.0009 -0.0001
  31.  C 3 (d1)   0.0001 -0.0008 -0.0002  0.0004  0.0002 -0.0007  0.0004 -0.0000
  32.  C 3 (d2)  -0.0020  0.0003  0.0001 -0.0003  0.0005  0.0009  0.0012  0.0001
  33.  C 3 (d3)   0.0005 -0.0000  0.0000 -0.0007 -0.0008  0.0048 -0.0009  0.0000
  34.  C 3 (d4)  -0.0000 -0.0009 -0.0002  0.0005  0.0000 -0.0049  0.0003 -0.0000
  35.  C 3 (d5)   0.0003  0.0005  0.0002  0.0006 -0.0014 -0.0001 -0.0001  0.0001
  36.  C 4 (S)   -0.0013 -0.0023 -0.0009 -0.0021  0.0003  0.0060 -0.0015  0.0000
  37.  C 4 (S)   -0.0009  0.0158  0.0064  0.0105  0.0046 -0.0155  0.0073  0.0002
  38.  C 4 (S)   -0.0005  0.0004  0.0001 -0.0001  0.0004 -0.0027  0.0000  0.0000
  39.  C 4 (S)   -0.0000  0.0000  0.0000  0.0000 -0.0000 -0.0012 -0.0000  0.0000
  40.  C 4 (px)   0.0203  0.0130  0.0046 -0.0011 -0.0012  0.0510 -0.0130 -0.0017
  41.  C 4 (px)  -0.0012 -0.0004  0.0000  0.0004  0.0013 -0.0158  0.0009  0.0000
  42.  C 4 (py)  -0.0086  0.0133  0.0027  0.0121  0.0056 -0.0262  0.0156 -0.0005
  43.  C 4 (py)   0.0024  0.0001  0.0000  0.0000 -0.0010  0.0187 -0.0005 -0.0002
  44.  C 4 (pz)   0.0123 -0.0101 -0.0040  0.0042 -0.0258  0.0804 -0.0078  0.0005
  45.  C 4 (pz)  -0.0003  0.0000 -0.0001  0.0009  0.0003 -0.0181  0.0009  0.0001
  46.  C 4 (d1)   0.0001  0.0008  0.0002  0.0004  0.0002 -0.0007  0.0004 -0.0000
  47.  C 4 (d2)   0.0020  0.0003  0.0001  0.0003 -0.0005 -0.0009 -0.0012 -0.0001
  48.  C 4 (d3)  -0.0005 -0.0000  0.0000  0.0007  0.0008 -0.0048  0.0009 -0.0000
  49.  C 4 (d4)  -0.0000  0.0009  0.0002  0.0005  0.0000 -0.0049  0.0003 -0.0000
  50.  C 4 (d5)   0.0003 -0.0005 -0.0002  0.0006 -0.0014 -0.0001 -0.0001  0.0001
  51.  C 5 (S)   -0.0003  0.0001 -0.0002  0.0004 -0.0001 -0.0016 -0.0004 -0.0000
  52.  C 5 (S)    0.0008 -0.0017  0.0007 -0.0021  0.0033  0.0185  0.0029 -0.0002
  53.  C 5 (S)   -0.0003 -0.0000  0.0001 -0.0002  0.0007 -0.0002  0.0004 -0.0000
  54.  C 5 (S)    0.0000 -0.0001 -0.0000 -0.0001 -0.0000  0.0005 -0.0001 -0.0000
  55.  C 5 (px)   0.0026  0.0021  0.0032 -0.0003 -0.0020  0.0171 -0.0030  0.0001
  56.  C 5 (px)  -0.0001  0.0004  0.0001  0.0009  0.0004 -0.0104  0.0003  0.0000
  57.  C 5 (py)   0.0057 -0.0017  0.0018 -0.0067  0.0031  0.0528 -0.0072 -0.0002
  58.  C 5 (py)   0.0005 -0.0002 -0.0002 -0.0007 -0.0005  0.0045 -0.0012 -0.0001
  59.  C 5 (pz)  -0.0018  0.0002  0.0004 -0.0002  0.0001 -0.0224  0.0100 -0.0001
  60.  C 5 (pz)  -0.0001  0.0003 -0.0001  0.0012 -0.0004 -0.0040  0.0008  0.0000
  61.  C 5 (d1)   0.0003  0.0001  0.0000 -0.0001  0.0000 -0.0010 -0.0003 -0.0000
  62.  C 5 (d2)   0.0000 -0.0000 -0.0000  0.0001 -0.0000  0.0002  0.0001  0.0000
  63.  C 5 (d3)   0.0006  0.0000 -0.0000 -0.0003 -0.0008  0.0051 -0.0008 -0.0000
  64.  C 5 (d4)  -0.0002  0.0000  0.0000  0.0000 -0.0000  0.0001  0.0002 -0.0000
  65.  C 5 (d5)  -0.0001  0.0001 -0.0001  0.0000  0.0001 -0.0009  0.0005 -0.0000
  66.  H 6 (S)    0.0013  0.0008 -0.0012  0.0001 -0.0025  0.0137 -0.0024 -0.0000
  67.  H 6 (S)   -0.0005 -0.0003 -0.0001  0.0005  0.0006 -0.0048  0.0006  0.0000
  68.  H 6 (px)   0.0001  0.0000  0.0000 -0.0000 -0.0001  0.0008 -0.0001  0.0000
  69.  H 6 (py)   0.0001 -0.0000 -0.0000 -0.0001 -0.0001  0.0009 -0.0001 -0.0000
  70.  H 6 (pz)   0.0000  0.0000 -0.0000  0.0000 -0.0001 -0.0002 -0.0001  0.0000
  71.  C 7 (S)   -0.0004 -0.0000  0.0000  0.0009  0.0032 -0.0094 -0.0119  0.0004
  72.  C 7 (S)    0.0026 -0.0000 -0.0000 -0.0097 -0.0185  0.5453 -0.0010 -0.0032
  73.  C 7 (S)   -0.0008 -0.0000  0.0000  0.0003  0.0016 -0.0158  0.0004  0.0000
  74.  C 7 (S)    0.0001 -0.0000  0.0000  0.0000 -0.0000 -0.0014 -0.0001  0.0000
  75.  C 7 (px)  -0.0267  0.0000  0.0000 -0.0173 -0.0173  0.2008 -0.0014  0.0015
  76.  C 7 (px)  -0.0023 -0.0000  0.0000 -0.0002  0.0006 -0.0024  0.0005  0.0002
  77.  C 7 (py)   0.0190  0.0000  0.0000 -0.0204 -0.0018  0.7419  0.0090 -0.0057
  78.  C 7 (py)  -0.0002 -0.0000  0.0000  0.0014 -0.0001 -0.0133  0.0000  0.0001
  79.  C 7 (pz)   0.0000 -0.0362 -0.0132 -0.0000 -0.0000  0.0000  0.0000 -0.0000
  80.  C 7 (pz)   0.0000  0.0001 -0.0003 -0.0000 -0.0000 -0.0000 -0.0000  0.0000
  81.  C 7 (d1)   0.0018 -0.0000  0.0000 -0.0002 -0.0000  0.0118 -0.0004 -0.0002
  82.  C 7 (d2)  -0.0000  0.0015  0.0004 -0.0000 -0.0000 -0.0000  0.0000 -0.0000
  83.  C 7 (d3)   0.0000  0.0004  0.0002  0.0000 -0.0000 -0.0000  0.0000  0.0000
  84.  C 7 (d4)  -0.0002 -0.0000  0.0000  0.0012  0.0005 -0.0211  0.0004  0.0001
  85.  C 7 (d5)  -0.0000 -0.0000 -0.0000  0.0005  0.0014 -0.0160  0.0004  0.0000
  86.  H 8 (S)    0.0118 -0.0000 -0.0000 -0.0211 -0.0160  0.7328  0.0000 -0.0047
  87.  H 8 (S)   -0.0004  0.0000  0.0000  0.0004  0.0004  0.0000  0.0009  0.0000
  88.  H 8 (px)  -0.0002 -0.0000  0.0000  0.0001  0.0000 -0.0047  0.0000  0.0000
  89.  H 8 (py)  -0.0004  0.0000  0.0000  0.0007  0.0005 -0.0225  0.0001  0.0001
  90.  H 8 (pz)   0.0000 -0.0003 -0.0001 -0.0000 -0.0000 -0.0000 -0.0000  0.0000
  91.  C 9 (S)    0.0002 -0.0000 -0.0000  0.0006  0.0002 -0.0017 -0.0002  0.0002
  92.  C 9 (S)   -0.0013 -0.0000  0.0000 -0.0041 -0.0012  0.0386  0.0003 -0.0010
  93.  C 9 (S)    0.0003 -0.0000 -0.0000 -0.0004  0.0002  0.0059 -0.0004 -0.0001
  94.  C 9 (S)    0.0000  0.0000  0.0000 -0.0001  0.0000  0.0006 -0.0000 -0.0000
  95.  C 9 (px)   0.0032 -0.0000 -0.0000 -0.0062 -0.0006  0.0462 -0.0079 -0.0015
  96.  C 9 (px)   0.0007 -0.0000 -0.0000 -0.0009  0.0004  0.0065 -0.0006 -0.0002
  97.  C 9 (py)  -0.0004  0.0000 -0.0000 -0.0113 -0.0029  0.0533 -0.0055 -0.0020
  98.  C 9 (py)  -0.0004  0.0000  0.0000  0.0007  0.0000 -0.0134  0.0000  0.0002
  99.  C 9 (pz)  -0.0000  0.0008 -0.0049 -0.0000 -0.0000  0.0000 -0.0000 -0.0000
 100.  C 9 (pz)   0.0000  0.0004 -0.0002  0.0000 -0.0000 -0.0000 -0.0000  0.0000
 101.  C 9 (d1)  -0.0003  0.0000  0.0000 -0.0001  0.0001 -0.0000  0.0002 -0.0001
 102.  C 9 (d2)   0.0000  0.0001  0.0001  0.0000 -0.0000  0.0000 -0.0000  0.0000
 103.  C 9 (d3)  -0.0000  0.0001 -0.0001 -0.0000  0.0000 -0.0000  0.0000 -0.0000
 104.  C 9 (d4)   0.0000 -0.0000 -0.0000  0.0002  0.0003  0.0016  0.0007 -0.0000
 105.  C 9 (d5)   0.0000  0.0000  0.0000  0.0001  0.0000  0.0007 -0.0001  0.0000
 106.  H10 (S)    0.0005 -0.0000  0.0000  0.0015 -0.0003 -0.0052 -0.0011  0.0005
 107.  H10 (S)   -0.0003 -0.0000 -0.0000  0.0005  0.0002 -0.0011  0.0007  0.0000
 108.  H10 (px)   0.0000 -0.0000 -0.0000 -0.0000  0.0001  0.0007  0.0000 -0.0000
 109.  H10 (py)   0.0001 -0.0000 -0.0000  0.0000 -0.0000  0.0000 -0.0001  0.0000
 110.  H10 (pz)   0.0000 -0.0000 -0.0000  0.0000 -0.0000  0.0000 -0.0000  0.0000
 111.  C11 (S)    0.0025 -0.0000 -0.0000  0.0004  0.0018  0.0047 -0.0008 -0.0002
 112.  C11 (S)   -0.0144 -0.0000 -0.0000 -0.0004 -0.0074  0.0180  0.0019  0.0005
 113.  C11 (S)   -0.0007 -0.0000 -0.0000  0.0003  0.0007 -0.0054  0.0006  0.0000
 114.  C11 (S)   -0.0000 -0.0000 -0.0000  0.0000  0.0000 -0.0022 -0.0000  0.0000
 115.  C11 (px)   0.0157 -0.0000 -0.0000  0.0129  0.0129 -0.0239  0.0094  0.0005
 116.  C11 (px)  -0.0011  0.0000  0.0000 -0.0004  0.0002  0.0126  0.0006 -0.0000
 117.  C11 (py)  -0.0201 -0.0000  0.0000  0.0052 -0.0134  0.0080  0.0023  0.0033
 118.  C11 (py)  -0.0009  0.0000  0.0000 -0.0004 -0.0004  0.0070  0.0004  0.0001
 119.  C11 (pz)  -0.0000  0.0102 -0.0080  0.0000 -0.0000  0.0000 -0.0000  0.0000
 120.  C11 (pz)   0.0000 -0.0013 -0.0003 -0.0000  0.0000  0.0000  0.0000  0.0000
 121.  C11 (d1)   0.0008  0.0000  0.0000 -0.0002  0.0005  0.0020  0.0000 -0.0001
 122.  C11 (d2)   0.0000  0.0009 -0.0000  0.0000 -0.0000 -0.0000 -0.0000  0.0000
 123.  C11 (d3)   0.0000 -0.0003 -0.0001 -0.0000  0.0000  0.0000  0.0000  0.0000
 124.  C11 (d4)   0.0003  0.0000  0.0000  0.0003  0.0002 -0.0049 -0.0000  0.0000
 125.  C11 (d5)   0.0006 -0.0000 -0.0000  0.0005  0.0005 -0.0019  0.0003  0.0000
 126.  H12 (S)    0.0007 -0.0086  0.0029  0.0051  0.0021 -0.0063  0.0038  0.0004
 127.  H12 (S)   -0.0003  0.0006  0.0002 -0.0002 -0.0005  0.0029 -0.0001  0.0000
 128.  H12 (px)  -0.0000  0.0002 -0.0001 -0.0001 -0.0000  0.0005 -0.0000 -0.0000
 129.  H12 (py)  -0.0001  0.0001  0.0000  0.0000 -0.0001 -0.0003  0.0000  0.0000
 130.  H12 (pz)   0.0001 -0.0003  0.0000  0.0002  0.0001 -0.0009  0.0001  0.0000
 131.  H13 (S)    0.0007  0.0086 -0.0029  0.0051  0.0021 -0.0063  0.0038  0.0004
 132.  H13 (S)   -0.0003 -0.0006 -0.0002 -0.0002 -0.0005  0.0029 -0.0001  0.0000
 133.  H13 (px)  -0.0000 -0.0002  0.0001 -0.0001 -0.0000  0.0005 -0.0000 -0.0000
 134.  H13 (py)  -0.0001 -0.0001 -0.0000  0.0000 -0.0001 -0.0003  0.0000  0.0000
 135.  H13 (pz)  -0.0001 -0.0003  0.0000 -0.0002 -0.0001  0.0009 -0.0001 -0.0000

          NAO       89      90      91      92      93      94      95      96
      ---------- ------- ------- ------- ------- ------- ------- ------- -------
   1.  C 1 (S)    0.0001  0.0002  0.0001  0.0007  0.0077 -0.0006 -0.0058  0.0125
   2.  C 1 (S)   -0.0006 -0.0011 -0.0006  0.1711 -0.0094 -0.0010 -0.2704  0.0167
   3.  C 1 (S)    0.0000 -0.0001  0.0073 -0.0084 -0.0001  0.0001  0.0007 -0.0004
   4.  C 1 (S)   -0.0000 -0.0000 -0.0006 -0.0013  0.0001  0.0000 -0.0018 -0.0000
   5.  C 1 (px)  -0.0012 -0.0002  0.0036  0.3844  0.0249 -0.0001 -0.4059  0.0072
   6.  C 1 (px)   0.0004  0.0001 -0.0144  0.0000  0.0007 -0.0001 -0.0047 -0.0010
   7.  C 1 (py)  -0.0025 -0.0023 -0.0021 -0.1017  0.0072  0.0015  0.1194  0.0117
   8.  C 1 (py)  -0.0002  0.0001  0.0071 -0.0169  0.0008 -0.0000  0.0445  0.0016
   9.  C 1 (pz)  -0.0007 -0.0000 -0.0020 -0.0793  0.0223 -0.0032  0.1591  0.0175
  10.  C 1 (pz)  -0.0002 -0.0002  0.0033  0.0225  0.0002  0.0001  0.0048  0.0026
  11.  C 1 (d1)   0.0000  0.0000  0.0008 -0.0044  0.0000 -0.0000  0.0037  0.0003
  12.  C 1 (d2)   0.0000  0.0000  0.0029 -0.0133 -0.0008  0.0000  0.0278 -0.0002
  13.  C 1 (d3)   0.0003 -0.0000 -0.0009  0.0042 -0.0001  0.0000 -0.0069 -0.0008
  14.  C 1 (d4)   0.0000  0.0000 -0.0017  0.0092  0.0003  0.0000 -0.0077 -0.0002
  15.  C 1 (d5)   0.0001  0.0001 -0.0001 -0.0053 -0.0012  0.0001 -0.0064 -0.0009
  16.  H 2 (S)   -0.0004  0.0009  0.0022  0.0343 -0.0024 -0.0022 -0.0518  0.0129
  17.  H 2 (S)    0.0002 -0.0001 -0.0002 -0.0009 -0.0003 -0.0000  0.0040 -0.0006
  18.  H 2 (px)  -0.0000  0.0000 -0.0003  0.0012  0.0002 -0.0000 -0.0027  0.0002
  19.  H 2 (py)  -0.0000  0.0000 -0.0000 -0.0000 -0.0000 -0.0000 -0.0005  0.0003
  20.  H 2 (pz)  -0.0000 -0.0000 -0.0002  0.0005  0.0002  0.0000 -0.0006 -0.0002
  21.  C 3 (S)   -0.0002 -0.0003 -0.0000 -0.0009  0.0019  0.0001  0.0009  0.0007
  22.  C 3 (S)    0.0022  0.0019  0.0014  0.0291 -0.0057 -0.0015 -0.0348  0.0056
  23.  C 3 (S)    0.0001  0.0001  0.0014 -0.0021  0.0004 -0.0000  0.0073  0.0003
  24.  C 3 (S)    0.0000 -0.0000  0.0000 -0.0005 -0.0000  0.0000  0.0011 -0.0001
  25.  C 3 (px)  -0.0016  0.0028  0.0000 -0.0492  0.0028 -0.0002  0.0095 -0.0028
  26.  C 3 (px)   0.0006 -0.0001 -0.0017  0.0078  0.0007  0.0000 -0.0178 -0.0006
  27.  C 3 (py)   0.0034  0.0038 -0.0006  0.0246 -0.0035 -0.0008 -0.0273 -0.0181
  28.  C 3 (py)  -0.0006 -0.0000  0.0006  0.0051 -0.0002 -0.0001 -0.0004  0.0007
  29.  C 3 (pz)   0.0038  0.0011  0.0004  0.0087  0.0102  0.0004 -0.0210  0.0069
  30.  C 3 (pz)  -0.0006 -0.0000  0.0008 -0.0008  0.0008 -0.0001  0.0108  0.0017
  31.  C 3 (d1)   0.0001  0.0002  0.0006 -0.0038 -0.0006 -0.0000  0.0049 -0.0004
  32.  C 3 (d2)   0.0000 -0.0001 -0.0002  0.0059  0.0001  0.0000 -0.0018  0.0002
  33.  C 3 (d3)  -0.0003  0.0000  0.0003 -0.0054 -0.0002  0.0001  0.0059  0.0003
  34.  C 3 (d4)   0.0002  0.0003 -0.0004  0.0026 -0.0003 -0.0000 -0.0038 -0.0009
  35.  C 3 (d5)  -0.0000 -0.0001 -0.0003  0.0013 -0.0006 -0.0000 -0.0033 -0.0007
  36.  C 4 (S)   -0.0002  0.0003 -0.0000 -0.0009  0.0019  0.0001  0.0009  0.0007
  37.  C 4 (S)    0.0022 -0.0019  0.0014  0.0291 -0.0057 -0.0015 -0.0348  0.0056
  38.  C 4 (S)    0.0001 -0.0001  0.0014 -0.0021  0.0004 -0.0000  0.0073  0.0003
  39.  C 4 (S)    0.0000  0.0000  0.0000 -0.0005 -0.0000  0.0000  0.0011 -0.0001
  40.  C 4 (px)  -0.0016 -0.0028  0.0000 -0.0492  0.0028 -0.0002  0.0095 -0.0028
  41.  C 4 (px)   0.0006  0.0001 -0.0017  0.0078  0.0007  0.0000 -0.0178 -0.0006
  42.  C 4 (py)   0.0034 -0.0038 -0.0006  0.0246 -0.0035 -0.0008 -0.0273 -0.0181
  43.  C 4 (py)  -0.0006  0.0000  0.0006  0.0051 -0.0002 -0.0001 -0.0004  0.0007
  44.  C 4 (pz)  -0.0038  0.0011 -0.0004 -0.0087 -0.0102 -0.0004  0.0210 -0.0069
  45.  C 4 (pz)   0.0006 -0.0000 -0.0008  0.0008 -0.0008  0.0001 -0.0108 -0.0017
  46.  C 4 (d1)   0.0001 -0.0002  0.0006 -0.0038 -0.0006 -0.0000  0.0049 -0.0004
  47.  C 4 (d2)  -0.0000 -0.0001  0.0002 -0.0059 -0.0001 -0.0000  0.0018 -0.0002
  48.  C 4 (d3)   0.0003  0.0000 -0.0003  0.0054  0.0002 -0.0001 -0.0059 -0.0003
  49.  C 4 (d4)   0.0002 -0.0003 -0.0004  0.0026 -0.0003 -0.0000 -0.0038 -0.0009
  50.  C 4 (d5)  -0.0000  0.0001 -0.0003  0.0013 -0.0006 -0.0000 -0.0033 -0.0007
  51.  C 5 (S)    0.0001 -0.0002  0.0001  0.0007  0.0077 -0.0006 -0.0058  0.0125
  52.  C 5 (S)   -0.0006  0.0011 -0.0006  0.1711 -0.0094 -0.0010 -0.2704  0.0167
  53.  C 5 (S)    0.0000  0.0001  0.0073 -0.0084 -0.0001  0.0001  0.0007 -0.0004
  54.  C 5 (S)   -0.0000  0.0000 -0.0006 -0.0013  0.0001  0.0000 -0.0018 -0.0000
  55.  C 5 (px)  -0.0012  0.0002  0.0036  0.3844  0.0249 -0.0001 -0.4059  0.0072
  56.  C 5 (px)   0.0004 -0.0001 -0.0144  0.0000  0.0007 -0.0001 -0.0047 -0.0010
  57.  C 5 (py)  -0.0025  0.0023 -0.0021 -0.1017  0.0072  0.0015  0.1194  0.0117
  58.  C 5 (py)  -0.0002 -0.0001  0.0071 -0.0169  0.0008 -0.0000  0.0445  0.0016
  59.  C 5 (pz)   0.0007 -0.0000  0.0020  0.0793 -0.0223  0.0032 -0.1591 -0.0175
  60.  C 5 (pz)   0.0002 -0.0002 -0.0033 -0.0225 -0.0002 -0.0001 -0.0048 -0.0026
  61.  C 5 (d1)   0.0000 -0.0000  0.0008 -0.0044  0.0000 -0.0000  0.0037  0.0003
  62.  C 5 (d2)  -0.0000  0.0000 -0.0029  0.0133  0.0008 -0.0000 -0.0278  0.0002
  63.  C 5 (d3)  -0.0003 -0.0000  0.0009 -0.0042  0.0001 -0.0000  0.0069  0.0008
  64.  C 5 (d4)   0.0000 -0.0000 -0.0017  0.0092  0.0003  0.0000 -0.0077 -0.0002
  65.  C 5 (d5)   0.0001 -0.0001 -0.0001 -0.0053 -0.0012  0.0001 -0.0064 -0.0009
  66.  H 6 (S)   -0.0004 -0.0009  0.0022  0.0343 -0.0024 -0.0022 -0.0518  0.0129
  67.  H 6 (S)    0.0002  0.0001 -0.0002 -0.0009 -0.0003 -0.0000  0.0040 -0.0006
  68.  H 6 (px)  -0.0000 -0.0000 -0.0003  0.0012  0.0002 -0.0000 -0.0027  0.0002
  69.  H 6 (py)  -0.0000 -0.0000 -0.0000 -0.0000 -0.0000 -0.0000 -0.0005  0.0003
  70.  H 6 (pz)   0.0000 -0.0000  0.0002 -0.0005 -0.0002 -0.0000  0.0006  0.0002
  71.  C 7 (S)    0.0024  0.0000 -0.0001  0.0017  0.0018  0.0001  0.0002  0.0014
  72.  C 7 (S)   -0.0151 -0.0000  0.0015  0.0002 -0.0063 -0.0009  0.0226 -0.0127
  73.  C 7 (S)    0.0006  0.0000  0.0018 -0.0047  0.0004 -0.0000 -0.0009 -0.0005
  74.  C 7 (S)    0.0000  0.0000  0.0001 -0.0014  0.0000 -0.0000  0.0006 -0.0001
  75.  C 7 (px)  -0.0075 -0.0000  0.0003  0.0244  0.0010  0.0005 -0.0093 -0.0058
  76.  C 7 (px)   0.0002  0.0000  0.0012 -0.0113 -0.0002 -0.0000 -0.0059 -0.0006
  77.  C 7 (py)  -0.0228  0.0000  0.0002  0.0042  0.0130  0.0015 -0.0075  0.0132
  78.  C 7 (py)   0.0006  0.0000  0.0033 -0.0049 -0.0008 -0.0002  0.0016 -0.0022
  79.  C 7 (pz)   0.0000  0.0077  0.0000  0.0000  0.0000  0.0000 -0.0000  0.0000
  80.  C 7 (pz)  -0.0000  0.0001 -0.0000  0.0000 -0.0000  0.0000 -0.0000 -0.0000
  81.  C 7 (d1)  -0.0004  0.0000  0.0002 -0.0013  0.0003  0.0000  0.0032  0.0007
  82.  C 7 (d2)   0.0000 -0.0003 -0.0000 -0.0000 -0.0000  0.0000 -0.0000 -0.0000
  83.  C 7 (d3)   0.0000 -0.0001 -0.0000  0.0000 -0.0000  0.0000 -0.0000 -0.0000
  84.  C 7 (d4)   0.0007 -0.0000  0.0006 -0.0041 -0.0004 -0.0001 -0.0062 -0.0009
  85.  C 7 (d5)   0.0005 -0.0000  0.0002 -0.0012  0.0002  0.0000 -0.0006  0.0004
  86.  H 8 (S)   -0.0225 -0.0000 -0.0017  0.0386  0.0059  0.0006  0.0462  0.0065
  87.  H 8 (S)    0.0001 -0.0000 -0.0002  0.0003 -0.0004 -0.0000 -0.0079 -0.0006
  88.  H 8 (px)   0.0001  0.0000  0.0002 -0.0010 -0.0001 -0.0000 -0.0015 -0.0002
  89.  H 8 (py)   0.0007 -0.0000  0.0001 -0.0015 -0.0002 -0.0000 -0.0013 -0.0003
  90.  H 8 (pz)  -0.0000  0.0001 -0.0000  0.0000 -0.0000  0.0000 -0.0000 -0.0000
  91.  C 9 (S)    0.0001 -0.0000  1.9992 -0.0000 -0.0000  0.0000  0.0055 -0.0081
  92.  C 9 (S)   -0.0015  0.0000 -0.0000  0.9809 -0.0000 -0.0000  0.0973  0.0348
  93.  C 9 (S)   -0.0002 -0.0000 -0.0000 -0.0000  0.0020  0.0000 -0.0132  0.0006
  94.  C 9 (S)   -0.0000  0.0000  0.0000 -0.0000  0.0000  0.0000  0.0007 -0.0000
  95.  C 9 (px)  -0.0013 -0.0000  0.0055  0.0973 -0.0132  0.0007  0.9776  0.0222
  96.  C 9 (px)  -0.0003 -0.0000 -0.0081  0.0348  0.0006 -0.0000  0.0222  0.0042
  97.  C 9 (py)  -0.0020  0.0000 -0.0030 -0.1031  0.0100  0.0011 -0.0509  0.0235
  98.  C 9 (py)   0.0004 -0.0000  0.0072 -0.0326 -0.0014  0.0001  0.0206 -0.0022
  99.  C 9 (pz)  -0.0000 -0.0008 -0.0000  0.0000 -0.0000 -0.0000  0.0000 -0.0000
 100.  C 9 (pz)  -0.0000 -0.0000 -0.0000  0.0000 -0.0000 -0.0000 -0.0000 -0.0000
 101.  C 9 (d1)   0.0000  0.0000  0.0002 -0.0024 -0.0004  0.0000  0.0169  0.0007
 102.  C 9 (d2)  -0.0000  0.0000  0.0000 -0.0000 -0.0000 -0.0000  0.0000 -0.0000
 103.  C 9 (d3)   0.0000 -0.0000 -0.0000  0.0000 -0.0000 -0.0000 -0.0000  0.0000
 104.  C 9 (d4)  -0.0000 -0.0000 -0.0007 -0.0014  0.0004  0.0000 -0.0332 -0.0005
 105.  C 9 (d5)  -0.0000  0.0000  0.0034 -0.0198  0.0009 -0.0001 -0.0119 -0.0004
 106.  H10 (S)    0.0000  0.0000 -0.0060  0.5195 -0.0097 -0.0003  0.3068  0.0080
 107.  H10 (S)    0.0001 -0.0000 -0.0120  0.0033 -0.0005 -0.0001 -0.0022 -0.0003
 108.  H10 (px)  -0.0000 -0.0000  0.0004 -0.0038  0.0001  0.0000 -0.0024  0.0001
 109.  H10 (py)  -0.0000 -0.0000 -0.0022  0.0132 -0.0003  0.0000  0.0106  0.0002
 110.  H10 (pz)  -0.0000  0.0000  0.0000  0.0000 -0.0000 -0.0000  0.0000 -0.0000
 111.  C11 (S)   -0.0000 -0.0000 -0.0000 -0.0032  0.0090 -0.0005  0.0039 -0.0147
 112.  C11 (S)    0.0005 -0.0000 -0.0038  0.2514 -0.0162 -0.0015  0.2907  0.0117
 113.  C11 (S)    0.0002 -0.0000  0.0075 -0.0073 -0.0001 -0.0000 -0.0017 -0.0005
 114.  C11 (S)    0.0001 -0.0000 -0.0007 -0.0015  0.0001  0.0000 -0.0006 -0.0000
 115.  C11 (px)   0.0015 -0.0000 -0.0021 -0.2846 -0.0008 -0.0015 -0.1885 -0.0107
 116.  C11 (px)  -0.0003  0.0000  0.0104  0.0098 -0.0006 -0.0000  0.0269  0.0005
 117.  C11 (py)   0.0002 -0.0000 -0.0006 -0.3991 -0.0019 -0.0016 -0.4377 -0.0456
 118.  C11 (py)  -0.0003  0.0000  0.0133  0.0012  0.0004  0.0000 -0.0349 -0.0010
 119.  C11 (pz)  -0.0000 -0.0002  0.0000 -0.0000 -0.0000 -0.0000 -0.0000 -0.0000
 120.  C11 (pz)  -0.0000  0.0001  0.0000 -0.0000 -0.0000 -0.0000  0.0000 -0.0000
 121.  C11 (d1)  -0.0001  0.0000 -0.0026  0.0147  0.0002  0.0001  0.0152  0.0018
 122.  C11 (d2)  -0.0000 -0.0001 -0.0000  0.0000 -0.0000 -0.0000  0.0000 -0.0000
 123.  C11 (d3)   0.0000  0.0001 -0.0000  0.0000  0.0000  0.0000 -0.0000  0.0000
 124.  C11 (d4)   0.0002  0.0000  0.0009 -0.0054  0.0000 -0.0000 -0.0059 -0.0002
 125.  C11 (d5)   0.0001 -0.0000  0.0017 -0.0093  0.0001 -0.0001 -0.0101 -0.0003
 126.  H12 (S)    0.0010  0.0007  0.0032  0.0040 -0.0060 -0.0013  0.0231  0.0010
 127.  H12 (S)   -0.0001 -0.0001 -0.0019  0.0052 -0.0005 -0.0000  0.0098  0.0003
 128.  H12 (px)  -0.0000 -0.0000  0.0001 -0.0001  0.0000  0.0000 -0.0001 -0.0001
 129.  H12 (py)   0.0000 -0.0000  0.0001 -0.0011  0.0000 -0.0000 -0.0034 -0.0002
 130.  H12 (pz)   0.0001  0.0000  0.0004 -0.0018 -0.0001 -0.0000 -0.0012 -0.0000
 131.  H13 (S)    0.0010 -0.0007  0.0032  0.0040 -0.0060 -0.0013  0.0231  0.0010
 132.  H13 (S)   -0.0001  0.0001 -0.0019  0.0052 -0.0005 -0.0000  0.0098  0.0003
 133.  H13 (px)  -0.0000  0.0000  0.0001 -0.0001  0.0000  0.0000 -0.0001 -0.0001
 134.  H13 (py)   0.0000  0.0000  0.0001 -0.0011  0.0000 -0.0000 -0.0034 -0.0002
 135.  H13 (pz)  -0.0001  0.0000 -0.0004  0.0018  0.0001  0.0000  0.0012  0.0000

          NAO       97      98      99     100     101     102     103     104
      ---------- ------- ------- ------- ------- ------- ------- ------- -------
   1.  C 1 (S)    0.0006 -0.0004  0.0013 -0.0107  0.0010  0.0021 -0.0006 -0.0023
   2.  C 1 (S)    0.0421 -0.0141  0.2992  0.0078 -0.0017 -0.0140  0.0046  0.0082
   3.  C 1 (S)    0.0003  0.0008  0.0257  0.0001  0.0000 -0.0011  0.0004  0.0002
   4.  C 1 (S)    0.0016 -0.0000 -0.0019 -0.0000 -0.0001  0.0001 -0.0000  0.0001
   5.  C 1 (px)   0.0933 -0.0314  0.5917  0.0052 -0.0140 -0.0246  0.0078  0.0140
   6.  C 1 (px)   0.0046 -0.0007 -0.0106  0.0003  0.0003  0.0006 -0.0002  0.0004
   7.  C 1 (py)   0.0737  0.0226 -0.0899 -0.0098 -0.0086  0.0053  0.0049 -0.0096
   8.  C 1 (py)   0.0251  0.0001 -0.0219  0.0003  0.0011  0.0010 -0.0004 -0.0017
   9.  C 1 (pz)  -0.0110 -0.0129  0.0423  0.0053 -0.0006 -0.0031 -0.0002 -0.0141
  10.  C 1 (pz)   0.0000 -0.0002  0.0348  0.0003 -0.0007 -0.0015  0.0007 -0.0008
  11.  C 1 (d1)   0.0070 -0.0002 -0.0051  0.0001  0.0001  0.0002 -0.0001 -0.0002
  12.  C 1 (d2)  -0.0069  0.0018 -0.0041 -0.0002  0.0005  0.0002 -0.0000 -0.0011
  13.  C 1 (d3)  -0.0035  0.0000 -0.0030 -0.0004  0.0001  0.0002  0.0001  0.0007
  14.  C 1 (d4)   0.0059 -0.0011  0.0224  0.0004  0.0002 -0.0009  0.0002  0.0006
  15.  C 1 (d5)   0.0016  0.0003 -0.0133 -0.0001  0.0004  0.0005 -0.0003  0.0007
  16.  H 2 (S)    0.0223 -0.0158 -0.0296  0.0078  0.0034 -0.0005 -0.0030 -0.0013
  17.  H 2 (S)   -0.0089  0.0003  0.0034  0.0001  0.0003 -0.0002  0.0001  0.0000
  18.  H 2 (px)   0.0003 -0.0004  0.0035  0.0001 -0.0001 -0.0002 -0.0000 -0.0000
  19.  H 2 (py)   0.0019 -0.0003 -0.0016  0.0001  0.0001  0.0000 -0.0001 -0.0000
  20.  H 2 (pz)  -0.0005  0.0002  0.0033 -0.0002 -0.0001 -0.0001  0.0001  0.0001
  21.  C 3 (S)   -0.0003 -0.0045  0.0071 -0.0002  0.0003 -0.0001 -0.0004  0.0004
  22.  C 3 (S)   -0.0245  0.0183 -0.0508 -0.0057 -0.0008  0.0019  0.0026 -0.0019
  23.  C 3 (S)   -0.0057  0.0003  0.0022 -0.0002  0.0000 -0.0002 -0.0001 -0.0004
  24.  C 3 (S)   -0.0007  0.0001  0.0006 -0.0000 -0.0000 -0.0000  0.0000 -0.0001
  25.  C 3 (px)   0.0049 -0.0041  0.1321  0.0018 -0.0085 -0.0056  0.0006 -0.0041
  26.  C 3 (px)   0.0130 -0.0016  0.0041  0.0003  0.0005 -0.0000  0.0001  0.0013
  27.  C 3 (py)  -0.0059 -0.0060 -0.0923 -0.0002  0.0120  0.0034 -0.0045  0.0106
  28.  C 3 (py)   0.0003 -0.0011  0.0114 -0.0002 -0.0002 -0.0005  0.0002  0.0002
  29.  C 3 (pz)  -0.0069 -0.0058 -0.0685 -0.0046  0.0011  0.0027  0.0014  0.0040
  30.  C 3 (pz)   0.0057 -0.0001  0.0098  0.0004 -0.0003 -0.0004  0.0002 -0.0012
  31.  C 3 (d1)  -0.0065  0.0006 -0.0087 -0.0002  0.0003  0.0003 -0.0001 -0.0000
  32.  C 3 (d2)   0.0018 -0.0002  0.0009  0.0001  0.0007 -0.0000 -0.0000  0.0005
  33.  C 3 (d3)   0.0014  0.0006  0.0023  0.0001 -0.0004 -0.0001 -0.0001 -0.0006
  34.  C 3 (d4)  -0.0001 -0.0006  0.0062  0.0003  0.0004 -0.0003 -0.0002  0.0005
  35.  C 3 (d5)  -0.0014  0.0003  0.0020  0.0001  0.0001 -0.0001 -0.0001  0.0001
  36.  C 4 (S)   -0.0003 -0.0045 -0.0071  0.0002  0.0003  0.0001  0.0004  0.0004
  37.  C 4 (S)   -0.0245  0.0183  0.0508  0.0057 -0.0008 -0.0019 -0.0026 -0.0019
  38.  C 4 (S)   -0.0057  0.0003 -0.0022  0.0002  0.0000  0.0002  0.0001 -0.0004
  39.  C 4 (S)   -0.0007  0.0001 -0.0006  0.0000 -0.0000  0.0000 -0.0000 -0.0001
  40.  C 4 (px)   0.0049 -0.0041 -0.1321 -0.0018 -0.0085  0.0056 -0.0006 -0.0041
  41.  C 4 (px)   0.0130 -0.0016 -0.0041 -0.0003  0.0005  0.0000 -0.0001  0.0013
  42.  C 4 (py)  -0.0059 -0.0060  0.0923  0.0002  0.0120 -0.0034  0.0045  0.0106
  43.  C 4 (py)   0.0003 -0.0011 -0.0114  0.0002 -0.0002  0.0005 -0.0002  0.0002
  44.  C 4 (pz)   0.0069  0.0058 -0.0685 -0.0046 -0.0011  0.0027  0.0014 -0.0040
  45.  C 4 (pz)  -0.0057  0.0001  0.0098  0.0004  0.0003 -0.0004  0.0002  0.0012
  46.  C 4 (d1)  -0.0065  0.0006  0.0087  0.0002  0.0003 -0.0003  0.0001 -0.0000
  47.  C 4 (d2)  -0.0018  0.0002  0.0009  0.0001 -0.0007 -0.0000 -0.0000 -0.0005
  48.  C 4 (d3)  -0.0014 -0.0006  0.0023  0.0001  0.0004 -0.0001 -0.0001  0.0006
  49.  C 4 (d4)  -0.0001 -0.0006 -0.0062 -0.0003  0.0004  0.0003  0.0002  0.0005
  50.  C 4 (d5)  -0.0014  0.0003 -0.0020 -0.0001  0.0001  0.0001  0.0001  0.0001
  51.  C 5 (S)    0.0006 -0.0004 -0.0013  0.0107  0.0010 -0.0021  0.0006 -0.0023
  52.  C 5 (S)    0.0421 -0.0141 -0.2992 -0.0078 -0.0017  0.0140 -0.0046  0.0082
  53.  C 5 (S)    0.0003  0.0008 -0.0257 -0.0001  0.0000  0.0011 -0.0004  0.0002
  54.  C 5 (S)    0.0016 -0.0000  0.0019  0.0000 -0.0001 -0.0001  0.0000  0.0001
  55.  C 5 (px)   0.0933 -0.0314 -0.5917 -0.0052 -0.0140  0.0246 -0.0078  0.0140
  56.  C 5 (px)   0.0046 -0.0007  0.0106 -0.0003  0.0003 -0.0006  0.0002  0.0004
  57.  C 5 (py)   0.0737  0.0226  0.0899  0.0098 -0.0086 -0.0053 -0.0049 -0.0096
  58.  C 5 (py)   0.0251  0.0001  0.0219 -0.0003  0.0011 -0.0010  0.0004 -0.0017
  59.  C 5 (pz)   0.0110  0.0129  0.0423  0.0053  0.0006 -0.0031 -0.0002  0.0141
  60.  C 5 (pz)  -0.0000  0.0002  0.0348  0.0003  0.0007 -0.0015  0.0007  0.0008
  61.  C 5 (d1)   0.0070 -0.0002  0.0051 -0.0001  0.0001 -0.0002  0.0001 -0.0002
  62.  C 5 (d2)   0.0069 -0.0018 -0.0041 -0.0002 -0.0005  0.0002 -0.0000  0.0011
  63.  C 5 (d3)   0.0035 -0.0000 -0.0030 -0.0004 -0.0001  0.0002  0.0001 -0.0007
  64.  C 5 (d4)   0.0059 -0.0011 -0.0224 -0.0004  0.0002  0.0009 -0.0002  0.0006
  65.  C 5 (d5)   0.0016  0.0003  0.0133  0.0001  0.0004 -0.0005  0.0003  0.0007
  66.  H 6 (S)    0.0223 -0.0158  0.0296 -0.0078  0.0034  0.0005  0.0030 -0.0013
  67.  H 6 (S)   -0.0089  0.0003 -0.0034 -0.0001  0.0003  0.0002 -0.0001  0.0000
  68.  H 6 (px)   0.0003 -0.0004 -0.0035 -0.0001 -0.0001  0.0002  0.0000 -0.0000
  69.  H 6 (py)   0.0019 -0.0003  0.0016 -0.0001  0.0001 -0.0000  0.0001 -0.0000
  70.  H 6 (pz)   0.0005 -0.0002  0.0033 -0.0002  0.0001 -0.0001  0.0001 -0.0001
  71.  C 7 (S)   -0.0009 -0.0030  0.0000 -0.0000  0.0001 -0.0000 -0.0000  0.0008
  72.  C 7 (S)   -0.0007  0.0046  0.0000 -0.0000 -0.0019  0.0000 -0.0000 -0.0051
  73.  C 7 (S)   -0.0135  0.0007  0.0000  0.0000 -0.0002  0.0000 -0.0000 -0.0001
  74.  C 7 (S)   -0.0021  0.0001  0.0000  0.0000 -0.0001  0.0000 -0.0000 -0.0001
  75.  C 7 (px)  -0.0005 -0.0007 -0.0000 -0.0000 -0.0013 -0.0000  0.0000 -0.0053
  76.  C 7 (px)  -0.0130  0.0026 -0.0000  0.0000 -0.0006  0.0000 -0.0000 -0.0007
  77.  C 7 (py)  -0.0275 -0.0224 -0.0000  0.0000  0.0024 -0.0000 -0.0000  0.0127
  78.  C 7 (py)  -0.0242  0.0011  0.0000  0.0000 -0.0005 -0.0000 -0.0000 -0.0007
  79.  C 7 (pz)   0.0000  0.0000  0.0138  0.0024  0.0000  0.0007 -0.0002  0.0000
  80.  C 7 (pz)   0.0000  0.0000  0.0043  0.0011  0.0000  0.0003  0.0002 -0.0000
  81.  C 7 (d1)  -0.0004 -0.0004 -0.0000  0.0000 -0.0003  0.0000 -0.0000  0.0000
  82.  C 7 (d2)   0.0000  0.0000  0.0008  0.0004  0.0000  0.0001  0.0001 -0.0000
  83.  C 7 (d3)  -0.0000  0.0000 -0.0049 -0.0002  0.0000  0.0001 -0.0001 -0.0000
  84.  C 7 (d4)  -0.0113  0.0007 -0.0000  0.0000 -0.0001  0.0000 -0.0000  0.0002
  85.  C 7 (d5)  -0.0029  0.0000 -0.0000 -0.0000  0.0001 -0.0000  0.0000  0.0003
  86.  H 8 (S)    0.0533 -0.0134  0.0000 -0.0000 -0.0000  0.0000 -0.0000  0.0016
  87.  H 8 (S)   -0.0055  0.0000 -0.0000 -0.0000  0.0002 -0.0000  0.0000  0.0007
  88.  H 8 (px)  -0.0020  0.0002 -0.0000  0.0000 -0.0001  0.0000 -0.0000 -0.0000
  89.  H 8 (py)  -0.0020  0.0004 -0.0000 -0.0000  0.0000 -0.0000  0.0000 -0.0000
  90.  H 8 (pz)   0.0000 -0.0000 -0.0008 -0.0000  0.0000  0.0000 -0.0000 -0.0000
  91.  C 9 (S)   -0.0030  0.0072 -0.0000 -0.0000  0.0002  0.0000 -0.0000 -0.0007
  92.  C 9 (S)   -0.1031 -0.0326  0.0000  0.0000 -0.0024 -0.0000  0.0000 -0.0014
  93.  C 9 (S)    0.0100 -0.0014 -0.0000 -0.0000 -0.0004 -0.0000 -0.0000  0.0004
  94.  C 9 (S)    0.0011  0.0001 -0.0000 -0.0000  0.0000 -0.0000 -0.0000  0.0000
  95.  C 9 (px)  -0.0509  0.0206  0.0000 -0.0000  0.0169  0.0000 -0.0000 -0.0332
  96.  C 9 (px)   0.0235 -0.0022 -0.0000 -0.0000  0.0007 -0.0000  0.0000 -0.0005
  97.  C 9 (py)   1.1894 -0.0417  0.0000  0.0000  0.0268  0.0000 -0.0000  0.0172
  98.  C 9 (py)  -0.0417  0.0055  0.0000  0.0000 -0.0007  0.0000 -0.0000 -0.0018
  99.  C 9 (pz)   0.0000  0.0000  1.0484  0.0195  0.0000 -0.0431  0.0136 -0.0000
 100.  C 9 (pz)   0.0000  0.0000  0.0195  0.0017 -0.0000 -0.0004  0.0004 -0.0000
 101.  C 9 (d1)   0.0268 -0.0007  0.0000 -0.0000  0.0015  0.0000 -0.0000  0.0001
 102.  C 9 (d2)   0.0000  0.0000 -0.0431 -0.0004  0.0000  0.0020 -0.0005 -0.0000
 103.  C 9 (d3)  -0.0000 -0.0000  0.0136  0.0004 -0.0000 -0.0005  0.0003  0.0000
 104.  C 9 (d4)   0.0172 -0.0018 -0.0000 -0.0000  0.0001 -0.0000  0.0000  0.0019
 105.  C 9 (d5)   0.0018 -0.0001  0.0000 -0.0000 -0.0003 -0.0000  0.0000  0.0002
 106.  H10 (S)   -0.7363  0.0179 -0.0000  0.0000 -0.0147  0.0000  0.0000 -0.0207
 107.  H10 (S)   -0.0045 -0.0003  0.0000  0.0000  0.0004  0.0000 -0.0000  0.0005
 108.  H10 (px)   0.0096 -0.0003 -0.0000 -0.0000  0.0002 -0.0000 -0.0000  0.0003
 109.  H10 (py)  -0.0210  0.0007 -0.0000  0.0000 -0.0004  0.0000 -0.0000 -0.0007
 110.  H10 (pz)   0.0000  0.0000  0.0076  0.0001 -0.0000 -0.0003  0.0001 -0.0000
 111.  C11 (S)    0.0032 -0.0116  0.0000 -0.0000 -0.0024  0.0000 -0.0000  0.0008
 112.  C11 (S)    0.3245 -0.0175  0.0000 -0.0000  0.0132  0.0000 -0.0000 -0.0019
 113.  C11 (S)   -0.0043  0.0002 -0.0000 -0.0000  0.0003 -0.0000  0.0000  0.0004
 114.  C11 (S)    0.0023 -0.0000 -0.0000  0.0000  0.0000  0.0000 -0.0000  0.0000
 115.  C11 (px)  -0.3311 -0.0016  0.0000 -0.0000 -0.0118 -0.0000 -0.0000  0.0147
 116.  C11 (px)  -0.0131  0.0005 -0.0000 -0.0000  0.0006 -0.0000  0.0000 -0.0007
 117.  C11 (py)  -0.3833  0.0307  0.0000 -0.0000 -0.0189 -0.0000  0.0000 -0.0007
 118.  C11 (py)   0.0010 -0.0009  0.0000  0.0000 -0.0006 -0.0000  0.0000  0.0012
 119.  C11 (pz)   0.0000 -0.0000  0.1329  0.0382  0.0000  0.0093  0.0084 -0.0000
 120.  C11 (pz)   0.0000  0.0000  0.0281 -0.0008 -0.0000 -0.0015  0.0003 -0.0000
 121.  C11 (d1)   0.0194 -0.0014  0.0000  0.0000  0.0009 -0.0000  0.0000  0.0002
 122.  C11 (d2)  -0.0000  0.0000 -0.0120  0.0011  0.0000  0.0010  0.0001 -0.0000
 123.  C11 (d3)   0.0000  0.0000 -0.0098 -0.0001 -0.0000  0.0004 -0.0001  0.0000
 124.  C11 (d4)   0.0025 -0.0002 -0.0000  0.0000 -0.0002  0.0000 -0.0000  0.0003
 125.  C11 (d5)  -0.0099 -0.0002  0.0000  0.0000 -0.0005  0.0000 -0.0000  0.0006
 126.  H12 (S)    0.0183 -0.0090  0.0224 -0.0194  0.0000 -0.0090 -0.0035  0.0053
 127.  H12 (S)    0.0047  0.0000 -0.0184 -0.0002  0.0003  0.0008 -0.0002 -0.0003
 128.  H12 (px)  -0.0012  0.0001  0.0003  0.0004  0.0000  0.0002  0.0001 -0.0001
 129.  H12 (py)  -0.0021  0.0001  0.0028  0.0000 -0.0001 -0.0001  0.0000  0.0000
 130.  H12 (pz)  -0.0008 -0.0002  0.0023 -0.0004 -0.0001 -0.0003 -0.0001  0.0002
 131.  H13 (S)    0.0183 -0.0090 -0.0224  0.0194  0.0000  0.0090  0.0035  0.0053
 132.  H13 (S)    0.0047  0.0000  0.0184  0.0002  0.0003 -0.0008  0.0002 -0.0003
 133.  H13 (px)  -0.0012  0.0001 -0.0003 -0.0004  0.0000 -0.0002 -0.0001 -0.0001
 134.  H13 (py)  -0.0021  0.0001 -0.0028 -0.0000 -0.0001  0.0001 -0.0000  0.0000
 135.  H13 (pz)   0.0008  0.0002  0.0023 -0.0004  0.0001 -0.0003 -0.0001 -0.0002

          NAO      105     106     107     108     109     110     111     112
      ---------- ------- ------- ------- ------- ------- ------- ------- -------
   1.  C 1 (S)    0.0010  0.0024 -0.0009 -0.0001  0.0001 -0.0003  0.0001  0.0022
   2.  C 1 (S)   -0.0032  0.0184  0.0016  0.0001 -0.0005  0.0010  0.0020  0.0176
   3.  C 1 (S)   -0.0002 -0.0028 -0.0002  0.0001 -0.0001  0.0002  0.0014 -0.0033
   4.  C 1 (S)    0.0000 -0.0015 -0.0001  0.0000 -0.0000 -0.0000  0.0001 -0.0011
   5.  C 1 (px)   0.0045  0.0167 -0.0039  0.0004 -0.0005  0.0047  0.0015 -0.0153
   6.  C 1 (px)   0.0002 -0.0073  0.0005  0.0001 -0.0002 -0.0001 -0.0010 -0.0014
   7.  C 1 (py)   0.0026  0.0079 -0.0132  0.0004  0.0023 -0.0021 -0.0009 -0.0330
   8.  C 1 (py)   0.0006 -0.0115 -0.0008  0.0001 -0.0002 -0.0001 -0.0013  0.0063
   9.  C 1 (pz)   0.0210 -0.0228 -0.0027 -0.0003 -0.0008 -0.0003 -0.0005 -0.0342
  10.  C 1 (pz)  -0.0005  0.0183 -0.0013 -0.0001  0.0006  0.0002 -0.0004  0.0033
  11.  C 1 (d1)   0.0001 -0.0042 -0.0003  0.0000 -0.0001 -0.0000 -0.0002 -0.0003
  12.  C 1 (d2)  -0.0003  0.0054 -0.0001 -0.0001  0.0002 -0.0000 -0.0003  0.0022
  13.  C 1 (d3)  -0.0004  0.0008  0.0004  0.0000 -0.0000 -0.0000  0.0001  0.0017
  14.  C 1 (d4)  -0.0002 -0.0029  0.0003  0.0001 -0.0001  0.0002 -0.0003  0.0017
  15.  C 1 (d5)  -0.0007 -0.0045  0.0003  0.0000 -0.0001 -0.0001  0.0001  0.0009
  16.  H 2 (S)    0.0052 -0.0196  0.0030 -0.0001 -0.0015 -0.0004 -0.0008  0.0110
  17.  H 2 (S)   -0.0000  0.0034  0.0006 -0.0000  0.0000  0.0000 -0.0001  0.0018
  18.  H 2 (px)   0.0002 -0.0004 -0.0000 -0.0000 -0.0000  0.0000  0.0001 -0.0007
  19.  H 2 (py)   0.0001 -0.0011 -0.0000  0.0000 -0.0000 -0.0000 -0.0000  0.0000
  20.  H 2 (pz)  -0.0001  0.0005 -0.0001  0.0000  0.0000  0.0000  0.0001 -0.0004
  21.  C 3 (S)   -0.0002 -0.0004 -0.0010 -0.0001 -0.0001  0.0002  0.0000  0.0001
  22.  C 3 (S)    0.0029  0.0231  0.0079  0.0002  0.0005 -0.0015  0.0017  0.0292
  23.  C 3 (S)    0.0003  0.0034 -0.0000 -0.0000  0.0001  0.0000  0.0010 -0.0025
  24.  C 3 (S)   -0.0000  0.0004 -0.0000 -0.0000  0.0000  0.0000  0.0001 -0.0006
  25.  C 3 (px)  -0.0023  0.0304 -0.0128 -0.0007  0.0026  0.0014  0.0005 -0.0394
  26.  C 3 (px)  -0.0001 -0.0112  0.0004  0.0002 -0.0004  0.0000 -0.0015  0.0015
  27.  C 3 (py)  -0.0018 -0.0759  0.0178  0.0011 -0.0038  0.0006  0.0009  0.0506
  28.  C 3 (py)  -0.0001  0.0009  0.0001  0.0000  0.0001  0.0001  0.0011 -0.0104
  29.  C 3 (pz)   0.0008  0.0107 -0.0036  0.0005 -0.0001 -0.0013  0.0003 -0.0008
  30.  C 3 (pz)   0.0007  0.0032 -0.0009 -0.0001  0.0002  0.0000 -0.0008  0.0046
  31.  C 3 (d1)  -0.0002  0.0020  0.0004 -0.0000  0.0001 -0.0001  0.0003 -0.0007
  32.  C 3 (d2)   0.0001 -0.0025  0.0008  0.0001 -0.0002  0.0000 -0.0005  0.0079
  33.  C 3 (d3)  -0.0001  0.0023 -0.0009 -0.0001  0.0002  0.0000 -0.0003 -0.0010
  34.  C 3 (d4)  -0.0003 -0.0020  0.0005  0.0000 -0.0001  0.0001 -0.0000  0.0009
  35.  C 3 (d5)   0.0000 -0.0016  0.0006 -0.0000 -0.0001  0.0000 -0.0001  0.0008
  36.  C 4 (S)   -0.0002 -0.0004 -0.0010 -0.0001 -0.0001 -0.0002  0.0000  0.0001
  37.  C 4 (S)    0.0029  0.0231  0.0079  0.0002  0.0005  0.0015  0.0017  0.0292
  38.  C 4 (S)    0.0003  0.0034 -0.0000 -0.0000  0.0001 -0.0000  0.0010 -0.0025
  39.  C 4 (S)   -0.0000  0.0004 -0.0000 -0.0000  0.0000 -0.0000  0.0001 -0.0006
  40.  C 4 (px)  -0.0023  0.0304 -0.0128 -0.0007  0.0026 -0.0014  0.0005 -0.0394
  41.  C 4 (px)  -0.0001 -0.0112  0.0004  0.0002 -0.0004 -0.0000 -0.0015  0.0015
  42.  C 4 (py)  -0.0018 -0.0759  0.0178  0.0011 -0.0038 -0.0006  0.0009  0.0506
  43.  C 4 (py)  -0.0001  0.0009  0.0001  0.0000  0.0001 -0.0001  0.0011 -0.0104
  44.  C 4 (pz)  -0.0008 -0.0107  0.0036 -0.0005  0.0001 -0.0013 -0.0003  0.0008
  45.  C 4 (pz)  -0.0007 -0.0032  0.0009  0.0001 -0.0002  0.0000  0.0008 -0.0046
  46.  C 4 (d1)  -0.0002  0.0020  0.0004 -0.0000  0.0001  0.0001  0.0003 -0.0007
  47.  C 4 (d2)  -0.0001  0.0025 -0.0008 -0.0001  0.0002  0.0000  0.0005 -0.0079
  48.  C 4 (d3)   0.0001 -0.0023  0.0009  0.0001 -0.0002  0.0000  0.0003  0.0010
  49.  C 4 (d4)  -0.0003 -0.0020  0.0005  0.0000 -0.0001 -0.0001 -0.0000  0.0009
  50.  C 4 (d5)   0.0000 -0.0016  0.0006 -0.0000 -0.0001 -0.0000 -0.0001  0.0008
  51.  C 5 (S)    0.0010  0.0024 -0.0009 -0.0001  0.0001  0.0003  0.0001  0.0022
  52.  C 5 (S)   -0.0032  0.0184  0.0016  0.0001 -0.0005 -0.0010  0.0020  0.0176
  53.  C 5 (S)   -0.0002 -0.0028 -0.0002  0.0001 -0.0001 -0.0002  0.0014 -0.0033
  54.  C 5 (S)    0.0000 -0.0015 -0.0001  0.0000 -0.0000  0.0000  0.0001 -0.0011
  55.  C 5 (px)   0.0045  0.0167 -0.0039  0.0004 -0.0005 -0.0047  0.0015 -0.0153
  56.  C 5 (px)   0.0002 -0.0073  0.0005  0.0001 -0.0002  0.0001 -0.0010 -0.0014
  57.  C 5 (py)   0.0026  0.0079 -0.0132  0.0004  0.0023  0.0021 -0.0009 -0.0330
  58.  C 5 (py)   0.0006 -0.0115 -0.0008  0.0001 -0.0002  0.0001 -0.0013  0.0063
  59.  C 5 (pz)  -0.0210  0.0228  0.0027  0.0003  0.0008 -0.0003  0.0005  0.0342
  60.  C 5 (pz)   0.0005 -0.0183  0.0013  0.0001 -0.0006  0.0002  0.0004 -0.0033
  61.  C 5 (d1)   0.0001 -0.0042 -0.0003  0.0000 -0.0001  0.0000 -0.0002 -0.0003
  62.  C 5 (d2)   0.0003 -0.0054  0.0001  0.0001 -0.0002 -0.0000  0.0003 -0.0022
  63.  C 5 (d3)   0.0004 -0.0008 -0.0004 -0.0000  0.0000 -0.0000 -0.0001 -0.0017
  64.  C 5 (d4)  -0.0002 -0.0029  0.0003  0.0001 -0.0001 -0.0002 -0.0003  0.0017
  65.  C 5 (d5)  -0.0007 -0.0045  0.0003  0.0000 -0.0001  0.0001  0.0001  0.0009
  66.  H 6 (S)    0.0052 -0.0196  0.0030 -0.0001 -0.0015  0.0004 -0.0008  0.0110
  67.  H 6 (S)   -0.0000  0.0034  0.0006 -0.0000  0.0000 -0.0000 -0.0001  0.0018
  68.  H 6 (px)   0.0002 -0.0004 -0.0000 -0.0000 -0.0000 -0.0000  0.0001 -0.0007
  69.  H 6 (py)   0.0001 -0.0011 -0.0000  0.0000 -0.0000  0.0000 -0.0000  0.0000
  70.  H 6 (pz)   0.0001 -0.0005  0.0001 -0.0000 -0.0000  0.0000 -0.0001  0.0004
  71.  C 7 (S)    0.0003 -0.0021  0.0001  0.0003 -0.0001 -0.0000  0.0000 -0.0022
  72.  C 7 (S)   -0.0030  0.0488 -0.0024 -0.0012  0.0019  0.0000 -0.0028  0.2410
  73.  C 7 (S)    0.0001  0.0059 -0.0002 -0.0001  0.0002  0.0000  0.0088 -0.0108
  74.  C 7 (S)    0.0000  0.0008 -0.0001 -0.0000  0.0000  0.0000 -0.0001 -0.0031
  75.  C 7 (px)   0.0019  0.0421 -0.0064 -0.0017  0.0004 -0.0000  0.0036  0.3322
  76.  C 7 (px)   0.0004  0.0064 -0.0005 -0.0002  0.0002  0.0000 -0.0161  0.0139
  77.  C 7 (py)   0.0035 -0.0527  0.0070  0.0025 -0.0020  0.0000 -0.0033 -0.2882
  78.  C 7 (py)   0.0000  0.0135  0.0001 -0.0003  0.0004  0.0000  0.0109  0.0202
  79.  C 7 (pz)  -0.0000  0.0000 -0.0000 -0.0000  0.0000  0.0005  0.0000  0.0000
  80.  C 7 (pz)   0.0000 -0.0000  0.0000 -0.0000  0.0000  0.0000 -0.0000 -0.0000
  81.  C 7 (d1)   0.0000  0.0005 -0.0003  0.0000  0.0001  0.0000  0.0025 -0.0144
  82.  C 7 (d2)   0.0000 -0.0000 -0.0000 -0.0000 -0.0000 -0.0000 -0.0000 -0.0000
  83.  C 7 (d3)   0.0000  0.0000 -0.0000 -0.0000 -0.0000 -0.0000 -0.0000 -0.0000
  84.  C 7 (d4)   0.0001  0.0015  0.0005 -0.0000  0.0000  0.0000  0.0004 -0.0004
  85.  C 7 (d5)   0.0000 -0.0003  0.0002  0.0001 -0.0000 -0.0000  0.0018 -0.0074
  86.  H 8 (S)    0.0007 -0.0052 -0.0011  0.0007  0.0000  0.0000  0.0047  0.0180
  87.  H 8 (S)   -0.0001 -0.0011  0.0007  0.0000 -0.0001 -0.0000 -0.0008  0.0019
  88.  H 8 (px)   0.0000  0.0005  0.0000 -0.0000  0.0000  0.0000 -0.0002  0.0005
  89.  H 8 (py)  -0.0000  0.0000  0.0001 -0.0000 -0.0000 -0.0000 -0.0000  0.0005
  90.  H 8 (pz)   0.0000  0.0000 -0.0000 -0.0000 -0.0000  0.0000 -0.0000 -0.0000
  91.  C 9 (S)    0.0034 -0.0060 -0.0120  0.0004 -0.0022  0.0000 -0.0000 -0.0038
  92.  C 9 (S)   -0.0198  0.5195  0.0033 -0.0038  0.0132  0.0000 -0.0032  0.2514
  93.  C 9 (S)    0.0009 -0.0097 -0.0005  0.0001 -0.0003 -0.0000  0.0090 -0.0162
  94.  C 9 (S)   -0.0001 -0.0003 -0.0001  0.0000  0.0000 -0.0000 -0.0005 -0.0015
  95.  C 9 (px)  -0.0119  0.3068 -0.0022 -0.0024  0.0106  0.0000  0.0039  0.2907
  96.  C 9 (px)  -0.0004  0.0080 -0.0003  0.0001  0.0002 -0.0000 -0.0147  0.0117
  97.  C 9 (py)   0.0018 -0.7363 -0.0045  0.0096 -0.0210  0.0000  0.0032  0.3245
  98.  C 9 (py)  -0.0001  0.0179 -0.0003 -0.0003  0.0007  0.0000 -0.0116 -0.0175
  99.  C 9 (pz)   0.0000 -0.0000  0.0000 -0.0000 -0.0000  0.0076  0.0000  0.0000
 100.  C 9 (pz)  -0.0000  0.0000  0.0000 -0.0000  0.0000  0.0001 -0.0000 -0.0000
 101.  C 9 (d1)  -0.0003 -0.0147  0.0004  0.0002 -0.0004 -0.0000 -0.0024  0.0132
 102.  C 9 (d2)  -0.0000  0.0000  0.0000 -0.0000  0.0000 -0.0003  0.0000  0.0000
 103.  C 9 (d3)   0.0000  0.0000 -0.0000 -0.0000 -0.0000  0.0001 -0.0000 -0.0000
 104.  C 9 (d4)   0.0002 -0.0207  0.0005  0.0003 -0.0007 -0.0000  0.0008 -0.0019
 105.  C 9 (d5)   0.0011 -0.0137 -0.0001  0.0001 -0.0004  0.0000  0.0017 -0.0078
 106.  H10 (S)   -0.0137  0.7479  0.0000 -0.0081  0.0214 -0.0000  0.0040  0.0159
 107.  H10 (S)   -0.0001  0.0000  0.0010  0.0000 -0.0001  0.0000 -0.0010  0.0035
 108.  H10 (px)   0.0001 -0.0081  0.0000  0.0001 -0.0002 -0.0000 -0.0002  0.0008
 109.  H10 (py)  -0.0004  0.0214 -0.0001 -0.0002  0.0006 -0.0000  0.0000 -0.0006
 110.  H10 (pz)   0.0000 -0.0000  0.0000 -0.0000 -0.0000  0.0001  0.0000  0.0000
 111.  C11 (S)    0.0017  0.0040 -0.0010 -0.0002  0.0000  0.0000  1.9993 -0.0000
 112.  C11 (S)   -0.0078  0.0159  0.0035  0.0008 -0.0006  0.0000 -0.0000  1.0451
 113.  C11 (S)    0.0002 -0.0037  0.0005  0.0001 -0.0002 -0.0000 -0.0000  0.0000
 114.  C11 (S)    0.0000 -0.0021 -0.0000  0.0000 -0.0001  0.0000 -0.0000  0.0000
 115.  C11 (px)   0.0122 -0.0259  0.0083  0.0010 -0.0013  0.0000  0.0037  0.1217
 116.  C11 (px)  -0.0003  0.0166  0.0005 -0.0001  0.0004 -0.0000 -0.0055  0.0277
 117.  C11 (py)   0.0138 -0.0183 -0.0034 -0.0030 -0.0008 -0.0000  0.0001  0.0075
 118.  C11 (py)   0.0003 -0.0076 -0.0002  0.0000 -0.0003 -0.0000 -0.0001  0.0016
 119.  C11 (pz)   0.0000  0.0000 -0.0000 -0.0000 -0.0000 -0.0001 -0.0000 -0.0000
 120.  C11 (pz)   0.0000 -0.0000  0.0000  0.0000  0.0000  0.0002  0.0000 -0.0000
 121.  C11 (d1)  -0.0005 -0.0033  0.0002  0.0002 -0.0001 -0.0000 -0.0000  0.0001
 122.  C11 (d2)   0.0000  0.0000  0.0000 -0.0000 -0.0000 -0.0001 -0.0000  0.0000
 123.  C11 (d3)   0.0000 -0.0000  0.0000  0.0000  0.0000 -0.0001 -0.0000  0.0000
 124.  C11 (d4)   0.0002 -0.0050 -0.0000  0.0001 -0.0001 -0.0000 -0.0006  0.0054
 125.  C11 (d5)   0.0005 -0.0022  0.0002  0.0000 -0.0001  0.0000  0.0004  0.0028
 126.  H12 (S)    0.0018 -0.0081  0.0039  0.0008 -0.0009  0.0009 -0.0029  0.4786
 127.  H12 (S)   -0.0003  0.0026  0.0000 -0.0000  0.0001 -0.0002 -0.0129  0.0155
 128.  H12 (px)  -0.0000  0.0006 -0.0000 -0.0000  0.0000 -0.0000  0.0010 -0.0062
 129.  H12 (py)   0.0001  0.0001 -0.0000 -0.0000 -0.0000  0.0000  0.0000 -0.0001
 130.  H12 (pz)   0.0001 -0.0009  0.0001  0.0000 -0.0000  0.0000 -0.0017  0.0096
 131.  H13 (S)    0.0018 -0.0081  0.0039  0.0008 -0.0009 -0.0009 -0.0029  0.4786
 132.  H13 (S)   -0.0003  0.0026  0.0000 -0.0000  0.0001  0.0002 -0.0129  0.0155
 133.  H13 (px)  -0.0000  0.0006 -0.0000 -0.0000  0.0000  0.0000  0.0010 -0.0062
 134.  H13 (py)   0.0001  0.0001 -0.0000 -0.0000 -0.0000 -0.0000  0.0000 -0.0001
 135.  H13 (pz)  -0.0001  0.0009 -0.0001 -0.0000  0.0000  0.0000  0.0017 -0.0096

          NAO      113     114     115     116     117     118     119     120
      ---------- ------- ------- ------- ------- ------- ------- ------- -------
   1.  C 1 (S)    0.0013  0.0001 -0.0007  0.0024 -0.0005 -0.0013 -0.0018 -0.0011
   2.  C 1 (S)   -0.0016 -0.0006  0.0050 -0.0034 -0.0413  0.0088 -0.0103  0.0089
   3.  C 1 (S)    0.0006 -0.0000  0.0032  0.0006 -0.0002  0.0003 -0.0036  0.0011
   4.  C 1 (S)   -0.0000  0.0000  0.0004 -0.0001  0.0006  0.0001 -0.0004 -0.0001
   5.  C 1 (px)  -0.0062  0.0004  0.0208 -0.0137  0.0199  0.0162 -0.0097  0.0214
   6.  C 1 (px)   0.0001  0.0001 -0.0054 -0.0006  0.0023 -0.0007  0.0116 -0.0006
   7.  C 1 (py)  -0.0040  0.0002  0.0138  0.0007 -0.0063 -0.0037  0.0127  0.0089
   8.  C 1 (py)  -0.0004  0.0001 -0.0131  0.0003 -0.0205 -0.0017  0.0083 -0.0015
   9.  C 1 (pz)  -0.0009  0.0007  0.0143  0.0053  0.0391 -0.0104 -0.0085 -0.0012
  10.  C 1 (pz)  -0.0005 -0.0000 -0.0118  0.0004 -0.0101  0.0005  0.0004  0.0014
  11.  C 1 (d1)  -0.0003  0.0000 -0.0020 -0.0004 -0.0047 -0.0004  0.0017 -0.0002
  12.  C 1 (d2)   0.0002 -0.0000 -0.0036  0.0008 -0.0032 -0.0010  0.0007 -0.0000
  13.  C 1 (d3)   0.0007 -0.0000 -0.0005  0.0006  0.0028  0.0003  0.0000  0.0002
  14.  C 1 (d4)   0.0001  0.0000 -0.0037 -0.0001 -0.0032  0.0004  0.0008  0.0004
  15.  C 1 (d5)   0.0002 -0.0000  0.0023 -0.0002 -0.0013  0.0003 -0.0002 -0.0006
  16.  H 2 (S)   -0.0022 -0.0001 -0.0160 -0.0017 -0.0233 -0.0011 -0.0034 -0.0072
  17.  H 2 (S)    0.0006 -0.0000  0.0002  0.0008  0.0028 -0.0003 -0.0011 -0.0000
  18.  H 2 (px)  -0.0001  0.0000  0.0006 -0.0002  0.0010  0.0001 -0.0006  0.0000
  19.  H 2 (py)  -0.0001  0.0000 -0.0005 -0.0001 -0.0012 -0.0000 -0.0001 -0.0002
  20.  H 2 (pz)   0.0001  0.0000  0.0012  0.0001  0.0005  0.0001 -0.0002  0.0003
  21.  C 3 (S)    0.0014  0.0000  0.0008  0.0022 -0.0007  0.0012 -0.0002 -0.0026
  22.  C 3 (S)    0.0021 -0.0006 -0.0154  0.0055  0.0594 -0.0097 -0.0211  0.0174
  23.  C 3 (S)    0.0005  0.0000 -0.0015  0.0009  0.0016 -0.0000 -0.0057  0.0004
  24.  C 3 (S)   -0.0000  0.0000 -0.0004 -0.0000  0.0001 -0.0001 -0.0009  0.0001
  25.  C 3 (px)  -0.0159  0.0002  0.0316 -0.0234 -0.0268 -0.0128  0.0103  0.0111
  26.  C 3 (px)   0.0009  0.0001 -0.0096  0.0002 -0.0009  0.0008  0.0115 -0.0003
  27.  C 3 (py)   0.0112 -0.0003 -0.0327  0.0095  0.0034 -0.0050 -0.0175  0.0005
  28.  C 3 (py)  -0.0013 -0.0001  0.0189 -0.0019 -0.0237 -0.0011 -0.0058  0.0007
  29.  C 3 (pz)   0.0150  0.0004 -0.0126  0.0193 -0.0129  0.0056 -0.0226  0.0107
  30.  C 3 (pz)  -0.0006 -0.0000 -0.0147  0.0005  0.0075 -0.0004  0.0065  0.0002
  31.  C 3 (d1)   0.0002 -0.0000  0.0043  0.0002 -0.0023 -0.0005 -0.0013  0.0003
  32.  C 3 (d2)   0.0015 -0.0000 -0.0080  0.0025  0.0063  0.0013  0.0014 -0.0003
  33.  C 3 (d3)  -0.0007  0.0000 -0.0014 -0.0006  0.0015  0.0003  0.0002 -0.0001
  34.  C 3 (d4)   0.0000  0.0000 -0.0027 -0.0004 -0.0011 -0.0002  0.0017  0.0003
  35.  C 3 (d5)  -0.0005 -0.0000  0.0018 -0.0009  0.0032 -0.0001 -0.0001 -0.0004
  36.  C 4 (S)    0.0014  0.0000  0.0008  0.0022 -0.0007  0.0012  0.0002  0.0026
  37.  C 4 (S)    0.0021 -0.0006 -0.0154  0.0055  0.0594 -0.0097  0.0211 -0.0174
  38.  C 4 (S)    0.0005  0.0000 -0.0015  0.0009  0.0016 -0.0000  0.0057 -0.0004
  39.  C 4 (S)   -0.0000  0.0000 -0.0004 -0.0000  0.0001 -0.0001  0.0009 -0.0001
  40.  C 4 (px)  -0.0159  0.0002  0.0316 -0.0234 -0.0268 -0.0128 -0.0103 -0.0111
  41.  C 4 (px)   0.0009  0.0001 -0.0096  0.0002 -0.0009  0.0008 -0.0115  0.0003
  42.  C 4 (py)   0.0112 -0.0003 -0.0327  0.0095  0.0034 -0.0050  0.0175 -0.0005
  43.  C 4 (py)  -0.0013 -0.0001  0.0189 -0.0019 -0.0237 -0.0011  0.0058 -0.0007
  44.  C 4 (pz)  -0.0150 -0.0004  0.0126 -0.0193  0.0129 -0.0056 -0.0226  0.0107
  45.  C 4 (pz)   0.0006  0.0000  0.0147 -0.0005 -0.0075  0.0004  0.0065  0.0002
  46.  C 4 (d1)   0.0002 -0.0000  0.0043  0.0002 -0.0023 -0.0005  0.0013 -0.0003
  47.  C 4 (d2)  -0.0015  0.0000  0.0080 -0.0025 -0.0063 -0.0013  0.0014 -0.0003
  48.  C 4 (d3)   0.0007 -0.0000  0.0014  0.0006 -0.0015 -0.0003  0.0002 -0.0001
  49.  C 4 (d4)   0.0000  0.0000 -0.0027 -0.0004 -0.0011 -0.0002 -0.0017 -0.0003
  50.  C 4 (d5)  -0.0005 -0.0000  0.0018 -0.0009  0.0032 -0.0001  0.0001  0.0004
  51.  C 5 (S)    0.0013  0.0001 -0.0007  0.0024 -0.0005 -0.0013  0.0018  0.0011
  52.  C 5 (S)   -0.0016 -0.0006  0.0050 -0.0034 -0.0413  0.0088  0.0103 -0.0089
  53.  C 5 (S)    0.0006 -0.0000  0.0032  0.0006 -0.0002  0.0003  0.0036 -0.0011
  54.  C 5 (S)   -0.0000  0.0000  0.0004 -0.0001  0.0006  0.0001  0.0004  0.0001
  55.  C 5 (px)  -0.0062  0.0004  0.0208 -0.0137  0.0199  0.0162  0.0097 -0.0214
  56.  C 5 (px)   0.0001  0.0001 -0.0054 -0.0006  0.0023 -0.0007 -0.0116  0.0006
  57.  C 5 (py)  -0.0040  0.0002  0.0138  0.0007 -0.0063 -0.0037 -0.0127 -0.0089
  58.  C 5 (py)  -0.0004  0.0001 -0.0131  0.0003 -0.0205 -0.0017 -0.0083  0.0015
  59.  C 5 (pz)   0.0009 -0.0007 -0.0143 -0.0053 -0.0391  0.0104 -0.0085 -0.0012
  60.  C 5 (pz)   0.0005  0.0000  0.0118 -0.0004  0.0101 -0.0005  0.0004  0.0014
  61.  C 5 (d1)  -0.0003  0.0000 -0.0020 -0.0004 -0.0047 -0.0004 -0.0017  0.0002
  62.  C 5 (d2)  -0.0002  0.0000  0.0036 -0.0008  0.0032  0.0010  0.0007 -0.0000
  63.  C 5 (d3)  -0.0007  0.0000  0.0005 -0.0006 -0.0028 -0.0003  0.0000  0.0002
  64.  C 5 (d4)   0.0001  0.0000 -0.0037 -0.0001 -0.0032  0.0004 -0.0008 -0.0004
  65.  C 5 (d5)   0.0002 -0.0000  0.0023 -0.0002 -0.0013  0.0003  0.0002  0.0006
  66.  H 6 (S)   -0.0022 -0.0001 -0.0160 -0.0017 -0.0233 -0.0011  0.0034  0.0072
  67.  H 6 (S)    0.0006 -0.0000  0.0002  0.0008  0.0028 -0.0003  0.0011  0.0000
  68.  H 6 (px)  -0.0001  0.0000  0.0006 -0.0002  0.0010  0.0001  0.0006 -0.0000
  69.  H 6 (py)  -0.0001  0.0000 -0.0005 -0.0001 -0.0012 -0.0000  0.0001  0.0002
  70.  H 6 (pz)  -0.0001 -0.0000 -0.0012 -0.0001 -0.0005 -0.0001 -0.0002  0.0003
  71.  C 7 (S)    0.0083 -0.0007 -0.0033  0.0115  0.0013 -0.0132  0.0000 -0.0000
  72.  C 7 (S)   -0.0104 -0.0018 -0.2870  0.0081  0.3794  0.0005  0.0000  0.0000
  73.  C 7 (S)    0.0009  0.0000 -0.0058  0.0007  0.0072 -0.0001  0.0000 -0.0000
  74.  C 7 (S)   -0.0001  0.0000 -0.0005 -0.0002  0.0003 -0.0001  0.0000  0.0000
  75.  C 7 (px)   0.0044 -0.0003 -0.2528  0.0261  0.4732  0.0315 -0.0000 -0.0000
  76.  C 7 (px)   0.0009 -0.0000 -0.0192  0.0023  0.0485  0.0013  0.0000  0.0000
  77.  C 7 (py)   0.0060 -0.0024  0.3175  0.0159 -0.3216  0.0069  0.0000  0.0000
  78.  C 7 (py)  -0.0004 -0.0000  0.0009 -0.0003  0.0328 -0.0009  0.0000 -0.0000
  79.  C 7 (pz)  -0.0000 -0.0000 -0.0000 -0.0000  0.0000 -0.0000  0.1465  0.0214
  80.  C 7 (pz)  -0.0000 -0.0000 -0.0000  0.0000 -0.0000 -0.0000  0.0363 -0.0008
  81.  C 7 (d1)  -0.0007 -0.0000  0.0157 -0.0011 -0.0201 -0.0009 -0.0000  0.0000
  82.  C 7 (d2)  -0.0000 -0.0000 -0.0000  0.0000 -0.0000  0.0000  0.0102 -0.0013
  83.  C 7 (d3)  -0.0000 -0.0000 -0.0000  0.0000  0.0000  0.0000 -0.0080 -0.0003
  84.  C 7 (d4)   0.0003  0.0000  0.0129 -0.0004  0.0052 -0.0004  0.0000 -0.0000
  85.  C 7 (d5)   0.0007  0.0000  0.0129  0.0002 -0.0134 -0.0004 -0.0000  0.0000
  86.  H 8 (S)   -0.0054 -0.0022 -0.0239  0.0126  0.0080  0.0070  0.0000  0.0000
  87.  H 8 (S)    0.0006 -0.0000  0.0094  0.0006  0.0023  0.0004 -0.0000  0.0000
  88.  H 8 (px)   0.0000  0.0000  0.0005 -0.0000  0.0033  0.0001  0.0000  0.0000
  89.  H 8 (py)   0.0002  0.0001  0.0015 -0.0003  0.0002 -0.0003 -0.0000 -0.0000
  90.  H 8 (pz)  -0.0000 -0.0000 -0.0000  0.0000 -0.0000  0.0000 -0.0002  0.0001
  91.  C 9 (S)    0.0075 -0.0007 -0.0021  0.0104 -0.0006  0.0133  0.0000  0.0000
  92.  C 9 (S)   -0.0073 -0.0015 -0.2846  0.0098 -0.3991  0.0012 -0.0000 -0.0000
  93.  C 9 (S)   -0.0001  0.0001 -0.0008 -0.0006 -0.0019  0.0004 -0.0000 -0.0000
  94.  C 9 (S)   -0.0000  0.0000 -0.0015 -0.0000 -0.0016  0.0000 -0.0000 -0.0000
  95.  C 9 (px)  -0.0017 -0.0006 -0.1885  0.0269 -0.4377 -0.0349 -0.0000  0.0000
  96.  C 9 (px)  -0.0005 -0.0000 -0.0107  0.0005 -0.0456 -0.0010 -0.0000 -0.0000
  97.  C 9 (py)  -0.0043  0.0023 -0.3311 -0.0131 -0.3833  0.0010  0.0000  0.0000
  98.  C 9 (py)   0.0002 -0.0000 -0.0016  0.0005  0.0307 -0.0009 -0.0000  0.0000
  99.  C 9 (pz)  -0.0000 -0.0000  0.0000 -0.0000  0.0000  0.0000  0.1329  0.0281
 100.  C 9 (pz)  -0.0000  0.0000 -0.0000 -0.0000 -0.0000  0.0000  0.0382 -0.0008
 101.  C 9 (d1)   0.0003  0.0000 -0.0118  0.0006 -0.0189 -0.0006  0.0000 -0.0000
 102.  C 9 (d2)  -0.0000  0.0000 -0.0000 -0.0000 -0.0000 -0.0000  0.0093 -0.0015
 103.  C 9 (d3)   0.0000 -0.0000 -0.0000  0.0000  0.0000  0.0000  0.0084  0.0003
 104.  C 9 (d4)   0.0004  0.0000  0.0147 -0.0007 -0.0007  0.0012 -0.0000 -0.0000
 105.  C 9 (d5)   0.0002  0.0000  0.0122 -0.0003  0.0138  0.0003  0.0000  0.0000
 106.  H10 (S)   -0.0037 -0.0021 -0.0259  0.0166 -0.0183 -0.0076  0.0000 -0.0000
 107.  H10 (S)    0.0005 -0.0000  0.0083  0.0005 -0.0034 -0.0002 -0.0000  0.0000
 108.  H10 (px)   0.0001  0.0000  0.0010 -0.0001 -0.0030  0.0000 -0.0000  0.0000
 109.  H10 (py)  -0.0002 -0.0001 -0.0013  0.0004 -0.0008 -0.0003 -0.0000  0.0000
 110.  H10 (pz)  -0.0000  0.0000  0.0000 -0.0000 -0.0000 -0.0000 -0.0001  0.0002
 111.  C11 (S)   -0.0000 -0.0000  0.0037 -0.0055  0.0001 -0.0001 -0.0000  0.0000
 112.  C11 (S)    0.0000  0.0000  0.1217  0.0277  0.0075  0.0016 -0.0000 -0.0000
 113.  C11 (S)    0.0009 -0.0000  0.0093  0.0010  0.0025  0.0003 -0.0000  0.0000
 114.  C11 (S)   -0.0000  0.0000 -0.0004 -0.0001 -0.0000 -0.0000 -0.0000 -0.0000
 115.  C11 (px)   0.0093 -0.0004  1.1490  0.0027 -0.0035  0.0017 -0.0000 -0.0000
 116.  C11 (px)   0.0010 -0.0001  0.0027  0.0032  0.0017  0.0000 -0.0000  0.0000
 117.  C11 (py)   0.0025 -0.0000 -0.0035  0.0017  1.0131  0.0268  0.0000  0.0000
 118.  C11 (py)   0.0003 -0.0000  0.0017  0.0000  0.0268  0.0025  0.0000 -0.0000
 119.  C11 (pz)  -0.0000 -0.0000 -0.0000 -0.0000  0.0000  0.0000  1.2422 -0.0295
 120.  C11 (pz)   0.0000 -0.0000 -0.0000  0.0000  0.0000 -0.0000 -0.0295  0.0027
 121.  C11 (d1)  -0.0000  0.0000  0.0015 -0.0000 -0.0412 -0.0010  0.0000 -0.0000
 122.  C11 (d2)  -0.0000  0.0000  0.0000 -0.0000  0.0000 -0.0000  0.0407 -0.0018
 123.  C11 (d3)   0.0000  0.0000 -0.0000 -0.0000 -0.0000  0.0000  0.0016 -0.0002
 124.  C11 (d4)  -0.0000  0.0000  0.0146 -0.0004  0.0012 -0.0000 -0.0000  0.0000
 125.  C11 (d5)   0.0003 -0.0000  0.0390 -0.0001  0.0006  0.0001  0.0000 -0.0000
 126.  H12 (S)    0.0027 -0.0001  0.4872  0.0108  0.0094  0.0013 -0.6675  0.0207
 127.  H12 (S)   -0.0002 -0.0000 -0.0057  0.0005 -0.0003 -0.0000  0.0014 -0.0009
 128.  H12 (px)  -0.0000 -0.0000 -0.0054 -0.0001 -0.0002 -0.0000  0.0145 -0.0004
 129.  H12 (py)   0.0000 -0.0000 -0.0003  0.0000  0.0056  0.0002  0.0003  0.0000
 130.  H12 (pz)   0.0001 -0.0000  0.0155  0.0002  0.0002  0.0000 -0.0157  0.0006
 131.  H13 (S)    0.0027 -0.0001  0.4872  0.0108  0.0094  0.0013  0.6675 -0.0207
 132.  H13 (S)   -0.0002 -0.0000 -0.0057  0.0005 -0.0003 -0.0000 -0.0014  0.0009
 133.  H13 (px)  -0.0000 -0.0000 -0.0054 -0.0001 -0.0002 -0.0000 -0.0145  0.0004
 134.  H13 (py)   0.0000 -0.0000 -0.0003  0.0000  0.0056  0.0002 -0.0003 -0.0000
 135.  H13 (pz)  -0.0001  0.0000 -0.0155 -0.0002 -0.0002 -0.0000 -0.0157  0.0006

          NAO      121     122     123     124     125     126     127     128
      ---------- ------- ------- ------- ------- ------- ------- ------- -------
   1.  C 1 (S)   -0.0002  0.0002  0.0004 -0.0001 -0.0002 -0.0010 -0.0003 -0.0000
   2.  C 1 (S)    0.0011 -0.0024 -0.0028  0.0005  0.0013  0.0311 -0.0006 -0.0004
   3.  C 1 (S)    0.0000 -0.0005 -0.0003 -0.0000  0.0001  0.0038 -0.0007 -0.0001
   4.  C 1 (S)   -0.0000  0.0000  0.0000  0.0000  0.0000 -0.0004  0.0000 -0.0000
   5.  C 1 (px)   0.0007 -0.0113 -0.0061  0.0031  0.0039  0.0979 -0.0169 -0.0021
   6.  C 1 (px)  -0.0000  0.0004  0.0003  0.0002 -0.0000 -0.0074 -0.0003  0.0001
   7.  C 1 (py)   0.0006  0.0027 -0.0021  0.0009  0.0014 -0.0265  0.0045 -0.0003
   8.  C 1 (py)   0.0008  0.0007  0.0003 -0.0001 -0.0005 -0.0099  0.0008  0.0001
   9.  C 1 (pz)  -0.0014  0.0007  0.0006  0.0000  0.0024 -0.0002 -0.0004 -0.0009
  10.  C 1 (pz)   0.0002 -0.0004 -0.0005 -0.0002 -0.0003 -0.0005 -0.0002 -0.0000
  11.  C 1 (d1)   0.0001  0.0001  0.0001  0.0001 -0.0000 -0.0016  0.0001  0.0000
  12.  C 1 (d2)   0.0000  0.0000  0.0000 -0.0002 -0.0003 -0.0021  0.0002  0.0001
  13.  C 1 (d3)  -0.0001  0.0000 -0.0001 -0.0000  0.0000  0.0005 -0.0001  0.0000
  14.  C 1 (d4)   0.0002 -0.0004 -0.0002 -0.0000 -0.0001  0.0015 -0.0006 -0.0000
  15.  C 1 (d5)   0.0000  0.0002  0.0002  0.0000 -0.0000 -0.0002  0.0002  0.0001
  16.  H 2 (S)    0.0002  0.0017  0.0025 -0.0003 -0.0002 -0.0076  0.0031  0.0001
  17.  H 2 (S)   -0.0001  0.0000 -0.0001 -0.0001  0.0000  0.0009 -0.0000  0.0000
  18.  H 2 (px)  -0.0000 -0.0001  0.0000  0.0000  0.0000  0.0008 -0.0001 -0.0000
  19.  H 2 (py)   0.0000  0.0001  0.0000  0.0000 -0.0000 -0.0004  0.0001  0.0000
  20.  H 2 (pz)   0.0000 -0.0001 -0.0001  0.0000  0.0000  0.0008 -0.0001 -0.0000
  21.  C 3 (S)    0.0001  0.0005 -0.0004 -0.0001 -0.0002 -0.0027 -0.0000 -0.0000
  22.  C 3 (S)   -0.0007 -0.0050  0.0032 -0.0004  0.0012  0.0462 -0.0029 -0.0005
  23.  C 3 (S)   -0.0000 -0.0004  0.0001 -0.0002 -0.0001  0.0021 -0.0003 -0.0001
  24.  C 3 (S)   -0.0000 -0.0000 -0.0000 -0.0000 -0.0000  0.0001 -0.0000 -0.0000
  25.  C 3 (px)  -0.0021 -0.0071  0.0022  0.0075  0.0035  0.0686 -0.0111 -0.0011
  26.  C 3 (px)   0.0001  0.0004 -0.0001  0.0000 -0.0002 -0.0085 -0.0004  0.0001
  27.  C 3 (py)   0.0020 -0.0052  0.0051 -0.0014 -0.0010  0.0447 -0.0088  0.0002
  28.  C 3 (py)   0.0009 -0.0004 -0.0002  0.0003  0.0006  0.0075 -0.0001 -0.0001
  29.  C 3 (pz)   0.0006 -0.0028  0.0023 -0.0002  0.0021  0.0265 -0.0070 -0.0007
  30.  C 3 (pz)  -0.0004  0.0001 -0.0001 -0.0001 -0.0003 -0.0052 -0.0000  0.0000
  31.  C 3 (d1)   0.0001 -0.0002  0.0003  0.0000  0.0001  0.0027 -0.0002 -0.0000
  32.  C 3 (d2)   0.0000  0.0001 -0.0001 -0.0006 -0.0004 -0.0033  0.0002  0.0001
  33.  C 3 (d3)  -0.0002 -0.0001  0.0000  0.0000 -0.0002 -0.0011  0.0002 -0.0000
  34.  C 3 (d4)   0.0000 -0.0005  0.0002  0.0001 -0.0001  0.0019 -0.0007  0.0000
  35.  C 3 (d5)  -0.0001  0.0001 -0.0001 -0.0000 -0.0001 -0.0005  0.0004  0.0000
  36.  C 4 (S)    0.0001 -0.0005  0.0004 -0.0001 -0.0002  0.0019 -0.0003  0.0001
  37.  C 4 (S)   -0.0007  0.0050 -0.0032 -0.0004  0.0012 -0.0157  0.0002  0.0006
  38.  C 4 (S)   -0.0000  0.0004 -0.0001 -0.0002 -0.0001 -0.0063  0.0001  0.0001
  39.  C 4 (S)   -0.0000  0.0000  0.0000 -0.0000 -0.0000 -0.0010  0.0000  0.0000
  40.  C 4 (px)  -0.0021  0.0071 -0.0022  0.0075  0.0035 -0.0065  0.0056 -0.0005
  41.  C 4 (px)   0.0001 -0.0004  0.0001  0.0000 -0.0002  0.0044 -0.0005 -0.0001
  42.  C 4 (py)   0.0020  0.0052 -0.0051 -0.0014 -0.0010 -0.0326  0.0046  0.0009
  43.  C 4 (py)   0.0009  0.0004  0.0002  0.0003  0.0006 -0.0005  0.0002  0.0001
  44.  C 4 (pz)  -0.0006 -0.0028  0.0023  0.0002 -0.0021  0.0145  0.0069 -0.0001
  45.  C 4 (pz)   0.0004  0.0001 -0.0001  0.0001  0.0003 -0.0004 -0.0002  0.0001
  46.  C 4 (d1)   0.0001  0.0002 -0.0003  0.0000  0.0001 -0.0005  0.0001  0.0000
  47.  C 4 (d2)  -0.0000  0.0001 -0.0001  0.0006  0.0004  0.0008 -0.0001 -0.0000
  48.  C 4 (d3)   0.0002 -0.0001  0.0000 -0.0000  0.0002  0.0018 -0.0004  0.0000
  49.  C 4 (d4)   0.0000  0.0005 -0.0002  0.0001 -0.0001 -0.0026  0.0006  0.0000
  50.  C 4 (d5)  -0.0001 -0.0001  0.0001 -0.0000 -0.0001  0.0006  0.0003  0.0000
  51.  C 5 (S)   -0.0002 -0.0002 -0.0004 -0.0001 -0.0002  0.0004 -0.0002  0.0001
  52.  C 5 (S)    0.0011  0.0024  0.0028  0.0005  0.0013  0.0007  0.0006  0.0004
  53.  C 5 (S)    0.0000  0.0005  0.0003 -0.0000  0.0001 -0.0049  0.0003  0.0001
  54.  C 5 (S)   -0.0000 -0.0000 -0.0000  0.0000  0.0000 -0.0001 -0.0001 -0.0000
  55.  C 5 (px)   0.0007  0.0113  0.0061  0.0031  0.0039 -0.0382  0.0085 -0.0002
  56.  C 5 (px)  -0.0000 -0.0004 -0.0003  0.0002 -0.0000  0.0049 -0.0003 -0.0001
  57.  C 5 (py)   0.0006 -0.0027  0.0021  0.0009  0.0014  0.0245 -0.0064 -0.0006
  58.  C 5 (py)   0.0008 -0.0007 -0.0003 -0.0001 -0.0005  0.0036 -0.0000 -0.0002
  59.  C 5 (pz)   0.0014  0.0007  0.0006 -0.0000 -0.0024 -0.0026  0.0041  0.0008
  60.  C 5 (pz)  -0.0002 -0.0004 -0.0005  0.0002  0.0003  0.0043 -0.0004 -0.0000
  61.  C 5 (d1)   0.0001 -0.0001 -0.0001  0.0001 -0.0000  0.0008 -0.0001 -0.0000
  62.  C 5 (d2)  -0.0000  0.0000  0.0000  0.0002  0.0003  0.0012 -0.0002 -0.0000
  63.  C 5 (d3)   0.0001  0.0000 -0.0001  0.0000 -0.0000 -0.0011  0.0003 -0.0000
  64.  C 5 (d4)   0.0002  0.0004  0.0002 -0.0000 -0.0001 -0.0027  0.0005  0.0000
  65.  C 5 (d5)   0.0000 -0.0002 -0.0002  0.0000 -0.0000  0.0014 -0.0001  0.0000
  66.  H 6 (S)    0.0002 -0.0017 -0.0025 -0.0003 -0.0002  0.0065 -0.0009 -0.0002
  67.  H 6 (S)   -0.0001 -0.0000  0.0001 -0.0001  0.0000  0.0004 -0.0002  0.0000
  68.  H 6 (px)  -0.0000  0.0001 -0.0000  0.0000  0.0000 -0.0006  0.0001  0.0000
  69.  H 6 (py)   0.0000 -0.0001 -0.0000  0.0000 -0.0000  0.0002 -0.0001 -0.0000
  70.  H 6 (pz)  -0.0000 -0.0001 -0.0001 -0.0000 -0.0000  0.0001 -0.0000 -0.0000
  71.  C 7 (S)    0.0027  0.0000  0.0000  0.0003  0.0018  0.0030 -0.0021  0.0000
  72.  C 7 (S)   -0.0152 -0.0000  0.0000 -0.0021 -0.0090  0.0106  0.0052  0.0000
  73.  C 7 (S)   -0.0004  0.0000  0.0000 -0.0000 -0.0000 -0.0058 -0.0006  0.0001
  74.  C 7 (S)   -0.0000  0.0000 -0.0000  0.0000 -0.0000 -0.0014 -0.0000  0.0000
  75.  C 7 (px)  -0.0184  0.0000 -0.0000 -0.0072 -0.0113  0.0178  0.0099 -0.0005
  76.  C 7 (px)  -0.0019  0.0000  0.0000 -0.0003 -0.0005 -0.0012  0.0001 -0.0000
  77.  C 7 (py)   0.0173 -0.0000  0.0000 -0.0054  0.0090 -0.0197 -0.0041  0.0012
  78.  C 7 (py)  -0.0016  0.0000 -0.0000  0.0005  0.0002  0.0111 -0.0000 -0.0001
  79.  C 7 (pz)  -0.0000 -0.0097  0.0097 -0.0000  0.0000  0.0027 -0.0144  0.0009
  80.  C 7 (pz)   0.0000  0.0011  0.0001  0.0000 -0.0000 -0.0188 -0.0001  0.0004
  81.  C 7 (d1)   0.0008  0.0000  0.0000  0.0003  0.0006  0.0007 -0.0003 -0.0000
  82.  C 7 (d2)   0.0000  0.0009 -0.0003  0.0000 -0.0000 -0.0086  0.0006  0.0002
  83.  C 7 (d3)   0.0000 -0.0000 -0.0001  0.0000 -0.0000  0.0029  0.0002 -0.0001
  84.  C 7 (d4)  -0.0002  0.0000 -0.0000  0.0003  0.0005  0.0051 -0.0002 -0.0001
  85.  C 7 (d5)   0.0005 -0.0000  0.0000  0.0002  0.0005  0.0021 -0.0005 -0.0000
  86.  H 8 (S)    0.0020 -0.0000  0.0000 -0.0049 -0.0019 -0.0063  0.0029  0.0005
  87.  H 8 (S)    0.0000 -0.0000  0.0000 -0.0000  0.0003  0.0038 -0.0001 -0.0000
  88.  H 8 (px)  -0.0001  0.0000  0.0000  0.0000  0.0000  0.0004  0.0000 -0.0000
  89.  H 8 (py)  -0.0001 -0.0000  0.0000  0.0002  0.0001  0.0010 -0.0001 -0.0000
  90.  H 8 (pz)   0.0000 -0.0001  0.0001  0.0000 -0.0000  0.0007 -0.0001 -0.0000
  91.  C 9 (S)   -0.0026 -0.0000 -0.0000  0.0009  0.0017  0.0032 -0.0019  0.0001
  92.  C 9 (S)    0.0147  0.0000  0.0000 -0.0054 -0.0093  0.0040  0.0052 -0.0001
  93.  C 9 (S)    0.0002 -0.0000  0.0000  0.0000  0.0001 -0.0060 -0.0005  0.0000
  94.  C 9 (S)    0.0001 -0.0000  0.0000 -0.0000 -0.0001 -0.0013 -0.0000  0.0000
  95.  C 9 (px)   0.0152  0.0000 -0.0000 -0.0059 -0.0101  0.0231  0.0098 -0.0001
  96.  C 9 (px)   0.0018 -0.0000  0.0000 -0.0002 -0.0003  0.0010  0.0003 -0.0001
  97.  C 9 (py)   0.0194 -0.0000  0.0000  0.0025 -0.0099  0.0183  0.0047 -0.0012
  98.  C 9 (py)  -0.0014  0.0000  0.0000 -0.0002 -0.0002 -0.0090  0.0000  0.0001
  99.  C 9 (pz)   0.0000 -0.0120 -0.0098 -0.0000  0.0000  0.0224 -0.0184  0.0003
 100.  C 9 (pz)   0.0000  0.0011 -0.0001  0.0000  0.0000 -0.0194 -0.0002  0.0004
 101.  C 9 (d1)   0.0009  0.0000 -0.0000 -0.0002 -0.0005  0.0000  0.0003  0.0000
 102.  C 9 (d2)  -0.0000  0.0010  0.0004  0.0000  0.0000 -0.0090  0.0008  0.0002
 103.  C 9 (d3)   0.0000  0.0001 -0.0001 -0.0000 -0.0000 -0.0035 -0.0002  0.0001
 104.  C 9 (d4)   0.0002 -0.0000  0.0000  0.0003  0.0006  0.0053 -0.0003 -0.0001
 105.  C 9 (d5)  -0.0005  0.0000  0.0000  0.0002  0.0005  0.0018 -0.0003 -0.0000
 106.  H10 (S)   -0.0033  0.0000 -0.0000 -0.0050 -0.0022 -0.0081  0.0026  0.0006
 107.  H10 (S)    0.0002  0.0000  0.0000 -0.0000  0.0002  0.0039  0.0000 -0.0000
 108.  H10 (px)   0.0002 -0.0000  0.0000  0.0001  0.0000  0.0008 -0.0000 -0.0000
 109.  H10 (py)  -0.0001 -0.0000  0.0000 -0.0001 -0.0001 -0.0009  0.0001  0.0000
 110.  H10 (pz)  -0.0000 -0.0001 -0.0001 -0.0000  0.0000  0.0009 -0.0002 -0.0000
 111.  C11 (S)   -0.0000 -0.0000 -0.0000 -0.0006  0.0004 -0.0029 -0.0129  0.0010
 112.  C11 (S)    0.0001  0.0000  0.0000  0.0054  0.0028  0.4786  0.0155 -0.0062
 113.  C11 (S)   -0.0000 -0.0000  0.0000 -0.0000  0.0003  0.0027 -0.0002 -0.0000
 114.  C11 (S)    0.0000  0.0000  0.0000  0.0000 -0.0000 -0.0001 -0.0000 -0.0000
 115.  C11 (px)   0.0015  0.0000 -0.0000  0.0146  0.0390  0.4872 -0.0057 -0.0054
 116.  C11 (px)  -0.0000 -0.0000 -0.0000 -0.0004 -0.0001  0.0108  0.0005 -0.0001
 117.  C11 (py)  -0.0412  0.0000 -0.0000  0.0012  0.0006  0.0094 -0.0003 -0.0002
 118.  C11 (py)  -0.0010 -0.0000  0.0000 -0.0000  0.0001  0.0013 -0.0000 -0.0000
 119.  C11 (pz)   0.0000  0.0407  0.0016 -0.0000  0.0000 -0.6675  0.0014  0.0145
 120.  C11 (pz)  -0.0000 -0.0018 -0.0002  0.0000 -0.0000  0.0207 -0.0009 -0.0004
 121.  C11 (d1)   0.0017  0.0000  0.0000 -0.0000  0.0000  0.0002 -0.0000  0.0000
 122.  C11 (d2)   0.0000  0.0018  0.0001  0.0000 -0.0000 -0.0246  0.0006  0.0005
 123.  C11 (d3)   0.0000  0.0001  0.0002  0.0000 -0.0000 -0.0010  0.0000  0.0000
 124.  C11 (d4)  -0.0000  0.0000  0.0000  0.0004  0.0006  0.0084 -0.0001 -0.0001
 125.  C11 (d5)   0.0000 -0.0000 -0.0000  0.0006  0.0014  0.0164 -0.0003 -0.0002
 126.  H12 (S)    0.0002 -0.0246 -0.0010  0.0084  0.0164  0.7614 -0.0000 -0.0127
 127.  H12 (S)   -0.0000  0.0006  0.0000 -0.0001 -0.0003 -0.0000  0.0011 -0.0000
 128.  H12 (px)   0.0000  0.0005  0.0000 -0.0001 -0.0002 -0.0127 -0.0000  0.0002
 129.  H12 (py)  -0.0002  0.0000 -0.0001 -0.0000 -0.0000 -0.0003 -0.0000  0.0000
 130.  H12 (pz)   0.0000 -0.0006 -0.0000  0.0003  0.0005  0.0191 -0.0001 -0.0003
 131.  H13 (S)    0.0002  0.0246  0.0010  0.0084  0.0164  0.0125  0.0076  0.0033
 132.  H13 (S)   -0.0000 -0.0006 -0.0000 -0.0001 -0.0003  0.0076 -0.0001 -0.0001
 133.  H13 (px)   0.0000 -0.0005 -0.0000 -0.0001 -0.0002  0.0033 -0.0001 -0.0001
 134.  H13 (py)  -0.0002 -0.0000  0.0001 -0.0000 -0.0000 -0.0000  0.0000 -0.0000
 135.  H13 (pz)  -0.0000 -0.0006 -0.0000 -0.0003 -0.0005 -0.0009 -0.0002 -0.0001

          NAO      129     130     131     132     133     134     135
      ---------- ------- ------- ------- ------- ------- ------- -------
   1.  C 1 (S)   -0.0002 -0.0000  0.0004 -0.0002  0.0001  0.0001 -0.0001
   2.  C 1 (S)    0.0008  0.0010  0.0007  0.0006  0.0004 -0.0007  0.0001
   3.  C 1 (S)    0.0001  0.0002 -0.0049  0.0003  0.0001 -0.0001  0.0001
   4.  C 1 (S)    0.0000 -0.0000 -0.0001 -0.0001 -0.0000  0.0000 -0.0000
   5.  C 1 (px)   0.0028  0.0037 -0.0382  0.0085 -0.0002 -0.0005  0.0018
   6.  C 1 (px)  -0.0001 -0.0002  0.0049 -0.0003 -0.0001  0.0001 -0.0001
   7.  C 1 (py)   0.0003 -0.0006  0.0245 -0.0064 -0.0006 -0.0007 -0.0010
   8.  C 1 (py)  -0.0003 -0.0004  0.0036 -0.0000 -0.0002 -0.0001 -0.0001
   9.  C 1 (pz)  -0.0002  0.0001  0.0026 -0.0041 -0.0008  0.0001 -0.0004
  10.  C 1 (pz)   0.0001 -0.0000 -0.0043  0.0004  0.0000 -0.0002  0.0002
  11.  C 1 (d1)  -0.0001 -0.0000  0.0008 -0.0001 -0.0000 -0.0000 -0.0000
  12.  C 1 (d2)  -0.0001 -0.0001 -0.0012  0.0002  0.0000 -0.0001  0.0001
  13.  C 1 (d3)   0.0001  0.0000  0.0011 -0.0003  0.0000  0.0000 -0.0000
  14.  C 1 (d4)   0.0001  0.0001 -0.0027  0.0005  0.0000 -0.0000  0.0001
  15.  C 1 (d5)  -0.0001 -0.0000  0.0014 -0.0001  0.0000  0.0000 -0.0001
  16.  H 2 (S)   -0.0009 -0.0005  0.0065 -0.0009 -0.0002  0.0004 -0.0003
  17.  H 2 (S)    0.0000  0.0000  0.0004 -0.0002  0.0000 -0.0000 -0.0000
  18.  H 2 (px)   0.0000  0.0000 -0.0006  0.0001  0.0000  0.0000  0.0000
  19.  H 2 (py)  -0.0000 -0.0000  0.0002 -0.0001 -0.0000  0.0000 -0.0000
  20.  H 2 (pz)   0.0000  0.0000 -0.0001  0.0000  0.0000 -0.0000  0.0000
  21.  C 3 (S)    0.0002 -0.0001  0.0019 -0.0003  0.0001 -0.0001 -0.0001
  22.  C 3 (S)   -0.0007  0.0018 -0.0157  0.0002  0.0006  0.0014  0.0005
  23.  C 3 (S)   -0.0000  0.0001 -0.0063  0.0001  0.0001  0.0000  0.0002
  24.  C 3 (S)    0.0000  0.0000 -0.0010  0.0000  0.0000 -0.0000  0.0000
  25.  C 3 (px)  -0.0017  0.0029 -0.0065  0.0056 -0.0005 -0.0005  0.0004
  26.  C 3 (px)   0.0001 -0.0002  0.0044 -0.0005 -0.0001  0.0000 -0.0001
  27.  C 3 (py)  -0.0013  0.0016 -0.0326  0.0046  0.0009  0.0016  0.0011
  28.  C 3 (py)  -0.0001  0.0003 -0.0005  0.0002  0.0001 -0.0002 -0.0000
  29.  C 3 (pz)  -0.0005  0.0015 -0.0145 -0.0069  0.0001  0.0009 -0.0001
  30.  C 3 (pz)   0.0000 -0.0002  0.0004  0.0002 -0.0001 -0.0000  0.0001
  31.  C 3 (d1)  -0.0001  0.0001 -0.0005  0.0001  0.0000  0.0001  0.0000
  32.  C 3 (d2)   0.0001 -0.0001 -0.0008  0.0001  0.0000  0.0001  0.0001
  33.  C 3 (d3)  -0.0000 -0.0001 -0.0018  0.0004 -0.0000 -0.0000  0.0001
  34.  C 3 (d4)  -0.0001  0.0001 -0.0026  0.0006  0.0000  0.0001  0.0001
  35.  C 3 (d5)   0.0001 -0.0001  0.0006  0.0003  0.0000 -0.0000  0.0000
  36.  C 4 (S)   -0.0001  0.0001 -0.0027 -0.0000 -0.0000  0.0002  0.0001
  37.  C 4 (S)    0.0014 -0.0005  0.0462 -0.0029 -0.0005 -0.0007 -0.0018
  38.  C 4 (S)    0.0000 -0.0002  0.0021 -0.0003 -0.0001 -0.0000 -0.0001
  39.  C 4 (S)   -0.0000 -0.0000  0.0001 -0.0000 -0.0000  0.0000 -0.0000
  40.  C 4 (px)  -0.0005 -0.0004  0.0686 -0.0111 -0.0011 -0.0017 -0.0029
  41.  C 4 (px)   0.0000  0.0001 -0.0085 -0.0004  0.0001  0.0001  0.0002
  42.  C 4 (py)   0.0016 -0.0011  0.0447 -0.0088  0.0002 -0.0013 -0.0016
  43.  C 4 (py)  -0.0002  0.0000  0.0075 -0.0001 -0.0001 -0.0001 -0.0003
  44.  C 4 (pz)  -0.0009 -0.0001 -0.0265  0.0070  0.0007  0.0005  0.0015
  45.  C 4 (pz)   0.0000  0.0001  0.0052  0.0000 -0.0000 -0.0000 -0.0002
  46.  C 4 (d1)   0.0001 -0.0000  0.0027 -0.0002 -0.0000 -0.0001 -0.0001
  47.  C 4 (d2)  -0.0001  0.0001  0.0033 -0.0002 -0.0001 -0.0001 -0.0001
  48.  C 4 (d3)   0.0000  0.0001  0.0011 -0.0002  0.0000  0.0000 -0.0001
  49.  C 4 (d4)   0.0001 -0.0001  0.0019 -0.0007  0.0000 -0.0001 -0.0001
  50.  C 4 (d5)  -0.0000 -0.0000 -0.0005  0.0004  0.0000  0.0001  0.0001
  51.  C 5 (S)    0.0001  0.0001 -0.0010 -0.0003 -0.0000 -0.0002  0.0000
  52.  C 5 (S)   -0.0007 -0.0001  0.0311 -0.0006 -0.0004  0.0008 -0.0010
  53.  C 5 (S)   -0.0001 -0.0001  0.0038 -0.0007 -0.0001  0.0001 -0.0002
  54.  C 5 (S)    0.0000  0.0000 -0.0004  0.0000 -0.0000  0.0000  0.0000
  55.  C 5 (px)  -0.0005 -0.0018  0.0979 -0.0169 -0.0021  0.0028 -0.0037
  56.  C 5 (px)   0.0001  0.0001 -0.0074 -0.0003  0.0001 -0.0001  0.0002
  57.  C 5 (py)  -0.0007  0.0010 -0.0265  0.0045 -0.0003  0.0003  0.0006
  58.  C 5 (py)  -0.0001  0.0001 -0.0099  0.0008  0.0001 -0.0003  0.0004
  59.  C 5 (pz)  -0.0001 -0.0004  0.0002  0.0004  0.0009  0.0002  0.0001
  60.  C 5 (pz)   0.0002  0.0002  0.0005  0.0002  0.0000 -0.0001 -0.0000
  61.  C 5 (d1)  -0.0000  0.0000 -0.0016  0.0001  0.0000 -0.0001  0.0000
  62.  C 5 (d2)   0.0001  0.0001  0.0021 -0.0002 -0.0001  0.0001 -0.0001
  63.  C 5 (d3)  -0.0000 -0.0000 -0.0005  0.0001 -0.0000 -0.0001  0.0000
  64.  C 5 (d4)  -0.0000 -0.0001  0.0015 -0.0006 -0.0000  0.0001 -0.0001
  65.  C 5 (d5)   0.0000  0.0001 -0.0002  0.0002  0.0001 -0.0001  0.0000
  66.  H 6 (S)    0.0004  0.0003 -0.0076  0.0031  0.0001 -0.0009  0.0005
  67.  H 6 (S)   -0.0000  0.0000  0.0009 -0.0000  0.0000  0.0000 -0.0000
  68.  H 6 (px)   0.0000 -0.0000  0.0008 -0.0001 -0.0000  0.0000 -0.0000
  69.  H 6 (py)   0.0000  0.0000 -0.0004  0.0001  0.0000 -0.0000  0.0000
  70.  H 6 (pz)   0.0000  0.0000 -0.0008  0.0001  0.0000 -0.0000  0.0000
  71.  C 7 (S)   -0.0001  0.0003  0.0030 -0.0021  0.0000 -0.0001 -0.0003
  72.  C 7 (S)    0.0013 -0.0014  0.0106  0.0052  0.0000  0.0013  0.0014
  73.  C 7 (S)    0.0000 -0.0001 -0.0058 -0.0006  0.0001  0.0000  0.0001
  74.  C 7 (S)   -0.0000 -0.0000 -0.0014 -0.0000  0.0000 -0.0000  0.0000
  75.  C 7 (px)   0.0032 -0.0018  0.0178  0.0099 -0.0005  0.0032  0.0018
  76.  C 7 (px)   0.0003 -0.0001 -0.0012  0.0001 -0.0000  0.0003  0.0001
  77.  C 7 (py)  -0.0017  0.0005 -0.0197 -0.0041  0.0012 -0.0017 -0.0005
  78.  C 7 (py)   0.0001  0.0003  0.0111 -0.0000 -0.0001  0.0001 -0.0003
  79.  C 7 (pz)  -0.0027  0.0015 -0.0027  0.0144 -0.0009  0.0027  0.0015
  80.  C 7 (pz)  -0.0000 -0.0004  0.0188  0.0001 -0.0004  0.0000 -0.0004
  81.  C 7 (d1)  -0.0001  0.0001  0.0007 -0.0003 -0.0000 -0.0001 -0.0001
  82.  C 7 (d2)   0.0001 -0.0003  0.0086 -0.0006 -0.0002 -0.0001 -0.0003
  83.  C 7 (d3)   0.0000  0.0000 -0.0029 -0.0002  0.0001 -0.0000  0.0000
  84.  C 7 (d4)   0.0000  0.0002  0.0051 -0.0002 -0.0001  0.0000 -0.0002
  85.  C 7 (d5)  -0.0001  0.0001  0.0021 -0.0005 -0.0000 -0.0001 -0.0001
  86.  H 8 (S)   -0.0003 -0.0009 -0.0063  0.0029  0.0005 -0.0003  0.0009
  87.  H 8 (S)    0.0000  0.0001  0.0038 -0.0001 -0.0000  0.0000 -0.0001
  88.  H 8 (px)   0.0000  0.0000  0.0004  0.0000 -0.0000  0.0000 -0.0000
  89.  H 8 (py)   0.0000  0.0001  0.0010 -0.0001 -0.0000  0.0000 -0.0001
  90.  H 8 (pz)  -0.0000  0.0000 -0.0007  0.0001  0.0000  0.0000  0.0000
  91.  C 9 (S)    0.0001  0.0004  0.0032 -0.0019  0.0001  0.0001 -0.0004
  92.  C 9 (S)   -0.0011 -0.0018  0.0040  0.0052 -0.0001 -0.0011  0.0018
  93.  C 9 (S)    0.0000 -0.0001 -0.0060 -0.0005  0.0000  0.0000  0.0001
  94.  C 9 (S)   -0.0000 -0.0000 -0.0013 -0.0000  0.0000 -0.0000  0.0000
  95.  C 9 (px)  -0.0034 -0.0012  0.0231  0.0098 -0.0001 -0.0034  0.0012
  96.  C 9 (px)  -0.0002 -0.0000  0.0010  0.0003 -0.0001 -0.0002  0.0000
  97.  C 9 (py)  -0.0021 -0.0008  0.0183  0.0047 -0.0012 -0.0021  0.0008
  98.  C 9 (py)   0.0001 -0.0002 -0.0090  0.0000  0.0001  0.0001  0.0002
  99.  C 9 (pz)   0.0028  0.0023 -0.0224  0.0184 -0.0003 -0.0028  0.0023
 100.  C 9 (pz)   0.0000 -0.0004  0.0194  0.0002 -0.0004 -0.0000 -0.0004
 101.  C 9 (d1)  -0.0001 -0.0001  0.0000  0.0003  0.0000 -0.0001  0.0001
 102.  C 9 (d2)  -0.0001 -0.0003  0.0090 -0.0008 -0.0002  0.0001 -0.0003
 103.  C 9 (d3)   0.0000 -0.0001  0.0035  0.0002 -0.0001 -0.0000 -0.0001
 104.  C 9 (d4)   0.0000  0.0002  0.0053 -0.0003 -0.0001  0.0000 -0.0002
 105.  C 9 (d5)   0.0001  0.0001  0.0018 -0.0003 -0.0000  0.0001 -0.0001
 106.  H10 (S)    0.0001 -0.0009 -0.0081  0.0026  0.0006  0.0001  0.0009
 107.  H10 (S)   -0.0000  0.0001  0.0039  0.0000 -0.0000 -0.0000 -0.0001
 108.  H10 (px)  -0.0000  0.0000  0.0008 -0.0000 -0.0000 -0.0000 -0.0000
 109.  H10 (py)  -0.0000 -0.0000 -0.0009  0.0001  0.0000 -0.0000  0.0000
 110.  H10 (pz)   0.0000  0.0000 -0.0009  0.0002  0.0000 -0.0000  0.0000
 111.  C11 (S)    0.0000 -0.0017 -0.0029 -0.0129  0.0010  0.0000  0.0017
 112.  C11 (S)   -0.0001  0.0096  0.4786  0.0155 -0.0062 -0.0001 -0.0096
 113.  C11 (S)    0.0000  0.0001  0.0027 -0.0002 -0.0000  0.0000 -0.0001
 114.  C11 (S)   -0.0000 -0.0000 -0.0001 -0.0000 -0.0000 -0.0000  0.0000
 115.  C11 (px)  -0.0003  0.0155  0.4872 -0.0057 -0.0054 -0.0003 -0.0155
 116.  C11 (px)   0.0000  0.0002  0.0108  0.0005 -0.0001  0.0000 -0.0002
 117.  C11 (py)   0.0056  0.0002  0.0094 -0.0003 -0.0002  0.0056 -0.0002
 118.  C11 (py)   0.0002  0.0000  0.0013 -0.0000 -0.0000  0.0002 -0.0000
 119.  C11 (pz)   0.0003 -0.0157  0.6675 -0.0014 -0.0145 -0.0003 -0.0157
 120.  C11 (pz)   0.0000  0.0006 -0.0207  0.0009  0.0004 -0.0000  0.0006
 121.  C11 (d1)  -0.0002  0.0000  0.0002 -0.0000  0.0000 -0.0002 -0.0000
 122.  C11 (d2)   0.0000 -0.0006  0.0246 -0.0006 -0.0005 -0.0000 -0.0006
 123.  C11 (d3)  -0.0001 -0.0000  0.0010 -0.0000 -0.0000  0.0001 -0.0000
 124.  C11 (d4)  -0.0000  0.0003  0.0084 -0.0001 -0.0001 -0.0000 -0.0003
 125.  C11 (d5)  -0.0000  0.0005  0.0164 -0.0003 -0.0002 -0.0000 -0.0005
 126.  H12 (S)   -0.0003  0.0191  0.0125  0.0076  0.0033 -0.0000 -0.0009
 127.  H12 (S)   -0.0000 -0.0001  0.0076 -0.0001 -0.0001  0.0000 -0.0002
 128.  H12 (px)   0.0000 -0.0003  0.0033 -0.0001 -0.0001 -0.0000 -0.0001
 129.  H12 (py)   0.0001 -0.0000 -0.0000  0.0000 -0.0000  0.0000  0.0000
 130.  H12 (pz)  -0.0000  0.0005  0.0009  0.0002  0.0001 -0.0000 -0.0001
 131.  H13 (S)   -0.0000  0.0009  0.7614 -0.0000 -0.0127 -0.0003 -0.0191
 132.  H13 (S)    0.0000  0.0002 -0.0000  0.0011 -0.0000 -0.0000  0.0001
 133.  H13 (px)  -0.0000  0.0001 -0.0127 -0.0000  0.0002  0.0000  0.0003
 134.  H13 (py)   0.0000 -0.0000 -0.0003 -0.0000  0.0000  0.0001  0.0000
 135.  H13 (pz)   0.0000 -0.0001 -0.0191  0.0001  0.0003  0.0000  0.0005


 NATURAL BOND ORBITAL ANALYSIS:

                       Occupancies       Lewis Structure    Low   High
           Occ.    -------------------  -----------------   occ   occ
  Cycle   Thresh.   Lewis   Non-Lewis     CR  BD  3C  LP    (L)   (NL)   Dev
 =============================================================================
   1(1)    1.90    47.33383   0.66617      7  17   0   0     1      1    0.04
   2(2)    1.90    47.33383   0.66617      7  17   0   0     1      1    0.04
   3(1)    1.80    47.33383   0.66617      7  17   0   0     0      1    0.04
 -----------------------------------------------------------------------------

 Structure accepted: No low occupancy Lewis orbitals

 WARNING:  1 low occupancy (<1.9990e) core orbital  found on  C    3
           1 low occupancy (<1.9990e) core orbital  found on  C    4

 --------------------------------------------------------
   Core                     13.99240 ( 99.946% of  14)
   Valence Lewis            33.34143 ( 98.063% of  34)
  ==================       ============================
   Total Lewis              47.33383 ( 98.612% of  48)
  -----------------------------------------------------
   Valence non-Lewis         0.58495 (  1.219% of  48)
   Rydberg non-Lewis         0.08122 (  0.169% of  48)
  ==================       ============================
   Total non-Lewis           0.66617 (  1.388% of  48)
 --------------------------------------------------------


       (Occupancy)   Bond orbital/ Coefficients/ Hybrids
 ---------------------------------------------------------------------------------
     1. (1.99446) BD ( 1) C   1 - H   2  
                ( 63.39%)   0.7962* C   1 s( 32.66%)p 2.06( 67.28%)d 0.00(  0.06%)
                                            0.0001 -0.5711  0.0208  0.0007  0.3281
                                            0.0002  0.4970 -0.0169 -0.5638  0.0026
                                           -0.0098  0.0092  0.0198  0.0050 -0.0030
                ( 36.61%)   0.6050* H   2 s( 99.91%)p 0.00(  0.09%)
                                           -0.9995 -0.0051 -0.0117 -0.0186  0.0211
     2. (1.96847) BD ( 1) C   1 - C   3  
                ( 49.58%)   0.7041* C   1 s( 24.67%)p 3.05( 75.24%)d 0.00(  0.09%)
                                           -0.0002  0.4966  0.0099  0.0007 -0.0884
                                           -0.0265  0.8401 -0.0128  0.1871  0.0548
                                            0.0014 -0.0002  0.0036 -0.0256 -0.0153
                ( 50.42%)   0.7101* C   3 s( 36.69%)p 1.72( 63.07%)d 0.01(  0.24%)
                                           -0.0002  0.6057 -0.0015 -0.0002 -0.1125
                                           -0.0183 -0.6953  0.0013  0.3651  0.0311
                                           -0.0043 -0.0038  0.0029 -0.0445 -0.0200
     3. (1.95925) BD ( 1) C   1 - C   5  
                ( 50.00%)   0.7071* C   1 s( 21.21%)p 3.71( 78.63%)d 0.01(  0.16%)
                                           -0.0001  0.4603  0.0169 -0.0002 -0.3644
                                           -0.0252 -0.1352 -0.0416 -0.7953  0.0159
                                           -0.0010  0.0081  0.0093  0.0014  0.0381
                ( 50.00%)   0.7071* C   5 s( 21.21%)p 3.71( 78.63%)d 0.01(  0.16%)
                                           -0.0001  0.4603  0.0169 -0.0002 -0.3644
                                           -0.0252 -0.1352 -0.0416  0.7953 -0.0159
                                           -0.0010 -0.0081 -0.0093  0.0014  0.0381
     4. (1.93068) BD ( 1) C   1 - C   9  
                ( 50.63%)   0.7115* C   1 s( 21.07%)p 3.74( 78.79%)d 0.01(  0.14%)
                                           -0.0005  0.4587  0.0149 -0.0007  0.8652
                                           -0.0063 -0.1605 -0.0462 -0.1006  0.0353
                                           -0.0067 -0.0255  0.0023  0.0255 -0.0086
                ( 49.37%)   0.7027* C   9 s( 20.40%)p 3.90( 79.46%)d 0.01(  0.15%)
                                           -0.0000  0.4514  0.0149 -0.0005 -0.5337
                                            0.0100  0.0961 -0.0367  0.7063  0.0114
                                           -0.0114 -0.0296  0.0090  0.0195  0.0002
     5. (1.97325) BD ( 1) C   3 - C   4  
                ( 50.00%)   0.7071* C   3 s( 28.81%)p 2.46( 70.93%)d 0.01(  0.26%)
                                            0.0001  0.5368 -0.0056  0.0015 -0.4422
                                           -0.0319  0.1735  0.0190 -0.6943 -0.0125
                                            0.0075  0.0109 -0.0026 -0.0018  0.0488
                ( 50.00%)   0.7071* C   4 s( 28.81%)p 2.46( 70.93%)d 0.01(  0.26%)
                                            0.0001  0.5368 -0.0056  0.0015 -0.4422
                                           -0.0319  0.1735  0.0190  0.6943  0.0125
                                            0.0075 -0.0109  0.0026 -0.0018  0.0488
     6. (1.83332) BD ( 2) C   3 - C   4  
                ( 50.00%)   0.7071* C   3 s(  1.57%)p62.37( 97.86%)d 0.36(  0.57%)
                                            0.0001  0.1242  0.0164 -0.0013 -0.5917
                                            0.0506  0.5157 -0.0569  0.5973 -0.0088
                                            0.0022  0.0610 -0.0379  0.0024 -0.0236
                ( 50.00%)   0.7071* C   4 s(  1.57%)p62.37( 97.86%)d 0.36(  0.57%)
                                            0.0001  0.1242  0.0164 -0.0013 -0.5917
                                            0.0506  0.5157 -0.0569 -0.5973  0.0088
                                            0.0022 -0.0610  0.0379  0.0024 -0.0236
     7. (1.93661) BD ( 1) C   3 - C   7  
                ( 51.81%)   0.7198* C   3 s( 32.79%)p 2.04( 66.90%)d 0.01(  0.31%)
                                            0.0000  0.5726 -0.0026 -0.0002  0.6590
                                           -0.0051  0.4637  0.0205  0.1386  0.0064
                                            0.0250 -0.0367 -0.0096  0.0309 -0.0079
                ( 48.19%)   0.6942* C   7 s( 19.89%)p 4.02( 80.00%)d 0.01(  0.10%)
                                           -0.0001  0.4454  0.0231  0.0004 -0.5277
                                            0.0150 -0.1419  0.0447  0.7065  0.0045
                                            0.0060 -0.0263 -0.0093  0.0107  0.0104
     8. (1.96847) BD ( 1) C   4 - C   5  
                ( 50.42%)   0.7101* C   4 s( 36.69%)p 1.72( 63.07%)d 0.01(  0.24%)
                                           -0.0002  0.6057 -0.0015 -0.0002 -0.1125
                                           -0.0183 -0.6953  0.0013 -0.3651 -0.0311
                                           -0.0043  0.0038 -0.0029 -0.0445 -0.0200
                ( 49.58%)   0.7041* C   5 s( 24.67%)p 3.05( 75.24%)d 0.00(  0.09%)
                                           -0.0002  0.4966  0.0099  0.0007 -0.0884
                                           -0.0265  0.8401 -0.0128 -0.1871 -0.0548
                                            0.0014  0.0002 -0.0036 -0.0256 -0.0153
     9. (1.93661) BD ( 1) C   4 - C   7  
                ( 51.81%)   0.7198* C   4 s( 32.79%)p 2.04( 66.90%)d 0.01(  0.31%)
                                            0.0000  0.5726 -0.0026 -0.0002  0.6590
                                           -0.0051  0.4637  0.0205 -0.1386 -0.0064
                                            0.0250  0.0367  0.0096  0.0309 -0.0079
                ( 48.19%)   0.6942* C   7 s( 19.89%)p 4.02( 80.00%)d 0.01(  0.10%)
                                           -0.0001  0.4454  0.0231  0.0004 -0.5277
                                            0.0150 -0.1419  0.0447 -0.7065 -0.0045
                                            0.0060  0.0263  0.0093  0.0107  0.0104
    10. (1.99446) BD ( 1) C   5 - H   6  
                ( 63.39%)   0.7962* C   5 s( 32.66%)p 2.06( 67.28%)d 0.00(  0.06%)
                                            0.0001 -0.5711  0.0208  0.0007  0.3281
                                            0.0002  0.4970 -0.0169  0.5638 -0.0026
                                           -0.0098 -0.0092 -0.0198  0.0050 -0.0030
                ( 36.61%)   0.6050* H   6 s( 99.91%)p 0.00(  0.09%)
                                           -0.9995 -0.0051 -0.0117 -0.0186 -0.0211
    11. (1.93068) BD ( 1) C   5 - C   9  
                ( 50.63%)   0.7115* C   5 s( 21.07%)p 3.74( 78.79%)d 0.01(  0.14%)
                                           -0.0005  0.4587  0.0149 -0.0007  0.8652
                                           -0.0063 -0.1605 -0.0462  0.1006 -0.0353
                                           -0.0067  0.0255 -0.0023  0.0255 -0.0086
                ( 49.37%)   0.7027* C   9 s( 20.40%)p 3.90( 79.46%)d 0.01(  0.15%)
                                           -0.0000  0.4514  0.0149 -0.0005 -0.5337
                                            0.0100  0.0961 -0.0367 -0.7063 -0.0114
                                           -0.0114  0.0296 -0.0090  0.0195  0.0002
    12. (1.98870) BD ( 1) C   7 - H   8  
                ( 63.95%)   0.7997* C   7 s( 29.57%)p 2.38( 70.35%)d 0.00(  0.07%)
                                           -0.0002  0.5437 -0.0121 -0.0018  0.2405
                                            0.0020  0.8034 -0.0145 -0.0000  0.0000
                                            0.0093  0.0000  0.0000 -0.0211 -0.0143
                ( 36.05%)   0.6004* H   8 s( 99.90%)p 0.00(  0.10%)
                                            0.9995  0.0043 -0.0064 -0.0303  0.0000
    13. (1.98784) BD ( 1) C   7 - C  11  
                ( 50.14%)   0.7081* C   7 s( 30.28%)p 2.30( 69.60%)d 0.00(  0.12%)
                                           -0.0000  0.5503  0.0039 -0.0006  0.6181
                                            0.0502 -0.5570  0.0355  0.0000 -0.0000
                                           -0.0276 -0.0000 -0.0000 -0.0039 -0.0197
                ( 49.86%)   0.7061* C  11 s( 25.52%)p 2.91( 74.37%)d 0.00(  0.12%)
                                            0.0001  0.5051 -0.0045  0.0002 -0.5071
                                            0.0132  0.6972  0.0175 -0.0000 -0.0000
                                           -0.0295  0.0000  0.0000 -0.0031 -0.0175
    14. (1.98705) BD ( 1) C   9 - H  10  
                ( 62.81%)   0.7925* C   9 s( 29.53%)p 2.38( 70.39%)d 0.00(  0.08%)
                                            0.0001 -0.5433  0.0095  0.0005 -0.3180
                                           -0.0079  0.7762 -0.0163 -0.0000 -0.0000
                                            0.0141  0.0000 -0.0000  0.0202  0.0136
                ( 37.19%)   0.6098* H  10 s( 99.91%)p 0.00(  0.09%)
                                           -0.9995 -0.0030  0.0109 -0.0284  0.0000
    15. (1.98737) BD ( 1) C   9 - C  11  
                ( 50.79%)   0.7127* C   9 s( 29.39%)p 2.40( 70.51%)d 0.00(  0.10%)
                                           -0.0000  0.5421 -0.0038  0.0011  0.5709
                                            0.0451  0.6133 -0.0304 -0.0000 -0.0000
                                            0.0253  0.0000 -0.0000 -0.0087 -0.0183
                ( 49.21%)   0.7015* C  11 s( 25.55%)p 2.91( 74.33%)d 0.00(  0.12%)
                                            0.0000  0.5055 -0.0070  0.0003 -0.4810
                                            0.0122 -0.7151 -0.0188  0.0000 -0.0000
                                            0.0289  0.0000  0.0000 -0.0048 -0.0175
    16. (1.98210) BD ( 1) C  11 - H  12  
                ( 61.95%)   0.7871* C  11 s( 24.44%)p 3.09( 75.47%)d 0.00(  0.09%)
                                           -0.0001  0.4943  0.0033 -0.0001  0.5050
                                            0.0122  0.0094  0.0015 -0.7064  0.0187
                                            0.0003 -0.0242 -0.0010  0.0083  0.0167
                ( 38.05%)   0.6169* H  12 s( 99.91%)p 0.00(  0.09%)
                                            0.9995  0.0021 -0.0168 -0.0004  0.0250
    17. (1.98210) BD ( 1) C  11 - H  13  
                ( 61.95%)   0.7871* C  11 s( 24.44%)p 3.09( 75.47%)d 0.00(  0.09%)
                                           -0.0001  0.4943  0.0033 -0.0001  0.5050
                                            0.0122  0.0094  0.0015  0.7064 -0.0187
                                            0.0003  0.0242  0.0010  0.0083  0.0167
                ( 38.05%)   0.6169* H  13 s( 99.91%)p 0.00(  0.09%)
                                            0.9995  0.0021 -0.0168 -0.0004 -0.0250
    18. (1.99906) CR ( 1) C   1           s(100.00%)p 0.00(  0.00%)
                                            1.0000  0.0004  0.0000 -0.0000  0.0003
                                           -0.0000  0.0001 -0.0000 -0.0000  0.0000
                                           -0.0000 -0.0000  0.0000  0.0000 -0.0000
    19. (1.99831) CR ( 1) C   3           s(100.00%)p 0.00(  0.00%)
                                            1.0000  0.0001 -0.0000 -0.0000  0.0001
                                           -0.0000 -0.0002  0.0000  0.0001  0.0000
                                           -0.0000 -0.0000  0.0000 -0.0000 -0.0000
    20. (1.99831) CR ( 1) C   4           s(100.00%)p 0.00(  0.00%)
                                            1.0000  0.0001 -0.0000 -0.0000  0.0001
                                           -0.0000 -0.0002  0.0000 -0.0001 -0.0000
                                           -0.0000  0.0000 -0.0000 -0.0000 -0.0000
    21. (1.99906) CR ( 1) C   5           s(100.00%)p 0.00(  0.00%)
                                            1.0000  0.0004  0.0000 -0.0000  0.0003
                                           -0.0000  0.0001 -0.0000  0.0000 -0.0000
                                           -0.0000  0.0000 -0.0000  0.0000 -0.0000
    22. (1.99916) CR ( 1) C   7           s(100.00%)p 0.00(  0.00%)
                                            1.0000  0.0002  0.0000 -0.0000  0.0000
                                            0.0000  0.0001  0.0000  0.0000 -0.0000
                                            0.0000 -0.0000 -0.0000 -0.0000 -0.0000
    23. (1.99924) CR ( 1) C   9           s(100.00%)
                                            1.0000  0.0001 -0.0000 -0.0000  0.0000
                                            0.0000 -0.0001 -0.0000  0.0000  0.0000
                                           -0.0000 -0.0000  0.0000 -0.0000 -0.0000
    24. (1.99927) CR ( 1) C  11           s(100.00%)p 0.00(  0.00%)
                                            1.0000  0.0000  0.0000 -0.0000  0.0002
                                            0.0000 -0.0000  0.0000  0.0000 -0.0000
                                            0.0000  0.0000  0.0000  0.0000  0.0000
    25. (0.00508) RY*( 1) C   1           s(  1.99%)p41.64( 82.98%)d 7.54( 15.03%)
                                           -0.0000 -0.0258  0.1379  0.0157  0.0069
                                           -0.5379 -0.0285  0.4596 -0.0096  0.5730
                                            0.0353  0.1912 -0.3284  0.0560 -0.0393
    26. (0.00295) RY*( 2) C   1           s( 32.14%)p 1.13( 36.36%)d 0.98( 31.51%)
                                           -0.0000 -0.0346  0.5639 -0.0472 -0.0317
                                            0.0138 -0.0324 -0.4334  0.0477  0.4138
                                           -0.1011  0.2253  0.4819  0.1320 -0.0667
    27. (0.00154) RY*( 3) C   1           s(  1.81%)p46.73( 84.37%)d 7.66( 13.82%)
                                            0.0000  0.0281  0.1300  0.0191  0.0064
                                            0.6820  0.0074  0.5705 -0.0269  0.2285
                                            0.2923  0.0113  0.1846  0.1208  0.0636
    28. (0.00085) RY*( 4) C   1           s( 39.80%)p 1.19( 47.42%)d 0.32( 12.77%)
                                            0.0000  0.0358  0.6299  0.0001  0.0100
                                           -0.1138  0.0218  0.2810  0.0037 -0.6179
                                           -0.1296  0.1537 -0.1179  0.2708  0.0099
    29. (0.00040) RY*( 5) C   1           s(  5.49%)p 2.62( 14.37%)d14.59( 80.14%)
                                           -0.0000 -0.0119  0.1173  0.2026 -0.0054
                                           -0.3056 -0.0024  0.2231  0.0081  0.0208
                                           -0.0957 -0.7208  0.4385 -0.0395  0.2806
    30. (0.00028) RY*( 6) C   1           s( 16.62%)p 0.71( 11.79%)d 4.31( 71.59%)
                                           -0.0000 -0.0257  0.3729  0.1627 -0.0003
                                            0.0882  0.0023 -0.3243  0.0197  0.0677
                                            0.4958 -0.2044 -0.4643 -0.2007  0.4152
    31. (0.00010) RY*( 7) C   1           s(  4.34%)p 3.93( 17.03%)d18.13( 78.63%)
                                           -0.0000 -0.0073  0.1721  0.1171 -0.0277
                                            0.3465 -0.0032 -0.0500 -0.0112  0.2166
                                           -0.6325 -0.3713 -0.4318  0.0227 -0.2476
    32. (0.00003) RY*( 8) C   1           s(  5.18%)p 0.75(  3.86%)d17.57( 90.96%)
    33. (0.00001) RY*( 9) C   1           s( 91.83%)p 0.00(  0.22%)d 0.09(  7.95%)
    34. (0.00001) RY*(10) C   1           s(  1.20%)p 1.39(  1.66%)d81.07( 97.14%)
    35. (0.00108) RY*( 1) H   2           s( 98.51%)p 0.02(  1.49%)
                                           -0.0024  0.9925 -0.1071 -0.0576  0.0122
    36. (0.00007) RY*( 2) H   2           s(  0.78%)p99.99( 99.22%)
    37. (0.00001) RY*( 3) H   2           s(  0.49%)p99.99( 99.51%)
    38. (0.00001) RY*( 4) H   2           s(  0.32%)p99.99( 99.68%)
    39. (0.00373) RY*( 1) C   3           s(  7.26%)p11.19( 81.22%)d 1.59( 11.52%)
                                            0.0000 -0.0008  0.2691 -0.0121  0.0226
                                           -0.2401  0.0173 -0.5164 -0.0354  0.6970
                                           -0.0868  0.2374  0.1866 -0.0107 -0.1282
    40. (0.00235) RY*( 2) C   3           s(  2.64%)p25.39( 67.03%)d11.49( 30.33%)
                                           -0.0000 -0.0121  0.1612  0.0162 -0.0198
                                           -0.7244  0.0133  0.0194  0.0481 -0.3772
                                            0.3242  0.0265  0.4340  0.0959  0.0033
    41. (0.00197) RY*( 3) C   3           s(  0.74%)p99.99( 94.12%)d 6.99(  5.14%)
                                           -0.0000 -0.0309  0.0756 -0.0265 -0.0377
                                           -0.3139  0.0365  0.7733  0.0334  0.4907
                                            0.0516 -0.0291 -0.1758 -0.1229 -0.0439
    42. (0.00054) RY*( 4) C   3           s(  5.83%)p 3.08( 17.94%)d13.07( 76.23%)
                                            0.0000  0.0204  0.2406  0.0006  0.0217
                                            0.2719 -0.0305  0.3159 -0.0017 -0.0649
                                           -0.1941  0.6257  0.2936  0.4947  0.0462
    43. (0.00030) RY*( 5) C   3           s( 67.18%)p 0.08(  5.39%)d 0.41( 27.43%)
                                            0.0000  0.0031  0.8091  0.1310  0.0130
                                           -0.0601 -0.0050 -0.0233 -0.0010 -0.2226
                                           -0.3302 -0.1658 -0.3144 -0.1235  0.1538
    44. (0.00017) RY*( 6) C   3           s(  7.27%)p 1.42( 10.31%)d11.34( 82.42%)
                                            0.0000 -0.0040  0.2696  0.0063 -0.0434
                                            0.2381 -0.0331 -0.0277  0.0005  0.2065
                                            0.5475 -0.4418 -0.0318  0.5699  0.0587
    45. (0.00011) RY*( 7) C   3           s(  6.70%)p 2.01( 13.45%)d11.92( 79.84%)
                                            0.0000  0.0098  0.2563  0.0353 -0.0127
                                            0.3309  0.0212  0.1364 -0.0415 -0.0640
                                            0.1098 -0.1441  0.4078 -0.3532 -0.6889
    46. (0.00006) RY*( 8) C   3           s(  0.32%)p14.81(  4.72%)d99.99( 94.97%)
    47. (0.00002) RY*( 9) C   3           s( 12.16%)p 0.50(  6.11%)d 6.72( 81.72%)
    48. (0.00000) RY*(10) C   3           s( 90.04%)p 0.01(  0.96%)d 0.10(  9.00%)
    49. (0.00373) RY*( 1) C   4           s(  7.26%)p11.19( 81.22%)d 1.59( 11.52%)
                                           -0.0000 -0.0008  0.2691 -0.0121  0.0226
                                           -0.2401  0.0173 -0.5164  0.0354 -0.6970
                                           -0.0868 -0.2374 -0.1866 -0.0107 -0.1282
    50. (0.00235) RY*( 2) C   4           s(  2.64%)p25.39( 67.03%)d11.49( 30.33%)
                                            0.0000 -0.0121  0.1612  0.0162 -0.0198
                                           -0.7244  0.0133  0.0194 -0.0481  0.3772
                                            0.3242 -0.0265 -0.4340  0.0959  0.0033
    51. (0.00197) RY*( 3) C   4           s(  0.74%)p99.99( 94.12%)d 6.99(  5.14%)
                                           -0.0000 -0.0309  0.0756 -0.0265 -0.0377
                                           -0.3139  0.0365  0.7733 -0.0334 -0.4907
                                            0.0516  0.0291  0.1758 -0.1229 -0.0439
    52. (0.00054) RY*( 4) C   4           s(  5.83%)p 3.08( 17.94%)d13.07( 76.23%)
                                            0.0000  0.0204  0.2406  0.0006  0.0217
                                            0.2719 -0.0305  0.3159  0.0017  0.0649
                                           -0.1941 -0.6257 -0.2936  0.4947  0.0462
    53. (0.00030) RY*( 5) C   4           s( 67.18%)p 0.08(  5.39%)d 0.41( 27.43%)
                                            0.0000  0.0031  0.8091  0.1310  0.0130
                                           -0.0601 -0.0050 -0.0233  0.0010  0.2226
                                           -0.3302  0.1658  0.3144 -0.1235  0.1538
    54. (0.00017) RY*( 6) C   4           s(  7.27%)p 1.42( 10.31%)d11.34( 82.42%)
                                            0.0000 -0.0040  0.2696  0.0063 -0.0434
                                            0.2381 -0.0331 -0.0277 -0.0005 -0.2065
                                            0.5475  0.4418  0.0318  0.5699  0.0587
    55. (0.00011) RY*( 7) C   4           s(  6.70%)p 2.01( 13.45%)d11.92( 79.84%)
                                           -0.0000  0.0098  0.2563  0.0353 -0.0127
                                            0.3309  0.0212  0.1364  0.0415  0.0640
                                            0.1098  0.1441 -0.4078 -0.3532 -0.6889
    56. (0.00006) RY*( 8) C   4           s(  0.32%)p14.81(  4.72%)d99.99( 94.97%)
    57. (0.00002) RY*( 9) C   4           s( 12.16%)p 0.50(  6.11%)d 6.72( 81.72%)
    58. (0.00000) RY*(10) C   4           s( 90.04%)p 0.01(  0.96%)d 0.10(  9.00%)
    59. (0.00508) RY*( 1) C   5           s(  1.99%)p41.64( 82.98%)d 7.54( 15.03%)
                                           -0.0000 -0.0258  0.1379  0.0157  0.0069
                                           -0.5379 -0.0285  0.4596  0.0096 -0.5730
                                            0.0353 -0.1912  0.3284  0.0560 -0.0393
    60. (0.00295) RY*( 2) C   5           s( 32.14%)p 1.13( 36.36%)d 0.98( 31.51%)
                                           -0.0000 -0.0346  0.5639 -0.0472 -0.0317
                                            0.0138 -0.0324 -0.4334 -0.0477 -0.4138
                                           -0.1011 -0.2253 -0.4819  0.1320 -0.0667
    61. (0.00154) RY*( 3) C   5           s(  1.81%)p46.73( 84.37%)d 7.66( 13.82%)
                                            0.0000  0.0281  0.1300  0.0191  0.0064
                                            0.6820  0.0074  0.5705  0.0269 -0.2285
                                            0.2923 -0.0113 -0.1846  0.1208  0.0636
    62. (0.00085) RY*( 4) C   5           s( 39.80%)p 1.19( 47.42%)d 0.32( 12.77%)
                                            0.0000  0.0358  0.6299  0.0001  0.0100
                                           -0.1138  0.0218  0.2810 -0.0037  0.6179
                                           -0.1296 -0.1537  0.1179  0.2708  0.0099
    63. (0.00040) RY*( 5) C   5           s(  5.49%)p 2.62( 14.37%)d14.59( 80.14%)
                                           -0.0000 -0.0119  0.1173  0.2026 -0.0054
                                           -0.3056 -0.0024  0.2231 -0.0081 -0.0208
                                           -0.0957  0.7208 -0.4385 -0.0395  0.2806
    64. (0.00028) RY*( 6) C   5           s( 16.62%)p 0.71( 11.79%)d 4.31( 71.59%)
                                           -0.0000 -0.0257  0.3729  0.1627 -0.0003
                                            0.0882  0.0023 -0.3243 -0.0197 -0.0677
                                            0.4958  0.2044  0.4643 -0.2007  0.4152
    65. (0.00010) RY*( 7) C   5           s(  4.34%)p 3.93( 17.03%)d18.13( 78.63%)
                                           -0.0000 -0.0073  0.1721  0.1171 -0.0277
                                            0.3465 -0.0032 -0.0500  0.0112 -0.2166
                                           -0.6325  0.3713  0.4318  0.0227 -0.2476
    66. (0.00003) RY*( 8) C   5           s(  5.18%)p 0.75(  3.86%)d17.57( 90.96%)
    67. (0.00001) RY*( 9) C   5           s( 91.83%)p 0.00(  0.22%)d 0.09(  7.95%)
    68. (0.00001) RY*(10) C   5           s(  1.20%)p 1.39(  1.66%)d81.07( 97.14%)
    69. (0.00108) RY*( 1) H   6           s( 98.51%)p 0.02(  1.49%)
                                           -0.0024  0.9925 -0.1071 -0.0576 -0.0122
    70. (0.00007) RY*( 2) H   6           s(  0.78%)p99.99( 99.22%)
    71. (0.00001) RY*( 3) H   6           s(  0.49%)p99.99( 99.51%)
    72. (0.00001) RY*( 4) H   6           s(  0.32%)p99.99( 99.68%)
    73. (0.01001) RY*( 1) C   7           s( 32.58%)p 1.70( 55.24%)d 0.37( 12.18%)
                                           -0.0000 -0.0431  0.5682 -0.0321  0.0099
                                            0.7368  0.0429  0.0874  0.0000  0.0000
                                           -0.1872 -0.0000  0.0000  0.0448  0.2912
    74. (0.00265) RY*( 2) C   7           s( 12.89%)p 6.39( 82.37%)d 0.37(  4.74%)
                                           -0.0000 -0.0271  0.3543  0.0516  0.0437
                                           -0.4343  0.0335  0.7950  0.0000  0.0000
                                           -0.0549  0.0000  0.0000  0.1852  0.1005
    75. (0.00136) RY*( 3) C   7           s(  0.00%)p 1.00( 85.00%)d 0.18( 15.00%)
                                           -0.0000  0.0000  0.0000  0.0000 -0.0000
                                            0.0000 -0.0000  0.0000  0.0059  0.9219
                                           -0.0000  0.3636 -0.1334  0.0000  0.0000
    76. (0.00105) RY*( 4) C   7           s( 32.60%)p 0.65( 21.32%)d 1.41( 46.08%)
                                            0.0000  0.0218  0.5653  0.0774  0.0099
                                           -0.3451 -0.0298 -0.3051 -0.0000 -0.0000
                                            0.2893  0.0000 -0.0000 -0.5943  0.1547
    77. (0.00051) RY*( 5) C   7           s(  3.62%)p 7.02( 25.43%)d19.60( 70.95%)
                                            0.0000  0.0289  0.1557 -0.1055 -0.0119
                                           -0.3498 -0.0035 -0.3630  0.0000 -0.0000
                                           -0.8154 -0.0000 -0.0000  0.1629  0.1345
    78. (0.00011) RY*( 6) C   7           s( 14.98%)p 0.07(  1.07%)d 5.60( 83.95%)
                                            0.0000 -0.0197  0.2806  0.2659 -0.0231
                                            0.0954  0.0093  0.0319  0.0000  0.0000
                                           -0.2031 -0.0000  0.0000 -0.1017 -0.8876
    79. (0.00005) RY*( 7) C   7           s(  0.00%)p 1.00(  1.56%)d63.19( 98.44%)
    80. (0.00005) RY*( 8) C   7           s( 15.37%)p 0.92( 14.18%)d 4.58( 70.45%)
    81. (0.00004) RY*( 9) C   7           s(  0.00%)p 1.00( 13.60%)d 6.35( 86.40%)
    82. (0.00000) RY*(10) C   7           s( 88.32%)p 0.00(  0.28%)d 0.13( 11.41%)
    83. (0.00096) RY*( 1) H   8           s( 99.44%)p 0.01(  0.56%)
                                           -0.0020  0.9972  0.0041  0.0749  0.0000
    84. (0.00007) RY*( 2) H   8           s(  0.00%)p 1.00(100.00%)
    85. (0.00001) RY*( 3) H   8           s(  0.65%)p99.99( 99.35%)
    86. (0.00002) RY*( 4) H   8           s(  0.01%)p 1.00( 99.99%)
    87. (0.00370) RY*( 1) C   9           s( 33.25%)p 1.63( 54.31%)d 0.37( 12.44%)
                                           -0.0000 -0.0394  0.5746 -0.0281  0.0247
                                            0.4902 -0.0339 -0.5487  0.0000  0.0000
                                           -0.1090 -0.0000 -0.0000 -0.0353  0.3335
    88. (0.00199) RY*( 2) C   9           s(  3.29%)p21.55( 70.95%)d 7.82( 25.75%)
                                           -0.0000  0.0121  0.1801  0.0181 -0.0277
                                            0.4437  0.0290  0.7149 -0.0000  0.0000
                                           -0.3212 -0.0000  0.0000 -0.3856  0.0755
    89. (0.00151) RY*( 3) C   9           s(  0.00%)p 1.00( 91.53%)d 0.09(  8.47%)
                                            0.0000 -0.0000 -0.0000 -0.0000  0.0000
                                           -0.0000 -0.0000  0.0000 -0.0050  0.9567
                                            0.0000  0.2776  0.0872 -0.0000 -0.0000
    90. (0.00126) RY*( 4) C   9           s( 36.22%)p 1.51( 54.57%)d 0.25(  9.21%)
                                            0.0000  0.0297  0.6004  0.0280  0.0253
                                           -0.7304  0.0244  0.1051  0.0000  0.0000
                                           -0.2382 -0.0000  0.0000 -0.1398  0.1259
    91. (0.00037) RY*( 5) C   9           s( 23.07%)p 0.45( 10.48%)d 2.88( 66.46%)
                                            0.0000 -0.0042  0.4431  0.1853  0.0117
                                            0.1557 -0.0108  0.2833  0.0000  0.0000
                                            0.1738 -0.0000  0.0000  0.6988 -0.3822
    92. (0.00030) RY*( 6) C   9           s(  2.81%)p 2.55(  7.18%)d32.00( 90.01%)
                                           -0.0000 -0.0238 -0.1118  0.1227  0.0149
                                            0.0299  0.0079 -0.2657  0.0000 -0.0000
                                           -0.7837  0.0000 -0.0000  0.0425 -0.5331
    93. (0.00015) RY*( 7) C   9           s(  0.00%)p 1.00(  6.18%)d15.17( 93.82%)
                                           -0.0000 -0.0000 -0.0000  0.0000  0.0000
                                            0.0000 -0.0000 -0.0000  0.0205 -0.2478
                                           -0.0000  0.6208  0.7435 -0.0000  0.0000
    94. (0.00014) RY*( 8) C   9           s(  6.83%)p 0.34(  2.35%)d13.30( 90.82%)
                                           -0.0000 -0.0168  0.2398  0.1026 -0.0295
                                            0.0421 -0.0112 -0.1439  0.0000  0.0000
                                            0.4265 -0.0000  0.0000 -0.5785 -0.6259
    95. (0.00003) RY*( 9) C   9           s(  0.00%)p 1.00(  2.48%)d39.40( 97.52%)
    96. (0.00001) RY*(10) C   9           s( 94.82%)p 0.00(  0.15%)d 0.05(  5.03%)
    97. (0.00099) RY*( 1) H  10           s( 99.28%)p 0.01(  0.72%)
                                           -0.0004  0.9964  0.0252 -0.0809  0.0000
    98. (0.00006) RY*( 2) H  10           s(  0.00%)p 1.00(100.00%)
    99. (0.00001) RY*( 3) H  10           s(  0.74%)p99.99( 99.26%)
   100. (0.00001) RY*( 4) H  10           s(  0.07%)p99.99( 99.93%)
   101. (0.00302) RY*( 1) C  11           s( 18.05%)p 4.32( 78.04%)d 0.22(  3.91%)
                                            0.0000 -0.0202  0.4232 -0.0322  0.0001
                                            0.8817 -0.0012  0.0537  0.0000 -0.0000
                                            0.0324  0.0000  0.0000 -0.1902 -0.0431
   102. (0.00244) RY*( 2) C  11           s(  0.00%)p 1.00( 82.80%)d 0.21( 17.20%)
                                            0.0000  0.0000  0.0000 -0.0000  0.0000
                                            0.0000  0.0000  0.0000  0.0383  0.9091
                                            0.0000 -0.4109 -0.0564  0.0000  0.0000
   103. (0.00184) RY*( 3) C  11           s(  0.90%)p99.99( 98.74%)d 0.40(  0.36%)
                                            0.0000  0.0023  0.0946  0.0051 -0.0028
                                           -0.1112 -0.0233  0.9872 -0.0000  0.0000
                                            0.0546 -0.0000 -0.0000 -0.0207  0.0132
   104. (0.00040) RY*( 4) C  11           s( 77.26%)p 0.18( 13.82%)d 0.12(  8.92%)
                                           -0.0000  0.0101  0.8699  0.1255 -0.0147
                                           -0.3494  0.0061 -0.1259 -0.0000 -0.0000
                                            0.1151 -0.0000 -0.0000  0.2524  0.1106
   105. (0.00020) RY*( 5) C  11           s(  0.00%)p 1.00(  0.19%)d99.99( 99.81%)
                                            0.0000  0.0000  0.0000 -0.0000  0.0000
                                            0.0000  0.0000  0.0000  0.0054 -0.0435
                                           -0.0000 -0.2294  0.9723 -0.0000  0.0000
   106. (0.00008) RY*( 6) C  11           s(  0.00%)p 1.00( 17.13%)d 4.84( 82.87%)
   107. (0.00006) RY*( 7) C  11           s(  0.21%)p16.95(  3.52%)d99.99( 96.27%)
   108. (0.00005) RY*( 8) C  11           s(  3.72%)p 0.81(  3.00%)d25.06( 93.27%)
   109. (0.00001) RY*( 9) C  11           s(  0.80%)p 3.19(  2.56%)d99.99( 96.64%)
   110. (0.00001) RY*(10) C  11           s( 99.11%)p 0.01(  0.56%)d 0.00(  0.33%)
   111. (0.00110) RY*( 1) H  12           s( 98.93%)p 0.01(  1.07%)
                                            0.0004  0.9946 -0.0045 -0.0164 -0.1021
   112. (0.00005) RY*( 2) H  12           s(  0.01%)p99.99( 99.99%)
   113. (0.00002) RY*( 3) H  12           s(  0.03%)p99.99( 99.97%)
   114. (0.00001) RY*( 4) H  12           s(  1.12%)p88.47( 98.88%)
   115. (0.00110) RY*( 1) H  13           s( 98.93%)p 0.01(  1.07%)
                                            0.0004  0.9946 -0.0045 -0.0164  0.1021
   116. (0.00005) RY*( 2) H  13           s(  0.01%)p99.99( 99.99%)
   117. (0.00002) RY*( 3) H  13           s(  0.03%)p99.99( 99.97%)
   118. (0.00001) RY*( 4) H  13           s(  1.12%)p88.47( 98.88%)
   119. (0.02901) BD*( 1) C   1 - H   2  
                ( 36.61%)   0.6050* C   1 s( 32.66%)p 2.06( 67.28%)d 0.00(  0.06%)
                                           -0.0001  0.5711 -0.0208 -0.0007 -0.3281
                                           -0.0002 -0.4970  0.0169  0.5638 -0.0026
                                            0.0098 -0.0092 -0.0198 -0.0050  0.0030
                ( 63.39%)  -0.7962* H   2 s( 99.91%)p 0.00(  0.09%)
                                            0.9995  0.0051  0.0117  0.0186 -0.0211
   120. (0.03300) BD*( 1) C   1 - C   3  
                ( 50.42%)   0.7101* C   1 s( 24.67%)p 3.05( 75.24%)d 0.00(  0.09%)
                                           -0.0002  0.4966  0.0099  0.0007 -0.0884
                                           -0.0265  0.8401 -0.0128  0.1871  0.0548
                                            0.0014 -0.0002  0.0036 -0.0256 -0.0153
                ( 49.58%)  -0.7041* C   3 s( 36.69%)p 1.72( 63.07%)d 0.01(  0.24%)
                                           -0.0002  0.6057 -0.0015 -0.0002 -0.1125
                                           -0.0183 -0.6953  0.0013  0.3651  0.0311
                                           -0.0043 -0.0038  0.0029 -0.0445 -0.0200
   121. (0.02034) BD*( 1) C   1 - C   5  
                ( 50.00%)   0.7071* C   1 s( 21.21%)p 3.71( 78.63%)d 0.01(  0.16%)
                                           -0.0001  0.4603  0.0169 -0.0002 -0.3644
                                           -0.0252 -0.1352 -0.0416 -0.7953  0.0159
                                           -0.0010  0.0081  0.0093  0.0014  0.0381
                ( 50.00%)  -0.7071* C   5 s( 21.21%)p 3.71( 78.63%)d 0.01(  0.16%)
                                           -0.0001  0.4603  0.0169 -0.0002 -0.3644
                                           -0.0252 -0.1352 -0.0416  0.7953 -0.0159
                                           -0.0010 -0.0081 -0.0093  0.0014  0.0381
   122. (0.02815) BD*( 1) C   1 - C   9  
                ( 49.37%)   0.7027* C   1 s( 21.07%)p 3.74( 78.79%)d 0.01(  0.14%)
                                            0.0005 -0.4587 -0.0149  0.0007 -0.8652
                                            0.0063  0.1605  0.0462  0.1006 -0.0353
                                            0.0067  0.0255 -0.0023 -0.0255  0.0086
                ( 50.63%)  -0.7115* C   9 s( 20.40%)p 3.90( 79.46%)d 0.01(  0.15%)
                                            0.0000 -0.4514 -0.0149  0.0005  0.5337
                                           -0.0100 -0.0961  0.0367 -0.7063 -0.0114
                                            0.0114  0.0296 -0.0090 -0.0195 -0.0002
   123. (0.01144) BD*( 1) C   3 - C   4  
                ( 50.00%)   0.7071* C   3 s( 28.81%)p 2.46( 70.93%)d 0.01(  0.26%)
                                           -0.0001 -0.5368  0.0056 -0.0015  0.4422
                                            0.0319 -0.1735 -0.0190  0.6943  0.0125
                                           -0.0075 -0.0109  0.0026  0.0018 -0.0488
                ( 50.00%)  -0.7071* C   4 s( 28.81%)p 2.46( 70.93%)d 0.01(  0.26%)
                                           -0.0001 -0.5368  0.0056 -0.0015  0.4422
                                            0.0319 -0.1735 -0.0190 -0.6943 -0.0125
                                           -0.0075  0.0109 -0.0026  0.0018 -0.0488
   124. (0.15507) BD*( 2) C   3 - C   4  
                ( 50.00%)   0.7071* C   3 s(  1.57%)p62.37( 97.86%)d 0.36(  0.57%)
                                            0.0001  0.1242  0.0164 -0.0013 -0.5917
                                            0.0506  0.5157 -0.0569  0.5973 -0.0088
                                            0.0022  0.0610 -0.0379  0.0024 -0.0236
                ( 50.00%)  -0.7071* C   4 s(  1.57%)p62.37( 97.86%)d 0.36(  0.57%)
                                            0.0001  0.1242  0.0164 -0.0013 -0.5917
                                            0.0506  0.5157 -0.0569 -0.5973  0.0088
                                            0.0022 -0.0610  0.0379  0.0024 -0.0236
   125. (0.05414) BD*( 1) C   3 - C   7  
                ( 48.19%)   0.6942* C   3 s( 32.79%)p 2.04( 66.90%)d 0.01(  0.31%)
                                           -0.0000 -0.5726  0.0026  0.0002 -0.6590
                                            0.0051 -0.4637 -0.0205 -0.1386 -0.0064
                                           -0.0250  0.0367  0.0096 -0.0309  0.0079
                ( 51.81%)  -0.7198* C   7 s( 19.89%)p 4.02( 80.00%)d 0.01(  0.10%)
                                            0.0001 -0.4454 -0.0231 -0.0004  0.5277
                                           -0.0150  0.1419 -0.0447 -0.7065 -0.0045
                                           -0.0060  0.0263  0.0093 -0.0107 -0.0104
   126. (0.03300) BD*( 1) C   4 - C   5  
                ( 49.58%)   0.7041* C   4 s( 36.69%)p 1.72( 63.07%)d 0.01(  0.24%)
                                            0.0002 -0.6057  0.0015  0.0002  0.1125
                                            0.0183  0.6953 -0.0013  0.3651  0.0311
                                            0.0043 -0.0038  0.0029  0.0445  0.0200
                ( 50.42%)  -0.7101* C   5 s( 24.67%)p 3.05( 75.24%)d 0.00(  0.09%)
                                            0.0002 -0.4966 -0.0099 -0.0007  0.0884
                                            0.0265 -0.8401  0.0128  0.1871  0.0548
                                           -0.0014 -0.0002  0.0036  0.0256  0.0153
   127. (0.05414) BD*( 1) C   4 - C   7  
                ( 48.19%)   0.6942* C   4 s( 32.79%)p 2.04( 66.90%)d 0.01(  0.31%)
                                           -0.0000 -0.5726  0.0026  0.0002 -0.6590
                                            0.0051 -0.4637 -0.0205  0.1386  0.0064
                                           -0.0250 -0.0367 -0.0096 -0.0309  0.0079
                ( 51.81%)  -0.7198* C   7 s( 19.89%)p 4.02( 80.00%)d 0.01(  0.10%)
                                            0.0001 -0.4454 -0.0231 -0.0004  0.5277
                                           -0.0150  0.1419 -0.0447  0.7065  0.0045
                                           -0.0060 -0.0263 -0.0093 -0.0107 -0.0104
   128. (0.02901) BD*( 1) C   5 - H   6  
                ( 36.61%)   0.6050* C   5 s( 32.66%)p 2.06( 67.28%)d 0.00(  0.06%)
                                           -0.0001  0.5711 -0.0208 -0.0007 -0.3281
                                           -0.0002 -0.4970  0.0169 -0.5638  0.0026
                                            0.0098  0.0092  0.0198 -0.0050  0.0030
                ( 63.39%)  -0.7962* H   6 s( 99.91%)p 0.00(  0.09%)
                                            0.9995  0.0051  0.0117  0.0186  0.0211
   129. (0.02815) BD*( 1) C   5 - C   9  
                ( 49.37%)   0.7027* C   5 s( 21.07%)p 3.74( 78.79%)d 0.01(  0.14%)
                                            0.0005 -0.4587 -0.0149  0.0007 -0.8652
                                            0.0063  0.1605  0.0462 -0.1006  0.0353
                                            0.0067 -0.0255  0.0023 -0.0255  0.0086
                ( 50.63%)  -0.7115* C   9 s( 20.40%)p 3.90( 79.46%)d 0.01(  0.15%)
                                            0.0000 -0.4514 -0.0149  0.0005  0.5337
                                           -0.0100 -0.0961  0.0367  0.7063  0.0114
                                            0.0114 -0.0296  0.0090 -0.0195 -0.0002
   130. (0.02599) BD*( 1) C   7 - H   8  
                ( 36.05%)   0.6004* C   7 s( 29.57%)p 2.38( 70.35%)d 0.00(  0.07%)
                                            0.0002 -0.5437  0.0121  0.0018 -0.2405
                                           -0.0020 -0.8034  0.0145  0.0000 -0.0000
                                           -0.0093 -0.0000 -0.0000  0.0211  0.0143
                ( 63.95%)  -0.7997* H   8 s( 99.90%)p 0.00(  0.10%)
                                           -0.9995 -0.0043  0.0064  0.0303 -0.0000
   131. (0.02446) BD*( 1) C   7 - C  11  
                ( 49.86%)   0.7061* C   7 s( 30.28%)p 2.30( 69.60%)d 0.00(  0.12%)
                                            0.0000 -0.5503 -0.0039  0.0006 -0.6181
                                           -0.0502  0.5570 -0.0355 -0.0000  0.0000
                                            0.0276  0.0000  0.0000  0.0039  0.0197
                ( 50.14%)  -0.7081* C  11 s( 25.52%)p 2.91( 74.37%)d 0.00(  0.12%)
                                           -0.0001 -0.5051  0.0045 -0.0002  0.5071
                                           -0.0132 -0.6972 -0.0175  0.0000  0.0000
                                            0.0295 -0.0000 -0.0000  0.0031  0.0175
   132. (0.01524) BD*( 1) C   9 - H  10  
                ( 37.19%)   0.6098* C   9 s( 29.53%)p 2.38( 70.39%)d 0.00(  0.08%)
                                           -0.0001  0.5433 -0.0095 -0.0005  0.3180
                                            0.0079 -0.7762  0.0163  0.0000  0.0000
                                           -0.0141 -0.0000  0.0000 -0.0202 -0.0136
                ( 62.81%)  -0.7925* H  10 s( 99.91%)p 0.00(  0.09%)
                                            0.9995  0.0030 -0.0109  0.0284 -0.0000
   133. (0.01849) BD*( 1) C   9 - C  11  
                ( 49.21%)   0.7015* C   9 s( 29.39%)p 2.40( 70.51%)d 0.00(  0.10%)
                                            0.0000 -0.5421  0.0038 -0.0011 -0.5709
                                           -0.0451 -0.6133  0.0304  0.0000  0.0000
                                           -0.0253 -0.0000  0.0000  0.0087  0.0183
                ( 50.79%)  -0.7127* C  11 s( 25.55%)p 2.91( 74.33%)d 0.00(  0.12%)
                                           -0.0000 -0.5055  0.0070 -0.0003  0.4810
                                           -0.0122  0.7151  0.0188 -0.0000  0.0000
                                           -0.0289 -0.0000 -0.0000  0.0048  0.0175
   134. (0.01266) BD*( 1) C  11 - H  12  
                ( 38.05%)   0.6169* C  11 s( 24.44%)p 3.09( 75.47%)d 0.00(  0.09%)
                                            0.0001 -0.4943 -0.0033  0.0001 -0.5050
                                           -0.0122 -0.0094 -0.0015  0.7064 -0.0187
                                           -0.0003  0.0242  0.0010 -0.0083 -0.0167
                ( 61.95%)  -0.7871* H  12 s( 99.91%)p 0.00(  0.09%)
                                           -0.9995 -0.0021  0.0168  0.0004 -0.0250
   135. (0.01266) BD*( 1) C  11 - H  13  
                ( 38.05%)   0.6169* C  11 s( 24.44%)p 3.09( 75.47%)d 0.00(  0.09%)
                                            0.0001 -0.4943 -0.0033  0.0001 -0.5050
                                           -0.0122 -0.0094 -0.0015 -0.7064  0.0187
                                           -0.0003 -0.0242 -0.0010 -0.0083 -0.0167
                ( 61.95%)  -0.7871* H  13 s( 99.91%)p 0.00(  0.09%)
                                           -0.9995 -0.0021  0.0168  0.0004  0.0250


 NHO Directionality and "Bond Bending" (deviations from line of nuclear centers)

         [Thresholds for printing:  angular deviation  >  1.0 degree]
                                    hybrid p-character > 25.0%
                                    orbital occupancy  >  0.10e

                                Line of Centers        Hybrid 1              Hybrid 2
                                ---------------  -------------------   ------------------
                NBO               Theta   Phi    Theta   Phi    Dev    Theta   Phi    Dev
 ========================================================================================
     1. BD (   1) C   1 - H   2    46.5  237.8    46.0  235.6   1.6      --     --    --
     2. BD (   1) C   1 - C   3    92.7   90.0    73.8   97.9  20.4     60.7  259.3  28.5
     3. BD (   1) C   1 - C   5   180.0    0.0   151.2  204.4  28.8     28.8  204.4  28.8
     4. BD (   1) C   1 - C   9   119.3  348.5    94.2  346.5  25.2     36.3  173.5  24.7
     5. BD (   1) C   3 - C   4   180.0    0.0   144.1  157.9  35.9     35.9  157.9  35.9
     6. BD (   2) C   3 - C   4   180.0    0.0    50.3  139.7 129.7    129.7  139.7 129.7
     7. BD (   1) C   3 - C   7   116.6   22.9    79.9   36.5  39.1     36.3  190.7  28.5
     8. BD (   1) C   4 - C   5    92.7  270.0   119.3  259.3  28.5    106.2   97.9  20.4
     9. BD (   1) C   4 - C   7    63.4   22.9   100.1   36.5  39.1    143.7  190.7  28.5
    10. BD (   1) C   5 - H   6   133.5  237.8   134.0  235.6   1.6      --     --    --
    11. BD (   1) C   5 - C   9    60.7  348.5    85.8  346.5  25.2    143.7  173.5  24.7
    12. BD (   1) C   7 - H   8    90.0   75.8    90.0   72.9   2.9      --     --    --
    13. BD (   1) C   7 - C  11    90.0  312.2    90.0  322.0   9.9     90.0  124.6   7.5
    14. BD (   1) C   9 - H  10    90.0  291.5    90.0  293.2   1.7      --     --    --
    15. BD (   1) C   9 - C  11    90.0   51.2    90.0   43.4   7.7     90.0  237.4   6.3
    16. BD (   1) C  11 - H  12   144.4    1.3   143.0    1.2   1.3      --     --    --
    17. BD (   1) C  11 - H  13    35.6    1.3    37.0    1.2   1.3      --     --    --
   124. BD*(   2) C   3 - C   4   180.0    0.0    50.3  139.7 129.7    129.7  139.7 129.7


 Second Order Perturbation Theory Analysis of Fock Matrix in NBO Basis

     Threshold for printing:   0.50 kcal/mol
                                                                              E(2)  E(j)-E(i) F(i,j)
         Donor NBO (i)                     Acceptor NBO (j)                 kcal/mol   a.u.    a.u. 
 ===================================================================================================

 within unit  1
   1. BD (   1) C   1 - H   2        /122. BD*(   1) C   1 - C   9            0.80    1.28    0.029
   1. BD (   1) C   1 - H   2        /125. BD*(   1) C   3 - C   7            0.62    1.27    0.025
   1. BD (   1) C   1 - H   2        /133. BD*(   1) C   9 - C  11            0.91    1.36    0.032
   2. BD (   1) C   1 - C   3        / 49. RY*(   1) C   4                    1.08    1.84    0.040
   2. BD (   1) C   1 - C   3        / 59. RY*(   1) C   5                    0.59    1.87    0.030
   2. BD (   1) C   1 - C   3        / 73. RY*(   1) C   7                    0.60    2.06    0.032
   2. BD (   1) C   1 - C   3        / 74. RY*(   2) C   7                    0.82    2.12    0.037
   2. BD (   1) C   1 - C   3        / 88. RY*(   2) C   9                    0.77    2.28    0.038
   2. BD (   1) C   1 - C   3        /119. BD*(   1) C   1 - H   2            1.11    1.53    0.037
   2. BD (   1) C   1 - C   3        /124. BD*(   2) C   3 - C   4            8.99    0.96    0.085
   2. BD (   1) C   1 - C   3        /127. BD*(   1) C   4 - C   7            0.56    1.31    0.024
   2. BD (   1) C   1 - C   3        /128. BD*(   1) C   5 - H   6            4.93    1.53    0.078
   2. BD (   1) C   1 - C   3        /130. BD*(   1) C   7 - H   8            0.99    1.54    0.035
   2. BD (   1) C   1 - C   3        /132. BD*(   1) C   9 - H  10            2.30    1.53    0.053
   3. BD (   1) C   1 - C   5        / 87. RY*(   1) C   9                    2.00    2.16    0.059
   3. BD (   1) C   1 - C   5        /119. BD*(   1) C   1 - H   2            1.58    1.47    0.043
   3. BD (   1) C   1 - C   5        /122. BD*(   1) C   1 - C   9            6.05    1.26    0.078
   3. BD (   1) C   1 - C   5        /125. BD*(   1) C   3 - C   7            2.53    1.25    0.050
   3. BD (   1) C   1 - C   5        /127. BD*(   1) C   4 - C   7            2.53    1.25    0.050
   3. BD (   1) C   1 - C   5        /128. BD*(   1) C   5 - H   6            1.58    1.47    0.043
   3. BD (   1) C   1 - C   5        /129. BD*(   1) C   5 - C   9            6.05    1.26    0.078
   3. BD (   1) C   1 - C   5        /132. BD*(   1) C   9 - H  10            1.89    1.47    0.047
   3. BD (   1) C   1 - C   5        /133. BD*(   1) C   9 - C  11            7.46    1.34    0.090
   4. BD (   1) C   1 - C   9        / 40. RY*(   2) C   3                    0.63    2.00    0.032
   4. BD (   1) C   1 - C   9        / 59. RY*(   1) C   5                    1.16    1.81    0.042
   4. BD (   1) C   1 - C   9        /102. RY*(   2) C  11                    0.60    2.14    0.032
   4. BD (   1) C   1 - C   9        /103. RY*(   3) C  11                    0.70    1.54    0.030
   4. BD (   1) C   1 - C   9        /119. BD*(   1) C   1 - H   2            0.75    1.46    0.030
   4. BD (   1) C   1 - C   9        /120. BD*(   1) C   1 - C   3            0.60    1.31    0.025
   4. BD (   1) C   1 - C   9        /121. BD*(   1) C   1 - C   5            7.18    1.27    0.086
   4. BD (   1) C   1 - C   9        /124. BD*(   2) C   3 - C   4            7.40    0.89    0.074
   4. BD (   1) C   1 - C   9        /128. BD*(   1) C   5 - H   6           11.18    1.46    0.115
   4. BD (   1) C   1 - C   9        /129. BD*(   1) C   5 - C   9            6.08    1.25    0.079
   4. BD (   1) C   1 - C   9        /132. BD*(   1) C   9 - H  10            0.58    1.46    0.026
   4. BD (   1) C   1 - C   9        /134. BD*(   1) C  11 - H  12            2.84    1.42    0.057
   5. BD (   1) C   3 - C   4        / 26. RY*(   2) C   1                    0.57    2.83    0.036
   5. BD (   1) C   3 - C   4        / 60. RY*(   2) C   5                    0.57    2.83    0.036
   5. BD (   1) C   3 - C   4        / 73. RY*(   1) C   7                    1.56    2.09    0.051
   5. BD (   1) C   3 - C   4        / 76. RY*(   4) C   7                    0.69    2.64    0.038
   5. BD (   1) C   3 - C   4        / 87. RY*(   1) C   9                    0.56    2.24    0.032
   5. BD (   1) C   3 - C   4        /119. BD*(   1) C   1 - H   2            2.63    1.56    0.057
   5. BD (   1) C   3 - C   4        /125. BD*(   1) C   3 - C   7            2.65    1.34    0.053
   5. BD (   1) C   3 - C   4        /127. BD*(   1) C   4 - C   7            2.65    1.34    0.053
   5. BD (   1) C   3 - C   4        /128. BD*(   1) C   5 - H   6            2.63    1.56    0.057
   5. BD (   1) C   3 - C   4        /130. BD*(   1) C   7 - H   8            2.63    1.57    0.057
   5. BD (   1) C   3 - C   4        /131. BD*(   1) C   7 - C  11            5.51    1.42    0.079
   6. BD (   2) C   3 - C   4        / 25. RY*(   1) C   1                    0.63    1.48    0.028
   6. BD (   2) C   3 - C   4        / 26. RY*(   2) C   1                    1.06    2.40    0.047
   6. BD (   2) C   3 - C   4        / 59. RY*(   1) C   5                    0.63    1.48    0.028
   6. BD (   2) C   3 - C   4        / 60. RY*(   2) C   5                    1.06    2.40    0.047
   6. BD (   2) C   3 - C   4        / 73. RY*(   1) C   7                    9.99    1.66    0.120
   6. BD (   2) C   3 - C   4        / 74. RY*(   2) C   7                    0.56    1.72    0.029
   6. BD (   2) C   3 - C   4        /119. BD*(   1) C   1 - H   2            8.23    1.13    0.089
   6. BD (   2) C   3 - C   4        /120. BD*(   1) C   1 - C   3            8.25    0.97    0.083
   6. BD (   2) C   3 - C   4        /122. BD*(   1) C   1 - C   9            2.63    0.92    0.045
   6. BD (   2) C   3 - C   4        /125. BD*(   1) C   3 - C   7           25.32    0.91    0.139
   6. BD (   2) C   3 - C   4        /126. BD*(   1) C   4 - C   5            8.25    0.97    0.083
   6. BD (   2) C   3 - C   4        /127. BD*(   1) C   4 - C   7           25.32    0.91    0.139
   6. BD (   2) C   3 - C   4        /128. BD*(   1) C   5 - H   6            8.23    1.13    0.089
   6. BD (   2) C   3 - C   4        /129. BD*(   1) C   5 - C   9            2.63    0.92    0.045
   6. BD (   2) C   3 - C   4        /130. BD*(   1) C   7 - H   8           17.66    1.14    0.132
   6. BD (   2) C   3 - C   4        /131. BD*(   1) C   7 - C  11            6.61    1.00    0.075
   6. BD (   2) C   3 - C   4        /132. BD*(   1) C   9 - H  10            1.55    1.13    0.039
   7. BD (   1) C   3 - C   7        / 25. RY*(   1) C   1                    1.24    1.81    0.043
   7. BD (   1) C   3 - C   7        / 39. RY*(   1) C   3                    0.94    1.78    0.037
   7. BD (   1) C   3 - C   7        / 50. RY*(   2) C   4                    1.26    2.00    0.046
   7. BD (   1) C   3 - C   7        /119. BD*(   1) C   1 - H   2            0.51    1.46    0.025
   7. BD (   1) C   3 - C   7        /123. BD*(   1) C   3 - C   4            4.69    1.47    0.075
   7. BD (   1) C   3 - C   7        /124. BD*(   2) C   3 - C   4           20.90    0.89    0.125
   7. BD (   1) C   3 - C   7        /126. BD*(   1) C   4 - C   5            4.20    1.30    0.067
   7. BD (   1) C   3 - C   7        /127. BD*(   1) C   4 - C   7            3.33    1.24    0.057
   7. BD (   1) C   3 - C   7        /130. BD*(   1) C   7 - H   8            1.43    1.48    0.041
   7. BD (   1) C   3 - C   7        /134. BD*(   1) C  11 - H  12            3.28    1.42    0.062
   8. BD (   1) C   4 - C   5        / 25. RY*(   1) C   1                    0.59    1.87    0.030
   8. BD (   1) C   4 - C   5        / 39. RY*(   1) C   3                    1.08    1.84    0.040
   8. BD (   1) C   4 - C   5        / 73. RY*(   1) C   7                    0.60    2.06    0.032
   8. BD (   1) C   4 - C   5        / 74. RY*(   2) C   7                    0.82    2.12    0.037
   8. BD (   1) C   4 - C   5        / 88. RY*(   2) C   9                    0.77    2.28    0.038
   8. BD (   1) C   4 - C   5        /119. BD*(   1) C   1 - H   2            4.93    1.53    0.078
   8. BD (   1) C   4 - C   5        /124. BD*(   2) C   3 - C   4            8.99    0.96    0.085
   8. BD (   1) C   4 - C   5        /125. BD*(   1) C   3 - C   7            0.56    1.31    0.024
   8. BD (   1) C   4 - C   5        /128. BD*(   1) C   5 - H   6            1.11    1.53    0.037
   8. BD (   1) C   4 - C   5        /130. BD*(   1) C   7 - H   8            0.99    1.54    0.035
   8. BD (   1) C   4 - C   5        /132. BD*(   1) C   9 - H  10            2.30    1.53    0.053
   9. BD (   1) C   4 - C   7        / 40. RY*(   2) C   3                    1.26    2.00    0.046
   9. BD (   1) C   4 - C   7        / 49. RY*(   1) C   4                    0.94    1.78    0.037
   9. BD (   1) C   4 - C   7        / 59. RY*(   1) C   5                    1.24    1.81    0.043
   9. BD (   1) C   4 - C   7        /120. BD*(   1) C   1 - C   3            4.20    1.30    0.067
   9. BD (   1) C   4 - C   7        /123. BD*(   1) C   3 - C   4            4.69    1.47    0.075
   9. BD (   1) C   4 - C   7        /124. BD*(   2) C   3 - C   4           20.90    0.89    0.125
   9. BD (   1) C   4 - C   7        /125. BD*(   1) C   3 - C   7            3.33    1.24    0.057
   9. BD (   1) C   4 - C   7        /128. BD*(   1) C   5 - H   6            0.51    1.46    0.025
   9. BD (   1) C   4 - C   7        /130. BD*(   1) C   7 - H   8            1.43    1.48    0.041
   9. BD (   1) C   4 - C   7        /135. BD*(   1) C  11 - H  13            3.28    1.42    0.062
  10. BD (   1) C   5 - H   6        /127. BD*(   1) C   4 - C   7            0.62    1.27    0.025
  10. BD (   1) C   5 - H   6        /129. BD*(   1) C   5 - C   9            0.80    1.28    0.029
  10. BD (   1) C   5 - H   6        /133. BD*(   1) C   9 - C  11            0.91    1.36    0.032
  11. BD (   1) C   5 - C   9        / 25. RY*(   1) C   1                    1.16    1.81    0.042
  11. BD (   1) C   5 - C   9        / 50. RY*(   2) C   4                    0.63    2.00    0.032
  11. BD (   1) C   5 - C   9        /102. RY*(   2) C  11                    0.60    2.14    0.032
  11. BD (   1) C   5 - C   9        /103. RY*(   3) C  11                    0.70    1.54    0.030
  11. BD (   1) C   5 - C   9        /119. BD*(   1) C   1 - H   2           11.18    1.46    0.115
  11. BD (   1) C   5 - C   9        /121. BD*(   1) C   1 - C   5            7.18    1.27    0.086
  11. BD (   1) C   5 - C   9        /122. BD*(   1) C   1 - C   9            6.08    1.25    0.079
  11. BD (   1) C   5 - C   9        /124. BD*(   2) C   3 - C   4            7.40    0.89    0.074
  11. BD (   1) C   5 - C   9        /126. BD*(   1) C   4 - C   5            0.60    1.31    0.025
  11. BD (   1) C   5 - C   9        /128. BD*(   1) C   5 - H   6            0.75    1.46    0.030
  11. BD (   1) C   5 - C   9        /132. BD*(   1) C   9 - H  10            0.58    1.46    0.026
  11. BD (   1) C   5 - C   9        /135. BD*(   1) C  11 - H  13            2.84    1.42    0.057
  12. BD (   1) C   7 - H   8        / 41. RY*(   3) C   3                    0.70    1.65    0.030
  12. BD (   1) C   7 - H   8        / 51. RY*(   3) C   4                    0.70    1.65    0.030
  12. BD (   1) C   7 - H   8        /120. BD*(   1) C   1 - C   3            1.57    1.33    0.041
  12. BD (   1) C   7 - H   8        /126. BD*(   1) C   4 - C   5            1.57    1.33    0.041
  12. BD (   1) C   7 - H   8        /133. BD*(   1) C   9 - C  11            1.35    1.35    0.038
  13. BD (   1) C   7 - C  11        / 39. RY*(   1) C   3                    1.14    1.89    0.042
  13. BD (   1) C   7 - C  11        / 49. RY*(   1) C   4                    1.14    1.89    0.042
  13. BD (   1) C   7 - C  11        / 87. RY*(   1) C   9                    0.89    2.26    0.040
  13. BD (   1) C   7 - C  11        /130. BD*(   1) C   7 - H   8            1.16    1.59    0.038
  13. BD (   1) C   7 - C  11        /132. BD*(   1) C   9 - H  10            3.89    1.57    0.070
  13. BD (   1) C   7 - C  11        /133. BD*(   1) C   9 - C  11            0.58    1.44    0.026
  13. BD (   1) C   7 - C  11        /134. BD*(   1) C  11 - H  12            0.67    1.53    0.029
  13. BD (   1) C   7 - C  11        /135. BD*(   1) C  11 - H  13            0.67    1.53    0.029
  14. BD (   1) C   9 - H  10        /120. BD*(   1) C   1 - C   3            1.88    1.32    0.045
  14. BD (   1) C   9 - H  10        /126. BD*(   1) C   4 - C   5            1.88    1.32    0.045
  14. BD (   1) C   9 - H  10        /131. BD*(   1) C   7 - C  11            1.64    1.35    0.042
  15. BD (   1) C   9 - C  11        / 25. RY*(   1) C   1                    0.64    1.91    0.031
  15. BD (   1) C   9 - C  11        / 59. RY*(   1) C   5                    0.64    1.91    0.031
  15. BD (   1) C   9 - C  11        / 73. RY*(   1) C   7                    0.98    2.10    0.040
  15. BD (   1) C   9 - C  11        /119. BD*(   1) C   1 - H   2            0.91    1.57    0.034
  15. BD (   1) C   9 - C  11        /128. BD*(   1) C   5 - H   6            0.91    1.57    0.034
  15. BD (   1) C   9 - C  11        /130. BD*(   1) C   7 - H   8            4.54    1.58    0.076
  15. BD (   1) C   9 - C  11        /131. BD*(   1) C   7 - C  11            0.89    1.43    0.032
  15. BD (   1) C   9 - C  11        /132. BD*(   1) C   9 - H  10            0.89    1.56    0.033
  15. BD (   1) C   9 - C  11        /134. BD*(   1) C  11 - H  12            0.59    1.52    0.027
  15. BD (   1) C   9 - C  11        /135. BD*(   1) C  11 - H  13            0.59    1.52    0.027
  16. BD (   1) C  11 - H  12        / 75. RY*(   3) C   7                    0.85    1.75    0.035
  16. BD (   1) C  11 - H  12        / 89. RY*(   3) C   9                    0.96    1.67    0.036
  16. BD (   1) C  11 - H  12        /122. BD*(   1) C   1 - C   9            4.00    1.23    0.063
  16. BD (   1) C  11 - H  12        /125. BD*(   1) C   3 - C   7            3.72    1.22    0.061
  17. BD (   1) C  11 - H  13        / 75. RY*(   3) C   7                    0.85    1.75    0.035
  17. BD (   1) C  11 - H  13        / 89. RY*(   3) C   9                    0.96    1.67    0.036
  17. BD (   1) C  11 - H  13        /127. BD*(   1) C   4 - C   7            3.72    1.22    0.061
  17. BD (   1) C  11 - H  13        /129. BD*(   1) C   5 - C   9            4.00    1.23    0.063
  18. CR (   1) C   1                / 35. RY*(   1) H   2                    0.57   11.81    0.073
  18. CR (   1) C   1                /121. BD*(   1) C   1 - C   5            0.59   11.69    0.075
  18. CR (   1) C   1                /122. BD*(   1) C   1 - C   9            0.58   11.66    0.074
  18. CR (   1) C   1                /124. BD*(   2) C   3 - C   4            0.57   11.31    0.074
  18. CR (   1) C   1                /128. BD*(   1) C   5 - H   6            1.01   11.88    0.099
  19. CR (   1) C   3                / 49. RY*(   1) C   4                    1.56   12.15    0.123
  19. CR (   1) C   3                / 50. RY*(   2) C   4                    0.62   12.37    0.078
  19. CR (   1) C   3                / 73. RY*(   1) C   7                    0.63   12.37    0.079
  19. CR (   1) C   3                /119. BD*(   1) C   1 - H   2            0.78   11.84    0.086
  19. CR (   1) C   3                /123. BD*(   1) C   3 - C   4            0.71   11.84    0.082
  19. CR (   1) C   3                /124. BD*(   2) C   3 - C   4           13.03   11.27    0.356
  19. CR (   1) C   3                /130. BD*(   1) C   7 - H   8            0.66   11.85    0.079
  20. CR (   1) C   4                / 39. RY*(   1) C   3                    1.56   12.15    0.123
  20. CR (   1) C   4                / 40. RY*(   2) C   3                    0.62   12.37    0.078
  20. CR (   1) C   4                / 73. RY*(   1) C   7                    0.63   12.37    0.079
  20. CR (   1) C   4                /123. BD*(   1) C   3 - C   4            0.71   11.84    0.082
  20. CR (   1) C   4                /124. BD*(   2) C   3 - C   4           13.03   11.27    0.356
  20. CR (   1) C   4                /128. BD*(   1) C   5 - H   6            0.78   11.84    0.086
  20. CR (   1) C   4                /130. BD*(   1) C   7 - H   8            0.66   11.85    0.079
  21. CR (   1) C   5                / 69. RY*(   1) H   6                    0.57   11.81    0.073
  21. CR (   1) C   5                /119. BD*(   1) C   1 - H   2            1.01   11.88    0.099
  21. CR (   1) C   5                /121. BD*(   1) C   1 - C   5            0.59   11.69    0.075
  21. CR (   1) C   5                /124. BD*(   2) C   3 - C   4            0.57   11.31    0.074
  21. CR (   1) C   5                /129. BD*(   1) C   5 - C   9            0.58   11.66    0.074
  22. CR (   1) C   7                / 39. RY*(   1) C   3                    0.97   12.21    0.097
  22. CR (   1) C   7                / 49. RY*(   1) C   4                    0.97   12.21    0.097
  22. CR (   1) C   7                / 83. RY*(   1) H   8                    0.60   11.82    0.075
  22. CR (   1) C   7                /103. RY*(   3) C  11                    0.81   11.97    0.088
  22. CR (   1) C   7                /120. BD*(   1) C   1 - C   3            0.53   11.73    0.071
  22. CR (   1) C   7                /126. BD*(   1) C   4 - C   5            0.53   11.73    0.071
  23. CR (   1) C   9                / 25. RY*(   1) C   1                    0.85   12.23    0.091
  23. CR (   1) C   9                / 59. RY*(   1) C   5                    0.85   12.23    0.091
  23. CR (   1) C   9                / 97. RY*(   1) H  10                    0.52   11.82    0.070
  23. CR (   1) C   9                /101. RY*(   1) C  11                    0.55   12.06    0.073
  23. CR (   1) C   9                /103. RY*(   3) C  11                    0.78   11.96    0.086
  24. CR (   1) C  11                / 74. RY*(   2) C   7                    1.37   12.44    0.117
  24. CR (   1) C  11                / 88. RY*(   2) C   9                    0.65   12.61    0.081
  24. CR (   1) C  11                / 90. RY*(   4) C   9                    0.91   12.24    0.094
  24. CR (   1) C  11                /130. BD*(   1) C   7 - H   8            0.55   11.87    0.073
 124. BD*(   2) C   3 - C   4        / 39. RY*(   1) C   3                    1.28    0.89    0.107
 124. BD*(   2) C   3 - C   4        / 41. RY*(   3) C   3                    1.61    0.74    0.110
 124. BD*(   2) C   3 - C   4        / 46. RY*(   8) C   3                    0.73    2.10    0.125
 124. BD*(   2) C   3 - C   4        / 49. RY*(   1) C   4                    1.28    0.89    0.107
 124. BD*(   2) C   3 - C   4        / 51. RY*(   3) C   4                    1.61    0.74    0.110
 124. BD*(   2) C   3 - C   4        / 56. RY*(   8) C   4                    0.73    2.10    0.125
 124. BD*(   2) C   3 - C   4        /120. BD*(   1) C   1 - C   3            4.37    0.42    0.124
 124. BD*(   2) C   3 - C   4        /121. BD*(   1) C   1 - C   5            0.53    0.39    0.043
 124. BD*(   2) C   3 - C   4        /122. BD*(   1) C   1 - C   9            0.67    0.36    0.046
 124. BD*(   2) C   3 - C   4        /123. BD*(   1) C   3 - C   4            6.66    0.58    0.192
 124. BD*(   2) C   3 - C   4        /125. BD*(   1) C   3 - C   7            4.08    0.35    0.104
 124. BD*(   2) C   3 - C   4        /126. BD*(   1) C   4 - C   5            4.37    0.42    0.124
 124. BD*(   2) C   3 - C   4        /127. BD*(   1) C   4 - C   7            4.08    0.35    0.104
 124. BD*(   2) C   3 - C   4        /129. BD*(   1) C   5 - C   9            0.67    0.36    0.046


 Natural Bond Orbitals (Summary):

                                                            Principal Delocalizations
           NBO                        Occupancy    Energy   (geminal,vicinal,remote)
 ====================================================================================
 Molecular unit  1  (C7H6)
     1. BD (   1) C   1 - H   2          1.99446    -0.72763  133(v),122(g),125(v)
     2. BD (   1) C   1 - C   3          1.96847    -0.76138  124(g),128(v),132(v),119(g)
                                                    49(v),130(v),74(v),88(v)
                                                    73(v),59(v),127(v)
     3. BD (   1) C   1 - C   5          1.95925    -0.70498  133(v),122(g),129(g),125(v)
                                                    127(v),87(v),132(v),119(g)
                                                    128(g)
     4. BD (   1) C   1 - C   9          1.93068    -0.69527  128(v),124(v),121(g),129(g)
                                                    134(v),59(v),119(g),103(v)
                                                    40(v),102(v),120(g),132(g)
     5. BD (   1) C   3 - C   4          1.97325    -0.79190  131(v),125(g),127(g),130(v)
                                                    119(v),128(v),73(v),76(v)
                                                    26(v),60(v),87(r)
     6. BD (   2) C   3 - C   4          1.83332    -0.36331  125(g),127(g),130(v),73(v)
                                                    120(g),126(g),119(v),128(v)
                                                    131(v),122(v),129(v),132(r)
                                                    26(v),60(v),25(v),59(v)
                                                    74(v)
     7. BD (   1) C   3 - C   7          1.93661    -0.69467  124(g),123(g),126(v),134(v)
                                                    127(g),130(g),50(v),25(v)
                                                    39(g),119(v)
     8. BD (   1) C   4 - C   5          1.96847    -0.76138  124(g),119(v),132(v),128(g)
                                                    39(v),130(v),74(v),88(v)
                                                    73(v),25(v),125(v)
     9. BD (   1) C   4 - C   7          1.93661    -0.69467  124(g),123(g),120(v),135(v)
                                                    125(g),130(g),40(v),59(v)
                                                    49(g),128(v)
    10. BD (   1) C   5 - H   6          1.99446    -0.72763  133(v),129(g),127(v)
    11. BD (   1) C   5 - C   9          1.93068    -0.69527  119(v),124(v),121(g),122(g)
                                                    135(v),25(v),128(g),103(v)
                                                    50(v),102(v),126(g),132(g)
    12. BD (   1) C   7 - H   8          1.98870    -0.71805  120(v),126(v),133(v),41(v)
                                                    51(v)
    13. BD (   1) C   7 - C  11          1.98784    -0.80518  132(v),130(g),39(v),49(v)
                                                    87(v),134(g),135(g),133(g)
    14. BD (   1) C   9 - H  10          1.98705    -0.71377  120(v),126(v),131(v)
    15. BD (   1) C   9 - C  11          1.98737    -0.79928  130(v),73(v),119(v),128(v)
                                                    131(g),132(g),25(v),59(v)
                                                    134(g),135(g)
    16. BD (   1) C  11 - H  12          1.98210    -0.67882  122(v),125(v),89(v),75(v)
    17. BD (   1) C  11 - H  13          1.98210    -0.67882  129(v),127(v),89(v),75(v)
    18. CR (   1) C   1                  1.99906   -11.11152  128(v),124(v),121(g),122(g)
                                                    35(v)
    19. CR (   1) C   3                  1.99831   -11.07142  124(g),49(v),119(v),123(g)
                                                    130(v),73(v),50(v)
    20. CR (   1) C   4                  1.99831   -11.07142  124(g),39(v),128(v),123(g)
                                                    130(v),73(v),40(v)
    21. CR (   1) C   5                  1.99906   -11.11152  119(v),124(v),121(g),129(g)
                                                    69(v)
    22. CR (   1) C   7                  1.99916   -11.12471  39(v),49(v),103(v),83(v)
                                                    120(v),126(v)
    23. CR (   1) C   9                  1.99924   -11.11328  25(v),59(v),103(v),101(v)
                                                    97(v)
    24. CR (   1) C  11                  1.99927   -11.08916  74(v),90(v),88(v),130(v)
    25. RY*(   1) C   1                  0.00508     1.11252   
    26. RY*(   2) C   1                  0.00295     2.03853   
    27. RY*(   3) C   1                  0.00154     1.13022   
    28. RY*(   4) C   1                  0.00085     1.20780   
    29. RY*(   5) C   1                  0.00040     2.39117   
    30. RY*(   6) C   1                  0.00028     2.58230   
    31. RY*(   7) C   1                  0.00010     2.17834   
    32. RY*(   8) C   1                  0.00003     2.60266   
    33. RY*(   9) C   1                  0.00001     4.62277   
    34. RY*(  10) C   1                  0.00001     2.56765   
    35. RY*(   1) H   2                  0.00108     0.69854   
    36. RY*(   2) H   2                  0.00007     2.63405   
    37. RY*(   3) H   2                  0.00001     2.96898   
    38. RY*(   4) H   2                  0.00001     3.12247   
    39. RY*(   1) C   3                  0.00373     1.08290   
    40. RY*(   2) C   3                  0.00235     1.30193   
    41. RY*(   3) C   3                  0.00197     0.93566   
    42. RY*(   4) C   3                  0.00054     1.91682   
    43. RY*(   5) C   3                  0.00030     2.00037   
    44. RY*(   6) C   3                  0.00017     2.21203   
    45. RY*(   7) C   3                  0.00011     2.29289   
    46. RY*(   8) C   3                  0.00006     2.29390   
    47. RY*(   9) C   3                  0.00002     2.60986   
    48. RY*(  10) C   3                  0.00000     4.42462   
    49. RY*(   1) C   4                  0.00373     1.08290   
    50. RY*(   2) C   4                  0.00235     1.30193   
    51. RY*(   3) C   4                  0.00197     0.93566   
    52. RY*(   4) C   4                  0.00054     1.91682   
    53. RY*(   5) C   4                  0.00030     2.00037   
    54. RY*(   6) C   4                  0.00017     2.21203   
    55. RY*(   7) C   4                  0.00011     2.29289   
    56. RY*(   8) C   4                  0.00006     2.29390   
    57. RY*(   9) C   4                  0.00002     2.60986   
    58. RY*(  10) C   4                  0.00000     4.42462   
    59. RY*(   1) C   5                  0.00508     1.11252   
    60. RY*(   2) C   5                  0.00295     2.03853   
    61. RY*(   3) C   5                  0.00154     1.13022   
    62. RY*(   4) C   5                  0.00085     1.20780   
    63. RY*(   5) C   5                  0.00040     2.39117   
    64. RY*(   6) C   5                  0.00028     2.58230   
    65. RY*(   7) C   5                  0.00010     2.17834   
    66. RY*(   8) C   5                  0.00003     2.60266   
    67. RY*(   9) C   5                  0.00001     4.62277   
    68. RY*(  10) C   5                  0.00001     2.56765   
    69. RY*(   1) H   6                  0.00108     0.69854   
    70. RY*(   2) H   6                  0.00007     2.63405   
    71. RY*(   3) H   6                  0.00001     2.96898   
    72. RY*(   4) H   6                  0.00001     3.12247   
    73. RY*(   1) C   7                  0.01001     1.29648   
    74. RY*(   2) C   7                  0.00265     1.35541   
    75. RY*(   3) C   7                  0.00136     1.07175   
    76. RY*(   4) C   7                  0.00105     1.84913   
    77. RY*(   5) C   7                  0.00051     2.28864   
    78. RY*(   6) C   7                  0.00011     2.73650   
    79. RY*(   7) C   7                  0.00005     2.38393   
    80. RY*(   8) C   7                  0.00005     2.57961   
    81. RY*(   9) C   7                  0.00004     2.43219   
    82. RY*(  10) C   7                  0.00000     4.43063   
    83. RY*(   1) H   8                  0.00096     0.69650   
    84. RY*(   2) H   8                  0.00007     2.61933   
    85. RY*(   3) H   8                  0.00001     3.34297   
    86. RY*(   4) H   8                  0.00002     2.82242   
    87. RY*(   1) C   9                  0.00370     1.45182   
    88. RY*(   2) C   9                  0.00199     1.51642   
    89. RY*(   3) C   9                  0.00151     0.98844   
    90. RY*(   4) C   9                  0.00126     1.15097   
    91. RY*(   5) C   9                  0.00037     2.45764   
    92. RY*(   6) C   9                  0.00030     2.52425   
    93. RY*(   7) C   9                  0.00015     2.24768   
    94. RY*(   8) C   9                  0.00014     2.61164   
    95. RY*(   9) C   9                  0.00003     2.49481   
    96. RY*(  10) C   9                  0.00001     4.58341   
    97. RY*(   1) H  10                  0.00099     0.71122   
    98. RY*(   2) H  10                  0.00006     2.61530   
    99. RY*(   3) H  10                  0.00001     3.29160   
   100. RY*(   4) H  10                  0.00001     2.85019   
   101. RY*(   1) C  11                  0.00302     0.94821   
   102. RY*(   2) C  11                  0.00244     1.44840   
   103. RY*(   3) C  11                  0.00184     0.84918   
   104. RY*(   4) C  11                  0.00040     1.71231   
   105. RY*(   5) C  11                  0.00020     2.29715   
   106. RY*(   6) C  11                  0.00008     2.49106   
   107. RY*(   7) C  11                  0.00006     2.58744   
   108. RY*(   8) C  11                  0.00005     2.60015   
   109. RY*(   9) C  11                  0.00001     2.41742   
   110. RY*(  10) C  11                  0.00001     4.67914   
   111. RY*(   1) H  12                  0.00110     0.81536   
   112. RY*(   2) H  12                  0.00005     2.62460   
   113. RY*(   3) H  12                  0.00002     2.94533   
   114. RY*(   4) H  12                  0.00001     3.13251   
   115. RY*(   1) H  13                  0.00110     0.81536   
   116. RY*(   2) H  13                  0.00005     2.62460   
   117. RY*(   3) H  13                  0.00002     2.94533   
   118. RY*(   4) H  13                  0.00001     3.13251   
   119. BD*(   1) C   1 - H   2          0.02901     0.76663   
   120. BD*(   1) C   1 - C   3          0.03300     0.60993   
   121. BD*(   1) C   1 - C   5          0.02034     0.57921   
   122. BD*(   1) C   1 - C   9          0.02815     0.55261   
   123. BD*(   1) C   3 - C   4          0.01144     0.77066   
   124. BD*(   2) C   3 - C   4          0.15507     0.19372  123(g),120(g),126(g),125(g)
                                                    127(g),41(g),51(g),39(g)
                                                    49(g),46(g),56(g),122(v)
                                                    129(v)
   125. BD*(   1) C   3 - C   7          0.05414     0.54435   
   126. BD*(   1) C   4 - C   5          0.03300     0.60993   
   127. BD*(   1) C   4 - C   7          0.05414     0.54435   
   128. BD*(   1) C   5 - H   6          0.02901     0.76663   
   129. BD*(   1) C   5 - C   9          0.02815     0.55261   
   130. BD*(   1) C   7 - H   8          0.02599     0.78085   
   131. BD*(   1) C   7 - C  11          0.02446     0.63205   
   132. BD*(   1) C   9 - H  10          0.01524     0.76503   
   133. BD*(   1) C   9 - C  11          0.01849     0.63339   
   134. BD*(   1) C  11 - H  12          0.01266     0.72241   
   135. BD*(   1) C  11 - H  13          0.01266     0.72241   
       -------------------------------
              Total Lewis   47.33383  ( 98.6121%)
        Valence non-Lewis    0.58495  (  1.2186%)
        Rydberg non-Lewis    0.08122  (  0.1692%)
       -------------------------------
            Total unit  1   48.00000  (100.0000%)
           Charge unit  1    0.00000
 Calling FoFJK, ICntrl=  10002127 FMM=F ISym2X=1 I1Cent= 0 IOpClX= 0 NMat=1 NMatS=1 NMatT=0.
 ***** Axes restored to original set *****
 -------------------------------------------------------------------
 Center     Atomic                   Forces (Hartrees/Bohr)
 Number     Number              X              Y              Z
 -------------------------------------------------------------------
      1        6          -0.000338152    0.003487801    0.000831848
      2        1          -0.002039932   -0.001657308   -0.000067033
      3        6           0.001727370    0.029413504   -0.000550115
      4        6           0.001727370   -0.029413504   -0.000550115
      5        6          -0.000338152   -0.003487801    0.000831848
      6        1          -0.002039932    0.001657308   -0.000067033
      7        6          -0.002257794   -0.000000000   -0.002498974
      8        1           0.002237712    0.000000000   -0.000167901
      9        6          -0.000840829    0.000000000   -0.001766635
     10        1          -0.000506212   -0.000000000    0.002007948
     11        6           0.000281873    0.000000000    0.000002626
     12        1           0.001193339    0.001839448    0.000996768
     13        1           0.001193339   -0.001839448    0.000996768
 -------------------------------------------------------------------
 Cartesian Forces:  Max     0.029413504 RMS     0.006817820

 GradGradGradGradGradGradGradGradGradGradGradGradGradGradGradGradGradGrad
 Berny optimization.
 FormGI is forming the generalized inverse of G from B-inverse, IUseBI=4.
 Internal  Forces:  Max     0.017024351 RMS     0.002479806
 Search for a local minimum.
 Step number   1 out of a maximum of  100
 All quantities printed in internal units (Hartrees-Bohrs-Radians)
 Mixed Optimization -- RFO/linear search
 Second derivative matrix not updated -- first step.
 ITU=  0
     Eigenvalues ---    0.00941   0.01374   0.01516   0.01758   0.02080
     Eigenvalues ---    0.02225   0.04626   0.05733   0.06200   0.06499
     Eigenvalues ---    0.07231   0.07893   0.10685   0.10991   0.13112
     Eigenvalues ---    0.14383   0.17654   0.19482   0.21251   0.23142
     Eigenvalues ---    0.24807   0.27344   0.27589   0.28253   0.29172
     Eigenvalues ---    0.29499   0.34168   0.34168   0.35071   0.35439
     Eigenvalues ---    0.35439   0.35584   0.39219
 RFO step:  Lambda=-1.67779938D-03 EMin= 9.40573374D-03
 Linear search not attempted -- first point.
 Iteration  1 RMS(Cart)=  0.00591571 RMS(Int)=  0.00003304
 Iteration  2 RMS(Cart)=  0.00002460 RMS(Int)=  0.00001386
 Iteration  3 RMS(Cart)=  0.00000000 RMS(Int)=  0.00001386
 ClnCor:  largest displacement from symmetrization is 5.33D-09 for atom     6.
 Variable       Old X    -DE/DX   Delta X   Delta X   Delta X     New X
                                 (Linear)    (Quad)   (Total)
    R1        2.04968  -0.00259   0.00000  -0.00728  -0.00728   2.04240
    R2        2.89860  -0.00216   0.00000  -0.00709  -0.00709   2.89151
    R3        2.83307   0.00599   0.00000   0.01202   0.01204   2.84511
    R4        2.89275  -0.00052   0.00000  -0.00232  -0.00232   2.89044
    R5        2.55943   0.01702   0.00000   0.05042   0.05039   2.60982
    R6        2.85325   0.00395   0.00000   0.00107   0.00107   2.85432
    R7        2.89860  -0.00216   0.00000  -0.00709  -0.00709   2.89151
    R8        2.85325   0.00395   0.00000   0.00107   0.00107   2.85432
    R9        2.04968  -0.00259   0.00000  -0.00728  -0.00728   2.04240
   R10        2.89275  -0.00052   0.00000  -0.00232  -0.00232   2.89044
   R11        2.04737  -0.00206   0.00000  -0.00577  -0.00577   2.04160
   R12        2.88311  -0.00114   0.00000  -0.00567  -0.00567   2.87744
   R13        2.05560  -0.00202   0.00000  -0.00573  -0.00573   2.04987
   R14        2.89211  -0.00327   0.00000  -0.00868  -0.00867   2.88343
   R15        2.07048  -0.00239   0.00000  -0.00697  -0.00697   2.06351
   R16        2.07048  -0.00239   0.00000  -0.00697  -0.00697   2.06351
    A1        2.27258  -0.00130   0.00000  -0.00154  -0.00159   2.27099
    A2        2.33037   0.00018   0.00000   0.00158   0.00155   2.33192
    A3        2.16590  -0.00077   0.00000  -0.00508  -0.00507   2.16083
    A4        1.52358   0.00187   0.00000   0.00652   0.00652   1.53010
    A5        1.72167   0.00185   0.00000   0.00240   0.00240   1.72406
    A6        1.61802  -0.00187   0.00000  -0.00652  -0.00652   1.61149
    A7        1.94807  -0.00206   0.00000  -0.00351  -0.00354   1.94452
    A8        1.61802  -0.00187   0.00000  -0.00652  -0.00652   1.61149
    A9        1.94807  -0.00206   0.00000  -0.00351  -0.00354   1.94452
   A10        1.52358   0.00187   0.00000   0.00652   0.00652   1.53010
   A11        2.33037   0.00018   0.00000   0.00158   0.00155   2.33192
   A12        2.27258  -0.00130   0.00000  -0.00154  -0.00159   2.27099
   A13        1.72167   0.00185   0.00000   0.00240   0.00240   1.72406
   A14        2.16590  -0.00077   0.00000  -0.00508  -0.00507   2.16083
   A15        2.14040  -0.00049   0.00000  -0.00499  -0.00498   2.13542
   A16        1.87056  -0.00110   0.00000  -0.00159  -0.00162   1.86894
   A17        2.14040  -0.00049   0.00000  -0.00499  -0.00498   2.13542
   A18        1.87056  -0.00110   0.00000  -0.00159  -0.00162   1.86894
   A19        2.15713   0.00035   0.00000   0.00231   0.00230   2.15942
   A20        2.06598  -0.00094   0.00000  -0.00228  -0.00228   2.06370
   A21        1.98293  -0.00080   0.00000  -0.00111  -0.00112   1.98181
   A22        2.06598  -0.00094   0.00000  -0.00228  -0.00228   2.06370
   A23        1.98293  -0.00080   0.00000  -0.00111  -0.00112   1.98181
   A24        2.08785   0.00123   0.00000   0.00219   0.00220   2.09005
   A25        1.72764   0.00101   0.00000   0.00013   0.00011   1.72775
   A26        1.96151  -0.00023   0.00000   0.00092   0.00093   1.96244
   A27        1.96151  -0.00023   0.00000   0.00092   0.00093   1.96244
   A28        1.95609  -0.00042   0.00000  -0.00193  -0.00192   1.95417
   A29        1.95609  -0.00042   0.00000  -0.00193  -0.00192   1.95417
   A30        1.89804   0.00029   0.00000   0.00163   0.00163   1.89966
    D1       -2.61147  -0.00157   0.00000  -0.01127  -0.01127  -2.62274
    D2        2.58371   0.00177   0.00000   0.00148   0.00148   2.58519
    D3       -0.00000   0.00000   0.00000   0.00000   0.00000   0.00000
    D4       -1.08801   0.00334   0.00000   0.01275   0.01275  -1.07526
    D5        1.04367  -0.00120   0.00000  -0.00191  -0.00191   1.04176
    D6       -0.04433   0.00214   0.00000   0.01084   0.01083  -0.03350
    D7        2.58001   0.00089   0.00000   0.01033   0.01036   2.59037
    D8       -0.00000  -0.00000   0.00000  -0.00000   0.00000   0.00000
    D9        0.00000  -0.00000   0.00000  -0.00000   0.00000   0.00000
   D10       -2.58001  -0.00089   0.00000  -0.01033  -0.01036  -2.59037
   D11        0.30264  -0.00042   0.00000   0.00141   0.00141   0.30404
   D12       -2.28272   0.00005   0.00000   0.00271   0.00270  -2.28002
   D13        2.97402  -0.00104   0.00000  -0.00593  -0.00594   2.96809
   D14        0.38867  -0.00058   0.00000  -0.00463  -0.00465   0.38402
   D15        0.00000  -0.00000   0.00000  -0.00000   0.00000   0.00000
   D16       -2.95693  -0.00049   0.00000  -0.00603  -0.00606  -2.96299
   D17       -0.29824  -0.00278   0.00000  -0.01343  -0.01342  -0.31166
   D18       -0.00000   0.00000   0.00000   0.00000   0.00000   0.00000
   D19        2.61147   0.00157   0.00000   0.01127   0.01127   2.62274
   D20       -1.04367   0.00120   0.00000   0.00191   0.00191  -1.04176
   D21        1.08801  -0.00334   0.00000  -0.01275  -0.01275   1.07526
   D22       -2.58371  -0.00177   0.00000  -0.00148  -0.00148  -2.58519
   D23        0.04433  -0.00214   0.00000  -0.01084  -0.01083   0.03350
   D24        2.95693   0.00049   0.00000   0.00603   0.00606   2.96299
   D25        0.29824   0.00278   0.00000   0.01343   0.01342   0.31166
   D26       -2.97402   0.00104   0.00000   0.00593   0.00594  -2.96809
   D27       -0.38867   0.00058   0.00000   0.00463   0.00465  -0.38402
   D28       -0.30264   0.00042   0.00000  -0.00141  -0.00141  -0.30404
   D29        2.28272  -0.00005   0.00000  -0.00271  -0.00270   2.28002
   D30        0.48866   0.00262   0.00000   0.01001   0.01002   0.49868
   D31        2.55630   0.00261   0.00000   0.00823   0.00824   2.56453
   D32       -1.57897   0.00264   0.00000   0.01179   0.01180  -1.56717
   D33       -0.48866  -0.00262   0.00000  -0.01001  -0.01002  -0.49868
   D34        1.57897  -0.00264   0.00000  -0.01179  -0.01180   1.56717
   D35       -2.55630  -0.00261   0.00000  -0.00823  -0.00824  -2.56453
   D36        3.14159  -0.00000   0.00000   0.00000   0.00000   3.14159
   D37       -1.07396  -0.00002   0.00000  -0.00178  -0.00178  -1.07574
   D38        1.07396   0.00002   0.00000   0.00178   0.00178   1.07574
   D39       -0.56384  -0.00123   0.00000  -0.00288  -0.00289  -0.56673
   D40       -2.63554  -0.00135   0.00000  -0.00324  -0.00325  -2.63878
   D41        1.50786  -0.00111   0.00000  -0.00252  -0.00253   1.50533
   D42        0.56384   0.00123   0.00000   0.00288   0.00289   0.56673
   D43       -1.50786   0.00111   0.00000   0.00252   0.00253  -1.50533
   D44        2.63554   0.00135   0.00000   0.00324   0.00325   2.63878
   D45        3.14159  -0.00000   0.00000  -0.00000   0.00000   3.14159
   D46        1.06989  -0.00012   0.00000  -0.00036  -0.00036   1.06954
   D47       -1.06989   0.00012   0.00000   0.00036   0.00036  -1.06954
         Item               Value     Threshold  Converged?
 Maximum Force            0.017024     0.000450     NO 
 RMS     Force            0.002480     0.000300     NO 
 Maximum Displacement     0.025195     0.001800     NO 
 RMS     Displacement     0.005918     0.001200     NO 
 Predicted change in Energy=-8.445283D-04
 GradGradGradGradGradGradGradGradGradGradGradGradGradGradGradGradGradGrad

                          Input orientation:                          
 ---------------------------------------------------------------------
 Center     Atomic      Atomic             Coordinates (Angstroms)
 Number     Number       Type             X           Y           Z
 ---------------------------------------------------------------------
      1          6           0        1.130583    0.752784    0.332176
      2          1           0        1.901408    1.498244    0.197176
      3          6           0       -0.014165    0.690528    1.345557
      4          6           0       -0.014165   -0.690528    1.345557
      5          6           0        1.130583   -0.752784    0.332176
      6          1           0        1.901408   -1.498244    0.197176
      7          6           0       -1.226308   -0.000000    0.766488
      8          1           0       -2.184808   -0.000000    1.264954
      9          6           0        0.463541    0.000000   -0.820171
     10          1           0        0.956135    0.000000   -1.786618
     11          6           0       -1.060558    0.000000   -0.747140
     12          1           0       -1.491827   -0.888112   -1.213665
     13          1           0       -1.491827    0.888112   -1.213665
 ---------------------------------------------------------------------
                    Distance matrix (angstroms):
                    1          2          3          4          5
     1  C    0.000000
     2  H    1.080790   0.000000
     3  C    1.530120   2.374996   0.000000
     4  C    2.102508   3.127127   1.381056   0.000000
     5  C    1.505569   2.383176   2.102508   1.530120   0.000000
     6  H    2.383176   2.996488   3.127127   2.374996   1.080790
     7  C    2.512020   3.514464   1.510444   1.510444   2.512020
     8  H    3.525418   4.481299   2.279257   2.279257   3.525418
     9  C    1.529553   2.312400   2.322803   2.322803   1.529553
    10  H    2.255306   2.659646   3.350945   3.350945   2.255306
    11  C    2.555916   3.451045   2.439497   2.439497   2.555916
    12  H    3.458207   4.381690   3.350404   2.961780   3.047125
    13  H    3.047125   3.725155   2.961780   3.350404   3.458207
                    6          7          8          9         10
     6  H    0.000000
     7  C    3.514464   0.000000
     8  H    4.481299   1.080366   0.000000
     9  C    2.312400   2.317990   3.370682   0.000000
    10  H    2.659646   3.358780   4.379225   1.084743   0.000000
    11  C    3.451045   1.522676   2.304877   1.525848   2.268824
    12  H    3.725155   2.186378   2.722594   2.183356   2.666371
    13  H    4.381690   2.186378   2.722594   2.183356   2.666371
                   11         12         13
    11  C    0.000000
    12  H    1.091962   0.000000
    13  H    1.091962   1.776223   0.000000
 Stoichiometry    C7H6
 Framework group  CS[SG(C3H2),X(C4H4)]
 Deg. of freedom    19
 Full point group                 CS      NOp   2
 Largest Abelian subgroup         CS      NOp   2
 Largest concise Abelian subgroup CS      NOp   2
                         Standard orientation:                         
 ---------------------------------------------------------------------
 Center     Atomic      Atomic             Coordinates (Angstroms)
 Number     Number       Type             X           Y           Z
 ---------------------------------------------------------------------
      1          6           0       -0.770587   -0.770807    0.752784
      2          1           0       -1.180436   -1.437455    1.498244
      3          6           0       -0.770587    0.758046    0.690528
      4          6           0       -0.770587    0.758046   -0.690528
      5          6           0       -0.770587   -0.770807   -0.752784
      6          1           0       -1.180436   -1.437455   -1.498244
      7          6           0        0.466453    1.281825    0.000000
      8          1           0        0.728550    2.329916    0.000000
      9          6           0        0.534389   -1.035170    0.000000
     10          1           0        0.931519   -2.044603    0.000000
     11          6           0        1.489936    0.154427    0.000000
     12          1           0        2.125114    0.168115   -0.888112
     13          1           0        2.125114    0.168115    0.888112
 ---------------------------------------------------------------------
 Rotational constants (GHZ):           5.1482013           4.4614437           3.3889474
 Standard basis: 6-31G(d,p) (6D, 7F)
 There are    81 symmetry adapted cartesian basis functions of A'  symmetry.
 There are    54 symmetry adapted cartesian basis functions of A"  symmetry.
 There are    81 symmetry adapted basis functions of A'  symmetry.
 There are    54 symmetry adapted basis functions of A"  symmetry.
   135 basis functions,   238 primitive gaussians,   135 cartesian basis functions
    24 alpha electrons       24 beta electrons
       nuclear repulsion energy       276.5082914985 Hartrees.
 NAtoms=   13 NActive=   13 NUniq=    9 SFac= 2.09D+00 NAtFMM=   60 NAOKFM=F Big=F
 Integral buffers will be    131072 words long.
 Raffenetti 1 integral format.
 Two-electron integral symmetry is turned on.
 One-electron integrals computed using PRISM.
 NBasis=   135 RedAO= T EigKep=  1.20D-03  NBF=    81    54
 NBsUse=   135 1.00D-06 EigRej= -1.00D+00 NBFU=    81    54
 Initial guess from the checkpoint file:  "quadricyclenemp2mayer.chk"
 B after Tr=    -0.000000    0.000000   -0.000000
         Rot=    1.000000   -0.000000    0.000000   -0.000462 Ang=  -0.05 deg.
 Initial guess orbital symmetries:
       Occupied  (A') (A') (A') (A") (A') (A') (A") (A') (A') (A')
                 (A") (A') (A') (A') (A") (A') (A') (A") (A') (A')
                 (A") (A') (A") (A')
       Virtual   (A") (A') (A") (A') (A') (A") (A') (A') (A") (A')
                 (A") (A") (A') (A') (A") (A") (A') (A') (A') (A')
                 (A') (A") (A') (A") (A') (A') (A") (A') (A") (A")
                 (A') (A") (A') (A") (A') (A") (A') (A') (A") (A')
                 (A") (A') (A') (A') (A") (A') (A') (A") (A") (A')
                 (A') (A") (A') (A') (A") (A') (A') (A") (A') (A")
                 (A') (A") (A') (A') (A") (A") (A') (A') (A") (A')
                 (A") (A') (A") (A") (A') (A') (A') (A") (A') (A')
                 (A") (A') (A") (A") (A') (A') (A") (A') (A") (A")
                 (A') (A') (A") (A") (A') (A") (A") (A') (A') (A')
                 (A') (A') (A") (A") (A') (A') (A") (A') (A') (A')
                 (A")
 ExpMin= 1.61D-01 ExpMax= 3.05D+03 ExpMxC= 4.57D+02 IAcc=2 IRadAn=         4 AccDes= 0.00D+00
 Harris functional with IExCor=  205 and IRadAn=       4 diagonalized for initial guess.
 HarFok:  IExCor=  205 AccDes= 0.00D+00 IRadAn=         4 IDoV= 1 UseB2=F ITyADJ=14
 ICtDFT=  3500011 ScaDFX=  1.000000  1.000000  1.000000  1.000000
 FoFCou: FMM=F IPFlag=           0 FMFlag=      100000 FMFlg1=           0
         NFxFlg=           0 DoJE=T BraDBF=F KetDBF=T FulRan=T
         wScrn=  0.000000 ICntrl=       500 IOpCl=  0 I1Cent=   200000004 NGrid=           0
         NMat0=    1 NMatS0=      1 NMatT0=    0 NMatD0=    1 NMtDS0=    0 NMtDT0=    0
 Petite list used in FoFCou.
 Keep R1 ints in memory in symmetry-blocked form, NReq=63281149.
 Requested convergence on RMS density matrix=1.00D-08 within 128 cycles.
 Requested convergence on MAX density matrix=1.00D-06.
 Requested convergence on             energy=1.00D-06.
 No special actions if energy rises.
 SCF Done:  E(RHF) =  -268.316279598     A.U. after   11 cycles
            NFock= 11  Conv=0.78D-08     -V/T= 2.0009
 ExpMin= 1.61D-01 ExpMax= 3.05D+03 ExpMxC= 4.57D+02 IAcc=3 IRadAn=         5 AccDes= 0.00D+00
 HarFok:  IExCor=  205 AccDes= 0.00D+00 IRadAn=         5 IDoV=-2 UseB2=F ITyADJ=14
 ICtDFT= 12500011 ScaDFX=  1.000000  1.000000  1.000000  1.000000
 Range of M.O.s used for correlation:     8   135
 NBasis=   135 NAE=    24 NBE=    24 NFC=     7 NFV=     0
 NROrb=    128 NOA=    17 NOB=    17 NVA=   111 NVB=   111
 Fully direct method using O(ONN) memory.
 JobTyp=1 Pass  1:  I=   8 to  24 NPSUse=  8 ParTrn=T ParDer=T DoDerP=T.
 Spin components of T(2) and E(2):
     alpha-alpha T2 =       0.4651981792D-01 E2=     -0.1241042445D+00
     alpha-beta  T2 =       0.2600660021D+00 E2=     -0.7099700225D+00
     beta-beta   T2 =       0.4651981792D-01 E2=     -0.1241042445D+00
 ANorm=    0.1163230690D+01
 E2 =    -0.9581785116D+00 EUMP2 =    -0.26927445810941D+03
          IDoAtm=1111111111111
          Differentiating once with respect to electric field.
                with respect to dipole field.
          Differentiating once with respect to nuclear coordinates.
 Keep R1 ints in memory in symmetry-blocked form, NReq=63282752.
          There are     1 degrees of freedom in the 1st order CPHF.  IDoFFX=0 NUNeed=     1.
 LinEq1:  Iter=  0 NonCon=     1 RMS=4.27D-03 Max=5.52D-02 NDo=     1
 AX will form     1 AO Fock derivatives at one time.
 LinEq1:  Iter=  1 NonCon=     1 RMS=1.22D-03 Max=2.13D-02 NDo=     1
 LinEq1:  Iter=  2 NonCon=     1 RMS=5.07D-04 Max=1.55D-02 NDo=     1
 LinEq1:  Iter=  3 NonCon=     1 RMS=1.58D-04 Max=3.91D-03 NDo=     1
 LinEq1:  Iter=  4 NonCon=     1 RMS=4.59D-05 Max=1.10D-03 NDo=     1
 LinEq1:  Iter=  5 NonCon=     1 RMS=1.66D-05 Max=2.51D-04 NDo=     1
 LinEq1:  Iter=  6 NonCon=     1 RMS=3.35D-06 Max=5.98D-05 NDo=     1
 LinEq1:  Iter=  7 NonCon=     1 RMS=9.61D-07 Max=1.37D-05 NDo=     1
 LinEq1:  Iter=  8 NonCon=     1 RMS=2.99D-07 Max=4.38D-06 NDo=     1
 LinEq1:  Iter=  9 NonCon=     1 RMS=8.74D-08 Max=1.24D-06 NDo=     1
 LinEq1:  Iter= 10 NonCon=     1 RMS=2.79D-08 Max=4.17D-07 NDo=     1
 LinEq1:  Iter= 11 NonCon=     1 RMS=7.67D-09 Max=7.70D-08 NDo=     1
 LinEq1:  Iter= 12 NonCon=     1 RMS=1.43D-09 Max=2.55D-08 NDo=     1
 LinEq1:  Iter= 13 NonCon=     1 RMS=2.68D-10 Max=3.51D-09 NDo=     1
 LinEq1:  Iter= 14 NonCon=     0 RMS=8.41D-11 Max=7.85D-10 NDo=     1
 Linear equations converged to 1.000D-10 1.000D-09 after    14 iterations.
 End of Minotr F.D. properties file   721 does not exist.
 End of Minotr F.D. properties file   722 does not exist.
 End of Minotr F.D. properties file   788 does not exist.
 Calling FoFJK, ICntrl=  10002127 FMM=F ISym2X=1 I1Cent= 0 IOpClX= 0 NMat=1 NMatS=1 NMatT=0.
 ***** Axes restored to original set *****
 -------------------------------------------------------------------
 Center     Atomic                   Forces (Hartrees/Bohr)
 Number     Number              X              Y              Z
 -------------------------------------------------------------------
      1        6          -0.000499967   -0.002666755    0.000384884
      2        1           0.000049959    0.000074090   -0.000088708
      3        6           0.000521757    0.006585528    0.001222752
      4        6           0.000521757   -0.006585528    0.001222752
      5        6          -0.000499967    0.002666755    0.000384884
      6        1           0.000049959   -0.000074090   -0.000088708
      7        6           0.000043673    0.000000000   -0.002037355
      8        1           0.000075801   -0.000000000    0.000602043
      9        6          -0.000146227    0.000000000   -0.001151450
     10        1           0.000189843    0.000000000   -0.000173928
     11        6          -0.000165731    0.000000000   -0.000227923
     12        1          -0.000070428   -0.000077935   -0.000024621
     13        1          -0.000070428    0.000077935   -0.000024621
 -------------------------------------------------------------------
 Cartesian Forces:  Max     0.006585528 RMS     0.001689798

 GradGradGradGradGradGradGradGradGradGradGradGradGradGradGradGradGradGrad
 Berny optimization.
 Using GEDIIS/GDIIS optimizer.
 FormGI is forming the generalized inverse of G from B-inverse, IUseBI=4.
 Internal  Forces:  Max     0.003227254 RMS     0.000543255
 Search for a local minimum.
 Step number   2 out of a maximum of  100
 All quantities printed in internal units (Hartrees-Bohrs-Radians)
 Mixed Optimization -- En-DIIS/RFO-DIIS
 Update second derivatives using D2CorX and points    1    2
 DE= -9.61D-04 DEPred=-8.45D-04 R= 1.14D+00
 TightC=F SS=  1.41D+00  RLast= 7.62D-02 DXNew= 5.0454D-01 2.2867D-01
 Trust test= 1.14D+00 RLast= 7.62D-02 DXMaxT set to 3.00D-01
 ITU=  1  0
 Use linear search instead of GDIIS.
     Eigenvalues ---    0.00951   0.01381   0.01529   0.01794   0.02072
     Eigenvalues ---    0.02209   0.04651   0.05733   0.06202   0.06545
     Eigenvalues ---    0.07279   0.07886   0.10082   0.10983   0.12964
     Eigenvalues ---    0.14681   0.17655   0.19571   0.20236   0.23132
     Eigenvalues ---    0.25696   0.27359   0.27571   0.27691   0.29078
     Eigenvalues ---    0.29652   0.34168   0.34278   0.34512   0.35192
     Eigenvalues ---    0.35439   0.35533   0.36284
 RFO step:  Lambda=-7.89348023D-05 EMin= 9.51200017D-03
 Quartic linear search produced a step of  0.21906.
 Iteration  1 RMS(Cart)=  0.00177811 RMS(Int)=  0.00000807
 Iteration  2 RMS(Cart)=  0.00000551 RMS(Int)=  0.00000620
 Iteration  3 RMS(Cart)=  0.00000000 RMS(Int)=  0.00000620
 ClnCor:  largest displacement from symmetrization is 4.23D-09 for atom     4.
 Variable       Old X    -DE/DX   Delta X   Delta X   Delta X     New X
                                 (Linear)    (Quad)   (Total)
    R1        2.04240   0.00010  -0.00160   0.00151  -0.00009   2.04231
    R2        2.89151  -0.00006  -0.00155   0.00079  -0.00076   2.89074
    R3        2.84511  -0.00049   0.00264  -0.00931  -0.00667   2.83845
    R4        2.89044   0.00009  -0.00051   0.00268   0.00217   2.89261
    R5        2.60982   0.00323   0.01104   0.00411   0.01514   2.62496
    R6        2.85432   0.00140   0.00024   0.00205   0.00229   2.85661
    R7        2.89151  -0.00006  -0.00155   0.00079  -0.00076   2.89074
    R8        2.85432   0.00140   0.00024   0.00205   0.00229   2.85661
    R9        2.04240   0.00010  -0.00160   0.00151  -0.00009   2.04231
   R10        2.89044   0.00009  -0.00051   0.00268   0.00217   2.89261
   R11        2.04160   0.00021  -0.00126   0.00165   0.00038   2.04198
   R12        2.87744   0.00037  -0.00124   0.00185   0.00061   2.87805
   R13        2.04987   0.00024  -0.00126   0.00176   0.00050   2.05037
   R14        2.88343  -0.00036  -0.00190   0.00107  -0.00083   2.88260
   R15        2.06351   0.00010  -0.00153   0.00148  -0.00005   2.06346
   R16        2.06351   0.00010  -0.00153   0.00148  -0.00005   2.06346
    A1        2.27099  -0.00045  -0.00035  -0.00171  -0.00207   2.26893
    A2        2.33192  -0.00013   0.00034  -0.00066  -0.00033   2.33159
    A3        2.16083  -0.00057  -0.00111  -0.00238  -0.00349   2.15734
    A4        1.53010   0.00064   0.00143   0.00233   0.00376   1.53386
    A5        1.72406   0.00089   0.00052   0.00287   0.00338   1.72745
    A6        1.61149  -0.00064  -0.00143  -0.00233  -0.00376   1.60773
    A7        1.94452  -0.00119  -0.00078  -0.00381  -0.00460   1.93992
    A8        1.61149  -0.00064  -0.00143  -0.00233  -0.00376   1.60773
    A9        1.94452  -0.00119  -0.00078  -0.00381  -0.00460   1.93992
   A10        1.53010   0.00064   0.00143   0.00233   0.00376   1.53386
   A11        2.33192  -0.00013   0.00034  -0.00066  -0.00033   2.33159
   A12        2.27099  -0.00045  -0.00035  -0.00171  -0.00207   2.26893
   A13        1.72406   0.00089   0.00052   0.00287   0.00338   1.72745
   A14        2.16083  -0.00057  -0.00111  -0.00238  -0.00349   2.15734
   A15        2.13542  -0.00049  -0.00109  -0.00389  -0.00498   2.13044
   A16        1.86894   0.00040  -0.00035   0.00321   0.00285   1.87178
   A17        2.13542  -0.00049  -0.00109  -0.00389  -0.00498   2.13044
   A18        1.86894   0.00040  -0.00035   0.00321   0.00285   1.87178
   A19        2.15942  -0.00009   0.00050   0.00072   0.00122   2.16064
   A20        2.06370  -0.00004  -0.00050   0.00050  -0.00000   2.06370
   A21        1.98181  -0.00002  -0.00024  -0.00020  -0.00045   1.98136
   A22        2.06370  -0.00004  -0.00050   0.00050  -0.00000   2.06370
   A23        1.98181  -0.00002  -0.00024  -0.00020  -0.00045   1.98136
   A24        2.09005   0.00014   0.00048   0.00119   0.00168   2.09174
   A25        1.72775  -0.00017   0.00002  -0.00139  -0.00138   1.72637
   A26        1.96244   0.00003   0.00020  -0.00013   0.00008   1.96251
   A27        1.96244   0.00003   0.00020  -0.00013   0.00008   1.96251
   A28        1.95417   0.00007  -0.00042   0.00081   0.00039   1.95455
   A29        1.95417   0.00007  -0.00042   0.00081   0.00039   1.95455
   A30        1.89966  -0.00004   0.00036  -0.00001   0.00034   1.90000
    D1       -2.62274  -0.00017  -0.00247  -0.00015  -0.00262  -2.62536
    D2        2.58519   0.00032   0.00032   0.00068   0.00099   2.58618
    D3        0.00000   0.00000   0.00000   0.00000  -0.00000   0.00000
    D4       -1.07526   0.00049   0.00279   0.00083   0.00361  -1.07165
    D5        1.04176   0.00013  -0.00042   0.00250   0.00209   1.04385
    D6       -0.03350   0.00062   0.00237   0.00334   0.00570  -0.02780
    D7        2.59037   0.00003   0.00227  -0.00033   0.00195   2.59232
    D8       -0.00000   0.00000   0.00000   0.00000   0.00000   0.00000
    D9       -0.00000  -0.00000   0.00000  -0.00000   0.00000   0.00000
   D10       -2.59037  -0.00003  -0.00227   0.00033  -0.00195  -2.59232
   D11        0.30404   0.00012   0.00031   0.00209   0.00240   0.30644
   D12       -2.28002  -0.00007   0.00059  -0.00084  -0.00025  -2.28027
   D13        2.96809  -0.00014  -0.00130  -0.00021  -0.00152   2.96656
   D14        0.38402  -0.00034  -0.00102  -0.00314  -0.00417   0.37985
   D15       -0.00000  -0.00000   0.00000  -0.00000   0.00000   0.00000
   D16       -2.96299  -0.00033  -0.00133  -0.00343  -0.00476  -2.96775
   D17       -0.31166  -0.00066  -0.00294  -0.00285  -0.00578  -0.31745
   D18        0.00000   0.00000   0.00000   0.00000  -0.00000   0.00000
   D19        2.62274   0.00017   0.00247   0.00015   0.00262   2.62536
   D20       -1.04176  -0.00013   0.00042  -0.00250  -0.00209  -1.04385
   D21        1.07526  -0.00049  -0.00279  -0.00083  -0.00361   1.07165
   D22       -2.58519  -0.00032  -0.00032  -0.00068  -0.00099  -2.58618
   D23        0.03350  -0.00062  -0.00237  -0.00334  -0.00570   0.02780
   D24        2.96299   0.00033   0.00133   0.00343   0.00476   2.96775
   D25        0.31166   0.00066   0.00294   0.00285   0.00578   0.31745
   D26       -2.96809   0.00014   0.00130   0.00021   0.00152  -2.96656
   D27       -0.38402   0.00034   0.00102   0.00314   0.00417  -0.37985
   D28       -0.30404  -0.00012  -0.00031  -0.00209  -0.00240  -0.30644
   D29        2.28002   0.00007  -0.00059   0.00084   0.00025   2.28027
   D30        0.49868   0.00047   0.00219   0.00100   0.00321   0.50189
   D31        2.56453   0.00047   0.00180   0.00111   0.00292   2.56745
   D32       -1.56717   0.00048   0.00259   0.00090   0.00349  -1.56368
   D33       -0.49868  -0.00047  -0.00219  -0.00100  -0.00321  -0.50189
   D34        1.56717  -0.00048  -0.00259  -0.00090  -0.00349   1.56368
   D35       -2.56453  -0.00047  -0.00180  -0.00111  -0.00292  -2.56745
   D36        3.14159  -0.00000   0.00000  -0.00000   0.00000   3.14159
   D37       -1.07574  -0.00000  -0.00039   0.00011  -0.00029  -1.07603
   D38        1.07574   0.00000   0.00039  -0.00011   0.00029   1.07603
   D39       -0.56673   0.00014  -0.00063   0.00273   0.00209  -0.56464
   D40       -2.63878   0.00016  -0.00071   0.00331   0.00260  -2.63618
   D41        1.50533   0.00011  -0.00055   0.00214   0.00158   1.50691
   D42        0.56673  -0.00014   0.00063  -0.00273  -0.00209   0.56464
   D43       -1.50533  -0.00011   0.00055  -0.00214  -0.00158  -1.50691
   D44        2.63878  -0.00016   0.00071  -0.00331  -0.00260   2.63618
   D45        3.14159  -0.00000   0.00000  -0.00000   0.00000   3.14159
   D46        1.06954   0.00003  -0.00008   0.00059   0.00051   1.07004
   D47       -1.06954  -0.00003   0.00008  -0.00059  -0.00051  -1.07004
         Item               Value     Threshold  Converged?
 Maximum Force            0.003227     0.000450     NO 
 RMS     Force            0.000543     0.000300     NO 
 Maximum Displacement     0.007572     0.001800     NO 
 RMS     Displacement     0.001780     0.001200     NO 
 Predicted change in Energy=-6.518832D-05
 GradGradGradGradGradGradGradGradGradGradGradGradGradGradGradGradGradGrad

                          Input orientation:                          
 ---------------------------------------------------------------------
 Center     Atomic      Atomic             Coordinates (Angstroms)
 Number     Number       Type             X           Y           Z
 ---------------------------------------------------------------------
      1          6           0        1.129810    0.751021    0.333557
      2          1           0        1.900535    1.496190    0.196775
      3          6           0       -0.014481    0.694535    1.347183
      4          6           0       -0.014481   -0.694535    1.347183
      5          6           0        1.129810   -0.751021    0.333557
      6          1           0        1.900535   -1.496190    0.196775
      7          6           0       -1.224582   -0.000000    0.765484
      8          1           0       -2.182009   -0.000000    1.266445
      9          6           0        0.462920    0.000000   -0.821550
     10          1           0        0.957350    0.000000   -1.787357
     11          6           0       -1.060747    0.000000   -0.748679
     12          1           0       -1.492330   -0.888199   -1.214686
     13          1           0       -1.492330    0.888199   -1.214686
 ---------------------------------------------------------------------
                    Distance matrix (angstroms):
                    1          2          3          4          5
     1  C    0.000000
     2  H    1.080742   0.000000
     3  C    1.529715   2.373473   0.000000
     4  C    2.103918   3.128897   1.389070   0.000000
     5  C    1.502041   2.379639   2.103918   1.529715   0.000000
     6  H    2.379639   2.992381   3.128897   2.373473   1.080742
     7  C    2.508736   3.511178   1.511654   1.511654   2.508736
     8  H    3.521713   4.477717   2.277516   2.277516   3.521713
     9  C    1.530702   2.311343   2.326735   2.326735   1.530702
    10  H    2.256558   2.658000   3.354426   3.354426   2.256558
    11  C    2.556131   3.449878   2.443294   2.443294   2.556131
    12  H    3.458283   4.380533   3.354439   2.963903   3.048196
    13  H    3.048196   3.724703   2.963903   3.354439   3.458283
                    6          7          8          9         10
     6  H    0.000000
     7  C    3.511178   0.000000
     8  H    4.477717   1.080569   0.000000
     9  C    2.311343   2.316537   3.369774   0.000000
    10  H    2.658000   3.358247   4.379644   1.085009   0.000000
    11  C    3.449878   1.523001   2.306069   1.525408   2.269706
    12  H    3.724703   2.186701   2.724072   2.183222   2.667917
    13  H    4.380533   2.186701   2.724072   2.183222   2.667917
                   11         12         13
    11  C    0.000000
    12  H    1.091936   0.000000
    13  H    1.091936   1.776398   0.000000
 Stoichiometry    C7H6
 Framework group  CS[SG(C3H2),X(C4H4)]
 Deg. of freedom    19
 Full point group                 CS      NOp   2
 Largest Abelian subgroup         CS      NOp   2
 Largest concise Abelian subgroup CS      NOp   2
                         Standard orientation:                         
 ---------------------------------------------------------------------
 Center     Atomic      Atomic             Coordinates (Angstroms)
 Number     Number       Type             X           Y           Z
 ---------------------------------------------------------------------
      1          6           0       -0.771278   -0.769310    0.751021
      2          1           0       -1.179938   -1.436935    1.496190
      3          6           0       -0.771278    0.759362    0.694535
      4          6           0       -0.771278    0.759362   -0.694535
      5          6           0       -0.771278   -0.769310   -0.751021
      6          1           0       -1.179938   -1.436935   -1.496190
      7          6           0        0.466544    1.279476   -0.000000
      8          1           0        0.726395    2.328335   -0.000000
      9          6           0        0.535580   -1.036032    0.000000
     10          1           0        0.930692   -2.046542    0.000000
     11          6           0        1.491338    0.152831   -0.000000
     12          1           0        2.126342    0.166896   -0.888199
     13          1           0        2.126342    0.166896    0.888199
 ---------------------------------------------------------------------
 Rotational constants (GHZ):           5.1372319           4.4630690           3.3877335
 Standard basis: 6-31G(d,p) (6D, 7F)
 There are    81 symmetry adapted cartesian basis functions of A'  symmetry.
 There are    54 symmetry adapted cartesian basis functions of A"  symmetry.
 There are    81 symmetry adapted basis functions of A'  symmetry.
 There are    54 symmetry adapted basis functions of A"  symmetry.
   135 basis functions,   238 primitive gaussians,   135 cartesian basis functions
    24 alpha electrons       24 beta electrons
       nuclear repulsion energy       276.3889987061 Hartrees.
 NAtoms=   13 NActive=   13 NUniq=    9 SFac= 2.09D+00 NAtFMM=   60 NAOKFM=F Big=F
 Integral buffers will be    131072 words long.
 Raffenetti 1 integral format.
 Two-electron integral symmetry is turned on.
 One-electron integrals computed using PRISM.
 NBasis=   135 RedAO= T EigKep=  1.20D-03  NBF=    81    54
 NBsUse=   135 1.00D-06 EigRej= -1.00D+00 NBFU=    81    54
 Initial guess from the checkpoint file:  "quadricyclenemp2mayer.chk"
 B after Tr=    -0.000000   -0.000000   -0.000000
         Rot=    1.000000   -0.000000   -0.000000    0.000280 Ang=   0.03 deg.
 Initial guess orbital symmetries:
       Occupied  (A') (A') (A') (A") (A') (A') (A") (A') (A') (A')
                 (A") (A') (A') (A') (A") (A') (A") (A') (A') (A')
                 (A") (A") (A') (A')
       Virtual   (A") (A') (A") (A') (A') (A") (A') (A') (A") (A')
                 (A") (A") (A') (A') (A") (A") (A') (A') (A') (A')
                 (A') (A") (A') (A") (A') (A') (A") (A') (A") (A")
                 (A') (A") (A') (A") (A') (A") (A') (A') (A") (A')
                 (A") (A') (A') (A') (A") (A') (A') (A") (A") (A')
                 (A') (A") (A') (A') (A") (A') (A') (A") (A') (A")
                 (A') (A") (A') (A') (A") (A") (A') (A') (A") (A')
                 (A") (A') (A") (A") (A') (A') (A') (A") (A') (A')
                 (A") (A') (A") (A") (A') (A') (A") (A') (A") (A')
                 (A") (A') (A") (A") (A') (A") (A") (A') (A') (A')
                 (A') (A") (A') (A") (A') (A') (A") (A') (A') (A')
                 (A")
 Keep R1 ints in memory in symmetry-blocked form, NReq=63281149.
 Requested convergence on RMS density matrix=1.00D-08 within 128 cycles.
 Requested convergence on MAX density matrix=1.00D-06.
 Requested convergence on             energy=1.00D-06.
 No special actions if energy rises.
 SCF Done:  E(RHF) =  -268.315533223     A.U. after   11 cycles
            NFock= 11  Conv=0.26D-08     -V/T= 2.0010
 ExpMin= 1.61D-01 ExpMax= 3.05D+03 ExpMxC= 4.57D+02 IAcc=3 IRadAn=         5 AccDes= 0.00D+00
 HarFok:  IExCor=  205 AccDes= 0.00D+00 IRadAn=         5 IDoV=-2 UseB2=F ITyADJ=14
 ICtDFT= 12500011 ScaDFX=  1.000000  1.000000  1.000000  1.000000
 Range of M.O.s used for correlation:     8   135
 NBasis=   135 NAE=    24 NBE=    24 NFC=     7 NFV=     0
 NROrb=    128 NOA=    17 NOB=    17 NVA=   111 NVB=   111
 Fully direct method using O(ONN) memory.
 JobTyp=1 Pass  1:  I=   8 to  24 NPSUse=  8 ParTrn=T ParDer=T DoDerP=T.
 Spin components of T(2) and E(2):
     alpha-alpha T2 =       0.4665447196D-01 E2=     -0.1242297171D+00
     alpha-beta  T2 =       0.2608038943D+00 E2=     -0.7105460477D+00
     beta-beta   T2 =       0.4665447196D-01 E2=     -0.1242297171D+00
 ANorm=    0.1163663542D+01
 E2 =    -0.9590054819D+00 EUMP2 =    -0.26927453870498D+03
          IDoAtm=1111111111111
          Differentiating once with respect to electric field.
                with respect to dipole field.
          Differentiating once with respect to nuclear coordinates.
 Keep R1 ints in memory in symmetry-blocked form, NReq=63282752.
          There are     1 degrees of freedom in the 1st order CPHF.  IDoFFX=0 NUNeed=     1.
 LinEq1:  Iter=  0 NonCon=     1 RMS=4.30D-03 Max=5.63D-02 NDo=     1
 AX will form     1 AO Fock derivatives at one time.
 LinEq1:  Iter=  1 NonCon=     1 RMS=1.23D-03 Max=2.17D-02 NDo=     1
 LinEq1:  Iter=  2 NonCon=     1 RMS=5.16D-04 Max=1.58D-02 NDo=     1
 LinEq1:  Iter=  3 NonCon=     1 RMS=1.61D-04 Max=3.94D-03 NDo=     1
 LinEq1:  Iter=  4 NonCon=     1 RMS=4.69D-05 Max=1.14D-03 NDo=     1
 LinEq1:  Iter=  5 NonCon=     1 RMS=1.69D-05 Max=2.58D-04 NDo=     1
 LinEq1:  Iter=  6 NonCon=     1 RMS=3.43D-06 Max=6.10D-05 NDo=     1
 LinEq1:  Iter=  7 NonCon=     1 RMS=9.84D-07 Max=1.42D-05 NDo=     1
 LinEq1:  Iter=  8 NonCon=     1 RMS=3.03D-07 Max=4.51D-06 NDo=     1
 LinEq1:  Iter=  9 NonCon=     1 RMS=8.92D-08 Max=1.27D-06 NDo=     1
 LinEq1:  Iter= 10 NonCon=     1 RMS=2.88D-08 Max=4.33D-07 NDo=     1
 LinEq1:  Iter= 11 NonCon=     1 RMS=7.96D-09 Max=7.89D-08 NDo=     1
 LinEq1:  Iter= 12 NonCon=     1 RMS=1.50D-09 Max=2.66D-08 NDo=     1
 LinEq1:  Iter= 13 NonCon=     1 RMS=3.02D-10 Max=3.94D-09 NDo=     1
 LinEq1:  Iter= 14 NonCon=     0 RMS=9.70D-11 Max=8.82D-10 NDo=     1
 Linear equations converged to 1.000D-10 1.000D-09 after    14 iterations.
 End of Minotr F.D. properties file   721 does not exist.
 End of Minotr F.D. properties file   722 does not exist.
 End of Minotr F.D. properties file   788 does not exist.
 Calling FoFJK, ICntrl=  10002127 FMM=F ISym2X=1 I1Cent= 0 IOpClX= 0 NMat=1 NMatS=1 NMatT=0.
 ***** Axes restored to original set *****
 -------------------------------------------------------------------
 Center     Atomic                   Forces (Hartrees/Bohr)
 Number     Number              X              Y              Z
 -------------------------------------------------------------------
      1        6           0.000044884   -0.001462883   -0.000194548
      2        1           0.000155057    0.000106955    0.000030371
      3        6          -0.000219447    0.000733452    0.000373529
      4        6          -0.000219447   -0.000733452    0.000373529
      5        6           0.000044884    0.001462883   -0.000194548
      6        1           0.000155057   -0.000106955    0.000030371
      7        6           0.000074580    0.000000000   -0.000869747
      8        1           0.000032707   -0.000000000    0.000298554
      9        6           0.000019423    0.000000000   -0.000251925
     10        1           0.000099327    0.000000000    0.000048495
     11        6          -0.000029136   -0.000000000    0.000326716
     12        1          -0.000078944   -0.000079093    0.000014601
     13        1          -0.000078944    0.000079093    0.000014601
 -------------------------------------------------------------------
 Cartesian Forces:  Max     0.001462883 RMS     0.000421996

 GradGradGradGradGradGradGradGradGradGradGradGradGradGradGradGradGradGrad
 Berny optimization.
 Using GEDIIS/GDIIS optimizer.
 FormGI is forming the generalized inverse of G from B-inverse, IUseBI=4.
 Internal  Forces:  Max     0.000669284 RMS     0.000129034
 Search for a local minimum.
 Step number   3 out of a maximum of  100
 All quantities printed in internal units (Hartrees-Bohrs-Radians)
 Mixed Optimization -- En-DIIS/RFO-DIIS
 Swapping is turned off.
 Update second derivatives using D2CorX and points    1    2    3
 DE= -8.06D-05 DEPred=-6.52D-05 R= 1.24D+00
 TightC=F SS=  1.41D+00  RLast= 3.00D-02 DXNew= 5.0454D-01 9.0023D-02
 Trust test= 1.24D+00 RLast= 3.00D-02 DXMaxT set to 3.00D-01
 ITU=  1  1  0
     Eigenvalues ---    0.00953   0.01384   0.01521   0.01797   0.02073
     Eigenvalues ---    0.02208   0.04658   0.05736   0.06180   0.06553
     Eigenvalues ---    0.07286   0.07647   0.08202   0.10995   0.12901
     Eigenvalues ---    0.14772   0.17692   0.19548   0.20112   0.23121
     Eigenvalues ---    0.25691   0.26818   0.27357   0.27892   0.28638
     Eigenvalues ---    0.29584   0.34168   0.34300   0.35160   0.35365
     Eigenvalues ---    0.35439   0.35598   0.38515
 En-DIIS/RFO-DIIS/Sim-DIIS IScMMF=       -3 using points:     3    2
 RFO step:  Lambda=-1.18482055D-05.
 DidBck=F Rises=F RFO-DIIS coefs:    1.30421   -0.30421
 Iteration  1 RMS(Cart)=  0.00087024 RMS(Int)=  0.00000183
 Iteration  2 RMS(Cart)=  0.00000080 RMS(Int)=  0.00000167
 ClnCor:  largest displacement from symmetrization is 5.66D-09 for atom     6.
 Variable       Old X    -DE/DX   Delta X   Delta X   Delta X     New X
                                 (Linear)    (Quad)   (Total)
    R1        2.04231   0.00018  -0.00003   0.00048   0.00045   2.04276
    R2        2.89074   0.00027  -0.00023   0.00113   0.00090   2.89164
    R3        2.83845  -0.00067  -0.00203  -0.00255  -0.00458   2.83387
    R4        2.89261  -0.00014   0.00066  -0.00022   0.00044   2.89304
    R5        2.62496   0.00016   0.00461  -0.00166   0.00295   2.62791
    R6        2.85661   0.00016   0.00070  -0.00048   0.00022   2.85683
    R7        2.89074   0.00027  -0.00023   0.00113   0.00090   2.89164
    R8        2.85661   0.00016   0.00070  -0.00048   0.00022   2.85683
    R9        2.04231   0.00018  -0.00003   0.00048   0.00045   2.04276
   R10        2.89261  -0.00014   0.00066  -0.00022   0.00044   2.89304
   R11        2.04198   0.00011   0.00012   0.00015   0.00027   2.04225
   R12        2.87805  -0.00022   0.00019  -0.00139  -0.00120   2.87685
   R13        2.05037   0.00000   0.00015  -0.00023  -0.00008   2.05029
   R14        2.88260   0.00010  -0.00025   0.00084   0.00059   2.88319
   R15        2.06346   0.00009  -0.00001   0.00018   0.00017   2.06363
   R16        2.06346   0.00009  -0.00001   0.00018   0.00017   2.06363
    A1        2.26893  -0.00009  -0.00063  -0.00018  -0.00081   2.26812
    A2        2.33159  -0.00007  -0.00010  -0.00064  -0.00074   2.33085
    A3        2.15734  -0.00004  -0.00106   0.00096  -0.00010   2.15724
    A4        1.53386   0.00015   0.00115   0.00017   0.00131   1.53518
    A5        1.72745   0.00007   0.00103  -0.00061   0.00042   1.72787
    A6        1.60773  -0.00015  -0.00115  -0.00017  -0.00131   1.60642
    A7        1.93992  -0.00020  -0.00140   0.00055  -0.00085   1.93907
    A8        1.60773  -0.00015  -0.00115  -0.00017  -0.00131   1.60642
    A9        1.93992  -0.00020  -0.00140   0.00055  -0.00085   1.93907
   A10        1.53386   0.00015   0.00115   0.00017   0.00131   1.53518
   A11        2.33159  -0.00007  -0.00010  -0.00064  -0.00074   2.33085
   A12        2.26893  -0.00009  -0.00063  -0.00018  -0.00081   2.26812
   A13        1.72745   0.00007   0.00103  -0.00061   0.00042   1.72787
   A14        2.15734  -0.00004  -0.00106   0.00096  -0.00010   2.15724
   A15        2.13044  -0.00016  -0.00151  -0.00058  -0.00209   2.12835
   A16        1.87178   0.00012   0.00087  -0.00019   0.00067   1.87245
   A17        2.13044  -0.00016  -0.00151  -0.00058  -0.00209   2.12835
   A18        1.87178   0.00012   0.00087  -0.00019   0.00067   1.87245
   A19        2.16064   0.00006   0.00037   0.00104   0.00142   2.16206
   A20        2.06370  -0.00005  -0.00000  -0.00038  -0.00038   2.06332
   A21        1.98136   0.00004  -0.00014   0.00001  -0.00013   1.98123
   A22        2.06370  -0.00005  -0.00000  -0.00038  -0.00038   2.06332
   A23        1.98136   0.00004  -0.00014   0.00001  -0.00013   1.98123
   A24        2.09174   0.00008   0.00051   0.00074   0.00126   2.09299
   A25        1.72637   0.00002  -0.00042   0.00058   0.00016   1.72653
   A26        1.96251  -0.00004   0.00002  -0.00067  -0.00065   1.96187
   A27        1.96251  -0.00004   0.00002  -0.00067  -0.00065   1.96187
   A28        1.95455   0.00003   0.00012   0.00037   0.00049   1.95505
   A29        1.95455   0.00003   0.00012   0.00037   0.00049   1.95505
   A30        1.90000   0.00001   0.00010   0.00005   0.00015   1.90015
    D1       -2.62536   0.00002  -0.00080   0.00120   0.00041  -2.62495
    D2        2.58618   0.00005   0.00030   0.00110   0.00140   2.58758
    D3        0.00000  -0.00000   0.00000  -0.00000  -0.00000  -0.00000
    D4       -1.07165   0.00003   0.00110  -0.00010   0.00100  -1.07065
    D5        1.04385   0.00013   0.00064   0.00059   0.00123   1.04508
    D6       -0.02780   0.00016   0.00173   0.00049   0.00222  -0.02557
    D7        2.59232  -0.00003   0.00059  -0.00101  -0.00042   2.59190
    D8        0.00000  -0.00000   0.00000  -0.00000  -0.00000  -0.00000
    D9       -0.00000   0.00000  -0.00000   0.00000   0.00000   0.00000
   D10       -2.59232   0.00003  -0.00059   0.00101   0.00042  -2.59190
   D11        0.30644   0.00009   0.00073  -0.00017   0.00055   0.30700
   D12       -2.28027  -0.00007  -0.00008  -0.00107  -0.00115  -2.28142
   D13        2.96656  -0.00004  -0.00046  -0.00004  -0.00050   2.96606
   D14        0.37985  -0.00019  -0.00127  -0.00093  -0.00220   0.37765
   D15       -0.00000   0.00000  -0.00000   0.00000   0.00000   0.00000
   D16       -2.96775  -0.00018  -0.00145  -0.00105  -0.00250  -2.97025
   D17       -0.31745  -0.00013  -0.00176  -0.00021  -0.00197  -0.31941
   D18        0.00000  -0.00000  -0.00000  -0.00000  -0.00000  -0.00000
   D19        2.62536  -0.00002   0.00080  -0.00120  -0.00041   2.62495
   D20       -1.04385  -0.00013  -0.00064  -0.00059  -0.00123  -1.04508
   D21        1.07165  -0.00003  -0.00110   0.00010  -0.00100   1.07065
   D22       -2.58618  -0.00005  -0.00030  -0.00110  -0.00140  -2.58758
   D23        0.02780  -0.00016  -0.00173  -0.00049  -0.00222   0.02557
   D24        2.96775   0.00018   0.00145   0.00105   0.00250   2.97025
   D25        0.31745   0.00013   0.00176   0.00021   0.00197   0.31941
   D26       -2.96656   0.00004   0.00046   0.00004   0.00050  -2.96606
   D27       -0.37985   0.00019   0.00127   0.00093   0.00220  -0.37765
   D28       -0.30644  -0.00009  -0.00073   0.00017  -0.00055  -0.30700
   D29        2.28027   0.00007   0.00008   0.00107   0.00115   2.28142
   D30        0.50189   0.00002   0.00098  -0.00029   0.00069   0.50258
   D31        2.56745   0.00005   0.00089   0.00020   0.00109   2.56854
   D32       -1.56368  -0.00000   0.00106  -0.00077   0.00029  -1.56339
   D33       -0.50189  -0.00002  -0.00098   0.00029  -0.00069  -0.50258
   D34        1.56368   0.00000  -0.00106   0.00077  -0.00029   1.56339
   D35       -2.56745  -0.00005  -0.00089  -0.00020  -0.00109  -2.56854
   D36        3.14159  -0.00000   0.00000   0.00000   0.00000   3.14159
   D37       -1.07603   0.00002  -0.00009   0.00049   0.00040  -1.07563
   D38        1.07603  -0.00002   0.00009  -0.00049  -0.00040   1.07563
   D39       -0.56464   0.00011   0.00064   0.00052   0.00115  -0.56348
   D40       -2.63618   0.00013   0.00079   0.00082   0.00161  -2.63457
   D41        1.50691   0.00008   0.00048   0.00021   0.00069   1.50760
   D42        0.56464  -0.00011  -0.00064  -0.00052  -0.00115   0.56348
   D43       -1.50691  -0.00008  -0.00048  -0.00021  -0.00069  -1.50760
   D44        2.63618  -0.00013  -0.00079  -0.00082  -0.00161   2.63457
   D45        3.14159   0.00000   0.00000   0.00000   0.00000   3.14159
   D46        1.07004   0.00002   0.00015   0.00031   0.00046   1.07051
   D47       -1.07004  -0.00002  -0.00015  -0.00031  -0.00046  -1.07051
         Item               Value     Threshold  Converged?
 Maximum Force            0.000669     0.000450     NO 
 RMS     Force            0.000129     0.000300     YES
 Maximum Displacement     0.003073     0.001800     NO 
 RMS     Displacement     0.000870     0.001200     YES
 Predicted change in Energy=-5.922968D-06
 GradGradGradGradGradGradGradGradGradGradGradGradGradGradGradGradGradGrad

                          Input orientation:                          
 ---------------------------------------------------------------------
 Center     Atomic      Atomic             Coordinates (Angstroms)
 Number     Number       Type             X           Y           Z
 ---------------------------------------------------------------------
      1          6           0        1.130058    0.749809    0.333615
      2          1           0        1.901629    1.494564    0.197445
      3          6           0       -0.015189    0.695316    1.346988
      4          6           0       -0.015189   -0.695316    1.346988
      5          6           0        1.130058   -0.749809    0.333615
      6          1           0        1.901629   -1.494564    0.197445
      7          6           0       -1.224640   -0.000000    0.764571
      8          1           0       -2.181397   -0.000000    1.267118
      9          6           0        0.462819    0.000000   -0.822384
     10          1           0        0.958121    0.000000   -1.787697
     11          6           0       -1.061134    0.000000   -0.748987
     12          1           0       -1.493383   -0.888318   -1.214358
     13          1           0       -1.493383    0.888318   -1.214358
 ---------------------------------------------------------------------
                    Distance matrix (angstroms):
                    1          2          3          4          5
     1  C    0.000000
     2  H    1.080982   0.000000
     3  C    1.530191   2.373697   0.000000
     4  C    2.104021   3.129091   1.390631   0.000000
     5  C    1.499619   2.377199   2.104021   1.530191   0.000000
     6  H    2.377199   2.989128   3.129091   2.373697   1.080982
     7  C    2.508494   3.511255   1.511769   1.511769   2.508494
     8  H    3.521275   4.477613   2.276467   2.276467   3.521275
     9  C    1.530933   2.311698   2.327688   2.327688   1.530933
    10  H    2.256488   2.657954   3.355152   3.355152   2.256488
    11  C    2.556475   3.450712   2.443476   2.443476   2.556475
    12  H    3.458631   4.381486   3.354616   2.963579   3.049237
    13  H    3.049237   3.726503   2.963579   3.354616   3.458631
                    6          7          8          9         10
     6  H    0.000000
     7  C    3.511255   0.000000
     8  H    4.477613   1.080712   0.000000
     9  C    2.311698   2.316451   3.370148   0.000000
    10  H    2.657954   3.358350   4.380464   1.084966   0.000000
    11  C    3.450712   1.522364   2.306440   1.525719   2.270750
    12  H    3.726503   2.185747   2.724003   2.183914   2.669774
    13  H    4.381486   2.185747   2.724003   2.183914   2.669774
                   11         12         13
    11  C    0.000000
    12  H    1.092025   0.000000
    13  H    1.092025   1.776636   0.000000
 Stoichiometry    C7H6
 Framework group  CS[SG(C3H2),X(C4H4)]
 Deg. of freedom    19
 Full point group                 CS      NOp   2
 Largest Abelian subgroup         CS      NOp   2
 Largest concise Abelian subgroup CS      NOp   2
                         Standard orientation:                         
 ---------------------------------------------------------------------
 Center     Atomic      Atomic             Coordinates (Angstroms)
 Number     Number       Type             X           Y           Z
 ---------------------------------------------------------------------
      1          6           0       -0.771354   -0.769826    0.749809
      2          1           0       -1.180674   -1.437898    1.494564
      3          6           0       -0.771354    0.759395    0.695316
      4          6           0       -0.771354    0.759395   -0.695316
      5          6           0       -0.771354   -0.769826   -0.749809
      6          1           0       -1.180674   -1.437898   -1.494564
      7          6           0        0.466294    1.279211    0.000000
      8          1           0        0.723949    2.328760    0.000000
      9          6           0        0.536546   -1.036174   -0.000000
     10          1           0        0.931254   -2.046796   -0.000000
     11          6           0        1.491460    0.153766   -0.000000
     12          1           0        2.126420    0.169093   -0.888318
     13          1           0        2.126420    0.169093    0.888318
 ---------------------------------------------------------------------
 Rotational constants (GHZ):           5.1380741           4.4625529           3.3865780
 Standard basis: 6-31G(d,p) (6D, 7F)
 There are    81 symmetry adapted cartesian basis functions of A'  symmetry.
 There are    54 symmetry adapted cartesian basis functions of A"  symmetry.
 There are    81 symmetry adapted basis functions of A'  symmetry.
 There are    54 symmetry adapted basis functions of A"  symmetry.
   135 basis functions,   238 primitive gaussians,   135 cartesian basis functions
    24 alpha electrons       24 beta electrons
       nuclear repulsion energy       276.3732245222 Hartrees.
 NAtoms=   13 NActive=   13 NUniq=    9 SFac= 2.09D+00 NAtFMM=   60 NAOKFM=F Big=F
 Integral buffers will be    131072 words long.
 Raffenetti 1 integral format.
 Two-electron integral symmetry is turned on.
 One-electron integrals computed using PRISM.
 NBasis=   135 RedAO= T EigKep=  1.21D-03  NBF=    81    54
 NBsUse=   135 1.00D-06 EigRej= -1.00D+00 NBFU=    81    54
 Initial guess from the checkpoint file:  "quadricyclenemp2mayer.chk"
 B after Tr=     0.000000    0.000000   -0.000000
         Rot=    1.000000    0.000000    0.000000   -0.000203 Ang=  -0.02 deg.
 Initial guess orbital symmetries:
       Occupied  (A') (A') (A') (A") (A') (A') (A") (A') (A') (A')
                 (A") (A') (A') (A') (A") (A') (A") (A') (A') (A')
                 (A") (A") (A') (A')
       Virtual   (A") (A') (A") (A') (A') (A") (A') (A') (A") (A')
                 (A") (A") (A') (A') (A") (A") (A') (A') (A') (A')
                 (A') (A") (A') (A") (A') (A') (A") (A') (A") (A")
                 (A') (A") (A') (A") (A') (A") (A') (A') (A") (A')
                 (A") (A') (A') (A') (A") (A') (A') (A") (A") (A')
                 (A') (A") (A') (A') (A") (A') (A') (A") (A') (A")
                 (A') (A") (A') (A') (A") (A") (A') (A') (A") (A')
                 (A") (A') (A") (A") (A') (A') (A') (A") (A') (A')
                 (A") (A') (A") (A") (A') (A') (A") (A') (A") (A')
                 (A") (A') (A") (A") (A') (A") (A") (A') (A') (A')
                 (A') (A') (A") (A") (A') (A') (A") (A') (A') (A')
                 (A")
 Keep R1 ints in memory in symmetry-blocked form, NReq=63281149.
 Requested convergence on RMS density matrix=1.00D-08 within 128 cycles.
 Requested convergence on MAX density matrix=1.00D-06.
 Requested convergence on             energy=1.00D-06.
 No special actions if energy rises.
 SCF Done:  E(RHF) =  -268.315409474     A.U. after    9 cycles
            NFock=  9  Conv=0.83D-08     -V/T= 2.0010
 ExpMin= 1.61D-01 ExpMax= 3.05D+03 ExpMxC= 4.57D+02 IAcc=3 IRadAn=         5 AccDes= 0.00D+00
 HarFok:  IExCor=  205 AccDes= 0.00D+00 IRadAn=         5 IDoV=-2 UseB2=F ITyADJ=14
 ICtDFT= 12500011 ScaDFX=  1.000000  1.000000  1.000000  1.000000
 Range of M.O.s used for correlation:     8   135
 NBasis=   135 NAE=    24 NBE=    24 NFC=     7 NFV=     0
 NROrb=    128 NOA=    17 NOB=    17 NVA=   111 NVB=   111
 Fully direct method using O(ONN) memory.
 JobTyp=1 Pass  1:  I=   8 to  24 NPSUse=  8 ParTrn=T ParDer=T DoDerP=T.
 Spin components of T(2) and E(2):
     alpha-alpha T2 =       0.4667808414D-01 E2=     -0.1242522811D+00
     alpha-beta  T2 =       0.2609190974D+00 E2=     -0.7106313144D+00
     beta-beta   T2 =       0.4667808414D-01 E2=     -0.1242522811D+00
 ANorm=    0.1163733331D+01
 E2 =    -0.9591358766D+00 EUMP2 =    -0.26927454535105D+03
          IDoAtm=1111111111111
          Differentiating once with respect to electric field.
                with respect to dipole field.
          Differentiating once with respect to nuclear coordinates.
 Keep R1 ints in memory in symmetry-blocked form, NReq=63282752.
          There are     1 degrees of freedom in the 1st order CPHF.  IDoFFX=0 NUNeed=     1.
 LinEq1:  Iter=  0 NonCon=     1 RMS=4.30D-03 Max=5.64D-02 NDo=     1
 AX will form     1 AO Fock derivatives at one time.
 LinEq1:  Iter=  1 NonCon=     1 RMS=1.23D-03 Max=2.18D-02 NDo=     1
 LinEq1:  Iter=  2 NonCon=     1 RMS=5.17D-04 Max=1.58D-02 NDo=     1
 LinEq1:  Iter=  3 NonCon=     1 RMS=1.62D-04 Max=3.95D-03 NDo=     1
 LinEq1:  Iter=  4 NonCon=     1 RMS=4.71D-05 Max=1.15D-03 NDo=     1
 LinEq1:  Iter=  5 NonCon=     1 RMS=1.70D-05 Max=2.59D-04 NDo=     1
 LinEq1:  Iter=  6 NonCon=     1 RMS=3.44D-06 Max=6.12D-05 NDo=     1
 LinEq1:  Iter=  7 NonCon=     1 RMS=9.87D-07 Max=1.42D-05 NDo=     1
 LinEq1:  Iter=  8 NonCon=     1 RMS=3.04D-07 Max=4.52D-06 NDo=     1
 LinEq1:  Iter=  9 NonCon=     1 RMS=8.96D-08 Max=1.27D-06 NDo=     1
 LinEq1:  Iter= 10 NonCon=     1 RMS=2.89D-08 Max=4.38D-07 NDo=     1
 LinEq1:  Iter= 11 NonCon=     1 RMS=8.02D-09 Max=7.96D-08 NDo=     1
 LinEq1:  Iter= 12 NonCon=     1 RMS=1.52D-09 Max=2.68D-08 NDo=     1
 LinEq1:  Iter= 13 NonCon=     1 RMS=3.09D-10 Max=4.02D-09 NDo=     1
 LinEq1:  Iter= 14 NonCon=     0 RMS=9.90D-11 Max=8.94D-10 NDo=     1
 Linear equations converged to 1.000D-10 1.000D-09 after    14 iterations.
 End of Minotr F.D. properties file   721 does not exist.
 End of Minotr F.D. properties file   722 does not exist.
 End of Minotr F.D. properties file   788 does not exist.
 Calling FoFJK, ICntrl=  10002127 FMM=F ISym2X=1 I1Cent= 0 IOpClX= 0 NMat=1 NMatS=1 NMatT=0.
 ***** Axes restored to original set *****
 -------------------------------------------------------------------
 Center     Atomic                   Forces (Hartrees/Bohr)
 Number     Number              X              Y              Z
 -------------------------------------------------------------------
      1        6           0.000013756   -0.000308412   -0.000140522
      2        1           0.000003903    0.000030222    0.000034921
      3        6          -0.000095360   -0.000213829    0.000177766
      4        6          -0.000095360    0.000213829    0.000177766
      5        6           0.000013756    0.000308412   -0.000140522
      6        1           0.000003903   -0.000030222    0.000034921
      7        6           0.000131320    0.000000000   -0.000273240
      8        1           0.000051407   -0.000000000    0.000100881
      9        6          -0.000025052   -0.000000000   -0.000013708
     10        1           0.000025566    0.000000000    0.000007463
     11        6          -0.000024926   -0.000000000    0.000098117
     12        1          -0.000001456   -0.000019943   -0.000031921
     13        1          -0.000001456    0.000019943   -0.000031921
 -------------------------------------------------------------------
 Cartesian Forces:  Max     0.000308412 RMS     0.000116198

 GradGradGradGradGradGradGradGradGradGradGradGradGradGradGradGradGradGrad
 Berny optimization.
 Using GEDIIS/GDIIS optimizer.
 FormGI is forming the generalized inverse of G from B-inverse, IUseBI=4.
 Internal  Forces:  Max     0.000191050 RMS     0.000043058
 Search for a local minimum.
 Step number   4 out of a maximum of  100
 All quantities printed in internal units (Hartrees-Bohrs-Radians)
 Mixed Optimization -- En-DIIS/RFO-DIIS
 Swapping is turned off.
 Update second derivatives using D2CorX and points    1    2    3    4
 DE= -6.65D-06 DEPred=-5.92D-06 R= 1.12D+00
 TightC=F SS=  1.41D+00  RLast= 1.12D-02 DXNew= 5.0454D-01 3.3729D-02
 Trust test= 1.12D+00 RLast= 1.12D-02 DXMaxT set to 3.00D-01
 ITU=  1  1  1  0
     Eigenvalues ---    0.00952   0.01384   0.01516   0.01795   0.02073
     Eigenvalues ---    0.02210   0.04656   0.05737   0.06248   0.06554
     Eigenvalues ---    0.07102   0.07285   0.08035   0.11020   0.13198
     Eigenvalues ---    0.14790   0.17656   0.19485   0.19530   0.23118
     Eigenvalues ---    0.25196   0.26731   0.27356   0.28051   0.28755
     Eigenvalues ---    0.29433   0.34168   0.34287   0.35213   0.35439
     Eigenvalues ---    0.35512   0.35881   0.36352
 En-DIIS/RFO-DIIS/Sim-DIIS IScMMF=       -3 using points:     4    3    2
 RFO step:  Lambda=-8.60538177D-07.
 DidBck=F Rises=F RFO-DIIS coefs:    1.15995   -0.16049    0.00054
 Iteration  1 RMS(Cart)=  0.00021381 RMS(Int)=  0.00000012
 Iteration  2 RMS(Cart)=  0.00000006 RMS(Int)=  0.00000011
 ClnCor:  largest displacement from symmetrization is 7.36D-09 for atom     6.
 Variable       Old X    -DE/DX   Delta X   Delta X   Delta X     New X
                                 (Linear)    (Quad)   (Total)
    R1        2.04276   0.00002   0.00007  -0.00001   0.00006   2.04282
    R2        2.89164   0.00009   0.00014   0.00021   0.00036   2.89200
    R3        2.83387  -0.00019  -0.00073  -0.00028  -0.00101   2.83286
    R4        2.89304  -0.00004   0.00007  -0.00008  -0.00002   2.89303
    R5        2.62791  -0.00018   0.00046  -0.00067  -0.00020   2.62771
    R6        2.85683  -0.00005   0.00003  -0.00011  -0.00008   2.85675
    R7        2.89164   0.00009   0.00014   0.00021   0.00036   2.89200
    R8        2.85683  -0.00005   0.00003  -0.00011  -0.00008   2.85675
    R9        2.04276   0.00002   0.00007  -0.00001   0.00006   2.04282
   R10        2.89304  -0.00004   0.00007  -0.00008  -0.00002   2.89303
   R11        2.04225   0.00000   0.00004  -0.00004  -0.00000   2.04225
   R12        2.87685  -0.00003  -0.00019   0.00002  -0.00017   2.87668
   R13        2.05029   0.00001  -0.00001   0.00001  -0.00001   2.05028
   R14        2.88319  -0.00002   0.00009  -0.00017  -0.00008   2.88311
   R15        2.06363   0.00003   0.00003   0.00006   0.00009   2.06371
   R16        2.06363   0.00003   0.00003   0.00006   0.00009   2.06371
    A1        2.26812  -0.00002  -0.00013  -0.00029  -0.00041   2.26770
    A2        2.33085   0.00000  -0.00012   0.00013   0.00001   2.33087
    A3        2.15724  -0.00001  -0.00001   0.00018   0.00016   2.15741
    A4        1.53518   0.00000   0.00021  -0.00006   0.00014   1.53532
    A5        1.72787   0.00003   0.00007   0.00019   0.00025   1.72812
    A6        1.60642  -0.00000  -0.00021   0.00006  -0.00014   1.60627
    A7        1.93907  -0.00009  -0.00013  -0.00037  -0.00050   1.93857
    A8        1.60642  -0.00000  -0.00021   0.00006  -0.00014   1.60627
    A9        1.93907  -0.00009  -0.00013  -0.00037  -0.00050   1.93857
   A10        1.53518   0.00000   0.00021  -0.00006   0.00014   1.53532
   A11        2.33085   0.00000  -0.00012   0.00013   0.00001   2.33087
   A12        2.26812  -0.00002  -0.00013  -0.00029  -0.00041   2.26770
   A13        1.72787   0.00003   0.00007   0.00019   0.00025   1.72812
   A14        2.15724  -0.00001  -0.00001   0.00018   0.00016   2.15741
   A15        2.12835  -0.00009  -0.00033  -0.00050  -0.00083   2.12752
   A16        1.87245   0.00008   0.00011   0.00032   0.00042   1.87288
   A17        2.12835  -0.00009  -0.00033  -0.00050  -0.00083   2.12752
   A18        1.87245   0.00008   0.00011   0.00032   0.00042   1.87288
   A19        2.16206   0.00003   0.00023   0.00029   0.00052   2.16257
   A20        2.06332   0.00001  -0.00006  -0.00005  -0.00011   2.06321
   A21        1.98123   0.00001  -0.00002  -0.00001  -0.00003   1.98120
   A22        2.06332   0.00001  -0.00006  -0.00005  -0.00011   2.06321
   A23        1.98123   0.00001  -0.00002  -0.00001  -0.00003   1.98120
   A24        2.09299  -0.00000   0.00020   0.00010   0.00030   2.09329
   A25        1.72653  -0.00002   0.00003  -0.00009  -0.00007   1.72647
   A26        1.96187   0.00002  -0.00010   0.00029   0.00018   1.96205
   A27        1.96187   0.00002  -0.00010   0.00029   0.00018   1.96205
   A28        1.95505  -0.00000   0.00008  -0.00020  -0.00012   1.95493
   A29        1.95505  -0.00000   0.00008  -0.00020  -0.00012   1.95493
   A30        1.90015  -0.00001   0.00002  -0.00008  -0.00006   1.90009
    D1       -2.62495   0.00003   0.00007   0.00025   0.00032  -2.62463
    D2        2.58758  -0.00001   0.00022   0.00004   0.00026   2.58785
    D3       -0.00000   0.00000   0.00000   0.00000   0.00000   0.00000
    D4       -1.07065  -0.00004   0.00016  -0.00021  -0.00005  -1.07070
    D5        1.04508   0.00003   0.00019   0.00000   0.00020   1.04527
    D6       -0.02557  -0.00001   0.00035  -0.00021   0.00014  -0.02543
    D7        2.59190  -0.00004  -0.00007  -0.00050  -0.00056   2.59133
    D8       -0.00000   0.00000   0.00000   0.00000   0.00000   0.00000
    D9        0.00000  -0.00000   0.00000  -0.00000  -0.00000   0.00000
   D10       -2.59190   0.00004   0.00007   0.00050   0.00056  -2.59133
   D11        0.30700   0.00003   0.00009   0.00021   0.00029   0.30729
   D12       -2.28142   0.00000  -0.00018   0.00011  -0.00008  -2.28149
   D13        2.96606   0.00002  -0.00008   0.00024   0.00016   2.96622
   D14        0.37765  -0.00001  -0.00035   0.00014  -0.00021   0.37744
   D15        0.00000  -0.00000   0.00000  -0.00000  -0.00000   0.00000
   D16       -2.97025  -0.00003  -0.00040  -0.00012  -0.00052  -2.97077
   D17       -0.31941   0.00002  -0.00031   0.00021  -0.00010  -0.31952
   D18       -0.00000   0.00000  -0.00000   0.00000   0.00000   0.00000
   D19        2.62495  -0.00003  -0.00007  -0.00025  -0.00032   2.62463
   D20       -1.04508  -0.00003  -0.00019  -0.00000  -0.00020  -1.04527
   D21        1.07065   0.00004  -0.00016   0.00021   0.00005   1.07070
   D22       -2.58758   0.00001  -0.00022  -0.00004  -0.00026  -2.58785
   D23        0.02557   0.00001  -0.00035   0.00021  -0.00014   0.02543
   D24        2.97025   0.00003   0.00040   0.00012   0.00052   2.97077
   D25        0.31941  -0.00002   0.00031  -0.00021   0.00010   0.31952
   D26       -2.96606  -0.00002   0.00008  -0.00024  -0.00016  -2.96622
   D27       -0.37765   0.00001   0.00035  -0.00014   0.00021  -0.37744
   D28       -0.30700  -0.00003  -0.00009  -0.00021  -0.00029  -0.30729
   D29        2.28142  -0.00000   0.00018  -0.00011   0.00008   2.28149
   D30        0.50258  -0.00001   0.00011  -0.00006   0.00005   0.50262
   D31        2.56854  -0.00002   0.00017  -0.00023  -0.00006   2.56848
   D32       -1.56339  -0.00001   0.00004   0.00010   0.00015  -1.56324
   D33       -0.50258   0.00001  -0.00011   0.00006  -0.00005  -0.50262
   D34        1.56339   0.00001  -0.00004  -0.00010  -0.00015   1.56324
   D35       -2.56854   0.00002  -0.00017   0.00023   0.00006  -2.56848
   D36        3.14159   0.00000  -0.00000  -0.00000   0.00000   3.14159
   D37       -1.07563  -0.00001   0.00006  -0.00017  -0.00010  -1.07573
   D38        1.07563   0.00001  -0.00006   0.00017   0.00010   1.07573
   D39       -0.56348   0.00003   0.00018   0.00005   0.00023  -0.56325
   D40       -2.63457   0.00002   0.00026  -0.00015   0.00010  -2.63447
   D41        1.50760   0.00004   0.00011   0.00025   0.00036   1.50796
   D42        0.56348  -0.00003  -0.00018  -0.00005  -0.00023   0.56325
   D43       -1.50760  -0.00004  -0.00011  -0.00025  -0.00036  -1.50796
   D44        2.63457  -0.00002  -0.00026   0.00015  -0.00010   2.63447
   D45        3.14159   0.00000  -0.00000  -0.00000   0.00000   3.14159
   D46        1.07051  -0.00001   0.00007  -0.00020  -0.00013   1.07038
   D47       -1.07051   0.00001  -0.00007   0.00020   0.00013  -1.07038
         Item               Value     Threshold  Converged?
 Maximum Force            0.000191     0.000450     YES
 RMS     Force            0.000043     0.000300     YES
 Maximum Displacement     0.000877     0.001800     YES
 RMS     Displacement     0.000214     0.001200     YES
 Predicted change in Energy=-4.302558D-07
 Optimization completed.
    -- Stationary point found.
                           ----------------------------
                           !   Optimized Parameters   !
                           ! (Angstroms and Degrees)  !
 --------------------------                            --------------------------
 ! Name  Definition              Value          Derivative Info.                !
 --------------------------------------------------------------------------------
 ! R1    R(1,2)                  1.081          -DE/DX =    0.0                 !
 ! R2    R(1,3)                  1.5302         -DE/DX =    0.0001              !
 ! R3    R(1,5)                  1.4996         -DE/DX =   -0.0002              !
 ! R4    R(1,9)                  1.5309         -DE/DX =    0.0                 !
 ! R5    R(3,4)                  1.3906         -DE/DX =   -0.0002              !
 ! R6    R(3,7)                  1.5118         -DE/DX =    0.0                 !
 ! R7    R(4,5)                  1.5302         -DE/DX =    0.0001              !
 ! R8    R(4,7)                  1.5118         -DE/DX =    0.0                 !
 ! R9    R(5,6)                  1.081          -DE/DX =    0.0                 !
 ! R10   R(5,9)                  1.5309         -DE/DX =    0.0                 !
 ! R11   R(7,8)                  1.0807         -DE/DX =    0.0                 !
 ! R12   R(7,11)                 1.5224         -DE/DX =    0.0                 !
 ! R13   R(9,10)                 1.085          -DE/DX =    0.0                 !
 ! R14   R(9,11)                 1.5257         -DE/DX =    0.0                 !
 ! R15   R(11,12)                1.092          -DE/DX =    0.0                 !
 ! R16   R(11,13)                1.092          -DE/DX =    0.0                 !
 ! A1    A(2,1,3)              129.9536         -DE/DX =    0.0                 !
 ! A2    A(2,1,5)              133.5479         -DE/DX =    0.0                 !
 ! A3    A(2,1,9)              123.6008         -DE/DX =    0.0                 !
 ! A4    A(3,1,5)               87.9591         -DE/DX =    0.0                 !
 ! A5    A(3,1,9)               98.9995         -DE/DX =    0.0                 !
 ! A6    A(1,3,4)               92.0409         -DE/DX =    0.0                 !
 ! A7    A(1,3,7)              111.1007         -DE/DX =   -0.0001              !
 ! A8    A(3,4,5)               92.0409         -DE/DX =    0.0                 !
 ! A9    A(5,4,7)              111.1007         -DE/DX =   -0.0001              !
 ! A10   A(1,5,4)               87.9591         -DE/DX =    0.0                 !
 ! A11   A(1,5,6)              133.5479         -DE/DX =    0.0                 !
 ! A12   A(4,5,6)              129.9536         -DE/DX =    0.0                 !
 ! A13   A(4,5,9)               98.9995         -DE/DX =    0.0                 !
 ! A14   A(6,5,9)              123.6008         -DE/DX =    0.0                 !
 ! A15   A(3,7,8)              121.9456         -DE/DX =   -0.0001              !
 ! A16   A(3,7,11)             107.2836         -DE/DX =    0.0001              !
 ! A17   A(4,7,8)              121.9456         -DE/DX =   -0.0001              !
 ! A18   A(4,7,11)             107.2836         -DE/DX =    0.0001              !
 ! A19   A(8,7,11)             123.8768         -DE/DX =    0.0                 !
 ! A20   A(1,9,10)             118.2197         -DE/DX =    0.0                 !
 ! A21   A(1,9,11)             113.5162         -DE/DX =    0.0                 !
 ! A22   A(5,9,10)             118.2197         -DE/DX =    0.0                 !
 ! A23   A(5,9,11)             113.5162         -DE/DX =    0.0                 !
 ! A24   A(10,9,11)            119.9197         -DE/DX =    0.0                 !
 ! A25   A(7,11,9)              98.923          -DE/DX =    0.0                 !
 ! A26   A(7,11,12)            112.4066         -DE/DX =    0.0                 !
 ! A27   A(7,11,13)            112.4066         -DE/DX =    0.0                 !
 ! A28   A(9,11,12)            112.0159         -DE/DX =    0.0                 !
 ! A29   A(9,11,13)            112.0159         -DE/DX =    0.0                 !
 ! A30   A(12,11,13)           108.8706         -DE/DX =    0.0                 !
 ! D1    D(2,1,3,4)           -150.3985         -DE/DX =    0.0                 !
 ! D2    D(2,1,3,7)            148.2577         -DE/DX =    0.0                 !
[truncated: 689,730 more chars]
