# Supplementary material for: Hyperpyramidalized alkenes with bond orders near 1.5 as synthetic building blocks
Source: Nat Chem. 2026 Jan 21;18(5):913–22. doi: 10.1038/s41557-025-02055-9 (PMC12859755; doi:10.1038/s41557-025-02055-9)
Supplement: Supplementary file 2 — Output files for reported computations. [file 41557_2025_2055_MOESM2_ESM.zip › Computation data/Quadricyclene 11/HF-6-31Gdp/quadricyclene12.out]

 Entering Gaussian System, Link 0=/u/local/apps/gaussian/16_sse4/g16
 Initial command:
 /u/local/apps/gaussian/16_sse4/l1.exe "/work/8215672.1.pod_smp.q/Gau-6969.inp" -scrdir="/work/8215672.1.pod_smp.q/"
 Entering Link 1 = /u/local/apps/gaussian/16_sse4/l1.exe PID=      6970.
  
 Copyright (c) 1988,1990,1992,1993,1995,1998,2003,2009,2016,
            Gaussian, Inc.  All Rights Reserved.
  
 This is part of the Gaussian(R) 16 program.  It is based on
 the Gaussian(R) 09 system (copyright 2009, Gaussian, Inc.),
 the Gaussian(R) 03 system (copyright 2003, Gaussian, Inc.),
 the Gaussian(R) 98 system (copyright 1998, Gaussian, Inc.),
 the Gaussian(R) 94 system (copyright 1995, Gaussian, Inc.),
 the Gaussian 92(TM) system (copyright 1992, Gaussian, Inc.),
 the Gaussian 90(TM) system (copyright 1990, Gaussian, Inc.),
 the Gaussian 88(TM) system (copyright 1988, Gaussian, Inc.),
 the Gaussian 86(TM) system (copyright 1986, Carnegie Mellon
 University), and the Gaussian 82(TM) system (copyright 1983,
 Carnegie Mellon University). Gaussian is a federally registered
 trademark of Gaussian, Inc.
  
 This software contains proprietary and confidential information,
 including trade secrets, belonging to Gaussian, Inc.
  
 This software is provided under written license and may be
 used, copied, transmitted, or stored only in accord with that
 written license.
  
 The following legend is applicable only to US Government
 contracts under FAR:
  
                    RESTRICTED RIGHTS LEGEND
  
 Use, reproduction and disclosure by the US Government is
 subject to restrictions as set forth in subparagraphs (a)
 and (c) of the Commercial Computer Software - Restricted
 Rights clause in FAR 52.227-19.
  
 Gaussian, Inc.
 340 Quinnipiac St., Bldg. 40, Wallingford CT 06492
  
  
 ---------------------------------------------------------------
 Warning -- This program may not be used in any manner that
 competes with the business of Gaussian, Inc. or will provide
 assistance to any competitor of Gaussian, Inc.  The licensee
 of this program is prohibited from giving any competitor of
 Gaussian, Inc. access to this program.  By using this program,
 the user acknowledges that Gaussian, Inc. is engaged in the
 business of creating and licensing software in the field of
 computational chemistry and represents and warrants to the
 licensee that it is not a competitor of Gaussian, Inc. and that
 it will not use this program in any manner prohibited above.
 ---------------------------------------------------------------
  

 Cite this work as:
 Gaussian 16, Revision A.03,
 M. J. Frisch, G. W. Trucks, H. B. Schlegel, G. E. Scuseria, 
 M. A. Robb, J. R. Cheeseman, G. Scalmani, V. Barone, 
 G. A. Petersson, H. Nakatsuji, X. Li, M. Caricato, A. V. Marenich, 
 J. Bloino, B. G. Janesko, R. Gomperts, B. Mennucci, H. P. Hratchian, 
 J. V. Ortiz, A. F. Izmaylov, J. L. Sonnenberg, D. Williams-Young, 
 F. Ding, F. Lipparini, F. Egidi, J. Goings, B. Peng, A. Petrone, 
 T. Henderson, D. Ranasinghe, V. G. Zakrzewski, J. Gao, N. Rega, 
 G. Zheng, W. Liang, M. Hada, M. Ehara, K. Toyota, R. Fukuda, 
 J. Hasegawa, M. Ishida, T. Nakajima, Y. Honda, O. Kitao, H. Nakai, 
 T. Vreven, K. Throssell, J. A. Montgomery, Jr., J. E. Peralta, 
 F. Ogliaro, M. J. Bearpark, J. J. Heyd, E. N. Brothers, K. N. Kudin, 
 V. N. Staroverov, T. A. Keith, R. Kobayashi, J. Normand, 
 K. Raghavachari, A. P. Rendell, J. C. Burant, S. S. Iyengar, 
 J. Tomasi, M. Cossi, J. M. Millam, M. Klene, C. Adamo, R. Cammi, 
 J. W. Ochterski, R. L. Martin, K. Morokuma, O. Farkas, 
 J. B. Foresman, and D. J. Fox, Gaussian, Inc., Wallingford CT, 2016.
 
 ******************************************
 Gaussian 16:  ES64L-G16RevA.03 25-Dec-2016
                 9-Apr-2025 
 ******************************************
 %nproc=8
 Will use up to    8 processors via shared memory.
 %mem=16GB
 %chk=quadricyclene12.chk
 ------------------------------------------------------
 # opt freq hf/6-31g(d,p) pop=nboread geom=connectivity
 ------------------------------------------------------
 1/18=20,19=15,38=1,57=2/1,3;
 2/9=110,12=2,17=6,18=5,40=1/2;
 3/5=1,6=6,7=101,11=9,25=1,30=1,71=1/1,2,3;
 4//1;
 5/5=2,38=5/2;
 6/7=2,8=2,9=2,10=2,28=1,40=2/1,7;
 7//1,2,3,16;
 1/18=20,19=15/3(2);
 2/9=110/2;
 99//99;
 2/9=110/2;
 3/5=1,6=6,7=101,11=9,25=1,30=1,71=1/1,2,3;
 4/5=5,16=3,69=1/1;
 5/5=2,38=5/2;
 7//1,2,3,16;
 1/18=20,19=15/3(-5);
 2/9=110/2;
 6/7=2,8=2,9=2,10=2,19=2,28=1,40=2/1,7;
 99/9=1/99;
 -----
 M0001
 -----
 Symbolic Z-matrix:
 Charge =  0 Multiplicity = 1
 C                     1.13394   0.7496    0.33152 
 H                     1.90985   1.4965    0.20278 
 C                    -0.01186   0.6772    1.34869 
 C                    -0.01186  -0.6772    1.34869 
 C                     1.13394  -0.7496    0.33152 
 H                     1.90985  -1.4965    0.20278 
 C                    -1.22973   0.        0.76737 
 H                    -2.19187   0.        1.26545 
 C                     0.46436   0.       -0.82306 
 H                     0.95588   0.       -1.79345 
 C                    -1.0643    0.       -0.74932 
 H                    -1.4991   -0.89059  -1.21649 
 H                    -1.4991    0.89059  -1.21649 
 

 GradGradGradGradGradGradGradGradGradGradGradGradGradGradGradGradGradGrad
 Berny optimization.
 Initialization pass.
                           ----------------------------
                           !    Initial Parameters    !
                           ! (Angstroms and Degrees)  !
 --------------------------                            --------------------------
 ! Name  Definition              Value          Derivative Info.                !
 --------------------------------------------------------------------------------
 ! R1    R(1,2)                  1.0846         estimate D2E/DX2                !
 ! R2    R(1,3)                  1.5339         estimate D2E/DX2                !
 ! R3    R(1,5)                  1.4992         estimate D2E/DX2                !
 ! R4    R(1,9)                  1.5308         estimate D2E/DX2                !
 ! R5    R(3,4)                  1.3544         estimate D2E/DX2                !
 ! R6    R(3,7)                  1.5099         estimate D2E/DX2                !
 ! R7    R(4,5)                  1.5339         estimate D2E/DX2                !
 ! R8    R(4,7)                  1.5099         estimate D2E/DX2                !
 ! R9    R(5,6)                  1.0846         estimate D2E/DX2                !
 ! R10   R(5,9)                  1.5308         estimate D2E/DX2                !
 ! R11   R(7,8)                  1.0834         estimate D2E/DX2                !
 ! R12   R(7,11)                 1.5257         estimate D2E/DX2                !
 ! R13   R(9,10)                 1.0878         estimate D2E/DX2                !
 ! R14   R(9,11)                 1.5304         estimate D2E/DX2                !
 ! R15   R(11,12)                1.0957         estimate D2E/DX2                !
 ! R16   R(11,13)                1.0957         estimate D2E/DX2                !
 ! A1    A(2,1,3)              130.2092         estimate D2E/DX2                !
 ! A2    A(2,1,5)              133.5202         estimate D2E/DX2                !
 ! A3    A(2,1,9)              124.0967         estimate D2E/DX2                !
 ! A4    A(3,1,5)               87.2945         estimate D2E/DX2                !
 ! A5    A(3,1,9)               98.6443         estimate D2E/DX2                !
 ! A6    A(1,3,4)               92.7055         estimate D2E/DX2                !
 ! A7    A(1,3,7)              111.6159         estimate D2E/DX2                !
 ! A8    A(3,4,5)               92.7055         estimate D2E/DX2                !
 ! A9    A(5,4,7)              111.6159         estimate D2E/DX2                !
 ! A10   A(1,5,4)               87.2945         estimate D2E/DX2                !
 ! A11   A(1,5,6)              133.5202         estimate D2E/DX2                !
 ! A12   A(4,5,6)              130.2092         estimate D2E/DX2                !
 ! A13   A(4,5,9)               98.6443         estimate D2E/DX2                !
 ! A14   A(6,5,9)              124.0967         estimate D2E/DX2                !
 ! A15   A(3,7,8)              122.6362         estimate D2E/DX2                !
 ! A16   A(3,7,11)             107.175          estimate D2E/DX2                !
 ! A17   A(4,7,8)              122.6362         estimate D2E/DX2                !
 ! A18   A(4,7,11)             107.175          estimate D2E/DX2                !
 ! A19   A(8,7,11)             123.5943         estimate D2E/DX2                !
 ! A20   A(1,9,10)             118.3722         estimate D2E/DX2                !
 ! A21   A(1,9,11)             113.6136         estimate D2E/DX2                !
 ! A22   A(5,9,10)             118.3722         estimate D2E/DX2                !
 ! A23   A(5,9,11)             113.6136         estimate D2E/DX2                !
 ! A24   A(10,9,11)            119.6248         estimate D2E/DX2                !
 ! A25   A(7,11,9)              98.9863         estimate D2E/DX2                !
 ! A26   A(7,11,12)            112.3861         estimate D2E/DX2                !
 ! A27   A(7,11,13)            112.3861         estimate D2E/DX2                !
 ! A28   A(9,11,12)            112.0757         estimate D2E/DX2                !
 ! A29   A(9,11,13)            112.0757         estimate D2E/DX2                !
 ! A30   A(12,11,13)           108.7495         estimate D2E/DX2                !
 ! D1    D(2,1,3,4)           -149.6262         estimate D2E/DX2                !
 ! D2    D(2,1,3,7)            148.0356         estimate D2E/DX2                !
 ! D3    D(5,1,3,4)              0.0            estimate D2E/DX2                !
 ! D4    D(5,1,3,7)            -62.3382         estimate D2E/DX2                !
 ! D5    D(9,1,3,4)             59.7982         estimate D2E/DX2                !
 ! D6    D(9,1,3,7)             -2.54           estimate D2E/DX2                !
 ! D7    D(2,1,5,4)            147.8236         estimate D2E/DX2                !
 ! D8    D(2,1,5,6)              0.0            estimate D2E/DX2                !
 ! D9    D(3,1,5,4)              0.0            estimate D2E/DX2                !
 ! D10   D(3,1,5,6)           -147.8236         estimate D2E/DX2                !
 ! D11   D(2,1,9,10)            17.3398         estimate D2E/DX2                !
 ! D12   D(2,1,9,11)          -130.79           estimate D2E/DX2                !
 ! D13   D(3,1,9,10)           170.3991         estimate D2E/DX2                !
 ! D14   D(3,1,9,11)            22.2692         estimate D2E/DX2                !
 ! D15   D(1,3,4,5)              0.0            estimate D2E/DX2                !
 ! D16   D(1,3,7,8)           -169.4198         estimate D2E/DX2                !
 ! D17   D(1,3,7,11)           -17.0881         estimate D2E/DX2                !
 ! D18   D(3,4,5,1)              0.0            estimate D2E/DX2                !
 ! D19   D(3,4,5,6)            149.6262         estimate D2E/DX2                !
 ! D20   D(3,4,5,9)            -59.7982         estimate D2E/DX2                !
 ! D21   D(7,4,5,1)             62.3382         estimate D2E/DX2                !
 ! D22   D(7,4,5,6)           -148.0356         estimate D2E/DX2                !
 ! D23   D(7,4,5,9)              2.54           estimate D2E/DX2                !
 ! D24   D(5,4,7,8)            169.4198         estimate D2E/DX2                !
 ! D25   D(5,4,7,11)            17.0881         estimate D2E/DX2                !
 ! D26   D(4,5,9,10)          -170.3991         estimate D2E/DX2                !
 ! D27   D(4,5,9,11)           -22.2692         estimate D2E/DX2                !
 ! D28   D(6,5,9,10)           -17.3398         estimate D2E/DX2                !
 ! D29   D(6,5,9,11)           130.79           estimate D2E/DX2                !
 ! D30   D(3,7,11,9)            27.9982         estimate D2E/DX2                !
 ! D31   D(3,7,11,12)          146.465          estimate D2E/DX2                !
 ! D32   D(3,7,11,13)          -90.4685         estimate D2E/DX2                !
 ! D33   D(4,7,11,9)           -27.9982         estimate D2E/DX2                !
 ! D34   D(4,7,11,12)           90.4685         estimate D2E/DX2                !
 ! D35   D(4,7,11,13)         -146.465          estimate D2E/DX2                !
 ! D36   D(8,7,11,9)           180.0            estimate D2E/DX2                !
 ! D37   D(8,7,11,12)          -61.5333         estimate D2E/DX2                !
 ! D38   D(8,7,11,13)           61.5333         estimate D2E/DX2                !
 ! D39   D(1,9,11,7)           -32.3055         estimate D2E/DX2                !
 ! D40   D(1,9,11,12)         -151.0051         estimate D2E/DX2                !
 ! D41   D(1,9,11,13)           86.3941         estimate D2E/DX2                !
 ! D42   D(5,9,11,7)            32.3055         estimate D2E/DX2                !
 ! D43   D(5,9,11,12)          -86.3941         estimate D2E/DX2                !
 ! D44   D(5,9,11,13)          151.0051         estimate D2E/DX2                !
 ! D45   D(10,9,11,7)          180.0            estimate D2E/DX2                !
 ! D46   D(10,9,11,12)          61.3004         estimate D2E/DX2                !
 ! D47   D(10,9,11,13)         -61.3004         estimate D2E/DX2                !
 --------------------------------------------------------------------------------
 Trust Radius=3.00D-01 FncErr=1.00D-07 GrdErr=1.00D-07 EigMax=2.50D+02 EigMin=1.00D-04
 Number of steps in this run=    100 maximum allowed number of steps=    100.
 GradGradGradGradGradGradGradGradGradGradGradGradGradGradGradGradGradGrad

                          Input orientation:                          
 ---------------------------------------------------------------------
 Center     Atomic      Atomic             Coordinates (Angstroms)
 Number     Number       Type             X           Y           Z
 ---------------------------------------------------------------------
      1          6           0        1.133945    0.749599    0.331516
      2          1           0        1.909847    1.496495    0.202785
      3          6           0       -0.011863    0.677195    1.348691
      4          6           0       -0.011863   -0.677195    1.348691
      5          6           0        1.133945   -0.749599    0.331516
      6          1           0        1.909847   -1.496495    0.202785
      7          6           0       -1.229725    0.000000    0.767365
      8          1           0       -2.191866    0.000000    1.265448
      9          6           0        0.464356    0.000000   -0.823057
     10          1           0        0.955878    0.000000   -1.793450
     11          6           0       -1.064304    0.000000   -0.749315
     12          1           0       -1.499098   -0.890594   -1.216486
     13          1           0       -1.499098    0.890594   -1.216486
 ---------------------------------------------------------------------
                    Distance matrix (angstroms):
                    1          2          3          4          5
     1  C    0.000000
     2  H    1.084643   0.000000
     3  C    1.533871   2.382713   0.000000
     4  C    2.093624   3.119455   1.354390   0.000000
     5  C    1.499198   2.379818   2.093624   1.533871   0.000000
     6  H    2.379818   2.992990   3.119455   2.382713   1.084643
     7  C    2.517697   3.523515   1.509875   1.509875   2.517697
     8  H    3.534848   4.493640   2.284281   2.284281   3.534848
     9  C    1.530780   2.319761   2.324191   2.324191   1.530780
    10  H    2.260329   2.671050   3.356809   3.356809   2.260329
    11  C    2.561717   3.462884   2.442920   2.442920   2.561717
    12  H    3.466909   4.396979   3.354097   2.972800   3.057631
    13  H    3.057631   3.741972   2.972800   3.354097   3.466909
                    6          7          8          9         10
     6  H    0.000000
     7  C    3.523515   0.000000
     8  H    4.493640   1.083421   0.000000
     9  C    2.319761   2.323651   3.378960   0.000000
    10  H    2.671050   3.366695   4.389208   1.087776   0.000000
    11  C    3.462884   1.525675   2.308824   1.530438   2.274061
    12  H    3.741972   2.191206   2.726368   2.191597   2.674500
    13  H    4.396979   2.191206   2.726368   2.191597   2.674500
                   11         12         13
    11  C    0.000000
    12  H    1.095651   0.000000
    13  H    1.095651   1.781187   0.000000
 Stoichiometry    C7H6
 Framework group  CS[SG(C3H2),X(C4H4)]
 Deg. of freedom    19
 Full point group                 CS      NOp   2
 Largest Abelian subgroup         CS      NOp   2
 Largest concise Abelian subgroup CS      NOp   2
                         Standard orientation:                         
 ---------------------------------------------------------------------
 Center     Atomic      Atomic             Coordinates (Angstroms)
 Number     Number       Type             X           Y           Z
 ---------------------------------------------------------------------
      1          6           0       -0.772996   -0.772348    0.749599
      2          1           0       -1.191834   -1.438058    1.496495
      3          6           0       -0.772996    0.759814    0.677195
      4          6           0       -0.772996    0.759814   -0.677195
      5          6           0       -0.772996   -0.772348   -0.749599
      6          1           0       -1.191834   -1.438058   -1.496495
      7          6           0        0.470258    1.284645   -0.000000
      8          1           0        0.736521    2.334839   -0.000000
      9          6           0        0.534964   -1.038104    0.000000
     10          1           0        0.934348   -2.049909    0.000000
     11          6           0        1.494668    0.154040   -0.000000
     12          1           0        2.132688    0.169049   -0.890594
     13          1           0        2.132688    0.169049    0.890594
 ---------------------------------------------------------------------
 Rotational constants (GHZ):           5.1597546           4.4624254           3.3694343
 Standard basis: 6-31G(d,p) (6D, 7F)
 There are    81 symmetry adapted cartesian basis functions of A'  symmetry.
 There are    54 symmetry adapted cartesian basis functions of A"  symmetry.
 There are    81 symmetry adapted basis functions of A'  symmetry.
 There are    54 symmetry adapted basis functions of A"  symmetry.
   135 basis functions,   238 primitive gaussians,   135 cartesian basis functions
    24 alpha electrons       24 beta electrons
       nuclear repulsion energy       276.5041811759 Hartrees.
 NAtoms=   13 NActive=   13 NUniq=    9 SFac= 2.09D+00 NAtFMM=   60 NAOKFM=F Big=F
 Integral buffers will be    131072 words long.
 Raffenetti 1 integral format.
 Two-electron integral symmetry is turned on.
 One-electron integrals computed using PRISM.
 NBasis=   135 RedAO= T EigKep=  1.17D-03  NBF=    81    54
 NBsUse=   135 1.00D-06 EigRej= -1.00D+00 NBFU=    81    54
 ExpMin= 1.61D-01 ExpMax= 3.05D+03 ExpMxC= 4.57D+02 IAcc=3 IRadAn=         5 AccDes= 0.00D+00
 Harris functional with IExCor=  205 and IRadAn=       5 diagonalized for initial guess.
 HarFok:  IExCor=  205 AccDes= 0.00D+00 IRadAn=         5 IDoV= 1 UseB2=F ITyADJ=14
 ICtDFT=  3500011 ScaDFX=  1.000000  1.000000  1.000000  1.000000
 FoFCou: FMM=F IPFlag=           0 FMFlag=      100000 FMFlg1=           0
         NFxFlg=           0 DoJE=T BraDBF=F KetDBF=T FulRan=T
         wScrn=  0.000000 ICntrl=       500 IOpCl=  0 I1Cent=   200000004 NGrid=           0
         NMat0=    1 NMatS0=      1 NMatT0=    0 NMatD0=    1 NMtDS0=    0 NMtDT0=    0
 Petite list used in FoFCou.
 Initial guess orbital symmetries:
       Occupied  (A') (A') (A') (A") (A') (A') (A") (A') (A') (A')
                 (A") (A') (A') (A') (A') (A") (A') (A") (A') (A')
                 (A") (A') (A") (A')
       Virtual   (A") (A") (A') (A') (A") (A') (A") (A') (A') (A')
                 (A") (A") (A') (A') (A") (A') (A") (A') (A') (A')
                 (A') (A') (A") (A") (A') (A') (A") (A') (A") (A")
                 (A") (A') (A") (A') (A") (A') (A') (A") (A') (A")
                 (A') (A') (A') (A') (A") (A') (A') (A") (A") (A')
                 (A') (A") (A') (A') (A") (A') (A') (A") (A') (A")
                 (A') (A') (A") (A') (A") (A") (A') (A') (A") (A')
                 (A") (A") (A') (A') (A") (A') (A') (A") (A') (A')
                 (A") (A') (A") (A") (A') (A') (A") (A') (A") (A')
                 (A") (A') (A") (A") (A") (A') (A") (A') (A') (A')
                 (A') (A") (A') (A") (A') (A') (A") (A') (A') (A')
                 (A")
 The electronic state of the initial guess is 1-A'.
 Keep R1 ints in memory in symmetry-blocked form, NReq=63281149.
 Requested convergence on RMS density matrix=1.00D-08 within 128 cycles.
 Requested convergence on MAX density matrix=1.00D-06.
 Requested convergence on             energy=1.00D-06.
 No special actions if energy rises.
 SCF Done:  E(RHF) =  -268.317976947     A.U. after   13 cycles
            NFock= 13  Conv=0.85D-08     -V/T= 2.0009

 **********************************************************************

            Population analysis using the SCF density.

 **********************************************************************

 Orbital symmetries:
       Occupied  (A') (A') (A') (A") (A') (A') (A") (A') (A') (A')
                 (A") (A') (A') (A') (A") (A') (A') (A") (A') (A')
                 (A") (A') (A") (A')
       Virtual   (A") (A') (A") (A') (A') (A") (A') (A') (A") (A')
                 (A") (A") (A') (A') (A") (A") (A') (A') (A') (A')
                 (A') (A") (A') (A") (A') (A') (A") (A') (A") (A")
                 (A') (A") (A') (A") (A') (A") (A') (A') (A") (A')
                 (A") (A') (A') (A') (A") (A') (A') (A") (A") (A')
                 (A') (A") (A') (A') (A") (A') (A') (A") (A') (A")
                 (A') (A") (A') (A') (A") (A") (A') (A') (A") (A')
                 (A") (A') (A") (A") (A') (A') (A') (A") (A') (A')
                 (A") (A') (A") (A") (A') (A') (A") (A') (A") (A")
                 (A') (A') (A") (A") (A') (A") (A") (A') (A') (A')
                 (A') (A') (A") (A") (A') (A') (A") (A') (A') (A')
                 (A")
 The electronic state is 1-A'.
 Alpha  occ. eigenvalues --  -11.27136 -11.25933 -11.25720 -11.25660 -11.23978
 Alpha  occ. eigenvalues --  -11.23268 -11.23102  -1.27846  -1.07148  -1.01184
 Alpha  occ. eigenvalues --   -0.84840  -0.79187  -0.77718  -0.69350  -0.64216
 Alpha  occ. eigenvalues --   -0.62150  -0.57636  -0.57532  -0.51359  -0.46389
 Alpha  occ. eigenvalues --   -0.43117  -0.39144  -0.39007  -0.33309
 Alpha virt. eigenvalues --    0.07755   0.25014   0.26118   0.27678   0.29101
 Alpha virt. eigenvalues --    0.29689   0.30536   0.31214   0.33835   0.35608
 Alpha virt. eigenvalues --    0.37150   0.40610   0.40981   0.41553   0.50560
 Alpha virt. eigenvalues --    0.53664   0.55979   0.66901   0.71246   0.74664
 Alpha virt. eigenvalues --    0.75414   0.76396   0.77784   0.81610   0.83887
 Alpha virt. eigenvalues --    0.85290   0.87524   0.89472   0.93510   0.94725
 Alpha virt. eigenvalues --    0.96420   0.97110   1.00841   1.01169   1.04058
 Alpha virt. eigenvalues --    1.06175   1.06187   1.07236   1.11381   1.13219
 Alpha virt. eigenvalues --    1.16391   1.17147   1.21674   1.32661   1.34453
 Alpha virt. eigenvalues --    1.44278   1.48746   1.51053   1.63451   1.68147
 Alpha virt. eigenvalues --    1.71087   1.78622   1.79813   1.89708   1.90858
 Alpha virt. eigenvalues --    1.92125   1.98920   2.02966   2.07681   2.12247
 Alpha virt. eigenvalues --    2.14788   2.18409   2.19869   2.22115   2.24002
 Alpha virt. eigenvalues --    2.30487   2.31560   2.33416   2.39373   2.49541
 Alpha virt. eigenvalues --    2.50867   2.57459   2.60277   2.60811   2.61178
 Alpha virt. eigenvalues --    2.65142   2.67923   2.68454   2.73360   2.74036
 Alpha virt. eigenvalues --    2.75131   2.79572   2.81912   2.83901   2.85260
 Alpha virt. eigenvalues --    2.86333   2.89912   2.95631   2.99894   3.04672
 Alpha virt. eigenvalues --    3.04681   3.09797   3.12678   3.22108   3.26248
 Alpha virt. eigenvalues --    3.29220   3.37420   3.37447   3.58176   3.63637
 Alpha virt. eigenvalues --    3.80765   3.83023   3.83032   3.97684   4.68836
 Alpha virt. eigenvalues --    4.81656   4.83105   4.89087   5.15370   5.16891
 Alpha virt. eigenvalues --    5.25157
          Condensed to atoms (all electrons):
               1          2          3          4          5          6
     1  C    5.211144   0.381966   0.378148  -0.174185   0.221772  -0.019661
     2  H    0.381966   0.512509  -0.016305   0.010586  -0.019661   0.000145
     3  C    0.378148  -0.016305   5.240042   0.451653  -0.174185   0.010586
     4  C   -0.174185   0.010586   0.451653   5.240042   0.378148  -0.016305
     5  C    0.221772  -0.019661  -0.174185   0.378148   5.211144   0.381966
     6  H   -0.019661   0.000145   0.010586  -0.016305   0.381966   0.512509
     7  C   -0.027371  -0.000669   0.247654   0.247654  -0.027371  -0.000669
     8  H    0.000774   0.000038  -0.016948  -0.016948   0.000774   0.000038
     9  C    0.238644  -0.015435  -0.030962  -0.030962   0.238644  -0.015435
    10  H   -0.020897  -0.000507   0.004533   0.004533  -0.020897  -0.000507
    11  C   -0.042282  -0.000516  -0.080133  -0.080133  -0.042282  -0.000516
    12  H    0.004863  -0.000027   0.004180  -0.001762  -0.003077   0.000015
    13  H   -0.003077   0.000015  -0.001762   0.004180   0.004863  -0.000027
               7          8          9         10         11         12
     1  C   -0.027371   0.000774   0.238644  -0.020897  -0.042282   0.004863
     2  H   -0.000669   0.000038  -0.015435  -0.000507  -0.000516  -0.000027
     3  C    0.247654  -0.016948  -0.030962   0.004533  -0.080133   0.004180
     4  C    0.247654  -0.016948  -0.030962   0.004533  -0.080133  -0.001762
     5  C   -0.027371   0.000774   0.238644  -0.020897  -0.042282  -0.003077
     6  H   -0.000669   0.000038  -0.015435  -0.000507  -0.000516   0.000015
     7  C    5.159681   0.392077  -0.068856   0.004120   0.327588  -0.035020
     8  H    0.392077   0.498821   0.004841  -0.000027  -0.028672  -0.000513
     9  C   -0.068856   0.004841   5.236483   0.390458   0.331441  -0.040984
    10  H    0.004120  -0.000027   0.390458   0.518899  -0.025184  -0.000387
    11  C    0.327588  -0.028672   0.331441  -0.025184   4.996446   0.402494
    12  H   -0.035020  -0.000513  -0.040984  -0.000387   0.402494   0.566616
    13  H   -0.035020  -0.000513  -0.040984  -0.000387   0.402494  -0.029338
              13
     1  C   -0.003077
     2  H    0.000015
     3  C   -0.001762
     4  C    0.004180
     5  C    0.004863
     6  H   -0.000027
     7  C   -0.035020
     8  H   -0.000513
     9  C   -0.040984
    10  H   -0.000387
    11  C    0.402494
    12  H   -0.029338
    13  H    0.566616
 Mulliken charges:
               1
     1  C   -0.149838
     2  H    0.147862
     3  C   -0.016501
     4  C   -0.016501
     5  C   -0.149838
     6  H    0.147862
     7  C   -0.183799
     8  H    0.166259
     9  C   -0.196891
    10  H    0.146252
    11  C   -0.160745
    12  H    0.132939
    13  H    0.132939
 Sum of Mulliken charges =  -0.00000
 Mulliken charges with hydrogens summed into heavy atoms:
               1
     1  C   -0.001976
     3  C   -0.016501
     4  C   -0.016501
     5  C   -0.001976
     7  C   -0.017539
     9  C   -0.050639
    11  C    0.105132
 Electronic spatial extent (au):  <R**2>=            473.0609
 Charge=             -0.0000 electrons
 Dipole moment (field-independent basis, Debye):
    X=              1.5477    Y=             -1.6804    Z=              0.0000  Tot=              2.2846
 Quadrupole moment (field-independent basis, Debye-Ang):
   XX=            -41.0826   YY=            -38.9474   ZZ=            -42.8092
   XY=              2.6876   XZ=              0.0000   YZ=             -0.0000
 Traceless Quadrupole moment (field-independent basis, Debye-Ang):
   XX=             -0.1362   YY=              1.9990   ZZ=             -1.8628
   XY=              2.6876   XZ=              0.0000   YZ=             -0.0000
 Octapole moment (field-independent basis, Debye-Ang**2):
  XXX=              7.2272  YYY=             -4.2216  ZZZ=              0.0000  XYY=              4.0657
  XXY=             -3.0868  XXZ=             -0.0000  XZZ=              0.8116  YZZ=             -6.3694
  YYZ=             -0.0000  XYZ=              0.0000
 Hexadecapole moment (field-independent basis, Debye-Ang**3):
 XXXX=           -266.4875 YYYY=           -240.8893 ZZZZ=           -137.7069 XXXY=             -8.8674
 XXXZ=              0.0000 YYYX=             -4.6657 YYYZ=             -0.0000 ZZZX=             -0.0000
 ZZZY=             -0.0000 XXYY=            -86.8230 XXZZ=            -62.4650 YYZZ=            -68.1102
 XXYZ=              0.0000 YYXZ=              0.0000 ZZXY=              2.7833
 N-N= 2.765041811759D+02 E-N=-1.177404388077D+03  KE= 2.680786559948D+02
 Symmetry A'   KE= 1.913812575520D+02
 Symmetry A"   KE= 7.669739844283D+01
 ******************************Gaussian NBO Version 3.1******************************
             N A T U R A L   A T O M I C   O R B I T A L   A N D
          N A T U R A L   B O N D   O R B I T A L   A N A L Y S I S
 ******************************Gaussian NBO Version 3.1******************************

       /RESON  / : Allow strongly delocalized NBO set
       /BNDIDX / : Print bond indices based on the NAO density matrix

 Analyzing the SCF density

 Job title: M0001                                                           

 Storage needed:     55330 in NPA,     73489 in NBO (2147482673 available)


 NATURAL POPULATIONS:  Natural atomic orbital occupancies 
                                                          
   NAO  Atom  No  lang   Type(AO)    Occupancy      Energy
 ----------------------------------------------------------
     1    C    1  S      Cor( 1S)     1.99906     -11.11084
     2    C    1  S      Val( 2S)     0.98981      -0.22670
     3    C    1  S      Ryd( 3S)     0.00221       1.58432
     4    C    1  S      Ryd( 4S)     0.00004       4.83618
     5    C    1  px     Val( 2p)     1.10906      -0.07563
     6    C    1  px     Ryd( 3p)     0.00379       0.90908
     7    C    1  py     Val( 2p)     1.06336      -0.04829
     8    C    1  py     Ryd( 3p)     0.00604       1.04322
     9    C    1  pz     Val( 2p)     1.07128      -0.05571
    10    C    1  pz     Ryd( 3p)     0.00709       1.03696
    11    C    1  dxy    Ryd( 3d)     0.00045       2.43870
    12    C    1  dxz    Ryd( 3d)     0.00148       2.54866
    13    C    1  dyz    Ryd( 3d)     0.00191       2.64834
    14    C    1  dx2y2  Ryd( 3d)     0.00142       2.68762
    15    C    1  dz2    Ryd( 3d)     0.00200       2.71014

    16    H    2  S      Val( 1S)     0.74777       0.21365
    17    H    2  S      Ryd( 2S)     0.00104       0.69631
    18    H    2  px     Ryd( 2p)     0.00019       2.75899
    19    H    2  py     Ryd( 2p)     0.00028       2.96683
    20    H    2  pz     Ryd( 2p)     0.00036       3.01422

    21    C    3  S      Cor( 1S)     1.99831     -11.07129
    22    C    3  S      Val( 2S)     1.08670      -0.23608
    23    C    3  S      Ryd( 3S)     0.00087       1.79686
    24    C    3  S      Ryd( 4S)     0.00002       4.80333
    25    C    3  px     Val( 2p)     0.87257       0.01346
    26    C    3  px     Ryd( 3p)     0.00440       0.87286
    27    C    3  py     Val( 2p)     0.92390       0.02579
    28    C    3  py     Ryd( 3p)     0.00522       0.89029
    29    C    3  pz     Val( 2p)     1.12239      -0.06864
    30    C    3  pz     Ryd( 3p)     0.00390       0.82433
    31    C    3  dxy    Ryd( 3d)     0.00102       2.20890
    32    C    3  dxz    Ryd( 3d)     0.00446       2.33015
    33    C    3  dyz    Ryd( 3d)     0.00214       2.29257
    34    C    3  dx2y2  Ryd( 3d)     0.00286       2.36077
    35    C    3  dz2    Ryd( 3d)     0.00371       2.70806

    36    C    4  S      Cor( 1S)     1.99831     -11.07129
    37    C    4  S      Val( 2S)     1.08670      -0.23608
    38    C    4  S      Ryd( 3S)     0.00087       1.79686
    39    C    4  S      Ryd( 4S)     0.00002       4.80333
    40    C    4  px     Val( 2p)     0.87257       0.01346
    41    C    4  px     Ryd( 3p)     0.00440       0.87286
    42    C    4  py     Val( 2p)     0.92390       0.02579
    43    C    4  py     Ryd( 3p)     0.00522       0.89029
    44    C    4  pz     Val( 2p)     1.12239      -0.06864
    45    C    4  pz     Ryd( 3p)     0.00390       0.82433
    46    C    4  dxy    Ryd( 3d)     0.00102       2.20890
    47    C    4  dxz    Ryd( 3d)     0.00446       2.33015
    48    C    4  dyz    Ryd( 3d)     0.00214       2.29257
    49    C    4  dx2y2  Ryd( 3d)     0.00286       2.36077
    50    C    4  dz2    Ryd( 3d)     0.00371       2.70806

    51    C    5  S      Cor( 1S)     1.99906     -11.11084
    52    C    5  S      Val( 2S)     0.98981      -0.22670
    53    C    5  S      Ryd( 3S)     0.00221       1.58432
    54    C    5  S      Ryd( 4S)     0.00004       4.83618
    55    C    5  px     Val( 2p)     1.10906      -0.07563
    56    C    5  px     Ryd( 3p)     0.00379       0.90908
    57    C    5  py     Val( 2p)     1.06336      -0.04829
    58    C    5  py     Ryd( 3p)     0.00604       1.04322
    59    C    5  pz     Val( 2p)     1.07128      -0.05571
    60    C    5  pz     Ryd( 3p)     0.00709       1.03696
    61    C    5  dxy    Ryd( 3d)     0.00045       2.43870
    62    C    5  dxz    Ryd( 3d)     0.00148       2.54866
    63    C    5  dyz    Ryd( 3d)     0.00191       2.64834
    64    C    5  dx2y2  Ryd( 3d)     0.00142       2.68762
    65    C    5  dz2    Ryd( 3d)     0.00200       2.71014

    66    H    6  S      Val( 1S)     0.74777       0.21365
    67    H    6  S      Ryd( 2S)     0.00104       0.69631
    68    H    6  px     Ryd( 2p)     0.00019       2.75899
    69    H    6  py     Ryd( 2p)     0.00028       2.96683
    70    H    6  pz     Ryd( 2p)     0.00036       3.01422

    71    C    7  S      Cor( 1S)     1.99916     -11.12436
    72    C    7  S      Val( 2S)     1.00132      -0.24353
    73    C    7  S      Ryd( 3S)     0.00355       1.46335
    74    C    7  S      Ryd( 4S)     0.00005       4.80718
    75    C    7  px     Val( 2p)     0.97540      -0.04345
    76    C    7  px     Ryd( 3p)     0.00764       0.84082
    77    C    7  py     Val( 2p)     1.21379      -0.08511
    78    C    7  py     Ryd( 3p)     0.00646       1.25359
    79    C    7  pz     Val( 2p)     1.01285      -0.05895
    80    C    7  pz     Ryd( 3p)     0.00125       0.84578
    81    C    7  dxy    Ryd( 3d)     0.00175       2.78419
    82    C    7  dxz    Ryd( 3d)     0.00150       2.66246
    83    C    7  dyz    Ryd( 3d)     0.00024       2.38658
    84    C    7  dx2y2  Ryd( 3d)     0.00118       2.83839
    85    C    7  dz2    Ryd( 3d)     0.00143       2.54960

    86    H    8  S      Val( 1S)     0.73281       0.22775
    87    H    8  S      Ryd( 2S)     0.00094       0.70861
    88    H    8  px     Ryd( 2p)     0.00005       2.82265
    89    H    8  py     Ryd( 2p)     0.00071       3.34252
    90    H    8  pz     Ryd( 2p)     0.00007       2.61933

    91    C    9  S      Cor( 1S)     1.99924     -11.11310
    92    C    9  S      Val( 2S)     0.98094      -0.23835
    93    C    9  S      Ryd( 3S)     0.00201       1.49184
    94    C    9  S      Ryd( 4S)     0.00003       4.78651
    95    C    9  px     Val( 2p)     0.97762      -0.03853
    96    C    9  px     Ryd( 3p)     0.00422       0.87905
    97    C    9  py     Val( 2p)     1.18943      -0.07470
    98    C    9  py     Ryd( 3p)     0.00552       1.20515
    99    C    9  pz     Val( 2p)     1.04839      -0.07111
   100    C    9  pz     Ryd( 3p)     0.00175       0.86118
   101    C    9  dxy    Ryd( 3d)     0.00147       2.71553
   102    C    9  dxz    Ryd( 3d)     0.00196       2.54385
   103    C    9  dyz    Ryd( 3d)     0.00029       2.33458
   104    C    9  dx2y2  Ryd( 3d)     0.00189       2.75712
   105    C    9  dz2    Ryd( 3d)     0.00112       2.46573

   106    H   10  S      Val( 1S)     0.74789       0.20507
   107    H   10  S      Ryd( 2S)     0.00097       0.72261
   108    H   10  px     Ryd( 2p)     0.00010       2.84990
   109    H   10  py     Ryd( 2p)     0.00063       3.29093
   110    H   10  pz     Ryd( 2p)     0.00006       2.61530

   111    C   11  S      Cor( 1S)     1.99927     -11.08908
   112    C   11  S      Val( 2S)     1.04506      -0.26202
   113    C   11  S      Ryd( 3S)     0.00094       1.60150
   114    C   11  S      Ryd( 4S)     0.00002       4.79010
   115    C   11  px     Val( 2p)     1.14905      -0.06507
   116    C   11  px     Ryd( 3p)     0.00316       0.75634
   117    C   11  py     Val( 2p)     1.01313      -0.04275
   118    C   11  py     Ryd( 3p)     0.00252       0.84386
   119    C   11  pz     Val( 2p)     1.24218      -0.07891
   120    C   11  pz     Ryd( 3p)     0.00273       1.07410
   121    C   11  dxy    Ryd( 3d)     0.00173       2.65260
   122    C   11  dxz    Ryd( 3d)     0.00182       2.89549
   123    C   11  dyz    Ryd( 3d)     0.00020       2.27429
   124    C   11  dx2y2  Ryd( 3d)     0.00036       2.49028
   125    C   11  dz2    Ryd( 3d)     0.00138       2.67989

   126    H   12  S      Val( 1S)     0.76137       0.17613
   127    H   12  S      Ryd( 2S)     0.00109       0.81515
   128    H   12  px     Ryd( 2p)     0.00023       2.94884
   129    H   12  py     Ryd( 2p)     0.00005       2.62454
   130    H   12  pz     Ryd( 2p)     0.00050       3.13797

   131    H   13  S      Val( 1S)     0.76137       0.17613
   132    H   13  S      Ryd( 2S)     0.00109       0.81515
   133    H   13  px     Ryd( 2p)     0.00023       2.94884
   134    H   13  py     Ryd( 2p)     0.00005       2.62454
   135    H   13  pz     Ryd( 2p)     0.00050       3.13797

 WARNING:  1 low occupancy (<1.9990e) core orbital  found on  C    3
           1 low occupancy (<1.9990e) core orbital  found on  C    4


 Summary of Natural Population Analysis:                  
                                                          
                                       Natural Population 
                Natural  -----------------------------------------------
    Atom  No    Charge         Core      Valence    Rydberg      Total
 -----------------------------------------------------------------------
      C    1   -0.25901      1.99906     4.23351    0.02644     6.25901
      H    2    0.25036      0.00000     0.74777    0.00187     0.74964
      C    3   -0.03249      1.99831     4.00556    0.02862     6.03249
      C    4   -0.03249      1.99831     4.00556    0.02862     6.03249
      C    5   -0.25901      1.99906     4.23351    0.02644     6.25901
      H    6    0.25036      0.00000     0.74777    0.00187     0.74964
      C    7   -0.22758      1.99916     4.20336    0.02506     6.22758
      H    8    0.26543      0.00000     0.73281    0.00176     0.73457
      C    9   -0.21588      1.99924     4.19638    0.02026     6.21588
      H   10    0.25034      0.00000     0.74789    0.00178     0.74966
      C   11   -0.46355      1.99927     4.44943    0.01486     6.46355
      H   12    0.23675      0.00000     0.76137    0.00187     0.76325
      H   13    0.23675      0.00000     0.76137    0.00187     0.76325
 =======================================================================
   * Total *   -0.00000     13.99241    33.82629    0.18130    48.00000

                                 Natural Population      
 --------------------------------------------------------
   Core                      13.99241 ( 99.9458% of  14)
   Valence                   33.82629 ( 99.4891% of  34)
   Natural Minimal Basis     47.81870 ( 99.6223% of  48)
   Natural Rydberg Basis      0.18130 (  0.3777% of  48)
 --------------------------------------------------------

    Atom  No          Natural Electron Configuration
 ----------------------------------------------------------------------------
      C    1      [core]2S( 0.99)2p( 3.24)3p( 0.02)3d( 0.01)
      H    2            1S( 0.75)
      C    3      [core]2S( 1.09)2p( 2.92)3p( 0.01)3d( 0.01)
      C    4      [core]2S( 1.09)2p( 2.92)3p( 0.01)3d( 0.01)
      C    5      [core]2S( 0.99)2p( 3.24)3p( 0.02)3d( 0.01)
      H    6            1S( 0.75)
      C    7      [core]2S( 1.00)2p( 3.20)3p( 0.02)3d( 0.01)
      H    8            1S( 0.73)
      C    9      [core]2S( 0.98)2p( 3.22)3p( 0.01)3d( 0.01)
      H   10            1S( 0.75)
      C   11      [core]2S( 1.05)2p( 3.40)3p( 0.01)3d( 0.01)
      H   12            1S( 0.76)
      H   13            1S( 0.76)


 Wiberg bond index matrix in the NAO basis:                                    

     Atom    1       2       3       4       5       6       7       8       9
     ---- ------  ------  ------  ------  ------  ------  ------  ------  ------
   1.  C  0.0000  0.8972  0.9772  0.0406  0.9797  0.0097  0.0243  0.0043  0.9519
   2.  H  0.8972  0.0000  0.0082  0.0137  0.0097  0.0002  0.0024  0.0002  0.0059
   3.  C  0.9772  0.0082  0.0000  1.6967  0.0406  0.0137  0.9871  0.0116  0.0434
   4.  C  0.0406  0.0137  1.6967  0.0000  0.9772  0.0082  0.9871  0.0116  0.0434
   5.  C  0.9797  0.0097  0.0406  0.9772  0.0000  0.8972  0.0243  0.0043  0.9519
   6.  H  0.0097  0.0002  0.0137  0.0082  0.8972  0.0000  0.0024  0.0002  0.0059
   7.  C  0.0243  0.0024  0.9871  0.9871  0.0243  0.0024  0.0000  0.8905  0.0050
   8.  H  0.0043  0.0002  0.0116  0.0116  0.0043  0.0002  0.8905  0.0000  0.0068
   9.  C  0.9519  0.0059  0.0434  0.0434  0.9519  0.0059  0.0050  0.0068  0.0000
  10.  H  0.0021  0.0004  0.0081  0.0081  0.0021  0.0004  0.0073  0.0000  0.9085
  11.  C  0.0107  0.0010  0.0179  0.0179  0.0107  0.0010  1.0040  0.0014  1.0068
  12.  H  0.0118  0.0001  0.0100  0.0017  0.0023  0.0000  0.0018  0.0001  0.0025
  13.  H  0.0023  0.0000  0.0017  0.0100  0.0118  0.0001  0.0018  0.0001  0.0025

     Atom   10      11      12      13
     ---- ------  ------  ------  ------
   1.  C  0.0021  0.0107  0.0118  0.0023
   2.  H  0.0004  0.0010  0.0001  0.0000
   3.  C  0.0081  0.0179  0.0100  0.0017
   4.  C  0.0081  0.0179  0.0017  0.0100
   5.  C  0.0021  0.0107  0.0023  0.0118
   6.  H  0.0004  0.0010  0.0000  0.0001
   7.  C  0.0073  1.0040  0.0018  0.0018
   8.  H  0.0000  0.0014  0.0001  0.0001
   9.  C  0.9085  1.0068  0.0025  0.0025
  10.  H  0.0000  0.0018  0.0001  0.0001
  11.  C  0.0018  0.0000  0.9149  0.9149
  12.  H  0.0001  0.9149  0.0000  0.0003
  13.  H  0.0001  0.9149  0.0003  0.0000


 Wiberg bond index, Totals by atom:                                            

     Atom    1
     ---- ------
   1.  C  3.9118
   2.  H  0.9391
   3.  C  3.8164
   4.  C  3.8164
   5.  C  3.9118
   6.  H  0.9391
   7.  C  3.9381
   8.  H  0.9311
   9.  C  3.9349
  10.  H  0.9389
  11.  C  3.9030
  12.  H  0.9458
  13.  H  0.9458


 Atom-atom overlap-weighted NAO bond order:                                    

     Atom    1       2       3       4       5       6       7       8       9
     ---- ------  ------  ------  ------  ------  ------  ------  ------  ------
   1.  C  0.0000  0.7796  0.8171  0.0384  0.7773  0.0061 -0.0185  0.0021  0.7741
   2.  H  0.7796  0.0000  0.0085  0.0117  0.0061 -0.0004  0.0007  0.0000  0.0086
   3.  C  0.8171  0.0085  0.0000  1.0983  0.0384  0.0117  0.8288  0.0065 -0.0063
   4.  C  0.0384  0.0117  1.0983  0.0000  0.8171  0.0085  0.8288  0.0065 -0.0063
   5.  C  0.7773  0.0061  0.0384  0.8171  0.0000  0.7796 -0.0185  0.0021  0.7741
   6.  H  0.0061 -0.0004  0.0117  0.0085  0.7796  0.0000  0.0007  0.0000  0.0086
   7.  C -0.0185  0.0007  0.8288  0.8288 -0.0185  0.0007  0.0000  0.7799 -0.0078
   8.  H  0.0021  0.0000  0.0065  0.0065  0.0021  0.0000  0.7799  0.0000  0.0046
   9.  C  0.7741  0.0086 -0.0063 -0.0063  0.7741  0.0086 -0.0078  0.0046  0.0000
  10.  H  0.0063 -0.0018  0.0058  0.0058  0.0063 -0.0018  0.0052  0.0000  0.7802
  11.  C -0.0117  0.0010 -0.0285 -0.0285 -0.0117  0.0010  0.8366  0.0046  0.8389
  12.  H  0.0047 -0.0000  0.0037 -0.0022 -0.0038  0.0001  0.0027 -0.0009 -0.0006
  13.  H -0.0038  0.0001 -0.0022  0.0037  0.0047 -0.0000  0.0027 -0.0009 -0.0006

     Atom   10      11      12      13
     ---- ------  ------  ------  ------
   1.  C  0.0063 -0.0117  0.0047 -0.0038
   2.  H -0.0018  0.0010 -0.0000  0.0001
   3.  C  0.0058 -0.0285  0.0037 -0.0022
   4.  C  0.0058 -0.0285 -0.0022  0.0037
   5.  C  0.0063 -0.0117 -0.0038  0.0047
   6.  H -0.0018  0.0010  0.0001 -0.0000
   7.  C  0.0052  0.8366  0.0027  0.0027
   8.  H  0.0000  0.0046 -0.0009 -0.0009
   9.  C  0.7802  0.8389 -0.0006 -0.0006
  10.  H  0.0000  0.0060 -0.0011 -0.0011
  11.  C  0.0060  0.0000  0.7629  0.7629
  12.  H -0.0011  0.7629  0.0000 -0.0006
  13.  H -0.0011  0.7629 -0.0006  0.0000


 Atom-atom overlap-weighted NAO bond order, Totals by atom:                    

     Atom    1
     ---- ------
   1.  C  3.1718
   2.  H  0.8141
   3.  C  2.7818
   4.  C  2.7818
   5.  C  3.1718
   6.  H  0.8141
   7.  C  3.2412
   8.  H  0.8045
   9.  C  3.1676
  10.  H  0.8100
  11.  C  3.1335
  12.  H  0.7648
  13.  H  0.7648


 MO bond order:                                                                

     Atom    1       2       3       4       5       6       7       8       9
     ---- ------  ------  ------  ------  ------  ------  ------  ------  ------
   1.  C  0.0000  0.2726  0.2848 -0.0025 -0.3865  0.1328 -0.0988  0.0741  1.1760
   2.  H  0.2726  0.0000 -0.0700  0.0117  0.0934 -0.0099  0.0134  0.0092 -0.0171
   3.  C  0.2848 -0.0700  0.0000 -0.2588 -0.1433 -0.0794  1.3140 -0.0174 -0.1127
   4.  C -0.0025  0.0117 -0.2588  0.0000 -0.4126  0.0101 -1.4415  0.0598 -0.1777
   5.  C -0.3865  0.0934 -0.1433 -0.4126  0.0000 -0.7854  0.0470  0.0593 -0.6393
   6.  H  0.1328 -0.0099 -0.0794  0.0101 -0.7854  0.0000 -0.0635  0.0071  0.0242
   7.  C -0.0988  0.0134  1.3140 -1.4415  0.0470 -0.0635  0.0000  1.3759 -0.0803
   8.  H  0.0741  0.0092 -0.0174  0.0598  0.0593  0.0071  1.3759  0.0000  0.1148
   9.  C  1.1760 -0.0171 -0.1127 -0.1777 -0.6393  0.0242 -0.0803  0.1148  0.0000
  10.  H -0.0033 -0.0158 -0.0078 -0.0290 -0.0055 -0.0160  0.0635 -0.0053  0.0465
  11.  C -0.0371 -0.0366  0.0188 -0.0017 -0.0793 -0.0229  0.9301  0.0346 -1.0052
  12.  H  0.0745 -0.0038  0.1496 -0.0248 -0.0039  0.0062 -0.0043  0.0017  0.0239
  13.  H -0.0153  0.0054 -0.0639  0.1182  0.0746 -0.0043  0.0728  0.0020  0.0785

     Atom   10      11      12      13
     ---- ------  ------  ------  ------
   1.  C -0.0033 -0.0371  0.0745 -0.0153
   2.  H -0.0158 -0.0366 -0.0038  0.0054
   3.  C -0.0078  0.0188  0.1496 -0.0639
   4.  C -0.0290 -0.0017 -0.0248  0.1182
   5.  C -0.0055 -0.0793 -0.0039  0.0746
   6.  H -0.0160 -0.0229  0.0062 -0.0043
   7.  C  0.0635  0.9301 -0.0043  0.0728
   8.  H -0.0053  0.0346  0.0017  0.0020
   9.  C  0.0465 -1.0052  0.0239  0.0785
  10.  H  0.0000 -0.0275 -0.0010 -0.0008
  11.  C -0.0275  0.0000  0.3553  1.6184
  12.  H -0.0010  0.3553  0.0000  0.0338
  13.  H -0.0008  1.6184  0.0338  0.0000


 MO atomic valencies:                                                          

     Atom    1
     ---- ------
   1.  C  1.4714
   2.  H  0.2525
   3.  C  1.0139
   4.  C -2.1489
   5.  C -2.1814
   6.  H -0.8011
   7.  C  2.1283
   8.  H  1.7157
   9.  C -0.5684
  10.  H -0.0020
  11.  C  1.7470
  12.  H  0.6072
  13.  H  1.9194


 NATURAL BOND ORBITAL ANALYSIS:

                       Occupancies       Lewis Structure    Low   High
           Occ.    -------------------  -----------------   occ   occ
  Cycle   Thresh.   Lewis   Non-Lewis     CR  BD  3C  LP    (L)   (NL)   Dev
 =============================================================================
   1(1)    1.90    47.33383   0.66617      7  17   0   0     1      1    0.04
   2(2)    1.90    47.33383   0.66617      7  17   0   0     1      1    0.04
   3(1)    1.80    47.33383   0.66617      7  17   0   0     0      1    0.04
 -----------------------------------------------------------------------------

 Structure accepted: No low occupancy Lewis orbitals

 WARNING:  1 low occupancy (<1.9990e) core orbital  found on  C    3
           1 low occupancy (<1.9990e) core orbital  found on  C    4

 --------------------------------------------------------
   Core                     13.99240 ( 99.946% of  14)
   Valence Lewis            33.34143 ( 98.063% of  34)
  ==================       ============================
   Total Lewis              47.33383 ( 98.612% of  48)
  -----------------------------------------------------
   Valence non-Lewis         0.58495 (  1.219% of  48)
   Rydberg non-Lewis         0.08122 (  0.169% of  48)
  ==================       ============================
   Total non-Lewis           0.66617 (  1.388% of  48)
 --------------------------------------------------------


       (Occupancy)   Bond orbital/ Coefficients/ Hybrids
 ---------------------------------------------------------------------------------
     1. (1.99446) BD ( 1) C   1 - H   2  
                ( 63.39%)   0.7962* C   1 s( 32.66%)p 2.06( 67.28%)d 0.00(  0.06%)
                                            0.0001 -0.5711  0.0208  0.0007  0.3281
                                            0.0002  0.4970 -0.0169 -0.5638  0.0026
                                           -0.0098  0.0092  0.0198  0.0050 -0.0030
                ( 36.61%)   0.6050* H   2 s( 99.91%)p 0.00(  0.09%)
                                           -0.9995 -0.0051 -0.0117 -0.0186  0.0211
     2. (1.96847) BD ( 1) C   1 - C   3  
                ( 49.58%)   0.7041* C   1 s( 24.67%)p 3.05( 75.24%)d 0.00(  0.09%)
                                           -0.0002  0.4966  0.0099  0.0007 -0.0884
                                           -0.0265  0.8401 -0.0128  0.1871  0.0548
                                            0.0014 -0.0002  0.0036 -0.0256 -0.0153
                ( 50.42%)   0.7101* C   3 s( 36.69%)p 1.72( 63.07%)d 0.01(  0.24%)
                                           -0.0002  0.6057 -0.0015 -0.0002 -0.1125
                                           -0.0183 -0.6953  0.0013  0.3651  0.0311
                                           -0.0043 -0.0038  0.0029 -0.0445 -0.0200
     3. (1.95925) BD ( 1) C   1 - C   5  
                ( 50.00%)   0.7071* C   1 s( 21.21%)p 3.71( 78.63%)d 0.01(  0.16%)
                                           -0.0001  0.4603  0.0169 -0.0002 -0.3644
                                           -0.0252 -0.1352 -0.0416 -0.7953  0.0159
                                           -0.0010  0.0081  0.0093  0.0014  0.0381
                ( 50.00%)   0.7071* C   5 s( 21.21%)p 3.71( 78.63%)d 0.01(  0.16%)
                                           -0.0001  0.4603  0.0169 -0.0002 -0.3644
                                           -0.0252 -0.1352 -0.0416  0.7953 -0.0159
                                           -0.0010 -0.0081 -0.0093  0.0014  0.0381
     4. (1.93068) BD ( 1) C   1 - C   9  
                ( 50.63%)   0.7115* C   1 s( 21.07%)p 3.74( 78.79%)d 0.01(  0.14%)
                                           -0.0005  0.4587  0.0149 -0.0007  0.8652
                                           -0.0063 -0.1605 -0.0462 -0.1006  0.0353
                                           -0.0067 -0.0255  0.0023  0.0255 -0.0086
                ( 49.37%)   0.7027* C   9 s( 20.40%)p 3.90( 79.46%)d 0.01(  0.15%)
                                           -0.0000  0.4514  0.0149 -0.0005 -0.5337
                                            0.0100  0.0961 -0.0367  0.7063  0.0114
                                           -0.0114 -0.0296  0.0090  0.0195  0.0002
     5. (1.97325) BD ( 1) C   3 - C   4  
                ( 50.00%)   0.7071* C   3 s( 28.81%)p 2.46( 70.93%)d 0.01(  0.26%)
                                            0.0001  0.5368 -0.0056  0.0015 -0.4422
                                           -0.0319  0.1735  0.0190 -0.6943 -0.0125
                                            0.0075  0.0109 -0.0026 -0.0018  0.0488
                ( 50.00%)   0.7071* C   4 s( 28.81%)p 2.46( 70.93%)d 0.01(  0.26%)
                                            0.0001  0.5368 -0.0056  0.0015 -0.4422
                                           -0.0319  0.1735  0.0190  0.6943  0.0125
                                            0.0075 -0.0109  0.0026 -0.0018  0.0488
     6. (1.83332) BD ( 2) C   3 - C   4  
                ( 50.00%)   0.7071* C   3 s(  1.57%)p62.37( 97.86%)d 0.36(  0.57%)
                                            0.0001  0.1242  0.0164 -0.0013 -0.5917
                                            0.0506  0.5157 -0.0569  0.5973 -0.0088
                                            0.0022  0.0610 -0.0379  0.0024 -0.0236
                ( 50.00%)   0.7071* C   4 s(  1.57%)p62.37( 97.86%)d 0.36(  0.57%)
                                            0.0001  0.1242  0.0164 -0.0013 -0.5917
                                            0.0506  0.5157 -0.0569 -0.5973  0.0088
                                            0.0022 -0.0610  0.0379  0.0024 -0.0236
     7. (1.93661) BD ( 1) C   3 - C   7  
                ( 51.81%)   0.7198* C   3 s( 32.79%)p 2.04( 66.90%)d 0.01(  0.31%)
                                            0.0000  0.5726 -0.0026 -0.0002  0.6590
                                           -0.0051  0.4637  0.0205  0.1386  0.0064
                                            0.0250 -0.0367 -0.0096  0.0309 -0.0079
                ( 48.19%)   0.6942* C   7 s( 19.89%)p 4.02( 80.00%)d 0.01(  0.10%)
                                           -0.0001  0.4454  0.0231  0.0004 -0.5277
                                            0.0150 -0.1419  0.0447  0.7065  0.0045
                                            0.0060 -0.0263 -0.0093  0.0107  0.0104
     8. (1.96847) BD ( 1) C   4 - C   5  
                ( 50.42%)   0.7101* C   4 s( 36.69%)p 1.72( 63.07%)d 0.01(  0.24%)
                                           -0.0002  0.6057 -0.0015 -0.0002 -0.1125
                                           -0.0183 -0.6953  0.0013 -0.3651 -0.0311
                                           -0.0043  0.0038 -0.0029 -0.0445 -0.0200
                ( 49.58%)   0.7041* C   5 s( 24.67%)p 3.05( 75.24%)d 0.00(  0.09%)
                                           -0.0002  0.4966  0.0099  0.0007 -0.0884
                                           -0.0265  0.8401 -0.0128 -0.1871 -0.0548
                                            0.0014  0.0002 -0.0036 -0.0256 -0.0153
     9. (1.93661) BD ( 1) C   4 - C   7  
                ( 51.81%)   0.7198* C   4 s( 32.79%)p 2.04( 66.90%)d 0.01(  0.31%)
                                            0.0000  0.5726 -0.0026 -0.0002  0.6590
                                           -0.0051  0.4637  0.0205 -0.1386 -0.0064
                                            0.0250  0.0367  0.0096  0.0309 -0.0079
                ( 48.19%)   0.6942* C   7 s( 19.89%)p 4.02( 80.00%)d 0.01(  0.10%)
                                           -0.0001  0.4454  0.0231  0.0004 -0.5277
                                            0.0150 -0.1419  0.0447 -0.7065 -0.0045
                                            0.0060  0.0263  0.0093  0.0107  0.0104
    10. (1.99446) BD ( 1) C   5 - H   6  
                ( 63.39%)   0.7962* C   5 s( 32.66%)p 2.06( 67.28%)d 0.00(  0.06%)
                                            0.0001 -0.5711  0.0208  0.0007  0.3281
                                            0.0002  0.4970 -0.0169  0.5638 -0.0026
                                           -0.0098 -0.0092 -0.0198  0.0050 -0.0030
                ( 36.61%)   0.6050* H   6 s( 99.91%)p 0.00(  0.09%)
                                           -0.9995 -0.0051 -0.0117 -0.0186 -0.0211
    11. (1.93068) BD ( 1) C   5 - C   9  
                ( 50.63%)   0.7115* C   5 s( 21.07%)p 3.74( 78.79%)d 0.01(  0.14%)
                                           -0.0005  0.4587  0.0149 -0.0007  0.8652
                                           -0.0063 -0.1605 -0.0462  0.1006 -0.0353
                                           -0.0067  0.0255 -0.0023  0.0255 -0.0086
                ( 49.37%)   0.7027* C   9 s( 20.40%)p 3.90( 79.46%)d 0.01(  0.15%)
                                           -0.0000  0.4514  0.0149 -0.0005 -0.5337
                                            0.0100  0.0961 -0.0367 -0.7063 -0.0114
                                           -0.0114  0.0296 -0.0090  0.0195  0.0002
    12. (1.98870) BD ( 1) C   7 - H   8  
                ( 63.95%)   0.7997* C   7 s( 29.57%)p 2.38( 70.35%)d 0.00(  0.07%)
                                           -0.0002  0.5437 -0.0121 -0.0018  0.2405
                                            0.0020  0.8034 -0.0145  0.0000  0.0000
                                            0.0093  0.0000  0.0000 -0.0211 -0.0143
                ( 36.05%)   0.6004* H   8 s( 99.90%)p 0.00(  0.10%)
                                            0.9995  0.0043 -0.0064 -0.0303  0.0000
    13. (1.98784) BD ( 1) C   7 - C  11  
                ( 50.14%)   0.7081* C   7 s( 30.28%)p 2.30( 69.60%)d 0.00(  0.12%)
                                           -0.0000  0.5503  0.0039 -0.0006  0.6181
                                            0.0502 -0.5570  0.0355 -0.0000 -0.0000
                                           -0.0276 -0.0000 -0.0000 -0.0039 -0.0197
                ( 49.86%)   0.7061* C  11 s( 25.52%)p 2.91( 74.37%)d 0.00(  0.12%)
                                            0.0001  0.5051 -0.0045  0.0002 -0.5071
                                            0.0132  0.6972  0.0175 -0.0000  0.0000
                                           -0.0295 -0.0000 -0.0000 -0.0031 -0.0175
    14. (1.98705) BD ( 1) C   9 - H  10  
                ( 62.81%)   0.7925* C   9 s( 29.53%)p 2.38( 70.39%)d 0.00(  0.08%)
                                            0.0001 -0.5433  0.0095  0.0005 -0.3180
                                           -0.0079  0.7762 -0.0163  0.0000  0.0000
                                            0.0141  0.0000 -0.0000  0.0202  0.0136
                ( 37.19%)   0.6098* H  10 s( 99.91%)p 0.00(  0.09%)
                                           -0.9995 -0.0030  0.0109 -0.0284  0.0000
    15. (1.98737) BD ( 1) C   9 - C  11  
                ( 50.79%)   0.7127* C   9 s( 29.39%)p 2.40( 70.51%)d 0.00(  0.10%)
                                           -0.0000  0.5421 -0.0038  0.0011  0.5709
                                            0.0451  0.6133 -0.0304  0.0000  0.0000
                                            0.0253  0.0000 -0.0000 -0.0087 -0.0183
                ( 49.21%)   0.7015* C  11 s( 25.55%)p 2.91( 74.33%)d 0.00(  0.12%)
                                            0.0000  0.5055 -0.0070  0.0003 -0.4810
                                            0.0122 -0.7151 -0.0188  0.0000 -0.0000
                                            0.0289  0.0000 -0.0000 -0.0048 -0.0175
    16. (1.98210) BD ( 1) C  11 - H  12  
                ( 61.95%)   0.7871* C  11 s( 24.44%)p 3.09( 75.47%)d 0.00(  0.09%)
                                           -0.0001  0.4943  0.0033 -0.0001  0.5050
                                            0.0122  0.0094  0.0015 -0.7064  0.0187
                                            0.0003 -0.0242 -0.0010  0.0083  0.0167
                ( 38.05%)   0.6169* H  12 s( 99.91%)p 0.00(  0.09%)
                                            0.9995  0.0021 -0.0168 -0.0004  0.0250
    17. (1.98210) BD ( 1) C  11 - H  13  
                ( 61.95%)   0.7871* C  11 s( 24.44%)p 3.09( 75.47%)d 0.00(  0.09%)
                                           -0.0001  0.4943  0.0033 -0.0001  0.5050
                                            0.0122  0.0094  0.0015  0.7064 -0.0187
                                            0.0003  0.0242  0.0010  0.0083  0.0167
                ( 38.05%)   0.6169* H  13 s( 99.91%)p 0.00(  0.09%)
                                            0.9995  0.0021 -0.0168 -0.0004 -0.0250
    18. (1.99906) CR ( 1) C   1           s(100.00%)p 0.00(  0.00%)
                                            1.0000  0.0004  0.0000 -0.0000  0.0003
                                           -0.0000  0.0001 -0.0000 -0.0000  0.0000
                                           -0.0000 -0.0000  0.0000  0.0000 -0.0000
    19. (1.99831) CR ( 1) C   3           s(100.00%)p 0.00(  0.00%)
                                            1.0000  0.0001 -0.0000 -0.0000  0.0001
                                           -0.0000 -0.0002  0.0000  0.0001  0.0000
                                           -0.0000 -0.0000  0.0000 -0.0000 -0.0000
    20. (1.99831) CR ( 1) C   4           s(100.00%)p 0.00(  0.00%)
                                            1.0000  0.0001 -0.0000 -0.0000  0.0001
                                           -0.0000 -0.0002  0.0000 -0.0001 -0.0000
                                           -0.0000  0.0000 -0.0000 -0.0000 -0.0000
    21. (1.99906) CR ( 1) C   5           s(100.00%)p 0.00(  0.00%)
                                            1.0000  0.0004  0.0000 -0.0000  0.0003
                                           -0.0000  0.0001 -0.0000  0.0000 -0.0000
                                           -0.0000  0.0000 -0.0000  0.0000 -0.0000
    22. (1.99916) CR ( 1) C   7           s(100.00%)p 0.00(  0.00%)
                                            1.0000  0.0002  0.0000 -0.0000  0.0000
                                            0.0000  0.0001  0.0000 -0.0000 -0.0000
                                            0.0000 -0.0000 -0.0000 -0.0000 -0.0000
    23. (1.99924) CR ( 1) C   9           s(100.00%)
                                            1.0000  0.0001 -0.0000 -0.0000  0.0000
                                            0.0000 -0.0001 -0.0000 -0.0000 -0.0000
                                           -0.0000 -0.0000  0.0000 -0.0000 -0.0000
    24. (1.99927) CR ( 1) C  11           s(100.00%)p 0.00(  0.00%)
                                            1.0000  0.0000  0.0000 -0.0000  0.0002
                                            0.0000 -0.0000  0.0000  0.0000 -0.0000
                                            0.0000  0.0000  0.0000  0.0000  0.0000
    25. (0.00508) RY*( 1) C   1           s(  1.99%)p41.64( 82.98%)d 7.54( 15.03%)
                                           -0.0000 -0.0258  0.1379  0.0157  0.0069
                                           -0.5379 -0.0285  0.4596 -0.0096  0.5730
                                            0.0353  0.1912 -0.3284  0.0560 -0.0393
    26. (0.00295) RY*( 2) C   1           s( 32.14%)p 1.13( 36.36%)d 0.98( 31.51%)
                                           -0.0000 -0.0346  0.5639 -0.0472 -0.0317
                                            0.0138 -0.0324 -0.4334  0.0477  0.4138
                                           -0.1011  0.2253  0.4819  0.1320 -0.0667
    27. (0.00154) RY*( 3) C   1           s(  1.81%)p46.73( 84.37%)d 7.66( 13.82%)
                                            0.0000  0.0281  0.1300  0.0191  0.0064
                                            0.6820  0.0074  0.5705 -0.0269  0.2285
                                            0.2923  0.0113  0.1846  0.1208  0.0636
    28. (0.00085) RY*( 4) C   1           s( 39.80%)p 1.19( 47.42%)d 0.32( 12.77%)
                                            0.0000  0.0358  0.6299  0.0001  0.0100
                                           -0.1138  0.0218  0.2810  0.0037 -0.6179
                                           -0.1296  0.1537 -0.1179  0.2708  0.0099
    29. (0.00040) RY*( 5) C   1           s(  5.49%)p 2.62( 14.37%)d14.59( 80.14%)
                                           -0.0000 -0.0119  0.1173  0.2026 -0.0054
                                           -0.3056 -0.0024  0.2231  0.0081  0.0208
                                           -0.0957 -0.7208  0.4385 -0.0395  0.2806
    30. (0.00028) RY*( 6) C   1           s( 16.62%)p 0.71( 11.79%)d 4.31( 71.59%)
                                           -0.0000 -0.0257  0.3729  0.1627 -0.0003
                                            0.0882  0.0023 -0.3243  0.0197  0.0677
                                            0.4958 -0.2044 -0.4643 -0.2007  0.4152
    31. (0.00010) RY*( 7) C   1           s(  4.34%)p 3.93( 17.03%)d18.13( 78.63%)
                                           -0.0000 -0.0073  0.1721  0.1171 -0.0277
                                            0.3465 -0.0032 -0.0500 -0.0112  0.2166
                                           -0.6325 -0.3713 -0.4318  0.0227 -0.2476
    32. (0.00003) RY*( 8) C   1           s(  5.18%)p 0.75(  3.86%)d17.57( 90.96%)
    33. (0.00001) RY*( 9) C   1           s( 91.83%)p 0.00(  0.22%)d 0.09(  7.95%)
    34. (0.00001) RY*(10) C   1           s(  1.20%)p 1.39(  1.66%)d81.07( 97.14%)
    35. (0.00108) RY*( 1) H   2           s( 98.51%)p 0.02(  1.49%)
                                           -0.0024  0.9925 -0.1071 -0.0576  0.0122
    36. (0.00007) RY*( 2) H   2           s(  0.78%)p99.99( 99.22%)
    37. (0.00001) RY*( 3) H   2           s(  0.49%)p99.99( 99.51%)
    38. (0.00001) RY*( 4) H   2           s(  0.32%)p99.99( 99.68%)
    39. (0.00373) RY*( 1) C   3           s(  7.26%)p11.19( 81.22%)d 1.59( 11.52%)
                                            0.0000 -0.0008  0.2691 -0.0121  0.0226
                                           -0.2401  0.0173 -0.5164 -0.0354  0.6970
                                           -0.0868  0.2374  0.1866 -0.0107 -0.1282
    40. (0.00235) RY*( 2) C   3           s(  2.64%)p25.39( 67.03%)d11.49( 30.33%)
                                           -0.0000 -0.0121  0.1612  0.0162 -0.0198
                                           -0.7244  0.0133  0.0194  0.0481 -0.3772
                                            0.3242  0.0265  0.4340  0.0959  0.0033
    41. (0.00197) RY*( 3) C   3           s(  0.74%)p99.99( 94.12%)d 6.99(  5.14%)
                                           -0.0000 -0.0309  0.0756 -0.0265 -0.0377
                                           -0.3139  0.0365  0.7733  0.0334  0.4907
                                            0.0516 -0.0291 -0.1758 -0.1229 -0.0439
    42. (0.00054) RY*( 4) C   3           s(  5.83%)p 3.08( 17.94%)d13.07( 76.23%)
                                            0.0000  0.0204  0.2406  0.0006  0.0217
                                            0.2719 -0.0305  0.3159 -0.0017 -0.0649
                                           -0.1941  0.6257  0.2936  0.4947  0.0462
    43. (0.00030) RY*( 5) C   3           s( 67.18%)p 0.08(  5.39%)d 0.41( 27.43%)
                                            0.0000  0.0031  0.8091  0.1310  0.0130
                                           -0.0601 -0.0050 -0.0233 -0.0010 -0.2226
                                           -0.3302 -0.1658 -0.3144 -0.1235  0.1538
    44. (0.00017) RY*( 6) C   3           s(  7.27%)p 1.42( 10.31%)d11.34( 82.42%)
                                            0.0000 -0.0040  0.2696  0.0063 -0.0434
                                            0.2381 -0.0331 -0.0277  0.0005  0.2065
                                            0.5475 -0.4418 -0.0318  0.5699  0.0587
    45. (0.00011) RY*( 7) C   3           s(  6.70%)p 2.01( 13.45%)d11.92( 79.84%)
                                            0.0000  0.0098  0.2563  0.0353 -0.0127
                                            0.3309  0.0212  0.1364 -0.0415 -0.0640
                                            0.1098 -0.1441  0.4078 -0.3532 -0.6889
    46. (0.00006) RY*( 8) C   3           s(  0.32%)p14.81(  4.72%)d99.99( 94.97%)
    47. (0.00002) RY*( 9) C   3           s( 12.16%)p 0.50(  6.11%)d 6.72( 81.72%)
    48. (0.00000) RY*(10) C   3           s( 90.04%)p 0.01(  0.96%)d 0.10(  9.00%)
    49. (0.00373) RY*( 1) C   4           s(  7.26%)p11.19( 81.22%)d 1.59( 11.52%)
                                            0.0000 -0.0008  0.2691 -0.0121  0.0226
                                           -0.2401  0.0173 -0.5164  0.0354 -0.6970
                                           -0.0868 -0.2374 -0.1866 -0.0107 -0.1282
    50. (0.00235) RY*( 2) C   4           s(  2.64%)p25.39( 67.03%)d11.49( 30.33%)
                                           -0.0000 -0.0121  0.1612  0.0162 -0.0198
                                           -0.7244  0.0133  0.0194 -0.0481  0.3772
                                            0.3242 -0.0265 -0.4340  0.0959  0.0033
    51. (0.00197) RY*( 3) C   4           s(  0.74%)p99.99( 94.12%)d 6.99(  5.14%)
                                           -0.0000 -0.0309  0.0756 -0.0265 -0.0377
                                           -0.3139  0.0365  0.7733 -0.0334 -0.4907
                                            0.0516  0.0291  0.1758 -0.1229 -0.0439
    52. (0.00054) RY*( 4) C   4           s(  5.83%)p 3.08( 17.94%)d13.07( 76.23%)
                                            0.0000  0.0204  0.2406  0.0006  0.0217
                                            0.2719 -0.0305  0.3159  0.0017  0.0649
                                           -0.1941 -0.6257 -0.2936  0.4947  0.0462
    53. (0.00030) RY*( 5) C   4           s( 67.18%)p 0.08(  5.39%)d 0.41( 27.43%)
                                            0.0000  0.0031  0.8091  0.1310  0.0130
                                           -0.0601 -0.0050 -0.0233  0.0010  0.2226
                                           -0.3302  0.1658  0.3144 -0.1235  0.1538
    54. (0.00017) RY*( 6) C   4           s(  7.27%)p 1.42( 10.31%)d11.34( 82.42%)
                                            0.0000 -0.0040  0.2696  0.0063 -0.0434
                                            0.2381 -0.0331 -0.0277 -0.0005 -0.2065
                                            0.5475  0.4418  0.0318  0.5699  0.0587
    55. (0.00011) RY*( 7) C   4           s(  6.70%)p 2.01( 13.45%)d11.92( 79.84%)
                                            0.0000  0.0098  0.2563  0.0353 -0.0127
                                            0.3309  0.0212  0.1364  0.0415  0.0640
                                            0.1098  0.1441 -0.4078 -0.3532 -0.6889
    56. (0.00006) RY*( 8) C   4           s(  0.32%)p14.81(  4.72%)d99.99( 94.97%)
    57. (0.00002) RY*( 9) C   4           s( 12.16%)p 0.50(  6.11%)d 6.72( 81.72%)
    58. (0.00000) RY*(10) C   4           s( 90.04%)p 0.01(  0.96%)d 0.10(  9.00%)
    59. (0.00508) RY*( 1) C   5           s(  1.99%)p41.64( 82.98%)d 7.54( 15.03%)
                                           -0.0000 -0.0258  0.1379  0.0157  0.0069
                                           -0.5379 -0.0285  0.4596  0.0096 -0.5730
                                            0.0353 -0.1912  0.3284  0.0560 -0.0393
    60. (0.00295) RY*( 2) C   5           s( 32.14%)p 1.13( 36.36%)d 0.98( 31.51%)
                                           -0.0000 -0.0346  0.5639 -0.0472 -0.0317
                                            0.0138 -0.0324 -0.4334 -0.0477 -0.4138
                                           -0.1011 -0.2253 -0.4819  0.1320 -0.0667
    61. (0.00154) RY*( 3) C   5           s(  1.81%)p46.73( 84.37%)d 7.66( 13.82%)
                                            0.0000  0.0281  0.1300  0.0191  0.0064
                                            0.6820  0.0074  0.5705  0.0269 -0.2285
                                            0.2923 -0.0113 -0.1846  0.1208  0.0636
    62. (0.00085) RY*( 4) C   5           s( 39.80%)p 1.19( 47.42%)d 0.32( 12.77%)
                                            0.0000  0.0358  0.6299  0.0001  0.0100
                                           -0.1138  0.0218  0.2810 -0.0037  0.6179
                                           -0.1296 -0.1537  0.1179  0.2708  0.0099
    63. (0.00040) RY*( 5) C   5           s(  5.49%)p 2.62( 14.37%)d14.59( 80.14%)
                                           -0.0000 -0.0119  0.1173  0.2026 -0.0054
                                           -0.3056 -0.0024  0.2231 -0.0081 -0.0208
                                           -0.0957  0.7208 -0.4385 -0.0395  0.2806
    64. (0.00028) RY*( 6) C   5           s( 16.62%)p 0.71( 11.79%)d 4.31( 71.59%)
                                           -0.0000 -0.0257  0.3729  0.1627 -0.0003
                                            0.0882  0.0023 -0.3243 -0.0197 -0.0677
                                            0.4958  0.2044  0.4643 -0.2007  0.4152
    65. (0.00010) RY*( 7) C   5           s(  4.34%)p 3.93( 17.03%)d18.13( 78.63%)
                                           -0.0000 -0.0073  0.1721  0.1171 -0.0277
                                            0.3465 -0.0032 -0.0500  0.0112 -0.2166
                                           -0.6325  0.3713  0.4318  0.0227 -0.2476
    66. (0.00003) RY*( 8) C   5           s(  5.18%)p 0.75(  3.86%)d17.57( 90.96%)
    67. (0.00001) RY*( 9) C   5           s( 91.83%)p 0.00(  0.22%)d 0.09(  7.95%)
    68. (0.00001) RY*(10) C   5           s(  1.20%)p 1.39(  1.66%)d81.07( 97.14%)
    69. (0.00108) RY*( 1) H   6           s( 98.51%)p 0.02(  1.49%)
                                           -0.0024  0.9925 -0.1071 -0.0576 -0.0122
    70. (0.00007) RY*( 2) H   6           s(  0.78%)p99.99( 99.22%)
    71. (0.00001) RY*( 3) H   6           s(  0.49%)p99.99( 99.51%)
    72. (0.00001) RY*( 4) H   6           s(  0.32%)p99.99( 99.68%)
    73. (0.01001) RY*( 1) C   7           s( 32.58%)p 1.70( 55.24%)d 0.37( 12.18%)
                                           -0.0000 -0.0431  0.5682 -0.0321  0.0099
                                            0.7368  0.0429  0.0874 -0.0000  0.0000
                                           -0.1872  0.0000  0.0000  0.0448  0.2912
    74. (0.00265) RY*( 2) C   7           s( 12.89%)p 6.39( 82.37%)d 0.37(  4.74%)
                                           -0.0000 -0.0271  0.3543  0.0516  0.0437
                                           -0.4343  0.0335  0.7950 -0.0000  0.0000
                                           -0.0549  0.0000  0.0000  0.1852  0.1005
    75. (0.00136) RY*( 3) C   7           s(  0.00%)p 1.00( 85.00%)d 0.18( 15.00%)
                                            0.0000  0.0000 -0.0000 -0.0000 -0.0000
                                           -0.0000 -0.0000 -0.0000  0.0059  0.9219
                                            0.0000  0.3636 -0.1334  0.0000  0.0000
    76. (0.00105) RY*( 4) C   7           s( 32.60%)p 0.65( 21.32%)d 1.41( 46.08%)
                                            0.0000  0.0218  0.5653  0.0774  0.0099
                                           -0.3451 -0.0298 -0.3051 -0.0000 -0.0000
                                            0.2893  0.0000  0.0000 -0.5943  0.1547
    77. (0.00051) RY*( 5) C   7           s(  3.62%)p 7.02( 25.43%)d19.60( 70.95%)
                                            0.0000  0.0289  0.1557 -0.1055 -0.0119
                                           -0.3498 -0.0035 -0.3630  0.0000 -0.0000
                                           -0.8154 -0.0000 -0.0000  0.1629  0.1345
    78. (0.00011) RY*( 6) C   7           s( 14.98%)p 0.07(  1.07%)d 5.60( 83.95%)
                                            0.0000 -0.0197  0.2806  0.2659 -0.0231
                                            0.0954  0.0093  0.0319 -0.0000  0.0000
                                           -0.2031  0.0000  0.0000 -0.1017 -0.8876
    79. (0.00005) RY*( 7) C   7           s(  0.00%)p 1.00(  1.56%)d63.19( 98.44%)
    80. (0.00005) RY*( 8) C   7           s( 15.37%)p 0.92( 14.18%)d 4.58( 70.45%)
    81. (0.00004) RY*( 9) C   7           s(  0.00%)p 1.00( 13.60%)d 6.35( 86.40%)
    82. (0.00000) RY*(10) C   7           s( 88.32%)p 0.00(  0.28%)d 0.13( 11.41%)
    83. (0.00096) RY*( 1) H   8           s( 99.44%)p 0.01(  0.56%)
                                           -0.0020  0.9972  0.0041  0.0749  0.0000
    84. (0.00007) RY*( 2) H   8           s(  0.00%)p 1.00(100.00%)
    85. (0.00001) RY*( 3) H   8           s(  0.65%)p99.99( 99.35%)
    86. (0.00002) RY*( 4) H   8           s(  0.01%)p 1.00( 99.99%)
    87. (0.00370) RY*( 1) C   9           s( 33.25%)p 1.63( 54.31%)d 0.37( 12.44%)
                                           -0.0000 -0.0394  0.5746 -0.0281  0.0247
                                            0.4902 -0.0339 -0.5487 -0.0000  0.0000
                                           -0.1090  0.0000 -0.0000 -0.0353  0.3335
    88. (0.00199) RY*( 2) C   9           s(  3.29%)p21.55( 70.95%)d 7.82( 25.75%)
                                            0.0000  0.0121  0.1801  0.0181 -0.0277
                                            0.4437  0.0290  0.7149 -0.0000 -0.0000
                                           -0.3212 -0.0000  0.0000 -0.3856  0.0755
    89. (0.00151) RY*( 3) C   9           s(  0.00%)p 1.00( 91.53%)d 0.09(  8.47%)
                                           -0.0000  0.0000  0.0000 -0.0000 -0.0000
                                           -0.0000  0.0000 -0.0000 -0.0050  0.9567
                                           -0.0000  0.2776  0.0872  0.0000 -0.0000
    90. (0.00126) RY*( 4) C   9           s( 36.22%)p 1.51( 54.57%)d 0.25(  9.21%)
                                            0.0000  0.0297  0.6004  0.0280  0.0253
                                           -0.7304  0.0244  0.1051  0.0000  0.0000
                                           -0.2382 -0.0000  0.0000 -0.1398  0.1259
    91. (0.00037) RY*( 5) C   9           s( 23.07%)p 0.45( 10.48%)d 2.88( 66.46%)
                                           -0.0000 -0.0042  0.4431  0.1853  0.0117
                                            0.1557 -0.0108  0.2833  0.0000 -0.0000
                                            0.1738 -0.0000  0.0000  0.6988 -0.3822
    92. (0.00030) RY*( 6) C   9           s(  2.81%)p 2.55(  7.18%)d32.00( 90.01%)
                                           -0.0000 -0.0238 -0.1118  0.1227  0.0149
                                            0.0299  0.0079 -0.2657 -0.0000  0.0000
                                           -0.7837  0.0000 -0.0000  0.0425 -0.5331
    93. (0.00015) RY*( 7) C   9           s(  0.00%)p 1.00(  6.18%)d15.17( 93.82%)
                                            0.0000  0.0000 -0.0000  0.0000 -0.0000
                                           -0.0000  0.0000  0.0000  0.0205 -0.2478
                                            0.0000  0.6208  0.7435  0.0000  0.0000
    94. (0.00014) RY*( 8) C   9           s(  6.83%)p 0.34(  2.35%)d13.30( 90.82%)
                                            0.0000 -0.0168  0.2398  0.1026 -0.0295
                                            0.0421 -0.0112 -0.1439  0.0000  0.0000
                                            0.4265 -0.0000 -0.0000 -0.5785 -0.6259
    95. (0.00003) RY*( 9) C   9           s(  0.00%)p 1.00(  2.48%)d39.40( 97.52%)
    96. (0.00001) RY*(10) C   9           s( 94.82%)p 0.00(  0.15%)d 0.05(  5.03%)
    97. (0.00099) RY*( 1) H  10           s( 99.28%)p 0.01(  0.72%)
                                           -0.0004  0.9964  0.0252 -0.0809  0.0000
    98. (0.00006) RY*( 2) H  10           s(  0.00%)p 1.00(100.00%)
    99. (0.00001) RY*( 3) H  10           s(  0.74%)p99.99( 99.26%)
   100. (0.00001) RY*( 4) H  10           s(  0.07%)p99.99( 99.93%)
   101. (0.00302) RY*( 1) C  11           s( 18.05%)p 4.32( 78.04%)d 0.22(  3.91%)
                                            0.0000 -0.0202  0.4232 -0.0322  0.0001
                                            0.8817 -0.0012  0.0537 -0.0000  0.0000
                                            0.0324 -0.0000  0.0000 -0.1902 -0.0431
   102. (0.00244) RY*( 2) C  11           s(  0.00%)p 1.00( 82.80%)d 0.21( 17.20%)
                                            0.0000 -0.0000  0.0000 -0.0000 -0.0000
                                           -0.0000 -0.0000  0.0000  0.0383  0.9091
                                           -0.0000 -0.4109 -0.0564  0.0000 -0.0000
   103. (0.00184) RY*( 3) C  11           s(  0.90%)p99.99( 98.74%)d 0.40(  0.36%)
                                            0.0000  0.0023  0.0946  0.0051 -0.0028
                                           -0.1112 -0.0233  0.9872  0.0000 -0.0000
                                            0.0546  0.0000  0.0000 -0.0207  0.0132
   104. (0.00040) RY*( 4) C  11           s( 77.26%)p 0.18( 13.82%)d 0.12(  8.92%)
                                           -0.0000  0.0101  0.8699  0.1255 -0.0147
                                           -0.3494  0.0061 -0.1259  0.0000 -0.0000
                                            0.1151  0.0000  0.0000  0.2524  0.1106
   105. (0.00020) RY*( 5) C  11           s(  0.00%)p 1.00(  0.19%)d99.99( 99.81%)
                                            0.0000  0.0000  0.0000 -0.0000  0.0000
                                           -0.0000  0.0000  0.0000  0.0054 -0.0435
                                            0.0000 -0.2294  0.9723  0.0000  0.0000
   106. (0.00008) RY*( 6) C  11           s(  0.00%)p 1.00( 17.13%)d 4.84( 82.87%)
   107. (0.00006) RY*( 7) C  11           s(  0.21%)p16.95(  3.52%)d99.99( 96.27%)
   108. (0.00005) RY*( 8) C  11           s(  3.72%)p 0.81(  3.00%)d25.06( 93.27%)
   109. (0.00001) RY*( 9) C  11           s(  0.80%)p 3.19(  2.56%)d99.99( 96.64%)
   110. (0.00001) RY*(10) C  11           s( 99.11%)p 0.01(  0.56%)d 0.00(  0.33%)
   111. (0.00110) RY*( 1) H  12           s( 98.93%)p 0.01(  1.07%)
                                            0.0004  0.9946 -0.0045 -0.0164 -0.1021
   112. (0.00005) RY*( 2) H  12           s(  0.01%)p99.99( 99.99%)
   113. (0.00002) RY*( 3) H  12           s(  0.03%)p99.99( 99.97%)
   114. (0.00001) RY*( 4) H  12           s(  1.12%)p88.47( 98.88%)
   115. (0.00110) RY*( 1) H  13           s( 98.93%)p 0.01(  1.07%)
                                            0.0004  0.9946 -0.0045 -0.0164  0.1021
   116. (0.00005) RY*( 2) H  13           s(  0.01%)p99.99( 99.99%)
   117. (0.00002) RY*( 3) H  13           s(  0.03%)p99.99( 99.97%)
   118. (0.00001) RY*( 4) H  13           s(  1.12%)p88.47( 98.88%)
   119. (0.02901) BD*( 1) C   1 - H   2  
                ( 36.61%)   0.6050* C   1 s( 32.66%)p 2.06( 67.28%)d 0.00(  0.06%)
                                           -0.0001  0.5711 -0.0208 -0.0007 -0.3281
                                           -0.0002 -0.4970  0.0169  0.5638 -0.0026
                                            0.0098 -0.0092 -0.0198 -0.0050  0.0030
                ( 63.39%)  -0.7962* H   2 s( 99.91%)p 0.00(  0.09%)
                                            0.9995  0.0051  0.0117  0.0186 -0.0211
   120. (0.03300) BD*( 1) C   1 - C   3  
                ( 50.42%)   0.7101* C   1 s( 24.67%)p 3.05( 75.24%)d 0.00(  0.09%)
                                           -0.0002  0.4966  0.0099  0.0007 -0.0884
                                           -0.0265  0.8401 -0.0128  0.1871  0.0548
                                            0.0014 -0.0002  0.0036 -0.0256 -0.0153
                ( 49.58%)  -0.7041* C   3 s( 36.69%)p 1.72( 63.07%)d 0.01(  0.24%)
                                           -0.0002  0.6057 -0.0015 -0.0002 -0.1125
                                           -0.0183 -0.6953  0.0013  0.3651  0.0311
                                           -0.0043 -0.0038  0.0029 -0.0445 -0.0200
   121. (0.02034) BD*( 1) C   1 - C   5  
                ( 50.00%)   0.7071* C   1 s( 21.21%)p 3.71( 78.63%)d 0.01(  0.16%)
                                           -0.0001  0.4603  0.0169 -0.0002 -0.3644
                                           -0.0252 -0.1352 -0.0416 -0.7953  0.0159
                                           -0.0010  0.0081  0.0093  0.0014  0.0381
                ( 50.00%)  -0.7071* C   5 s( 21.21%)p 3.71( 78.63%)d 0.01(  0.16%)
                                           -0.0001  0.4603  0.0169 -0.0002 -0.3644
                                           -0.0252 -0.1352 -0.0416  0.7953 -0.0159
                                           -0.0010 -0.0081 -0.0093  0.0014  0.0381
   122. (0.02815) BD*( 1) C   1 - C   9  
                ( 49.37%)   0.7027* C   1 s( 21.07%)p 3.74( 78.79%)d 0.01(  0.14%)
                                            0.0005 -0.4587 -0.0149  0.0007 -0.8652
                                            0.0063  0.1605  0.0462  0.1006 -0.0353
                                            0.0067  0.0255 -0.0023 -0.0255  0.0086
                ( 50.63%)  -0.7115* C   9 s( 20.40%)p 3.90( 79.46%)d 0.01(  0.15%)
                                            0.0000 -0.4514 -0.0149  0.0005  0.5337
                                           -0.0100 -0.0961  0.0367 -0.7063 -0.0114
                                            0.0114  0.0296 -0.0090 -0.0195 -0.0002
   123. (0.01144) BD*( 1) C   3 - C   4  
                ( 50.00%)   0.7071* C   3 s( 28.81%)p 2.46( 70.93%)d 0.01(  0.26%)
                                            0.0001  0.5368 -0.0056  0.0015 -0.4422
                                           -0.0319  0.1735  0.0190 -0.6943 -0.0125
                                            0.0075  0.0109 -0.0026 -0.0018  0.0488
                ( 50.00%)  -0.7071* C   4 s( 28.81%)p 2.46( 70.93%)d 0.01(  0.26%)
                                            0.0001  0.5368 -0.0056  0.0015 -0.4422
                                           -0.0319  0.1735  0.0190  0.6943  0.0125
                                            0.0075 -0.0109  0.0026 -0.0018  0.0488
   124. (0.15507) BD*( 2) C   3 - C   4  
                ( 50.00%)   0.7071* C   3 s(  1.57%)p62.37( 97.86%)d 0.36(  0.57%)
                                            0.0001  0.1242  0.0164 -0.0013 -0.5917
                                            0.0506  0.5157 -0.0569  0.5973 -0.0088
                                            0.0022  0.0610 -0.0379  0.0024 -0.0236
                ( 50.00%)  -0.7071* C   4 s(  1.57%)p62.37( 97.86%)d 0.36(  0.57%)
                                            0.0001  0.1242  0.0164 -0.0013 -0.5917
                                            0.0506  0.5157 -0.0569 -0.5973  0.0088
                                            0.0022 -0.0610  0.0379  0.0024 -0.0236
   125. (0.05414) BD*( 1) C   3 - C   7  
                ( 48.19%)   0.6942* C   3 s( 32.79%)p 2.04( 66.90%)d 0.01(  0.31%)
                                           -0.0000 -0.5726  0.0026  0.0002 -0.6590
                                            0.0051 -0.4637 -0.0205 -0.1386 -0.0064
                                           -0.0250  0.0367  0.0096 -0.0309  0.0079
                ( 51.81%)  -0.7198* C   7 s( 19.89%)p 4.02( 80.00%)d 0.01(  0.10%)
                                            0.0001 -0.4454 -0.0231 -0.0004  0.5277
                                           -0.0150  0.1419 -0.0447 -0.7065 -0.0045
                                           -0.0060  0.0263  0.0093 -0.0107 -0.0104
   126. (0.03300) BD*( 1) C   4 - C   5  
                ( 49.58%)   0.7041* C   4 s( 36.69%)p 1.72( 63.07%)d 0.01(  0.24%)
                                            0.0002 -0.6057  0.0015  0.0002  0.1125
                                            0.0183  0.6953 -0.0013  0.3651  0.0311
                                            0.0043 -0.0038  0.0029  0.0445  0.0200
                ( 50.42%)  -0.7101* C   5 s( 24.67%)p 3.05( 75.24%)d 0.00(  0.09%)
                                            0.0002 -0.4966 -0.0099 -0.0007  0.0884
                                            0.0265 -0.8401  0.0128  0.1871  0.0548
                                           -0.0014 -0.0002  0.0036  0.0256  0.0153
   127. (0.05414) BD*( 1) C   4 - C   7  
                ( 48.19%)   0.6942* C   4 s( 32.79%)p 2.04( 66.90%)d 0.01(  0.31%)
                                           -0.0000 -0.5726  0.0026  0.0002 -0.6590
                                            0.0051 -0.4637 -0.0205  0.1386  0.0064
                                           -0.0250 -0.0367 -0.0096 -0.0309  0.0079
                ( 51.81%)  -0.7198* C   7 s( 19.89%)p 4.02( 80.00%)d 0.01(  0.10%)
                                            0.0001 -0.4454 -0.0231 -0.0004  0.5277
                                           -0.0150  0.1419 -0.0447  0.7065  0.0045
                                           -0.0060 -0.0263 -0.0093 -0.0107 -0.0104
   128. (0.02901) BD*( 1) C   5 - H   6  
                ( 36.61%)   0.6050* C   5 s( 32.66%)p 2.06( 67.28%)d 0.00(  0.06%)
                                           -0.0001  0.5711 -0.0208 -0.0007 -0.3281
                                           -0.0002 -0.4970  0.0169 -0.5638  0.0026
                                            0.0098  0.0092  0.0198 -0.0050  0.0030
                ( 63.39%)  -0.7962* H   6 s( 99.91%)p 0.00(  0.09%)
                                            0.9995  0.0051  0.0117  0.0186  0.0211
   129. (0.02815) BD*( 1) C   5 - C   9  
                ( 49.37%)   0.7027* C   5 s( 21.07%)p 3.74( 78.79%)d 0.01(  0.14%)
                                            0.0005 -0.4587 -0.0149  0.0007 -0.8652
                                            0.0063  0.1605  0.0462 -0.1006  0.0353
                                            0.0067 -0.0255  0.0023 -0.0255  0.0086
                ( 50.63%)  -0.7115* C   9 s( 20.40%)p 3.90( 79.46%)d 0.01(  0.15%)
                                            0.0000 -0.4514 -0.0149  0.0005  0.5337
                                           -0.0100 -0.0961  0.0367  0.7063  0.0114
                                            0.0114 -0.0296  0.0090 -0.0195 -0.0002
   130. (0.02599) BD*( 1) C   7 - H   8  
                ( 36.05%)   0.6004* C   7 s( 29.57%)p 2.38( 70.35%)d 0.00(  0.07%)
                                            0.0002 -0.5437  0.0121  0.0018 -0.2405
                                           -0.0020 -0.8034  0.0145 -0.0000 -0.0000
                                           -0.0093 -0.0000 -0.0000  0.0211  0.0143
                ( 63.95%)  -0.7997* H   8 s( 99.90%)p 0.00(  0.10%)
                                           -0.9995 -0.0043  0.0064  0.0303 -0.0000
   131. (0.02446) BD*( 1) C   7 - C  11  
                ( 49.86%)   0.7061* C   7 s( 30.28%)p 2.30( 69.60%)d 0.00(  0.12%)
                                            0.0000 -0.5503 -0.0039  0.0006 -0.6181
                                           -0.0502  0.5570 -0.0355  0.0000  0.0000
                                            0.0276  0.0000  0.0000  0.0039  0.0197
                ( 50.14%)  -0.7081* C  11 s( 25.52%)p 2.91( 74.37%)d 0.00(  0.12%)
                                           -0.0001 -0.5051  0.0045 -0.0002  0.5071
                                           -0.0132 -0.6972 -0.0175  0.0000 -0.0000
                                            0.0295  0.0000  0.0000  0.0031  0.0175
   132. (0.01524) BD*( 1) C   9 - H  10  
                ( 37.19%)   0.6098* C   9 s( 29.53%)p 2.38( 70.39%)d 0.00(  0.08%)
                                           -0.0001  0.5433 -0.0095 -0.0005  0.3180
                                            0.0079 -0.7762  0.0163 -0.0000 -0.0000
                                           -0.0141 -0.0000  0.0000 -0.0202 -0.0136
                ( 62.81%)  -0.7925* H  10 s( 99.91%)p 0.00(  0.09%)
                                            0.9995  0.0030 -0.0109  0.0284 -0.0000
   133. (0.01849) BD*( 1) C   9 - C  11  
                ( 49.21%)   0.7015* C   9 s( 29.39%)p 2.40( 70.51%)d 0.00(  0.10%)
                                            0.0000 -0.5421  0.0038 -0.0011 -0.5709
                                           -0.0451 -0.6133  0.0304 -0.0000 -0.0000
                                           -0.0253 -0.0000  0.0000  0.0087  0.0183
                ( 50.79%)  -0.7127* C  11 s( 25.55%)p 2.91( 74.33%)d 0.00(  0.12%)
                                           -0.0000 -0.5055  0.0070 -0.0003  0.4810
                                           -0.0122  0.7151  0.0188 -0.0000  0.0000
                                           -0.0289 -0.0000  0.0000  0.0048  0.0175
   134. (0.01266) BD*( 1) C  11 - H  12  
                ( 38.05%)   0.6169* C  11 s( 24.44%)p 3.09( 75.47%)d 0.00(  0.09%)
                                            0.0001 -0.4943 -0.0033  0.0001 -0.5050
                                           -0.0122 -0.0094 -0.0015  0.7064 -0.0187
                                           -0.0003  0.0242  0.0010 -0.0083 -0.0167
                ( 61.95%)  -0.7871* H  12 s( 99.91%)p 0.00(  0.09%)
                                           -0.9995 -0.0021  0.0168  0.0004 -0.0250
   135. (0.01266) BD*( 1) C  11 - H  13  
                ( 38.05%)   0.6169* C  11 s( 24.44%)p 3.09( 75.47%)d 0.00(  0.09%)
                                            0.0001 -0.4943 -0.0033  0.0001 -0.5050
                                           -0.0122 -0.0094 -0.0015 -0.7064  0.0187
                                           -0.0003 -0.0242 -0.0010 -0.0083 -0.0167
                ( 61.95%)  -0.7871* H  13 s( 99.91%)p 0.00(  0.09%)
                                           -0.9995 -0.0021  0.0168  0.0004  0.0250


 NHO Directionality and "Bond Bending" (deviations from line of nuclear centers)

         [Thresholds for printing:  angular deviation  >  1.0 degree]
                                    hybrid p-character > 25.0%
                                    orbital occupancy  >  0.10e

                                Line of Centers        Hybrid 1              Hybrid 2
                                ---------------  -------------------   ------------------
                NBO               Theta   Phi    Theta   Phi    Dev    Theta   Phi    Dev
 ========================================================================================
     1. BD (   1) C   1 - H   2    46.5  237.8    46.0  235.6   1.6      --     --    --
     2. BD (   1) C   1 - C   3    92.7   90.0    73.8   97.9  20.4     60.7  259.3  28.5
     3. BD (   1) C   1 - C   5   180.0    0.0   151.2  204.4  28.8     28.8  204.4  28.8
     4. BD (   1) C   1 - C   9   119.3  348.5    94.2  346.5  25.2     36.3  173.5  24.7
     5. BD (   1) C   3 - C   4   180.0    0.0   144.1  157.9  35.9     35.9  157.9  35.9
     6. BD (   2) C   3 - C   4   180.0    0.0    50.3  139.7 129.7    129.7  139.7 129.7
     7. BD (   1) C   3 - C   7   116.6   22.9    79.9   36.5  39.1     36.3  190.7  28.5
     8. BD (   1) C   4 - C   5    92.7  270.0   119.3  259.3  28.5    106.2   97.9  20.4
     9. BD (   1) C   4 - C   7    63.4   22.9   100.1   36.5  39.1    143.7  190.7  28.5
    10. BD (   1) C   5 - H   6   133.5  237.8   134.0  235.6   1.6      --     --    --
    11. BD (   1) C   5 - C   9    60.7  348.5    85.8  346.5  25.2    143.7  173.5  24.7
    12. BD (   1) C   7 - H   8    90.0   75.8    90.0   72.9   2.9      --     --    --
    13. BD (   1) C   7 - C  11    90.0  312.2    90.0  322.0   9.9     90.0  124.6   7.5
    14. BD (   1) C   9 - H  10    90.0  291.5    90.0  293.2   1.7      --     --    --
    15. BD (   1) C   9 - C  11    90.0   51.2    90.0   43.4   7.7     90.0  237.4   6.3
    16. BD (   1) C  11 - H  12   144.4    1.3   143.0    1.2   1.3      --     --    --
    17. BD (   1) C  11 - H  13    35.6    1.3    37.0    1.2   1.3      --     --    --
   124. BD*(   2) C   3 - C   4   180.0    0.0    50.3  139.7 129.7    129.7  139.7 129.7


 Second Order Perturbation Theory Analysis of Fock Matrix in NBO Basis

     Threshold for printing:   0.50 kcal/mol
                                                                              E(2)  E(j)-E(i) F(i,j)
         Donor NBO (i)                     Acceptor NBO (j)                 kcal/mol   a.u.    a.u. 
 ===================================================================================================

 within unit  1
   1. BD (   1) C   1 - H   2        /122. BD*(   1) C   1 - C   9            0.80    1.28    0.029
   1. BD (   1) C   1 - H   2        /125. BD*(   1) C   3 - C   7            0.62    1.27    0.025
   1. BD (   1) C   1 - H   2        /133. BD*(   1) C   9 - C  11            0.91    1.36    0.032
   2. BD (   1) C   1 - C   3        / 49. RY*(   1) C   4                    1.08    1.84    0.040
   2. BD (   1) C   1 - C   3        / 59. RY*(   1) C   5                    0.59    1.87    0.030
   2. BD (   1) C   1 - C   3        / 73. RY*(   1) C   7                    0.60    2.06    0.032
   2. BD (   1) C   1 - C   3        / 74. RY*(   2) C   7                    0.82    2.12    0.037
   2. BD (   1) C   1 - C   3        / 88. RY*(   2) C   9                    0.77    2.28    0.038
   2. BD (   1) C   1 - C   3        /119. BD*(   1) C   1 - H   2            1.11    1.53    0.037
   2. BD (   1) C   1 - C   3        /124. BD*(   2) C   3 - C   4            8.99    0.96    0.085
   2. BD (   1) C   1 - C   3        /127. BD*(   1) C   4 - C   7            0.56    1.31    0.024
   2. BD (   1) C   1 - C   3        /128. BD*(   1) C   5 - H   6            4.93    1.53    0.078
   2. BD (   1) C   1 - C   3        /130. BD*(   1) C   7 - H   8            0.99    1.54    0.035
   2. BD (   1) C   1 - C   3        /132. BD*(   1) C   9 - H  10            2.30    1.53    0.053
   3. BD (   1) C   1 - C   5        / 87. RY*(   1) C   9                    2.00    2.16    0.059
   3. BD (   1) C   1 - C   5        /119. BD*(   1) C   1 - H   2            1.58    1.47    0.043
   3. BD (   1) C   1 - C   5        /122. BD*(   1) C   1 - C   9            6.05    1.26    0.078
   3. BD (   1) C   1 - C   5        /125. BD*(   1) C   3 - C   7            2.53    1.25    0.050
   3. BD (   1) C   1 - C   5        /127. BD*(   1) C   4 - C   7            2.53    1.25    0.050
   3. BD (   1) C   1 - C   5        /128. BD*(   1) C   5 - H   6            1.58    1.47    0.043
   3. BD (   1) C   1 - C   5        /129. BD*(   1) C   5 - C   9            6.05    1.26    0.078
   3. BD (   1) C   1 - C   5        /132. BD*(   1) C   9 - H  10            1.89    1.47    0.047
   3. BD (   1) C   1 - C   5        /133. BD*(   1) C   9 - C  11            7.46    1.34    0.090
   4. BD (   1) C   1 - C   9        / 40. RY*(   2) C   3                    0.63    2.00    0.032
   4. BD (   1) C   1 - C   9        / 59. RY*(   1) C   5                    1.16    1.81    0.042
   4. BD (   1) C   1 - C   9        /102. RY*(   2) C  11                    0.60    2.14    0.032
   4. BD (   1) C   1 - C   9        /103. RY*(   3) C  11                    0.70    1.54    0.030
   4. BD (   1) C   1 - C   9        /119. BD*(   1) C   1 - H   2            0.75    1.46    0.030
   4. BD (   1) C   1 - C   9        /120. BD*(   1) C   1 - C   3            0.60    1.31    0.025
   4. BD (   1) C   1 - C   9        /121. BD*(   1) C   1 - C   5            7.18    1.27    0.086
   4. BD (   1) C   1 - C   9        /124. BD*(   2) C   3 - C   4            7.40    0.89    0.074
   4. BD (   1) C   1 - C   9        /128. BD*(   1) C   5 - H   6           11.18    1.46    0.115
   4. BD (   1) C   1 - C   9        /129. BD*(   1) C   5 - C   9            6.08    1.25    0.079
   4. BD (   1) C   1 - C   9        /132. BD*(   1) C   9 - H  10            0.58    1.46    0.026
   4. BD (   1) C   1 - C   9        /134. BD*(   1) C  11 - H  12            2.84    1.42    0.057
   5. BD (   1) C   3 - C   4        / 26. RY*(   2) C   1                    0.57    2.83    0.036
   5. BD (   1) C   3 - C   4        / 60. RY*(   2) C   5                    0.57    2.83    0.036
   5. BD (   1) C   3 - C   4        / 73. RY*(   1) C   7                    1.56    2.09    0.051
   5. BD (   1) C   3 - C   4        / 76. RY*(   4) C   7                    0.69    2.64    0.038
   5. BD (   1) C   3 - C   4        / 87. RY*(   1) C   9                    0.56    2.24    0.032
   5. BD (   1) C   3 - C   4        /119. BD*(   1) C   1 - H   2            2.63    1.56    0.057
   5. BD (   1) C   3 - C   4        /125. BD*(   1) C   3 - C   7            2.65    1.34    0.053
   5. BD (   1) C   3 - C   4        /127. BD*(   1) C   4 - C   7            2.65    1.34    0.053
   5. BD (   1) C   3 - C   4        /128. BD*(   1) C   5 - H   6            2.63    1.56    0.057
   5. BD (   1) C   3 - C   4        /130. BD*(   1) C   7 - H   8            2.63    1.57    0.057
   5. BD (   1) C   3 - C   4        /131. BD*(   1) C   7 - C  11            5.51    1.42    0.079
   6. BD (   2) C   3 - C   4        / 25. RY*(   1) C   1                    0.63    1.48    0.028
   6. BD (   2) C   3 - C   4        / 26. RY*(   2) C   1                    1.06    2.40    0.047
   6. BD (   2) C   3 - C   4        / 59. RY*(   1) C   5                    0.63    1.48    0.028
   6. BD (   2) C   3 - C   4        / 60. RY*(   2) C   5                    1.06    2.40    0.047
   6. BD (   2) C   3 - C   4        / 73. RY*(   1) C   7                    9.99    1.66    0.120
   6. BD (   2) C   3 - C   4        / 74. RY*(   2) C   7                    0.56    1.72    0.029
   6. BD (   2) C   3 - C   4        /119. BD*(   1) C   1 - H   2            8.23    1.13    0.089
   6. BD (   2) C   3 - C   4        /120. BD*(   1) C   1 - C   3            8.25    0.97    0.083
   6. BD (   2) C   3 - C   4        /122. BD*(   1) C   1 - C   9            2.63    0.92    0.045
   6. BD (   2) C   3 - C   4        /125. BD*(   1) C   3 - C   7           25.32    0.91    0.139
   6. BD (   2) C   3 - C   4        /126. BD*(   1) C   4 - C   5            8.25    0.97    0.083
   6. BD (   2) C   3 - C   4        /127. BD*(   1) C   4 - C   7           25.32    0.91    0.139
   6. BD (   2) C   3 - C   4        /128. BD*(   1) C   5 - H   6            8.23    1.13    0.089
   6. BD (   2) C   3 - C   4        /129. BD*(   1) C   5 - C   9            2.63    0.92    0.045
   6. BD (   2) C   3 - C   4        /130. BD*(   1) C   7 - H   8           17.66    1.14    0.132
   6. BD (   2) C   3 - C   4        /131. BD*(   1) C   7 - C  11            6.61    1.00    0.075
   6. BD (   2) C   3 - C   4        /132. BD*(   1) C   9 - H  10            1.55    1.13    0.039
   7. BD (   1) C   3 - C   7        / 25. RY*(   1) C   1                    1.24    1.81    0.043
   7. BD (   1) C   3 - C   7        / 39. RY*(   1) C   3                    0.94    1.78    0.037
   7. BD (   1) C   3 - C   7        / 50. RY*(   2) C   4                    1.26    2.00    0.046
   7. BD (   1) C   3 - C   7        /119. BD*(   1) C   1 - H   2            0.51    1.46    0.025
   7. BD (   1) C   3 - C   7        /123. BD*(   1) C   3 - C   4            4.69    1.47    0.075
   7. BD (   1) C   3 - C   7        /124. BD*(   2) C   3 - C   4           20.90    0.89    0.125
   7. BD (   1) C   3 - C   7        /126. BD*(   1) C   4 - C   5            4.20    1.30    0.067
   7. BD (   1) C   3 - C   7        /127. BD*(   1) C   4 - C   7            3.33    1.24    0.057
   7. BD (   1) C   3 - C   7        /130. BD*(   1) C   7 - H   8            1.43    1.48    0.041
   7. BD (   1) C   3 - C   7        /134. BD*(   1) C  11 - H  12            3.28    1.42    0.062
   8. BD (   1) C   4 - C   5        / 25. RY*(   1) C   1                    0.59    1.87    0.030
   8. BD (   1) C   4 - C   5        / 39. RY*(   1) C   3                    1.08    1.84    0.040
   8. BD (   1) C   4 - C   5        / 73. RY*(   1) C   7                    0.60    2.06    0.032
   8. BD (   1) C   4 - C   5        / 74. RY*(   2) C   7                    0.82    2.12    0.037
   8. BD (   1) C   4 - C   5        / 88. RY*(   2) C   9                    0.77    2.28    0.038
   8. BD (   1) C   4 - C   5        /119. BD*(   1) C   1 - H   2            4.93    1.53    0.078
   8. BD (   1) C   4 - C   5        /124. BD*(   2) C   3 - C   4            8.99    0.96    0.085
   8. BD (   1) C   4 - C   5        /125. BD*(   1) C   3 - C   7            0.56    1.31    0.024
   8. BD (   1) C   4 - C   5        /128. BD*(   1) C   5 - H   6            1.11    1.53    0.037
   8. BD (   1) C   4 - C   5        /130. BD*(   1) C   7 - H   8            0.99    1.54    0.035
   8. BD (   1) C   4 - C   5        /132. BD*(   1) C   9 - H  10            2.30    1.53    0.053
   9. BD (   1) C   4 - C   7        / 40. RY*(   2) C   3                    1.26    2.00    0.046
   9. BD (   1) C   4 - C   7        / 49. RY*(   1) C   4                    0.94    1.78    0.037
   9. BD (   1) C   4 - C   7        / 59. RY*(   1) C   5                    1.24    1.81    0.043
   9. BD (   1) C   4 - C   7        /120. BD*(   1) C   1 - C   3            4.20    1.30    0.067
   9. BD (   1) C   4 - C   7        /123. BD*(   1) C   3 - C   4            4.69    1.47    0.075
   9. BD (   1) C   4 - C   7        /124. BD*(   2) C   3 - C   4           20.90    0.89    0.125
   9. BD (   1) C   4 - C   7        /125. BD*(   1) C   3 - C   7            3.33    1.24    0.057
   9. BD (   1) C   4 - C   7        /128. BD*(   1) C   5 - H   6            0.51    1.46    0.025
   9. BD (   1) C   4 - C   7        /130. BD*(   1) C   7 - H   8            1.43    1.48    0.041
   9. BD (   1) C   4 - C   7        /135. BD*(   1) C  11 - H  13            3.28    1.42    0.062
  10. BD (   1) C   5 - H   6        /127. BD*(   1) C   4 - C   7            0.62    1.27    0.025
  10. BD (   1) C   5 - H   6        /129. BD*(   1) C   5 - C   9            0.80    1.28    0.029
  10. BD (   1) C   5 - H   6        /133. BD*(   1) C   9 - C  11            0.91    1.36    0.032
  11. BD (   1) C   5 - C   9        / 25. RY*(   1) C   1                    1.16    1.81    0.042
  11. BD (   1) C   5 - C   9        / 50. RY*(   2) C   4                    0.63    2.00    0.032
  11. BD (   1) C   5 - C   9        /102. RY*(   2) C  11                    0.60    2.14    0.032
  11. BD (   1) C   5 - C   9        /103. RY*(   3) C  11                    0.70    1.54    0.030
  11. BD (   1) C   5 - C   9        /119. BD*(   1) C   1 - H   2           11.18    1.46    0.115
  11. BD (   1) C   5 - C   9        /121. BD*(   1) C   1 - C   5            7.18    1.27    0.086
  11. BD (   1) C   5 - C   9        /122. BD*(   1) C   1 - C   9            6.08    1.25    0.079
  11. BD (   1) C   5 - C   9        /124. BD*(   2) C   3 - C   4            7.40    0.89    0.074
  11. BD (   1) C   5 - C   9        /126. BD*(   1) C   4 - C   5            0.60    1.31    0.025
  11. BD (   1) C   5 - C   9        /128. BD*(   1) C   5 - H   6            0.75    1.46    0.030
  11. BD (   1) C   5 - C   9        /132. BD*(   1) C   9 - H  10            0.58    1.46    0.026
  11. BD (   1) C   5 - C   9        /135. BD*(   1) C  11 - H  13            2.84    1.42    0.057
  12. BD (   1) C   7 - H   8        / 41. RY*(   3) C   3                    0.70    1.65    0.030
  12. BD (   1) C   7 - H   8        / 51. RY*(   3) C   4                    0.70    1.65    0.030
  12. BD (   1) C   7 - H   8        /120. BD*(   1) C   1 - C   3            1.57    1.33    0.041
  12. BD (   1) C   7 - H   8        /126. BD*(   1) C   4 - C   5            1.57    1.33    0.041
  12. BD (   1) C   7 - H   8        /133. BD*(   1) C   9 - C  11            1.35    1.35    0.038
  13. BD (   1) C   7 - C  11        / 39. RY*(   1) C   3                    1.14    1.89    0.042
  13. BD (   1) C   7 - C  11        / 49. RY*(   1) C   4                    1.14    1.89    0.042
  13. BD (   1) C   7 - C  11        / 87. RY*(   1) C   9                    0.89    2.26    0.040
  13. BD (   1) C   7 - C  11        /130. BD*(   1) C   7 - H   8            1.16    1.59    0.038
  13. BD (   1) C   7 - C  11        /132. BD*(   1) C   9 - H  10            3.89    1.57    0.070
  13. BD (   1) C   7 - C  11        /133. BD*(   1) C   9 - C  11            0.58    1.44    0.026
  13. BD (   1) C   7 - C  11        /134. BD*(   1) C  11 - H  12            0.67    1.53    0.029
  13. BD (   1) C   7 - C  11        /135. BD*(   1) C  11 - H  13            0.67    1.53    0.029
  14. BD (   1) C   9 - H  10        /120. BD*(   1) C   1 - C   3            1.88    1.32    0.045
  14. BD (   1) C   9 - H  10        /126. BD*(   1) C   4 - C   5            1.88    1.32    0.045
  14. BD (   1) C   9 - H  10        /131. BD*(   1) C   7 - C  11            1.64    1.35    0.042
  15. BD (   1) C   9 - C  11        / 25. RY*(   1) C   1                    0.64    1.91    0.031
  15. BD (   1) C   9 - C  11        / 59. RY*(   1) C   5                    0.64    1.91    0.031
  15. BD (   1) C   9 - C  11        / 73. RY*(   1) C   7                    0.98    2.10    0.040
  15. BD (   1) C   9 - C  11        /119. BD*(   1) C   1 - H   2            0.91    1.57    0.034
  15. BD (   1) C   9 - C  11        /128. BD*(   1) C   5 - H   6            0.91    1.57    0.034
  15. BD (   1) C   9 - C  11        /130. BD*(   1) C   7 - H   8            4.54    1.58    0.076
  15. BD (   1) C   9 - C  11        /131. BD*(   1) C   7 - C  11            0.89    1.43    0.032
  15. BD (   1) C   9 - C  11        /132. BD*(   1) C   9 - H  10            0.89    1.56    0.033
  15. BD (   1) C   9 - C  11        /134. BD*(   1) C  11 - H  12            0.59    1.52    0.027
  15. BD (   1) C   9 - C  11        /135. BD*(   1) C  11 - H  13            0.59    1.52    0.027
  16. BD (   1) C  11 - H  12        / 75. RY*(   3) C   7                    0.85    1.75    0.035
  16. BD (   1) C  11 - H  12        / 89. RY*(   3) C   9                    0.96    1.67    0.036
  16. BD (   1) C  11 - H  12        /122. BD*(   1) C   1 - C   9            4.00    1.23    0.063
  16. BD (   1) C  11 - H  12        /125. BD*(   1) C   3 - C   7            3.72    1.22    0.061
  17. BD (   1) C  11 - H  13        / 75. RY*(   3) C   7                    0.85    1.75    0.035
  17. BD (   1) C  11 - H  13        / 89. RY*(   3) C   9                    0.96    1.67    0.036
  17. BD (   1) C  11 - H  13        /127. BD*(   1) C   4 - C   7            3.72    1.22    0.061
  17. BD (   1) C  11 - H  13        /129. BD*(   1) C   5 - C   9            4.00    1.23    0.063
  18. CR (   1) C   1                / 35. RY*(   1) H   2                    0.57   11.81    0.073
  18. CR (   1) C   1                /121. BD*(   1) C   1 - C   5            0.59   11.69    0.075
  18. CR (   1) C   1                /122. BD*(   1) C   1 - C   9            0.58   11.66    0.074
  18. CR (   1) C   1                /124. BD*(   2) C   3 - C   4            0.57   11.31    0.074
  18. CR (   1) C   1                /128. BD*(   1) C   5 - H   6            1.01   11.88    0.099
  19. CR (   1) C   3                / 49. RY*(   1) C   4                    1.56   12.15    0.123
  19. CR (   1) C   3                / 50. RY*(   2) C   4                    0.62   12.37    0.078
  19. CR (   1) C   3                / 73. RY*(   1) C   7                    0.63   12.37    0.079
  19. CR (   1) C   3                /119. BD*(   1) C   1 - H   2            0.78   11.84    0.086
  19. CR (   1) C   3                /123. BD*(   1) C   3 - C   4            0.71   11.84    0.082
  19. CR (   1) C   3                /124. BD*(   2) C   3 - C   4           13.03   11.27    0.356
  19. CR (   1) C   3                /130. BD*(   1) C   7 - H   8            0.66   11.85    0.079
  20. CR (   1) C   4                / 39. RY*(   1) C   3                    1.56   12.15    0.123
  20. CR (   1) C   4                / 40. RY*(   2) C   3                    0.62   12.37    0.078
  20. CR (   1) C   4                / 73. RY*(   1) C   7                    0.63   12.37    0.079
  20. CR (   1) C   4                /123. BD*(   1) C   3 - C   4            0.71   11.84    0.082
  20. CR (   1) C   4                /124. BD*(   2) C   3 - C   4           13.03   11.27    0.356
  20. CR (   1) C   4                /128. BD*(   1) C   5 - H   6            0.78   11.84    0.086
  20. CR (   1) C   4                /130. BD*(   1) C   7 - H   8            0.66   11.85    0.079
  21. CR (   1) C   5                / 69. RY*(   1) H   6                    0.57   11.81    0.073
  21. CR (   1) C   5                /119. BD*(   1) C   1 - H   2            1.01   11.88    0.099
  21. CR (   1) C   5                /121. BD*(   1) C   1 - C   5            0.59   11.69    0.075
  21. CR (   1) C   5                /124. BD*(   2) C   3 - C   4            0.57   11.31    0.074
  21. CR (   1) C   5                /129. BD*(   1) C   5 - C   9            0.58   11.66    0.074
  22. CR (   1) C   7                / 39. RY*(   1) C   3                    0.97   12.21    0.097
  22. CR (   1) C   7                / 49. RY*(   1) C   4                    0.97   12.21    0.097
  22. CR (   1) C   7                / 83. RY*(   1) H   8                    0.60   11.82    0.075
  22. CR (   1) C   7                /103. RY*(   3) C  11                    0.81   11.97    0.088
  22. CR (   1) C   7                /120. BD*(   1) C   1 - C   3            0.53   11.73    0.071
  22. CR (   1) C   7                /126. BD*(   1) C   4 - C   5            0.53   11.73    0.071
  23. CR (   1) C   9                / 25. RY*(   1) C   1                    0.85   12.23    0.091
  23. CR (   1) C   9                / 59. RY*(   1) C   5                    0.85   12.23    0.091
  23. CR (   1) C   9                / 97. RY*(   1) H  10                    0.52   11.82    0.070
  23. CR (   1) C   9                /101. RY*(   1) C  11                    0.55   12.06    0.073
  23. CR (   1) C   9                /103. RY*(   3) C  11                    0.78   11.96    0.086
  24. CR (   1) C  11                / 74. RY*(   2) C   7                    1.37   12.44    0.117
  24. CR (   1) C  11                / 88. RY*(   2) C   9                    0.65   12.61    0.081
  24. CR (   1) C  11                / 90. RY*(   4) C   9                    0.91   12.24    0.094
  24. CR (   1) C  11                /130. BD*(   1) C   7 - H   8            0.55   11.87    0.073
 124. BD*(   2) C   3 - C   4        / 39. RY*(   1) C   3                    1.28    0.89    0.107
 124. BD*(   2) C   3 - C   4        / 41. RY*(   3) C   3                    1.61    0.74    0.110
 124. BD*(   2) C   3 - C   4        / 46. RY*(   8) C   3                    0.73    2.10    0.125
 124. BD*(   2) C   3 - C   4        / 49. RY*(   1) C   4                    1.28    0.89    0.107
 124. BD*(   2) C   3 - C   4        / 51. RY*(   3) C   4                    1.61    0.74    0.110
 124. BD*(   2) C   3 - C   4        / 56. RY*(   8) C   4                    0.73    2.10    0.125
 124. BD*(   2) C   3 - C   4        /120. BD*(   1) C   1 - C   3            4.37    0.42    0.124
 124. BD*(   2) C   3 - C   4        /121. BD*(   1) C   1 - C   5            0.53    0.39    0.043
 124. BD*(   2) C   3 - C   4        /122. BD*(   1) C   1 - C   9            0.67    0.36    0.046
 124. BD*(   2) C   3 - C   4        /123. BD*(   1) C   3 - C   4            6.66    0.58    0.192
 124. BD*(   2) C   3 - C   4        /125. BD*(   1) C   3 - C   7            4.08    0.35    0.104
 124. BD*(   2) C   3 - C   4        /126. BD*(   1) C   4 - C   5            4.37    0.42    0.124
 124. BD*(   2) C   3 - C   4        /127. BD*(   1) C   4 - C   7            4.08    0.35    0.104
 124. BD*(   2) C   3 - C   4        /129. BD*(   1) C   5 - C   9            0.67    0.36    0.046


 Natural Bond Orbitals (Summary):

                                                            Principal Delocalizations
           NBO                        Occupancy    Energy   (geminal,vicinal,remote)
 ====================================================================================
 Molecular unit  1  (C7H6)
     1. BD (   1) C   1 - H   2          1.99446    -0.72763  133(v),122(g),125(v)
     2. BD (   1) C   1 - C   3          1.96847    -0.76138  124(g),128(v),132(v),119(g)
                                                    49(v),130(v),74(v),88(v)
                                                    73(v),59(v),127(v)
     3. BD (   1) C   1 - C   5          1.95925    -0.70498  133(v),122(g),129(g),125(v)
                                                    127(v),87(v),132(v),119(g)
                                                    128(g)
     4. BD (   1) C   1 - C   9          1.93068    -0.69527  128(v),124(v),121(g),129(g)
                                                    134(v),59(v),119(g),103(v)
                                                    40(v),102(v),120(g),132(g)
     5. BD (   1) C   3 - C   4          1.97325    -0.79190  131(v),125(g),127(g),130(v)
                                                    119(v),128(v),73(v),76(v)
                                                    26(v),60(v),87(r)
     6. BD (   2) C   3 - C   4          1.83332    -0.36331  125(g),127(g),130(v),73(v)
                                                    120(g),126(g),119(v),128(v)
                                                    131(v),122(v),129(v),132(r)
                                                    26(v),60(v),25(v),59(v)
                                                    74(v)
     7. BD (   1) C   3 - C   7          1.93661    -0.69467  124(g),123(g),126(v),134(v)
                                                    127(g),130(g),50(v),25(v)
                                                    39(g),119(v)
     8. BD (   1) C   4 - C   5          1.96847    -0.76138  124(g),119(v),132(v),128(g)
                                                    39(v),130(v),74(v),88(v)
                                                    73(v),25(v),125(v)
     9. BD (   1) C   4 - C   7          1.93661    -0.69467  124(g),123(g),120(v),135(v)
                                                    125(g),130(g),40(v),59(v)
                                                    49(g),128(v)
    10. BD (   1) C   5 - H   6          1.99446    -0.72763  133(v),129(g),127(v)
    11. BD (   1) C   5 - C   9          1.93068    -0.69527  119(v),124(v),121(g),122(g)
                                                    135(v),25(v),128(g),103(v)
                                                    50(v),102(v),126(g),132(g)
    12. BD (   1) C   7 - H   8          1.98870    -0.71805  120(v),126(v),133(v),41(v)
                                                    51(v)
    13. BD (   1) C   7 - C  11          1.98784    -0.80518  132(v),130(g),39(v),49(v)
                                                    87(v),134(g),135(g),133(g)
    14. BD (   1) C   9 - H  10          1.98705    -0.71377  120(v),126(v),131(v)
    15. BD (   1) C   9 - C  11          1.98737    -0.79928  130(v),73(v),119(v),128(v)
                                                    131(g),132(g),25(v),59(v)
                                                    134(g),135(g)
    16. BD (   1) C  11 - H  12          1.98210    -0.67882  122(v),125(v),89(v),75(v)
    17. BD (   1) C  11 - H  13          1.98210    -0.67882  129(v),127(v),89(v),75(v)
    18. CR (   1) C   1                  1.99906   -11.11152  128(v),124(v),121(g),122(g)
                                                    35(v)
    19. CR (   1) C   3                  1.99831   -11.07142  124(g),49(v),119(v),123(g)
                                                    130(v),73(v),50(v)
    20. CR (   1) C   4                  1.99831   -11.07142  124(g),39(v),128(v),123(g)
                                                    130(v),73(v),40(v)
    21. CR (   1) C   5                  1.99906   -11.11152  119(v),124(v),121(g),129(g)
                                                    69(v)
    22. CR (   1) C   7                  1.99916   -11.12471  39(v),49(v),103(v),83(v)
                                                    120(v),126(v)
    23. CR (   1) C   9                  1.99924   -11.11328  25(v),59(v),103(v),101(v)
                                                    97(v)
    24. CR (   1) C  11                  1.99927   -11.08916  74(v),90(v),88(v),130(v)
    25. RY*(   1) C   1                  0.00508     1.11252   
    26. RY*(   2) C   1                  0.00295     2.03853   
    27. RY*(   3) C   1                  0.00154     1.13022   
    28. RY*(   4) C   1                  0.00085     1.20780   
    29. RY*(   5) C   1                  0.00040     2.39117   
    30. RY*(   6) C   1                  0.00028     2.58230   
    31. RY*(   7) C   1                  0.00010     2.17834   
    32. RY*(   8) C   1                  0.00003     2.60266   
    33. RY*(   9) C   1                  0.00001     4.62277   
    34. RY*(  10) C   1                  0.00001     2.56765   
    35. RY*(   1) H   2                  0.00108     0.69854   
    36. RY*(   2) H   2                  0.00007     2.63405   
    37. RY*(   3) H   2                  0.00001     2.96898   
    38. RY*(   4) H   2                  0.00001     3.12247   
    39. RY*(   1) C   3                  0.00373     1.08290   
    40. RY*(   2) C   3                  0.00235     1.30193   
    41. RY*(   3) C   3                  0.00197     0.93566   
    42. RY*(   4) C   3                  0.00054     1.91682   
    43. RY*(   5) C   3                  0.00030     2.00037   
    44. RY*(   6) C   3                  0.00017     2.21203   
    45. RY*(   7) C   3                  0.00011     2.29289   
    46. RY*(   8) C   3                  0.00006     2.29390   
    47. RY*(   9) C   3                  0.00002     2.60986   
    48. RY*(  10) C   3                  0.00000     4.42462   
    49. RY*(   1) C   4                  0.00373     1.08290   
    50. RY*(   2) C   4                  0.00235     1.30193   
    51. RY*(   3) C   4                  0.00197     0.93566   
    52. RY*(   4) C   4                  0.00054     1.91682   
    53. RY*(   5) C   4                  0.00030     2.00037   
    54. RY*(   6) C   4                  0.00017     2.21203   
    55. RY*(   7) C   4                  0.00011     2.29289   
    56. RY*(   8) C   4                  0.00006     2.29390   
    57. RY*(   9) C   4                  0.00002     2.60986   
    58. RY*(  10) C   4                  0.00000     4.42462   
    59. RY*(   1) C   5                  0.00508     1.11252   
    60. RY*(   2) C   5                  0.00295     2.03853   
    61. RY*(   3) C   5                  0.00154     1.13022   
    62. RY*(   4) C   5                  0.00085     1.20780   
    63. RY*(   5) C   5                  0.00040     2.39117   
    64. RY*(   6) C   5                  0.00028     2.58230   
    65. RY*(   7) C   5                  0.00010     2.17834   
    66. RY*(   8) C   5                  0.00003     2.60266   
    67. RY*(   9) C   5                  0.00001     4.62277   
    68. RY*(  10) C   5                  0.00001     2.56765   
    69. RY*(   1) H   6                  0.00108     0.69854   
    70. RY*(   2) H   6                  0.00007     2.63405   
    71. RY*(   3) H   6                  0.00001     2.96898   
    72. RY*(   4) H   6                  0.00001     3.12247   
    73. RY*(   1) C   7                  0.01001     1.29648   
    74. RY*(   2) C   7                  0.00265     1.35541   
    75. RY*(   3) C   7                  0.00136     1.07175   
    76. RY*(   4) C   7                  0.00105     1.84913   
    77. RY*(   5) C   7                  0.00051     2.28864   
    78. RY*(   6) C   7                  0.00011     2.73650   
    79. RY*(   7) C   7                  0.00005     2.38393   
    80. RY*(   8) C   7                  0.00005     2.57961   
    81. RY*(   9) C   7                  0.00004     2.43219   
    82. RY*(  10) C   7                  0.00000     4.43063   
    83. RY*(   1) H   8                  0.00096     0.69650   
    84. RY*(   2) H   8                  0.00007     2.61933   
    85. RY*(   3) H   8                  0.00001     3.34297   
    86. RY*(   4) H   8                  0.00002     2.82242   
    87. RY*(   1) C   9                  0.00370     1.45182   
    88. RY*(   2) C   9                  0.00199     1.51642   
    89. RY*(   3) C   9                  0.00151     0.98844   
    90. RY*(   4) C   9                  0.00126     1.15097   
    91. RY*(   5) C   9                  0.00037     2.45764   
    92. RY*(   6) C   9                  0.00030     2.52425   
    93. RY*(   7) C   9                  0.00015     2.24768   
    94. RY*(   8) C   9                  0.00014     2.61164   
    95. RY*(   9) C   9                  0.00003     2.49481   
    96. RY*(  10) C   9                  0.00001     4.58341   
    97. RY*(   1) H  10                  0.00099     0.71122   
    98. RY*(   2) H  10                  0.00006     2.61530   
    99. RY*(   3) H  10                  0.00001     3.29160   
   100. RY*(   4) H  10                  0.00001     2.85019   
   101. RY*(   1) C  11                  0.00302     0.94821   
   102. RY*(   2) C  11                  0.00244     1.44840   
   103. RY*(   3) C  11                  0.00184     0.84918   
   104. RY*(   4) C  11                  0.00040     1.71231   
   105. RY*(   5) C  11                  0.00020     2.29715   
   106. RY*(   6) C  11                  0.00008     2.49106   
   107. RY*(   7) C  11                  0.00006     2.58744   
   108. RY*(   8) C  11                  0.00005     2.60015   
   109. RY*(   9) C  11                  0.00001     2.41742   
   110. RY*(  10) C  11                  0.00001     4.67914   
   111. RY*(   1) H  12                  0.00110     0.81536   
   112. RY*(   2) H  12                  0.00005     2.62460   
   113. RY*(   3) H  12                  0.00002     2.94533   
   114. RY*(   4) H  12                  0.00001     3.13251   
   115. RY*(   1) H  13                  0.00110     0.81536   
   116. RY*(   2) H  13                  0.00005     2.62460   
   117. RY*(   3) H  13                  0.00002     2.94533   
   118. RY*(   4) H  13                  0.00001     3.13251   
   119. BD*(   1) C   1 - H   2          0.02901     0.76663   
   120. BD*(   1) C   1 - C   3          0.03300     0.60993   
   121. BD*(   1) C   1 - C   5          0.02034     0.57921   
   122. BD*(   1) C   1 - C   9          0.02815     0.55261   
   123. BD*(   1) C   3 - C   4          0.01144     0.77066   
   124. BD*(   2) C   3 - C   4          0.15507     0.19372  123(g),120(g),126(g),125(g)
                                                    127(g),41(g),51(g),39(g)
                                                    49(g),46(g),56(g),122(v)
                                                    129(v)
   125. BD*(   1) C   3 - C   7          0.05414     0.54435   
   126. BD*(   1) C   4 - C   5          0.03300     0.60993   
   127. BD*(   1) C   4 - C   7          0.05414     0.54435   
   128. BD*(   1) C   5 - H   6          0.02901     0.76663   
   129. BD*(   1) C   5 - C   9          0.02815     0.55261   
   130. BD*(   1) C   7 - H   8          0.02599     0.78085   
   131. BD*(   1) C   7 - C  11          0.02446     0.63205   
   132. BD*(   1) C   9 - H  10          0.01524     0.76503   
   133. BD*(   1) C   9 - C  11          0.01849     0.63339   
   134. BD*(   1) C  11 - H  12          0.01266     0.72241   
   135. BD*(   1) C  11 - H  13          0.01266     0.72241   
       -------------------------------
              Total Lewis   47.33383  ( 98.6121%)
        Valence non-Lewis    0.58495  (  1.2186%)
        Rydberg non-Lewis    0.08122  (  0.1692%)
       -------------------------------
            Total unit  1   48.00000  (100.0000%)
           Charge unit  1    0.00000
 Calling FoFJK, ICntrl=      2127 FMM=F ISym2X=1 I1Cent= 0 IOpClX= 0 NMat=1 NMatS=1 NMatT=0.
 ***** Axes restored to original set *****
 -------------------------------------------------------------------
 Center     Atomic                   Forces (Hartrees/Bohr)
 Number     Number              X              Y              Z
 -------------------------------------------------------------------
      1        6           0.002190087   -0.003962179   -0.005326519
      2        1          -0.005439806   -0.005390202    0.001682598
      3        6          -0.003309799   -0.025019686   -0.002175986
      4        6          -0.003309799    0.025019686   -0.002175986
      5        6           0.002190087    0.003962179   -0.005326519
      6        1          -0.005439806    0.005390202    0.001682598
      7        6           0.001091462   -0.000000000    0.005835045
      8        1           0.007150761    0.000000000   -0.003355189
      9        6           0.007374051    0.000000000    0.001871528
     10        1          -0.003367600   -0.000000000    0.005964886
     11        6          -0.003595188   -0.000000000   -0.003972907
     12        1           0.002232775    0.005590238    0.002648224
     13        1           0.002232775   -0.005590238    0.002648224
 -------------------------------------------------------------------
 Cartesian Forces:  Max     0.025019686 RMS     0.006834442

 GradGradGradGradGradGradGradGradGradGradGradGradGradGradGradGradGradGrad
 Berny optimization.
 FormGI is forming the generalized inverse of G from B-inverse, IUseBI=4.
 Internal  Forces:  Max     0.015290952 RMS     0.003048835
 Search for a local minimum.
 Step number   1 out of a maximum of  100
 All quantities printed in internal units (Hartrees-Bohrs-Radians)
 Mixed Optimization -- RFO/linear search
 Second derivative matrix not updated -- first step.
 ITU=  0
     Eigenvalues ---    0.00941   0.01374   0.01516   0.01758   0.02080
     Eigenvalues ---    0.02225   0.04626   0.05733   0.06200   0.06499
     Eigenvalues ---    0.07231   0.07893   0.10685   0.10991   0.13112
     Eigenvalues ---    0.14383   0.17654   0.19482   0.21251   0.23142
     Eigenvalues ---    0.24807   0.27344   0.27589   0.28253   0.29172
     Eigenvalues ---    0.29499   0.34168   0.34168   0.35071   0.35439
     Eigenvalues ---    0.35439   0.35584   0.39219
 RFO step:  Lambda=-2.38520179D-03 EMin= 9.40573374D-03
 Linear search not attempted -- first point.
 Iteration  1 RMS(Cart)=  0.00819851 RMS(Int)=  0.00003654
 Iteration  2 RMS(Cart)=  0.00002602 RMS(Int)=  0.00001634
 Iteration  3 RMS(Cart)=  0.00000000 RMS(Int)=  0.00001634
 ClnCor:  largest displacement from symmetrization is 1.01D-09 for atom     4.
 Variable       Old X    -DE/DX   Delta X   Delta X   Delta X     New X
                                 (Linear)    (Quad)   (Total)
    R1        2.04968  -0.00780   0.00000  -0.02187  -0.02187   2.02781
    R2        2.89860  -0.00066   0.00000  -0.00268  -0.00268   2.89592
    R3        2.83307  -0.00894   0.00000  -0.02244  -0.02243   2.81064
    R4        2.89275  -0.00528   0.00000  -0.01764  -0.01764   2.87511
    R5        2.55943  -0.01529   0.00000  -0.04102  -0.04099   2.51844
    R6        2.85325  -0.00746   0.00000  -0.01612  -0.01614   2.83711
    R7        2.89860  -0.00066   0.00000  -0.00268  -0.00268   2.89592
    R8        2.85325  -0.00746   0.00000  -0.01612  -0.01614   2.83711
    R9        2.04968  -0.00780   0.00000  -0.02187  -0.02187   2.02781
   R10        2.89275  -0.00528   0.00000  -0.01764  -0.01764   2.87511
   R11        2.04737  -0.00789   0.00000  -0.02203  -0.02203   2.02534
   R12        2.88311  -0.00175   0.00000  -0.00419  -0.00418   2.87893
   R13        2.05560  -0.00684   0.00000  -0.01938  -0.01938   2.03622
   R14        2.89211  -0.00046   0.00000  -0.00296  -0.00296   2.88914
   R15        2.07048  -0.00656   0.00000  -0.01906  -0.01906   2.05142
   R16        2.07048  -0.00656   0.00000  -0.01906  -0.01906   2.05142
    A1        2.27258   0.00041   0.00000  -0.00262  -0.00269   2.26989
    A2        2.33037   0.00004   0.00000  -0.00223  -0.00227   2.32810
    A3        2.16590   0.00038   0.00000   0.00610   0.00611   2.17201
    A4        1.52358  -0.00111   0.00000  -0.00325  -0.00325   1.52032
    A5        1.72167  -0.00054   0.00000   0.00197   0.00196   1.72363
    A6        1.61802   0.00111   0.00000   0.00325   0.00325   1.62127
    A7        1.94807   0.00098   0.00000   0.00016   0.00016   1.94823
    A8        1.61802   0.00111   0.00000   0.00325   0.00325   1.62127
    A9        1.94807   0.00098   0.00000   0.00016   0.00016   1.94823
   A10        1.52358  -0.00111   0.00000  -0.00325  -0.00325   1.52032
   A11        2.33037   0.00004   0.00000  -0.00223  -0.00227   2.32810
   A12        2.27258   0.00041   0.00000  -0.00262  -0.00269   2.26989
   A13        1.72167  -0.00054   0.00000   0.00197   0.00196   1.72363
   A14        2.16590   0.00038   0.00000   0.00610   0.00611   2.17201
   A15        2.14040  -0.00018   0.00000  -0.00067  -0.00068   2.13973
   A16        1.87056   0.00070   0.00000   0.00075   0.00075   1.87130
   A17        2.14040  -0.00018   0.00000  -0.00067  -0.00068   2.13973
   A18        1.87056   0.00070   0.00000   0.00075   0.00075   1.87130
   A19        2.15713   0.00035   0.00000   0.00284   0.00283   2.15996
   A20        2.06598   0.00078   0.00000   0.00215   0.00214   2.06813
   A21        1.98293   0.00017   0.00000  -0.00136  -0.00136   1.98157
   A22        2.06598   0.00078   0.00000   0.00215   0.00214   2.06813
   A23        1.98293   0.00017   0.00000  -0.00136  -0.00136   1.98157
   A24        2.08785  -0.00065   0.00000  -0.00031  -0.00030   2.08755
   A25        1.72764  -0.00064   0.00000   0.00032   0.00030   1.72794
   A26        1.96151   0.00018   0.00000  -0.00014  -0.00014   1.96137
   A27        1.96151   0.00018   0.00000  -0.00014  -0.00014   1.96137
   A28        1.95609   0.00034   0.00000   0.00230   0.00231   1.95840
   A29        1.95609   0.00034   0.00000   0.00230   0.00231   1.95840
   A30        1.89804  -0.00037   0.00000  -0.00404  -0.00405   1.89399
    D1       -2.61147   0.00114   0.00000   0.01290   0.01287  -2.59860
    D2        2.58371  -0.00101   0.00000   0.00589   0.00586   2.58956
    D3       -0.00000  -0.00000   0.00000  -0.00000   0.00000   0.00000
    D4       -1.08801  -0.00215   0.00000  -0.00701  -0.00702  -1.09502
    D5        1.04367   0.00061   0.00000   0.00010   0.00010   1.04377
    D6       -0.04433  -0.00154   0.00000  -0.00691  -0.00692  -0.05125
    D7        2.58001  -0.00103   0.00000  -0.01391  -0.01390   2.56611
    D8       -0.00000   0.00000   0.00000   0.00000   0.00000   0.00000
    D9        0.00000   0.00000   0.00000   0.00000  -0.00000   0.00000
   D10       -2.58001   0.00103   0.00000   0.01391   0.01390  -2.56611
   D11        0.30264   0.00025   0.00000  -0.00445  -0.00448   0.29816
   D12       -2.28272  -0.00004   0.00000  -0.00512  -0.00516  -2.28787
   D13        2.97402   0.00077   0.00000   0.00385   0.00386   2.97788
   D14        0.38867   0.00048   0.00000   0.00318   0.00318   0.39185
   D15        0.00000   0.00000   0.00000   0.00000  -0.00000   0.00000
   D16       -2.95693   0.00003   0.00000   0.00141   0.00140  -2.95553
   D17       -0.29824   0.00186   0.00000   0.00794   0.00794  -0.29031
   D18       -0.00000  -0.00000   0.00000  -0.00000   0.00000   0.00000
   D19        2.61147  -0.00114   0.00000  -0.01290  -0.01287   2.59860
   D20       -1.04367  -0.00061   0.00000  -0.00010  -0.00010  -1.04377
   D21        1.08801   0.00215   0.00000   0.00701   0.00702   1.09502
   D22       -2.58371   0.00101   0.00000  -0.00589  -0.00586  -2.58956
   D23        0.04433   0.00154   0.00000   0.00691   0.00692   0.05125
   D24        2.95693  -0.00003   0.00000  -0.00141  -0.00140   2.95553
   D25        0.29824  -0.00186   0.00000  -0.00794  -0.00794   0.29031
   D26       -2.97402  -0.00077   0.00000  -0.00385  -0.00386  -2.97788
   D27       -0.38867  -0.00048   0.00000  -0.00318  -0.00318  -0.39185
   D28       -0.30264  -0.00025   0.00000   0.00445   0.00448  -0.29816
   D29        2.28272   0.00004   0.00000   0.00512   0.00516   2.28787
   D30        0.48866  -0.00167   0.00000  -0.00539  -0.00541   0.48325
   D31        2.55630  -0.00156   0.00000  -0.00261  -0.00263   2.55366
   D32       -1.57897  -0.00178   0.00000  -0.00817  -0.00819  -1.58716
   D33       -0.48866   0.00167   0.00000   0.00539   0.00541  -0.48325
   D34        1.57897   0.00178   0.00000   0.00817   0.00819   1.58716
   D35       -2.55630   0.00156   0.00000   0.00261   0.00263  -2.55366
   D36        3.14159  -0.00000   0.00000  -0.00000   0.00000   3.14159
   D37       -1.07396   0.00011   0.00000   0.00278   0.00278  -1.07118
   D38        1.07396  -0.00011   0.00000  -0.00278  -0.00278   1.07118
   D39       -0.56384   0.00079   0.00000   0.00153   0.00153  -0.56231
   D40       -2.63554   0.00080   0.00000   0.00059   0.00059  -2.63494
   D41        1.50786   0.00078   0.00000   0.00247   0.00247   1.51033
   D42        0.56384  -0.00079   0.00000  -0.00153  -0.00153   0.56231
   D43       -1.50786  -0.00078   0.00000  -0.00247  -0.00247  -1.51033
   D44        2.63554  -0.00080   0.00000  -0.00059  -0.00059   2.63494
   D45        3.14159   0.00000   0.00000   0.00000   0.00000   3.14159
   D46        1.06989   0.00001   0.00000  -0.00094  -0.00094   1.06896
   D47       -1.06989  -0.00001   0.00000   0.00094   0.00094  -1.06896
         Item               Value     Threshold  Converged?
 Maximum Force            0.015291     0.000450     NO 
 RMS     Force            0.003049     0.000300     NO 
 Maximum Displacement     0.029617     0.001800     NO 
 RMS     Displacement     0.008211     0.001200     NO 
 Predicted change in Energy=-1.202010D-03
 GradGradGradGradGradGradGradGradGradGradGradGradGradGradGradGradGradGrad

                          Input orientation:                          
 ---------------------------------------------------------------------
 Center     Atomic      Atomic             Coordinates (Angstroms)
 Number     Number       Type             X           Y           Z
 ---------------------------------------------------------------------
      1          6           0        1.129865    0.743664    0.325753
      2          1           0        1.900539    1.480822    0.206852
      3          6           0       -0.012091    0.666349    1.344757
      4          6           0       -0.012091   -0.666349    1.344757
      5          6           0        1.129865   -0.743664    0.325753
      6          1           0        1.900539   -1.480822    0.206852
      7          6           0       -1.226359   -0.000000    0.765498
      8          1           0       -2.176664   -0.000000    1.261072
      9          6           0        0.465624    0.000000   -0.823394
     10          1           0        0.951773    0.000000   -1.785013
     11          6           0       -1.061435    0.000000   -0.749011
     12          1           0       -1.494782   -0.881111   -1.211937
     13          1           0       -1.494782    0.881111   -1.211937
 ---------------------------------------------------------------------
                    Distance matrix (angstroms):
                    1          2          3          4          5
     1  C    0.000000
     2  H    1.073069   0.000000
     3  C    1.532452   2.369883   0.000000
     4  C    2.081002   3.092463   1.332698   0.000000
     5  C    1.487328   2.357205   2.081002   1.532452   0.000000
     6  H    2.357205   2.961645   3.092463   2.369883   1.073069
     7  C    2.509622   3.504627   1.501335   1.501335   2.509622
     8  H    3.515821   4.464056   2.266363   2.266363   3.515821
     9  C    1.521444   2.305043   2.317997   2.317997   1.521444
    10  H    2.245014   2.657164   3.341933   3.341933   2.245014
    11  C    2.551461   3.446708   2.434955   2.434955   2.551461
    12  H    3.448645   4.372630   3.336118   2.963305   3.045021
    13  H    3.045021   3.728380   2.963305   3.336118   3.448645
                    6          7          8          9         10
     6  H    0.000000
     7  C    3.504627   0.000000
     8  H    4.464056   1.071762   0.000000
     9  C    2.305043   2.321074   3.365514   0.000000
    10  H    2.657164   3.354007   4.366435   1.077521   0.000000
    11  C    3.446708   1.523462   2.298732   1.528870   2.264135
    12  H    3.728380   2.181435   2.712396   2.184150   2.662781
    13  H    4.372630   2.181435   2.712396   2.184150   2.662781
                   11         12         13
    11  C    0.000000
    12  H    1.085563   0.000000
    13  H    1.085563   1.762223   0.000000
 Stoichiometry    C7H6
 Framework group  CS[SG(C3H2),X(C4H4)]
 Deg. of freedom    19
 Full point group                 CS      NOp   2
 Largest Abelian subgroup         CS      NOp   2
 Largest concise Abelian subgroup CS      NOp   2
                         Standard orientation:                         
 ---------------------------------------------------------------------
 Center     Atomic      Atomic             Coordinates (Angstroms)
 Number     Number       Type             X           Y           Z
 ---------------------------------------------------------------------
      1          6           0       -0.769690   -0.769766    0.743664
      2          1           0       -1.194087   -1.423954    1.480822
      3          6           0       -0.769690    0.760735    0.666349
      4          6           0       -0.769690    0.760735   -0.666349
      5          6           0       -0.769690   -0.769766   -0.743664
      6          1           0       -1.194087   -1.423954   -1.480822
      7          6           0        0.470969    1.281071    0.000000
      8          1           0        0.733917    2.320076    0.000000
      9          6           0        0.529976   -1.039253   -0.000000
     10          1           0        0.923795   -2.042228   -0.000000
     11          6           0        1.491188    0.149660   -0.000000
     12          1           0        2.125113    0.164779   -0.881111
     13          1           0        2.125113    0.164779    0.881111
 ---------------------------------------------------------------------
 Rotational constants (GHZ):           5.2114370           4.5123763           3.3885090
 Standard basis: 6-31G(d,p) (6D, 7F)
 There are    81 symmetry adapted cartesian basis functions of A'  symmetry.
 There are    54 symmetry adapted cartesian basis functions of A"  symmetry.
 There are    81 symmetry adapted basis functions of A'  symmetry.
 There are    54 symmetry adapted basis functions of A"  symmetry.
   135 basis functions,   238 primitive gaussians,   135 cartesian basis functions
    24 alpha electrons       24 beta electrons
       nuclear repulsion energy       277.9301421266 Hartrees.
 NAtoms=   13 NActive=   13 NUniq=    9 SFac= 2.09D+00 NAtFMM=   60 NAOKFM=F Big=F
 Integral buffers will be    131072 words long.
 Raffenetti 1 integral format.
 Two-electron integral symmetry is turned on.
 One-electron integrals computed using PRISM.
 NBasis=   135 RedAO= T EigKep=  1.13D-03  NBF=    81    54
 NBsUse=   135 1.00D-06 EigRej= -1.00D+00 NBFU=    81    54
 Initial guess from the checkpoint file:  "quadricyclene12.chk"
 B after Tr=    -0.000000    0.000000   -0.000000
         Rot=    0.999999    0.000000    0.000000    0.001095 Ang=   0.13 deg.
 Initial guess orbital symmetries:
       Occupied  (A') (A') (A') (A") (A') (A') (A") (A') (A') (A')
                 (A") (A') (A') (A') (A") (A') (A') (A") (A') (A')
                 (A") (A') (A") (A')
       Virtual   (A") (A') (A") (A') (A') (A") (A') (A') (A") (A')
                 (A") (A") (A') (A') (A") (A") (A') (A') (A') (A')
                 (A') (A") (A') (A") (A') (A') (A") (A') (A") (A")
                 (A') (A") (A') (A") (A') (A") (A') (A') (A") (A')
                 (A") (A') (A') (A') (A") (A') (A') (A") (A") (A')
                 (A') (A") (A') (A') (A") (A') (A') (A") (A') (A")
                 (A') (A") (A') (A') (A") (A") (A') (A') (A") (A')
                 (A") (A') (A") (A") (A') (A') (A') (A") (A') (A')
                 (A") (A') (A") (A") (A') (A') (A") (A') (A") (A")
                 (A') (A') (A") (A") (A') (A") (A") (A') (A') (A')
                 (A') (A') (A") (A") (A') (A') (A") (A') (A') (A')
                 (A")
 ExpMin= 1.61D-01 ExpMax= 3.05D+03 ExpMxC= 4.57D+02 IAcc=2 IRadAn=         4 AccDes= 0.00D+00
 Harris functional with IExCor=  205 and IRadAn=       4 diagonalized for initial guess.
 HarFok:  IExCor=  205 AccDes= 0.00D+00 IRadAn=         4 IDoV= 1 UseB2=F ITyADJ=14
 ICtDFT=  3500011 ScaDFX=  1.000000  1.000000  1.000000  1.000000
 FoFCou: FMM=F IPFlag=           0 FMFlag=      100000 FMFlg1=           0
         NFxFlg=           0 DoJE=T BraDBF=F KetDBF=T FulRan=T
         wScrn=  0.000000 ICntrl=       500 IOpCl=  0 I1Cent=   200000004 NGrid=           0
         NMat0=    1 NMatS0=      1 NMatT0=    0 NMatD0=    1 NMtDS0=    0 NMtDT0=    0
 Petite list used in FoFCou.
 Keep R1 ints in memory in symmetry-blocked form, NReq=63281149.
 Requested convergence on RMS density matrix=1.00D-08 within 128 cycles.
 Requested convergence on MAX density matrix=1.00D-06.
 Requested convergence on             energy=1.00D-06.
 No special actions if energy rises.
 SCF Done:  E(RHF) =  -268.319173274     A.U. after   11 cycles
            NFock= 11  Conv=0.76D-08     -V/T= 2.0000
 Calling FoFJK, ICntrl=      2127 FMM=F ISym2X=1 I1Cent= 0 IOpClX= 0 NMat=1 NMatS=1 NMatT=0.
 ***** Axes restored to original set *****
 -------------------------------------------------------------------
 Center     Atomic                   Forces (Hartrees/Bohr)
 Number     Number              X              Y              Z
 -------------------------------------------------------------------
      1        6          -0.000287782    0.000329506   -0.001103857
      2        1           0.000590283    0.000536083    0.000223578
      3        6          -0.001302018   -0.000769520   -0.001012121
      4        6          -0.001302018    0.000769520   -0.001012121
      5        6          -0.000287782   -0.000329506   -0.001103857
      6        1           0.000590283   -0.000536083    0.000223578
      7        6           0.002092787    0.000000000    0.002013276
      8        1          -0.000740471   -0.000000000    0.000251916
      9        6           0.001105909   -0.000000000    0.002434157
     10        1           0.000094023    0.000000000   -0.000470310
     11        6          -0.000267859   -0.000000000   -0.000048892
     12        1          -0.000142677   -0.000407017   -0.000197674
     13        1          -0.000142677    0.000407017   -0.000197674
 -------------------------------------------------------------------
 Cartesian Forces:  Max     0.002434157 RMS     0.000843714

 GradGradGradGradGradGradGradGradGradGradGradGradGradGradGradGradGradGrad
 Berny optimization.
 Using GEDIIS/GDIIS optimizer.
 FormGI is forming the generalized inverse of G from B-inverse, IUseBI=4.
 Internal  Forces:  Max     0.001165077 RMS     0.000344168
 Search for a local minimum.
 Step number   2 out of a maximum of  100
 All quantities printed in internal units (Hartrees-Bohrs-Radians)
 Mixed Optimization -- En-DIIS/RFO-DIIS
 Update second derivatives using D2CorX and points    1    2
 DE= -1.20D-03 DEPred=-1.20D-03 R= 9.95D-01
 TightC=F SS=  1.41D+00  RLast= 8.72D-02 DXNew= 5.0454D-01 2.6165D-01
 Trust test= 9.95D-01 RLast= 8.72D-02 DXMaxT set to 3.00D-01
 ITU=  1  0
 Use linear search instead of GDIIS.
     Eigenvalues ---    0.00935   0.01367   0.01509   0.01733   0.02085
     Eigenvalues ---    0.02241   0.04606   0.05727   0.06210   0.06456
     Eigenvalues ---    0.07195   0.07901   0.10721   0.10941   0.13130
     Eigenvalues ---    0.14177   0.17801   0.19373   0.21179   0.23145
     Eigenvalues ---    0.24445   0.27320   0.27556   0.28267   0.29055
     Eigenvalues ---    0.29783   0.34168   0.34373   0.35121   0.35439
     Eigenvalues ---    0.35535   0.36839   0.38616
 RFO step:  Lambda=-4.30069517D-05 EMin= 9.34839665D-03
 Quartic linear search produced a step of -0.01049.
 Iteration  1 RMS(Cart)=  0.00128375 RMS(Int)=  0.00000255
 Iteration  2 RMS(Cart)=  0.00000227 RMS(Int)=  0.00000131
 Iteration  3 RMS(Cart)=  0.00000000 RMS(Int)=  0.00000131
 ClnCor:  largest displacement from symmetrization is 9.63D-09 for atom     6.
 Variable       Old X    -DE/DX   Delta X   Delta X   Delta X     New X
                                 (Linear)    (Quad)   (Total)
    R1        2.02781   0.00077   0.00023   0.00151   0.00174   2.02955
    R2        2.89592   0.00035   0.00003   0.00103   0.00106   2.89698
    R3        2.81064   0.00053   0.00024   0.00222   0.00246   2.81310
    R4        2.87511  -0.00071   0.00018  -0.00371  -0.00352   2.87159
    R5        2.51844  -0.00027   0.00043  -0.00099  -0.00056   2.51787
    R6        2.83711  -0.00117   0.00017  -0.00459  -0.00442   2.83269
    R7        2.89592   0.00035   0.00003   0.00103   0.00106   2.89698
    R8        2.83711  -0.00117   0.00017  -0.00459  -0.00442   2.83269
    R9        2.02781   0.00077   0.00023   0.00151   0.00174   2.02955
   R10        2.87511  -0.00071   0.00018  -0.00371  -0.00352   2.87159
   R11        2.02534   0.00077   0.00023   0.00152   0.00175   2.02708
   R12        2.87893   0.00035   0.00004   0.00116   0.00120   2.88013
   R13        2.03622   0.00046   0.00020   0.00075   0.00095   2.03717
   R14        2.88914   0.00082   0.00003   0.00281   0.00284   2.89199
   R15        2.05142   0.00047   0.00020   0.00082   0.00102   2.05243
   R16        2.05142   0.00047   0.00020   0.00082   0.00102   2.05243
    A1        2.26989  -0.00001   0.00003  -0.00052  -0.00049   2.26940
    A2        2.32810   0.00014   0.00002  -0.00061  -0.00058   2.32752
    A3        2.17201   0.00043  -0.00006   0.00357   0.00351   2.17552
    A4        1.52032  -0.00013   0.00003  -0.00054  -0.00050   1.51982
    A5        1.72363  -0.00038  -0.00002  -0.00172  -0.00174   1.72189
    A6        1.62127   0.00013  -0.00003   0.00054   0.00050   1.62177
    A7        1.94823   0.00079  -0.00000   0.00311   0.00310   1.95133
    A8        1.62127   0.00013  -0.00003   0.00054   0.00050   1.62177
    A9        1.94823   0.00079  -0.00000   0.00311   0.00310   1.95133
   A10        1.52032  -0.00013   0.00003  -0.00054  -0.00050   1.51982
   A11        2.32810   0.00014   0.00002  -0.00061  -0.00058   2.32752
   A12        2.26989  -0.00001   0.00003  -0.00052  -0.00049   2.26940
   A13        1.72363  -0.00038  -0.00002  -0.00172  -0.00174   1.72189
   A14        2.17201   0.00043  -0.00006   0.00357   0.00351   2.17552
   A15        2.13973   0.00025   0.00001   0.00111   0.00112   2.14084
   A16        1.87130  -0.00046  -0.00001  -0.00190  -0.00191   1.86940
   A17        2.13973   0.00025   0.00001   0.00111   0.00112   2.14084
   A18        1.87130  -0.00046  -0.00001  -0.00190  -0.00191   1.86940
   A19        2.15996   0.00014  -0.00003   0.00051   0.00048   2.16043
   A20        2.06813  -0.00007  -0.00002   0.00021   0.00018   2.06831
   A21        1.98157  -0.00006   0.00001   0.00022   0.00023   1.98180
   A22        2.06813  -0.00007  -0.00002   0.00021   0.00018   2.06831
   A23        1.98157  -0.00006   0.00001   0.00022   0.00023   1.98180
   A24        2.08755  -0.00001   0.00000  -0.00127  -0.00126   2.08628
   A25        1.72794  -0.00002  -0.00000  -0.00039  -0.00039   1.72755
   A26        1.96137   0.00001   0.00000   0.00019   0.00019   1.96156
   A27        1.96137   0.00001   0.00000   0.00019   0.00019   1.96156
   A28        1.95840  -0.00002  -0.00002  -0.00019  -0.00021   1.95819
   A29        1.95840  -0.00002  -0.00002  -0.00019  -0.00021   1.95819
   A30        1.89399   0.00002   0.00004   0.00033   0.00037   1.89435
    D1       -2.59860  -0.00005  -0.00013   0.00261   0.00248  -2.59612
    D2        2.58956   0.00018  -0.00006   0.00351   0.00344   2.59301
    D3        0.00000  -0.00000   0.00000  -0.00000  -0.00000   0.00000
    D4       -1.09502   0.00022   0.00007   0.00089   0.00097  -1.09406
    D5        1.04377  -0.00022  -0.00000  -0.00105  -0.00105   1.04272
    D6       -0.05125   0.00001   0.00007  -0.00016  -0.00008  -0.05134
    D7        2.56611  -0.00005   0.00015  -0.00272  -0.00257   2.56353
    D8       -0.00000   0.00000   0.00000   0.00000   0.00000   0.00000
    D9       -0.00000   0.00000   0.00000   0.00000   0.00000   0.00000
   D10       -2.56611   0.00005  -0.00015   0.00272   0.00257  -2.56353
   D11        0.29816  -0.00015   0.00005  -0.00303  -0.00299   0.29517
   D12       -2.28787   0.00008   0.00005  -0.00116  -0.00111  -2.28898
   D13        2.97788  -0.00014  -0.00004  -0.00114  -0.00118   2.97670
   D14        0.39185   0.00009  -0.00003   0.00073   0.00070   0.39255
   D15        0.00000   0.00000   0.00000   0.00000   0.00000   0.00000
   D16       -2.95553  -0.00004  -0.00001  -0.00003  -0.00005  -2.95558
   D17       -0.29031  -0.00015  -0.00008  -0.00055  -0.00064  -0.29094
   D18        0.00000  -0.00000   0.00000  -0.00000  -0.00000   0.00000
   D19        2.59860   0.00005   0.00013  -0.00261  -0.00248   2.59612
   D20       -1.04377   0.00022   0.00000   0.00105   0.00105  -1.04272
   D21        1.09502  -0.00022  -0.00007  -0.00089  -0.00097   1.09406
   D22       -2.58956  -0.00018   0.00006  -0.00351  -0.00344  -2.59301
   D23        0.05125  -0.00001  -0.00007   0.00016   0.00008   0.05134
   D24        2.95553   0.00004   0.00001   0.00003   0.00005   2.95558
   D25        0.29031   0.00015   0.00008   0.00055   0.00064   0.29094
   D26       -2.97788   0.00014   0.00004   0.00114   0.00118  -2.97670
   D27       -0.39185  -0.00009   0.00003  -0.00073  -0.00070  -0.39255
   D28       -0.29816   0.00015  -0.00005   0.00303   0.00299  -0.29517
   D29        2.28787  -0.00008  -0.00005   0.00116   0.00111   2.28898
   D30        0.48325   0.00008   0.00006   0.00033   0.00039   0.48364
   D31        2.55366   0.00006   0.00003  -0.00002   0.00001   2.55367
   D32       -1.58716   0.00011   0.00009   0.00069   0.00078  -1.58638
   D33       -0.48325  -0.00008  -0.00006  -0.00033  -0.00039  -0.48364
   D34        1.58716  -0.00011  -0.00009  -0.00069  -0.00078   1.58638
   D35       -2.55366  -0.00006  -0.00003   0.00002  -0.00001  -2.55367
   D36        3.14159  -0.00000   0.00000  -0.00000   0.00000   3.14159
   D37       -1.07118  -0.00002  -0.00003  -0.00036  -0.00039  -1.07157
   D38        1.07118   0.00002   0.00003   0.00036   0.00039   1.07157
   D39       -0.56231  -0.00026  -0.00002  -0.00137  -0.00139  -0.56370
   D40       -2.63494  -0.00026  -0.00001  -0.00130  -0.00131  -2.63625
   D41        1.51033  -0.00026  -0.00003  -0.00144  -0.00147   1.50886
   D42        0.56231   0.00026   0.00002   0.00137   0.00139   0.56370
   D43       -1.51033   0.00026   0.00003   0.00144   0.00147  -1.50886
   D44        2.63494   0.00026   0.00001   0.00130   0.00131   2.63625
   D45        3.14159   0.00000   0.00000  -0.00000   0.00000   3.14159
   D46        1.06896   0.00000   0.00001   0.00007   0.00008   1.06904
   D47       -1.06896  -0.00000  -0.00001  -0.00007  -0.00008  -1.06904
         Item               Value     Threshold  Converged?
 Maximum Force            0.001165     0.000450     NO 
 RMS     Force            0.000344     0.000300     NO 
 Maximum Displacement     0.004691     0.001800     NO 
 RMS     Displacement     0.001283     0.001200     NO 
 Predicted change in Energy=-2.161776D-05
 GradGradGradGradGradGradGradGradGradGradGradGradGradGradGradGradGradGrad

                          Input orientation:                          
 ---------------------------------------------------------------------
 Center     Atomic      Atomic             Coordinates (Angstroms)
 Number     Number       Type             X           Y           Z
 ---------------------------------------------------------------------
      1          6           0        1.130046    0.744314    0.324313
      2          1           0        1.902252    1.481652    0.208168
      3          6           0       -0.013538    0.666201    1.342274
      4          6           0       -0.013538   -0.666201    1.342274
      5          6           0        1.130046   -0.744314    0.324313
      6          1           0        1.902252   -1.481652    0.208168
      7          6           0       -1.226742   -0.000000    0.766684
      8          1           0       -2.177588   -0.000000    1.263221
      9          6           0        0.466703    0.000000   -0.822464
     10          1           0        0.952157    0.000000   -1.784997
     11          6           0       -1.061880    0.000000   -0.748473
     12          1           0       -1.495084   -0.881665   -1.211741
     13          1           0       -1.495084    0.881665   -1.211741
 ---------------------------------------------------------------------
                    Distance matrix (angstroms):
                    1          2          3          4          5
     1  C    0.000000
     2  H    1.073992   0.000000
     3  C    1.533013   2.370950   0.000000
     4  C    2.081725   3.093496   1.332402   0.000000
     5  C    1.488627   2.358965   2.081725   1.533013   0.000000
     6  H    2.358965   2.963304   3.093496   2.370950   1.073992
     7  C    2.510805   3.506826   1.498997   1.498997   2.510805
     8  H    3.517953   4.466936   2.265654   2.265654   3.517953
     9  C    1.519580   2.306143   2.315285   2.315285   1.519580
    10  H    2.243844   2.659075   3.340093   3.340093   2.243844
    11  C    2.551355   3.449135   2.431886   2.431886   2.551355
    12  H    3.448851   4.375306   3.333746   2.960473   3.044607
    13  H    3.044607   3.730686   2.960473   3.333746   3.448851
                    6          7          8          9         10
     6  H    0.000000
     7  C    3.506826   0.000000
     8  H    4.466936   1.072687   0.000000
     9  C    2.306143   2.322315   3.367842   0.000000
    10  H    2.659075   3.355395   4.368860   1.078024   0.000000
    11  C    3.449135   1.524100   2.300373   1.530373   2.265111
    12  H    3.730686   2.182546   2.714513   2.185745   2.663633
    13  H    4.375306   2.182546   2.714513   2.185745   2.663633
                   11         12         13
    11  C    0.000000
    12  H    1.086102   0.000000
    13  H    1.086102   1.763330   0.000000
 Stoichiometry    C7H6
 Framework group  CS[SG(C3H2),X(C4H4)]
 Deg. of freedom    19
 Full point group                 CS      NOp   2
 Largest Abelian subgroup         CS      NOp   2
 Largest concise Abelian subgroup CS      NOp   2
                         Standard orientation:                         
 ---------------------------------------------------------------------
 Center     Atomic      Atomic             Coordinates (Angstroms)
 Number     Number       Type             X           Y           Z
 ---------------------------------------------------------------------
      1          6           0       -0.768360   -0.771611    0.744314
      2          1           0       -1.195039   -1.425627    1.481652
      3          6           0       -0.768360    0.759411    0.666201
      4          6           0       -0.768360    0.759411   -0.666201
      5          6           0       -0.768360   -0.771611   -0.744314
      6          1           0       -1.195039   -1.425627   -1.481652
      7          6           0        0.468219    1.282899    0.000000
      8          1           0        0.729544    2.323268    0.000000
      9          6           0        0.529264   -1.038614   -0.000000
     10          1           0        0.925447   -2.041198   -0.000000
     11          6           0        1.490337    0.152344   -0.000000
     12          1           0        2.124405    0.167899   -0.881665
     13          1           0        2.124405    0.167899    0.881665
 ---------------------------------------------------------------------
 Rotational constants (GHZ):           5.2175550           4.5089896           3.3903354
 Standard basis: 6-31G(d,p) (6D, 7F)
 There are    81 symmetry adapted cartesian basis functions of A'  symmetry.
 There are    54 symmetry adapted cartesian basis functions of A"  symmetry.
 There are    81 symmetry adapted basis functions of A'  symmetry.
 There are    54 symmetry adapted basis functions of A"  symmetry.
   135 basis functions,   238 primitive gaussians,   135 cartesian basis functions
    24 alpha electrons       24 beta electrons
       nuclear repulsion energy       277.9661437723 Hartrees.
 NAtoms=   13 NActive=   13 NUniq=    9 SFac= 2.09D+00 NAtFMM=   60 NAOKFM=F Big=F
 Integral buffers will be    131072 words long.
 Raffenetti 1 integral format.
 Two-electron integral symmetry is turned on.
 One-electron integrals computed using PRISM.
 NBasis=   135 RedAO= T EigKep=  1.13D-03  NBF=    81    54
 NBsUse=   135 1.00D-06 EigRej= -1.00D+00 NBFU=    81    54
 Initial guess from the checkpoint file:  "quadricyclene12.chk"
 B after Tr=     0.000000    0.000000   -0.000000
         Rot=    1.000000    0.000000    0.000000   -0.000623 Ang=  -0.07 deg.
 Initial guess orbital symmetries:
       Occupied  (A') (A') (A') (A") (A') (A') (A") (A') (A') (A')
                 (A") (A') (A') (A') (A") (A') (A') (A") (A') (A')
                 (A") (A') (A") (A')
       Virtual   (A") (A') (A") (A') (A') (A") (A') (A') (A") (A')
                 (A") (A") (A') (A') (A") (A") (A') (A') (A') (A')
                 (A') (A") (A') (A") (A') (A') (A") (A') (A") (A")
                 (A') (A") (A') (A") (A') (A') (A") (A') (A") (A')
                 (A") (A') (A') (A') (A") (A') (A') (A") (A") (A')
                 (A') (A") (A') (A') (A") (A') (A') (A") (A') (A")
                 (A') (A") (A') (A') (A") (A") (A') (A') (A") (A')
                 (A") (A') (A") (A') (A") (A') (A') (A") (A') (A')
                 (A") (A') (A") (A") (A') (A') (A") (A') (A") (A')
                 (A") (A') (A") (A") (A') (A") (A") (A') (A') (A')
                 (A') (A") (A') (A") (A') (A') (A") (A') (A') (A')
                 (A")
 Keep R1 ints in memory in symmetry-blocked form, NReq=63281149.
 Requested convergence on RMS density matrix=1.00D-08 within 128 cycles.
 Requested convergence on MAX density matrix=1.00D-06.
 Requested convergence on             energy=1.00D-06.
 No special actions if energy rises.
 SCF Done:  E(RHF) =  -268.319196084     A.U. after   10 cycles
            NFock= 10  Conv=0.48D-08     -V/T= 2.0000
 Calling FoFJK, ICntrl=      2127 FMM=F ISym2X=1 I1Cent= 0 IOpClX= 0 NMat=1 NMatS=1 NMatT=0.
 ***** Axes restored to original set *****
 -------------------------------------------------------------------
 Center     Atomic                   Forces (Hartrees/Bohr)
 Number     Number              X              Y              Z
 -------------------------------------------------------------------
      1        6          -0.000097984    0.000221028   -0.000129111
      2        1          -0.000023824    0.000071473    0.000102809
      3        6           0.000024290   -0.000297859    0.000077801
      4        6           0.000024290    0.000297859    0.000077801
      5        6          -0.000097984   -0.000221028   -0.000129111
      6        1          -0.000023824   -0.000071473    0.000102809
      7        6           0.000446053   -0.000000000    0.000525048
      8        1          -0.000153596   -0.000000000   -0.000112724
      9        6           0.000195829   -0.000000000    0.000274995
     10        1          -0.000105612    0.000000000   -0.000221187
     11        6          -0.000242440    0.000000000   -0.000427129
     12        1           0.000027401   -0.000068702   -0.000071000
     13        1           0.000027401    0.000068702   -0.000071000
 -------------------------------------------------------------------
 Cartesian Forces:  Max     0.000525048 RMS     0.000184021

 GradGradGradGradGradGradGradGradGradGradGradGradGradGradGradGradGradGrad
 Berny optimization.
 Using GEDIIS/GDIIS optimizer.
 FormGI is forming the generalized inverse of G from B-inverse, IUseBI=4.
 Internal  Forces:  Max     0.000376945 RMS     0.000073568
 Search for a local minimum.
 Step number   3 out of a maximum of  100
 All quantities printed in internal units (Hartrees-Bohrs-Radians)
 Mixed Optimization -- En-DIIS/RFO-DIIS
 Swapping is turned off.
 Update second derivatives using D2CorX and points    1    2    3
 DE= -2.28D-05 DEPred=-2.16D-05 R= 1.06D+00
 TightC=F SS=  1.41D+00  RLast= 1.58D-02 DXNew= 5.0454D-01 4.7441D-02
 Trust test= 1.06D+00 RLast= 1.58D-02 DXMaxT set to 3.00D-01
 ITU=  1  1  0
     Eigenvalues ---    0.00937   0.01367   0.01515   0.01737   0.02049
     Eigenvalues ---    0.02244   0.04611   0.05705   0.06178   0.06443
     Eigenvalues ---    0.07187   0.07833   0.09915   0.10792   0.13131
     Eigenvalues ---    0.14172   0.17745   0.19391   0.22077   0.23151
     Eigenvalues ---    0.25011   0.27324   0.27737   0.28702   0.28972
     Eigenvalues ---    0.29830   0.34168   0.34298   0.35014   0.35439
     Eigenvalues ---    0.35524   0.36235   0.38660
 En-DIIS/RFO-DIIS/Sim-DIIS IScMMF=       -3 using points:     3    2
 RFO step:  Lambda=-3.39683442D-06.
 DidBck=F Rises=F RFO-DIIS coefs:    1.19663   -0.19663
 Iteration  1 RMS(Cart)=  0.00049522 RMS(Int)=  0.00000055
 Iteration  2 RMS(Cart)=  0.00000027 RMS(Int)=  0.00000050
 ClnCor:  largest displacement from symmetrization is 7.04D-12 for atom     4.
 Variable       Old X    -DE/DX   Delta X   Delta X   Delta X     New X
                                 (Linear)    (Quad)   (Total)
    R1        2.02955   0.00002   0.00034  -0.00020   0.00014   2.02970
    R2        2.89698  -0.00001   0.00021  -0.00024  -0.00003   2.89695
    R3        2.81310   0.00012   0.00048   0.00067   0.00115   2.81425
    R4        2.87159   0.00008  -0.00069   0.00040  -0.00029   2.87130
    R5        2.51787  -0.00013  -0.00011  -0.00059  -0.00070   2.51717
    R6        2.83269  -0.00010  -0.00087   0.00032  -0.00055   2.83214
    R7        2.89698  -0.00001   0.00021  -0.00024  -0.00003   2.89695
    R8        2.83269  -0.00010  -0.00087   0.00032  -0.00055   2.83214
    R9        2.02955   0.00002   0.00034  -0.00020   0.00014   2.02970
   R10        2.87159   0.00008  -0.00069   0.00040  -0.00029   2.87130
   R11        2.02708   0.00008   0.00034  -0.00001   0.00033   2.02742
   R12        2.88013   0.00038   0.00024   0.00141   0.00165   2.88178
   R13        2.03717   0.00015   0.00019   0.00029   0.00048   2.03765
   R14        2.89199   0.00004   0.00056  -0.00032   0.00024   2.89223
   R15        2.05243   0.00008   0.00020   0.00007   0.00027   2.05270
   R16        2.05243   0.00008   0.00020   0.00007   0.00027   2.05270
    A1        2.26940  -0.00006  -0.00010  -0.00073  -0.00083   2.26857
    A2        2.32752   0.00006  -0.00011   0.00048   0.00037   2.32788
    A3        2.17552   0.00001   0.00069   0.00025   0.00094   2.17646
    A4        1.51982  -0.00004  -0.00010  -0.00022  -0.00032   1.51950
    A5        1.72189   0.00007  -0.00034   0.00068   0.00034   1.72223
    A6        1.62177   0.00004   0.00010   0.00022   0.00032   1.62209
    A7        1.95133  -0.00004   0.00061  -0.00085  -0.00024   1.95109
    A8        1.62177   0.00004   0.00010   0.00022   0.00032   1.62209
    A9        1.95133  -0.00004   0.00061  -0.00085  -0.00024   1.95109
   A10        1.51982  -0.00004  -0.00010  -0.00022  -0.00032   1.51950
   A11        2.32752   0.00006  -0.00011   0.00048   0.00037   2.32788
   A12        2.26940  -0.00006  -0.00010  -0.00073  -0.00083   2.26857
   A13        1.72189   0.00007  -0.00034   0.00068   0.00034   1.72223
   A14        2.17552   0.00001   0.00069   0.00025   0.00094   2.17646
   A15        2.14084   0.00005   0.00022   0.00047   0.00069   2.14153
   A16        1.86940   0.00008  -0.00037   0.00071   0.00034   1.86973
   A17        2.14084   0.00005   0.00022   0.00047   0.00069   2.14153
   A18        1.86940   0.00008  -0.00037   0.00071   0.00034   1.86973
   A19        2.16043  -0.00014   0.00009  -0.00126  -0.00117   2.15926
   A20        2.06831   0.00012   0.00004   0.00082   0.00085   2.06916
   A21        1.98180   0.00000   0.00005   0.00003   0.00007   1.98188
   A22        2.06831   0.00012   0.00004   0.00082   0.00085   2.06916
   A23        1.98180   0.00000   0.00005   0.00003   0.00007   1.98188
   A24        2.08628  -0.00016  -0.00025  -0.00105  -0.00130   2.08498
   A25        1.72755  -0.00013  -0.00008  -0.00064  -0.00072   1.72682
   A26        1.96156   0.00007   0.00004   0.00061   0.00065   1.96221
   A27        1.96156   0.00007   0.00004   0.00061   0.00065   1.96221
   A28        1.95819   0.00000  -0.00004  -0.00042  -0.00046   1.95773
   A29        1.95819   0.00000  -0.00004  -0.00042  -0.00046   1.95773
   A30        1.89435  -0.00002   0.00007   0.00020   0.00027   1.89462
    D1       -2.59612   0.00003   0.00049   0.00039   0.00088  -2.59524
    D2        2.59301  -0.00001   0.00068  -0.00002   0.00066   2.59367
    D3       -0.00000   0.00000   0.00000  -0.00000   0.00000   0.00000
    D4       -1.09406  -0.00003   0.00019  -0.00041  -0.00022  -1.09427
    D5        1.04272  -0.00003  -0.00021  -0.00020  -0.00041   1.04231
    D6       -0.05134  -0.00006  -0.00002  -0.00061  -0.00063  -0.05196
    D7        2.56353  -0.00010  -0.00051  -0.00112  -0.00162   2.56191
    D8        0.00000  -0.00000   0.00000   0.00000   0.00000   0.00000
    D9        0.00000  -0.00000   0.00000   0.00000   0.00000   0.00000
   D10       -2.56353   0.00010   0.00051   0.00112   0.00162  -2.56191
   D11        0.29517  -0.00002  -0.00059  -0.00015  -0.00074   0.29444
   D12       -2.28898   0.00008  -0.00022   0.00057   0.00035  -2.28863
   D13        2.97670  -0.00001  -0.00023   0.00001  -0.00023   2.97648
   D14        0.39255   0.00010   0.00014   0.00072   0.00086   0.39341
   D15        0.00000  -0.00000   0.00000   0.00000   0.00000   0.00000
   D16       -2.95558   0.00010  -0.00001   0.00103   0.00102  -2.95456
   D17       -0.29094   0.00004  -0.00013   0.00050   0.00037  -0.29057
   D18       -0.00000   0.00000   0.00000  -0.00000   0.00000   0.00000
   D19        2.59612  -0.00003  -0.00049  -0.00039  -0.00088   2.59524
   D20       -1.04272   0.00003   0.00021   0.00020   0.00041  -1.04231
   D21        1.09406   0.00003  -0.00019   0.00041   0.00022   1.09427
   D22       -2.59301   0.00001  -0.00068   0.00002  -0.00066  -2.59367
   D23        0.05134   0.00006   0.00002   0.00061   0.00063   0.05196
   D24        2.95558  -0.00010   0.00001  -0.00103  -0.00102   2.95456
   D25        0.29094  -0.00004   0.00013  -0.00050  -0.00037   0.29057
   D26       -2.97670   0.00001   0.00023  -0.00001   0.00023  -2.97648
   D27       -0.39255  -0.00010  -0.00014  -0.00072  -0.00086  -0.39341
   D28       -0.29517   0.00002   0.00059   0.00015   0.00074  -0.29444
   D29        2.28898  -0.00008   0.00022  -0.00057  -0.00035   2.28863
   D30        0.48364   0.00000   0.00008  -0.00007   0.00001   0.48365
   D31        2.55367  -0.00004   0.00000  -0.00066  -0.00066   2.55301
   D32       -1.58638   0.00004   0.00015   0.00053   0.00068  -1.58570
   D33       -0.48364  -0.00000  -0.00008   0.00007  -0.00001  -0.48365
   D34        1.58638  -0.00004  -0.00015  -0.00053  -0.00068   1.58570
   D35       -2.55367   0.00004  -0.00000   0.00066   0.00066  -2.55301
   D36        3.14159  -0.00000   0.00000  -0.00000   0.00000   3.14159
   D37       -1.07157  -0.00004  -0.00008  -0.00059  -0.00067  -1.07224
   D38        1.07157   0.00004   0.00008   0.00059   0.00067   1.07224
   D39       -0.56370  -0.00001  -0.00027  -0.00007  -0.00034  -0.56404
   D40       -2.63625  -0.00002  -0.00026  -0.00025  -0.00051  -2.63676
   D41        1.50886  -0.00000  -0.00029   0.00011  -0.00018   1.50868
   D42        0.56370   0.00001   0.00027   0.00007   0.00034   0.56404
   D43       -1.50886   0.00000   0.00029  -0.00011   0.00018  -1.50868
   D44        2.63625   0.00002   0.00026   0.00025   0.00051   2.63676
   D45        3.14159   0.00000   0.00000   0.00000   0.00000   3.14159
   D46        1.06904  -0.00001   0.00002  -0.00018  -0.00016   1.06887
   D47       -1.06904   0.00001  -0.00002   0.00018   0.00016  -1.06887
         Item               Value     Threshold  Converged?
 Maximum Force            0.000377     0.000450     YES
 RMS     Force            0.000074     0.000300     YES
 Maximum Displacement     0.001773     0.001800     YES
 RMS     Displacement     0.000495     0.001200     YES
 Predicted change in Energy=-1.698723D-06
 Optimization completed.
    -- Stationary point found.
                           ----------------------------
                           !   Optimized Parameters   !
                           ! (Angstroms and Degrees)  !
 --------------------------                            --------------------------
 ! Name  Definition              Value          Derivative Info.                !
 --------------------------------------------------------------------------------
 ! R1    R(1,2)                  1.074          -DE/DX =    0.0                 !
 ! R2    R(1,3)                  1.533          -DE/DX =    0.0                 !
 ! R3    R(1,5)                  1.4886         -DE/DX =    0.0001              !
 ! R4    R(1,9)                  1.5196         -DE/DX =    0.0001              !
 ! R5    R(3,4)                  1.3324         -DE/DX =   -0.0001              !
 ! R6    R(3,7)                  1.499          -DE/DX =   -0.0001              !
 ! R7    R(4,5)                  1.533          -DE/DX =    0.0                 !
 ! R8    R(4,7)                  1.499          -DE/DX =   -0.0001              !
 ! R9    R(5,6)                  1.074          -DE/DX =    0.0                 !
 ! R10   R(5,9)                  1.5196         -DE/DX =    0.0001              !
 ! R11   R(7,8)                  1.0727         -DE/DX =    0.0001              !
 ! R12   R(7,11)                 1.5241         -DE/DX =    0.0004              !
 ! R13   R(9,10)                 1.078          -DE/DX =    0.0001              !
 ! R14   R(9,11)                 1.5304         -DE/DX =    0.0                 !
 ! R15   R(11,12)                1.0861         -DE/DX =    0.0001              !
 ! R16   R(11,13)                1.0861         -DE/DX =    0.0001              !
 ! A1    A(2,1,3)              130.027          -DE/DX =   -0.0001              !
 ! A2    A(2,1,5)              133.3568         -DE/DX =    0.0001              !
 ! A3    A(2,1,9)              124.648          -DE/DX =    0.0                 !
 ! A4    A(3,1,5)               87.0793         -DE/DX =    0.0                 !
 ! A5    A(3,1,9)               98.6572         -DE/DX =    0.0001              !
 ! A6    A(1,3,4)               92.9207         -DE/DX =    0.0                 !
 ! A7    A(1,3,7)              111.803          -DE/DX =    0.0                 !
 ! A8    A(3,4,5)               92.9207         -DE/DX =    0.0                 !
 ! A9    A(5,4,7)              111.803          -DE/DX =    0.0                 !
 ! A10   A(1,5,4)               87.0793         -DE/DX =    0.0                 !
 ! A11   A(1,5,6)              133.3568         -DE/DX =    0.0001              !
 ! A12   A(4,5,6)              130.027          -DE/DX =   -0.0001              !
 ! A13   A(4,5,9)               98.6572         -DE/DX =    0.0001              !
 ! A14   A(6,5,9)              124.648          -DE/DX =    0.0                 !
 ! A15   A(3,7,8)              122.6614         -DE/DX =    0.0                 !
 ! A16   A(3,7,11)             107.1086         -DE/DX =    0.0001              !
 ! A17   A(4,7,8)              122.6614         -DE/DX =    0.0                 !
 ! A18   A(4,7,11)             107.1086         -DE/DX =    0.0001              !
 ! A19   A(8,7,11)             123.7836         -DE/DX =   -0.0001              !
 ! A20   A(1,9,10)             118.5054         -DE/DX =    0.0001              !
 ! A21   A(1,9,11)             113.549          -DE/DX =    0.0                 !
 ! A22   A(5,9,10)             118.5054         -DE/DX =    0.0001              !
 ! A23   A(5,9,11)             113.549          -DE/DX =    0.0                 !
 ! A24   A(10,9,11)            119.5353         -DE/DX =   -0.0002              !
 ! A25   A(7,11,9)              98.9811         -DE/DX =   -0.0001              !
 ! A26   A(7,11,12)            112.3891         -DE/DX =    0.0001              !
 ! A27   A(7,11,13)            112.3891         -DE/DX =    0.0001              !
 ! A28   A(9,11,12)            112.1958         -DE/DX =    0.0                 !
 ! A29   A(9,11,13)            112.1958         -DE/DX =    0.0                 !
 ! A30   A(12,11,13)           108.5385         -DE/DX =    0.0                 !
 ! D1    D(2,1,3,4)           -148.7468         -DE/DX =    0.0                 !
 ! D2    D(2,1,3,7)            148.5684         -DE/DX =    0.0                 !
 ! D3    D(5,1,3,4)              0.0            -DE/DX =    0.0                 !
 ! D4    D(5,1,3,7)            -62.6848         -DE/DX =    0.0                 !
 ! D5    D(9,1,3,4)             59.7434         -DE/DX =    0.0                 !
 ! D6    D(9,1,3,7)             -2.9414         -DE/DX =   -0.0001              !
 ! D7    D(2,1,5,4)            146.8796         -DE/DX =   -0.0001              !
 ! D8    D(2,1,5,6)              0.0            -DE/DX =    0.0                 !
 ! D9    D(3,1,5,4)              0.0            -DE/DX =    0.0                 !
 ! D10   D(3,1,5,6)           -146.8796         -DE/DX =    0.0001              !
 ! D11   D(2,1,9,10)            16.9122         -DE/DX =    0.0                 !
 ! D12   D(2,1,9,11)          -131.1491         -DE/DX =    0.0001              !
 ! D13   D(3,1,9,10)           170.5525         -DE/DX =    0.0                 !
 ! D14   D(3,1,9,11)            22.4912         -DE/DX =    0.0001              !
 ! D15   D(1,3,4,5)              0.0            -DE/DX =    0.0                 !
 ! D16   D(1,3,7,8)           -169.3421         -DE/DX =    0.0001              !
 ! D17   D(1,3,7,11)           -16.6699         -DE/DX =    0.0                 !
 ! D18   D(3,4,5,1)              0.0            -DE/DX =    0.0                 !
 ! D19   D(3,4,5,6)            148.7468         -DE/DX =    0.0                 !
 ! D20   D(3,4,5,9)            -59.7434         -DE/DX =    0.0                 !
 ! D21   D(7,4,5,1)             62.6848         -DE/DX =    0.0                 !
 ! D22   D(7,4,5,6)           -148.5684         -DE/DX =    0.0                 !
 ! D23   D(7,4,5,9)              2.9414         -DE/DX =    0.0001              !
 ! D24   D(5,4,7,8)            169.3421         -DE/DX =   -0.0001              !
 ! D25   D(5,4,7,11)            16.6699         -DE/DX =    0.0                 !
 ! D26   D(4,5,9,10)          -170.5525         -DE/DX =    0.0                 !
 ! D27   D(4,5,9,11)           -22.4912         -DE/DX =   -0.0001              !
 ! D28   D(6,5,9,10)           -16.9122         -DE/DX =    0.0                 !
 ! D29   D(6,5,9,11)           131.1491         -DE/DX =   -0.0001              !
 ! D30   D(3,7,11,9)            27.7108         -DE/DX =    0.0                 !
 ! D31   D(3,7,11,12)          146.3145         -DE/DX =    0.0                 !
 ! D32   D(3,7,11,13)          -90.893          -DE/DX =    0.0                 !
 ! D33   D(4,7,11,9)           -27.7108         -DE/DX =    0.0                 !
 ! D34   D(4,7,11,12)           90.893          -DE/DX =    0.0                 !
 ! D35   D(4,7,11,13)         -146.3145         -DE/DX =    0.0                 !
 ! D36   D(8,7,11,9)           180.0            -DE/DX =    0.0                 !
 ! D37   D(8,7,11,12)          -61.3963         -DE/DX =    0.0                 !
 ! D38   D(8,7,11,13)           61.3963         -DE/DX =    0.0                 !
 ! D39   D(1,9,11,7)           -32.2974         -DE/DX =    0.0                 !
 ! D40   D(1,9,11,12)         -151.046          -DE/DX =    0.0                 !
 ! D41   D(1,9,11,13)           86.4513         -DE/DX =    0.0                 !
 ! D42   D(5,9,11,7)            32.2974         -DE/DX =    0.0                 !
 ! D43   D(5,9,11,12)          -86.4513         -DE/DX =    0.0                 !
 ! D44   D(5,9,11,13)          151.046          -DE/DX =    0.0                 !
 ! D45   D(10,9,11,7)          180.0            -DE/DX =    0.0                 !
 ! D46   D(10,9,11,12)          61.2513         -DE/DX =    0.0                 !
 ! D47   D(10,9,11,13)         -61.2513         -DE/DX =    0.0                 !
 --------------------------------------------------------------------------------
 GradGradGradGradGradGradGradGradGradGradGradGradGradGradGradGradGradGrad

                          Input orientation:                          
 ---------------------------------------------------------------------
 Center     Atomic      Atomic             Coordinates (Angstroms)
 Number     Number       Type             X           Y           Z
 ---------------------------------------------------------------------
      1          6           0        1.130046    0.744314    0.324313
      2          1           0        1.902252    1.481652    0.208168
      3          6           0       -0.013538    0.666201    1.342274
      4          6           0       -0.013538   -0.666201    1.342274
      5          6           0        1.130046   -0.744314    0.324313
      6          1           0        1.902252   -1.481652    0.208168
      7          6           0       -1.226742   -0.000000    0.766684
      8          1           0       -2.177588   -0.000000    1.263221
      9          6           0        0.466703    0.000000   -0.822464
     10          1           0        0.952157    0.000000   -1.784997
     11          6           0       -1.061880    0.000000   -0.748473
     12          1           0       -1.495084   -0.881665   -1.211741
     13          1           0       -1.495084    0.881665   -1.211741
 ---------------------------------------------------------------------
                    Distance matrix (angstroms):
                    1          2          3          4          5
     1  C    0.000000
     2  H    1.073992   0.000000
     3  C    1.533013   2.370950   0.000000
     4  C    2.081725   3.093496   1.332402   0.000000
     5  C    1.488627   2.358965   2.081725   1.533013   0.000000
     6  H    2.358965   2.963304   3.093496   2.370950   1.073992
     7  C    2.510805   3.506826   1.498997   1.498997   2.510805
     8  H    3.517953   4.466936   2.265654   2.265654   3.517953
     9  C    1.519580   2.306143   2.315285   2.315285   1.519580
    10  H    2.243844   2.659075   3.340093   3.340093   2.243844
    11  C    2.551355   3.449135   2.431886   2.431886   2.551355
    12  H    3.448851   4.375306   3.333746   2.960473   3.044607
    13  H    3.044607   3.730686   2.960473   3.333746   3.448851
                    6          7          8          9         10
     6  H    0.000000
     7  C    3.506826   0.000000
     8  H    4.466936   1.072687   0.000000
     9  C    2.306143   2.322315   3.367842   0.000000
    10  H    2.659075   3.355395   4.368860   1.078024   0.000000
    11  C    3.449135   1.524100   2.300373   1.530373   2.265111
    12  H    3.730686   2.182546   2.714513   2.185745   2.663633
    13  H    4.375306   2.182546   2.714513   2.185745   2.663633
                   11         12         13
    11  C    0.000000
    12  H    1.086102   0.000000
    13  H    1.086102   1.763330   0.000000
 Stoichiometry    C7H6
 Framework group  CS[SG(C3H2),X(C4H4)]
 Deg. of freedom    19
 Full point group                 CS      NOp   2
 Largest Abelian subgroup         CS      NOp   2
 Largest concise Abelian subgroup CS      NOp   2
                         Standard orientation:                         
 ---------------------------------------------------------------------
 Center     Atomic      Atomic             Coordinates (Angstroms)
 Number     Number       Type             X           Y           Z
 ---------------------------------------------------------------------
      1          6           0       -0.768360   -0.771611    0.744314
      2          1           0       -1.195039   -1.425627    1.481652
      3          6           0       -0.768360    0.759411    0.666201
      4          6           0       -0.768360    0.759411   -0.666201
      5          6           0       -0.768360   -0.771611   -0.744314
      6          1           0       -1.195039   -1.425627   -1.481652
      7          6           0        0.468219    1.282899    0.000000
      8          1           0        0.729544    2.323268    0.000000
      9          6           0        0.529264   -1.038614   -0.000000
     10          1           0        0.925447   -2.041198   -0.000000
     11          6           0        1.490337    0.152344    0.000000
     12          1           0        2.124405    0.167899   -0.881665
     13          1           0        2.124405    0.167899    0.881665
 ---------------------------------------------------------------------
 Rotational constants (GHZ):           5.2175550           4.5089896           3.3903354

 **********************************************************************

            Population analysis using the SCF density.

 **********************************************************************

 Orbital symmetries:
       Occupied  (A') (A') (A') (A") (A') (A') (A") (A') (A') (A')
                 (A") (A') (A') (A') (A") (A') (A') (A") (A') (A')
                 (A") (A') (A") (A')
       Virtual   (A") (A') (A") (A') (A') (A") (A') (A') (A") (A')
                 (A") (A") (A') (A') (A") (A") (A') (A') (A') (A')
                 (A') (A") (A') (A") (A') (A') (A") (A') (A") (A")
                 (A') (A") (A') (A") (A') (A') (A") (A') (A") (A')
                 (A') (A") (A') (A') (A") (A') (A') (A") (A") (A')
                 (A') (A") (A') (A') (A") (A') (A') (A") (A') (A")
                 (A') (A") (A') (A') (A") (A") (A') (A') (A") (A')
                 (A") (A') (A") (A') (A") (A') (A') (A") (A') (A')
                 (A") (A') (A") (A") (A') (A') (A") (A') (A") (A')
                 (A") (A') (A") (A") (A') (A") (A") (A') (A') (A')
                 (A') (A") (A') (A") (A') (A') (A") (A') (A') (A')
                 (A")
 The electronic state is 1-A'.
 Alpha  occ. eigenvalues --  -11.26669 -11.25621 -11.25403 -11.25341 -11.23625
 Alpha  occ. eigenvalues --  -11.22896 -11.22711  -1.28593  -1.07914  -1.01351
 Alpha  occ. eigenvalues --   -0.84882  -0.79603  -0.78007  -0.69837  -0.64314
 Alpha  occ. eigenvalues --   -0.62480  -0.57983  -0.57562  -0.51457  -0.46451
 Alpha  occ. eigenvalues --   -0.43333  -0.39531  -0.38892  -0.33555
 Alpha virt. eigenvalues --    0.08247   0.25271   0.26688   0.27890   0.29191
 Alpha virt. eigenvalues --    0.30036   0.30678   0.31448   0.34075   0.35947
 Alpha virt. eigenvalues --    0.37468   0.41050   0.41066   0.41755   0.51047
 Alpha virt. eigenvalues --    0.53762   0.56198   0.66541   0.70794   0.74585
 Alpha virt. eigenvalues --    0.75458   0.76392   0.77745   0.81722   0.84359
 Alpha virt. eigenvalues --    0.85688   0.88176   0.89703   0.93718   0.95009
 Alpha virt. eigenvalues --    0.96441   0.97742   1.01067   1.01551   1.04403
 Alpha virt. eigenvalues --    1.06712   1.07093   1.07585   1.12343   1.13810
 Alpha virt. eigenvalues --    1.18019   1.18023   1.22053   1.33143   1.35024
 Alpha virt. eigenvalues --    1.44399   1.49124   1.51358   1.63599   1.68486
 Alpha virt. eigenvalues --    1.71862   1.79218   1.80531   1.90142   1.91804
 Alpha virt. eigenvalues --    1.92780   1.99273   2.03246   2.08337   2.12759
 Alpha virt. eigenvalues --    2.15356   2.18460   2.20903   2.22356   2.25132
 Alpha virt. eigenvalues --    2.31643   2.32271   2.34952   2.41026   2.51141
 Alpha virt. eigenvalues --    2.51426   2.58576   2.61510   2.61684   2.62292
 Alpha virt. eigenvalues --    2.66177   2.68927   2.69463   2.74244   2.75054
 Alpha virt. eigenvalues --    2.76512   2.80909   2.83254   2.85440   2.86046
 Alpha virt. eigenvalues --    2.87809   2.91284   2.97031   3.01939   3.06216
 Alpha virt. eigenvalues --    3.06556   3.11958   3.14457   3.24361   3.28305
 Alpha virt. eigenvalues --    3.31268   3.39015   3.39391   3.60905   3.66172
 Alpha virt. eigenvalues --    3.83826   3.85243   3.85944   4.00675   4.70223
 Alpha virt. eigenvalues --    4.82373   4.83854   4.89881   5.16137   5.18516
 Alpha virt. eigenvalues --    5.25730
          Condensed to atoms (all electrons):
               1          2          3          4          5          6
     1  C    5.207339   0.384138   0.383053  -0.176012   0.219417  -0.020360
     2  H    0.384138   0.512066  -0.016510   0.010916  -0.020360   0.000108
     3  C    0.383053  -0.016510   5.226655   0.455729  -0.176012   0.010916
     4  C   -0.176012   0.010916   0.455729   5.226655   0.383053  -0.016510
     5  C    0.219417  -0.020360  -0.176012   0.383053   5.207339   0.384138
     6  H   -0.020360   0.000108   0.010916  -0.016510   0.384138   0.512066
     7  C   -0.026743  -0.000748   0.250302   0.250302  -0.026743  -0.000748
     8  H    0.000750   0.000039  -0.017130  -0.017130   0.000750   0.000039
     9  C    0.238939  -0.015511  -0.030389  -0.030389   0.238939  -0.015511
    10  H   -0.021245  -0.000534   0.004652   0.004652  -0.021245  -0.000534
    11  C   -0.042716  -0.000502  -0.081416  -0.081416  -0.042716  -0.000502
    12  H    0.004958  -0.000028   0.004300  -0.001845  -0.003040   0.000013
    13  H   -0.003040   0.000013  -0.001845   0.004300   0.004958  -0.000028
               7          8          9         10         11         12
     1  C   -0.026743   0.000750   0.238939  -0.021245  -0.042716   0.004958
     2  H   -0.000748   0.000039  -0.015511  -0.000534  -0.000502  -0.000028
     3  C    0.250302  -0.017130  -0.030389   0.004652  -0.081416   0.004300
     4  C    0.250302  -0.017130  -0.030389   0.004652  -0.081416  -0.001845
     5  C   -0.026743   0.000750   0.238939  -0.021245  -0.042716  -0.003040
     6  H   -0.000748   0.000039  -0.015511  -0.000534  -0.000502   0.000013
     7  C    5.150887   0.393798  -0.068850   0.004037   0.334294  -0.035403
     8  H    0.393798   0.498801   0.004864  -0.000028  -0.028588  -0.000527
     9  C   -0.068850   0.004864   5.232544   0.392279   0.334543  -0.040941
    10  H    0.004037  -0.000028   0.392279   0.517103  -0.024825  -0.000407
    11  C    0.334294  -0.028588   0.334543  -0.024825   4.987448   0.403813
    12  H   -0.035403  -0.000527  -0.040941  -0.000407   0.403813   0.566107
    13  H   -0.035403  -0.000527  -0.040941  -0.000407   0.403813  -0.030069
              13
     1  C   -0.003040
     2  H    0.000013
     3  C   -0.001845
     4  C    0.004300
     5  C    0.004958
     6  H   -0.000028
     7  C   -0.035403
     8  H   -0.000527
     9  C   -0.040941
    10  H   -0.000407
    11  C    0.403813
    12  H   -0.030069
    13  H    0.566107
 Mulliken charges:
               1
     1  C   -0.148476
     2  H    0.146913
     3  C   -0.012306
     4  C   -0.012306
     5  C   -0.148476
     6  H    0.146913
     7  C   -0.188981
     8  H    0.164889
     9  C   -0.199578
    10  H    0.146501
    11  C   -0.161230
    12  H    0.133069
    13  H    0.133069
 Sum of Mulliken charges =  -0.00000
 Mulliken charges with hydrogens summed into heavy atoms:
               1
     1  C   -0.001564
     3  C   -0.012306
     4  C   -0.012306
     5  C   -0.001564
     7  C   -0.024092
     9  C   -0.053077
    11  C    0.104908
 Electronic spatial extent (au):  <R**2>=            469.2865
 Charge=              0.0000 electrons
 Dipole moment (field-independent basis, Debye):
    X=              1.4912    Y=             -1.6780    Z=              0.0000  Tot=              2.2448
 Quadrupole moment (field-independent basis, Debye-Ang):
   XX=            -40.9012   YY=            -38.8591   ZZ=            -42.6958
   XY=              2.6306   XZ=              0.0000   YZ=              0.0000
 Traceless Quadrupole moment (field-independent basis, Debye-Ang):
   XX=             -0.0825   YY=              1.9596   ZZ=             -1.8771
   XY=              2.6306   XZ=              0.0000   YZ=              0.0000
 Octapole moment (field-independent basis, Debye-Ang**2):
  XXX=              6.9881  YYY=             -4.2389  ZZZ=              0.0000  XYY=              3.8869
  XXY=             -3.0911  XXZ=             -0.0000  XZZ=              0.7601  YZZ=             -6.1616
  YYZ=             -0.0000  XYZ=             -0.0000
 Hexadecapole moment (field-independent basis, Debye-Ang**3):
 XXXX=           -263.1538 YYYY=           -239.5491 ZZZZ=           -135.1649 XXXY=             -8.7012
 XXXZ=              0.0000 YYYX=             -4.8777 YYYZ=              0.0000 ZZZX=              0.0000
 ZZZY=              0.0000 XXYY=            -85.9469 XXZZ=            -61.6582 YYZZ=            -67.4425
 XXYZ=              0.0000 YYXZ=              0.0000 ZZXY=              2.5840
 N-N= 2.779661437723D+02 E-N=-1.180517807631D+03  KE= 2.683073736017D+02
 Symmetry A'   KE= 1.915619346979D+02
 Symmetry A"   KE= 7.674543890385D+01
 ******************************Gaussian NBO Version 3.1******************************
             N A T U R A L   A T O M I C   O R B I T A L   A N D
          N A T U R A L   B O N D   O R B I T A L   A N A L Y S I S
 ******************************Gaussian NBO Version 3.1******************************

       /RESON  / : Allow strongly delocalized NBO set
       /BNDIDX / : Print bond indices based on the NAO density matrix

 Analyzing the SCF density

 Job title: M0001                                                           

 Storage needed:     55330 in NPA,     73489 in NBO (2147482673 available)


 NATURAL POPULATIONS:  Natural atomic orbital occupancies 
                                                          
   NAO  Atom  No  lang   Type(AO)    Occupancy      Energy
 ----------------------------------------------------------
     1    C    1  S      Cor( 1S)     1.99906     -11.10587
     2    C    1  S      Val( 2S)     0.98329      -0.21730
     3    C    1  S      Ryd( 3S)     0.00221       1.58540
     4    C    1  S      Ryd( 4S)     0.00004       4.85168
     5    C    1  px     Val( 2p)     1.11240      -0.07380
     6    C    1  px     Ryd( 3p)     0.00384       0.91307
     7    C    1  py     Val( 2p)     1.06047      -0.04396
     8    C    1  py     Ryd( 3p)     0.00608       1.04189
     9    C    1  pz     Val( 2p)     1.07311      -0.05360
    10    C    1  pz     Ryd( 3p)     0.00699       1.03462
    11    C    1  dxy    Ryd( 3d)     0.00046       2.45251
    12    C    1  dxz    Ryd( 3d)     0.00149       2.56915
    13    C    1  dyz    Ryd( 3d)     0.00190       2.65785
    14    C    1  dx2y2  Ryd( 3d)     0.00140       2.69147
    15    C    1  dz2    Ryd( 3d)     0.00200       2.72436

    16    H    2  S      Val( 1S)     0.75066       0.22248
    17    H    2  S      Ryd( 2S)     0.00105       0.68885
    18    H    2  px     Ryd( 2p)     0.00020       2.77812
    19    H    2  py     Ryd( 2p)     0.00027       2.97851
    20    H    2  pz     Ryd( 2p)     0.00035       3.02700

    21    C    3  S      Cor( 1S)     1.99823     -11.06348
    22    C    3  S      Val( 2S)     1.07574      -0.22249
    23    C    3  S      Ryd( 3S)     0.00090       1.79728
    24    C    3  S      Ryd( 4S)     0.00002       4.82228
    25    C    3  px     Val( 2p)     0.87600       0.01531
    26    C    3  px     Ryd( 3p)     0.00458       0.87111
    27    C    3  py     Val( 2p)     0.92251       0.02924
    28    C    3  py     Ryd( 3p)     0.00531       0.88932
    29    C    3  pz     Val( 2p)     1.12882      -0.06893
    30    C    3  pz     Ryd( 3p)     0.00396       0.82027
    31    C    3  dxy    Ryd( 3d)     0.00105       2.21477
    32    C    3  dxz    Ryd( 3d)     0.00463       2.34372
    33    C    3  dyz    Ryd( 3d)     0.00226       2.30401
    34    C    3  dx2y2  Ryd( 3d)     0.00285       2.36372
    35    C    3  dz2    Ryd( 3d)     0.00377       2.73268

    36    C    4  S      Cor( 1S)     1.99823     -11.06348
    37    C    4  S      Val( 2S)     1.07574      -0.22249
    38    C    4  S      Ryd( 3S)     0.00090       1.79728
    39    C    4  S      Ryd( 4S)     0.00002       4.82228
    40    C    4  px     Val( 2p)     0.87600       0.01531
    41    C    4  px     Ryd( 3p)     0.00458       0.87111
    42    C    4  py     Val( 2p)     0.92251       0.02924
    43    C    4  py     Ryd( 3p)     0.00531       0.88932
    44    C    4  pz     Val( 2p)     1.12882      -0.06893
    45    C    4  pz     Ryd( 3p)     0.00396       0.82027
    46    C    4  dxy    Ryd( 3d)     0.00105       2.21477
    47    C    4  dxz    Ryd( 3d)     0.00463       2.34372
    48    C    4  dyz    Ryd( 3d)     0.00226       2.30401
    49    C    4  dx2y2  Ryd( 3d)     0.00285       2.36372
    50    C    4  dz2    Ryd( 3d)     0.00377       2.73268

    51    C    5  S      Cor( 1S)     1.99906     -11.10587
    52    C    5  S      Val( 2S)     0.98329      -0.21730
    53    C    5  S      Ryd( 3S)     0.00221       1.58540
    54    C    5  S      Ryd( 4S)     0.00004       4.85168
    55    C    5  px     Val( 2p)     1.11240      -0.07380
    56    C    5  px     Ryd( 3p)     0.00384       0.91307
    57    C    5  py     Val( 2p)     1.06047      -0.04396
    58    C    5  py     Ryd( 3p)     0.00608       1.04189
    59    C    5  pz     Val( 2p)     1.07311      -0.05360
    60    C    5  pz     Ryd( 3p)     0.00699       1.03462
    61    C    5  dxy    Ryd( 3d)     0.00046       2.45251
    62    C    5  dxz    Ryd( 3d)     0.00149       2.56915
    63    C    5  dyz    Ryd( 3d)     0.00190       2.65785
    64    C    5  dx2y2  Ryd( 3d)     0.00140       2.69147
    65    C    5  dz2    Ryd( 3d)     0.00200       2.72436

    66    H    6  S      Val( 1S)     0.75066       0.22248
    67    H    6  S      Ryd( 2S)     0.00105       0.68885
    68    H    6  px     Ryd( 2p)     0.00020       2.77812
    69    H    6  py     Ryd( 2p)     0.00027       2.97851
    70    H    6  pz     Ryd( 2p)     0.00035       3.02700

    71    C    7  S      Cor( 1S)     1.99916     -11.11807
    72    C    7  S      Val( 2S)     0.99426      -0.23279
    73    C    7  S      Ryd( 3S)     0.00360       1.45773
    74    C    7  S      Ryd( 4S)     0.00005       4.81850
    75    C    7  px     Val( 2p)     0.97460      -0.03955
    76    C    7  px     Ryd( 3p)     0.00766       0.83716
    77    C    7  py     Val( 2p)     1.21249      -0.07924
    78    C    7  py     Ryd( 3p)     0.00633       1.25522
    79    C    7  pz     Val( 2p)     1.02448      -0.05857
    80    C    7  pz     Ryd( 3p)     0.00124       0.84541
    81    C    7  dxy    Ryd( 3d)     0.00172       2.80010
    82    C    7  dxz    Ryd( 3d)     0.00150       2.67430
    83    C    7  dyz    Ryd( 3d)     0.00024       2.39806
    84    C    7  dx2y2  Ryd( 3d)     0.00116       2.85981
    85    C    7  dz2    Ryd( 3d)     0.00140       2.56189

    86    H    8  S      Val( 1S)     0.73616       0.23743
    87    H    8  S      Ryd( 2S)     0.00096       0.70186
    88    H    8  px     Ryd( 2p)     0.00004       2.83413
    89    H    8  py     Ryd( 2p)     0.00070       3.36807
    90    H    8  pz     Ryd( 2p)     0.00007       2.62794

    91    C    9  S      Cor( 1S)     1.99924     -11.10829
    92    C    9  S      Val( 2S)     0.97547      -0.22965
    93    C    9  S      Ryd( 3S)     0.00198       1.49089
    94    C    9  S      Ryd( 4S)     0.00003       4.79648
    95    C    9  px     Val( 2p)     0.97908      -0.03642
    96    C    9  px     Ryd( 3p)     0.00415       0.87460
    97    C    9  py     Val( 2p)     1.18959      -0.07074
    98    C    9  py     Ryd( 3p)     0.00552       1.20860
    99    C    9  pz     Val( 2p)     1.05213      -0.06982
   100    C    9  pz     Ryd( 3p)     0.00174       0.86043
   101    C    9  dxy    Ryd( 3d)     0.00144       2.72859
   102    C    9  dxz    Ryd( 3d)     0.00198       2.55476
   103    C    9  dyz    Ryd( 3d)     0.00029       2.34112
   104    C    9  dx2y2  Ryd( 3d)     0.00188       2.77454
   105    C    9  dz2    Ryd( 3d)     0.00113       2.47395

   106    H   10  S      Val( 1S)     0.74960       0.21368
   107    H   10  S      Ryd( 2S)     0.00099       0.71547
   108    H   10  px     Ryd( 2p)     0.00010       2.85954
   109    H   10  py     Ryd( 2p)     0.00062       3.31152
   110    H   10  pz     Ryd( 2p)     0.00007       2.62249

   111    C   11  S      Cor( 1S)     1.99929     -11.08495
   112    C   11  S      Val( 2S)     1.04221      -0.25458
   113    C   11  S      Ryd( 3S)     0.00092       1.60215
   114    C   11  S      Ryd( 4S)     0.00002       4.79524
   115    C   11  px     Val( 2p)     1.14887      -0.06064
   116    C   11  px     Ryd( 3p)     0.00321       0.75531
   117    C   11  py     Val( 2p)     1.01201      -0.03973
   118    C   11  py     Ryd( 3p)     0.00241       0.84478
   119    C   11  pz     Val( 2p)     1.24191      -0.07423
   120    C   11  pz     Ryd( 3p)     0.00267       1.07264
   121    C   11  dxy    Ryd( 3d)     0.00170       2.65732
   122    C   11  dxz    Ryd( 3d)     0.00181       2.91516
   123    C   11  dyz    Ryd( 3d)     0.00020       2.28115
   124    C   11  dx2y2  Ryd( 3d)     0.00037       2.50088
   125    C   11  dz2    Ryd( 3d)     0.00135       2.68950

   126    H   12  S      Val( 1S)     0.76330       0.18432
   127    H   12  S      Ryd( 2S)     0.00109       0.80933
   128    H   12  px     Ryd( 2p)     0.00023       2.96251
   129    H   12  py     Ryd( 2p)     0.00005       2.63228
   130    H   12  pz     Ryd( 2p)     0.00050       3.15697

   131    H   13  S      Val( 1S)     0.76330       0.18432
   132    H   13  S      Ryd( 2S)     0.00109       0.80933
   133    H   13  px     Ryd( 2p)     0.00023       2.96251
   134    H   13  py     Ryd( 2p)     0.00005       2.63228
   135    H   13  pz     Ryd( 2p)     0.00050       3.15697

 WARNING:  1 low occupancy (<1.9990e) core orbital  found on  C    3
           1 low occupancy (<1.9990e) core orbital  found on  C    4


 Summary of Natural Population Analysis:                  
                                                          
                                       Natural Population 
                Natural  -----------------------------------------------
    Atom  No    Charge         Core      Valence    Rydberg      Total
 -----------------------------------------------------------------------
      C    1   -0.25475      1.99906     4.22926    0.02642     6.25475
      H    2    0.24747      0.00000     0.75066    0.00187     0.75253
      C    3   -0.03064      1.99823     4.00307    0.02933     6.03064
      C    4   -0.03064      1.99823     4.00307    0.02933     6.03064
      C    5   -0.25475      1.99906     4.22926    0.02642     6.25475
      H    6    0.24747      0.00000     0.75066    0.00187     0.75253
      C    7   -0.22989      1.99916     4.20584    0.02489     6.22989
      H    8    0.26206      0.00000     0.73616    0.00178     0.73794
      C    9   -0.21566      1.99924     4.19628    0.02014     6.21566
      H   10    0.24862      0.00000     0.74960    0.00178     0.75138
      C   11   -0.45896      1.99929     4.44500    0.01467     6.45896
      H   12    0.23482      0.00000     0.76330    0.00188     0.76518
      H   13    0.23482      0.00000     0.76330    0.00188     0.76518
 =======================================================================
   * Total *    0.00000     13.99227    33.82546    0.18227    48.00000

                                 Natural Population      
 --------------------------------------------------------
   Core                      13.99227 ( 99.9448% of  14)
   Valence                   33.82546 ( 99.4866% of  34)
   Natural Minimal Basis     47.81773 ( 99.6203% of  48)
   Natural Rydberg Basis      0.18227 (  0.3797% of  48)
 --------------------------------------------------------

    Atom  No          Natural Electron Configuration
 ----------------------------------------------------------------------------
      C    1      [core]2S( 0.98)2p( 3.25)3p( 0.02)3d( 0.01)
      H    2            1S( 0.75)
      C    3      [core]2S( 1.08)2p( 2.93)3p( 0.01)3d( 0.01)
      C    4      [core]2S( 1.08)2p( 2.93)3p( 0.01)3d( 0.01)
      C    5      [core]2S( 0.98)2p( 3.25)3p( 0.02)3d( 0.01)
      H    6            1S( 0.75)
      C    7      [core]2S( 0.99)2p( 3.21)3p( 0.02)3d( 0.01)
      H    8            1S( 0.74)
      C    9      [core]2S( 0.98)2p( 3.22)3p( 0.01)3d( 0.01)
      H   10            1S( 0.75)
      C   11      [core]2S( 1.04)2p( 3.40)3p( 0.01)3d( 0.01)
      H   12            1S( 0.76)
      H   13            1S( 0.76)


 Wiberg bond index matrix in the NAO basis:                                    

     Atom    1       2       3       4       5       6       7       8       9
     ---- ------  ------  ------  ------  ------  ------  ------  ------  ------
   1.  C  0.0000  0.8987  0.9741  0.0409  0.9791  0.0098  0.0247  0.0043  0.9539
   2.  H  0.8987  0.0000  0.0082  0.0133  0.0098  0.0002  0.0024  0.0002  0.0062
   3.  C  0.9741  0.0082  0.0000  1.7070  0.0409  0.0133  0.9868  0.0119  0.0417
   4.  C  0.0409  0.0133  1.7070  0.0000  0.9741  0.0082  0.9868  0.0119  0.0417
   5.  C  0.9791  0.0098  0.0409  0.9741  0.0000  0.8987  0.0247  0.0043  0.9539
   6.  H  0.0098  0.0002  0.0133  0.0082  0.8987  0.0000  0.0024  0.0002  0.0062
   7.  C  0.0247  0.0024  0.9868  0.9868  0.0247  0.0024  0.0000  0.8918  0.0047
   8.  H  0.0043  0.0002  0.0119  0.0119  0.0043  0.0002  0.8918  0.0000  0.0068
   9.  C  0.9539  0.0062  0.0417  0.0417  0.9539  0.0062  0.0047  0.0068  0.0000
  10.  H  0.0022  0.0004  0.0082  0.0082  0.0022  0.0004  0.0072  0.0000  0.9090
  11.  C  0.0108  0.0011  0.0182  0.0182  0.0108  0.0011  1.0028  0.0014  1.0054
  12.  H  0.0114  0.0001  0.0098  0.0017  0.0023  0.0000  0.0019  0.0001  0.0026
  13.  H  0.0023  0.0000  0.0017  0.0098  0.0114  0.0001  0.0019  0.0001  0.0026

     Atom   10      11      12      13
     ---- ------  ------  ------  ------
   1.  C  0.0022  0.0108  0.0114  0.0023
   2.  H  0.0004  0.0011  0.0001  0.0000
   3.  C  0.0082  0.0182  0.0098  0.0017
   4.  C  0.0082  0.0182  0.0017  0.0098
   5.  C  0.0022  0.0108  0.0023  0.0114
   6.  H  0.0004  0.0011  0.0000  0.0001
   7.  C  0.0072  1.0028  0.0019  0.0019
   8.  H  0.0000  0.0014  0.0001  0.0001
   9.  C  0.9090  1.0054  0.0026  0.0026
  10.  H  0.0000  0.0018  0.0001  0.0001
  11.  C  0.0018  0.0000  0.9163  0.9163
  12.  H  0.0001  0.9163  0.0000  0.0003
  13.  H  0.0001  0.9163  0.0003  0.0000


 Wiberg bond index, Totals by atom:                                            

     Atom    1
     ---- ------
   1.  C  3.9122
   2.  H  0.9405
   3.  C  3.8218
   4.  C  3.8218
   5.  C  3.9122
   6.  H  0.9405
   7.  C  3.9381
   8.  H  0.9329
   9.  C  3.9343
  10.  H  0.9398
  11.  C  3.9043
  12.  H  0.9467
  13.  H  0.9467


 Atom-atom overlap-weighted NAO bond order:                                    

     Atom    1       2       3       4       5       6       7       8       9
     ---- ------  ------  ------  ------  ------  ------  ------  ------  ------
   1.  C  0.0000  0.7819  0.8108  0.0415  0.7773  0.0067 -0.0181  0.0022  0.7776
   2.  H  0.7819  0.0000  0.0087  0.0119  0.0067 -0.0005  0.0006  0.0000  0.0096
   3.  C  0.8108  0.0087  0.0000  1.1175  0.0415  0.0119  0.8309  0.0071 -0.0066
   4.  C  0.0415  0.0119  1.1175  0.0000  0.8108  0.0087  0.8309  0.0071 -0.0066
   5.  C  0.7773  0.0067  0.0415  0.8108  0.0000  0.7819 -0.0181  0.0022  0.7776
   6.  H  0.0067 -0.0005  0.0119  0.0087  0.7819  0.0000  0.0006  0.0000  0.0096
   7.  C -0.0181  0.0006  0.8309  0.8309 -0.0181  0.0006  0.0000  0.7822 -0.0077
   8.  H  0.0022  0.0000  0.0071  0.0071  0.0022  0.0000  0.7822  0.0000  0.0046
   9.  C  0.7776  0.0096 -0.0066 -0.0066  0.7776  0.0096 -0.0077  0.0046  0.0000
  10.  H  0.0071 -0.0018  0.0060  0.0060  0.0071 -0.0018  0.0052  0.0000  0.7819
  11.  C -0.0115  0.0011 -0.0284 -0.0284 -0.0115  0.0011  0.8338  0.0051  0.8349
  12.  H  0.0048 -0.0000  0.0037 -0.0023 -0.0038  0.0000  0.0027 -0.0010 -0.0004
  13.  H -0.0038  0.0000 -0.0023  0.0037  0.0048 -0.0000  0.0027 -0.0010 -0.0004

     Atom   10      11      12      13
     ---- ------  ------  ------  ------
   1.  C  0.0071 -0.0115  0.0048 -0.0038
   2.  H -0.0018  0.0011 -0.0000  0.0000
   3.  C  0.0060 -0.0284  0.0037 -0.0023
   4.  C  0.0060 -0.0284 -0.0023  0.0037
   5.  C  0.0071 -0.0115 -0.0038  0.0048
   6.  H -0.0018  0.0011  0.0000 -0.0000
   7.  C  0.0052  0.8338  0.0027  0.0027
   8.  H  0.0000  0.0051 -0.0010 -0.0010
   9.  C  0.7819  0.8349 -0.0004 -0.0004
  10.  H  0.0000  0.0064 -0.0011 -0.0011
  11.  C  0.0064  0.0000  0.7650  0.7650
  12.  H -0.0011  0.7650  0.0000 -0.0004
  13.  H -0.0011  0.7650 -0.0004  0.0000


 Atom-atom overlap-weighted NAO bond order, Totals by atom:                    

     Atom    1
     ---- ------
   1.  C  3.1765
   2.  H  0.8182
   3.  C  2.8008
   4.  C  2.8008
   5.  C  3.1765
   6.  H  0.8182
   7.  C  3.2458
   8.  H  0.8085
   9.  C  3.1740
  10.  H  0.8137
  11.  C  3.1324
  12.  H  0.7673
  13.  H  0.7673


 MO bond order:                                                                

     Atom    1       2       3       4       5       6       7       8       9
     ---- ------  ------  ------  ------  ------  ------  ------  ------  ------
   1.  C  0.0000  0.2703  0.3013  0.0065 -0.3835  0.1311 -0.0998  0.0737  1.1890
   2.  H  0.2703  0.0000 -0.0701  0.0110  0.0947 -0.0104  0.0132  0.0094 -0.0154
   3.  C  0.3013 -0.0701  0.0000 -0.2190 -0.1446 -0.0752  1.3104 -0.0139 -0.1105
   4.  C  0.0065  0.0110 -0.2190  0.0000 -0.4196  0.0082 -1.4413  0.0623 -0.1781
   5.  C -0.3835  0.0947 -0.1446 -0.4196  0.0000 -0.7885  0.0502  0.0600 -0.6274
   6.  H  0.1311 -0.0104 -0.0752  0.0082 -0.7885  0.0000 -0.0629  0.0072  0.0261
   7.  C -0.0998  0.0132  1.3104 -1.4413  0.0502 -0.0629  0.0000  1.3794 -0.0802
   8.  H  0.0737  0.0094 -0.0139  0.0623  0.0600  0.0072  1.3794  0.0000  0.1140
   9.  C  1.1890 -0.0154 -0.1105 -0.1781 -0.6274  0.0261 -0.0802  0.1140  0.0000
  10.  H -0.0033 -0.0161 -0.0062 -0.0294 -0.0044 -0.0163  0.0631 -0.0046  0.0482
  11.  C -0.0407 -0.0368  0.0215 -0.0026 -0.0848 -0.0238  0.9278  0.0355 -1.0039
  12.  H  0.0729 -0.0038  0.1478 -0.0234 -0.0027  0.0063 -0.0033  0.0019  0.0248
  13.  H -0.0145  0.0055 -0.0633  0.1155  0.0726 -0.0043  0.0730  0.0021  0.0803

     Atom   10      11      12      13
     ---- ------  ------  ------  ------
   1.  C -0.0033 -0.0407  0.0729 -0.0145
   2.  H -0.0161 -0.0368 -0.0038  0.0055
   3.  C -0.0062  0.0215  0.1478 -0.0633
   4.  C -0.0294 -0.0026 -0.0234  0.1155
   5.  C -0.0044 -0.0848 -0.0027  0.0726
   6.  H -0.0163 -0.0238  0.0063 -0.0043
   7.  C  0.0631  0.9278 -0.0033  0.0730
   8.  H -0.0046  0.0355  0.0019  0.0021
   9.  C  0.0482 -1.0039  0.0248  0.0803
  10.  H  0.0000 -0.0288 -0.0008 -0.0006
  11.  C -0.0288  0.0000  0.3555  1.6207
  12.  H -0.0008  0.3555  0.0000  0.0359
  13.  H -0.0006  1.6207  0.0359  0.0000


 MO atomic valencies:                                                          

     Atom    1
     ---- ------
   1.  C  1.5030
   2.  H  0.2515
   3.  C  1.0782
   4.  C -2.1098
   5.  C -2.1779
   6.  H -0.8026
   7.  C  2.1295
   8.  H  1.7270
   9.  C -0.5331
  10.  H  0.0007
  11.  C  1.7396
  12.  H  0.6110
  13.  H  1.9229


 NATURAL BOND ORBITAL ANALYSIS:

                       Occupancies       Lewis Structure    Low   High
           Occ.    -------------------  -----------------   occ   occ
  Cycle   Thresh.   Lewis   Non-Lewis     CR  BD  3C  LP    (L)   (NL)   Dev
 =============================================================================
   1(1)    1.90    47.33653   0.66347      7  17   0   0     1      1    0.04
   2(2)    1.90    47.33653   0.66347      7  17   0   0     1      1    0.04
   3(1)    1.80    47.33653   0.66347      7  17   0   0     0      1    0.04
 -----------------------------------------------------------------------------

 Structure accepted: No low occupancy Lewis orbitals

 WARNING:  1 low occupancy (<1.9990e) core orbital  found on  C    3
           1 low occupancy (<1.9990e) core orbital  found on  C    4

 --------------------------------------------------------
   Core                     13.99226 ( 99.945% of  14)
   Valence Lewis            33.34426 ( 98.071% of  34)
  ==================       ============================
   Total Lewis              47.33653 ( 98.618% of  48)
  -----------------------------------------------------
   Valence non-Lewis         0.58092 (  1.210% of  48)
   Rydberg non-Lewis         0.08256 (  0.172% of  48)
  ==================       ============================
   Total non-Lewis           0.66347 (  1.382% of  48)
 --------------------------------------------------------


       (Occupancy)   Bond orbital/ Coefficients/ Hybrids
 ---------------------------------------------------------------------------------
     1. (1.99430) BD ( 1) C   1 - H   2  
                ( 63.25%)   0.7953* C   1 s( 32.75%)p 2.05( 67.19%)d 0.00(  0.06%)
                                            0.0001 -0.5719  0.0210  0.0006  0.3338
                                            0.0003  0.4939 -0.0164 -0.5624  0.0015
                                           -0.0100  0.0094  0.0194  0.0047 -0.0027
                ( 36.75%)   0.6063* H   2 s( 99.91%)p 0.00(  0.09%)
                                           -0.9995 -0.0051 -0.0120 -0.0182  0.0209
     2. (1.96790) BD ( 1) C   1 - C   3  
                ( 49.46%)   0.7033* C   1 s( 24.36%)p 3.10( 75.55%)d 0.00(  0.09%)
                                           -0.0003  0.4935  0.0112  0.0005 -0.0868
                                           -0.0265  0.8421 -0.0141  0.1871  0.0542
                                            0.0015 -0.0002  0.0034 -0.0254 -0.0152
                ( 50.54%)   0.7109* C   3 s( 36.36%)p 1.74( 63.40%)d 0.01(  0.24%)
                                           -0.0003  0.6030 -0.0003 -0.0002 -0.1143
                                           -0.0177 -0.6929  0.0027  0.3737  0.0302
                                           -0.0045 -0.0037  0.0031 -0.0442 -0.0197
     3. (1.95841) BD ( 1) C   1 - C   5  
                ( 50.00%)   0.7071* C   1 s( 21.16%)p 3.72( 78.68%)d 0.01(  0.16%)
                                           -0.0001  0.4596  0.0167 -0.0002 -0.3635
                                           -0.0250 -0.1318 -0.0416 -0.7967  0.0157
                                           -0.0009  0.0082  0.0093  0.0014  0.0381
                ( 50.00%)   0.7071* C   5 s( 21.16%)p 3.72( 78.68%)d 0.01(  0.16%)
                                           -0.0001  0.4596  0.0167 -0.0002 -0.3635
                                           -0.0250 -0.1318 -0.0416  0.7967 -0.0157
                                           -0.0009 -0.0082 -0.0093  0.0014  0.0381
     4. (1.93183) BD ( 1) C   1 - C   9  
                ( 50.64%)   0.7116* C   1 s( 21.33%)p 3.68( 78.52%)d 0.01(  0.14%)
                                           -0.0004  0.4617  0.0144 -0.0006  0.8636
                                           -0.0066 -0.1627 -0.0461 -0.0977  0.0349
                                           -0.0069 -0.0255  0.0022  0.0254 -0.0086
                ( 49.36%)   0.7026* C   9 s( 20.49%)p 3.87( 79.36%)d 0.01(  0.15%)
                                           -0.0000  0.4524  0.0145 -0.0005 -0.5325
                                            0.0097  0.0978 -0.0365  0.7063  0.0114
                                           -0.0115 -0.0297  0.0089  0.0193  0.0002
     5. (1.97282) BD ( 1) C   3 - C   4  
                ( 50.00%)   0.7071* C   3 s( 29.41%)p 2.39( 70.33%)d 0.01(  0.26%)
                                            0.0001  0.5423 -0.0073  0.0015 -0.4330
                                           -0.0339  0.1662  0.0199 -0.6975 -0.0136
                                            0.0078  0.0105 -0.0028 -0.0019  0.0494
                ( 50.00%)   0.7071* C   4 s( 29.41%)p 2.39( 70.33%)d 0.01(  0.26%)
                                            0.0001  0.5423 -0.0073  0.0015 -0.4330
                                           -0.0339  0.1662  0.0199  0.6975  0.0136
                                            0.0078 -0.0105  0.0028 -0.0019  0.0494
     6. (1.83632) BD ( 2) C   3 - C   4  
                ( 50.00%)   0.7071* C   3 s(  1.54%)p63.60( 97.87%)d 0.39(  0.59%)
                                            0.0001  0.1229  0.0171 -0.0013 -0.5987
                                            0.0507  0.5201 -0.0568  0.5864 -0.0089
                                            0.0023  0.0622 -0.0386  0.0022 -0.0236
                ( 50.00%)   0.7071* C   4 s(  1.54%)p63.60( 97.87%)d 0.39(  0.59%)
                                            0.0001  0.1229  0.0171 -0.0013 -0.5987
                                            0.0507  0.5201 -0.0568 -0.5864  0.0089
                                            0.0023 -0.0622  0.0386  0.0022 -0.0236
     7. (1.93711) BD ( 1) C   3 - C   7  
                ( 51.67%)   0.7188* C   3 s( 32.55%)p 2.06( 67.14%)d 0.01(  0.31%)
                                            0.0000  0.5705 -0.0029 -0.0003  0.6584
                                           -0.0050  0.4650  0.0193  0.1454  0.0063
                                            0.0255 -0.0366 -0.0099  0.0311 -0.0081
                ( 48.33%)   0.6952* C   7 s( 19.90%)p 4.02( 80.00%)d 0.01(  0.10%)
                                           -0.0001  0.4455  0.0230  0.0006 -0.5273
                                            0.0147 -0.1433  0.0446  0.7066  0.0041
                                            0.0059 -0.0261 -0.0091  0.0106  0.0102
     8. (1.96790) BD ( 1) C   4 - C   5  
                ( 50.54%)   0.7109* C   4 s( 36.36%)p 1.74( 63.40%)d 0.01(  0.24%)
                                           -0.0003  0.6030 -0.0003 -0.0002 -0.1143
                                           -0.0177 -0.6929  0.0027 -0.3737 -0.0302
                                           -0.0045  0.0037 -0.0031 -0.0442 -0.0197
                ( 49.46%)   0.7033* C   5 s( 24.36%)p 3.10( 75.55%)d 0.00(  0.09%)
                                           -0.0003  0.4935  0.0112  0.0005 -0.0868
                                           -0.0265  0.8421 -0.0141 -0.1871 -0.0542
                                            0.0015  0.0002 -0.0034 -0.0254 -0.0152
     9. (1.93711) BD ( 1) C   4 - C   7  
                ( 51.67%)   0.7188* C   4 s( 32.55%)p 2.06( 67.14%)d 0.01(  0.31%)
                                            0.0000  0.5705 -0.0029 -0.0003  0.6584
                                           -0.0050  0.4650  0.0193 -0.1454 -0.0063
                                            0.0255  0.0366  0.0099  0.0311 -0.0081
                ( 48.33%)   0.6952* C   7 s( 19.90%)p 4.02( 80.00%)d 0.01(  0.10%)
                                           -0.0001  0.4455  0.0230  0.0006 -0.5273
                                            0.0147 -0.1433  0.0446 -0.7066 -0.0041
                                            0.0059  0.0261  0.0091  0.0106  0.0102
    10. (1.99430) BD ( 1) C   5 - H   6  
                ( 63.25%)   0.7953* C   5 s( 32.75%)p 2.05( 67.19%)d 0.00(  0.06%)
                                            0.0001 -0.5719  0.0210  0.0006  0.3338
                                            0.0003  0.4939 -0.0164  0.5624 -0.0015
                                           -0.0100 -0.0094 -0.0194  0.0047 -0.0027
                ( 36.75%)   0.6063* H   6 s( 99.91%)p 0.00(  0.09%)
                                           -0.9995 -0.0051 -0.0120 -0.0182 -0.0209
    11. (1.93183) BD ( 1) C   5 - C   9  
                ( 50.64%)   0.7116* C   5 s( 21.33%)p 3.68( 78.52%)d 0.01(  0.14%)
                                           -0.0004  0.4617  0.0144 -0.0006  0.8636
                                           -0.0066 -0.1627 -0.0461  0.0977 -0.0349
                                           -0.0069  0.0255 -0.0022  0.0254 -0.0086
                ( 49.36%)   0.7026* C   9 s( 20.49%)p 3.87( 79.36%)d 0.01(  0.15%)
                                           -0.0000  0.4524  0.0145 -0.0005 -0.5325
                                            0.0097  0.0978 -0.0365 -0.7063 -0.0114
                                           -0.0115  0.0297 -0.0089  0.0193  0.0002
    12. (1.98847) BD ( 1) C   7 - H   8  
                ( 63.78%)   0.7986* C   7 s( 29.73%)p 2.36( 70.20%)d 0.00(  0.07%)
                                           -0.0002  0.5451 -0.0121 -0.0018  0.2403
                                            0.0028  0.8025 -0.0135  0.0000  0.0000
                                            0.0089  0.0000  0.0000 -0.0210 -0.0142
                ( 36.22%)   0.6018* H   8 s( 99.91%)p 0.00(  0.09%)
                                            0.9995  0.0044 -0.0063 -0.0300  0.0000
    13. (1.98754) BD ( 1) C   7 - C  11  
                ( 50.15%)   0.7081* C   7 s( 30.10%)p 2.32( 69.78%)d 0.00(  0.11%)
                                           -0.0000  0.5486  0.0050 -0.0007  0.6190
                                            0.0489 -0.5576  0.0363 -0.0000 -0.0000
                                           -0.0272 -0.0000 -0.0000 -0.0042 -0.0195
                ( 49.85%)   0.7061* C  11 s( 25.41%)p 2.93( 74.47%)d 0.00(  0.12%)
                                            0.0001  0.5041 -0.0038  0.0002 -0.5077
                                            0.0138  0.6975  0.0166 -0.0000  0.0000
                                           -0.0292 -0.0000 -0.0000 -0.0032 -0.0173
    14. (1.98656) BD ( 1) C   9 - H  10  
                ( 62.72%)   0.7919* C   9 s( 29.62%)p 2.37( 70.30%)d 0.00(  0.08%)
                                            0.0001 -0.5442  0.0098  0.0005 -0.3182
                                           -0.0086  0.7755 -0.0156 -0.0000  0.0000
                                            0.0137 -0.0000  0.0000  0.0201  0.0135
                ( 37.28%)   0.6106* H  10 s( 99.91%)p 0.00(  0.09%)
                                           -0.9995 -0.0030  0.0108 -0.0282  0.0000
    15. (1.98712) BD ( 1) C   9 - C  11  
                ( 50.83%)   0.7129* C   9 s( 29.10%)p 2.43( 70.80%)d 0.00(  0.10%)
                                           -0.0000  0.5395 -0.0026  0.0011  0.5731
                                            0.0438  0.6137 -0.0317 -0.0000  0.0000
                                            0.0248 -0.0000  0.0000 -0.0088 -0.0182
                ( 49.17%)   0.7012* C  11 s( 25.44%)p 2.93( 74.44%)d 0.00(  0.11%)
                                            0.0000  0.5044 -0.0064  0.0002 -0.4825
                                            0.0128 -0.7149 -0.0178 -0.0000  0.0000
                                            0.0287 -0.0000 -0.0000 -0.0048 -0.0173
    16. (1.98238) BD ( 1) C  11 - H  12  
                ( 61.85%)   0.7864* C  11 s( 24.54%)p 3.07( 75.37%)d 0.00(  0.09%)
                                           -0.0001  0.4954  0.0027 -0.0001  0.5040
                                            0.0126  0.0090  0.0014 -0.7065  0.0177
                                            0.0003 -0.0242 -0.0010  0.0084  0.0166
                ( 38.15%)   0.6177* H  12 s( 99.91%)p 0.00(  0.09%)
                                            0.9996  0.0020 -0.0167 -0.0005  0.0248
    17. (1.98238) BD ( 1) C  11 - H  13  
                ( 61.85%)   0.7864* C  11 s( 24.54%)p 3.07( 75.37%)d 0.00(  0.09%)
                                           -0.0001  0.4954  0.0027 -0.0001  0.5040
                                            0.0126  0.0090  0.0014  0.7065 -0.0177
                                            0.0003  0.0242  0.0010  0.0084  0.0166
                ( 38.15%)   0.6177* H  13 s( 99.91%)p 0.00(  0.09%)
                                            0.9996  0.0020 -0.0167 -0.0005 -0.0248
    18. (1.99906) CR ( 1) C   1           s(100.00%)p 0.00(  0.00%)
                                            1.0000  0.0004  0.0000 -0.0000  0.0003
                                           -0.0000  0.0001 -0.0000  0.0000  0.0000
                                           -0.0000 -0.0000  0.0000  0.0000 -0.0000
    19. (1.99823) CR ( 1) C   3           s(100.00%)p 0.00(  0.00%)
                                            1.0000  0.0001 -0.0000 -0.0000  0.0001
                                           -0.0000 -0.0003  0.0000  0.0001  0.0000
                                           -0.0000 -0.0000  0.0000 -0.0000 -0.0000
    20. (1.99823) CR ( 1) C   4           s(100.00%)p 0.00(  0.00%)
                                            1.0000  0.0001 -0.0000 -0.0000  0.0001
                                           -0.0000 -0.0003  0.0000 -0.0001 -0.0000
                                           -0.0000  0.0000 -0.0000 -0.0000 -0.0000
    21. (1.99906) CR ( 1) C   5           s(100.00%)p 0.00(  0.00%)
                                            1.0000  0.0004  0.0000 -0.0000  0.0003
                                           -0.0000  0.0001 -0.0000 -0.0000 -0.0000
                                           -0.0000  0.0000 -0.0000  0.0000 -0.0000
    22. (1.99916) CR ( 1) C   7           s(100.00%)p 0.00(  0.00%)
                                            1.0000  0.0002  0.0000 -0.0000  0.0000
                                            0.0000  0.0001  0.0000 -0.0000 -0.0000
                                            0.0000 -0.0000 -0.0000 -0.0000 -0.0000
    23. (1.99924) CR ( 1) C   9           s(100.00%)
                                            1.0000  0.0001 -0.0000 -0.0000  0.0000
                                            0.0000 -0.0001 -0.0000  0.0000 -0.0000
                                           -0.0000  0.0000 -0.0000 -0.0000 -0.0000
    24. (1.99929) CR ( 1) C  11           s(100.00%)p 0.00(  0.00%)
                                            1.0000  0.0000  0.0000 -0.0000  0.0001
                                            0.0000 -0.0000  0.0000  0.0000 -0.0000
                                            0.0000  0.0000  0.0000  0.0000  0.0000
    25. (0.00519) RY*( 1) C   1           s(  1.98%)p41.84( 83.01%)d 7.56( 15.00%)
                                           -0.0000 -0.0253  0.1380  0.0130  0.0069
                                           -0.5383 -0.0279  0.4609 -0.0098  0.5718
                                            0.0334  0.1906 -0.3282  0.0570 -0.0402
    26. (0.00299) RY*( 2) C   1           s( 31.17%)p 1.21( 37.57%)d 1.00( 31.27%)
                                           -0.0000 -0.0357  0.5553 -0.0456 -0.0314
                                            0.0150 -0.0331 -0.4384  0.0467  0.4230
                                           -0.1019  0.2227  0.4813  0.1295 -0.0650
    27. (0.00158) RY*( 3) C   1           s(  1.73%)p49.01( 84.89%)d 7.73( 13.38%)
                                            0.0000  0.0277  0.1273  0.0186  0.0062
                                            0.6913  0.0078  0.5586 -0.0267  0.2411
                                            0.2941  0.0084  0.1708  0.1189  0.0630
    28. (0.00084) RY*( 4) C   1           s( 39.74%)p 1.18( 47.06%)d 0.33( 13.20%)
                                            0.0000  0.0363  0.6294 -0.0010  0.0096
                                           -0.1091  0.0205  0.2896  0.0044 -0.6118
                                           -0.1346  0.1594 -0.0937  0.2821  0.0105
    29. (0.00040) RY*( 5) C   1           s(  7.16%)p 1.68( 12.00%)d11.28( 80.83%)
                                           -0.0000 -0.0146  0.1547  0.2179 -0.0055
                                           -0.2882 -0.0020  0.1890  0.0098  0.0330
                                           -0.0363 -0.7406  0.3865 -0.0585  0.3251
    30. (0.00028) RY*( 6) C   1           s( 15.62%)p 0.88( 13.77%)d 4.52( 70.61%)
                                           -0.0000 -0.0245  0.3706  0.1352  0.0002
                                            0.1135  0.0018 -0.3486  0.0188  0.0541
                                            0.4876 -0.1283 -0.5227 -0.1871  0.3789
    31. (0.00010) RY*( 7) C   1           s(  4.01%)p 3.99( 16.00%)d19.94( 79.99%)
                                           -0.0000 -0.0069  0.1680  0.1089 -0.0271
                                            0.3373 -0.0031 -0.0472 -0.0112  0.2077
                                           -0.6504 -0.3665 -0.4275  0.0210 -0.2436
    32. (0.00003) RY*( 8) C   1           s(  5.69%)p 0.70(  4.00%)d15.86( 90.31%)
    33. (0.00001) RY*( 9) C   1           s( 91.42%)p 0.00(  0.14%)d 0.09(  8.44%)
    34. (0.00001) RY*(10) C   1           s(  1.86%)p 0.88(  1.63%)d51.99( 96.51%)
    35. (0.00109) RY*( 1) H   2           s( 98.46%)p 0.02(  1.54%)
                                           -0.0025  0.9923 -0.1104 -0.0559  0.0100
    36. (0.00007) RY*( 2) H   2           s(  0.84%)p99.99( 99.16%)
    37. (0.00001) RY*( 3) H   2           s(  0.47%)p99.99( 99.53%)
    38. (0.00002) RY*( 4) H   2           s(  0.32%)p99.99( 99.68%)
    39. (0.00393) RY*( 1) C   3           s(  7.89%)p10.12( 79.86%)d 1.55( 12.25%)
                                            0.0000  0.0008  0.2807 -0.0095  0.0222
                                           -0.2543  0.0158 -0.5241 -0.0354  0.6762
                                           -0.0776  0.2415  0.2031 -0.0043 -0.1300
    40. (0.00245) RY*( 2) C   3           s(  1.56%)p43.71( 68.29%)d19.30( 30.14%)
                                           -0.0000 -0.0125  0.1230  0.0183 -0.0188
                                           -0.7145  0.0123  0.0072  0.0495 -0.4116
                                            0.3213  0.0290  0.4328  0.0996  0.0116
    41. (0.00203) RY*( 3) C   3           s(  0.73%)p99.99( 94.48%)d 6.61(  4.80%)
                                           -0.0000 -0.0316  0.0754 -0.0240 -0.0372
                                           -0.3478  0.0383  0.7635  0.0342  0.4867
                                            0.0576 -0.0243 -0.1631 -0.1251 -0.0429
    42. (0.00053) RY*( 4) C   3           s(  3.94%)p 4.53( 17.85%)d19.85( 78.21%)
                                            0.0000  0.0198  0.1975 -0.0036  0.0224
                                            0.2619 -0.0291  0.3236 -0.0016 -0.0620
                                           -0.1873  0.6441  0.2961  0.4926  0.0422
    43. (0.00029) RY*( 5) C   3           s( 68.47%)p 0.09(  6.38%)d 0.37( 25.15%)
                                            0.0000  0.0037  0.8155  0.1401  0.0141
                                           -0.0689 -0.0049 -0.0041 -0.0021 -0.2424
                                           -0.3391 -0.1326 -0.2996 -0.1052  0.1347
    44. (0.00017) RY*( 6) C   3           s(  8.28%)p 1.07(  8.88%)d10.00( 82.84%)
                                            0.0000 -0.0037  0.2877  0.0075 -0.0435
                                            0.2219 -0.0344 -0.0170 -0.0017  0.1903
                                            0.5504 -0.4193 -0.0520  0.5885  0.0259
    45. (0.00012) RY*( 7) C   3           s(  6.49%)p 2.00( 12.96%)d12.41( 80.54%)
                                            0.0000  0.0102  0.2536  0.0226 -0.0104
                                            0.3176  0.0197  0.1417 -0.0442 -0.0789
                                            0.1393 -0.1033  0.3820 -0.3529 -0.7106
    46. (0.00006) RY*( 8) C   3           s(  0.03%)p99.99(  5.42%)d99.99( 94.55%)
    47. (0.00002) RY*( 9) C   3           s( 14.10%)p 0.44(  6.23%)d 5.65( 79.67%)
    48. (0.00000) RY*(10) C   3           s( 88.64%)p 0.01(  0.92%)d 0.12( 10.44%)
    49. (0.00393) RY*( 1) C   4           s(  7.89%)p10.12( 79.86%)d 1.55( 12.25%)
                                            0.0000  0.0008  0.2807 -0.0095  0.0222
                                           -0.2543  0.0158 -0.5241  0.0354 -0.6762
                                           -0.0776 -0.2415 -0.2031 -0.0043 -0.1300
    50. (0.00245) RY*( 2) C   4           s(  1.56%)p43.71( 68.29%)d19.30( 30.14%)
                                           -0.0000 -0.0125  0.1230  0.0183 -0.0188
                                           -0.7145  0.0123  0.0072 -0.0495  0.4116
                                            0.3213 -0.0290 -0.4328  0.0996  0.0116
    51. (0.00203) RY*( 3) C   4           s(  0.73%)p99.99( 94.48%)d 6.61(  4.80%)
                                           -0.0000 -0.0316  0.0754 -0.0240 -0.0372
                                           -0.3478  0.0383  0.7635 -0.0342 -0.4867
                                            0.0576  0.0243  0.1631 -0.1251 -0.0429
    52. (0.00053) RY*( 4) C   4           s(  3.94%)p 4.53( 17.85%)d19.85( 78.21%)
                                            0.0000  0.0198  0.1975 -0.0036  0.0224
                                            0.2619 -0.0291  0.3236  0.0016  0.0620
                                           -0.1873 -0.6441 -0.2961  0.4926  0.0422
    53. (0.00029) RY*( 5) C   4           s( 68.47%)p 0.09(  6.38%)d 0.37( 25.15%)
                                            0.0000  0.0037  0.8155  0.1401  0.0141
                                           -0.0689 -0.0049 -0.0041  0.0021  0.2424
                                           -0.3391  0.1326  0.2996 -0.1052  0.1347
    54. (0.00017) RY*( 6) C   4           s(  8.28%)p 1.07(  8.88%)d10.00( 82.84%)
                                            0.0000 -0.0037  0.2877  0.0075 -0.0435
                                            0.2219 -0.0344 -0.0170  0.0017 -0.1903
                                            0.5504  0.4193  0.0520  0.5885  0.0259
    55. (0.00012) RY*( 7) C   4           s(  6.49%)p 2.00( 12.96%)d12.41( 80.54%)
                                            0.0000  0.0102  0.2536  0.0226 -0.0104
                                            0.3176  0.0197  0.1417  0.0442  0.0789
                                            0.1393  0.1033 -0.3820 -0.3529 -0.7106
    56. (0.00006) RY*( 8) C   4           s(  0.03%)p99.99(  5.42%)d99.99( 94.55%)
    57. (0.00002) RY*( 9) C   4           s( 14.10%)p 0.44(  6.23%)d 5.65( 79.67%)
    58. (0.00000) RY*(10) C   4           s( 88.64%)p 0.01(  0.92%)d 0.12( 10.44%)
    59. (0.00519) RY*( 1) C   5           s(  1.98%)p41.84( 83.01%)d 7.56( 15.00%)
                                           -0.0000 -0.0253  0.1380  0.0130  0.0069
                                           -0.5383 -0.0279  0.4609  0.0098 -0.5718
                                            0.0334 -0.1906  0.3282  0.0570 -0.0402
    60. (0.00299) RY*( 2) C   5           s( 31.17%)p 1.21( 37.57%)d 1.00( 31.27%)
                                           -0.0000 -0.0357  0.5553 -0.0456 -0.0314
                                            0.0150 -0.0331 -0.4384 -0.0467 -0.4230
                                           -0.1019 -0.2227 -0.4813  0.1295 -0.0650
    61. (0.00158) RY*( 3) C   5           s(  1.73%)p49.01( 84.89%)d 7.73( 13.38%)
                                            0.0000  0.0277  0.1273  0.0186  0.0062
                                            0.6913  0.0078  0.5586  0.0267 -0.2411
                                            0.2941 -0.0084 -0.1708  0.1189  0.0630
    62. (0.00084) RY*( 4) C   5           s( 39.74%)p 1.18( 47.06%)d 0.33( 13.20%)
                                            0.0000  0.0363  0.6294 -0.0010  0.0096
                                           -0.1091  0.0205  0.2896 -0.0044  0.6118
                                           -0.1346 -0.1594  0.0937  0.2821  0.0105
    63. (0.00040) RY*( 5) C   5           s(  7.16%)p 1.68( 12.00%)d11.28( 80.83%)
                                           -0.0000 -0.0146  0.1547  0.2179 -0.0055
                                           -0.2882 -0.0020  0.1890 -0.0098 -0.0330
                                           -0.0363  0.7406 -0.3865 -0.0585  0.3251
    64. (0.00028) RY*( 6) C   5           s( 15.62%)p 0.88( 13.77%)d 4.52( 70.61%)
                                           -0.0000 -0.0245  0.3706  0.1352  0.0002
                                            0.1135  0.0018 -0.3486 -0.0188 -0.0541
                                            0.4876  0.1283  0.5227 -0.1871  0.3789
    65. (0.00010) RY*( 7) C   5           s(  4.01%)p 3.99( 16.00%)d19.94( 79.99%)
                                           -0.0000 -0.0069  0.1680  0.1089 -0.0271
                                            0.3373 -0.0031 -0.0472  0.0112 -0.2077
                                           -0.6504  0.3665  0.4275  0.0210 -0.2436
    66. (0.00003) RY*( 8) C   5           s(  5.69%)p 0.70(  4.00%)d15.86( 90.31%)
    67. (0.00001) RY*( 9) C   5           s( 91.42%)p 0.00(  0.14%)d 0.09(  8.44%)
    68. (0.00001) RY*(10) C   5           s(  1.86%)p 0.88(  1.63%)d51.99( 96.51%)
    69. (0.00109) RY*( 1) H   6           s( 98.46%)p 0.02(  1.54%)
                                           -0.0025  0.9923 -0.1104 -0.0559 -0.0100
    70. (0.00007) RY*( 2) H   6           s(  0.84%)p99.99( 99.16%)
    71. (0.00001) RY*( 3) H   6           s(  0.47%)p99.99( 99.53%)
    72. (0.00002) RY*( 4) H   6           s(  0.32%)p99.99( 99.68%)
    73. (0.01025) RY*( 1) C   7           s( 32.85%)p 1.69( 55.46%)d 0.36( 11.68%)
                                           -0.0000 -0.0436  0.5707 -0.0308  0.0097
                                            0.7371  0.0426  0.0970  0.0000  0.0000
                                           -0.1836 -0.0000  0.0000  0.0450  0.2847
    74. (0.00259) RY*( 2) C   7           s( 11.64%)p 7.12( 82.92%)d 0.47(  5.44%)
                                           -0.0000 -0.0282  0.3362  0.0511  0.0421
                                           -0.4345  0.0344  0.7984  0.0000  0.0000
                                           -0.0713  0.0000  0.0000  0.2003  0.0959
    75. (0.00136) RY*( 3) C   7           s(  0.00%)p 1.00( 85.03%)d 0.18( 14.97%)
                                            0.0000  0.0000  0.0000  0.0000 -0.0000
                                            0.0000 -0.0000  0.0000  0.0062  0.9221
                                            0.0000  0.3610 -0.1393  0.0000  0.0000
    76. (0.00102) RY*( 4) C   7           s( 33.90%)p 0.60( 20.26%)d 1.35( 45.84%)
                                            0.0000  0.0203  0.5755  0.0862  0.0108
                                           -0.3502 -0.0276 -0.2813  0.0000  0.0000
                                            0.3024 -0.0000 -0.0000 -0.5862  0.1528
    77. (0.00050) RY*( 5) C   7           s(  4.05%)p 6.34( 25.69%)d17.35( 70.26%)
                                            0.0000  0.0288  0.1696 -0.1044 -0.0125
                                           -0.3428 -0.0036 -0.3731  0.0000 -0.0000
                                           -0.8169 -0.0000 -0.0000  0.1455  0.1190
    78. (0.00011) RY*( 6) C   7           s( 13.89%)p 0.10(  1.36%)d 6.10( 84.74%)
                                            0.0000 -0.0209  0.2618  0.2645 -0.0234
                                            0.1028  0.0094  0.0494  0.0000  0.0000
                                           -0.1974 -0.0000  0.0000 -0.1247 -0.8904
    79. (0.00004) RY*( 7) C   7           s(  0.00%)p 1.00(  1.70%)d57.87( 98.30%)
    80. (0.00005) RY*( 8) C   7           s( 16.66%)p 0.83( 13.83%)d 4.17( 69.51%)
    81. (0.00004) RY*( 9) C   7           s(  0.00%)p 1.00( 13.43%)d 6.45( 86.57%)
    82. (0.00000) RY*(10) C   7           s( 87.37%)p 0.00(  0.34%)d 0.14( 12.30%)
    83. (0.00098) RY*( 1) H   8           s( 99.46%)p 0.01(  0.54%)
                                           -0.0022  0.9973  0.0017  0.0736  0.0000
    84. (0.00007) RY*( 2) H   8           s(  0.00%)p 1.00(100.00%)
    85. (0.00001) RY*( 3) H   8           s(  0.63%)p99.99( 99.37%)
    86. (0.00002) RY*( 4) H   8           s(  0.00%)p 1.00(100.00%)
    87. (0.00374) RY*( 1) C   9           s( 32.94%)p 1.64( 53.98%)d 0.40( 13.08%)
                                           -0.0000 -0.0394  0.5718 -0.0297  0.0220
                                            0.5167 -0.0331 -0.5208  0.0000  0.0000
                                           -0.1165 -0.0000  0.0000 -0.0502  0.3387
    88. (0.00203) RY*( 2) C   9           s(  2.67%)p26.97( 71.87%)d 9.56( 25.47%)
                                            0.0000  0.0144  0.1616  0.0185 -0.0273
                                            0.4187  0.0310  0.7360  0.0000  0.0000
                                           -0.3232 -0.0000 -0.0000 -0.3828  0.0605
    89. (0.00150) RY*( 3) C   9           s(  0.00%)p 1.00( 91.47%)d 0.09(  8.53%)
                                            0.0000 -0.0000  0.0000 -0.0000  0.0000
                                           -0.0000 -0.0000 -0.0000 -0.0049  0.9564
                                           -0.0000  0.2781  0.0893 -0.0000 -0.0000
    90. (0.00122) RY*( 4) C   9           s( 36.82%)p 1.46( 53.82%)d 0.25(  9.36%)
                                           -0.0000  0.0286  0.6054  0.0301  0.0255
                                           -0.7269  0.0221  0.0933  0.0000  0.0000
                                           -0.2402 -0.0000  0.0000 -0.1335  0.1346
    91. (0.00036) RY*( 5) C   9           s( 21.83%)p 0.39(  8.50%)d 3.19( 69.68%)
                                           -0.0000 -0.0070  0.4215  0.2014  0.0140
                                            0.1593 -0.0097  0.2435  0.0000  0.0000
                                            0.0608 -0.0000  0.0000  0.7071 -0.4394
    92. (0.00030) RY*( 6) C   9           s(  3.63%)p 2.65(  9.62%)d23.89( 86.75%)
                                            0.0000  0.0240  0.1639 -0.0943 -0.0127
                                           -0.0092 -0.0083  0.3096 -0.0000  0.0000
                                            0.7904  0.0000 -0.0000  0.0609  0.4890
    93. (0.00016) RY*( 7) C   9           s(  0.00%)p 1.00(  6.15%)d15.26( 93.85%)
                                           -0.0000 -0.0000  0.0000  0.0000  0.0000
                                            0.0000 -0.0000  0.0000  0.0200 -0.2471
                                            0.0000  0.6080  0.7542 -0.0000  0.0000
    94. (0.00014) RY*( 8) C   9           s(  7.55%)p 0.27(  2.04%)d11.98( 90.41%)
                                            0.0000 -0.0162  0.2548  0.1015 -0.0296
                                            0.0409 -0.0113 -0.1331  0.0000  0.0000
                                            0.4405 -0.0000  0.0000 -0.5684 -0.6221
    95. (0.00003) RY*( 9) C   9           s(  0.00%)p 1.00(  2.58%)d37.82( 97.42%)
    96. (0.00001) RY*(10) C   9           s( 94.87%)p 0.00(  0.16%)d 0.05(  4.97%)
    97. (0.00100) RY*( 1) H  10           s( 99.31%)p 0.01(  0.69%)
                                           -0.0005  0.9966  0.0219 -0.0800  0.0000
    98. (0.00007) RY*( 2) H  10           s(  0.00%)p 1.00(100.00%)
    99. (0.00001) RY*( 3) H  10           s(  0.72%)p99.99( 99.28%)
   100. (0.00001) RY*( 4) H  10           s(  0.06%)p99.99( 99.94%)
   101. (0.00302) RY*( 1) C  11           s( 18.14%)p 4.30( 77.91%)d 0.22(  3.96%)
                                            0.0000 -0.0210  0.4241 -0.0321  0.0008
                                            0.8817 -0.0008  0.0410 -0.0000  0.0000
                                            0.0335 -0.0000 -0.0000 -0.1921 -0.0395
   102. (0.00247) RY*( 2) C  11           s(  0.00%)p 1.00( 82.99%)d 0.20( 17.01%)
                                           -0.0000 -0.0000  0.0000 -0.0000 -0.0000
                                           -0.0000 -0.0000  0.0000  0.0369  0.9102
                                           -0.0000 -0.4091 -0.0521  0.0000 -0.0000
   103. (0.00181) RY*( 3) C  11           s(  1.04%)p95.04( 98.59%)d 0.36(  0.38%)
                                           -0.0000  0.0022  0.1017  0.0046 -0.0026
                                           -0.1012 -0.0219  0.9875  0.0000 -0.0000
                                            0.0553  0.0000  0.0000 -0.0232  0.0125
   104. (0.00039) RY*( 4) C  11           s( 76.87%)p 0.18( 13.92%)d 0.12(  9.21%)
                                           -0.0000  0.0103  0.8679  0.1242 -0.0139
                                           -0.3502  0.0060 -0.1277 -0.0000  0.0000
                                            0.1144 -0.0000 -0.0000  0.2558  0.1165
   105. (0.00020) RY*( 5) C  11           s(  0.00%)p 1.00(  0.21%)d99.99( 99.79%)
                                           -0.0000  0.0000  0.0000 -0.0000  0.0000
                                           -0.0000  0.0000  0.0000  0.0052 -0.0457
                                            0.0000 -0.2250  0.9733  0.0000 -0.0000
   106. (0.00007) RY*( 6) C  11           s(  0.00%)p 1.00( 16.92%)d 4.91( 83.08%)
   107. (0.00006) RY*( 7) C  11           s(  0.19%)p19.96(  3.81%)d99.99( 96.00%)
   108. (0.00005) RY*( 8) C  11           s(  3.94%)p 0.73(  2.86%)d23.67( 93.20%)
   109. (0.00001) RY*( 9) C  11           s(  0.72%)p 3.56(  2.56%)d99.99( 96.72%)
   110. (0.00001) RY*(10) C  11           s( 99.17%)p 0.01(  0.60%)d 0.00(  0.23%)
   111. (0.00111) RY*( 1) H  12           s( 98.94%)p 0.01(  1.06%)
                                            0.0005  0.9947 -0.0033 -0.0141 -0.1022
   112. (0.00005) RY*( 2) H  12           s(  0.01%)p 1.00( 99.99%)
   113. (0.00002) RY*( 3) H  12           s(  0.03%)p99.99( 99.97%)
   114. (0.00001) RY*( 4) H  12           s(  1.12%)p88.57( 98.88%)
   115. (0.00111) RY*( 1) H  13           s( 98.94%)p 0.01(  1.06%)
                                            0.0005  0.9947 -0.0033 -0.0141  0.1022
   116. (0.00005) RY*( 2) H  13           s(  0.01%)p 1.00( 99.99%)
   117. (0.00002) RY*( 3) H  13           s(  0.03%)p99.99( 99.97%)
   118. (0.00001) RY*( 4) H  13           s(  1.12%)p88.57( 98.88%)
   119. (0.02900) BD*( 1) C   1 - H   2  
                ( 36.75%)   0.6063* C   1 s( 32.75%)p 2.05( 67.19%)d 0.00(  0.06%)
                                           -0.0001  0.5719 -0.0210 -0.0006 -0.3338
                                           -0.0003 -0.4939  0.0164  0.5624 -0.0015
                                            0.0100 -0.0094 -0.0194 -0.0047  0.0027
                ( 63.25%)  -0.7953* H   2 s( 99.91%)p 0.00(  0.09%)
                                            0.9995  0.0051  0.0120  0.0182 -0.0209
   120. (0.03378) BD*( 1) C   1 - C   3  
                ( 50.54%)   0.7109* C   1 s( 24.36%)p 3.10( 75.55%)d 0.00(  0.09%)
                                           -0.0003  0.4935  0.0112  0.0005 -0.0868
                                           -0.0265  0.8421 -0.0141  0.1871  0.0542
                                            0.0015 -0.0002  0.0034 -0.0254 -0.0152
                ( 49.46%)  -0.7033* C   3 s( 36.36%)p 1.74( 63.40%)d 0.01(  0.24%)
                                           -0.0003  0.6030 -0.0003 -0.0002 -0.1143
                                           -0.0177 -0.6929  0.0027  0.3737  0.0302
                                           -0.0045 -0.0037  0.0031 -0.0442 -0.0197
   121. (0.02087) BD*( 1) C   1 - C   5  
                ( 50.00%)   0.7071* C   1 s( 21.16%)p 3.72( 78.68%)d 0.01(  0.16%)
                                           -0.0001  0.4596  0.0167 -0.0002 -0.3635
                                           -0.0250 -0.1318 -0.0416 -0.7967  0.0157
                                           -0.0009  0.0082  0.0093  0.0014  0.0381
                ( 50.00%)  -0.7071* C   5 s( 21.16%)p 3.72( 78.68%)d 0.01(  0.16%)
                                           -0.0001  0.4596  0.0167 -0.0002 -0.3635
                                           -0.0250 -0.1318 -0.0416  0.7967 -0.0157
                                           -0.0009 -0.0082 -0.0093  0.0014  0.0381
   122. (0.02841) BD*( 1) C   1 - C   9  
                ( 49.36%)   0.7026* C   1 s( 21.33%)p 3.68( 78.52%)d 0.01(  0.14%)
                                            0.0004 -0.4617 -0.0144  0.0006 -0.8636
                                            0.0066  0.1627  0.0461  0.0977 -0.0349
                                            0.0069  0.0255 -0.0022 -0.0254  0.0086
                ( 50.64%)  -0.7116* C   9 s( 20.49%)p 3.87( 79.36%)d 0.01(  0.15%)
                                            0.0000 -0.4524 -0.0145  0.0005  0.5325
                                           -0.0097 -0.0978  0.0365 -0.7063 -0.0114
                                            0.0115  0.0297 -0.0089 -0.0193 -0.0002
   123. (0.01165) BD*( 1) C   3 - C   4  
                ( 50.00%)   0.7071* C   3 s( 29.41%)p 2.39( 70.33%)d 0.01(  0.26%)
                                            0.0001  0.5423 -0.0073  0.0015 -0.4330
                                           -0.0339  0.1662  0.0199 -0.6975 -0.0136
                                            0.0078  0.0105 -0.0028 -0.0019  0.0494
                ( 50.00%)  -0.7071* C   4 s( 29.41%)p 2.39( 70.33%)d 0.01(  0.26%)
                                            0.0001  0.5423 -0.0073  0.0015 -0.4330
                                           -0.0339  0.1662  0.0199  0.6975  0.0136
                                            0.0078 -0.0105  0.0028 -0.0019  0.0494
   124. (0.14863) BD*( 2) C   3 - C   4  
                ( 50.00%)   0.7071* C   3 s(  1.54%)p63.60( 97.87%)d 0.39(  0.59%)
                                            0.0001  0.1229  0.0171 -0.0013 -0.5987
                                            0.0507  0.5201 -0.0568  0.5864 -0.0089
                                            0.0023  0.0622 -0.0386  0.0022 -0.0236
                ( 50.00%)  -0.7071* C   4 s(  1.54%)p63.60( 97.87%)d 0.39(  0.59%)
                                            0.0001  0.1229  0.0171 -0.0013 -0.5987
                                            0.0507  0.5201 -0.0568 -0.5864  0.0089
                                            0.0023 -0.0622  0.0386  0.0022 -0.0236
   125. (0.05375) BD*( 1) C   3 - C   7  
                ( 48.33%)   0.6952* C   3 s( 32.55%)p 2.06( 67.14%)d 0.01(  0.31%)
                                           -0.0000 -0.5705  0.0029  0.0003 -0.6584
                                            0.0050 -0.4650 -0.0193 -0.1454 -0.0063
                                           -0.0255  0.0366  0.0099 -0.0311  0.0081
                ( 51.67%)  -0.7188* C   7 s( 19.90%)p 4.02( 80.00%)d 0.01(  0.10%)
                                            0.0001 -0.4455 -0.0230 -0.0006  0.5273
                                           -0.0147  0.1433 -0.0446 -0.7066 -0.0041
                                           -0.0059  0.0261  0.0091 -0.0106 -0.0102
   126. (0.03378) BD*( 1) C   4 - C   5  
                ( 49.46%)   0.7033* C   4 s( 36.36%)p 1.74( 63.40%)d 0.01(  0.24%)
                                            0.0003 -0.6030  0.0003  0.0002  0.1143
                                            0.0177  0.6929 -0.0027  0.3737  0.0302
                                            0.0045 -0.0037  0.0031  0.0442  0.0197
                ( 50.54%)  -0.7109* C   5 s( 24.36%)p 3.10( 75.55%)d 0.00(  0.09%)
                                            0.0003 -0.4935 -0.0112 -0.0005  0.0868
                                            0.0265 -0.8421  0.0141  0.1871  0.0542
                                           -0.0015 -0.0002  0.0034  0.0254  0.0152
   127. (0.05375) BD*( 1) C   4 - C   7  
                ( 48.33%)   0.6952* C   4 s( 32.55%)p 2.06( 67.14%)d 0.01(  0.31%)
                                           -0.0000 -0.5705  0.0029  0.0003 -0.6584
                                            0.0050 -0.4650 -0.0193  0.1454  0.0063
                                           -0.0255 -0.0366 -0.0099 -0.0311  0.0081
                ( 51.67%)  -0.7188* C   7 s( 19.90%)p 4.02( 80.00%)d 0.01(  0.10%)
                                            0.0001 -0.4455 -0.0230 -0.0006  0.5273
                                           -0.0147  0.1433 -0.0446  0.7066  0.0041
                                           -0.0059 -0.0261 -0.0091 -0.0106 -0.0102
   128. (0.02900) BD*( 1) C   5 - H   6  
                ( 36.75%)   0.6063* C   5 s( 32.75%)p 2.05( 67.19%)d 0.00(  0.06%)
                                           -0.0001  0.5719 -0.0210 -0.0006 -0.3338
                                           -0.0003 -0.4939  0.0164 -0.5624  0.0015
                                            0.0100  0.0094  0.0194 -0.0047  0.0027
                ( 63.25%)  -0.7953* H   6 s( 99.91%)p 0.00(  0.09%)
                                            0.9995  0.0051  0.0120  0.0182  0.0209
   129. (0.02841) BD*( 1) C   5 - C   9  
                ( 49.36%)   0.7026* C   5 s( 21.33%)p 3.68( 78.52%)d 0.01(  0.14%)
                                            0.0004 -0.4617 -0.0144  0.0006 -0.8636
                                            0.0066  0.1627  0.0461 -0.0977  0.0349
                                            0.0069 -0.0255  0.0022 -0.0254  0.0086
                ( 50.64%)  -0.7116* C   9 s( 20.49%)p 3.87( 79.36%)d 0.01(  0.15%)
                                            0.0000 -0.4524 -0.0145  0.0005  0.5325
                                           -0.0097 -0.0978  0.0365  0.7063  0.0114
                                            0.0115 -0.0297  0.0089 -0.0193 -0.0002
   130. (0.02619) BD*( 1) C   7 - H   8  
                ( 36.22%)   0.6018* C   7 s( 29.73%)p 2.36( 70.20%)d 0.00(  0.07%)
                                            0.0002 -0.5451  0.0121  0.0018 -0.2403
                                           -0.0028 -0.8025  0.0135 -0.0000 -0.0000
                                           -0.0089 -0.0000 -0.0000  0.0210  0.0142
                ( 63.78%)  -0.7986* H   8 s( 99.91%)p 0.00(  0.09%)
                                           -0.9995 -0.0044  0.0063  0.0300 -0.0000
   131. (0.02462) BD*( 1) C   7 - C  11  
                ( 49.85%)   0.7061* C   7 s( 30.10%)p 2.32( 69.78%)d 0.00(  0.11%)
                                            0.0000 -0.5486 -0.0050  0.0007 -0.6190
                                           -0.0489  0.5576 -0.0363  0.0000  0.0000
                                            0.0272  0.0000  0.0000  0.0042  0.0195
                ( 50.15%)  -0.7081* C  11 s( 25.41%)p 2.93( 74.47%)d 0.00(  0.12%)
                                           -0.0001 -0.5041  0.0038 -0.0002  0.5077
                                           -0.0138 -0.6975 -0.0166  0.0000 -0.0000
                                            0.0292  0.0000  0.0000  0.0032  0.0173
   132. (0.01530) BD*( 1) C   9 - H  10  
                ( 37.28%)   0.6106* C   9 s( 29.62%)p 2.37( 70.30%)d 0.00(  0.08%)
                                           -0.0001  0.5442 -0.0098 -0.0005  0.3182
                                            0.0086 -0.7755  0.0156  0.0000 -0.0000
                                           -0.0137  0.0000 -0.0000 -0.0201 -0.0135
                ( 62.72%)  -0.7919* H  10 s( 99.91%)p 0.00(  0.09%)
                                            0.9995  0.0030 -0.0108  0.0282 -0.0000
   133. (0.01888) BD*( 1) C   9 - C  11  
                ( 49.17%)   0.7012* C   9 s( 29.10%)p 2.43( 70.80%)d 0.00(  0.10%)
                                            0.0000 -0.5395  0.0026 -0.0011 -0.5731
                                           -0.0438 -0.6137  0.0317  0.0000 -0.0000
                                           -0.0248  0.0000 -0.0000  0.0088  0.0182
                ( 50.83%)  -0.7129* C  11 s( 25.44%)p 2.93( 74.44%)d 0.00(  0.11%)
                                           -0.0000 -0.5044  0.0064 -0.0002  0.4825
                                           -0.0128  0.7149  0.0178  0.0000 -0.0000
                                           -0.0287  0.0000  0.0000  0.0048  0.0173
   134. (0.01245) BD*( 1) C  11 - H  12  
                ( 38.15%)   0.6177* C  11 s( 24.54%)p 3.07( 75.37%)d 0.00(  0.09%)
                                            0.0001 -0.4954 -0.0027  0.0001 -0.5040
                                           -0.0126 -0.0090 -0.0014  0.7065 -0.0177
                                           -0.0003  0.0242  0.0010 -0.0084 -0.0166
                ( 61.85%)  -0.7864* H  12 s( 99.91%)p 0.00(  0.09%)
                                           -0.9996 -0.0020  0.0167  0.0005 -0.0248
   135. (0.01245) BD*( 1) C  11 - H  13  
                ( 38.15%)   0.6177* C  11 s( 24.54%)p 3.07( 75.37%)d 0.00(  0.09%)
                                            0.0001 -0.4954 -0.0027  0.0001 -0.5040
                                           -0.0126 -0.0090 -0.0014 -0.7065  0.0177
                                           -0.0003 -0.0242 -0.0010 -0.0084 -0.0166
                ( 61.85%)  -0.7864* H  13 s( 99.91%)p 0.00(  0.09%)
                                           -0.9996 -0.0020  0.0167  0.0005  0.0248


 NHO Directionality and "Bond Bending" (deviations from line of nuclear centers)

         [Thresholds for printing:  angular deviation  >  1.0 degree]
                                    hybrid p-character > 25.0%
                                    orbital occupancy  >  0.10e

                                Line of Centers        Hybrid 1              Hybrid 2
                                ---------------  -------------------   ------------------
                NBO               Theta   Phi    Theta   Phi    Dev    Theta   Phi    Dev
 ========================================================================================
     1. BD (   1) C   1 - H   2    46.6  236.9    46.1  235.0   1.5      --     --    --
     2. BD (   1) C   1 - C   3    92.9   90.0    73.9   97.8  20.5     60.1  259.2  28.9
     3. BD (   1) C   1 - C   5   180.0    0.0   151.4  204.1  28.6     28.6  204.1  28.6
     4. BD (   1) C   1 - C   9   119.3  348.4    94.1  346.3  25.3     36.3  173.3  24.7
     5. BD (   1) C   3 - C   4   180.0    0.0   144.7  158.3  35.3     35.3  158.3  35.3
     6. BD (   2) C   3 - C   4   180.0    0.0    51.2  139.8 128.8    128.8  139.8 128.8
     7. BD (   1) C   3 - C   7   116.4   22.9    79.4   36.5  39.2     36.3  190.9  28.7
     8. BD (   1) C   4 - C   5    92.9  270.0   119.9  259.2  28.9    106.1   97.8  20.5
     9. BD (   1) C   4 - C   7    63.6   22.9   100.6   36.5  39.2    143.7  190.9  28.7
    10. BD (   1) C   5 - H   6   133.4  236.9   133.9  235.0   1.5      --     --    --
    11. BD (   1) C   5 - C   9    60.7  348.4    85.9  346.3  25.3    143.7  173.3  24.7
    12. BD (   1) C   7 - H   8    90.0   75.9    90.0   72.9   3.0      --     --    --
    13. BD (   1) C   7 - C  11    90.0  312.1    90.0  322.0   9.9     90.0  124.7   7.4
    14. BD (   1) C   9 - H  10    90.0  291.6    90.0  293.3   1.7      --     --    --
    15. BD (   1) C   9 - C  11    90.0   51.1    90.0   43.3   7.8     90.0  237.3   6.2
    16. BD (   1) C  11 - H  12   144.3    1.4   143.1    1.2   1.2      --     --    --
    17. BD (   1) C  11 - H  13    35.7    1.4    36.9    1.2   1.2      --     --    --
   124. BD*(   2) C   3 - C   4   180.0    0.0    51.2  139.8 128.8    128.8  139.8 128.8


 Second Order Perturbation Theory Analysis of Fock Matrix in NBO Basis

     Threshold for printing:   0.50 kcal/mol
                                                                              E(2)  E(j)-E(i) F(i,j)
         Donor NBO (i)                     Acceptor NBO (j)                 kcal/mol   a.u.    a.u. 
 ===================================================================================================

 within unit  1
   1. BD (   1) C   1 - H   2        /122. BD*(   1) C   1 - C   9            0.90    1.30    0.031
   1. BD (   1) C   1 - H   2        /125. BD*(   1) C   3 - C   7            0.61    1.29    0.025
   1. BD (   1) C   1 - H   2        /133. BD*(   1) C   9 - C  11            0.94    1.37    0.032
   2. BD (   1) C   1 - C   3        / 49. RY*(   1) C   4                    1.19    1.86    0.042
   2. BD (   1) C   1 - C   3        / 59. RY*(   1) C   5                    0.62    1.87    0.031
   2. BD (   1) C   1 - C   3        / 73. RY*(   1) C   7                    0.64    2.05    0.033
   2. BD (   1) C   1 - C   3        / 74. RY*(   2) C   7                    0.81    2.12    0.037
   2. BD (   1) C   1 - C   3        / 88. RY*(   2) C   9                    0.76    2.29    0.038
   2. BD (   1) C   1 - C   3        /119. BD*(   1) C   1 - H   2            1.13    1.54    0.037
   2. BD (   1) C   1 - C   3        /124. BD*(   2) C   3 - C   4            9.14    0.96    0.086
   2. BD (   1) C   1 - C   3        /127. BD*(   1) C   4 - C   7            0.64    1.31    0.026
   2. BD (   1) C   1 - C   3        /128. BD*(   1) C   5 - H   6            5.02    1.54    0.079
   2. BD (   1) C   1 - C   3        /130. BD*(   1) C   7 - H   8            0.99    1.56    0.035
   2. BD (   1) C   1 - C   3        /132. BD*(   1) C   9 - H  10            2.38    1.54    0.054
   3. BD (   1) C   1 - C   5        / 87. RY*(   1) C   9                    2.07    2.15    0.060
   3. BD (   1) C   1 - C   5        /119. BD*(   1) C   1 - H   2            1.71    1.50    0.045
   3. BD (   1) C   1 - C   5        /122. BD*(   1) C   1 - C   9            6.36    1.27    0.081
   3. BD (   1) C   1 - C   5        /125. BD*(   1) C   3 - C   7            2.60    1.27    0.051
   3. BD (   1) C   1 - C   5        /127. BD*(   1) C   4 - C   7            2.60    1.27    0.051
   3. BD (   1) C   1 - C   5        /128. BD*(   1) C   5 - H   6            1.71    1.50    0.045
   3. BD (   1) C   1 - C   5        /129. BD*(   1) C   5 - C   9            6.36    1.27    0.081
   3. BD (   1) C   1 - C   5        /132. BD*(   1) C   9 - H  10            2.00    1.49    0.049
   3. BD (   1) C   1 - C   5        /133. BD*(   1) C   9 - C  11            7.65    1.34    0.091
   4. BD (   1) C   1 - C   9        / 40. RY*(   2) C   3                    0.59    1.98    0.031
   4. BD (   1) C   1 - C   9        / 59. RY*(   1) C   5                    1.18    1.81    0.042
   4. BD (   1) C   1 - C   9        /102. RY*(   2) C  11                    0.60    2.15    0.032
   4. BD (   1) C   1 - C   9        /103. RY*(   3) C  11                    0.67    1.55    0.029
   4. BD (   1) C   1 - C   9        /119. BD*(   1) C   1 - H   2            0.85    1.49    0.032
   4. BD (   1) C   1 - C   9        /120. BD*(   1) C   1 - C   3            0.63    1.31    0.026
   4. BD (   1) C   1 - C   9        /121. BD*(   1) C   1 - C   5            7.55    1.29    0.089
   4. BD (   1) C   1 - C   9        /124. BD*(   2) C   3 - C   4            7.26    0.90    0.074
   4. BD (   1) C   1 - C   9        /128. BD*(   1) C   5 - H   6           11.61    1.49    0.118
   4. BD (   1) C   1 - C   9        /129. BD*(   1) C   5 - C   9            6.39    1.27    0.081
   4. BD (   1) C   1 - C   9        /132. BD*(   1) C   9 - H  10            0.66    1.49    0.028
   4. BD (   1) C   1 - C   9        /133. BD*(   1) C   9 - C  11            0.52    1.34    0.024
   4. BD (   1) C   1 - C   9        /134. BD*(   1) C  11 - H  12            2.79    1.44    0.057
   5. BD (   1) C   3 - C   4        / 26. RY*(   2) C   1                    0.62    2.86    0.038
   5. BD (   1) C   3 - C   4        / 60. RY*(   2) C   5                    0.62    2.86    0.038
   5. BD (   1) C   3 - C   4        / 73. RY*(   1) C   7                    1.63    2.10    0.053
   5. BD (   1) C   3 - C   4        / 76. RY*(   4) C   7                    0.69    2.67    0.038
   5. BD (   1) C   3 - C   4        / 87. RY*(   1) C   9                    0.56    2.26    0.032
   5. BD (   1) C   3 - C   4        /119. BD*(   1) C   1 - H   2            2.62    1.60    0.058
   5. BD (   1) C   3 - C   4        /125. BD*(   1) C   3 - C   7            3.06    1.37    0.058
   5. BD (   1) C   3 - C   4        /127. BD*(   1) C   4 - C   7            3.06    1.37    0.058
   5. BD (   1) C   3 - C   4        /128. BD*(   1) C   5 - H   6            2.62    1.60    0.058
   5. BD (   1) C   3 - C   4        /130. BD*(   1) C   7 - H   8            2.83    1.62    0.060
   5. BD (   1) C   3 - C   4        /131. BD*(   1) C   7 - C  11            5.46    1.45    0.079
   6. BD (   2) C   3 - C   4        / 25. RY*(   1) C   1                    0.64    1.48    0.029
   6. BD (   2) C   3 - C   4        / 26. RY*(   2) C   1                    1.06    2.41    0.047
   6. BD (   2) C   3 - C   4        / 59. RY*(   1) C   5                    0.64    1.48    0.029
   6. BD (   2) C   3 - C   4        / 60. RY*(   2) C   5                    1.06    2.41    0.047
   6. BD (   2) C   3 - C   4        / 73. RY*(   1) C   7                   10.12    1.66    0.120
   6. BD (   2) C   3 - C   4        / 74. RY*(   2) C   7                    0.59    1.74    0.030
   6. BD (   2) C   3 - C   4        /119. BD*(   1) C   1 - H   2            8.17    1.16    0.090
   6. BD (   2) C   3 - C   4        /120. BD*(   1) C   1 - C   3            8.44    0.98    0.084
   6. BD (   2) C   3 - C   4        /122. BD*(   1) C   1 - C   9            2.57    0.93    0.045
   6. BD (   2) C   3 - C   4        /125. BD*(   1) C   3 - C   7           24.64    0.93    0.139
   6. BD (   2) C   3 - C   4        /126. BD*(   1) C   4 - C   5            8.44    0.98    0.084
   6. BD (   2) C   3 - C   4        /127. BD*(   1) C   4 - C   7           24.64    0.93    0.139
   6. BD (   2) C   3 - C   4        /128. BD*(   1) C   5 - H   6            8.17    1.16    0.090
   6. BD (   2) C   3 - C   4        /129. BD*(   1) C   5 - C   9            2.57    0.93    0.045
   6. BD (   2) C   3 - C   4        /130. BD*(   1) C   7 - H   8           18.19    1.17    0.135
   6. BD (   2) C   3 - C   4        /131. BD*(   1) C   7 - C  11            6.91    1.00    0.077
   6. BD (   2) C   3 - C   4        /132. BD*(   1) C   9 - H  10            1.56    1.15    0.039
   7. BD (   1) C   3 - C   7        / 25. RY*(   1) C   1                    1.22    1.81    0.042
   7. BD (   1) C   3 - C   7        / 39. RY*(   1) C   3                    0.96    1.80    0.038
   7. BD (   1) C   3 - C   7        / 49. RY*(   1) C   4                    0.52    1.80    0.028
   7. BD (   1) C   3 - C   7        / 50. RY*(   2) C   4                    1.33    1.98    0.047
   7. BD (   1) C   3 - C   7        /123. BD*(   1) C   3 - C   4            5.31    1.51    0.081
   7. BD (   1) C   3 - C   7        /124. BD*(   2) C   3 - C   4           20.46    0.90    0.124
   7. BD (   1) C   3 - C   7        /126. BD*(   1) C   4 - C   5            4.67    1.31    0.070
   7. BD (   1) C   3 - C   7        /127. BD*(   1) C   4 - C   7            3.92    1.25    0.063
   7. BD (   1) C   3 - C   7        /130. BD*(   1) C   7 - H   8            1.52    1.50    0.043
   7. BD (   1) C   3 - C   7        /134. BD*(   1) C  11 - H  12            3.27    1.44    0.062
   8. BD (   1) C   4 - C   5        / 25. RY*(   1) C   1                    0.62    1.87    0.031
   8. BD (   1) C   4 - C   5        / 39. RY*(   1) C   3                    1.19    1.86    0.042
   8. BD (   1) C   4 - C   5        / 73. RY*(   1) C   7                    0.64    2.05    0.033
   8. BD (   1) C   4 - C   5        / 74. RY*(   2) C   7                    0.81    2.12    0.037
   8. BD (   1) C   4 - C   5        / 88. RY*(   2) C   9                    0.76    2.29    0.038
   8. BD (   1) C   4 - C   5        /119. BD*(   1) C   1 - H   2            5.02    1.54    0.079
   8. BD (   1) C   4 - C   5        /124. BD*(   2) C   3 - C   4            9.14    0.96    0.086
   8. BD (   1) C   4 - C   5        /125. BD*(   1) C   3 - C   7            0.64    1.31    0.026
   8. BD (   1) C   4 - C   5        /128. BD*(   1) C   5 - H   6            1.13    1.54    0.037
   8. BD (   1) C   4 - C   5        /130. BD*(   1) C   7 - H   8            0.99    1.56    0.035
   8. BD (   1) C   4 - C   5        /132. BD*(   1) C   9 - H  10            2.38    1.54    0.054
   9. BD (   1) C   4 - C   7        / 39. RY*(   1) C   3                    0.52    1.80    0.028
   9. BD (   1) C   4 - C   7        / 40. RY*(   2) C   3                    1.33    1.98    0.047
   9. BD (   1) C   4 - C   7        / 49. RY*(   1) C   4                    0.96    1.80    0.038
   9. BD (   1) C   4 - C   7        / 59. RY*(   1) C   5                    1.22    1.81    0.042
   9. BD (   1) C   4 - C   7        /120. BD*(   1) C   1 - C   3            4.67    1.31    0.070
   9. BD (   1) C   4 - C   7        /123. BD*(   1) C   3 - C   4            5.31    1.51    0.081
   9. BD (   1) C   4 - C   7        /124. BD*(   2) C   3 - C   4           20.46    0.90    0.124
   9. BD (   1) C   4 - C   7        /125. BD*(   1) C   3 - C   7            3.92    1.25    0.063
   9. BD (   1) C   4 - C   7        /130. BD*(   1) C   7 - H   8            1.52    1.50    0.043
   9. BD (   1) C   4 - C   7        /135. BD*(   1) C  11 - H  13            3.27    1.44    0.062
  10. BD (   1) C   5 - H   6        /127. BD*(   1) C   4 - C   7            0.61    1.29    0.025
  10. BD (   1) C   5 - H   6        /129. BD*(   1) C   5 - C   9            0.90    1.30    0.031
  10. BD (   1) C   5 - H   6        /133. BD*(   1) C   9 - C  11            0.94    1.37    0.032
  11. BD (   1) C   5 - C   9        / 25. RY*(   1) C   1                    1.18    1.81    0.042
  11. BD (   1) C   5 - C   9        / 50. RY*(   2) C   4                    0.59    1.98    0.031
  11. BD (   1) C   5 - C   9        /102. RY*(   2) C  11                    0.60    2.15    0.032
  11. BD (   1) C   5 - C   9        /103. RY*(   3) C  11                    0.67    1.55    0.029
  11. BD (   1) C   5 - C   9        /119. BD*(   1) C   1 - H   2           11.61    1.49    0.118
  11. BD (   1) C   5 - C   9        /121. BD*(   1) C   1 - C   5            7.55    1.29    0.089
  11. BD (   1) C   5 - C   9        /122. BD*(   1) C   1 - C   9            6.39    1.27    0.081
  11. BD (   1) C   5 - C   9        /124. BD*(   2) C   3 - C   4            7.26    0.90    0.074
  11. BD (   1) C   5 - C   9        /126. BD*(   1) C   4 - C   5            0.63    1.31    0.026
  11. BD (   1) C   5 - C   9        /128. BD*(   1) C   5 - H   6            0.85    1.49    0.032
  11. BD (   1) C   5 - C   9        /132. BD*(   1) C   9 - H  10            0.66    1.49    0.028
  11. BD (   1) C   5 - C   9        /133. BD*(   1) C   9 - C  11            0.52    1.34    0.024
  11. BD (   1) C   5 - C   9        /135. BD*(   1) C  11 - H  13            2.79    1.44    0.057
  12. BD (   1) C   7 - H   8        / 41. RY*(   3) C   3                    0.75    1.65    0.031
  12. BD (   1) C   7 - H   8        / 51. RY*(   3) C   4                    0.75    1.65    0.031
  12. BD (   1) C   7 - H   8        /120. BD*(   1) C   1 - C   3            1.62    1.33    0.042
  12. BD (   1) C   7 - H   8        /126. BD*(   1) C   4 - C   5            1.62    1.33    0.042
  12. BD (   1) C   7 - H   8        /133. BD*(   1) C   9 - C  11            1.34    1.36    0.038
  13. BD (   1) C   7 - C  11        / 39. RY*(   1) C   3                    1.17    1.90    0.042
  13. BD (   1) C   7 - C  11        / 49. RY*(   1) C   4                    1.17    1.90    0.042
  13. BD (   1) C   7 - C  11        / 87. RY*(   1) C   9                    0.86    2.25    0.039
  13. BD (   1) C   7 - C  11        /130. BD*(   1) C   7 - H   8            1.23    1.61    0.040
  13. BD (   1) C   7 - C  11        /132. BD*(   1) C   9 - H  10            3.85    1.59    0.070
  13. BD (   1) C   7 - C  11        /133. BD*(   1) C   9 - C  11            0.57    1.44    0.026
  13. BD (   1) C   7 - C  11        /134. BD*(   1) C  11 - H  12            0.72    1.54    0.030
  13. BD (   1) C   7 - C  11        /135. BD*(   1) C  11 - H  13            0.72    1.54    0.030
  14. BD (   1) C   9 - H  10        /120. BD*(   1) C   1 - C   3            1.97    1.33    0.046
  14. BD (   1) C   9 - H  10        /122. BD*(   1) C   1 - C   9            0.52    1.28    0.023
  14. BD (   1) C   9 - H  10        /126. BD*(   1) C   4 - C   5            1.97    1.33    0.046
  14. BD (   1) C   9 - H  10        /129. BD*(   1) C   5 - C   9            0.52    1.28    0.023
  14. BD (   1) C   9 - H  10        /131. BD*(   1) C   7 - C  11            1.62    1.35    0.042
  15. BD (   1) C   9 - C  11        / 25. RY*(   1) C   1                    0.66    1.91    0.032
  15. BD (   1) C   9 - C  11        / 59. RY*(   1) C   5                    0.66    1.91    0.032
  15. BD (   1) C   9 - C  11        / 73. RY*(   1) C   7                    0.94    2.09    0.040
  15. BD (   1) C   9 - C  11        /119. BD*(   1) C   1 - H   2            0.97    1.58    0.035
  15. BD (   1) C   9 - C  11        /128. BD*(   1) C   5 - H   6            0.97    1.58    0.035
  15. BD (   1) C   9 - C  11        /130. BD*(   1) C   7 - H   8            4.57    1.60    0.077
  15. BD (   1) C   9 - C  11        /131. BD*(   1) C   7 - C  11            0.89    1.43    0.032
  15. BD (   1) C   9 - C  11        /132. BD*(   1) C   9 - H  10            0.93    1.58    0.034
  15. BD (   1) C   9 - C  11        /134. BD*(   1) C  11 - H  12            0.63    1.54    0.028
  15. BD (   1) C   9 - C  11        /135. BD*(   1) C  11 - H  13            0.63    1.54    0.028
  16. BD (   1) C  11 - H  12        / 75. RY*(   3) C   7                    0.86    1.75    0.035
  16. BD (   1) C  11 - H  12        / 89. RY*(   3) C   9                    0.96    1.67    0.036
  16. BD (   1) C  11 - H  12        /122. BD*(   1) C   1 - C   9            3.93    1.25    0.063
  16. BD (   1) C  11 - H  12        /125. BD*(   1) C   3 - C   7            3.67    1.24    0.061
  17. BD (   1) C  11 - H  13        / 75. RY*(   3) C   7                    0.86    1.75    0.035
  17. BD (   1) C  11 - H  13        / 89. RY*(   3) C   9                    0.96    1.67    0.036
  17. BD (   1) C  11 - H  13        /127. BD*(   1) C   4 - C   7            3.67    1.24    0.061
  17. BD (   1) C  11 - H  13        /129. BD*(   1) C   5 - C   9            3.93    1.25    0.063
  18. CR (   1) C   1                / 35. RY*(   1) H   2                    0.57   11.80    0.073
  18. CR (   1) C   1                /121. BD*(   1) C   1 - C   5            0.67   11.70    0.079
  18. CR (   1) C   1                /122. BD*(   1) C   1 - C   9            0.60   11.67    0.075
  18. CR (   1) C   1                /124. BD*(   2) C   3 - C   4            0.56   11.31    0.074
  18. CR (   1) C   1                /128. BD*(   1) C   5 - H   6            1.02   11.89    0.099
  19. CR (   1) C   3                / 49. RY*(   1) C   4                    1.59   12.16    0.124
  19. CR (   1) C   3                / 50. RY*(   2) C   4                    0.77   12.35    0.087
  19. CR (   1) C   3                / 73. RY*(   1) C   7                    0.65   12.36    0.080
  19. CR (   1) C   3                /119. BD*(   1) C   1 - H   2            0.76   11.85    0.085
  19. CR (   1) C   3                /123. BD*(   1) C   3 - C   4            0.97   11.88    0.096
  19. CR (   1) C   3                /124. BD*(   2) C   3 - C   4           13.22   11.27    0.358
  19. CR (   1) C   3                /130. BD*(   1) C   7 - H   8            0.67   11.87    0.080
  20. CR (   1) C   4                / 39. RY*(   1) C   3                    1.59   12.16    0.124
  20. CR (   1) C   4                / 40. RY*(   2) C   3                    0.77   12.35    0.087
  20. CR (   1) C   4                / 73. RY*(   1) C   7                    0.65   12.36    0.080
  20. CR (   1) C   4                /123. BD*(   1) C   3 - C   4            0.97   11.88    0.096
  20. CR (   1) C   4                /124. BD*(   2) C   3 - C   4           13.22   11.27    0.358
  20. CR (   1) C   4                /128. BD*(   1) C   5 - H   6            0.76   11.85    0.085
  20. CR (   1) C   4                /130. BD*(   1) C   7 - H   8            0.67   11.87    0.080
  21. CR (   1) C   5                / 69. RY*(   1) H   6                    0.57   11.80    0.073
  21. CR (   1) C   5                /119. BD*(   1) C   1 - H   2            1.02   11.89    0.099
  21. CR (   1) C   5                /121. BD*(   1) C   1 - C   5            0.67   11.70    0.079
  21. CR (   1) C   5                /124. BD*(   2) C   3 - C   4            0.56   11.31    0.074
  21. CR (   1) C   5                /129. BD*(   1) C   5 - C   9            0.60   11.67    0.075
  22. CR (   1) C   7                / 39. RY*(   1) C   3                    0.99   12.22    0.098
  22. CR (   1) C   7                / 49. RY*(   1) C   4                    0.99   12.22    0.098
  22. CR (   1) C   7                / 83. RY*(   1) H   8                    0.61   11.81    0.076
  22. CR (   1) C   7                /103. RY*(   3) C  11                    0.77   11.97    0.086
  22. CR (   1) C   7                /120. BD*(   1) C   1 - C   3            0.55   11.73    0.072
  22. CR (   1) C   7                /126. BD*(   1) C   4 - C   5            0.55   11.73    0.072
  23. CR (   1) C   9                / 25. RY*(   1) C   1                    0.86   12.22    0.092
  23. CR (   1) C   9                / 59. RY*(   1) C   5                    0.86   12.22    0.092
  23. CR (   1) C   9                / 97. RY*(   1) H  10                    0.53   11.81    0.071
  23. CR (   1) C   9                /101. RY*(   1) C  11                    0.52   12.06    0.070
  23. CR (   1) C   9                /103. RY*(   3) C  11                    0.76   11.96    0.085
  24. CR (   1) C  11                / 74. RY*(   2) C   7                    1.30   12.45    0.114
  24. CR (   1) C  11                / 88. RY*(   2) C   9                    0.62   12.62    0.079
  24. CR (   1) C  11                / 90. RY*(   4) C   9                    0.89   12.24    0.093
  24. CR (   1) C  11                /130. BD*(   1) C   7 - H   8            0.55   11.89    0.073
 124. BD*(   2) C   3 - C   4        / 39. RY*(   1) C   3                    1.18    0.90    0.105
 124. BD*(   2) C   3 - C   4        / 41. RY*(   3) C   3                    1.70    0.73    0.114
 124. BD*(   2) C   3 - C   4        / 46. RY*(   8) C   3                    0.72    2.09    0.127
 124. BD*(   2) C   3 - C   4        / 49. RY*(   1) C   4                    1.18    0.90    0.105
 124. BD*(   2) C   3 - C   4        / 51. RY*(   3) C   4                    1.70    0.73    0.114
 124. BD*(   2) C   3 - C   4        / 56. RY*(   8) C   4                    0.72    2.09    0.127
 124. BD*(   2) C   3 - C   4        /120. BD*(   1) C   1 - C   3            4.48    0.41    0.127
 124. BD*(   2) C   3 - C   4        /122. BD*(   1) C   1 - C   9            0.66    0.36    0.046
 124. BD*(   2) C   3 - C   4        /123. BD*(   1) C   3 - C   4            6.10    0.61    0.192
 124. BD*(   2) C   3 - C   4        /125. BD*(   1) C   3 - C   7            3.97    0.35    0.105
 124. BD*(   2) C   3 - C   4        /126. BD*(   1) C   4 - C   5            4.48    0.41    0.127
 124. BD*(   2) C   3 - C   4        /127. BD*(   1) C   4 - C   7            3.97    0.35    0.105
 124. BD*(   2) C   3 - C   4        /129. BD*(   1) C   5 - C   9            0.66    0.36    0.046


 Natural Bond Orbitals (Summary):

                                                            Principal Delocalizations
           NBO                        Occupancy    Energy   (geminal,vicinal,remote)
 ====================================================================================
 Molecular unit  1  (C7H6)
     1. BD (   1) C   1 - H   2          1.99430    -0.73183  133(v),122(g),125(v)
     2. BD (   1) C   1 - C   3          1.96790    -0.75730  124(g),128(v),132(v),49(v)
                                                    119(g),130(v),74(v),88(v)
                                                    73(v),127(v),59(v)
     3. BD (   1) C   1 - C   5          1.95841    -0.70948  133(v),122(g),129(g),125(v)
                                                    127(v),87(v),132(v),119(g)
                                                    128(g)
     4. BD (   1) C   1 - C   9          1.93183    -0.70103  128(v),121(g),124(v),129(g)
                                                    134(v),59(v),119(g),103(v)
                                                    132(g),120(g),102(v),40(v)
                                                    133(g)
     5. BD (   1) C   3 - C   4          1.97282    -0.81272  131(v),125(g),127(g),130(v)
                                                    119(v),128(v),73(v),76(v)
                                                    26(v),60(v),87(r)
     6. BD (   2) C   3 - C   4          1.83632    -0.36899  125(g),127(g),130(v),73(v)
                                                    120(g),126(g),119(v),128(v)
                                                    131(v),122(v),129(v),132(r)
                                                    26(v),60(v),25(v),59(v)
                                                    74(v)
     7. BD (   1) C   3 - C   7          1.93711    -0.69635  124(g),123(g),126(v),127(g)
                                                    134(v),130(g),50(v),25(v)
                                                    39(g),49(v)
     8. BD (   1) C   4 - C   5          1.96790    -0.75730  124(g),119(v),132(v),39(v)
                                                    128(g),130(v),74(v),88(v)
                                                    73(v),125(v),25(v)
     9. BD (   1) C   4 - C   7          1.93711    -0.69635  124(g),123(g),120(v),125(g)
                                                    135(v),130(g),40(v),59(v)
                                                    49(g),39(v)
    10. BD (   1) C   5 - H   6          1.99430    -0.73183  133(v),129(g),127(v)
    11. BD (   1) C   5 - C   9          1.93183    -0.70103  119(v),121(g),124(v),122(g)
                                                    135(v),25(v),128(g),103(v)
                                                    132(g),126(g),102(v),50(v)
                                                    133(g)
    12. BD (   1) C   7 - H   8          1.98847    -0.72138  120(v),126(v),133(v),41(v)
                                                    51(v)
    13. BD (   1) C   7 - C  11          1.98754    -0.80256  132(v),130(g),39(v),49(v)
                                                    87(v),134(g),135(g),133(g)
    14. BD (   1) C   9 - H  10          1.98656    -0.71753  120(v),126(v),131(v),122(g)
                                                    129(g)
    15. BD (   1) C   9 - C  11          1.98712    -0.79614  130(v),119(v),128(v),73(v)
                                                    132(g),131(g),25(v),59(v)
                                                    134(g),135(g)
    16. BD (   1) C  11 - H  12          1.98238    -0.68215  122(v),125(v),89(v),75(v)
    17. BD (   1) C  11 - H  13          1.98238    -0.68215  129(v),127(v),89(v),75(v)
    18. CR (   1) C   1                  1.99906   -11.10654  128(v),121(g),122(g),124(v)
                                                    35(v)
    19. CR (   1) C   3                  1.99823   -11.06361  124(g),49(v),123(g),119(v)
                                                    50(v),130(v),73(v)
    20. CR (   1) C   4                  1.99823   -11.06361  124(g),39(v),123(g),128(v)
                                                    40(v),130(v),73(v)
    21. CR (   1) C   5                  1.99906   -11.10654  119(v),121(g),129(g),124(v)
                                                    69(v)
    22. CR (   1) C   7                  1.99916   -11.11842  39(v),49(v),103(v),83(v)
                                                    120(v),126(v)
    23. CR (   1) C   9                  1.99924   -11.10848  25(v),59(v),103(v),97(v)
                                                    101(v),119(v),128(v)
    24. CR (   1) C  11                  1.99929   -11.08502  74(v),90(v),88(v),130(v)
    25. RY*(   1) C   1                  0.00519     1.11161   
    26. RY*(   2) C   1                  0.00299     2.04533   
    27. RY*(   3) C   1                  0.00158     1.12386   
    28. RY*(   4) C   1                  0.00084     1.21300   
    29. RY*(   5) C   1                  0.00040     2.47261   
    30. RY*(   6) C   1                  0.00028     2.51659   
    31. RY*(   7) C   1                  0.00010     2.19142   
    32. RY*(   8) C   1                  0.00003     2.59987   
    33. RY*(   9) C   1                  0.00001     4.63598   
    34. RY*(  10) C   1                  0.00001     2.60219   
    35. RY*(   1) H   2                  0.00109     0.69183   
    36. RY*(   2) H   2                  0.00007     2.64271   
    37. RY*(   3) H   2                  0.00001     2.98116   
    38. RY*(   4) H   2                  0.00002     3.14416   
    39. RY*(   1) C   3                  0.00393     1.10025   
    40. RY*(   2) C   3                  0.00245     1.28350   
    41. RY*(   3) C   3                  0.00203     0.92959   
    42. RY*(   4) C   3                  0.00053     1.95107   
    43. RY*(   5) C   3                  0.00029     1.96970   
    44. RY*(   6) C   3                  0.00017     2.23035   
    45. RY*(   7) C   3                  0.00012     2.31730   
    46. RY*(   8) C   3                  0.00006     2.28975   
    47. RY*(   9) C   3                  0.00002     2.66499   
    48. RY*(  10) C   3                  0.00000     4.40442   
    49. RY*(   1) C   4                  0.00393     1.10025   
    50. RY*(   2) C   4                  0.00245     1.28350   
    51. RY*(   3) C   4                  0.00203     0.92959   
    52. RY*(   4) C   4                  0.00053     1.95107   
    53. RY*(   5) C   4                  0.00029     1.96970   
    54. RY*(   6) C   4                  0.00017     2.23035   
    55. RY*(   7) C   4                  0.00012     2.31730   
    56. RY*(   8) C   4                  0.00006     2.28975   
    57. RY*(   9) C   4                  0.00002     2.66499   
    58. RY*(  10) C   4                  0.00000     4.40442   
    59. RY*(   1) C   5                  0.00519     1.11161   
    60. RY*(   2) C   5                  0.00299     2.04533   
    61. RY*(   3) C   5                  0.00158     1.12386   
    62. RY*(   4) C   5                  0.00084     1.21300   
    63. RY*(   5) C   5                  0.00040     2.47261   
    64. RY*(   6) C   5                  0.00028     2.51659   
    65. RY*(   7) C   5                  0.00010     2.19142   
    66. RY*(   8) C   5                  0.00003     2.59987   
    67. RY*(   9) C   5                  0.00001     4.63598   
    68. RY*(  10) C   5                  0.00001     2.60219   
    69. RY*(   1) H   6                  0.00109     0.69183   
    70. RY*(   2) H   6                  0.00007     2.64271   
    71. RY*(   3) H   6                  0.00001     2.98116   
    72. RY*(   4) H   6                  0.00002     3.14416   
    73. RY*(   1) C   7                  0.01025     1.29173   
    74. RY*(   2) C   7                  0.00259     1.36727   
    75. RY*(   3) C   7                  0.00136     1.07032   
    76. RY*(   4) C   7                  0.00102     1.85531   
    77. RY*(   5) C   7                  0.00050     2.28516   
    78. RY*(   6) C   7                  0.00011     2.74696   
    79. RY*(   7) C   7                  0.00004     2.39396   
    80. RY*(   8) C   7                  0.00005     2.61742   
    81. RY*(   9) C   7                  0.00004     2.44661   
    82. RY*(  10) C   7                  0.00000     4.42600   
    83. RY*(   1) H   8                  0.00098     0.68929   
    84. RY*(   2) H   8                  0.00007     2.62794   
    85. RY*(   3) H   8                  0.00001     3.36883   
    86. RY*(   4) H   8                  0.00002     2.83374   
    87. RY*(   1) C   9                  0.00374     1.44284   
    88. RY*(   2) C   9                  0.00203     1.53342   
    89. RY*(   3) C   9                  0.00150     0.98866   
    90. RY*(   4) C   9                  0.00122     1.15300   
    91. RY*(   5) C   9                  0.00036     2.51489   
    92. RY*(   6) C   9                  0.00030     2.48863   
    93. RY*(   7) C   9                  0.00016     2.25106   
    94. RY*(   8) C   9                  0.00014     2.61574   
    95. RY*(   9) C   9                  0.00003     2.50771   
    96. RY*(  10) C   9                  0.00001     4.59454   
    97. RY*(   1) H  10                  0.00100     0.70351   
    98. RY*(   2) H  10                  0.00007     2.62249   
    99. RY*(   3) H  10                  0.00001     3.31250   
   100. RY*(   4) H  10                  0.00001     2.85981   
   101. RY*(   1) C  11                  0.00302     0.94902   
   102. RY*(   2) C  11                  0.00247     1.44576   
   103. RY*(   3) C  11                  0.00181     0.85165   
   104. RY*(   4) C  11                  0.00039     1.71455   
   105. RY*(   5) C  11                  0.00020     2.30290   
   106. RY*(   6) C  11                  0.00007     2.51255   
   107. RY*(   7) C  11                  0.00006     2.58739   
   108. RY*(   8) C  11                  0.00005     2.61025   
   109. RY*(   9) C  11                  0.00001     2.42995   
   110. RY*(  10) C  11                  0.00001     4.68234   
   111. RY*(   1) H  12                  0.00111     0.80870   
   112. RY*(   2) H  12                  0.00005     2.63250   
   113. RY*(   3) H  12                  0.00002     2.95902   
   114. RY*(   4) H  12                  0.00001     3.15199   
   115. RY*(   1) H  13                  0.00111     0.80870   
   116. RY*(   2) H  13                  0.00005     2.63250   
   117. RY*(   3) H  13                  0.00002     2.95902   
   118. RY*(   4) H  13                  0.00001     3.15199   
   119. BD*(   1) C   1 - H   2          0.02900     0.78721   
   120. BD*(   1) C   1 - C   3          0.03378     0.61154   
   121. BD*(   1) C   1 - C   5          0.02087     0.59124   
   122. BD*(   1) C   1 - C   9          0.02841     0.56507   
   123. BD*(   1) C   3 - C   4          0.01165     0.81199   
   124. BD*(   2) C   3 - C   4          0.14863     0.20258  123(g),120(g),126(g),125(g)
                                                    127(g),41(g),51(g),39(g)
                                                    49(g),46(g),56(g),122(v)
                                                    129(v)
   125. BD*(   1) C   3 - C   7          0.05375     0.55665   
   126. BD*(   1) C   4 - C   5          0.03378     0.61154   
   127. BD*(   1) C   4 - C   7          0.05375     0.55665   
   128. BD*(   1) C   5 - H   6          0.02900     0.78721   
   129. BD*(   1) C   5 - C   9          0.02841     0.56507   
   130. BD*(   1) C   7 - H   8          0.02619     0.80264   
   131. BD*(   1) C   7 - C  11          0.02462     0.63593   
   132. BD*(   1) C   9 - H  10          0.01530     0.78426   
   133. BD*(   1) C   9 - C  11          0.01888     0.63501   
   134. BD*(   1) C  11 - H  12          0.01245     0.74077   
   135. BD*(   1) C  11 - H  13          0.01245     0.74077   
       -------------------------------
              Total Lewis   47.33653  ( 98.6178%)
        Valence non-Lewis    0.58092  (  1.2102%)
        Rydberg non-Lewis    0.08256  (  0.1720%)
       -------------------------------
            Total unit  1   48.00000  (100.0000%)
           Charge unit  1    0.00000
 1\1\GINC-N1832\FOpt\RHF\6-31G(d,p)\C7H6\NGILBERT\09-Apr-2025\0\\# opt 
 freq hf/6-31g(d,p) pop=nboread geom=connectivity\\M0001\\0,1\C,1.13004
 5542,0.7443135768,0.3243129287\H,1.9022515448,1.4816518635,0.208168299
 3\C,-0.0135378035,0.6662008166,1.3422744539\C,-0.013537803,-0.66620081
 66,1.3422744534\C,1.1300455426,-0.7443135752,0.3243129282\H,1.90225154
 59,-1.4816518611,0.2081682983\C,-1.2267418019,-0.0000000002,0.76668424
 56\H,-2.1775882621,-0.0000000008,1.2632207911\C,0.466703221,0.00000000
 09,-0.8224636852\H,0.9521566316,0.0000000015,-1.7849973576\C,-1.061880
 1836,0.0000000003,-0.7484728378\H,-1.4950840961,-0.881665231,-1.211741
 2687\H,-1.4950840968,0.8816652317,-1.2117412682\\Version=ES64L-G16RevA
 .03\State=1-A'\HF=-268.3191961\RMSD=4.764e-09\RMSF=1.840e-04\Dipole=0.
 1030336,0.,-0.8771381\Quadrupole=2.7283146,-1.3955764,-1.3327381,0.,-0
 .5274621,0.\PG=CS [SG(C3H2),X(C4H4)]\\@


 WE'RE IN THE POSITION OF A VISITOR FROM ANOTHER
 DIMENSION WHO COMES TO EARTH AND SEES A CHESS MATCH.
 ASSUMING HE KNOWS IT'S A GAME, HE'S GOT TWO PROBLEMS:
 FIRST, FIGURE OUT THE RULES, AND SECOND, FIGURE OUT HOW TO WIN.
 NINETY PERCENT OF SCIENCE (INCLUDING VIRTUALLY ALL OF CHEMISRY)
 IS IN THAT SECOND CATEGORY.  THEY'RE TRYING TO APPLY
 THE LAWS THAT ARE ALREADY KNOWN.

                     -- SHELDON GLASHOW, 1979
 Job cpu time:       0 days  0 hours  1 minutes 48.0 seconds.
 Elapsed time:       0 days  0 hours  0 minutes 16.2 seconds.
 File lengths (MBytes):  RWF=     15 Int=      0 D2E=      0 Chk=      3 Scr=      1
 Normal termination of Gaussian 16 at Wed Apr  9 17:24:33 2025.
 Link1:  Proceeding to internal job step number  2.
 -------------------------------------------------------------------
 #N Geom=AllCheck Guess=TCheck SCRF=Check GenChk RHF/6-31G(d,p) Freq
 -------------------------------------------------------------------
 1/10=4,29=7,30=1,38=1,40=1/1,3;
 2/12=2,40=1/2;
 3/5=1,6=6,7=101,11=1,14=-4,25=1,30=1,70=2,71=2,116=1,140=1/1,2,3;
 4/5=101/1;
 5/5=2,38=6,98=1/2;
 8/6=4,10=90,11=11/1;
 10/13=10,15=4/2;
 11/6=3,8=1,9=11,15=111,16=1/1,2,10;
 10/6=1/2;
 6/7=2,8=2,9=2,10=2,28=1,40=2/1,7;
 7/8=1,10=1,25=1/1,2,3,16;
 1/10=4,30=1/3;
 99//99;
 Structure from the checkpoint file:  "quadricyclene12.chk"
 -----
 M0001
 -----
 Charge =  0 Multiplicity = 1
 Redundant internal coordinates found in file.  (old form).
 C,0,1.130045542,0.7443135768,0.3243129287
 H,0,1.9022515448,1.4816518635,0.2081682993
 C,0,-0.0135378035,0.6662008166,1.3422744539
 C,0,-0.013537803,-0.6662008166,1.3422744534
 C,0,1.1300455426,-0.7443135752,0.3243129282
 H,0,1.9022515459,-1.4816518611,0.2081682983
 C,0,-1.2267418019,-0.0000000002,0.7666842456
 H,0,-2.1775882621,-0.0000000008,1.2632207911
 C,0,0.466703221,0.0000000009,-0.8224636852
 H,0,0.9521566316,0.0000000015,-1.7849973576
 C,0,-1.0618801836,0.0000000003,-0.7484728378
 H,0,-1.4950840961,-0.881665231,-1.2117412687
 H,0,-1.4950840968,0.8816652317,-1.2117412682
 Recover connectivity data from disk.

 GradGradGradGradGradGradGradGradGradGradGradGradGradGradGradGradGradGrad
 Berny optimization.
 Initialization pass.
                           ----------------------------
                           !    Initial Parameters    !
                           ! (Angstroms and Degrees)  !
 --------------------------                            --------------------------
 ! Name  Definition              Value          Derivative Info.                !
 --------------------------------------------------------------------------------
 ! R1    R(1,2)                  1.074          calculate D2E/DX2 analytically  !
 ! R2    R(1,3)                  1.533          calculate D2E/DX2 analytically  !
 ! R3    R(1,5)                  1.4886         calculate D2E/DX2 analytically  !
 ! R4    R(1,9)                  1.5196         calculate D2E/DX2 analytically  !
 ! R5    R(3,4)                  1.3324         calculate D2E/DX2 analytically  !
 ! R6    R(3,7)                  1.499          calculate D2E/DX2 analytically  !
 ! R7    R(4,5)                  1.533          calculate D2E/DX2 analytically  !
 ! R8    R(4,7)                  1.499          calculate D2E/DX2 analytically  !
 ! R9    R(5,6)                  1.074          calculate D2E/DX2 analytically  !
 ! R10   R(5,9)                  1.5196         calculate D2E/DX2 analytically  !
 ! R11   R(7,8)                  1.0727         calculate D2E/DX2 analytically  !
 ! R12   R(7,11)                 1.5241         calculate D2E/DX2 analytically  !
 ! R13   R(9,10)                 1.078          calculate D2E/DX2 analytically  !
 ! R14   R(9,11)                 1.5304         calculate D2E/DX2 analytically  !
 ! R15   R(11,12)                1.0861         calculate D2E/DX2 analytically  !
 ! R16   R(11,13)                1.0861         calculate D2E/DX2 analytically  !
 ! A1    A(2,1,3)              130.027          calculate D2E/DX2 analytically  !
 ! A2    A(2,1,5)              133.3568         calculate D2E/DX2 analytically  !
 ! A3    A(2,1,9)              124.648          calculate D2E/DX2 analytically  !
 ! A4    A(3,1,5)               87.0793         calculate D2E/DX2 analytically  !
 ! A5    A(3,1,9)               98.6572         calculate D2E/DX2 analytically  !
 ! A6    A(1,3,4)               92.9207         calculate D2E/DX2 analytically  !
 ! A7    A(1,3,7)              111.803          calculate D2E/DX2 analytically  !
 ! A8    A(3,4,5)               92.9207         calculate D2E/DX2 analytically  !
 ! A9    A(5,4,7)              111.803          calculate D2E/DX2 analytically  !
 ! A10   A(1,5,4)               87.0793         calculate D2E/DX2 analytically  !
 ! A11   A(1,5,6)              133.3568         calculate D2E/DX2 analytically  !
 ! A12   A(4,5,6)              130.027          calculate D2E/DX2 analytically  !
 ! A13   A(4,5,9)               98.6572         calculate D2E/DX2 analytically  !
 ! A14   A(6,5,9)              124.648          calculate D2E/DX2 analytically  !
 ! A15   A(3,7,8)              122.6614         calculate D2E/DX2 analytically  !
 ! A16   A(3,7,11)             107.1086         calculate D2E/DX2 analytically  !
 ! A17   A(4,7,8)              122.6614         calculate D2E/DX2 analytically  !
 ! A18   A(4,7,11)             107.1086         calculate D2E/DX2 analytically  !
 ! A19   A(8,7,11)             123.7836         calculate D2E/DX2 analytically  !
 ! A20   A(1,9,10)             118.5054         calculate D2E/DX2 analytically  !
 ! A21   A(1,9,11)             113.549          calculate D2E/DX2 analytically  !
 ! A22   A(5,9,10)             118.5054         calculate D2E/DX2 analytically  !
 ! A23   A(5,9,11)             113.549          calculate D2E/DX2 analytically  !
 ! A24   A(10,9,11)            119.5353         calculate D2E/DX2 analytically  !
 ! A25   A(7,11,9)              98.9811         calculate D2E/DX2 analytically  !
 ! A26   A(7,11,12)            112.3891         calculate D2E/DX2 analytically  !
 ! A27   A(7,11,13)            112.3891         calculate D2E/DX2 analytically  !
 ! A28   A(9,11,12)            112.1958         calculate D2E/DX2 analytically  !
 ! A29   A(9,11,13)            112.1958         calculate D2E/DX2 analytically  !
 ! A30   A(12,11,13)           108.5385         calculate D2E/DX2 analytically  !
 ! D1    D(2,1,3,4)           -148.7468         calculate D2E/DX2 analytically  !
 ! D2    D(2,1,3,7)            148.5684         calculate D2E/DX2 analytically  !
 ! D3    D(5,1,3,4)              0.0            calculate D2E/DX2 analytically  !
 ! D4    D(5,1,3,7)            -62.6848         calculate D2E/DX2 analytically  !
 ! D5    D(9,1,3,4)             59.7434         calculate D2E/DX2 analytically  !
 ! D6    D(9,1,3,7)             -2.9414         calculate D2E/DX2 analytically  !
 ! D7    D(2,1,5,4)            146.8796         calculate D2E/DX2 analytically  !
 ! D8    D(2,1,5,6)              0.0            calculate D2E/DX2 analytically  !
 ! D9    D(3,1,5,4)              0.0            calculate D2E/DX2 analytically  !
 ! D10   D(3,1,5,6)           -146.8796         calculate D2E/DX2 analytically  !
 ! D11   D(2,1,9,10)            16.9122         calculate D2E/DX2 analytically  !
 ! D12   D(2,1,9,11)          -131.1491         calculate D2E/DX2 analytically  !
 ! D13   D(3,1,9,10)           170.5525         calculate D2E/DX2 analytically  !
 ! D14   D(3,1,9,11)            22.4912         calculate D2E/DX2 analytically  !
 ! D15   D(1,3,4,5)              0.0            calculate D2E/DX2 analytically  !
 ! D16   D(1,3,7,8)           -169.3421         calculate D2E/DX2 analytically  !
 ! D17   D(1,3,7,11)           -16.6699         calculate D2E/DX2 analytically  !
 ! D18   D(3,4,5,1)              0.0            calculate D2E/DX2 analytically  !
 ! D19   D(3,4,5,6)            148.7468         calculate D2E/DX2 analytically  !
 ! D20   D(3,4,5,9)            -59.7434         calculate D2E/DX2 analytically  !
 ! D21   D(7,4,5,1)             62.6848         calculate D2E/DX2 analytically  !
 ! D22   D(7,4,5,6)           -148.5684         calculate D2E/DX2 analytically  !
 ! D23   D(7,4,5,9)              2.9414         calculate D2E/DX2 analytically  !
 ! D24   D(5,4,7,8)            169.3421         calculate D2E/DX2 analytically  !
 ! D25   D(5,4,7,11)            16.6699         calculate D2E/DX2 analytically  !
 ! D26   D(4,5,9,10)          -170.5525         calculate D2E/DX2 analytically  !
 ! D27   D(4,5,9,11)           -22.4912         calculate D2E/DX2 analytically  !
 ! D28   D(6,5,9,10)           -16.9122         calculate D2E/DX2 analytically  !
 ! D29   D(6,5,9,11)           131.1491         calculate D2E/DX2 analytically  !
 ! D30   D(3,7,11,9)            27.7108         calculate D2E/DX2 analytically  !
 ! D31   D(3,7,11,12)          146.3145         calculate D2E/DX2 analytically  !
 ! D32   D(3,7,11,13)          -90.893          calculate D2E/DX2 analytically  !
 ! D33   D(4,7,11,9)           -27.7108         calculate D2E/DX2 analytically  !
 ! D34   D(4,7,11,12)           90.893          calculate D2E/DX2 analytically  !
 ! D35   D(4,7,11,13)         -146.3145         calculate D2E/DX2 analytically  !
 ! D36   D(8,7,11,9)           180.0            calculate D2E/DX2 analytically  !
 ! D37   D(8,7,11,12)          -61.3963         calculate D2E/DX2 analytically  !
 ! D38   D(8,7,11,13)           61.3963         calculate D2E/DX2 analytically  !
 ! D39   D(1,9,11,7)           -32.2974         calculate D2E/DX2 analytically  !
 ! D40   D(1,9,11,12)         -151.046          calculate D2E/DX2 analytically  !
 ! D41   D(1,9,11,13)           86.4513         calculate D2E/DX2 analytically  !
 ! D42   D(5,9,11,7)            32.2974         calculate D2E/DX2 analytically  !
 ! D43   D(5,9,11,12)          -86.4513         calculate D2E/DX2 analytically  !
 ! D44   D(5,9,11,13)          151.046          calculate D2E/DX2 analytically  !
 ! D45   D(10,9,11,7)          180.0            calculate D2E/DX2 analytically  !
 ! D46   D(10,9,11,12)          61.2513         calculate D2E/DX2 analytically  !
 ! D47   D(10,9,11,13)         -61.2513         calculate D2E/DX2 analytically  !
 --------------------------------------------------------------------------------
 Trust Radius=3.00D-01 FncErr=1.00D-07 GrdErr=1.00D-07 EigMax=2.50D+02 EigMin=1.00D-04
 Number of steps in this run=      2 maximum allowed number of steps=      2.
 GradGradGradGradGradGradGradGradGradGradGradGradGradGradGradGradGradGrad

                          Input orientation:                          
 ---------------------------------------------------------------------
 Center     Atomic      Atomic             Coordinates (Angstroms)
 Number     Number       Type             X           Y           Z
 ---------------------------------------------------------------------
      1          6           0        1.130046    0.744314    0.324313
      2          1           0        1.902252    1.481652    0.208168
      3          6           0       -0.013538    0.666201    1.342274
      4          6           0       -0.013538   -0.666201    1.342274
      5          6           0        1.130046   -0.744314    0.324313
      6          1           0        1.902252   -1.481652    0.208168
      7          6           0       -1.226742   -0.000000    0.766684
      8          1           0       -2.177588   -0.000000    1.263221
      9          6           0        0.466703    0.000000   -0.822464
     10          1           0        0.952157    0.000000   -1.784997
     11          6           0       -1.061880    0.000000   -0.748473
     12          1           0       -1.495084   -0.881665   -1.211741
     13          1           0       -1.495084    0.881665   -1.211741
 ---------------------------------------------------------------------
                    Distance matrix (angstroms):
                    1          2          3          4          5
     1  C    0.000000
     2  H    1.073992   0.000000
     3  C    1.533013   2.370950   0.000000
     4  C    2.081725   3.093496   1.332402   0.000000
     5  C    1.488627   2.358965   2.081725   1.533013   0.000000
     6  H    2.358965   2.963304   3.093496   2.370950   1.073992
     7  C    2.510805   3.506826   1.498997   1.498997   2.510805
     8  H    3.517953   4.466936   2.265654   2.265654   3.517953
     9  C    1.519580   2.306143   2.315285   2.315285   1.519580
    10  H    2.243844   2.659075   3.340093   3.340093   2.243844
    11  C    2.551355   3.449135   2.431886   2.431886   2.551355
    12  H    3.448851   4.375306   3.333746   2.960473   3.044607
    13  H    3.044607   3.730686   2.960473   3.333746   3.448851
                    6          7          8          9         10
     6  H    0.000000
     7  C    3.506826   0.000000
     8  H    4.466936   1.072687   0.000000
     9  C    2.306143   2.322315   3.367842   0.000000
    10  H    2.659075   3.355395   4.368860   1.078024   0.000000
    11  C    3.449135   1.524100   2.300373   1.530373   2.265111
    12  H    3.730686   2.182546   2.714513   2.185745   2.663633
    13  H    4.375306   2.182546   2.714513   2.185745   2.663633
                   11         12         13
    11  C    0.000000
    12  H    1.086102   0.000000
    13  H    1.086102   1.763330   0.000000
 Stoichiometry    C7H6
 Framework group  CS[SG(C3H2),X(C4H4)]
 Deg. of freedom    19
 Full point group                 CS      NOp   2
 Largest Abelian subgroup         CS      NOp   2
 Largest concise Abelian subgroup CS      NOp   2
                         Standard orientation:                         
 ---------------------------------------------------------------------
 Center     Atomic      Atomic             Coordinates (Angstroms)
 Number     Number       Type             X           Y           Z
 ---------------------------------------------------------------------
      1          6           0       -0.768360   -0.771611    0.744314
      2          1           0       -1.195039   -1.425627    1.481652
      3          6           0       -0.768360    0.759411    0.666201
      4          6           0       -0.768360    0.759411   -0.666201
      5          6           0       -0.768360   -0.771611   -0.744314
      6          1           0       -1.195039   -1.425627   -1.481652
      7          6           0        0.468219    1.282899    0.000000
      8          1           0        0.729544    2.323268    0.000000
      9          6           0        0.529264   -1.038614    0.000000
     10          1           0        0.925447   -2.041198    0.000000
     11          6           0        1.490337    0.152344    0.000000
     12          1           0        2.124405    0.167899   -0.881665
     13          1           0        2.124405    0.167899    0.881665
 ---------------------------------------------------------------------
 Rotational constants (GHZ):           5.2175550           4.5089896           3.3903354
 Standard basis: 6-31G(d,p) (6D, 7F)
 There are    81 symmetry adapted cartesian basis functions of A'  symmetry.
 There are    54 symmetry adapted cartesian basis functions of A"  symmetry.
 There are    81 symmetry adapted basis functions of A'  symmetry.
 There are    54 symmetry adapted basis functions of A"  symmetry.
   135 basis functions,   238 primitive gaussians,   135 cartesian basis functions
    24 alpha electrons       24 beta electrons
       nuclear repulsion energy       277.9661437723 Hartrees.
 NAtoms=   13 NActive=   13 NUniq=    9 SFac= 2.09D+00 NAtFMM=   60 NAOKFM=F Big=F
 Integral buffers will be    131072 words long.
 Raffenetti 1 integral format.
 Two-electron integral symmetry is turned on.
 One-electron integrals computed using PRISM.
 NBasis=   135 RedAO= T EigKep=  1.13D-03  NBF=    81    54
 NBsUse=   135 1.00D-06 EigRej= -1.00D+00 NBFU=    81    54
 Initial guess from the checkpoint file:  "quadricyclene12.chk"
 B after Tr=     0.000000   -0.000000   -0.000000
         Rot=    1.000000    0.000000    0.000000   -0.000000 Ang=   0.00 deg.
 Initial guess orbital symmetries:
       Occupied  (A') (A') (A') (A") (A') (A') (A") (A') (A') (A')
                 (A") (A') (A') (A') (A") (A') (A') (A") (A') (A')
                 (A") (A') (A") (A')
       Virtual   (A") (A') (A") (A') (A') (A") (A') (A') (A") (A')
                 (A") (A") (A') (A') (A") (A") (A') (A') (A') (A')
                 (A') (A") (A') (A") (A') (A') (A") (A') (A") (A")
                 (A') (A") (A') (A") (A') (A') (A") (A') (A") (A')
                 (A') (A") (A') (A') (A") (A') (A') (A") (A") (A')
                 (A') (A") (A') (A') (A") (A') (A') (A") (A') (A")
                 (A') (A") (A') (A') (A") (A") (A') (A') (A") (A')
                 (A") (A') (A") (A') (A") (A') (A') (A") (A') (A')
                 (A") (A') (A") (A") (A') (A') (A") (A') (A") (A')
                 (A") (A') (A") (A") (A') (A") (A") (A') (A') (A')
                 (A') (A") (A') (A") (A') (A') (A") (A') (A') (A')
                 (A")
 Keep R1 ints in memory in symmetry-blocked form, NReq=63281149.
 Requested convergence on RMS density matrix=1.00D-08 within 128 cycles.
 Requested convergence on MAX density matrix=1.00D-06.
 Requested convergence on             energy=1.00D-06.
 No special actions if energy rises.
 SCF Done:  E(RHF) =  -268.319196084     A.U. after    1 cycles
            NFock=  1  Conv=0.67D-09     -V/T= 2.0000
 Range of M.O.s used for correlation:     1   135
 NBasis=   135 NAE=    24 NBE=    24 NFC=     0 NFV=     0
 NROrb=    135 NOA=    24 NOB=    24 NVA=   111 NVB=   111
          Differentiating once with respect to electric field.
                with respect to dipole field.
          Electric field/nuclear overlap derivatives assumed to be zero.
 Keep R1 ints in memory in symmetry-blocked form, NReq=63282460.
          There are     3 degrees of freedom in the 1st order CPHF.  IDoFFX=0 NUNeed=     3.
      3 vectors produced by pass  0 Test12= 8.88D-14 3.33D-08 XBig12= 2.27D+01 2.71D+00.
 AX will form     3 AO Fock derivatives at one time.
      3 vectors produced by pass  1 Test12= 8.88D-14 3.33D-08 XBig12= 3.86D+00 4.37D-01.
      3 vectors produced by pass  2 Test12= 8.88D-14 3.33D-08 XBig12= 4.76D-01 4.06D-01.
      3 vectors produced by pass  3 Test12= 8.88D-14 3.33D-08 XBig12= 4.76D-02 6.85D-02.
      3 vectors produced by pass  4 Test12= 8.88D-14 3.33D-08 XBig12= 6.29D-03 2.73D-02.
      3 vectors produced by pass  5 Test12= 8.88D-14 3.33D-08 XBig12= 4.69D-04 6.30D-03.
      3 vectors produced by pass  6 Test12= 8.88D-14 3.33D-08 XBig12= 4.49D-05 3.49D-03.
      3 vectors produced by pass  7 Test12= 8.88D-14 3.33D-08 XBig12= 2.54D-06 5.67D-04.
      3 vectors produced by pass  8 Test12= 8.88D-14 3.33D-08 XBig12= 5.54D-08 5.74D-05.
      3 vectors produced by pass  9 Test12= 8.88D-14 3.33D-08 XBig12= 1.16D-09 1.22D-05.
      3 vectors produced by pass 10 Test12= 8.88D-14 3.33D-08 XBig12= 2.32D-11 1.41D-06.
      3 vectors produced by pass 11 Test12= 8.88D-14 3.33D-08 XBig12= 6.84D-13 1.96D-07.
      1 vectors produced by pass 12 Test12= 8.88D-14 3.33D-08 XBig12= 1.70D-14 3.64D-08.
 InvSVY:  IOpt=1 It=  1 EMax= 1.78D-15
 Solved reduced A of dimension    37 with     3 vectors.
 End of Minotr F.D. properties file   721 does not exist.
 End of Minotr F.D. properties file   722 does not exist.
 End of Minotr F.D. properties file   788 does not exist.
 Symmetrizing basis deriv contribution to polar:
 IMax=3 JMax=2 DiffMx= 0.00D+00
 G2DrvN: will do    14 centers at a time, making    1 passes.
 PxScal for G2LodP:  IOpCl= 0 ISclPx=1 IMOff=     1 NMtTot=     4 NTT=    9180 ScalPx= 2.32D+00
 Calling FoFCou, ICntrl=  3107 FMM=F I1Cent=   0 AccDes= 0.00D+00.
 End of G2Drv F.D. properties file   721 does not exist.
 End of G2Drv F.D. properties file   722 does not exist.
 End of G2Drv F.D. properties file   788 does not exist.
          IDoAtm=1111111111111
          Differentiating once with respect to electric field.
                with respect to dipole field.
          Differentiating once with respect to nuclear coordinates.
 Keep R1 ints in memory in symmetry-blocked form, NReq=63282759.
          There are    30 degrees of freedom in the 1st order CPHF.  IDoFFX=4 NUNeed=    30.
 Will reuse    3 saved solutions.
     27 vectors produced by pass  0 Test12= 8.88D-15 3.33D-09 XBig12= 5.73D-02 7.17D-02.
 AX will form    27 AO Fock derivatives at one time.
     27 vectors produced by pass  1 Test12= 8.88D-15 3.33D-09 XBig12= 4.00D-03 2.54D-02.
     27 vectors produced by pass  2 Test12= 8.88D-15 3.33D-09 XBig12= 1.83D-04 5.42D-03.
     27 vectors produced by pass  3 Test12= 8.88D-15 3.33D-09 XBig12= 2.91D-06 5.32D-04.
     27 vectors produced by pass  4 Test12= 8.88D-15 3.33D-09 XBig12= 4.03D-08 3.11D-05.
     27 vectors produced by pass  5 Test12= 8.88D-15 3.33D-09 XBig12= 4.32D-10 3.61D-06.
     27 vectors produced by pass  6 Test12= 8.88D-15 3.33D-09 XBig12= 3.00D-12 2.06D-07.
     11 vectors produced by pass  7 Test12= 8.88D-15 3.33D-09 XBig12= 2.34D-14 2.69D-08.
 InvSVY:  IOpt=1 It=  1 EMax= 2.22D-16
 Solved reduced A of dimension   200 with    30 vectors.
 Isotropic polarizability for W=    0.000000       58.04 Bohr**3.
 End of Minotr F.D. properties file   721 does not exist.
 End of Minotr F.D. properties file   722 does not exist.
 End of Minotr F.D. properties file   788 does not exist.

 **********************************************************************

            Population analysis using the SCF density.

 **********************************************************************

 Orbital symmetries:
       Occupied  (A') (A') (A') (A") (A') (A') (A") (A') (A') (A')
                 (A") (A') (A') (A') (A") (A') (A') (A") (A') (A')
                 (A") (A') (A") (A')
       Virtual   (A") (A') (A") (A') (A') (A") (A') (A') (A") (A')
                 (A") (A") (A') (A') (A") (A") (A') (A') (A') (A')
                 (A') (A") (A') (A") (A') (A') (A") (A') (A") (A")
                 (A') (A") (A') (A") (A') (A') (A") (A') (A") (A')
                 (A') (A") (A') (A') (A") (A') (A') (A") (A") (A')
                 (A') (A") (A') (A') (A") (A') (A') (A") (A') (A")
                 (A') (A") (A') (A') (A") (A") (A') (A') (A") (A')
                 (A") (A') (A") (A') (A") (A') (A') (A") (A') (A')
                 (A") (A') (A") (A") (A') (A') (A") (A') (A") (A')
                 (A") (A') (A") (A") (A') (A") (A") (A') (A') (A')
                 (A') (A") (A') (A") (A') (A') (A") (A') (A') (A')
                 (A")
 The electronic state is 1-A'.
 Alpha  occ. eigenvalues --  -11.26669 -11.25621 -11.25403 -11.25341 -11.23625
 Alpha  occ. eigenvalues --  -11.22896 -11.22711  -1.28593  -1.07914  -1.01351
 Alpha  occ. eigenvalues --   -0.84882  -0.79603  -0.78007  -0.69837  -0.64314
 Alpha  occ. eigenvalues --   -0.62480  -0.57983  -0.57562  -0.51457  -0.46451
 Alpha  occ. eigenvalues --   -0.43333  -0.39531  -0.38892  -0.33555
 Alpha virt. eigenvalues --    0.08247   0.25271   0.26688   0.27890   0.29191
 Alpha virt. eigenvalues --    0.30036   0.30678   0.31448   0.34075   0.35947
 Alpha virt. eigenvalues --    0.37468   0.41050   0.41066   0.41755   0.51047
 Alpha virt. eigenvalues --    0.53762   0.56198   0.66541   0.70794   0.74585
 Alpha virt. eigenvalues --    0.75458   0.76392   0.77745   0.81722   0.84359
 Alpha virt. eigenvalues --    0.85688   0.88176   0.89703   0.93718   0.95009
 Alpha virt. eigenvalues --    0.96441   0.97742   1.01067   1.01551   1.04403
 Alpha virt. eigenvalues --    1.06712   1.07093   1.07585   1.12343   1.13810
 Alpha virt. eigenvalues --    1.18019   1.18023   1.22053   1.33143   1.35024
 Alpha virt. eigenvalues --    1.44399   1.49124   1.51358   1.63599   1.68486
 Alpha virt. eigenvalues --    1.71862   1.79218   1.80531   1.90142   1.91804
 Alpha virt. eigenvalues --    1.92780   1.99273   2.03246   2.08337   2.12759
 Alpha virt. eigenvalues --    2.15356   2.18460   2.20903   2.22356   2.25132
 Alpha virt. eigenvalues --    2.31643   2.32271   2.34952   2.41026   2.51141
 Alpha virt. eigenvalues --    2.51426   2.58576   2.61510   2.61684   2.62292
 Alpha virt. eigenvalues --    2.66177   2.68927   2.69463   2.74244   2.75054
 Alpha virt. eigenvalues --    2.76512   2.80909   2.83254   2.85440   2.86046
 Alpha virt. eigenvalues --    2.87809   2.91284   2.97031   3.01939   3.06216
 Alpha virt. eigenvalues --    3.06556   3.11958   3.14457   3.24361   3.28305
 Alpha virt. eigenvalues --    3.31268   3.39015   3.39391   3.60905   3.66172
 Alpha virt. eigenvalues --    3.83826   3.85243   3.85944   4.00675   4.70223
 Alpha virt. eigenvalues --    4.82373   4.83854   4.89881   5.16137   5.18517
 Alpha virt. eigenvalues --    5.25730
          Condensed to atoms (all electrons):
               1          2          3          4          5          6
     1  C    5.207339   0.384138   0.383053  -0.176012   0.219417  -0.020360
     2  H    0.384138   0.512066  -0.016510   0.010916  -0.020360   0.000108
     3  C    0.383053  -0.016510   5.226655   0.455729  -0.176012   0.010916
     4  C   -0.176012   0.010916   0.455729   5.226655   0.383053  -0.016510
     5  C    0.219417  -0.020360  -0.176012   0.383053   5.207339   0.384138
     6  H   -0.020360   0.000108   0.010916  -0.016510   0.384138   0.512066
     7  C   -0.026743  -0.000748   0.250302   0.250302  -0.026743  -0.000748
     8  H    0.000750   0.000039  -0.017130  -0.017130   0.000750   0.000039
     9  C    0.238939  -0.015511  -0.030389  -0.030389   0.238939  -0.015511
    10  H   -0.021245  -0.000534   0.004652   0.004652  -0.021245  -0.000534
    11  C   -0.042716  -0.000502  -0.081416  -0.081416  -0.042716  -0.000502
    12  H    0.004958  -0.000028   0.004300  -0.001845  -0.003040   0.000013
    13  H   -0.003040   0.000013  -0.001845   0.004300   0.004958  -0.000028
               7          8          9         10         11         12
     1  C   -0.026743   0.000750   0.238939  -0.021245  -0.042716   0.004958
     2  H   -0.000748   0.000039  -0.015511  -0.000534  -0.000502  -0.000028
     3  C    0.250302  -0.017130  -0.030389   0.004652  -0.081416   0.004300
     4  C    0.250302  -0.017130  -0.030389   0.004652  -0.081416  -0.001845
     5  C   -0.026743   0.000750   0.238939  -0.021245  -0.042716  -0.003040
     6  H   -0.000748   0.000039  -0.015511  -0.000534  -0.000502   0.000013
     7  C    5.150887   0.393798  -0.068850   0.004037   0.334294  -0.035403
     8  H    0.393798   0.498801   0.004864  -0.000028  -0.028589  -0.000527
     9  C   -0.068850   0.004864   5.232544   0.392279   0.334543  -0.040941
    10  H    0.004037  -0.000028   0.392279   0.517103  -0.024825  -0.000407
    11  C    0.334294  -0.028589   0.334543  -0.024825   4.987448   0.403813
    12  H   -0.035403  -0.000527  -0.040941  -0.000407   0.403813   0.566107
    13  H   -0.035403  -0.000527  -0.040941  -0.000407   0.403813  -0.030069
              13
     1  C   -0.003040
     2  H    0.000013
     3  C   -0.001845
     4  C    0.004300
     5  C    0.004958
     6  H   -0.000028
     7  C   -0.035403
     8  H   -0.000527
     9  C   -0.040941
    10  H   -0.000407
    11  C    0.403813
    12  H   -0.030069
    13  H    0.566107
 Mulliken charges:
               1
     1  C   -0.148476
     2  H    0.146913
     3  C   -0.012306
     4  C   -0.012306
     5  C   -0.148476
     6  H    0.146913
     7  C   -0.188981
     8  H    0.164889
     9  C   -0.199578
    10  H    0.146501
    11  C   -0.161230
    12  H    0.133069
    13  H    0.133069
 Sum of Mulliken charges =  -0.00000
 Mulliken charges with hydrogens summed into heavy atoms:
               1
     1  C   -0.001564
     3  C   -0.012306
     4  C   -0.012306
     5  C   -0.001564
     7  C   -0.024092
     9  C   -0.053077
    11  C    0.104908
 APT charges:
               1
     1  C    0.147204
     2  H    0.002935
     3  C   -0.354800
     4  C   -0.354800
     5  C    0.147204
     6  H    0.002935
     7  C    0.313744
     8  H   -0.016622
     9  C    0.047343
    10  H    0.006622
    11  C    0.131745
    12  H   -0.036755
    13  H   -0.036755
 Sum of APT charges =  -0.00000
 APT charges with hydrogens summed into heavy atoms:
               1
     1  C    0.150139
     3  C   -0.354800
     4  C   -0.354800
     5  C    0.150139
     7  C    0.297122
     9  C    0.053965
    11  C    0.058236
 Electronic spatial extent (au):  <R**2>=            469.2865
 Charge=             -0.0000 electrons
 Dipole moment (field-independent basis, Debye):
    X=              1.4912    Y=             -1.6780    Z=              0.0000  Tot=              2.2448
 Quadrupole moment (field-independent basis, Debye-Ang):
   XX=            -40.9012   YY=            -38.8591   ZZ=            -42.6958
   XY=              2.6306   XZ=             -0.0000   YZ=             -0.0000
 Traceless Quadrupole moment (field-independent basis, Debye-Ang):
   XX=             -0.0825   YY=              1.9596   ZZ=             -1.8771
   XY=              2.6306   XZ=             -0.0000   YZ=             -0.0000
 Octapole moment (field-independent basis, Debye-Ang**2):
  XXX=              6.9881  YYY=             -4.2389  ZZZ=              0.0000  XYY=              3.8869
  XXY=             -3.0911  XXZ=              0.0000  XZZ=              0.7601  YZZ=             -6.1616
  YYZ=              0.0000  XYZ=              0.0000
 Hexadecapole moment (field-independent basis, Debye-Ang**3):
 XXXX=           -263.1538 YYYY=           -239.5491 ZZZZ=           -135.1649 XXXY=             -8.7012
 XXXZ=             -0.0000 YYYX=             -4.8777 YYYZ=             -0.0000 ZZZX=             -0.0000
 ZZZY=             -0.0000 XXYY=            -85.9469 XXZZ=            -61.6582 YYZZ=            -67.4425
 XXYZ=             -0.0000 YYXZ=             -0.0000 ZZXY=              2.5840
 N-N= 2.779661437723D+02 E-N=-1.180517807710D+03  KE= 2.683073736326D+02
 Symmetry A'   KE= 1.915619347313D+02
 Symmetry A"   KE= 7.674543890132D+01
  Exact polarizability:  58.614   2.907  58.865   0.000  -0.000  56.653
 Approx polarizability:  56.685   0.614  55.773   0.000  -0.000  64.265
 ******************************Gaussian NBO Version 3.1******************************
             N A T U R A L   A T O M I C   O R B I T A L   A N D
          N A T U R A L   B O N D   O R B I T A L   A N A L Y S I S
 ******************************Gaussian NBO Version 3.1******************************

       /RESON  / : Allow strongly delocalized NBO set
       /BNDIDX / : Print bond indices based on the NAO density matrix

 Analyzing the SCF density

 Job title: M0001                                                           

 Storage needed:     55330 in NPA,     73489 in NBO (2147482673 available)


 NATURAL POPULATIONS:  Natural atomic orbital occupancies 
                                                          
   NAO  Atom  No  lang   Type(AO)    Occupancy      Energy
 ----------------------------------------------------------
     1    C    1  S      Cor( 1S)     1.99906     -11.10587
     2    C    1  S      Val( 2S)     0.98329      -0.21730
     3    C    1  S      Ryd( 3S)     0.00221       1.58540
     4    C    1  S      Ryd( 4S)     0.00004       4.85168
     5    C    1  px     Val( 2p)     1.11240      -0.07380
     6    C    1  px     Ryd( 3p)     0.00384       0.91307
     7    C    1  py     Val( 2p)     1.06047      -0.04396
     8    C    1  py     Ryd( 3p)     0.00608       1.04189
     9    C    1  pz     Val( 2p)     1.07311      -0.05360
    10    C    1  pz     Ryd( 3p)     0.00699       1.03462
    11    C    1  dxy    Ryd( 3d)     0.00046       2.45251
    12    C    1  dxz    Ryd( 3d)     0.00149       2.56915
    13    C    1  dyz    Ryd( 3d)     0.00190       2.65785
    14    C    1  dx2y2  Ryd( 3d)     0.00140       2.69147
    15    C    1  dz2    Ryd( 3d)     0.00200       2.72436

    16    H    2  S      Val( 1S)     0.75066       0.22248
    17    H    2  S      Ryd( 2S)     0.00105       0.68885
    18    H    2  px     Ryd( 2p)     0.00020       2.77812
    19    H    2  py     Ryd( 2p)     0.00027       2.97851
    20    H    2  pz     Ryd( 2p)     0.00035       3.02700

    21    C    3  S      Cor( 1S)     1.99823     -11.06348
    22    C    3  S      Val( 2S)     1.07574      -0.22249
    23    C    3  S      Ryd( 3S)     0.00090       1.79728
    24    C    3  S      Ryd( 4S)     0.00002       4.82228
    25    C    3  px     Val( 2p)     0.87600       0.01531
    26    C    3  px     Ryd( 3p)     0.00458       0.87111
    27    C    3  py     Val( 2p)     0.92251       0.02924
    28    C    3  py     Ryd( 3p)     0.00531       0.88932
    29    C    3  pz     Val( 2p)     1.12882      -0.06893
    30    C    3  pz     Ryd( 3p)     0.00396       0.82027
    31    C    3  dxy    Ryd( 3d)     0.00105       2.21477
    32    C    3  dxz    Ryd( 3d)     0.00463       2.34372
    33    C    3  dyz    Ryd( 3d)     0.00226       2.30401
    34    C    3  dx2y2  Ryd( 3d)     0.00285       2.36372
    35    C    3  dz2    Ryd( 3d)     0.00377       2.73268

    36    C    4  S      Cor( 1S)     1.99823     -11.06348
    37    C    4  S      Val( 2S)     1.07574      -0.22249
    38    C    4  S      Ryd( 3S)     0.00090       1.79728
    39    C    4  S      Ryd( 4S)     0.00002       4.82228
    40    C    4  px     Val( 2p)     0.87600       0.01531
    41    C    4  px     Ryd( 3p)     0.00458       0.87111
    42    C    4  py     Val( 2p)     0.92251       0.02924
    43    C    4  py     Ryd( 3p)     0.00531       0.88932
    44    C    4  pz     Val( 2p)     1.12882      -0.06893
    45    C    4  pz     Ryd( 3p)     0.00396       0.82027
    46    C    4  dxy    Ryd( 3d)     0.00105       2.21477
    47    C    4  dxz    Ryd( 3d)     0.00463       2.34372
    48    C    4  dyz    Ryd( 3d)     0.00226       2.30401
    49    C    4  dx2y2  Ryd( 3d)     0.00285       2.36372
    50    C    4  dz2    Ryd( 3d)     0.00377       2.73268

    51    C    5  S      Cor( 1S)     1.99906     -11.10587
    52    C    5  S      Val( 2S)     0.98329      -0.21730
    53    C    5  S      Ryd( 3S)     0.00221       1.58540
    54    C    5  S      Ryd( 4S)     0.00004       4.85168
    55    C    5  px     Val( 2p)     1.11240      -0.07380
    56    C    5  px     Ryd( 3p)     0.00384       0.91307
    57    C    5  py     Val( 2p)     1.06047      -0.04396
    58    C    5  py     Ryd( 3p)     0.00608       1.04189
    59    C    5  pz     Val( 2p)     1.07311      -0.05360
    60    C    5  pz     Ryd( 3p)     0.00699       1.03462
    61    C    5  dxy    Ryd( 3d)     0.00046       2.45251
    62    C    5  dxz    Ryd( 3d)     0.00149       2.56915
    63    C    5  dyz    Ryd( 3d)     0.00190       2.65785
    64    C    5  dx2y2  Ryd( 3d)     0.00140       2.69147
    65    C    5  dz2    Ryd( 3d)     0.00200       2.72436

    66    H    6  S      Val( 1S)     0.75066       0.22248
    67    H    6  S      Ryd( 2S)     0.00105       0.68885
    68    H    6  px     Ryd( 2p)     0.00020       2.77812
    69    H    6  py     Ryd( 2p)     0.00027       2.97851
    70    H    6  pz     Ryd( 2p)     0.00035       3.02700

    71    C    7  S      Cor( 1S)     1.99916     -11.11807
    72    C    7  S      Val( 2S)     0.99426      -0.23279
    73    C    7  S      Ryd( 3S)     0.00360       1.45773
    74    C    7  S      Ryd( 4S)     0.00005       4.81850
    75    C    7  px     Val( 2p)     0.97460      -0.03955
    76    C    7  px     Ryd( 3p)     0.00766       0.83716
    77    C    7  py     Val( 2p)     1.21249      -0.07924
    78    C    7  py     Ryd( 3p)     0.00633       1.25522
    79    C    7  pz     Val( 2p)     1.02448      -0.05857
    80    C    7  pz     Ryd( 3p)     0.00124       0.84541
    81    C    7  dxy    Ryd( 3d)     0.00172       2.80010
    82    C    7  dxz    Ryd( 3d)     0.00150       2.67430
    83    C    7  dyz    Ryd( 3d)     0.00024       2.39806
    84    C    7  dx2y2  Ryd( 3d)     0.00116       2.85981
    85    C    7  dz2    Ryd( 3d)     0.00140       2.56189

    86    H    8  S      Val( 1S)     0.73616       0.23743
    87    H    8  S      Ryd( 2S)     0.00096       0.70186
    88    H    8  px     Ryd( 2p)     0.00004       2.83413
    89    H    8  py     Ryd( 2p)     0.00070       3.36807
    90    H    8  pz     Ryd( 2p)     0.00007       2.62794

    91    C    9  S      Cor( 1S)     1.99924     -11.10829
    92    C    9  S      Val( 2S)     0.97547      -0.22965
    93    C    9  S      Ryd( 3S)     0.00198       1.49089
    94    C    9  S      Ryd( 4S)     0.00003       4.79648
    95    C    9  px     Val( 2p)     0.97908      -0.03642
    96    C    9  px     Ryd( 3p)     0.00415       0.87460
    97    C    9  py     Val( 2p)     1.18959      -0.07074
    98    C    9  py     Ryd( 3p)     0.00552       1.20860
    99    C    9  pz     Val( 2p)     1.05213      -0.06982
   100    C    9  pz     Ryd( 3p)     0.00174       0.86043
   101    C    9  dxy    Ryd( 3d)     0.00144       2.72859
   102    C    9  dxz    Ryd( 3d)     0.00198       2.55476
   103    C    9  dyz    Ryd( 3d)     0.00029       2.34112
   104    C    9  dx2y2  Ryd( 3d)     0.00188       2.77454
   105    C    9  dz2    Ryd( 3d)     0.00113       2.47395

   106    H   10  S      Val( 1S)     0.74960       0.21368
   107    H   10  S      Ryd( 2S)     0.00099       0.71547
   108    H   10  px     Ryd( 2p)     0.00010       2.85954
   109    H   10  py     Ryd( 2p)     0.00062       3.31152
   110    H   10  pz     Ryd( 2p)     0.00007       2.62249

   111    C   11  S      Cor( 1S)     1.99929     -11.08495
   112    C   11  S      Val( 2S)     1.04221      -0.25458
   113    C   11  S      Ryd( 3S)     0.00092       1.60215
   114    C   11  S      Ryd( 4S)     0.00002       4.79524
   115    C   11  px     Val( 2p)     1.14887      -0.06064
   116    C   11  px     Ryd( 3p)     0.00321       0.75531
   117    C   11  py     Val( 2p)     1.01201      -0.03973
   118    C   11  py     Ryd( 3p)     0.00241       0.84478
   119    C   11  pz     Val( 2p)     1.24191      -0.07423
   120    C   11  pz     Ryd( 3p)     0.00267       1.07264
   121    C   11  dxy    Ryd( 3d)     0.00170       2.65732
   122    C   11  dxz    Ryd( 3d)     0.00181       2.91516
   123    C   11  dyz    Ryd( 3d)     0.00020       2.28115
   124    C   11  dx2y2  Ryd( 3d)     0.00037       2.50088
   125    C   11  dz2    Ryd( 3d)     0.00135       2.68950

   126    H   12  S      Val( 1S)     0.76330       0.18432
   127    H   12  S      Ryd( 2S)     0.00109       0.80933
   128    H   12  px     Ryd( 2p)     0.00023       2.96251
   129    H   12  py     Ryd( 2p)     0.00005       2.63228
   130    H   12  pz     Ryd( 2p)     0.00050       3.15697

   131    H   13  S      Val( 1S)     0.76330       0.18432
   132    H   13  S      Ryd( 2S)     0.00109       0.80933
   133    H   13  px     Ryd( 2p)     0.00023       2.96251
   134    H   13  py     Ryd( 2p)     0.00005       2.63228
   135    H   13  pz     Ryd( 2p)     0.00050       3.15697

 WARNING:  1 low occupancy (<1.9990e) core orbital  found on  C    3
           1 low occupancy (<1.9990e) core orbital  found on  C    4


 Summary of Natural Population Analysis:                  
                                                          
                                       Natural Population 
                Natural  -----------------------------------------------
    Atom  No    Charge         Core      Valence    Rydberg      Total
 -----------------------------------------------------------------------
      C    1   -0.25475      1.99906     4.22926    0.02642     6.25475
      H    2    0.24747      0.00000     0.75066    0.00187     0.75253
      C    3   -0.03064      1.99823     4.00307    0.02933     6.03064
      C    4   -0.03064      1.99823     4.00307    0.02933     6.03064
      C    5   -0.25475      1.99906     4.22926    0.02642     6.25475
      H    6    0.24747      0.00000     0.75066    0.00187     0.75253
      C    7   -0.22989      1.99916     4.20584    0.02489     6.22989
      H    8    0.26206      0.00000     0.73616    0.00178     0.73794
      C    9   -0.21566      1.99924     4.19628    0.02014     6.21566
      H   10    0.24862      0.00000     0.74960    0.00178     0.75138
      C   11   -0.45896      1.99929     4.44500    0.01467     6.45896
      H   12    0.23482      0.00000     0.76330    0.00188     0.76518
      H   13    0.23482      0.00000     0.76330    0.00188     0.76518
 =======================================================================
   * Total *    0.00000     13.99227    33.82546    0.18227    48.00000

                                 Natural Population      
 --------------------------------------------------------
   Core                      13.99227 ( 99.9448% of  14)
   Valence                   33.82546 ( 99.4866% of  34)
   Natural Minimal Basis     47.81773 ( 99.6203% of  48)
   Natural Rydberg Basis      0.18227 (  0.3797% of  48)
 --------------------------------------------------------

    Atom  No          Natural Electron Configuration
 ----------------------------------------------------------------------------
      C    1      [core]2S( 0.98)2p( 3.25)3p( 0.02)3d( 0.01)
      H    2            1S( 0.75)
      C    3      [core]2S( 1.08)2p( 2.93)3p( 0.01)3d( 0.01)
      C    4      [core]2S( 1.08)2p( 2.93)3p( 0.01)3d( 0.01)
      C    5      [core]2S( 0.98)2p( 3.25)3p( 0.02)3d( 0.01)
      H    6            1S( 0.75)
      C    7      [core]2S( 0.99)2p( 3.21)3p( 0.02)3d( 0.01)
      H    8            1S( 0.74)
      C    9      [core]2S( 0.98)2p( 3.22)3p( 0.01)3d( 0.01)
      H   10            1S( 0.75)
      C   11      [core]2S( 1.04)2p( 3.40)3p( 0.01)3d( 0.01)
      H   12            1S( 0.76)
      H   13            1S( 0.76)


 Wiberg bond index matrix in the NAO basis:                                    

     Atom    1       2       3       4       5       6       7       8       9
     ---- ------  ------  ------  ------  ------  ------  ------  ------  ------
   1.  C  0.0000  0.8987  0.9741  0.0409  0.9791  0.0098  0.0247  0.0043  0.9539
   2.  H  0.8987  0.0000  0.0082  0.0133  0.0098  0.0002  0.0024  0.0002  0.0062
   3.  C  0.9741  0.0082  0.0000  1.7070  0.0409  0.0133  0.9868  0.0119  0.0417
   4.  C  0.0409  0.0133  1.7070  0.0000  0.9741  0.0082  0.9868  0.0119  0.0417
   5.  C  0.9791  0.0098  0.0409  0.9741  0.0000  0.8987  0.0247  0.0043  0.9539
   6.  H  0.0098  0.0002  0.0133  0.0082  0.8987  0.0000  0.0024  0.0002  0.0062
   7.  C  0.0247  0.0024  0.9868  0.9868  0.0247  0.0024  0.0000  0.8918  0.0047
   8.  H  0.0043  0.0002  0.0119  0.0119  0.0043  0.0002  0.8918  0.0000  0.0068
   9.  C  0.9539  0.0062  0.0417  0.0417  0.9539  0.0062  0.0047  0.0068  0.0000
  10.  H  0.0022  0.0004  0.0082  0.0082  0.0022  0.0004  0.0072  0.0000  0.9090
  11.  C  0.0108  0.0011  0.0182  0.0182  0.0108  0.0011  1.0028  0.0014  1.0054
  12.  H  0.0114  0.0001  0.0098  0.0017  0.0023  0.0000  0.0019  0.0001  0.0026
  13.  H  0.0023  0.0000  0.0017  0.0098  0.0114  0.0001  0.0019  0.0001  0.0026

     Atom   10      11      12      13
     ---- ------  ------  ------  ------
   1.  C  0.0022  0.0108  0.0114  0.0023
   2.  H  0.0004  0.0011  0.0001  0.0000
   3.  C  0.0082  0.0182  0.0098  0.0017
   4.  C  0.0082  0.0182  0.0017  0.0098
   5.  C  0.0022  0.0108  0.0023  0.0114
   6.  H  0.0004  0.0011  0.0000  0.0001
   7.  C  0.0072  1.0028  0.0019  0.0019
   8.  H  0.0000  0.0014  0.0001  0.0001
   9.  C  0.9090  1.0054  0.0026  0.0026
  10.  H  0.0000  0.0018  0.0001  0.0001
  11.  C  0.0018  0.0000  0.9163  0.9163
  12.  H  0.0001  0.9163  0.0000  0.0003
  13.  H  0.0001  0.9163  0.0003  0.0000


 Wiberg bond index, Totals by atom:                                            

     Atom    1
     ---- ------
   1.  C  3.9122
   2.  H  0.9405
   3.  C  3.8218
   4.  C  3.8218
   5.  C  3.9122
   6.  H  0.9405
   7.  C  3.9381
   8.  H  0.9329
   9.  C  3.9343
  10.  H  0.9398
  11.  C  3.9043
  12.  H  0.9467
  13.  H  0.9467


 Atom-atom overlap-weighted NAO bond order:                                    

     Atom    1       2       3       4       5       6       7       8       9
     ---- ------  ------  ------  ------  ------  ------  ------  ------  ------
   1.  C  0.0000  0.7819  0.8108  0.0415  0.7773  0.0067 -0.0181  0.0022  0.7776
   2.  H  0.7819  0.0000  0.0087  0.0119  0.0067 -0.0005  0.0006  0.0000  0.0096
   3.  C  0.8108  0.0087  0.0000  1.1175  0.0415  0.0119  0.8309  0.0071 -0.0066
   4.  C  0.0415  0.0119  1.1175  0.0000  0.8108  0.0087  0.8309  0.0071 -0.0066
   5.  C  0.7773  0.0067  0.0415  0.8108  0.0000  0.7819 -0.0181  0.0022  0.7776
   6.  H  0.0067 -0.0005  0.0119  0.0087  0.7819  0.0000  0.0006  0.0000  0.0096
   7.  C -0.0181  0.0006  0.8309  0.8309 -0.0181  0.0006  0.0000  0.7822 -0.0077
   8.  H  0.0022  0.0000  0.0071  0.0071  0.0022  0.0000  0.7822  0.0000  0.0046
   9.  C  0.7776  0.0096 -0.0066 -0.0066  0.7776  0.0096 -0.0077  0.0046  0.0000
  10.  H  0.0071 -0.0018  0.0060  0.0060  0.0071 -0.0018  0.0052  0.0000  0.7819
  11.  C -0.0115  0.0011 -0.0284 -0.0284 -0.0115  0.0011  0.8338  0.0051  0.8349
  12.  H  0.0048 -0.0000  0.0037 -0.0023 -0.0038  0.0000  0.0027 -0.0010 -0.0004
  13.  H -0.0038  0.0000 -0.0023  0.0037  0.0048 -0.0000  0.0027 -0.0010 -0.0004

     Atom   10      11      12      13
     ---- ------  ------  ------  ------
   1.  C  0.0071 -0.0115  0.0048 -0.0038
   2.  H -0.0018  0.0011 -0.0000  0.0000
   3.  C  0.0060 -0.0284  0.0037 -0.0023
   4.  C  0.0060 -0.0284 -0.0023  0.0037
   5.  C  0.0071 -0.0115 -0.0038  0.0048
   6.  H -0.0018  0.0011  0.0000 -0.0000
   7.  C  0.0052  0.8338  0.0027  0.0027
   8.  H  0.0000  0.0051 -0.0010 -0.0010
   9.  C  0.7819  0.8349 -0.0004 -0.0004
  10.  H  0.0000  0.0064 -0.0011 -0.0011
  11.  C  0.0064  0.0000  0.7650  0.7650
  12.  H -0.0011  0.7650  0.0000 -0.0004
  13.  H -0.0011  0.7650 -0.0004  0.0000


 Atom-atom overlap-weighted NAO bond order, Totals by atom:                    

     Atom    1
     ---- ------
   1.  C  3.1765
   2.  H  0.8182
   3.  C  2.8008
   4.  C  2.8008
   5.  C  3.1765
   6.  H  0.8182
   7.  C  3.2458
   8.  H  0.8085
   9.  C  3.1740
  10.  H  0.8137
  11.  C  3.1324
  12.  H  0.7673
  13.  H  0.7673


 MO bond order:                                                                

     Atom    1       2       3       4       5       6       7       8       9
     ---- ------  ------  ------  ------  ------  ------  ------  ------  ------
   1.  C  0.0000  0.2703  0.3013  0.0065 -0.3835  0.1311 -0.0998  0.0737  1.1890
   2.  H  0.2703  0.0000 -0.0701  0.0110  0.0947 -0.0104  0.0132  0.0094 -0.0154
   3.  C  0.3013 -0.0701  0.0000 -0.2190 -0.1446 -0.0752  1.3104 -0.0139 -0.1105
   4.  C  0.0065  0.0110 -0.2190  0.0000 -0.4196  0.0082 -1.4413  0.0623 -0.1781
   5.  C -0.3835  0.0947 -0.1446 -0.4196  0.0000 -0.7885  0.0502  0.0600 -0.6274
   6.  H  0.1311 -0.0104 -0.0752  0.0082 -0.7885  0.0000 -0.0629  0.0072  0.0261
   7.  C -0.0998  0.0132  1.3104 -1.4413  0.0502 -0.0629  0.0000  1.3794 -0.0802
   8.  H  0.0737  0.0094 -0.0139  0.0623  0.0600  0.0072  1.3794  0.0000  0.1140
   9.  C  1.1890 -0.0154 -0.1105 -0.1781 -0.6274  0.0261 -0.0802  0.1140  0.0000
  10.  H -0.0033 -0.0161 -0.0062 -0.0294 -0.0044 -0.0163  0.0631 -0.0046  0.0482
  11.  C -0.0407 -0.0368  0.0215 -0.0026 -0.0848 -0.0238  0.9278  0.0355 -1.0039
  12.  H  0.0729 -0.0038  0.1478 -0.0234 -0.0027  0.0063 -0.0033  0.0019  0.0248
  13.  H -0.0145  0.0055 -0.0633  0.1155  0.0726 -0.0043  0.0730  0.0021  0.0803

     Atom   10      11      12      13
     ---- ------  ------  ------  ------
   1.  C -0.0033 -0.0407  0.0729 -0.0145
   2.  H -0.0161 -0.0368 -0.0038  0.0055
   3.  C -0.0062  0.0215  0.1478 -0.0633
   4.  C -0.0294 -0.0026 -0.0234  0.1155
   5.  C -0.0044 -0.0848 -0.0027  0.0726
   6.  H -0.0163 -0.0238  0.0063 -0.0043
   7.  C  0.0631  0.9278 -0.0033  0.0730
   8.  H -0.0046  0.0355  0.0019  0.0021
   9.  C  0.0482 -1.0039  0.0248  0.0803
  10.  H  0.0000 -0.0288 -0.0008 -0.0006
  11.  C -0.0288  0.0000  0.3555  1.6207
  12.  H -0.0008  0.3555  0.0000  0.0359
  13.  H -0.0006  1.6207  0.0359  0.0000


 MO atomic valencies:                                                          

     Atom    1
     ---- ------
   1.  C  1.5030
   2.  H  0.2515
   3.  C  1.0782
   4.  C -2.1098
   5.  C -2.1779
   6.  H -0.8026
   7.  C  2.1295
   8.  H  1.7270
   9.  C -0.5331
  10.  H  0.0007
  11.  C  1.7396
  12.  H  0.6110
  13.  H  1.9229


 NATURAL BOND ORBITAL ANALYSIS:

                       Occupancies       Lewis Structure    Low   High
           Occ.    -------------------  -----------------   occ   occ
  Cycle   Thresh.   Lewis   Non-Lewis     CR  BD  3C  LP    (L)   (NL)   Dev
 =============================================================================
   1(1)    1.90    47.33653   0.66347      7  17   0   0     1      1    0.04
   2(2)    1.90    47.33653   0.66347      7  17   0   0     1      1    0.04
   3(1)    1.80    47.33653   0.66347      7  17   0   0     0      1    0.04
 -----------------------------------------------------------------------------

 Structure accepted: No low occupancy Lewis orbitals

 WARNING:  1 low occupancy (<1.9990e) core orbital  found on  C    3
           1 low occupancy (<1.9990e) core orbital  found on  C    4

 --------------------------------------------------------
   Core                     13.99226 ( 99.945% of  14)
   Valence Lewis            33.34426 ( 98.071% of  34)
  ==================       ============================
   Total Lewis              47.33653 ( 98.618% of  48)
  -----------------------------------------------------
   Valence non-Lewis         0.58092 (  1.210% of  48)
   Rydberg non-Lewis         0.08256 (  0.172% of  48)
  ==================       ============================
   Total non-Lewis           0.66347 (  1.382% of  48)
 --------------------------------------------------------


       (Occupancy)   Bond orbital/ Coefficients/ Hybrids
 ---------------------------------------------------------------------------------
     1. (1.99430) BD ( 1) C   1 - H   2  
                ( 63.25%)   0.7953* C   1 s( 32.75%)p 2.05( 67.19%)d 0.00(  0.06%)
                                            0.0001 -0.5719  0.0210  0.0006  0.3338
                                            0.0003  0.4939 -0.0164 -0.5624  0.0015
                                           -0.0100  0.0094  0.0194  0.0047 -0.0027
                ( 36.75%)   0.6063* H   2 s( 99.91%)p 0.00(  0.09%)
                                           -0.9995 -0.0051 -0.0120 -0.0182  0.0209
     2. (1.96790) BD ( 1) C   1 - C   3  
                ( 49.46%)   0.7033* C   1 s( 24.36%)p 3.10( 75.55%)d 0.00(  0.09%)
                                           -0.0003  0.4935  0.0112  0.0005 -0.0868
                                           -0.0265  0.8421 -0.0141  0.1871  0.0542
                                            0.0015 -0.0002  0.0034 -0.0254 -0.0152
                ( 50.54%)   0.7109* C   3 s( 36.36%)p 1.74( 63.40%)d 0.01(  0.24%)
                                           -0.0003  0.6030 -0.0003 -0.0002 -0.1143
                                           -0.0177 -0.6929  0.0027  0.3737  0.0302
                                           -0.0045 -0.0037  0.0031 -0.0442 -0.0197
     3. (1.95841) BD ( 1) C   1 - C   5  
                ( 50.00%)   0.7071* C   1 s( 21.16%)p 3.72( 78.68%)d 0.01(  0.16%)
                                           -0.0001  0.4596  0.0167 -0.0002 -0.3635
                                           -0.0250 -0.1318 -0.0416 -0.7967  0.0157
                                           -0.0009  0.0082  0.0093  0.0014  0.0381
                ( 50.00%)   0.7071* C   5 s( 21.16%)p 3.72( 78.68%)d 0.01(  0.16%)
                                           -0.0001  0.4596  0.0167 -0.0002 -0.3635
                                           -0.0250 -0.1318 -0.0416  0.7967 -0.0157
                                           -0.0009 -0.0082 -0.0093  0.0014  0.0381
     4. (1.93183) BD ( 1) C   1 - C   9  
                ( 50.64%)   0.7116* C   1 s( 21.33%)p 3.68( 78.52%)d 0.01(  0.14%)
                                           -0.0004  0.4617  0.0144 -0.0006  0.8636
                                           -0.0066 -0.1627 -0.0461 -0.0977  0.0349
                                           -0.0069 -0.0255  0.0022  0.0254 -0.0086
                ( 49.36%)   0.7026* C   9 s( 20.49%)p 3.87( 79.36%)d 0.01(  0.15%)
                                           -0.0000  0.4524  0.0145 -0.0005 -0.5325
                                            0.0097  0.0978 -0.0365  0.7063  0.0114
                                           -0.0115 -0.0297  0.0089  0.0193  0.0002
     5. (1.97282) BD ( 1) C   3 - C   4  
                ( 50.00%)   0.7071* C   3 s( 29.41%)p 2.39( 70.33%)d 0.01(  0.26%)
                                            0.0001  0.5423 -0.0073  0.0015 -0.4330
                                           -0.0339  0.1662  0.0199 -0.6975 -0.0136
                                            0.0078  0.0105 -0.0028 -0.0019  0.0494
                ( 50.00%)   0.7071* C   4 s( 29.41%)p 2.39( 70.33%)d 0.01(  0.26%)
                                            0.0001  0.5423 -0.0073  0.0015 -0.4330
                                           -0.0339  0.1662  0.0199  0.6975  0.0136
                                            0.0078 -0.0105  0.0028 -0.0019  0.0494
     6. (1.83632) BD ( 2) C   3 - C   4  
                ( 50.00%)   0.7071* C   3 s(  1.54%)p63.60( 97.87%)d 0.39(  0.59%)
                                            0.0001  0.1229  0.0171 -0.0013 -0.5987
                                            0.0507  0.5201 -0.0568  0.5864 -0.0089
                                            0.0023  0.0622 -0.0386  0.0022 -0.0236
                ( 50.00%)   0.7071* C   4 s(  1.54%)p63.60( 97.87%)d 0.39(  0.59%)
                                            0.0001  0.1229  0.0171 -0.0013 -0.5987
                                            0.0507  0.5201 -0.0568 -0.5864  0.0089
                                            0.0023 -0.0622  0.0386  0.0022 -0.0236
     7. (1.93711) BD ( 1) C   3 - C   7  
                ( 51.67%)   0.7188* C   3 s( 32.55%)p 2.06( 67.14%)d 0.01(  0.31%)
                                            0.0000  0.5705 -0.0029 -0.0003  0.6584
                                           -0.0050  0.4650  0.0193  0.1454  0.0063
                                            0.0255 -0.0366 -0.0099  0.0311 -0.0081
                ( 48.33%)   0.6952* C   7 s( 19.90%)p 4.02( 80.00%)d 0.01(  0.10%)
                                           -0.0001  0.4455  0.0230  0.0006 -0.5273
                                            0.0147 -0.1433  0.0446  0.7066  0.0041
                                            0.0059 -0.0261 -0.0091  0.0106  0.0102
     8. (1.96790) BD ( 1) C   4 - C   5  
                ( 50.54%)   0.7109* C   4 s( 36.36%)p 1.74( 63.40%)d 0.01(  0.24%)
                                           -0.0003  0.6030 -0.0003 -0.0002 -0.1143
                                           -0.0177 -0.6929  0.0027 -0.3737 -0.0302
                                           -0.0045  0.0037 -0.0031 -0.0442 -0.0197
                ( 49.46%)   0.7033* C   5 s( 24.36%)p 3.10( 75.55%)d 0.00(  0.09%)
                                           -0.0003  0.4935  0.0112  0.0005 -0.0868
                                           -0.0265  0.8421 -0.0141 -0.1871 -0.0542
                                            0.0015  0.0002 -0.0034 -0.0254 -0.0152
     9. (1.93711) BD ( 1) C   4 - C   7  
                ( 51.67%)   0.7188* C   4 s( 32.55%)p 2.06( 67.14%)d 0.01(  0.31%)
                                            0.0000  0.5705 -0.0029 -0.0003  0.6584
                                           -0.0050  0.4650  0.0193 -0.1454 -0.0063
                                            0.0255  0.0366  0.0099  0.0311 -0.0081
                ( 48.33%)   0.6952* C   7 s( 19.90%)p 4.02( 80.00%)d 0.01(  0.10%)
                                           -0.0001  0.4455  0.0230  0.0006 -0.5273
                                            0.0147 -0.1433  0.0446 -0.7066 -0.0041
                                            0.0059  0.0261  0.0091  0.0106  0.0102
    10. (1.99430) BD ( 1) C   5 - H   6  
                ( 63.25%)   0.7953* C   5 s( 32.75%)p 2.05( 67.19%)d 0.00(  0.06%)
                                            0.0001 -0.5719  0.0210  0.0006  0.3338
                                            0.0003  0.4939 -0.0164  0.5624 -0.0015
                                           -0.0100 -0.0094 -0.0194  0.0047 -0.0027
                ( 36.75%)   0.6063* H   6 s( 99.91%)p 0.00(  0.09%)
                                           -0.9995 -0.0051 -0.0120 -0.0182 -0.0209
    11. (1.93183) BD ( 1) C   5 - C   9  
                ( 50.64%)   0.7116* C   5 s( 21.33%)p 3.68( 78.52%)d 0.01(  0.14%)
                                           -0.0004  0.4617  0.0144 -0.0006  0.8636
                                           -0.0066 -0.1627 -0.0461  0.0977 -0.0349
                                           -0.0069  0.0255 -0.0022  0.0254 -0.0086
                ( 49.36%)   0.7026* C   9 s( 20.49%)p 3.87( 79.36%)d 0.01(  0.15%)
                                           -0.0000  0.4524  0.0145 -0.0005 -0.5325
                                            0.0097  0.0978 -0.0365 -0.7063 -0.0114
                                           -0.0115  0.0297 -0.0089  0.0193  0.0002
    12. (1.98847) BD ( 1) C   7 - H   8  
                ( 63.78%)   0.7986* C   7 s( 29.73%)p 2.36( 70.20%)d 0.00(  0.07%)
                                           -0.0002  0.5451 -0.0121 -0.0018  0.2403
                                            0.0028  0.8025 -0.0135  0.0000  0.0000
                                            0.0089  0.0000  0.0000 -0.0210 -0.0142
                ( 36.22%)   0.6018* H   8 s( 99.91%)p 0.00(  0.09%)
                                            0.9995  0.0044 -0.0063 -0.0300  0.0000
    13. (1.98754) BD ( 1) C   7 - C  11  
                ( 50.15%)   0.7081* C   7 s( 30.10%)p 2.32( 69.78%)d 0.00(  0.11%)
                                           -0.0000  0.5486  0.0050 -0.0007  0.6190
                                            0.0489 -0.5576  0.0363  0.0000 -0.0000
                                           -0.0272 -0.0000 -0.0000 -0.0042 -0.0195
                ( 49.85%)   0.7061* C  11 s( 25.41%)p 2.93( 74.47%)d 0.00(  0.12%)
                                            0.0001  0.5041 -0.0038  0.0002 -0.5077
                                            0.0138  0.6975  0.0166 -0.0000  0.0000
                                           -0.0292 -0.0000 -0.0000 -0.0032 -0.0173
    14. (1.98656) BD ( 1) C   9 - H  10  
                ( 62.72%)   0.7919* C   9 s( 29.62%)p 2.37( 70.30%)d 0.00(  0.08%)
                                            0.0001 -0.5442  0.0098  0.0005 -0.3182
                                           -0.0086  0.7755 -0.0156  0.0000  0.0000
                                            0.0137 -0.0000  0.0000  0.0201  0.0135
                ( 37.28%)   0.6106* H  10 s( 99.91%)p 0.00(  0.09%)
                                           -0.9995 -0.0030  0.0108 -0.0282  0.0000
    15. (1.98712) BD ( 1) C   9 - C  11  
                ( 50.83%)   0.7129* C   9 s( 29.10%)p 2.43( 70.80%)d 0.00(  0.10%)
                                           -0.0000  0.5395 -0.0026  0.0011  0.5731
                                            0.0438  0.6137 -0.0317  0.0000  0.0000
                                            0.0248 -0.0000  0.0000 -0.0088 -0.0182
                ( 49.17%)   0.7012* C  11 s( 25.44%)p 2.93( 74.44%)d 0.00(  0.11%)
                                            0.0000  0.5044 -0.0064  0.0002 -0.4825
                                            0.0128 -0.7149 -0.0178  0.0000 -0.0000
                                            0.0287  0.0000 -0.0000 -0.0048 -0.0173
    16. (1.98238) BD ( 1) C  11 - H  12  
                ( 61.85%)   0.7864* C  11 s( 24.54%)p 3.07( 75.37%)d 0.00(  0.09%)
                                           -0.0001  0.4954  0.0027 -0.0001  0.5040
                                            0.0126  0.0090  0.0014 -0.7065  0.0177
                                            0.0003 -0.0242 -0.0010  0.0084  0.0166
                ( 38.15%)   0.6177* H  12 s( 99.91%)p 0.00(  0.09%)
                                            0.9996  0.0020 -0.0167 -0.0005  0.0248
    17. (1.98238) BD ( 1) C  11 - H  13  
                ( 61.85%)   0.7864* C  11 s( 24.54%)p 3.07( 75.37%)d 0.00(  0.09%)
                                           -0.0001  0.4954  0.0027 -0.0001  0.5040
                                            0.0126  0.0090  0.0014  0.7065 -0.0177
                                            0.0003  0.0242  0.0010  0.0084  0.0166
                ( 38.15%)   0.6177* H  13 s( 99.91%)p 0.00(  0.09%)
                                            0.9996  0.0020 -0.0167 -0.0005 -0.0248
    18. (1.99906) CR ( 1) C   1           s(100.00%)p 0.00(  0.00%)
                                            1.0000  0.0004  0.0000 -0.0000  0.0003
                                           -0.0000  0.0001 -0.0000  0.0000  0.0000
                                           -0.0000 -0.0000  0.0000  0.0000 -0.0000
    19. (1.99823) CR ( 1) C   3           s(100.00%)p 0.00(  0.00%)
                                            1.0000  0.0001 -0.0000 -0.0000  0.0001
                                           -0.0000 -0.0003  0.0000  0.0001  0.0000
                                           -0.0000 -0.0000  0.0000 -0.0000 -0.0000
    20. (1.99823) CR ( 1) C   4           s(100.00%)p 0.00(  0.00%)
                                            1.0000  0.0001 -0.0000 -0.0000  0.0001
                                           -0.0000 -0.0003  0.0000 -0.0001 -0.0000
                                           -0.0000  0.0000 -0.0000 -0.0000 -0.0000
    21. (1.99906) CR ( 1) C   5           s(100.00%)p 0.00(  0.00%)
                                            1.0000  0.0004  0.0000 -0.0000  0.0003
                                           -0.0000  0.0001 -0.0000 -0.0000 -0.0000
                                           -0.0000  0.0000 -0.0000  0.0000 -0.0000
    22. (1.99916) CR ( 1) C   7           s(100.00%)p 0.00(  0.00%)
                                            1.0000  0.0002  0.0000 -0.0000  0.0000
                                            0.0000  0.0001  0.0000  0.0000 -0.0000
                                            0.0000 -0.0000 -0.0000 -0.0000 -0.0000
    23. (1.99924) CR ( 1) C   9           s(100.00%)
                                            1.0000  0.0001 -0.0000 -0.0000  0.0000
                                            0.0000 -0.0001 -0.0000 -0.0000 -0.0000
                                           -0.0000  0.0000 -0.0000 -0.0000 -0.0000
    24. (1.99929) CR ( 1) C  11           s(100.00%)p 0.00(  0.00%)
                                            1.0000  0.0000  0.0000 -0.0000  0.0001
                                            0.0000 -0.0000  0.0000  0.0000 -0.0000
                                            0.0000  0.0000  0.0000  0.0000  0.0000
    25. (0.00519) RY*( 1) C   1           s(  1.98%)p41.84( 83.01%)d 7.56( 15.00%)
                                           -0.0000 -0.0253  0.1380  0.0130  0.0069
                                           -0.5383 -0.0279  0.4609 -0.0098  0.5718
                                            0.0334  0.1906 -0.3282  0.0570 -0.0402
    26. (0.00299) RY*( 2) C   1           s( 31.17%)p 1.21( 37.57%)d 1.00( 31.27%)
                                           -0.0000 -0.0357  0.5553 -0.0456 -0.0314
                                            0.0150 -0.0331 -0.4384  0.0467  0.4230
                                           -0.1019  0.2227  0.4813  0.1295 -0.0650
    27. (0.00158) RY*( 3) C   1           s(  1.73%)p49.01( 84.89%)d 7.73( 13.38%)
                                            0.0000  0.0277  0.1273  0.0186  0.0062
                                            0.6913  0.0078  0.5586 -0.0267  0.2411
                                            0.2941  0.0084  0.1708  0.1189  0.0630
    28. (0.00084) RY*( 4) C   1           s( 39.74%)p 1.18( 47.06%)d 0.33( 13.20%)
                                            0.0000  0.0363  0.6294 -0.0010  0.0096
                                           -0.1091  0.0205  0.2896  0.0044 -0.6118
                                           -0.1346  0.1594 -0.0937  0.2821  0.0105
    29. (0.00040) RY*( 5) C   1           s(  7.16%)p 1.68( 12.00%)d11.28( 80.83%)
                                           -0.0000 -0.0146  0.1547  0.2179 -0.0055
                                           -0.2882 -0.0020  0.1890  0.0098  0.0330
                                           -0.0363 -0.7406  0.3865 -0.0585  0.3251
    30. (0.00028) RY*( 6) C   1           s( 15.62%)p 0.88( 13.77%)d 4.52( 70.61%)
                                           -0.0000 -0.0245  0.3706  0.1352  0.0002
                                            0.1135  0.0018 -0.3486  0.0188  0.0541
                                            0.4876 -0.1283 -0.5227 -0.1871  0.3789
    31. (0.00010) RY*( 7) C   1           s(  4.01%)p 3.99( 16.00%)d19.94( 79.99%)
                                           -0.0000 -0.0069  0.1680  0.1089 -0.0271
                                            0.3373 -0.0031 -0.0472 -0.0112  0.2077
                                           -0.6504 -0.3665 -0.4275  0.0210 -0.2436
    32. (0.00003) RY*( 8) C   1           s(  5.69%)p 0.70(  4.00%)d15.86( 90.31%)
    33. (0.00001) RY*( 9) C   1           s( 91.42%)p 0.00(  0.14%)d 0.09(  8.44%)
    34. (0.00001) RY*(10) C   1           s(  1.86%)p 0.88(  1.63%)d51.99( 96.51%)
    35. (0.00109) RY*( 1) H   2           s( 98.46%)p 0.02(  1.54%)
                                           -0.0025  0.9923 -0.1104 -0.0559  0.0100
    36. (0.00007) RY*( 2) H   2           s(  0.84%)p99.99( 99.16%)
    37. (0.00001) RY*( 3) H   2           s(  0.47%)p99.99( 99.53%)
    38. (0.00002) RY*( 4) H   2           s(  0.32%)p99.99( 99.68%)
    39. (0.00393) RY*( 1) C   3           s(  7.89%)p10.12( 79.86%)d 1.55( 12.25%)
                                            0.0000  0.0008  0.2807 -0.0095  0.0222
                                           -0.2543  0.0158 -0.5241 -0.0354  0.6762
                                           -0.0776  0.2415  0.2031 -0.0043 -0.1300
    40. (0.00245) RY*( 2) C   3           s(  1.56%)p43.71( 68.29%)d19.30( 30.14%)
                                           -0.0000 -0.0125  0.1230  0.0183 -0.0188
                                           -0.7145  0.0123  0.0072  0.0495 -0.4116
                                            0.3213  0.0290  0.4328  0.0996  0.0116
    41. (0.00203) RY*( 3) C   3           s(  0.73%)p99.99( 94.48%)d 6.61(  4.80%)
                                           -0.0000 -0.0316  0.0754 -0.0240 -0.0372
                                           -0.3478  0.0383  0.7635  0.0342  0.4867
                                            0.0576 -0.0243 -0.1631 -0.1251 -0.0429
    42. (0.00053) RY*( 4) C   3           s(  3.94%)p 4.53( 17.85%)d19.85( 78.21%)
                                            0.0000  0.0198  0.1975 -0.0036  0.0224
                                            0.2619 -0.0291  0.3236 -0.0016 -0.0620
                                           -0.1873  0.6441  0.2961  0.4926  0.0422
    43. (0.00029) RY*( 5) C   3           s( 68.47%)p 0.09(  6.38%)d 0.37( 25.15%)
                                            0.0000  0.0037  0.8155  0.1401  0.0141
                                           -0.0689 -0.0049 -0.0041 -0.0021 -0.2424
                                           -0.3391 -0.1326 -0.2996 -0.1052  0.1347
    44. (0.00017) RY*( 6) C   3           s(  8.28%)p 1.07(  8.88%)d10.00( 82.84%)
                                            0.0000 -0.0037  0.2877  0.0075 -0.0435
                                            0.2219 -0.0344 -0.0170 -0.0017  0.1903
                                            0.5504 -0.4193 -0.0520  0.5885  0.0259
    45. (0.00012) RY*( 7) C   3           s(  6.49%)p 2.00( 12.96%)d12.41( 80.54%)
                                            0.0000  0.0102  0.2536  0.0226 -0.0104
                                            0.3176  0.0197  0.1417 -0.0442 -0.0789
                                            0.1393 -0.1033  0.3820 -0.3529 -0.7106
    46. (0.00006) RY*( 8) C   3           s(  0.03%)p99.99(  5.42%)d99.99( 94.55%)
    47. (0.00002) RY*( 9) C   3           s( 14.10%)p 0.44(  6.23%)d 5.65( 79.67%)
    48. (0.00000) RY*(10) C   3           s( 88.64%)p 0.01(  0.92%)d 0.12( 10.44%)
    49. (0.00393) RY*( 1) C   4           s(  7.89%)p10.12( 79.86%)d 1.55( 12.25%)
                                            0.0000  0.0008  0.2807 -0.0095  0.0222
                                           -0.2543  0.0158 -0.5241  0.0354 -0.6762
                                           -0.0776 -0.2415 -0.2031 -0.0043 -0.1300
    50. (0.00245) RY*( 2) C   4           s(  1.56%)p43.71( 68.29%)d19.30( 30.14%)
                                           -0.0000 -0.0125  0.1230  0.0183 -0.0188
                                           -0.7145  0.0123  0.0072 -0.0495  0.4116
                                            0.3213 -0.0290 -0.4328  0.0996  0.0116
    51. (0.00203) RY*( 3) C   4           s(  0.73%)p99.99( 94.48%)d 6.61(  4.80%)
                                           -0.0000 -0.0316  0.0754 -0.0240 -0.0372
                                           -0.3478  0.0383  0.7635 -0.0342 -0.4867
                                            0.0576  0.0243  0.1631 -0.1251 -0.0429
    52. (0.00053) RY*( 4) C   4           s(  3.94%)p 4.53( 17.85%)d19.85( 78.21%)
                                            0.0000  0.0198  0.1975 -0.0036  0.0224
                                            0.2619 -0.0291  0.3236  0.0016  0.0620
                                           -0.1873 -0.6441 -0.2961  0.4926  0.0422
    53. (0.00029) RY*( 5) C   4           s( 68.47%)p 0.09(  6.38%)d 0.37( 25.15%)
                                            0.0000  0.0037  0.8155  0.1401  0.0141
                                           -0.0689 -0.0049 -0.0041  0.0021  0.2424
                                           -0.3391  0.1326  0.2996 -0.1052  0.1347
    54. (0.00017) RY*( 6) C   4           s(  8.28%)p 1.07(  8.88%)d10.00( 82.84%)
                                            0.0000 -0.0037  0.2877  0.0075 -0.0435
                                            0.2219 -0.0344 -0.0170  0.0017 -0.1903
                                            0.5504  0.4193  0.0520  0.5885  0.0259
    55. (0.00012) RY*( 7) C   4           s(  6.49%)p 2.00( 12.96%)d12.41( 80.54%)
                                            0.0000  0.0102  0.2536  0.0226 -0.0104
                                            0.3176  0.0197  0.1417  0.0442  0.0789
                                            0.1393  0.1033 -0.3820 -0.3529 -0.7106
    56. (0.00006) RY*( 8) C   4           s(  0.03%)p99.99(  5.42%)d99.99( 94.55%)
    57. (0.00002) RY*( 9) C   4           s( 14.10%)p 0.44(  6.23%)d 5.65( 79.67%)
    58. (0.00000) RY*(10) C   4           s( 88.64%)p 0.01(  0.92%)d 0.12( 10.44%)
    59. (0.00519) RY*( 1) C   5           s(  1.98%)p41.84( 83.01%)d 7.56( 15.00%)
                                           -0.0000 -0.0253  0.1380  0.0130  0.0069
                                           -0.5383 -0.0279  0.4609  0.0098 -0.5718
                                            0.0334 -0.1906  0.3282  0.0570 -0.0402
    60. (0.00299) RY*( 2) C   5           s( 31.17%)p 1.21( 37.57%)d 1.00( 31.27%)
                                           -0.0000 -0.0357  0.5553 -0.0456 -0.0314
                                            0.0150 -0.0331 -0.4384 -0.0467 -0.4230
                                           -0.1019 -0.2227 -0.4813  0.1295 -0.0650
    61. (0.00158) RY*( 3) C   5           s(  1.73%)p49.01( 84.89%)d 7.73( 13.38%)
                                            0.0000  0.0277  0.1273  0.0186  0.0062
                                            0.6913  0.0078  0.5586  0.0267 -0.2411
                                            0.2941 -0.0084 -0.1708  0.1189  0.0630
    62. (0.00084) RY*( 4) C   5           s( 39.74%)p 1.18( 47.06%)d 0.33( 13.20%)
                                            0.0000  0.0363  0.6294 -0.0010  0.0096
                                           -0.1091  0.0205  0.2896 -0.0044  0.6118
                                           -0.1346 -0.1594  0.0937  0.2821  0.0105
    63. (0.00040) RY*( 5) C   5           s(  7.16%)p 1.68( 12.00%)d11.28( 80.83%)
                                           -0.0000 -0.0146  0.1547  0.2179 -0.0055
                                           -0.2882 -0.0020  0.1890 -0.0098 -0.0330
                                           -0.0363  0.7406 -0.3865 -0.0585  0.3251
    64. (0.00028) RY*( 6) C   5           s( 15.62%)p 0.88( 13.77%)d 4.52( 70.61%)
                                           -0.0000 -0.0245  0.3706  0.1352  0.0002
                                            0.1135  0.0018 -0.3486 -0.0188 -0.0541
                                            0.4876  0.1283  0.5227 -0.1871  0.3789
    65. (0.00010) RY*( 7) C   5           s(  4.01%)p 3.99( 16.00%)d19.94( 79.99%)
                                           -0.0000 -0.0069  0.1680  0.1089 -0.0271
                                            0.3373 -0.0031 -0.0472  0.0112 -0.2077
                                           -0.6504  0.3665  0.4275  0.0210 -0.2436
    66. (0.00003) RY*( 8) C   5           s(  5.69%)p 0.70(  4.00%)d15.86( 90.31%)
    67. (0.00001) RY*( 9) C   5           s( 91.42%)p 0.00(  0.14%)d 0.09(  8.44%)
    68. (0.00001) RY*(10) C   5           s(  1.86%)p 0.88(  1.63%)d51.99( 96.51%)
    69. (0.00109) RY*( 1) H   6           s( 98.46%)p 0.02(  1.54%)
                                           -0.0025  0.9923 -0.1104 -0.0559 -0.0100
    70. (0.00007) RY*( 2) H   6           s(  0.84%)p99.99( 99.16%)
    71. (0.00001) RY*( 3) H   6           s(  0.47%)p99.99( 99.53%)
    72. (0.00002) RY*( 4) H   6           s(  0.32%)p99.99( 99.68%)
    73. (0.01025) RY*( 1) C   7           s( 32.85%)p 1.69( 55.46%)d 0.36( 11.68%)
                                           -0.0000 -0.0436  0.5707 -0.0308  0.0097
                                            0.7371  0.0426  0.0970 -0.0000  0.0000
                                           -0.1836  0.0000  0.0000  0.0450  0.2847
    74. (0.00259) RY*( 2) C   7           s( 11.64%)p 7.12( 82.92%)d 0.47(  5.44%)
                                           -0.0000 -0.0282  0.3362  0.0511  0.0421
                                           -0.4345  0.0344  0.7984 -0.0000  0.0000
                                           -0.0713  0.0000  0.0000  0.2003  0.0959
    75. (0.00136) RY*( 3) C   7           s(  0.00%)p 1.00( 85.03%)d 0.18( 14.97%)
                                           -0.0000  0.0000  0.0000  0.0000 -0.0000
                                            0.0000 -0.0000  0.0000  0.0062  0.9221
                                            0.0000  0.3610 -0.1393  0.0000  0.0000
    76. (0.00102) RY*( 4) C   7           s( 33.90%)p 0.60( 20.26%)d 1.35( 45.84%)
                                            0.0000  0.0203  0.5755  0.0862  0.0108
                                           -0.3502 -0.0276 -0.2813 -0.0000 -0.0000
                                            0.3024  0.0000  0.0000 -0.5862  0.1528
    77. (0.00050) RY*( 5) C   7           s(  4.05%)p 6.34( 25.69%)d17.35( 70.26%)
                                            0.0000  0.0288  0.1696 -0.1044 -0.0125
                                           -0.3428 -0.0036 -0.3731  0.0000 -0.0000
                                           -0.8169 -0.0000 -0.0000  0.1455  0.1190
    78. (0.00011) RY*( 6) C   7           s( 13.89%)p 0.10(  1.36%)d 6.10( 84.74%)
                                            0.0000 -0.0209  0.2618  0.2645 -0.0234
                                            0.1028  0.0094  0.0494 -0.0000  0.0000
                                           -0.1974  0.0000  0.0000 -0.1247 -0.8904
    79. (0.00004) RY*( 7) C   7           s(  0.00%)p 1.00(  1.70%)d57.87( 98.30%)
    80. (0.00005) RY*( 8) C   7           s( 16.66%)p 0.83( 13.83%)d 4.17( 69.51%)
    81. (0.00004) RY*( 9) C   7           s(  0.00%)p 1.00( 13.43%)d 6.45( 86.57%)
    82. (0.00000) RY*(10) C   7           s( 87.37%)p 0.00(  0.34%)d 0.14( 12.30%)
    83. (0.00098) RY*( 1) H   8           s( 99.46%)p 0.01(  0.54%)
                                           -0.0022  0.9973  0.0017  0.0736  0.0000
    84. (0.00007) RY*( 2) H   8           s(  0.00%)p 1.00(100.00%)
    85. (0.00001) RY*( 3) H   8           s(  0.63%)p99.99( 99.37%)
    86. (0.00002) RY*( 4) H   8           s(  0.00%)p 1.00(100.00%)
    87. (0.00374) RY*( 1) C   9           s( 32.94%)p 1.64( 53.98%)d 0.40( 13.08%)
                                           -0.0000 -0.0394  0.5718 -0.0297  0.0220
                                            0.5167 -0.0331 -0.5208 -0.0000  0.0000
                                           -0.1165  0.0000  0.0000 -0.0502  0.3387
    88. (0.00203) RY*( 2) C   9           s(  2.67%)p26.97( 71.87%)d 9.56( 25.47%)
                                            0.0000  0.0144  0.1616  0.0185 -0.0273
                                            0.4187  0.0310  0.7360 -0.0000 -0.0000
                                           -0.3232  0.0000 -0.0000 -0.3828  0.0605
    89. (0.00150) RY*( 3) C   9           s(  0.00%)p 1.00( 91.47%)d 0.09(  8.53%)
                                           -0.0000  0.0000  0.0000 -0.0000 -0.0000
                                           -0.0000  0.0000 -0.0000 -0.0049  0.9564
                                           -0.0000  0.2781  0.0893  0.0000  0.0000
    90. (0.00122) RY*( 4) C   9           s( 36.82%)p 1.46( 53.82%)d 0.25(  9.36%)
                                           -0.0000  0.0286  0.6054  0.0301  0.0255
                                           -0.7269  0.0221  0.0933 -0.0000 -0.0000
                                           -0.2402  0.0000 -0.0000 -0.1335  0.1346
    91. (0.00036) RY*( 5) C   9           s( 21.83%)p 0.39(  8.50%)d 3.19( 69.68%)
                                           -0.0000 -0.0070  0.4215  0.2014  0.0140
                                            0.1593 -0.0097  0.2435 -0.0000 -0.0000
                                            0.0608  0.0000 -0.0000  0.7071 -0.4394
    92. (0.00030) RY*( 6) C   9           s(  3.63%)p 2.65(  9.62%)d23.89( 86.75%)
                                            0.0000  0.0240  0.1639 -0.0943 -0.0127
                                           -0.0092 -0.0083  0.3096  0.0000 -0.0000
                                            0.7904  0.0000 -0.0000  0.0609  0.4890
    93. (0.00016) RY*( 7) C   9           s(  0.00%)p 1.00(  6.15%)d15.26( 93.85%)
                                            0.0000  0.0000 -0.0000  0.0000 -0.0000
                                           -0.0000  0.0000  0.0000  0.0200 -0.2471
                                            0.0000  0.6080  0.7542  0.0000 -0.0000
    94. (0.00014) RY*( 8) C   9           s(  7.55%)p 0.27(  2.04%)d11.98( 90.41%)
                                            0.0000 -0.0162  0.2548  0.1015 -0.0296
                                            0.0409 -0.0113 -0.1331 -0.0000  0.0000
                                            0.4405  0.0000 -0.0000 -0.5684 -0.6221
    95. (0.00003) RY*( 9) C   9           s(  0.00%)p 1.00(  2.58%)d37.82( 97.42%)
    96. (0.00001) RY*(10) C   9           s( 94.87%)p 0.00(  0.16%)d 0.05(  4.97%)
    97. (0.00100) RY*( 1) H  10           s( 99.31%)p 0.01(  0.69%)
                                           -0.0005  0.9966  0.0219 -0.0800  0.0000
    98. (0.00007) RY*( 2) H  10           s(  0.00%)p 1.00(100.00%)
    99. (0.00001) RY*( 3) H  10           s(  0.72%)p99.99( 99.28%)
   100. (0.00001) RY*( 4) H  10           s(  0.06%)p99.99( 99.94%)
   101. (0.00302) RY*( 1) C  11           s( 18.14%)p 4.30( 77.91%)d 0.22(  3.96%)
                                            0.0000 -0.0210  0.4241 -0.0321  0.0008
                                            0.8817 -0.0008  0.0410  0.0000 -0.0000
                                            0.0335  0.0000  0.0000 -0.1921 -0.0395
   102. (0.00247) RY*( 2) C  11           s(  0.00%)p 1.00( 82.99%)d 0.20( 17.01%)
                                            0.0000 -0.0000  0.0000 -0.0000 -0.0000
                                            0.0000 -0.0000 -0.0000  0.0369  0.9102
                                            0.0000 -0.4091 -0.0521 -0.0000  0.0000
   103. (0.00181) RY*( 3) C  11           s(  1.04%)p95.04( 98.59%)d 0.36(  0.38%)
                                           -0.0000  0.0022  0.1017  0.0046 -0.0026
                                           -0.1012 -0.0219  0.9875 -0.0000  0.0000
                                            0.0553 -0.0000 -0.0000 -0.0232  0.0125
   104. (0.00039) RY*( 4) C  11           s( 76.87%)p 0.18( 13.92%)d 0.12(  9.21%)
                                           -0.0000  0.0103  0.8679  0.1242 -0.0139
                                           -0.3502  0.0060 -0.1277 -0.0000  0.0000
                                            0.1144 -0.0000 -0.0000  0.2558  0.1165
   105. (0.00020) RY*( 5) C  11           s(  0.00%)p 1.00(  0.21%)d99.99( 99.79%)
                                            0.0000 -0.0000 -0.0000 -0.0000 -0.0000
                                            0.0000 -0.0000 -0.0000  0.0052 -0.0457
                                           -0.0000 -0.2250  0.9733 -0.0000  0.0000
   106. (0.00007) RY*( 6) C  11           s(  0.00%)p 1.00( 16.92%)d 4.91( 83.08%)
   107. (0.00006) RY*( 7) C  11           s(  0.19%)p19.96(  3.81%)d99.99( 96.00%)
   108. (0.00005) RY*( 8) C  11           s(  3.94%)p 0.73(  2.86%)d23.67( 93.20%)
   109. (0.00001) RY*( 9) C  11           s(  0.72%)p 3.56(  2.56%)d99.99( 96.72%)
   110. (0.00001) RY*(10) C  11           s( 99.17%)p 0.01(  0.60%)d 0.00(  0.23%)
   111. (0.00111) RY*( 1) H  12           s( 98.94%)p 0.01(  1.06%)
                                            0.0005  0.9947 -0.0033 -0.0141 -0.1022
   112. (0.00005) RY*( 2) H  12           s(  0.01%)p 1.00( 99.99%)
   113. (0.00002) RY*( 3) H  12           s(  0.03%)p99.99( 99.97%)
   114. (0.00001) RY*( 4) H  12           s(  1.12%)p88.57( 98.88%)
   115. (0.00111) RY*( 1) H  13           s( 98.94%)p 0.01(  1.06%)
                                            0.0005  0.9947 -0.0033 -0.0141  0.1022
   116. (0.00005) RY*( 2) H  13           s(  0.01%)p 1.00( 99.99%)
   117. (0.00002) RY*( 3) H  13           s(  0.03%)p99.99( 99.97%)
   118. (0.00001) RY*( 4) H  13           s(  1.12%)p88.57( 98.88%)
   119. (0.02900) BD*( 1) C   1 - H   2  
                ( 36.75%)   0.6063* C   1 s( 32.75%)p 2.05( 67.19%)d 0.00(  0.06%)
                                           -0.0001  0.5719 -0.0210 -0.0006 -0.3338
                                           -0.0003 -0.4939  0.0164  0.5624 -0.0015
                                            0.0100 -0.0094 -0.0194 -0.0047  0.0027
                ( 63.25%)  -0.7953* H   2 s( 99.91%)p 0.00(  0.09%)
                                            0.9995  0.0051  0.0120  0.0182 -0.0209
   120. (0.03378) BD*( 1) C   1 - C   3  
                ( 50.54%)   0.7109* C   1 s( 24.36%)p 3.10( 75.55%)d 0.00(  0.09%)
                                           -0.0003  0.4935  0.0112  0.0005 -0.0868
                                           -0.0265  0.8421 -0.0141  0.1871  0.0542
                                            0.0015 -0.0002  0.0034 -0.0254 -0.0152
                ( 49.46%)  -0.7033* C   3 s( 36.36%)p 1.74( 63.40%)d 0.01(  0.24%)
                                           -0.0003  0.6030 -0.0003 -0.0002 -0.1143
                                           -0.0177 -0.6929  0.0027  0.3737  0.0302
                                           -0.0045 -0.0037  0.0031 -0.0442 -0.0197
   121. (0.02087) BD*( 1) C   1 - C   5  
                ( 50.00%)   0.7071* C   1 s( 21.16%)p 3.72( 78.68%)d 0.01(  0.16%)
                                           -0.0001  0.4596  0.0167 -0.0002 -0.3635
                                           -0.0250 -0.1318 -0.0416 -0.7967  0.0157
                                           -0.0009  0.0082  0.0093  0.0014  0.0381
                ( 50.00%)  -0.7071* C   5 s( 21.16%)p 3.72( 78.68%)d 0.01(  0.16%)
                                           -0.0001  0.4596  0.0167 -0.0002 -0.3635
                                           -0.0250 -0.1318 -0.0416  0.7967 -0.0157
                                           -0.0009 -0.0082 -0.0093  0.0014  0.0381
   122. (0.02841) BD*( 1) C   1 - C   9  
                ( 49.36%)   0.7026* C   1 s( 21.33%)p 3.68( 78.52%)d 0.01(  0.14%)
                                            0.0004 -0.4617 -0.0144  0.0006 -0.8636
                                            0.0066  0.1627  0.0461  0.0977 -0.0349
                                            0.0069  0.0255 -0.0022 -0.0254  0.0086
                ( 50.64%)  -0.7116* C   9 s( 20.49%)p 3.87( 79.36%)d 0.01(  0.15%)
                                            0.0000 -0.4524 -0.0145  0.0005  0.5325
                                           -0.0097 -0.0978  0.0365 -0.7063 -0.0114
                                            0.0115  0.0297 -0.0089 -0.0193 -0.0002
   123. (0.01165) BD*( 1) C   3 - C   4  
                ( 50.00%)   0.7071* C   3 s( 29.41%)p 2.39( 70.33%)d 0.01(  0.26%)
                                            0.0001  0.5423 -0.0073  0.0015 -0.4330
                                           -0.0339  0.1662  0.0199 -0.6975 -0.0136
                                            0.0078  0.0105 -0.0028 -0.0019  0.0494
                ( 50.00%)  -0.7071* C   4 s( 29.41%)p 2.39( 70.33%)d 0.01(  0.26%)
                                            0.0001  0.5423 -0.0073  0.0015 -0.4330
                                           -0.0339  0.1662  0.0199  0.6975  0.0136
                                            0.0078 -0.0105  0.0028 -0.0019  0.0494
   124. (0.14863) BD*( 2) C   3 - C   4  
                ( 50.00%)   0.7071* C   3 s(  1.54%)p63.60( 97.87%)d 0.39(  0.59%)
                                            0.0001  0.1229  0.0171 -0.0013 -0.5987
                                            0.0507  0.5201 -0.0568  0.5864 -0.0089
                                            0.0023  0.0622 -0.0386  0.0022 -0.0236
                ( 50.00%)  -0.7071* C   4 s(  1.54%)p63.60( 97.87%)d 0.39(  0.59%)
                                            0.0001  0.1229  0.0171 -0.0013 -0.5987
                                            0.0507  0.5201 -0.0568 -0.5864  0.0089
                                            0.0023 -0.0622  0.0386  0.0022 -0.0236
   125. (0.05375) BD*( 1) C   3 - C   7  
                ( 48.33%)   0.6952* C   3 s( 32.55%)p 2.06( 67.14%)d 0.01(  0.31%)
                                           -0.0000 -0.5705  0.0029  0.0003 -0.6584
                                            0.0050 -0.4650 -0.0193 -0.1454 -0.0063
                                           -0.0255  0.0366  0.0099 -0.0311  0.0081
                ( 51.67%)  -0.7188* C   7 s( 19.90%)p 4.02( 80.00%)d 0.01(  0.10%)
                                            0.0001 -0.4455 -0.0230 -0.0006  0.5273
                                           -0.0147  0.1433 -0.0446 -0.7066 -0.0041
                                           -0.0059  0.0261  0.0091 -0.0106 -0.0102
   126. (0.03378) BD*( 1) C   4 - C   5  
                ( 49.46%)   0.7033* C   4 s( 36.36%)p 1.74( 63.40%)d 0.01(  0.24%)
                                            0.0003 -0.6030  0.0003  0.0002  0.1143
                                            0.0177  0.6929 -0.0027  0.3737  0.0302
                                            0.0045 -0.0037  0.0031  0.0442  0.0197
                ( 50.54%)  -0.7109* C   5 s( 24.36%)p 3.10( 75.55%)d 0.00(  0.09%)
                                            0.0003 -0.4935 -0.0112 -0.0005  0.0868
                                            0.0265 -0.8421  0.0141  0.1871  0.0542
                                           -0.0015 -0.0002  0.0034  0.0254  0.0152
   127. (0.05375) BD*( 1) C   4 - C   7  
                ( 48.33%)   0.6952* C   4 s( 32.55%)p 2.06( 67.14%)d 0.01(  0.31%)
                                           -0.0000 -0.5705  0.0029  0.0003 -0.6584
                                            0.0050 -0.4650 -0.0193  0.1454  0.0063
                                           -0.0255 -0.0366 -0.0099 -0.0311  0.0081
                ( 51.67%)  -0.7188* C   7 s( 19.90%)p 4.02( 80.00%)d 0.01(  0.10%)
                                            0.0001 -0.4455 -0.0230 -0.0006  0.5273
                                           -0.0147  0.1433 -0.0446  0.7066  0.0041
                                           -0.0059 -0.0261 -0.0091 -0.0106 -0.0102
   128. (0.02900) BD*( 1) C   5 - H   6  
                ( 36.75%)   0.6063* C   5 s( 32.75%)p 2.05( 67.19%)d 0.00(  0.06%)
                                           -0.0001  0.5719 -0.0210 -0.0006 -0.3338
                                           -0.0003 -0.4939  0.0164 -0.5624  0.0015
                                            0.0100  0.0094  0.0194 -0.0047  0.0027
                ( 63.25%)  -0.7953* H   6 s( 99.91%)p 0.00(  0.09%)
                                            0.9995  0.0051  0.0120  0.0182  0.0209
   129. (0.02841) BD*( 1) C   5 - C   9  
                ( 49.36%)   0.7026* C   5 s( 21.33%)p 3.68( 78.52%)d 0.01(  0.14%)
                                            0.0004 -0.4617 -0.0144  0.0006 -0.8636
                                            0.0066  0.1627  0.0461 -0.0977  0.0349
                                            0.0069 -0.0255  0.0022 -0.0254  0.0086
                ( 50.64%)  -0.7116* C   9 s( 20.49%)p 3.87( 79.36%)d 0.01(  0.15%)
                                            0.0000 -0.4524 -0.0145  0.0005  0.5325
                                           -0.0097 -0.0978  0.0365  0.7063  0.0114
                                            0.0115 -0.0297  0.0089 -0.0193 -0.0002
   130. (0.02619) BD*( 1) C   7 - H   8  
                ( 36.22%)   0.6018* C   7 s( 29.73%)p 2.36( 70.20%)d 0.00(  0.07%)
                                            0.0002 -0.5451  0.0121  0.0018 -0.2403
                                           -0.0028 -0.8025  0.0135 -0.0000 -0.0000
                                           -0.0089 -0.0000 -0.0000  0.0210  0.0142
                ( 63.78%)  -0.7986* H   8 s( 99.91%)p 0.00(  0.09%)
                                           -0.9995 -0.0044  0.0063  0.0300 -0.0000
   131. (0.02462) BD*( 1) C   7 - C  11  
                ( 49.85%)   0.7061* C   7 s( 30.10%)p 2.32( 69.78%)d 0.00(  0.11%)
                                            0.0000 -0.5486 -0.0050  0.0007 -0.6190
                                           -0.0489  0.5576 -0.0363 -0.0000  0.0000
                                            0.0272  0.0000  0.0000  0.0042  0.0195
                ( 50.15%)  -0.7081* C  11 s( 25.41%)p 2.93( 74.47%)d 0.00(  0.12%)
                                           -0.0001 -0.5041  0.0038 -0.0002  0.5077
                                           -0.0138 -0.6975 -0.0166  0.0000 -0.0000
                                            0.0292  0.0000  0.0000  0.0032  0.0173
   132. (0.01530) BD*( 1) C   9 - H  10  
                ( 37.28%)   0.6106* C   9 s( 29.62%)p 2.37( 70.30%)d 0.00(  0.08%)
                                           -0.0001  0.5442 -0.0098 -0.0005  0.3182
                                            0.0086 -0.7755  0.0156 -0.0000 -0.0000
                                           -0.0137  0.0000 -0.0000 -0.0201 -0.0135
                ( 62.72%)  -0.7919* H  10 s( 99.91%)p 0.00(  0.09%)
                                            0.9995  0.0030 -0.0108  0.0282 -0.0000
   133. (0.01888) BD*( 1) C   9 - C  11  
                ( 49.17%)   0.7012* C   9 s( 29.10%)p 2.43( 70.80%)d 0.00(  0.10%)
                                            0.0000 -0.5395  0.0026 -0.0011 -0.5731
                                           -0.0438 -0.6137  0.0317 -0.0000 -0.0000
                                           -0.0248  0.0000 -0.0000  0.0088  0.0182
                ( 50.83%)  -0.7129* C  11 s( 25.44%)p 2.93( 74.44%)d 0.00(  0.11%)
                                           -0.0000 -0.5044  0.0064 -0.0002  0.4825
                                           -0.0128  0.7149  0.0178 -0.0000  0.0000
                                           -0.0287 -0.0000  0.0000  0.0048  0.0173
   134. (0.01245) BD*( 1) C  11 - H  12  
                ( 38.15%)   0.6177* C  11 s( 24.54%)p 3.07( 75.37%)d 0.00(  0.09%)
                                            0.0001 -0.4954 -0.0027  0.0001 -0.5040
                                           -0.0126 -0.0090 -0.0014  0.7065 -0.0177
                                           -0.0003  0.0242  0.0010 -0.0084 -0.0166
                ( 61.85%)  -0.7864* H  12 s( 99.91%)p 0.00(  0.09%)
                                           -0.9996 -0.0020  0.0167  0.0005 -0.0248
   135. (0.01245) BD*( 1) C  11 - H  13  
                ( 38.15%)   0.6177* C  11 s( 24.54%)p 3.07( 75.37%)d 0.00(  0.09%)
                                            0.0001 -0.4954 -0.0027  0.0001 -0.5040
                                           -0.0126 -0.0090 -0.0014 -0.7065  0.0177
                                           -0.0003 -0.0242 -0.0010 -0.0084 -0.0166
                ( 61.85%)  -0.7864* H  13 s( 99.91%)p 0.00(  0.09%)
                                           -0.9996 -0.0020  0.0167  0.0005  0.0248


 NHO Directionality and "Bond Bending" (deviations from line of nuclear centers)

         [Thresholds for printing:  angular deviation  >  1.0 degree]
                                    hybrid p-character > 25.0%
                                    orbital occupancy  >  0.10e

                                Line of Centers        Hybrid 1              Hybrid 2
                                ---------------  -------------------   ------------------
                NBO               Theta   Phi    Theta   Phi    Dev    Theta   Phi    Dev
 ========================================================================================
     1. BD (   1) C   1 - H   2    46.6  236.9    46.1  235.0   1.5      --     --    --
     2. BD (   1) C   1 - C   3    92.9   90.0    73.9   97.8  20.5     60.1  259.2  28.9
     3. BD (   1) C   1 - C   5   180.0    0.0   151.4  204.1  28.6     28.6  204.1  28.6
     4. BD (   1) C   1 - C   9   119.3  348.4    94.1  346.3  25.3     36.3  173.3  24.7
     5. BD (   1) C   3 - C   4   180.0    0.0   144.7  158.3  35.3     35.3  158.3  35.3
     6. BD (   2) C   3 - C   4   180.0    0.0    51.2  139.8 128.8    128.8  139.8 128.8
     7. BD (   1) C   3 - C   7   116.4   22.9    79.4   36.5  39.2     36.3  190.9  28.7
     8. BD (   1) C   4 - C   5    92.9  270.0   119.9  259.2  28.9    106.1   97.8  20.5
     9. BD (   1) C   4 - C   7    63.6   22.9   100.6   36.5  39.2    143.7  190.9  28.7
    10. BD (   1) C   5 - H   6   133.4  236.9   133.9  235.0   1.5      --     --    --
    11. BD (   1) C   5 - C   9    60.7  348.4    85.9  346.3  25.3    143.7  173.3  24.7
    12. BD (   1) C   7 - H   8    90.0   75.9    90.0   72.9   3.0      --     --    --
    13. BD (   1) C   7 - C  11    90.0  312.1    90.0  322.0   9.9     90.0  124.7   7.4
    14. BD (   1) C   9 - H  10    90.0  291.6    90.0  293.3   1.7      --     --    --
    15. BD (   1) C   9 - C  11    90.0   51.1    90.0   43.3   7.8     90.0  237.3   6.2
    16. BD (   1) C  11 - H  12   144.3    1.4   143.1    1.2   1.2      --     --    --
    17. BD (   1) C  11 - H  13    35.7    1.4    36.9    1.2   1.2      --     --    --
   124. BD*(   2) C   3 - C   4   180.0    0.0    51.2  139.8 128.8    128.8  139.8 128.8


 Second Order Perturbation Theory Analysis of Fock Matrix in NBO Basis

     Threshold for printing:   0.50 kcal/mol
                                                                              E(2)  E(j)-E(i) F(i,j)
         Donor NBO (i)                     Acceptor NBO (j)                 kcal/mol   a.u.    a.u. 
 ===================================================================================================

 within unit  1
   1. BD (   1) C   1 - H   2        /122. BD*(   1) C   1 - C   9            0.90    1.30    0.031
   1. BD (   1) C   1 - H   2        /125. BD*(   1) C   3 - C   7            0.61    1.29    0.025
   1. BD (   1) C   1 - H   2        /133. BD*(   1) C   9 - C  11            0.94    1.37    0.032
   2. BD (   1) C   1 - C   3        / 49. RY*(   1) C   4                    1.19    1.86    0.042
   2. BD (   1) C   1 - C   3        / 59. RY*(   1) C   5                    0.62    1.87    0.031
   2. BD (   1) C   1 - C   3        / 73. RY*(   1) C   7                    0.64    2.05    0.033
   2. BD (   1) C   1 - C   3        / 74. RY*(   2) C   7                    0.81    2.12    0.037
   2. BD (   1) C   1 - C   3        / 88. RY*(   2) C   9                    0.76    2.29    0.038
   2. BD (   1) C   1 - C   3        /119. BD*(   1) C   1 - H   2            1.13    1.54    0.037
   2. BD (   1) C   1 - C   3        /124. BD*(   2) C   3 - C   4            9.14    0.96    0.086
   2. BD (   1) C   1 - C   3        /127. BD*(   1) C   4 - C   7            0.64    1.31    0.026
   2. BD (   1) C   1 - C   3        /128. BD*(   1) C   5 - H   6            5.02    1.54    0.079
   2. BD (   1) C   1 - C   3        /130. BD*(   1) C   7 - H   8            0.99    1.56    0.035
   2. BD (   1) C   1 - C   3        /132. BD*(   1) C   9 - H  10            2.38    1.54    0.054
   3. BD (   1) C   1 - C   5        / 87. RY*(   1) C   9                    2.07    2.15    0.060
   3. BD (   1) C   1 - C   5        /119. BD*(   1) C   1 - H   2            1.71    1.50    0.045
   3. BD (   1) C   1 - C   5        /122. BD*(   1) C   1 - C   9            6.36    1.27    0.081
   3. BD (   1) C   1 - C   5        /125. BD*(   1) C   3 - C   7            2.60    1.27    0.051
   3. BD (   1) C   1 - C   5        /127. BD*(   1) C   4 - C   7            2.60    1.27    0.051
   3. BD (   1) C   1 - C   5        /128. BD*(   1) C   5 - H   6            1.71    1.50    0.045
   3. BD (   1) C   1 - C   5        /129. BD*(   1) C   5 - C   9            6.36    1.27    0.081
   3. BD (   1) C   1 - C   5        /132. BD*(   1) C   9 - H  10            2.00    1.49    0.049
   3. BD (   1) C   1 - C   5        /133. BD*(   1) C   9 - C  11            7.65    1.34    0.091
   4. BD (   1) C   1 - C   9        / 40. RY*(   2) C   3                    0.59    1.98    0.031
   4. BD (   1) C   1 - C   9        / 59. RY*(   1) C   5                    1.18    1.81    0.042
   4. BD (   1) C   1 - C   9        /102. RY*(   2) C  11                    0.60    2.15    0.032
   4. BD (   1) C   1 - C   9        /103. RY*(   3) C  11                    0.67    1.55    0.029
   4. BD (   1) C   1 - C   9        /119. BD*(   1) C   1 - H   2            0.85    1.49    0.032
   4. BD (   1) C   1 - C   9        /120. BD*(   1) C   1 - C   3            0.63    1.31    0.026
   4. BD (   1) C   1 - C   9        /121. BD*(   1) C   1 - C   5            7.55    1.29    0.089
   4. BD (   1) C   1 - C   9        /124. BD*(   2) C   3 - C   4            7.26    0.90    0.074
   4. BD (   1) C   1 - C   9        /128. BD*(   1) C   5 - H   6           11.61    1.49    0.118
   4. BD (   1) C   1 - C   9        /129. BD*(   1) C   5 - C   9            6.39    1.27    0.081
   4. BD (   1) C   1 - C   9        /132. BD*(   1) C   9 - H  10            0.66    1.49    0.028
   4. BD (   1) C   1 - C   9        /133. BD*(   1) C   9 - C  11            0.52    1.34    0.024
   4. BD (   1) C   1 - C   9        /134. BD*(   1) C  11 - H  12            2.79    1.44    0.057
   5. BD (   1) C   3 - C   4        / 26. RY*(   2) C   1                    0.62    2.86    0.038
   5. BD (   1) C   3 - C   4        / 60. RY*(   2) C   5                    0.62    2.86    0.038
   5. BD (   1) C   3 - C   4        / 73. RY*(   1) C   7                    1.63    2.10    0.053
   5. BD (   1) C   3 - C   4        / 76. RY*(   4) C   7                    0.69    2.67    0.038
   5. BD (   1) C   3 - C   4        / 87. RY*(   1) C   9                    0.56    2.26    0.032
   5. BD (   1) C   3 - C   4        /119. BD*(   1) C   1 - H   2            2.62    1.60    0.058
   5. BD (   1) C   3 - C   4        /125. BD*(   1) C   3 - C   7            3.06    1.37    0.058
   5. BD (   1) C   3 - C   4        /127. BD*(   1) C   4 - C   7            3.06    1.37    0.058
   5. BD (   1) C   3 - C   4        /128. BD*(   1) C   5 - H   6            2.62    1.60    0.058
   5. BD (   1) C   3 - C   4        /130. BD*(   1) C   7 - H   8            2.83    1.62    0.060
   5. BD (   1) C   3 - C   4        /131. BD*(   1) C   7 - C  11            5.46    1.45    0.079
   6. BD (   2) C   3 - C   4        / 25. RY*(   1) C   1                    0.64    1.48    0.029
   6. BD (   2) C   3 - C   4        / 26. RY*(   2) C   1                    1.06    2.41    0.047
   6. BD (   2) C   3 - C   4        / 59. RY*(   1) C   5                    0.64    1.48    0.029
   6. BD (   2) C   3 - C   4        / 60. RY*(   2) C   5                    1.06    2.41    0.047
   6. BD (   2) C   3 - C   4        / 73. RY*(   1) C   7                   10.12    1.66    0.120
   6. BD (   2) C   3 - C   4        / 74. RY*(   2) C   7                    0.59    1.74    0.030
   6. BD (   2) C   3 - C   4        /119. BD*(   1) C   1 - H   2            8.17    1.16    0.090
   6. BD (   2) C   3 - C   4        /120. BD*(   1) C   1 - C   3            8.44    0.98    0.084
   6. BD (   2) C   3 - C   4        /122. BD*(   1) C   1 - C   9            2.57    0.93    0.045
   6. BD (   2) C   3 - C   4        /125. BD*(   1) C   3 - C   7           24.64    0.93    0.139
   6. BD (   2) C   3 - C   4        /126. BD*(   1) C   4 - C   5            8.44    0.98    0.084
   6. BD (   2) C   3 - C   4        /127. BD*(   1) C   4 - C   7           24.64    0.93    0.139
   6. BD (   2) C   3 - C   4        /128. BD*(   1) C   5 - H   6            8.17    1.16    0.090
   6. BD (   2) C   3 - C   4        /129. BD*(   1) C   5 - C   9            2.57    0.93    0.045
   6. BD (   2) C   3 - C   4        /130. BD*(   1) C   7 - H   8           18.19    1.17    0.135
   6. BD (   2) C   3 - C   4        /131. BD*(   1) C   7 - C  11            6.91    1.00    0.077
   6. BD (   2) C   3 - C   4        /132. BD*(   1) C   9 - H  10            1.56    1.15    0.039
   7. BD (   1) C   3 - C   7        / 25. RY*(   1) C   1                    1.22    1.81    0.042
   7. BD (   1) C   3 - C   7        / 39. RY*(   1) C   3                    0.96    1.80    0.038
   7. BD (   1) C   3 - C   7        / 49. RY*(   1) C   4                    0.52    1.80    0.028
   7. BD (   1) C   3 - C   7        / 50. RY*(   2) C   4                    1.33    1.98    0.047
   7. BD (   1) C   3 - C   7        /123. BD*(   1) C   3 - C   4            5.31    1.51    0.081
   7. BD (   1) C   3 - C   7        /124. BD*(   2) C   3 - C   4           20.46    0.90    0.124
   7. BD (   1) C   3 - C   7        /126. BD*(   1) C   4 - C   5            4.67    1.31    0.070
   7. BD (   1) C   3 - C   7        /127. BD*(   1) C   4 - C   7            3.92    1.25    0.063
   7. BD (   1) C   3 - C   7        /130. BD*(   1) C   7 - H   8            1.52    1.50    0.043
   7. BD (   1) C   3 - C   7        /134. BD*(   1) C  11 - H  12            3.27    1.44    0.062
   8. BD (   1) C   4 - C   5        / 25. RY*(   1) C   1                    0.62    1.87    0.031
   8. BD (   1) C   4 - C   5        / 39. RY*(   1) C   3                    1.19    1.86    0.042
   8. BD (   1) C   4 - C   5        / 73. RY*(   1) C   7                    0.64    2.05    0.033
   8. BD (   1) C   4 - C   5        / 74. RY*(   2) C   7                    0.81    2.12    0.037
   8. BD (   1) C   4 - C   5        / 88. RY*(   2) C   9                    0.76    2.29    0.038
   8. BD (   1) C   4 - C   5        /119. BD*(   1) C   1 - H   2            5.02    1.54    0.079
   8. BD (   1) C   4 - C   5        /124. BD*(   2) C   3 - C   4            9.14    0.96    0.086
   8. BD (   1) C   4 - C   5        /125. BD*(   1) C   3 - C   7            0.64    1.31    0.026
   8. BD (   1) C   4 - C   5        /128. BD*(   1) C   5 - H   6            1.13    1.54    0.037
   8. BD (   1) C   4 - C   5        /130. BD*(   1) C   7 - H   8            0.99    1.56    0.035
   8. BD (   1) C   4 - C   5        /132. BD*(   1) C   9 - H  10            2.38    1.54    0.054
   9. BD (   1) C   4 - C   7        / 39. RY*(   1) C   3                    0.52    1.80    0.028
   9. BD (   1) C   4 - C   7        / 40. RY*(   2) C   3                    1.33    1.98    0.047
   9. BD (   1) C   4 - C   7        / 49. RY*(   1) C   4                    0.96    1.80    0.038
   9. BD (   1) C   4 - C   7        / 59. RY*(   1) C   5                    1.22    1.81    0.042
   9. BD (   1) C   4 - C   7        /120. BD*(   1) C   1 - C   3            4.67    1.31    0.070
   9. BD (   1) C   4 - C   7        /123. BD*(   1) C   3 - C   4            5.31    1.51    0.081
   9. BD (   1) C   4 - C   7        /124. BD*(   2) C   3 - C   4           20.46    0.90    0.124
   9. BD (   1) C   4 - C   7        /125. BD*(   1) C   3 - C   7            3.92    1.25    0.063
   9. BD (   1) C   4 - C   7        /130. BD*(   1) C   7 - H   8            1.52    1.50    0.043
   9. BD (   1) C   4 - C   7        /135. BD*(   1) C  11 - H  13            3.27    1.44    0.062
  10. BD (   1) C   5 - H   6        /127. BD*(   1) C   4 - C   7            0.61    1.29    0.025
  10. BD (   1) C   5 - H   6        /129. BD*(   1) C   5 - C   9            0.90    1.30    0.031
  10. BD (   1) C   5 - H   6        /133. BD*(   1) C   9 - C  11            0.94    1.37    0.032
  11. BD (   1) C   5 - C   9        / 25. RY*(   1) C   1                    1.18    1.81    0.042
  11. BD (   1) C   5 - C   9        / 50. RY*(   2) C   4                    0.59    1.98    0.031
  11. BD (   1) C   5 - C   9        /102. RY*(   2) C  11                    0.60    2.15    0.032
  11. BD (   1) C   5 - C   9        /103. RY*(   3) C  11                    0.67    1.55    0.029
  11. BD (   1) C   5 - C   9        /119. BD*(   1) C   1 - H   2           11.61    1.49    0.118
[truncated: 84,745 more chars]
