# Supplementary material for: Hyperpyramidalized alkenes with bond orders near 1.5 as synthetic building blocks
Source: Nat Chem. 2026 Jan 21;18(5):913–22. doi: 10.1038/s41557-025-02055-9 (PMC12859755; doi:10.1038/s41557-025-02055-9)
Supplement: Supplementary file 2 — Output files for reported computations. [file 41557_2025_2055_MOESM2_ESM.zip › Computation data/cubane 76/energy-CCSD(T)-cc-pVTZ/Cubane-energy.out]

 Entering Gaussian System, Link 0=/u/local/apps/gaussian/16_sse4/g16
 Initial command:
 /u/local/apps/gaussian/16_sse4/l1.exe "/work/8366101.1.pod_smp.q/Gau-27146.inp" -scrdir="/work/8366101.1.pod_smp.q/"
 Entering Link 1 = /u/local/apps/gaussian/16_sse4/l1.exe PID=     27147.
  
 Copyright (c) 1988,1990,1992,1993,1995,1998,2003,2009,2016,
            Gaussian, Inc.  All Rights Reserved.
  
 This is part of the Gaussian(R) 16 program.  It is based on
 the Gaussian(R) 09 system (copyright 2009, Gaussian, Inc.),
 the Gaussian(R) 03 system (copyright 2003, Gaussian, Inc.),
 the Gaussian(R) 98 system (copyright 1998, Gaussian, Inc.),
 the Gaussian(R) 94 system (copyright 1995, Gaussian, Inc.),
 the Gaussian 92(TM) system (copyright 1992, Gaussian, Inc.),
 the Gaussian 90(TM) system (copyright 1990, Gaussian, Inc.),
 the Gaussian 88(TM) system (copyright 1988, Gaussian, Inc.),
 the Gaussian 86(TM) system (copyright 1986, Carnegie Mellon
 University), and the Gaussian 82(TM) system (copyright 1983,
 Carnegie Mellon University). Gaussian is a federally registered
 trademark of Gaussian, Inc.
  
 This software contains proprietary and confidential information,
 including trade secrets, belonging to Gaussian, Inc.
  
 This software is provided under written license and may be
 used, copied, transmitted, or stored only in accord with that
 written license.
  
 The following legend is applicable only to US Government
 contracts under FAR:
  
                    RESTRICTED RIGHTS LEGEND
  
 Use, reproduction and disclosure by the US Government is
 subject to restrictions as set forth in subparagraphs (a)
 and (c) of the Commercial Computer Software - Restricted
 Rights clause in FAR 52.227-19.
  
 Gaussian, Inc.
 340 Quinnipiac St., Bldg. 40, Wallingford CT 06492
  
  
 ---------------------------------------------------------------
 Warning -- This program may not be used in any manner that
 competes with the business of Gaussian, Inc. or will provide
 assistance to any competitor of Gaussian, Inc.  The licensee
 of this program is prohibited from giving any competitor of
 Gaussian, Inc. access to this program.  By using this program,
 the user acknowledges that Gaussian, Inc. is engaged in the
 business of creating and licensing software in the field of
 computational chemistry and represents and warrants to the
 licensee that it is not a competitor of Gaussian, Inc. and that
 it will not use this program in any manner prohibited above.
 ---------------------------------------------------------------
  

 Cite this work as:
 Gaussian 16, Revision A.03,
 M. J. Frisch, G. W. Trucks, H. B. Schlegel, G. E. Scuseria, 
 M. A. Robb, J. R. Cheeseman, G. Scalmani, V. Barone, 
 G. A. Petersson, H. Nakatsuji, X. Li, M. Caricato, A. V. Marenich, 
 J. Bloino, B. G. Janesko, R. Gomperts, B. Mennucci, H. P. Hratchian, 
 J. V. Ortiz, A. F. Izmaylov, J. L. Sonnenberg, D. Williams-Young, 
 F. Ding, F. Lipparini, F. Egidi, J. Goings, B. Peng, A. Petrone, 
 T. Henderson, D. Ranasinghe, V. G. Zakrzewski, J. Gao, N. Rega, 
 G. Zheng, W. Liang, M. Hada, M. Ehara, K. Toyota, R. Fukuda, 
 J. Hasegawa, M. Ishida, T. Nakajima, Y. Honda, O. Kitao, H. Nakai, 
 T. Vreven, K. Throssell, J. A. Montgomery, Jr., J. E. Peralta, 
 F. Ogliaro, M. J. Bearpark, J. J. Heyd, E. N. Brothers, K. N. Kudin, 
 V. N. Staroverov, T. A. Keith, R. Kobayashi, J. Normand, 
 K. Raghavachari, A. P. Rendell, J. C. Burant, S. S. Iyengar, 
 J. Tomasi, M. Cossi, J. M. Millam, M. Klene, C. Adamo, R. Cammi, 
 J. W. Ochterski, R. L. Martin, K. Morokuma, O. Farkas, 
 J. B. Foresman, and D. J. Fox, Gaussian, Inc., Wallingford CT, 2016.
 
 ******************************************
 Gaussian 16:  ES64L-G16RevA.03 25-Dec-2016
                22-Apr-2025 
 ******************************************
 %nproc=16
 Will use up to   16 processors via shared memory.
 %mem=32GB
 %chk=Cubane-energy.chk
 -----------------------------------
 # ccsd(t)/cc-pvtz geom=connectivity
 -----------------------------------
 1/38=1,57=2,172=1/1;
 2/12=2,17=6,18=5,40=1/2;
 3/5=16,6=1,11=9,25=1,30=1/1,2,3;
 4//1;
 5/5=2,38=5/2;
 8/6=4,9=120000,10=1/1,4;
 9/5=7,14=2/13;
 6/7=2,8=2,9=2,10=2/1;
 99/5=1,9=1/99;
 ------
 Cubane
 ------
 Symbolic Z-matrix:
 Charge =  0 Multiplicity = 1
 C                     1.22061   0.37984  -0.43706 
 C                    -0.11201   1.14308  -0.71129 
 C                    -0.81332  -0.20639  -1.05877 
 C                     0.51925  -0.96953  -0.78445 
 C                     0.81333   0.20639   1.05878 
 C                     0.11204  -1.14308   0.71128 
 C                    -1.22059  -0.37985   0.43706 
 C                    -0.51928   0.96953   0.78443 
 H                     2.20208   0.68525  -0.78851 
 H                    -0.20216   2.06223  -1.28322 
 H                    -1.46737  -0.3723   -1.9101 
 H                     0.93681  -1.74913  -1.41527 
 H                     1.46728   0.37242   1.91016 
 H                     0.20213  -2.06222   1.28325 
 H                    -2.20203  -0.68534   0.78853 
 H                    -0.93683   1.74914   1.41525 
 
                          Input orientation:                          
 ---------------------------------------------------------------------
 Center     Atomic      Atomic             Coordinates (Angstroms)
 Number     Number       Type             X           Y           Z
 ---------------------------------------------------------------------
      1          6           0        1.220607    0.379838   -0.437061
      2          6           0       -0.112009    1.143080   -0.711288
      3          6           0       -0.813324   -0.206390   -1.058773
      4          6           0        0.519245   -0.969526   -0.784450
      5          6           0        0.813325    0.206389    1.058784
      6          6           0        0.112035   -1.143081    0.711283
      7          6           0       -1.220588   -0.379848    0.437058
      8          6           0       -0.519276    0.969529    0.784434
      9          1           0        2.202077    0.685247   -0.788513
     10          1           0       -0.202157    2.062230   -1.283219
     11          1           0       -1.467365   -0.372302   -1.910100
     12          1           0        0.936812   -1.749131   -1.415273
     13          1           0        1.467275    0.372422    1.910157
     14          1           0        0.202125   -2.062215    1.283247
     15          1           0       -2.202027   -0.685342    0.788526
     16          1           0       -0.936826    1.749143    1.415251
 ---------------------------------------------------------------------
                    Distance matrix (angstroms):
                    1          2          3          4          5
     1  C    0.000000
     2  C    1.560001   0.000000
     3  C    2.206142   1.560019   0.000000
     4  C    1.559927   2.206114   1.559926   0.000000
     5  C    1.559973   2.206080   2.701929   2.206076   0.000000
     6  C    2.206107   2.701932   2.206077   1.559858   1.560011
     7  C    2.701970   2.206118   1.559956   2.206087   2.206132
     8  C    2.206123   1.559862   2.206051   2.701825   1.559960
     9  H    1.086313   2.360205   3.156058   2.360130   2.360179
    10  H    2.360230   1.086310   2.360199   3.156063   3.155999
    11  H    3.156066   2.360195   1.086303   2.360166   3.788232
    12  H    2.360074   3.156027   2.360110   1.086317   3.155989
    13  H    2.360155   3.155951   3.788232   3.156025   1.086303
    14  H    3.156008   3.788240   3.155991   2.360065   2.360193
    15  H    3.788284   3.156065   2.360170   3.156000   3.156037
    16  H    3.156038   2.360043   3.155972   3.788138   2.360124
                    6          7          8          9         10
     6  C    0.000000
     7  C    1.560003   0.000000
     8  C    2.206134   1.559912   0.000000
     9  H    3.156018   3.788283   3.156064   0.000000
    10  H    3.788241   3.155994   2.360032   2.814455   0.000000
    11  H    3.155987   2.360107   3.155930   3.980097   2.814370
    12  H    2.360041   3.156017   3.788141   2.814235   3.980096
    13  H    2.360238   3.156032   2.360122   2.814358   3.979963
    14  H    1.086309   2.360192   3.156059   3.980018   4.874550
    15  H    2.360164   1.086314   2.360141   4.874597   3.980045
    16  H    3.156048   2.360082   1.086313   3.980096   2.814161
                   11         12         13         14         15
    11  H    0.000000
    12  H    2.814352   0.000000
    13  H    4.874535   3.980058   0.000000
    14  H    3.980009   2.814213   2.814441   0.000000
    15  H    2.814304   3.980036   3.980037   2.814334   0.000000
    16  H    3.979945   4.874454   2.814248   3.980086   2.814291
                   16
    16  H    0.000000
 Stoichiometry    C8H8
 Framework group  C1[X(C8H8)]
 Deg. of freedom    42
 Full point group                 C1      NOp   1
 Largest Abelian subgroup         C1      NOp   1
 Largest concise Abelian subgroup C1      NOp   1
                         Standard orientation:                         
 ---------------------------------------------------------------------
 Center     Atomic      Atomic             Coordinates (Angstroms)
 Number     Number       Type             X           Y           Z
 ---------------------------------------------------------------------
      1          6           0        1.222590    0.375739   -0.435056
      2          6           0       -0.106544    1.145272   -0.708596
      3          6           0       -0.813243   -0.200371   -1.059991
      4          6           0        0.515844   -0.969799   -0.786354
      5          6           0        0.813244    0.200370    1.060002
      6          6           0        0.106570   -1.145273    0.708591
      7          6           0       -1.222572   -0.375749    0.435053
      8          6           0       -0.515875    0.969802    0.786338
      9          1           0        2.205655    0.677851   -0.784896
     10          1           0       -0.192297    2.066186   -1.278362
     11          1           0       -1.467219   -0.361443   -1.912297
     12          1           0        0.930677   -1.749623   -1.418709
     13          1           0        1.467130    0.361563    1.912354
     14          1           0        0.192265   -2.066170    1.278390
     15          1           0       -2.205606   -0.677946    0.784909
     16          1           0       -0.930691    1.749635    1.418687
 ---------------------------------------------------------------------
 Rotational constants (GHZ):           3.3979118           3.3978873           3.3977624
 Standard basis: CC-pVTZ (5D, 7F)
 There are   400 symmetry adapted cartesian basis functions of A   symmetry.
 There are   352 symmetry adapted basis functions of A   symmetry.
   352 basis functions,   552 primitive gaussians,   400 cartesian basis functions
    28 alpha electrons       28 beta electrons
       nuclear repulsion energy       369.1777719445 Hartrees.
 NAtoms=   16 NActive=   16 NUniq=   16 SFac= 1.00D+00 NAtFMM=   60 NAOKFM=F Big=F
 Integral buffers will be    131072 words long.
 Raffenetti 1 integral format.
 Two-electron integral symmetry is turned on.
 One-electron integrals computed using PRISM.
 NBasis=   352 RedAO= T EigKep=  8.37D-06  NBF=   352
 NBsUse=   352 1.00D-06 EigRej= -1.00D+00 NBFU=   352
 ExpMin= 1.03D-01 ExpMax= 8.24D+03 ExpMxC= 2.81D+02 IAcc=3 IRadAn=         5 AccDes= 0.00D+00
 Harris functional with IExCor=  205 and IRadAn=       5 diagonalized for initial guess.
 HarFok:  IExCor=  205 AccDes= 0.00D+00 IRadAn=         5 IDoV= 1 UseB2=F ITyADJ=14
 ICtDFT=  3500011 ScaDFX=  1.000000  1.000000  1.000000  1.000000
 FoFCou: FMM=F IPFlag=           0 FMFlag=      100000 FMFlg1=           0
         NFxFlg=           0 DoJE=T BraDBF=F KetDBF=T FulRan=T
         wScrn=  0.000000 ICntrl=       500 IOpCl=  0 I1Cent=   200000004 NGrid=           0
         NMat0=    1 NMatS0=      1 NMatT0=    0 NMatD0=    1 NMtDS0=    0 NMtDT0=    0
 Petite list used in FoFCou.
 Requested convergence on RMS density matrix=1.00D-08 within 128 cycles.
 Requested convergence on MAX density matrix=1.00D-06.
 Requested convergence on             energy=1.00D-06.
 No special actions if energy rises.
 Integral accuracy reduced to 1.0D-05 until final iterations.
 Initial convergence to 1.0D-05 achieved.  Increase integral accuracy.
 SCF Done:  E(RHF) =  -307.485456189     A.U. after   12 cycles
            NFock= 12  Conv=0.69D-09     -V/T= 2.0010
 ExpMin= 1.03D-01 ExpMax= 8.24D+03 ExpMxC= 2.81D+02 IAcc=3 IRadAn=         5 AccDes= 0.00D+00
 HarFok:  IExCor=  205 AccDes= 0.00D+00 IRadAn=         5 IDoV=-2 UseB2=F ITyADJ=14
 ICtDFT= 12500011 ScaDFX=  1.000000  1.000000  1.000000  1.000000
 Range of M.O.s used for correlation:     9   352
 NBasis=   352 NAE=    28 NBE=    28 NFC=     8 NFV=     0
 NROrb=    344 NOA=    20 NOB=    20 NVA=   324 NVB=   324

 **** Warning!!: The largest alpha MO coefficient is  0.65181254D+02

 Semi-Direct transformation.
 ModeAB=           4 MOrb=            20 LenV=    4291849577
 LASXX=    392254165 LTotXX=   392254165 LenRXX=   787877965
 LTotAB=   395623800 MaxLAS=   548941440 LenRXY=           0
 NonZer=  1180132130 LenScr=  1777140736 LnRSAI=   548941440
 LnScr1=   826641408 LExtra=           0 Total=   3940601549
 MaxDsk=          -1 SrtSym=           T ITran=            4
 JobTyp=0 Pass  1:  I=   1 to  20.
 (rs|ai) integrals will be sorted in core.
 SymMOI:  orbitals are not symmetric.
 Spin components of T(2) and E(2):
     alpha-alpha T2 =       0.5474339741D-01 E2=     -0.1594007595D+00
     alpha-beta  T2 =       0.3086863780D+00 E2=     -0.9737866263D+00
     beta-beta   T2 =       0.5474339741D-01 E2=     -0.1594007595D+00
 ANorm=    0.1190870762D+01
 E2 =    -0.1292588145D+01 EUMP2 =    -0.30877804433464D+03
 Keep R2 and R3 ints in memory in canonical form, NReq=3892208877.
 CIDS: In Core Option IDoMem=           1.
 Iterations=  50 Convergence= 0.100D-06
 Produce multiple copies of IABC intergrals
 Iteration Nr.   1
 **********************
 DD1Dir will call FoFMem   1 times, MxPair=       420
 NAB=   210 NAA=     0 NBB=     0.
 MP4(R+Q)=  0.37005396D-01
 E3=       -0.37847460D-01        EUMP3=      -0.30881589179D+03
 E4(DQ)=    0.65791174D-02        UMP4(DQ)=   -0.30880931268D+03
 E4(SDQ)=  -0.30042429D-02        UMP4(SDQ)=  -0.30881889604D+03
 DE(Corr)=  -1.2932645     E(Corr)=     -308.77872064    
 NORM(A)=   0.11938378D+01
 Iteration Nr.   2
 **********************
 DD1Dir will call FoFMem   1 times, MxPair=       420
 NAB=   210 NAA=     0 NBB=     0.
 DE(Corr)=  -1.3264884     E(CORR)=     -308.81194464     Delta=-3.32D-02
 NORM(A)=   0.12078381D+01
 Iteration Nr.   3
 **********************
 DD1Dir will call FoFMem   1 times, MxPair=       420
 NAB=   210 NAA=     0 NBB=     0.
 DE(Corr)=  -1.3290600     E(CORR)=     -308.81451621     Delta=-2.57D-03
 NORM(A)=   0.12095439D+01
 Iteration Nr.   4
 **********************
 DD1Dir will call FoFMem   1 times, MxPair=       420
 NAB=   210 NAA=     0 NBB=     0.
 DE(Corr)=  -1.3310917     E(CORR)=     -308.81654786     Delta=-2.03D-03
 NORM(A)=   0.12099949D+01
 Iteration Nr.   5
 **********************
 DD1Dir will call FoFMem   1 times, MxPair=       420
 NAB=   210 NAA=     0 NBB=     0.
 DE(Corr)=  -1.3312789     E(CORR)=     -308.81673505     Delta=-1.87D-04
 NORM(A)=   0.12100625D+01
 Iteration Nr.   6
 **********************
 DD1Dir will call FoFMem   1 times, MxPair=       420
 NAB=   210 NAA=     0 NBB=     0.
 DE(Corr)=  -1.3312953     E(CORR)=     -308.81675146     Delta=-1.64D-05
 NORM(A)=   0.12100527D+01
 Iteration Nr.   7
 **********************
 DD1Dir will call FoFMem   1 times, MxPair=       420
 NAB=   210 NAA=     0 NBB=     0.
 DE(Corr)=  -1.3312971     E(CORR)=     -308.81675330     Delta=-1.84D-06
 NORM(A)=   0.12100515D+01
 Iteration Nr.   8
 **********************
 DD1Dir will call FoFMem   1 times, MxPair=       420
 NAB=   210 NAA=     0 NBB=     0.
 DE(Corr)=  -1.3312956     E(CORR)=     -308.81675178     Delta= 1.52D-06
 NORM(A)=   0.12100520D+01
 Iteration Nr.   9
 **********************
 DD1Dir will call FoFMem   1 times, MxPair=       420
 NAB=   210 NAA=     0 NBB=     0.
 DE(Corr)=  -1.3312961     E(CORR)=     -308.81675227     Delta=-4.81D-07
 NORM(A)=   0.12100524D+01
 Iteration Nr.  10
 **********************
 DD1Dir will call FoFMem   1 times, MxPair=       420
 NAB=   210 NAA=     0 NBB=     0.
 DE(Corr)=  -1.3312963     E(CORR)=     -308.81675248     Delta=-2.20D-07
 NORM(A)=   0.12100526D+01
 Iteration Nr.  11
 **********************
 DD1Dir will call FoFMem   1 times, MxPair=       420
 NAB=   210 NAA=     0 NBB=     0.
 DE(Corr)=  -1.3312964     E(CORR)=     -308.81675262     Delta=-1.34D-07
 NORM(A)=   0.12100527D+01
 Iteration Nr.  12
 **********************
 DD1Dir will call FoFMem   1 times, MxPair=       420
 NAB=   210 NAA=     0 NBB=     0.
 DE(Corr)=  -1.3312965     E(CORR)=     -308.81675268     Delta=-6.61D-08
 NORM(A)=   0.12100528D+01
 Wavefunction amplitudes converged. E(Corr)=     -308.81675268    
 Largest amplitude= 1.99D-02
 T4(AAA)= -0.20980007D-02
 T4(AAB)= -0.31872690D-01
 T5(AAA)=  0.51457998D-04
 T5(AAB)=  0.51054564D-03
 Time for triples=    46722.58 seconds.
 T4(CCSD)= -0.67941381D-01
 T5(CCSD)=  0.11240073D-02
 CCSD(T)= -0.30888357006D+03
 Discarding MO integrals.

 **********************************************************************

            Population analysis using the SCF density.

 **********************************************************************

 Orbital symmetries:
       Occupied  (A) (A) (A) (A) (A) (A) (A) (A) (A) (A) (A) (A)
                 (A) (A) (A) (A) (A) (A) (A) (A) (A) (A) (A) (A)
                 (A) (A) (A) (A)
       Virtual   (A) (A) (A) (A) (A) (A) (A) (A) (A) (A) (A) (A)
                 (A) (A) (A) (A) (A) (A) (A) (A) (A) (A) (A) (A)
                 (A) (A) (A) (A) (A) (A) (A) (A) (A) (A) (A) (A)
                 (A) (A) (A) (A) (A) (A) (A) (A) (A) (A) (A) (A)
                 (A) (A) (A) (A) (A) (A) (A) (A) (A) (A) (A) (A)
                 (A) (A) (A) (A) (A) (A) (A) (A) (A) (A) (A) (A)
                 (A) (A) (A) (A) (A) (A) (A) (A) (A) (A) (A) (A)
                 (A) (A) (A) (A) (A) (A) (A) (A) (A) (A) (A) (A)
                 (A) (A) (A) (A) (A) (A) (A) (A) (A) (A) (A) (A)
                 (A) (A) (A) (A) (A) (A) (A) (A) (A) (A) (A) (A)
                 (A) (A) (A) (A) (A) (A) (A) (A) (A) (A) (A) (A)
                 (A) (A) (A) (A) (A) (A) (A) (A) (A) (A) (A) (A)
                 (A) (A) (A) (A) (A) (A) (A) (A) (A) (A) (A) (A)
                 (A) (A) (A) (A) (A) (A) (A) (A) (A) (A) (A) (A)
                 (A) (A) (A) (A) (A) (A) (A) (A) (A) (A) (A) (A)
                 (A) (A) (A) (A) (A) (A) (A) (A) (A) (A) (A) (A)
                 (A) (A) (A) (A) (A) (A) (A) (A) (A) (A) (A) (A)
                 (A) (A) (A) (A) (A) (A) (A) (A) (A) (A) (A) (A)
                 (A) (A) (A) (A) (A) (A) (A) (A) (A) (A) (A) (A)
                 (A) (A) (A) (A) (A) (A) (A) (A) (A) (A) (A) (A)
                 (A) (A) (A) (A) (A) (A) (A) (A) (A) (A) (A) (A)
                 (A) (A) (A) (A) (A) (A) (A) (A) (A) (A) (A) (A)
                 (A) (A) (A) (A) (A) (A) (A) (A) (A) (A) (A) (A)
                 (A) (A) (A) (A) (A) (A) (A) (A) (A) (A) (A) (A)
                 (A) (A) (A) (A) (A) (A) (A) (A) (A) (A) (A) (A)
                 (A) (A) (A) (A) (A) (A) (A) (A) (A) (A) (A) (A)
                 (A) (A) (A) (A) (A) (A) (A) (A) (A) (A) (A) (A)
 The electronic state is 1-A.
 Alpha  occ. eigenvalues --  -11.21963 -11.21912 -11.21912 -11.21911 -11.21860
 Alpha  occ. eigenvalues --  -11.21860 -11.21859 -11.21806  -1.25034  -0.98127
 Alpha  occ. eigenvalues --   -0.98124  -0.98122  -0.76751  -0.76749  -0.76748
 Alpha  occ. eigenvalues --   -0.71190  -0.63961  -0.58280  -0.58280  -0.58079
 Alpha  occ. eigenvalues --   -0.58079  -0.58077  -0.39159  -0.39156  -0.39153
 Alpha  occ. eigenvalues --   -0.38298  -0.38295  -0.38294
 Alpha virt. eigenvalues --    0.14481   0.16327   0.16327   0.16328   0.20003
 Alpha virt. eigenvalues --    0.20003   0.20003   0.22023   0.22490   0.22490
 Alpha virt. eigenvalues --    0.22492   0.35132   0.35134   0.35136   0.36880
 Alpha virt. eigenvalues --    0.36881   0.36881   0.37353   0.37353   0.38042
 Alpha virt. eigenvalues --    0.43303   0.43303   0.43304   0.48682   0.48682
 Alpha virt. eigenvalues --    0.49904   0.49906   0.49908   0.56080   0.56896
 Alpha virt. eigenvalues --    0.59346   0.59346   0.59347   0.62569   0.62570
 Alpha virt. eigenvalues --    0.62570   0.62934   0.62936   0.62937   0.64668
 Alpha virt. eigenvalues --    0.64669   0.64669   0.70130   0.70132   0.70135
 Alpha virt. eigenvalues --    0.70903   0.70905   0.73509   0.73510   0.86786
 Alpha virt. eigenvalues --    0.86787   0.86789   0.90420   0.90423   0.90424
 Alpha virt. eigenvalues --    0.91737   0.99735   1.12362   1.12458   1.12459
 Alpha virt. eigenvalues --    1.12461   1.14937   1.14938   1.14941   1.18272
 Alpha virt. eigenvalues --    1.18273   1.18273   1.20066   1.20068   1.20069
 Alpha virt. eigenvalues --    1.20614   1.20615   1.26161   1.26162   1.26163
 Alpha virt. eigenvalues --    1.30845   1.30845   1.31338   1.31339   1.31340
 Alpha virt. eigenvalues --    1.39454   1.41033   1.41034   1.43551   1.43552
 Alpha virt. eigenvalues --    1.43552   1.44003   1.44003   1.44003   1.45215
 Alpha virt. eigenvalues --    1.45216   1.45219   1.49998   1.50000   1.50001
 Alpha virt. eigenvalues --    1.52989   1.52990   1.52990   1.54286   1.61041
 Alpha virt. eigenvalues --    1.61043   1.61043   1.69989   1.69991   1.72982
 Alpha virt. eigenvalues --    1.72983   1.72986   1.79262   1.82606   1.88022
 Alpha virt. eigenvalues --    1.88022   1.88023   1.89895   1.89896   1.89897
 Alpha virt. eigenvalues --    2.00355   2.00356   2.00358   2.13798   2.13802
 Alpha virt. eigenvalues --    2.14999   2.15000   2.15002   2.22953   2.23384
 Alpha virt. eigenvalues --    2.23386   2.50476   2.50478   2.50481   2.57754
 Alpha virt. eigenvalues --    2.62406   2.64354   2.64360   2.64362   2.69344
 Alpha virt. eigenvalues --    2.69349   2.72048   2.80385   2.80388   2.80391
 Alpha virt. eigenvalues --    2.83777   2.83782   2.88035   2.88037   2.88038
 Alpha virt. eigenvalues --    2.93457   2.93458   2.93462   2.97465   2.97468
 Alpha virt. eigenvalues --    2.97470   2.99604   2.99609   2.99611   3.03952
 Alpha virt. eigenvalues --    3.03953   3.03956   3.13369   3.13370   3.13372
 Alpha virt. eigenvalues --    3.14415   3.14416   3.14423   3.29352   3.34160
 Alpha virt. eigenvalues --    3.34160   3.34161   3.40022   3.40024   3.40028
 Alpha virt. eigenvalues --    3.41429   3.42112   3.42112   3.46482   3.46483
 Alpha virt. eigenvalues --    3.47080   3.47082   3.47086   3.49074   3.49077
 Alpha virt. eigenvalues --    3.49079   3.57142   3.57144   3.57149   3.57643
 Alpha virt. eigenvalues --    3.57643   3.57889   3.57894   3.57894   3.60956
 Alpha virt. eigenvalues --    3.62537   3.62539   3.62541   3.75641   3.75643
 Alpha virt. eigenvalues --    3.80519   3.80519   3.80519   3.81687   3.81689
 Alpha virt. eigenvalues --    3.81690   3.85824   3.85828   3.85833   3.86945
 Alpha virt. eigenvalues --    3.86946   3.86948   3.92340   3.93978   3.93982
 Alpha virt. eigenvalues --    3.93986   3.96898   3.96899   3.96902   4.03710
 Alpha virt. eigenvalues --    4.03710   4.03712   4.13837   4.13837   4.13839
 Alpha virt. eigenvalues --    4.14990   4.16171   4.16174   4.16174   4.17789
 Alpha virt. eigenvalues --    4.17792   4.21969   4.21971   4.21972   4.23639
 Alpha virt. eigenvalues --    4.23642   4.23644   4.33116   4.33122   4.33123
 Alpha virt. eigenvalues --    4.36083   4.36083   4.36673   4.36674   4.38995
 Alpha virt. eigenvalues --    4.38997   4.42557   4.42559   4.42560   4.44199
 Alpha virt. eigenvalues --    4.48261   4.48264   4.48265   4.52031   4.52032
 Alpha virt. eigenvalues --    4.52035   4.55290   4.55739   4.55744   4.55744
 Alpha virt. eigenvalues --    4.63424   4.66462   4.66465   4.66469   4.71549
 Alpha virt. eigenvalues --    4.71550   4.77895   4.77896   4.77902   4.92098
 Alpha virt. eigenvalues --    4.92101   4.92103   4.92821   4.92822   4.92826
 Alpha virt. eigenvalues --    4.98104   4.98109   4.98111   5.08001   5.08003
 Alpha virt. eigenvalues --    5.12265   5.12267   5.12270   5.21059   5.21059
 Alpha virt. eigenvalues --    5.34326   5.34329   5.34333   5.35534   5.42075
 Alpha virt. eigenvalues --    5.42592   5.42595   5.42598   5.46115   5.46128
 Alpha virt. eigenvalues --    5.46135   5.46215   5.46218   5.46220   5.50070
 Alpha virt. eigenvalues --    5.50071   5.50076   5.55018   5.55027   5.63684
 Alpha virt. eigenvalues --    5.90929   5.90931   5.90936   5.96412   5.96416
 Alpha virt. eigenvalues --    5.96420   5.97874   5.97877   5.97879   6.08294
 Alpha virt. eigenvalues --    6.41613   6.41616   6.41623   6.42345   6.42345
 Alpha virt. eigenvalues --    6.97669  10.81036  11.90729  11.90737  11.90765
 Alpha virt. eigenvalues --   13.36519  13.36546  13.36637  13.59607
          Condensed to atoms (all electrons):
               1          2          3          4          5          6
     1  C    5.320459   0.294888  -0.181178   0.294917   0.294866  -0.181172
     2  C    0.294888   5.320470   0.294913  -0.181169  -0.181186   0.140423
     3  C   -0.181178   0.294913   5.320443   0.294900   0.140440  -0.181180
     4  C    0.294917  -0.181169   0.294900   5.320361  -0.181169   0.294862
     5  C    0.294866  -0.181186   0.140440  -0.181169   5.320465   0.294887
     6  C   -0.181172   0.140423  -0.181180   0.294862   0.294887   5.320462
     7  C    0.140413  -0.181129   0.294851  -0.181153  -0.181161   0.294888
     8  C   -0.181121   0.294819  -0.181168   0.140403   0.294879  -0.181130
     9  H    0.387716  -0.026571   0.012304  -0.026579  -0.026573   0.012304
    10  H   -0.026569   0.387715  -0.026572   0.012303   0.012305  -0.005453
    11  H    0.012304  -0.026575   0.387720  -0.026574  -0.005454   0.012307
    12  H   -0.026584   0.012307  -0.026577   0.387723   0.012307  -0.026583
    13  H   -0.026578   0.012307  -0.005454   0.012305   0.387717  -0.026569
    14  H    0.012305  -0.005453   0.012305  -0.026582  -0.026571   0.387716
    15  H   -0.005452   0.012301  -0.026570   0.012304   0.012303  -0.026575
    16  H    0.012302  -0.026578   0.012305  -0.005453  -0.026570   0.012303
               7          8          9         10         11         12
     1  C    0.140413  -0.181121   0.387716  -0.026569   0.012304  -0.026584
     2  C   -0.181129   0.294819  -0.026571   0.387715  -0.026575   0.012307
     3  C    0.294851  -0.181168   0.012304  -0.026572   0.387720  -0.026577
     4  C   -0.181153   0.140403  -0.026579   0.012303  -0.026574   0.387723
     5  C   -0.181161   0.294879  -0.026573   0.012305  -0.005454   0.012307
     6  C    0.294888  -0.181130   0.012304  -0.005453   0.012307  -0.026583
     7  C    5.320529   0.294824  -0.005453   0.012305  -0.026584   0.012306
     8  C    0.294824   5.320478   0.012304  -0.026585   0.012308  -0.005454
     9  H   -0.005453   0.012304   0.525831  -0.001856  -0.000438  -0.001857
    10  H    0.012305  -0.026585  -0.001856   0.525837  -0.001856  -0.000438
    11  H   -0.026584   0.012308  -0.000438  -0.001856   0.525828  -0.001857
    12  H    0.012306  -0.005454  -0.001857  -0.000438  -0.001857   0.525864
    13  H    0.012304  -0.026581  -0.001857  -0.000438   0.000122  -0.000438
    14  H   -0.026573   0.012304  -0.000438   0.000122  -0.000438  -0.001858
    15  H    0.387709  -0.026572   0.000122  -0.000438  -0.001857  -0.000438
    16  H   -0.026576   0.387710  -0.000438  -0.001858  -0.000438   0.000122
              13         14         15         16
     1  C   -0.026578   0.012305  -0.005452   0.012302
     2  C    0.012307  -0.005453   0.012301  -0.026578
     3  C   -0.005454   0.012305  -0.026570   0.012305
     4  C    0.012305  -0.026582   0.012304  -0.005453
     5  C    0.387717  -0.026571   0.012303  -0.026570
     6  C   -0.026569   0.387716  -0.026575   0.012303
     7  C    0.012304  -0.026573   0.387709  -0.026576
     8  C   -0.026581   0.012304  -0.026572   0.387710
     9  H   -0.001857  -0.000438   0.000122  -0.000438
    10  H   -0.000438   0.000122  -0.000438  -0.001858
    11  H    0.000122  -0.000438  -0.001857  -0.000438
    12  H   -0.000438  -0.001858  -0.000438   0.000122
    13  H    0.525826  -0.001856  -0.000438  -0.001857
    14  H   -0.001856   0.525835  -0.001856  -0.000438
    15  H   -0.000438  -0.001856   0.525840  -0.001857
    16  H   -0.001857  -0.000438  -0.001857   0.525865
 Mulliken charges:
               1
     1  C   -0.141515
     2  C   -0.141482
     3  C   -0.141485
     4  C   -0.141399
     5  C   -0.141486
     6  C   -0.141489
     7  C   -0.141501
     8  C   -0.141419
     9  H    0.141478
    10  H    0.141475
    11  H    0.141481
    12  H    0.141455
    13  H    0.141483
    14  H    0.141476
    15  H    0.141472
    16  H    0.141456
 Sum of Mulliken charges =  -0.00000
 Mulliken charges with hydrogens summed into heavy atoms:
               1
     1  C   -0.000037
     2  C   -0.000007
     3  C   -0.000004
     4  C    0.000056
     5  C   -0.000002
     6  C   -0.000013
     7  C   -0.000029
     8  C    0.000036
 Electronic spatial extent (au):  <R**2>=            587.3862
 Charge=             -0.0000 electrons
 Dipole moment (field-independent basis, Debye):
    X=             -0.0000    Y=              0.0000    Z=              0.0000  Tot=              0.0000
 Quadrupole moment (field-independent basis, Debye-Ang):
   XX=            -47.0049   YY=            -47.0049   ZZ=            -47.0059
   XY=             -0.0001   XZ=             -0.0000   YZ=              0.0002
 Traceless Quadrupole moment (field-independent basis, Debye-Ang):
   XX=              0.0003   YY=              0.0003   ZZ=             -0.0006
   XY=             -0.0001   XZ=             -0.0000   YZ=              0.0002
 Octapole moment (field-independent basis, Debye-Ang**2):
  XXX=              0.0000  YYY=              0.0002  ZZZ=              0.0006  XYY=             -0.0003
  XXY=             -0.0000  XXZ=             -0.0005  XZZ=             -0.0001  YZZ=              0.0002
  YYZ=              0.0003  XYZ=              0.0005
 Hexadecapole moment (field-independent basis, Debye-Ang**3):
 XXXX=           -267.5966 YYYY=           -268.2342 ZZZZ=           -272.0622 XXXY=              3.6529
 XXXZ=             -1.8382 YYYX=             -3.0966 YYYZ=             -2.0029 ZZZX=              3.6251
 ZZZY=              1.5054 XXYY=            -91.4755 XXZZ=            -87.6337 YYZZ=            -86.9942
 XXYZ=              0.4976 YYXZ=             -1.7871 ZZXY=             -0.5564
 N-N= 3.691777719445D+02 E-N=-1.454854547732D+03  KE= 3.071888699325D+02
 1\1\GINC-N1918\SP\RCCSD(T)-FC\CC-pVTZ\C8H8\JIAMINGD\22-Apr-2025\0\\# c
 csd(t)/cc-pvtz geom=connectivity\\Cubane\\0,1\C,0,1.220607,0.379838,-0
 .437061\C,0,-0.112009,1.14308,-0.711288\C,0,-0.813324,-0.20639,-1.0587
 73\C,0,0.519245,-0.969526,-0.78445\C,0,0.813325,0.206389,1.058784\C,0,
 0.112035,-1.143081,0.711283\C,0,-1.220588,-0.379848,0.437058\C,0,-0.51
 9276,0.969529,0.784434\H,0,2.202077,0.685247,-0.788513\H,0,-0.202157,2
 .06223,-1.283219\H,0,-1.467365,-0.372302,-1.9101\H,0,0.936812,-1.74913
 1,-1.415273\H,0,1.467275,0.372422,1.910157\H,0,0.202125,-2.062215,1.28
 3247\H,0,-2.202027,-0.685342,0.788526\H,0,-0.936826,1.749143,1.415251\
 \Version=ES64L-G16RevA.03\State=1-A\HF=-307.4854562\MP2=-308.7780443\M
 P3=-308.8158918\MP4D=-308.8463181\MP4DQ=-308.8093127\MP4SDQ=-308.81889
 6\CCSD=-308.8167527\CCSD(T)=-308.8835701\RMSD=6.883e-10\PG=C01 [X(C8H8
 )]\\@


 THE HURRIEDER I GO, THE BEHINDER I GET.
 Job cpu time:       0 days 18 hours 57 minutes 33.8 seconds.
 Elapsed time:       0 days  1 hours 11 minutes 29.8 seconds.
 File lengths (MBytes):  RWF=  57829 Int=      0 D2E=      0 Chk=      9 Scr=      1
 Normal termination of Gaussian 16 at Tue Apr 22 14:38:52 2025.
