# Supplementary material for: Hyperpyramidalized alkenes with bond orders near 1.5 as synthetic building blocks
Source: Nat Chem. 2026 Jan 21;18(5):913–22. doi: 10.1038/s41557-025-02055-9 (PMC12859755; doi:10.1038/s41557-025-02055-9)
Supplement: Supplementary file 2 — Output files for reported computations. [file 41557_2025_2055_MOESM2_ESM.zip › Computation data/cubane 76/OPT/Cubane-opt.out]

 Entering Gaussian System, Link 0=/u/local/apps/gaussian/16_sse4/g16
 Initial command:
 /u/local/apps/gaussian/16_sse4/l1.exe "/work/8365647.1.msa_smp.q/Gau-25701.inp" -scrdir="/work/8365647.1.msa_smp.q/"
 Entering Link 1 = /u/local/apps/gaussian/16_sse4/l1.exe PID=     25702.
  
 Copyright (c) 1988,1990,1992,1993,1995,1998,2003,2009,2016,
            Gaussian, Inc.  All Rights Reserved.
  
 This is part of the Gaussian(R) 16 program.  It is based on
 the Gaussian(R) 09 system (copyright 2009, Gaussian, Inc.),
 the Gaussian(R) 03 system (copyright 2003, Gaussian, Inc.),
 the Gaussian(R) 98 system (copyright 1998, Gaussian, Inc.),
 the Gaussian(R) 94 system (copyright 1995, Gaussian, Inc.),
 the Gaussian 92(TM) system (copyright 1992, Gaussian, Inc.),
 the Gaussian 90(TM) system (copyright 1990, Gaussian, Inc.),
 the Gaussian 88(TM) system (copyright 1988, Gaussian, Inc.),
 the Gaussian 86(TM) system (copyright 1986, Carnegie Mellon
 University), and the Gaussian 82(TM) system (copyright 1983,
 Carnegie Mellon University). Gaussian is a federally registered
 trademark of Gaussian, Inc.
  
 This software contains proprietary and confidential information,
 including trade secrets, belonging to Gaussian, Inc.
  
 This software is provided under written license and may be
 used, copied, transmitted, or stored only in accord with that
 written license.
  
 The following legend is applicable only to US Government
 contracts under FAR:
  
                    RESTRICTED RIGHTS LEGEND
  
 Use, reproduction and disclosure by the US Government is
 subject to restrictions as set forth in subparagraphs (a)
 and (c) of the Commercial Computer Software - Restricted
 Rights clause in FAR 52.227-19.
  
 Gaussian, Inc.
 340 Quinnipiac St., Bldg. 40, Wallingford CT 06492
  
  
 ---------------------------------------------------------------
 Warning -- This program may not be used in any manner that
 competes with the business of Gaussian, Inc. or will provide
 assistance to any competitor of Gaussian, Inc.  The licensee
 of this program is prohibited from giving any competitor of
 Gaussian, Inc. access to this program.  By using this program,
 the user acknowledges that Gaussian, Inc. is engaged in the
 business of creating and licensing software in the field of
 computational chemistry and represents and warrants to the
 licensee that it is not a competitor of Gaussian, Inc. and that
 it will not use this program in any manner prohibited above.
 ---------------------------------------------------------------
  

 Cite this work as:
 Gaussian 16, Revision A.03,
 M. J. Frisch, G. W. Trucks, H. B. Schlegel, G. E. Scuseria, 
 M. A. Robb, J. R. Cheeseman, G. Scalmani, V. Barone, 
 G. A. Petersson, H. Nakatsuji, X. Li, M. Caricato, A. V. Marenich, 
 J. Bloino, B. G. Janesko, R. Gomperts, B. Mennucci, H. P. Hratchian, 
 J. V. Ortiz, A. F. Izmaylov, J. L. Sonnenberg, D. Williams-Young, 
 F. Ding, F. Lipparini, F. Egidi, J. Goings, B. Peng, A. Petrone, 
 T. Henderson, D. Ranasinghe, V. G. Zakrzewski, J. Gao, N. Rega, 
 G. Zheng, W. Liang, M. Hada, M. Ehara, K. Toyota, R. Fukuda, 
 J. Hasegawa, M. Ishida, T. Nakajima, Y. Honda, O. Kitao, H. Nakai, 
 T. Vreven, K. Throssell, J. A. Montgomery, Jr., J. E. Peralta, 
 F. Ogliaro, M. J. Bearpark, J. J. Heyd, E. N. Brothers, K. N. Kudin, 
 V. N. Staroverov, T. A. Keith, R. Kobayashi, J. Normand, 
 K. Raghavachari, A. P. Rendell, J. C. Burant, S. S. Iyengar, 
 J. Tomasi, M. Cossi, J. M. Millam, M. Klene, C. Adamo, R. Cammi, 
 J. W. Ochterski, R. L. Martin, K. Morokuma, O. Farkas, 
 J. B. Foresman, and D. J. Fox, Gaussian, Inc., Wallingford CT, 2016.
 
 ******************************************
 Gaussian 16:  ES64L-G16RevA.03 25-Dec-2016
                22-Apr-2025 
 ******************************************
 %nproc=16
 Will use up to   16 processors via shared memory.
 %mem=32GB
 %chk=Cubane-opt.chk
 --------------------------------------------
 # opt freq wb97xd geom=connectivity def2tzvp
 --------------------------------------------
 1/18=20,19=15,26=3,38=1,57=2/1,3;
 2/9=110,12=2,17=6,18=5,40=1/2;
 3/5=44,7=101,11=2,25=1,30=1,71=1,74=-58/1,2,3;
 4//1;
 5/5=2,38=5/2;
 6/7=2,8=2,9=2,10=2,28=1/1;
 7//1,2,3,16;
 1/18=20,19=15,26=3/3(2);
 2/9=110/2;
 99//99;
 2/9=110/2;
 3/5=44,7=101,11=2,25=1,30=1,71=1,74=-58/1,2,3;
 4/5=5,16=3,69=1/1;
 5/5=2,38=5/2;
 7//1,2,3,16;
 1/18=20,19=15,26=3/3(-5);
 2/9=110/2;
 6/7=2,8=2,9=2,10=2,19=2,28=1/1;
 99/9=1/99;
 ------
 Cubane
 ------
 Symbolic Z-matrix:
 Charge =  0 Multiplicity = 1
 C                     1.2455    0.5367   -0.0729 
 C                     0.9239   -0.9952    0.0237 
 C                    -0.1226   -0.7041    1.1548 
 C                     0.1989    0.8277    1.0582 
 C                     0.1226    0.7042   -1.1548 
 C                    -0.9239    0.9952   -0.0237 
 C                    -1.2454   -0.5367    0.0729 
 C                    -0.1989   -0.8277   -1.0582 
 H                     2.2431    0.9666   -0.1313 
 H                     1.6638   -1.7924    0.0426 
 H                    -0.2209   -1.2683    2.0797 
 H                     0.3583    1.4907    1.9059 
 H                     0.2208    1.2681   -2.0799 
 H                    -1.664     1.7922   -0.0427 
 H                    -2.243    -0.9665    0.1313 
 H                    -0.3583   -1.4906   -1.9058 
 

 GradGradGradGradGradGradGradGradGradGradGradGradGradGradGradGradGradGrad
 Berny optimization.
 Initialization pass.
                           ----------------------------
                           !    Initial Parameters    !
                           ! (Angstroms and Degrees)  !
 --------------------------                            --------------------------
 ! Name  Definition              Value          Derivative Info.                !
 --------------------------------------------------------------------------------
 ! R1    R(1,2)                  1.5683         estimate D2E/DX2                !
 ! R2    R(1,4)                  1.5683         estimate D2E/DX2                !
 ! R3    R(1,5)                  1.5683         estimate D2E/DX2                !
 ! R4    R(1,9)                  1.0879         estimate D2E/DX2                !
 ! R5    R(2,3)                  1.5682         estimate D2E/DX2                !
 ! R6    R(2,8)                  1.5682         estimate D2E/DX2                !
 ! R7    R(2,10)                 1.0878         estimate D2E/DX2                !
 ! R8    R(3,4)                  1.5682         estimate D2E/DX2                !
 ! R9    R(3,7)                  1.5682         estimate D2E/DX2                !
 ! R10   R(3,11)                 1.0879         estimate D2E/DX2                !
 ! R11   R(4,6)                  1.5682         estimate D2E/DX2                !
 ! R12   R(4,12)                 1.0879         estimate D2E/DX2                !
 ! R13   R(5,6)                  1.5682         estimate D2E/DX2                !
 ! R14   R(5,8)                  1.5683         estimate D2E/DX2                !
 ! R15   R(5,13)                 1.0879         estimate D2E/DX2                !
 ! R16   R(6,7)                  1.5683         estimate D2E/DX2                !
 ! R17   R(6,14)                 1.0878         estimate D2E/DX2                !
 ! R18   R(7,8)                  1.5682         estimate D2E/DX2                !
 ! R19   R(7,15)                 1.0878         estimate D2E/DX2                !
 ! R20   R(8,16)                 1.0878         estimate D2E/DX2                !
 ! A1    A(2,1,4)               89.9984         estimate D2E/DX2                !
 ! A2    A(2,1,5)               89.9995         estimate D2E/DX2                !
 ! A3    A(2,1,9)              125.2662         estimate D2E/DX2                !
 ! A4    A(4,1,5)               89.9946         estimate D2E/DX2                !
 ! A5    A(4,1,9)              125.2669         estimate D2E/DX2                !
 ! A6    A(5,1,9)              125.2654         estimate D2E/DX2                !
 ! A7    A(1,2,3)               89.9973         estimate D2E/DX2                !
 ! A8    A(1,2,8)               89.9997         estimate D2E/DX2                !
 ! A9    A(1,2,10)             125.2707         estimate D2E/DX2                !
 ! A10   A(3,2,8)               89.9992         estimate D2E/DX2                !
 ! A11   A(3,2,10)             125.2676         estimate D2E/DX2                !
 ! A12   A(8,2,10)             125.2575         estimate D2E/DX2                !
 ! A13   A(2,3,4)               90.0045         estimate D2E/DX2                !
 ! A14   A(2,3,7)               90.0001         estimate D2E/DX2                !
 ! A15   A(2,3,11)             125.2577         estimate D2E/DX2                !
 ! A16   A(4,3,7)               90.0011         estimate D2E/DX2                !
 ! A17   A(4,3,11)             125.2758         estimate D2E/DX2                !
 ! A18   A(7,3,11)             125.2558         estimate D2E/DX2                !
 ! A19   A(1,4,3)               89.9998         estimate D2E/DX2                !
 ! A20   A(1,4,6)               90.003          estimate D2E/DX2                !
 ! A21   A(1,4,12)             125.2601         estimate D2E/DX2                !
 ! A22   A(3,4,6)               90.0025         estimate D2E/DX2                !
 ! A23   A(3,4,12)             125.263          estimate D2E/DX2                !
 ! A24   A(6,4,12)             125.2663         estimate D2E/DX2                !
 ! A25   A(1,5,6)               90.0028         estimate D2E/DX2                !
 ! A26   A(1,5,8)               89.9978         estimate D2E/DX2                !
 ! A27   A(1,5,13)             125.2668         estimate D2E/DX2                !
 ! A28   A(6,5,8)               90.0016         estimate D2E/DX2                !
 ! A29   A(6,5,13)             125.2688         estimate D2E/DX2                !
 ! A30   A(8,5,13)             125.2559         estimate D2E/DX2                !
 ! A31   A(4,6,5)               89.9996         estimate D2E/DX2                !
 ! A32   A(4,6,7)               89.9971         estimate D2E/DX2                !
 ! A33   A(4,6,14)             125.2702         estimate D2E/DX2                !
 ! A34   A(5,6,7)               89.9984         estimate D2E/DX2                !
 ! A35   A(5,6,14)             125.2667         estimate D2E/DX2                !
 ! A36   A(7,6,14)             125.2597         estimate D2E/DX2                !
 ! A37   A(3,7,6)               89.9993         estimate D2E/DX2                !
 ! A38   A(3,7,8)               90.0003         estimate D2E/DX2                !
 ! A39   A(3,7,15)             125.2674         estimate D2E/DX2                !
 ! A40   A(6,7,8)               90.0016         estimate D2E/DX2                !
 ! A41   A(6,7,15)             125.2578         estimate D2E/DX2                !
 ! A42   A(8,7,15)             125.2672         estimate D2E/DX2                !
 ! A43   A(2,8,5)               90.0029         estimate D2E/DX2                !
 ! A44   A(2,8,7)               90.0004         estimate D2E/DX2                !
 ! A45   A(2,8,16)             125.2677         estimate D2E/DX2                !
 ! A46   A(5,8,7)               89.9984         estimate D2E/DX2                !
 ! A47   A(5,8,16)             125.2625         estimate D2E/DX2                !
 ! A48   A(7,8,16)             125.2618         estimate D2E/DX2                !
 ! D1    D(4,1,2,3)             -0.0022         estimate D2E/DX2                !
 ! D2    D(4,1,2,8)             89.997          estimate D2E/DX2                !
 ! D3    D(4,1,2,10)          -135.0085         estimate D2E/DX2                !
 ! D4    D(5,1,2,3)            -89.9968         estimate D2E/DX2                !
 ! D5    D(5,1,2,8)              0.0024         estimate D2E/DX2                !
 ! D6    D(5,1,2,10)           134.9969         estimate D2E/DX2                !
 ! D7    D(9,1,2,3)            135.001          estimate D2E/DX2                !
 ! D8    D(9,1,2,8)           -134.9998         estimate D2E/DX2                !
 ! D9    D(9,1,2,10)            -0.0053         estimate D2E/DX2                !
 ! D10   D(2,1,4,3)              0.0022         estimate D2E/DX2                !
 ! D11   D(2,1,4,6)            -90.0003         estimate D2E/DX2                !
 ! D12   D(2,1,4,12)           134.9971         estimate D2E/DX2                !
 ! D13   D(5,1,4,3)             90.0018         estimate D2E/DX2                !
 ! D14   D(5,1,4,6)             -0.0007         estimate D2E/DX2                !
 ! D15   D(5,1,4,12)          -135.0033         estimate D2E/DX2                !
 ! D16   D(9,1,4,3)           -135.0004         estimate D2E/DX2                !
 ! D17   D(9,1,4,6)            134.997          estimate D2E/DX2                !
 ! D18   D(9,1,4,12)            -0.0056         estimate D2E/DX2                !
 ! D19   D(2,1,5,6)             89.9992         estimate D2E/DX2                !
 ! D20   D(2,1,5,8)             -0.0024         estimate D2E/DX2                !
 ! D21   D(2,1,5,13)          -134.99           estimate D2E/DX2                !
 ! D22   D(4,1,5,6)              0.0007         estimate D2E/DX2                !
 ! D23   D(4,1,5,8)            -90.0009         estimate D2E/DX2                !
 ! D24   D(4,1,5,13)           135.0116         estimate D2E/DX2                !
 ! D25   D(9,1,5,6)           -134.9981         estimate D2E/DX2                !
 ! D26   D(9,1,5,8)            135.0003         estimate D2E/DX2                !
 ! D27   D(9,1,5,13)             0.0127         estimate D2E/DX2                !
 ! D28   D(1,2,3,4)              0.0022         estimate D2E/DX2                !
 ! D29   D(1,2,3,7)             90.0033         estimate D2E/DX2                !
 ! D30   D(1,2,3,11)          -135.0136         estimate D2E/DX2                !
 ! D31   D(8,2,3,4)            -89.9975         estimate D2E/DX2                !
 ! D32   D(8,2,3,7)              0.0036         estimate D2E/DX2                !
 ! D33   D(8,2,3,11)           134.9867         estimate D2E/DX2                !
 ! D34   D(10,2,3,4)           135.0107         estimate D2E/DX2                !
 ! D35   D(10,2,3,7)          -134.9883         estimate D2E/DX2                !
 ! D36   D(10,2,3,11)           -0.0052         estimate D2E/DX2                !
 ! D37   D(1,2,8,5)             -0.0024         estimate D2E/DX2                !
 ! D38   D(1,2,8,7)            -90.0008         estimate D2E/DX2                !
 ! D39   D(1,2,8,16)           135.0001         estimate D2E/DX2                !
 ! D40   D(3,2,8,5)             89.9948         estimate D2E/DX2                !
 ! D41   D(3,2,8,7)             -0.0036         estimate D2E/DX2                !
 ! D42   D(3,2,8,16)          -135.0026         estimate D2E/DX2                !
 ! D43   D(10,2,8,5)          -135.0062         estimate D2E/DX2                !
 ! D44   D(10,2,8,7)           134.9954         estimate D2E/DX2                !
 ! D45   D(10,2,8,16)           -0.0036         estimate D2E/DX2                !
 ! D46   D(2,3,4,1)             -0.0022         estimate D2E/DX2                !
 ! D47   D(2,3,4,6)             90.0008         estimate D2E/DX2                !
 ! D48   D(2,3,4,12)          -134.995          estimate D2E/DX2                !
 ! D49   D(7,3,4,1)            -90.0023         estimate D2E/DX2                !
 ! D50   D(7,3,4,6)              0.0007         estimate D2E/DX2                !
 ! D51   D(7,3,4,12)           135.0049         estimate D2E/DX2                !
 ! D52   D(11,3,4,1)           135.0008         estimate D2E/DX2                !
 ! D53   D(11,3,4,6)          -134.9962         estimate D2E/DX2                !
 ! D54   D(11,3,4,12)            0.008          estimate D2E/DX2                !
 ! D55   D(2,3,7,6)            -90.0052         estimate D2E/DX2                !
 ! D56   D(2,3,7,8)             -0.0036         estimate D2E/DX2                !
 ! D57   D(2,3,7,15)           135.0028         estimate D2E/DX2                !
 ! D58   D(4,3,7,6)             -0.0007         estimate D2E/DX2                !
 ! D59   D(4,3,7,8)             90.0009         estimate D2E/DX2                !
 ! D60   D(4,3,7,15)          -134.9927         estimate D2E/DX2                !
 ! D61   D(11,3,7,6)           135.0104         estimate D2E/DX2                !
 ! D62   D(11,3,7,8)          -134.988          estimate D2E/DX2                !
 ! D63   D(11,3,7,15)            0.0183         estimate D2E/DX2                !
 ! D64   D(1,4,6,5)              0.0007         estimate D2E/DX2                !
 ! D65   D(1,4,6,7)             89.9991         estimate D2E/DX2                !
 ! D66   D(1,4,6,14)          -135.0063         estimate D2E/DX2                !
 ! D67   D(3,4,6,5)            -89.9991         estimate D2E/DX2                !
 ! D68   D(3,4,6,7)             -0.0007         estimate D2E/DX2                !
 ! D69   D(3,4,6,14)           134.9939         estimate D2E/DX2                !
 ! D70   D(12,4,6,5)           134.999          estimate D2E/DX2                !
 ! D71   D(12,4,6,7)          -135.0026         estimate D2E/DX2                !
 ! D72   D(12,4,6,14)           -0.008          estimate D2E/DX2                !
 ! D73   D(1,5,6,4)             -0.0007         estimate D2E/DX2                !
 ! D74   D(1,5,6,7)            -89.9978         estimate D2E/DX2                !
 ! D75   D(1,5,6,14)           135.0087         estimate D2E/DX2                !
 ! D76   D(8,5,6,4)             89.9971         estimate D2E/DX2                !
 ! D77   D(8,5,6,7)              0.0            estimate D2E/DX2                !
 ! D78   D(8,5,6,14)          -134.9934         estimate D2E/DX2                !
 ! D79   D(13,5,6,4)          -135.0101         estimate D2E/DX2                !
 ! D80   D(13,5,6,7)           134.9928         estimate D2E/DX2                !
 ! D81   D(13,5,6,14)           -0.0007         estimate D2E/DX2                !
 ! D82   D(1,5,8,2)              0.0024         estimate D2E/DX2                !
 ! D83   D(1,5,8,7)             90.0028         estimate D2E/DX2                !
 ! D84   D(1,5,8,16)          -135.0038         estimate D2E/DX2                !
 ! D85   D(6,5,8,2)            -90.0004         estimate D2E/DX2                !
 ! D86   D(6,5,8,7)              0.0            estimate D2E/DX2                !
 ! D87   D(6,5,8,16)           134.9934         estimate D2E/DX2                !
 ! D88   D(13,5,8,2)           134.9977         estimate D2E/DX2                !
 ! D89   D(13,5,8,7)          -135.0019         estimate D2E/DX2                !
 ! D90   D(13,5,8,16)           -0.0085         estimate D2E/DX2                !
 ! D91   D(4,6,7,3)              0.0007         estimate D2E/DX2                !
 ! D92   D(4,6,7,8)            -89.9996         estimate D2E/DX2                !
 ! D93   D(4,6,7,15)           134.9995         estimate D2E/DX2                !
 ! D94   D(5,6,7,3)             90.0003         estimate D2E/DX2                !
 ! D95   D(5,6,7,8)              0.0            estimate D2E/DX2                !
 ! D96   D(5,6,7,15)          -135.0008         estimate D2E/DX2                !
 ! D97   D(14,6,7,3)          -135.0013         estimate D2E/DX2                !
 ! D98   D(14,6,7,8)           134.9984         estimate D2E/DX2                !
 ! D99   D(14,6,7,15)           -0.0025         estimate D2E/DX2                !
 ! D100  D(3,7,8,2)              0.0036         estimate D2E/DX2                !
 ! D101  D(3,7,8,5)            -89.9993         estimate D2E/DX2                !
 ! D102  D(3,7,8,16)           135.0067         estimate D2E/DX2                !
 ! D103  D(6,7,8,2)             90.0029         estimate D2E/DX2                !
 ! D104  D(6,7,8,5)              0.0            estimate D2E/DX2                !
 ! D105  D(6,7,8,16)          -134.9939         estimate D2E/DX2                !
 ! D106  D(15,7,8,2)          -135.0029         estimate D2E/DX2                !
 ! D107  D(15,7,8,5)           134.9942         estimate D2E/DX2                !
 ! D108  D(15,7,8,16)            0.0003         estimate D2E/DX2                !
 --------------------------------------------------------------------------------
 Trust Radius=3.00D-01 FncErr=1.00D-07 GrdErr=1.00D-06 EigMax=2.50D+02 EigMin=1.00D-04
 Number of steps in this run=    100 maximum allowed number of steps=    100.
 GradGradGradGradGradGradGradGradGradGradGradGradGradGradGradGradGradGrad

                          Input orientation:                          
 ---------------------------------------------------------------------
 Center     Atomic      Atomic             Coordinates (Angstroms)
 Number     Number       Type             X           Y           Z
 ---------------------------------------------------------------------
      1          6           0        1.245500    0.536700   -0.072900
      2          6           0        0.923900   -0.995200    0.023700
      3          6           0       -0.122600   -0.704100    1.154800
      4          6           0        0.198900    0.827700    1.058200
      5          6           0        0.122600    0.704200   -1.154800
      6          6           0       -0.923900    0.995200   -0.023700
      7          6           0       -1.245400   -0.536700    0.072900
      8          6           0       -0.198900   -0.827700   -1.058200
      9          1           0        2.243100    0.966600   -0.131300
     10          1           0        1.663800   -1.792400    0.042600
     11          1           0       -0.220900   -1.268300    2.079700
     12          1           0        0.358300    1.490700    1.905900
     13          1           0        0.220800    1.268100   -2.079900
     14          1           0       -1.664000    1.792200   -0.042700
     15          1           0       -2.243000   -0.966500    0.131300
     16          1           0       -0.358300   -1.490600   -1.905800
 ---------------------------------------------------------------------
                    Distance matrix (angstroms):
                    1          2          3          4          5
     1  C    0.000000
     2  C    1.568272   0.000000
     3  C    2.217776   1.568212   0.000000
     4  C    1.568260   2.217832   1.568153   0.000000
     5  C    1.568269   2.217860   2.716189   2.217756   0.000000
     6  C    2.217868   2.716303   2.217784   1.568198   1.568193
     7  C    2.716253   2.217770   1.568187   2.217748   2.217770
     8  C    2.217813   1.568198   2.217762   2.716200   1.568251
     9  H    1.087856   2.369171   3.168884   2.369168   2.369162
    10  H    2.369182   1.087813   2.369095   3.168959   3.168923
    11  H    3.168918   2.369027   1.087853   2.369158   3.804042
    12  H    2.369154   3.168956   2.369085   1.087921   3.168915
    13  H    2.369178   3.168913   3.804048   3.168928   1.087859
    14  H    3.168972   3.804108   3.168822   2.369101   2.369061
    15  H    3.804069   3.168857   2.369072   3.168781   3.168810
    16  H    3.168855   2.369056   3.168818   3.803982   2.369053
                    6          7          8          9         10
     6  C    0.000000
     7  C    1.568251   0.000000
     8  C    2.217832   1.568193   0.000000
     9  H    3.168956   3.804108   3.168915   0.000000
    10  H    3.804116   3.168777   2.368978   2.824520   0.000000
    11  H    3.168901   2.368984   3.168758   3.994320   2.824279
    12  H    2.369159   3.168926   3.804121   2.824418   3.994366
    13  H    2.369129   3.168847   2.369050   2.824472   3.994235
    14  H    1.087804   2.369043   3.168854   3.994358   4.891920
    15  H    2.369033   1.087816   2.369076   4.891925   3.994129
    16  H    3.168818   2.368992   1.087782   3.994241   2.824223
                   11         12         13         14         15
    11  H    0.000000
    12  H    2.824493   0.000000
    13  H    4.891901   3.994378   0.000000
    14  H    3.994218   2.824472   2.824418   0.000000
    15  H    2.824223   3.994221   3.994140   2.824171   0.000000
    16  H    3.994059   4.891904   2.824198   3.994092   2.824279
                   16
    16  H    0.000000
 Stoichiometry    C8H8
 Framework group  C1[X(C8H8)]
 Deg. of freedom    42
 Full point group                 C1      NOp   1
 Largest Abelian subgroup         C1      NOp   1
 Largest concise Abelian subgroup C1      NOp   1
                         Standard orientation:                         
 ---------------------------------------------------------------------
 Center     Atomic      Atomic             Coordinates (Angstroms)
 Number     Number       Type             X           Y           Z
 ---------------------------------------------------------------------
      1          6           0       -0.313560    1.311089    0.165325
      2          6           0       -1.348336    0.153433   -0.055011
      3          6           0       -0.455193   -0.425613   -1.206658
      4          6           0        0.579562    0.731904   -0.986333
      5          6           0        0.455270    0.425652    1.206657
      6          6           0        1.348333   -0.153452    0.055002
      7          6           0        0.313498   -1.311028   -0.165330
      8          6           0       -0.579565   -0.731923    0.986324
      9          1           0       -0.564691    2.361243    0.297760
     10          1           0       -2.428304    0.276192   -0.098998
     11          1           0       -0.819920   -0.766734   -2.173113
     12          1           0        1.043757    1.318245   -1.776460
     13          1           0        0.819810    0.766500    2.173285
     14          1           0        2.428257   -0.276498    0.099065
     15          1           0        0.564709   -2.361123   -0.297757
     16          1           0       -1.043676   -1.318198    1.776359
 ---------------------------------------------------------------------
 Rotational constants (GHZ):           3.3646740           3.3645896           3.3645582
 Standard basis: def2TZVP (5D, 7F)
 There are   336 symmetry adapted cartesian basis functions of A   symmetry.
 There are   296 symmetry adapted basis functions of A   symmetry.
   296 basis functions,   472 primitive gaussians,   336 cartesian basis functions
    28 alpha electrons       28 beta electrons
       nuclear repulsion energy       367.4139745953 Hartrees.
 NAtoms=   16 NActive=   16 NUniq=   16 SFac= 1.00D+00 NAtFMM=   60 NAOKFM=F Big=F
 Integral buffers will be    131072 words long.
 Raffenetti 2 integral format.
 Two-electron integral symmetry is turned on.
 Nuclear repulsion after empirical dispersion term =      367.4051774681 Hartrees.
 One-electron integrals computed using PRISM.
   1 Symmetry operations used in ECPInt.
 ECPInt:  NShTT=    7260 NPrTT=   21936 LenC2=    7225 LenP2D=   18336.
 LDataN:  DoStor=T MaxTD1= 6 Len=  172
 NBasis=   296 RedAO= T EigKep=  2.29D-05  NBF=   296
 NBsUse=   295 1.00D-06 EigRej=  6.85D-07 NBFU=   295
 ExpMin= 9.52D-02 ExpMax= 1.36D+04 ExpMxC= 4.63D+02 IAcc=3 IRadAn=         5 AccDes= 0.00D+00
 Harris functional with IExCor= 4639 and IRadAn=       5 diagonalized for initial guess.
 HarFok:  IExCor= 4639 AccDes= 0.00D+00 IRadAn=         5 IDoV= 1 UseB2=F ITyADJ=14
 ICtDFT=  3500011 ScaDFX=  1.000000  1.000000  1.000000  1.000000
 FoFCou: FMM=F IPFlag=           0 FMFlag=      100000 FMFlg1=           0
         NFxFlg=           0 DoJE=T BraDBF=F KetDBF=T FulRan=T
         wScrn=  0.000000 ICntrl=       500 IOpCl=  0 I1Cent=   200000004 NGrid=           0
         NMat0=    1 NMatS0=      1 NMatT0=    0 NMatD0=    1 NMtDS0=    0 NMtDT0=    0
 Petite list used in FoFCou.
 Requested convergence on RMS density matrix=1.00D-08 within 128 cycles.
 Requested convergence on MAX density matrix=1.00D-06.
 Requested convergence on             energy=1.00D-06.
 No special actions if energy rises.
 Integral accuracy reduced to 1.0D-05 until final iterations.
 Initial convergence to 1.0D-05 achieved.  Increase integral accuracy.
 SCF Done:  E(RwB97XD) =  -309.478880283     A.U. after   13 cycles
            NFock= 13  Conv=0.59D-08     -V/T= 2.0058

 **********************************************************************

            Population analysis using the SCF density.

 **********************************************************************

 Orbital symmetries:
       Occupied  (A) (A) (A) (A) (A) (A) (A) (A) (A) (A) (A) (A)
                 (A) (A) (A) (A) (A) (A) (A) (A) (A) (A) (A) (A)
                 (A) (A) (A) (A)
       Virtual   (A) (A) (A) (A) (A) (A) (A) (A) (A) (A) (A) (A)
                 (A) (A) (A) (A) (A) (A) (A) (A) (A) (A) (A) (A)
                 (A) (A) (A) (A) (A) (A) (A) (A) (A) (A) (A) (A)
                 (A) (A) (A) (A) (A) (A) (A) (A) (A) (A) (A) (A)
                 (A) (A) (A) (A) (A) (A) (A) (A) (A) (A) (A) (A)
                 (A) (A) (A) (A) (A) (A) (A) (A) (A) (A) (A) (A)
                 (A) (A) (A) (A) (A) (A) (A) (A) (A) (A) (A) (A)
                 (A) (A) (A) (A) (A) (A) (A) (A) (A) (A) (A) (A)
                 (A) (A) (A) (A) (A) (A) (A) (A) (A) (A) (A) (A)
                 (A) (A) (A) (A) (A) (A) (A) (A) (A) (A) (A) (A)
                 (A) (A) (A) (A) (A) (A) (A) (A) (A) (A) (A) (A)
                 (A) (A) (A) (A) (A) (A) (A) (A) (A) (A) (A) (A)
                 (A) (A) (A) (A) (A) (A) (A) (A) (A) (A) (A) (A)
                 (A) (A) (A) (A) (A) (A) (A) (A) (A) (A) (A) (A)
                 (A) (A) (A) (A) (A) (A) (A) (A) (A) (A) (A) (A)
                 (A) (A) (A) (A) (A) (A) (A) (A) (A) (A) (A) (A)
                 (A) (A) (A) (A) (A) (A) (A) (A) (A) (A) (A) (A)
                 (A) (A) (A) (A) (A) (A) (A) (A) (A) (A) (A) (A)
                 (A) (A) (A) (A) (A) (A) (A) (A) (A) (A) (A) (A)
                 (A) (A) (A) (A) (A) (A) (A) (A) (A) (A) (A) (A)
                 (A) (A) (A) (A) (A) (A) (A) (A) (A) (A) (A) (A)
                 (A) (A) (A) (A) (A) (A) (A) (A) (A) (A) (A) (A)
                 (A) (A) (A)
 The electronic state is 1-A.
 Alpha  occ. eigenvalues --  -10.28320 -10.28306 -10.28306 -10.28305 -10.28291
 Alpha  occ. eigenvalues --  -10.28291 -10.28290 -10.28273  -1.04697  -0.82168
 Alpha  occ. eigenvalues --   -0.82166  -0.82165  -0.65079  -0.65078  -0.65078
 Alpha  occ. eigenvalues --   -0.62304  -0.55123  -0.51798  -0.51797  -0.50812
 Alpha  occ. eigenvalues --   -0.50811  -0.50810  -0.35270  -0.35269  -0.35268
 Alpha  occ. eigenvalues --   -0.33782  -0.33779  -0.33779
 Alpha virt. eigenvalues --    0.11824   0.11825   0.11825   0.12345   0.17918
 Alpha virt. eigenvalues --    0.17918   0.17918   0.18257   0.18257   0.18258
 Alpha virt. eigenvalues --    0.20567   0.25419   0.25420   0.25421   0.26501
 Alpha virt. eigenvalues --    0.26501   0.29327   0.29327   0.29327   0.29534
 Alpha virt. eigenvalues --    0.32995   0.32996   0.32996   0.35950   0.35951
 Alpha virt. eigenvalues --    0.35951   0.37972   0.37972   0.42919   0.48378
 Alpha virt. eigenvalues --    0.48378   0.48378   0.49243   0.49243   0.49244
 Alpha virt. eigenvalues --    0.50038   0.50038   0.50039   0.50146   0.50897
 Alpha virt. eigenvalues --    0.50897   0.50897   0.52238   0.52239   0.52240
 Alpha virt. eigenvalues --    0.57327   0.57327   0.62224   0.62225   0.70536
 Alpha virt. eigenvalues --    0.70537   0.70537   0.72195   0.72195   0.72197
 Alpha virt. eigenvalues --    0.77958   0.80519   0.90060   0.90061   0.90061
 Alpha virt. eigenvalues --    0.93168   0.94535   0.95701   0.95703   0.95705
 Alpha virt. eigenvalues --    0.97114   0.97115   1.04675   1.04676   1.04677
 Alpha virt. eigenvalues --    1.06901   1.06901   1.06902   1.18945   1.18946
 Alpha virt. eigenvalues --    1.18947   1.21336   1.21338   1.21339   1.24637
 Alpha virt. eigenvalues --    1.24637   1.24638   1.28501   1.28503   1.28504
 Alpha virt. eigenvalues --    1.31042   1.31042   1.32406   1.32406   1.32407
 Alpha virt. eigenvalues --    1.39017   1.39018   1.39019   1.48848   1.49319
 Alpha virt. eigenvalues --    1.49320   1.49320   1.50751   1.62498   1.62498
 Alpha virt. eigenvalues --    1.68966   1.68967   1.72272   1.72273   1.72274
 Alpha virt. eigenvalues --    1.80652   1.81610   1.81611   1.81820   1.81821
 Alpha virt. eigenvalues --    1.81821   1.83926   1.83931   1.83934   1.93345
 Alpha virt. eigenvalues --    1.93346   1.93347   1.99448   2.05553   2.14214
 Alpha virt. eigenvalues --    2.14218   2.14222   2.23820   2.23821   2.23821
 Alpha virt. eigenvalues --    2.30070   2.30071   2.30072   2.38863   2.38865
 Alpha virt. eigenvalues --    2.38866   2.38987   2.38989   2.38991   2.48223
 Alpha virt. eigenvalues --    2.50538   2.50540   2.56057   2.56057   2.56058
 Alpha virt. eigenvalues --    2.59872   2.59872   2.65708   2.65711   2.65714
 Alpha virt. eigenvalues --    2.65781   2.65781   2.65782   2.67268   2.67327
 Alpha virt. eigenvalues --    2.67330   2.67333   2.72122   2.72124   2.72127
 Alpha virt. eigenvalues --    2.73775   2.73777   2.83157   2.85622   2.85624
 Alpha virt. eigenvalues --    2.85625   2.96389   2.96391   2.96394   3.01720
 Alpha virt. eigenvalues --    3.01721   3.01722   3.02455   3.02456   3.02457
 Alpha virt. eigenvalues --    3.13551   3.13552   3.16011   3.16012   3.16012
 Alpha virt. eigenvalues --    3.21205   3.21208   3.21210   3.31609   3.31609
 Alpha virt. eigenvalues --    3.31776   3.36613   3.36616   3.36618   3.38742
 Alpha virt. eigenvalues --    3.38743   3.38744   3.42476   3.43517   3.43520
 Alpha virt. eigenvalues --    3.43523   3.54451   3.54456   3.65203   3.65203
 Alpha virt. eigenvalues --    3.65205   3.67263   3.67264   3.67265   3.71371
 Alpha virt. eigenvalues --    3.71378   3.71380   3.82875   3.89542   3.89543
 Alpha virt. eigenvalues --    3.89544   3.97242   3.97246   3.97247   3.98090
 Alpha virt. eigenvalues --    3.98094   3.98098   3.98289   3.99586   3.99589
 Alpha virt. eigenvalues --    3.99590   4.03723   4.03729   4.03733   4.09483
 Alpha virt. eigenvalues --    4.09486   4.12393   4.14070   4.14072   4.21727
 Alpha virt. eigenvalues --    4.21735   4.21735   4.24761   4.24762   4.24764
 Alpha virt. eigenvalues --    4.26945   4.26966   4.26967   4.26971   4.39142
 Alpha virt. eigenvalues --    4.39151   4.39157   4.55800   4.65515   4.65516
 Alpha virt. eigenvalues --    4.65518   4.86987   4.86989   4.90300   4.90302
 Alpha virt. eigenvalues --    4.90304   4.93481   4.93484   4.93487   5.08466
 Alpha virt. eigenvalues --    5.08471   5.08473   5.20931   5.20933   5.31291
 Alpha virt. eigenvalues --    5.31297   5.31299   5.36088   5.86325  22.29071
 Alpha virt. eigenvalues --   22.63283  22.63283  22.63283  22.89783  23.03654
 Alpha virt. eigenvalues --   23.03655  23.03656
          Condensed to atoms (all electrons):
               1          2          3          4          5          6
     1  C    4.957201   0.305200  -0.024558   0.305299   0.305205  -0.024536
     2  C    0.305200   4.957430   0.305296  -0.024531  -0.024455  -0.009611
     3  C   -0.024558   0.305296   4.957170   0.305258  -0.009594  -0.024471
     4  C    0.305299  -0.024531   0.305258   4.957281  -0.024544   0.305247
     5  C    0.305205  -0.024455  -0.009594  -0.024544   4.957197   0.305286
     6  C   -0.024536  -0.009611  -0.024471   0.305247   0.305286   4.957434
     7  C   -0.009620  -0.024557   0.305208  -0.024545  -0.024556   0.305207
     8  C   -0.024566   0.305240  -0.024532  -0.009655   0.305264  -0.024544
     9  H    0.424514  -0.047928   0.008258  -0.047933  -0.047920   0.008263
    10  H   -0.047907   0.424529  -0.047928   0.008263   0.008249   0.003876
    11  H    0.008264  -0.047939   0.424533  -0.047919   0.003877   0.008254
    12  H   -0.047933   0.008261  -0.047939   0.424502   0.008262  -0.047934
    13  H   -0.047914   0.008254   0.003877   0.008259   0.424529  -0.047943
    14  H    0.008261   0.003875   0.008249  -0.047916  -0.047929   0.424530
    15  H    0.003879   0.008263  -0.047929   0.008251   0.008258  -0.047932
    16  H    0.008255  -0.047941   0.008261   0.003882  -0.047941   0.008261
               7          8          9         10         11         12
     1  C   -0.009620  -0.024566   0.424514  -0.047907   0.008264  -0.047933
     2  C   -0.024557   0.305240  -0.047928   0.424529  -0.047939   0.008261
     3  C    0.305208  -0.024532   0.008258  -0.047928   0.424533  -0.047939
     4  C   -0.024545  -0.009655  -0.047933   0.008263  -0.047919   0.424502
     5  C   -0.024556   0.305264  -0.047920   0.008249   0.003877   0.008262
     6  C    0.305207  -0.024544   0.008263   0.003876   0.008254  -0.047934
     7  C    4.957135   0.305294   0.003876   0.008260  -0.047918   0.008253
     8  C    0.305294   4.957283   0.008250  -0.047927   0.008256   0.003881
     9  H    0.003876   0.008250   0.610401  -0.005702  -0.000728  -0.005705
    10  H    0.008260  -0.047927  -0.005702   0.610375  -0.005709  -0.000727
    11  H   -0.047918   0.008256  -0.000728  -0.005709   0.610400  -0.005707
    12  H    0.008253   0.003881  -0.005705  -0.000727  -0.005707   0.610447
    13  H    0.008263  -0.047920  -0.005705  -0.000729   0.000316  -0.000728
    14  H   -0.047911   0.008262  -0.000727   0.000315  -0.000729  -0.005703
    15  H    0.424530  -0.047944   0.000316  -0.000728  -0.005707  -0.000728
    16  H   -0.047941   0.424537  -0.000728  -0.005705  -0.000728   0.000316
              13         14         15         16
     1  C   -0.047914   0.008261   0.003879   0.008255
     2  C    0.008254   0.003875   0.008263  -0.047941
     3  C    0.003877   0.008249  -0.047929   0.008261
     4  C    0.008259  -0.047916   0.008251   0.003882
     5  C    0.424529  -0.047929   0.008258  -0.047941
     6  C   -0.047943   0.424530  -0.047932   0.008261
     7  C    0.008263  -0.047911   0.424530  -0.047941
     8  C   -0.047920   0.008262  -0.047944   0.424537
     9  H   -0.005705  -0.000727   0.000316  -0.000728
    10  H   -0.000729   0.000315  -0.000728  -0.005705
    11  H    0.000316  -0.000729  -0.005707  -0.000728
    12  H   -0.000728  -0.005703  -0.000728   0.000316
    13  H    0.610396  -0.005709  -0.000729  -0.005706
    14  H   -0.005709   0.610368  -0.005703  -0.000728
    15  H   -0.000729  -0.005703   0.610428  -0.005707
    16  H   -0.005706  -0.000728  -0.005707   0.610431
 Mulliken charges:
               1
     1  C   -0.099043
     2  C   -0.099385
     3  C   -0.099160
     4  C   -0.099200
     5  C   -0.099185
     6  C   -0.099385
     7  C   -0.098979
     8  C   -0.099181
     9  H    0.099200
    10  H    0.099195
    11  H    0.099186
    12  H    0.099183
    13  H    0.099191
    14  H    0.099196
    15  H    0.099184
    16  H    0.099184
 Sum of Mulliken charges =  -0.00000
 Mulliken charges with hydrogens summed into heavy atoms:
               1
     1  C    0.000157
     2  C   -0.000190
     3  C    0.000026
     4  C   -0.000017
     5  C    0.000006
     6  C   -0.000189
     7  C    0.000205
     8  C    0.000003
 Electronic spatial extent (au):  <R**2>=            590.5826
 Charge=             -0.0000 electrons
 Dipole moment (field-independent basis, Debye):
    X=             -0.0001    Y=             -0.0003    Z=              0.0001  Tot=              0.0003
 Quadrupole moment (field-independent basis, Debye-Ang):
   XX=            -46.4035   YY=            -46.4040   ZZ=            -46.4041
   XY=             -0.0001   XZ=             -0.0001   YZ=             -0.0001
 Traceless Quadrupole moment (field-independent basis, Debye-Ang):
   XX=              0.0004   YY=             -0.0001   ZZ=             -0.0003
   XY=             -0.0001   XZ=             -0.0001   YZ=             -0.0001
 Octapole moment (field-independent basis, Debye-Ang**2):
  XXX=             -0.0008  YYY=             -0.0004  ZZZ=              0.0025  XYY=             -0.0002
  XXY=             -0.0024  XXZ=              0.0002  XZZ=             -0.0000  YZZ=             -0.0011
  YYZ=             -0.0002  XYZ=             -0.0007
 Hexadecapole moment (field-independent basis, Debye-Ang**3):
 XXXX=           -262.4106 YYYY=           -263.7050 ZZZZ=           -265.0798 XXXY=             -1.5529
 XXXZ=              0.3418 YYYX=             -2.9813 YYYZ=              0.5219 ZZZX=              1.6086
 ZZZY=              0.3404 XXYY=            -92.2980 XXZZ=            -90.9216 YYZZ=            -89.6225
 XXYZ=             -0.8627 YYXZ=             -1.9518 ZZXY=              4.5323
 N-N= 3.674051774681D+02 E-N=-1.452841172550D+03  KE= 3.076889203558D+02
   1 Symmetry operations used in ECPInt.
 ECPInt:  NShTT=    7260 NPrTT=   21936 LenC2=    7225 LenP2D=   18336.
 LDataN:  DoStor=T MaxTD1= 7 Len=  274
 Calling FoFJK, ICntrl=      2127 FMM=F ISym2X=0 I1Cent= 0 IOpClX= 0 NMat=1 NMatS=1 NMatT=0.
 ***** Axes restored to original set *****
 -------------------------------------------------------------------
 Center     Atomic                   Forces (Hartrees/Bohr)
 Number     Number              X              Y              Z
 -------------------------------------------------------------------
      1        6          -0.005605359   -0.002376762    0.000351316
      2        6          -0.004151260    0.004481035   -0.000192121
      3        6           0.000520961    0.003100565   -0.005116231
      4        6          -0.000867922   -0.003666173   -0.004753290
      5        6          -0.000507887   -0.003183160    0.005104908
      6        6           0.004153173   -0.004482912    0.000176402
      7        6           0.005574256    0.002403798   -0.000362894
      8        6           0.000901431    0.003756874    0.004826595
      9        1          -0.000940624   -0.000401988    0.000058070
     10        1          -0.000674243    0.000736616   -0.000009205
     11        1           0.000096852    0.000547458   -0.000866720
     12        1          -0.000161678   -0.000646948   -0.000831037
     13        1          -0.000089997   -0.000525872    0.000885515
     14        1           0.000683395   -0.000720508    0.000020588
     15        1           0.000917860    0.000385717   -0.000052898
     16        1           0.000151044    0.000592261    0.000761003
 -------------------------------------------------------------------
 Cartesian Forces:  Max     0.005605359 RMS     0.002519372

 GradGradGradGradGradGradGradGradGradGradGradGradGradGradGradGradGradGrad
 Berny optimization.
 FormGI is forming the generalized inverse of G from B-inverse, IUseBI=4.
 Internal  Forces:  Max     0.004124515 RMS     0.001092256
 Search for a local minimum.
 Step number   1 out of a maximum of  100
 All quantities printed in internal units (Hartrees-Bohrs-Radians)
 Mixed Optimization -- RFO/linear search
 Second derivative matrix not updated -- first step.
 ITU=  0
     Eigenvalues ---    0.02106   0.02106   0.02139   0.02139   0.02140
     Eigenvalues ---    0.02744   0.02744   0.02744   0.03384   0.03384
     Eigenvalues ---    0.03384   0.03409   0.03409   0.04122   0.04123
     Eigenvalues ---    0.04123   0.04172   0.04173   0.11033   0.11034
     Eigenvalues ---    0.11034   0.11115   0.12271   0.12271   0.12272
     Eigenvalues ---    0.20057   0.20058   0.20059   0.20063   0.20063
     Eigenvalues ---    0.20065   0.26157   0.26159   0.26159   0.35054
     Eigenvalues ---    0.35061   0.35062   0.35062   0.35066   0.35067
     Eigenvalues ---    0.35068   0.35070
 RFO step:  Lambda=-7.92336111D-04 EMin= 2.10618980D-02
 Linear search not attempted -- first point.
 Iteration  1 RMS(Cart)=  0.00453686 RMS(Int)=  0.00000025
 Iteration  2 RMS(Cart)=  0.00000014 RMS(Int)=  0.00000010
 Variable       Old X    -DE/DX   Delta X   Delta X   Delta X     New X
                                 (Linear)    (Quad)   (Total)
    R1        2.96360  -0.00410   0.00000  -0.01563  -0.01563   2.94798
    R2        2.96358  -0.00411   0.00000  -0.01575  -0.01575   2.94783
    R3        2.96360  -0.00412   0.00000  -0.01568  -0.01568   2.94792
    R4        2.05575  -0.00102   0.00000  -0.00292  -0.00292   2.05283
    R5        2.96349  -0.00408   0.00000  -0.01548  -0.01548   2.94801
    R6        2.96346  -0.00412   0.00000  -0.01575  -0.01575   2.94771
    R7        2.05567  -0.00100   0.00000  -0.00284  -0.00284   2.05283
    R8        2.96338  -0.00408   0.00000  -0.01555  -0.01555   2.94783
    R9        2.96344  -0.00410   0.00000  -0.01556  -0.01556   2.94789
   R10        2.05574  -0.00103   0.00000  -0.00293  -0.00293   2.05281
   R11        2.96346  -0.00412   0.00000  -0.01576  -0.01576   2.94770
   R12        2.05587  -0.00107   0.00000  -0.00303  -0.00303   2.05284
   R13        2.96346  -0.00407   0.00000  -0.01546  -0.01546   2.94799
   R14        2.96357  -0.00411   0.00000  -0.01567  -0.01567   2.94790
   R15        2.05575  -0.00103   0.00000  -0.00294  -0.00294   2.05281
   R16        2.96357  -0.00409   0.00000  -0.01559  -0.01559   2.94798
   R17        2.05565  -0.00099   0.00000  -0.00283  -0.00283   2.05283
   R18        2.96346  -0.00410   0.00000  -0.01565  -0.01565   2.94781
   R19        2.05567  -0.00100   0.00000  -0.00284  -0.00284   2.05284
   R20        2.05561  -0.00098   0.00000  -0.00278  -0.00278   2.05283
    A1        1.57077   0.00001   0.00000   0.00002   0.00002   1.57079
    A2        1.57079  -0.00000   0.00000  -0.00006  -0.00006   1.57073
    A3        2.18631   0.00000   0.00000  -0.00000  -0.00000   2.18630
    A4        1.57070   0.00001   0.00000   0.00007   0.00007   1.57077
    A5        2.18632  -0.00000   0.00000  -0.00003  -0.00003   2.18629
    A6        2.18629  -0.00000   0.00000   0.00001   0.00001   2.18630
    A7        1.57075  -0.00000   0.00000   0.00001   0.00001   1.57076
    A8        1.57079   0.00000   0.00000   0.00005   0.00005   1.57084
    A9        2.18639  -0.00000   0.00000  -0.00004  -0.00004   2.18635
   A10        1.57078   0.00000   0.00000  -0.00002  -0.00002   1.57076
   A11        2.18633  -0.00001   0.00000  -0.00006  -0.00006   2.18627
   A12        2.18616   0.00000   0.00000   0.00008   0.00008   2.18623
   A13        1.57087  -0.00001   0.00000  -0.00010  -0.00010   1.57078
   A14        1.57080  -0.00001   0.00000  -0.00003  -0.00003   1.57076
   A15        2.18616   0.00001   0.00000   0.00012   0.00012   2.18627
   A16        1.57081  -0.00000   0.00000  -0.00002  -0.00002   1.57079
   A17        2.18647   0.00000   0.00000  -0.00011  -0.00011   2.18637
   A18        2.18613   0.00001   0.00000   0.00010   0.00010   2.18622
   A19        1.57079   0.00001   0.00000   0.00007   0.00007   1.57086
   A20        1.57085   0.00000   0.00000   0.00003   0.00003   1.57087
   A21        2.18620  -0.00000   0.00000  -0.00001  -0.00001   2.18619
   A22        1.57084   0.00000   0.00000   0.00001   0.00001   1.57085
   A23        2.18625  -0.00000   0.00000   0.00000   0.00000   2.18625
   A24        2.18631  -0.00000   0.00000  -0.00006  -0.00006   2.18624
   A25        1.57085  -0.00001   0.00000  -0.00010  -0.00010   1.57075
   A26        1.57076   0.00000   0.00000   0.00003   0.00003   1.57079
   A27        2.18632  -0.00000   0.00000  -0.00004  -0.00004   2.18628
   A28        1.57082  -0.00000   0.00000  -0.00005  -0.00005   1.57078
   A29        2.18635   0.00000   0.00000   0.00001   0.00001   2.18636
   A30        2.18613   0.00001   0.00000   0.00011   0.00011   2.18624
   A31        1.57079  -0.00000   0.00000   0.00000   0.00000   1.57079
   A32        1.57075   0.00001   0.00000   0.00006   0.00006   1.57081
   A33        2.18638  -0.00000   0.00000  -0.00008  -0.00008   2.18630
   A34        1.57077  -0.00000   0.00000  -0.00002  -0.00002   1.57075
   A35        2.18632  -0.00000   0.00000  -0.00004  -0.00004   2.18627
   A36        2.18619   0.00000   0.00000   0.00009   0.00009   2.18629
   A37        1.57078  -0.00001   0.00000  -0.00005  -0.00005   1.57074
   A38        1.57080  -0.00000   0.00000  -0.00003  -0.00003   1.57077
   A39        2.18633  -0.00000   0.00000  -0.00001  -0.00001   2.18631
   A40        1.57082  -0.00000   0.00000  -0.00001  -0.00001   1.57082
   A41        2.18616   0.00000   0.00000   0.00007   0.00007   2.18623
   A42        2.18632   0.00000   0.00000   0.00001   0.00001   2.18633
   A43        1.57085  -0.00000   0.00000  -0.00002  -0.00002   1.57083
   A44        1.57080   0.00001   0.00000   0.00009   0.00009   1.57089
   A45        2.18633  -0.00000   0.00000  -0.00009  -0.00009   2.18625
   A46        1.57077   0.00001   0.00000   0.00007   0.00007   1.57084
   A47        2.18624  -0.00000   0.00000  -0.00001  -0.00001   2.18623
   A48        2.18623  -0.00000   0.00000   0.00000   0.00000   2.18623
    D1       -0.00004  -0.00000   0.00000  -0.00002  -0.00002  -0.00006
    D2        1.57074  -0.00000   0.00000  -0.00004  -0.00004   1.57070
    D3       -2.35634   0.00000   0.00000   0.00009   0.00009  -2.35626
    D4       -1.57074  -0.00001   0.00000  -0.00009  -0.00009  -1.57083
    D5        0.00004  -0.00001   0.00000  -0.00011  -0.00011  -0.00007
    D6        2.35614  -0.00000   0.00000   0.00002   0.00002   2.35616
    D7        2.35621  -0.00000   0.00000  -0.00004  -0.00004   2.35617
    D8       -2.35619  -0.00000   0.00000  -0.00006  -0.00006  -2.35625
    D9       -0.00009   0.00001   0.00000   0.00007   0.00007  -0.00003
   D10        0.00004   0.00000   0.00000   0.00002   0.00002   0.00006
   D11       -1.57080   0.00000   0.00000   0.00001   0.00001  -1.57079
   D12        2.35614   0.00000   0.00000   0.00009   0.00009   2.35623
   D13        1.57083  -0.00000   0.00000  -0.00004  -0.00004   1.57079
   D14       -0.00001  -0.00000   0.00000  -0.00005  -0.00005  -0.00006
   D15       -2.35625   0.00000   0.00000   0.00003   0.00003  -2.35623
   D16       -2.35620   0.00000   0.00000   0.00002   0.00002  -2.35618
   D17        2.35614   0.00000   0.00000   0.00002   0.00002   2.35616
   D18       -0.00010   0.00000   0.00000   0.00009   0.00009  -0.00001
   D19        1.57078   0.00001   0.00000   0.00007   0.00007   1.57085
   D20       -0.00004   0.00001   0.00000   0.00011   0.00011   0.00007
   D21       -2.35602   0.00000   0.00000  -0.00005  -0.00005  -2.35607
   D22        0.00001   0.00000   0.00000   0.00005   0.00005   0.00006
   D23       -1.57081   0.00001   0.00000   0.00009   0.00009  -1.57072
   D24        2.35640  -0.00000   0.00000  -0.00007  -0.00007   2.35632
   D25       -2.35616   0.00000   0.00000   0.00001   0.00001  -2.35615
   D26        2.35620   0.00000   0.00000   0.00005   0.00005   2.35625
   D27        0.00022  -0.00000   0.00000  -0.00011  -0.00011   0.00011
   D28        0.00004   0.00000   0.00000   0.00002   0.00002   0.00006
   D29        1.57085   0.00000   0.00000  -0.00000  -0.00000   1.57085
   D30       -2.35643   0.00001   0.00000   0.00018   0.00018  -2.35625
   D31       -1.57075   0.00000   0.00000  -0.00003  -0.00003  -1.57078
   D32        0.00006  -0.00000   0.00000  -0.00005  -0.00005   0.00001
   D33        2.35596   0.00000   0.00000   0.00014   0.00014   2.35610
   D34        2.35638  -0.00000   0.00000  -0.00007  -0.00007   2.35631
   D35       -2.35599  -0.00000   0.00000  -0.00009  -0.00009  -2.35608
   D36       -0.00009   0.00000   0.00000   0.00010   0.00010   0.00001
   D37       -0.00004   0.00001   0.00000   0.00011   0.00011   0.00007
   D38       -1.57081   0.00000   0.00000   0.00004   0.00004  -1.57077
   D39        2.35620   0.00000   0.00000   0.00001   0.00001   2.35621
   D40        1.57071   0.00001   0.00000   0.00012   0.00012   1.57083
   D41       -0.00006   0.00000   0.00000   0.00005   0.00005  -0.00001
   D42       -2.35624   0.00000   0.00000   0.00002   0.00002  -2.35622
   D43       -2.35630   0.00001   0.00000   0.00006   0.00006  -2.35624
   D44        2.35611  -0.00000   0.00000  -0.00001  -0.00001   2.35611
   D45       -0.00006  -0.00000   0.00000  -0.00004  -0.00004  -0.00010
   D46       -0.00004  -0.00000   0.00000  -0.00002  -0.00002  -0.00006
   D47        1.57081  -0.00000   0.00000   0.00001   0.00001   1.57081
   D48       -2.35611  -0.00000   0.00000  -0.00008  -0.00008  -2.35619
   D49       -1.57084   0.00000   0.00000   0.00001   0.00001  -1.57082
   D50        0.00001   0.00001   0.00000   0.00004   0.00004   0.00005
   D51        2.35628   0.00000   0.00000  -0.00004  -0.00004   2.35624
   D52        2.35621  -0.00000   0.00000  -0.00003  -0.00003   2.35618
   D53       -2.35613   0.00000   0.00000  -0.00000  -0.00000  -2.35613
   D54        0.00014  -0.00000   0.00000  -0.00009  -0.00009   0.00005
   D55       -1.57089   0.00000   0.00000   0.00006   0.00006  -1.57083
   D56       -0.00006   0.00000   0.00000   0.00005   0.00005  -0.00001
   D57        2.35624   0.00000   0.00000   0.00002   0.00002   2.35626
   D58       -0.00001  -0.00001   0.00000  -0.00004  -0.00004  -0.00005
   D59        1.57081  -0.00001   0.00000  -0.00005  -0.00005   1.57076
   D60       -2.35607  -0.00001   0.00000  -0.00008  -0.00008  -2.35615
   D61        2.35638  -0.00000   0.00000  -0.00014  -0.00014   2.35623
   D62       -2.35599  -0.00001   0.00000  -0.00015  -0.00015  -2.35614
   D63        0.00032  -0.00000   0.00000  -0.00018  -0.00018   0.00014
   D64        0.00001   0.00000   0.00000   0.00005   0.00005   0.00006
   D65        1.57078  -0.00000   0.00000   0.00003   0.00003   1.57081
   D66       -2.35630   0.00001   0.00000   0.00016   0.00016  -2.35614
   D67       -1.57078  -0.00000   0.00000  -0.00002  -0.00002  -1.57080
   D68       -0.00001  -0.00001   0.00000  -0.00004  -0.00004  -0.00005
   D69        2.35609   0.00000   0.00000   0.00009   0.00009   2.35618
   D70        2.35618  -0.00000   0.00000   0.00001   0.00001   2.35619
   D71       -2.35624  -0.00000   0.00000  -0.00000  -0.00000  -2.35624
   D72       -0.00014   0.00000   0.00000   0.00013   0.00013  -0.00001
   D73       -0.00001  -0.00000   0.00000  -0.00005  -0.00005  -0.00006
   D74       -1.57076  -0.00001   0.00000  -0.00011  -0.00011  -1.57087
   D75        2.35635  -0.00001   0.00000  -0.00019  -0.00019   2.35616
   D76        1.57075   0.00000   0.00000  -0.00001  -0.00001   1.57073
   D77        0.00000  -0.00001   0.00000  -0.00007  -0.00007  -0.00007
   D78       -2.35608  -0.00000   0.00000  -0.00015  -0.00015  -2.35623
   D79       -2.35637   0.00001   0.00000   0.00011   0.00011  -2.35627
   D80        2.35607  -0.00000   0.00000   0.00004   0.00004   2.35611
   D81       -0.00001   0.00000   0.00000  -0.00004  -0.00004  -0.00005
   D82        0.00004  -0.00001   0.00000  -0.00011  -0.00011  -0.00007
   D83        1.57085  -0.00000   0.00000  -0.00003  -0.00003   1.57082
   D84       -2.35626  -0.00000   0.00000   0.00004   0.00004  -2.35622
   D85       -1.57080  -0.00000   0.00000  -0.00001  -0.00001  -1.57082
   D86       -0.00000   0.00001   0.00000   0.00007   0.00007   0.00007
   D87        2.35608   0.00001   0.00000   0.00014   0.00014   2.35622
   D88        2.35615  -0.00001   0.00000  -0.00006  -0.00006   2.35610
   D89       -2.35623   0.00000   0.00000   0.00003   0.00003  -2.35620
   D90       -0.00015   0.00000   0.00000   0.00010   0.00010  -0.00005
   D91        0.00001   0.00001   0.00000   0.00004   0.00004   0.00005
   D92       -1.57079   0.00001   0.00000   0.00007   0.00007  -1.57072
   D93        2.35619   0.00000   0.00000   0.00002   0.00002   2.35621
   D94        1.57080   0.00001   0.00000   0.00004   0.00004   1.57084
   D95       -0.00000   0.00001   0.00000   0.00007   0.00007   0.00007
   D96       -2.35621  -0.00000   0.00000   0.00002   0.00002  -2.35618
   D97       -2.35622   0.00000   0.00000   0.00003   0.00003  -2.35619
   D98        2.35617   0.00000   0.00000   0.00006   0.00006   2.35623
   D99       -0.00004  -0.00000   0.00000   0.00001   0.00001  -0.00003
   D100       0.00006  -0.00000   0.00000  -0.00005  -0.00005   0.00001
   D101      -1.57078  -0.00000   0.00000  -0.00003  -0.00003  -1.57081
   D102       2.35631  -0.00000   0.00000  -0.00008  -0.00008   2.35623
   D103       1.57085  -0.00001   0.00000  -0.00010  -0.00010   1.57075
   D104       0.00000  -0.00001   0.00000  -0.00007  -0.00007  -0.00007
   D105      -2.35609  -0.00001   0.00000  -0.00013  -0.00013  -2.35622
   D106      -2.35625  -0.00000   0.00000  -0.00000  -0.00000  -2.35625
   D107       2.35609   0.00000   0.00000   0.00002   0.00002   2.35611
   D108       0.00000   0.00000   0.00000  -0.00004  -0.00004  -0.00003
         Item               Value     Threshold  Converged?
 Maximum Force            0.004125     0.000450     NO 
 RMS     Force            0.001092     0.000300     NO 
 Maximum Displacement     0.015170     0.001800     NO 
 RMS     Displacement     0.004537     0.001200     NO 
 Predicted change in Energy=-3.973594D-04
 GradGradGradGradGradGradGradGradGradGradGradGradGradGradGradGradGradGrad

                          Input orientation:                          
 ---------------------------------------------------------------------
 Center     Atomic      Atomic             Coordinates (Angstroms)
 Number     Number       Type             X           Y           Z
 ---------------------------------------------------------------------
      1          6           0        1.238894    0.533906   -0.072513
      2          6           0        0.919021   -0.989927    0.023496
      3          6           0       -0.121995   -0.700443    1.148727
      4          6           0        0.197858    0.823309    1.052591
      5          6           0        0.121983    0.700443   -1.148753
      6          6           0       -0.919007    0.989941   -0.023514
      7          6           0       -1.238891   -0.533891    0.072501
      8          6           0       -0.197875   -0.823342   -1.052591
      9          1           0        2.235073    0.963217   -0.130792
     10          1           0        1.657946   -1.785980    0.042400
     11          1           0       -0.220110   -1.263724    2.072384
     12          1           0        0.357004    1.485360    1.899022
     13          1           0        0.220082    1.263590   -2.072492
     14          1           0       -1.657978    1.785950   -0.042442
     15          1           0       -2.235105   -0.963121    0.130803
     16          1           0       -0.357002   -1.485387   -1.899025
 ---------------------------------------------------------------------
                    Distance matrix (angstroms):
                    1          2          3          4          5
     1  C    0.000000
     2  C    1.560001   0.000000
     3  C    2.206142   1.560019   0.000000
     4  C    1.559926   2.206114   1.559926   0.000000
     5  C    1.559973   2.206080   2.701929   2.206076   0.000000
     6  C    2.206106   2.701932   2.206077   1.559858   1.560011
     7  C    2.701969   2.206118   1.559955   2.206086   2.206132
     8  C    2.206123   1.559863   2.206051   2.701825   1.559960
     9  H    1.086313   2.360205   3.156058   2.360130   2.360178
    10  H    2.360229   1.086309   2.360199   3.156063   3.155999
    11  H    3.156065   2.360196   1.086303   2.360166   3.788232
    12  H    2.360073   3.156027   2.360110   1.086316   3.155989
    13  H    2.360155   3.155950   3.788231   3.156024   1.086302
    14  H    3.156008   3.788240   3.155991   2.360064   2.360193
    15  H    3.788284   3.156065   2.360170   3.156000   3.156038
    16  H    3.156038   2.360043   3.155972   3.788138   2.360124
                    6          7          8          9         10
     6  C    0.000000
     7  C    1.560002   0.000000
     8  C    2.206134   1.559913   0.000000
     9  H    3.156017   3.788282   3.156064   0.000000
    10  H    3.788241   3.155994   2.360032   2.814454   0.000000
    11  H    3.155986   2.360107   3.155931   3.980097   2.814370
    12  H    2.360040   3.156016   3.788141   2.814235   3.980096
    13  H    2.360238   3.156031   2.360121   2.814358   3.979962
    14  H    1.086309   2.360192   3.156058   3.980017   4.874550
    15  H    2.360164   1.086315   2.360141   4.874597   3.980046
    16  H    3.156048   2.360082   1.086313   3.980095   2.814161
                   11         12         13         14         15
    11  H    0.000000
    12  H    2.814352   0.000000
    13  H    4.874534   3.980058   0.000000
    14  H    3.980008   2.814213   2.814440   0.000000
    15  H    2.814304   3.980036   3.980037   2.814334   0.000000
    16  H    3.979945   4.874454   2.814248   3.980086   2.814292
                   16
    16  H    0.000000
 Stoichiometry    C8H8
 Framework group  C1[X(C8H8)]
 Deg. of freedom    42
 Full point group                 C1      NOp   1
 Largest Abelian subgroup         C1      NOp   1
 Largest concise Abelian subgroup C1      NOp   1
                         Standard orientation:                         
 ---------------------------------------------------------------------
 Center     Atomic      Atomic             Coordinates (Angstroms)
 Number     Number       Type             X           Y           Z
 ---------------------------------------------------------------------
      1          6           0        1.220607    0.379838   -0.437061
      2          6           0       -0.112009    1.143080   -0.711288
      3          6           0       -0.813324   -0.206390   -1.058773
      4          6           0        0.519245   -0.969526   -0.784450
      5          6           0        0.813325    0.206389    1.058784
      6          6           0        0.112035   -1.143081    0.711283
      7          6           0       -1.220588   -0.379848    0.437058
      8          6           0       -0.519276    0.969529    0.784434
      9          1           0        2.202077    0.685247   -0.788513
     10          1           0       -0.202157    2.062230   -1.283219
     11          1           0       -1.467365   -0.372302   -1.910100
     12          1           0        0.936812   -1.749131   -1.415273
     13          1           0        1.467275    0.372422    1.910157
     14          1           0        0.202125   -2.062215    1.283247
     15          1           0       -2.202027   -0.685342    0.788526
     16          1           0       -0.936826    1.749143    1.415251
 ---------------------------------------------------------------------
 Rotational constants (GHZ):           3.3979120           3.3978880           3.3977627
 Standard basis: def2TZVP (5D, 7F)
 There are   336 symmetry adapted cartesian basis functions of A   symmetry.
 There are   296 symmetry adapted basis functions of A   symmetry.
   296 basis functions,   472 primitive gaussians,   336 cartesian basis functions
    28 alpha electrons       28 beta electrons
       nuclear repulsion energy       369.1777934638 Hartrees.
 NAtoms=   16 NActive=   16 NUniq=   16 SFac= 1.00D+00 NAtFMM=   60 NAOKFM=F Big=F
 Integral buffers will be    131072 words long.
 Raffenetti 2 integral format.
 Two-electron integral symmetry is turned on.
 Nuclear repulsion after empirical dispersion term =      369.1689866966 Hartrees.
 One-electron integrals computed using PRISM.
   1 Symmetry operations used in ECPInt.
 ECPInt:  NShTT=    7260 NPrTT=   21936 LenC2=    7225 LenP2D=   18360.
 LDataN:  DoStor=T MaxTD1= 6 Len=  172
 NBasis=   296 RedAO= T EigKep=  2.15D-05  NBF=   296
 NBsUse=   295 1.00D-06 EigRej=  6.40D-07 NBFU=   295
 Initial guess from the checkpoint file:  "Cubane-opt.chk"
 B after Tr=     0.000000    0.000000    0.000000
         Rot=    0.711649    0.288772    0.064082    0.637228 Ang=  89.26 deg.
 Requested convergence on RMS density matrix=1.00D-08 within 128 cycles.
 Requested convergence on MAX density matrix=1.00D-06.
 Requested convergence on             energy=1.00D-06.
 No special actions if energy rises.
 SCF Done:  E(RwB97XD) =  -309.479276063     A.U. after    8 cycles
            NFock=  8  Conv=0.62D-08     -V/T= 2.0053
   1 Symmetry operations used in ECPInt.
 ECPInt:  NShTT=    7260 NPrTT=   21936 LenC2=    7225 LenP2D=   18360.
 LDataN:  DoStor=T MaxTD1= 7 Len=  274
 Calling FoFJK, ICntrl=      2127 FMM=F ISym2X=0 I1Cent= 0 IOpClX= 0 NMat=1 NMatS=1 NMatT=0.
 ***** Axes restored to original set *****
 -------------------------------------------------------------------
 Center     Atomic                   Forces (Hartrees/Bohr)
 Number     Number              X              Y              Z
 -------------------------------------------------------------------
      1        6          -0.000065654    0.000003606    0.000004158
      2        6           0.000001509    0.000028856   -0.000025065
      3        6           0.000022788   -0.000038528   -0.000045134
      4        6           0.000033444    0.000000162    0.000045713
      5        6          -0.000018113    0.000018608    0.000046122
      6        6          -0.000012754   -0.000038441    0.000021310
      7        6           0.000055177   -0.000005812   -0.000007147
      8        6          -0.000022351    0.000024339   -0.000047481
      9        1           0.000111623    0.000042564   -0.000007470
     10        1           0.000086003   -0.000081853    0.000001798
     11        1          -0.000009577   -0.000058525    0.000108226
     12        1           0.000016585    0.000071570    0.000096084
     13        1           0.000010764    0.000067869   -0.000102785
     14        1          -0.000082916    0.000085255    0.000001350
     15        1          -0.000108718   -0.000046550    0.000007232
     16        1          -0.000017809   -0.000073121   -0.000096912
 -------------------------------------------------------------------
 Cartesian Forces:  Max     0.000111623 RMS     0.000054244

 GradGradGradGradGradGradGradGradGradGradGradGradGradGradGradGradGradGrad
 Berny optimization.
 Using GEDIIS/GDIIS optimizer.
 FormGI is forming the generalized inverse of G from B-inverse, IUseBI=4.
 Internal  Forces:  Max     0.000123560 RMS     0.000030492
 Search for a local minimum.
 Step number   2 out of a maximum of  100
 All quantities printed in internal units (Hartrees-Bohrs-Radians)
 Mixed Optimization -- En-DIIS/RFO-DIIS
 Update second derivatives using D2CorX and points    1    2
 DE= -3.96D-04 DEPred=-3.97D-04 R= 9.96D-01
 TightC=F SS=  1.41D+00  RLast= 5.48D-02 DXNew= 5.0454D-01 1.6426D-01
 Trust test= 9.96D-01 RLast= 5.48D-02 DXMaxT set to 3.00D-01
 ITU=  1  0
 Use linear search instead of GDIIS.
     Eigenvalues ---    0.02106   0.02106   0.02139   0.02139   0.02139
     Eigenvalues ---    0.02743   0.02743   0.02743   0.03384   0.03384
     Eigenvalues ---    0.03384   0.03409   0.03409   0.04122   0.04122
     Eigenvalues ---    0.04122   0.04172   0.04173   0.11028   0.11029
     Eigenvalues ---    0.11029   0.11115   0.12231   0.12232   0.12232
     Eigenvalues ---    0.20019   0.20020   0.20020   0.20024   0.20025
     Eigenvalues ---    0.20026   0.26156   0.26158   0.26492   0.35055
     Eigenvalues ---    0.35061   0.35062   0.35064   0.35066   0.35067
     Eigenvalues ---    0.35070   0.35346
 RFO step:  Lambda=-2.98360885D-07 EMin= 2.10614137D-02
 Quartic linear search produced a step of -0.01661.
 Iteration  1 RMS(Cart)=  0.00012437 RMS(Int)=  0.00000001
 Iteration  2 RMS(Cart)=  0.00000001 RMS(Int)=  0.00000000
 Variable       Old X    -DE/DX   Delta X   Delta X   Delta X     New X
                                 (Linear)    (Quad)   (Total)
    R1        2.94798   0.00005   0.00026  -0.00009   0.00017   2.94814
    R2        2.94783   0.00005   0.00026  -0.00009   0.00017   2.94801
    R3        2.94792   0.00006   0.00026  -0.00009   0.00017   2.94809
    R4        2.05283   0.00012   0.00005   0.00028   0.00033   2.05317
    R5        2.94801   0.00005   0.00026  -0.00008   0.00018   2.94819
    R6        2.94771   0.00007   0.00026   0.00002   0.00028   2.94799
    R7        2.05283   0.00012   0.00005   0.00028   0.00033   2.05316
    R8        2.94783   0.00007   0.00026   0.00000   0.00026   2.94809
    R9        2.94789   0.00006   0.00026  -0.00007   0.00019   2.94808
   R10        2.05281   0.00012   0.00005   0.00029   0.00034   2.05316
   R11        2.94770   0.00007   0.00026   0.00002   0.00029   2.94799
   R12        2.05284   0.00012   0.00005   0.00029   0.00034   2.05318
   R13        2.94799   0.00005   0.00026  -0.00007   0.00019   2.94818
   R14        2.94790   0.00006   0.00026  -0.00004   0.00022   2.94811
   R15        2.05281   0.00012   0.00005   0.00029   0.00034   2.05316
   R16        2.94798   0.00006   0.00026  -0.00009   0.00017   2.94815
   R17        2.05283   0.00012   0.00005   0.00028   0.00033   2.05316
   R18        2.94781   0.00005   0.00026  -0.00007   0.00019   2.94800
   R19        2.05284   0.00012   0.00005   0.00028   0.00033   2.05317
   R20        2.05283   0.00012   0.00005   0.00030   0.00034   2.05318
    A1        1.57079   0.00001  -0.00000   0.00007   0.00007   1.57085
    A2        1.57073   0.00000   0.00000   0.00002   0.00002   1.57074
    A3        2.18630  -0.00001   0.00000  -0.00015  -0.00015   2.18615
    A4        1.57077   0.00001  -0.00000   0.00006   0.00006   1.57083
    A5        2.18629  -0.00001   0.00000   0.00003   0.00003   2.18633
    A6        2.18630  -0.00000  -0.00000   0.00002   0.00002   2.18632
    A7        1.57076  -0.00000  -0.00000  -0.00003  -0.00003   1.57072
    A8        1.57084   0.00000  -0.00000   0.00000   0.00000   1.57084
    A9        2.18635   0.00000   0.00000   0.00001   0.00002   2.18636
   A10        1.57076   0.00000   0.00000   0.00006   0.00006   1.57082
   A11        2.18627  -0.00000   0.00000  -0.00014  -0.00014   2.18614
   A12        2.18623   0.00000  -0.00000   0.00010   0.00010   2.18633
   A13        1.57078   0.00000   0.00000   0.00003   0.00003   1.57081
   A14        1.57076  -0.00000   0.00000  -0.00006  -0.00006   1.57071
   A15        2.18627   0.00001  -0.00000   0.00018   0.00018   2.18645
   A16        1.57079   0.00000   0.00000   0.00004   0.00004   1.57083
   A17        2.18637  -0.00001   0.00000  -0.00018  -0.00018   2.18619
   A18        2.18622   0.00000  -0.00000  -0.00001  -0.00001   2.18622
   A19        1.57086  -0.00001  -0.00000  -0.00006  -0.00006   1.57080
   A20        1.57087  -0.00001  -0.00000  -0.00006  -0.00006   1.57082
   A21        2.18619   0.00001   0.00000   0.00002   0.00002   2.18621
   A22        1.57085  -0.00001  -0.00000  -0.00007  -0.00007   1.57078
   A23        2.18625   0.00001  -0.00000   0.00014   0.00014   2.18639
   A24        2.18624   0.00000   0.00000  -0.00003  -0.00003   2.18622
   A25        1.57075  -0.00000   0.00000  -0.00002  -0.00002   1.57073
   A26        1.57079   0.00000  -0.00000   0.00002   0.00002   1.57082
   A27        2.18628   0.00000   0.00000  -0.00005  -0.00005   2.18623
   A28        1.57078   0.00000   0.00000   0.00002   0.00002   1.57080
   A29        2.18636   0.00001  -0.00000   0.00013   0.00013   2.18649
   A30        2.18624  -0.00001  -0.00000  -0.00009  -0.00010   2.18614
   A31        1.57079   0.00000  -0.00000   0.00002   0.00002   1.57081
   A32        1.57081   0.00000  -0.00000   0.00004   0.00004   1.57084
   A33        2.18630  -0.00000   0.00000   0.00005   0.00006   2.18635
   A34        1.57075  -0.00000   0.00000  -0.00002  -0.00002   1.57073
   A35        2.18627  -0.00000   0.00000  -0.00013  -0.00013   2.18614
   A36        2.18629   0.00000  -0.00000   0.00005   0.00005   2.18634
   A37        1.57074   0.00000   0.00000  -0.00001  -0.00001   1.57073
   A38        1.57077   0.00001   0.00000   0.00009   0.00009   1.57086
   A39        2.18631  -0.00000   0.00000   0.00000   0.00000   2.18632
   A40        1.57082   0.00000   0.00000   0.00003   0.00003   1.57085
   A41        2.18623  -0.00000  -0.00000  -0.00011  -0.00011   2.18612
   A42        2.18633  -0.00000  -0.00000   0.00002   0.00002   2.18635
   A43        1.57083  -0.00001   0.00000  -0.00004  -0.00004   1.57079
   A44        1.57089  -0.00001  -0.00000  -0.00009  -0.00009   1.57080
   A45        2.18625   0.00000   0.00000  -0.00003  -0.00003   2.18622
   A46        1.57084  -0.00000  -0.00000  -0.00003  -0.00004   1.57080
   A47        2.18623   0.00001   0.00000   0.00014   0.00014   2.18637
   A48        2.18623   0.00000  -0.00000   0.00001   0.00001   2.18624
    D1       -0.00006   0.00000   0.00000   0.00002   0.00002  -0.00004
    D2        1.57070   0.00001   0.00000   0.00008   0.00008   1.57078
    D3       -2.35626   0.00001  -0.00000   0.00024   0.00023  -2.35602
    D4       -1.57083  -0.00000   0.00000  -0.00004  -0.00004  -1.57087
    D5       -0.00007   0.00000   0.00000   0.00002   0.00002  -0.00005
    D6        2.35616   0.00000  -0.00000   0.00017   0.00017   2.35633
    D7        2.35617  -0.00000   0.00000   0.00003   0.00003   2.35620
    D8       -2.35625   0.00000   0.00000   0.00009   0.00009  -2.35616
    D9       -0.00003   0.00001  -0.00000   0.00024   0.00024   0.00021
   D10        0.00006  -0.00000  -0.00000  -0.00002  -0.00002   0.00004
   D11       -1.57079   0.00000  -0.00000   0.00005   0.00005  -1.57074
   D12        2.35623   0.00000  -0.00000   0.00013   0.00013   2.35636
   D13        1.57079  -0.00000   0.00000  -0.00000  -0.00000   1.57078
   D14       -0.00006   0.00000   0.00000   0.00006   0.00007   0.00001
   D15       -2.35623   0.00000  -0.00000   0.00015   0.00015  -2.35608
   D16       -2.35618   0.00000  -0.00000   0.00010   0.00010  -2.35608
   D17        2.35616   0.00001  -0.00000   0.00017   0.00017   2.35633
   D18       -0.00001   0.00001  -0.00000   0.00025   0.00025   0.00024
   D19        1.57085   0.00000  -0.00000   0.00000  -0.00000   1.57085
   D20        0.00007  -0.00000  -0.00000  -0.00002  -0.00002   0.00005
   D21       -2.35607   0.00001   0.00000   0.00013   0.00013  -2.35595
   D22        0.00006  -0.00000  -0.00000  -0.00006  -0.00007  -0.00001
   D23       -1.57072  -0.00001  -0.00000  -0.00008  -0.00009  -1.57080
   D24        2.35632   0.00000   0.00000   0.00006   0.00006   2.35639
   D25       -2.35615  -0.00000  -0.00000  -0.00018  -0.00018  -2.35634
   D26        2.35625  -0.00001  -0.00000  -0.00020  -0.00020   2.35605
   D27        0.00011   0.00000   0.00000  -0.00006  -0.00006   0.00005
   D28        0.00006  -0.00000  -0.00000  -0.00002  -0.00002   0.00004
   D29        1.57085  -0.00000   0.00000   0.00002   0.00002   1.57087
   D30       -2.35625   0.00000  -0.00000   0.00008   0.00008  -2.35617
   D31       -1.57078  -0.00000   0.00000  -0.00002  -0.00002  -1.57080
   D32        0.00001  -0.00000   0.00000   0.00002   0.00002   0.00003
   D33        2.35610   0.00000  -0.00000   0.00008   0.00008   2.35618
   D34        2.35631  -0.00001   0.00000  -0.00013  -0.00013   2.35619
   D35       -2.35608  -0.00000   0.00000  -0.00009  -0.00009  -2.35617
   D36        0.00001   0.00000  -0.00000  -0.00003  -0.00003  -0.00002
   D37        0.00007  -0.00000  -0.00000  -0.00002  -0.00002   0.00005
   D38       -1.57077   0.00000  -0.00000   0.00002   0.00002  -1.57075
   D39        2.35621   0.00000  -0.00000   0.00012   0.00012   2.35633
   D40        1.57083  -0.00000  -0.00000  -0.00005  -0.00005   1.57077
   D41       -0.00001   0.00000  -0.00000  -0.00002  -0.00002  -0.00003
   D42       -2.35622   0.00000  -0.00000   0.00009   0.00009  -2.35614
   D43       -2.35624  -0.00000  -0.00000  -0.00011  -0.00011  -2.35635
   D44        2.35611  -0.00000   0.00000  -0.00008  -0.00008   2.35603
   D45       -0.00010  -0.00000   0.00000   0.00003   0.00003  -0.00007
   D46       -0.00006   0.00000   0.00000   0.00002   0.00002  -0.00004
   D47        1.57081  -0.00000  -0.00000  -0.00004  -0.00004   1.57078
   D48       -2.35619  -0.00000   0.00000  -0.00005  -0.00004  -2.35623
   D49       -1.57082   0.00001  -0.00000   0.00008   0.00008  -1.57074
   D50        0.00005   0.00000  -0.00000   0.00002   0.00002   0.00007
   D51        2.35624   0.00000   0.00000   0.00001   0.00001   2.35625
   D52        2.35618   0.00001   0.00000   0.00018   0.00018   2.35636
   D53       -2.35613   0.00000   0.00000   0.00012   0.00012  -2.35601
   D54        0.00005   0.00000   0.00000   0.00011   0.00011   0.00017
   D55       -1.57083  -0.00000  -0.00000  -0.00005  -0.00005  -1.57088
   D56       -0.00001   0.00000  -0.00000  -0.00002  -0.00002  -0.00003
   D57        2.35626   0.00000  -0.00000   0.00010   0.00010   2.35636
   D58       -0.00005  -0.00000   0.00000  -0.00002  -0.00002  -0.00007
   D59        1.57076   0.00000   0.00000   0.00001   0.00001   1.57078
   D60       -2.35615   0.00001   0.00000   0.00013   0.00013  -2.35602
   D61        2.35623  -0.00001   0.00000  -0.00025  -0.00024   2.35599
   D62       -2.35614  -0.00001   0.00000  -0.00021  -0.00021  -2.35634
   D63        0.00014  -0.00000   0.00000  -0.00009  -0.00009   0.00005
   D64        0.00006  -0.00000  -0.00000  -0.00006  -0.00007  -0.00001
   D65        1.57081  -0.00001  -0.00000  -0.00008  -0.00008   1.57073
   D66       -2.35614   0.00000  -0.00000   0.00007   0.00006  -2.35608
   D67       -1.57080   0.00000   0.00000  -0.00000  -0.00000  -1.57081
   D68       -0.00005  -0.00000   0.00000  -0.00002  -0.00002  -0.00007
   D69        2.35618   0.00001  -0.00000   0.00013   0.00013   2.35631
   D70        2.35619  -0.00000  -0.00000  -0.00011  -0.00011   2.35608
   D71       -2.35624  -0.00000   0.00000  -0.00013  -0.00013  -2.35637
   D72       -0.00001   0.00000  -0.00000   0.00002   0.00002   0.00001
   D73       -0.00006   0.00000   0.00000   0.00006   0.00007   0.00001
   D74       -1.57087   0.00000   0.00000   0.00003   0.00003  -1.57084
   D75        2.35616   0.00000   0.00000   0.00006   0.00007   2.35622
   D76        1.57073   0.00001   0.00000   0.00009   0.00009   1.57082
   D77       -0.00007   0.00000   0.00000   0.00005   0.00005  -0.00002
   D78       -2.35623   0.00000   0.00000   0.00009   0.00009  -2.35615
   D79       -2.35627   0.00000  -0.00000   0.00006   0.00006  -2.35620
   D80        2.35611  -0.00000  -0.00000   0.00003   0.00003   2.35614
   D81       -0.00005  -0.00000   0.00000   0.00006   0.00006   0.00001
   D82       -0.00007   0.00000   0.00000   0.00002   0.00002  -0.00005
   D83        1.57082  -0.00001   0.00000  -0.00007  -0.00007   1.57075
   D84       -2.35622  -0.00000  -0.00000   0.00000   0.00000  -2.35622
   D85       -1.57082   0.00000   0.00000   0.00004   0.00004  -1.57078
   D86        0.00007  -0.00000  -0.00000  -0.00005  -0.00005   0.00002
   D87        2.35622   0.00000  -0.00000   0.00002   0.00002   2.35624
   D88        2.35610  -0.00000   0.00000  -0.00009  -0.00009   2.35601
   D89       -2.35620  -0.00001  -0.00000  -0.00018  -0.00018  -2.35638
   D90       -0.00005  -0.00000  -0.00000  -0.00011  -0.00011  -0.00016
   D91        0.00005   0.00000  -0.00000   0.00002   0.00002   0.00007
   D92       -1.57072  -0.00001  -0.00000  -0.00007  -0.00007  -1.57079
   D93        2.35621  -0.00000  -0.00000  -0.00005  -0.00005   2.35615
   D94        1.57084   0.00000  -0.00000   0.00004   0.00004   1.57088
   D95        0.00007  -0.00000  -0.00000  -0.00005  -0.00005   0.00002
   D96       -2.35618  -0.00000  -0.00000  -0.00004  -0.00004  -2.35622
   D97       -2.35619  -0.00000  -0.00000  -0.00013  -0.00013  -2.35632
   D98        2.35623  -0.00001  -0.00000  -0.00022  -0.00022   2.35601
   D99       -0.00003  -0.00001  -0.00000  -0.00021  -0.00021  -0.00024
   D100       0.00001  -0.00000   0.00000   0.00002   0.00002   0.00003
   D101      -1.57081   0.00000   0.00000   0.00006   0.00006  -1.57075
   D102       2.35623  -0.00000   0.00000  -0.00011  -0.00011   2.35612
   D103       1.57075  -0.00000   0.00000   0.00001   0.00001   1.57076
   D104      -0.00007   0.00000   0.00000   0.00005   0.00005  -0.00002
   D105      -2.35622  -0.00000   0.00000  -0.00012  -0.00012  -2.35634
   D106      -2.35625  -0.00001   0.00000  -0.00009  -0.00009  -2.35634
   D107       2.35611   0.00000  -0.00000  -0.00005  -0.00005   2.35606
   D108      -0.00003  -0.00001   0.00000  -0.00022  -0.00022  -0.00025
         Item               Value     Threshold  Converged?
 Maximum Force            0.000124     0.000450     YES
 RMS     Force            0.000030     0.000300     YES
 Maximum Displacement     0.000543     0.001800     YES
 RMS     Displacement     0.000124     0.001200     YES
 Predicted change in Energy=-2.705568D-07
 Optimization completed.
    -- Stationary point found.
                           ----------------------------
                           !   Optimized Parameters   !
                           ! (Angstroms and Degrees)  !
 --------------------------                            --------------------------
 ! Name  Definition              Value          Derivative Info.                !
 --------------------------------------------------------------------------------
 ! R1    R(1,2)                  1.56           -DE/DX =    0.0001              !
 ! R2    R(1,4)                  1.5599         -DE/DX =    0.0001              !
 ! R3    R(1,5)                  1.56           -DE/DX =    0.0001              !
 ! R4    R(1,9)                  1.0863         -DE/DX =    0.0001              !
 ! R5    R(2,3)                  1.56           -DE/DX =    0.0001              !
 ! R6    R(2,8)                  1.5599         -DE/DX =    0.0001              !
 ! R7    R(2,10)                 1.0863         -DE/DX =    0.0001              !
 ! R8    R(3,4)                  1.5599         -DE/DX =    0.0001              !
 ! R9    R(3,7)                  1.56           -DE/DX =    0.0001              !
 ! R10   R(3,11)                 1.0863         -DE/DX =    0.0001              !
 ! R11   R(4,6)                  1.5599         -DE/DX =    0.0001              !
 ! R12   R(4,12)                 1.0863         -DE/DX =    0.0001              !
 ! R13   R(5,6)                  1.56           -DE/DX =    0.0001              !
 ! R14   R(5,8)                  1.56           -DE/DX =    0.0001              !
 ! R15   R(5,13)                 1.0863         -DE/DX =    0.0001              !
 ! R16   R(6,7)                  1.56           -DE/DX =    0.0001              !
 ! R17   R(6,14)                 1.0863         -DE/DX =    0.0001              !
 ! R18   R(7,8)                  1.5599         -DE/DX =    0.0001              !
 ! R19   R(7,15)                 1.0863         -DE/DX =    0.0001              !
 ! R20   R(8,16)                 1.0863         -DE/DX =    0.0001              !
 ! A1    A(2,1,4)               89.9996         -DE/DX =    0.0                 !
 ! A2    A(2,1,5)               89.9961         -DE/DX =    0.0                 !
 ! A3    A(2,1,9)              125.2659         -DE/DX =    0.0                 !
 ! A4    A(4,1,5)               89.9986         -DE/DX =    0.0                 !
 ! A5    A(4,1,9)              125.2654         -DE/DX =    0.0                 !
 ! A6    A(5,1,9)              125.2659         -DE/DX =    0.0                 !
 ! A7    A(1,2,3)               89.9977         -DE/DX =    0.0                 !
 ! A8    A(1,2,8)               90.0024         -DE/DX =    0.0                 !
 ! A9    A(1,2,10)             125.2686         -DE/DX =    0.0                 !
 ! A10   A(3,2,8)               89.998          -DE/DX =    0.0                 !
 ! A11   A(3,2,10)             125.2641         -DE/DX =    0.0                 !
 ! A12   A(8,2,10)             125.2619         -DE/DX =    0.0                 !
 ! A13   A(2,3,4)               89.9989         -DE/DX =    0.0                 !
 ! A14   A(2,3,7)               89.9981         -DE/DX =    0.0                 !
 ! A15   A(2,3,11)             125.2643         -DE/DX =    0.0                 !
 ! A16   A(4,3,7)               89.9998         -DE/DX =    0.0                 !
 ! A17   A(4,3,11)             125.2697         -DE/DX =    0.0                 !
 ! A18   A(7,3,11)             125.2614         -DE/DX =    0.0                 !
 ! A19   A(1,4,3)               90.0038         -DE/DX =    0.0                 !
 ! A20   A(1,4,6)               90.0045         -DE/DX =    0.0                 !
 ! A21   A(1,4,12)             125.2596         -DE/DX =    0.0                 !
 ! A22   A(3,4,6)               90.0029         -DE/DX =    0.0                 !
 ! A23   A(3,4,12)             125.2631         -DE/DX =    0.0                 !
 ! A24   A(6,4,12)             125.2626         -DE/DX =    0.0                 !
 ! A25   A(1,5,6)               89.9971         -DE/DX =    0.0                 !
 ! A26   A(1,5,8)               89.9998         -DE/DX =    0.0                 !
 ! A27   A(1,5,13)             125.2645         -DE/DX =    0.0                 !
 ! A28   A(6,5,8)               89.999          -DE/DX =    0.0                 !
 ! A29   A(6,5,13)             125.2692         -DE/DX =    0.0                 !
 ! A30   A(8,5,13)             125.2624         -DE/DX =    0.0                 !
 ! A31   A(4,6,5)               89.9998         -DE/DX =    0.0                 !
 ! A32   A(4,6,7)               90.0006         -DE/DX =    0.0                 !
 ! A33   A(4,6,14)             125.2655         -DE/DX =    0.0                 !
 ! A34   A(5,6,7)               89.9974         -DE/DX =    0.0                 !
 ! A35   A(5,6,14)             125.2643         -DE/DX =    0.0                 !
 ! A36   A(7,6,14)             125.2649         -DE/DX =    0.0                 !
 ! A37   A(3,7,6)               89.9966         -DE/DX =    0.0                 !
 ! A38   A(3,7,8)               89.9985         -DE/DX =    0.0                 !
 ! A39   A(3,7,15)             125.2666         -DE/DX =    0.0                 !
 ! A40   A(6,7,8)               90.0011         -DE/DX =    0.0                 !
 ! A41   A(6,7,15)             125.2617         -DE/DX =    0.0                 !
 ! A42   A(8,7,15)             125.2676         -DE/DX =    0.0                 !
 ! A43   A(2,8,5)               90.0017         -DE/DX =    0.0                 !
 ! A44   A(2,8,7)               90.0054         -DE/DX =    0.0                 !
 ! A45   A(2,8,16)             125.2627         -DE/DX =    0.0                 !
 ! A46   A(5,8,7)               90.0025         -DE/DX =    0.0                 !
 ! A47   A(5,8,16)             125.2618         -DE/DX =    0.0                 !
 ! A48   A(7,8,16)             125.262          -DE/DX =    0.0                 !
 ! D1    D(4,1,2,3)             -0.0034         -DE/DX =    0.0                 !
 ! D2    D(4,1,2,8)             89.9946         -DE/DX =    0.0                 !
 ! D3    D(4,1,2,10)          -135.0036         -DE/DX =    0.0                 !
 ! D4    D(5,1,2,3)            -90.002          -DE/DX =    0.0                 !
 ! D5    D(5,1,2,8)             -0.004          -DE/DX =    0.0                 !
 ! D6    D(5,1,2,10)           134.9978         -DE/DX =    0.0                 !
 ! D7    D(9,1,2,3)            134.9987         -DE/DX =    0.0                 !
 ! D8    D(9,1,2,8)           -135.0033         -DE/DX =    0.0                 !
 ! D9    D(9,1,2,10)            -0.0015         -DE/DX =    0.0                 !
 ! D10   D(2,1,4,3)              0.0034         -DE/DX =    0.0                 !
 ! D11   D(2,1,4,6)            -89.9995         -DE/DX =    0.0                 !
 ! D12   D(2,1,4,12)           135.002          -DE/DX =    0.0                 !
 ! D13   D(5,1,4,3)             89.9995         -DE/DX =    0.0                 !
 ! D14   D(5,1,4,6)             -0.0034         -DE/DX =    0.0                 !
 ! D15   D(5,1,4,12)          -135.0019         -DE/DX =    0.0                 !
 ! D16   D(9,1,4,3)           -134.9991         -DE/DX =    0.0                 !
 ! D17   D(9,1,4,6)            134.998          -DE/DX =    0.0                 !
 ! D18   D(9,1,4,12)            -0.0005         -DE/DX =    0.0                 !
 ! D19   D(2,1,5,6)             90.003          -DE/DX =    0.0                 !
 ! D20   D(2,1,5,8)              0.004          -DE/DX =    0.0                 !
 ! D21   D(2,1,5,13)          -134.993          -DE/DX =    0.0                 !
 ! D22   D(4,1,5,6)              0.0034         -DE/DX =    0.0                 !
 ! D23   D(4,1,5,8)            -89.9956         -DE/DX =    0.0                 !
 ! D24   D(4,1,5,13)           135.0074         -DE/DX =    0.0                 !
 ! D25   D(9,1,5,6)           -134.9977         -DE/DX =    0.0                 !
 ! D26   D(9,1,5,8)            135.0033         -DE/DX =    0.0                 !
 ! D27   D(9,1,5,13)             0.0063         -DE/DX =    0.0                 !
 ! D28   D(1,2,3,4)              0.0034         -DE/DX =    0.0                 !
 ! D29   D(1,2,3,7)             90.0033         -DE/DX =    0.0                 !
 ! D30   D(1,2,3,11)          -135.003          -DE/DX =    0.0                 !
 ! D31   D(8,2,3,4)            -89.999          -DE/DX =    0.0                 !
 ! D32   D(8,2,3,7)              0.0008         -DE/DX =    0.0                 !
 ! D33   D(8,2,3,11)           134.9946         -DE/DX =    0.0                 !
 ! D34   D(10,2,3,4)           135.0068         -DE/DX =    0.0                 !
 ! D35   D(10,2,3,7)          -134.9934         -DE/DX =    0.0                 !
 ! D36   D(10,2,3,11)            0.0004         -DE/DX =    0.0                 !
 ! D37   D(1,2,8,5)              0.004          -DE/DX =    0.0                 !
 ! D38   D(1,2,8,7)            -89.9985         -DE/DX =    0.0                 !
 ! D39   D(1,2,8,16)           135.0008         -DE/DX =    0.0                 !
 ! D40   D(3,2,8,5)             90.0017         -DE/DX =    0.0                 !
 ! D41   D(3,2,8,7)             -0.0008         -DE/DX =    0.0                 !
 ! D42   D(3,2,8,16)          -135.0016         -DE/DX =    0.0                 !
 ! D43   D(10,2,8,5)          -135.0025         -DE/DX =    0.0                 !
 ! D44   D(10,2,8,7)           134.9949         -DE/DX =    0.0                 !
 ! D45   D(10,2,8,16)           -0.0058         -DE/DX =    0.0                 !
 ! D46   D(2,3,4,1)             -0.0034         -DE/DX =    0.0                 !
 ! D47   D(2,3,4,6)             90.0011         -DE/DX =    0.0                 !
 ! D48   D(2,3,4,12)          -134.9995         -DE/DX =    0.0                 !
 ! D49   D(7,3,4,1)            -90.0015         -DE/DX =    0.0                 !
 ! D50   D(7,3,4,6)              0.003          -DE/DX =    0.0                 !
 ! D51   D(7,3,4,12)           135.0024         -DE/DX =    0.0                 !
 ! D52   D(11,3,4,1)           134.9992         -DE/DX =    0.0                 !
 ! D53   D(11,3,4,6)          -134.9964         -DE/DX =    0.0                 !
 ! D54   D(11,3,4,12)            0.0031         -DE/DX =    0.0                 !
 ! D55   D(2,3,7,6)            -90.0019         -DE/DX =    0.0                 !
 ! D56   D(2,3,7,8)             -0.0008         -DE/DX =    0.0                 !
 ! D57   D(2,3,7,15)           135.0037         -DE/DX =    0.0                 !
 ! D58   D(4,3,7,6)             -0.003          -DE/DX =    0.0                 !
 ! D59   D(4,3,7,8)             89.9981         -DE/DX =    0.0                 !
 ! D60   D(4,3,7,15)          -134.9973         -DE/DX =    0.0                 !
 ! D61   D(11,3,7,6)           135.0023         -DE/DX =    0.0                 !
 ! D62   D(11,3,7,8)          -134.9967         -DE/DX =    0.0                 !
 ! D63   D(11,3,7,15)            0.0079         -DE/DX =    0.0                 !
 ! D64   D(1,4,6,5)              0.0034         -DE/DX =    0.0                 !
 ! D65   D(1,4,6,7)             90.0008         -DE/DX =    0.0                 !
 ! D66   D(1,4,6,14)          -134.997          -DE/DX =    0.0                 !
 ! D67   D(3,4,6,5)            -90.0004         -DE/DX =    0.0                 !
 ! D68   D(3,4,6,7)             -0.003          -DE/DX =    0.0                 !
 ! D69   D(3,4,6,14)           134.9992         -DE/DX =    0.0                 !
 ! D70   D(12,4,6,5)           134.9998         -DE/DX =    0.0                 !
 ! D71   D(12,4,6,7)          -135.0028         -DE/DX =    0.0                 !
 ! D72   D(12,4,6,14)           -0.0006         -DE/DX =    0.0                 !
 ! D73   D(1,5,6,4)             -0.0034         -DE/DX =    0.0                 !
 ! D74   D(1,5,6,7)            -90.0041         -DE/DX =    0.0                 !
 ! D75   D(1,5,6,14)           134.9979         -DE/DX =    0.0                 !
 ! D76   D(8,5,6,4)             89.9964         -DE/DX =    0.0                 !
 ! D77   D(8,5,6,7)             -0.0042         -DE/DX =    0.0                 !
 ! D78   D(8,5,6,14)          -135.0023         -DE/DX =    0.0                 !
 ! D79   D(13,5,6,4)          -135.0041         -DE/DX =    0.0                 !
 ! D80   D(13,5,6,7)           134.9953         -DE/DX =    0.0                 !
 ! D81   D(13,5,6,14)           -0.0028         -DE/DX =    0.0                 !
 ! D82   D(1,5,8,2)             -0.004          -DE/DX =    0.0                 !
 ! D83   D(1,5,8,7)             90.0013         -DE/DX =    0.0                 !
 ! D84   D(1,5,8,16)          -135.0014         -DE/DX =    0.0                 !
 ! D85   D(6,5,8,2)            -90.0011         -DE/DX =    0.0                 !
 ! D86   D(6,5,8,7)              0.0042         -DE/DX =    0.0                 !
 ! D87   D(6,5,8,16)           135.0015         -DE/DX =    0.0                 !
 ! D88   D(13,5,8,2)           134.9945         -DE/DX =    0.0                 !
 ! D89   D(13,5,8,7)          -135.0001         -DE/DX =    0.0                 !
 ! D90   D(13,5,8,16)           -0.0028         -DE/DX =    0.0                 !
 ! D91   D(4,6,7,3)              0.003          -DE/DX =    0.0                 !
 ! D92   D(4,6,7,8)            -89.9955         -DE/DX =    0.0                 !
 ! D93   D(4,6,7,15)           135.0008         -DE/DX =    0.0                 !
 ! D94   D(5,6,7,3)             90.0028         -DE/DX =    0.0                 !
 ! D95   D(5,6,7,8)              0.0042         -DE/DX =    0.0                 !
 ! D96   D(5,6,7,15)          -134.9995         -DE/DX =    0.0                 !
 ! D97   D(14,6,7,3)          -134.9996         -DE/DX =    0.0                 !
 ! D98   D(14,6,7,8)           135.0018         -DE/DX =    0.0                 !
 ! D99   D(14,6,7,15)           -0.0019         -DE/DX =    0.0                 !
 ! D100  D(3,7,8,2)              0.0008         -DE/DX =    0.0                 !
 ! D101  D(3,7,8,5)            -90.0008         -DE/DX =    0.0                 !
 ! D102  D(3,7,8,16)           135.0021         -DE/DX =    0.0                 !
 ! D103  D(6,7,8,2)             89.9974         -DE/DX =    0.0                 !
 ! D104  D(6,7,8,5)             -0.0042         -DE/DX =    0.0                 !
 ! D105  D(6,7,8,16)          -135.0014         -DE/DX =    0.0                 !
 ! D106  D(15,7,8,2)          -135.003          -DE/DX =    0.0                 !
 ! D107  D(15,7,8,5)           134.9953         -DE/DX =    0.0                 !
 ! D108  D(15,7,8,16)           -0.0018         -DE/DX =    0.0                 !
 --------------------------------------------------------------------------------
 GradGradGradGradGradGradGradGradGradGradGradGradGradGradGradGradGradGrad

                          Input orientation:                          
 ---------------------------------------------------------------------
 Center     Atomic      Atomic             Coordinates (Angstroms)
 Number     Number       Type             X           Y           Z
 ---------------------------------------------------------------------
      1          6           0        1.238894    0.533906   -0.072513
      2          6           0        0.919021   -0.989927    0.023496
      3          6           0       -0.121995   -0.700443    1.148727
      4          6           0        0.197858    0.823309    1.052591
      5          6           0        0.121983    0.700443   -1.148753
      6          6           0       -0.919007    0.989941   -0.023514
      7          6           0       -1.238891   -0.533891    0.072501
      8          6           0       -0.197875   -0.823342   -1.052591
      9          1           0        2.235073    0.963217   -0.130792
     10          1           0        1.657946   -1.785980    0.042400
     11          1           0       -0.220110   -1.263724    2.072384
     12          1           0        0.357004    1.485360    1.899022
     13          1           0        0.220082    1.263590   -2.072492
     14          1           0       -1.657978    1.785950   -0.042442
     15          1           0       -2.235105   -0.963121    0.130803
     16          1           0       -0.357002   -1.485387   -1.899025
 ---------------------------------------------------------------------
                    Distance matrix (angstroms):
                    1          2          3          4          5
     1  C    0.000000
     2  C    1.560001   0.000000
     3  C    2.206142   1.560019   0.000000
     4  C    1.559926   2.206114   1.559926   0.000000
     5  C    1.559973   2.206080   2.701929   2.206076   0.000000
     6  C    2.206106   2.701932   2.206077   1.559858   1.560011
     7  C    2.701969   2.206118   1.559955   2.206086   2.206132
     8  C    2.206123   1.559863   2.206051   2.701825   1.559960
     9  H    1.086313   2.360205   3.156058   2.360130   2.360178
    10  H    2.360229   1.086309   2.360199   3.156063   3.155999
    11  H    3.156065   2.360196   1.086303   2.360166   3.788232
    12  H    2.360073   3.156027   2.360110   1.086316   3.155989
    13  H    2.360155   3.155950   3.788231   3.156024   1.086302
    14  H    3.156008   3.788240   3.155991   2.360064   2.360193
    15  H    3.788284   3.156065   2.360170   3.156000   3.156038
    16  H    3.156038   2.360043   3.155972   3.788138   2.360124
                    6          7          8          9         10
     6  C    0.000000
     7  C    1.560002   0.000000
     8  C    2.206134   1.559913   0.000000
     9  H    3.156017   3.788282   3.156064   0.000000
    10  H    3.788241   3.155994   2.360032   2.814454   0.000000
    11  H    3.155986   2.360107   3.155931   3.980097   2.814370
    12  H    2.360040   3.156016   3.788141   2.814235   3.980096
    13  H    2.360238   3.156031   2.360121   2.814358   3.979962
    14  H    1.086309   2.360192   3.156058   3.980017   4.874550
    15  H    2.360164   1.086315   2.360141   4.874597   3.980046
    16  H    3.156048   2.360082   1.086313   3.980095   2.814161
                   11         12         13         14         15
    11  H    0.000000
    12  H    2.814352   0.000000
    13  H    4.874534   3.980058   0.000000
    14  H    3.980008   2.814213   2.814440   0.000000
    15  H    2.814304   3.980036   3.980037   2.814334   0.000000
    16  H    3.979945   4.874454   2.814248   3.980086   2.814292
                   16
    16  H    0.000000
 Stoichiometry    C8H8
 Framework group  C1[X(C8H8)]
 Deg. of freedom    42
 Full point group                 C1      NOp   1
 Largest Abelian subgroup         C1      NOp   1
 Largest concise Abelian subgroup C1      NOp   1
                         Standard orientation:                         
 ---------------------------------------------------------------------
 Center     Atomic      Atomic             Coordinates (Angstroms)
 Number     Number       Type             X           Y           Z
 ---------------------------------------------------------------------
      1          6           0        1.220607    0.379838   -0.437061
      2          6           0       -0.112009    1.143080   -0.711288
      3          6           0       -0.813324   -0.206390   -1.058773
      4          6           0        0.519245   -0.969526   -0.784450
      5          6           0        0.813325    0.206389    1.058784
      6          6           0        0.112035   -1.143081    0.711283
      7          6           0       -1.220588   -0.379848    0.437058
      8          6           0       -0.519276    0.969529    0.784434
      9          1           0        2.202077    0.685247   -0.788513
     10          1           0       -0.202157    2.062230   -1.283219
     11          1           0       -1.467365   -0.372302   -1.910100
     12          1           0        0.936812   -1.749131   -1.415273
     13          1           0        1.467275    0.372422    1.910157
     14          1           0        0.202125   -2.062215    1.283247
     15          1           0       -2.202027   -0.685342    0.788526
     16          1           0       -0.936826    1.749143    1.415251
 ---------------------------------------------------------------------
 Rotational constants (GHZ):           3.3979120           3.3978880           3.3977627

 **********************************************************************

            Population analysis using the SCF density.

 **********************************************************************

 Orbital symmetries:
       Occupied  (A) (A) (A) (A) (A) (A) (A) (A) (A) (A) (A) (A)
                 (A) (A) (A) (A) (A) (A) (A) (A) (A) (A) (A) (A)
                 (A) (A) (A) (A)
       Virtual   (A) (A) (A) (A) (A) (A) (A) (A) (A) (A) (A) (A)
                 (A) (A) (A) (A) (A) (A) (A) (A) (A) (A) (A) (A)
                 (A) (A) (A) (A) (A) (A) (A) (A) (A) (A) (A) (A)
                 (A) (A) (A) (A) (A) (A) (A) (A) (A) (A) (A) (A)
                 (A) (A) (A) (A) (A) (A) (A) (A) (A) (A) (A) (A)
                 (A) (A) (A) (A) (A) (A) (A) (A) (A) (A) (A) (A)
                 (A) (A) (A) (A) (A) (A) (A) (A) (A) (A) (A) (A)
                 (A) (A) (A) (A) (A) (A) (A) (A) (A) (A) (A) (A)
                 (A) (A) (A) (A) (A) (A) (A) (A) (A) (A) (A) (A)
                 (A) (A) (A) (A) (A) (A) (A) (A) (A) (A) (A) (A)
                 (A) (A) (A) (A) (A) (A) (A) (A) (A) (A) (A) (A)
                 (A) (A) (A) (A) (A) (A) (A) (A) (A) (A) (A) (A)
                 (A) (A) (A) (A) (A) (A) (A) (A) (A) (A) (A) (A)
                 (A) (A) (A) (A) (A) (A) (A) (A) (A) (A) (A) (A)
                 (A) (A) (A) (A) (A) (A) (A) (A) (A) (A) (A) (A)
                 (A) (A) (A) (A) (A) (A) (A) (A) (A) (A) (A) (A)
                 (A) (A) (A) (A) (A) (A) (A) (A) (A) (A) (A) (A)
                 (A) (A) (A) (A) (A) (A) (A) (A) (A) (A) (A) (A)
                 (A) (A) (A) (A) (A) (A) (A) (A) (A) (A) (A) (A)
                 (A) (A) (A) (A) (A) (A) (A) (A) (A) (A) (A) (A)
                 (A) (A) (A) (A) (A) (A) (A) (A) (A) (A) (A) (A)
                 (A) (A) (A) (A) (A) (A) (A) (A) (A) (A) (A) (A)
                 (A) (A) (A)
 The electronic state is 1-A.
 Alpha  occ. eigenvalues --  -10.28101 -10.28086 -10.28085 -10.28085 -10.28070
 Alpha  occ. eigenvalues --  -10.28069 -10.28069 -10.28050  -1.05355  -0.82460
 Alpha  occ. eigenvalues --   -0.82459  -0.82456  -0.65086  -0.65084  -0.65084
 Alpha  occ. eigenvalues --   -0.62518  -0.54998  -0.52130  -0.52129  -0.50919
 Alpha  occ. eigenvalues --   -0.50919  -0.50917  -0.35364  -0.35362  -0.35360
 Alpha  occ. eigenvalues --   -0.33739  -0.33737  -0.33736
 Alpha virt. eigenvalues --    0.11966   0.11966   0.11968   0.12303   0.17990
 Alpha virt. eigenvalues --    0.17990   0.17990   0.18279   0.18280   0.18281
 Alpha virt. eigenvalues --    0.20672   0.25728   0.25731   0.25732   0.26424
 Alpha virt. eigenvalues --    0.26425   0.29450   0.29450   0.29451   0.29662
 Alpha virt. eigenvalues --    0.32982   0.32982   0.32983   0.36108   0.36109
 Alpha virt. eigenvalues --    0.36111   0.38390   0.38391   0.42791   0.48487
 Alpha virt. eigenvalues --    0.48487   0.48488   0.49415   0.49417   0.49418
 Alpha virt. eigenvalues --    0.50477   0.50557   0.50558   0.50560   0.51001
 Alpha virt. eigenvalues --    0.51001   0.51001   0.52433   0.52434   0.52436
 Alpha virt. eigenvalues --    0.57665   0.57666   0.62423   0.62424   0.70769
 Alpha virt. eigenvalues --    0.70769   0.70770   0.72399   0.72402   0.72403
 Alpha virt. eigenvalues --    0.78975   0.80620   0.90211   0.90212   0.90214
 Alpha virt. eigenvalues --    0.93912   0.94685   0.95911   0.95912   0.95914
 Alpha virt. eigenvalues --    0.96958   0.96959   1.04648   1.04649   1.04651
 Alpha virt. eigenvalues --    1.07171   1.07173   1.07174   1.19418   1.19420
 Alpha virt. eigenvalues --    1.19421   1.21561   1.21562   1.21564   1.24751
 Alpha virt. eigenvalues --    1.24752   1.24753   1.28632   1.28633   1.28635
 Alpha virt. eigenvalues --    1.31271   1.31272   1.32579   1.32580   1.32581
 Alpha virt. eigenvalues --    1.39453   1.39454   1.39455   1.48901   1.49711
 Alpha virt. eigenvalues --    1.49712   1.49712   1.50934   1.62967   1.62969
 Alpha virt. eigenvalues --    1.69712   1.69715   1.72416   1.72417   1.72418
 Alpha virt. eigenvalues --    1.80588   1.81948   1.81950   1.82445   1.82447
 Alpha virt. eigenvalues --    1.82448   1.84633   1.84635   1.84636   1.93354
 Alpha virt. eigenvalues --    1.93355   1.93356   1.99818   2.05501   2.14481
 Alpha virt. eigenvalues --    2.14482   2.14490   2.24391   2.24393   2.24394
 Alpha virt. eigenvalues --    2.30812   2.30813   2.30816   2.39485   2.39487
 Alpha virt. eigenvalues --    2.39489   2.40494   2.40500   2.40503   2.49013
 Alpha virt. eigenvalues --    2.51254   2.51258   2.56759   2.56759   2.56760
 Alpha virt. eigenvalues --    2.60991   2.60996   2.66590   2.66592   2.66595
 Alpha virt. eigenvalues --    2.66651   2.66660   2.66663   2.68098   2.68854
 Alpha virt. eigenvalues --    2.68857   2.68862   2.72556   2.72558   2.72560
 Alpha virt. eigenvalues --    2.73689   2.73693   2.83754   2.85800   2.85801
 Alpha virt. eigenvalues --    2.85803   2.96530   2.96533   2.96535   3.02764
 Alpha virt. eigenvalues --    3.02765   3.02768   3.03041   3.03044   3.03045
 Alpha virt. eigenvalues --    3.13483   3.13487   3.16031   3.16033   3.16033
 Alpha virt. eigenvalues --    3.21651   3.21655   3.21656   3.31616   3.31617
 Alpha virt. eigenvalues --    3.33195   3.36923   3.36924   3.36928   3.39742
 Alpha virt. eigenvalues --    3.39745   3.39747   3.43336   3.44804   3.44807
 Alpha virt. eigenvalues --    3.44815   3.55509   3.55511   3.65732   3.65733
 Alpha virt. eigenvalues --    3.65734   3.68335   3.68335   3.68336   3.72108
 Alpha virt. eigenvalues --    3.72110   3.72112   3.83296   3.90230   3.90233
 Alpha virt. eigenvalues --    3.90234   3.98832   3.98838   3.98845   3.99250
 Alpha virt. eigenvalues --    3.99253   3.99256   3.99456   4.00251   4.00253
 Alpha virt. eigenvalues --    4.00259   4.04954   4.04960   4.04968   4.10177
 Alpha virt. eigenvalues --    4.10180   4.12369   4.16565   4.16568   4.22951
 Alpha virt. eigenvalues --    4.22953   4.22955   4.25353   4.25357   4.25359
 Alpha virt. eigenvalues --    4.28467   4.28468   4.28471   4.28922   4.40408
 Alpha virt. eigenvalues --    4.40410   4.40423   4.57985   4.67553   4.67556
 Alpha virt. eigenvalues --    4.67558   4.88786   4.88788   4.91225   4.91227
 Alpha virt. eigenvalues --    4.91232   4.95337   4.95341   4.95342   5.10096
 Alpha virt. eigenvalues --    5.10104   5.10109   5.22884   5.22891   5.33107
 Alpha virt. eigenvalues --    5.33108   5.33116   5.36179   5.89832  22.30316
 Alpha virt. eigenvalues --   22.65335  22.65337  22.65341  22.90096  23.05314
 Alpha virt. eigenvalues --   23.05316  23.05321
          Condensed to atoms (all electrons):
               1          2          3          4          5          6
     1  C    4.957455   0.303544  -0.023118   0.303495   0.303478  -0.023101
     2  C    0.303544   4.957459   0.303538  -0.023102  -0.023102  -0.010270
     3  C   -0.023118   0.303538   4.957623   0.303352  -0.010340  -0.023103
     4  C    0.303495  -0.023102   0.303352   4.957428  -0.023073   0.303475
     5  C    0.303478  -0.023102  -0.010340  -0.023073   4.957628   0.303535
     6  C   -0.023101  -0.010270  -0.023103   0.303475   0.303535   4.957461
     7  C   -0.010284  -0.023100   0.303479  -0.023086  -0.023121   0.303547
     8  C   -0.023089   0.303475  -0.023077  -0.010359   0.303356  -0.023103
     9  H    0.426666  -0.048926   0.008518  -0.048946  -0.048945   0.008517
    10  H   -0.048935   0.426672  -0.048930   0.008517   0.008513   0.004043
    11  H    0.008510  -0.048942   0.426665  -0.048934   0.004044   0.008510
    12  H   -0.048954   0.008509  -0.048937   0.426675   0.008518  -0.048954
    13  H   -0.048937   0.008510   0.004044   0.008516   0.426664  -0.048941
    14  H    0.008519   0.004043   0.008513  -0.048952  -0.048932   0.426672
    15  H    0.004043   0.008516  -0.048945   0.008513   0.008518  -0.048930
    16  H    0.008512  -0.048955   0.008518   0.004045  -0.048933   0.008509
               7          8          9         10         11         12
     1  C   -0.010284  -0.023089   0.426666  -0.048935   0.008510  -0.048954
     2  C   -0.023100   0.303475  -0.048926   0.426672  -0.048942   0.008509
     3  C    0.303479  -0.023077   0.008518  -0.048930   0.426665  -0.048937
     4  C   -0.023086  -0.010359  -0.048946   0.008517  -0.048934   0.426675
     5  C   -0.023121   0.303356  -0.048945   0.008513   0.004044   0.008518
     6  C    0.303547  -0.023103   0.008517   0.004043   0.008510  -0.048954
     7  C    4.957440   0.303495   0.004042   0.008518  -0.048939   0.008512
     8  C    0.303495   4.957433   0.008513  -0.048953   0.008515   0.004045
     9  H    0.004042   0.008513   0.612576  -0.005952  -0.000747  -0.005954
    10  H    0.008518  -0.048953  -0.005952   0.612574  -0.005955  -0.000748
    11  H   -0.048939   0.008515  -0.000747  -0.005955   0.612586  -0.005952
    12  H    0.008512   0.004045  -0.005954  -0.000748  -0.005952   0.612610
    13  H    0.008510  -0.048937  -0.005954  -0.000748   0.000331  -0.000747
    14  H   -0.048933   0.008516  -0.000747   0.000331  -0.000748  -0.005958
    15  H    0.426666  -0.048946   0.000331  -0.000747  -0.005955  -0.000748
    16  H   -0.048955   0.426675  -0.000747  -0.005958  -0.000748   0.000331
              13         14         15         16
     1  C   -0.048937   0.008519   0.004043   0.008512
     2  C    0.008510   0.004043   0.008516  -0.048955
     3  C    0.004044   0.008513  -0.048945   0.008518
     4  C    0.008516  -0.048952   0.008513   0.004045
     5  C    0.426664  -0.048932   0.008518  -0.048933
     6  C   -0.048941   0.426672  -0.048930   0.008509
     7  C    0.008510  -0.048933   0.426666  -0.048955
     8  C   -0.048937   0.008516  -0.048946   0.426675
     9  H   -0.005954  -0.000747   0.000331  -0.000747
    10  H   -0.000748   0.000331  -0.000747  -0.005958
    11  H    0.000331  -0.000748  -0.005955  -0.000748
    12  H   -0.000747  -0.005958  -0.000748   0.000331
    13  H    0.612585  -0.005955  -0.000747  -0.005951
    14  H   -0.005955   0.612573  -0.005953  -0.000748
    15  H   -0.000747  -0.005953   0.612584  -0.005955
    16  H   -0.005951  -0.000748  -0.005955   0.612609
 Mulliken charges:
               1
     1  C   -0.097802
     2  C   -0.097869
     3  C   -0.097799
     4  C   -0.097561
     5  C   -0.097806
     6  C   -0.097868
     7  C   -0.097790
     8  C   -0.097559
     9  H    0.097759
    10  H    0.097759
    11  H    0.097758
    12  H    0.097751
    13  H    0.097760
    14  H    0.097759
    15  H    0.097755
    16  H    0.097752
 Sum of Mulliken charges =  -0.00000
 Mulliken charges with hydrogens summed into heavy atoms:
               1
     1  C   -0.000043
     2  C   -0.000110
     3  C   -0.000041
     4  C    0.000191
     5  C   -0.000046
     6  C   -0.000109
     7  C   -0.000035
     8  C    0.000193
 Electronic spatial extent (au):  <R**2>=            585.9818
 Charge=             -0.0000 electrons
 Dipole moment (field-independent basis, Debye):
    X=             -0.0000    Y=              0.0000    Z=              0.0000  Tot=              0.0000
 Quadrupole moment (field-independent basis, Debye-Ang):
   XX=            -46.3753   YY=            -46.3752   ZZ=            -46.3763
   XY=             -0.0001   XZ=             -0.0001   YZ=             -0.0001
 Traceless Quadrupole moment (field-independent basis, Debye-Ang):
   XX=              0.0003   YY=              0.0004   ZZ=             -0.0007
   XY=             -0.0001   XZ=             -0.0001   YZ=             -0.0001
 Octapole moment (field-independent basis, Debye-Ang**2):
  XXX=              0.0001  YYY=              0.0002  ZZZ=              0.0006  XYY=             -0.0003
  XXY=             -0.0000  XXZ=             -0.0005  XZZ=             -0.0001  YZZ=              0.0002
  YYZ=              0.0003  XYZ=              0.0005
 Hexadecapole moment (field-independent basis, Debye-Ang**3):
 XXXX=           -264.8137 YYYY=           -265.5660 ZZZZ=           -270.0024 XXXY=              4.3109
 XXXZ=             -2.1678 YYYX=             -3.6759 YYYZ=             -2.3503 ZZZX=              4.2361
 ZZZY=              1.7515 XXYY=            -90.8466 XXZZ=            -86.3973 YYZZ=            -85.6427
 XXYZ=              0.5974 YYXZ=             -2.0690 ZZXY=             -0.6343
 N-N= 3.691689866966D+02 E-N=-1.456492460432D+03  KE= 3.078532210499D+02
 1\1\GINC-N6072\FOpt\RwB97XD\def2TZVP\C8H8\JIAMINGD\22-Apr-2025\0\\# op
 t freq wb97xd geom=connectivity def2tzvp\\Cubane\\0,1\C,1.2388939388,0
 .5339062354,-0.0725131575\C,0.9190211938,-0.9899270934,0.0234961543\C,
 -0.1219945898,-0.7004434505,1.148726704\C,0.1978581102,0.8233093568,1.
 0525913053\C,0.1219831612,0.700442813,-1.1487534066\C,-0.9190070821,0.
 9899406352,-0.0235138288\C,-1.2388907772,-0.533890654,0.0725005485\C,-
 0.1978748944,-0.823341903,-1.0525911518\H,2.235072547,0.9632168977,-0.
 130792069\H,1.6579464384,-1.7859800645,0.0423996724\H,-0.2201096344,-1
 .2637240662,2.0723836327\H,0.3570042606,1.4853595893,1.8990222439\H,0.
 2200821625,1.2635900023,-2.0724924209\H,-1.657978145,1.7859496471,-0.0
 424420429\H,-2.2351051659,-0.9631207032,0.1308029826\H,-0.3570015236,-
 1.4853872419,-1.899025166\\Version=ES64L-G16RevA.03\State=1-A\HF=-309.
 4792761\RMSD=6.184e-09\RMSF=5.424e-05\Dipole=-0.0000097,-0.0000103,-0.
 000007\Quadrupole=0.0000956,0.0002404,-0.000336,0.0000651,-0.000251,0.
 0001994\PG=C01 [X(C8H8)]\\@


 SACRED COWS MAKE GREAT HAMBURGERS -- ROBERT REISNER
 Job cpu time:       0 days  1 hours 18 minutes 13.0 seconds.
 Elapsed time:       0 days  0 hours  5 minutes 48.5 seconds.
 File lengths (MBytes):  RWF=     53 Int=      0 D2E=      0 Chk=      8 Scr=      1
 Normal termination of Gaussian 16 at Tue Apr 22 13:13:07 2025.
 Link1:  Proceeding to internal job step number  2.
 ---------------------------------------------------------------------
 #N Geom=AllCheck Guess=TCheck SCRF=Check GenChk RwB97XD/def2TZVP Freq
 ---------------------------------------------------------------------
 1/10=4,29=7,30=1,38=1,40=1/1,3;
 2/12=2,40=1/2;
 3/5=44,7=101,11=2,14=-4,25=1,30=1,70=2,71=2,74=-58,116=1,140=1/1,2,3;
 4/5=101/1;
 5/5=2,38=6,98=1/2;
 8/6=4,10=90,11=11/1;
 11/6=1,8=1,9=11,15=111,16=1/1,2,10;
 10/6=1/2;
 6/7=2,8=2,9=2,10=2,28=1/1;
 7/8=1,10=1,25=1/1,2,3,16;
 1/10=4,30=1/3;
 99//99;
 Structure from the checkpoint file:  "Cubane-opt.chk"
 ------
 Cubane
 ------
 Charge =  0 Multiplicity = 1
 Redundant internal coordinates found in file.  (old form).
 C,0,1.2388939388,0.5339062354,-0.0725131575
 C,0,0.9190211938,-0.9899270934,0.0234961543
 C,0,-0.1219945898,-0.7004434505,1.148726704
 C,0,0.1978581102,0.8233093568,1.0525913053
 C,0,0.1219831612,0.700442813,-1.1487534066
 C,0,-0.9190070821,0.9899406352,-0.0235138288
 C,0,-1.2388907772,-0.533890654,0.0725005485
 C,0,-0.1978748944,-0.823341903,-1.0525911518
 H,0,2.235072547,0.9632168977,-0.130792069
 H,0,1.6579464384,-1.7859800645,0.0423996724
 H,0,-0.2201096344,-1.2637240662,2.0723836327
 H,0,0.3570042606,1.4853595893,1.8990222439
 H,0,0.2200821625,1.2635900023,-2.0724924209
 H,0,-1.657978145,1.7859496471,-0.0424420429
 H,0,-2.2351051659,-0.9631207032,0.1308029826
 H,0,-0.3570015236,-1.4853872419,-1.899025166
 Recover connectivity data from disk.

 GradGradGradGradGradGradGradGradGradGradGradGradGradGradGradGradGradGrad
 Berny optimization.
 Initialization pass.
                           ----------------------------
                           !    Initial Parameters    !
                           ! (Angstroms and Degrees)  !
 --------------------------                            --------------------------
 ! Name  Definition              Value          Derivative Info.                !
 --------------------------------------------------------------------------------
 ! R1    R(1,2)                  1.56           calculate D2E/DX2 analytically  !
 ! R2    R(1,4)                  1.5599         calculate D2E/DX2 analytically  !
 ! R3    R(1,5)                  1.56           calculate D2E/DX2 analytically  !
 ! R4    R(1,9)                  1.0863         calculate D2E/DX2 analytically  !
 ! R5    R(2,3)                  1.56           calculate D2E/DX2 analytically  !
 ! R6    R(2,8)                  1.5599         calculate D2E/DX2 analytically  !
 ! R7    R(2,10)                 1.0863         calculate D2E/DX2 analytically  !
 ! R8    R(3,4)                  1.5599         calculate D2E/DX2 analytically  !
 ! R9    R(3,7)                  1.56           calculate D2E/DX2 analytically  !
 ! R10   R(3,11)                 1.0863         calculate D2E/DX2 analytically  !
 ! R11   R(4,6)                  1.5599         calculate D2E/DX2 analytically  !
 ! R12   R(4,12)                 1.0863         calculate D2E/DX2 analytically  !
 ! R13   R(5,6)                  1.56           calculate D2E/DX2 analytically  !
 ! R14   R(5,8)                  1.56           calculate D2E/DX2 analytically  !
 ! R15   R(5,13)                 1.0863         calculate D2E/DX2 analytically  !
 ! R16   R(6,7)                  1.56           calculate D2E/DX2 analytically  !
 ! R17   R(6,14)                 1.0863         calculate D2E/DX2 analytically  !
 ! R18   R(7,8)                  1.5599         calculate D2E/DX2 analytically  !
 ! R19   R(7,15)                 1.0863         calculate D2E/DX2 analytically  !
 ! R20   R(8,16)                 1.0863         calculate D2E/DX2 analytically  !
 ! A1    A(2,1,4)               89.9996         calculate D2E/DX2 analytically  !
 ! A2    A(2,1,5)               89.9961         calculate D2E/DX2 analytically  !
 ! A3    A(2,1,9)              125.2659         calculate D2E/DX2 analytically  !
 ! A4    A(4,1,5)               89.9986         calculate D2E/DX2 analytically  !
 ! A5    A(4,1,9)              125.2654         calculate D2E/DX2 analytically  !
 ! A6    A(5,1,9)              125.2659         calculate D2E/DX2 analytically  !
 ! A7    A(1,2,3)               89.9977         calculate D2E/DX2 analytically  !
 ! A8    A(1,2,8)               90.0024         calculate D2E/DX2 analytically  !
 ! A9    A(1,2,10)             125.2686         calculate D2E/DX2 analytically  !
 ! A10   A(3,2,8)               89.998          calculate D2E/DX2 analytically  !
 ! A11   A(3,2,10)             125.2641         calculate D2E/DX2 analytically  !
 ! A12   A(8,2,10)             125.2619         calculate D2E/DX2 analytically  !
 ! A13   A(2,3,4)               89.9989         calculate D2E/DX2 analytically  !
 ! A14   A(2,3,7)               89.9981         calculate D2E/DX2 analytically  !
 ! A15   A(2,3,11)             125.2643         calculate D2E/DX2 analytically  !
 ! A16   A(4,3,7)               89.9998         calculate D2E/DX2 analytically  !
 ! A17   A(4,3,11)             125.2697         calculate D2E/DX2 analytically  !
 ! A18   A(7,3,11)             125.2614         calculate D2E/DX2 analytically  !
 ! A19   A(1,4,3)               90.0038         calculate D2E/DX2 analytically  !
 ! A20   A(1,4,6)               90.0045         calculate D2E/DX2 analytically  !
 ! A21   A(1,4,12)             125.2596         calculate D2E/DX2 analytically  !
 ! A22   A(3,4,6)               90.0029         calculate D2E/DX2 analytically  !
 ! A23   A(3,4,12)             125.2631         calculate D2E/DX2 analytically  !
 ! A24   A(6,4,12)             125.2626         calculate D2E/DX2 analytically  !
 ! A25   A(1,5,6)               89.9971         calculate D2E/DX2 analytically  !
 ! A26   A(1,5,8)               89.9998         calculate D2E/DX2 analytically  !
 ! A27   A(1,5,13)             125.2645         calculate D2E/DX2 analytically  !
 ! A28   A(6,5,8)               89.999          calculate D2E/DX2 analytically  !
 ! A29   A(6,5,13)             125.2692         calculate D2E/DX2 analytically  !
 ! A30   A(8,5,13)             125.2624         calculate D2E/DX2 analytically  !
 ! A31   A(4,6,5)               89.9998         calculate D2E/DX2 analytically  !
 ! A32   A(4,6,7)               90.0006         calculate D2E/DX2 analytically  !
 ! A33   A(4,6,14)             125.2655         calculate D2E/DX2 analytically  !
 ! A34   A(5,6,7)               89.9974         calculate D2E/DX2 analytically  !
 ! A35   A(5,6,14)             125.2643         calculate D2E/DX2 analytically  !
 ! A36   A(7,6,14)             125.2649         calculate D2E/DX2 analytically  !
 ! A37   A(3,7,6)               89.9966         calculate D2E/DX2 analytically  !
 ! A38   A(3,7,8)               89.9985         calculate D2E/DX2 analytically  !
 ! A39   A(3,7,15)             125.2666         calculate D2E/DX2 analytically  !
 ! A40   A(6,7,8)               90.0011         calculate D2E/DX2 analytically  !
 ! A41   A(6,7,15)             125.2617         calculate D2E/DX2 analytically  !
 ! A42   A(8,7,15)             125.2676         calculate D2E/DX2 analytically  !
 ! A43   A(2,8,5)               90.0017         calculate D2E/DX2 analytically  !
 ! A44   A(2,8,7)               90.0054         calculate D2E/DX2 analytically  !
 ! A45   A(2,8,16)             125.2627         calculate D2E/DX2 analytically  !
 ! A46   A(5,8,7)               90.0025         calculate D2E/DX2 analytically  !
 ! A47   A(5,8,16)             125.2618         calculate D2E/DX2 analytically  !
 ! A48   A(7,8,16)             125.262          calculate D2E/DX2 analytically  !
 ! D1    D(4,1,2,3)             -0.0034         calculate D2E/DX2 analytically  !
 ! D2    D(4,1,2,8)             89.9946         calculate D2E/DX2 analytically  !
 ! D3    D(4,1,2,10)          -135.0036         calculate D2E/DX2 analytically  !
 ! D4    D(5,1,2,3)            -90.002          calculate D2E/DX2 analytically  !
 ! D5    D(5,1,2,8)             -0.004          calculate D2E/DX2 analytically  !
 ! D6    D(5,1,2,10)           134.9978         calculate D2E/DX2 analytically  !
 ! D7    D(9,1,2,3)            134.9987         calculate D2E/DX2 analytically  !
 ! D8    D(9,1,2,8)           -135.0033         calculate D2E/DX2 analytically  !
 ! D9    D(9,1,2,10)            -0.0015         calculate D2E/DX2 analytically  !
 ! D10   D(2,1,4,3)              0.0034         calculate D2E/DX2 analytically  !
 ! D11   D(2,1,4,6)            -89.9995         calculate D2E/DX2 analytically  !
 ! D12   D(2,1,4,12)           135.002          calculate D2E/DX2 analytically  !
 ! D13   D(5,1,4,3)             89.9995         calculate D2E/DX2 analytically  !
 ! D14   D(5,1,4,6)             -0.0034         calculate D2E/DX2 analytically  !
 ! D15   D(5,1,4,12)          -135.0019         calculate D2E/DX2 analytically  !
 ! D16   D(9,1,4,3)           -134.9991         calculate D2E/DX2 analytically  !
 ! D17   D(9,1,4,6)            134.998          calculate D2E/DX2 analytically  !
 ! D18   D(9,1,4,12)            -0.0005         calculate D2E/DX2 analytically  !
 ! D19   D(2,1,5,6)             90.003          calculate D2E/DX2 analytically  !
 ! D20   D(2,1,5,8)              0.004          calculate D2E/DX2 analytically  !
 ! D21   D(2,1,5,13)          -134.993          calculate D2E/DX2 analytically  !
 ! D22   D(4,1,5,6)              0.0034         calculate D2E/DX2 analytically  !
 ! D23   D(4,1,5,8)            -89.9956         calculate D2E/DX2 analytically  !
 ! D24   D(4,1,5,13)           135.0074         calculate D2E/DX2 analytically  !
 ! D25   D(9,1,5,6)           -134.9977         calculate D2E/DX2 analytically  !
 ! D26   D(9,1,5,8)            135.0033         calculate D2E/DX2 analytically  !
 ! D27   D(9,1,5,13)             0.0063         calculate D2E/DX2 analytically  !
 ! D28   D(1,2,3,4)              0.0034         calculate D2E/DX2 analytically  !
 ! D29   D(1,2,3,7)             90.0033         calculate D2E/DX2 analytically  !
 ! D30   D(1,2,3,11)          -135.003          calculate D2E/DX2 analytically  !
 ! D31   D(8,2,3,4)            -89.999          calculate D2E/DX2 analytically  !
 ! D32   D(8,2,3,7)              0.0008         calculate D2E/DX2 analytically  !
 ! D33   D(8,2,3,11)           134.9946         calculate D2E/DX2 analytically  !
 ! D34   D(10,2,3,4)           135.0068         calculate D2E/DX2 analytically  !
 ! D35   D(10,2,3,7)          -134.9934         calculate D2E/DX2 analytically  !
 ! D36   D(10,2,3,11)            0.0004         calculate D2E/DX2 analytically  !
 ! D37   D(1,2,8,5)              0.004          calculate D2E/DX2 analytically  !
 ! D38   D(1,2,8,7)            -89.9985         calculate D2E/DX2 analytically  !
 ! D39   D(1,2,8,16)           135.0008         calculate D2E/DX2 analytically  !
 ! D40   D(3,2,8,5)             90.0017         calculate D2E/DX2 analytically  !
 ! D41   D(3,2,8,7)             -0.0008         calculate D2E/DX2 analytically  !
 ! D42   D(3,2,8,16)          -135.0016         calculate D2E/DX2 analytically  !
 ! D43   D(10,2,8,5)          -135.0025         calculate D2E/DX2 analytically  !
 ! D44   D(10,2,8,7)           134.9949         calculate D2E/DX2 analytically  !
 ! D45   D(10,2,8,16)           -0.0058         calculate D2E/DX2 analytically  !
 ! D46   D(2,3,4,1)             -0.0034         calculate D2E/DX2 analytically  !
 ! D47   D(2,3,4,6)             90.0011         calculate D2E/DX2 analytically  !
 ! D48   D(2,3,4,12)          -134.9995         calculate D2E/DX2 analytically  !
 ! D49   D(7,3,4,1)            -90.0015         calculate D2E/DX2 analytically  !
 ! D50   D(7,3,4,6)              0.003          calculate D2E/DX2 analytically  !
 ! D51   D(7,3,4,12)           135.0024         calculate D2E/DX2 analytically  !
 ! D52   D(11,3,4,1)           134.9992         calculate D2E/DX2 analytically  !
 ! D53   D(11,3,4,6)          -134.9964         calculate D2E/DX2 analytically  !
 ! D54   D(11,3,4,12)            0.0031         calculate D2E/DX2 analytically  !
 ! D55   D(2,3,7,6)            -90.0019         calculate D2E/DX2 analytically  !
 ! D56   D(2,3,7,8)             -0.0008         calculate D2E/DX2 analytically  !
 ! D57   D(2,3,7,15)           135.0037         calculate D2E/DX2 analytically  !
 ! D58   D(4,3,7,6)             -0.003          calculate D2E/DX2 analytically  !
 ! D59   D(4,3,7,8)             89.9981         calculate D2E/DX2 analytically  !
 ! D60   D(4,3,7,15)          -134.9973         calculate D2E/DX2 analytically  !
 ! D61   D(11,3,7,6)           135.0023         calculate D2E/DX2 analytically  !
 ! D62   D(11,3,7,8)          -134.9967         calculate D2E/DX2 analytically  !
 ! D63   D(11,3,7,15)            0.0079         calculate D2E/DX2 analytically  !
 ! D64   D(1,4,6,5)              0.0034         calculate D2E/DX2 analytically  !
 ! D65   D(1,4,6,7)             90.0008         calculate D2E/DX2 analytically  !
 ! D66   D(1,4,6,14)          -134.997          calculate D2E/DX2 analytically  !
 ! D67   D(3,4,6,5)            -90.0004         calculate D2E/DX2 analytically  !
 ! D68   D(3,4,6,7)             -0.003          calculate D2E/DX2 analytically  !
 ! D69   D(3,4,6,14)           134.9992         calculate D2E/DX2 analytically  !
 ! D70   D(12,4,6,5)           134.9998         calculate D2E/DX2 analytically  !
 ! D71   D(12,4,6,7)          -135.0028         calculate D2E/DX2 analytically  !
 ! D72   D(12,4,6,14)           -0.0006         calculate D2E/DX2 analytically  !
 ! D73   D(1,5,6,4)             -0.0034         calculate D2E/DX2 analytically  !
 ! D74   D(1,5,6,7)            -90.0041         calculate D2E/DX2 analytically  !
 ! D75   D(1,5,6,14)           134.9979         calculate D2E/DX2 analytically  !
 ! D76   D(8,5,6,4)             89.9964         calculate D2E/DX2 analytically  !
 ! D77   D(8,5,6,7)             -0.0042         calculate D2E/DX2 analytically  !
 ! D78   D(8,5,6,14)          -135.0023         calculate D2E/DX2 analytically  !
 ! D79   D(13,5,6,4)          -135.0041         calculate D2E/DX2 analytically  !
 ! D80   D(13,5,6,7)           134.9953         calculate D2E/DX2 analytically  !
 ! D81   D(13,5,6,14)           -0.0028         calculate D2E/DX2 analytically  !
 ! D82   D(1,5,8,2)             -0.004          calculate D2E/DX2 analytically  !
 ! D83   D(1,5,8,7)             90.0013         calculate D2E/DX2 analytically  !
 ! D84   D(1,5,8,16)          -135.0014         calculate D2E/DX2 analytically  !
 ! D85   D(6,5,8,2)            -90.0011         calculate D2E/DX2 analytically  !
 ! D86   D(6,5,8,7)              0.0042         calculate D2E/DX2 analytically  !
 ! D87   D(6,5,8,16)           135.0015         calculate D2E/DX2 analytically  !
 ! D88   D(13,5,8,2)           134.9945         calculate D2E/DX2 analytically  !
 ! D89   D(13,5,8,7)          -135.0001         calculate D2E/DX2 analytically  !
 ! D90   D(13,5,8,16)           -0.0028         calculate D2E/DX2 analytically  !
 ! D91   D(4,6,7,3)              0.003          calculate D2E/DX2 analytically  !
 ! D92   D(4,6,7,8)            -89.9955         calculate D2E/DX2 analytically  !
 ! D93   D(4,6,7,15)           135.0008         calculate D2E/DX2 analytically  !
 ! D94   D(5,6,7,3)             90.0028         calculate D2E/DX2 analytically  !
 ! D95   D(5,6,7,8)              0.0042         calculate D2E/DX2 analytically  !
 ! D96   D(5,6,7,15)          -134.9995         calculate D2E/DX2 analytically  !
 ! D97   D(14,6,7,3)          -134.9996         calculate D2E/DX2 analytically  !
 ! D98   D(14,6,7,8)           135.0018         calculate D2E/DX2 analytically  !
 ! D99   D(14,6,7,15)           -0.0019         calculate D2E/DX2 analytically  !
 ! D100  D(3,7,8,2)              0.0008         calculate D2E/DX2 analytically  !
 ! D101  D(3,7,8,5)            -90.0008         calculate D2E/DX2 analytically  !
 ! D102  D(3,7,8,16)           135.0021         calculate D2E/DX2 analytically  !
 ! D103  D(6,7,8,2)             89.9974         calculate D2E/DX2 analytically  !
 ! D104  D(6,7,8,5)             -0.0042         calculate D2E/DX2 analytically  !
 ! D105  D(6,7,8,16)          -135.0014         calculate D2E/DX2 analytically  !
 ! D106  D(15,7,8,2)          -135.003          calculate D2E/DX2 analytically  !
 ! D107  D(15,7,8,5)           134.9953         calculate D2E/DX2 analytically  !
 ! D108  D(15,7,8,16)           -0.0018         calculate D2E/DX2 analytically  !
 --------------------------------------------------------------------------------
 Trust Radius=3.00D-01 FncErr=1.00D-07 GrdErr=1.00D-07 EigMax=2.50D+02 EigMin=1.00D-04
 Number of steps in this run=      2 maximum allowed number of steps=      2.
 GradGradGradGradGradGradGradGradGradGradGradGradGradGradGradGradGradGrad

                          Input orientation:                          
 ---------------------------------------------------------------------
 Center     Atomic      Atomic             Coordinates (Angstroms)
 Number     Number       Type             X           Y           Z
 ---------------------------------------------------------------------
      1          6           0        1.238894    0.533906   -0.072513
      2          6           0        0.919021   -0.989927    0.023496
      3          6           0       -0.121995   -0.700443    1.148727
      4          6           0        0.197858    0.823309    1.052591
      5          6           0        0.121983    0.700443   -1.148753
      6          6           0       -0.919007    0.989941   -0.023514
      7          6           0       -1.238891   -0.533891    0.072501
      8          6           0       -0.197875   -0.823342   -1.052591
      9          1           0        2.235073    0.963217   -0.130792
     10          1           0        1.657946   -1.785980    0.042400
     11          1           0       -0.220110   -1.263724    2.072384
     12          1           0        0.357004    1.485360    1.899022
     13          1           0        0.220082    1.263590   -2.072492
     14          1           0       -1.657978    1.785950   -0.042442
     15          1           0       -2.235105   -0.963121    0.130803
     16          1           0       -0.357002   -1.485387   -1.899025
 ---------------------------------------------------------------------
                    Distance matrix (angstroms):
                    1          2          3          4          5
     1  C    0.000000
     2  C    1.560001   0.000000
     3  C    2.206142   1.560019   0.000000
     4  C    1.559926   2.206114   1.559926   0.000000
     5  C    1.559973   2.206080   2.701929   2.206076   0.000000
     6  C    2.206106   2.701932   2.206077   1.559858   1.560011
     7  C    2.701969   2.206118   1.559955   2.206086   2.206132
     8  C    2.206123   1.559863   2.206051   2.701825   1.559960
     9  H    1.086313   2.360205   3.156058   2.360130   2.360178
    10  H    2.360229   1.086309   2.360199   3.156063   3.155999
    11  H    3.156065   2.360196   1.086303   2.360166   3.788232
    12  H    2.360073   3.156027   2.360110   1.086316   3.155989
    13  H    2.360155   3.155950   3.788231   3.156024   1.086302
    14  H    3.156008   3.788240   3.155991   2.360064   2.360193
    15  H    3.788284   3.156065   2.360170   3.156000   3.156038
    16  H    3.156038   2.360043   3.155972   3.788138   2.360124
                    6          7          8          9         10
     6  C    0.000000
     7  C    1.560002   0.000000
     8  C    2.206134   1.559913   0.000000
     9  H    3.156017   3.788282   3.156064   0.000000
    10  H    3.788241   3.155994   2.360032   2.814454   0.000000
    11  H    3.155986   2.360107   3.155931   3.980097   2.814370
    12  H    2.360040   3.156016   3.788141   2.814235   3.980096
    13  H    2.360238   3.156031   2.360121   2.814358   3.979962
    14  H    1.086309   2.360192   3.156058   3.980017   4.874550
    15  H    2.360164   1.086315   2.360141   4.874597   3.980046
    16  H    3.156048   2.360082   1.086313   3.980095   2.814161
                   11         12         13         14         15
    11  H    0.000000
    12  H    2.814352   0.000000
    13  H    4.874534   3.980058   0.000000
    14  H    3.980008   2.814213   2.814440   0.000000
    15  H    2.814304   3.980036   3.980037   2.814334   0.000000
    16  H    3.979945   4.874454   2.814248   3.980086   2.814292
                   16
    16  H    0.000000
 Stoichiometry    C8H8
 Framework group  C1[X(C8H8)]
 Deg. of freedom    42
 Full point group                 C1      NOp   1
 Largest Abelian subgroup         C1      NOp   1
 Largest concise Abelian subgroup C1      NOp   1
                         Standard orientation:                         
 ---------------------------------------------------------------------
 Center     Atomic      Atomic             Coordinates (Angstroms)
 Number     Number       Type             X           Y           Z
 ---------------------------------------------------------------------
      1          6           0        1.220607    0.379838   -0.437061
      2          6           0       -0.112009    1.143080   -0.711288
      3          6           0       -0.813324   -0.206390   -1.058773
      4          6           0        0.519245   -0.969526   -0.784450
      5          6           0        0.813325    0.206389    1.058784
      6          6           0        0.112035   -1.143081    0.711283
      7          6           0       -1.220588   -0.379848    0.437058
      8          6           0       -0.519276    0.969529    0.784434
      9          1           0        2.202077    0.685247   -0.788513
     10          1           0       -0.202157    2.062230   -1.283219
     11          1           0       -1.467365   -0.372302   -1.910100
     12          1           0        0.936812   -1.749131   -1.415273
     13          1           0        1.467275    0.372422    1.910157
     14          1           0        0.202125   -2.062215    1.283247
     15          1           0       -2.202027   -0.685342    0.788526
     16          1           0       -0.936826    1.749143    1.415251
 ---------------------------------------------------------------------
 Rotational constants (GHZ):           3.3979120           3.3978880           3.3977627
 Standard basis: def2TZVP (5D, 7F)
 There are   336 symmetry adapted cartesian basis functions of A   symmetry.
 There are   296 symmetry adapted basis functions of A   symmetry.
   296 basis functions,   472 primitive gaussians,   336 cartesian basis functions
    28 alpha electrons       28 beta electrons
       nuclear repulsion energy       369.1777934638 Hartrees.
 NAtoms=   16 NActive=   16 NUniq=   16 SFac= 1.00D+00 NAtFMM=   60 NAOKFM=F Big=F
 Integral buffers will be    131072 words long.
 Raffenetti 2 integral format.
 Two-electron integral symmetry is turned on.
 Nuclear repulsion after empirical dispersion term =      369.1689866966 Hartrees.
 One-electron integrals computed using PRISM.
   1 Symmetry operations used in ECPInt.
 ECPInt:  NShTT=    7260 NPrTT=   21936 LenC2=    7225 LenP2D=   18360.
 LDataN:  DoStor=T MaxTD1= 6 Len=  172
 NBasis=   296 RedAO= T EigKep=  2.15D-05  NBF=   296
 NBsUse=   295 1.00D-06 EigRej=  6.40D-07 NBFU=   295
 Initial guess from the checkpoint file:  "Cubane-opt.chk"
 B after Tr=    -0.000000   -0.000000   -0.000000
         Rot=    1.000000    0.000000    0.000000   -0.000000 Ang=   0.00 deg.
 Requested convergence on RMS density matrix=1.00D-08 within 128 cycles.
 Requested convergence on MAX density matrix=1.00D-06.
 Requested convergence on             energy=1.00D-06.
 No special actions if energy rises.
 SCF Done:  E(RwB97XD) =  -309.479276063     A.U. after    1 cycles
            NFock=  1  Conv=0.69D-09     -V/T= 2.0053
 DoSCS=F DFT=T ScalE2(SS,OS)=  1.000000  1.000000
 Range of M.O.s used for correlation:     1   295
 NBasis=   296 NAE=    28 NBE=    28 NFC=     0 NFV=     0
 NROrb=    295 NOA=    28 NOB=    28 NVA=   267 NVB=   267

 **** Warning!!: The largest alpha MO coefficient is  0.53192927D+02

   1 Symmetry operations used in ECPInt.
 ECPInt:  NShTT=    7260 NPrTT=   21936 LenC2=    7225 LenP2D=   18360.
 LDataN:  DoStor=T MaxTD1= 7 Len=  274
 Symmetrizing basis deriv contribution to polar:
 IMax=3 JMax=2 DiffMx= 0.00D+00
 G2DrvN: will do    17 centers at a time, making    1 passes.
 Calling FoFCou, ICntrl=  3107 FMM=F I1Cent=   0 AccDes= 0.00D+00.
 End of G2Drv F.D. properties file   721 does not exist.
 End of G2Drv F.D. properties file   722 does not exist.
 End of G2Drv F.D. properties file   788 does not exist.
          IDoAtm=1111111111111111
          Differentiating once with respect to electric field.
                with respect to dipole field.
          Differentiating once with respect to nuclear coordinates.
 Keep R1 ints in memory in canonical form, NReq=1951318771.
          There are    51 degrees of freedom in the 1st order CPHF.  IDoFFX=6 NUNeed=     3.
     48 vectors produced by pass  0 Test12= 1.47D-14 1.96D-09 XBig12= 2.94D+01 1.85D+00.
 AX will form    48 AO Fock derivatives at one time.
     48 vectors produced by pass  1 Test12= 1.47D-14 1.96D-09 XBig12= 2.86D+00 3.06D-01.
     48 vectors produced by pass  2 Test12= 1.47D-14 1.96D-09 XBig12= 5.27D-02 5.47D-02.
     48 vectors produced by pass  3 Test12= 1.47D-14 1.96D-09 XBig12= 1.98D-04 2.93D-03.
     48 vectors produced by pass  4 Test12= 1.47D-14 1.96D-09 XBig12= 1.41D-06 2.02D-04.
     48 vectors produced by pass  5 Test12= 1.47D-14 1.96D-09 XBig12= 7.07D-09 1.91D-05.
     48 vectors produced by pass  6 Test12= 1.47D-14 1.96D-09 XBig12= 3.40D-11 1.32D-06.
     27 vectors produced by pass  7 Test12= 1.47D-14 1.96D-09 XBig12= 1.87D-13 1.27D-07.
      3 vectors produced by pass  8 Test12= 1.47D-14 1.96D-09 XBig12= 1.07D-15 8.50D-09.
 InvSVY:  IOpt=1 It=  1 EMax= 4.44D-15
 Solved reduced A of dimension   366 with    51 vectors.
 Isotropic polarizability for W=    0.000000       73.09 Bohr**3.
 End of Minotr F.D. properties file   721 does not exist.
 End of Minotr F.D. properties file   722 does not exist.
 End of Minotr F.D. properties file   788 does not exist.

 **********************************************************************

            Population analysis using the SCF density.

 **********************************************************************

 Orbital symmetries:
       Occupied  (A) (A) (A) (A) (A) (A) (A) (A) (A) (A) (A) (A)
                 (A) (A) (A) (A) (A) (A) (A) (A) (A) (A) (A) (A)
                 (A) (A) (A) (A)
       Virtual   (A) (A) (A) (A) (A) (A) (A) (A) (A) (A) (A) (A)
                 (A) (A) (A) (A) (A) (A) (A) (A) (A) (A) (A) (A)
                 (A) (A) (A) (A) (A) (A) (A) (A) (A) (A) (A) (A)
                 (A) (A) (A) (A) (A) (A) (A) (A) (A) (A) (A) (A)
                 (A) (A) (A) (A) (A) (A) (A) (A) (A) (A) (A) (A)
                 (A) (A) (A) (A) (A) (A) (A) (A) (A) (A) (A) (A)
                 (A) (A) (A) (A) (A) (A) (A) (A) (A) (A) (A) (A)
                 (A) (A) (A) (A) (A) (A) (A) (A) (A) (A) (A) (A)
                 (A) (A) (A) (A) (A) (A) (A) (A) (A) (A) (A) (A)
                 (A) (A) (A) (A) (A) (A) (A) (A) (A) (A) (A) (A)
                 (A) (A) (A) (A) (A) (A) (A) (A) (A) (A) (A) (A)
                 (A) (A) (A) (A) (A) (A) (A) (A) (A) (A) (A) (A)
                 (A) (A) (A) (A) (A) (A) (A) (A) (A) (A) (A) (A)
                 (A) (A) (A) (A) (A) (A) (A) (A) (A) (A) (A) (A)
                 (A) (A) (A) (A) (A) (A) (A) (A) (A) (A) (A) (A)
                 (A) (A) (A) (A) (A) (A) (A) (A) (A) (A) (A) (A)
                 (A) (A) (A) (A) (A) (A) (A) (A) (A) (A) (A) (A)
                 (A) (A) (A) (A) (A) (A) (A) (A) (A) (A) (A) (A)
                 (A) (A) (A) (A) (A) (A) (A) (A) (A) (A) (A) (A)
                 (A) (A) (A) (A) (A) (A) (A) (A) (A) (A) (A) (A)
                 (A) (A) (A) (A) (A) (A) (A) (A) (A) (A) (A) (A)
                 (A) (A) (A) (A) (A) (A) (A) (A) (A) (A) (A) (A)
                 (A) (A) (A)
 The electronic state is 1-A.
 Alpha  occ. eigenvalues --  -10.28101 -10.28086 -10.28085 -10.28085 -10.28070
 Alpha  occ. eigenvalues --  -10.28069 -10.28069 -10.28050  -1.05355  -0.82460
 Alpha  occ. eigenvalues --   -0.82459  -0.82456  -0.65086  -0.65084  -0.65084
 Alpha  occ. eigenvalues --   -0.62518  -0.54998  -0.52130  -0.52129  -0.50919
 Alpha  occ. eigenvalues --   -0.50919  -0.50917  -0.35364  -0.35362  -0.35360
 Alpha  occ. eigenvalues --   -0.33739  -0.33737  -0.33736
 Alpha virt. eigenvalues --    0.11966   0.11966   0.11968   0.12303   0.17990
 Alpha virt. eigenvalues --    0.17990   0.17990   0.18279   0.18280   0.18281
 Alpha virt. eigenvalues --    0.20672   0.25728   0.25731   0.25732   0.26424
 Alpha virt. eigenvalues --    0.26425   0.29450   0.29450   0.29451   0.29662
 Alpha virt. eigenvalues --    0.32982   0.32982   0.32983   0.36108   0.36109
 Alpha virt. eigenvalues --    0.36111   0.38390   0.38391   0.42791   0.48487
 Alpha virt. eigenvalues --    0.48487   0.48488   0.49415   0.49417   0.49418
 Alpha virt. eigenvalues --    0.50477   0.50557   0.50558   0.50560   0.51001
 Alpha virt. eigenvalues --    0.51001   0.51001   0.52433   0.52434   0.52436
 Alpha virt. eigenvalues --    0.57665   0.57666   0.62423   0.62424   0.70769
 Alpha virt. eigenvalues --    0.70769   0.70770   0.72399   0.72402   0.72403
 Alpha virt. eigenvalues --    0.78975   0.80620   0.90211   0.90212   0.90214
 Alpha virt. eigenvalues --    0.93912   0.94685   0.95911   0.95912   0.95914
 Alpha virt. eigenvalues --    0.96958   0.96959   1.04648   1.04649   1.04651
 Alpha virt. eigenvalues --    1.07171   1.07173   1.07174   1.19418   1.19420
 Alpha virt. eigenvalues --    1.19421   1.21561   1.21562   1.21564   1.24751
 Alpha virt. eigenvalues --    1.24752   1.24753   1.28632   1.28633   1.28635
 Alpha virt. eigenvalues --    1.31271   1.31272   1.32579   1.32580   1.32581
 Alpha virt. eigenvalues --    1.39453   1.39454   1.39455   1.48901   1.49710
 Alpha virt. eigenvalues --    1.49712   1.49712   1.50934   1.62967   1.62969
 Alpha virt. eigenvalues --    1.69712   1.69715   1.72416   1.72417   1.72418
 Alpha virt. eigenvalues --    1.80588   1.81948   1.81950   1.82445   1.82447
 Alpha virt. eigenvalues --    1.82448   1.84633   1.84635   1.84636   1.93354
 Alpha virt. eigenvalues --    1.93355   1.93356   1.99818   2.05501   2.14481
 Alpha virt. eigenvalues --    2.14482   2.14490   2.24391   2.24393   2.24394
 Alpha virt. eigenvalues --    2.30812   2.30813   2.30816   2.39485   2.39487
 Alpha virt. eigenvalues --    2.39489   2.40494   2.40500   2.40503   2.49013
 Alpha virt. eigenvalues --    2.51254   2.51258   2.56759   2.56759   2.56760
 Alpha virt. eigenvalues --    2.60991   2.60996   2.66590   2.66592   2.66595
 Alpha virt. eigenvalues --    2.66651   2.66660   2.66663   2.68098   2.68854
 Alpha virt. eigenvalues --    2.68857   2.68862   2.72556   2.72558   2.72560
 Alpha virt. eigenvalues --    2.73689   2.73693   2.83754   2.85800   2.85801
 Alpha virt. eigenvalues --    2.85803   2.96530   2.96533   2.96535   3.02764
 Alpha virt. eigenvalues --    3.02765   3.02768   3.03041   3.03044   3.03045
 Alpha virt. eigenvalues --    3.13483   3.13487   3.16031   3.16033   3.16033
 Alpha virt. eigenvalues --    3.21651   3.21655   3.21656   3.31616   3.31617
 Alpha virt. eigenvalues --    3.33195   3.36923   3.36924   3.36928   3.39742
 Alpha virt. eigenvalues --    3.39745   3.39747   3.43336   3.44804   3.44807
 Alpha virt. eigenvalues --    3.44815   3.55509   3.55511   3.65732   3.65733
 Alpha virt. eigenvalues --    3.65734   3.68335   3.68335   3.68336   3.72108
 Alpha virt. eigenvalues --    3.72110   3.72112   3.83296   3.90230   3.90233
 Alpha virt. eigenvalues --    3.90234   3.98832   3.98838   3.98845   3.99250
 Alpha virt. eigenvalues --    3.99253   3.99256   3.99456   4.00251   4.00253
 Alpha virt. eigenvalues --    4.00259   4.04954   4.04960   4.04968   4.10177
 Alpha virt. eigenvalues --    4.10180   4.12369   4.16565   4.16568   4.22951
 Alpha virt. eigenvalues --    4.22953   4.22955   4.25353   4.25357   4.25359
 Alpha virt. eigenvalues --    4.28467   4.28468   4.28471   4.28922   4.40408
 Alpha virt. eigenvalues --    4.40410   4.40423   4.57985   4.67553   4.67556
 Alpha virt. eigenvalues --    4.67558   4.88786   4.88788   4.91225   4.91227
 Alpha virt. eigenvalues --    4.91232   4.95337   4.95341   4.95342   5.10096
 Alpha virt. eigenvalues --    5.10104   5.10109   5.22884   5.22891   5.33107
 Alpha virt. eigenvalues --    5.33108   5.33116   5.36179   5.89832  22.30316
 Alpha virt. eigenvalues --   22.65335  22.65337  22.65341  22.90096  23.05314
 Alpha virt. eigenvalues --   23.05316  23.05321
          Condensed to atoms (all electrons):
               1          2          3          4          5          6
     1  C    4.957455   0.303544  -0.023118   0.303495   0.303478  -0.023101
     2  C    0.303544   4.957459   0.303538  -0.023102  -0.023102  -0.010270
     3  C   -0.023118   0.303538   4.957623   0.303352  -0.010340  -0.023103
     4  C    0.303495  -0.023102   0.303352   4.957428  -0.023073   0.303475
     5  C    0.303478  -0.023102  -0.010340  -0.023073   4.957628   0.303535
     6  C   -0.023101  -0.010270  -0.023103   0.303475   0.303535   4.957461
     7  C   -0.010284  -0.023100   0.303479  -0.023086  -0.023121   0.303547
     8  C   -0.023089   0.303475  -0.023077  -0.010359   0.303356  -0.023103
     9  H    0.426666  -0.048926   0.008518  -0.048946  -0.048945   0.008517
    10  H   -0.048935   0.426672  -0.048930   0.008517   0.008513   0.004043
    11  H    0.008510  -0.048942   0.426665  -0.048934   0.004044   0.008510
    12  H   -0.048954   0.008509  -0.048937   0.426675   0.008518  -0.048954
    13  H   -0.048937   0.008510   0.004044   0.008516   0.426664  -0.048941
    14  H    0.008519   0.004043   0.008513  -0.048952  -0.048932   0.426672
    15  H    0.004043   0.008516  -0.048945   0.008513   0.008518  -0.048930
    16  H    0.008512  -0.048955   0.008518   0.004045  -0.048933   0.008509
               7          8          9         10         11         12
     1  C   -0.010284  -0.023089   0.426666  -0.048935   0.008510  -0.048954
     2  C   -0.023100   0.303475  -0.048926   0.426672  -0.048942   0.008509
     3  C    0.303479  -0.023077   0.008518  -0.048930   0.426665  -0.048937
     4  C   -0.023086  -0.010359  -0.048946   0.008517  -0.048934   0.426675
     5  C   -0.023121   0.303356  -0.048945   0.008513   0.004044   0.008518
     6  C    0.303547  -0.023103   0.008517   0.004043   0.008510  -0.048954
     7  C    4.957440   0.303495   0.004042   0.008518  -0.048939   0.008512
     8  C    0.303495   4.957433   0.008513  -0.048953   0.008515   0.004045
     9  H    0.004042   0.008513   0.612576  -0.005952  -0.000747  -0.005954
    10  H    0.008518  -0.048953  -0.005952   0.612574  -0.005955  -0.000748
    11  H   -0.048939   0.008515  -0.000747  -0.005955   0.612586  -0.005952
    12  H    0.008512   0.004045  -0.005954  -0.000748  -0.005952   0.612610
    13  H    0.008510  -0.048937  -0.005954  -0.000748   0.000331  -0.000747
    14  H   -0.048933   0.008516  -0.000747   0.000331  -0.000748  -0.005958
    15  H    0.426666  -0.048946   0.000331  -0.000747  -0.005955  -0.000748
    16  H   -0.048955   0.426675  -0.000747  -0.005958  -0.000748   0.000331
              13         14         15         16
     1  C   -0.048937   0.008519   0.004043   0.008512
     2  C    0.008510   0.004043   0.008516  -0.048955
     3  C    0.004044   0.008513  -0.048945   0.008518
     4  C    0.008516  -0.048952   0.008513   0.004045
     5  C    0.426664  -0.048932   0.008518  -0.048933
     6  C   -0.048941   0.426672  -0.048930   0.008509
     7  C    0.008510  -0.048933   0.426666  -0.048955
     8  C   -0.048937   0.008516  -0.048946   0.426675
     9  H   -0.005954  -0.000747   0.000331  -0.000747
    10  H   -0.000748   0.000331  -0.000747  -0.005958
    11  H    0.000331  -0.000748  -0.005955  -0.000748
    12  H   -0.000747  -0.005958  -0.000748   0.000331
    13  H    0.612585  -0.005955  -0.000747  -0.005951
    14  H   -0.005955   0.612573  -0.005953  -0.000748
    15  H   -0.000747  -0.005953   0.612584  -0.005955
    16  H   -0.005951  -0.000748  -0.005955   0.612609
 Mulliken charges:
               1
     1  C   -0.097802
     2  C   -0.097869
     3  C   -0.097799
     4  C   -0.097561
     5  C   -0.097806
     6  C   -0.097868
     7  C   -0.097790
     8  C   -0.097559
     9  H    0.097759
    10  H    0.097759
    11  H    0.097758
    12  H    0.097751
    13  H    0.097760
    14  H    0.097759
    15  H    0.097755
    16  H    0.097752
 Sum of Mulliken charges =  -0.00000
 Mulliken charges with hydrogens summed into heavy atoms:
               1
     1  C   -0.000043
     2  C   -0.000110
     3  C   -0.000041
     4  C    0.000191
     5  C   -0.000046
     6  C   -0.000109
     7  C   -0.000035
     8  C    0.000193
 APT charges:
               1
     1  C    0.032455
     2  C    0.032020
     3  C    0.032853
     4  C    0.032915
     5  C    0.032851
     6  C    0.032017
     7  C    0.032458
     8  C    0.032894
     9  H   -0.032530
    10  H   -0.032482
    11  H   -0.032579
    12  H   -0.032639
    13  H   -0.032580
    14  H   -0.032480
    15  H   -0.032535
    16  H   -0.032638
 Sum of APT charges =  -0.00000
 APT charges with hydrogens summed into heavy atoms:
               1
     1  C   -0.000076
     2  C   -0.000462
     3  C    0.000274
     4  C    0.000276
     5  C    0.000271
     6  C   -0.000464
     7  C   -0.000077
     8  C    0.000256
 Electronic spatial extent (au):  <R**2>=            585.9818
 Charge=              0.0000 electrons
 Dipole moment (field-independent basis, Debye):
    X=             -0.0000    Y=              0.0000    Z=              0.0000  Tot=              0.0000
 Quadrupole moment (field-independent basis, Debye-Ang):
   XX=            -46.3753   YY=            -46.3752   ZZ=            -46.3763
   XY=             -0.0001   XZ=             -0.0001   YZ=             -0.0001
 Traceless Quadrupole moment (field-independent basis, Debye-Ang):
   XX=              0.0003   YY=              0.0004   ZZ=             -0.0007
   XY=             -0.0001   XZ=             -0.0001   YZ=             -0.0001
 Octapole moment (field-independent basis, Debye-Ang**2):
  XXX=              0.0001  YYY=              0.0002  ZZZ=              0.0006  XYY=             -0.0003
  XXY=             -0.0000  XXZ=             -0.0005  XZZ=             -0.0001  YZZ=              0.0002
  YYZ=              0.0003  XYZ=              0.0005
 Hexadecapole moment (field-independent basis, Debye-Ang**3):
 XXXX=           -264.8137 YYYY=           -265.5659 ZZZZ=           -270.0024 XXXY=              4.3109
 XXXZ=             -2.1678 YYYX=             -3.6759 YYYZ=             -2.3503 ZZZX=              4.2361
 ZZZY=              1.7515 XXYY=            -90.8465 XXZZ=            -86.3973 YYZZ=            -85.6427
 XXYZ=              0.5974 YYXZ=             -2.0690 ZZXY=             -0.6343
 N-N= 3.691689866966D+02 E-N=-1.456492462302D+03  KE= 3.078532217019D+02
  Exact polarizability:  73.084  -0.002  73.092  -0.003   0.004  73.082
 Approx polarizability:  83.546  -0.000  83.545   0.000  -0.000  83.541
   1 Symmetry operations used in ECPInt.
 ECPInt:  NShTT=    7260 NPrTT=   21936 LenC2=    7225 LenP2D=   18360.
 LDataN:  DoStor=T MaxTD1= 8 Len=  415
 Calling FoFJK, ICntrl=    100127 FMM=F ISym2X=0 I1Cent= 0 IOpClX= 0 NMat=1 NMatS=1 NMatT=0.
 Full mass-weighted force constant matrix:
 Low frequencies ---  -22.8330  -18.9606   -0.0004    0.0004    0.0004   27.6793
 Low frequencies ---  626.7150  627.4026  676.5865
 Diagonal vibrational polarizability:
        0.7558061       0.7588192       0.7559180
 Harmonic frequencies (cm**-1), IR intensities (KM/Mole), Raman scattering
 activities (A**4/AMU), depolarization ratios for plane and unpolarized
 incident light, reduced masses (AMU), force constants (mDyne/A),
 and normal coordinates:
                      1                      2                      3
                      A                      A                      A
 Frequencies --    626.7150               627.4026               676.5862
 Red. masses --      2.6586                 2.6534                 3.8081
 Frc consts  --      0.6152                 0.6154                 1.0271
 IR Inten    --      0.0001                 0.0001                 0.0000
  Atom  AN      X      Y      Z        X      Y      Z        X      Y      Z
     1   6     0.02  -0.12  -0.06     0.06  -0.05   0.12     0.08  -0.04  -0.05
     2   6     0.09   0.06   0.08     0.10  -0.04  -0.08     0.03  -0.13   0.15
     3   6     0.01   0.13  -0.03    -0.11   0.02   0.08     0.09  -0.05   0.10
     4   6    -0.12  -0.07   0.01    -0.05   0.07  -0.11     0.12  -0.14  -0.15
     5   6     0.01   0.13  -0.03    -0.11   0.02   0.08    -0.09   0.05  -0.10
     6   6     0.09   0.06   0.08     0.10  -0.04  -0.08    -0.03   0.13  -0.15
     7   6     0.02  -0.12  -0.06     0.06  -0.05   0.12    -0.08   0.04   0.05
     8   6    -0.12  -0.07   0.01    -0.05   0.07  -0.11    -0.12   0.14   0.15
     9   1     0.04  -0.29  -0.14     0.13  -0.11   0.28     0.03   0.30   0.09
    10   1     0.22   0.14   0.19     0.24  -0.10  -0.20    -0.03  -0.29  -0.09
    11   1     0.02   0.32  -0.07    -0.26   0.06   0.19     0.03   0.30   0.08
    12   1    -0.28  -0.17   0.02    -0.11   0.16  -0.27    -0.03  -0.29  -0.08
    13   1     0.02   0.32  -0.07    -0.26   0.06   0.19    -0.03  -0.30  -0.08
    14   1     0.22   0.14   0.19     0.24  -0.10  -0.20     0.03   0.29   0.09
    15   1     0.04  -0.29  -0.14     0.13  -0.11   0.28    -0.03  -0.30  -0.09
    16   1    -0.28  -0.17   0.02    -0.11   0.16  -0.27     0.03   0.29   0.08
                      4                      5                      6
                      A                      A                      A
 Frequencies --    677.0972               677.2657               854.3857
 Red. masses --      3.8078                 3.8066                 1.3421
 Frc consts  --      1.0285                 1.0287                 0.5772
 IR Inten    --      0.0000                 0.0000                 0.0036
  Atom  AN      X      Y      Z        X      Y      Z        X      Y      Z
     1   6     0.25   0.09  -0.06    -0.04  -0.05   0.08    -0.02   0.05  -0.01
     2   6     0.07  -0.11   0.02    -0.03  -0.18   0.08     0.04  -0.03  -0.05
     3   6    -0.06  -0.01   0.04    -0.15  -0.07  -0.21    -0.02   0.03   0.01
     4   6    -0.03   0.16   0.08    -0.04   0.01  -0.06    -0.00  -0.05   0.06
     5   6     0.06   0.01  -0.04     0.15   0.07   0.21    -0.02   0.03   0.01
     6   6    -0.07   0.11  -0.02     0.03   0.18  -0.08     0.04  -0.03  -0.05
     7   6    -0.25  -0.09   0.06     0.04   0.05  -0.08    -0.02   0.05  -0.01
     8   6     0.03  -0.16  -0.08     0.04  -0.01   0.06    -0.00  -0.05   0.06
     9   1     0.22   0.03  -0.19    -0.20   0.09  -0.22    -0.10   0.27  -0.06
    10   1    -0.24  -0.03   0.20     0.20  -0.08   0.21     0.23  -0.17  -0.30
    11   1     0.24   0.04  -0.20    -0.19   0.09  -0.21    -0.12   0.18   0.06
    12   1    -0.23  -0.04   0.19     0.20  -0.09   0.22    -0.01  -0.27   0.32
    13   1    -0.24  -0.04   0.20     0.19  -0.09   0.21    -0.12   0.18   0.06
    14   1     0.24   0.03  -0.20    -0.20   0.08  -0.21     0.23  -0.17  -0.30
    15   1    -0.22  -0.03   0.19     0.20  -0.09   0.22    -0.10   0.26  -0.06
    16   1     0.23   0.04  -0.19    -0.20   0.09  -0.22    -0.01  -0.27   0.32
                      7                      8                      9
                      A                      A                      A
 Frequencies --    854.7676               855.5820               857.3317
 Red. masses --      1.3432                 1.3380                 1.9149
 Frc consts  --      0.5782                 0.5771                 0.8293
 IR Inten    --      0.0103                 0.0016                 0.0000
  Atom  AN      X      Y      Z        X      Y      Z        X      Y      Z
     1   6     0.02  -0.04   0.03     0.01   0.03   0.06    -0.05   0.10  -0.04
     2   6    -0.06  -0.03  -0.03    -0.01  -0.01  -0.01    -0.00   0.00  -0.02
     3   6     0.00   0.07  -0.02     0.06  -0.00  -0.04     0.01   0.12  -0.03
     4   6     0.04   0.00   0.02    -0.06  -0.02  -0.01    -0.01  -0.07   0.09
     5   6     0.00   0.07  -0.02     0.06  -0.00  -0.04    -0.01  -0.12   0.03
     6   6    -0.06  -0.03  -0.03    -0.01  -0.01  -0.01     0.00  -0.00   0.02
     7   6     0.02  -0.04   0.03     0.01   0.03   0.06     0.05  -0.10   0.04
     8   6     0.04   0.00   0.02    -0.06  -0.02  -0.01     0.01   0.07  -0.09
     9   1     0.13  -0.25   0.16     0.07   0.20   0.37    -0.15   0.33  -0.13
    10   1    -0.34  -0.14  -0.17    -0.05  -0.05  -0.07    -0.01  -0.02  -0.04
    11   1     0.02   0.39  -0.10     0.32  -0.02  -0.24     0.04   0.39  -0.10
    12   1     0.21   0.01   0.12    -0.34  -0.13  -0.06    -0.04  -0.25   0.28
    13   1     0.02   0.39  -0.10     0.32  -0.01  -0.24    -0.04  -0.39   0.10
    14   1    -0.34  -0.14  -0.17    -0.05  -0.05  -0.07     0.01   0.01   0.04
    15   1     0.13  -0.24   0.15     0.07   0.20   0.37     0.16  -0.33   0.14
    16   1     0.21   0.01   0.12    -0.34  -0.14  -0.06     0.04   0.25  -0.28
                     10                     11                     12
                      A                      A                      A
 Frequencies --    859.0097               859.3714               883.5583
 Red. masses --      1.8976                 1.8944                 1.8640
 Frc consts  --      0.8250                 0.8243                 0.8573
 IR Inten    --      0.0000                 0.0000                10.8249
  Atom  AN      X      Y      Z        X      Y      Z        X      Y      Z
     1   6    -0.02  -0.01  -0.08     0.01   0.07   0.07     0.07  -0.03  -0.00
     2   6     0.11   0.04   0.05     0.06  -0.05  -0.09    -0.02   0.12  -0.09
     3   6    -0.03  -0.01   0.04    -0.09   0.04   0.06    -0.02  -0.05  -0.01
     4   6     0.11   0.02   0.04     0.01   0.04  -0.03    -0.03   0.02   0.07
     5   6     0.03   0.01  -0.04     0.09  -0.04  -0.06    -0.02  -0.05  -0.01
     6   6    -0.11  -0.04  -0.05    -0.06   0.05   0.09    -0.02   0.12  -0.09
     7   6     0.02   0.01   0.08    -0.01  -0.07  -0.07     0.07  -0.03  -0.00
     8   6    -0.11  -0.02  -0.04    -0.01  -0.04   0.03    -0.03   0.02   0.07
     9   1    -0.08  -0.03  -0.28     0.02   0.22   0.24     0.20  -0.31   0.09
    10   1     0.36   0.14   0.16     0.21  -0.17  -0.31    -0.05   0.10  -0.14
    11   1    -0.13  -0.05   0.12    -0.30   0.12   0.20    -0.05  -0.37   0.08
    12   1     0.38   0.08   0.15     0.06   0.13  -0.11    -0.09  -0.19   0.30
    13   1     0.13   0.05  -0.12     0.30  -0.12  -0.20    -0.05  -0.37   0.08
    14   1    -0.36  -0.14  -0.16    -0.21   0.17   0.31    -0.05   0.10  -0.14
    15   1     0.08   0.02   0.28    -0.02  -0.22  -0.24     0.20  -0.31   0.09
    16   1    -0.38  -0.08  -0.15    -0.06  -0.13   0.11    -0.09  -0.19   0.30
                     13                     14                     15
                      A                      A                      A
 Frequencies --    885.1177               885.2976               929.7604
 Red. masses --      1.8589                 1.8557                 1.3767
 Frc consts  --      0.8580                 0.8569                 0.7012
 IR Inten    --     10.7879                10.7755                 0.0000
  Atom  AN      X      Y      Z        X      Y      Z        X      Y      Z
     1   6     0.00   0.02   0.05     0.12   0.06  -0.05     0.02  -0.06   0.01
     2   6     0.01   0.05   0.03    -0.05  -0.00   0.01    -0.06  -0.01  -0.01
     3   6    -0.10  -0.01  -0.10    -0.00   0.02   0.07    -0.03   0.06   0.01
     4   6     0.07  -0.08  -0.04    -0.00  -0.08  -0.06     0.06   0.01   0.03
     5   6    -0.10  -0.01  -0.10    -0.00   0.02   0.07     0.03  -0.06  -0.01
     6   6     0.01   0.05   0.03    -0.05  -0.00   0.01     0.06   0.01   0.01
     7   6     0.00   0.02   0.05     0.12   0.06  -0.05    -0.02   0.06  -0.01
     8   6     0.07  -0.08  -0.04    -0.00  -0.08  -0.06    -0.06  -0.01  -0.03
     9   1     0.08   0.15   0.37     0.09   0.17  -0.08     0.12  -0.32   0.06
    10   1     0.10   0.24   0.31    -0.40   0.02   0.10    -0.34  -0.06  -0.04
    11   1    -0.20   0.06  -0.05    -0.26   0.07   0.26    -0.15   0.31   0.06
    12   1     0.24  -0.12   0.12    -0.25  -0.19  -0.09     0.31   0.05   0.15
    13   1    -0.20   0.06  -0.05    -0.26   0.07   0.26     0.15  -0.31  -0.06
    14   1     0.09   0.24   0.31    -0.40   0.02   0.10     0.34   0.06   0.04
    15   1     0.08   0.15   0.37     0.09   0.17  -0.08    -0.12   0.32  -0.06
    16   1     0.24  -0.12   0.12    -0.25  -0.19  -0.09    -0.31  -0.05  -0.15
                     16                     17                     18
                      A                      A                      A
 Frequencies --    930.1073              1045.0433              1051.6115
 Red. masses --      1.3774                 5.9629                 6.3610
 Frc consts  --      0.7020                 3.8369                 4.1446
 IR Inten    --      0.0000                 0.0000                 0.0000
  Atom  AN      X      Y      Z        X      Y      Z        X      Y      Z
     1   6    -0.02  -0.02  -0.06     0.21   0.07  -0.08     0.22   0.07  -0.08
     2   6     0.01  -0.03  -0.05    -0.02   0.20  -0.12     0.02  -0.21   0.13
     3   6     0.04   0.03  -0.04    -0.14  -0.04  -0.19    -0.15  -0.04  -0.19
     4   6     0.02   0.04  -0.04     0.09  -0.17  -0.14    -0.09   0.18   0.14
     5   6    -0.04  -0.03   0.04     0.14   0.04   0.19    -0.15  -0.04  -0.19
     6   6    -0.01   0.03   0.05     0.02  -0.20   0.12     0.02  -0.21   0.13
     7   6     0.02   0.02   0.06    -0.21  -0.07   0.08     0.22   0.07  -0.08
     8   6    -0.02  -0.04   0.04    -0.09   0.17   0.14    -0.09   0.18   0.14
     9   1    -0.09  -0.09  -0.33     0.24   0.07  -0.08     0.23   0.07  -0.08
    10   1     0.06  -0.18  -0.29    -0.02   0.22  -0.14     0.02  -0.21   0.13
    11   1     0.23   0.15  -0.21    -0.16  -0.04  -0.21    -0.15  -0.04  -0.20
    12   1     0.08   0.24  -0.24     0.10  -0.19  -0.15    -0.10   0.18   0.15
    13   1    -0.23  -0.15   0.21     0.16   0.04   0.21    -0.15  -0.04  -0.20
    14   1    -0.06   0.18   0.29     0.02  -0.22   0.14     0.02  -0.21   0.13
    15   1     0.09   0.09   0.33    -0.24  -0.07   0.08     0.23   0.07  -0.08
    16   1    -0.08  -0.24   0.24    -0.10   0.19   0.15    -0.10   0.18   0.15
                     19                     20                     21
                      A                      A                      A
 Frequencies --   1096.9325              1097.4005              1098.2368
 Red. masses --      3.0246                 3.0270                 3.0465
 Frc consts  --      2.1443                 2.1478                 2.1649
 IR Inten    --      0.0002                 0.0001                 0.0001
  Atom  AN      X      Y      Z        X      Y      Z        X      Y      Z
     1   6     0.03  -0.07   0.02    -0.06   0.15  -0.04     0.04   0.06   0.17
     2   6    -0.05   0.09   0.15     0.17   0.03   0.02    -0.06  -0.03  -0.04
     3   6     0.05  -0.13  -0.02     0.00  -0.13   0.02     0.14   0.03  -0.11
     4   6    -0.03   0.11  -0.15    -0.11  -0.05  -0.01    -0.13  -0.05  -0.02
     5   6     0.05  -0.13  -0.02     0.00  -0.13   0.02     0.14   0.03  -0.11
     6   6    -0.05   0.09   0.15     0.17   0.03   0.02    -0.06  -0.03  -0.04
     7   6     0.03  -0.07   0.02    -0.06   0.15  -0.04     0.04   0.06   0.17
     8   6    -0.03   0.11  -0.15    -0.11  -0.05  -0.01    -0.13  -0.05  -0.02
     9   1    -0.06   0.15  -0.03     0.13  -0.33   0.08    -0.09  -0.12  -0.36
    10   1     0.10  -0.19  -0.31    -0.35  -0.06  -0.04     0.12   0.06   0.09
    11   1    -0.11   0.27   0.03    -0.00   0.28  -0.05    -0.29  -0.06   0.23
    12   1     0.06  -0.22   0.32     0.24   0.11   0.02     0.27   0.11   0.04
    13   1    -0.11   0.27   0.03    -0.00   0.28  -0.05    -0.29  -0.06   0.23
    14   1     0.10  -0.18  -0.31    -0.35  -0.06  -0.04     0.12   0.06   0.09
    15   1    -0.06   0.15  -0.03     0.13  -0.33   0.08    -0.09  -0.12  -0.36
    16   1     0.06  -0.22   0.32     0.24   0.11   0.02     0.27   0.11   0.04
                     22                     23                     24
                      A                      A                      A
 Frequencies --   1141.9266              1142.2921              1173.1820
 Red. masses --      2.8592                 2.8644                 1.2546
 Frc consts  --      2.1967                 2.2021                 1.0174
 IR Inten    --      0.0000                 0.0000                 0.0000
  Atom  AN      X      Y      Z        X      Y      Z        X      Y      Z
     1   6     0.04  -0.14  -0.01    -0.05  -0.00  -0.14     0.00  -0.02  -0.01
     2   6    -0.13  -0.04  -0.05     0.06  -0.06  -0.11     0.02   0.03   0.04
     3   6    -0.04   0.14  -0.00     0.11   0.03  -0.09    -0.03   0.06   0.01
     4   6     0.13   0.04   0.03    -0.00   0.09  -0.11    -0.04   0.01  -0.04
     5   6     0.04  -0.14   0.00    -0.11  -0.03   0.09     0.03  -0.06  -0.01
     6   6     0.13   0.04   0.05    -0.06   0.06   0.11    -0.02  -0.03  -0.04
     7   6    -0.04   0.14   0.01     0.05   0.00   0.14    -0.00   0.02   0.01
     8   6    -0.13  -0.04  -0.03     0.00  -0.09   0.11     0.04  -0.01   0.04
     9   1    -0.09   0.31   0.03     0.11  -0.00   0.30    -0.02   0.15   0.07
    10   1     0.28   0.09   0.10    -0.14   0.14   0.25    -0.14  -0.17  -0.26
    11   1     0.08  -0.32   0.00    -0.25  -0.06   0.20     0.17  -0.39  -0.06
    12   1    -0.30  -0.10  -0.08    -0.00  -0.21   0.25     0.29  -0.06   0.27
    13   1    -0.08   0.32  -0.00     0.24   0.06  -0.20    -0.17   0.39   0.06
    14   1    -0.28  -0.09  -0.10     0.13  -0.14  -0.25     0.14   0.17   0.26
    15   1     0.09  -0.31  -0.03    -0.11   0.00  -0.30     0.02  -0.15  -0.07
    16   1     0.30   0.10   0.08     0.00   0.21  -0.25    -0.29   0.06  -0.27
                     25                     26                     27
                      A                      A                      A
 Frequencies --   1173.2368              1173.7358              1191.6717
 Red. masses --      1.2546                 1.2546                 1.4311
 Frc consts  --      1.0175                 1.0183                 1.1974
 IR Inten    --      0.0000                 0.0000                 0.0000
  Atom  AN      X      Y      Z        X      Y      Z        X      Y      Z
     1   6    -0.02   0.05  -0.02    -0.01  -0.03  -0.06    -0.03   0.06  -0.02
     2   6    -0.06   0.01   0.02    -0.02  -0.02  -0.03    -0.07  -0.00   0.00
     3   6    -0.02  -0.01   0.02    -0.04  -0.02   0.04     0.04  -0.05  -0.02
     4   6     0.02   0.03  -0.03    -0.04  -0.03   0.01     0.06  -0.00   0.04
     5   6     0.02   0.01  -0.02     0.04   0.02  -0.04     0.04  -0.05  -0.02
     6   6     0.06  -0.01  -0.02     0.02   0.02   0.03    -0.07  -0.00   0.00
     7   6     0.02  -0.05   0.02     0.01   0.03   0.06    -0.03   0.06  -0.02
     8   6    -0.02  -0.03   0.03     0.04   0.03  -0.01     0.06  -0.00   0.04
     9   1     0.16  -0.34   0.15     0.08   0.17   0.37     0.13  -0.29   0.12
    10   1     0.39  -0.06  -0.16     0.10   0.13   0.20     0.35   0.02  -0.02
    11   1     0.13   0.06  -0.11     0.27   0.16  -0.24    -0.19   0.27   0.10
    12   1    -0.10  -0.22   0.21     0.25   0.19  -0.07    -0.29   0.00  -0.20
    13   1    -0.13  -0.06   0.11    -0.27  -0.16   0.24    -0.19   0.27   0.10
    14   1    -0.39   0.06   0.16    -0.10  -0.13  -0.20     0.35   0.02  -0.02
    15   1    -0.16   0.34  -0.15    -0.08  -0.17  -0.37     0.13  -0.29   0.12
    16   1     0.10   0.22  -0.21    -0.25  -0.19   0.07    -0.29   0.00  -0.20
                     28                     29                     30
                      A                      A                      A
 Frequencies --   1192.1592              1242.7886              1244.3119
 Red. masses --      1.4300                 2.2404                 2.2555
 Frc consts  --      1.1974                 2.0388                 2.0575
 IR Inten    --      0.0001                 0.0000                 0.0000
  Atom  AN      X      Y      Z        X      Y      Z        X      Y      Z
     1   6    -0.01  -0.03  -0.06     0.01  -0.11   0.05    -0.11  -0.02  -0.04
     2   6     0.00   0.04   0.06    -0.01   0.11  -0.05     0.11   0.02   0.04
     3   6     0.04   0.04  -0.04     0.01  -0.11   0.05    -0.11  -0.02  -0.04
     4   6    -0.03  -0.05   0.04    -0.01   0.11  -0.04     0.11   0.02   0.03
     5   6     0.04   0.04  -0.04    -0.01   0.11  -0.05     0.11   0.02   0.04
     6   6     0.00   0.04   0.06     0.01  -0.11   0.05    -0.11  -0.02  -0.04
     7   6    -0.01  -0.03  -0.06    -0.01   0.11  -0.05     0.11   0.02   0.04
     8   6    -0.03  -0.05   0.04     0.01  -0.11   0.04    -0.11  -0.02  -0.03
     9   1     0.06   0.15   0.30    -0.18   0.32  -0.10    -0.01  -0.04   0.26
    10   1    -0.01  -0.18  -0.30    -0.02   0.07  -0.12    -0.37  -0.11  -0.10
    11   1    -0.20  -0.21   0.19     0.04   0.38  -0.07     0.11   0.01  -0.22
    12   1     0.14   0.24  -0.20    -0.07  -0.19   0.29    -0.36  -0.09  -0.13
    13   1    -0.20  -0.21   0.19    -0.04  -0.38   0.07    -0.11  -0.01   0.22
    14   1    -0.01  -0.18  -0.30     0.02  -0.07   0.12     0.37   0.11   0.10
    15   1     0.06   0.15   0.30     0.18  -0.32   0.10     0.01   0.04  -0.26
    16   1     0.14   0.24  -0.20     0.07   0.19  -0.29     0.36   0.10   0.13
                     31                     32                     33
                      A                      A                      A
 Frequencies --   1244.4807              1286.2989              1287.1731
 Red. masses --      2.2595                 1.8300                 1.8362
 Frc consts  --      2.0617                 1.7839                 1.7924
 IR Inten    --      0.0000                 5.0816                 5.0901
  Atom  AN      X      Y      Z        X      Y      Z        X      Y      Z
     1   6     0.04  -0.04  -0.10     0.06  -0.07   0.02    -0.08  -0.06  -0.02
     2   6    -0.04   0.04   0.10    -0.00   0.08  -0.07     0.06  -0.04  -0.05
     3   6     0.04  -0.04  -0.10    -0.02  -0.09  -0.00     0.08  -0.02  -0.03
     4   6    -0.04   0.04   0.10    -0.02  -0.02   0.09    -0.00   0.10   0.03
     5   6    -0.04   0.04   0.10    -0.02  -0.09  -0.00     0.08  -0.02  -0.03
     6   6     0.04  -0.04  -0.10    -0.00   0.08  -0.07     0.06  -0.04  -0.05
     7   6    -0.04   0.04   0.10     0.06  -0.07   0.02    -0.08  -0.06  -0.02
     8   6     0.04  -0.04  -0.10    -0.02  -0.02   0.09    -0.00   0.10   0.03
     9   1     0.10   0.21   0.26    -0.12   0.35  -0.14    -0.07   0.16   0.22
    10   1     0.14  -0.20  -0.31    -0.03   0.13  -0.02    -0.27   0.13   0.27
    11   1    -0.31   0.09   0.13    -0.01   0.38  -0.11    -0.30   0.08   0.25
    12   1    -0.04   0.20  -0.08    -0.00   0.27  -0.24    -0.17  -0.08   0.15
    13   1     0.31  -0.09  -0.13    -0.01   0.38  -0.11    -0.30   0.08   0.25
    14   1    -0.14   0.20   0.31    -0.03   0.13  -0.02    -0.27   0.13   0.27
    15   1    -0.10  -0.21  -0.26    -0.12   0.35  -0.14    -0.07   0.16   0.22
    16   1     0.04  -0.20   0.08    -0.00   0.27  -0.24    -0.17  -0.08   0.15
                     34                     35                     36
                      A                      A                      A
 Frequencies --   1287.3222              3131.8391              3141.1214
 Red. masses --      1.8347                 1.0889                 1.0885
 Frc consts  --      1.7914                 6.2926                 6.3276
 IR Inten    --      5.0950                 0.0202                 0.0001
  Atom  AN      X      Y      Z        X      Y      Z        X      Y      Z
     1   6     0.04  -0.00  -0.09    -0.03  -0.01   0.01     0.01   0.00  -0.01
     2   6    -0.07  -0.04  -0.05    -0.00   0.03  -0.02     0.00  -0.04   0.03
     3   6     0.04  -0.00   0.09     0.02   0.00   0.02    -0.01  -0.00  -0.01
     4   6    -0.09   0.01  -0.02     0.01  -0.02  -0.02     0.01  -0.01  -0.01
     5   6     0.04  -0.00   0.09     0.02   0.00   0.02     0.01   0.00   0.01
     6   6    -0.07  -0.04  -0.05    -0.00   0.03  -0.02    -0.00   0.04  -0.03
     7   6     0.04  -0.00  -0.09    -0.03  -0.01   0.01    -0.01  -0.00   0.01
     8   6    -0.09   0.01  -0.02     0.01  -0.02  -0.02    -0.01   0.01   0.01
     9   1     0.15   0.10   0.28     0.31   0.10  -0.11    -0.16  -0.05   0.06
    10   1     0.30   0.16   0.22     0.03  -0.31   0.19    -0.05   0.52  -0.32
    11   1     0.14   0.10   0.02    -0.21  -0.05  -0.27     0.12   0.03   0.16
    12   1     0.34   0.08   0.18    -0.13   0.25   0.20    -0.09   0.16   0.13
    13   1     0.14   0.10   0.02    -0.21  -0.05  -0.27    -0.12  -0.03  -0.16
    14   1     0.30   0.16   0.22     0.03  -0.31   0.19     0.05  -0.52   0.32
    15   1     0.15   0.10   0.29     0.31   0.10  -0.11     0.16   0.05  -0.06
    16   1     0.34   0.08   0.18    -0.13   0.25   0.20     0.09  -0.16  -0.13
                     37                     38                     39
                      A                      A                      A
 Frequencies --   3141.4584              3141.5552              3148.6943
 Red. masses --      1.0885                 1.0885                 1.0936
 Frc consts  --      6.3291                 6.3294                 6.3880
 IR Inten    --      0.0003                 0.0001               111.3327
  Atom  AN      X      Y      Z        X      Y      Z        X      Y      Z
     1   6    -0.02  -0.01   0.01     0.04   0.01  -0.01    -0.01  -0.00   0.00
     2   6     0.00   0.00  -0.00    -0.00  -0.00   0.00     0.00  -0.04   0.03
     3   6     0.02   0.01   0.02     0.02   0.01   0.03     0.01   0.00   0.01
     4   6     0.02  -0.03  -0.03    -0.00   0.00   0.00     0.01  -0.02  -0.02
     5   6    -0.02  -0.01  -0.02    -0.02  -0.01  -0.03     0.01   0.00   0.01
     6   6    -0.00  -0.00   0.00     0.00   0.00  -0.00     0.00  -0.04   0.03
     7   6     0.02   0.01  -0.01    -0.04  -0.01   0.01    -0.01  -0.00   0.00
     8   6    -0.02   0.03   0.03     0.00  -0.00  -0.00     0.01  -0.02  -0.02
     9   1     0.21   0.06  -0.08    -0.48  -0.15   0.17     0.14   0.04  -0.05
    10   1     0.00  -0.02   0.01    -0.00   0.02  -0.01    -0.05   0.51  -0.32
    11   1    -0.21  -0.05  -0.28    -0.27  -0.07  -0.35    -0.11  -0.03  -0.15
    12   1    -0.22   0.40   0.33     0.03  -0.05  -0.04    -0.11   0.20   0.16
    13   1     0.21   0.05   0.28     0.27   0.07   0.35    -0.11  -0.03  -0.15
    14   1    -0.00   0.02  -0.01     0.00  -0.02   0.01    -0.05   0.51  -0.32
    15   1    -0.21  -0.06   0.08     0.48   0.15  -0.17     0.14   0.04  -0.05
    16   1     0.22  -0.40  -0.33    -0.03   0.04   0.04    -0.11   0.20   0.16
                     40                     41                     42
                      A                      A                      A
 Frequencies --   3149.0803              3149.1256              3166.8539
 Red. masses --      1.0936                 1.0936                 1.1015
 Frc consts  --      6.3897                 6.3900                 6.5085
 IR Inten    --    111.5365               111.7435                 0.0000
  Atom  AN      X      Y      Z        X      Y      Z        X      Y      Z
     1   6     0.01   0.01  -0.00    -0.05  -0.01   0.02    -0.03  -0.01   0.01
     2   6    -0.00   0.01  -0.00     0.00  -0.00   0.00     0.00  -0.03   0.02
     3   6    -0.02  -0.01  -0.03    -0.02  -0.01  -0.03     0.02   0.01   0.03
     4   6     0.02  -0.03  -0.03    -0.00   0.01   0.01    -0.01   0.02   0.02
     5   6    -0.02  -0.01  -0.03    -0.02  -0.01  -0.03    -0.02  -0.01  -0.03
     6   6    -0.00   0.01  -0.00     0.00  -0.00   0.00    -0.00   0.03  -0.02
     7   6     0.01   0.01  -0.00    -0.04  -0.01   0.02     0.03   0.01  -0.01
     8   6     0.02  -0.03  -0.03    -0.00   0.01   0.01     0.01  -0.02  -0.02
     9   1    -0.16  -0.05   0.06     0.51   0.16  -0.18     0.32   0.10  -0.11
    10   1     0.01  -0.06   0.03    -0.00   0.03  -0.02    -0.03   0.29  -0.18
    11   1     0.26   0.06   0.33     0.24   0.06   0.31    -0.21  -0.05  -0.28
    12   1    -0.20   0.38   0.31     0.05  -0.09  -0.07     0.14  -0.25  -0.20
    13   1     0.26   0.06   0.33     0.24   0.06   0.31     0.21   0.05   0.28
    14   1     0.01  -0.06   0.03    -0.01   0.03  -0.02     0.03  -0.29   0.18
    15   1    -0.16  -0.05   0.06     0.51   0.16  -0.18    -0.32  -0.10   0.11
    16   1    -0.20   0.38   0.31     0.05  -0.09  -0.07    -0.14   0.25   0.21

 -------------------
 - Thermochemistry -
 -------------------
 Temperature   298.150 Kelvin.  Pressure   1.00000 Atm.
 Atom     1 has atomic number  6 and mass  12.00000
 Atom     2 has atomic number  6 and mass  12.00000
 Atom     3 has atomic number  6 and mass  12.00000
 Atom     4 has atomic number  6 and mass  12.00000
 Atom     5 has atomic number  6 and mass  12.00000
 Atom     6 has atomic number  6 and mass  12.00000
 Atom     7 has atomic number  6 and mass  12.00000
 Atom     8 has atomic number  6 and mass  12.00000
 Atom     9 has atomic number  1 and mass   1.00783
 Atom    10 has atomic number  1 and mass   1.00783
 Atom    11 has atomic number  1 and mass   1.00783
 Atom    12 has atomic number  1 and mass   1.00783
 Atom    13 has atomic number  1 and mass   1.00783
 Atom    14 has atomic number  1 and mass   1.00783
 Atom    15 has atomic number  1 and mass   1.00783
 Atom    16 has atomic number  1 and mass   1.00783
 Molecular mass:   104.06260 amu.
 Principal axes and moments of inertia in atomic units:
                           1         2         3
     Eigenvalues --   531.13241 531.13616 531.15575
           X            0.99451  -0.10380  -0.01315
           Y            0.10410   0.99427   0.02448
           Z            0.01053  -0.02571   0.99961
 This molecule is an asymmetric top.
 Rotational symmetry number  1.
 Warning -- assumption of classical behavior for rotation
           may cause significant error
 Rotational temperatures (Kelvin)      0.16307     0.16307     0.16307
 Rotational constants (GHZ):           3.39791     3.39789     3.39776
 Zero-point vibrational energy     354566.5 (Joules/Mol)
                                   84.74343 (Kcal/Mol)
 Vibrational temperatures:    901.70   902.69   973.46   974.19   974.43
          (Kelvin)           1229.27  1229.82  1230.99  1233.51  1235.92
                             1236.44  1271.24  1273.49  1273.75  1337.72
                             1338.22  1503.58  1513.03  1578.24  1578.91
                             1580.12  1642.98  1643.50  1687.95  1688.03
                             1688.74  1714.55  1715.25  1788.10  1790.29
                             1790.53  1850.70  1851.95  1852.17  4506.02
                             4519.37  4519.86  4520.00  4530.27  4530.82
                             4530.89  4556.40
 
 Zero-point correction=                           0.135047 (Hartree/Particle)
 Thermal correction to Energy=                    0.139534
 Thermal correction to Enthalpy=                  0.140478
 Thermal correction to Gibbs Free Energy=         0.106882
 Sum of electronic and zero-point Energies=           -309.344229
 Sum of electronic and thermal Energies=              -309.339742
 Sum of electronic and thermal Enthalpies=            -309.338798
 Sum of electronic and thermal Free Energies=         -309.372394
 
                     E (Thermal)             CV                S
                      KCal/Mol        Cal/Mol-Kelvin    Cal/Mol-Kelvin
 Total                   87.559             20.469             70.708
 Electronic               0.000              0.000              0.000
 Translational            0.889              2.981             39.837
 Rotational               0.889              2.981             26.508
 Vibrational             85.781             14.507              4.364
                       Q            Log10(Q)             Ln(Q)
 Total Bot       0.687892D-49        -49.162480       -113.200793
 Total V=0       0.901333D+13         12.954885         29.829726
 Vib (Bot)       0.118977D-61        -61.924537       -142.586515
 Vib (V=0)       0.155894D+01          0.192829          0.444005
 Electronic      0.100000D+01          0.000000          0.000000
 Translational   0.417250D+08          7.620396         17.546610
 Rotational      0.138567D+06          5.141661         11.839112
 ***** Axes restored to original set *****
 -------------------------------------------------------------------
 Center     Atomic                   Forces (Hartrees/Bohr)
 Number     Number              X              Y              Z
 -------------------------------------------------------------------
      1        6          -0.000065661    0.000003602    0.000004156
      2        6           0.000001515    0.000028866   -0.000025069
      3        6           0.000022792   -0.000038520   -0.000045133
      4        6           0.000033445    0.000000160    0.000045706
      5        6          -0.000018106    0.000018607    0.000046126
      6        6          -0.000012746   -0.000038440    0.000021312
      7        6           0.000055175   -0.000005806   -0.000007145
      8        6          -0.000022341    0.000024345   -0.000047484
      9        1           0.000111621    0.000042563   -0.000007470
     10        1           0.000086004   -0.000081858    0.000001798
     11        1          -0.000009580   -0.000058532    0.000108235
     12        1           0.000016584    0.000071571    0.000096088
     13        1           0.000010762    0.000067869   -0.000102786
     14        1          -0.000082922    0.000085258    0.000001350
     15        1          -0.000108730   -0.000046556    0.000007233
     16        1          -0.000017811   -0.000073128   -0.000096919
 -------------------------------------------------------------------
 Cartesian Forces:  Max     0.000111621 RMS     0.000054247
 FormGI is forming the generalized inverse of G from B-inverse, IUseBI=4.

 GradGradGradGradGradGradGradGradGradGradGradGradGradGradGradGradGradGrad
 Berny optimization.
 Internal  Forces:  Max     0.000123560 RMS     0.000030493
 Search for a local minimum.
 Step number   1 out of a maximum of    2
 All quantities printed in internal units (Hartrees-Bohrs-Radians)
 Second derivative matrix not updated -- analytic derivatives used.
 ITU=  0
     Eigenvalues ---    0.01157   0.01158   0.01159   0.01458   0.01459
     Eigenvalues ---    0.01460   0.01667   0.01669   0.02318   0.02319
     Eigenvalues ---    0.02325   0.02644   0.02647   0.03127   0.03130
     Eigenvalues ---    0.03131   0.05407   0.05422   0.07121   0.07162
     Eigenvalues ---    0.07170   0.09776   0.11869   0.11877   0.11883
     Eigenvalues ---    0.14640   0.14649   0.14700   0.14983   0.15044
     Eigenvalues ---    0.15063   0.25964   0.25993   0.26990   0.34796
     Eigenvalues ---    0.34847   0.34855   0.34855   0.34858   0.34866
     Eigenvalues ---    0.34868   0.35143
 Angle between quadratic step and forces=  50.01 degrees.
 Linear search not attempted -- first point.
 Iteration  1 RMS(Cart)=  0.00013638 RMS(Int)=  0.00000002
 Iteration  2 RMS(Cart)=  0.00000001 RMS(Int)=  0.00000001
 Variable       Old X    -DE/DX   Delta X   Delta X   Delta X     New X
                                 (Linear)    (Quad)   (Total)
    R1        2.94798   0.00005   0.00000   0.00014   0.00014   2.94811
    R2        2.94783   0.00005   0.00000   0.00018   0.00018   2.94802
    R3        2.94792   0.00006   0.00000   0.00012   0.00012   2.94804
    R4        2.05283   0.00012   0.00000   0.00034   0.00034   2.05318
    R5        2.94801   0.00005   0.00000   0.00017   0.00017   2.94818
    R6        2.94771   0.00007   0.00000   0.00034   0.00034   2.94805
    R7        2.05283   0.00012   0.00000   0.00033   0.00033   2.05316
    R8        2.94783   0.00007   0.00000   0.00032   0.00032   2.94816
    R9        2.94789   0.00006   0.00000   0.00016   0.00016   2.94804
   R10        2.05281   0.00012   0.00000   0.00035   0.00035   2.05316
   R11        2.94770   0.00007   0.00000   0.00035   0.00035   2.94805
   R12        2.05284   0.00012   0.00000   0.00033   0.00033   2.05317
   R13        2.94799   0.00005   0.00000   0.00019   0.00019   2.94818
   R14        2.94790   0.00006   0.00000   0.00026   0.00026   2.94816
   R15        2.05281   0.00012   0.00000   0.00035   0.00035   2.05316
   R16        2.94798   0.00006   0.00000   0.00014   0.00014   2.94811
   R17        2.05283   0.00012   0.00000   0.00034   0.00034   2.05316
   R18        2.94781   0.00005   0.00000   0.00021   0.00021   2.94802
   R19        2.05284   0.00012   0.00000   0.00034   0.00034   2.05318
   R20        2.05283   0.00012   0.00000   0.00034   0.00034   2.05317
    A1        1.57079   0.00001   0.00000   0.00009   0.00009   1.57088
    A2        1.57073   0.00000   0.00000   0.00004   0.00004   1.57077
    A3        2.18630  -0.00001   0.00000  -0.00025  -0.00025   2.18605
    A4        1.57077   0.00001   0.00000   0.00010   0.00010   1.57088
    A5        2.18629  -0.00001   0.00000   0.00008   0.00008   2.18638
    A6        2.18630  -0.00000   0.00000   0.00001   0.00001   2.18631
    A7        1.57076  -0.00000   0.00000  -0.00003  -0.00003   1.57073
    A8        1.57084   0.00000   0.00000   0.00000   0.00000   1.57084
    A9        2.18635   0.00000   0.00000  -0.00001  -0.00001   2.18634
   A10        1.57076   0.00000   0.00000   0.00006   0.00006   1.57082
   A11        2.18627  -0.00000   0.00000  -0.00019  -0.00019   2.18608
   A12        2.18623   0.00000   0.00000   0.00018   0.00018   2.18641
   A13        1.57078   0.00000   0.00000   0.00003   0.00003   1.57081
   A14        1.57076  -0.00000   0.00000  -0.00004  -0.00004   1.57072
   A15        2.18627   0.00001   0.00000   0.00026   0.00026   2.18654
   A16        1.57079   0.00000   0.00000   0.00004   0.00004   1.57083
   A17        2.18637  -0.00001   0.00000  -0.00024  -0.00024   2.18613
   A18        2.18622   0.00000   0.00000  -0.00004  -0.00004   2.18618
   A19        1.57086  -0.00001   0.00000  -0.00009  -0.00009   1.57077
   A20        1.57087  -0.00001   0.00000  -0.00010  -0.00010   1.57077
   A21        2.18619   0.00001   0.00000   0.00004   0.00004   2.18623
   A22        1.57085  -0.00001   0.00000  -0.00010  -0.00010   1.57075
   A23        2.18625   0.00001   0.00000   0.00021   0.00021   2.18646
   A24        2.18624   0.00000   0.00000  -0.00004  -0.00004   2.18621
   A25        1.57075  -0.00000   0.00000  -0.00003  -0.00003   1.57072
   A26        1.57079   0.00000   0.00000   0.00004   0.00004   1.57083
   A27        2.18628   0.00000   0.00000  -0.00009  -0.00009   2.18618
   A28        1.57078   0.00000   0.00000   0.00003   0.00003   1.57081
   A29        2.18636   0.00001   0.00000   0.00018   0.00018   2.18654
   A30        2.18624  -0.00001   0.00000  -0.00011  -0.00011   2.18613
   A31        1.57079   0.00000   0.00000   0.00002   0.00002   1.57082
   A32        1.57081   0.00000   0.00000   0.00003   0.00003   1.57084
   A33        2.18630  -0.00000   0.00000   0.00012   0.00012   2.18641
   A34        1.57075  -0.00000   0.00000  -0.00002  -0.00002   1.57073
   A35        2.18627  -0.00000   0.00000  -0.00020  -0.00020   2.18608
   A36        2.18629   0.00000   0.00000   0.00005   0.00005   2.18634
   A37        1.57074   0.00000   0.00000   0.00003   0.00003   1.57077
   A38        1.57077   0.00001   0.00000   0.00011   0.00011   1.57088
   A39        2.18631  -0.00000   0.00000  -0.00001  -0.00001   2.18631
   A40        1.57082   0.00000   0.00000   0.00006   0.00006   1.57088
   A41        2.18623  -0.00000   0.00000  -0.00018  -0.00018   2.18605
   A42        2.18633  -0.00000   0.00000   0.00005   0.00005   2.18638
   A43        1.57083  -0.00001   0.00000  -0.00008  -0.00008   1.57075
   A44        1.57089  -0.00001   0.00000  -0.00012  -0.00012   1.57077
   A45        2.18625   0.00000   0.00000  -0.00004  -0.00004   2.18621
   A46        1.57084  -0.00000   0.00000  -0.00007  -0.00007   1.57077
   A47        2.18623   0.00001   0.00000   0.00023   0.00023   2.18646
   A48        2.18623   0.00000   0.00000  -0.00001  -0.00001   2.18623
    D1       -0.00006   0.00000   0.00000   0.00006   0.00006   0.00000
    D2        1.57070   0.00001   0.00000   0.00012   0.00012   1.57082
    D3       -2.35626   0.00001   0.00000   0.00037   0.00037  -2.35589
    D4       -1.57083  -0.00000   0.00000  -0.00004  -0.00004  -1.57087
    D5       -0.00007   0.00000   0.00000   0.00001   0.00001  -0.00006
    D6        2.35616   0.00000   0.00000   0.00027   0.00027   2.35642
    D7        2.35617  -0.00000   0.00000   0.00009   0.00009   2.35626
    D8       -2.35625   0.00000   0.00000   0.00015   0.00015  -2.35610
    D9       -0.00003   0.00001   0.00000   0.00040   0.00040   0.00037
   D10        0.00006  -0.00000   0.00000  -0.00006  -0.00006  -0.00000
   D11       -1.57079   0.00000   0.00000   0.00004   0.00004  -1.57075
   D12        2.35623   0.00000   0.00000   0.00017   0.00017   2.35640
   D13        1.57079  -0.00000   0.00000  -0.00002  -0.00002   1.57076
   D14       -0.00006   0.00000   0.00000   0.00007   0.00007   0.00001
   D15       -2.35623   0.00000   0.00000   0.00020   0.00020  -2.35602
   D16       -2.35618   0.00000   0.00000   0.00015   0.00015  -2.35603
   D17        2.35616   0.00001   0.00000   0.00025   0.00025   2.35641
   D18       -0.00001   0.00001   0.00000   0.00038   0.00038   0.00037
   D19        1.57085   0.00000   0.00000   0.00001   0.00001   1.57086
   D20        0.00007  -0.00000   0.00000  -0.00001  -0.00001   0.00006
   D21       -2.35607   0.00001   0.00000   0.00017   0.00017  -2.35590
   D22        0.00006  -0.00000   0.00000  -0.00007  -0.00007  -0.00001
   D23       -1.57072  -0.00001   0.00000  -0.00010  -0.00010  -1.57082
   D24        2.35632   0.00000   0.00000   0.00008   0.00008   2.35641
   D25       -2.35615  -0.00000   0.00000  -0.00030  -0.00030  -2.35646
   D26        2.35625  -0.00001   0.00000  -0.00033  -0.00033   2.35592
   D27        0.00011   0.00000   0.00000  -0.00015  -0.00015  -0.00004
   D28        0.00006  -0.00000   0.00000  -0.00006  -0.00006  -0.00000
   D29        1.57085  -0.00000   0.00000  -0.00003  -0.00003   1.57083
   D30       -2.35625   0.00000   0.00000   0.00006   0.00006  -2.35619
   D31       -1.57078  -0.00000   0.00000  -0.00007  -0.00007  -1.57084
   D32        0.00001  -0.00000   0.00000  -0.00003  -0.00003  -0.00001
   D33        2.35610   0.00000   0.00000   0.00006   0.00006   2.35616
   D34        2.35631  -0.00001   0.00000  -0.00024  -0.00024   2.35607
   D35       -2.35608  -0.00000   0.00000  -0.00020  -0.00020  -2.35628
   D36        0.00001   0.00000   0.00000  -0.00012  -0.00012  -0.00011
   D37        0.00007  -0.00000   0.00000  -0.00001  -0.00001   0.00006
   D38       -1.57077   0.00000   0.00000   0.00006   0.00006  -1.57071
   D39        2.35621   0.00000   0.00000   0.00021   0.00021   2.35642
   D40        1.57083  -0.00000   0.00000  -0.00004  -0.00004   1.57078
   D41       -0.00001   0.00000   0.00000   0.00003   0.00003   0.00001
   D42       -2.35622   0.00000   0.00000   0.00018   0.00018  -2.35604
   D43       -2.35624  -0.00000   0.00000  -0.00013  -0.00013  -2.35637
   D44        2.35611  -0.00000   0.00000  -0.00006  -0.00006   2.35604
   D45       -0.00010  -0.00000   0.00000   0.00009   0.00009  -0.00001
   D46       -0.00006   0.00000   0.00000   0.00006   0.00006   0.00000
   D47        1.57081  -0.00000   0.00000  -0.00004  -0.00004   1.57078
   D48       -2.35619  -0.00000   0.00000  -0.00004  -0.00004  -2.35623
   D49       -1.57082   0.00001   0.00000   0.00011   0.00011  -1.57072
   D50        0.00005   0.00000   0.00000   0.00000   0.00000   0.00006
   D51        2.35624   0.00000   0.00000  -0.00000  -0.00000   2.35624
   D52        2.35618   0.00001   0.00000   0.00029   0.00029   2.35647
   D53       -2.35613   0.00000   0.00000   0.00019   0.00019  -2.35594
   D54        0.00005   0.00000   0.00000   0.00019   0.00019   0.00024
   D55       -1.57083  -0.00000   0.00000  -0.00003  -0.00003  -1.57086
   D56       -0.00001   0.00000   0.00000   0.00003   0.00003   0.00001
   D57        2.35626   0.00000   0.00000   0.00020   0.00020   2.35646
   D58       -0.00005  -0.00000   0.00000  -0.00000  -0.00000  -0.00006
   D59        1.57076   0.00000   0.00000   0.00006   0.00006   1.57082
   D60       -2.35615   0.00001   0.00000   0.00023   0.00023  -2.35592
   D61        2.35623  -0.00001   0.00000  -0.00033  -0.00033   2.35590
   D62       -2.35614  -0.00001   0.00000  -0.00027  -0.00027  -2.35640
   D63        0.00014  -0.00000   0.00000  -0.00010  -0.00010   0.00004
   D64        0.00006  -0.00000   0.00000  -0.00007  -0.00007  -0.00001
   D65        1.57081  -0.00001   0.00000  -0.00010  -0.00010   1.57071
   D66       -2.35614   0.00000   0.00000   0.00010   0.00010  -2.35605
   D67       -1.57080   0.00000   0.00000   0.00002   0.00002  -1.57078
   D68       -0.00005  -0.00000   0.00000  -0.00000  -0.00000  -0.00006
   D69        2.35618   0.00001   0.00000   0.00019   0.00019   2.35637
   D70        2.35619  -0.00000   0.00000  -0.00015  -0.00015   2.35604
   D71       -2.35624  -0.00000   0.00000  -0.00017  -0.00017  -2.35642
   D72       -0.00001   0.00000   0.00000   0.00002   0.00002   0.00001
   D73       -0.00006   0.00000   0.00000   0.00007   0.00007   0.00001
   D74       -1.57087   0.00000   0.00000   0.00004   0.00004  -1.57083
   D75        2.35616   0.00000   0.00000   0.00012   0.00012   2.35628
   D76        1.57073   0.00001   0.00000   0.00011   0.00011   1.57084
   D77       -0.00007   0.00000   0.00000   0.00008   0.00008   0.00000
   D78       -2.35623   0.00000   0.00000   0.00016   0.00016  -2.35607
   D79       -2.35627   0.00000   0.00000   0.00011   0.00011  -2.35616
   D80        2.35611  -0.00000   0.00000   0.00008   0.00008   2.35619
   D81       -0.00005  -0.00000   0.00000   0.00016   0.00016   0.00011
   D82       -0.00007   0.00000   0.00000   0.00001   0.00001  -0.00006
   D83        1.57082  -0.00001   0.00000  -0.00010  -0.00010   1.57072
   D84       -2.35622  -0.00000   0.00000  -0.00002  -0.00002  -2.35624
   D85       -1.57082   0.00000   0.00000   0.00004   0.00004  -1.57078
   D86        0.00007  -0.00000   0.00000  -0.00008  -0.00008  -0.00000
   D87        2.35622   0.00000   0.00000   0.00001   0.00001   2.35623
   D88        2.35610  -0.00000   0.00000  -0.00016  -0.00016   2.35594
   D89       -2.35620  -0.00001   0.00000  -0.00028  -0.00028  -2.35647
   D90       -0.00005  -0.00000   0.00000  -0.00019  -0.00019  -0.00024
   D91        0.00005   0.00000   0.00000   0.00000   0.00000   0.00006
   D92       -1.57072  -0.00001   0.00000  -0.00010  -0.00010  -1.57082
   D93        2.35621  -0.00000   0.00000  -0.00010  -0.00010   2.35610
   D94        1.57084   0.00000   0.00000   0.00003   0.00003   1.57087
   D95        0.00007  -0.00000   0.00000  -0.00008  -0.00008  -0.00000
   D96       -2.35618  -0.00000   0.00000  -0.00008  -0.00008  -2.35626
   D97       -2.35619  -0.00000   0.00000  -0.00023  -0.00023  -2.35642
   D98        2.35623  -0.00001   0.00000  -0.00034  -0.00034   2.35589
   D99       -0.00003  -0.00001   0.00000  -0.00034  -0.00034  -0.00037
   D100       0.00001  -0.00000   0.00000  -0.00003  -0.00003  -0.00001
   D101      -1.57081   0.00000   0.00000   0.00005   0.00005  -1.57076
   D102       2.35623  -0.00000   0.00000  -0.00021  -0.00021   2.35602
   D103       1.57075  -0.00000   0.00000  -0.00000  -0.00000   1.57075
   D104      -0.00007   0.00000   0.00000   0.00008   0.00008   0.00000
   D105      -2.35622  -0.00000   0.00000  -0.00018  -0.00018  -2.35640
   D106      -2.35625  -0.00001   0.00000  -0.00016  -0.00016  -2.35641
   D107       2.35611   0.00000   0.00000  -0.00008  -0.00008   2.35603
   D108      -0.00003  -0.00001   0.00000  -0.00034  -0.00034  -0.00037
         Item               Value     Threshold  Converged?
 Maximum Force            0.000124     0.000450     YES
 RMS     Force            0.000030     0.000300     YES
 Maximum Displacement     0.000529     0.001800     YES
 RMS     Displacement     0.000136     0.001200     YES
 Predicted change in Energy=-2.845814D-07
 Optimization completed.
    -- Stationary point found.
                           ----------------------------
                           !   Optimized Parameters   !
                           ! (Angstroms and Degrees)  !
 --------------------------                            --------------------------
 ! Name  Definition              Value          Derivative Info.                !
 --------------------------------------------------------------------------------
 ! R1    R(1,2)                  1.56           -DE/DX =    0.0001              !
 ! R2    R(1,4)                  1.5599         -DE/DX =    0.0001              !
 ! R3    R(1,5)                  1.56           -DE/DX =    0.0001              !
 ! R4    R(1,9)                  1.0863         -DE/DX =    0.0001              !
 ! R5    R(2,3)                  1.56           -DE/DX =    0.0001              !
 ! R6    R(2,8)                  1.5599         -DE/DX =    0.0001              !
 ! R7    R(2,10)                 1.0863         -DE/DX =    0.0001              !
 ! R8    R(3,4)                  1.5599         -DE/DX =    0.0001              !
 ! R9    R(3,7)                  1.56           -DE/DX =    0.0001              !
 ! R10   R(3,11)                 1.0863         -DE/DX =    0.0001              !
 ! R11   R(4,6)                  1.5599         -DE/DX =    0.0001              !
 ! R12   R(4,12)                 1.0863         -DE/DX =    0.0001              !
 ! R13   R(5,6)                  1.56           -DE/DX =    0.0001              !
 ! R14   R(5,8)                  1.56           -DE/DX =    0.0001              !
 ! R15   R(5,13)                 1.0863         -DE/DX =    0.0001              !
 ! R16   R(6,7)                  1.56           -DE/DX =    0.0001              !
 ! R17   R(6,14)                 1.0863         -DE/DX =    0.0001              !
 ! R18   R(7,8)                  1.5599         -DE/DX =    0.0001              !
 ! R19   R(7,15)                 1.0863         -DE/DX =    0.0001              !
 ! R20   R(8,16)                 1.0863         -DE/DX =    0.0001              !
 ! A1    A(2,1,4)               89.9996         -DE/DX =    0.0                 !
 ! A2    A(2,1,5)               89.9961         -DE/DX =    0.0                 !
 ! A3    A(2,1,9)              125.2659         -DE/DX =    0.0                 !
 ! A4    A(4,1,5)               89.9986         -DE/DX =    0.0                 !
 ! A5    A(4,1,9)              125.2654         -DE/DX =    0.0                 !
 ! A6    A(5,1,9)              125.2659         -DE/DX =    0.0                 !
 ! A7    A(1,2,3)               89.9977         -DE/DX =    0.0                 !
 ! A8    A(1,2,8)               90.0024         -DE/DX =    0.0                 !
 ! A9    A(1,2,10)             125.2686         -DE/DX =    0.0                 !
 ! A10   A(3,2,8)               89.998          -DE/DX =    0.0                 !
 ! A11   A(3,2,10)             125.2641         -DE/DX =    0.0                 !
 ! A12   A(8,2,10)             125.2619         -DE/DX =    0.0                 !
 ! A13   A(2,3,4)               89.9989         -DE/DX =    0.0                 !
 ! A14   A(2,3,7)               89.9981         -DE/DX =    0.0                 !
 ! A15   A(2,3,11)             125.2643         -DE/DX =    0.0                 !
 ! A16   A(4,3,7)               89.9998         -DE/DX =    0.0                 !
 ! A17   A(4,3,11)             125.2697         -DE/DX =    0.0                 !
 ! A18   A(7,3,11)             125.2614         -DE/DX =    0.0                 !
 ! A19   A(1,4,3)               90.0038         -DE/DX =    0.0                 !
 ! A20   A(1,4,6)               90.0045         -DE/DX =    0.0                 !
 ! A21   A(1,4,12)             125.2596         -DE/DX =    0.0                 !
 ! A22   A(3,4,6)               90.0029         -DE/DX =    0.0                 !
 ! A23   A(3,4,12)             125.2631         -DE/DX =    0.0                 !
 ! A24   A(6,4,12)             125.2626         -DE/DX =    0.0                 !
 ! A25   A(1,5,6)               89.9971         -DE/DX =    0.0                 !
 ! A26   A(1,5,8)               89.9998         -DE/DX =    0.0                 !
 ! A27   A(1,5,13)             125.2645         -DE/DX =    0.0                 !
 ! A28   A(6,5,8)               89.999          -DE/DX =    0.0                 !
 ! A29   A(6,5,13)             125.2692         -DE/DX =    0.0                 !
 ! A30   A(8,5,13)             125.2624         -DE/DX =    0.0                 !
 ! A31   A(4,6,5)               89.9998         -DE/DX =    0.0                 !
 ! A32   A(4,6,7)               90.0006         -DE/DX =    0.0                 !
 ! A33   A(4,6,14)             125.2655         -DE/DX =    0.0                 !
 ! A34   A(5,6,7)               89.9974         -DE/DX =    0.0                 !
 ! A35   A(5,6,14)             125.2643         -DE/DX =    0.0                 !
 ! A36   A(7,6,14)             125.2649         -DE/DX =    0.0                 !
 ! A37   A(3,7,6)               89.9966         -DE/DX =    0.0                 !
 ! A38   A(3,7,8)               89.9985         -DE/DX =    0.0                 !
 ! A39   A(3,7,15)             125.2666         -DE/DX =    0.0                 !
 ! A40   A(6,7,8)               90.0011         -DE/DX =    0.0                 !
 ! A41   A(6,7,15)             125.2617         -DE/DX =    0.0                 !
 ! A42   A(8,7,15)             125.2676         -DE/DX =    0.0                 !
 ! A43   A(2,8,5)               90.0017         -DE/DX =    0.0                 !
 ! A44   A(2,8,7)               90.0054         -DE/DX =    0.0                 !
 ! A45   A(2,8,16)             125.2627         -DE/DX =    0.0                 !
 ! A46   A(5,8,7)               90.0025         -DE/DX =    0.0                 !
 ! A47   A(5,8,16)             125.2618         -DE/DX =    0.0                 !
 ! A48   A(7,8,16)             125.262          -DE/DX =    0.0                 !
 ! D1    D(4,1,2,3)             -0.0034         -DE/DX =    0.0                 !
 ! D2    D(4,1,2,8)             89.9946         -DE/DX =    0.0                 !
 ! D3    D(4,1,2,10)          -135.0036         -DE/DX =    0.0                 !
 ! D4    D(5,1,2,3)            -90.002          -DE/DX =    0.0                 !
 ! D5    D(5,1,2,8)             -0.004          -DE/DX =    0.0                 !
 ! D6    D(5,1,2,10)           134.9978         -DE/DX =    0.0                 !
 ! D7    D(9,1,2,3)            134.9987         -DE/DX =    0.0                 !
 ! D8    D(9,1,2,8)           -135.0033         -DE/DX =    0.0                 !
 ! D9    D(9,1,2,10)            -0.0015         -DE/DX =    0.0                 !
 ! D10   D(2,1,4,3)              0.0034         -DE/DX =    0.0                 !
 ! D11   D(2,1,4,6)            -89.9995         -DE/DX =    0.0                 !
 ! D12   D(2,1,4,12)           135.002          -DE/DX =    0.0                 !
 ! D13   D(5,1,4,3)             89.9995         -DE/DX =    0.0                 !
 ! D14   D(5,1,4,6)             -0.0034         -DE/DX =    0.0                 !
 ! D15   D(5,1,4,12)          -135.0019         -DE/DX =    0.0                 !
 ! D16   D(9,1,4,3)           -134.9991         -DE/DX =    0.0                 !
 ! D17   D(9,1,4,6)            134.998          -DE/DX =    0.0                 !
 ! D18   D(9,1,4,12)            -0.0005         -DE/DX =    0.0                 !
 ! D19   D(2,1,5,6)             90.003          -DE/DX =    0.0                 !
 ! D20   D(2,1,5,8)              0.004          -DE/DX =    0.0                 !
 ! D21   D(2,1,5,13)          -134.993          -DE/DX =    0.0                 !
 ! D22   D(4,1,5,6)              0.0034         -DE/DX =    0.0                 !
 ! D23   D(4,1,5,8)            -89.9956         -DE/DX =    0.0                 !
 ! D24   D(4,1,5,13)           135.0074         -DE/DX =    0.0                 !
 ! D25   D(9,1,5,6)           -134.9977         -DE/DX =    0.0                 !
 ! D26   D(9,1,5,8)            135.0033         -DE/DX =    0.0                 !
 ! D27   D(9,1,5,13)             0.0063         -DE/DX =    0.0                 !
 ! D28   D(1,2,3,4)              0.0034         -DE/DX =    0.0                 !
 ! D29   D(1,2,3,7)             90.0033         -DE/DX =    0.0                 !
 ! D30   D(1,2,3,11)          -135.003          -DE/DX =    0.0                 !
 ! D31   D(8,2,3,4)            -89.999          -DE/DX =    0.0                 !
 ! D32   D(8,2,3,7)              0.0008         -DE/DX =    0.0                 !
 ! D33   D(8,2,3,11)           134.9946         -DE/DX =    0.0                 !
 ! D34   D(10,2,3,4)           135.0068         -DE/DX =    0.0                 !
 ! D35   D(10,2,3,7)          -134.9934         -DE/DX =    0.0                 !
 ! D36   D(10,2,3,11)            0.0004         -DE/DX =    0.0                 !
 ! D37   D(1,2,8,5)              0.004          -DE/DX =    0.0                 !
 ! D38   D(1,2,8,7)            -89.9985         -DE/DX =    0.0                 !
 ! D39   D(1,2,8,16)           135.0008         -DE/DX =    0.0                 !
 ! D40   D(3,2,8,5)             90.0017         -DE/DX =    0.0                 !
 ! D41   D(3,2,8,7)             -0.0008         -DE/DX =    0.0                 !
 ! D42   D(3,2,8,16)          -135.0016         -DE/DX =    0.0                 !
 ! D43   D(10,2,8,5)          -135.0025         -DE/DX =    0.0                 !
 ! D44   D(10,2,8,7)           134.9949         -DE/DX =    0.0                 !
 ! D45   D(10,2,8,16)           -0.0058         -DE/DX =    0.0                 !
 ! D46   D(2,3,4,1)             -0.0034         -DE/DX =    0.0                 !
 ! D47   D(2,3,4,6)             90.0011         -DE/DX =    0.0                 !
 ! D48   D(2,3,4,12)          -134.9995         -DE/DX =    0.0                 !
 ! D49   D(7,3,4,1)            -90.0015         -DE/DX =    0.0                 !
 ! D50   D(7,3,4,6)              0.003          -DE/DX =    0.0                 !
 ! D51   D(7,3,4,12)           135.0024         -DE/DX =    0.0                 !
 ! D52   D(11,3,4,1)           134.9992         -DE/DX =    0.0                 !
 ! D53   D(11,3,4,6)          -134.9964         -DE/DX =    0.0                 !
 ! D54   D(11,3,4,12)            0.0031         -DE/DX =    0.0                 !
 ! D55   D(2,3,7,6)            -90.0019         -DE/DX =    0.0                 !
 ! D56   D(2,3,7,8)             -0.0008         -DE/DX =    0.0                 !
 ! D57   D(2,3,7,15)           135.0037         -DE/DX =    0.0                 !
 ! D58   D(4,3,7,6)             -0.003          -DE/DX =    0.0                 !
 ! D59   D(4,3,7,8)             89.9981         -DE/DX =    0.0                 !
 ! D60   D(4,3,7,15)          -134.9973         -DE/DX =    0.0                 !
 ! D61   D(11,3,7,6)           135.0023         -DE/DX =    0.0                 !
 ! D62   D(11,3,7,8)          -134.9967         -DE/DX =    0.0                 !
 ! D63   D(11,3,7,15)            0.0079         -DE/DX =    0.0                 !
 ! D64   D(1,4,6,5)              0.0034         -DE/DX =    0.0                 !
 ! D65   D(1,4,6,7)             90.0008         -DE/DX =    0.0                 !
 ! D66   D(1,4,6,14)          -134.997          -DE/DX =    0.0                 !
 ! D67   D(3,4,6,5)            -90.0004         -DE/DX =    0.0                 !
 ! D68   D(3,4,6,7)             -0.003          -DE/DX =    0.0                 !
 ! D69   D(3,4,6,14)           134.9992         -DE/DX =    0.0                 !
 ! D70   D(12,4,6,5)           134.9998         -DE/DX =    0.0                 !
 ! D71   D(12,4,6,7)          -135.0028         -DE/DX =    0.0                 !
 ! D72   D(12,4,6,14)           -0.0006         -DE/DX =    0.0                 !
 ! D73   D(1,5,6,4)             -0.0034         -DE/DX =    0.0                 !
 ! D74   D(1,5,6,7)            -90.0041         -DE/DX =    0.0                 !
 ! D75   D(1,5,6,14)           134.9979         -DE/DX =    0.0                 !
 ! D76   D(8,5,6,4)             89.9964         -DE/DX =    0.0                 !
 ! D77   D(8,5,6,7)             -0.0042         -DE/DX =    0.0                 !
 ! D78   D(8,5,6,14)          -135.0023         -DE/DX =    0.0                 !
 ! D79   D(13,5,6,4)          -135.0041         -DE/DX =    0.0                 !
 ! D80   D(13,5,6,7)           134.9953         -DE/DX =    0.0                 !
 ! D81   D(13,5,6,14)           -0.0028         -DE/DX =    0.0                 !
 ! D82   D(1,5,8,2)             -0.004          -DE/DX =    0.0                 !
 ! D83   D(1,5,8,7)             90.0013         -DE/DX =    0.0                 !
 ! D84   D(1,5,8,16)          -135.0014         -DE/DX =    0.0                 !
 ! D85   D(6,5,8,2)            -90.0011         -DE/DX =    0.0                 !
 ! D86   D(6,5,8,7)              0.0042         -DE/DX =    0.0                 !
 ! D87   D(6,5,8,16)           135.0015         -DE/DX =    0.0                 !
 ! D88   D(13,5,8,2)           134.9945         -DE/DX =    0.0                 !
 ! D89   D(13,5,8,7)          -135.0001         -DE/DX =    0.0                 !
 ! D90   D(13,5,8,16)           -0.0028         -DE/DX =    0.0                 !
 ! D91   D(4,6,7,3)              0.003          -DE/DX =    0.0                 !
 ! D92   D(4,6,7,8)            -89.9955         -DE/DX =    0.0                 !
 ! D93   D(4,6,7,15)           135.0008         -DE/DX =    0.0                 !
 ! D94   D(5,6,7,3)             90.0028         -DE/DX =    0.0                 !
 ! D95   D(5,6,7,8)              0.0042         -DE/DX =    0.0                 !
 ! D96   D(5,6,7,15)          -134.9995         -DE/DX =    0.0                 !
 ! D97   D(14,6,7,3)          -134.9996         -DE/DX =    0.0                 !
 ! D98   D(14,6,7,8)           135.0018         -DE/DX =    0.0                 !
 ! D99   D(14,6,7,15)           -0.0019         -DE/DX =    0.0                 !
 ! D100  D(3,7,8,2)              0.0008         -DE/DX =    0.0                 !
 ! D101  D(3,7,8,5)            -90.0008         -DE/DX =    0.0                 !
 ! D102  D(3,7,8,16)           135.0021         -DE/DX =    0.0                 !
 ! D103  D(6,7,8,2)             89.9974         -DE/DX =    0.0                 !
 ! D104  D(6,7,8,5)             -0.0042         -DE/DX =    0.0                 !
 ! D105  D(6,7,8,16)          -135.0014         -DE/DX =    0.0                 !
 ! D106  D(15,7,8,2)          -135.003          -DE/DX =    0.0                 !
 ! D107  D(15,7,8,5)           134.9953         -DE/DX =    0.0                 !
 ! D108  D(15,7,8,16)           -0.0018         -DE/DX =    0.0                 !
 --------------------------------------------------------------------------------
 GradGradGradGradGradGradGradGradGradGradGradGradGradGradGradGradGradGrad


 ----------------------------------------------------------------------

 Electric dipole moment (input orientation):
 (Debye = 10**-18 statcoulomb cm , SI units = C m)
                  (au)            (Debye)         (10**-30 SI)
   Tot        0.100399D-04      0.255188D-04      0.851216D-04
   x          0.000000D+00      0.000000D+00      0.000000D+00
   y         -0.100399D-04     -0.255188D-04     -0.851216D-04
   z          0.000000D+00      0.000000D+00      0.000000D+00

 Dipole polarizability, Alpha (input orientation).
 (esu units = cm**3 , SI units = C**2 m**2 J**-1)
 Alpha(0;0):
               (au)            (10**-24 esu)      (10**-40 SI)
   iso        0.730860D+02      0.108302D+02      0.120503D+02
   aniso      0.139592D-01      0.206854D-02      0.230157D-02
   xx         0.730837D+02      0.108299D+02      0.120499D+02
   yx        -0.451567D-04     -0.669153D-05     -0.744533D-05
   yy         0.730874D+02      0.108304D+02      0.120505D+02
   zx        -0.186243D-02     -0.275983D-03     -0.307072D-03
   zy         0.757627D-02      0.112269D-02      0.124916D-02
   zz         0.730870D+02      0.108304D+02      0.120504D+02

 ----------------------------------------------------------------------

 Dipole orientation:
     6          1.55233545         -0.16724815         -2.01992352
     6          1.77583864          1.82892832          0.13782642
     6         -1.13371649          2.28734142          0.01495103
     6         -1.35706130          0.29110769         -2.14256870
     6          1.13373148         -2.28737925         -0.01491417
     6         -1.77580540         -1.82896093         -0.13784413
     6         -1.55232450          0.16721340          2.01991156
     6          1.35705425         -0.29107251          2.14262788
     1          2.80051428         -0.30170062         -3.64414630
     1          3.20372173          3.29962198          0.24877718
     1         -2.04529774          4.12661319          0.02709099
     1         -2.44826876          0.52522780         -3.86553364
     1          2.04545332         -4.12658123         -0.02680131
     1         -3.20370192         -3.29964956         -0.24866694
     1         -2.80062226          0.30156828          3.64405632
     1          2.44829021         -0.52519291          3.86556696

 Electric dipole moment (dipole orientation):
 (Debye = 10**-18 statcoulomb cm , SI units = C m)
                  (au)            (Debye)         (10**-30 SI)
   Tot        0.154448D-04      0.392569D-04      0.130947D-03
   x          0.000000D+00      0.000000D+00      0.000000D+00
   y          0.000000D+00      0.000000D+00      0.000000D+00
   z          0.154448D-04      0.392569D-04      0.130947D-03

 Dipole polarizability, Alpha (dipole orientation).
 (esu units = cm**3 , SI units = C**2 m**2 J**-1)
 Alpha(0;0):
               (au)            (10**-24 esu)      (10**-40 SI)
   iso        0.730860D+02      0.108302D+02      0.120503D+02
   aniso      0.139592D-01      0.206854D-02      0.230157D-02
   xx         0.730894D+02      0.108307D+02      0.120508D+02
   yx         0.764402D-03      0.113273D-03      0.126033D-03
   yy         0.730793D+02      0.108292D+02      0.120492D+02
   zx         0.545497D-02      0.808342D-03      0.899402D-03
   zy         0.907784D-03      0.134520D-03      0.149673D-03
   zz         0.730893D+02      0.108307D+02      0.120508D+02

 ----------------------------------------------------------------------
 1\1\GINC-N6072\Freq\RwB97XD\def2TZVP\C8H8\JIAMINGD\22-Apr-2025\0\\#N G
 eom=AllCheck Guess=TCheck SCRF=Check GenChk RwB97XD/def2TZVP Freq\\Cub
 ane\\0,1\C,1.2388939388,0.5339062354,-0.0725131575\C,0.9190211938,-0.9
 899270934,0.0234961543\C,-0.1219945898,-0.7004434505,1.148726704\C,0.1
 978581102,0.8233093568,1.0525913053\C,0.1219831612,0.700442813,-1.1487
 534066\C,-0.9190070821,0.9899406352,-0.0235138288\C,-1.2388907772,-0.5
 33890654,0.0725005485\C,-0.1978748944,-0.823341903,-1.0525911518\H,2.2
 35072547,0.9632168977,-0.130792069\H,1.6579464384,-1.7859800645,0.0423
 996724\H,-0.2201096344,-1.2637240662,2.0723836327\H,0.3570042606,1.485
 3595893,1.8990222439\H,0.2200821625,1.2635900023,-2.0724924209\H,-1.65
 7978145,1.7859496471,-0.0424420429\H,-2.2351051659,-0.9631207032,0.130
 8029826\H,-0.3570015236,-1.4853872419,-1.899025166\\Version=ES64L-G16R
 evA.03\State=1-A\HF=-309.4792761\RMSD=6.874e-10\RMSF=5.425e-05\ZeroPoi
 nt=0.1350472\Thermal=0.139534\Dipole=-0.0000094,-0.00001,-0.000007\Dip
 oleDeriv=0.1098781,0.0554752,-0.0074165,0.0555346,0.0057504,-0.0027637
 ,-0.0076584,-0.0028872,-0.0182641,0.051289,-0.0759795,0.0023419,-0.075
 7614,0.0633031,-0.00218,0.001738,-0.0017601,-0.0185309,-0.0165352,0.00
 66712,-0.0120453,0.0069347,0.0228338,-0.0671359,-0.012129,-0.0675927,0
 .0922598,-0.0146114,0.0140786,0.0170173,0.0136931,0.0387551,0.0722175,
 0.0178281,0.0723505,0.0746021,-0.0165279,0.0066714,-0.0120425,0.006933
 1,0.0228066,-0.0671024,-0.0121337,-0.0675743,0.092275,0.0513069,-0.076
 0007,0.0023312,-0.0757735,0.0632559,-0.0021698,0.0017384,-0.0017524,-0
 .0185128,0.1099087,0.0554677,-0.0074355,0.0555261,0.0057371,-0.0027629
 ,-0.0076744,-0.0028944,-0.0182726,-0.0146131,0.0140618,0.017003,0.0136
 752,0.038696,0.0722182,0.0178012,0.0723448,0.0745985,-0.1639214,-0.093
 8423,0.0126714,-0.0939924,0.0131842,0.0055312,0.012538,0.0054146,0.053
 1459,-0.0658311,0.1288635,-0.0029132,0.1289355,-0.0852246,0.0032433,-0
 .0028734,0.0033132,0.0536091,0.0515864,-0.0120726,0.0198718,-0.0122608
 ,-0.0159732,0.1140373,0.0200877,0.1141223,-0.1333496,0.0481398,-0.0231
 873,-0.0295113,-0.0230738,-0.0425908,-0.1229542,-0.0295121,-0.1229744,
 -0.1034662,0.0515802,-0.0120665,0.0198659,-0.0122552,-0.0159438,0.1140
 017,0.0200899,0.1141287,-0.1333758,-0.0658424,0.1288814,-0.0029132,0.1
 289273,-0.0852011,0.003239,-0.0028811,0.003318,0.0536025,-0.1639432,-0
 .0938409,0.0126792,-0.0939726,0.013196,0.0055316,0.0125496,0.0054176,0
 .0531436,0.0481365,-0.0231812,-0.0295043,-0.0230699,-0.0425847,-0.1229
 51,-0.0295087,-0.1229742,-0.1034645\Polar=73.083702,-0.0000452,73.0873
 646,-0.0018624,0.0075763,73.0870123\Quadrupole=0.0000957,0.0002402,-0.
 0003359,0.000065,-0.0002511,0.0001995\PG=C01 [X(C8H8)]\NImag=0\\0.6558
 3839,0.12755802,0.41543927,-0.01700221,-0.00774672,0.36247744,-0.06087
 565,-0.03443622,0.00250863,0.52346262,-0.01206082,-0.16500332,0.007813
 25,-0.17401998,0.54931472,0.00138144,0.00858853,-0.03768770,0.00417053
 ,-0.00467157,0.36155429,-0.02207533,-0.02488072,0.03594965,-0.09843657
 ,0.01633369,0.06743362,0.36339979,-0.01966178,-0.02916563,0.01872004,0
 .02618236,-0.05244263,-0.01737655,0.01747658,0.45478713,0.02658768,0.0
 1499900,-0.01847761,0.05366709,-0.00258965,-0.11186632,-0.02650793,-0.
 15462966,0.61493909,-0.10387667,0.01490469,0.06739659,-0.00570993,0.01
 749457,0.02317750,-0.04288384,-0.02686591,-0.00129988,0.36776688,0.003
 06171,-0.04836945,-0.01885964,0.01129553,-0.05100861,-0.02812368,-0.02
 738239,-0.16389973,-0.00419590,0.03178700,0.49046583,0.05015084,-0.026
 95672,-0.11002443,0.01702291,-0.02122374,-0.01313733,0.00325611,0.0176
 5008,-0.05575995,0.04007808,0.16700215,0.57372290,-0.11207669,0.008752
 99,-0.06887996,-0.00863915,0.01630161,-0.02555486,0.00037122,0.0001126
 9,-0.00019280,-0.00989097,0.00435353,-0.00364955,0.36340151,-0.0017600
 4,-0.04456360,0.01190688,0.01126329,-0.04488578,0.03092213,0.00011238,
 0.00099240,-0.00104537,0.00432766,0.01033983,-0.01011872,0.01745738,0.
 45470686,-0.05057423,0.01907382,-0.10657636,-0.01859340,0.02356974,-0.
 01599797,-0.00019310,-0.00104570,0.00211469,-0.00123809,0.00084541,-0.
 07001988,-0.02652414,-0.15461364,0.61496932,-0.06731616,0.02211392,0.0
 0072014,0.00141007,-0.00112836,0.00001083,-0.00863779,0.01126340,-0.01
 859408,-0.10702987,0.02121181,-0.05678163,-0.09844167,0.02618753,0.053
 67089,0.52348880,0.01091104,0.00782708,-0.00149937,-0.00112822,0.00160
 151,-0.00002101,0.01630000,-0.04488597,0.02356966,0.00867033,-0.050987
 64,-0.00434241,0.01633672,-0.05244019,-0.00259245,-0.17402685,0.549288
 45,0.00148251,-0.00173787,-0.01062186,0.00001114,-0.00002081,0.0003613
 2,-0.02555363,0.03092266,-0.01599937,-0.06937223,0.00946499,-0.1046806
 9,0.06743844,-0.01738072,-0.11187216,0.00417644,-0.00467462,0.36156792
 ,0.00252653,0.00094365,-0.00013568,-0.06731367,0.01090946,0.00148237,-
 0.11208499,-0.00175779,-0.05058442,-0.02590269,-0.02355135,-0.02351062
 ,-0.02207592,-0.01966150,0.02658890,-0.06087822,-0.01206462,0.00138092
 ,0.65586214,0.00094345,0.00076991,-0.00006180,0.02211122,0.00782680,-0
 .00173825,0.00875414,-0.04456485,0.01907794,-0.02953862,-0.03238325,-0
 .01114502,-0.02488084,-0.02916526,0.01499856,-0.03443622,-0.16499864,0
 .00858780,0.12753795,0.41542075,-0.00013566,-0.00006204,0.00036002,0.0
 0072057,-0.00150028,-0.01062195,-0.06888991,0.01190841,-0.10658659,-0.
 03219634,-0.01528995,-0.01091261,0.03595120,0.01872111,-0.01847920,0.0
 0250784,0.00781421,-0.03768898,-0.01700338,-0.00774466,0.36250651,-0.0
 2590339,-0.02953639,-0.03219241,-0.10702948,0.00866865,-0.06936964,-0.
 00989183,0.00432718,-0.00123861,0.00039658,0.00022454,0.00027936,-0.04
 288479,-0.02685690,-0.00129947,-0.00571023,0.01749350,0.02317524,-0.10
 388115,0.01490953,0.06740666,0.36777214,-0.02355002,-0.03238111,-0.015
 28773,0.02120873,-0.05098836,0.00946179,0.00435368,0.01034084,0.000843
 29,0.00022471,0.00125380,0.00114979,-0.02737338,-0.16386081,-0.0041903
 9,0.01129455,-0.05100616,-0.02812302,0.00306580,-0.04836856,-0.0188640
 1,0.03177168,0.49042317,-0.02350798,-0.01114239,-0.01090963,-0.0567799
 4,-0.00434312,-0.10467559,-0.00364969,-0.01012195,-0.07002391,0.000279
 18,0.00114972,0.00183668,0.00325549,0.01764932,-0.05576179,0.01702339,
 -0.02122200,-0.01313745,0.05015815,-0.02696250,-0.11003299,0.04006285,
 0.16701019,0.57373914,-0.28679493,-0.10238444,0.01394450,0.00400222,0.
 00063041,-0.00027793,-0.00085238,-0.00006942,0.00029400,-0.00608390,-0
 .00455802,-0.00443330,-0.00663634,-0.00482977,0.00588450,-0.00350440,0
 .00106423,0.00002796,-0.00005927,0.00018694,-0.00002406,-0.00101770,-0
 .00025162,-0.00041800,0.29934841,-0.10237537,-0.09305698,0.00598385,-0
 .02241336,0.00245636,0.00046484,-0.00105696,-0.00227337,0.00134576,0.0
 0770243,0.00356089,0.00413616,0.00593898,0.00173917,-0.00408930,0.0031
 8298,-0.00181149,-0.00007756,0.00018222,-0.00040570,-0.00001382,-0.001
 37520,-0.00264815,-0.00130934,0.11197601,0.08752284,0.01393312,0.00599
 762,-0.04983470,0.00100200,-0.00032740,-0.00297036,0.00202999,0.002036
 89,-0.00324801,0.01327763,0.01247664,0.00600457,-0.01308673,-0.0116452
 7,0.00837074,-0.00009537,0.00000335,-0.00107346,-0.00002309,-0.0000093
 4,-0.00048205,-0.00203465,-0.00208092,-0.00270490,-0.01523983,-0.00654
 940,0.04027624,0.01173098,-0.00476919,-0.00024287,-0.17973300,0.140857
 08,-0.00326786,-0.00563357,0.00745239,-0.00636158,-0.00063931,-0.00073
 190,-0.00025251,-0.00069809,-0.00051307,0.00016292,-0.00025279,-0.0002
 5385,0.00000257,-0.00478540,0.00025475,0.00011646,-0.00571599,0.009307
 52,0.00631081,0.00037436,0.00148780,-0.00005002,0.18229120,0.01826201,
 -0.00535240,-0.00048430,0.14086852,-0.20073905,0.00356314,-0.00279152,
 0.00095720,-0.00130548,0.00044496,-0.00295890,-0.00140301,0.00042794,-
 0.00249072,0.00133970,-0.00025324,-0.00021577,-0.00000528,-0.00186754,
 -0.00051570,0.00003981,-0.00348376,0.00297435,0.00209736,-0.00070631,0
 .00214621,-0.00002741,-0.15402648,0.20527068,-0.00153343,0.00030181,-0
 .00291046,-0.00327139,0.00356280,-0.04909864,0.00784192,-0.01634657,0.
 00818755,0.00093792,-0.00271531,-0.00278234,-0.00113911,0.00273107,-0.
 00317998,0.00000341,-0.00000752,-0.00048772,0.00023662,-0.00003745,-0.
 00108615,-0.00661286,0.01634313,0.00621646,0.00007247,-0.00009777,0.00
 124427,0.00358711,-0.00389876,0.03946119,-0.00367356,-0.00213429,0.001
 94269,0.00366760,-0.01397444,0.00966081,-0.05134880,-0.01325003,0.0217
 6250,-0.00276094,0.00040005,0.00471559,-0.00048307,0.00002679,-0.00004
 053,-0.00223727,0.00227676,-0.00144139,0.01042114,0.01241825,-0.012553
 47,-0.00112363,-0.00004908,-0.00064620,-0.00005806,-0.00094699,0.00093
 889,0.00155722,0.00062928,-0.00133885,0.04189716,-0.00114349,-0.001899
 94,0.00061013,-0.00371200,0.00645094,-0.00756942,-0.01324266,-0.124921
 35,0.12462139,0.00091957,-0.00082458,0.02123147,0.00002588,-0.00035039
 ,-0.00022277,0.00132999,-0.00340421,0.00127093,0.00163891,-0.00057213,
 -0.00304349,-0.00009150,-0.00120916,-0.00276507,-0.00033676,0.00035411
 ,0.00086935,-0.00034626,0.00071868,0.00123456,0.01450372,0.12236117,0.
 00019406,-0.00008285,-0.00081628,-0.00454194,0.00747353,-0.00663145,0.
 02175238,0.12461448,-0.25337805,-0.00005610,-0.00134872,0.00708280,-0.
 00003955,-0.00022749,-0.00011573,-0.00013490,-0.00010455,-0.00073146,0
 .00643982,0.00449773,-0.00638024,-0.00021424,-0.00069306,-0.00404822,-
 0.00013658,0.00044179,0.00010869,0.00001552,-0.00019716,0.00148931,-0.
 02377485,-0.13626884,0.26285003,0.01070469,0.01331556,0.00992710,-0.00
 214317,0.00244206,0.00128441,-0.00303364,0.00004176,-0.00397414,-0.055
 05375,-0.02516133,-0.03218104,-0.00107512,0.00006414,0.00043486,0.0033
 3191,-0.01553987,-0.00872086,-0.00378549,-0.00230569,-0.00147612,-0.00
 047517,0.00004634,0.00005921,0.00128309,-0.00108945,-0.00159941,0.0004
 8518,0.00093841,0.00039247,0.00128386,0.00017038,0.00018393,0.04594880
 ,0.00103693,-0.00084368,0.00232344,0.00126461,-0.00351701,-0.00105673,
 -0.00047595,-0.00295353,-0.02012136,-0.02516696,-0.15400984,-0.1342399
 9,0.00010645,-0.00086789,0.00240315,-0.00274514,0.00636682,0.00636871,
 -0.00117541,-0.00190628,-0.00039980,0.00004671,-0.00029493,0.00023773,
 0.00008050,0.00091732,-0.00052201,0.00021243,-0.00036500,-0.00112243,0
 .00022651,0.00218214,0.00096132,0.02753948,0.15415552,-0.00777029,-0.0
 0604155,-0.00637838,0.00009364,0.00024973,-0.00071625,0.00080658,0.002
 47005,0.00946898,-0.03218321,-0.13421903,-0.22061933,-0.00001022,0.000
 33910,-0.00444623,0.00421737,-0.00788450,-0.00621961,0.00014075,0.0003
 6039,-0.00065350,0.00005903,0.00024397,-0.00017496,0.00008697,0.000272
 29,0.00157167,-0.00034103,-0.00031592,0.00028592,-0.00027041,-0.001189
 16,0.00030068,0.03520008,0.14679122,0.22700233,0.01042203,0.01241617,-
 0.01255242,-0.00223693,0.00227606,-0.00144061,-0.00048297,0.00002669,-
 0.00004062,-0.00112379,-0.00004911,-0.00064676,-0.05135101,-0.01324283
 ,0.02176186,0.00366857,-0.01397361,0.00965877,-0.00367352,-0.00213363,
 0.00194258,-0.00275909,0.00039910,0.00471625,0.00139184,-0.00091154,0.
 00172345,0.00047308,0.00090793,-0.00051657,0.00003508,-0.00002152,0.00
 003541,0.00095843,-0.00010145,-0.00019722,0.04189523,0.00163919,-0.000
 57249,-0.00304446,0.00132997,-0.00340468,0.00127060,0.00002587,-0.0003
 5018,-0.00022347,-0.00009154,-0.00120873,-0.00276610,-0.01323525,-0.12
 488343,0.12460494,-0.00371372,0.00645049,-0.00756965,-0.00114393,-0.00
 189984,0.00061042,0.00091879,-0.00082860,0.02123442,0.00010929,0.00095
 105,0.00057738,0.00032770,-0.00019700,0.00115759,-0.00002150,-0.000083
 15,0.00020280,-0.00013120,0.00044388,-0.00071700,0.01449893,0.12232740
 ,0.00643976,0.00449546,-0.00637850,-0.00013486,-0.00010441,-0.00073144
 ,-0.00003953,-0.00022731,-0.00011605,-0.00021437,-0.00069237,-0.004048
 18,0.02175274,0.12460097,-0.25341414,-0.00454320,0.00747193,-0.0066287
 9,0.00019420,-0.00008292,-0.00081651,-0.00005619,-0.00134871,0.0070805
 7,-0.00008360,-0.00013764,0.00142237,0.00028834,0.00030561,0.00013049,
 0.00003543,0.00020293,-0.00029190,0.00007222,0.00056292,-0.00099141,-0
 .02377385,-0.13625208,0.26288511,-0.00478557,0.00025484,0.00011617,-0.
 00025288,-0.00025394,0.00000262,-0.00069801,-0.00051326,0.00016317,-0.
 00571504,0.00930526,0.00631140,-0.00563365,0.00745245,-0.00636127,-0.1
 7974868,0.14086198,-0.00327262,0.01173115,-0.00476953,-0.00024264,-0.0
 0063954,-0.00073180,-0.00025241,-0.00093539,0.00094084,0.00001202,-0.0
 0017214,0.00022884,-0.00000607,0.00047308,0.00032758,0.00028840,0.0016
 5350,-0.00042853,0.00002618,0.00155720,-0.00034625,0.00001553,0.182306
 29,-0.00186802,-0.00051578,0.00003972,-0.00025330,-0.00021584,-0.00000
 529,0.00042780,-0.00249113,0.00134002,-0.00348480,0.00297411,0.0020978
 1,-0.00279165,0.00095641,-0.00130592,0.14087029,-0.20072138,0.00356638
 ,0.01826406,-0.00535414,-0.00048368,0.00044529,-0.00295842,-0.00140358
 ,-0.00036446,0.00036512,0.00004646,0.00022878,-0.00020677,0.00000437,0
 .00090798,-0.00019701,0.00030566,0.00078542,0.00060898,0.00024104,0.00
 062929,0.00071873,-0.00019716,-0.15402881,0.20525567,0.00023656,-0.000
 03757,-0.00108617,0.00000336,-0.00000753,-0.00048757,-0.00113884,0.002
 73096,-0.00317957,-0.00661189,0.01634198,0.00621758,0.00784264,-0.0163
 4615,0.00818755,-0.00327742,0.00356683,-0.04910188,-0.00153304,0.00030
 236,-0.00290991,0.00093817,-0.00271512,-0.00278237,0.00008577,0.000002
 96,0.00098057,-0.00000608,0.00000436,0.00003893,-0.00051662,0.00115752
 ,0.00013061,0.00126056,-0.00111249,0.00151055,-0.00133864,0.00123457,0
 .00148893,0.00359057,-0.00390257,0.03946241,-0.00005949,0.00018683,-0.
 00002406,-0.00350439,0.00106385,0.00002786,-0.00663641,-0.00482919,0.0
 0588507,-0.00101777,-0.00025185,-0.00041816,-0.00085256,-0.00006915,0.
 00029420,0.00400074,0.00063047,-0.00027814,-0.28680541,-0.10236693,0.0
 1395020,-0.00608301,-0.00455744,-0.00443337,-0.00034641,-0.00016694,0.
 00002292,-0.00093534,-0.00036440,0.00008579,0.00139177,0.00010938,-0.0
 0008356,-0.00011125,-0.00037971,0.00019412,-0.00005807,-0.00033677,-0.
 00013653,0.00037452,-0.00070623,0.00007253,0.29936019,0.00018284,-0.00
 040552,-0.00001379,0.00318376,-0.00181117,-0.00007745,0.00593959,0.001
 73887,-0.00408956,-0.00137483,-0.00264866,-0.00130952,-0.00105692,-0.0
 0227309,0.00134603,-0.02241612,0.00245363,0.00046518,-0.10235704,-0.09
 303883,0.00598399,0.00770264,0.00356088,0.00413721,-0.00016684,-0.0000
 3162,0.00000955,0.00094089,0.00036512,0.00000296,-0.00091153,0.0009510
 8,-0.00013761,-0.00107549,0.00021428,-0.00038247,-0.00094707,0.0003540
 3,0.00044175,0.00148798,0.00214665,-0.00009776,0.11195753,0.08750699,-
 0.00002294,-0.00000913,-0.00048190,-0.00009560,0.00000361,-0.00107334,
 -0.01308733,-0.01164486,0.00837156,-0.00203382,-0.00208047,-0.00270486
 ,0.00202996,0.00203653,-0.00324815,0.00100261,-0.00032760,-0.00296930,
 0.01393904,0.00599825,-0.04983849,0.01327683,0.01247650,0.00600474,0.0
 0002296,0.00000959,0.00003660,0.00001198,0.00004642,0.00098051,0.00172
 358,0.00057736,0.00142275,-0.00081090,-0.00085550,0.00029774,0.0009387
 8,0.00086945,0.00010863,-0.00005001,-0.00002741,0.00124433,-0.01524587
 ,-0.00655071,0.04027755,-0.00378518,-0.00230544,-0.00147588,0.00333230
 ,-0.01553990,-0.00872110,-0.00107491,0.00006432,0.00043456,-0.00047501
 ,0.00004651,0.00005927,-0.00303370,0.00004163,-0.00397390,-0.00214301,
 0.00244200,0.00128487,0.01070477,0.01331524,0.00992608,-0.05505371,-0.
 02515877,-0.03217774,-0.00011116,-0.00107544,-0.00081092,0.00165361,0.
 00078535,0.00126058,0.00095840,-0.00013123,0.00007218,0.00002811,-0.00
 004047,-0.00005234,0.00128392,0.00017042,0.00018390,0.00048518,0.00093
 837,0.00039238,0.00128287,-0.00108940,-0.00159925,0.04594751,-0.001175
 66,-0.00190636,-0.00039951,-0.00274492,0.00636612,0.00636893,0.0001064
 6,-0.00086808,0.00240337,0.00004673,-0.00029508,0.00023777,-0.00047614
 ,-0.00295351,-0.02012116,0.00126517,-0.00351654,-0.00105713,0.00103712
 ,-0.00084427,0.00232378,-0.02516478,-0.15400877,-0.13424602,-0.0003797
 4,0.00021424,-0.00085550,-0.00042859,0.00060908,-0.00111249,-0.0001014
 6,0.00044380,0.00056297,-0.00004052,-0.00013079,-0.00021815,0.00022658
 ,0.00218250,0.00096104,0.00021236,-0.00036519,-0.00112236,0.00008057,0
 .00091737,-0.00052204,0.02753682,0.15415549,0.00014080,0.00036060,-0.0
 0065348,0.00421727,-0.00788418,-0.00621969,-0.00001029,0.00033902,-0.0
 0444643,0.00005902,0.00024417,-0.00017494,0.00080644,0.00247025,0.0094
 6929,0.00009368,0.00025006,-0.00071650,-0.00777054,-0.00604109,-0.0063
 7738,-0.03218005,-0.13422569,-0.22062579,0.00019418,-0.00038243,0.0002
 9778,0.00002622,0.00024094,0.00151065,-0.00019717,-0.00071689,-0.00099
 155,-0.00005238,-0.00021818,-0.00023819,-0.00027042,-0.00118941,0.0003
 0081,-0.00034105,-0.00031585,0.00028601,0.00008701,0.00027220,0.001571
 64,0.03519729,0.14679649,0.22700776\\0.00006566,-0.00000360,-0.0000041
 6,-0.00000151,-0.00002887,0.00002507,-0.00002279,0.00003852,0.00004513
 ,-0.00003344,-0.00000016,-0.00004571,0.00001811,-0.00001861,-0.0000461
 3,0.00001275,0.00003844,-0.00002131,-0.00005518,0.00000581,0.00000714,
 0.00002234,-0.00002434,0.00004748,-0.00011162,-0.00004256,0.00000747,-
 0.00008600,0.00008186,-0.00000180,0.00000958,0.00005853,-0.00010824,-0
 .00001658,-0.00007157,-0.00009609,-0.00001076,-0.00006787,0.00010279,0
 .00008292,-0.00008526,-0.00000135,0.00010873,0.00004656,-0.00000723,0.
 00001781,0.00007313,0.00009692\\\@


 Money is a good servant but a bad master.
                        -- French Proverb
 Job cpu time:       0 days  2 hours  3 minutes 22.4 seconds.
 Elapsed time:       0 days  0 hours  7 minutes 54.1 seconds.
 File lengths (MBytes):  RWF=    122 Int=      0 D2E=      0 Chk=      9 Scr=      1
 Normal termination of Gaussian 16 at Tue Apr 22 13:21:04 2025.
