# Supplementary material for: Hyperpyramidalized alkenes with bond orders near 1.5 as synthetic building blocks
Source: Nat Chem. 2026 Jan 21;18(5):913–22. doi: 10.1038/s41557-025-02055-9 (PMC12859755; doi:10.1038/s41557-025-02055-9)
Supplement: Supplementary file 2 — Output files for reported computations. [file 41557_2025_2055_MOESM2_ESM.zip › Computation data/cubane 76/OPT/Cubane-opt.fchk]

Cubane                                                                  
Freq      RwB97XD                                                     def2TZVP            
Number of atoms                            I               16
Info1-9                                    I   N=           9
          42          42        1002           0           0         100
           6          18        -802
Full Title                                 C   N=           1
Cubane      
Route                                      C   N=           4
# opt freq wb97xd geom=connectivity def2tzvp    
Charge                                     I                0
Multiplicity                               I                1
Number of electrons                        I               56
Number of alpha electrons                  I               28
Number of beta electrons                   I               28
Number of basis functions                  I              296
Number of independent functions            I              295
Number of point charges in /Mol/           I                0
Number of translation vectors              I                0
Atomic numbers                             I   N=          16
           6           6           6           6           6           6
           6           6           1           1           1           1
           1           1           1           1
Nuclear charges                            R   N=          16
  6.00000000E+00  6.00000000E+00  6.00000000E+00  6.00000000E+00  6.00000000E+00
  6.00000000E+00  6.00000000E+00  6.00000000E+00  1.00000000E+00  1.00000000E+00
  1.00000000E+00  1.00000000E+00  1.00000000E+00  1.00000000E+00  1.00000000E+00
  1.00000000E+00
Current cartesian coordinates              R   N=          48
  2.30661243E+00  7.17789162E-01 -8.25926308E-01 -2.11666553E-01  2.16010853E+00
 -1.34413935E+00 -1.53696034E+00 -3.90020448E-01 -2.00079037E+00  9.81230413E-01
 -1.83213875E+00 -1.48239526E+00  1.53696146E+00  3.90018938E-01  2.00081239E+00
  2.11715640E-01 -2.16010943E+00  1.34412918E+00 -2.30657614E+00 -7.17809028E-01
  8.25919445E-01 -9.81289591E-01  1.83214458E+00  1.48236605E+00  4.16132159E+00
  1.29492902E+00 -1.49007317E+00 -3.82020561E-01  3.89705021E+00 -2.42493219E+00
 -2.77291785E+00 -7.03549665E-01 -3.60956533E+00  1.77031727E+00 -3.30537869E+00
 -2.67447752E+00  2.77274708E+00  7.03775450E-01  3.60967308E+00  3.81961434E-01
 -3.89702114E+00  2.42498501E+00 -4.16122865E+00 -1.29510857E+00  1.49009868E+00
 -1.77034419E+00  3.30540204E+00  2.67443679E+00
Number of symbols in /Mol/                 I                0
Int Atom Types                             I   N=          16
           0           0           0           0           0           0
           0           0           0           0           0           0
           0           0           0           0
Force Field                                I                0
Atom Types                                 C   N=          16
                                                            
                                                            
                                                            
            
MM charges                                 R   N=          16
  0.00000000E+00  0.00000000E+00  0.00000000E+00  0.00000000E+00  0.00000000E+00
  0.00000000E+00  0.00000000E+00  0.00000000E+00  0.00000000E+00  0.00000000E+00
  0.00000000E+00  0.00000000E+00  0.00000000E+00  0.00000000E+00  0.00000000E+00
  0.00000000E+00
Integer atomic weights                     I   N=          16
          12          12          12          12          12          12
          12          12           1           1           1           1
           1           1           1           1
Real atomic weights                        R   N=          16
  1.20000000E+01  1.20000000E+01  1.20000000E+01  1.20000000E+01  1.20000000E+01
  1.20000000E+01  1.20000000E+01  1.20000000E+01  1.00782504E+00  1.00782504E+00
  1.00782504E+00  1.00782504E+00  1.00782504E+00  1.00782504E+00  1.00782504E+00
  1.00782504E+00
Atom fragment info                         I   N=          16
           0           0           0           0           0           0
           0           0           0           0           0           0
           0           0           0           0
Atom residue num                           I   N=          16
           0           0           0           0           0           0
           0           0           0           0           0           0
           0           0           0           0
Nuclear spins                              I   N=          16
           0           0           0           0           0           0
           0           0           1           1           1           1
           1           1           1           1
Nuclear ZEff                               R   N=          16
 -3.60000000E+00 -3.60000000E+00 -3.60000000E+00 -3.60000000E+00 -3.60000000E+00
 -3.60000000E+00 -3.60000000E+00 -3.60000000E+00 -1.00000000E+00 -1.00000000E+00
 -1.00000000E+00 -1.00000000E+00 -1.00000000E+00 -1.00000000E+00 -1.00000000E+00
 -1.00000000E+00
Nuclear ZNuc                               R   N=          16
  6.00000000E+00  6.00000000E+00  6.00000000E+00  6.00000000E+00  6.00000000E+00
  6.00000000E+00  6.00000000E+00  6.00000000E+00  1.00000000E+00  1.00000000E+00
  1.00000000E+00  1.00000000E+00  1.00000000E+00  1.00000000E+00  1.00000000E+00
  1.00000000E+00
Nuclear QMom                               R   N=          16
  0.00000000E+00  0.00000000E+00  0.00000000E+00  0.00000000E+00  0.00000000E+00
  0.00000000E+00  0.00000000E+00  0.00000000E+00  0.00000000E+00  0.00000000E+00
  0.00000000E+00  0.00000000E+00  0.00000000E+00  0.00000000E+00  0.00000000E+00
  0.00000000E+00
Nuclear GFac                               R   N=          16
  0.00000000E+00  0.00000000E+00  0.00000000E+00  0.00000000E+00  0.00000000E+00
  0.00000000E+00  0.00000000E+00  0.00000000E+00  2.79284600E+00  2.79284600E+00
  2.79284600E+00  2.79284600E+00  2.79284600E+00  2.79284600E+00  2.79284600E+00
  2.79284600E+00
MicOpt                                     I   N=          16
          -1          -1          -1          -1          -1          -1
          -1          -1          -1          -1          -1          -1
          -1          -1          -1          -1
Number of residues                         I                0
Number of secondary structures             I                0
Redundant internal dimensions              I   N=           4
         176          20          48         108
Redundant internal coordinate indices      I   N=         704
           1           2           0           0           1           4
           0           0           1           5           0           0
           1           9           0           0           2           3
           0           0           2           8           0           0
           2          10           0           0           3           4
           0           0           3           7           0           0
           3          11           0           0           4           6
           0           0           4          12           0           0
           5           6           0           0           5           8
           0           0           5          13           0           0
           6           7           0           0           6          14
           0           0           7           8           0           0
           7          15           0           0           8          16
           0           0           2           1           4           0
           2           1           5           0           2           1
           9           0           4           1           5           0
           4           1           9           0           5           1
           9           0           1           2           3           0
           1           2           8           0           1           2
          10           0           3           2           8           0
           3           2          10           0           8           2
          10           0           2           3           4           0
           2           3           7           0           2           3
          11           0           4           3           7           0
           4           3          11           0           7           3
          11           0           1           4           3           0
           1           4           6           0           1           4
          12           0           3           4           6           0
           3           4          12           0           6           4
          12           0           1           5           6           0
           1           5           8           0           1           5
          13           0           6           5           8           0
           6           5          13           0           8           5
          13           0           4           6           5           0
           4           6           7           0           4           6
          14           0           5           6           7           0
           5           6          14           0           7           6
          14           0           3           7           6           0
           3           7           8           0           3           7
          15           0           6           7           8           0
           6           7          15           0           8           7
          15           0           2           8           5           0
           2           8           7           0           2           8
          16           0           5           8           7           0
           5           8          16           0           7           8
          16           0           4           1           2           3
           4           1           2           8           4           1
           2          10           5           1           2           3
           5           1           2           8           5           1
           2          10           9           1           2           3
           9           1           2           8           9           1
           2          10           2           1           4           3
           2           1           4           6           2           1
           4          12           5           1           4           3
           5           1           4           6           5           1
           4          12           9           1           4           3
           9           1           4           6           9           1
           4          12           2           1           5           6
           2           1           5           8           2           1
           5          13           4           1           5           6
           4           1           5           8           4           1
           5          13           9           1           5           6
           9           1           5           8           9           1
           5          13           1           2           3           4
           1           2           3           7           1           2
           3          11           8           2           3           4
           8           2           3           7           8           2
           3          11          10           2           3           4
          10           2           3           7          10           2
           3          11           1           2           8           5
           1           2           8           7           1           2
           8          16           3           2           8           5
           3           2           8           7           3           2
           8          16          10           2           8           5
          10           2           8           7          10           2
           8          16           2           3           4           1
           2           3           4           6           2           3
           4          12           7           3           4           1
           7           3           4           6           7           3
           4          12          11           3           4           1
          11           3           4           6          11           3
           4          12           2           3           7           6
           2           3           7           8           2           3
           7          15           4           3           7           6
           4           3           7           8           4           3
           7          15          11           3           7           6
          11           3           7           8          11           3
           7          15           1           4           6           5
           1           4           6           7           1           4
           6          14           3           4           6           5
           3           4           6           7           3           4
           6          14          12           4           6           5
          12           4           6           7          12           4
           6          14           1           5           6           4
           1           5           6           7           1           5
           6          14           8           5           6           4
           8           5           6           7           8           5
           6          14          13           5           6           4
          13           5           6           7          13           5
           6          14           1           5           8           2
           1           5           8           7           1           5
           8          16           6           5           8           2
           6           5           8           7           6           5
           8          16          13           5           8           2
          13           5           8           7          13           5
           8          16           4           6           7           3
           4           6           7           8           4           6
           7          15           5           6           7           3
           5           6           7           8           5           6
           7          15          14           6           7           3
          14           6           7           8          14           6
           7          15           3           7           8           2
           3           7           8           5           3           7
           8          16           6           7           8           2
           6           7           8           5           6           7
           8          16          15           7           8           2
          15           7           8           5          15           7
           8          16
Redundant internal coordinates             R   N=         176
  2.94797540E+00  2.94783333E+00  2.94792260E+00  2.05283402E+00  2.94800814E+00
  2.94771314E+00  2.05282732E+00  2.94783368E+00  2.94788775E+00  2.05281475E+00
  2.94770388E+00  2.05284050E+00  2.94799322E+00  2.94789778E+00  2.05281318E+00
  2.94797647E+00  2.05282616E+00  2.94780766E+00  2.05283822E+00  2.05283399E+00
  1.57078919E+00  1.57072801E+00  2.18630285E+00  1.57077264E+00  2.18629359E+00
  2.18630177E+00  1.57075539E+00  1.57083831E+00  2.18634947E+00  1.57076188E+00
  2.18627037E+00  2.18623189E+00  1.57077797E+00  1.57076276E+00  2.18627430E+00
  1.57079367E+00  2.18636901E+00  2.18622339E+00  1.57086276E+00  1.57087425E+00
  2.18619173E+00  1.57084742E+00  2.18625414E+00  2.18624403E+00  1.57074581E+00
  1.57079359E+00  2.18627808E+00  1.57077893E+00  2.18635946E+00  2.18624052E+00
  1.57079260E+00  1.57080761E+00  2.18629567E+00  1.57075077E+00  2.18627394E+00
  2.18628537E+00  1.57073661E+00  1.57077065E+00  2.18631403E+00  1.57081518E+00
  2.18622973E+00  2.18633139E+00  1.57082540E+00  1.57089001E+00  2.18624598E+00
  1.57084041E+00  2.18623034E+00  2.18623381E+00 -5.94489011E-05  1.57070243E+00
 -2.35625691E+00 -1.57083209E+00 -7.02173517E-05  2.35615575E+00  2.35617169E+00
 -2.35625175E+00 -2.57764893E-05  5.94524213E-05 -1.57078797E+00  2.35622979E+00
  1.57078747E+00 -5.99601970E-05 -2.35622750E+00 -2.35617823E+00  2.35615965E+00
 -7.88686804E-06  1.57084914E+00  7.02129513E-05 -2.35607275E+00  5.99543124E-05
 -1.57071898E+00  2.35632337E+00 -2.35615387E+00  2.35625250E+00  1.09537021E-04
  5.94488955E-05  1.57085312E+00 -2.35624693E+00 -1.57077886E+00  1.48143250E-05
  2.35610007E+00  2.35631284E+00 -2.35607879E+00  6.46241560E-06  7.02179398E-05
 -1.57077020E+00  2.35620791E+00  1.57082560E+00 -1.48147222E-05 -2.35622202E+00
 -2.35623888E+00  2.35610601E+00 -1.01196326E-04 -5.94517621E-05  1.57081480E+00
 -2.35618567E+00 -1.57082222E+00  5.20368477E-05  2.35623688E+00  2.35617996E+00
 -2.35613109E+00  5.37512335E-05 -1.57083000E+00 -1.48138528E-05  2.35625915E+00
 -5.20320342E-05  1.57076315E+00 -2.35614819E+00  2.35623406E+00 -2.35613607E+00
  1.37898966E-04  5.99587639E-05  1.57081073E+00 -2.35614172E+00 -1.57080281E+00
 -5.20352837E-05  2.35618082E+00  2.35619051E+00 -2.35624402E+00 -1.11659125E-05
 -5.99569474E-05 -1.57086756E+00  2.35615709E+00  1.57073363E+00 -7.39759199E-05
 -2.35623463E+00 -2.35626582E+00  2.35611188E+00 -4.87780903E-05 -7.02191984E-05
  1.57081979E+00 -2.35621896E+00 -1.57081603E+00  7.39801580E-05  2.35622053E+00
  2.35609931E+00 -2.35619598E+00 -4.94335933E-05  5.20343300E-05 -1.57071862E+00
  2.35620780E+00  1.57084463E+00  7.39781816E-05 -2.35618490E+00 -2.35618810E+00
  2.35622655E+00 -3.23321102E-05  1.48153292E-05 -1.57081059E+00  2.35623062E+00
  1.57075142E+00 -7.39805767E-05 -2.35621808E+00 -2.35624688E+00  2.35611303E+00
 -3.10704791E-05
ZRed-IntVec                                I   N=         176
           0           0           0           0           0           0
           0           0           0           0           0           0
           0           0           0           0           0           0
           0           0           0           0           0           0
           0           0           0           0           0           0
           0           0           0           0           0           0
           0           0           0           0           0           0
           0           0           0           0           0           0
           0           0           0           0           0           0
           0           0           0           0           0           0
           0           0           0           0           0           0
           0           0           0           0           0           0
           0           0           0           0           0           0
           0           0           0           0           0           0
           0           0           0           0           0           0
           0           0           0           0           0           0
           0           0           0           0           0           0
           0           0           0           0           0           0
           0           0           0           0           0           0
           0           0           0           0           0           0
           0           0           0           0           0           0
           0           0           0           0           0           0
           0           0           0           0           0           0
           0           0           0           0           0           0
           0           0           0           0           0           0
           0           0           0           0           0           0
           0           0           0           0           0           0
           0           0           0           0           0           0
           0           0           0           0           0           0
           0           0
ZRed-FPVec                                 R   N=         176
  0.00000000E+00  0.00000000E+00  0.00000000E+00  0.00000000E+00  0.00000000E+00
  0.00000000E+00  0.00000000E+00  0.00000000E+00  0.00000000E+00  0.00000000E+00
  0.00000000E+00  0.00000000E+00  0.00000000E+00  0.00000000E+00  0.00000000E+00
  0.00000000E+00  0.00000000E+00  0.00000000E+00  0.00000000E+00  0.00000000E+00
  0.00000000E+00  0.00000000E+00  0.00000000E+00  0.00000000E+00  0.00000000E+00
  0.00000000E+00  0.00000000E+00  0.00000000E+00  0.00000000E+00  0.00000000E+00
  0.00000000E+00  0.00000000E+00  0.00000000E+00  0.00000000E+00  0.00000000E+00
  0.00000000E+00  0.00000000E+00  0.00000000E+00  0.00000000E+00  0.00000000E+00
  0.00000000E+00  0.00000000E+00  0.00000000E+00  0.00000000E+00  0.00000000E+00
  0.00000000E+00  0.00000000E+00  0.00000000E+00  0.00000000E+00  0.00000000E+00
  0.00000000E+00  0.00000000E+00  0.00000000E+00  0.00000000E+00  0.00000000E+00
  0.00000000E+00  0.00000000E+00  0.00000000E+00  0.00000000E+00  0.00000000E+00
  0.00000000E+00  0.00000000E+00  0.00000000E+00  0.00000000E+00  0.00000000E+00
  0.00000000E+00  0.00000000E+00  0.00000000E+00  0.00000000E+00  0.00000000E+00
  0.00000000E+00  0.00000000E+00  0.00000000E+00  0.00000000E+00  0.00000000E+00
  0.00000000E+00  0.00000000E+00  0.00000000E+00  0.00000000E+00  0.00000000E+00
  0.00000000E+00  0.00000000E+00  0.00000000E+00  0.00000000E+00  0.00000000E+00
  0.00000000E+00  0.00000000E+00  0.00000000E+00  0.00000000E+00  0.00000000E+00
  0.00000000E+00  0.00000000E+00  0.00000000E+00  0.00000000E+00  0.00000000E+00
  0.00000000E+00  0.00000000E+00  0.00000000E+00  0.00000000E+00  0.00000000E+00
  0.00000000E+00  0.00000000E+00  0.00000000E+00  0.00000000E+00  0.00000000E+00
  0.00000000E+00  0.00000000E+00  0.00000000E+00  0.00000000E+00  0.00000000E+00
  0.00000000E+00  0.00000000E+00  0.00000000E+00  0.00000000E+00  0.00000000E+00
  0.00000000E+00  0.00000000E+00  0.00000000E+00  0.00000000E+00  0.00000000E+00
  0.00000000E+00  0.00000000E+00  0.00000000E+00  0.00000000E+00  0.00000000E+00
  0.00000000E+00  0.00000000E+00  0.00000000E+00  0.00000000E+00  0.00000000E+00
  0.00000000E+00  0.00000000E+00  0.00000000E+00  0.00000000E+00  0.00000000E+00
  0.00000000E+00  0.00000000E+00  0.00000000E+00  0.00000000E+00  0.00000000E+00
  0.00000000E+00  0.00000000E+00  0.00000000E+00  0.00000000E+00  0.00000000E+00
  0.00000000E+00  0.00000000E+00  0.00000000E+00  0.00000000E+00  0.00000000E+00
  0.00000000E+00  0.00000000E+00  0.00000000E+00  0.00000000E+00  0.00000000E+00
  0.00000000E+00  0.00000000E+00  0.00000000E+00  0.00000000E+00  0.00000000E+00
  0.00000000E+00  0.00000000E+00  0.00000000E+00  0.00000000E+00  0.00000000E+00
  0.00000000E+00  0.00000000E+00  0.00000000E+00  0.00000000E+00  0.00000000E+00
  0.00000000E+00  0.00000000E+00  0.00000000E+00  0.00000000E+00  0.00000000E+00
  0.00000000E+00
ZRed-Constraint1                           R   N=         176
  2.94797540E+00  2.94783333E+00  2.94792260E+00  2.05283402E+00  2.94800814E+00
  2.94771314E+00  2.05282732E+00  2.94783368E+00  2.94788775E+00  2.05281475E+00
  2.94770388E+00  2.05284050E+00  2.94799322E+00  2.94789778E+00  2.05281318E+00
  2.94797647E+00  2.05282616E+00  2.94780766E+00  2.05283822E+00  2.05283399E+00
  1.57078919E+00  1.57072801E+00  2.18630285E+00  1.57077264E+00  2.18629359E+00
  2.18630177E+00  1.57075539E+00  1.57083831E+00  2.18634947E+00  1.57076188E+00
  2.18627037E+00  2.18623189E+00  1.57077797E+00  1.57076276E+00  2.18627430E+00
  1.57079367E+00  2.18636901E+00  2.18622339E+00  1.57086276E+00  1.57087425E+00
  2.18619173E+00  1.57084742E+00  2.18625414E+00  2.18624403E+00  1.57074581E+00
  1.57079359E+00  2.18627808E+00  1.57077893E+00  2.18635946E+00  2.18624052E+00
  1.57079260E+00  1.57080761E+00  2.18629567E+00  1.57075077E+00  2.18627394E+00
  2.18628537E+00  1.57073661E+00  1.57077065E+00  2.18631403E+00  1.57081518E+00
  2.18622973E+00  2.18633139E+00  1.57082540E+00  1.57089001E+00  2.18624598E+00
  1.57084041E+00  2.18623034E+00  2.18623381E+00 -5.94489030E-05  1.57070243E+00
 -2.35625691E+00 -1.57083209E+00 -7.02173501E-05  2.35615575E+00  2.35617169E+00
 -2.35625175E+00 -2.57764936E-05  5.94524213E-05 -1.57078797E+00  2.35622979E+00
  1.57078747E+00 -5.99601970E-05 -2.35622750E+00 -2.35617823E+00  2.35615965E+00
 -7.88688211E-06  1.57084914E+00  7.02129497E-05 -2.35607275E+00  5.99543124E-05
 -1.57071898E+00  2.35632337E+00 -2.35615387E+00  2.35625250E+00  1.09537021E-04
  5.94488955E-05  1.57085312E+00 -2.35624693E+00 -1.57077886E+00  1.48143325E-05
  2.35610007E+00  2.35631284E+00 -2.35607879E+00  6.46246714E-06  7.02179398E-05
 -1.57077020E+00  2.35620791E+00  1.57082560E+00 -1.48147297E-05 -2.35622202E+00
 -2.35623888E+00  2.35610601E+00 -1.01196323E-04 -5.94517602E-05  1.57081480E+00
 -2.35618567E+00 -1.57082222E+00  5.20368477E-05  2.35623688E+00  2.35617996E+00
 -2.35613109E+00  5.37512335E-05 -1.57083000E+00 -1.48138528E-05  2.35625915E+00
 -5.20320363E-05  1.57076315E+00 -2.35614819E+00  2.35623406E+00 -2.35613607E+00
  1.37898968E-04  5.99587620E-05  1.57081073E+00 -2.35614172E+00 -1.57080281E+00
 -5.20352859E-05  2.35618082E+00  2.35619051E+00 -2.35624402E+00 -1.11658926E-05
 -5.99569474E-05 -1.57086756E+00  2.35615709E+00  1.57073363E+00 -7.39759199E-05
 -2.35623463E+00 -2.35626582E+00  2.35611188E+00 -4.87780903E-05 -7.02191984E-05
  1.57081979E+00 -2.35621896E+00 -1.57081603E+00  7.39801565E-05  2.35622053E+00
  2.35609931E+00 -2.35619598E+00 -4.94335911E-05  5.20343300E-05 -1.57071862E+00
  2.35620780E+00  1.57084463E+00  7.39781801E-05 -2.35618490E+00 -2.35618810E+00
  2.35622655E+00 -3.23321102E-05  1.48153292E-05 -1.57081059E+00  2.35623062E+00
  1.57075142E+00 -7.39805767E-05 -2.35621808E+00 -2.35624688E+00  2.35611303E+00
 -3.10704755E-05
ZRed-Constraint2                           R   N=         176
  2.96360376E+00  2.96358210E+00  2.96359927E+00  2.05574960E+00  2.96349106E+00
  2.96346397E+00  2.05566859E+00  2.96338043E+00  2.96344379E+00  2.05574457E+00
  2.96346397E+00  2.05587321E+00  2.96345599E+00  2.96356502E+00  2.05575493E+00
  2.96356502E+00  2.05565204E+00  2.96345599E+00  2.05567493E+00  2.05561080E+00
  1.57076871E+00  1.57078826E+00  2.18630692E+00  1.57070177E+00  2.18631934E+00
  2.18629394E+00  1.57074858E+00  1.57079132E+00  2.18638589E+00  1.57078317E+00
  2.18633230E+00  2.18615652E+00  1.57087480E+00  1.57079765E+00  2.18615845E+00
  1.57081476E+00  2.18647463E+00  2.18612553E+00  1.57079322E+00  1.57084833E+00
  2.18620140E+00  1.57084018E+00  2.18625256E+00  2.18630856E+00  1.57084523E+00
  1.57075874E+00  2.18631819E+00  1.57082434E+00  2.18635371E+00  2.18612838E+00
  1.57078998E+00  1.57074567E+00  2.18637706E+00  1.57076831E+00  2.18631640E+00
  2.18619476E+00  1.57078470E+00  1.57080181E+00  2.18632799E+00  1.57082434E+00
  2.18616026E+00  2.18632439E+00  1.57084699E+00  1.57080267E+00  2.18633318E+00
  1.57076831E+00  2.18624333E+00  2.18623109E+00 -3.88437004E-05  1.57074432E+00
 -2.35634285E+00 -1.57074062E+00  4.25514236E-05  2.35614069E+00  2.35621111E+00
 -2.35619103E+00 -9.28932246E-05  3.88451494E-05 -1.57080133E+00  2.35614427E+00
  1.57082710E+00 -1.30750196E-05 -2.35625278E+00 -2.35620233E+00  2.35614280E+00
 -9.69087140E-05  1.57078179E+00 -4.25499729E-05 -2.35602045E+00  1.30750621E-05
 -1.57081126E+00  2.35639614E+00 -2.35616076E+00  2.35620021E+00  2.22308649E-04
  3.88463441E-05  1.57085361E+00 -2.35643182E+00 -1.57075248E+00  6.22883956E-05
  2.35596217E+00  2.35638074E+00 -2.35598980E+00 -8.99270189E-05 -4.25519141E-05
 -1.57081087E+00  2.35619676E+00  1.57070603E+00 -6.22881389E-05 -2.35623996E+00
 -2.35630288E+00  2.35611411E+00 -6.35636991E-05 -3.88466299E-05  1.57080948E+00
 -2.35610808E+00 -1.57083650E+00  1.18319724E-05  2.35627957E+00  2.35620830E+00
 -2.35612868E+00  1.39058697E-04 -1.57088663E+00 -6.22885614E-05  2.35624281E+00
 -1.18315595E-05  1.57081251E+00 -2.35606770E+00  2.35637552E+00 -2.35598545E+00
  3.19650058E-04  1.30756649E-05  1.57078139E+00 -2.35630360E+00 -1.57078015E+00
 -1.18314845E-05  2.35608848E+00  2.35617701E+00 -2.35623998E+00 -1.39667942E-04
 -1.30755885E-05 -1.57075874E+00  2.35634649E+00  1.57074567E+00  0.00000000E+00
 -2.35608008E+00 -2.35637103E+00  2.35606861E+00 -1.14701489E-05  4.25519794E-05
  1.57084522E+00 -2.35626029E+00 -1.57080267E+00 -0.00000000E+00  2.35607979E+00
  2.35615469E+00 -2.35622794E+00 -1.48146480E-04  1.18312217E-05 -1.57078998E+00
  2.35618631E+00  1.57080181E+00 -1.49011612E-08 -2.35620902E+00 -2.35621739E+00
  2.35616610E+00 -4.29171577E-05  6.22891335E-05 -1.57078470E+00  2.35631215E+00
  1.57084699E+00  0.00000000E+00 -2.35608845E+00 -2.35624536E+00  2.35609296E+00
  4.50700394E-06
SymInf integers                            I   N=          26
           1           1           1           1           1           0
           0           0           0           0           0           0
           0           0           0           0           0           0
           0           0           0           0           0           0
           0           0
RotTr to input orientation                 R   N=          12
  6.62081243E-01  7.23138187E-01 -1.96772941E-01  5.56574221E-01 -6.50280386E-01
 -5.17069199E-01 -5.01870067E-01  2.32823071E-01 -8.33018519E-01 -5.22028302E-06
 -4.05963639E-06 -1.63381500E-05
Number of contracted shells                I              120
Number of primitive shells                 I              208
Pure/Cartesian d shells                    I                0
Pure/Cartesian f shells                    I                0
Highest angular momentum                   I                3
Largest degree of contraction              I                6
Shell types                                I   N=         120
           0           0           0           0           0           1
           1           1          -2          -2          -3           0
           0           0           0           0           1           1
           1          -2          -2          -3           0           0
           0           0           0           1           1           1
          -2          -2          -3           0           0           0
           0           0           1           1           1          -2
          -2          -3           0           0           0           0
           0           1           1           1          -2          -2
          -3           0           0           0           0           0
           1           1           1          -2          -2          -3
           0           0           0           0           0           1
           1           1          -2          -2          -3           0
           0           0           0           0           1           1
           1          -2          -2          -3           0           0
           0           1           0           0           0           1
           0           0           0           1           0           0
           0           1           0           0           0           1
           0           0           0           1           0           0
           0           1           0           0           0           1
Number of primitives per shell             I   N=         120
           6           2           1           1           1           4
           1           1           1           1           1           6
           2           1           1           1           4           1
           1           1           1           1           6           2
           1           1           1           4           1           1
           1           1           1           6           2           1
           1           1           4           1           1           1
           1           1           6           2           1           1
           1           4           1           1           1           1
           1           6           2           1           1           1
           4           1           1           1           1           1
           6           2           1           1           1           4
           1           1           1           1           1           6
           2           1           1           1           4           1
           1           1           1           1           3           1
           1           1           3           1           1           1
           3           1           1           1           3           1
           1           1           3           1           1           1
           3           1           1           1           3           1
           1           1           3           1           1           1
Shell to atom map                          I   N=         120
           1           1           1           1           1           1
           1           1           1           1           1           2
           2           2           2           2           2           2
           2           2           2           2           3           3
           3           3           3           3           3           3
           3           3           3           4           4           4
           4           4           4           4           4           4
           4           4           5           5           5           5
           5           5           5           5           5           5
           5           6           6           6           6           6
           6           6           6           6           6           6
           7           7           7           7           7           7
           7           7           7           7           7           8
           8           8           8           8           8           8
           8           8           8           8           9           9
           9           9          10          10          10          10
          11          11          11          11          12          12
          12          12          13          13          13          13
          14          14          14          14          15          15
          15          15          16          16          16          16
Primitive exponents                        R   N=         208
  1.35753497E+04  2.03523337E+03  4.63225624E+02  1.31200196E+02  4.28530159E+01
  1.55841858E+01  6.20671385E+00  2.57648965E+00  5.76963394E-01  2.29728314E-01
  9.51644400E-02  3.46972322E+01  7.95826228E+00  2.37808269E+00  8.14332082E-01
  2.88875473E-01  1.00568237E-01  1.09700000E+00  3.18000000E-01  7.61000000E-01
  1.35753497E+04  2.03523337E+03  4.63225624E+02  1.31200196E+02  4.28530159E+01
  1.55841858E+01  6.20671385E+00  2.57648965E+00  5.76963394E-01  2.29728314E-01
  9.51644400E-02  3.46972322E+01  7.95826228E+00  2.37808269E+00  8.14332082E-01
  2.88875473E-01  1.00568237E-01  1.09700000E+00  3.18000000E-01  7.61000000E-01
  1.35753497E+04  2.03523337E+03  4.63225624E+02  1.31200196E+02  4.28530159E+01
  1.55841858E+01  6.20671385E+00  2.57648965E+00  5.76963394E-01  2.29728314E-01
  9.51644400E-02  3.46972322E+01  7.95826228E+00  2.37808269E+00  8.14332082E-01
  2.88875473E-01  1.00568237E-01  1.09700000E+00  3.18000000E-01  7.61000000E-01
  1.35753497E+04  2.03523337E+03  4.63225624E+02  1.31200196E+02  4.28530159E+01
  1.55841858E+01  6.20671385E+00  2.57648965E+00  5.76963394E-01  2.29728314E-01
  9.51644400E-02  3.46972322E+01  7.95826228E+00  2.37808269E+00  8.14332082E-01
  2.88875473E-01  1.00568237E-01  1.09700000E+00  3.18000000E-01  7.61000000E-01
  1.35753497E+04  2.03523337E+03  4.63225624E+02  1.31200196E+02  4.28530159E+01
  1.55841858E+01  6.20671385E+00  2.57648965E+00  5.76963394E-01  2.29728314E-01
  9.51644400E-02  3.46972322E+01  7.95826228E+00  2.37808269E+00  8.14332082E-01
  2.88875473E-01  1.00568237E-01  1.09700000E+00  3.18000000E-01  7.61000000E-01
  1.35753497E+04  2.03523337E+03  4.63225624E+02  1.31200196E+02  4.28530159E+01
  1.55841858E+01  6.20671385E+00  2.57648965E+00  5.76963394E-01  2.29728314E-01
  9.51644400E-02  3.46972322E+01  7.95826228E+00  2.37808269E+00  8.14332082E-01
  2.88875473E-01  1.00568237E-01  1.09700000E+00  3.18000000E-01  7.61000000E-01
  1.35753497E+04  2.03523337E+03  4.63225624E+02  1.31200196E+02  4.28530159E+01
  1.55841858E+01  6.20671385E+00  2.57648965E+00  5.76963394E-01  2.29728314E-01
  9.51644400E-02  3.46972322E+01  7.95826228E+00  2.37808269E+00  8.14332082E-01
  2.88875473E-01  1.00568237E-01  1.09700000E+00  3.18000000E-01  7.61000000E-01
  1.35753497E+04  2.03523337E+03  4.63225624E+02  1.31200196E+02  4.28530159E+01
  1.55841858E+01  6.20671385E+00  2.57648965E+00  5.76963394E-01  2.29728314E-01
  9.51644400E-02  3.46972322E+01  7.95826228E+00  2.37808269E+00  8.14332082E-01
  2.88875473E-01  1.00568237E-01  1.09700000E+00  3.18000000E-01  7.61000000E-01
  3.40613410E+01  5.12357460E+00  1.16466260E+00  3.27230410E-01  1.03072410E-01
  8.00000000E-01  3.40613410E+01  5.12357460E+00  1.16466260E+00  3.27230410E-01
  1.03072410E-01  8.00000000E-01  3.40613410E+01  5.12357460E+00  1.16466260E+00
  3.27230410E-01  1.03072410E-01  8.00000000E-01  3.40613410E+01  5.12357460E+00
  1.16466260E+00  3.27230410E-01  1.03072410E-01  8.00000000E-01  3.40613410E+01
  5.12357460E+00  1.16466260E+00  3.27230410E-01  1.03072410E-01  8.00000000E-01
  3.40613410E+01  5.12357460E+00  1.16466260E+00  3.27230410E-01  1.03072410E-01
  8.00000000E-01  3.40613410E+01  5.12357460E+00  1.16466260E+00  3.27230410E-01
  1.03072410E-01  8.00000000E-01  3.40613410E+01  5.12357460E+00  1.16466260E+00
  3.27230410E-01  1.03072410E-01  8.00000000E-01
Contraction coefficients                   R   N=         208
  6.06455036E-04  4.69790889E-03  2.43324776E-02  9.73999683E-02  3.01955843E-01
  6.62336091E-01  6.55953085E-01  3.75856333E-01  1.00000000E+00  1.00000000E+00
  1.00000000E+00  1.13272200E-02  7.61696592E-02  3.01922522E-01  7.27850273E-01
  1.00000000E+00  1.00000000E+00  1.00000000E+00  1.00000000E+00  1.00000000E+00
  6.06455036E-04  4.69790889E-03  2.43324776E-02  9.73999683E-02  3.01955843E-01
  6.62336091E-01  6.55953085E-01  3.75856333E-01  1.00000000E+00  1.00000000E+00
  1.00000000E+00  1.13272200E-02  7.61696592E-02  3.01922522E-01  7.27850273E-01
  1.00000000E+00  1.00000000E+00  1.00000000E+00  1.00000000E+00  1.00000000E+00
  6.06455036E-04  4.69790889E-03  2.43324776E-02  9.73999683E-02  3.01955843E-01
  6.62336091E-01  6.55953085E-01  3.75856333E-01  1.00000000E+00  1.00000000E+00
  1.00000000E+00  1.13272200E-02  7.61696592E-02  3.01922522E-01  7.27850273E-01
  1.00000000E+00  1.00000000E+00  1.00000000E+00  1.00000000E+00  1.00000000E+00
  6.06455036E-04  4.69790889E-03  2.43324776E-02  9.73999683E-02  3.01955843E-01
  6.62336091E-01  6.55953085E-01  3.75856333E-01  1.00000000E+00  1.00000000E+00
  1.00000000E+00  1.13272200E-02  7.61696592E-02  3.01922522E-01  7.27850273E-01
  1.00000000E+00  1.00000000E+00  1.00000000E+00  1.00000000E+00  1.00000000E+00
  6.06455036E-04  4.69790889E-03  2.43324776E-02  9.73999683E-02  3.01955843E-01
  6.62336091E-01  6.55953085E-01  3.75856333E-01  1.00000000E+00  1.00000000E+00
  1.00000000E+00  1.13272200E-02  7.61696592E-02  3.01922522E-01  7.27850273E-01
  1.00000000E+00  1.00000000E+00  1.00000000E+00  1.00000000E+00  1.00000000E+00
  6.06455036E-04  4.69790889E-03  2.43324776E-02  9.73999683E-02  3.01955843E-01
  6.62336091E-01  6.55953085E-01  3.75856333E-01  1.00000000E+00  1.00000000E+00
  1.00000000E+00  1.13272200E-02  7.61696592E-02  3.01922522E-01  7.27850273E-01
  1.00000000E+00  1.00000000E+00  1.00000000E+00  1.00000000E+00  1.00000000E+00
  6.06455036E-04  4.69790889E-03  2.43324776E-02  9.73999683E-02  3.01955843E-01
  6.62336091E-01  6.55953085E-01  3.75856333E-01  1.00000000E+00  1.00000000E+00
  1.00000000E+00  1.13272200E-02  7.61696592E-02  3.01922522E-01  7.27850273E-01
  1.00000000E+00  1.00000000E+00  1.00000000E+00  1.00000000E+00  1.00000000E+00
  6.06455036E-04  4.69790889E-03  2.43324776E-02  9.73999683E-02  3.01955843E-01
  6.62336091E-01  6.55953085E-01  3.75856333E-01  1.00000000E+00  1.00000000E+00
  1.00000000E+00  1.13272200E-02  7.61696592E-02  3.01922522E-01  7.27850273E-01
  1.00000000E+00  1.00000000E+00  1.00000000E+00  1.00000000E+00  1.00000000E+00
  2.54393072E-02  1.90085949E-01  8.52441130E-01  1.00000000E+00  1.00000000E+00
  1.00000000E+00  2.54393072E-02  1.90085949E-01  8.52441130E-01  1.00000000E+00
  1.00000000E+00  1.00000000E+00  2.54393072E-02  1.90085949E-01  8.52441130E-01
  1.00000000E+00  1.00000000E+00  1.00000000E+00  2.54393072E-02  1.90085949E-01
  8.52441130E-01  1.00000000E+00  1.00000000E+00  1.00000000E+00  2.54393072E-02
  1.90085949E-01  8.52441130E-01  1.00000000E+00  1.00000000E+00  1.00000000E+00
  2.54393072E-02  1.90085949E-01  8.52441130E-01  1.00000000E+00  1.00000000E+00
  1.00000000E+00  2.54393072E-02  1.90085949E-01  8.52441130E-01  1.00000000E+00
  1.00000000E+00  1.00000000E+00  2.54393072E-02  1.90085949E-01  8.52441130E-01
  1.00000000E+00  1.00000000E+00  1.00000000E+00
Coordinates of each shell                  R   N=         360
  2.30661243E+00  7.17789162E-01 -8.25926308E-01  2.30661243E+00  7.17789162E-01
 -8.25926308E-01  2.30661243E+00  7.17789162E-01 -8.25926308E-01  2.30661243E+00
  7.17789162E-01 -8.25926308E-01  2.30661243E+00  7.17789162E-01 -8.25926308E-01
  2.30661243E+00  7.17789162E-01 -8.25926308E-01  2.30661243E+00  7.17789162E-01
 -8.25926308E-01  2.30661243E+00  7.17789162E-01 -8.25926308E-01  2.30661243E+00
  7.17789162E-01 -8.25926308E-01  2.30661243E+00  7.17789162E-01 -8.25926308E-01
  2.30661243E+00  7.17789162E-01 -8.25926308E-01 -2.11666553E-01  2.16010853E+00
 -1.34413935E+00 -2.11666553E-01  2.16010853E+00 -1.34413935E+00 -2.11666553E-01
  2.16010853E+00 -1.34413935E+00 -2.11666553E-01  2.16010853E+00 -1.34413935E+00
 -2.11666553E-01  2.16010853E+00 -1.34413935E+00 -2.11666553E-01  2.16010853E+00
 -1.34413935E+00 -2.11666553E-01  2.16010853E+00 -1.34413935E+00 -2.11666553E-01
  2.16010853E+00 -1.34413935E+00 -2.11666553E-01  2.16010853E+00 -1.34413935E+00
 -2.11666553E-01  2.16010853E+00 -1.34413935E+00 -2.11666553E-01  2.16010853E+00
 -1.34413935E+00 -1.53696034E+00 -3.90020448E-01 -2.00079037E+00 -1.53696034E+00
 -3.90020448E-01 -2.00079037E+00 -1.53696034E+00 -3.90020448E-01 -2.00079037E+00
 -1.53696034E+00 -3.90020448E-01 -2.00079037E+00 -1.53696034E+00 -3.90020448E-01
 -2.00079037E+00 -1.53696034E+00 -3.90020448E-01 -2.00079037E+00 -1.53696034E+00
 -3.90020448E-01 -2.00079037E+00 -1.53696034E+00 -3.90020448E-01 -2.00079037E+00
 -1.53696034E+00 -3.90020448E-01 -2.00079037E+00 -1.53696034E+00 -3.90020448E-01
 -2.00079037E+00 -1.53696034E+00 -3.90020448E-01 -2.00079037E+00  9.81230413E-01
 -1.83213875E+00 -1.48239526E+00  9.81230413E-01 -1.83213875E+00 -1.48239526E+00
  9.81230413E-01 -1.83213875E+00 -1.48239526E+00  9.81230413E-01 -1.83213875E+00
 -1.48239526E+00  9.81230413E-01 -1.83213875E+00 -1.48239526E+00  9.81230413E-01
 -1.83213875E+00 -1.48239526E+00  9.81230413E-01 -1.83213875E+00 -1.48239526E+00
  9.81230413E-01 -1.83213875E+00 -1.48239526E+00  9.81230413E-01 -1.83213875E+00
 -1.48239526E+00  9.81230413E-01 -1.83213875E+00 -1.48239526E+00  9.81230413E-01
 -1.83213875E+00 -1.48239526E+00  1.53696146E+00  3.90018938E-01  2.00081239E+00
  1.53696146E+00  3.90018938E-01  2.00081239E+00  1.53696146E+00  3.90018938E-01
  2.00081239E+00  1.53696146E+00  3.90018938E-01  2.00081239E+00  1.53696146E+00
  3.90018938E-01  2.00081239E+00  1.53696146E+00  3.90018938E-01  2.00081239E+00
  1.53696146E+00  3.90018938E-01  2.00081239E+00  1.53696146E+00  3.90018938E-01
  2.00081239E+00  1.53696146E+00  3.90018938E-01  2.00081239E+00  1.53696146E+00
  3.90018938E-01  2.00081239E+00  1.53696146E+00  3.90018938E-01  2.00081239E+00
  2.11715640E-01 -2.16010943E+00  1.34412918E+00  2.11715640E-01 -2.16010943E+00
  1.34412918E+00  2.11715640E-01 -2.16010943E+00  1.34412918E+00  2.11715640E-01
 -2.16010943E+00  1.34412918E+00  2.11715640E-01 -2.16010943E+00  1.34412918E+00
  2.11715640E-01 -2.16010943E+00  1.34412918E+00  2.11715640E-01 -2.16010943E+00
  1.34412918E+00  2.11715640E-01 -2.16010943E+00  1.34412918E+00  2.11715640E-01
 -2.16010943E+00  1.34412918E+00  2.11715640E-01 -2.16010943E+00  1.34412918E+00
  2.11715640E-01 -2.16010943E+00  1.34412918E+00 -2.30657614E+00 -7.17809028E-01
  8.25919445E-01 -2.30657614E+00 -7.17809028E-01  8.25919445E-01 -2.30657614E+00
 -7.17809028E-01  8.25919445E-01 -2.30657614E+00 -7.17809028E-01  8.25919445E-01
 -2.30657614E+00 -7.17809028E-01  8.25919445E-01 -2.30657614E+00 -7.17809028E-01
  8.25919445E-01 -2.30657614E+00 -7.17809028E-01  8.25919445E-01 -2.30657614E+00
 -7.17809028E-01  8.25919445E-01 -2.30657614E+00 -7.17809028E-01  8.25919445E-01
 -2.30657614E+00 -7.17809028E-01  8.25919445E-01 -2.30657614E+00 -7.17809028E-01
  8.25919445E-01 -9.81289591E-01  1.83214458E+00  1.48236605E+00 -9.81289591E-01
  1.83214458E+00  1.48236605E+00 -9.81289591E-01  1.83214458E+00  1.48236605E+00
 -9.81289591E-01  1.83214458E+00  1.48236605E+00 -9.81289591E-01  1.83214458E+00
  1.48236605E+00 -9.81289591E-01  1.83214458E+00  1.48236605E+00 -9.81289591E-01
  1.83214458E+00  1.48236605E+00 -9.81289591E-01  1.83214458E+00  1.48236605E+00
 -9.81289591E-01  1.83214458E+00  1.48236605E+00 -9.81289591E-01  1.83214458E+00
  1.48236605E+00 -9.81289591E-01  1.83214458E+00  1.48236605E+00  4.16132159E+00
  1.29492902E+00 -1.49007317E+00  4.16132159E+00  1.29492902E+00 -1.49007317E+00
  4.16132159E+00  1.29492902E+00 -1.49007317E+00  4.16132159E+00  1.29492902E+00
 -1.49007317E+00 -3.82020561E-01  3.89705021E+00 -2.42493219E+00 -3.82020561E-01
  3.89705021E+00 -2.42493219E+00 -3.82020561E-01  3.89705021E+00 -2.42493219E+00
 -3.82020561E-01  3.89705021E+00 -2.42493219E+00 -2.77291785E+00 -7.03549665E-01
 -3.60956533E+00 -2.77291785E+00 -7.03549665E-01 -3.60956533E+00 -2.77291785E+00
 -7.03549665E-01 -3.60956533E+00 -2.77291785E+00 -7.03549665E-01 -3.60956533E+00
  1.77031727E+00 -3.30537869E+00 -2.67447752E+00  1.77031727E+00 -3.30537869E+00
 -2.67447752E+00  1.77031727E+00 -3.30537869E+00 -2.67447752E+00  1.77031727E+00
 -3.30537869E+00 -2.67447752E+00  2.77274708E+00  7.03775450E-01  3.60967308E+00
  2.77274708E+00  7.03775450E-01  3.60967308E+00  2.77274708E+00  7.03775450E-01
  3.60967308E+00  2.77274708E+00  7.03775450E-01  3.60967308E+00  3.81961434E-01
 -3.89702114E+00  2.42498501E+00  3.81961434E-01 -3.89702114E+00  2.42498501E+00
  3.81961434E-01 -3.89702114E+00  2.42498501E+00  3.81961434E-01 -3.89702114E+00
  2.42498501E+00 -4.16122865E+00 -1.29510857E+00  1.49009868E+00 -4.16122865E+00
 -1.29510857E+00  1.49009868E+00 -4.16122865E+00 -1.29510857E+00  1.49009868E+00
 -4.16122865E+00 -1.29510857E+00  1.49009868E+00 -1.77034419E+00  3.30540204E+00
  2.67443679E+00 -1.77034419E+00  3.30540204E+00  2.67443679E+00 -1.77034419E+00
  3.30540204E+00  2.67443679E+00 -1.77034419E+00  3.30540204E+00  2.67443679E+00
Num ILSW                                   I              100
ILSW                                       I   N=         100
           0           0           0           0           2           0
           0           0           0           0        4639          -1
           5           0           0           0           2           0
           0           0           1           0           1           0
           1           0           0           0           0           0
           0           0      100000           0          -1           0
           0           0           0           0           0           0
           0           0           0           1           0           0
           0 -2000000000           1           0           0           0
           0           0         121          52           0           0
           0           0          58           0           0           0
           0           0           0           0           0           1
           0           0           0           0           0           0
           0           0           0           0           0           0
           0           0           0           0           0           0
           0           0           0           0           0           0
           0           0           0           0
Num RLSW                                   I               52
RLSW                                       R   N=          52
  1.00000000E+00  1.00000000E+00  1.00000000E+00  1.00000000E+00  1.00000000E+00
  0.00000000E+00  2.00000000E-01  2.22036000E-01  0.00000000E+00  7.77964000E-01
  0.00000000E+00  2.00000000E-01  0.00000000E+00  0.00000000E+00  1.00000000E+00
  0.00000000E+00  0.00000000E+00  1.00000000E+00  0.00000000E+00  0.00000000E+00
  0.00000000E+00  0.00000000E+00  1.00000000E+00  0.00000000E+00  0.00000000E+00
  0.00000000E+00  0.00000000E+00  1.00000000E+00  0.00000000E+00  0.00000000E+00
  0.00000000E+00  0.00000000E+00  1.00000000E+00  0.00000000E+00  0.00000000E+00
  0.00000000E+00  0.00000000E+00  0.00000000E+00  1.00000000E+00  1.00000000E+00
  0.00000000E+00  1.00000000E+00  0.00000000E+00  0.00000000E+00  0.00000000E+00
  0.00000000E+00  0.00000000E+00  0.00000000E+00  0.00000000E+00  0.00000000E+00
  0.00000000E+00  0.00000000E+00
ECP-MxAtEC                                 I           250000
ECP-MaxLECP                                I               10
ECP-MaxAtL                                 I          2250000
ECP-MxTECP                                 I         11250000
ECP-LenNCZ                                 I                0
ECP-KFirst                                 I   N=         160
           0           0           0           0           0           0
           0           0           0           0           0           0
           0           0           0           0           0           0
           0           0           0           0           0           0
           0           0           0           0           0           0
           0           0           0           0           0           0
           0           0           0           0           0           0
           0           0           0           0           0           0
           0           0           0           0           0           0
           0           0           0           0           0           0
           0           0           0           0           0           0
           0           0           0           0           0           0
           0           0           0           0           0           0
           0           0           0           0           0           0
           0           0           0           0           0           0
           0           0           0           0           0           0
           0           0           0           0           0           0
           0           0           0           0           0           0
           0           0           0           0           0           0
           0           0           0           0           0           0
           0           0           0           0           0           0
           0           0           0           0           0           0
           0           0           0           0           0           0
           0           0           0           0           0           0
           0           0           0           0           0           0
           0           0           0           0           0           0
           0           0           0           0
ECP-KLast                                  I   N=         160
           0           0           0           0           0           0
           0           0           0           0           0           0
           0           0           0           0           0           0
           0           0           0           0           0           0
           0           0           0           0           0           0
           0           0           0           0           0           0
           0           0           0           0           0           0
           0           0           0           0           0           0
           0           0           0           0           0           0
           0           0           0           0           0           0
           0           0           0           0           0           0
           0           0           0           0           0           0
           0           0           0           0           0           0
           0           0           0           0           0           0
           0           0           0           0           0           0
           0           0           0           0           0           0
           0           0           0           0           0           0
           0           0           0           0           0           0
           0           0           0           0           0           0
           0           0           0           0           0           0
           0           0           0           0           0           0
           0           0           0           0           0           0
           0           0           0           0           0           0
           0           0           0           0           0           0
           0           0           0           0           0           0
           0           0           0           0           0           0
           0           0           0           0
ECP-LMax                                   I   N=          16
           0           0           0           0           0           0
           0           0           0           0           0           0
           0           0           0           0
ECP-LPSkip                                 I   N=          16
           1           1           1           1           1           1
           1           1           1           1           1           1
           1           1           1           1
ECP-RNFroz                                 R   N=          16
  0.00000000E+00  0.00000000E+00  0.00000000E+00  0.00000000E+00  0.00000000E+00
  0.00000000E+00  0.00000000E+00  0.00000000E+00  0.00000000E+00  0.00000000E+00
  0.00000000E+00  0.00000000E+00  0.00000000E+00  0.00000000E+00  0.00000000E+00
  0.00000000E+00
ECP-NLP                                    I                0
ECP-CLP1                                   R      0.000000000000000E+00
ECP-CLP2                                   R      0.000000000000000E+00
ECP-ZLP                                    R      0.000000000000000E+00
MxBond                                     I                4
NBond                                      I   N=          16
           4           4           4           4           4           4
           4           4           1           1           1           1
           1           1           1           1
IBond                                      I   N=          64
           2           4           5           9           1           3
           8          10           2           4           7          11
           1           3           6          12           1           6
           8          13           4           5           7          14
           3           6           8          15           2           5
           7          16           1           0           0           0
           2           0           0           0           3           0
           0           0           4           0           0           0
           5           0           0           0           6           0
           0           0           7           0           0           0
           8           0           0           0
RBond                                      R   N=          64
  1.00000000E+00  1.00000000E+00  1.00000000E+00  1.00000000E+00  1.00000000E+00
  1.00000000E+00  1.00000000E+00  1.00000000E+00  1.00000000E+00  1.00000000E+00
  1.00000000E+00  1.00000000E+00  1.00000000E+00  1.00000000E+00  1.00000000E+00
  1.00000000E+00  1.00000000E+00  1.00000000E+00  1.00000000E+00  1.00000000E+00
  1.00000000E+00  1.00000000E+00  1.00000000E+00  1.00000000E+00  1.00000000E+00
  1.00000000E+00  1.00000000E+00  1.00000000E+00  1.00000000E+00  1.00000000E+00
  1.00000000E+00  1.00000000E+00  1.00000000E+00  0.00000000E+00  0.00000000E+00
  0.00000000E+00  1.00000000E+00  0.00000000E+00  0.00000000E+00  0.00000000E+00
  1.00000000E+00  0.00000000E+00  0.00000000E+00  0.00000000E+00  1.00000000E+00
  0.00000000E+00  0.00000000E+00  0.00000000E+00  1.00000000E+00  0.00000000E+00
  0.00000000E+00  0.00000000E+00  1.00000000E+00  0.00000000E+00  0.00000000E+00
  0.00000000E+00  1.00000000E+00  0.00000000E+00  0.00000000E+00  0.00000000E+00
  1.00000000E+00  0.00000000E+00  0.00000000E+00  0.00000000E+00
Virial Ratio                               R      2.005281914388911E+00
SCF Energy                                 R     -3.094792760632321E+02
Total Energy                               R     -3.094792760632321E+02
RMS Force                                  R      5.424655263976390E-05
RMS Density                                R      6.874447621847249E-10
NImag                                      I                0
Job Status                                 I                1
Nuclear derivative order                   I                2
External E-field                           R   N=          35
  0.00000000E+00  0.00000000E+00  0.00000000E+00  0.00000000E+00  0.00000000E+00
  0.00000000E+00  0.00000000E+00  0.00000000E+00  0.00000000E+00  0.00000000E+00
  0.00000000E+00  0.00000000E+00  0.00000000E+00  0.00000000E+00  0.00000000E+00
  0.00000000E+00  0.00000000E+00  0.00000000E+00  0.00000000E+00  0.00000000E+00
  0.00000000E+00  0.00000000E+00  0.00000000E+00  0.00000000E+00  0.00000000E+00
  0.00000000E+00  0.00000000E+00  0.00000000E+00  0.00000000E+00  0.00000000E+00
  0.00000000E+00  0.00000000E+00  0.00000000E+00  0.00000000E+00  0.00000000E+00
IOpCl                                      I                0
IROHF                                      I                0
Alpha Orbital Energies                     R   N=         295
 -1.02810082E+01 -1.02808557E+01 -1.02808544E+01 -1.02808484E+01 -1.02806960E+01
 -1.02806946E+01 -1.02806884E+01 -1.02805044E+01 -1.05355423E+00 -8.24601359E-01
 -8.24586264E-01 -8.24564944E-01 -6.50855488E-01 -6.50841711E-01 -6.50836648E-01
 -6.25175336E-01 -5.49979900E-01 -5.21299788E-01 -5.21294581E-01 -5.09188614E-01
 -5.09186451E-01 -5.09168615E-01 -3.53638407E-01 -3.53622488E-01 -3.53595114E-01
 -3.37386196E-01 -3.37368347E-01 -3.37361148E-01  1.19657705E-01  1.19664461E-01
  1.19682367E-01  1.23033987E-01  1.79899328E-01  1.79901939E-01  1.79903191E-01
  1.82789826E-01  1.82795204E-01  1.82805310E-01  2.06723245E-01  2.57282678E-01
  2.57308656E-01  2.57324808E-01  2.64243782E-01  2.64247271E-01  2.94499738E-01
  2.94503149E-01  2.94506686E-01  2.96617053E-01  3.29820169E-01  3.29824437E-01
  3.29830593E-01  3.61078689E-01  3.61092734E-01  3.61113619E-01  3.83900509E-01
  3.83909414E-01  4.27913062E-01  4.84865562E-01  4.84869754E-01  4.84881577E-01
  4.94152954E-01  4.94168950E-01  4.94177250E-01  5.04767612E-01  5.05572394E-01
  5.05584191E-01  5.05603477E-01  5.10009819E-01  5.10010835E-01  5.10012680E-01
  5.24330537E-01  5.24342969E-01  5.24360612E-01  5.76653657E-01  5.76661725E-01
  6.24225629E-01  6.24238415E-01  7.07685267E-01  7.07688612E-01  7.07700931E-01
  7.23992630E-01  7.24019246E-01  7.24028137E-01  7.89753980E-01  8.06202845E-01
  9.02107789E-01  9.02121715E-01  9.02138422E-01  9.39121583E-01  9.46854132E-01
  9.59111639E-01  9.59123572E-01  9.59136426E-01  9.69575463E-01  9.69588825E-01
  1.04648385E+00  1.04649255E+00  1.04651161E+00  1.07170538E+00  1.07173415E+00
  1.07174279E+00  1.19418324E+00  1.19419850E+00  1.19420941E+00  1.21561356E+00
  1.21562382E+00  1.21564372E+00  1.24751066E+00  1.24752262E+00  1.24753114E+00
  1.28632313E+00  1.28632953E+00  1.28635218E+00  1.31271051E+00  1.31271671E+00
  1.32579311E+00  1.32579725E+00  1.32580514E+00  1.39453302E+00  1.39454163E+00
  1.39454805E+00  1.48901016E+00  1.49710499E+00  1.49711789E+00  1.49712163E+00
  1.50933829E+00  1.62967165E+00  1.62968685E+00  1.69712274E+00  1.69714537E+00
  1.72416032E+00  1.72416664E+00  1.72417534E+00  1.80588205E+00  1.81947978E+00
  1.81949561E+00  1.82445064E+00  1.82447289E+00  1.82447915E+00  1.84633308E+00
  1.84634653E+00  1.84636389E+00  1.93354286E+00  1.93354906E+00  1.93355506E+00
  1.99817756E+00  2.05501195E+00  2.14481349E+00  2.14482180E+00  2.14490035E+00
  2.24390509E+00  2.24392656E+00  2.24393659E+00  2.30811545E+00  2.30812638E+00
  2.30815959E+00  2.39484555E+00  2.39486576E+00  2.39488712E+00  2.40493863E+00
  2.40500194E+00  2.40502923E+00  2.49013060E+00  2.51253799E+00  2.51257823E+00
  2.56758659E+00  2.56759423E+00  2.56760491E+00  2.60990913E+00  2.60995829E+00
  2.66589731E+00  2.66592038E+00  2.66594698E+00  2.66650527E+00  2.66659577E+00
  2.66663249E+00  2.68098154E+00  2.68853828E+00  2.68856768E+00  2.68862330E+00
  2.72556339E+00  2.72558222E+00  2.72560241E+00  2.73688775E+00  2.73693273E+00
  2.83753564E+00  2.85800106E+00  2.85800730E+00  2.85802650E+00  2.96529515E+00
  2.96532902E+00  2.96535201E+00  3.02763646E+00  3.02764919E+00  3.02767896E+00
  3.03041284E+00  3.03043676E+00  3.03045157E+00  3.13483296E+00  3.13487007E+00
  3.16031309E+00  3.16032522E+00  3.16033472E+00  3.21650691E+00  3.21654780E+00
  3.21656191E+00  3.31616290E+00  3.31617388E+00  3.33194505E+00  3.36922845E+00
  3.36924380E+00  3.36927808E+00  3.39741702E+00  3.39744562E+00  3.39746681E+00
  3.43336145E+00  3.44804451E+00  3.44806878E+00  3.44815246E+00  3.55508532E+00
  3.55511080E+00  3.65731795E+00  3.65732500E+00  3.65733774E+00  3.68334892E+00
  3.68335350E+00  3.68336452E+00  3.72108481E+00  3.72110320E+00  3.72112150E+00
  3.83296098E+00  3.90229872E+00  3.90232686E+00  3.90233874E+00  3.98832389E+00
  3.98838405E+00  3.98845058E+00  3.99250095E+00  3.99252634E+00  3.99256053E+00
  3.99456451E+00  4.00251387E+00  4.00253259E+00  4.00258583E+00  4.04954228E+00
  4.04960471E+00  4.04968086E+00  4.10177050E+00  4.10179579E+00  4.12369384E+00
  4.16565165E+00  4.16568128E+00  4.22950601E+00  4.22953423E+00  4.22955206E+00
  4.25353317E+00  4.25357472E+00  4.25359362E+00  4.28467245E+00  4.28467940E+00
  4.28470723E+00  4.28922178E+00  4.40407689E+00  4.40409819E+00  4.40422636E+00
  4.57985273E+00  4.67552581E+00  4.67555831E+00  4.67557749E+00  4.88786406E+00
  4.88788421E+00  4.91224579E+00  4.91227049E+00  4.91232306E+00  4.95336784E+00
  4.95340539E+00  4.95342179E+00  5.10095568E+00  5.10104337E+00  5.10109449E+00
  5.22883543E+00  5.22890536E+00  5.33106543E+00  5.33107718E+00  5.33116427E+00
  5.36178977E+00  5.89832291E+00  2.23031591E+01  2.26533485E+01  2.26533708E+01
  2.26534117E+01  2.29009605E+01  2.30531361E+01  2.30531583E+01  2.30532119E+01
Alpha MO coefficients                      R   N=       87320
  1.68526222E-01  2.19488241E-01  1.37481624E-02 -1.30312055E-02  3.05290413E-03
 -4.46941488E-04 -1.37053531E-04  1.60814612E-04  2.15056737E-03  7.06376081E-04
 -7.59384737E-04 -4.29839384E-03 -1.43078734E-03  1.51197690E-03 -7.12919219E-05
 -1.05797330E-04 -3.34963630E-05  1.34033050E-04  9.07767139E-05 -1.02234928E-04
 -1.65180076E-04 -3.94695808E-05  2.04581852E-04  1.19295726E-04 -1.30768504E-04
 -6.37118146E-05  7.44164913E-07 -1.16777830E-04 -7.33005529E-05 -3.02701390E-05
 -2.78381752E-05  1.67206148E-01  2.17769348E-01  1.36448894E-02 -1.29808819E-02
  3.14481314E-03  4.27326440E-05 -4.16257149E-04  2.56587968E-04 -1.68190415E-04
  2.00950142E-03 -1.29204233E-03  3.23119556E-04 -4.01837477E-03  2.60423761E-03
 -1.84089421E-05  1.63209381E-05 -1.58908029E-04 -1.26838624E-04 -2.53448714E-05
 -4.12414058E-05  2.67794933E-05 -2.24364476E-04 -1.91998877E-04 -5.16547945E-05
 -4.18911665E-05  1.22947638E-04 -2.44288014E-05  6.29019934E-05  1.08139226E-04
 -8.87428061E-05  1.78093196E-05  1.64741136E-01  2.14561792E-01  1.34090160E-02
 -1.26606494E-02  2.55624409E-03  2.89088301E-04  7.53360765E-05  3.77044780E-04
 -1.41265171E-03 -3.21281253E-04 -1.81451553E-03  2.80179154E-03  6.18170958E-04
  3.58912295E-03  8.54138972E-05  1.64284234E-04  4.19060353E-05  5.86683393E-05
  3.34150670E-05  1.34811195E-04  2.49432001E-04  8.34913420E-05  8.12895020E-05
  5.38829507E-05 -3.74661995E-05  4.34772347E-05  2.55070136E-05 -1.04388470E-04
 -7.85722202E-05  8.82764611E-05  1.11334723E-04  1.63020236E-01  2.12324924E-01
  1.32009082E-02 -1.22211240E-02  1.22477465E-03 -1.79801911E-04  3.37763340E-04
  2.73642588E-04  8.58703260E-04 -1.57846142E-03 -1.26927792E-03 -1.61389499E-03
  2.95218538E-03  2.36880401E-03  1.52909036E-06 -7.61831290E-05  1.42297327E-04
 -6.28533301E-05 -9.41843005E-05  4.76783301E-06 -1.30471269E-04  2.47984748E-04
 -1.08551545E-04 -1.55496480E-04 -3.88137030E-05  8.60574857E-05  8.60849889E-05
  1.24976691E-04  2.89400285E-06  3.81570461E-05 -9.33352710E-05  1.66728959E-01
  2.17149238E-01  1.35840262E-02 -1.28425195E-02  2.72407255E-03 -2.91418926E-04
 -7.64899081E-05 -3.83460378E-04  1.45068638E-03  3.25846831E-04  1.82644030E-03
 -2.87994362E-03 -6.24700615E-04 -3.59659500E-03  8.70469633E-05  1.67452049E-04
  4.29216498E-05  5.93920922E-05  3.37098034E-05  1.44189440E-04  2.45235675E-04
  8.22934629E-05  8.06500912E-05  5.71298684E-05  3.95989968E-05 -4.46047236E-05
 -2.76490000E-05  1.07266817E-04  8.05835924E-05 -8.66934474E-05 -1.08375258E-04
  1.66746655E-01  2.17171282E-01  1.36033022E-02 -1.29311815E-02  3.11340000E-03
 -4.04938338E-05  4.14837092E-04 -2.56237537E-04  1.92183311E-04 -1.99982257E-03
  1.27989075E-03 -3.84378521E-04  4.01806484E-03 -2.58874295E-03 -1.85904449E-05
  1.60271812E-05 -1.58553856E-04 -1.26010611E-04 -2.50333569E-05 -3.50702321E-05
  2.33944537E-05 -2.22696281E-04 -1.96928152E-04 -4.33430403E-05  4.62841395E-05
 -1.21558959E-04  2.43498540E-05 -6.17825116E-05 -1.09690768E-04  8.76668080E-05
 -1.43986427E-05  1.63980866E-01  2.13571647E-01  1.33527466E-02 -1.26481046E-02
  2.63758461E-03  4.33634572E-04  1.32347272E-04 -1.55874196E-04 -2.09906190E-03
 -6.98182521E-04  7.43472023E-04  4.14512334E-03  1.40187891E-03 -1.46307573E-03
 -6.82716515E-05 -1.01408116E-04 -3.19782339E-05  1.28475858E-04  8.69634446E-05
 -1.02418380E-04 -1.63662756E-04 -3.99300830E-05  2.05119140E-04  1.15715097E-04
  1.29539180E-04  6.29031206E-05 -1.50591849E-06  1.13876586E-04  7.31969827E-05
  3.06293163E-05  2.87631532E-05  1.60429510E-01  2.08952694E-01  1.29731410E-02
 -1.19870995E-02  1.00324528E-03  1.78190960E-04 -3.30739259E-04 -2.68530335E-04
 -8.23893955E-04  1.55873490E-03  1.24620369E-03  1.53721453E-03 -2.92305142E-03
 -2.32792613E-03  1.27626017E-06 -7.46438744E-05  1.38787806E-04 -6.11534432E-05
 -9.16488427E-05  7.48801862E-06 -1.30628368E-04  2.44135549E-04 -1.03263908E-04
 -1.62694418E-04  4.24559416E-05 -8.33716479E-05 -8.50577458E-05 -1.25119843E-04
 -8.41248251E-07 -3.57752516E-05  9.33730380E-05 -1.99795863E-04 -5.07727211E-04
  2.48135097E-03  6.42631991E-04  2.00727599E-04 -2.30029578E-04 -1.99037695E-04
 -5.05878412E-04  2.48383017E-03 -5.87575771E-05  5.97980326E-04 -3.72590360E-04
 -1.96601607E-04 -5.02483843E-04  2.46489219E-03 -4.20603075E-04 -1.05973033E-04
 -5.46194960E-04 -1.94504838E-04 -5.11090113E-04  2.40263665E-03  2.65484044E-04
 -4.96417409E-04 -4.01392903E-04 -1.98372581E-04 -5.07723260E-04  2.46481216E-03
  4.24570526E-04  1.07272065E-04  5.52752759E-04 -1.98522320E-04 -5.03206879E-04
  2.48773211E-03  5.77614874E-05 -5.96181609E-04  3.71692601E-04 -1.96196177E-04
 -5.01919676E-04  2.46483011E-03 -6.27843761E-04 -1.95964791E-04  2.24683861E-04
 -1.92233086E-04 -5.04736000E-04  2.40104228E-03 -2.62323928E-04  4.88946324E-04
  3.95554843E-04 -1.73550983E-01 -2.25904367E-01 -1.51831199E-02  1.51246952E-02
 -1.60879560E-02  5.63881203E-04  8.96755252E-05 -1.26108593E-04 -1.59832254E-03
 -1.48690773E-03  1.45067401E-03  4.14966851E-03  3.75613903E-03 -3.66931369E-03
  1.04484267E-04  1.63507280E-04  3.03926145E-05 -2.22744873E-04 -1.50095906E-04
  3.46873927E-04 -1.47355138E-04  7.33468514E-05 -2.36690795E-04  3.41627772E-04
 -9.71036775E-05  1.38204485E-04 -5.99826404E-05  1.68404308E-05  2.31849657E-04
  4.11298455E-05  9.32290444E-05 -2.69410391E-01 -3.50682540E-01 -2.35456566E-02
  2.33834919E-02 -2.41329336E-02 -1.12160491E-04  7.63071801E-04 -4.48119119E-04
 -1.48100521E-04 -2.95365167E-03  2.14376944E-03  3.75917480E-04  7.29618767E-03
 -5.30658565E-03  3.90495325E-05 -4.00445385E-05  3.90705616E-04  3.22106094E-04
  6.80460720E-05  1.78392956E-04 -1.03064510E-04  8.48294277E-05 -4.99299905E-06
  1.40750018E-04 -1.06838147E-04 -7.78206676E-05 -9.93405069E-06 -1.40802317E-04
 -7.54587871E-05  8.23097582E-05 -2.72948481E-05 -7.78910704E-02 -1.01388997E-01
 -6.78628550E-03  6.63562723E-03 -6.73378949E-03 -2.02036350E-04 -1.38503179E-04
 -1.44408983E-04  4.56578369E-05 -9.95241664E-04  1.41724536E-03 -1.58579734E-04
  2.46545960E-03 -3.58313064E-03 -6.30473110E-05 -1.07654765E-04 -4.51395495E-05
 -6.87417661E-05 -2.94241068E-05  4.23974670E-04 -2.39840914E-04 -2.15591230E-04
  2.56249169E-04 -3.19828310E-04 -1.06357923E-04  1.90512334E-04 -1.30857979E-04
 -6.42095172E-05 -3.15093016E-05 -2.11107573E-04 -7.95189590E-05  1.74108534E-02
  2.26632468E-02  1.52135485E-03 -1.51217910E-03  1.73053435E-03 -5.31601547E-05
 -4.74117726E-05  1.22969011E-04 -2.75708881E-04 -1.18567628E-03  8.96178545E-04
  6.41405608E-04  3.04238744E-03 -2.16257334E-03 -5.50432203E-06 -1.36258976E-05
  4.20258617E-05  1.50925643E-05 -4.84792748E-06  5.97869365E-04 -2.96484351E-04
 -1.76247084E-04  9.43988176E-05 -9.17068669E-05 -2.01487738E-04  7.76603545E-05
  1.14497036E-04 -7.55825520E-06  1.72130591E-05 -2.18769517E-04  1.43619561E-04
  8.10688044E-02  1.05524474E-01  7.08891492E-03 -7.05964057E-03  7.56043836E-03
 -2.11223625E-04 -1.40345227E-04 -1.53214322E-04  7.74537412E-05 -9.79013800E-04
  1.51540675E-03 -2.81913488E-04  2.41339302E-03 -3.88554751E-03  6.44849432E-05
  1.12869306E-04  4.64976828E-05  7.04933450E-05  2.99703949E-05 -4.43817878E-04
  2.34217861E-04  2.09833350E-04 -2.48527384E-04  3.22149584E-04 -1.07105297E-04
  1.94098972E-04 -1.29083667E-04 -6.29236852E-05 -3.08680050E-05 -2.11735329E-04
 -8.09467367E-05  2.70396884E-01  3.51967501E-01  2.36243431E-02 -2.34531063E-02
  2.41183809E-02 -1.09958243E-04  7.65604757E-04 -4.49637570E-04 -1.04513506E-04
 -2.96018089E-03  2.14926002E-03  2.66498782E-04  7.30392870E-03 -5.31435964E-03
 -3.85986658E-05  3.98606804E-05 -3.91270992E-04 -3.23516439E-04 -6.70194427E-05
 -1.80507326E-04  8.90212706E-05 -9.01581588E-05  2.27591821E-06 -1.21615371E-04
 -1.04293657E-04 -7.73643803E-05 -9.95929084E-06 -1.40709544E-04 -7.73629359E-05
  8.27834228E-05 -2.55091933E-05  1.71423799E-01  2.23138887E-01  1.49424212E-02
 -1.46842200E-02  1.48563052E-02  5.53103256E-04  8.69389939E-05 -1.23091376E-04
 -1.50354971E-03 -1.44674164E-03  1.40165907E-03  3.79098170E-03  3.61780160E-03
 -3.50360086E-03 -1.02168541E-04 -1.60964457E-04 -2.95272975E-05  2.19102096E-04
  1.48036562E-04 -3.51840897E-04  1.30549024E-04 -8.13369580E-05  2.45923946E-04
 -3.28979301E-04 -9.26590366E-05  1.37038552E-04 -6.02351135E-05  1.58494109E-05
  2.30305992E-04  4.34301483E-05  9.58039629E-05 -1.51234017E-02 -1.96859065E-02
 -1.30995811E-03  1.23334857E-03 -1.24722651E-03 -4.77384342E-05 -5.28885668E-05
  1.18434922E-04 -2.62663092E-04 -1.12695871E-03  9.40626445E-04  6.23617130E-04
  2.86750690E-03 -2.29725704E-03  5.66354960E-06  1.22009944E-05 -3.96497147E-05
 -1.56078106E-05  1.84769757E-06 -6.03941504E-04  2.85608114E-04  1.64653813E-04
 -7.93196729E-05  8.48639172E-05 -2.00370150E-04  7.84456456E-05  1.15662491E-04
 -1.00200163E-05  1.65696469E-05 -2.16507198E-04  1.44599445E-04  1.42587007E-04
  2.83010485E-04 -4.81158809E-04 -5.95149898E-04 -1.52419583E-04  1.84238977E-04
  2.22095163E-04  4.61292269E-04 -6.71816748E-04  9.66337351E-05 -8.47442428E-04
  5.16972974E-04  6.32697722E-05  1.27044367E-04 -1.97279367E-04  1.91410934E-04
  8.19368870E-05  2.02422195E-04 -1.41978723E-05 -2.25816868E-05  7.74307250E-05
  3.55785693E-05 -1.14841992E-05 -7.13735617E-05 -6.67165130E-05 -1.29319456E-04
  2.47301490E-04  1.98356977E-04  8.38111922E-05  2.12528732E-04 -2.23295760E-04
 -4.64550644E-04  6.87135763E-04  9.76469859E-05 -8.50940180E-04  5.19213029E-04
 -1.40565125E-04 -2.88062327E-04  4.44468952E-04 -5.88613596E-04 -1.50229584E-04
  1.81644227E-04  1.16624038E-05  1.98961456E-05 -4.16228966E-05  3.26911496E-05
 -4.74745426E-06 -6.59909998E-05 -2.07571467E-01 -2.70187151E-01 -1.81676460E-02
  1.81368317E-02 -1.90829704E-02  5.88324416E-04  2.07100085E-04 -3.05591511E-04
 -2.94349534E-03 -6.36481636E-04 -4.23942512E-05  7.34047010E-03  1.59112751E-03
  1.03155658E-04  1.46943227E-04  2.13099484E-04  7.03089735E-05 -2.40579382E-04
 -1.67509751E-04 -4.02132200E-04  2.41982607E-04  6.58209532E-05 -1.42862449E-05
 -1.43607703E-04  1.74757472E-04 -2.23556751E-05  7.64722031E-08  7.81930439E-05
  5.03024517E-06 -1.29239400E-04 -1.71007801E-04  6.01862380E-02  7.83422361E-02
  5.27501782E-03 -5.32874231E-03  5.65266600E-03 -1.00063695E-04 -2.04101685E-04
  6.83115771E-05 -1.41972006E-03  3.26689051E-04 -8.75753336E-04  3.53109859E-03
 -7.89669643E-04  2.16333193E-03 -2.43033594E-05 -1.79827900E-05 -9.67660301E-05
 -6.05429560E-05 -1.34072537E-05  1.10237637E-05 -1.36410422E-05  1.82672841E-04
 -3.67337030E-04  5.55943300E-04 -1.53801884E-04 -1.85304076E-04  3.28474602E-05
 -9.63009169E-06  1.91537065E-04 -6.00308854E-05 -1.61015203E-04  2.50948791E-01
  3.26653714E-01  2.19030060E-02 -2.16528532E-02  2.22267741E-02  4.49476846E-04
  1.31334303E-04  6.85396818E-04 -2.55153378E-03 -4.46878964E-04 -2.17741828E-03
  6.39651182E-03  1.12195960E-03  5.48165884E-03  2.01563198E-04  3.94305389E-04
  1.05508013E-04  1.29625676E-04  6.60732119E-05  3.16349287E-04 -5.92346695E-05
 -9.23432631E-06  3.60518823E-06  1.29467832E-04 -8.40797464E-05  5.98088492E-07
  6.92365155E-05 -1.78625780E-04 -1.19001224E-04 -1.25472661E-05 -4.29476372E-05
 -1.13909516E-02 -1.48272464E-02 -9.84468137E-04  9.04504012E-04 -8.75153630E-04
 -1.02118864E-04 -4.45321657E-05 -7.58066020E-05 -1.38224538E-03 -1.34964227E-04
 -5.58772943E-04  3.46449435E-03  2.98324266E-04  1.35910403E-03 -1.41219206E-05
 -1.92077490E-05 -2.58070166E-05  5.95735929E-06  1.92527944E-05 -1.16419958E-04
  1.09296281E-04 -1.64874135E-04  3.59904839E-04 -5.57637500E-04 -1.42807737E-04
 -1.96208309E-04 -1.47166909E-04  1.22635196E-04 -8.71582548E-05 -1.08647261E-04
 -1.15764876E-04 -2.49948630E-01 -3.25349221E-01 -2.18467180E-02  2.16790993E-02
 -2.26568244E-02  4.47082635E-04  1.30351655E-04  6.86188476E-04 -2.59249258E-03
 -4.66288966E-04 -2.16371467E-03  6.53771976E-03  1.17941813E-03  5.49497659E-03
 -2.02865568E-04 -3.93463980E-04 -1.05233659E-04 -1.29756524E-04 -6.60696100E-05
 -3.30506584E-04  7.13895541E-05  1.64897510E-05  1.20753512E-05 -1.17436810E-04
 -8.50242080E-05  1.75412678E-08  6.86966821E-05 -1.79238636E-04 -1.19242177E-04
 -1.58253709E-05 -4.65759832E-05 -5.55476061E-02 -7.23046310E-02 -4.84534336E-03
  4.75738305E-03 -4.65668145E-03 -1.00088814E-04 -1.89882480E-04  5.77048588E-05
 -1.38425171E-03  2.05532625E-04 -8.30296006E-04  3.43458184E-03 -4.15330369E-04
  2.00606322E-03  2.46839180E-05  1.80539773E-05  9.06762420E-05  5.55040596E-05
  1.28343358E-05 -6.47039659E-07  7.45555628E-06 -1.82132434E-04  3.81018709E-04
 -5.41201322E-04 -1.53263574E-04 -1.86892423E-04  3.22945273E-05 -1.30526890E-05
  1.90066763E-04 -6.10697983E-05 -1.57582310E-04  2.06798530E-01  2.69185088E-01
  1.80424646E-02 -1.78214957E-02  1.79564357E-02  5.82493394E-04  2.04986447E-04
 -3.01780528E-04 -2.85382618E-03 -6.16309875E-04 -4.35366619E-05  6.99175952E-03
  1.50076685E-03  1.50544945E-04 -1.46621489E-04 -2.10879486E-04 -6.96563020E-05
  2.38272110E-04  1.65764583E-04  3.87777126E-04 -2.41435157E-04 -6.38473937E-05
  3.68773365E-05  1.54305483E-04  1.77819225E-04 -2.17994339E-05 -2.21253169E-07
  7.82221160E-05  5.24637039E-06 -1.25469428E-04 -1.66590243E-04  1.53193451E-02
  1.99409973E-02  1.33963708E-03 -1.34997670E-03  1.56552386E-03 -9.58328612E-05
 -5.31179496E-05 -8.55369577E-05 -1.40570891E-03 -3.54832515E-05 -5.28449600E-04
  3.54160918E-03  1.33018508E-05  1.25460246E-03  1.53707733E-05  1.62014238E-05
  2.99697900E-05 -7.73818646E-06 -2.26015158E-05  1.29321801E-04 -1.16941571E-04
  1.63463031E-04 -3.40676015E-04  5.63087702E-04 -1.41502168E-04 -1.98023879E-04
 -1.47987540E-04  1.20097914E-04 -8.91008758E-05 -1.05600635E-04 -1.16131407E-04
  1.71142516E-04  3.50654519E-04 -5.30668252E-04 -6.81010887E-04 -2.20986021E-04
  2.79722223E-04 -5.05677022E-05 -1.04990437E-04  1.73874652E-04  2.57413783E-05
  2.03178973E-04 -1.03288156E-04 -2.06615825E-04 -4.22827804E-04  6.67032971E-04
 -5.39052747E-04 -1.43225052E-04 -7.41530346E-04  8.46959350E-06  1.50555745E-05
 -1.78499366E-05  2.89094862E-05  3.55277466E-05  4.49985009E-05  2.05220720E-04
  4.15497915E-04 -6.53444491E-04 -5.36563521E-04 -1.42914845E-04 -7.37313173E-04
  4.54043166E-05  9.99690464E-05 -9.89560978E-05  2.77009199E-05  1.87467215E-04
 -9.39820441E-05 -1.70655664E-04 -3.59264410E-04  5.13212195E-04 -6.79225413E-04
 -2.20687298E-04  2.79615580E-04 -1.28766793E-05 -2.10561051E-05  7.77835430E-05
  2.30767984E-05  4.73246254E-05  5.37034758E-05  9.75578421E-02  1.26986295E-01
  8.56294971E-03 -8.67472794E-03  8.80480152E-03 -2.87007086E-04 -1.93243706E-04
  3.53535352E-05  1.36482510E-03 -7.78397524E-04 -1.27111882E-03 -3.02085457E-03
  2.05732970E-03  3.03017418E-03 -5.70443707E-05 -7.57083043E-05 -5.16121242E-05
  1.25936791E-04  8.99846407E-05 -3.36903150E-04  1.20113401E-04  2.26565568E-04
 -2.88966327E-04  4.35373687E-04  1.00075189E-04 -3.62713315E-05 -1.42789247E-04
 -2.31416390E-04  1.53695581E-04 -9.90988694E-05 -4.29812128E-05 -8.05768415E-02
 -1.04883388E-01 -7.07721990E-03  7.21914313E-03 -7.29105081E-03  2.10777092E-05
  1.69434963E-04 -2.41776350E-04  6.01161386E-04 -1.68819553E-03 -5.08970588E-04
 -1.46394171E-03  3.84993244E-03  1.48588951E-03  1.75324621E-05 -2.77313308E-05
  1.31962403E-04  7.70289372E-05  9.32774433E-07 -5.80707013E-04  3.03005893E-04
  1.31182544E-04 -1.62446682E-05 -2.03410947E-06  1.60186084E-04 -1.76408840E-04
  2.27942693E-05 -3.92295296E-05  5.54401803E-05 -1.77831299E-04  1.67471525E-04
  1.12030908E-01  1.45827097E-01  9.79678592E-03 -9.77234093E-03  9.48390797E-03
  2.99769229E-04 -2.51750578E-05  2.47172095E-04 -5.54982450E-05 -1.18816407E-03
 -1.72243186E-03 -1.64941261E-04  2.88068783E-03  3.89342322E-03  8.77251173E-05
  1.75879540E-04  1.97101675E-05  6.87917517E-05  5.16753264E-05 -2.91680018E-04
  2.15887087E-04 -7.33695543E-05  2.76707489E-04 -4.63331882E-04  3.52313883E-05
 -4.15517189E-05 -2.70673835E-04 -7.05545543E-06  8.69524664E-06 -1.12288053E-05
  1.98994410E-04  2.84640052E-01  3.70505863E-01  2.48715067E-02 -2.46322005E-02
  2.62327834E-02 -3.64998174E-04  6.80585190E-04  5.39050308E-04  1.40516398E-03
 -2.62157932E-03 -2.25585898E-03 -3.71736080E-03  6.93572912E-03  5.94892072E-03
  2.72112142E-06 -2.11583159E-04  3.91290124E-04 -1.74816717E-04 -2.59732233E-04
 -3.86898108E-05 -1.26186847E-05  8.01731215E-05 -2.75728556E-05 -6.81550779E-05
  2.77571862E-05  6.69411141E-05  6.37961234E-06  1.48367688E-04  7.82287457E-05
 -2.17453310E-05 -7.42204530E-05 -1.16363177E-01 -1.51464894E-01 -1.02116152E-02
  1.03613121E-02 -1.06684833E-02  3.09637768E-04 -2.02144158E-05  2.60921632E-04
 -1.48767427E-04 -1.16895514E-03 -1.82928122E-03  1.38258741E-04  2.84875702E-03
  4.25046791E-03 -9.10531278E-05 -1.82321099E-04 -2.17186936E-05 -7.03354698E-05
 -5.41158210E-05  2.98242845E-04 -1.96739903E-04  5.65412246E-05 -2.66612157E-04
  4.55871999E-04  3.51791891E-05 -4.62279844E-05 -2.68871461E-04 -9.78348078E-06
  6.89360655E-06 -1.03388206E-05  1.97601213E-04  7.74020595E-02  1.00751332E-01
  6.78046536E-03 -6.81750690E-03  6.55833312E-03  2.13743434E-05  1.57521729E-04
 -2.37684832E-04  5.80506568E-04 -1.63728138E-03 -5.98130236E-04 -1.40664855E-03
  3.66915108E-03  1.74471105E-03 -1.58883301E-05  2.66740123E-05 -1.28256252E-04
 -7.30841475E-05 -1.06511297E-06  6.00187773E-04 -2.92235222E-04 -1.50028132E-04
  2.42665001E-05 -1.46589545E-06  1.61844548E-04 -1.78627420E-04  2.36273176E-05
 -3.69074141E-05  5.83622429E-05 -1.79926271E-04  1.66464908E-04 -9.78374981E-02
 -1.27352214E-01 -8.56268440E-03  8.60059590E-03 -8.39418557E-03 -2.86184345E-04
 -1.90577324E-04  3.69793297E-05  1.34179447E-03 -7.43190141E-04 -1.22992741E-03
 -2.91049986E-03  1.98446864E-03  2.90665475E-03  5.57935436E-05  7.57692640E-05
  5.22187368E-05 -1.26357847E-04 -8.86648212E-05  3.32091734E-04 -9.58265102E-05
 -2.31052093E-04  2.77706174E-04 -4.18610690E-04  9.65032047E-05 -3.61397254E-05
 -1.40915486E-04 -2.29535881E-04  1.51378522E-04 -9.86005529E-05 -4.33057253E-05
 -2.82292015E-01 -3.67453510E-01 -2.46025708E-02  2.41326703E-02 -2.48057412E-02
 -3.61636406E-04  6.70574817E-04  5.31362883E-04  1.32750214E-03 -2.54294269E-03
 -2.18422689E-03 -3.45955450E-03  6.62302810E-03  5.67604290E-03 -2.92671899E-06
  2.09209656E-04 -3.86535487E-04  1.72362580E-04  2.57635232E-04  4.15396373E-05
  3.36505551E-05 -9.42683612E-05  2.43013475E-05  8.76323895E-05  2.32499029E-05
  6.61330843E-05  8.93592570E-06  1.48353080E-04  7.38509229E-05 -1.98815663E-05
 -7.61640884E-05 -8.21642590E-05 -1.90180256E-04  1.74317533E-04  3.28293100E-04
  1.41306058E-04 -9.22488125E-05  6.87805692E-05  1.62748027E-04 -1.52455326E-04
  8.80751516E-06 -2.34507999E-04  1.99496689E-04 -9.36237925E-05 -2.19740179E-04
  1.81241311E-04 -2.82011363E-04 -3.35039780E-05 -3.12393682E-04 -2.32557771E-04
 -4.49175258E-04  8.30573287E-04  4.03927084E-04 -7.52512003E-04 -6.04574079E-04
  9.83959636E-05  2.21812911E-04 -2.53025941E-04 -2.92304464E-04 -3.54022633E-05
 -3.25554395E-04 -6.52477201E-05 -1.59683424E-04  1.01042931E-04  7.52825136E-06
 -2.24361215E-04  1.92217806E-04  8.26405769E-05  1.95416781E-04 -1.74711581E-04
  3.29875846E-04  1.42521726E-04 -9.23205789E-05  2.30328484E-04  4.55573422E-04
 -7.88456145E-04  4.00345162E-04 -7.47006810E-04 -5.99960389E-04 -1.71610165E-01
 -2.23240434E-01 -1.75852886E-02  2.80458090E-02 -6.69632227E-02  6.39454959E-04
  3.29705603E-04 -3.48396885E-04 -7.39521180E-03 -8.78003797E-06  5.55590556E-04
  2.46825562E-02  1.88712281E-03 -3.54842678E-03  6.51256150E-05  2.13042320E-04
  4.37550964E-05 -1.98089149E-04 -2.22187484E-04 -7.54979090E-04  6.55600502E-05
  6.35450131E-04  1.67897824E-03 -1.80669232E-04 -6.36212850E-05 -1.47419741E-05
  7.54678725E-05  1.56113614E-04 -6.15366338E-05 -1.79657253E-04 -2.66415870E-04
  2.68903251E-01  3.49805052E-01  2.75419209E-02 -4.38511658E-02  1.04706807E-01
  4.56606300E-05 -1.02109751E-03  6.80225667E-04 -1.87553773E-03  9.34582670E-03
 -5.02868700E-03  5.60319611E-03 -3.24331951E-02  1.81956291E-02 -1.61370721E-05
  2.70720069E-05 -4.35959914E-04 -3.59905297E-04 -4.96580334E-05  3.84337909E-04
 -3.84355002E-04  1.08632185E-03  1.23556905E-03  7.16366003E-04  1.54973179E-04
 -6.25258730E-05  1.04665404E-04  3.01774867E-04  2.22591421E-05  1.41035302E-04
 -2.82560539E-04 -8.52737800E-02 -1.10931051E-01 -8.70515226E-03  1.37759345E-02
 -3.25477792E-02 -1.55657773E-04  9.36975500E-05 -3.91621758E-04  3.36933992E-03
  3.18871373E-03  1.07942015E-03 -1.04137231E-02 -8.54162461E-03 -5.19969269E-03
 -1.53237415E-04 -1.08118976E-04 -3.00003202E-06 -9.98501123E-05  2.50549740E-05
 -8.65833763E-04  3.47427907E-04  1.23568239E-03  6.51031296E-04  1.08867338E-03
  9.45968215E-05 -1.87378231E-05  1.31813283E-04  1.42349411E-04  7.13699376E-05
  1.90660667E-04  8.41801075E-05 -1.26695194E-02 -1.64812814E-02 -1.29734411E-03
  2.06721704E-03 -5.11696215E-03 -2.18086140E-05 -1.78453952E-04  1.06334093E-04
 -9.66737714E-04 -2.04357720E-03  2.73913979E-03  2.68228189E-03  4.72347115E-03
 -7.28377322E-03  1.05079254E-04 -3.97732344E-05 -5.12551949E-05  2.10594224E-05
 -2.27888596E-06  1.21094976E-03 -7.62776037E-04  4.60171774E-04  1.30736812E-03
  2.80117125E-04 -1.68761449E-04  6.18245074E-05  9.55730496E-05 -2.31497204E-05
 -1.20592505E-07 -1.58914011E-04  1.13649458E-04 -8.23271753E-02 -1.07095875E-01
 -8.43570764E-03  1.34446963E-02 -3.23498872E-02  1.50380682E-04 -9.53693727E-05
  3.82675534E-04 -3.30375323E-03 -3.17687924E-03 -1.01996138E-03  1.03728948E-02
  8.54269485E-03  5.21020375E-03 -1.50964338E-04 -1.03640289E-04 -1.77842972E-06
 -9.84850801E-05  2.56811781E-05 -8.60443043E-04  3.43015127E-04  1.23485320E-03
  6.49626267E-04  1.09076829E-03 -9.32348383E-05  2.08585736E-05 -1.32640238E-04
 -1.38738105E-04 -6.92362321E-05 -1.88998422E-04 -8.16116195E-05  2.68242981E-01
  3.48945930E-01  2.74723228E-02 -4.37178390E-02  1.04713444E-01 -4.37812958E-05
  1.01878665E-03 -6.78795701E-04  1.88892886E-03 -9.29582602E-03  4.99762123E-03
 -5.65396986E-03  3.24799576E-02 -1.82248740E-02 -1.62378416E-05  2.67476685E-05
 -4.35377124E-04 -3.59076409E-04 -4.94050743E-05  3.87232904E-04 -3.85751327E-04
  1.08618803E-03  1.22996703E-03  7.22424943E-04 -1.50455102E-04  6.34908754E-05
 -1.04114988E-04 -2.99064031E-04 -2.38403386E-05 -1.40453023E-04  2.83452117E-04
 -1.74081795E-01 -2.26458029E-01 -1.77891674E-02  2.81833062E-02 -6.72491558E-02
 -6.45908043E-04 -3.32219907E-04  3.51275094E-04  7.38370516E-03  6.95259915E-07
 -5.45535191E-04 -2.48364304E-02 -1.92304826E-03  3.58844841E-03  6.68983335E-05
  2.15600435E-04  4.46912599E-05 -2.01155309E-04 -2.24359423E-04 -7.56007371E-04
  6.85491850E-05  6.35719971E-04  1.67739773E-03 -1.84018667E-04  6.03140357E-05
  1.51036640E-05 -7.56188838E-05 -1.56924742E-04  6.22456884E-05  1.78854775E-04
  2.65870777E-04 -1.48588579E-02 -1.93307488E-02 -1.50045831E-03  2.33239791E-03
 -5.24647592E-03  2.01208609E-05  1.84607104E-04 -1.01428537E-04  1.01320827E-03
  1.99333043E-03 -2.78017078E-03 -2.71942527E-03 -4.74379803E-03  7.26878526E-03
  1.04858386E-04 -3.85695447E-05 -5.41254722E-05  2.23818108E-05 -2.60093496E-07
  1.21137861E-03 -7.63363071E-04  4.59028667E-04  1.31105781E-03  2.72462051E-04
  1.72661092E-04 -5.93084232E-05 -9.56217358E-05  2.33698188E-05  3.62344279E-06
  1.59041799E-04 -1.12549512E-04  1.79233926E-04 -9.27018913E-05 -2.85521117E-03
 -5.98050918E-04 -1.48494716E-04  1.79770941E-04 -2.79954466E-04  1.47761692E-04
  4.45396983E-03 -9.97286130E-05  8.52327855E-04 -5.17471744E-04  8.88753701E-05
 -3.73788166E-05 -1.38107520E-03  2.13682740E-04  9.24279952E-05  2.24721562E-04
  1.30583241E-05 -1.42204748E-05 -2.42273085E-04 -3.07914640E-05 -6.17508768E-06
  6.66938847E-05  8.55678866E-05 -5.48151815E-05 -1.40857001E-03 -2.05937405E-04
 -9.03847545E-05 -2.13851551E-04 -2.78520026E-04  1.61320064E-04  4.48687989E-03
  9.86209464E-05 -8.48077386E-04  5.14864064E-04  1.80363880E-04 -1.00882525E-04
 -2.89553934E-03  6.03789136E-04  1.50535561E-04 -1.82074569E-04  1.57509444E-05
  1.92071220E-06 -2.12952084E-04  3.44068009E-05 -1.68189665E-06 -7.30266637E-05
 -2.06815195E-01 -2.69036347E-01 -2.12032707E-02  3.38420438E-02 -8.07401072E-02
  9.04434891E-04  2.46464988E-04 -1.79225232E-04 -6.59476745E-03 -2.66510775E-03
  4.90173573E-03  2.38096193E-02  8.95933985E-03 -1.49460963E-02  2.23844320E-04
  1.87010025E-04  5.99781659E-05 -2.80729561E-04 -1.72243064E-04  5.02708506E-05
 -1.70989824E-03 -6.77047119E-04  2.48893481E-04  5.36882845E-04 -3.09104858E-04
  1.37499485E-04  3.78176171E-05  1.43675944E-04  1.33953501E-04 -8.14392372E-05
 -9.77832140E-05 -5.25224388E-02 -6.83225688E-02 -5.40222600E-03  8.65643004E-03
 -2.12431056E-02 -1.99617970E-04  1.49638455E-04 -1.87121449E-04 -2.97528868E-03
 -2.73422777E-03  5.71663323E-05  7.32487498E-03  8.91063775E-03 -1.39046054E-03
  1.19077274E-05 -7.77965477E-06  1.21684749E-04  4.69134529E-06  1.09296370E-04
 -6.98378119E-04 -1.17766104E-03 -1.76661198E-04 -6.60817884E-04  1.29754269E-03
 -1.67112266E-04 -1.47810119E-04  1.86819678E-06 -9.06870328E-05  1.29866766E-04
 -6.78787719E-05 -7.51311097E-05  2.50854711E-01  3.26327733E-01  2.56673916E-02
 -4.07686457E-02  9.76601704E-02  7.65353111E-04  1.69784891E-04  8.36115300E-04
 -4.60832600E-03 -1.59761386E-03 -8.79686427E-03  1.76758222E-02  5.56656659E-03
  3.00823257E-02  1.73568659E-04  4.57743535E-04  1.16259738E-04  1.59576289E-04
  6.55003417E-05 -1.41584988E-03 -1.13609906E-03 -5.20083226E-04  7.40614522E-05
 -6.52688891E-05  5.41901782E-05 -3.95858255E-04 -1.51617584E-04 -1.32690537E-04
 -5.51251206E-05 -5.39088228E-05 -2.37863239E-05  1.41286911E-02  1.83811694E-02
  1.42331069E-03 -2.20688292E-03  4.73121823E-03 -2.03683615E-04  1.71274327E-05
 -4.89636023E-05 -2.93907038E-03 -8.81964299E-04 -1.80930735E-03  7.33692144E-03
  2.40381365E-03  4.71390444E-03 -1.88660540E-05  1.03087264E-05 -6.33577875E-06
  5.14166991E-05 -1.12673691E-04 -9.42209580E-04 -9.36132695E-04 -8.59255657E-04
  8.21238387E-04 -9.34544885E-04 -1.01065378E-04 -1.51693716E-04 -1.21989526E-04
  1.05524975E-04 -4.96431309E-05 -9.87342464E-05 -9.49886561E-05  2.51355230E-01
  3.26978527E-01  2.57366038E-02 -4.09741965E-02  9.75648924E-02 -7.65961723E-04
 -1.69816492E-04 -8.39616343E-04  4.68846551E-03  1.62046317E-03  8.87193694E-03
 -1.76158720E-02 -5.55819875E-03 -2.99310636E-02  1.73793306E-04  4.58210590E-04
  1.16477161E-04  1.59291961E-04  6.53795422E-05 -1.41050500E-03 -1.14453913E-03
 -5.23229798E-04  7.33845509E-05 -6.59923876E-05 -5.26441538E-05  3.99593224E-04
  1.52591421E-04  1.36545928E-04  5.72423555E-05  5.80137681E-05  2.83284989E-05
 -5.65768564E-02 -7.35993605E-02 -5.78212716E-03  9.17142673E-03 -2.14706592E-02
  2.01811859E-04 -1.62718293E-04  1.94031602E-04  2.97342663E-03  2.86252755E-03
 -1.51465145E-04 -7.35572240E-03 -8.86592042E-03  1.39811530E-03  1.24054803E-05
 -8.26750538E-06  1.27045216E-04  9.33893773E-06  1.10353929E-04 -6.92295272E-04
 -1.18064060E-03 -1.80506792E-04 -6.64666094E-04  1.29941927E-03  1.73493174E-04
  1.46374253E-04  1.05847163E-07  9.69282942E-05 -1.28866665E-04  6.75539124E-05
  7.33417652E-05 -2.08093179E-01 -2.70700571E-01 -2.12893442E-02  3.37901162E-02
 -8.09939035E-02 -9.07287007E-04 -2.47258508E-04  1.79067847E-04  6.51193933E-03
  2.64081982E-03 -4.88548960E-03 -2.39932125E-02 -9.02062342E-03  1.50458067E-02
  2.24700171E-04  1.88349664E-04  6.04210701E-05 -2.82743289E-04 -1.73686494E-04
  5.76635133E-05 -1.70905083E-03 -6.76959488E-04  2.44943480E-04  5.34783933E-04
  3.06366897E-04 -1.37836937E-04 -3.76557747E-05 -1.43336292E-04 -1.33588755E-04
  7.69786805E-05  9.25010568E-05  1.03179409E-02  1.34215463E-02  1.06482195E-03
 -1.71538193E-03  4.53112529E-03  1.98791392E-04 -5.96358267E-06  5.62004047E-05
  3.00415586E-03  7.83299093E-04  1.70848944E-03 -7.33296453E-03 -2.46804024E-03
 -4.71368747E-03 -1.90094345E-05  1.28706441E-05 -1.09924245E-05  5.38521944E-05
 -1.09312840E-04 -9.35227761E-04 -9.40894414E-04 -8.58370563E-04  8.21488741E-04
 -9.38336512E-04  1.06988103E-04  1.52154350E-04  1.17985014E-04 -1.02547975E-04
  5.48481239E-05  9.76757791E-05  9.41905901E-05  2.16114898E-04 -1.07223400E-04
 -3.41378059E-03 -6.82999100E-04 -2.22591045E-04  2.86440195E-04  5.40549879E-05
 -4.87891624E-05 -9.39456738E-04 -3.57738281E-05 -1.78500405E-04  8.45533749E-05
 -2.60061908E-04  1.55346519E-04  4.21414466E-03 -5.38723084E-04 -1.43709197E-04
 -7.46142095E-04 -1.52817352E-05 -1.07914697E-05  1.69936966E-04 -3.02497617E-05
 -4.80205194E-05 -5.62426683E-05 -2.62379104E-04  1.28018296E-04  4.14185350E-03
  5.42654590E-04  1.44752430E-04  7.52410020E-04  5.92918971E-05 -1.55204091E-05
 -8.76358869E-04  3.36866207E-05  1.96088597E-04 -9.50217478E-05  2.15266298E-04
 -1.31424722E-04 -3.49099096E-03  6.82390195E-04  2.22404842E-04 -2.85768674E-04
 -1.02589678E-05  2.22816019E-05  2.34608836E-04  3.76065522E-05  3.35159649E-05
  4.51698863E-05 -9.32130631E-02 -1.21254084E-01 -9.58979758E-03  1.53893221E-02
 -3.68960602E-02  3.98250189E-04 -3.64824334E-05 -2.42948354E-04 -3.21888225E-03
 -3.81458615E-03 -6.07662478E-04  1.13619641E-02  1.06481576E-02  3.82202351E-04
  1.20489945E-05  1.19197933E-04  7.41450408E-05 -1.80205770E-04 -1.52383158E-05
 -6.62451374E-04  7.84681786E-04 -5.55931031E-04 -1.17393406E-05  1.61631339E-03
 -9.21526887E-06  2.49083097E-05 -9.65954005E-05 -8.32951782E-05  1.86969688E-04
 -1.65387180E-04 -1.37804367E-04 -7.73310694E-02 -1.00592969E-01 -7.97057962E-03
  1.28146354E-02 -3.13207197E-02 -9.64237287E-05  3.93196316E-04 -3.05950729E-05
 -9.12611206E-04 -1.04745387E-03  4.39309197E-03  2.03233781E-03  5.45969057E-03
 -1.28571535E-02  1.16763285E-04 -6.56204201E-05  1.07719855E-04  1.05693609E-04
  1.94300626E-05  1.20496505E-03  1.50298256E-05 -1.33634758E-03  5.18733560E-04
  7.12049176E-04 -2.02513681E-04  1.45619411E-04 -4.73995903E-05 -9.19761905E-05
 -7.04968460E-05  1.16081723E-04 -5.14591953E-05 -1.09988660E-01 -1.43078266E-01
 -1.12804994E-02  1.79849514E-02 -4.28858420E-02 -1.84395288E-04 -2.03084105E-04
 -4.59723550E-04  4.71881570E-03 -1.54374494E-03  2.29447930E-03 -1.44303519E-02
  3.26859478E-03 -9.05617516E-03 -1.51176852E-04 -1.60383247E-04 -5.87225813E-05
 -2.31051090E-05 -1.20484776E-04 -5.34152430E-04  1.08534262E-03 -1.12325226E-03
  1.09195442E-03 -2.02428103E-04  3.70532081E-05  1.49974552E-04 -1.64860311E-04
  1.14334580E-04  7.64921844E-05  2.10766111E-05  1.87173983E-04  2.86386278E-01
  3.72550469E-01  2.93066834E-02 -4.66248103E-02  1.11045767E-01 -4.95265907E-04
  9.30712464E-04  7.67138090E-04  4.48081369E-03 -8.26772559E-03 -6.44064379E-03
 -1.55481231E-02  2.87816687E-02  2.26605014E-02  9.31471825E-06 -2.35752615E-04
  4.33928986E-04 -1.93360822E-04 -2.84117197E-04  8.45848345E-05  7.21249477E-04
 -1.28197034E-03  6.15828890E-04  9.41339562E-04  2.05481271E-04  4.82756177E-05
 -1.80746026E-04  1.36959690E-04  3.08019472E-04 -2.30487129E-04  7.52724471E-05
 -1.05916750E-01 -1.37778509E-01 -1.09067224E-02  1.75169128E-02 -4.26219204E-02
  1.75211349E-04  2.02284037E-04  4.48424844E-04 -4.64667115E-03  1.57898310E-03
 -2.19312515E-03  1.44350290E-02 -3.30965205E-03  9.04410992E-03 -1.48125025E-04
 -1.54238835E-04 -5.75555237E-05 -2.10098126E-05 -1.19193659E-04 -5.35488699E-04
  1.08376284E-03 -1.12559322E-03  1.09539953E-03 -2.09249067E-04 -3.66477802E-05
 -1.45773676E-04  1.69543878E-04 -1.10705739E-04 -7.47395333E-05 -1.86550975E-05
 -1.87669465E-04 -8.02731202E-02 -1.04422048E-01 -8.24549088E-03  1.31840586E-02
 -3.14800453E-02  9.77148230E-05 -4.01315873E-04  3.77453535E-05  9.07089609E-04
  1.15385225E-03 -4.43580367E-03 -2.04441261E-03 -5.46431375E-03  1.28011601E-02
  1.17124943E-04 -6.63877033E-05  1.11859177E-04  1.08776492E-04  1.98516492E-05
  1.19799281E-03  1.88345859E-05 -1.33568207E-03  5.13884591E-04  7.15712299E-04
  2.04438557E-04 -1.42686792E-04  4.81665568E-05  9.65562657E-05  6.88632349E-05
 -1.12398444E-04  4.78921277E-05 -9.27801675E-02 -1.20691082E-01 -9.53428078E-03
  1.52384321E-02 -3.69641064E-02 -3.96075009E-04  3.86368274E-05  2.43392944E-04
  3.14681658E-03  3.81006682E-03  6.46951448E-04 -1.14615191E-02 -1.07235514E-02
 -3.80197686E-04  1.20354093E-05  1.19269851E-04  7.37543661E-05 -1.79768408E-04
 -1.49326584E-05 -6.66790848E-04  7.88874409E-04 -5.51775942E-04 -1.89152967E-05
  1.62067237E-03  4.19443423E-06 -2.38324667E-05  9.91149972E-05  8.73969055E-05
 -1.88672502E-04  1.64932183E-04  1.36156216E-04  2.88781455E-01  3.75668703E-01
  2.94978733E-02 -4.67168820E-02  1.11361365E-01  4.98852990E-04 -9.35227593E-04
 -7.70977188E-04 -4.45379154E-03  8.24255110E-03  6.41748125E-03  1.55991957E-02
 -2.89401864E-02 -2.27821192E-02  9.21674223E-06 -2.37879130E-04  4.37505225E-04
 -1.94898632E-04 -2.86356295E-04  8.56797155E-05  7.19102898E-04 -1.28013674E-03
  6.17199888E-04  9.34439991E-04 -2.01782333E-04 -4.78017169E-05  1.79053025E-04
 -1.38328373E-04 -3.05199663E-04  2.29859626E-04 -7.32783320E-05  9.72986105E-05
 -5.05627377E-05 -1.52483851E-03 -3.11020109E-04 -1.43144825E-04  8.22652543E-05
  7.97999916E-05 -6.41112492E-05 -1.33578017E-03  4.39389406E-06 -2.15262577E-04
  1.94391445E-04  1.14365413E-04 -5.58773547E-05 -1.77951581E-03  2.80933583E-04
  2.60989760E-05  3.02681794E-04 -2.99063852E-04  1.48607341E-04  4.75081270E-03
  4.12289622E-04 -7.68751730E-04 -6.17882089E-04  1.09637002E-04 -8.17528384E-05
 -1.82092800E-03 -2.69225178E-04 -2.37651595E-05 -2.87748714E-04  8.35909657E-05
 -4.01698240E-05 -1.29076657E-03 -5.77907581E-06  2.27469446E-04 -2.02833939E-04
  9.55772748E-05 -7.01190617E-05 -1.57704090E-03  3.06006632E-04  1.41031378E-04
 -8.09510850E-05 -2.99686300E-04  1.63409983E-04  4.80993556E-03 -4.14507019E-04
  7.72129823E-04  6.20679428E-04  1.62385097E-01  2.11306783E-01  1.65313267E-02
 -2.90393058E-02  9.11020691E-04 -6.06395438E-04 -1.87672613E-04  2.17670910E-04
  1.06534294E-02  3.32257570E-03 -3.80848074E-03  9.90380303E-03  3.06157091E-03
 -3.56064219E-03 -8.87325933E-05 -1.31168665E-04 -4.03316173E-05  1.64942814E-04
  1.14016865E-04  1.61712440E-04  2.35100054E-04  6.86655460E-05 -2.95756527E-04
 -2.07029989E-04  3.92130281E-04 -1.31416800E-04 -5.59035545E-05 -2.22266184E-04
 -1.65067354E-04  3.18483940E-04  3.94858835E-04 -1.63407711E-01 -2.12636326E-01
 -1.66488718E-02  2.92684874E-02 -1.56409369E-03 -5.81106163E-05  5.73251614E-04
 -3.54846021E-04  9.52580961E-04 -1.00212952E-02  6.25761387E-03  9.69237018E-04
 -9.10055117E-03  5.60434453E-03  2.22822288E-05 -1.97911697E-05  2.01437530E-04
  1.60157726E-04  3.25295438E-05 -3.31129001E-05  2.59887585E-05 -3.72932900E-04
 -2.92098768E-04 -4.59420669E-05 -3.43380533E-04  1.21555708E-04 -1.62773408E-04
 -4.57429808E-04 -7.62765698E-06 -1.71789895E-04  3.38295387E-04  1.65452381E-01
  2.15297292E-01  1.68388339E-02 -2.95062796E-02  1.97695853E-03  4.12277031E-04
  1.05622604E-04  5.35965169E-04 -7.15680051E-03 -1.80676728E-03 -9.33650957E-03
 -6.39312236E-03 -1.64377941E-03 -8.26632802E-03  1.11023834E-04  2.16931246E-04
  5.53606997E-05  7.79691796E-05  4.16568710E-05 -2.09728073E-04 -3.93013061E-04
 -1.01710223E-04 -1.37700742E-04 -6.83378549E-05  1.36589997E-05 -5.78649873E-04
 -1.54649810E-04 -2.72887104E-04 -1.29219862E-04 -1.71916380E-04 -1.87808398E-04
 -1.67328566E-01 -2.17740798E-01 -1.69757970E-02  2.95300676E-02 -1.60280138E-03
  2.63458106E-04 -4.94462899E-04 -3.99993635E-04 -4.58564310E-03  8.51740515E-03
  6.89290263E-03 -4.06824226E-03  7.70717526E-03  6.22988681E-03 -1.45079828E-06
  1.03698474E-04 -1.93924124E-04  8.56443219E-05  1.27613839E-04 -6.04501289E-07
 -1.87310988E-04  3.35365670E-04 -1.40992344E-04 -2.29015648E-04 -3.01916188E-04
 -4.28332132E-05  2.82055258E-04 -1.82658131E-04 -4.33065635E-04  3.27813429E-04
 -1.08168150E-04 -1.63840238E-01 -2.13199876E-01 -1.66772531E-02  2.92580501E-02
 -1.41399544E-03  4.05863557E-04  1.04785913E-04  5.32007630E-04 -7.15699590E-03
 -1.79430216E-03 -9.26234789E-03 -6.42121203E-03 -1.68701011E-03 -8.49726572E-03
 -1.11002497E-04 -2.13558522E-04 -5.45574732E-05 -7.68085186E-05 -4.17626994E-05
  1.86346353E-04  3.90793273E-04  9.39264843E-05  1.49951762E-04  7.17972823E-05
  1.22743123E-05 -5.75354817E-04 -1.52520368E-04 -2.72815611E-04 -1.29540008E-04
 -1.72427315E-04 -1.89440585E-04  1.63737748E-01  2.13065899E-01  1.66793643E-02
 -2.93085766E-02  1.63212764E-03 -5.54585871E-05  5.74151967E-04 -3.56199535E-04
  1.00064079E-03 -1.00321123E-02  6.25000035E-03  8.44276572E-04 -9.06898354E-03
  5.62222685E-03 -2.13579472E-05  1.93511888E-05 -2.01641741E-04 -1.61210459E-04
 -3.14576429E-05  3.65089143E-05 -4.05520775E-05  3.66200846E-04  2.95183731E-04
  6.87389319E-05 -3.40747433E-04  1.22292361E-04 -1.62967531E-04 -4.57311997E-04
 -8.67293885E-06 -1.72512873E-04  3.40938272E-04 -1.66058949E-01 -2.16085716E-01
 -1.69104896E-02  2.96505104E-02 -2.40206971E-03 -6.21995438E-04 -1.91669120E-04
  2.23055613E-04  1.07831386E-02  3.37996830E-03 -3.85849258E-03  9.43715913E-03
  2.87647071E-03 -3.38530214E-03  9.14932315E-05  1.35097564E-04  4.17210603E-05
 -1.70194824E-04 -1.17093225E-04 -1.70137240E-04 -2.47342946E-04 -7.66967648E-05
  3.06745981E-04  2.24351763E-04  3.95972922E-04 -1.32949323E-04 -5.59857925E-05
 -2.23855770E-04 -1.67563886E-04  3.21438253E-04  3.98361562E-04  1.69684284E-01
  2.20805496E-01  1.72137815E-02 -2.99007359E-02  2.47222866E-03  2.69620151E-04
 -5.00937264E-04 -4.05916243E-04 -4.58262009E-03  8.59998721E-03  6.94683190E-03
 -4.04062369E-03  7.43518284E-03  6.04155084E-03  1.84798153E-06 -1.05625331E-04
  1.96965494E-04 -8.64947134E-05 -1.31019273E-04 -2.48771523E-06  1.78783994E-04
 -3.51627081E-04  1.61008811E-04  2.27170962E-04 -3.01415294E-04 -4.19248871E-05
  2.84106512E-04 -1.84801422E-04 -4.34780992E-04  3.31361161E-04 -1.08186317E-04
 -3.10700109E-04 -2.74890805E-03 -6.51271258E-03  1.01199113E-03  3.14189810E-04
 -3.62521444E-04  3.11879734E-04  2.74636818E-03  6.48635907E-03  9.31589032E-05
 -9.51009811E-04  5.91244060E-04 -3.13823161E-04 -2.74826930E-03 -6.46790425E-03
 -6.80607140E-04 -1.73289092E-04 -8.86982422E-04  3.14882934E-04  2.75540749E-03
  6.49140817E-03 -4.37776483E-04  8.16606999E-04  6.60987243E-04  3.12115559E-04
  2.74852076E-03  6.49377950E-03 -6.77378318E-04 -1.72493734E-04 -8.81823368E-04
 -3.12252579E-04 -2.74677523E-03 -6.48136663E-03  9.39623236E-05 -9.52153706E-04
  5.91790188E-04  3.14486236E-04  2.74634284E-03  6.45135322E-03  1.02413446E-03
  3.18408973E-04 -3.66962489E-04 -3.17354932E-04 -2.75463701E-03 -6.45187619E-03
 -4.40565670E-04  8.23263004E-04  6.66140898E-04 -3.48724589E-02 -7.29879696E-02
  1.04785634E-01  1.15263250E-01  6.00813690E-03 -4.84656599E-02 -1.50856328E-02
  1.73551543E-02 -3.04441319E-02 -9.47372012E-03  1.08693047E-02  1.92124199E-04
  5.18430463E-05 -7.44513507E-05 -8.76843935E-04 -1.29191759E-03 -4.01866627E-04
  1.63050843E-03  1.12483317E-03 -2.71451251E-03 -3.97799461E-03 -1.23496871E-03
  5.04064880E-03  3.47097150E-03  9.27633043E-04  7.25601878E-05 -6.57199105E-05
  1.50655342E-04  5.78309723E-05  4.83087240E-04  5.62261134E-04 -3.48733925E-02
 -7.29897145E-02  1.04785240E-01  1.15272043E-01  6.05513182E-03  4.44420301E-03
 -4.53858546E-02  2.82490894E-02  2.79052860E-03 -2.85163278E-02  1.77342675E-02
 -2.26403016E-05  1.60037193E-04 -1.00879734E-04 -2.14846284E-04  1.92231463E-04
 -1.96966400E-03 -1.56815011E-03 -3.09710101E-04 -6.68118204E-04  5.98097360E-04
 -6.08407674E-03 -4.84861716E-03 -9.57918078E-04  5.62914018E-04 -5.81894661E-04
  2.80957423E-04  3.16701496E-04 -3.75622929E-04  5.13987429E-04 -4.51527340E-04
 -3.48732232E-02 -7.29901013E-02  1.04786741E-01  1.15312351E-01  5.88175290E-03
  3.22968248E-02  8.19236136E-03  4.20439395E-02  2.02703059E-02  5.13357464E-03
  2.64257614E-02 -1.72770984E-04 -5.44421707E-05 -2.19389212E-04  1.07645497E-03
  2.08794526E-03  5.30042783E-04  7.51202654E-04  4.06144587E-04  3.33571161E-03
  6.43606037E-03  1.63000312E-03  2.30880618E-03  1.24704087E-03  1.55303372E-04
 -8.28581849E-04 -2.68112786E-04  5.40908873E-05  1.29045346E-04 -5.13387150E-04
 -6.18734940E-04 -3.48772330E-02 -7.29989198E-02  1.04810253E-01  1.15279403E-01
  5.83202994E-03 -2.06220405E-02  3.85031174E-02  3.11573957E-02 -1.29404004E-02
  2.41538120E-02  1.95673166E-02  1.14732530E-04 -2.23210938E-04 -1.80248652E-04
  1.58493206E-05 -9.87376760E-04  1.84507627E-03 -8.13360967E-04 -1.22134035E-03
  5.69571714E-05 -3.04499608E-03  5.68381958E-03 -2.49801246E-03 -3.75743995E-03
  4.87040013E-04 -2.55452166E-04 -6.21990106E-04 -2.39684377E-04  4.86969092E-04
 -5.08011232E-04  4.58456536E-04 -3.48714866E-02 -7.29864750E-02  1.04781699E-01
  1.15307343E-01  5.88281983E-03 -3.22949619E-02 -8.19393826E-03 -4.20420990E-02
 -2.02695940E-02 -5.13424937E-03 -2.64249043E-02  1.71679498E-04  5.50419607E-05
  2.19123733E-04  1.07645948E-03  2.08785604E-03  5.30283990E-04  7.50993157E-04
  4.06428421E-04  3.33594613E-03  6.43556634E-03  1.63070327E-03  2.30828637E-03
  1.24746806E-03 -1.55185206E-04  8.28538645E-04  2.68158994E-04 -5.41790653E-05
 -1.29011476E-04  5.13292994E-04  6.18674836E-04 -3.48738317E-02 -7.29906327E-02
  1.04786579E-01  1.15272987E-01  6.05475311E-03 -4.44614295E-03  4.53857091E-02
 -2.82502471E-02 -2.79195210E-03  2.85159941E-02 -1.77348240E-02  2.28952739E-05
 -1.60263991E-04  1.00992788E-04 -2.14625201E-04  1.92380161E-04 -1.96972843E-03
 -1.56811292E-03 -3.09789091E-04 -6.67697982E-04  5.98251025E-04 -6.08418527E-03
 -4.84855270E-03 -9.57895548E-04 -5.62978698E-04  5.81832888E-04 -2.80915954E-04
 -3.16711131E-04  3.75714784E-04 -5.13971203E-04  4.51525741E-04 -3.48735710E-02
 -7.29902811E-02  1.04788599E-01  1.15267340E-01  6.00664531E-03  4.84663109E-02
  1.50858297E-02 -1.73572885E-02  3.04446845E-02  9.47381933E-03 -1.08704785E-02
 -1.92864943E-04 -5.30179230E-05  7.48288785E-05 -8.76682652E-04 -1.29210834E-03
 -4.01928095E-04  1.63040556E-03  1.12481520E-03 -2.71443189E-03 -3.97826741E-03
 -1.23527867E-03  5.04038857E-03  3.47133551E-03 -9.27669610E-04 -7.25126067E-05
  6.57362204E-05 -1.50716257E-04 -5.77713178E-05 -4.83034813E-04 -5.62445730E-04
 -3.48758712E-02 -7.29960629E-02  1.04806219E-01  1.15275044E-01  5.83142945E-03
  2.06204514E-02 -3.85023232E-02 -3.11564279E-02  1.29399214E-02 -2.41532989E-02
 -1.95666005E-02 -1.15696287E-04  2.23362200E-04  1.80149436E-04  1.58775033E-05
 -9.87363841E-04  1.84513379E-03 -8.13592121E-04 -1.22109229E-03  5.68725174E-05
 -3.04487751E-03  5.68352434E-03 -2.49804927E-03 -3.75722023E-03 -4.87015435E-04
  2.55482446E-04  6.21866439E-04  2.39764993E-04 -4.86988452E-04  5.07999964E-04
 -4.58283758E-04  9.65590387E-03  4.54323382E-03  7.66171726E-04 -1.35514263E-03
 -4.21446394E-04  4.85395470E-04  9.65663546E-03  4.54503060E-03  7.71086870E-04
  1.24911029E-04 -1.26995749E-03  7.91000277E-04  9.65656889E-03  4.54350800E-03
  7.44541983E-04  9.02808238E-04  2.28762918E-04  1.17499955E-03  9.65746027E-03
  4.54500459E-03  7.38086668E-04 -5.76405883E-04  1.07496842E-03  8.69665022E-04
  9.65606150E-03  4.54321740E-03  7.44697170E-04 -9.02799363E-04 -2.28712590E-04
 -1.17492821E-03  9.65677991E-03  4.54514502E-03  7.71009089E-04 -1.25032838E-04
  1.26998227E-03 -7.90993944E-04  9.65618423E-03  4.54339271E-03  7.65816100E-04
  1.35517081E-03  4.21428044E-04 -4.85418557E-04  9.65710803E-03  4.54495484E-03
  7.37764886E-04  5.76490063E-04 -1.07494694E-03 -8.69630034E-04 -1.35655307E-02
 -2.87293471E-02  4.17896769E-02  5.71813812E-02 -2.36986094E-04  1.31230228E-02
 -6.78143404E-02 -5.06056856E-03  6.61493712E-03 -4.61544925E-02 -2.62183304E-03
  8.17594307E-03 -9.84053813E-03 -2.99713743E-03 -4.35666256E-04  6.51750621E-04
 -6.57214099E-04 -3.40995189E-03  5.60887157E-03 -8.30507824E-04  2.57297950E-04
 -1.72514871E-03 -2.12737835E-03  5.40802506E-03  7.59298943E-04  1.59109182E-04
 -1.68532814E-04 -9.78098423E-04  1.13670372E-03  1.43046046E-03 -3.48088161E-04
  4.22895092E-02  8.95608073E-02 -1.30259643E-01 -1.78307127E-01  7.31485862E-04
  2.68102884E-02 -5.92816382E-03 -4.67333532E-02  1.73400741E-02  2.41167096E-03
 -3.53164530E-02  6.30685305E-03 -1.82856623E-02  2.68938016E-03 -3.72769579E-03
  1.48750202E-03  2.12852213E-03 -5.07722675E-04 -1.98304877E-03 -2.65437494E-03
  7.30896210E-04  5.25195092E-03  1.55673264E-03 -1.59911779E-03 -1.36181001E-03
  9.51440840E-04  2.69868330E-04 -1.04753667E-03  2.77686252E-04 -1.98549417E-03
  1.88228289E-03  5.59249740E-04  1.18399139E-03 -1.70851663E-03 -2.40929283E-03
 -1.45507835E-05  3.17604465E-02 -6.19854032E-02 -1.26043650E-02  2.12235106E-02
 -4.16090267E-02 -8.55640660E-03  5.62251595E-03 -1.06493997E-02 -1.98117688E-03
 -1.65090536E-03  1.51701535E-03 -3.91129232E-03  3.08598406E-03 -4.06342210E-03
 -1.48992039E-03  1.43327263E-03 -4.24997842E-03  2.50973206E-03 -2.95966202E-03
 -3.70835890E-04  1.90758223E-04 -1.56356110E-03  8.18605833E-04 -9.64761389E-04
  3.22540569E-04  8.80770640E-06 -5.52936259E-02 -1.17101343E-01  1.70296212E-01
  2.33251689E-01 -9.74037043E-04 -9.33761716E-04  1.66043059E-04  3.82744952E-02
 -4.43956159E-03  7.23226878E-03  3.14434639E-02  1.00977010E-02 -1.91213724E-02
 -8.89996477E-03  2.55873350E-03 -1.11953439E-03  1.11531863E-03  1.68654132E-04
  6.91779089E-04  2.24201690E-03 -2.78198308E-03  4.98490121E-03 -1.20070579E-03
 -1.82076757E-03  1.86098456E-03 -6.18426102E-04 -1.23341770E-03 -2.08220174E-04
  2.03327178E-03 -2.21719314E-03  1.46162020E-03 -5.58410850E-04 -1.18219917E-03
  1.70646941E-03  2.40293309E-03  1.00796204E-05  3.17578485E-02 -6.19829076E-02
 -1.26045897E-02  2.12241450E-02 -4.16077691E-02 -8.55530008E-03  5.62486646E-03
 -1.06481491E-02 -1.97787546E-03  1.65067008E-03 -1.51716040E-03  3.91113458E-03
 -3.08602441E-03  4.06316029E-03  1.49022014E-03 -1.43343127E-03  4.24980616E-03
 -2.50975279E-03  2.95988660E-03 -3.70739640E-04  1.90720101E-04 -1.56360091E-03
  8.18645613E-04 -9.64627826E-04  3.22505624E-04  8.85162388E-06 -4.22891851E-02
 -8.95601226E-02  1.30258408E-01  1.78306662E-01 -7.30416200E-04  2.68068720E-02
 -5.92750195E-03 -4.67340605E-02  1.73383586E-02  2.41262112E-03 -3.53164507E-02
  6.30513873E-03 -1.82854120E-02  2.68936448E-03  3.72797117E-03 -1.48731956E-03
 -2.12851460E-03  5.07672388E-04  1.98314356E-03  2.65451842E-03 -7.30657142E-04
 -5.25205318E-03 -1.55701295E-03  1.59935588E-03 -1.36188752E-03  9.51395511E-04
  2.69811753E-04 -1.04755336E-03  2.77780893E-04 -1.98540150E-03  1.88220450E-03
  1.35657804E-02  2.87298598E-02 -4.17903172E-02 -5.71817687E-02  2.40454488E-04
  1.31236803E-02 -6.78168054E-02 -5.06014842E-03  6.61585165E-03 -4.61553170E-02
 -2.62183795E-03  8.17951556E-03 -9.83901970E-03 -2.99873981E-03  4.35630213E-04
 -6.51864620E-04  6.57320224E-04  3.41037407E-03 -5.60894211E-03  8.30522533E-04
 -2.57229275E-04  1.72540306E-03  2.12719953E-03 -5.40832621E-03  7.59286111E-04
  1.59212818E-04 -1.68562538E-04 -9.78181812E-04  1.13669918E-03  1.43044554E-03
 -3.47981859E-04  5.52940039E-02  1.17102120E-01 -1.70297575E-01 -2.33250856E-01
  9.71877842E-04 -9.34083572E-04  1.67518388E-04  3.82746714E-02 -4.43835789E-03
  7.23274495E-03  3.14436502E-02  1.00966076E-02 -1.91212359E-02 -8.89989627E-03
 -2.55865176E-03  1.11971670E-03 -1.11550465E-03 -1.68253668E-04 -6.92060222E-04
 -2.24205682E-03  2.78223217E-03 -4.98529767E-03  1.20136887E-03  1.82028043E-03
  1.86092656E-03 -6.18566726E-04 -1.23337573E-03 -2.08245727E-04  2.03326841E-03
 -2.21724872E-03  1.46145926E-03  9.79194688E-03  9.70225241E-03 -4.08414200E-04
 -9.91838243E-04 -1.63670677E-03  3.48478182E-04 -3.05250786E-02 -3.02309928E-02
  1.26186393E-03  1.41803743E-04  3.49226378E-03 -3.10489651E-03 -4.04905109E-04
 -3.98757327E-04  4.82298713E-06  5.52315401E-04 -1.15412029E-03 -2.77866439E-04
  3.99103771E-02  3.95264130E-02 -1.65216021E-03 -2.15727326E-03  3.99721647E-03
  3.93905571E-03  4.01341262E-04  3.94092662E-04 -6.62816966E-06  5.52718262E-04
 -1.15395827E-03 -2.77285230E-04  3.05237844E-02  3.02293430E-02 -1.26197692E-03
  1.41858508E-04  3.49202761E-03 -3.10481991E-03 -9.79063653E-03 -9.69991076E-03
  4.09965393E-04 -9.91474694E-04 -1.63673500E-03  3.48390960E-04 -3.99106226E-02
 -3.95262756E-02  1.65217326E-03 -2.15726080E-03  3.99725651E-03  3.93903180E-03
 -5.69890422E-02 -1.20691698E-01  1.75530195E-01  2.40331491E-01 -9.87169078E-04
 -1.76732858E-02  7.58607357E-03  2.95701080E-02 -2.10692442E-02  2.23201828E-03
  2.31151147E-02  2.17961506E-02  9.04361507E-03 -3.80746766E-03  1.18303747E-03
 -2.01438447E-03 -5.14203118E-04  8.97285896E-04 -8.47298011E-04 -9.92003426E-04
 -4.67540886E-03 -1.12897757E-03  4.02099174E-03  1.50775188E-03  2.64761873E-03
 -4.79246239E-04 -3.43001264E-04  3.08424414E-04 -2.68040401E-04  1.81893364E-03
  2.55285826E-03 -1.90991109E-02 -4.04479754E-02  5.88192805E-02  8.05788680E-02
 -3.51382516E-04  6.52786027E-02  7.37844624E-03  1.64711992E-02  4.40651180E-02
  2.04854529E-03  1.28505743E-02  1.04807847E-02  9.07686580E-03 -2.01810853E-03
  4.49709763E-04  2.59015130E-03 -1.01198980E-03  2.11684143E-03 -5.43474550E-03
  7.08762621E-04  3.06869519E-03 -1.92382680E-03  3.20765270E-04 -4.91762850E-03
  1.15582266E-03  5.51007591E-05 -2.74014895E-05  8.48245456E-04 -1.75062229E-03
 -4.59183275E-04 -6.64086156E-04  3.76476946E-02  7.97303294E-02 -1.15943790E-01
 -1.58829115E-01  6.44734312E-04  2.73826718E-02  2.36495308E-02 -4.53653467E-02
  1.42965448E-02  1.48331696E-02 -3.57399613E-02  1.56496151E-02  6.84909678E-03
  6.40675988E-03 -4.86183601E-03  8.70489412E-04  1.36052903E-03  7.13030722E-04
  1.59339826E-03 -5.65517068E-03 -2.47670903E-03  4.88806305E-04  2.50800083E-04
  1.14507730E-03 -1.02366095E-03  1.26189644E-03  7.22785287E-04  8.65347065E-04
  6.54938821E-04  1.53215657E-03  1.82233919E-03 -2.44497082E-04 -5.17763555E-04
  7.48240619E-04  1.05582797E-03 -4.19823939E-06  6.26689274E-02  3.29148163E-02
  9.73017460E-04  4.20140996E-02  2.21237770E-02  6.87488375E-04  1.08448155E-02
  5.59094630E-03  1.02190897E-04 -5.96658523E-04  2.63330550E-03  2.09189204E-03
 -4.38434262E-03  3.93348230E-03 -2.16665318E-05  2.98910452E-03  1.76084883E-03
 -4.10722516E-03  2.90923033E-03  5.32187673E-04  5.42600800E-04  3.07028038E-04
 -1.30559232E-03  8.73398765E-04  3.44664940E-04 -1.03168395E-03 -3.76475889E-02
 -7.97301042E-02  1.15943814E-01  1.58827883E-01 -6.42568908E-04  2.73809494E-02
  2.36477174E-02 -4.53640173E-02  1.42965443E-02  1.48319400E-02 -3.57393912E-02
  1.56469548E-02  6.85121062E-03  6.40725708E-03  4.86186220E-03 -8.70630681E-04
 -1.36004944E-03 -7.13249974E-04 -1.59295638E-03  5.65586186E-03  2.47656354E-03
 -4.88186071E-04 -2.51547628E-04 -1.14455357E-03 -1.02355123E-03  1.26194264E-03
  7.22877493E-04  8.65157831E-04  6.55107881E-04  1.53191589E-03  1.82239968E-03
  1.90970595E-02  4.04436431E-02 -5.88134864E-02 -8.05685216E-02  3.52410549E-04
  6.52793674E-02  7.38126939E-03  1.64703558E-02  4.40655313E-02  2.05112526E-03
  1.28493354E-02  1.04821163E-02  9.07523685E-03 -2.01832283E-03 -4.49854981E-04
 -2.59023541E-03  1.01200040E-03 -2.11698541E-03  5.43462469E-03 -7.08959585E-04
 -3.06870465E-03  1.92316262E-03 -3.21621220E-04  4.91725429E-03  1.15583458E-03
  5.52762489E-05 -2.74270099E-05  8.48253413E-04 -1.75066656E-03 -4.59267697E-04
 -6.64012876E-04  5.69881279E-02  1.20689744E-01 -1.75526476E-01 -2.40330758E-01
  1.00175744E-03 -1.76716109E-02  7.58695239E-03  2.95725674E-02 -2.10688120E-02
  2.23227284E-03  2.31164226E-02  2.18014750E-02  9.04810523E-03 -3.80911883E-03
 -1.18338459E-03  2.01450083E-03  5.14316372E-04 -8.96877974E-04  8.47083361E-04
  9.91791638E-04  4.67537915E-03  1.12910172E-03 -4.02033819E-03 -1.50808055E-03
  2.64764147E-03 -4.79226400E-04 -3.43034889E-04  3.08501524E-04 -2.68166099E-04
  1.81864648E-03  2.55314444E-03  2.44562255E-04  5.17886340E-04 -7.48739465E-04
 -1.05286219E-03 -1.13541044E-05  6.26656846E-02  3.29155898E-02  9.73614757E-04
  4.20125132E-02  2.21226999E-02  6.88328492E-04  1.08429462E-02  5.59483071E-03
  1.05098645E-04  5.96688911E-04 -2.63314772E-03 -2.09192129E-03  4.38428039E-03
 -3.93326038E-03  2.10807333E-05 -2.98851279E-03 -1.76112153E-03  4.10697993E-03
 -2.90899190E-03  5.32141793E-04  5.42543684E-04  3.07121377E-04 -1.30555005E-03
  8.73296814E-04  3.44654068E-04 -1.03163069E-03  4.11358223E-02  4.07372805E-02
 -1.70157686E-03 -5.50893779E-03 -1.47224972E-03  2.40222221E-03  1.37845392E-02
  1.36449059E-02 -5.70866772E-04  1.36552631E-03 -1.48891281E-03  1.31601882E-03
 -2.71755597E-02 -2.69129979E-02  1.11674766E-03 -1.77599999E-03 -1.41778010E-04
 -3.80830756E-03  1.77435677E-04  1.76111180E-04 -5.25014962E-06  1.14814942E-03
  6.26515639E-04  3.30014360E-05  2.71750586E-02  2.69121037E-02 -1.11654126E-03
 -1.77573326E-03 -1.42062895E-04 -3.80829125E-03 -1.37843331E-02 -1.36456665E-02
  5.70435770E-04  1.36551562E-03 -1.48894229E-03  1.31610864E-03 -4.11352287E-02
 -4.07367678E-02  1.70330400E-03 -5.50872723E-03 -1.47249729E-03  2.40230828E-03
 -1.76578827E-04 -1.74786222E-04  4.72500411E-06  1.14814955E-03  6.26349728E-04
  3.29257332E-05 -1.84565475E-02 -3.90874842E-02  5.68346223E-02  7.79036030E-02
 -3.20095596E-04 -3.09002438E-02  2.80753445E-03 -6.04381379E-02 -2.37385960E-02
  9.35550863E-04 -3.94664670E-02  2.71576936E-03  2.98186326E-03 -1.32991874E-02
 -4.43464856E-03  4.11580848E-03  1.56668273E-03  1.78520005E-03 -8.99889657E-05
 -3.87130915E-03  3.17730643E-03  1.32136621E-03  3.17797813E-03  1.01570860E-03
  1.88403618E-03  9.00916270E-04  1.90877277E-04 -7.68777496E-04 -8.08238430E-04
 -2.33848123E-04  7.28091701E-05 -4.02398678E-02 -8.52203841E-02  1.23934739E-01
  1.69739105E-01 -6.89459679E-04  3.74163676E-04 -4.22911337E-02 -3.66520098E-02
  8.44776051E-04 -3.44740280E-02 -2.07839389E-02 -1.54363974E-03  9.13558654E-03
 -1.65414260E-02 -4.25352526E-03  4.42585801E-04  1.58238128E-03 -2.44208852E-03
  3.16470865E-04 -3.97445592E-03  7.43989011E-05 -1.33011066E-03 -4.69843776E-03
 -5.76226115E-04  1.34438156E-03 -1.62428624E-03  1.92558802E-03  1.32834329E-03
 -2.52348472E-04  6.69720469E-04 -6.27954256E-04 -4.85262044E-02 -1.02769501E-01
  1.49459191E-01  2.04697979E-01 -8.60453193E-04  4.08223289E-02  2.25019107E-02
 -1.03297123E-02  3.26058500E-02  1.64150403E-02 -9.84617392E-05 -7.07187923E-03
  2.96864849E-04 -2.01381384E-02 -3.27696039E-03  1.69092951E-03  1.26471536E-03
  9.49096633E-04  1.38279678E-03 -8.69016662E-04  4.91589171E-03  2.05843840E-03
  2.67344609E-03  2.17655240E-03 -2.85627501E-04 -3.30621934E-03 -7.53631234E-04
  4.26304077E-05  5.17168540E-04 -9.05561959E-04 -1.04750547E-03 -2.67407290E-02
 -5.66322867E-02  8.23704268E-02  1.12767579E-01 -4.90378464E-04 -2.09043503E-02
  4.09203163E-02 -4.55110741E-02 -1.58628636E-02  3.08555557E-02 -2.77390713E-02
  1.36570166E-03 -2.22986270E-03 -1.53466262E-02 -5.26930687E-03  1.43528274E-03
 -7.25583300E-04 -1.01436444E-03 -2.52621021E-03 -4.52350303E-03 -1.34114899E-04
  6.08563558E-04 -2.28375161E-03 -3.49383502E-03  5.04499313E-04  6.85965643E-05
 -2.48567095E-03  7.79549193E-05  8.45260665E-04 -3.26838922E-05  1.40842731E-04
  4.85263711E-02  1.02769844E-01 -1.49460389E-01 -2.04696072E-01  8.54326731E-04
  4.08217098E-02  2.25036092E-02 -1.03287553E-02  3.26056576E-02  1.64157006E-02
 -9.91614192E-05 -7.06953181E-03  2.96024353E-04 -2.01365692E-02  3.27660275E-03
 -1.69095281E-03 -1.26516083E-03 -9.48565324E-04 -1.38336747E-03  8.68898281E-04
 -4.91587064E-03 -2.05925446E-03 -2.67307699E-03 -2.17707350E-03 -2.85908501E-04
 -3.30612274E-03 -7.53856148E-04  4.28317124E-05  5.16964218E-04 -9.05488057E-04
 -1.04753126E-03  4.02413075E-02  8.52234341E-02 -1.23939006E-01 -1.69745104E-01
  6.88306790E-04  3.75960400E-04 -4.22917451E-02 -3.66533372E-02  8.45782016E-04
 -3.44746814E-02 -2.07839862E-02 -1.54266376E-03  9.13523878E-03 -1.65418263E-02
  4.25341914E-03 -4.42541346E-04 -1.58235393E-03  2.44217006E-03 -3.16569664E-04
  3.97406965E-03 -7.41841631E-05  1.33043026E-03  4.69849412E-03  5.75948783E-04
  1.34445973E-03 -1.62427249E-03  1.92562223E-03  1.32837117E-03 -2.52452612E-04
  6.69758168E-04 -6.27961017E-04  1.84576009E-02  3.90897097E-02 -5.68370668E-02
 -7.79113735E-02  3.26338326E-04 -3.09010093E-02  2.80770696E-03 -6.04396186E-02
 -2.37401544E-02  9.35139975E-04 -3.94660009E-02  2.71854557E-03  2.98256393E-03
 -1.33002667E-02  4.43475883E-03 -4.11578976E-03 -1.56668200E-03 -1.78512141E-03
  8.99085988E-05  3.87125631E-03 -3.17696043E-03 -1.32092054E-03 -3.17797403E-03
 -1.01608804E-03  1.88411878E-03  9.00926186E-04  1.90910605E-04 -7.68709965E-04
 -8.08265719E-04 -2.33814012E-04  7.28780404E-05  2.67398988E-02  5.66305256E-02
 -8.23680383E-02 -1.12762909E-01  4.89480788E-04 -2.09022793E-02  4.09189372E-02
 -4.55100128E-02 -1.58625133E-02  3.08542683E-02 -2.77395490E-02  1.36632876E-03
 -2.22961475E-03 -1.53454406E-02  5.26912331E-03 -1.43528350E-03  7.25604267E-04
  1.01452011E-03  2.52593301E-03  4.52367853E-03  1.34180988E-04 -6.08204566E-04
  2.28355796E-03  3.49399310E-03  5.04492216E-04  6.84797116E-05 -2.48561018E-03
  7.80538728E-05  8.45224176E-04 -3.27105847E-05  1.40745282E-04  1.33230631E-02
  1.31941819E-02 -5.46344843E-04 -2.24920707E-03 -4.70175944E-04 -5.15380479E-04
  2.90485235E-02  2.87681252E-02 -1.19936886E-03  3.42995893E-04 -4.20875477E-03
  1.45619161E-03  3.50303988E-02  3.46916425E-02 -1.45188936E-03  3.69482304E-03
  1.16137017E-03  3.63723599E-03  1.93045392E-02  1.91205252E-02 -8.09060477E-04
 -1.42081265E-03  2.68725559E-03  7.21988447E-04 -3.50307770E-02 -3.46918796E-02
  1.45137414E-03  3.69461096E-03  1.16171780E-03  3.63740035E-03 -2.90501945E-02
 -2.87699863E-02  1.19908175E-03  3.42985909E-04 -4.20897249E-03  1.45639732E-03
 -1.33243090E-02 -1.31953161E-02  5.46856113E-04 -2.24936655E-03 -4.70293206E-04
 -5.15348490E-04 -1.93042059E-02 -1.91201083E-02  8.08966879E-04 -1.42082563E-03
  2.68721125E-03  7.21914995E-04  3.17777970E-02  6.78892269E-02 -9.89538188E-02
 -1.66307032E-01  1.19341096E-02 -6.08651242E-02 -6.54906007E-03 -3.44512005E-02
 -2.03010492E-02  4.61011490E-04 -2.34898278E-02 -2.87043303E-02 -4.89346297E-03
 -8.05789549E-03 -3.33748050E-03  1.92505173E-03  2.74709308E-04 -2.81959290E-03
 -2.68758641E-03 -2.61849995E-03 -3.80971579E-03 -2.32985825E-03 -5.82378767E-03
 -3.27800816E-03 -2.52182776E-03  3.98122363E-04  1.94126243E-04  4.17286241E-04
  5.52972108E-04 -5.05173027E-04 -6.32694360E-04 -3.77993400E-02 -8.07534028E-02
  1.17704855E-01  1.97815116E-01 -1.41897197E-02 -2.34171255E-02  6.75478561E-02
  9.01297312E-03 -1.13918800E-02  2.24802805E-02  1.39336046E-02 -8.59729843E-03
  3.18878773E-02 -3.20723110E-03  2.93656453E-03 -2.04025804E-03 -2.33385169E-03
 -3.01314007E-03 -1.20918375E-03  2.41383965E-04 -2.73187092E-03  1.70106033E-03
 -5.47493574E-03 -4.26080178E-03  1.98943468E-03 -1.49879225E-03  9.26896426E-04
  1.39161649E-03 -3.05245490E-04  4.01280970E-04 -7.53305878E-04  3.03008137E-02
  6.47336563E-02 -9.43508675E-02 -1.58586443E-01  1.13841903E-02  6.33787109E-02
  2.93455410E-02  1.18243806E-03  2.64101653E-02  1.39563809E-02 -1.00999225E-02
  2.62935350E-02  1.09951556E-02  7.71552138E-03 -4.37723788E-03  2.00713219E-04
  2.61737726E-04 -3.16345884E-03 -1.05374433E-03  2.93869847E-04  1.23436925E-03
 -8.59590597E-04 -7.36640679E-03 -4.20557450E-03 -5.26511697E-04  2.51820169E-03
  5.80482309E-04 -1.26862843E-04 -2.86115885E-04  1.69948473E-04  3.74234667E-04
 -2.42772997E-02 -5.18653350E-02  7.55941227E-02  1.27067376E-01 -9.13620549E-03
  9.58724792E-03 -6.32229858E-02  2.43750211E-02  1.02390072E-03 -2.66947113E-02
  1.97136068E-02  6.00726481E-03 -2.59874818E-02  3.58965020E-03  3.86471164E-03
 -2.92836608E-03 -6.18272612E-04 -2.24057891E-03 -1.59078687E-03 -3.95172796E-05
 -1.27918061E-03 -4.10613618E-03 -7.36881050E-03 -3.40899818E-03  1.40429101E-03
 -4.89642629E-04 -1.57665433E-03  1.24701206E-04  8.99949381E-04 -5.81125835E-05
 -1.52598648E-04  3.03007933E-02  6.47336103E-02 -9.43511805E-02 -1.58585023E-01
  1.13843953E-02 -6.33744992E-02 -2.93490329E-02 -1.18516712E-03 -2.64086319E-02
 -1.39578458E-02  1.00978371E-02 -2.62931462E-02 -1.09950453E-02 -7.71597465E-03
 -4.37739700E-03  2.00902922E-04  2.61104995E-04 -3.16302569E-03 -1.05406458E-03
  2.93973434E-04  1.23399420E-03 -8.59284657E-04 -7.36596843E-03 -4.20599945E-03
  5.26331791E-04 -2.51824778E-03 -5.80623305E-04  1.27069358E-04  2.85910241E-04
 -1.69768651E-04 -3.74346868E-04 -3.77991409E-02 -8.07529835E-02  1.17704232E-01
  1.97813905E-01 -1.41916500E-02  2.34127688E-02 -6.75459729E-02 -9.01364883E-03
  1.13879959E-02 -2.24791762E-02 -1.39329700E-02  8.59810292E-03 -3.18877541E-02
  3.20640531E-03  2.93690879E-03 -2.04025058E-03 -2.33396576E-03 -3.01294004E-03
 -1.20887930E-03  2.41364506E-04 -2.73085500E-03  1.70140511E-03 -5.47490624E-03
 -4.26124307E-03 -1.98954505E-03  1.49872852E-03 -9.26944749E-04 -1.39161702E-03
  3.05355814E-04 -4.01099884E-04  7.53369133E-04  3.17768359E-02  6.78871836E-02
 -9.89505386E-02 -1.66303160E-01  1.19381730E-02  6.08623387E-02  6.54864204E-03
  3.44534828E-02  2.02995562E-02 -4.61531242E-04  2.34904254E-02  2.87046806E-02
  4.89265050E-03  8.05866841E-03 -3.33778871E-03  1.92486995E-03  2.74898033E-04
 -2.81903987E-03 -2.68808326E-03 -2.61855708E-03 -3.81001646E-03 -2.33054696E-03
 -5.82354419E-03 -3.27811357E-03  2.52187053E-03 -3.98013094E-04 -1.94184016E-04
 -4.17242444E-04 -5.53036338E-04  5.04976644E-04  6.32829921E-04 -2.42771734E-02
 -5.18650471E-02  7.55940437E-02  1.27063561E-01 -9.13486357E-03 -9.58556632E-03
  6.32246423E-02 -2.43751026E-02 -1.02355656E-03  2.66962471E-02 -1.97128540E-02
 -6.00813301E-03  2.59880770E-02 -3.59062079E-03  3.86461605E-03 -2.92863038E-03
 -6.18266901E-04 -2.24048131E-03 -1.59074052E-03 -4.02390728E-05 -1.27982327E-03
 -4.10650471E-03 -7.36881697E-03 -3.40893645E-03 -1.40422350E-03  4.89657087E-04
  1.57672371E-03 -1.24845436E-04 -8.99877976E-04  5.80367024E-05  1.52577918E-04
 -5.33137549E-02 -7.14122537E-02 -1.38010770E-02  6.76000000E-03  2.41357547E-03
 -3.82804346E-03  6.34189426E-02  8.49471061E-02  1.64177894E-02  3.18832118E-04
 -7.53689812E-03  5.96752816E-03 -5.08371867E-02 -6.80923654E-02 -1.31607233E-02
 -3.67723792E-03 -6.00587135E-04 -6.82129211E-03  4.07292006E-02  5.45551819E-02
  1.05454614E-02 -2.45233410E-03  3.44404940E-03  4.67708121E-03 -5.08365161E-02
 -6.80913002E-02 -1.31607245E-02  3.67657050E-03  6.01450627E-04  6.82136223E-03
  6.34169268E-02  8.49445942E-02  1.64176616E-02 -3.18457043E-04  7.53646602E-03
 -5.96754913E-03 -5.33104264E-02 -7.14081979E-02 -1.38005161E-02 -6.75926818E-03
 -2.41410334E-03  3.82805047E-03  4.07296750E-02  5.45556125E-02  1.05451744E-02
  2.45230705E-03 -3.44415338E-03 -4.67707229E-03  4.25622889E-02  9.09287709E-02
 -1.32530600E-01 -2.22770124E-01  1.59825230E-02 -4.55801304E-02 -4.89645690E-03
  5.76403707E-02 -7.52579943E-03  2.73698010E-03  2.52964825E-02 -2.67271649E-02
 -5.29150796E-03  2.30390661E-02  4.51542748E-03  1.84604762E-03 -3.06709171E-04
 -1.09716056E-03 -1.56745286E-03  3.24383114E-03  5.75286302E-03 -1.55940603E-04
  1.39048385E-03  1.07769755E-03 -1.71554677E-03  6.33599964E-05  5.44000710E-05
 -1.15329274E-04  3.36414956E-04 -1.90012321E-03 -2.25356834E-03 -5.64951529E-03
 -1.20695230E-02  1.75918838E-02  2.95710215E-02 -2.12763584E-03 -5.74264826E-02
 -1.41072521E-02 -2.90513010E-02 -3.11939358E-02 -9.87815764E-03 -1.45385901E-02
 -1.88674655E-02 -3.12403129E-03 -1.03900576E-02  7.10392488E-04  2.29515708E-03
  1.55792304E-03 -3.33661249E-03  3.72333060E-03  4.58809226E-03  8.58173730E-03
  1.59018679E-03 -2.06064796E-03 -4.10748696E-04  8.38346250E-04  8.13071323E-04
 -1.27928579E-04  3.86242259E-04 -9.91720978E-04  3.39100739E-04  2.94035022E-04
 -4.51128078E-02 -9.63775778E-02  1.40470317E-01  2.36123685E-01 -1.69367167E-02
 -1.56844462E-02  8.51439714E-03 -7.23780378E-02  3.71247813E-03  7.77154004E-03
 -2.35809766E-02 -1.34893488E-02  6.52413571E-04 -3.44989577E-02 -4.19504094E-04
  4.93528992E-03  1.32882272E-03 -5.37016065E-04  5.00999277E-04  1.86639762E-03
  4.26506770E-03 -2.33144254E-04 -3.78282351E-03 -1.96268632E-03  5.06630811E-05
 -2.24960416E-03 -8.63056221E-04 -8.80753380E-04 -3.27687268E-04 -1.71029415E-03
 -1.81476520E-03  8.20030172E-03  1.75186922E-02 -2.55300467E-02 -4.29348857E-02
  3.07754048E-03 -6.45541579E-02 -1.11923298E-02 -8.58053626E-03 -3.38761089E-02
 -8.79109954E-03 -6.85126824E-03 -2.20147326E-02 -1.83344864E-03 -1.32895013E-03
  1.37643635E-03  2.51496482E-03 -1.49999534E-03  2.20904271E-03 -4.21277271E-03
  4.64057631E-03  8.25926166E-03  1.29550627E-03 -1.94869744E-03 -2.30425961E-03
  5.40617536E-04  7.72204215E-04  8.50204609E-04 -6.45715902E-04  9.28826266E-05
  9.23241198E-04  8.11108553E-06 -4.51141586E-02 -9.63804455E-02  1.40475679E-01
  2.36124245E-01 -1.69344325E-02  1.56841620E-02 -8.51132255E-03  7.23804879E-02
 -3.71126294E-03 -7.77102022E-03  2.35841252E-02  1.34900646E-02 -6.51469926E-04
  3.45004860E-02 -4.18758613E-04  4.93510511E-03  1.32975783E-03 -5.37783143E-04
  5.01741940E-04  1.86656354E-03  4.26511237E-03 -2.32662788E-04 -3.78296335E-03
 -1.96198502E-03 -5.04332572E-05  2.24959191E-03  8.63253246E-04  8.80629258E-04
  3.27945126E-04  1.71014318E-03  1.81489229E-03 -5.65028941E-03 -1.20711646E-02
  1.75940618E-02  2.95753442E-02 -2.12366429E-03  5.74268447E-02  1.41083921E-02
  2.90519072E-02  3.11944769E-02  9.87924462E-03  1.45379750E-02  1.88667885E-02
  3.12618212E-03  1.03886031E-02  7.10432930E-04  2.29515765E-03  1.55804215E-03
 -3.33670058E-03  3.72335815E-03  4.58840386E-03  8.58178101E-03  1.59006471E-03
 -2.06099418E-03 -4.10735363E-04 -8.38238790E-04 -8.13126438E-04  1.27908837E-04
 -3.86337866E-04  9.91707251E-04 -3.39125268E-04 -2.93970822E-04  4.25622440E-02
  9.09286777E-02 -1.32529532E-01 -2.22773681E-01  1.59815617E-02  4.55778071E-02
  4.89740977E-03 -5.76406351E-02  7.52365224E-03 -2.73794207E-03 -2.52946102E-02
  2.67251230E-02  5.29252503E-03 -2.30389528E-02  4.51532464E-03  1.84614177E-03
 -3.06579647E-04 -1.09647177E-03 -1.56793760E-03  3.24342918E-03  5.75338359E-03
 -1.55825966E-04  1.39110971E-03  1.07737464E-03  1.71555466E-03 -6.33226597E-05
 -5.43849256E-05  1.15384203E-04 -3.36435534E-04  1.89993681E-03  2.25378322E-03
  8.20257729E-03  1.75235324E-02 -2.55380413E-02 -4.29396501E-02  3.07595149E-03
  6.45534801E-02  1.11943851E-02  8.57923831E-03  3.38770408E-02  8.79135496E-03
  6.84987217E-03  2.20152662E-02  1.83289903E-03  1.32855541E-03  1.37666650E-03
  2.51493721E-03 -1.50002688E-03  2.20932477E-03 -4.21263186E-03  4.64076892E-03
  8.25932360E-03  1.29559253E-03 -1.94812192E-03 -2.30398191E-03 -5.40646886E-04
 -7.72044168E-04 -8.50272946E-04  6.45846477E-04 -9.28096363E-05 -9.23288300E-04
 -8.12935585E-06 -7.14140370E-02 -9.56558454E-02 -1.84889583E-02  9.95454525E-03
  3.32972175E-03 -2.53065004E-03  9.47938127E-03  1.26970244E-02  2.45547532E-03
 -1.30165209E-03 -1.73214904E-03  1.31394442E-04  7.56895348E-02  1.01380156E-01
  1.96033059E-02  7.44328206E-03  2.20016996E-03  8.38851520E-03 -1.37612690E-02
 -1.84330730E-02 -3.56302771E-03 -7.05593625E-04 -1.97876971E-03 -1.58913199E-03
  7.56922987E-02  1.01383276E-01  1.96032169E-02 -7.44250973E-03 -2.20149015E-03
 -8.38931621E-03  9.47913065E-03  1.26968595E-02  2.45643791E-03  1.30183205E-03
  1.73207580E-03 -1.31418863E-04 -7.14129105E-02 -9.56546455E-02 -1.84892172E-02
 -9.95412537E-03 -3.33055812E-03  2.53081803E-03 -1.37629235E-02 -1.84350496E-02
 -3.56315084E-03  7.05528789E-04  1.97894649E-03  1.58920820E-03  1.17553451E-02
  2.51137731E-02 -3.66009228E-02 -6.15409402E-02  4.44344464E-03  2.50447411E-03
 -6.63253916E-02  1.59083915E-03  6.17858211E-03 -3.47751185E-02 -8.50958330E-04
 -2.46889380E-03 -2.26438342E-02  1.69625268E-03  4.34411091E-04 -4.32888800E-04
  3.93237566E-03 -2.85004017E-03  2.98343274E-03  6.94945831E-04 -2.64523615E-03
  9.31144294E-03  7.42848269E-04 -1.90698692E-03 -6.14308426E-04 -1.91751338E-04
  6.48017627E-04  8.94004855E-04 -1.08978102E-03 -3.91730554E-04 -5.30607741E-04
  3.87137421E-02  8.27068534E-02 -1.20545567E-01 -2.02634008E-01  1.45454076E-02
 -2.21168319E-02 -2.91177843E-02  6.24174827E-02 -1.35459103E-02 -1.10250200E-03
  2.49085146E-02 -6.22229914E-03 -1.95980982E-02  2.66379265E-02  3.54796650E-03
 -2.17533516E-03  3.24933830E-03  7.89258709E-04  1.98226041E-04  1.30215790E-03
 -1.77089067E-03  5.54893543E-03 -2.73715139E-03 -3.64605179E-03 -8.60618646E-04
  7.42042981E-04 -5.40668758E-04 -1.30616323E-03  5.65709418E-04 -1.67717473E-03
  1.93791809E-03 -2.48152134E-03 -5.30155733E-03  7.72924187E-03  1.29851611E-02
 -9.42370122E-04  2.66646307E-02 -5.85770007E-02 -1.36191561E-02  1.52558006E-02
 -3.18655352E-02 -6.57006755E-03  8.22705464E-03 -1.92151929E-02 -5.04606354E-03
 -6.86489409E-04  3.17412993E-04  1.26121902E-03  2.63665417E-03 -4.91672805E-03
  9.00325908E-04 -2.01389955E-03  9.04812482E-03  5.64883990E-04 -3.91894513E-03
  4.69293821E-05 -3.84339635E-04  1.37099926E-03 -1.85465801E-04  3.19492154E-05
  2.74674626E-04 -6.64060513E-04 -4.79862720E-02 -1.02516604E-01  1.49416807E-01
  2.51183825E-01 -1.80514573E-02  1.82063678E-02 -3.35737110E-02 -6.52919717E-02
  1.61057482E-03 -2.77373436E-03 -2.30901671E-02  1.16284965E-02 -2.15785872E-02
 -2.98870897E-02 -1.68689992E-03 -2.30988519E-04  4.05623882E-03 -2.51698677E-04
 -2.56299799E-03  8.38484655E-04  5.81790991E-04  5.05666643E-03  2.18009350E-03
 -4.91994876E-04  1.44289659E-03 -5.33000763E-05 -1.36919949E-03 -1.18866387E-04
  2.04347246E-03 -2.00560776E-03  1.44952265E-03 -2.48274726E-03 -5.30415821E-03
  7.73273303E-03  1.29931294E-02 -9.38184497E-04 -2.66601549E-02  5.85770007E-02
  1.36243365E-02 -1.52553984E-02  3.18663478E-02  6.57255908E-03 -8.22520659E-03
  1.92154025E-02  5.04871777E-03 -6.86286746E-04  3.17848508E-04  1.26122064E-03
  2.63682802E-03 -4.91641948E-03  8.99827581E-04 -2.01358841E-03  9.04804264E-03
  5.64995102E-04 -3.91941401E-03 -4.69484283E-05  3.84352032E-04 -1.37090762E-03
  1.85427935E-04 -3.20143339E-05 -2.74726219E-04  6.63978089E-04  3.87132745E-02
  8.27058535E-02 -1.20543673E-01 -2.02633847E-01  1.45444604E-02  2.21184937E-02
  2.91183425E-02 -6.24203505E-02  1.35483543E-02  1.10205420E-03 -2.49094967E-02
  6.22203925E-03  1.95980107E-02 -2.66381539E-02  3.54785179E-03 -2.17506084E-03
  3.24950332E-03  7.89299016E-04  1.97801011E-04  1.30218319E-03 -1.77118261E-03
  5.54887616E-03 -2.73696686E-03 -3.64559041E-03  8.60619251E-04 -7.41965679E-04
  5.40755429E-04  1.30615618E-03 -5.65843832E-04  1.67715781E-03 -1.93778671E-03
  1.17547520E-02  2.51124983E-02 -3.65991214E-02 -6.15375529E-02  4.44572061E-03
 -2.50347238E-03  6.63278963E-02 -1.59125408E-03 -6.17667595E-03  3.47757874E-02
  8.51238630E-04  2.47102974E-03  2.26451321E-02 -1.69816613E-03  4.34352158E-04
 -4.32988304E-04  3.93257443E-03 -2.85014571E-03  2.98315799E-03  6.94642607E-04
 -2.64546455E-03  9.31174609E-03  7.43835466E-04 -1.90699031E-03  6.14304157E-04
  1.91771905E-04 -6.48040570E-04 -8.94008308E-04  1.08980616E-03  3.91655397E-04
  5.30574167E-04 -4.79864273E-02 -1.02516914E-01  1.49417494E-01  2.51181550E-01
 -1.80504319E-02 -1.82084262E-02  3.35731294E-02  6.52931092E-02 -1.61228980E-03
  2.77358302E-03  2.30916178E-02 -1.16298007E-02  2.15789154E-02  2.98875998E-02
 -1.68700062E-03 -2.30895006E-04  4.05641206E-03 -2.52136896E-04 -2.56269150E-03
  8.38354675E-04  5.81523223E-04  5.05708274E-03  2.17969650E-03 -4.91773769E-04
 -1.44284058E-03  5.34802325E-05  1.36917420E-03  1.18794709E-04 -2.04347034E-03
  2.00568045E-03 -1.44937311E-03 -1.97215917E-02 -2.64139190E-02 -5.10745684E-03
  3.12603400E-03 -7.06372131E-04 -1.05712409E-03 -6.49538780E-02 -8.70018659E-02
 -1.68222425E-02 -1.48004195E-03  8.72136436E-03 -4.31852667E-03  4.16253671E-03
  5.57656393E-03  1.07457226E-03  1.09804564E-03 -1.35658372E-03  2.20046707E-04
  8.05146880E-02  1.07848998E-01  2.08472845E-02 -4.86673256E-03  9.09602209E-03
  6.40622900E-03  4.17023684E-03  5.58613386E-03  1.07435515E-03 -1.09891792E-03
  1.35630259E-03 -2.21141619E-04 -6.49552247E-02 -8.70036109E-02 -1.68223128E-02
  1.47968656E-03 -8.72146706E-03  4.31899122E-03 -1.97236488E-02 -2.64165462E-02
 -5.10626786E-03 -3.12638295E-03  7.06049460E-04  1.05733321E-03  8.05155671E-02
  1.07849572E-01  2.08469139E-02  4.86656545E-03 -9.09621044E-03 -6.40615789E-03
 -1.07728931E-02 -2.29906334E-02  3.66432067E-02  5.84844046E-02  2.33719564E-02
  1.03134521E-01  3.20945377E-02 -3.69254042E-02  6.79209221E-02  2.11353831E-02
 -2.42987767E-02  3.00857619E-02  9.36566850E-03 -1.07708190E-02  2.89964732E-04
  4.26369767E-04  1.32843947E-04 -5.38897350E-04 -3.72060146E-04  3.70274941E-03
  5.44783551E-03  1.69477511E-03 -6.88510016E-03 -4.74409019E-03  1.40394546E-03
 -3.95698181E-04 -1.92506255E-04 -6.65388196E-04 -4.92821445E-04  1.08424276E-03
  1.34169448E-03 -1.07737749E-02 -2.29926959E-02  3.66499297E-02  5.84800322E-02
  2.33335486E-02 -9.46968149E-03  9.65889213E-02 -6.00994891E-02 -6.23608361E-03
  6.36179583E-02 -3.95773379E-02 -2.76137505E-03  2.81964993E-02 -1.75419890E-02
  7.07804855E-05 -6.34672683E-05  6.50969610E-04  5.17724418E-04  1.01678274E-04
  9.09229054E-04 -8.15847183E-04  8.31806649E-03  6.62242543E-03  1.30944256E-03
  1.16501630E-03 -4.86811498E-04  5.58588041E-04  1.48060414E-03 -5.23474803E-05
  6.40901671E-04 -1.14942665E-03 -1.07747262E-02 -2.29942135E-02  3.66508670E-02
  5.84596115E-02  2.34633003E-02 -6.87284863E-02 -1.74387337E-02 -8.94630723E-02
 -4.52551600E-02 -1.14762754E-02 -5.89275981E-02 -2.00180989E-02 -5.07314526E-03
 -2.60609842E-02 -3.56188619E-04 -6.90060463E-04 -1.74987891E-04 -2.48038326E-04
 -1.34316490E-04 -4.54790520E-03 -8.80336450E-03 -2.23118082E-03 -3.16123876E-03
 -1.71186942E-03  6.98328030E-05 -1.95164952E-03 -5.39303527E-04 -8.29216576E-04
 -3.70799695E-04 -6.35896627E-04 -6.98389274E-04 -1.07702418E-02 -2.29842323E-02
  3.66236001E-02  5.84886870E-02  2.34394953E-02  4.38772979E-02 -8.19315642E-02
 -6.62888073E-02  2.88837669E-02 -5.39361183E-02 -4.36488709E-02  1.27869645E-02
 -2.38703620E-02 -1.93133539E-02 -5.04345270E-06  3.26535125E-04 -6.11290488E-04
  2.69589553E-04  4.04019200E-04 -6.90706333E-05  4.16299267E-03 -7.77385460E-03
  3.42277274E-03  5.14059711E-03  1.02829673E-03  7.66425822E-05 -1.00400821E-03
  5.13905916E-04  1.43204622E-03 -1.11533006E-03  4.27028569E-04 -1.07742139E-02
 -2.29931253E-02  3.66495678E-02  5.84553955E-02  2.34634740E-02  6.87218365E-02
  1.74429939E-02  8.94618861E-02  4.52515376E-02  1.14789732E-02  5.89270382E-02
  2.00156558E-02  5.07485060E-03  2.60607652E-02 -3.55813059E-04 -6.90259317E-04
 -1.74466121E-04 -2.48373066E-04 -1.34048269E-04 -4.54784976E-03 -8.80304134E-03
 -2.23155627E-03 -3.16090800E-03 -1.71205504E-03 -6.96649590E-05  1.95155078E-03
  5.39428593E-04  8.28956315E-04  3.71093644E-04  6.35739538E-04  6.98430106E-04
 -1.07742118E-02 -2.29936253E-02  3.66511484E-02  5.84828817E-02  2.33337703E-02
  9.46718340E-03 -9.65903169E-02  6.01009624E-02  6.23460738E-03 -6.36183299E-02
  3.95782713E-02  2.75912458E-03 -2.81966738E-02  1.75426472E-02  7.09352218E-05
 -6.37917539E-05  6.50783031E-04  5.17759930E-04  1.02064456E-04  9.08862435E-04
 -8.16104366E-04  8.31822612E-03  6.62223580E-03  1.30962456E-03 -1.16495678E-03
  4.86871023E-04 -5.58777785E-04 -1.48070372E-03  5.23481732E-05 -6.40927069E-04
  1.14939167E-03 -1.07720136E-02 -2.29887472E-02  3.66402712E-02  5.84807656E-02
  2.33690638E-02 -1.03132555E-01 -3.21003371E-02  3.69252361E-02 -6.79202957E-02
 -2.11392930E-02  2.42985355E-02 -3.00865864E-02 -9.36783167E-03  1.07710131E-02
  2.90088271E-04  4.26596367E-04  1.32584534E-04 -5.39210917E-04 -3.71865624E-04
  3.70287531E-03  5.44822911E-03  1.69472350E-03 -6.88515403E-03 -4.74444720E-03
 -1.40397730E-03  3.95534774E-04  1.92513118E-04  6.65359731E-04  4.92881282E-04
 -1.08408891E-03 -1.34171550E-03 -1.07698017E-02 -2.29832822E-02  3.66221429E-02
  5.84859997E-02  2.34370142E-02 -4.38752841E-02  8.19301217E-02  6.62856127E-02
 -2.88828123E-02  5.39350557E-02  4.36469669E-02 -1.27860240E-02  2.38704124E-02
  1.93133124E-02 -4.94271427E-06  3.26629385E-04 -6.11244794E-04  2.69507199E-04
  4.03957202E-04 -6.88632456E-05  4.16327638E-03 -7.77378011E-03  3.42254485E-03
  5.14051712E-03 -1.02829381E-03 -7.66321400E-05  1.00399423E-03 -5.13911128E-04
 -1.43197893E-03  1.11532680E-03 -4.27032462E-04  5.89562623E-02  8.23324535E-02
  8.68536105E-03 -7.10782938E-03 -2.21188686E-03  2.54547575E-03  5.89586687E-02
  8.23338859E-02  8.68037332E-03  6.52328651E-04 -6.65561061E-03  4.14159271E-03
  5.89596503E-02  8.23355514E-02  8.70146247E-03  4.73666430E-03  1.20138365E-03
  6.16600017E-03  5.89549189E-02  8.23285985E-02  8.69808657E-03 -3.02431794E-03
  5.64656689E-03  4.56958073E-03  5.89573557E-02  8.23322182E-02  8.70086406E-03
 -4.73573929E-03 -1.20234788E-03 -6.16610770E-03  5.89599355E-02  8.23356508E-02
  8.68083993E-03 -6.51916574E-04  6.65561407E-03 -4.14196390E-03  5.89550117E-02
  8.23308800E-02  8.68453891E-03  7.10744400E-03  2.21244851E-03 -2.54562386E-03
  5.89531454E-02  8.23259859E-02  8.69753720E-03  3.02403969E-03 -5.64644121E-03
 -4.56941461E-03 -2.48531614E-02 -5.32168036E-02  7.40361903E-02  1.60723270E-01
  1.47930204E-02  7.58122637E-02  2.35876913E-02 -2.71373363E-02  2.38718438E-02
  7.42461360E-03 -8.53568651E-03  1.97904074E-02  6.15888149E-03 -7.08303274E-03
 -2.34788840E-03 -3.46663749E-03 -1.07903165E-03  4.37072119E-03  3.01186610E-03
 -2.56827930E-03 -3.79662900E-03 -1.18023786E-03  4.78324626E-03  3.29514768E-03
  9.06983561E-04 -4.49037344E-04 -1.58976763E-04 -7.78245421E-04 -5.46938141E-04
  8.33503457E-04  1.05078567E-03  2.48534885E-02  5.32174566E-02 -7.40372159E-02
 -1.60726332E-01 -1.47833603E-02  6.94041459E-03 -7.09893726E-02  4.41852397E-02
  2.17848938E-03 -2.23513120E-02  1.39084378E-02  1.81013741E-03 -1.85342732E-02
  1.15345490E-02  5.77207423E-04 -5.18295616E-04  5.28165157E-03  4.20400985E-03
  8.33582015E-04  6.29154253E-04 -5.67031089E-04  5.78121832E-03  4.60067567E-03
  9.11408182E-04 -8.70849263E-04  1.61280778E-04 -4.13190856E-04 -1.34126473E-03
 -1.68664001E-04 -3.59281626E-04  9.17273532E-04 -2.48534730E-02 -5.32174020E-02
  7.40360144E-02  1.60729930E-01  1.47792314E-02 -5.05302348E-02 -1.27941077E-02
 -6.57496159E-02 -1.59188423E-02 -4.02102529E-03 -2.06910439E-02 -1.31918396E-02
 -3.34345186E-03 -1.71660791E-02  2.88476995E-03  5.59418443E-03  1.42085944E-03
  2.00983917E-03  1.09107499E-03  3.16077761E-03  6.12203767E-03  1.55451475E-03
  2.19852621E-03  1.19288718E-03 -1.51243249E-05 -1.52481016E-03 -3.99332415E-04
 -8.92891309E-04 -4.62144507E-04 -3.57077082E-04 -3.60656305E-04  2.48530153E-02
  5.32165697E-02 -7.40327269E-02 -1.60740815E-01 -1.47746082E-02 -3.22200355E-02
  6.01795023E-02  4.87057083E-02 -1.01283738E-02  1.89343269E-02  1.53233535E-02
 -8.41275131E-03  1.57145161E-02  1.27162024E-02 -3.93703892E-05  2.64628547E-03
 -4.94022790E-03  2.17682853E-03  3.27063768E-03 -4.36035835E-05  2.89854017E-03
 -5.40779436E-03  2.38155786E-03  3.58008040E-03 -7.76944783E-04 -2.28055722E-04
  6.67376519E-04 -6.73943094E-04 -1.19689561E-03  8.57657206E-04 -1.72093929E-04
  2.48530865E-02  5.32165617E-02 -7.40356734E-02 -1.60722630E-01 -1.47847125E-02
 -5.05126456E-02 -1.28297963E-02 -6.57586760E-02 -1.59061046E-02 -4.04740982E-03
 -2.06998816E-02 -1.31894571E-02 -3.34896803E-03 -1.71651227E-02 -2.88493765E-03
 -5.59415909E-03 -1.42055009E-03 -2.01003073E-03 -1.09079019E-03 -3.15975110E-03
 -6.12284697E-03 -1.55239697E-03 -2.19966347E-03 -1.19285759E-03 -1.53815282E-05
 -1.52474387E-03 -3.99874713E-04 -8.92552151E-04 -4.62468792E-04 -3.56859448E-04
 -3.60588706E-04 -2.48534726E-02 -5.32174238E-02  7.40369218E-02  1.60727154E-01
  1.47824434E-02  6.97327263E-03 -7.09822625E-02  4.41883516E-02  2.20372494E-03
 -2.23454622E-02  1.39108910E-02  1.82056752E-03 -1.85330561E-02  1.15341573E-02
 -5.76987991E-04  5.17285724E-04 -5.28174183E-03 -4.20445428E-03 -8.31592238E-04
 -6.29343657E-04  5.67105335E-04 -5.78088435E-03 -4.60142584E-03 -9.10529938E-04
 -8.70679276E-04  1.61353101E-04 -4.13334459E-04 -1.34123046E-03 -1.68699894E-04
 -3.59263336E-04  9.17374351E-04  2.48548330E-02  5.32203902E-02 -7.40402463E-02
 -1.60740626E-01 -1.47777202E-02  7.58020618E-02  2.36227880E-02 -2.71480113E-02
  2.38606700E-02  7.44996986E-03 -8.54197553E-03  1.97939727E-02  6.16805127E-03
 -7.08708354E-03  2.34818992E-03  3.46661647E-03  1.07875374E-03 -4.37133006E-03
 -3.01131102E-03  2.56850545E-03  3.79696873E-03  1.17871913E-03 -4.78411307E-03
 -3.29405311E-03  9.07183936E-04 -4.49043363E-04 -1.58879182E-04 -7.78073347E-04
 -5.47382657E-04  8.33299307E-04  1.05108265E-03 -2.48540605E-02 -5.32187855E-02
  7.40356713E-02  1.60747094E-01  1.47648992E-02 -3.22469922E-02  6.01802356E-02
  4.86918032E-02 -1.01512050E-02  1.89326063E-02  1.53107608E-02 -8.41982219E-03
  1.57173373E-02  1.27145981E-02  4.01783990E-05 -2.64573092E-03  4.94110867E-03
 -2.17768979E-03 -3.26979937E-03  4.44827065E-05 -2.89812563E-03  5.40951994E-03
 -2.38304457E-03 -3.57916783E-03 -7.77102940E-04 -2.28201049E-04  6.67125644E-04
 -6.73821881E-04 -1.19702085E-03  8.57578421E-04 -1.72121184E-04  7.23329637E-02
  1.05398374E-01  3.70487543E-02 -8.73758530E-03 -2.71896638E-03  3.12923538E-03
 -7.23320197E-02 -1.05397295E-01 -3.70486118E-02 -8.03134790E-04  8.18266373E-03
 -5.09161509E-03  7.23318917E-02  1.05396140E-01  3.70488196E-02  5.82206515E-03
  1.47728506E-03  7.57912143E-03 -7.23078832E-02 -1.05361523E-01 -3.70393228E-02
  3.71685866E-03 -6.93808602E-03 -5.61386584E-03 -7.23322956E-02 -1.05396494E-01
 -3.70489513E-02  5.82172237E-03  1.47746539E-03  7.57936565E-03  7.23313313E-02
  1.05396291E-01  3.70484530E-02 -8.01437915E-04  8.18260744E-03 -5.09181150E-03
 -7.23367658E-02 -1.05404173E-01 -3.70499386E-02 -8.73818374E-03 -2.71892500E-03
  3.12930184E-03  7.23107224E-02  1.05365284E-01  3.70405267E-02  3.71589700E-03
 -6.93852896E-03 -5.61455219E-03 -4.00316667E-06 -8.38894575E-06  6.67121031E-06
  4.99078926E-05  8.21506594E-05 -4.00217951E-02  1.43875879E-01  1.32363526E-02
 -3.28860366E-02  1.18144794E-01  1.08769374E-02 -9.51977354E-03  3.41166111E-02
  3.14648373E-03  3.69931263E-04 -1.10131024E-03  1.64578961E-03  3.99032272E-03
 -6.17768074E-03  5.23792823E-04 -1.98317886E-03  3.77432304E-03  5.20372725E-03
 -8.06324480E-03 -2.79282158E-05 -2.60606917E-04  4.69858421E-04  1.08694867E-03
 -1.46188098E-03 -5.22877376E-04  4.45152644E-04  1.66407420E-06  3.63784376E-06
 -1.04850796E-05  3.81453242E-05 -1.68207108E-04  1.34671026E-01  4.37828447E-02
  4.92258535E-02  1.10595994E-01  3.59539394E-02  4.04251006E-02  3.19261428E-02
  1.04583015E-02  1.16181704E-02  2.06438905E-03  3.41561734E-03 -1.12831215E-03
  2.70558475E-03 -5.79758731E-03  3.44860021E-03  5.81701999E-03 -1.01317308E-03
  2.98742263E-03 -7.41169242E-03  7.22727650E-04  1.00822760E-03 -4.90822963E-04
  2.57550569E-04 -1.42627984E-03 -3.64943268E-04  2.57517602E-04 -3.62556975E-07
 -5.60154175E-07 -2.75558695E-06  1.12151668E-05 -1.79586808E-05  3.63511768E-02
 -1.45463465E-01  5.33455584E-04  2.98516471E-02 -1.19483013E-01  4.29189672E-04
  8.61769097E-03 -3.44921132E-02  1.16303519E-04  6.19840862E-05  1.32203912E-03
 -5.44590151E-03  2.51775830E-03 -4.51952891E-03 -6.50856697E-07  2.21424742E-03
 -8.47914193E-03  2.67032586E-03 -5.21000662E-03 -1.32688601E-04  5.47525656E-04
 -1.74949007E-03  2.96897007E-04 -7.17942063E-04 -3.20482201E-04  1.30546835E-04
  2.11140433E-06  4.65555796E-06 -5.94309731E-06 -2.57354340E-05  6.09940984E-05
 -1.38455585E-01 -4.53675933E-02 -3.54557244E-02 -1.13710638E-01 -3.72808506E-02
 -2.91300456E-02 -3.28512951E-02 -1.07419623E-02 -8.38515476E-03 -1.58063606E-03
 -2.99339235E-03 -2.63968714E-03  4.40530819E-03 -4.51143411E-03 -2.84386343E-03
 -5.25665503E-03 -3.62218715E-03  5.92542005E-03 -5.19645044E-03 -8.84610462E-04
 -7.24813570E-04 -7.85101961E-04  1.12974794E-03 -7.50081137E-04 -4.82361081E-04
  3.21042132E-04  4.92996126E-06  1.08565185E-05 -1.52825842E-05 -3.49945730E-05
  9.58968046E-06 -3.62522371E-02  1.45474415E-01 -4.51855738E-04 -2.97791631E-02
  1.19490653E-01 -3.72888451E-04 -8.60115031E-03  3.44935798E-02 -1.07754518E-04
  6.60307933E-05  1.32400195E-03 -5.44422595E-03  2.51733972E-03 -4.51880781E-03
 -6.40270091E-07  2.20596126E-03 -8.47920294E-03  2.66456396E-03 -5.21217160E-03
  1.31399168E-04 -5.47868309E-04  1.74914056E-03 -2.96348944E-04  7.17696288E-04
  3.20899620E-04 -1.30564080E-04 -2.48035432E-06 -5.30534695E-06  5.42478026E-06
  5.00936837E-05 -1.48142158E-04 -1.34668383E-01 -4.38690279E-02 -4.92230605E-02
 -1.10594985E-01 -3.60132725E-02 -4.04289436E-02 -3.19233335E-02 -1.04819038E-02
 -1.16209008E-02  2.06773760E-03  3.41716817E-03 -1.13345222E-03  2.70612163E-03
 -5.79761688E-03  3.45443128E-03  5.82001431E-03 -1.01725029E-03  2.99291853E-03
 -7.41003419E-03 -7.23337715E-04 -1.00889269E-03  4.93029736E-04 -2.57735567E-04
  1.42644582E-03  3.64821679E-04 -2.56260217E-04  2.08755077E-06  4.70977420E-06
 -1.19473363E-05  1.12982224E-05  8.79614472E-05  4.00025584E-02 -1.43891936E-01
 -1.32760431E-02  3.28682437E-02 -1.18158267E-01 -1.09092089E-02  9.52387797E-03
 -3.41188423E-02 -3.16110371E-03  3.72516032E-04 -1.10559061E-03  1.64534564E-03
  3.98914570E-03 -6.17957897E-03  5.28265794E-04 -1.98967869E-03  3.77415811E-03
  5.19896554E-03 -8.06860043E-03  2.87955479E-05  2.62522549E-04 -4.69281321E-04
 -1.08860881E-03  1.46126582E-03  5.22877257E-04 -4.45744113E-04 -3.67597906E-06
 -7.77103984E-06  1.66538918E-05 -8.02114377E-06  9.43037396E-05  1.38379345E-01
  4.54857480E-02  3.55119775E-02  1.13656993E-01  3.73603273E-02  2.91637613E-02
  3.28309579E-02  1.07748812E-02  8.39673484E-03 -1.57739406E-03 -2.99529483E-03
 -2.63397949E-03  4.40402724E-03 -4.51223878E-03 -2.83903095E-03 -5.25364223E-03
 -3.62099421E-03  5.92814407E-03 -5.19164559E-03  8.83723205E-04  7.25097392E-04
  7.83830206E-04 -1.12988031E-03  7.49225409E-04  4.83314770E-04 -3.20890277E-04
  9.13638715E-06  1.45391055E-05  8.90603793E-06 -1.43332037E-03  5.14516857E-03
  4.74182126E-04 -2.52405368E-05 -3.88906694E-05 -4.30356919E-05  4.81647191E-03
  1.57036329E-03  1.75850281E-03 -4.34299384E-05 -6.77635534E-05 -2.54569138E-05
  1.29509328E-03 -5.20438324E-03  1.24616659E-05 -3.99308505E-05 -5.99243452E-05
 -1.27775403E-05 -4.94882253E-03 -1.62849014E-03 -1.27263682E-03  2.01480289E-05
  3.33134967E-05  6.64047176E-06 -1.29996517E-03  5.20279665E-03 -1.99253665E-05
  2.00255001E-05  2.92724334E-05 -2.28798762E-05 -4.81699882E-03 -1.56584616E-03
 -1.76231445E-03  1.06453613E-05  1.96966348E-05  1.17507629E-05  1.43383493E-03
 -5.14522265E-03 -4.75328269E-04  4.24359971E-05  6.46519313E-05  2.34546004E-05
  4.95236568E-03  1.62126017E-03  1.26596389E-03 -1.76009178E-06 -4.35503131E-06
  3.10596668E-05 -9.09661985E-05  1.08560621E-04  5.03201045E-02  9.67793663E-04
  1.41246381E-01  4.13531481E-02  8.13088854E-04  1.16004353E-01  1.19037535E-02
  2.23480316E-04  3.35090936E-02  4.46541230E-03 -5.47820394E-03 -1.95251773E-03
 -2.02416479E-03 -5.80003472E-04  4.87695217E-03 -8.04419941E-03 -2.82440921E-03
 -3.56719389E-03 -1.33310580E-03 -1.20023039E-03 -3.35114230E-04 -7.82095738E-05
  7.04106419E-04  5.46338920E-04  9.09770476E-04  9.63078947E-04  2.62958681E-06
  5.34643783E-06  2.47215092E-06 -5.31500924E-05 -6.11064555E-05 -6.47278184E-02
  6.68599666E-02  1.17571391E-01 -5.31499848E-02  5.49228664E-02  9.65558762E-02
 -1.53587163E-02  1.58830266E-02  2.78687786E-02  5.73674749E-03 -1.53995821E-03
 -3.07904151E-03  2.33285567E-03  2.82507868E-03  7.06225448E-03 -1.24724712E-03
 -4.76267299E-03  3.98207267E-03  4.56098460E-03 -6.00745381E-04  6.35373790E-04
 -9.92781266E-04 -2.00819306E-04 -2.21040125E-05  1.17025945E-03 -9.67166772E-04
  1.48591267E-06  4.05040061E-06 -2.29012567E-05  3.59878091E-05  2.81162110E-05
 -1.14109867E-01 -2.81676078E-02  9.31080132E-02 -9.36931713E-02 -2.31210671E-02
  7.64940399E-02 -2.70328596E-02 -6.67244681E-03  2.20972969E-02  6.60502544E-03
 -1.94778755E-03 -5.25137596E-04 -2.89479200E-03 -1.45638326E-03  8.56121588E-03
 -1.94317913E-03 -3.56836916E-04 -5.05200457E-03 -2.82767293E-03  2.89075883E-04
  1.00501667E-03  4.46215614E-04 -9.03788638E-04 -5.46538256E-04 -8.51364204E-04
 -9.72452625E-04 -6.84701269E-07 -1.02639382E-06 -1.12267062E-05  4.87048277E-05
 -5.34654587E-05  9.15206893E-04 -9.40260450E-02  1.16819696E-01  7.53406775E-04
 -7.71935585E-02  9.59517417E-02  2.22899573E-04 -2.23140264E-02  2.76919441E-02
  6.20103454E-03 -2.44630868E-03  1.15322913E-03  3.05447288E-03  1.76481540E-03
  7.85713213E-03 -2.81272147E-03  2.54441650E-03  5.20952239E-03  2.72819114E-03
 -3.08337515E-04  3.61853543E-05  1.35908816E-03 -5.69298499E-06  1.93548943E-05
 -1.11223449E-03  9.51118554E-04 -6.30739403E-07 -5.04039184E-07 -1.79759262E-05
  5.47670071E-05  1.66869099E-05  1.14063334E-01  2.81394672E-02 -9.31337878E-02
  9.36601080E-02  2.30991584E-02 -7.65107242E-02  2.70251978E-02  6.66373363E-03
 -2.20977663E-02  6.60223818E-03 -1.94930094E-03 -5.23316502E-04 -2.89422745E-03
 -1.45529952E-03  8.55962852E-03 -1.94139514E-03 -3.52597106E-04 -5.04938931E-03
 -2.82438349E-03 -2.88363276E-04 -1.00428229E-03 -4.46951250E-04  9.03775575E-04
  5.45592820E-04  8.51134107E-04  9.71989031E-04  4.42674949E-06  9.21099019E-06
 -7.48730036E-06 -4.74748478E-05 -8.38183024E-05  6.47174395E-02 -6.67570968E-02
 -1.17623792E-01  5.31430096E-02 -5.48509551E-02 -9.65899911E-02  1.53556482E-02
 -1.58600944E-02 -2.78811216E-02  5.73633724E-03 -1.54017261E-03 -3.07509552E-03
  2.33464794E-03  2.82541250E-03  7.06039619E-03 -1.24652909E-03 -4.76504239E-03
  3.97739159E-03  4.55993331E-03  6.00871444E-04 -6.35323973E-04  9.92130366E-04
  2.01129736E-04  2.21618089E-05 -1.17009303E-03  9.66652083E-04 -2.81334258E-06
 -6.64960654E-06  3.34992597E-05 -8.28042278E-05  1.00903011E-04 -5.02688666E-02
 -9.73673863E-04 -1.41242673E-01 -4.13161122E-02 -8.19984102E-04 -1.15998914E-01
 -1.18934888E-02 -2.24819911E-04 -3.35050832E-02  4.46503224E-03 -5.47574196E-03
 -1.95099470E-03 -2.02275766E-03 -5.81673175E-04  4.87510143E-03 -8.04197217E-03
 -2.82165201E-03 -3.56185851E-03 -1.33376016E-03  1.19985952E-03  3.34131449E-04
  7.81556067E-05 -7.03706350E-04 -5.45519821E-04 -9.08618730E-04 -9.63307754E-04
  9.63940394E-07  2.52383660E-06 -1.71129538E-05  4.21968075E-05 -5.57551081E-05
 -9.06686108E-04  9.39953739E-02 -1.16796471E-01 -7.48190548E-04  7.71690224E-02
 -9.59317503E-02 -2.18614729E-04  2.23055402E-02 -2.76866268E-02  6.19802901E-03
 -2.44500423E-03  1.15175975E-03  3.05280851E-03  1.76391858E-03  7.85215335E-03
 -2.81162280E-03  2.54235790E-03  5.20512928E-03  2.72658114E-03  3.09034364E-04
 -3.67822685E-05 -1.35780486E-03  6.24834626E-06 -1.96542797E-05  1.11145994E-03
 -9.50605396E-04  2.40416209E-05  4.93805883E-05  9.84277733E-06  1.79341099E-03
  3.27660381E-05  5.05339016E-03  1.80988706E-05  3.58810454E-05 -3.62466789E-06
 -2.31402605E-03  2.38676670E-03  4.20731989E-03  1.38026473E-05  2.04166128E-05
  2.01859432E-05 -4.07929768E-03 -1.00638613E-03  3.33347552E-03 -3.25946127E-06
 -6.48909794E-06 -4.89299334E-06  3.30172299E-05 -3.36250912E-03  4.17807716E-03
 -1.40029755E-05 -2.35273763E-05  5.74103703E-06  4.08135549E-03  1.00669394E-03
 -3.33000751E-03 -4.55237109E-05 -6.22505123E-05 -3.26927411E-05  2.31469801E-03
 -2.39384071E-03 -4.20275136E-03  2.32484568E-06  1.55237280E-05 -9.78284642E-07
 -1.79578829E-03 -3.40325262E-05 -5.05214647E-03 -1.08015486E-05 -1.77216109E-05
 -7.79464357E-06 -3.32205287E-05  3.36266896E-03 -4.17685995E-03 -5.61513544E-04
 -1.17742796E-03  7.37764137E-03 -1.45736903E-02  3.22508073E-02  1.64514326E-01
  6.47836674E-02 -8.42142977E-02  1.14109414E-01  4.67206715E-02 -6.17580262E-02
  3.98934159E-02  1.63005734E-02 -2.15325851E-02 -3.27760301E-03 -1.33256110E-03
  2.77237500E-04  5.72469902E-03  2.27933793E-03  1.09259799E-03  7.45904663E-03
  3.73716207E-03 -1.95091158E-03 -4.23667348E-03  7.71781776E-04  7.43929916E-04
  1.46159519E-04 -7.86730146E-04 -1.02244915E-03 -3.99032769E-04  5.74000974E-04
  2.21435765E-05  4.61766151E-05 -3.00097596E-04  5.93867917E-04 -1.34248575E-03
 -6.01045367E-02 -1.42740916E-02  2.05198408E-03 -4.97613861E-02 -1.09285899E-02
  1.15665671E-03 -1.72563893E-02 -3.81168952E-03  4.12453865E-04 -7.62120667E-04
 -4.23516816E-03 -4.60089469E-04 -5.37657242E-04  5.74863355E-03 -1.97949141E-03
 -7.98239733E-03 -1.88688531E-03 -8.45183793E-04  9.97852843E-03 -1.31271991E-04
 -4.22396605E-04  1.06551153E-04 -5.29690837E-04  2.59007186E-03  2.43036611E-03
  7.36248455E-04  4.10310792E-04  8.60770531E-04 -5.38496542E-03  1.06595221E-02
 -2.33907074E-02  4.80738680E-02  2.22938646E-02  1.38454376E-01  2.91742939E-02
  1.57502608E-02  1.00717814E-01  1.02732477E-02  5.50412313E-03  3.51370903E-02
  2.22783607E-03 -4.88288510E-03 -1.30321853E-04 -4.37496385E-03 -1.82718193E-03
  9.64893075E-03  3.04400275E-03  2.94271321E-03 -4.12350481E-03 -1.52524423E-03
  2.10930118E-03  1.39278710E-03  6.98043765E-04 -8.82435598E-04  2.82345068E-05
 -6.71794105E-04 -3.51781894E-04 -1.78527576E-04 -3.74382049E-04  2.34867163E-03
 -4.66738757E-03  1.02052691E-02 -3.06097492E-02 -6.20615763E-02 -4.93479575E-02
 -2.82476203E-02 -4.58298258E-02 -3.63587800E-02 -9.76003941E-03 -1.59740416E-02
 -1.26737818E-02 -1.99550923E-03 -4.51930666E-03 -8.79015761E-04  3.19309055E-03
 -4.06958806E-03 -4.01132887E-03 -6.40465555E-03 -5.97949853E-03  7.57106593E-03
 -3.72335012E-03 -3.02256311E-04 -1.14731193E-04 -1.16490666E-03  2.25639307E-03
 -1.24634957E-03  3.93440808E-04  2.09426072E-03 -4.09769614E-04 -8.59627012E-04
  5.38371813E-03 -1.06654616E-02  2.33987390E-02  4.80691830E-02  2.22836257E-02
  1.38456526E-01  2.91713290E-02  1.57411805E-02  1.00719902E-01  1.02697026E-02
  5.49811813E-03  3.51331178E-02 -2.22727281E-03  4.88255310E-03  1.31785917E-04
  4.37411885E-03  1.82789856E-03 -9.64982869E-03 -3.04377606E-03 -2.94307589E-03
  4.12406992E-03  1.52496906E-03  2.10951368E-03  1.39272713E-03  6.97981900E-04
 -8.82685037E-04  2.84482823E-05 -6.71959729E-04 -3.51669898E-04 -2.28139190E-05
 -4.76263914E-05  3.01856874E-04 -5.85437766E-04  1.33137956E-03 -6.00862669E-02
 -1.42786967E-02  2.06298938E-03 -4.97462601E-02 -1.09289211E-02  1.16293450E-03
 -1.72526378E-02 -3.81475959E-03  4.17196738E-04  7.62033273E-04  4.23461726E-03
  4.59759304E-04  5.37011982E-04 -5.74798516E-03  1.97969758E-03  7.98104681E-03
  1.88705193E-03  8.44619658E-04 -9.97753981E-03 -1.31269082E-04 -4.22314941E-04
  1.06480157E-04 -5.29850225E-04  2.58979081E-03  2.43035712E-03  7.36331359E-04
  5.61404909E-04  1.17719545E-03 -7.37745944E-03  1.45761894E-02 -3.22635837E-02
  1.64503141E-01  6.48112555E-02 -8.42113372E-02  1.14101468E-01  4.67432506E-02
 -6.17552846E-02  3.98846267E-02  1.63035038E-02 -2.15286243E-02  3.27736087E-03
  1.33253550E-03 -2.77081526E-04 -5.72478016E-03 -2.27909295E-03 -1.09297761E-03
 -7.45950141E-03 -3.73840037E-03  1.94923216E-03  4.23911167E-03  7.71846697E-04
  7.44093872E-04  1.46164458E-04 -7.86484874E-04 -1.02275872E-03 -3.99468291E-04
  5.74165205E-04  1.78808315E-04  3.74980597E-04 -2.34853000E-03  4.65836136E-03
 -1.01902237E-02 -3.06207175E-02 -6.20758114E-02 -4.93581452E-02 -2.82585725E-02
 -4.58381143E-02 -3.63637674E-02 -9.76121580E-03 -1.59801259E-02 -1.26799068E-02
  1.99556659E-03  4.51957065E-03  8.79064865E-04 -3.19357458E-03  4.07006014E-03
  4.01141062E-03  6.40521897E-03  5.97973005E-03 -7.57150173E-03  3.72368568E-03
 -3.02277990E-04 -1.14667266E-04 -1.16506904E-03  2.25665015E-03 -1.24620489E-03
  3.93223313E-04  2.09432313E-03  9.99336491E-02  1.54518873E-01  4.88368749E-02
 -1.12790497E-02 -3.23019200E-03  3.51767760E-03 -4.20475104E-03 -6.49675586E-03
 -2.05390334E-03 -1.29506075E-03  2.82874991E-04 -3.17152633E-04 -7.25278191E-02
 -1.12143166E-01 -3.54318754E-02 -6.10310451E-03 -1.33975137E-03 -6.38124449E-03
  3.16298204E-02  4.89059004E-02  1.54539605E-02 -2.60531335E-03  2.40857293E-03
  1.96692397E-03  7.25267854E-02  1.12142296E-01  3.54323281E-02 -6.10209290E-03
 -1.34170584E-03 -6.38156847E-03  4.21179164E-03  6.50826163E-03  2.05760093E-03
 -1.29437984E-03  2.83849202E-04 -3.17478762E-04 -9.99320734E-02 -1.54517353E-01
 -4.88387219E-02 -1.12787572E-02 -3.23059636E-03  3.51805895E-03 -3.16358868E-02
 -4.89152989E-02 -1.54567512E-02 -2.60608147E-03  2.40892385E-03  1.96719574E-03
 -1.77947647E-04 -3.73523599E-04  2.31553189E-03 -4.55831567E-03  1.00334086E-02
  7.45347635E-02 -3.76957930E-02 -1.11308066E-02  5.48213812E-02 -3.32690590E-02
 -6.77277530E-03  1.91102848E-02 -1.15102664E-02 -2.38222601E-03 -3.36399029E-04
 -9.39334916E-04 -3.55995472E-03 -2.55901355E-03  5.62998119E-03  1.26023893E-03
  1.56774266E-03 -6.33342276E-03 -8.35275073E-03  7.07588298E-03 -5.32314048E-05
 -5.56288512E-04  2.01332511E-04 -9.22317583E-04  1.54400855E-03  2.57658159E-03
 -1.55994226E-03 -5.86609317E-04 -1.23009329E-03  7.72818922E-03 -1.52942258E-02
  3.37795017E-02 -1.72104441E-02  1.61625936E-01 -1.23653886E-01 -1.21363123E-02
  1.12142479E-01 -8.88554452E-02 -4.24198075E-03  3.92048029E-02 -3.10092974E-02
 -2.23120125E-03  6.73040993E-05 -4.13668195E-03 -5.21829535E-03 -1.05583207E-03
 -2.18222206E-03 -1.67601427E-03  8.26225953E-03  3.02725297E-03  4.05335805E-04
  1.89095773E-04 -1.51231645E-04  1.24072414E-03  8.20405144E-04  2.41942009E-04
  4.08549567E-05 -1.28595546E-05 -4.93141668E-05 -1.03784817E-04  6.26550235E-04
 -1.22234117E-03  2.64259973E-03 -7.86716801E-03 -6.26404885E-02 -2.09122078E-03
 -5.31053024E-03 -5.14956058E-02 -1.86581666E-04 -1.86330821E-03 -1.78689139E-02
 -9.02729836E-05  1.71921545E-03  1.67656155E-03 -5.72127980E-03  6.71752054E-04
 -3.61981790E-03  2.24983051E-03  2.05420221E-03 -1.10982729E-02  5.71406664E-05
 -6.24328569E-03  7.60459136E-04  7.82251431E-04 -1.79373835E-03  8.62772018E-04
 -2.60414065E-03  5.94925436E-04 -1.15165054E-03  3.68579294E-04  7.72897760E-04
 -4.84103901E-03  9.58058544E-03 -2.10948493E-02 -5.83312954E-02  5.77082018E-02
  1.08817434E-01 -4.21324279E-02  3.63419954E-02  8.07639804E-02 -1.47020197E-02
  1.27675196E-02  2.81468778E-02  3.66606480E-03 -4.32031053E-04 -1.88670826E-03
  5.04126821E-03  2.97092380E-03  6.20956201E-03 -5.50560689E-03  6.23340478E-03
  5.48225412E-03 -4.68354972E-04  5.88148124E-04 -1.33972770E-03  2.05879918E-03
  6.48855521E-04 -9.52437292E-04 -6.75787184E-04  1.03871518E-03  4.83008111E-05
  1.01604590E-04 -6.22835983E-04  1.22656457E-03 -2.64712864E-03 -7.91809420E-03
 -6.26545171E-02 -2.05051638E-03 -5.35276623E-03 -5.15068692E-02 -1.51009796E-04
 -1.87199445E-03 -1.78717912E-02 -7.55371749E-05 -1.72233353E-03 -1.67558993E-03
  5.72132620E-03 -6.70598407E-04  3.62024407E-03 -2.25428530E-03 -2.05289482E-03
  1.10983700E-02 -5.48284912E-05  6.24426211E-03  7.60786353E-04  7.82675158E-04
 -1.79355853E-03  8.62426696E-04 -2.60427430E-03  5.94647204E-04 -1.15198092E-03
  5.86425866E-04  1.22969513E-03 -7.72750655E-03  1.52952619E-02 -3.37789067E-02
 -1.72323530E-02  1.61654463E-01 -1.23602271E-01 -1.21542066E-02  1.12166378E-01
 -8.88128177E-02 -4.24785774E-03  3.92125335E-02 -3.09956718E-02  2.22852936E-03
 -6.60372364E-05  4.13836592E-03  5.21693046E-03  1.05422448E-03  2.17981932E-03
  1.67656028E-03 -8.26031090E-03 -3.02894725E-03 -4.06454009E-04  1.88673109E-04
 -1.51066956E-04  1.24046515E-03  8.20340338E-04  2.41875576E-04  4.12017535E-05
 -1.33708649E-05  1.78213711E-04  3.74108487E-04 -2.31719902E-03  4.56215797E-03
 -1.00370901E-02  7.45502160E-02 -3.76946291E-02 -1.10701708E-02  5.48374916E-02
 -3.32669986E-02 -6.72387059E-03  1.91151162E-02 -1.15100410E-02 -2.36841306E-03
  3.34557544E-04  9.41369739E-04  3.56086797E-03  2.56052946E-03 -5.62976931E-03
 -1.26202932E-03 -1.56429388E-03  6.33461097E-03  8.35473769E-03 -7.07481307E-03
 -5.37958572E-05 -5.56348457E-04  2.01275348E-04 -9.21990323E-04  1.54426440E-03
  2.57702332E-03 -1.55938504E-03 -3.68036533E-04 -7.71737392E-04  4.84003617E-03
 -9.58783414E-03  2.11030211E-02 -5.83283758E-02  5.76694728E-02  1.08865945E-01
 -4.21304340E-02  3.63112821E-02  8.08053740E-02 -1.47010642E-02  1.27560048E-02
  2.81569798E-02 -3.66846653E-03  4.33381762E-04  1.88603233E-03 -5.04238838E-03
 -2.97191127E-03 -6.21258369E-03  5.50715698E-03 -6.23542437E-03 -5.48388644E-03
  4.66814638E-04  5.87896525E-04 -1.33980086E-03  2.05937010E-03  6.48762679E-04
 -9.52378138E-04 -6.76395693E-04  1.03895045E-03  3.10755316E-02  4.80532067E-02
  1.51834924E-02 -3.02636896E-03 -2.19597884E-03  1.40359689E-03  1.04664138E-01
  1.61834971E-01  5.11455764E-02  1.05613578E-03 -1.10572956E-02  6.40449753E-03
  8.21427920E-03  1.27041203E-02  4.00871797E-03  6.41758161E-04 -1.08692874E-03
  1.00199749E-03 -6.54037523E-02 -1.01127266E-01 -3.19601224E-02  2.88204333E-03
 -6.43596686E-03 -3.92899374E-03 -8.21466372E-03 -1.27056575E-02 -4.01074349E-03
  6.39765489E-04 -1.08727807E-03  1.00375811E-03 -1.04663480E-01 -1.61833821E-01
 -5.11451657E-02  1.05434194E-03 -1.10558642E-02  6.40685362E-03 -3.10719451E-02
 -4.80469121E-02 -1.51809993E-02 -3.02502607E-03 -2.19613374E-03  1.40563941E-03
  6.54025985E-02  1.01125509E-01  3.19592187E-02  2.88184978E-03 -6.43737506E-03
 -3.92704758E-03  1.93497244E-04  4.05413475E-04 -2.60202016E-03  5.23888526E-03
 -1.13933509E-02 -7.50114510E-02 -3.85065120E-02 -3.10505391E-02 -5.43070867E-02
 -2.94450882E-02 -2.84370594E-02 -1.89417028E-02 -1.02424176E-02 -9.83517162E-03
 -1.96770339E-03  6.62724277E-03  1.14625556E-03 -2.04955581E-04  1.65514938E-03
 -5.12938652E-03  8.78055432E-03  7.44297197E-04  4.48859659E-03  6.17155129E-03
  8.77594345E-04  2.47409604E-03  8.55330859E-04 -1.55430824E-03 -5.15258297E-04
 -1.90926030E-04 -1.43889328E-03  1.99887076E-04  4.19334964E-04 -2.60450119E-03
  5.13510916E-03 -1.13010298E-02  1.17866448E-02 -8.76351528E-02 -1.35629642E-02
  9.03516441E-03 -6.52819080E-02 -1.56720057E-02  3.14952041E-03 -2.27437903E-02
 -5.38271003E-03 -4.69002630E-03 -9.87262635E-04  4.94103614E-03 -1.80432044E-03
 -1.12248223E-03 -8.59443457E-03 -1.97952755E-03  3.80308118E-03 -7.66714853E-03
 -3.33119038E-03 -7.86164868E-04 -3.58341226E-04  3.05896557E-03  1.74131933E-04
 -5.91893223E-05 -6.18333126E-04  1.37666940E-03  4.60922785E-04  9.65743699E-04
 -6.10803883E-03  1.21694038E-02 -2.67786169E-02  1.29197650E-01  1.80097011E-02
  1.02667698E-01  9.47025101E-02  1.18096430E-02  6.91421246E-02  3.30071047E-02
  4.13348102E-03  2.41790361E-02 -5.75577848E-03 -3.28067922E-03 -2.40763734E-03
  1.11903378E-03 -2.62858920E-04 -3.32659942E-03  6.98996421E-03 -1.27402464E-03
  7.00474074E-03  2.55252116E-03 -1.72723942E-03 -1.00322132E-04 -5.23949330E-04
  1.56108209E-03  1.00344013E-04  8.30333235E-04  3.59540185E-04  4.68682640E-04
  9.82226632E-04 -6.14241320E-03  1.21453742E-02 -2.68733314E-02 -7.52054584E-02
  1.35456717E-01  6.11042537E-02 -5.44211712E-02  9.74823102E-02  3.88090057E-02
 -1.89795481E-02  3.40054463E-02  1.36099527E-02 -3.69317187E-03  2.26157272E-03
 -5.64211336E-03  2.42375003E-04  6.15329617E-04 -6.32384241E-03 -2.56149766E-03
  1.14480863E-03 -5.09030674E-03 -6.54702208E-03 -1.09183531E-03  7.85076924E-04
 -1.65137675E-03 -2.19828081E-04 -5.66151581E-04  1.25429514E-03 -7.07022599E-05
 -4.61203751E-04 -9.66359258E-04  6.10943895E-03 -1.21695152E-02  2.67763992E-02
  1.29263447E-01  1.79074676E-02  1.02638765E-01  9.47585006E-02  1.17235698E-02
  6.91184914E-02  3.30260620E-02  4.10784668E-03  2.41745222E-02  5.75848844E-03
  3.27837491E-03  2.41263170E-03 -1.12260282E-03  2.66404334E-04  3.32893443E-03
 -6.99228616E-03  1.27927743E-03 -7.00800034E-03 -2.54956551E-03 -1.72729227E-03
 -1.00091589E-04 -5.25376858E-04  1.56146307E-03  1.00275056E-04  8.30127584E-04
  3.60157495E-04 -2.00297512E-04 -4.20192823E-04  2.60514943E-03 -5.12811145E-03
  1.12923850E-02  1.19220154E-02 -8.76269315E-02 -1.35600870E-02  9.14806268E-03
 -6.52729901E-02 -1.56711000E-02  3.18244304E-03 -2.27456787E-02 -5.37887265E-03
  4.69045092E-03  9.83906358E-04 -4.94152130E-03  1.80290931E-03  1.12849229E-03
  8.59394027E-03  1.97385674E-03 -3.80430058E-03  7.66578180E-03  3.33946115E-03
 -7.85340018E-04 -3.57772221E-04  3.05883755E-03  1.74355312E-04 -6.04332848E-05
 -6.19161247E-04  1.37718992E-03 -1.94004739E-04 -4.06502609E-04  2.60360390E-03
 -5.23417787E-03  1.13932348E-02 -7.50671414E-02 -3.83922817E-02 -3.10898392E-02
 -5.43520229E-02 -2.93488467E-02 -2.84704471E-02 -1.89545500E-02 -1.02158466E-02
 -9.84562096E-03  1.96907407E-03 -6.62853607E-03 -1.14856697E-03  2.01018744E-04
 -1.64997433E-03  5.13096259E-03 -8.78193773E-03 -7.48733444E-04 -4.49478442E-03
 -6.16529838E-03  8.77980961E-04  2.47412053E-03  8.55770027E-04 -1.55359767E-03
 -5.16729679E-04 -1.91667718E-04 -1.43887033E-03 -4.68168450E-04 -9.81126326E-04
  6.14152870E-03 -1.21526812E-02  2.68855570E-02 -7.53202651E-02  1.35449765E-01
  6.10298189E-02 -5.45175680E-02  9.74776750E-02  3.87487378E-02 -1.90071188E-02
  3.40002622E-02  1.35884455E-02  3.69641941E-03 -2.25981415E-03  5.64459047E-03
 -2.44849860E-04 -6.11112028E-04  6.32906600E-03  2.56555595E-03 -1.14097225E-03
  5.08731982E-03  6.55278679E-03 -1.09238502E-03  7.84493761E-04 -1.65259146E-03
 -2.18822313E-04 -5.66718205E-04  1.25430845E-03 -7.07546225E-05 -3.52905765E-02
 -5.45668052E-02 -1.72443915E-02  3.63505615E-03  8.17899659E-04 -2.49413278E-03
 -3.50107450E-02 -5.41350169E-02 -1.71122267E-02 -2.30302071E-04  3.00654377E-03
 -3.27348052E-03 -8.28874942E-02 -1.28162408E-01 -4.05204953E-02 -5.44646041E-03
 -1.68457340E-03 -8.43773974E-03 -8.32082762E-02 -1.28656255E-01 -4.06831927E-02
  3.64764477E-03 -6.91093979E-03 -6.59085233E-03  8.28874046E-02  1.28161652E-01
  4.05188771E-02 -5.44274387E-03 -1.68997939E-03 -8.43941563E-03  3.50138223E-02
  5.41394064E-02  1.71127247E-02 -2.25038138E-04  3.00719774E-03 -3.27391919E-03
  3.52941276E-02  5.45729060E-02  1.72468444E-02  3.63349339E-03  8.22781191E-04
 -2.49592062E-03  8.32059162E-02  1.28652796E-01  4.06821349E-02  3.64297689E-03
 -6.91103619E-03 -6.59328236E-03  4.78490373E-06  1.02340943E-05 -1.02333324E-05
 -5.07894461E-05  5.47401646E-05  3.78648172E-02 -1.47538505E-01 -2.26217404E-02
  3.22826023E-02 -1.25795109E-01 -1.92852905E-02  1.82542825E-02 -7.12055399E-02
 -1.09014294E-02 -5.80379452E-04 -1.37221422E-03  5.51500077E-03 -3.25994819E-03
  4.68323645E-03 -4.54051928E-04 -3.17021421E-03  9.75216464E-03 -2.42366349E-03
  3.00698832E-03 -2.68810157E-04  4.54891697E-04 -1.60067214E-03  1.35823841E-03
 -2.30619119E-03  1.32565587E-03 -1.06301473E-03  1.93271722E-06  3.82705891E-06
  1.41967074E-06 -3.77971675E-05  1.16823853E-05 -9.98044985E-02  8.73191046E-02
  1.56040368E-01 -8.50929759E-02  7.44571763E-02  1.33041108E-01 -4.81667312E-02
  4.21306464E-02  7.52960690E-02  8.44692158E-03 -5.56317438E-03  1.20501676E-03
 -3.06552103E-03 -1.47640287E-03  8.06831032E-03 -7.11968084E-03  4.70504166E-03
 -6.83687252E-03 -5.30114002E-03  1.97251681E-03 -6.44067415E-04 -2.37618292E-05
 -5.45353286E-04  7.57695307E-04 -1.25364525E-03  8.27671096E-04 -7.18720586E-06
 -1.57504993E-05  2.15163052E-05  6.87222077E-05 -7.50219227E-05  9.62997746E-03
 -8.29082214E-02  8.83900248E-03  8.20747227E-03 -7.06908271E-02  7.53986172E-03
  4.62303194E-03 -4.00177192E-02  4.23038855E-03  7.03196109E-04 -8.73945524E-04
  5.98265615E-04  2.72827005E-03 -3.21103504E-03  6.73433777E-04 -1.75038403E-03
  3.03337093E-03  3.52550297E-03 -3.25338458E-03  7.65423686E-05  2.26578471E-04
 -6.98553597E-04 -1.29490681E-03  1.78628312E-03  2.84628772E-03 -2.09095377E-03
  9.62822792E-07  2.11570549E-06 -3.63659873E-06 -5.25441059E-07 -1.28836560E-06
  5.23192644E-02  1.43113015E-01 -1.42243588E-01  4.46101528E-02  1.22022382E-01
 -1.21274193E-01  2.52417484E-02  6.90548862E-02 -6.86438064E-02 -8.32187445E-03
  3.32316642E-03  4.91259279E-03  2.53123138E-03  2.94508189E-03 -7.84903986E-03
  2.20271735E-03  8.08616546E-03  7.94345062E-03  5.05542881E-03 -1.80979324E-03
  6.97191789E-04  4.91209085E-04 -3.00634189E-04  3.58287264E-04 -1.39045097E-03
  9.07391534E-04 -6.43975133E-06 -1.39026481E-05  1.71151834E-05  5.95564845E-05
 -7.15989108E-05  9.52524893E-03 -8.29368341E-02  8.78110486E-03  8.12146165E-03
 -7.07149536E-02  7.48974239E-03  4.61562169E-03 -4.00191378E-02  4.27009620E-03
 -7.09411401E-04  8.69225433E-04 -5.99061042E-04 -2.73150924E-03  3.20901350E-03
 -6.76323532E-04  1.75018588E-03 -3.03255627E-03 -3.52902298E-03  3.25154468E-03
  7.74851381E-05  2.27204994E-04 -6.98373002E-04 -1.29526064E-03  1.78572229E-03
  2.84768780E-03 -2.08922394E-03  1.02063473E-06  2.58873555E-06 -1.01425116E-05
  1.13728489E-05  1.43563101E-05 -9.97074351E-02  8.73466559E-02  1.56082893E-01
 -8.50158838E-02  7.44783031E-02  1.33074574E-01 -4.81083660E-02  4.21620351E-02
  7.53137589E-02 -8.44671106E-03  5.56466256E-03 -1.20304017E-03  3.06080040E-03
  1.48194107E-03 -8.06572302E-03  7.12417002E-03 -4.70179075E-03  6.83331637E-03
  5.30438447E-03  1.97202222E-03 -6.45456189E-04 -2.40523757E-05 -5.45449737E-04
  7.57956633E-04 -1.25505500E-03  8.25744278E-04  6.10388878E-06  1.34675817E-05
 -2.08575197E-05 -5.01378826E-05  5.66767807E-05  3.77591452E-02 -1.47566108E-01
 -2.26623160E-02  3.21957002E-02 -1.25817558E-01 -1.93166431E-02  1.82541596E-02
 -7.12012870E-02 -1.09513039E-02  5.83258032E-04  1.36767207E-03 -5.51674705E-03
  3.26569189E-03 -4.67917806E-03  4.57903147E-04  3.17026906E-03 -9.75237736E-03
  2.42908834E-03 -3.00347392E-03 -2.68396583E-04  4.56691442E-04 -1.60019868E-03
  1.35882492E-03 -2.30598612E-03  1.32685472E-03 -1.06145703E-03  1.20797847E-08
  1.64326221E-08  5.14940567E-07 -6.85460432E-06  5.84057226E-06  5.24155835E-02
  1.43139816E-01 -1.42200643E-01  4.46859487E-02  1.22043197E-01 -1.21240526E-01
  2.53014221E-02  6.90679828E-02 -6.86188884E-02  8.32193441E-03 -3.32123115E-03
 -4.91317275E-03 -2.52738307E-03 -2.95177497E-03  7.85169299E-03 -2.19793042E-03
 -8.08442814E-03 -7.94057785E-03 -5.06084416E-03 -1.81055919E-03  6.95929179E-04
  4.90651337E-04 -3.00865275E-04  3.58324284E-04 -1.39190029E-03  9.05475504E-04
  2.72558683E-05  4.89437417E-05  2.73752684E-05  1.61758917E-03 -6.32224534E-03
 -9.67663390E-04  3.62766124E-06  1.01689843E-05 -3.96864818E-06 -4.27529769E-03
  3.73978630E-03  6.68632381E-03 -3.11299998E-05 -5.37881390E-05 -4.11038196E-05
  4.09203108E-04 -3.55286900E-03  3.74609419E-04  1.95415326E-06  5.64581928E-06
 -1.87845261E-06  2.24159993E-03  6.13188793E-03 -6.09314341E-03 -3.03882527E-05
 -5.14472446E-05 -3.60507779E-05  4.11574496E-04 -3.55237961E-03  3.79975631E-04
  3.13985263E-06  1.90653585E-06  1.16509239E-05 -4.27225779E-03  3.74188059E-03
  6.68679652E-03  2.52231288E-05  3.95677221E-05  3.59685949E-05  1.62130083E-03
 -6.32091385E-03 -9.71408231E-04  3.36663141E-06  2.70045518E-06  7.16935346E-06
  2.24497309E-03  6.13224055E-03 -6.09224152E-03 -2.32211046E-06 -4.76121141E-06
  4.06190598E-06  1.73753289E-05 -3.73364326E-05 -3.06416157E-02 -8.30979965E-02
 -1.57720890E-01 -2.61259594E-02 -7.08450221E-02 -1.34482256E-01 -1.47801746E-02
 -4.00947307E-02 -7.61294629E-02 -7.83331450E-03 -2.16967349E-04  3.43519726E-03
 -4.03243399E-03  7.21555886E-04 -8.94127944E-03 -4.75829980E-03  4.62955028E-03
 -6.25543558E-03 -1.69953626E-03 -9.70892800E-04  3.01020482E-04  2.66673536E-03
  3.38056795E-04  1.80055882E-04  5.75888252E-04  1.25679205E-03 -4.04591064E-06
 -8.46734667E-06  7.80852312E-06  3.96053115E-05 -5.03667525E-05  1.09298087E-02
 -2.03671554E-02 -3.43891847E-02  9.31559581E-03 -1.73660488E-02 -2.93263111E-02
  5.27750810E-03 -9.80830340E-03 -1.66020678E-02 -1.58327489E-03  1.30469642E-03
 -5.65734397E-05  3.27908580E-04  6.30631361E-04 -1.35844244E-03  1.88287964E-03
 -7.05513012E-04  1.03628878E-03  1.32159117E-03  1.53926513E-03  1.74011528E-03
  1.58543643E-03 -2.65693319E-03  5.99669457E-04 -2.85093109E-04 -2.01818005E-03
  9.41340165E-06  2.06724651E-05 -2.85544086E-05 -9.04702488E-05  9.42317312E-05
 -1.57715725E-01  7.82572153E-02  1.05812738E-01 -1.34471754E-01  6.67283873E-02
  9.02171755E-02 -7.60821120E-02  3.77779958E-02  5.11040464E-02  5.71952579E-03
 -3.71098696E-03 -2.99108644E-03  2.82816996E-05  7.78540513E-03  3.87664218E-03
 -3.63748656E-03 -7.12351286E-03  3.60893346E-03  1.10451238E-02  1.06980729E-03
 -3.19428385E-04 -1.79706001E-03  7.77665891E-05  1.02242434E-03  5.87132097E-04
  1.21988347E-03 -9.60958468E-08  6.75718479E-08 -6.18677640E-06  1.79183716E-05
 -9.40411844E-06  1.77412089E-01  2.51996461E-02  8.62968758E-02  1.51264449E-01
  2.15000756E-02  7.35759562E-02  8.56260302E-02  1.21616364E-02  4.16508227E-02
 -5.26446396E-04 -5.24320353E-03  5.02094277E-04 -4.32947299E-03  7.87710155E-03
 -3.70403663E-03 -1.02877817E-02 -1.79134109E-03 -3.69266043E-03  8.02198255E-03
 -3.94093070E-04 -8.72066490E-04 -9.69586611E-04  4.93605722E-04 -1.27437162E-03
 -1.51660300E-03 -1.46197156E-03  8.91820921E-06  1.92260552E-05 -2.42512503E-05
 -7.64864677E-05  8.73046633E-05 -1.57618317E-01  7.82525707E-02  1.05916207E-01
 -1.34393381E-01  6.67263359E-02  9.03038140E-02 -7.60946374E-02  3.77553665E-02
  5.10749475E-02 -5.71419707E-03  3.71969547E-03  2.99278915E-03 -2.60362549E-05
 -7.78120766E-03 -3.87474768E-03  3.64148806E-03  7.12264930E-03 -3.60783433E-03
 -1.10429378E-02  1.07011044E-03 -3.21182662E-04 -1.79679882E-03  7.85075013E-05
  1.02261616E-03  5.86270306E-04  1.21771917E-03 -4.61461283E-06 -1.03654136E-05
  1.61360762E-05  4.51745103E-05 -5.02031915E-05  1.08355059E-02 -2.03470469E-02
 -3.44851448E-02  9.24001792E-03 -1.73464996E-02 -2.94053251E-02  5.22470649E-03
 -9.85273230E-03 -1.66291042E-02  1.58488519E-03 -1.30805149E-03  5.77259663E-05
 -3.21079540E-04 -6.36257451E-04  1.35777465E-03 -1.89062111E-03  7.03985845E-04
 -1.03269668E-03 -1.32674949E-03  1.53916716E-03  1.74274889E-03  1.58600548E-03
 -2.65651634E-03  5.99774145E-04 -2.83781323E-04 -2.01650207E-03 -4.17548560E-06
 -9.39535858E-06  1.43220188E-05  4.37423020E-05 -3.03886090E-05 -3.05377328E-02
 -8.31043382E-02 -1.57631676E-01 -2.60400652E-02 -7.08489412E-02 -1.34410652E-01
 -1.47584396E-02 -4.01118528E-02 -7.60580394E-02  7.82698047E-03  2.21292355E-04
 -3.43474584E-03  4.02960582E-03 -7.25763224E-04  8.93312395E-03  4.75738172E-03
 -4.63117425E-03  6.25091692E-03  1.69633510E-03 -9.70439814E-04  2.98274332E-04
  2.66644158E-03  3.38066613E-04  1.79765658E-04  5.75103572E-04  1.25531553E-03
 -3.92236536E-07 -1.07583264E-06  5.86847057E-06 -7.81450101E-06 -1.04272040E-05
  1.77322487E-01  2.52078309E-02  8.62072109E-02  1.51194687E-01  2.15043912E-02
  7.35053824E-02  8.55667259E-02  1.21740606E-02  4.16031995E-02  5.29837627E-04
  5.23896035E-03 -5.02588567E-04  4.32552828E-03 -7.87039635E-03  3.70320549E-03
  1.02799017E-02  1.78901406E-03  3.68806090E-03 -8.01752577E-03 -3.94089396E-04
 -8.69652815E-04 -9.69342895E-04  4.93437289E-04 -1.27407019E-03 -1.51574100E-03
 -1.45997682E-03 -1.02722517E-05 -2.16432374E-05 -9.46639319E-06 -1.31064234E-03
 -3.55927861E-03 -6.75736122E-03 -1.75710147E-05 -3.44879569E-05 -1.66035919E-05
  4.67485467E-04 -8.69569565E-04 -1.47575974E-03  3.91144379E-05  6.59659496E-05
  4.64422148E-05 -6.75285562E-03  3.35401476E-03  4.53892771E-03 -1.99596470E-06
 -5.10403261E-06 -1.23551917E-06  7.60053821E-03  1.07978773E-03  3.69659298E-03
  4.36910511E-05  7.45459452E-05  5.31387315E-05 -6.75762100E-03  3.35223430E-03
  4.53234105E-03 -2.11646998E-05 -3.23918026E-05 -3.36337221E-05  4.64843428E-04
 -8.73877210E-04 -1.47574064E-03 -2.04325963E-05 -3.13956327E-05 -3.02956316E-05
 -1.31131622E-03 -3.56065435E-03 -6.75279307E-03 -3.69953979E-06 -5.51218056E-06
 -7.08675028E-06  7.59732846E-03  1.08056949E-03  3.69424528E-03 -1.72905437E-06
 -3.57741210E-06 -2.41356847E-06  4.35264527E-05 -3.95025721E-05 -7.50811930E-02
  1.06939984E-01 -1.16672870E-01 -6.40237979E-02  9.11772253E-02 -9.94856778E-02
 -3.62242700E-02  5.16191501E-02 -5.63146513E-02 -6.46568294E-03  1.50102756E-03
 -3.69610647E-03  3.49723769E-04 -5.14939178E-03 -7.63319806E-03 -4.30527080E-04
 -7.86037119E-03 -2.73607939E-03 -5.28722968E-03 -1.13481800E-03  1.58475036E-03
 -2.40985168E-03 -9.10672179E-05  1.89751346E-04  8.62632870E-04  6.41358175E-04
  1.19721722E-06  2.60210052E-06 -3.87903303E-06 -6.21238449E-06  1.33330639E-05
  1.82175181E-01  6.58211991E-02  7.70331811E-02  1.55331135E-01  5.61184644E-02
  6.56820226E-02  8.79331598E-02  3.17606332E-02  3.71787811E-02 -1.62643186E-03
 -4.36955140E-03 -3.72986863E-03  5.77604092E-03 -7.10361394E-03 -4.81767660E-03
 -1.00492198E-02 -4.63789122E-03  6.40030197E-03 -5.81383551E-03 -9.53016768E-04
 -1.51605006E-03  8.80425745E-05 -3.82906149E-04  1.01371917E-03 -9.11926446E-04
 -1.32798680E-03 -2.80392808E-06 -6.07605430E-06  9.71207552E-06  1.58883555E-05
 -3.59843280E-05 -5.31027427E-02 -1.71863783E-01  7.43306370E-02 -4.52833067E-02
 -1.46548118E-01  6.33742199E-02 -2.56430684E-02 -8.29552538E-02  3.58620241E-02
  4.59737809E-03 -4.03664060E-03  5.13215297E-05  6.93432312E-03 -4.32078888E-03
  3.61004595E-03 -6.22762592E-03  4.19428283E-03  1.07166351E-02 -2.83330723E-03
  1.09430129E-03 -1.26609353E-03  1.63057574E-03  1.29653780E-03 -7.99265756E-04
  5.85732495E-04  7.32876626E-04  3.54459816E-06  7.99070883E-06 -1.27402728E-05
 -3.18439777E-05  2.85749492E-05 -5.39820222E-02 -8.91934089E-04 -3.46945605E-02
 -4.60298652E-02 -7.65122699E-04 -2.95832176E-02 -2.60613057E-02 -4.13005806E-04
 -1.67377204E-02 -2.48647523E-04  1.83972695E-03  8.75369207E-05  1.50779755E-03
 -2.36709737E-03  7.87789236E-04  3.39246621E-03  9.80764967E-04  1.57430397E-03
 -2.31204626E-03  1.78476374E-03  2.33436409E-03 -3.17900282E-04 -5.80810745E-04
 -2.58791307E-03 -1.67351281E-03 -4.47902356E-04 -4.66827330E-06 -1.02310584E-05
  1.30395149E-05  4.65102058E-05 -2.24817584E-05 -5.30877532E-02 -1.71866147E-01
  7.42472658E-02 -4.52710739E-02 -1.46549580E-01  6.33074036E-02 -2.56096649E-02
 -8.29513202E-02  3.58440402E-02 -4.59577338E-03  4.03065743E-03 -5.30713545E-05
 -6.93507754E-03  4.32117465E-03 -3.60849752E-03  6.22265789E-03 -4.19620666E-03
 -1.07141553E-02  2.83520576E-03  1.09290919E-03 -1.26528403E-03  1.63109610E-03
  1.29641204E-03 -7.99646556E-04  5.86007740E-04  7.33026430E-04  3.00405356E-06
  6.55902500E-06 -7.94216360E-06 -3.16735785E-05  2.38294310E-05  1.82157424E-01
  6.58130347E-02  7.71172908E-02  1.55317752E-01  5.61101413E-02  6.57494004E-02
  8.79191061E-02  3.17797288E-02  3.72145020E-02  1.62202152E-03  4.37253173E-03
  3.72811789E-03 -5.77756973E-03  7.10395098E-03  4.81501045E-03  1.00528015E-02
  4.63644451E-03 -6.39926325E-03  5.81573960E-03 -9.51696937E-04 -1.51710383E-03
  8.73185242E-05 -3.83367513E-04  1.01401675E-03 -9.12203051E-04 -1.32757320E-03
 -4.45350656E-06 -9.89436574E-06  2.08480176E-05  9.22942421E-06 -1.30067373E-05
 -7.50591912E-02  1.06940674E-01 -1.16751095E-01 -6.40059832E-02  9.11773743E-02
 -9.95476045E-02 -3.62426270E-02  5.16087954E-02 -5.63521636E-02  6.47172794E-03
 -1.49999865E-03  3.69564724E-03 -3.51170883E-04  5.14783591E-03  7.63916818E-03
  4.33244956E-04  7.85995431E-03  2.73697879E-03  5.28765150E-03 -1.13624287E-03
  1.58596051E-03 -2.40917451E-03 -9.12149589E-05  1.89175375E-04  8.62957206E-04
  6.41406986E-04  3.06486975E-06  6.37234816E-06 -5.04820083E-06 -3.43040779E-05
  5.16513575E-05 -5.40046947E-02 -8.83952893E-04 -3.46106403E-02 -4.60500815E-02
 -7.56554697E-04 -2.95140701E-02 -2.60563020E-02 -4.45271083E-04 -1.67172327E-02
  2.44663076E-04 -1.83922135E-03 -8.28941703E-05 -1.50784931E-03  2.36529216E-03
 -7.91584041E-04 -3.39059753E-03 -9.76803671E-04 -1.57171672E-03  2.31286022E-03
  1.78633090E-03  2.33278483E-03 -3.18324501E-04 -5.80951254E-04 -2.58807692E-03
 -1.67304782E-03 -4.47950207E-04 -1.39690256E-05 -2.65361672E-05 -1.27088702E-05
 -3.21426437E-03  4.58275828E-03 -5.00008712E-03  1.02635125E-05  1.75307323E-05
  1.19493505E-05  7.80530795E-03  2.81886252E-03  3.30164817E-03 -1.78924318E-05
 -3.05018505E-05 -2.35973162E-05 -2.27678266E-03 -7.36394189E-03  3.18236218E-03
  1.92066497E-05  2.80072491E-05  2.65043307E-05 -2.31375468E-03 -3.67747285E-05
 -1.48494500E-03 -1.65509495E-05 -2.72031600E-05 -1.61978836E-05 -2.27292621E-03
 -7.36304738E-03  3.18356032E-03  1.30540786E-05  2.26927493E-05  1.76664756E-05
  7.80461232E-03  2.82136559E-03  3.30264870E-03 -1.53870977E-05 -2.24301076E-05
 -2.07529519E-05 -3.21765946E-03  4.58165473E-03 -5.00123878E-03  1.30314840E-05
  2.76196135E-05  1.53112859E-05 -2.31266552E-03 -3.99611178E-05 -1.48497953E-03
 -1.55969459E-02 -3.40009106E-02  4.58781094E-02  1.39430612E-01 -1.29853965E-01
 -8.91603545E-02 -4.29782472E-02  1.32163246E-01 -7.63784947E-02 -3.59801426E-02
  1.07700671E-01  2.98571219E-02 -4.85882031E-04  5.36960298E-02  9.65632913E-03
  3.28248183E-03  1.07077532E-03 -5.05062711E-03 -2.63828322E-03  8.85424409E-03
  4.40018603E-03  1.71190571E-03 -4.34469518E-04  4.86775491E-05  2.71598472E-03
 -1.45233795E-03 -5.87273858E-04  1.29184213E-03  7.72668718E-04  2.43166578E-05
 -4.11060814E-04  1.24890791E-02  2.72260781E-02 -3.67434081E-02 -1.11618095E-01
  1.03945219E-01  6.85953513E-02  5.13281918E-02 -1.34232233E-01  5.46215796E-02
  4.48179302E-02 -1.09883627E-01  5.04765069E-02 -3.23538943E-02 -4.55716230E-02
 -7.70936370E-03  4.23556232E-03 -6.58067310E-03 -2.16929817E-03 -2.05359912E-03
 -7.13858053E-03  3.95107599E-03 -7.02483057E-03  2.43899517E-03  1.52028699E-03
 -2.87449054E-03  1.75162830E-03  1.04146549E-03  3.98569344E-04 -1.27990146E-04
 -5.31500844E-04 -1.02361215E-03 -6.87717303E-03 -1.49920287E-02  2.02271874E-02
  6.14854116E-02 -5.72584006E-02 -6.44441807E-02 -3.55134052E-02  1.32615637E-01
 -5.02260154E-02 -2.81060547E-02  1.08194396E-01 -6.70093274E-02 -2.93142043E-02
  5.18592389E-02  6.04650788E-03 -8.37040078E-03 -2.92377170E-03  1.99855774E-03
  6.93268845E-04  4.27912323E-03 -8.01271300E-03 -2.41173136E-03  7.02610568E-03
  3.94051880E-03  3.53179295E-03 -1.20770197E-03 -5.61359495E-04  8.58199090E-04
  4.01245334E-04  7.62661986E-04  5.08707702E-04  9.98616515E-03  2.17696386E-02
 -2.93715773E-02 -8.92862663E-02  8.31810399E-02  7.53008715E-02  2.72692963E-02
 -1.33148682E-01  6.17008420E-02  1.93638626E-02 -1.08759681E-01  2.46318885E-02
  6.18385875E-02 -4.96793790E-02 -7.56028989E-03  6.61498582E-04  8.02410022E-03
 -1.56828040E-03 -2.29838599E-04 -6.81783893E-03  2.36408160E-05  8.50799109E-03
  3.77058805E-03  2.48597285E-03 -3.05050340E-03  2.00277994E-03  3.13611974E-04
 -1.79585680E-04  4.21966135E-04 -1.09068797E-03 -4.27242195E-04 -6.87763828E-03
 -1.49930167E-02  2.02280531E-02  6.14912798E-02 -5.72590643E-02  6.44365163E-02
  3.56119388E-02 -1.32623054E-01  5.02204335E-02  2.81887506E-02 -1.08202809E-01
  6.70017122E-02  2.93696186E-02 -5.18624647E-02  6.04667892E-03 -8.37116948E-03
 -2.92320077E-03  2.00207017E-03  6.89369227E-04  4.28039345E-03 -8.01395617E-03
 -2.40670213E-03  7.02954345E-03  3.93789760E-03 -3.53214621E-03  1.20854918E-03
  5.59701985E-04 -8.58887579E-04 -4.00530138E-04 -7.62494451E-04 -5.08984806E-04
  1.24894228E-02  2.72268147E-02 -3.67441222E-02 -1.11622904E-01  1.03951060E-01
 -6.86981306E-02 -5.13539967E-02  1.34197572E-01 -5.47105082E-02 -4.48413648E-02
  1.09853415E-01 -5.05254015E-02  3.23407734E-02  4.55537148E-02 -7.71071406E-03
  4.23293110E-03 -6.58288072E-03 -2.16581513E-03 -2.05672889E-03 -7.14155986E-03
  3.94567609E-03 -7.02719091E-03  2.44353718E-03  1.51708924E-03  2.87576584E-03
 -1.75039195E-03 -1.04116984E-03 -3.99071092E-04  1.27879272E-04  5.31810778E-04
  1.02385921E-03 -1.55974083E-02 -3.40019326E-02  4.58795431E-02  1.39434384E-01
 -1.29857894E-01  8.91934998E-02  4.28902022E-02 -1.32147757E-01  7.64080633E-02
  3.59057538E-02 -1.07687184E-01 -2.98368874E-02  4.35295511E-04 -5.36857967E-02
  9.65510848E-03  3.28341598E-03  1.06756530E-03 -5.04866512E-03 -2.64236051E-03
  8.85208607E-03  4.40067409E-03  1.70481671E-03 -4.34405484E-04  4.67729298E-05
 -2.71566537E-03  1.45166693E-03  5.89120636E-04 -1.29147306E-03 -7.73232298E-04
 -2.45873227E-05  4.10887216E-04  9.98654711E-03  2.17704491E-02 -2.93720970E-02
 -8.92915093E-02  8.31811582E-02 -7.52258518E-02 -2.72464585E-02  1.33174369E-01
 -6.16353189E-02 -1.93429577E-02  1.08783224E-01 -2.45942457E-02 -6.18282023E-02
  4.96889636E-02 -7.55933593E-03  6.64247986E-04  8.02349558E-03 -1.56717319E-03
 -2.33477969E-04 -6.81591431E-03  2.92205476E-05  8.50665325E-03  3.77163350E-03
  2.48175024E-03  3.04919995E-03 -2.00436000E-03 -3.13506097E-04  1.80183128E-04
 -4.20964518E-04  1.09095558E-03  4.27246571E-04 -7.09794072E-02 -1.21150007E-01
 -9.46118418E-02  5.97178843E-03  1.34535452E-03  1.23204903E-03  5.68300818E-02
  9.69980310E-02  7.57519916E-02  2.96538990E-03 -4.99918410E-03 -3.28529229E-04
 -3.13017633E-02 -5.34260966E-02 -4.17291036E-02 -4.80263133E-03 -1.86211926E-03
  1.02843601E-03  4.54483651E-02  7.75733832E-02  6.05765977E-02  8.86315675E-05
  5.47876124E-03 -7.84814748E-04 -3.13013889E-02 -5.34257766E-02 -4.17257304E-02
  4.80198002E-03  1.86691115E-03 -1.02846408E-03  5.68293851E-02  9.69968713E-02
  7.57479901E-02 -2.96944298E-03  4.99791697E-03  3.26573957E-04 -7.09802198E-02
 -1.21151384E-01 -9.46120785E-02 -5.97017246E-03 -1.35010095E-03 -1.23107030E-03
  4.54483523E-02  7.75741499E-02  6.05778913E-02 -8.53108845E-05 -5.47782338E-03
  7.85930252E-04  1.21703309E-02  2.65306802E-02 -3.57933314E-02 -1.08815483E-01
  1.01311507E-01  1.21095959E-01  7.13357611E-02  7.36740141E-02  1.00915609E-01
  5.83746827E-02  5.76910089E-02  9.81628747E-03  2.46666062E-02  7.16890777E-02
  5.01562416E-03 -5.14207282E-03 -3.61959172E-03  7.57524568E-03  2.59899986E-03
  6.49626357E-03  5.13862196E-04 -3.46267190E-03  7.74607555E-03  3.42842817E-03
 -1.71735791E-04 -2.60188641E-03 -1.24187108E-03 -8.54714130E-04  3.20556173E-04
 -1.90746737E-03 -1.11878497E-03 -8.17564751E-04 -1.78232783E-03  2.40604424E-03
  7.29813285E-03 -6.79118125E-03 -1.06080148E-01 -6.76785062E-02 -7.85579298E-02
 -8.50154222E-02 -5.44935092E-02 -6.28291285E-02 -6.85746840E-02 -3.92087880E-02
 -5.31128935E-02 -1.68612563E-03  3.94661878E-03  3.82562928E-03 -4.80006555E-03
  7.70158194E-03  1.53984408E-03  9.39296621E-03  3.35775467E-03 -4.13389546E-03
  6.83856603E-03  6.17566782E-04  2.19360058E-03  1.17304885E-03  2.82305593E-04
 -6.27870994E-04  2.47993607E-03  1.91773404E-03 -1.85826431E-02 -4.05093583E-02
  5.46480136E-02  1.66161054E-01 -1.54708038E-01  1.21318151E-01  7.06250918E-02
  9.88470142E-02  1.01157715E-01  5.76214264E-02  8.43235352E-02  8.77989570E-03
  2.78183246E-02 -2.65403760E-02 -7.39411573E-03 -7.54466275E-03 -1.67868696E-03
 -5.70107293E-03 -3.01397855E-04 -4.76989061E-03 -3.16210827E-03 -2.15107556E-03
 -5.98704944E-03 -5.49740534E-04 -6.60560437E-04 -7.43324234E-04 -7.19287150E-04
  6.11507538E-04  1.23479394E-03 -2.14195775E-03 -1.53216050E-03  7.23080460E-03
  1.57626043E-02 -2.12598941E-02 -6.46742574E-02  6.01899084E-02 -1.02361782E-01
 -7.37673784E-02 -8.46762685E-02 -8.10811835E-02 -6.09617152E-02 -6.93445501E-02
 -8.29619876E-02 -1.53080128E-02 -2.84528130E-02  5.26037935E-04  1.54742946E-03
  1.49449370E-03  3.07502915E-03 -1.02803974E-02  3.42411190E-03  6.84196805E-03
  2.19733692E-03  2.08424279E-03 -9.16914794E-03  9.43871535E-04  2.32026997E-03
  8.27979894E-04  7.14862895E-04 -2.72105306E-04  2.13749697E-03  1.94077466E-03
 -1.85830223E-02 -4.05101602E-02  5.46496903E-02  1.66160258E-01 -1.54705927E-01
 -1.21428573E-01 -7.04788463E-02 -9.87898606E-02 -1.01252100E-01 -5.74942316E-02
 -8.42725853E-02 -8.84069796E-03 -2.77356221E-02  2.65727197E-02 -7.39772082E-03
 -7.54256711E-03 -1.67696555E-03 -5.69696754E-03 -3.11409681E-04 -4.77145139E-03
 -3.16176828E-03 -2.14146706E-03 -5.98492897E-03 -5.62184326E-04  6.61098403E-04
  7.43067559E-04  7.17919845E-04 -6.10554517E-04 -1.23514959E-03  2.14030003E-03
  1.53456168E-03 -8.16261002E-04 -1.77948964E-03  2.40164608E-03  7.28936552E-03
 -6.78391278E-03  1.06125568E-01  6.75830431E-02  7.84087245E-02  8.50532623E-02
  5.44111023E-02  6.27012487E-02  6.85994046E-02  3.91660859E-02  5.30320801E-02
 -1.67990809E-03  3.94100744E-03  3.82623606E-03 -4.80153838E-03  7.69839660E-03
  1.54496460E-03  9.38500458E-03  3.36219710E-03 -4.13779992E-03  6.83189884E-03
 -6.17491206E-04 -2.19150167E-03 -1.17195683E-03 -2.83950471E-04  6.27732675E-04
 -2.47897714E-03 -1.91957683E-03  1.21694858E-02  2.65288525E-02 -3.57901800E-02
 -1.08810879E-01  1.01306038E-01 -1.21129161E-01 -7.13168873E-02 -7.37553866E-02
 -1.00945068E-01 -5.83566109E-02 -5.77598322E-02 -9.83866034E-03 -2.46580747E-02
 -7.17295194E-02  5.02000874E-03 -5.14259798E-03 -3.61914557E-03  7.57571806E-03
  2.60205180E-03  6.50078925E-03  5.14956562E-04 -3.46015166E-03  7.74823235E-03
  3.43283298E-03  1.71387379E-04  2.60150236E-03  1.24555232E-03  8.54155918E-04
 -3.18797234E-04  1.90668385E-03  1.12064629E-03  7.23021001E-03  1.57613170E-02
 -2.12591289E-02 -6.46635571E-02  6.01915611E-02  1.02470513E-01  7.36826063E-02
  8.48456811E-02  8.11769106E-02  6.08860181E-02  6.94889272E-02  8.30148080E-02
  1.52646290E-02  2.85415411E-02  5.21274552E-04  1.55420459E-03  1.49774924E-03
  3.08075826E-03 -1.02841009E-02  3.42192903E-03  6.85124446E-03  2.20571722E-03
  2.09347102E-03 -9.17218135E-03 -9.43354657E-04 -2.32175777E-03 -8.29109029E-04
 -7.14097041E-04  2.71376284E-04 -2.13722348E-03 -1.94268114E-03  5.53726187E-02
  9.45150174E-02  7.38161294E-02 -2.92529733E-03  2.20858018E-04  4.98207356E-03
 -3.72412448E-03 -6.35734422E-03 -4.95582484E-03 -3.61007792E-03 -1.83528491E-03
 -2.91649279E-03 -8.45560511E-02 -1.44330431E-01 -1.12703548E-01 -3.04211786E-03
  5.69530883E-04 -5.94449368E-03  3.29054843E-02  5.61648835E-02  4.38656256E-02
 -5.20953961E-03  8.21426379E-04 -1.73849971E-04 -8.45554628E-02 -1.44329698E-01
 -1.12702070E-01  3.03612269E-03 -5.61424989E-04  5.94762536E-03 -3.72351201E-03
 -6.35559379E-03 -4.95199907E-03  3.61212307E-03  1.83121609E-03  2.90971086E-03
  5.53737990E-02  9.45166357E-02  7.38162923E-02  2.92362625E-03 -2.19235894E-04
 -4.98574059E-03  3.29037811E-02  5.61613576E-02  4.38610279E-02  5.21421166E-03
 -8.25163378E-04  1.81591237E-04 -4.28305575E-03 -9.33674434E-03  1.25899494E-02
  3.83183021E-02 -3.57120411E-02 -8.13258035E-02  1.25494269E-01 -3.10785360E-03
 -6.65454934E-02  1.00177712E-01 -2.00798282E-03 -2.83101890E-02  8.80783329E-02
 -1.05801229E-02 -8.57835584E-04  3.01197358E-03 -4.96281171E-03  2.59925787E-03
 -8.70461681E-03 -1.62747168E-03  3.43148231E-03 -1.04465144E-02  9.42330500E-04
 -6.03711365E-03  8.92495756E-05  1.24013671E-03 -1.68142851E-03 -8.37699686E-04
  1.76326627E-03 -1.78473225E-03  2.27192865E-03 -1.59090803E-02 -3.46810460E-02
  4.67853989E-02  1.42260637E-01 -1.32498684E-01  7.78694313E-02 -1.45368917E-01
  1.63915983E-02  6.28831660E-02 -1.21231919E-01  1.60618088E-02  4.18778776E-02
 -1.01564540E-02 -4.12749684E-02 -4.63863328E-03  1.92846788E-03  6.77663077E-03
  8.20621690E-03 -9.66213510E-05 -4.88375177E-03  1.88918615E-03  1.68722947E-03
  7.99241303E-03  1.99987304E-03 -9.92660705E-04 -1.05070075E-03  1.42642709E-03
 -9.68744623E-05 -1.92934232E-03  1.21007848E-03 -1.66125844E-03  4.14313474E-03
  9.03209322E-03 -1.21893794E-02 -3.70442921E-02  3.45188526E-02 -7.94510011E-02
  1.26241072E-01 -9.43688503E-03 -6.45567862E-02  1.00983054E-01 -8.70059648E-03
 -3.56133518E-02  8.50288841E-02  1.40281291E-02  2.32568655E-03  1.64285136E-03
  1.47620318E-04 -4.50233070E-03  9.40403533E-03  1.14251744E-03  2.48249460E-03
 -6.04132061E-03 -4.40941901E-03  9.88961658E-03  2.80625154E-04  7.75092849E-04
 -1.72267899E-03 -1.33295701E-03  1.65099996E-03 -1.61268951E-03  2.40881904E-03
  1.60518162E-02  3.49925440E-02 -4.72087090E-02 -1.43541729E-01  1.33698297E-01
  8.44341449E-02 -1.42745872E-01 -7.64991315E-03  6.98336521E-02 -1.18454489E-01
 -9.39599753E-03  1.60948567E-02 -2.04689842E-02  5.27402874E-02  4.55689256E-03
 -7.13834688E-03  5.58971993E-03 -5.36959225E-03 -2.67541205E-03  2.74670423E-03
 -6.76050162E-03  5.48436817E-04 -6.29720864E-03 -1.94543573E-03  4.00409449E-04
 -8.96183306E-04  1.24513048E-03  1.71454631E-03 -6.51884868E-04  7.64998003E-04
 -2.35162780E-03  4.14225015E-03  9.03015854E-03 -1.21855222E-02 -3.70430739E-02
  3.45203980E-02  7.95219655E-02 -1.26275029E-01  9.40973533E-03  6.46191129E-02
 -1.01013532E-01  8.67731610E-03  3.56470707E-02 -8.50475144E-02 -1.40500984E-02
  2.32776410E-03  1.64150581E-03  1.46848357E-04 -4.50231022E-03  9.40759906E-03
  1.14428417E-03  2.48158036E-03 -6.04431533E-03 -4.40721348E-03  9.89589091E-03
 -2.80814568E-04 -7.74520588E-04  1.72309272E-03  1.33270567E-03 -1.65100556E-03
  1.61300993E-03 -2.40962040E-03 -1.59086572E-02 -3.46801441E-02  4.67843810E-02
  1.42255894E-01 -1.32494731E-01 -7.79080223E-02  1.45390187E-01 -1.63561412E-02
 -6.29174941E-02  1.21249580E-01 -1.60315896E-02 -4.18982984E-02  1.01688151E-02
  4.12949961E-02 -4.64082365E-03  1.93056306E-03  6.77649334E-03  8.20713776E-03
 -9.71921516E-05 -4.88490462E-03  1.89197766E-03  1.68634327E-03  7.99483486E-03
  2.00055158E-03  9.92318214E-04  1.04984101E-03 -1.42681372E-03  9.78737009E-05
  1.92952531E-03 -1.21007603E-03  1.66220269E-03 -4.28370530E-03 -9.33814797E-03
  1.25911171E-02  3.83289047E-02 -3.57235323E-02  8.13594933E-02 -1.25491590E-01
  3.16227938E-03  6.65763450E-02 -1.00174580E-01  2.05384335E-03  2.83181542E-02
 -8.80806903E-02  1.06117815E-02 -8.60991451E-04  3.01198989E-03 -4.96294856E-03
  2.59863027E-03 -8.70596812E-03 -1.63200969E-03  3.42919199E-03 -1.04477147E-02
  9.40776036E-04 -6.03888340E-03 -8.86965633E-05 -1.24015096E-03  1.68027332E-03
  8.37833081E-04 -1.76386784E-03  1.78485870E-03 -2.27250185E-03  1.60518906E-02
  3.49926805E-02 -4.72081283E-02 -1.43543897E-01  1.33697347E-01 -8.44954897E-02
  1.42763638E-01  7.58645465E-03 -6.98888643E-02  1.18470331E-01  9.34076527E-03
 -1.61264198E-02  2.04764361E-02 -5.27725419E-02  4.55816204E-03 -7.14020092E-03
  5.58918036E-03 -5.37158417E-03 -2.67331243E-03  2.74738512E-03 -6.76285247E-03
  5.46041986E-04 -6.29944078E-03 -1.94266861E-03 -4.00787832E-04  8.96360655E-04
 -1.24493002E-03 -1.71454043E-03  6.52448496E-04 -7.64588748E-04  2.35239844E-03
 -1.95005342E-02 -3.32898934E-02 -2.59894698E-02 -2.69410599E-04  4.98647911E-03
 -9.86945109E-04 -7.23940833E-02 -1.23572628E-01 -9.64991845E-02  1.77769096E-03
  3.67959904E-03 -4.77982287E-03  1.88415633E-02  3.21586832E-02  2.51259178E-02
 -1.08429352E-03  4.64724010E-03  1.74771744E-03  7.30522761E-02  1.24688573E-01
  9.73872563E-02 -1.08820212E-03  2.53245928E-03  5.67502867E-03  1.88442535E-02
  3.21641776E-02  2.51384435E-02  1.08786721E-03 -4.64917671E-03 -1.74930529E-03
 -7.23939765E-02 -1.23572278E-01 -9.65014403E-02 -1.78007793E-03 -3.67830648E-03
  4.78166144E-03 -1.95024454E-02 -3.32942999E-02 -2.59986523E-02  2.70771794E-04
 -4.98667885E-03  9.89621503E-04  7.30519481E-02  1.24688827E-01  9.73867929E-02
  1.08526291E-03 -2.53178610E-03 -5.67788228E-03 -2.21073120E-02 -4.93663150E-02
  1.00029475E-01 -4.57717020E-02  1.67712451E+00 -4.18828688E-02  2.87069180E-02
 -5.24646170E-02 -1.17331967E-01  3.17186761E-02 -6.82925462E-02 -6.26922341E-01
  1.38081025E-01 -3.14120432E-01  9.26917920E-03 -4.33430595E-03  1.20095043E-03
 -4.26731305E-04  6.58821370E-03  9.40255627E-04  1.05304664E-02  9.12446289E-03
  6.13634467E-03 -2.59291846E-03  9.78699861E-04  1.34524226E-03  2.37250970E-04
  3.29853269E-03  2.04243925E-03 -6.46820085E-04 -1.36997122E-03  1.45118886E-02
  3.24052782E-02 -6.56576193E-02  2.99647922E-02 -1.10089957E+00 -8.22011399E-02
 -1.10341754E-02 -2.06929180E-02 -1.37328318E-01  1.20334063E-02 -5.25522153E-02
 -6.73777220E-01  9.17144176E-02 -2.77073913E-01 -2.89144729E-03 -9.71328444E-04
 -3.69970794E-03  8.56031311E-03 -1.05516053E-02 -6.81687724E-03 -1.26975594E-02
 -4.74954098E-03 -1.14052072E-03  9.25114429E-03  1.05662834E-04  1.02138860E-03
  7.14665391E-05  2.01923194E-03  1.27029859E-03 -9.77792225E-04 -1.12382133E-03
  2.85317254E-02  6.37119294E-02 -1.29090048E-01  5.89716263E-02 -2.16462977E+00
 -4.78668939E-02  2.46908044E-02  1.09206035E-02 -1.20324736E-01  2.97148243E-02
 -3.69002889E-02 -6.33824389E-01  1.33361502E-01 -2.40363155E-01 -5.83791632E-03
  1.33943230E-03  3.14567821E-04  1.63542012E-03 -6.58817712E-03  7.00786866E-03
  2.74458837E-03  8.61274948E-03 -3.94945840E-03 -1.46479679E-03 -1.12330736E-03
 -2.02659889E-03 -1.59926713E-04 -3.98469230E-03 -2.80698547E-03  1.30804538E-03
  1.56157164E-03 -8.08593258E-03 -1.80562103E-02  3.65864010E-02 -1.67542615E-02
  6.13493021E-01 -7.80869361E-02  2.87758608E-03 -4.71824857E-02 -1.35286058E-01
  1.89104120E-02 -6.56736924E-02 -6.68966794E-01  1.07990006E-01 -3.07986810E-01
  3.70463478E-03 -5.82208756E-03  1.90112968E-03 -7.42972498E-03  1.14606409E-02
 -1.07103193E-02 -1.09988074E-02 -9.78356890E-03  2.57225382E-03 -4.43318351E-03
 -2.27616113E-04 -1.05338729E-03 -8.35823570E-05 -1.22503942E-03 -6.63825018E-04
  4.09052821E-06  2.08445139E-05 -2.85296742E-02 -6.37078174E-02  1.29094209E-01
 -5.91085273E-02  2.16507454E+00 -4.78918461E-02  2.46940150E-02  1.09032988E-02
 -1.20325032E-01  2.97234867E-02 -3.68911458E-02 -6.34123994E-01  1.33323798E-01
 -2.40762735E-01  5.83920903E-03 -1.33805028E-03 -3.13764547E-04 -1.63567171E-03
  6.58881419E-03 -7.01290187E-03 -2.73046747E-03 -8.61654744E-03  3.96068900E-03
  1.46327909E-03 -1.12330118E-03 -2.02628828E-03 -1.60590089E-04 -3.98365825E-03
 -2.80725697E-03  1.30838536E-03  1.56166841E-03 -1.45070720E-02 -3.23950173E-02
  6.56427119E-02 -3.00514944E-02  1.10100217E+00 -8.22018117E-02 -1.10122102E-02
 -2.06945141E-02 -1.37330136E-01  1.20323210E-02 -5.25408852E-02 -6.73859013E-01
  9.20411170E-02 -2.77275580E-01  2.89164992E-03  9.71699002E-04  3.69767033E-03
 -8.56176075E-03  1.05513656E-02  6.80946489E-03  1.26968891E-02  4.73876698E-03
  1.12559708E-03 -9.25187012E-03  1.05067654E-04  1.02092817E-03  7.11747578E-05
  2.01811265E-03  1.26971666E-03 -9.78573353E-04 -1.12347256E-03  2.21102255E-02
  4.93726852E-02 -1.00047398E-01  4.58051295E-02 -1.67797835E+00 -4.18763014E-02
  2.87060272E-02 -5.24707173E-02 -1.17343603E-01  3.17167939E-02 -6.82947033E-02
 -6.27201550E-01  1.37989593E-01 -3.14000241E-01 -9.27022040E-03  4.33276482E-03
 -1.20143120E-03  4.29192624E-04 -6.58664604E-03 -9.40150150E-04 -1.05423029E-02
 -9.12904744E-03 -6.13323120E-03  2.60103863E-03  9.77692116E-04  1.34620551E-03
  2.37525356E-04  3.29920937E-03  2.04318608E-03 -6.47205024E-04 -1.37087199E-03
  8.08777319E-03  1.80599967E-02 -3.65913128E-02  1.67266527E-02 -6.13811776E-01
 -7.80866581E-02  2.87573758E-03 -4.71996948E-02 -1.35296451E-01  1.89228151E-02
 -6.56790221E-02 -6.69074055E-01  1.08072812E-01 -3.07947118E-01 -3.70498377E-03
  5.82159409E-03 -1.89926325E-03  7.42885306E-03 -1.14624598E-02  1.07124243E-02
  1.09942170E-02  9.78707544E-03 -2.56831117E-03  4.42898831E-03 -2.28475616E-04
 -1.05369753E-03 -8.33184135E-05 -1.22542664E-03 -6.64496403E-04  4.53037710E-06
  2.03707382E-05  3.58093834E-03  1.02069719E-01 -2.99865676E-01 -2.01677721E-02
 -6.50112770E-05 -2.81780802E-03 -2.33755585E-03 -6.70003683E-02  1.97157476E-01
 -1.30734318E-02  6.93286095E-03 -8.41487634E-03 -4.60665558E-03 -1.31743599E-01
  3.87331664E-01 -1.91169753E-02  6.34221071E-04 -1.39842618E-02  1.31381230E-03
  3.73294853E-02 -1.09661870E-01 -1.37897585E-02  4.47626877E-03 -3.74712556E-03
  4.61487789E-03  1.31736158E-01 -3.86950876E-01 -1.91130688E-02  6.32370310E-04
 -1.39812032E-02  2.34787249E-03  6.69914885E-02 -1.96728342E-01 -1.30714419E-02
  6.92743006E-03 -8.41054534E-03 -3.57372688E-03 -1.02093171E-01  2.99974515E-01
 -2.01740825E-02 -6.88989161E-05 -2.81590144E-03 -1.30795066E-03 -3.73500173E-02
  1.09757676E-01 -1.37917289E-02  4.48078894E-03 -3.74546460E-03 -1.22989514E-02
 -2.74634975E-02  5.56422540E-02 -2.53885316E-02  9.33627578E-01  1.17604616E-02
 -8.49749289E-02 -1.90845821E-02 -8.01777412E-03 -1.47414528E-01 -2.14557659E-02
 -6.91448150E-02 -7.29244988E-01 -9.39841152E-02  2.40798935E-03  2.13407160E-04
 -7.28205718E-03  7.81274000E-03 -1.00002376E-02 -2.21110090E-04  8.67307293E-03
 -1.13372480E-02 -6.34864827E-03  9.46499800E-03  4.86215479E-04  9.50237600E-04
 -1.73384276E-04  1.68740712E-03  1.33290506E-03 -8.29934477E-04 -3.09506390E-04
 -2.62832670E-02 -5.86910074E-02  1.18931571E-01 -5.43999730E-02  1.99441747E+00
 -1.67943674E-02 -4.46499113E-02 -4.02854318E-02 -2.21269491E-02 -1.27435723E-01
 -3.19762992E-02 -1.02188968E-01 -6.82358398E-01 -1.18757252E-01  5.85062186E-03
 -4.61335444E-03 -4.03284453E-03  2.01489632E-03 -5.64785499E-03 -6.63619920E-03
 -8.07852153E-03  8.33303863E-03 -2.06530058E-03 -4.56431405E-04 -5.21127299E-04
 -2.42985707E-03 -4.98623292E-04 -3.70422178E-03 -2.42938498E-03  8.88914893E-04
  1.22160634E-03  1.08831644E-02  2.43035333E-02 -4.92714673E-02  2.27043890E-02
 -8.26323291E-01  1.93993398E-03 -8.88590863E-02  7.76866946E-03 -1.28146648E-02
 -1.49334241E-01 -8.13930938E-03 -8.05556114E-02 -7.33798484E-01 -6.32008718E-02
 -3.69326856E-03  1.56762180E-03  1.89991678E-03 -8.95683810E-03  1.12623142E-02
  2.79575283E-03  6.89368328E-03 -1.62421313E-02 -2.05514832E-03 -4.42856557E-03
 -5.23087291E-04 -6.82148914E-04 -2.45357549E-04 -1.77474767E-03 -6.63280754E-04
  1.03322925E-04  9.21857836E-04  2.48628839E-02  5.55207741E-02 -1.12508948E-01
  5.15271557E-02 -1.88682644E+00 -3.26306258E-02 -5.40894559E-02  2.04671015E-02
 -2.99709251E-02 -1.32108230E-01 -1.87079939E-03 -1.20554436E-01 -6.93361404E-01
 -4.81644629E-02 -7.94477625E-03  3.04482952E-03  2.91449462E-03 -1.53414428E-03
  6.28751071E-03  1.34960867E-03 -8.98933545E-03  5.64079325E-03  9.39447193E-03
 -6.12918076E-04  2.73823609E-04  2.13924723E-03  3.52995679E-04  3.43891813E-03
  2.26918448E-03 -1.01485404E-03 -1.61650267E-03 -1.08905343E-02 -2.43187631E-02
  4.92788816E-02 -2.24353091E-02  8.25715644E-01  1.97628590E-03 -8.88485815E-02
  7.80677820E-03 -1.28300605E-02 -1.49333827E-01 -8.15483973E-03 -8.00676219E-02
 -7.33657483E-01 -6.24616577E-02  3.69079825E-03 -1.57256416E-03 -1.90114867E-03
  8.95475331E-03 -1.12629604E-02 -2.80848380E-03 -6.91697407E-03  1.62307263E-02
  2.04844214E-03  4.42047845E-03 -5.23501819E-04 -6.83768758E-04 -2.46072803E-04
 -1.77610837E-03 -6.64170171E-04  1.03285500E-04  9.21568477E-04  2.62758174E-02
  5.86752814E-02 -1.18910099E-01  5.45370448E-02 -1.99395409E+00 -1.67964722E-02
 -4.46805841E-02 -4.02627370E-02 -2.21260503E-02 -1.27411054E-01 -3.19875139E-02
 -1.02100041E-01 -6.82502599E-01 -1.18642808E-01 -5.85020662E-03  4.61262329E-03
  4.03837320E-03 -2.01039532E-03  5.64857729E-03  6.64413735E-03  8.07697952E-03
 -8.31652697E-03  2.08668721E-03  4.58253572E-04 -5.19387582E-04 -2.42957154E-03
 -4.98164805E-04 -3.70190993E-03 -2.42878050E-03  8.90049381E-04  1.22069432E-03
  1.22915280E-02  2.74476417E-02 -5.56123900E-02  2.54360052E-02 -9.32332850E-01
  1.17386117E-02 -8.49758940E-02 -1.90707509E-02 -7.98571493E-03 -1.47398970E-01
 -2.14643091E-02 -6.88500300E-02 -7.29140176E-01 -9.41467992E-02 -2.40520685E-03
 -2.09485566E-04  7.28335075E-03 -7.81806449E-03  9.99595227E-03  2.26750513E-04
 -8.65492064E-03  1.13411057E-02  6.33341350E-03 -9.47200929E-03  4.87771961E-04
  9.48864988E-04 -1.73784301E-04  1.68596373E-03  1.33182772E-03 -8.28241136E-04
 -3.07618282E-04 -2.48699629E-02 -5.55356190E-02  1.12531815E-01 -5.14109735E-02
  1.88717120E+00 -3.26441905E-02 -5.40585405E-02  2.04866667E-02 -2.99601733E-02
 -1.32114004E-01 -1.88018481E-03 -1.20588113E-01 -6.93151241E-01 -4.79891331E-02
  7.94411694E-03 -3.04274981E-03 -2.91940985E-03  1.53657983E-03 -6.28355575E-03
 -1.34723026E-03  9.00330268E-03 -5.66041469E-03 -9.38925856E-03  6.34305707E-04
  2.75539180E-04  2.14039095E-03  3.52143385E-04  3.44058487E-03  2.27126811E-03
 -1.01588654E-03 -1.61560729E-03  1.97626628E-03  5.68037533E-02 -1.67079357E-01
 -6.01427129E-03 -1.50627795E-02 -6.06346731E-05  4.24083884E-03  1.21371936E-01
 -3.56937377E-01 -9.75506333E-04 -2.21736647E-02  3.66890897E-03 -1.76700922E-03
 -5.02635770E-02  1.47417146E-01 -4.28057805E-03 -1.43827624E-02 -4.79348379E-03
 -4.03544127E-03 -1.14823868E-01  3.37226781E-01  1.81329546E-03 -2.05008378E-02
 -7.02815447E-03  1.74517648E-03  5.02878326E-02 -1.48278306E-01 -4.28796518E-03
 -1.43854763E-02 -4.80423682E-03 -4.26105995E-03 -1.21333754E-01  3.56339816E-01
 -9.78703272E-04 -2.21607918E-02  3.66154587E-03 -1.99586168E-03 -5.67566401E-02
  1.66674554E-01 -5.99892264E-03 -1.50582691E-02 -6.50836888E-05  4.01547847E-03
  1.14862478E-01 -3.37859377E-01  1.81807598E-03 -2.05120900E-02 -7.03735264E-03
  2.33199932E-02  5.20752678E-02 -1.05534692E-01  4.83824285E-02 -1.76986978E+00
 -6.97257526E-03 -9.35292353E-03 -6.92980309E-02  4.01570827E-02  7.55612557E-04
 -1.31773426E-01  2.53085263E-01  2.14318285E-02 -6.63907099E-01  1.11980792E-02
 -2.30896772E-03 -2.17516382E-03  1.58680606E-03 -4.94231260E-04 -2.63615236E-03
  9.52230948E-03  1.10184712E-03  8.80762887E-03  6.90624023E-03 -7.61180593E-04
 -2.25903770E-03 -4.30354599E-04 -3.28836857E-03 -2.04663542E-03  6.22664238E-04
  1.07269662E-03  1.68130344E-02  3.75448126E-02 -7.60780407E-02  3.48886438E-02
 -1.27643835E+00  4.12638958E-02 -2.58030974E-02 -6.64605588E-02  6.40794632E-02
 -7.37891590E-03 -1.30376247E-01  3.09157468E-01  2.54430728E-03 -6.60771238E-01
  1.20212376E-02 -6.71717485E-03  4.49770042E-04 -1.40483218E-03  8.37404300E-04
 -5.67664703E-03 -6.02201984E-04  6.47357159E-03 -1.07138839E-02 -1.03810131E-02
  7.64752271E-04  1.27306260E-03 -2.06868502E-04  2.27915026E-03  1.82625039E-03
 -7.68939930E-04 -7.15293976E-04  1.58558560E-02  3.54075195E-02 -7.17656521E-02
  3.30201562E-02 -1.20391494E+00  5.87750415E-02  9.93215279E-03 -5.88122702E-02
  7.27796928E-02  1.03337527E-02 -1.26560958E-01  3.29350238E-01  4.38057177E-02
 -6.52007427E-01  1.09719488E-02 -7.48804635E-03 -2.88432479E-03  1.76428026E-03
  3.34180218E-03 -8.41117970E-03  2.29896272E-03 -1.31562629E-03  1.28098391E-02
  8.00675524E-03  8.31587716E-05 -1.16361915E-03 -2.26260651E-04 -2.28703409E-03
 -1.43995401E-03  7.60223895E-04  1.14694288E-03  2.23575853E-02  4.99263029E-02
 -1.01168909E-01  4.63368772E-02 -1.69698901E+00  1.98170283E-02  3.91915236E-02
 -5.75822523E-02  5.34537977E-02  2.48225576E-02 -1.25986991E-01  2.84200705E-01
  7.79178709E-02 -6.50275983E-01  1.01516579E-02 -4.14548099E-03 -5.06731928E-03
  1.27167035E-04 -1.18242448E-03 -5.32812515E-03  2.02963690E-03 -2.33656280E-03
 -1.28115919E-02 -5.85758692E-03  9.05406435E-04  1.54431793E-03  5.22808341E-04
  3.39535768E-03  1.83970162E-03 -6.01209410E-04 -1.36892370E-03 -1.58665863E-02
 -3.54300204E-02  7.17915112E-02 -3.27714380E-02  1.20398610E+00  5.88152483E-02
  9.94924240E-03 -5.87697931E-02  7.27649839E-02  1.03336077E-02 -1.26587570E-01
  3.29737405E-01  4.39379126E-02 -6.51497901E-01 -1.09761081E-02  7.48044889E-03
  2.88341811E-03 -1.76708543E-03 -3.34302279E-03  8.39233672E-03 -2.32853527E-03
  1.29915631E-03 -1.28187120E-02 -8.01930075E-03  8.27325696E-05 -1.16687881E-03
 -2.27845130E-04 -2.28882822E-03 -1.44140674E-03  7.59686637E-04  1.14685487E-03
 -1.68241830E-02 -3.75683334E-02  7.61077033E-02 -3.46578017E-02  1.27679890E+00
  4.12704342E-02 -2.58527571E-02 -6.64312830E-02  6.40832870E-02 -7.34465618E-03
 -1.30393359E-01  3.09212799E-01  2.10980103E-03 -6.60468146E-01 -1.20206984E-02
  6.71591851E-03 -4.42399717E-04  1.41084523E-03 -8.36120326E-04  5.67983405E-03
  6.02622826E-04 -6.44074973E-03  1.07402041E-02  1.03829771E-02  7.66390897E-04
  1.27309974E-03 -2.05812677E-04  2.28263178E-03  1.82658522E-03 -7.68698455E-04
 -7.17187809E-04 -2.33289924E-02 -5.20942496E-02  1.05563297E-01 -4.82339234E-02
  1.77073508E+00 -7.01752757E-03 -9.36952699E-03 -6.92733096E-02  4.01844033E-02
  7.64183061E-04 -1.31783164E-01  2.52978616E-01  2.13573430E-02 -6.63883900E-01
 -1.11943176E-02  2.31389046E-03  2.17664682E-03 -1.59339500E-03  4.90198929E-04
  2.64862643E-03 -9.50177810E-03 -1.09577306E-03 -8.83068746E-03 -6.92476013E-03
 -7.59313409E-04 -2.26025754E-03 -4.30637447E-04 -3.29019877E-03 -2.04869456E-03
  6.24020136E-04  1.07542674E-03 -2.23675098E-02 -4.99471862E-02  1.01199566E-01
 -4.61798074E-02  1.69780400E+00  1.97962746E-02  3.92237934E-02 -5.75521394E-02
  5.34609645E-02  2.47935909E-02 -1.26006869E-01  2.84169715E-01  7.80133460E-02
 -6.50184960E-01 -1.01515943E-02  4.14925156E-03  5.05964680E-03 -1.24010718E-04
  1.18720732E-03  5.32983178E-03 -2.01296260E-03  2.31038284E-03  1.28199025E-02
  5.88015375E-03  9.07094625E-04  1.54534464E-03  5.21351327E-04  3.39767103E-03
  1.84254636E-03 -6.02974213E-04 -1.36826970E-03 -3.78245720E-03 -1.07720831E-01
  3.16428822E-01  1.36695401E-02  3.18430561E-03 -1.55800497E-02 -2.73483056E-03
 -7.76796558E-02  2.27898604E-01  5.16915744E-03  6.08681790E-03 -1.60710106E-02
 -2.58035471E-03 -7.32504723E-02  2.14886922E-01  2.08690946E-03 -2.11231548E-04
 -1.74234056E-02 -3.63290901E-03 -1.03285411E-01  3.03349479E-01  8.94921798E-03
 -5.36526283E-03 -1.76345214E-02  2.55149512E-03  7.32966308E-02 -2.15869558E-01
  2.07623720E-03 -2.14131164E-04 -1.74403704E-02  2.70520649E-03  7.77277441E-02
 -2.28873752E-01  5.16814189E-03  6.10437645E-03 -1.60832287E-02  3.75574107E-03
  1.07777672E-01 -3.17191889E-01  1.36879668E-02  3.19153437E-03 -1.55866894E-02
  3.60529155E-03  1.03342111E-01 -3.04126627E-01  8.95636014E-03 -5.38109045E-03
 -1.76470620E-02  1.17702369E-02  2.47588325E-02 -3.35183350E-02 -2.24943743E-01
 -6.21654100E-01 -5.70071372E-02 -1.77683223E-02  2.03837454E-02  3.61454627E-02
  1.11814382E-02 -1.29993688E-02 -3.80517703E-01 -1.18780767E-01  1.35980963E-01
 -3.76224409E-03 -5.55923545E-03 -1.73341728E-03  7.01426266E-03  4.82829926E-03
 -1.58482568E-02 -2.33834255E-02 -7.28003384E-03  2.95000038E-02  2.03361492E-02
  1.99588350E-03 -1.51583924E-03 -4.44736473E-04 -2.66573153E-03 -1.82330053E-03
  2.20079945E-03  2.81524953E-03  1.17578030E-02  2.47312824E-02 -3.34657213E-02
 -2.24950523E-01 -6.20935234E-01  5.25746626E-03 -5.34146839E-02  3.31837343E-02
 -3.28032500E-03  3.37728139E-02 -2.11040771E-02  3.51470197E-02 -3.56619250E-01
  2.21565744E-01 -9.17102031E-04  8.25902217E-04 -8.47460762E-03 -6.74386774E-03
 -1.33399893E-03 -3.90157026E-03  3.49860512E-03 -3.56391069E-02 -2.83733747E-02
 -5.62805387E-03  2.23934925E-03  6.15172842E-05  1.04935243E-03  4.00053629E-03
  9.24448980E-04  6.44002556E-04 -2.49963239E-03  1.17663656E-02  2.47498982E-02
 -3.34992384E-02 -2.24923661E-01 -6.21657340E-01  3.80153867E-02  9.60900316E-03
  4.94326515E-02 -2.40266564E-02 -6.16823280E-03 -3.13779069E-02  2.53845151E-01
  6.40000325E-02  3.29740555E-01  4.63115014E-03  8.97279367E-03  2.27643584E-03
  3.22322829E-03  1.75493000E-03  1.94589154E-02  3.77557749E-02  9.56750413E-03
  1.35717355E-02  7.35643791E-03 -2.02112158E-04 -4.07910760E-03 -1.01885788E-03
 -2.93648887E-03 -1.62293702E-03 -6.37231900E-04 -5.45409658E-04  1.17777097E-02
  2.47754791E-02 -3.35547149E-02 -2.24788199E-01 -6.24070268E-01 -2.42544021E-02
  4.53008820E-02  3.66398145E-02  1.54100810E-02 -2.87459068E-02 -2.32697844E-02
 -1.61533024E-01  3.01674061E-01  2.44039137E-01  6.51664818E-05 -4.24693643E-03
  7.92889604E-03 -3.49443307E-03 -5.24896931E-03  2.75045624E-04 -1.78517044E-02
  3.33313904E-02 -1.46866239E-02 -2.20603988E-02  2.01980835E-03  9.92471570E-04
 -1.52138298E-03  2.41631591E-03  3.37657949E-03 -2.25990662E-03  9.36607756E-05
  1.17531420E-02  2.47202422E-02 -3.34359137E-02 -2.24971575E-01 -6.20557057E-01
 -3.79469341E-02 -9.66283523E-03 -4.94783729E-02  2.41153057E-02  6.07370734E-03
  3.12764289E-02 -2.53378850E-01 -6.45614306E-02 -3.30317364E-01  4.62258901E-03
  8.97816382E-03  2.27766649E-03  3.22717582E-03  1.74361240E-03  1.94699889E-02
  3.77397820E-02  9.59231613E-03  1.35500822E-02  7.36150277E-03  2.02660345E-04
  4.07850543E-03  1.01962857E-03  2.93344460E-03  1.62252360E-03  6.37292782E-04
  5.46648098E-04  1.17631507E-02  2.47432831E-02 -3.34923394E-02 -2.24925572E-01
 -6.21372403E-01 -5.20520111E-03  5.33712717E-02 -3.32575203E-02  3.35604729E-03
 -3.38596334E-02  2.09785654E-02 -3.47212999E-02  3.56147384E-01 -2.22187364E-01
 -9.31642319E-04  8.34423476E-04 -8.47350997E-03 -6.74169215E-03 -1.33439834E-03
 -3.88609558E-03  3.49711986E-03 -3.56575221E-02 -2.83638971E-02 -5.61287002E-03
 -2.23916964E-03 -6.20317317E-05 -1.04990336E-03 -4.00144521E-03 -9.24481861E-04
 -6.43200028E-04  2.49986871E-03  1.17522147E-02  2.47185407E-02 -3.34350668E-02
 -2.24997747E-01 -6.20213812E-01  5.70197667E-02  1.77089087E-02 -2.04397777E-02
 -3.60868856E-02 -1.12798017E-02  1.28900418E-02  3.80880730E-01  1.18386511E-01
 -1.36569063E-01 -3.77085641E-03 -5.55868814E-03 -1.72675805E-03  7.00798047E-03
  4.83654497E-03 -1.58427059E-02 -2.33933743E-02 -7.27649460E-03  2.94917579E-02
  2.03300322E-02 -1.99667496E-03  1.51412687E-03  4.44523121E-04  2.66309632E-03
  1.82223312E-03 -2.19972770E-03 -2.81474616E-03  1.17414970E-02  2.46944838E-02
 -3.33910305E-02 -2.24873533E-01 -6.21096137E-01  2.42639001E-02 -4.52981484E-02
 -3.66614439E-02 -1.53428214E-02  2.86775510E-02  2.31692384E-02  1.61874409E-01
 -3.02106632E-01 -2.44598564E-01  6.18624930E-05 -4.24668470E-03  7.93094913E-03
 -3.49482668E-03 -5.24891274E-03  2.77164954E-04 -1.78510659E-02  3.33288742E-02
 -1.46826623E-02 -2.20542740E-02 -2.01906542E-03 -9.89371428E-04  1.52199195E-03
 -2.41081870E-03 -3.37343998E-03  2.25890123E-03 -9.59835501E-05  2.97513008E-02
 -7.03205460E-02  1.03689128E+00  2.28082920E-02  7.09261195E-03 -8.17102202E-03
  2.97543230E-02 -7.02587011E-02  1.03670049E+00 -2.08971129E-03  2.13471947E-02
 -1.32913487E-02  2.97522021E-02 -7.03104690E-02  1.03674817E+00 -1.51927818E-02
 -3.85936091E-03 -1.97846716E-02  2.97521445E-02 -7.03630251E-02  1.03693444E+00
  9.70847983E-03 -1.81242271E-02 -1.46669178E-02  2.97533270E-02 -7.02413026E-02
  1.03651900E+00  1.51940205E-02  3.85197375E-03  1.97698517E-02  2.97536965E-02
 -7.02873089E-02  1.03678602E+00  2.09580252E-03 -2.13575748E-02  1.32827746E-02
  2.97542518E-02 -7.02339828E-02  1.03668008E+00 -2.27945062E-02 -7.10057357E-03
  8.15857919E-03  2.97561769E-02 -7.01881870E-02  1.03640948E+00 -9.69534453E-03
  1.81049761E-02  1.46471873E-02 -1.51170983E-02 -3.39297999E-02  6.29707765E-02
  1.62488086E-01  1.15493441E+00  3.50799999E-02  2.05196109E-02 -4.40069641E-02
 -1.20152261E-01 -1.96808622E-02 -1.50605879E-02  1.13019369E+00  5.55599570E-01
 -1.07359737E+00  3.46370189E-03 -6.27099487E-03 -2.61228075E-03 -1.32404704E-03
  1.76494500E-03 -7.96735692E-03  6.29024062E-02  2.29865759E-02 -2.40048811E-02
 -3.36182051E-02 -4.65765495E-05  2.27660187E-03  5.40777737E-04  2.56790783E-03
  1.39503617E-03 -2.05635063E-03 -2.26122859E-03  1.92044937E-02  4.31036318E-02
 -7.99935503E-02 -2.06512925E-01 -1.46743941E+00 -4.87014370E-03 -4.43016414E-02
  5.43759689E-02 -3.05465721E-02  1.38284989E-01 -3.65577572E-02 -5.85368547E-02
 -1.39901808E+00  1.44048391E+00 -4.50056972E-03  9.82597277E-04  4.83240595E-03
 -1.47536820E-04 -1.86382829E-03  2.45739183E-02 -3.14624206E-03 -7.66741291E-02
 -3.80669772E-02  2.97609923E-03  1.75824697E-03  1.41736513E-03  2.73022952E-05
  4.39714662E-03  2.07934298E-03  3.09475461E-04 -2.72126184E-03 -1.40510308E-02
 -3.15369921E-02  5.85286343E-02  1.51051032E-01  1.07359434E+00 -8.74052014E-03
  7.83915726E-03 -5.61384897E-02  9.84255718E-02  4.35526909E-02  4.54473076E-02
 -4.23774647E-01  1.06545558E-01 -1.50365091E+00  7.38133189E-03  2.99048418E-04
 -1.83594529E-03 -1.37160216E-03 -2.54936668E-03 -6.64325685E-02 -3.66709686E-02
  2.31428022E-03 -7.46876470E-03  7.81241361E-03 -2.59991010E-04  2.02373508E-03
  6.71301894E-04  3.27098578E-03  2.26569935E-03  2.31484430E-04  1.05726943E-04
  9.96269172E-03  2.23611850E-02 -4.15014074E-02 -1.07090705E-01 -7.61106112E-01
 -1.56060083E-02  2.06970346E-03  4.57669154E-02  2.30040394E-02 -9.30046533E-02
  6.22421048E-03 -4.39802698E-01  2.44973414E-01  1.13643662E+00 -6.84174765E-03
  3.63996065E-03 -2.15344784E-03 -3.38190258E-03 -8.15331226E-04  4.49590615E-02
 -3.62767602E-02  3.40726492E-02  8.62562176E-03 -1.10440141E-02  1.00833278E-03
  5.32941475E-04  6.41299255E-04  2.10182874E-03  1.61604631E-03 -1.65217494E-03
  1.51621270E-04 -1.40497541E-02 -3.15339383E-02  5.85150327E-02  1.51084280E-01
  1.07350692E+00  8.73665793E-03 -7.84694307E-03  5.61365180E-02 -9.84327034E-02
 -4.35463923E-02 -4.54500679E-02  4.23463584E-01 -1.06256052E-01  1.50370241E+00
  7.38175301E-03  2.98723609E-04 -1.83610379E-03 -1.37135152E-03 -2.55025873E-03
 -6.64343838E-02 -3.66548216E-02  2.29428401E-03 -7.43714070E-03  7.78509779E-03
  2.59175999E-04 -2.02274940E-03 -6.73071012E-04 -3.27023183E-03 -2.26591906E-03
 -2.31874674E-04 -1.05520696E-04  1.92032513E-02  4.31009532E-02 -7.99830675E-02
 -2.06472105E-01 -1.46729456E+00  4.87579131E-03  4.42618236E-02 -5.43592509E-02
  3.05849882E-02 -1.38266887E-01  3.65466015E-02  5.90067731E-02  1.39850785E+00
 -1.44033300E+00 -4.50150736E-03  9.82911046E-04  4.83406813E-03 -1.47441391E-04
 -1.86416430E-03  2.45854267E-02 -3.15993854E-03 -7.66421741E-02 -3.80417525E-02
  3.01143155E-03 -1.75719720E-03 -1.41718787E-03 -2.71468464E-05 -4.39427366E-03
 -2.07800782E-03 -3.09563629E-04  2.71924893E-03 -1.51166489E-02 -3.39286394E-02
  6.29601981E-02  1.62551265E-01  1.15508031E+00 -3.50870144E-02 -2.05328079E-02
  4.40099086E-02  1.20183501E-01  1.96693351E-02  1.50700914E-02 -1.13005048E+00
 -5.56014709E-01  1.07375507E+00  3.46403133E-03 -6.27055768E-03 -2.61257341E-03
 -1.32585849E-03  1.76689507E-03 -7.97242606E-03  6.29046739E-02  2.30047994E-02
 -2.39968272E-02 -3.36277629E-02  4.62231043E-05 -2.27681126E-03 -5.41316955E-04
 -2.56863844E-03 -1.39499474E-03  2.05588885E-03  2.26155110E-03  9.96159644E-03
  2.23584529E-02 -4.14917859E-02 -1.07147485E-01 -7.61122151E-01  1.56154730E-02
 -2.09553056E-03 -4.57755718E-02 -2.30373244E-02  9.30244969E-02 -6.23218641E-03
  4.39678298E-01 -2.45161731E-01 -1.13670955E+00 -6.84078568E-03  3.63874169E-03
 -2.15268446E-03 -3.38219456E-03 -8.15717712E-04  4.49818556E-02 -3.62868471E-02
  3.40848079E-02  8.61402155E-03 -1.10475302E-02 -1.01011552E-03 -5.33038617E-04
 -6.41138735E-04 -2.10300007E-03 -1.61743956E-03  1.65240568E-03 -1.50748333E-04
  4.01223306E-03  1.18727233E-01 -1.87650477E+00 -3.21463383E-02 -7.49470846E-03
  3.28673261E-03 -5.09415439E-03 -1.50877137E-01  2.38440714E+00 -6.09582433E-03
  3.75896884E-02 -1.63810357E-02  3.72797491E-03  1.10368422E-01 -1.74435416E+00
  2.33114426E-02  8.54406428E-03  1.86359636E-02 -2.64872328E-03 -7.82210263E-02
  1.23653510E+00  7.50157633E-03 -2.10850670E-02 -5.52763817E-03  3.72874181E-03
  1.10352762E-01 -1.74421459E+00 -2.33065876E-02 -8.54709991E-03 -1.86346838E-02
 -5.10078694E-03 -1.50800748E-01  2.38366391E+00  6.09312733E-03 -3.75747349E-02
  1.63728803E-02  4.01268257E-03  1.18744614E-01 -1.87662405E+00  3.21487391E-02
  7.49652359E-03 -3.28810734E-03 -2.64443102E-03 -7.82646383E-02  1.23689425E+00
 -7.50491512E-03  2.10919032E-02  5.53260286E-03 -1.96708965E-02 -4.41506019E-02
  8.19353088E-02  2.11510781E-01  1.50355434E+00  6.61476229E-02  2.72333110E-02
  3.46868629E-04 -1.18599581E-01 -2.45965468E-02  8.68644957E-02  1.90620404E+00
  7.34881018E-01 -1.71327145E-01 -4.47499934E-03  2.86110260E-03  5.16615061E-04
  2.32972843E-03  3.49630026E-03  5.17267142E-02  1.49673093E-02  5.91743527E-03
 -5.32300443E-02 -4.90306666E-02 -1.18962766E-03  1.62329118E-03  3.19179102E-04
  4.37271677E-03  2.64647748E-03 -1.78187161E-03 -2.11420593E-03  3.04981005E-03
  6.84451733E-03 -1.26914464E-02 -3.29987795E-02 -2.33286673E-01 -3.03919239E-02
 -2.14719770E-02 -9.74925042E-03 -5.95968352E-02 -4.53119953E-03 -3.98623884E-02
 -6.39666900E-01 -5.28573086E-01 -1.62533427E-01  3.31052651E-03  3.89065740E-03
 -1.42083121E-03  3.87336963E-03 -6.57671257E-03 -2.01878463E-02 -2.04453903E-02
  2.62708323E-03 -3.20932847E-02  4.18114130E-02 -3.77311359E-05 -3.02446204E-04
  7.45105454E-04  5.80986995E-04  1.39886864E-03  5.59735930E-04 -9.23888929E-05
  2.17188003E-02  4.87467080E-02 -9.04572479E-02 -2.33554695E-01 -1.65988806E+00
  5.68407891E-02  2.28241713E-02  4.66968130E-02 -7.21457823E-02 -2.72332325E-03
 -1.44334748E-01  1.57635903E+00  5.79266890E-01  1.47148553E+00  2.63147055E-03
 -3.56068396E-03 -2.49322729E-03 -2.06303774E-03 -2.64694500E-03  1.19070415E-02
  8.02096719E-02  2.99318408E-02  3.13421994E-02  2.72155434E-02 -1.05426893E-03
 -4.50586037E-03 -7.65547416E-04 -4.18543050E-03 -2.27395665E-03  4.40290074E-04
  8.98885275E-04 -5.09513371E-03 -1.14354011E-02  2.12141136E-02  5.49942890E-02
  3.89304957E-01 -2.69786202E-02 -2.35889237E-02 -1.88670930E-02 -7.64789786E-02
  6.10822061E-03  5.34553368E-03 -5.19406288E-01 -6.04281348E-01 -4.84299769E-01
  1.91593867E-03  3.29043116E-03  3.73512305E-03 -5.53433991E-03  5.04933683E-03
 -1.03734776E-02 -1.13096418E-02 -3.52718111E-02  4.03328480E-02 -2.66101576E-02
 -8.39623328E-04 -7.49942111E-04 -3.60553797E-04 -7.91942300E-06 -1.53954453E-03
  4.99628168E-04  8.84347917E-04  2.17194082E-02  4.87482159E-02 -9.04660758E-02
 -2.33478015E-01 -1.65985627E+00 -5.68008689E-02 -2.28737079E-02 -4.66864876E-02
  7.21417783E-02  2.70301972E-03  1.44309192E-01 -1.57577479E+00 -5.79841352E-01
 -1.47145135E+00  2.62890490E-03 -3.55949879E-03 -2.49735714E-03 -2.05867797E-03
 -2.65395691E-03  1.19056448E-02  8.01894831E-02  2.99509660E-02  3.13648877E-02
  2.71507519E-02  1.05509724E-03  4.50621849E-03  7.62074203E-04  4.18251086E-03
  2.27565365E-03 -4.43334171E-04 -8.95609393E-04  3.04926241E-03  6.84435214E-03
 -1.26959979E-02 -3.26855889E-02 -2.33232608E-01  3.04272869E-02  2.13264593E-02
  9.80836422E-03  5.95995329E-02  4.59409760E-03  3.97949601E-02  6.39926351E-01
  5.26728515E-01  1.63443515E-01  3.30634088E-03  3.89255326E-03 -1.41648375E-03
  3.87652697E-03 -6.57786183E-03 -2.02242244E-02 -2.04300395E-02  2.73692103E-03
 -3.19881710E-02  4.18181126E-02  4.48728946E-05  3.03627274E-04 -7.43556509E-04
 -5.71075374E-04 -1.39429131E-03 -5.60990684E-04  8.93203699E-05 -1.96707949E-02
 -4.41507266E-02  8.19338510E-02  2.11439749E-01  1.50367039E+00 -6.60946799E-02
 -2.72734504E-02 -3.56596863E-04  1.18585834E-01  2.45815180E-02 -8.68778542E-02
 -1.90554879E+00 -7.35115613E-01  1.71105189E-01 -4.47480268E-03  2.85995064E-03
  5.17379336E-04  2.32568019E-03  3.50379430E-03  5.17222300E-02  1.49331193E-02
  5.95983461E-03 -5.32377102E-02 -4.89562758E-02  1.18824087E-03 -1.62050334E-03
 -3.21688527E-04 -4.37340984E-03 -2.64165309E-03  1.77792493E-03  2.11495010E-03
 -5.09698045E-03 -1.14408820E-02  2.12414292E-02  5.45824325E-02  3.89519786E-01
  2.70525156E-02  2.34548750E-02  1.87894782E-02  7.64558321E-02 -6.03757736E-03
 -5.26233795E-03  5.20412253E-01  6.02572013E-01  4.83168540E-01  1.91944114E-03
  3.28696733E-03  3.73892966E-03 -5.53623880E-03  5.04836570E-03 -1.03370108E-02
 -1.13918605E-02 -3.51801628E-02  4.02735479E-02 -2.66704915E-02  8.34343933E-04
  7.48246966E-04  3.64208719E-04 -4.57805446E-07  1.53233177E-03 -4.96407376E-04
 -8.81120300E-04  5.21964728E-03  1.54545153E-01 -2.44237213E+00 -3.64896356E-02
 -9.61233592E-03  1.93527178E-02 -7.98944212E-04 -2.40793002E-02  3.79923486E-01
 -8.71986488E-03  2.23572302E-03 -7.43222708E-03 -5.76564429E-03 -1.70619424E-01
  2.69647634E+00 -2.47083283E-02 -4.06221604E-03 -3.92940897E-02  1.34444105E-03
  4.01536488E-02 -6.34058739E-01 -1.30045812E-02  4.93304199E-03  4.04833537E-03
 -5.76730153E-03 -1.70582718E-01  2.69611356E+00  2.47014377E-02  4.06305927E-03
  3.92891185E-02 -8.17156315E-04 -2.38189697E-02  3.77321919E-01  8.71629351E-03
 -2.18794009E-03  7.40003043E-03  5.22453932E-03  1.54480694E-01 -2.44166690E+00
  3.64759058E-02  9.60843478E-03 -1.93485535E-02  1.36340745E-03  3.98908834E-02
 -6.31324390E-01  1.29827929E-02 -4.89168621E-03 -4.01250454E-03 -7.41647710E-03
 -1.66466690E-02  3.08917166E-02  7.95764464E-02  5.67100174E-01  3.24036261E-02
 -2.71615589E-02 -1.12547003E-02 -3.07163540E-02 -7.83487074E-02  1.16413400E-02
  8.78179715E-01 -5.19001615E-01 -3.07098480E-01  3.15293780E-05 -1.86025384E-03
  1.75838297E-03  5.42318834E-03 -6.75241793E-03  7.95444810E-03  2.23927682E-02
 -3.40215281E-03 -4.98128231E-02  3.31239246E-02 -2.53893048E-04  9.23895125E-04
  1.33511689E-04  7.84957253E-04  1.79048625E-03  6.42917693E-05 -1.62670508E-03
 -1.70980060E-02 -3.83760460E-02  7.12092437E-02  1.83782531E-01  1.30676377E+00
 -2.20250024E-02  5.98726027E-02 -1.13182294E-02 -2.14808998E-02 -8.52428863E-02
  1.01049329E-01 -5.08477958E-01  1.68084483E+00 -4.93284500E-01 -4.97131489E-03
  2.25545096E-03  5.10929439E-04 -3.18305657E-03 -4.00395423E-03  3.77524770E-02
 -1.95538614E-02  4.01239269E-02  5.16480678E-02  3.06183173E-02 -1.65872857E-03
 -9.78563058E-04 -1.47600515E-03 -4.22808374E-03 -1.37556879E-03  8.30623874E-04
  1.68059852E-03  1.16239201E-03  2.60913658E-03 -4.83664257E-03 -1.24342005E-02
 -8.88453028E-02  2.05372003E-02 -3.09327931E-02 -4.76219237E-03  2.85729003E-02
 -5.95047977E-02 -2.10390893E-02  4.57206926E-01 -6.52806044E-01 -7.54464900E-02
  2.62511606E-03 -2.48998431E-03  6.00445991E-03 -4.16639867E-03  4.55477000E-03
 -1.52552856E-02  1.83104141E-02 -3.41148707E-02  2.82373433E-02 -3.13463170E-02
 -3.69978253E-04 -1.50468120E-04 -1.16265763E-03  4.23804615E-04 -8.58065909E-04
  3.04638443E-04  9.68979432E-06  2.33498339E-02  5.24084466E-02 -9.72508380E-02
 -2.51076900E-01 -1.78478839E+00 -3.70013916E-02  6.44253425E-02  3.33899923E-02
  5.32246116E-02 -1.07906720E-01 -1.21997692E-01 -1.03923061E+00  1.84196400E+00
  1.09118513E+00  3.31032710E-03  8.77513665E-04 -1.45897549E-03  1.64021008E-03
  3.56748594E-03 -2.07745792E-02 -3.31480487E-02  6.39437128E-02 -3.28577635E-02
 -5.81066550E-02  1.84108415E-03  2.27592181E-03 -1.43998315E-03  4.47493972E-03
  4.05197963E-03 -2.04736436E-03 -1.04510386E-03  1.16389922E-03  2.61200737E-03
 -4.85408056E-03 -1.25954463E-02 -8.90765786E-02 -2.06467868E-02  3.08840268E-02
  4.66472768E-03 -2.85349774E-02  5.95125407E-02  2.10983192E-02 -4.58409730E-01
  6.52394524E-01  7.41017094E-02  2.63240421E-03 -2.48799965E-03  6.00300967E-03
 -4.16457020E-03  4.55292944E-03 -1.51452380E-02  1.84026277E-02 -3.40946601E-02
  2.83171188E-02 -3.13415918E-02  3.68848432E-04  1.61526375E-04  1.16324193E-03
 -4.17058634E-04  8.62570753E-04 -3.07502247E-04 -1.09316186E-05 -1.70998305E-02
 -3.83798030E-02  7.12219178E-02  1.83898911E-01  1.30700861E+00  2.19879007E-02
 -5.99602452E-02  1.13478856E-02  2.14590018E-02  8.52815380E-02 -1.01069461E-01
  5.08148578E-01 -1.68181703E+00  4.93889793E-01 -4.97278265E-03  2.25275066E-03
  5.14743025E-04 -3.18536534E-03 -3.99654695E-03  3.77559005E-02 -1.95280028E-02
  4.02246363E-02  5.16562882E-02  3.06762364E-02  1.65897713E-03  9.76005616E-04
  1.47789269E-03  4.23336917E-03  1.37999995E-03 -8.32790008E-04 -1.68596024E-03
 -7.41471161E-03 -1.66416258E-02  3.08741786E-02  7.98955676E-02  5.67167782E-01
 -3.25600070E-02  2.70905059E-02  1.12912347E-02  3.08055306E-02  7.83835326E-02
 -1.16884880E-02 -8.80047025E-01  5.18262674E-01  3.07560021E-01  3.05457921E-05
 -1.85436604E-03  1.76029084E-03  5.41808193E-03 -6.75174402E-03  7.97605269E-03
  2.24661305E-02 -3.35484849E-03 -4.99311679E-02  3.30740793E-02  2.57859210E-04
 -9.28797591E-04 -1.35964765E-04 -7.95148654E-04 -1.79505525E-03 -6.15186332E-05
  1.63260406E-03  2.33494802E-02  5.24071570E-02 -9.72389794E-02 -2.51183188E-01
 -1.78511356E+00  3.69711526E-02 -6.44846570E-02 -3.34219094E-02 -5.32689845E-02
  1.07929051E-01  1.22029388E-01  1.03899903E+00 -1.84246425E+00 -1.09139032E+00
  3.31126742E-03  8.73489868E-04 -1.46030047E-03  1.64484908E-03  3.56043789E-03
 -2.07401234E-02 -3.31433351E-02  6.39454326E-02 -3.28455232E-02 -5.81863723E-02
 -1.84607784E-03 -2.27913969E-03  1.43927456E-03 -4.47637985E-03 -4.05514203E-03
  2.04519979E-03  1.04476315E-03  1.97927226E-03  5.81013712E-02 -9.19286242E-01
 -1.17497322E-02 -1.33961215E-02  4.29836662E-03  4.54649695E-03  1.34222991E-01
 -2.12199161E+00 -1.46805063E-03 -2.80891317E-02  2.42695484E-02 -3.20965649E-04
 -9.01349294E-03  1.43211499E-01  3.28216625E-03 -8.61779477E-03 -3.96957254E-03
 -6.20643791E-03 -1.83333258E-01  2.89844612E+00  1.74776980E-02 -3.38374528E-02
 -3.22870127E-02 -2.97104804E-04 -9.26988558E-03  1.45631231E-01 -3.25038781E-03
  8.62546224E-03  4.01633986E-03  4.53510127E-03  1.34375980E-01 -2.12347955E+00
  1.46353935E-03  2.81160983E-02 -2.42899252E-02  1.95556128E-03  5.83796869E-02
 -9.21926403E-01  1.18041094E-02  1.34130793E-02 -4.32099307E-03 -6.19970868E-03
 -1.83423106E-01  2.89915754E+00 -1.74880203E-02  3.38490648E-02  3.22972708E-02
 -1.72570553E-04 -9.87757713E-05  8.96132409E-04  8.45622643E-02  2.23371807E-01
  6.97008725E-02 -1.75714275E-02 -1.70566597E-02 -3.22409408E-02 -1.52721437E-02
  1.25924905E-02  6.95195991E-01  1.94397948E-02 -2.09483558E-01  1.66556383E-04
  1.51036818E-03  4.46064286E-04  2.00838883E-03 -6.21183567E-03  9.21388747E-03
  3.93844422E-02 -2.57764502E-02 -1.00694474E-02 -7.15094894E-02 -1.36205984E-03
  2.88173754E-03 -1.50585920E-03  1.20222309E-03  5.35234140E-03 -2.38316736E-03
 -1.02335431E-03  3.23473058E-04  2.19524387E-04 -1.66053415E-03 -1.48666129E-01
 -3.95052729E-01  3.34885238E-02 -1.02134379E-01  4.26999126E-02 -2.20017639E-03
  5.48671017E-02 -3.68992551E-02  2.24155371E-01 -1.08144023E+00  5.68564163E-01
  3.00390477E-03 -1.73814781E-03 -3.96590117E-03 -2.83620915E-03  2.52177803E-03
  3.27864048E-02 -1.03877594E-02 -6.89417064E-02 -8.24204715E-02  1.66157377E-03
  5.56545134E-03  1.43054757E-03  1.09052013E-03  7.27474446E-03  2.90409751E-03
 -1.27769129E-03 -1.45457090E-03  1.06559415E-04  5.57436382E-05 -5.40604196E-04
 -5.38093780E-02 -1.41654138E-01  4.47577314E-02 -2.63777824E-02  2.22444143E-02
 -1.16668513E-02 -7.97294096E-03 -1.99116659E-02  3.70405255E-01 -9.52862237E-02
  3.01947976E-01  2.80270849E-03 -3.35074060E-04  3.21042483E-03 -2.73051366E-03
  4.49843452E-03  3.26114140E-02  2.10643514E-02  1.26896053E-03 -1.82996363E-02
  6.46769642E-02  2.13283885E-04 -1.67012692E-03 -4.33905216E-03 -2.12714951E-03
 -4.32955401E-04 -1.20909655E-03  2.66128697E-03 -3.87134519E-04 -2.56756851E-04
  1.96216018E-03  1.79715618E-01  4.76934967E-01  6.55305060E-02 -1.03861633E-01
 -6.05285368E-02 -2.88190825E-02  5.63486563E-02  4.86681569E-02  6.41396661E-01
 -1.10383501E+00 -7.75478775E-01 -2.95046516E-03  2.63388109E-03 -4.38538560E-03
  2.29929456E-03  7.16877982E-05 -2.16038603E-02  6.80473886E-02 -8.17901225E-02
  5.59540451E-02  3.67446126E-02 -3.43670177E-03 -1.42508328E-03  2.81769972E-03
 -7.42410532E-03 -5.94240105E-03  3.55864173E-03  2.89268303E-03 -1.29547329E-04
 -1.07695673E-04  6.52764957E-04  5.39073117E-02  1.44463480E-01  4.48354724E-02
 -2.63529694E-02  2.22913828E-02 -1.17040102E-02 -7.96538466E-03 -2.00659395E-02
  3.71812897E-01 -9.45313652E-02  3.02857785E-01 -2.80793581E-03  3.38981302E-04
 -3.20710398E-03  2.73302110E-03 -4.49520111E-03 -3.26190311E-02 -2.11496836E-02
 -1.31337075E-03  1.82702491E-02 -6.47145921E-02  2.11759342E-04 -1.67591237E-03
 -4.34056737E-03 -2.13109558E-03 -4.35653088E-04 -1.20847416E-03  2.66247872E-03
 -3.31432108E-04 -2.37575576E-04  1.69482051E-03  1.48720926E-01  3.96287860E-01
  3.34512283E-02 -1.02172500E-01  4.26970355E-02 -2.28951726E-03  5.48947757E-02
 -3.69585147E-02  2.23180048E-01 -1.08212836E+00  5.68506441E-01 -3.00724982E-03
  1.73371348E-03  3.96723733E-03  2.83253279E-03 -2.51382799E-03 -3.27836617E-02
  1.04169731E-02  6.89580489E-02  8.24622586E-02 -1.71841580E-03  5.56571227E-03
  1.43027290E-03  1.09167960E-03  7.27644959E-03  2.90549326E-03 -1.27809294E-03
 -1.45450818E-03  1.99074046E-04  1.58475830E-04 -1.01572460E-03 -8.47584708E-02
 -2.26615644E-01  6.97982737E-02 -1.75288660E-02 -1.70581560E-02 -3.24105946E-02
 -1.52920098E-02  1.27032532E-02  6.97094699E-01  2.04157866E-02 -2.09702839E-01
 -1.62101475E-04 -1.51189375E-03 -4.45824351E-04 -2.01022140E-03  6.20770695E-03
 -9.26660073E-03 -3.94242684E-02  2.57585739E-02  1.01251468E-02  7.15838994E-02
 -1.36414440E-03  2.88469118E-03 -1.50477556E-03  1.20808296E-03  5.35655046E-03
 -2.38571383E-03 -1.02684227E-03  3.91812150E-04  2.67208440E-04 -1.98462101E-03
 -1.79726182E-01 -4.77808903E-01  6.55044136E-02 -1.03894711E-01 -6.05329537E-02
 -2.89042850E-02  5.63369510E-02  4.86866038E-02  6.40486862E-01 -1.10438847E+00
 -7.75683385E-01  2.94938596E-03 -2.63886819E-03  4.38149543E-03 -2.29325407E-03
 -7.72704255E-05  2.16075431E-02 -6.80294973E-02  8.18221509E-02 -5.60021154E-02
 -3.67124454E-02 -3.43836569E-03 -1.42593610E-03  2.81804193E-03 -7.42432624E-03
 -5.94410957E-03  3.55901991E-03  2.89352908E-03 -7.72845416E-03  1.10102962E-01
 -1.01000111E+00 -2.07488067E-02 -9.38580584E-03  8.01835394E-03  1.35638136E-02
 -1.93572537E-01  1.77600231E+00 -1.68736401E-03  3.51018645E-02 -2.33955598E-02
  4.90725234E-03 -6.99351215E-02  6.41088444E-01 -7.64152250E-03 -4.75362401E-03
 -1.26292797E-02 -1.63834692E-02  2.33736704E-01 -2.14472681E+00 -1.85432414E-02
  3.60092513E-02  3.08903762E-02 -4.90475583E-03  7.01321367E-02 -6.43693019E-01
 -7.66569994E-03 -4.75911813E-03 -1.26748817E-02 -1.35648084E-02  1.93626405E-01
 -1.77685860E+00 -1.69603446E-03  3.51117744E-02 -2.34093294E-02  7.72235177E-03
 -1.10340290E-01  1.01313140E+00 -2.08016910E-02 -9.40157944E-03  8.04257165E-03
  1.63822981E-02 -2.33784635E-01  2.14520797E+00 -1.85559798E-02  3.60138562E-02
  3.08949809E-02  4.17490600E-04  3.00370618E-04 -2.10650136E-03 -1.87042056E-01
 -4.97337696E-01 -1.26487252E-01 -5.60718250E-02  3.17714155E-02  7.50994098E-02
  2.12138422E-02 -2.86685640E-02 -1.39889476E+00 -5.18639745E-01  4.33250317E-01
 -2.29785255E-05 -4.09339399E-03 -1.37845595E-03  4.57001025E-03 -1.18986489E-04
 -2.15349032E-02 -6.44259561E-02 -3.85806445E-02  9.79056807E-02  3.89479349E-02
  2.73784296E-03 -4.35927621E-03 -2.04535409E-03 -8.40249316E-03 -3.44508125E-03
  2.69114093E-03  4.67040107E-03  2.24247215E-04  1.64062207E-04 -1.12971352E-03
 -9.97396795E-02 -2.65594895E-01 -2.63535359E-02 -7.40661897E-02  2.72229594E-02
 -7.97300171E-03  3.60375083E-02 -2.49949149E-02 -9.43010329E-02 -7.53354856E-01
  3.73924337E-01  7.95136344E-04  1.71990687E-03 -3.50542376E-03  1.06393007E-03
 -5.24601513E-03 -1.25147606E-02 -1.02334875E-02 -7.29004360E-02 -6.50155369E-03
 -5.35481968E-02  3.76150990E-05 -1.51536472E-03  1.07646386E-03  4.28675009E-03
  3.77838399E-03 -1.25900194E-03 -4.56244410E-03 -2.92097772E-04 -2.03718103E-04
  1.48499800E-03  1.32593635E-01  3.53015460E-01 -7.61733911E-02 -3.78443145E-02
 -6.11509175E-02  3.32805704E-02  6.00843467E-03  4.84503292E-02 -7.43613848E-01
 -2.81010381E-01 -7.76663525E-01 -5.70932557E-03 -1.70023262E-03  1.37767802E-03
 -1.52364634E-03  1.83215136E-03 -7.49808245E-02 -4.78459014E-02 -9.15880248E-03
 -5.61683522E-02 -6.88071821E-04 -1.14247947E-03  7.12042604E-03  2.20806369E-04
  4.06680813E-03  2.74089858E-03 -2.43526076E-03 -1.45019098E-03 -1.13920717E-04
 -1.01127324E-04  5.57753115E-04  4.55294630E-02  1.22286556E-01 -2.11456445E-02
 -4.48297869E-02 -1.73192254E-02 -1.22953793E-02  1.18641631E-02  1.21067110E-02
 -2.65785940E-02 -3.72795195E-01 -2.06431609E-01 -1.55571518E-03  2.65529714E-03
  1.15928950E-03 -3.68759003E-03  4.65910226E-03 -3.18122123E-02  5.11371417E-03
  3.72718891E-04 -1.14717292E-02  6.76295809E-02 -4.11815522E-03 -2.27354007E-03
 -3.05198767E-04 -8.00850831E-04 -2.20249738E-03 -2.09519596E-03 -2.73025369E-04
  2.87818890E-04  1.93998926E-04 -1.46636725E-03 -1.32554236E-01 -3.52390360E-01
 -7.61371544E-02 -3.78713726E-02 -6.11528149E-02  3.33199579E-02  5.93190804E-03
  4.83894008E-02 -7.42595925E-01 -2.81985722E-01 -7.76832669E-01  5.70376544E-03
  1.70410272E-03 -1.38472653E-03  1.52963191E-03 -1.83646345E-03  7.50294301E-02
  4.77960382E-02  9.21919005E-03  5.61081369E-02  7.38128548E-04 -1.14291427E-03
  7.11992746E-03  2.20281053E-04  4.06585610E-03  2.74029677E-03 -2.43490223E-03
 -1.45023394E-03 -2.06460573E-04 -1.23965758E-04  1.05687067E-03  9.95670456E-02
  2.63108348E-01 -2.63926043E-02 -7.39919938E-02  2.72168081E-02 -8.02796703E-03
  3.59371481E-02 -2.48571841E-02 -9.52090899E-02 -7.51878297E-01  3.73805111E-01
 -7.88447699E-04 -1.72418244E-03  3.50347648E-03 -1.06188165E-03  5.25274038E-03
  1.24625939E-02  1.02686557E-02  7.28709429E-02  6.44921596E-03  5.34869012E-02
  3.56451934E-05 -1.51618241E-03  1.07492402E-03  4.28216896E-03  3.77714358E-03
 -1.25768566E-03 -4.56128852E-03 -4.00390236E-04 -2.62062796E-04  2.04068458E-03
  1.86833798E-01  4.95684365E-01 -1.26417393E-01 -5.60921928E-02  3.17464339E-02
  7.49956199E-02  2.10918688E-02 -2.86236533E-02 -1.39704905E+00 -5.19323393E-01
  4.32696140E-01  2.29812196E-05  4.09590331E-03  1.37646897E-03 -4.57694822E-03
  1.26486036E-04  2.15067132E-02  6.43835542E-02  3.85906240E-02 -9.78091408E-02
 -3.89974648E-02  2.73758745E-03 -4.35701378E-03 -2.04559359E-03 -8.39967460E-03
 -3.44281703E-03  2.68981489E-03  4.66757321E-03  8.46878252E-05  3.53419331E-05
 -4.44333260E-04 -4.51787873E-02 -1.18867912E-01 -2.12064191E-02 -4.47447977E-02
 -1.72758288E-02 -1.22312345E-02  1.16955066E-02  1.19216406E-02 -2.79962014E-02
 -3.70792476E-01 -2.05260798E-01  1.55185379E-03 -2.65696832E-03 -1.15849821E-03
  3.68843823E-03 -4.66407890E-03  3.18318161E-02 -5.06272331E-03 -4.41647361E-04
  1.15003272E-02 -6.75513455E-02 -4.11615930E-03 -2.27079061E-03 -3.07256570E-04
 -7.94843513E-04 -2.19838400E-03 -2.09734414E-03 -2.74782387E-04  1.70379285E-02
 -2.43235797E-01  2.23229002E+00  4.78894933E-02  1.36594206E-02 -1.81555348E-02
  9.08302796E-03 -1.29665680E-01  1.19035984E+00 -4.77003217E-03  2.30973210E-02
 -1.57817157E-02 -1.20865444E-02  1.72596562E-01 -1.58361157E+00  2.14172580E-02
  4.05527281E-03  3.07202325E-02 -4.13066490E-03  5.91267183E-02 -5.43292255E-01
 -7.50735495E-03  7.72749462E-03  7.66918555E-03  1.20871604E-02 -1.72564034E-01
  1.58309120E+00  2.14162077E-02  4.04942432E-03  3.07101260E-02 -9.08522902E-03
  1.29517983E-01 -1.18818384E+00 -4.77333355E-03  2.30660628E-02 -1.57549370E-02
 -1.70413705E-02  2.43091249E-01 -2.23011735E+00  4.78560277E-02  1.36425582E-02
 -1.81448901E-02  4.13648104E-03 -5.88962065E-02  5.39601582E-01 -7.48662048E-03
  7.68213675E-03  7.62780988E-03 -1.70866666E-04 -1.13852365E-04  8.81306414E-04
  7.91091817E-02  2.10018939E-01  4.12449267E-02  1.53298191E-02 -5.52002362E-02
 -3.34030956E-02 -1.00367682E-02  6.57044091E-03  5.30534076E-01  1.77761497E-01
 -3.92820051E-01  5.56539051E-03 -2.74017791E-03 -1.06991919E-03 -2.13437812E-03
 -1.07283607E-03  8.02453179E-02  1.38473291E-02  1.24477373E-03 -2.05634093E-02
 -1.22560873E-02  1.97036615E-03 -2.16763863E-04 -3.27092863E-04  2.34026764E-03
  1.70672408E-03 -3.62617657E-03 -4.54424789E-03 -2.75836903E-04 -1.83860799E-04
  1.39807549E-03  1.27765100E-01  3.38925662E-01 -5.16705660E-03  6.38156360E-02
 -7.87090830E-02  5.04994972E-03 -5.02883466E-02  2.61232414E-02 -7.38318833E-02
  8.08808010E-01 -6.98935172E-01  5.00079525E-03 -1.47146467E-03  7.20266983E-04
  3.95226881E-03  1.09639987E-04  4.99170192E-02 -3.94032667E-02  5.93700609E-02
  5.53161624E-02 -8.79211332E-03 -9.15261366E-04 -3.85698464E-03 -1.26884057E-03
 -6.23461858E-03 -9.59826996E-04 -2.15892029E-03  4.24844366E-03 -3.61922831E-04
 -2.43300205E-04  1.84888202E-03  1.66960076E-01  4.43422049E-01 -5.59856363E-02
 -1.16622093E-02 -1.14679627E-01  4.72424417E-02  1.23280548E-02  5.59178105E-02
 -7.35758567E-01 -1.73857205E-01 -1.16734429E+00  2.06496818E-03 -5.29827525E-03
 -1.72217018E-03 -2.01914818E-03 -1.28122785E-03 -1.19975072E-02 -1.14435781E-01
 -3.26784078E-02 -1.85277870E-02 -9.60902420E-03  2.56578025E-03  5.18825291E-03
  9.46400923E-04  7.75123211E-03  4.65992474E-03  1.29528291E-03  8.56372900E-04
 -2.55230328E-04 -1.69015844E-04  1.27973966E-03  1.18569169E-01  3.14536025E-01
  2.65608501E-02 -4.52919860E-02 -7.95706419E-02 -2.12326709E-02  4.02304412E-02
  2.68791208E-02  3.39224246E-01 -6.11726338E-01 -7.10384851E-01  5.00614964E-03
 -6.54536401E-04 -1.94271150E-03  1.51931524E-03  3.49570904E-03  4.33424982E-02
  1.01842457E-03 -7.42991962E-02  6.81879523E-03  4.96246366E-02 -5.88670399E-04
 -4.27760849E-03 -5.29597732E-04 -3.40172872E-03 -4.92810345E-03  3.94110663E-03
 -1.37938040E-03  3.61494210E-04  2.42165285E-04 -1.84375554E-03 -1.66981092E-01
 -4.43258042E-01 -5.59789461E-02 -1.16653961E-02 -1.14684090E-01  4.72603939E-02
  1.23137866E-02  5.59100804E-02 -7.35619935E-01 -1.74133865E-01 -1.16749316E+00
 -2.06432364E-03  5.29798766E-03  1.72241508E-03  2.01840452E-03  1.28147216E-03
  1.20144008E-02  1.14420979E-01  3.27072263E-02  1.85019392E-02  9.63844240E-03
  2.56652088E-03  5.18868922E-03  9.48307529E-04  7.75002376E-03  4.66105399E-03
  1.29489679E-03  8.56241933E-04  2.78657476E-04  1.90109056E-04 -1.40503013E-03
 -1.27836670E-01 -3.39198080E-01 -5.15774229E-03  6.38318236E-02 -7.87098876E-02
  5.05807353E-03 -5.03177072E-02  2.61482448E-02 -7.39122783E-02  8.09137201E-01
 -6.99140286E-01 -5.00032820E-03  1.46959779E-03 -7.20456729E-04 -3.95191109E-03
 -1.08257772E-04 -4.99130966E-02  3.93983166E-02 -5.93803844E-02 -5.53225506E-02
  8.78953656E-03 -9.15200019E-04 -3.85636549E-03 -1.26957134E-03 -6.23605184E-03
 -9.59689259E-04 -2.15756368E-03  4.24834232E-03  1.70956529E-04  1.14059233E-04
 -8.81259798E-04 -7.91092890E-02 -2.10354093E-01  4.12446496E-02  1.53336574E-02
 -5.52000839E-02 -3.34061702E-02 -1.00442962E-02  6.58567340E-03  5.30465473E-01
  1.77595298E-01 -3.92723347E-01 -5.56519710E-03  2.73965050E-03  1.06862166E-03
  2.13234702E-03  1.07525382E-03 -8.02494046E-02 -1.38461550E-02 -1.23896692E-03
  2.05654481E-02  1.22500337E-02  1.97035863E-03 -2.16911127E-04 -3.27600291E-04
  2.34010032E-03  1.70725169E-03 -3.62521564E-03 -4.54556133E-03  2.53456215E-04
  1.64892272E-04 -1.27661890E-03 -1.18519611E-01 -3.14190341E-01  2.65477258E-02
 -4.52804986E-02 -7.95775057E-02 -2.12275518E-02  4.02146352E-02  2.68560023E-02
  3.39169282E-01 -6.11537855E-01 -7.10237745E-01 -5.00547810E-03  6.56416713E-04
  1.94366427E-03 -1.51985055E-03 -3.49486564E-03 -4.33459506E-02 -1.01410892E-03
  7.42921885E-02 -6.81137329E-03 -4.96296622E-02 -5.89298246E-04 -4.27841759E-03
 -5.29773541E-04 -3.40135175E-03 -4.92806686E-03  3.94143073E-03 -1.38043286E-03
 -7.21770433E-03  1.03001768E-01 -9.45251627E-01 -2.12000400E-02 -6.40826085E-03
  4.57269900E-03 -1.16440578E-02  1.66160284E-01 -1.52451664E+00  3.21209741E-03
 -3.19104246E-02  1.69446177E-02 -1.52234651E-02  2.17287788E-01 -1.99384067E+00
  2.99485888E-02  7.78629360E-03  3.58613911E-02 -1.07989399E-02  1.54092153E-01
 -1.41416679E+00 -1.34714201E-02  2.54706271E-02  1.74043386E-02  1.52221281E-02
 -2.17291541E-01  1.99387007E+00  2.99437953E-02  7.79241700E-03  3.58638768E-02
  1.16421509E-02 -1.66191508E-01  1.52499267E+00  3.20837024E-03 -3.19162581E-02
  1.69503892E-02  7.21732366E-03 -1.03008498E-01  9.45235617E-01 -2.11985417E-02
 -6.41380276E-03  4.57469998E-03  1.07979058E-02 -1.54090607E-01  1.41385689E+00
 -1.34669997E-02  2.54687810E-02  1.74029370E-02  1.70327129E-02  4.01172932E-02
 -1.73122299E-01  4.38495384E-01 -6.81579708E-01 -3.74419140E-02 -1.16616058E-02
  1.34092594E-02 -8.46174707E-02 -2.63214151E-02  3.03047219E-02 -1.62785053E+00
 -5.06531107E-01  5.82865601E-01  5.53318847E-04  8.16690147E-04  2.55017606E-04
 -1.02970860E-03 -7.11009346E-04 -4.17968852E-02 -6.16901809E-02 -1.92033996E-02
  7.78021970E-02  5.36105371E-02  4.53862837E-03 -1.83556225E-03 -7.21135568E-04
 -3.16435612E-03 -2.25536928E-03  3.89011071E-03  4.86454317E-03 -1.70332133E-02
 -4.01182402E-02  1.73121663E-01 -4.38480932E-01  6.81948846E-01 -3.43137267E-03
  3.50736699E-02 -2.18338204E-02 -7.75026689E-03  7.92266446E-02 -4.93168340E-02
 -1.49697698E-01  1.52465078E+00 -9.48552719E-01 -1.36537450E-04  1.23326023E-04
 -1.24468794E-03 -9.90950333E-04 -1.96587247E-04  1.02626627E-02 -9.21743470E-03
  9.40310225E-02  7.48182036E-02  1.48247894E-02 -4.10622171E-03  1.13260157E-03
 -1.95605317E-03 -5.89812890E-03 -4.22847686E-04 -1.91261666E-03  4.22006946E-03
  1.70329036E-02  4.01174673E-02 -1.73120931E-01  4.38485794E-01 -6.82029493E-01
  2.49649998E-02  6.32857961E-03  3.24910250E-02  5.63738250E-02  1.42835566E-02
  7.33892055E-02  1.08498112E+00  2.75196025E-01  1.41205902E+00 -6.79460319E-04
 -1.31858706E-03 -3.35163793E-04 -4.73343377E-04 -2.57945334E-04  5.13407305E-02
  9.95935235E-02  2.52606797E-02  3.57996085E-02  1.94044681E-02  5.19995900E-05
 -7.07169492E-03 -1.89062749E-03 -3.71732886E-03 -1.84653764E-03 -1.89983144E-03
 -1.99747946E-03 -1.70330514E-02 -4.01179785E-02  1.73137558E-01 -4.38635281E-01
  6.81823369E-01  1.59366882E-02 -2.97626448E-02 -2.40891051E-02  3.60103441E-02
 -6.72279708E-02 -5.44161345E-02  6.92674256E-01 -1.29319963E+00 -1.04630062E+00
  8.53593708E-06 -6.23572910E-04  1.16425859E-03 -5.12773673E-04 -7.71460097E-04
 -7.13720536E-04  4.71173342E-02 -8.79651065E-02  3.87603041E-02  5.82311362E-02
 -3.65407507E-03 -7.65951607E-04  3.29646015E-03 -2.65464996E-03 -5.42207208E-03
  4.00592486E-03 -1.07784310E-03 -1.70329179E-02 -4.01173680E-02  1.73112572E-01
 -4.38426795E-01  6.81983446E-01  2.49613464E-02  6.33392658E-03  3.24929585E-02
  5.63433472E-02  1.43129683E-02  7.33822560E-02  1.08469877E+00  2.75471871E-01
  1.41225887E+00  6.79632895E-04  1.31866549E-03  3.33855215E-04  4.73956438E-04
  2.56656983E-04 -5.13562069E-02 -9.95810079E-02 -2.52803578E-02 -3.57771189E-02
 -1.94250682E-02  5.13120707E-05 -7.07113447E-03 -1.89160297E-03 -3.71686888E-03
 -1.84694226E-03 -1.89938318E-03 -1.99732770E-03  1.70331094E-02  4.01180571E-02
 -1.73124179E-01  4.38499745E-01 -6.81919218E-01 -3.44008920E-03  3.50701632E-02
 -2.18364530E-02 -7.75714300E-03  7.92283161E-02 -4.93255394E-02 -1.49332050E-01
  1.52459268E+00 -9.48683344E-01  1.36460685E-04 -1.21973823E-04  1.24509546E-03
  9.91145230E-04  1.94488833E-04 -1.02463705E-02  9.21291472E-03 -9.40340900E-02
 -7.48234874E-02 -1.48045145E-02 -4.10732547E-03  1.13184656E-03 -1.95619509E-03
 -5.89829664E-03 -4.21595279E-04 -1.91201220E-03  4.21944841E-03 -1.70341553E-02
 -4.01206700E-02  1.73131234E-01 -4.38512699E-01  6.82320821E-01 -3.74495531E-02
 -1.16623860E-02  1.34161111E-02 -8.45975036E-02 -2.63385527E-02  3.03098473E-02
 -1.62786781E+00 -5.06618295E-01  5.82939345E-01 -5.53395044E-04 -8.16898754E-04
 -2.54423202E-04  1.03142408E-03  7.08746354E-04  4.17956596E-02  6.17006187E-02
  1.92021676E-02 -7.77935266E-02 -5.36252015E-02  4.53867939E-03 -1.83594247E-03
 -7.21009339E-04 -3.16398980E-03 -2.25622600E-03  3.88977139E-03  4.86561463E-03
  1.70346114E-02  4.01215470E-02 -1.73138434E-01  4.38581232E-01 -6.82586458E-01
  1.59523214E-02 -2.97641474E-02 -2.40923965E-02  3.59994194E-02 -6.71992208E-02
 -5.43888743E-02  6.92656706E-01 -1.29328940E+00 -1.04641396E+00 -9.61274365E-06
  6.22985445E-04 -1.16483991E-03  5.13012273E-04  7.71050258E-04  7.11303872E-04
 -4.71229596E-02  8.79747969E-02 -3.87715266E-02 -5.82189746E-02 -3.65289799E-03
 -7.64864055E-04  3.29687852E-03 -2.65572458E-03 -5.42156163E-03  4.00660403E-03
 -1.07713699E-03  2.75746649E-03 -9.94716840E-02  2.15382796E+00  3.31199977E-02
  1.03047789E-02 -1.18593811E-02 -2.75621350E-03  9.94837480E-02 -2.15408131E+00
  3.04217319E-03 -3.10200088E-02  1.93011964E-02  2.75578605E-03 -9.95006756E-02
  2.15417141E+00 -2.20753341E-02 -5.59859907E-03 -2.87317857E-02 -2.75540590E-03
  9.95169562E-02 -2.15418130E+00 -1.40935305E-02  2.63143640E-02  2.12924557E-02
 -2.75639326E-03  9.94982060E-02 -2.15418254E+00 -2.20710267E-02 -5.60496495E-03
 -2.87334876E-02  2.75606015E-03 -9.94853035E-02  2.15406652E+00  3.04223214E-03
 -3.10191664E-02  1.93024430E-02 -2.75655146E-03  9.94813076E-02 -2.15408629E+00
  3.31216795E-02  1.03118370E-02 -1.18613396E-02  2.75506395E-03 -9.95322348E-02
  2.15450920E+00 -1.40965395E-02  2.63181938E-02  2.12940199E-02  3.72333103E-06
  7.87277654E-06 -1.53613600E-05  6.51210115E-05 -1.53525314E-03  6.93417057E-02
 -1.06243723E-01  1.01275046E-01  9.16749436E-02 -1.40470228E-01  1.33936734E-01
  5.08817499E-01 -7.78023432E-01  7.41347296E-01 -9.56689424E-03  3.77291216E-03
 -3.79050398E-03  3.10673685E-03 -8.98609643E-03  7.17065611E-03 -6.25404700E-03
 -3.44361879E-03 -7.80630127E-03  8.42162935E-03  3.39159594E-05 -1.83095508E-03
 -3.08454456E-03  1.40314789E-03 -8.20710955E-04  2.87422806E-03 -2.94335195E-03
  3.38228786E-07  2.77169748E-07 -1.76142626E-06  1.05193152E-05 -2.18676495E-04
  1.69894835E-01  5.50079731E-02  6.16382398E-02  2.24739488E-01  7.27598201E-02
  8.15135687E-02  1.24402412E+00  4.02870856E-01  4.51280206E-01  1.35929219E-03
  2.95167878E-03  5.52157967E-03 -9.24484472E-03  1.25716889E-02  3.72443233E-03
  6.04716329E-03 -3.41654926E-03  7.32388895E-03 -1.41394036E-02 -8.66618885E-04
 -1.07859183E-03 -1.33381430E-03  1.55384763E-04 -1.65233421E-03 -3.08023452E-03
 -2.52060582E-03 -1.93770174E-06 -4.90350517E-06  2.63142288E-05 -1.64808845E-04
  1.11889706E-03  4.56269095E-02  1.52091934E-01 -6.46673352E-02  6.03312204E-02
  2.01097844E-01 -8.55796767E-02  3.34283110E-01  1.11420999E+00 -4.72908145E-01
  7.93573885E-03 -5.00322479E-03 -2.60026488E-03  8.70686248E-03 -8.01022786E-03
 -8.93856557E-03  1.32338849E-03  8.85828452E-03 -2.39176590E-03  9.75654006E-03
 -2.61850468E-03 -5.38967792E-04  1.32443297E-03  2.70505629E-04  8.54182983E-04
 -3.52577994E-03  2.64418372E-03  1.36789577E-07 -4.00494871E-07  1.07950346E-05
 -8.68568344E-05  5.27080355E-04 -5.49295336E-02 -9.15608579E-03 -2.50284926E-02
 -7.26998460E-02 -1.21281644E-02 -3.31462471E-02 -4.02045797E-01 -6.67929839E-02
 -1.82992142E-01  2.63467948E-04 -1.71842566E-03  8.61973139E-04 -2.55329101E-03
  4.40164663E-03 -1.94741627E-03 -1.12410909E-03 -1.99223964E-03  2.83963002E-03
 -4.01721932E-03 -2.65196906E-03 -2.60315228E-03  7.04516889E-04  1.12599595E-03
  4.41455596E-03  3.91656291E-03  2.58101759E-03 -3.31090012E-06 -8.00031862E-06
  2.57181879E-05 -1.39102313E-04  1.26964998E-03 -4.56248710E-02 -1.52090663E-01
  6.46676853E-02 -6.03320845E-02 -2.01092361E-01  8.55787745E-02 -3.34399989E-01
 -1.11422140E+00  4.72769434E-01  7.93559505E-03 -5.00314805E-03 -2.60040358E-03
  8.70632126E-03 -8.01034385E-03 -8.93293714E-03  1.33738683E-03  8.86115955E-03
 -2.38656520E-03  9.75845260E-03  2.61839320E-03  5.39556587E-04 -1.32425247E-03
 -2.69847229E-04 -8.53923262E-04  3.52607048E-03 -2.64374365E-03  3.59959706E-07
  2.52340002E-07  2.43734773E-06 -2.82372562E-05 -8.53575271E-05 -1.69893349E-01
 -5.50056829E-02 -6.16435622E-02 -2.24739956E-01 -7.27655955E-02 -8.15216745E-02
 -1.24400190E+00 -4.02894196E-01 -4.51375096E-01  1.35872213E-03  2.95210596E-03
  5.52140318E-03 -9.24504289E-03  1.25716487E-02  3.72556211E-03  6.04697433E-03
 -3.41317858E-03  7.33223153E-03 -1.41370775E-02  8.66585862E-04  1.07868319E-03
  1.33405350E-03 -1.55324032E-04  1.65231180E-03  3.08013829E-03  2.52088942E-03
  2.82269601E-06  5.92076410E-06 -1.80852844E-05  1.10532282E-04 -1.55089535E-03
 -6.93461189E-02  1.06239763E-01 -1.01273326E-01 -9.16793818E-02  1.40469489E-01
 -1.33937796E-01 -5.08804418E-01  7.78017429E-01 -7.41399859E-01 -9.56757110E-03
  3.77321391E-03 -3.79030521E-03  3.10656163E-03 -8.98619429E-03  7.16606971E-03
 -6.26192852E-03 -3.44584993E-03 -7.80038015E-03  8.42714723E-03 -3.39662001E-05
  1.83135756E-03  3.08474991E-03 -1.40288485E-03  8.20921592E-04 -2.87449026E-03
  2.94292723E-03  7.96076600E-08 -6.10621110E-07  1.59225458E-05 -1.24170432E-04
  6.27642069E-04  5.49302019E-02  9.15814744E-03  2.50257620E-02  7.26914207E-02
  1.21422381E-02  3.31428209E-02  4.02006195E-01  6.68548995E-02  1.82910866E-01
  2.61923483E-04 -1.71807446E-03  8.62792795E-04 -2.55257787E-03  4.40185396E-03
 -1.94538195E-03 -1.12105312E-03 -1.99437794E-03  2.84478690E-03 -4.01066516E-03
  2.65194640E-03  2.60307293E-03 -7.04729005E-04 -1.12610677E-03 -4.41453118E-03
 -3.91595114E-03 -2.58107541E-03 -6.49008676E-06 -2.82733086E-05 -5.50314780E-04
  7.59120713E-03 -1.16416095E-02  1.10905921E-02 -1.37037977E-05 -7.34899030E-05
  3.80115516E-05  1.85891752E-02  6.02373048E-03  6.74441299E-03 -1.13577470E-05
 -6.70736354E-05  4.56037997E-04  4.98443866E-03  1.66577114E-02 -7.08236532E-03
 -9.50017923E-06 -5.36013888E-05  1.92360592E-04 -6.00276188E-03 -1.00403197E-03
 -2.73741148E-03 -1.54992466E-05 -9.19141452E-05  6.37315423E-04 -4.98316874E-03
 -1.66579555E-02  7.08666011E-03 -9.52868645E-06 -5.65181364E-05  8.91164557E-06
 -1.85882650E-02 -6.02264541E-03 -6.74598997E-03 -1.17934566E-05 -5.62137295E-05
 -4.56209134E-04 -7.59423495E-03  1.16397760E-02 -1.10895597E-02 -8.84859488E-06
 -5.35029125E-05  1.60195538E-04  6.00276375E-03  1.00431342E-03  2.73633357E-03
 -1.49811538E-06 -3.77353412E-06  1.95912023E-05 -1.01719727E-04  7.83793593E-04
  2.99544602E-02  6.93737162E-02  1.43982185E-01  3.96787465E-02  9.17004855E-02
  1.90440671E-01  2.18803827E-01  5.08493791E-01  1.05497570E+00 -1.23297256E-02
  2.77200664E-03  4.62039738E-03 -4.94149731E-03  2.40016380E-03  9.77060761E-03
 -9.72788574E-03 -2.78158922E-03  9.94506346E-04 -6.00215038E-03  5.35635451E-04
 -4.01082037E-03  1.67909818E-03  4.02220625E-04  2.35410193E-03 -2.31758788E-03
  1.44153255E-03 -2.11569446E-06 -5.15569174E-06  2.23603357E-05 -1.22891200E-04
  8.72311741E-04  1.55403647E-02 -1.96875072E-02 -3.40581667E-02  2.04703564E-02
 -2.60309825E-02 -4.51058949E-02  1.14288130E-01 -1.44646353E-01 -2.49221247E-01
  3.19628193E-03 -1.94919524E-03 -2.41688015E-04 -3.05773558E-04 -3.35559104E-04
 -3.29245726E-03  1.00217741E-03  1.41961064E-03 -1.02237079E-03 -1.00421245E-03
 -3.64510571E-03 -2.36315445E-03 -1.81981813E-03  4.79000656E-03 -1.67372696E-03
  9.64593263E-04  3.20742992E-03  1.72020990E-06  4.05882993E-06 -2.79295465E-05
  2.20231184E-04 -2.09662406E-03  1.43737298E-01 -7.01184560E-02 -9.67747725E-02
  1.90132481E-01 -9.26672097E-02 -1.27987927E-01  1.05240184E+00 -5.14361997E-01
 -7.09890597E-01  1.07742083E-02 -6.25015854E-03 -2.19391739E-03 -2.30717024E-03
  1.06749027E-02 -1.30414883E-02  5.95210742E-03 -4.45121625E-03  7.89483999E-03
 -4.83299818E-03 -3.70168803E-03 -2.44151825E-04 -2.34514987E-04  1.19446043E-03
 -9.41948376E-04  1.72050832E-03 -2.00502657E-03  8.14436084E-07  1.53307777E-06
  1.39019759E-06 -2.27041760E-05  2.50989441E-04  1.58168220E-01  1.89515191E-02
  8.12693874E-02  2.09316931E-01  2.50881627E-02  1.07544017E-01  1.15810421E+00
  1.38686102E-01  5.95092770E-01 -1.63986722E-03  5.42359887E-03 -2.17073953E-03
  7.53065365E-03 -1.27007838E-02  6.56205098E-03  2.80478555E-03  5.79348869E-03
 -7.82629236E-03  1.17960403E-02 -1.06194688E-03 -2.92630166E-03  1.40556054E-03
 -1.09086208E-03  2.51135660E-03 -7.05216574E-04 -2.58772371E-03  4.40149590E-06
  9.94734548E-06 -2.98620074E-05  1.49277013E-04 -2.08718321E-03 -1.43752349E-01
  7.01192903E-02  9.67763632E-02 -1.90142347E-01  9.26592678E-02  1.27968822E-01
 -1.05231986E+00  5.14277040E-01  7.09906433E-01  1.07743810E-02 -6.24967608E-03
 -2.19398458E-03 -2.30676309E-03  1.06745538E-02 -1.30430846E-02  5.93440971E-03
 -4.45104509E-03  7.88631784E-03 -4.83495443E-03  3.70139107E-03  2.43135516E-04
  2.34615522E-04 -1.19548797E-03  9.41114993E-04 -1.72034205E-03  2.00467268E-03
 -1.45391523E-06 -3.52551549E-06  1.51256022E-05 -8.02022772E-05  6.76085178E-04
 -1.55302011E-02  1.96882356E-02  3.40604347E-02 -2.04613614E-02  2.60414015E-02
  4.50942515E-02 -1.14158411E-01  1.44553414E-01  2.49195901E-01  3.19567405E-03
 -1.95008722E-03 -2.41697027E-04 -3.05881637E-04 -3.37330341E-04 -3.29095152E-03
  9.97566536E-04  1.41596433E-03 -1.02235083E-03 -1.00722514E-03  3.64522099E-03
  2.36369324E-03  1.82007140E-03 -4.78952576E-03  1.67315358E-03 -9.64469185E-04
 -3.20804101E-03 -2.11651854E-06 -5.29739467E-06  2.60599239E-05 -1.46424544E-04
  1.01567477E-03 -2.99433618E-02 -6.93742647E-02 -1.43966642E-01 -3.96790951E-02
 -9.17110280E-02 -1.90435217E-01 -2.18645918E-01 -5.08567445E-01 -1.05497150E+00
 -1.23283294E-02  2.77201634E-03  4.62030864E-03 -4.94133589E-03  2.40088311E-03
  9.77963259E-03 -9.72905532E-03 -2.78146551E-03  9.94985854E-04 -6.00410594E-03
 -5.36555941E-04  4.01066736E-03 -1.67881343E-03 -4.01645656E-04 -2.35395257E-03
  2.31804039E-03 -1.44161213E-03  1.60442296E-07 -1.29541277E-07  1.66352241E-06
 -4.77161699E-05  5.92460292E-04 -1.58163501E-01 -1.89489702E-02 -8.12756244E-02
 -2.09305184E-01 -2.50903495E-02 -1.07550349E-01 -1.15791663E+00 -1.38910653E-01
 -5.95276149E-01 -1.64040507E-03  5.42318132E-03 -2.17124593E-03  7.53049602E-03
 -1.26999447E-02  6.55924085E-03  2.79478217E-03  5.80308042E-03 -7.83370137E-03
  1.17888699E-02  1.06165032E-03  2.92643164E-03 -1.40461310E-03  1.09059770E-03
 -2.51161630E-03  7.05659659E-04  2.58738764E-03 -5.40465536E-06 -2.78285457E-05
  3.74722555E-04  3.27825930E-03  7.61299883E-03  1.57614991E-02 -5.45709458E-06
 -3.81458761E-05  3.62266560E-04  1.71787784E-03 -2.14658993E-03 -3.72803198E-03
 -8.71012561E-06 -4.58876201E-05 -5.54008036E-04  1.57439433E-02 -7.69477019E-03
 -1.05962876E-02 -4.66155105E-07 -4.02422014E-07 -1.06328836E-04  1.72999165E-02
  2.07173050E-03  8.89342981E-03  4.58590690E-06  2.49288803E-05 -7.33723218E-04
 -1.57478190E-02  7.69150354E-03  1.05900858E-02 -3.57931009E-06 -2.32355556E-05
  3.25152766E-04 -1.71657926E-03  2.14748216E-03  3.72701173E-03 -4.17833756E-06
 -2.72821987E-05  4.20541312E-04 -3.27781189E-03 -7.61427636E-03 -1.57609591E-02
 -9.00307154E-07 -8.21758425E-06  1.18258794E-04 -1.73009099E-02 -2.06964896E-03
 -8.89204822E-03  4.03962363E-06  9.27373245E-06 -2.89473460E-05  1.55535526E-04
 -1.75058647E-03  2.92031408E-02 -1.29411901E-01 -3.09825804E-02  3.85873985E-02
 -1.71142174E-01 -4.09085664E-02  2.15054293E-01 -9.48284095E-01 -2.27744226E-01
  2.00250154E-03  7.41413061E-04 -6.19598901E-03  5.92009081E-03 -8.39458225E-03
 -1.92022127E-03  2.54358410E-03 -4.87276424E-04 -6.47715887E-03  1.05969184E-02
  4.21670473E-04 -9.77195663E-04  5.87771293E-03 -1.02258069E-03  1.56187722E-03
  1.10929543E-03 -7.18980262E-04 -9.33579177E-06 -2.10820734E-05  6.63482561E-05
 -3.20258218E-04  3.51727612E-03  7.96636252E-02 -8.20288158E-02 -1.44267565E-01
  1.05411252E-01 -1.08368894E-01 -1.90855408E-01  5.83827105E-01 -6.03238278E-01
 -1.05609875E+00  1.40574880E-02 -8.28347655E-03 -6.83712895E-04 -1.95462501E-03
 -6.45028656E-04 -1.41100026E-02  4.81911124E-03  6.00213476E-03 -4.05406843E-03
 -5.26567648E-03 -1.52879149E-03  1.44501840E-03  4.12122797E-03 -4.30846447E-04
 -1.31047758E-03 -4.13431280E-04 -8.83624310E-04  1.60540044E-06  3.48036531E-06
 -8.80646819E-06  2.35554255E-05 -3.35145163E-04  1.59236302E-03 -8.24847895E-02
  1.48419114E-02  2.08211121E-03 -1.09172665E-01  1.96863664E-02  1.17014353E-02
 -6.04123667E-01  1.08276333E-01 -1.98917987E-03  1.34170876E-03  8.60666461E-04
 -4.44414576E-03  5.44722152E-03  2.07591814E-03  3.34404136E-04 -4.84521957E-03
  2.36368883E-03 -5.31872540E-03  8.96731980E-04 -9.70490570E-04  2.35591952E-03
  3.26039371E-03 -4.65660967E-03 -2.94999652E-03  2.26792785E-03  3.39755942E-06
  7.76190512E-06 -3.24216573E-05  1.60381404E-04 -1.38040944E-03 -4.88738272E-02
 -1.29876415E-01  1.28123683E-01 -6.47307681E-02 -1.71854793E-01  1.69591409E-01
 -3.57315423E-01 -9.51679785E-01  9.37832321E-01 -1.40353223E-02  6.18322531E-03
  6.00681996E-03  4.98125444E-04  3.56979581E-03  1.39065634E-02 -7.66746139E-03
 -6.50184671E-04  8.13513770E-03  1.57839492E-06  2.91587671E-03 -2.37882067E-03
  1.85337135E-03  1.67265845E-03 -1.20073145E-03  3.30663242E-04  6.32204717E-04
  2.84768262E-06  6.42966204E-06 -1.59177645E-05  5.04510106E-05 -5.71628835E-04
 -1.59303466E-03  8.24848700E-02 -1.48436676E-02 -2.08945359E-03  1.09175526E-01
 -1.97031644E-02 -1.15996647E-02  6.04220256E-01 -1.08251319E-01 -1.98937325E-03
  1.34189223E-03  8.61218773E-04 -4.44395099E-03  5.44770953E-03  2.07739084E-03
  3.31081370E-04 -4.84698166E-03  2.36353155E-03 -5.32235802E-03 -8.97193657E-04
  9.69723341E-04 -2.35605694E-03 -3.26095068E-03  4.65625262E-03  2.94938799E-03
 -2.26799993E-03 -7.66128474E-06 -1.75065102E-05  6.53541653E-05 -3.78444298E-04
  3.67640212E-03 -7.96567869E-02  8.20289979E-02  1.44267653E-01 -1.05402408E-01
  1.08378412E-01  1.90851506E-01 -5.83709575E-01  6.03285764E-01  1.05616516E+00
  1.40577690E-02 -8.28345351E-03 -6.84702311E-04 -1.95443891E-03 -6.45760647E-04
 -1.41116035E-02  4.81384922E-03  6.00946888E-03 -4.04887694E-03 -5.26528745E-03
  1.52895415E-03 -1.44459854E-03 -4.12139831E-03  4.31187164E-04  1.31041445E-03
  4.12968843E-04  8.83235451E-04  3.27325831E-06  7.46630118E-06 -2.79955171E-05
  1.46008861E-04 -1.52447105E-03 -2.92032302E-02  1.29404977E-01  3.09892868E-02
 -3.85950438E-02  1.71143016E-01  4.09164089E-02 -2.14881723E-01  9.48358597E-01
  2.27742347E-01  2.00339020E-03  7.41677270E-04 -6.19568209E-03  5.92026156E-03
 -8.39400995E-03 -1.92161208E-03  2.53757436E-03 -4.87770060E-04 -6.47093676E-03
  1.06067121E-02 -4.22255783E-04  9.77296011E-04 -5.87790822E-03  1.02298994E-03
 -1.56113619E-03 -1.10975607E-03  7.18443281E-04  3.52814909E-06  8.06935865E-06
 -3.08012536E-05  1.58708460E-04 -1.46407404E-03  4.88701716E-02  1.29870313E-01
 -1.28119128E-01  6.47305126E-02  1.71853521E-01 -1.69586794E-01  3.57356963E-01
  9.51793261E-01 -9.37762777E-01 -1.40355801E-02  6.18317021E-03  6.00665778E-03
  4.96874950E-04  3.57011901E-03  1.39085371E-02 -7.67062101E-03 -6.57719976E-04
  8.13982966E-03  4.65413359E-06 -2.91567081E-03  2.37906032E-03 -1.85323058E-03
 -1.67291835E-03  1.20107411E-03 -3.31105309E-04 -6.32399659E-04  7.27874550E-07
  1.62884210E-05 -7.45133679E-04  3.18826564E-03 -1.41828793E-02 -3.40364476E-03
 -1.59302148E-05 -9.84219932E-05  1.53924567E-03  8.71733035E-03 -8.97364945E-03
 -1.58209956E-02 -2.95628311E-06 -1.23817829E-05 -2.26071194E-04  1.84121135E-04
 -9.01696792E-03  1.61792571E-03 -1.88476483E-06 -2.19407755E-06 -5.42330942E-04
 -5.34204150E-03 -1.42040629E-02  1.40235982E-02  1.66353621E-06  1.77808409E-05
 -3.07970810E-04 -1.85121524E-04  9.01726426E-03 -1.62109966E-03 -7.10554014E-06
 -5.53860201E-05  1.45022146E-03 -8.71670511E-03  8.97781772E-03  1.58202100E-02
 -2.59497428E-06 -6.45137951E-06 -5.80807397E-04 -3.19123696E-03  1.41813408E-02
  3.40582660E-03 -1.13724392E-06  3.74281131E-06 -6.30846472E-04  5.34345176E-03
  1.42036045E-02 -1.40246107E-02  2.00032693E-06  4.84503406E-06 -2.23159226E-05
  1.74679281E-04 -3.32187804E-03 -2.07186654E-02  5.48555266E-02 -1.02137855E-02
 -7.75344712E-02  2.05101445E-01 -3.83501994E-02  1.35137449E-01 -3.51146668E-01
  6.62943580E-02 -3.58388271E-03  2.33539363E-03 -1.27372217E-03  1.06424010E-02
 -1.60072990E-02  7.41083168E-03 -5.94038683E-03  2.41274043E-02 -5.95650293E-03
  1.62108474E-02  8.03616343E-04 -7.56144155E-04  1.51719025E-03  2.19421867E-03
 -3.83520837E-03 -1.03991946E-03 -3.27205280E-04 -4.37817141E-06 -1.21354692E-05
  1.09982450E-04 -9.68200037E-04  9.24315305E-03  5.82717591E-02  9.43223304E-03
  6.00348380E-03  2.18404452E-01  3.54470821E-02  2.25087483E-02 -3.75288312E-01
 -6.54781343E-02 -3.58937455E-02 -2.44269307E-03  5.23799823E-03 -3.37477101E-03
  8.49977884E-03 -1.65209747E-02  1.39894278E-02  1.07337637E-02  1.20135003E-02
 -1.83703115E-02  1.33565222E-02  2.49284842E-03  2.16905139E-03 -4.37302783E-04
  6.83210224E-04 -2.86517447E-03 -8.77722650E-04  1.92247865E-03  2.23087707E-06
  5.91569792E-06 -4.84674438E-05  2.89585335E-04 -3.25185278E-03  2.62636869E-02
 -5.24725302E-02 -9.98107008E-03  9.82255618E-02 -1.96355319E-01 -3.71343599E-02
 -1.69201101E-01  3.35376743E-01  6.23881547E-02 -4.35804350E-03  3.54883778E-03
 -7.68612455E-03  9.59886328E-03 -1.43740102E-02  2.90752370E-03  1.01209467E-03
 -1.26990625E-02 -1.19970688E-02  2.56363666E-02 -2.54649207E-04  6.85874050E-04
 -4.46621267E-03  8.08510405E-04 -5.80097826E-04 -7.33392881E-04  1.50965460E-03
  3.09646551E-06  7.02254376E-06 -1.62049230E-05  3.67467801E-05 -1.65663221E-03
 -5.27214883E-02 -7.06919645E-03 -2.61782618E-02 -1.97688916E-01 -2.65783444E-02
 -9.80411349E-02  3.41256867E-01  4.60455786E-02  1.67555484E-01 -5.66482063E-03
 -1.70333975E-05 -5.69878515E-03  9.77369698E-03 -1.51704935E-02 -4.52108925E-03
 -1.94828100E-02 -1.23159220E-03 -1.10257652E-02  2.12097959E-02 -1.94530925E-03
 -2.24443099E-03 -2.51131990E-03  2.32426491E-03 -1.55050242E-03 -8.99413131E-04
 -7.38102414E-04  3.02870603E-06  8.04864159E-06 -7.55409656E-05  5.60873501E-04
 -3.93813630E-03 -2.62749940E-02  5.24746789E-02  9.94870832E-03 -9.82551317E-02
  1.96343631E-01  3.71045829E-02  1.69448864E-01 -3.35294230E-01 -6.18754185E-02
 -4.35693648E-03  3.55294778E-03 -7.68499517E-03  9.59820156E-03 -1.43729752E-02
  2.90911366E-03  1.02969702E-03 -1.26901067E-02 -1.19850044E-02  2.56365129E-02
  2.55363013E-04 -6.85040294E-04  4.46562904E-03 -8.06273195E-04  5.81069152E-04
  7.32572510E-04 -1.51038584E-03 -7.53586377E-06 -1.86773267E-05  1.07489216E-04
 -7.13584117E-04  8.67494096E-03 -5.82681209E-02 -9.43036057E-03 -6.02635425E-03
 -2.18414780E-01 -3.54110489E-02 -2.24979834E-02  3.75392615E-01  6.49485575E-02
  3.63287675E-02 -2.44470643E-03  5.24041780E-03 -3.37745948E-03  8.49891999E-03
 -1.65200123E-02  1.39740351E-02  1.07347050E-02  1.20380563E-02 -1.83683553E-02
  1.33503298E-02 -2.49197913E-03 -2.17025577E-03  4.36241061E-04 -6.83241469E-04
  2.86543974E-03  8.77883318E-04 -1.92337057E-03  3.33789015E-06  7.98757415E-06
 -4.24947609E-05  3.04852015E-04 -3.64514975E-03  2.07293102E-02 -5.48532175E-02
  1.01909755E-02  7.75613777E-02 -2.05084066E-01  3.83585099E-02 -1.35228247E-01
  3.51042294E-01 -6.61069819E-02 -3.58748775E-03  2.33389259E-03 -1.27413049E-03
  1.06427624E-02 -1.60072055E-02  7.39906524E-03 -5.94024364E-03  2.41298335E-02
 -5.94474512E-03  1.62300701E-02 -8.03324109E-04  7.56227800E-04 -1.51777152E-03
 -2.19306160E-03  3.83670222E-03  1.03891276E-03  3.26768233E-04  1.47110347E-07
  5.69105515E-07 -3.03608782E-06  1.21483107E-04 -1.94511768E-03  5.27166013E-02
  7.07449397E-03  2.61542101E-02  1.97699446E-01  2.65689939E-02  9.80687036E-02
 -3.41399173E-01 -4.58440934E-02 -1.67251831E-01 -5.66589332E-03 -1.50813518E-05
 -5.69582002E-03  9.77546882E-03 -1.51708204E-02 -4.53953474E-03 -1.94781456E-02
 -1.25389345E-03 -1.10283619E-02  2.12040553E-02  1.94645629E-03  2.24337165E-03
  2.51191112E-03 -2.32431648E-03  1.55116943E-03  8.97983537E-04  7.38136077E-04
 -3.14463483E-06 -5.00716305E-05 -7.39766242E-04  7.12230113E-03 -1.88133820E-02
  3.53405222E-03 -1.97800926E-06  1.01761600E-04  1.96537582E-03 -2.00802508E-02
 -3.26347659E-03 -2.06184928E-03  2.33751030E-06  3.87685339E-05 -7.20879490E-04
 -9.00160801E-03  1.80191019E-02  3.41091279E-03 -5.52002340E-07 -5.22446160E-06
 -2.81329834E-04  1.81991930E-02  2.45278674E-03  9.01371216E-03  5.06410656E-08
 -7.57845362E-05 -7.12293561E-04  9.01025377E-03 -1.80148733E-02 -3.39702580E-03
 -4.35082490E-06  7.15449048E-05  1.60403882E-03  2.00795858E-02  3.26215785E-03
  2.06218948E-03 -2.78608185E-06 -1.11774743E-04 -6.14618008E-04 -7.13218152E-03
  1.88102119E-02 -3.53044199E-03 -3.63146797E-06 -2.08279893E-05 -5.16789540E-04
 -1.81984002E-02 -2.45333434E-03 -9.01434853E-03  1.95423362E-07  1.54049941E-06
 -5.20672482E-05  2.98331495E-04 -1.55855404E-03 -1.48074015E-02 -1.60529766E-02
 -5.53144159E-02 -5.55594945E-02 -5.99472457E-02 -2.07042852E-01  9.62593924E-02
  1.01819650E-01  3.54858982E-01 -1.55450411E-02  1.05626794E-02  4.54117483E-03
 -1.40717006E-03  3.70857965E-03  2.65399313E-02  4.78192062E-03 -6.50813084E-03
  1.35385220E-02  4.25764163E-03  2.96438061E-03 -3.94394512E-05 -5.64495503E-04
 -2.08352118E-03 -5.17052342E-06 -2.07712241E-03 -2.55427956E-03 -3.14266416E-06
 -8.13670580E-06  7.44559395E-05 -6.00256189E-04  4.19831926E-03  1.01049626E-02
 -3.02779314E-02 -5.02357478E-02  3.77182683E-02 -1.13171687E-01 -1.87947963E-01
 -6.41761159E-02  1.92053625E-01  3.23478543E-01 -1.70369735E-02  6.09844715E-03
  6.18488202E-03 -4.82346798E-03  7.08765367E-04  1.79307283E-02 -2.08689871E-02
  2.89938583E-03 -6.11660256E-03 -1.29826569E-02  1.45494909E-03 -2.48834036E-03
  1.70862600E-03  1.43536532E-04  1.31564706E-03 -2.71057986E-03  1.98544894E-03
 -8.68597652E-07 -2.80355071E-06  3.62119270E-05 -2.84015881E-04  1.79000543E-03
  3.95305739E-02  2.64589743E-02 -3.55344216E-02  1.48075619E-01  9.91728985E-02
 -1.33112312E-01 -2.53671885E-01 -1.71106734E-01  2.29629231E-01 -1.73018883E-02
  6.96080358E-03  5.05122871E-03 -3.15599001E-04  4.05896530E-03  1.64703786E-02
 -1.59455547E-02 -3.60233605E-03  1.98337389E-02  6.26519990E-03  5.66917327E-04
 -2.68397395E-03  5.60316343E-05  1.90784038E-03  1.49943626E-03  2.43731801E-03
  2.21256475E-03  3.29572399E-06  8.03972386E-06 -3.93001946E-05  2.93356157E-04
 -4.27757182E-03  1.46120063E-02  4.06731265E-02 -4.06140491E-02  5.48255487E-02
  1.52460073E-01 -1.52169121E-01 -9.35569153E-02 -2.64218262E-01  2.60568961E-01
 -1.65636247E-02  8.43726327E-03  2.94051398E-03 -5.85560930E-03  1.30659322E-03
  2.08226230E-02 -7.47719894E-03 -1.57971531E-02 -1.19610574E-02 -9.56545398E-03
  2.07756132E-03 -2.37656906E-04 -2.21777830E-03 -3.17878811E-04  1.79045533E-04
  3.07428525E-03 -2.32476461E-03 -1.38219135E-06 -3.57057415E-06  2.37572013E-05
 -1.47216476E-04  1.55872033E-03 -3.95344859E-02 -2.64512931E-02  3.55280643E-02
 -1.48099276E-01 -9.91962550E-02  1.33101439E-01  2.53781087E-01  1.71099678E-01
 -2.29417261E-01 -1.73007922E-02  6.96245092E-03  5.05084089E-03 -3.16735085E-04
  4.05989994E-03  1.64588309E-02 -1.59498001E-02 -3.59217953E-03  1.98346901E-02
  6.27139980E-03 -5.65766972E-04  2.68433992E-03 -5.59669256E-05 -1.90718243E-03
 -1.50017394E-03 -2.43669185E-03 -2.21287271E-03 -3.52104404E-06 -9.00672076E-06
  7.38207376E-05 -5.09060003E-04  3.90537459E-03 -1.01067685E-02  3.02879363E-02
  5.02305987E-02 -3.77244453E-02  1.13166917E-01  1.87934831E-01  6.42415182E-02
 -1.92328052E-01 -3.23331241E-01 -1.70373385E-02  6.09812921E-03  6.18452704E-03
 -4.82439885E-03  7.08566916E-04  1.79387637E-02 -2.08668869E-02  2.88989344E-03
 -6.11272728E-03 -1.29873928E-02 -1.45451929E-03  2.48738230E-03 -1.70812495E-03
 -1.43714095E-04 -1.31603026E-03  2.71116248E-03 -1.98516092E-03  7.06189055E-08
  1.35194533E-06 -5.32497611E-05  2.97799958E-04 -1.53988799E-03  1.48051173E-02
  1.60573315E-02  5.53103223E-02  5.55663398E-02  5.99505155E-02  2.07055191E-01
 -9.62098455E-02 -1.01855817E-01 -3.54809040E-01 -1.55464127E-02  1.05625890E-02
  4.54061435E-03 -1.40784560E-03  3.70802297E-03  2.65422513E-02  4.79136164E-03
 -6.50710172E-03  1.35422099E-02  4.25804783E-03 -2.96501930E-03  3.90451901E-05
  5.64437704E-04  2.08412369E-03  5.09996509E-06  2.07731634E-03  2.55462029E-03
  3.83526740E-06  9.05516574E-06 -3.52308693E-05  2.43189485E-04 -4.18487358E-03
 -1.46171974E-02 -4.06669062E-02  4.06094068E-02 -5.48221715E-02 -1.52449003E-01
  1.52175269E-01  9.36025074E-02  2.64168382E-01 -2.60574278E-01 -1.65634641E-02
  8.43864570E-03  2.94072677E-03 -5.85490414E-03  1.30672692E-03  2.08197330E-02
 -7.48429038E-03 -1.57984491E-02 -1.19588974E-02 -9.56868569E-03 -2.07657943E-03
  2.38049751E-04  2.21785134E-03  3.17481759E-04 -1.78936052E-04 -3.07423343E-03
  2.32429035E-03  6.54835412E-06  3.47952548E-06 -2.11387724E-04  5.10363992E-03
  5.48628318E-03  1.90091023E-02  1.37057057E-06  6.14036250E-05  8.78914320E-04
 -3.45976389E-03  1.03857446E-02  1.72444388E-02  3.77891490E-06  8.70340898E-05
  3.16164444E-04 -1.35995760E-02 -9.11944796E-03  1.22351569E-02  2.29474451E-06
 -2.43557505E-05 -8.41262407E-04 -5.04853400E-03 -1.40348625E-02  1.39971466E-02
  3.37100784E-06  7.20090079E-05  2.35976913E-04  1.36004501E-02  9.12137784E-03
 -1.22337199E-02 -1.03976634E-06  1.39667053E-05  7.87186268E-04  3.45974709E-03
 -1.03909331E-02 -1.72431256E-02  5.60832280E-06  2.57512649E-06 -2.03595516E-04
 -5.10316564E-03 -5.48717431E-03 -1.90097951E-02  2.72507973E-06 -1.94526162E-05
 -8.37793067E-04  5.04925999E-03  1.40344386E-02 -1.39974149E-02  1.40304058E-02
  3.39390484E-02 -1.42374116E-01  1.00279096E+00 -1.42065167E+01  5.36627253E-02
  1.67141621E-02 -1.92946583E-02  2.73287982E-02 -7.11505504E-03  5.98876000E-02
  8.03278986E+00  2.03253070E+00 -7.83404163E-01 -8.13789866E-03  9.03737863E-04
  2.71843512E-04  3.76662371E-03  7.81452257E-04 -5.19783802E-03  8.84379503E-02
  3.40696323E-02 -1.45931847E-02 -2.78721267E-02 -4.64534407E-04  1.86144977E-03
  1.89336375E-04  3.11373301E-04  6.15580726E-04  2.44518178E-03  3.24959528E-03
 -1.56137386E-02 -3.77631065E-02  1.58342013E-01 -1.11505693E+00  1.57989807E+01
  5.41147081E-03 -5.58775169E-02  3.48530305E-02  2.81628104E-02 -2.97954074E-02
 -4.52403745E-02  1.58514243E+00 -8.40599461E+00  3.31505129E+00  6.53902003E-03
 -3.35751122E-03  3.05289829E-03  3.59358912E-03  1.67806796E-03  3.49392351E-02
 -1.19031910E-03 -9.06840281E-02 -2.19884661E-02  2.16689676E-02  9.07146119E-04
 -2.46028104E-04 -9.57814305E-04 -9.29746373E-04  1.52199777E-03 -2.73716589E-03
  2.70157639E-03  1.16853095E-02  2.82662133E-02 -1.18567937E-01  8.35101554E-01
 -1.18303895E+01 -2.97603808E-02 -7.50441163E-03 -3.88299732E-02 -5.11161233E-02
 -2.97697692E-02  4.15313704E-02 -5.53700409E+00 -1.91182722E+00 -3.96265046E+00
 -5.37760841E-03  6.76771592E-03  2.78698724E-03  3.59470238E-04  1.57611058E-03
 -8.45563511E-02 -3.93502748E-02  4.65127384E-03  1.76575746E-02  2.13085816E-02
 -2.11898776E-03  3.99033528E-04 -2.37121863E-04 -1.38676073E-03 -5.68415506E-04
 -2.85005600E-03 -2.62844046E-03 -1.01140887E-02 -2.44614036E-02  1.02576299E-01
 -7.22429541E-01  1.02370395E+01 -1.64368104E-02  3.06844383E-02  2.49019693E-02
  7.69877593E-03  5.16224000E-02 -5.45451710E-02 -1.98150577E+00  5.67880835E+00
  1.69944342E+00  7.51487683E-03 -2.28801377E-03 -4.16234123E-03  2.13945307E-03
  1.77095685E-03  5.55466153E-02 -4.51629257E-02  5.45784482E-02  3.22573720E-02
 -7.33247407E-03  1.89100164E-03 -1.35978788E-03 -2.30833219E-04  8.41984985E-04
 -1.22526124E-03  3.04487004E-03 -2.39801198E-03  1.16852609E-02  2.82660771E-02
 -1.18567009E-01  8.35084081E-01 -1.18304668E+01  2.97512216E-02  7.51776037E-03
  3.88353795E-02  5.10948936E-02  2.98126371E-02 -4.15202058E-02  5.53650741E+00
  1.91232733E+00  3.96291705E+00 -5.37873499E-03  6.76918044E-03  2.78362419E-03
  3.62315537E-04  1.57169192E-03 -8.45623193E-02 -3.93493111E-02  4.65530054E-03
  1.76563103E-02  2.13046457E-02  2.11942464E-03 -3.99059270E-04  2.36442926E-04
  1.38634125E-03  5.69428967E-04  2.84977324E-03  2.62952168E-03 -1.56127929E-02
 -3.77612809E-02  1.58344420E-01 -1.11513821E+00  1.57997344E+01 -5.42760512E-03
  5.58658459E-02 -3.48670010E-02 -2.81728925E-02  2.97698562E-02  4.52004186E-02
 -1.58451848E+00  8.40628603E+00 -3.31518145E+00  6.54207724E-03 -3.35670988E-03
  3.05128241E-03  3.59636411E-03  1.67607123E-03  3.49410867E-02 -1.20284766E-03
 -9.06857794E-02 -2.20000570E-02  2.16839692E-02 -9.07350517E-04  2.46534900E-04
  9.57948366E-04  9.29390601E-04 -1.52218897E-03  2.73696074E-03 -2.70203602E-03
  1.40302402E-02  3.39386452E-02 -1.42372993E-01  1.00279747E+00 -1.42071066E+01
 -5.36629592E-02 -1.67271349E-02  1.92869834E-02 -2.73231100E-02  7.09043584E-03
 -5.98892438E-02 -8.03251592E+00 -2.03309073E+00  7.83684983E-01 -8.13653481E-03
  9.02468628E-04  2.72615123E-04  3.76780133E-03  7.78514333E-04 -5.20860254E-03
  8.84486459E-02  3.40702657E-02 -1.45958676E-02 -2.78765125E-02  4.64541760E-04
 -1.86209720E-03 -1.88520799E-04 -3.11883749E-04 -6.15853018E-04 -2.44510176E-03
 -3.25026842E-03 -1.01146318E-02 -2.44627220E-02  1.02580893E-01 -7.22440030E-01
  1.02372205E+01  1.64661012E-02 -3.06889207E-02 -2.48766884E-02 -7.65306438E-03
 -5.16202847E-02  5.45696043E-02  1.98094216E+00 -5.67885365E+00 -1.69990632E+00
  7.51112157E-03 -2.28891361E-03 -4.16451619E-03  2.14251903E-03  1.76701050E-03
  5.55681945E-02 -4.51579489E-02  5.45847488E-02  3.22497770E-02 -7.32269495E-03
 -1.89146417E-03  1.36013090E-03  2.30256549E-04 -8.41807577E-04  1.22543867E-03
 -3.04525430E-03  2.39796599E-03  1.03866698E-03 -2.96419567E-02 -3.21371248E+00
 -2.77438409E-03 -1.63503126E-03  4.48654490E-03 -1.04769968E-03  3.36106568E-02
  3.57435757E+00  9.99317568E-04  2.80597675E-03 -4.94149664E-03  8.76449645E-04
 -2.46283758E-02 -2.67668121E+00 -2.59717435E-04 -9.20313257E-04  5.07488527E-03
 -6.56539571E-04  2.18911370E-02  2.31549167E+00  1.64067026E-03  2.33732961E-04
 -4.65595712E-03  8.75410302E-04 -2.46282074E-02 -2.67661300E+00  2.62642639E-04
  9.12078409E-04 -5.07615013E-03 -1.04464620E-03  3.36197253E-02  3.57435842E+00
 -9.97723113E-04 -2.80413134E-03  4.94477905E-03  1.03531095E-03 -2.96346087E-02
 -3.21359389E+00  2.77467747E-03  1.64010998E-03 -4.48572370E-03 -6.58821854E-04
  2.18812164E-02  2.31550907E+00 -1.64466353E-03 -2.33732681E-04  4.65228692E-03
  1.66976449E-02  4.03881768E-02 -1.69392001E-01  1.19304129E+00 -1.69033084E+01
  6.38847487E-02  1.99115209E-02 -2.28033845E-02 -8.51414878E-03 -1.93017286E-02
 -5.28326616E-02  8.32453558E+00  2.09026985E+00 -4.66153959E+00  3.23100767E-03
 -5.77781876E-03 -2.60311981E-03  5.04410619E-03  1.21105808E-03  5.35899331E-02
 -6.70952983E-03  6.78777220E-03 -6.27615174E-02 -6.16125093E-02  3.86977268E-03
 -1.19496362E-03 -1.19415718E-03 -8.10607131E-04  5.95825761E-04 -4.11791221E-04
  7.89713610E-05 -2.65765312E-03 -6.42730271E-03  2.69443767E-02 -1.89685305E-01
  2.68853908E+00  8.32318722E-04 -9.54254866E-03  5.88655000E-03  6.93702399E-02
  2.90783906E-02  3.69766780E-02  2.21028457E+00 -4.05447506E-01  1.90568627E+00
 -1.62079325E-03 -4.02498013E-05  3.63811857E-03 -4.30869255E-03  7.57028725E-03
 -4.03774310E-02 -5.03078723E-02  2.90439953E-03 -3.65005950E-02  5.36897657E-02
  1.47025719E-03  3.34555881E-03 -1.65254857E-04  3.37955858E-04 -1.93277900E-03
  1.57436191E-03  2.23191454E-03 -1.91648370E-02 -4.63546303E-02  1.94404893E-01
 -1.36921650E+00  1.94013259E+01  4.88974183E-02  1.23991714E-02  6.35463098E-02
 -2.25964458E-02 -2.63835099E-02  2.83302548E-02  5.88286833E+00  8.73417208E-01
  9.39487013E+00 -6.97896435E-03 -3.75905200E-03  5.26430543E-05 -3.12875232E-03
  3.88232133E-04  6.31222667E-03  8.02048053E-02  3.89035435E-02  4.51124025E-02
  3.78546878E-02 -1.72902223E-03  3.55971210E-03  3.83331775E-04 -7.18216559E-04
 -4.70645386E-04 -1.73259693E-04  7.89526020E-04  5.12375992E-03  1.23934850E-02
 -5.19822553E-02  3.66109816E-01 -5.18680829E+00  8.26780717E-03 -1.55788777E-02
 -1.26255065E-02  7.63519502E-02  2.33738002E-02  1.95596675E-02  3.41507424E+00
 -1.38914085E+00 -1.10410988E+00  6.05779580E-05 -7.28186022E-04 -1.42904604E-03
  4.36648628E-03 -8.32030915E-03 -2.66715572E-02 -3.70757007E-02 -4.90368092E-02
  5.68202721E-02 -2.87935148E-02  2.85281731E-03  2.20642194E-03  8.61131556E-04
 -1.20133681E-03  1.11102911E-03  1.97569245E-03  1.98560568E-03 -1.91652776E-02
 -4.63554864E-02  1.94401543E-01 -1.36916420E+00  1.94011167E+01 -4.88672027E-02
 -1.24281722E-02 -6.35661850E-02  2.26570732E-02  2.63224089E-02 -2.83794577E-02
 -5.88246156E+00 -8.74065927E-01 -9.39503850E+00 -6.97470460E-03 -3.76151797E-03
  5.77428149E-05 -3.13179891E-03  3.89263676E-04  6.30982707E-03  8.02050538E-02
  3.88917728E-02  4.51166391E-02  3.78553531E-02  1.72862530E-03 -3.55942865E-03
 -3.83475037E-04  7.17780496E-04  4.71585916E-04  1.73222487E-04 -7.89686436E-04
 -2.65403381E-03 -6.41892248E-03  2.69198326E-02 -1.89573627E-01  2.68696419E+00
 -8.32701826E-04  9.54969583E-03 -5.86898726E-03 -6.93733193E-02 -2.90538157E-02
 -3.69493132E-02 -2.21018463E+00  4.04749557E-01 -1.90555013E+00 -1.62673939E-03
 -3.80077023E-05  3.63918452E-03 -4.30949652E-03  7.56878643E-03 -4.03788535E-02
 -5.03059546E-02  2.89808675E-03 -3.64930346E-02  5.36915516E-02 -1.46908698E-03
 -3.34654699E-03  1.64232825E-04 -3.38307367E-04  1.93250862E-03 -1.57430821E-03
 -2.23065382E-03  1.66958296E-02  4.03838167E-02 -1.69376741E-01  1.19296596E+00
 -1.69026044E+01 -6.38709670E-02 -1.99364394E-02  2.28160850E-02  8.53325549E-03
  1.92607226E-02  5.28524975E-02 -8.32409494E+00 -2.09052456E+00  4.66130630E+00
  3.22804789E-03 -5.77504753E-03 -2.59938731E-03  5.04440970E-03  1.21142511E-03
  5.36021998E-02 -6.71946805E-03  6.78399234E-03 -6.27689521E-02 -6.16097619E-02
 -3.87016064E-03  1.19500512E-03  1.19239622E-03  8.09831771E-04 -5.95881061E-04
  4.11285895E-04 -7.84992548E-05  5.12051617E-03  1.23860119E-02 -5.19580481E-02
  3.66018920E-01 -5.18613794E+00 -8.29051298E-03  1.55846668E-02  1.26019647E-02
 -7.63961016E-02 -2.33539233E-02 -1.95792325E-02 -3.41460839E+00  1.38877212E+00
  1.10436752E+00  6.73757929E-05 -7.30107665E-04 -1.42789255E-03  4.36619165E-03
 -8.31486477E-03 -2.66842034E-02 -3.70760718E-02 -4.90494545E-02  5.68157279E-02
 -2.88032447E-02 -2.85298623E-03 -2.20495666E-03 -8.60667477E-04  1.20219954E-03
 -1.11007121E-03 -1.97595863E-03 -1.98551340E-03  1.18394820E-03 -3.55898425E-02
 -3.82378051E+00 -5.34893002E-03 -2.49822831E-03 -8.94742190E-04 -1.82288743E-04
  5.72434246E-03  6.08286348E-01  3.40851679E-03  2.18543540E-03  1.39538602E-03
 -1.33945085E-03  4.09472515E-02  4.38886530E+00 -4.89750487E-03 -2.27483452E-03
 -3.47458310E-03  3.71798649E-04 -1.08793305E-02 -1.17319595E+00  3.19532501E-03
  2.37209603E-03  1.95319593E-03 -1.34019011E-03  4.09439390E-02  4.38888100E+00
  4.89222347E-03  2.27933784E-03  3.47797293E-03 -1.77712769E-04  5.72421634E-03
  6.08133533E-01 -3.40542390E-03 -2.19040048E-03 -1.39918807E-03  1.18101088E-03
 -3.55849091E-02 -3.82367511E+00  5.34922331E-03  2.49776178E-03  8.88959252E-04
  3.65895637E-04 -1.08758461E-02 -1.17315385E+00 -3.18984910E-03 -2.37775510E-03
 -1.94791242E-03  5.81026418E-03  1.40540704E-02 -5.89462444E-02  4.15187881E-01
 -5.88451121E+00  2.22668727E-02  6.80629825E-03 -7.98422604E-03 -2.26718049E-02
  7.83656016E-02  5.14661350E-04  2.30720113E+00  3.28412667E+00 -1.05210792E+00
 -4.16824858E-04 -1.50651712E-03  1.87526845E-03 -3.52740836E-03  8.48133569E-03
  8.47186137E-03  2.69672390E-02 -3.29080962E-02 -6.34375649E-02  5.20181332E-02
  9.74242814E-04 -8.86723412E-04  2.06127650E-03  2.21727365E-03 -3.23859373E-03
  1.49354199E-03 -7.20147052E-04  1.60853892E-02  3.89078678E-02 -1.63199201E-01
  1.14952049E+00 -1.62900809E+01 -5.68919404E-03  5.76387483E-02 -3.58423399E-02
  3.82457960E-02 -1.77368462E-02 -4.18084160E-02  3.89554346E-01  7.21139318E+00
 -6.07414093E+00  5.12472422E-03 -2.41124415E-03 -5.18237157E-03 -4.17893487E-03
  1.49124051E-03  4.05508171E-02 -2.14154566E-02  3.43470327E-02  6.95834328E-02
  4.90905977E-02  3.69098555E-03 -1.98744880E-03  3.08085768E-04  1.00053994E-03
 -2.08257445E-04 -2.60300239E-04  8.19239059E-04 -2.38243520E-03 -5.76204225E-03
  2.41610977E-02 -1.70199607E-01  2.41048080E+00  6.14018496E-03  1.41168191E-03
  7.87445001E-03 -3.77606819E-02  7.32210489E-02  1.54626626E-02 -3.21291018E-01
  2.40921926E+00  1.52696882E+00 -2.53927573E-03  8.39782984E-04 -2.68370774E-03
  4.44932989E-03 -7.59714542E-03 -1.63470001E-02  3.31302969E-02 -6.89611434E-02
  3.67049708E-02 -3.01196892E-02 -3.71663400E-04 -3.78662557E-04  3.93758157E-03
  2.53287009E-04 -9.69750084E-04  1.77587493E-03 -2.18364895E-03 -1.95188652E-02
 -4.72115897E-02  1.98031752E-01 -1.39487315E+00  1.97650167E+01 -3.17874182E-02
  5.93159801E-02  4.79513897E-02  1.36718822E-02 -1.61473884E-02  3.69574816E-02
 -3.85678130E+00  7.48367343E+00  7.56119477E+00 -3.93564825E-03  4.60467933E-03
 -4.95033083E-03  3.00488387E-03  1.35778604E-03 -3.50094517E-02 -3.66537994E-02
  5.27997796E-02 -4.31960337E-02 -6.59339034E-02 -2.06406338E-03  1.99616353E-03
  2.57926394E-03 -2.54283006E-04 -1.06494474E-03  8.67453604E-04  2.52182935E-04
 -2.38482843E-03 -5.76756669E-03  2.41777855E-02 -1.70225587E-01  2.41040232E+00
 -6.13574838E-03 -1.42385035E-03 -7.87279922E-03  3.77795390E-02 -7.32480051E-02
 -1.54574014E-02  3.21216832E-01 -2.40930575E+00 -1.52724213E+00 -2.53869946E-03
  8.38069178E-04 -2.68426014E-03  4.45009119E-03 -7.59709147E-03 -1.63344545E-02
  3.31152644E-02 -6.89638171E-02  3.67030666E-02 -3.01093750E-02  3.70695064E-04
  3.78527868E-04 -3.93735142E-03 -2.54812272E-04  9.69538553E-04 -1.77623442E-03
  2.18294926E-03  1.60866899E-02  3.89106138E-02 -1.63202277E-01  1.14948665E+00
 -1.62896164E+01  5.66661480E-03 -5.76407308E-02  3.58438292E-02 -3.83029694E-02
  1.77425785E-02  4.18145047E-02 -3.89681077E-01 -7.21120095E+00  6.07426139E+00
  5.12394626E-03 -2.40821497E-03 -5.18079864E-03 -4.17975700E-03  1.49002911E-03
  4.05499627E-02 -2.14127841E-02  3.43443754E-02  6.95768124E-02  4.90919521E-02
 -3.69161186E-03  1.98646195E-03 -3.08402633E-04 -1.00065670E-03  2.08458915E-04
  2.60096160E-04 -8.19475386E-04  5.81303484E-03  1.40609057E-02 -5.89763541E-02
  4.15346685E-01 -5.88612908E+00 -2.22616261E-02 -6.81804036E-03  7.98605089E-03
  2.26797227E-02 -7.83670036E-02 -5.26304771E-04 -2.30781049E+00 -3.28437951E+00
  1.05223844E+00 -4.18500616E-04 -1.50737732E-03  1.87579878E-03 -3.52551425E-03
  8.47958195E-03  8.47270918E-03  2.69658197E-02 -3.29105668E-02 -6.34492025E-02
  5.20255888E-02 -9.74464490E-04  8.87418548E-04 -2.06137630E-03 -2.21657915E-03
  3.23883148E-03 -1.49433934E-03  7.19364322E-04 -1.95194158E-02 -4.72126342E-02
  1.98029246E-01 -1.39481215E+00  1.97650347E+01  3.17880340E-02 -5.93126044E-02
 -4.79569817E-02 -1.36697839E-02  1.61520636E-02 -3.69681106E-02  3.85683485E+00
 -7.48391797E+00 -7.56090251E+00 -3.93191705E-03  4.60537106E-03 -4.95031519E-03
  3.00519150E-03  1.35697296E-03 -3.50142117E-02 -3.66470810E-02  5.27960172E-02
 -4.31922031E-02 -6.59482578E-02  2.06287278E-03 -1.99753744E-03 -2.57951239E-03
  2.54429242E-04  1.06530532E-03 -8.68479924E-04 -2.52962605E-04  4.30941599E-04
 -1.22783701E-02 -1.33154083E+00 -2.85350440E-03  3.39218658E-03  6.48443004E-04
  1.15504680E-03 -3.41936785E-02 -3.68471701E+00  2.35010203E-03 -5.33438097E-03
  6.68473218E-04 -1.36708789E-04  5.23899974E-03  5.45140477E-01 -2.36661811E-03
  3.55539447E-03  1.74952391E-04 -1.34883225E-03  4.18111596E-02  4.47041091E+00
  3.13409687E-03 -5.37949553E-03 -1.82762471E-03 -1.50162507E-04  5.21624996E-03
  5.45456376E-01  2.36466188E-03 -3.55721447E-03 -1.77446931E-04  1.15832411E-03
 -3.41914369E-02 -3.68477258E+00 -2.34843176E-03  5.33205682E-03 -6.70412565E-04
  4.40738745E-04 -1.22514535E-02 -1.33172083E+00  2.84970038E-03 -3.39058786E-03
 -6.48010982E-04 -1.34975691E-03  4.18025480E-02  4.47043174E+00 -3.13387307E-03
  5.37815247E-03  1.83018581E-03  3.84693860E-03  5.81485692E-03  1.80908196E-02
 -2.41877657E-01  4.34677166E-01 -1.18347695E-02 -3.67824372E-03  4.19786721E-03
  2.18479903E-02  6.79915599E-03 -7.81712081E-03  1.54965568E-01  4.89120804E-02
 -5.42208239E-02  6.08818713E-03  8.99459515E-03  2.80182829E-03 -1.13439543E-02
 -7.80779187E-03  9.12235599E-03  1.35165303E-02  4.19081356E-03 -1.69915086E-02
 -1.17034276E-02  7.14971739E-04 -3.55696317E-03 -7.04677062E-04 -6.37005775E-03
 -4.18673122E-03  2.87736328E-03  3.89855578E-03  3.82350925E-03  5.75772906E-03
  1.83398825E-02 -2.43618725E-01  4.59323722E-01  1.03998491E-03 -1.11600756E-02
  6.94687793E-03 -2.02159493E-03  2.04354950E-02 -1.27870926E-02 -1.17925393E-02
  1.32385603E-01 -8.42154161E-02  1.50122957E-03 -1.34872321E-03  1.37083725E-02
  1.09108878E-02  2.16374403E-03  2.26720284E-03 -2.00587256E-03  2.04388375E-02
  1.63246746E-02  3.25543700E-03  2.65831513E-03  2.40246396E-03  1.18505168E-03
  7.43591296E-03  3.47340076E-03 -6.14526173E-04 -3.64413429E-03  3.83752511E-03
  5.79202479E-03  1.81864111E-02 -2.42597498E-01  4.45226850E-01  7.89645820E-03
  1.98788332E-03  1.02960411E-02 -1.46207647E-02 -3.68538827E-03 -1.88824620E-02
 -1.01558963E-01 -2.55657228E-02 -1.28102476E-01 -7.49519553E-03 -1.45124800E-02
 -3.68096154E-03 -5.21883887E-03 -2.82941682E-03 -1.12631080E-02 -2.17068946E-02
 -5.52251733E-03 -7.76227448E-03 -4.21014654E-03 -1.03803868E-03 -5.59960792E-03
 -1.16138686E-03 -6.58562985E-03 -4.02833412E-03  6.18164850E-04  1.21898752E-03
  3.81654387E-03  5.74221152E-03  1.83796874E-02 -2.43933977E-01  4.65325983E-01
 -5.06313410E-03  9.49706965E-03  7.67015388E-03  9.34557469E-03 -1.72672778E-02
 -1.40789114E-02  5.96812514E-02 -1.08916568E-01 -9.01475012E-02 -9.87600071E-05
  6.86759346E-03 -1.28277862E-02  5.65256710E-03  8.48995578E-03 -1.28795763E-04
  1.02213991E-02 -1.91400522E-02  8.48599747E-03  1.26652372E-02  2.48012797E-03
  3.14072102E-03 -8.62962574E-04  6.16929280E-03  5.41817970E-03 -2.91610558E-03
 -1.58029678E-03  3.83746596E-03  5.79183104E-03  1.81913402E-02 -2.42597239E-01
  4.45109997E-01 -7.90286410E-03 -1.98423642E-03 -1.02926303E-02  1.45958687E-02
  3.72006621E-03  1.89056857E-02  1.01543740E-01  2.56277566E-02  1.28295041E-01
 -7.49641533E-03 -1.45114425E-02 -3.68404822E-03 -5.21593692E-03 -2.83239826E-03
 -1.12654256E-02 -2.17161282E-02 -5.51717672E-03 -7.76386489E-03 -4.20624597E-03
  1.03848056E-03  5.59982662E-03  1.16149305E-03  6.58458863E-03  4.02907189E-03
 -6.18752978E-04 -1.21975034E-03  3.82335158E-03  5.75741889E-03  1.83371071E-02
 -2.43609009E-01  4.59371813E-01 -1.06652058E-03  1.11536015E-02 -6.95349360E-03
  1.98636014E-03 -2.04346094E-02  1.27789421E-02  1.19460893E-02 -1.32299707E-01
  8.42289758E-02  1.50113076E-03 -1.34683218E-03  1.37087268E-02  1.09118081E-02
  2.15979721E-03  2.27011045E-03 -2.01787264E-03  2.04308501E-02  1.63164258E-02
  3.27817701E-03 -2.65809875E-03 -2.40212823E-03 -1.18448263E-03 -7.43626139E-03
 -3.47345257E-03  6.14187982E-04  3.64397113E-03  3.84778194E-03  5.81683639E-03
  1.80859133E-02 -2.41859329E-01  4.34542695E-01  1.18342135E-02  3.66120229E-03
 -4.20429180E-03 -2.18329434E-02 -6.84181076E-03  7.82262222E-03 -1.54991019E-01
 -4.88044988E-02  5.43983311E-02  6.08887010E-03  8.99325260E-03  2.80160598E-03
 -1.13402101E-02 -7.81357390E-03  9.11747253E-03  1.35313590E-02  4.19128074E-03
 -1.70015403E-02 -1.16966749E-02 -7.15027712E-04  3.55647076E-03  7.05201596E-04
  6.37014819E-03  4.18735076E-03 -2.87677524E-03 -3.89907975E-03  3.81668101E-03
  5.74269018E-03  1.83726965E-02 -2.43852485E-01  4.65037851E-01  5.08222283E-03
 -9.48740585E-03 -7.66697500E-03 -9.29809674E-03  1.72803550E-02  1.40638920E-02
 -5.99380572E-02  1.09070262E-01  9.02200483E-02 -9.81136418E-05  6.86669414E-03
 -1.28297050E-02  5.65536516E-03  8.48683664E-03 -1.16749166E-04  1.02309712E-02
 -1.91296202E-02  8.47764100E-03  1.26698353E-02 -2.48103989E-03 -3.14177105E-03
  8.61381572E-04 -6.16919142E-03 -5.41788838E-03  2.91539632E-03  1.58046245E-03
 -5.80360949E-02 -3.45721310E-01 -6.14898321E-02  8.20393251E-03  2.56024399E-03
 -2.93615447E-03 -5.80371401E-02 -3.45656777E-01 -5.59536992E-02 -7.54100080E-04
  7.68952567E-03 -4.78742747E-03 -5.80341348E-02 -3.45693704E-01 -5.92038550E-02
 -5.47647269E-03 -1.39066139E-03 -7.11416484E-03 -5.80334164E-02 -3.45598777E-01
 -5.41937095E-02  3.49401451E-03 -6.52122014E-03 -5.27905549E-03 -5.80356374E-02
 -3.45696539E-01 -5.93091511E-02  5.47499090E-03  1.39028774E-03  7.11419135E-03
 -5.80368769E-02 -3.45659966E-01 -5.59172250E-02  7.55188726E-04 -7.68947330E-03
  4.78858633E-03 -5.80354389E-02 -3.45709466E-01 -6.15052894E-02 -8.20336421E-03
 -2.55675534E-03  2.93770527E-03 -5.80356725E-02 -3.45607921E-01 -5.43433993E-02
 -3.49570744E-03  6.51978529E-03  5.27850651E-03  3.96847901E-06  8.33053383E-06
  6.45684192E-06 -2.14083161E-04 -6.18962268E-04 -1.69122756E-02  6.40853182E-02
  8.41952045E-03 -5.10091777E-02  1.93386553E-01  2.54658811E-02  1.74847454E-01
 -6.61701598E-01 -8.75706886E-02  1.51681744E-03 -2.63207515E-03  1.49802124E-03
  1.08063925E-02 -1.69957159E-02 -3.94431130E-03  1.27107901E-02 -2.03416738E-02
 -2.75206437E-02  4.41862073E-02  1.90991836E-04 -5.12452507E-04  1.81728832E-03
 -6.96339310E-04  1.33758207E-03 -9.66698920E-04  8.38408929E-04  6.15631618E-06
  1.31602324E-05 -1.27482415E-07 -5.43322539E-04  9.50026484E-04  4.42445594E-02
 -3.73432054E-02 -6.70367982E-02  1.33579624E-01 -1.12762303E-01 -2.02352531E-01
 -4.56545251E-01  3.85133488E-01  6.93063135E-01 -2.14003592E-02  8.06854495E-03
  9.06800696E-03 -5.49997131E-03 -9.91677334E-03  4.87131458E-02 -1.19801884E-02
 -3.40291728E-02  2.72516766E-02  3.72481561E-02 -9.60855511E-04  9.67988794E-05
  5.29157902E-05  4.81434054E-04 -4.21689689E-04  4.38335057E-04 -1.13773649E-04
 -1.00053711E-06 -3.08184480E-06  1.48637100E-05 -2.24497186E-04  1.65144910E-03
 -5.05271451E-03  3.50640096E-02 -2.93942147E-03 -1.52815016E-02  1.05735182E-01
 -8.90102910E-03  5.30160502E-02 -3.61591214E-01  3.12122384E-02 -1.41780627E-03
 -1.05052054E-03  6.78838181E-03 -3.82976874E-03  7.34984440E-03  3.15531582E-03
  5.72221818E-03 -2.46091083E-02  5.66615369E-03 -1.59100743E-02  3.10763144E-05
 -3.88108383E-04  1.01429625E-03  1.21744480E-03 -1.57914921E-03 -2.24027830E-03
  1.72414517E-03 -2.59359042E-06 -5.48037990E-06 -7.52898613E-07  2.02294709E-04
 -4.73669924E-04 -2.22870991E-02 -6.16907751E-02  6.15074458E-02 -6.72481450E-02
 -1.86266693E-01  1.85727958E-01  2.30356757E-01  6.36580929E-01 -6.35023789E-01
  2.14927698E-02 -1.17492351E-02 -7.86793049E-04  1.24747174E-02  2.73579462E-04
 -4.94740540E-02  3.03753382E-02 -1.09183807E-02 -4.90899822E-02 -8.96391492E-03
  8.21253464E-04 -2.92630985E-04 -7.79493754E-05  1.78890665E-04 -2.96277029E-04
  3.94040990E-04 -3.00686178E-04 -5.77653856E-06 -1.25950009E-05  1.32028083E-06
  2.28543386E-04  6.84082657E-04 -5.07593768E-03  3.50555030E-02 -2.96913743E-03
 -1.52884406E-02  1.05741381E-01 -8.91127343E-03  5.24046087E-02 -3.61876081E-01
  3.00588946E-02  1.41572980E-03  1.04990304E-03 -6.78970408E-03  3.83028284E-03
 -7.35116162E-03 -3.13708973E-03 -5.68837965E-03  2.46189648E-02 -5.65401756E-03
  1.59151068E-02  3.09619679E-05 -3.83894005E-04  1.01504509E-03  1.22101833E-03
 -1.57736041E-03 -2.23973181E-03  1.72454981E-03 -3.39047812E-06 -7.37078413E-06
  8.61996750E-06  4.05788249E-04 -1.56095634E-03  4.42454226E-02 -3.73584341E-02
 -6.70315237E-02  1.33581727E-01 -1.12790898E-01 -2.02334280E-01 -4.56980171E-01
  3.84730822E-01  6.93031090E-01  2.13995029E-02 -8.06967411E-03 -9.06553507E-03
  5.49899954E-03  9.92104511E-03 -4.87100195E-02  1.19837603E-02  3.40523742E-02
 -2.72343204E-02 -3.72457454E-02 -9.61159384E-04  9.65207647E-05  5.36651586E-05
  4.81944365E-04 -4.20719307E-04  4.38753273E-04 -1.14029371E-04  9.14967807E-07
  2.29654735E-06 -9.71631276E-06  1.26370876E-04 -1.14989568E-03 -1.69316767E-02
  6.40755266E-02  8.42773233E-03 -5.10450533E-02  1.93370026E-01  2.54753528E-02
  1.74148575E-01 -6.62118629E-01 -8.68804684E-02 -1.51347958E-03  2.63053035E-03
 -1.49874062E-03 -1.08097254E-02  1.69962208E-02  3.95470263E-03 -1.26916646E-02
  2.03506762E-02  2.75034012E-02 -4.42054162E-02  1.91107806E-04 -5.13489762E-04
  1.81726803E-03 -6.96779909E-04  1.33776513E-03 -9.65901462E-04  8.38214215E-04
  2.07030077E-06  3.92239021E-06  6.83460841E-06 -2.46065929E-04  6.08022880E-04
 -2.22882871E-02 -6.16963494E-02  6.15054233E-02 -6.72606397E-02 -1.86265911E-01
  1.85742632E-01  2.29886135E-01  6.36478258E-01 -6.35364574E-01 -2.14954207E-02
  1.17498585E-02  7.83459740E-04 -1.24724290E-02 -2.76846474E-04  4.94815442E-02
 -3.03711830E-02  1.09202015E-02  4.90858006E-02  8.96675683E-03  8.19849155E-04
 -2.93286904E-04 -7.79958249E-05  1.78910326E-04 -2.98273186E-04  3.94715735E-04
 -2.99837102E-04 -8.03932871E-07  7.77898649E-06 -1.33941746E-04  5.75400509E-03
 -2.18091885E-02 -2.87806970E-03  7.21854240E-06  1.02625782E-04  5.21990352E-04
 -1.50616235E-02  1.27196228E-02  2.28253415E-02 -6.39187214E-08 -4.58653236E-05
  6.60909281E-04  1.71836633E-03 -1.19242527E-02  9.92316678E-04 -4.24856292E-06
 -2.38521172E-05 -2.18846107E-04  7.58496875E-03  2.10065125E-02 -2.09391682E-02
 -7.69614138E-06 -9.20736228E-05  1.58519929E-04  1.73086598E-03 -1.19232794E-02
  1.00527683E-03 -9.80411178E-06 -7.02658134E-05 -7.71189792E-04 -1.50666384E-02
  1.27250383E-02  2.28192076E-02 -1.73782195E-06  2.10664985E-05 -3.95508084E-04
  5.76406619E-03 -2.18085435E-02 -2.87701373E-03 -2.78981251E-07 -1.73017192E-05
  3.01915057E-04  7.57903259E-03  2.10086305E-02 -2.09411965E-02 -8.41527569E-07
 -2.74964270E-06  1.92723181E-05 -1.92097629E-04  7.41360712E-04  1.14427590E-02
  3.86407764E-02  6.55566043E-02  3.46031265E-02  1.16698502E-01  1.97921646E-01
 -1.18596088E-01 -3.99467384E-01 -6.76389970E-01  1.43235576E-02 -1.45510819E-02
 -3.80421579E-03  2.62110395E-03 -1.07487396E-02 -2.75549148E-02  4.98927770E-02
  2.71489225E-03  2.40367597E-03  3.34245757E-02  2.24284183E-04  4.93738383E-05
 -2.06696051E-03  1.40368993E-04 -4.37972381E-04  4.18857985E-05 -6.36189600E-04
 -3.02997090E-06 -7.27584086E-06  1.14021482E-05  4.19240799E-05  5.17848986E-04
 -4.03961279E-04  9.87864586E-03  1.59729071E-02 -1.23221742E-03  2.98860592E-02
  4.82148857E-02  4.25832646E-03 -1.02464446E-01 -1.64859926E-01  4.74263363E-03
 -6.08800454E-04 -2.28773729E-03  2.20804729E-03 -2.84193741E-04 -1.20236709E-02
 -2.03678248E-03  7.31343065E-03 -7.46119987E-03 -1.75252538E-03 -1.49421065E-03
 -1.41973115E-03 -1.39681086E-03  2.32454247E-03 -5.89554371E-04  3.70583925E-04
  1.63244615E-03  5.64446252E-06  1.24632965E-05 -1.02300333E-05 -7.39507889E-05
 -1.80750102E-03  6.68089951E-02 -3.71736564E-02 -4.41110581E-02  2.01677389E-01
 -1.12176929E-01 -1.33086247E-01 -6.90725802E-01  3.83967328E-01  4.54518497E-01
 -1.92298325E-02  8.99871267E-03 -7.70288188E-03  1.23669322E-02 -8.08461142E-03
  4.96619236E-02 -2.06621885E-02  3.42124958E-02 -4.08949473E-02  5.25872556E-03
 -5.15272878E-04 -5.76425863E-06  7.95888974E-04  2.75738336E-04 -6.75556178E-04
 -4.00799101E-04 -2.51641060E-04 -2.90930266E-07 -1.49578098E-06  1.42529084E-05
 -2.45203068E-04  1.40220786E-03 -7.78570821E-02 -1.13885599E-02 -3.74547355E-02
 -2.34993348E-01 -3.44084528E-02 -1.13067738E-01  8.02968398E-01  1.18357186E-01
  3.87079040E-01 -9.64193636E-03 -4.94642207E-03 -9.21872858E-03  1.27805447E-02
 -1.85449863E-02  3.41271730E-02  3.13171511E-02  2.96037588E-02 -3.09963479E-02
  4.04057362E-02 -5.62832323E-05  1.53342542E-04  3.37639880E-04 -3.45210485E-05
  7.23108731E-04  8.55869729E-04  7.78767955E-04  4.95380137E-06  1.07767117E-05
  4.86916012E-06 -1.12701032E-04 -2.13222460E-03  6.68398730E-02 -3.71652374E-02
 -4.40699335E-02  2.01743992E-01 -1.12175078E-01 -1.33024293E-01 -6.89383826E-01
  3.84309097E-01  4.56112427E-01  1.92272870E-02 -9.00109824E-03  7.70267956E-03
 -1.23676997E-02  8.08407775E-03 -4.96876342E-02  2.05963467E-02 -3.42254168E-02
  4.08674457E-02 -5.26946859E-03 -5.15863614E-04 -7.67279093E-06  7.94238721E-04
  2.74074708E-04 -6.76344458E-04 -4.01268606E-04 -2.51239694E-04 -1.27179849E-06
 -3.11106920E-06  6.62806372E-06 -1.01047926E-04  8.39588350E-04 -4.03351342E-04
  9.90263545E-03  1.59602699E-02 -1.23027811E-03  2.98805624E-02  4.82398963E-02
  4.57283985E-03 -1.01421527E-01 -1.64770350E-01 -4.73830052E-03  6.09111091E-04
  2.28756387E-03 -2.20298877E-03  2.81292537E-04  1.20100273E-02  2.03910727E-03
 -7.32705048E-03  7.44567697E-03  1.75043602E-03 -1.49577660E-03 -1.41949341E-03
 -1.39944381E-03  2.32016023E-03 -5.91402732E-04  3.70068811E-04  1.63450444E-03
 -1.16729155E-06 -2.58543094E-06  2.26915725E-06  4.89845634E-05  2.55263466E-04
  1.14543791E-02  3.86433004E-02  6.55487255E-02  3.45688325E-02  1.16673992E-01
  1.97913891E-01 -1.18302917E-01 -3.99368237E-01 -6.77342327E-01 -1.43280011E-02
  1.45573414E-02  3.80665693E-03 -2.62244759E-03  1.07477054E-02  2.75593728E-02
 -4.99067560E-02 -2.71925722E-03 -2.40287631E-03 -3.34293753E-02  2.24252880E-04
  5.17793548E-05 -2.06676981E-03  1.41072482E-04 -4.36727497E-04  3.99038104E-05
 -6.39316585E-04 -4.06014216E-06 -8.98311297E-06  5.15141949E-06  1.82284642E-04
  2.72795183E-04 -7.78479625E-02 -1.14058038E-02 -3.74651050E-02 -2.34995577E-01
 -3.44092734E-02 -1.13071628E-01  8.03859907E-01  1.17510312E-01  3.87028529E-01
  9.64675769E-03  4.94674580E-03  9.21877144E-03 -1.27814178E-02  1.85504854E-02
 -3.41314919E-02 -3.13231501E-02 -2.95984807E-02  3.09887880E-02 -4.04146675E-02
 -5.75035540E-05  1.52711963E-04  3.40586965E-04 -3.72245624E-05  7.20676271E-04
  8.57262731E-04  7.79326445E-04 -4.42652213E-06 -4.23769136E-05  3.87858227E-04
 -3.89047194E-03 -1.31611758E-02 -2.23177683E-02 -6.04479714E-06 -7.59273511E-05
  2.16555243E-04  1.41509382E-04 -3.36474102E-03 -5.44292337E-03  6.45869123E-07
  6.57898466E-05 -5.66459063E-04 -2.27411364E-02  1.26569349E-02  1.50168481E-02
 -6.19609065E-07 -1.58924805E-05  5.75014959E-04  2.64985004E-02  3.87406077E-03
  1.27436369E-02 -2.98662840E-06  3.15209241E-05 -6.04042209E-04 -2.27534886E-02
  1.26541367E-02  1.49992023E-02 -2.88858255E-06 -4.45919953E-05  3.35819370E-04
  1.45723524E-04 -3.37193440E-03 -5.43059345E-03 -3.69383937E-06 -3.77033342E-05
 -3.87194173E-05 -3.89855419E-03 -1.31637611E-02 -2.23229593E-02 -5.86129823E-06
 -6.13122380E-05 -4.31788944E-05  2.65005736E-02  3.87787527E-03  1.27537781E-02
 -3.71509746E-06 -7.62023885E-06 -4.29937251E-06  1.95390753E-04  3.99944040E-04
  3.27769313E-02 -4.33833633E-02  5.38635770E-02  9.89491416E-02 -1.30950681E-01
  1.62641939E-01 -3.38840312E-01  4.47954607E-01 -5.56386535E-01  1.21952863E-02
 -1.10000483E-02 -5.65173765E-03 -1.11614333E-02  1.10272020E-02 -2.21542478E-02
  3.30192579E-02  2.85502219E-02  3.73615970E-02 -2.32628854E-02  4.97880126E-04
 -9.90226641E-04  1.83236131E-03 -1.35373874E-04  4.31233625E-04 -5.18138442E-04
 -4.25831955E-05  1.53278830E-06  3.50586682E-06 -2.94597726E-06  1.67132801E-05
 -6.58002660E-04 -7.81710500E-02 -2.85080388E-02 -3.35064229E-02 -2.35945782E-01
 -8.60531433E-02 -1.01128901E-01  8.06891084E-01  2.94885052E-01  3.45925913E-01
 -7.15195462E-03 -8.98982196E-03  5.79967762E-03 -1.16217291E-02  2.12427313E-02
  2.84641651E-02  4.24286983E-02 -9.31645063E-03  2.33152660E-02 -5.20455884E-02
  2.14854349E-04  4.52449050E-04 -5.38309145E-05  3.15220989E-04 -3.00861729E-04
  5.15047015E-04  7.11498445E-04 -9.38673169E-08  1.09348981E-07 -6.53204495E-06
 -8.49113612E-05  9.86748696E-04  2.62297729E-02  7.29609707E-02 -3.43759933E-02
  7.92075844E-02  2.20279155E-01 -1.03750594E-01 -2.70159537E-01 -7.53398520E-01
  3.55313856E-01 -1.53618682E-02  2.53994160E-03  1.38411010E-02 -3.01475318E-03
  1.51479085E-02  3.82913734E-02  3.12305743E-03 -4.64202296E-02 -9.09325492E-03
 -4.00826451E-02 -5.72459902E-04  5.23805536E-04 -7.76867818E-04 -7.72169589E-04
  7.65065122E-04  1.52071433E-04 -5.48575587E-04  2.32242799E-06  4.89127012E-06
  3.85703981E-06 -6.20572183E-05 -5.44512358E-04  1.91303198E-02 -1.09257397E-03
  1.39974990E-02  5.77667496E-02 -3.27709868E-03  4.22599410E-02 -1.97334963E-01
  1.08761374E-02 -1.44501138E-01  3.97851430E-03  5.29110545E-04  2.38876258E-03
 -2.55617141E-03  4.92957030E-03 -1.23254193E-02 -6.27771850E-03 -8.55603036E-03
  4.94211654E-03 -1.12899578E-02 -1.44530920E-03 -1.80825692E-03  4.69479156E-04
  3.73972040E-04  2.39381611E-03  1.60521427E-03  6.03800206E-04 -1.93541495E-06
 -4.17658773E-06  4.82106490E-06  1.38024875E-04  1.63973986E-04  2.62254916E-02
  7.29612236E-02 -3.43825460E-02  7.91827884E-02  2.20274248E-01 -1.03773415E-01
 -2.70774838E-01 -7.53500166E-01  3.55073662E-01  1.53652069E-02 -2.53901000E-03
 -1.38402770E-02  3.01462127E-03 -1.51470092E-02 -3.82856255E-02 -3.10436138E-03
  4.64193971E-02  9.10207932E-03  4.00851648E-02 -5.72995744E-04  5.23170744E-04
 -7.76985624E-04 -7.73992606E-04  7.64657203E-04  1.50872389E-04 -5.49269351E-04
  2.23964957E-07  1.27744978E-06 -2.31644553E-05  1.70160122E-04 -7.25133118E-04
 -7.81674022E-02 -2.85160006E-02 -3.35026906E-02 -2.35944856E-01 -8.60257195E-02
 -1.01142497E-01  8.07133361E-01  2.94063277E-01  3.46097466E-01  7.14914017E-03
  8.99104990E-03 -5.80129549E-03  1.16198034E-02 -2.12441414E-02 -2.84681525E-02
 -4.24274728E-02  9.31442438E-03 -2.33159753E-02  5.20465752E-02  2.16101029E-04
  4.52060575E-04 -5.30994345E-05  3.17343117E-04 -3.00495429E-04  5.14361868E-04
  7.10615852E-04  4.81515849E-07  9.05304076E-07  9.32049058E-07 -1.00130726E-04
  1.05012224E-03  3.27900152E-02 -4.33810557E-02  5.38619866E-02  9.89932595E-02
 -1.30933428E-01  1.62628823E-01 -3.38094572E-01  4.48245259E-01 -5.56355892E-01
 -1.21947769E-02  1.09974100E-02  5.65119954E-03  1.11636982E-02 -1.10269684E-02
  2.21489800E-02 -3.30340354E-02 -2.85554632E-02 -3.73491570E-02  2.32819050E-02
  4.97716777E-04 -9.90303050E-04  1.83179082E-03 -1.36075353E-04  4.31339382E-04
 -5.17916735E-04 -4.11079961E-05  1.37305955E-06  4.07071080E-06 -2.19656904E-05
  1.30802769E-04 -7.39989091E-04  1.91219908E-02 -1.07716697E-03  1.40100098E-02
  5.77796054E-02 -3.27679526E-03  4.22429709E-02 -1.97574858E-01  1.16244267E-02
 -1.44256838E-01 -3.97975151E-03 -5.29226773E-04 -2.38679988E-03  2.55464262E-03
 -4.93072328E-03  1.23273653E-02  6.28168457E-03  8.54125908E-03 -4.93752095E-03
  1.12926166E-02 -1.44406193E-03 -1.80731938E-03  4.68048234E-04  3.76013241E-04
  2.39682414E-03  1.60334867E-03  6.03268616E-04  1.22081028E-06  9.14922515E-06
  7.39968865E-05 -1.11637405E-02  1.47680147E-02 -1.83416809E-02  2.39804512E-06
  3.76185694E-06 -1.99910577E-04  2.66048055E-02  9.70613730E-03  1.14056454E-02
  6.00101080E-06  5.84319088E-05  2.94378613E-04 -8.92620098E-03 -2.48412347E-02
  1.17025860E-02  3.51112687E-06  3.19709733E-05 -1.27376396E-04 -6.51356595E-03
  3.69347768E-04 -4.76362228E-03 -1.56627377E-06 -4.31400630E-05 -5.45101418E-05
 -8.92707062E-03 -2.48402604E-02  1.17062494E-02  3.73989477E-06  4.08731219E-05
 -1.52329968E-04  2.66064160E-02  9.70693439E-03  1.14023623E-02  3.47218894E-06
 -1.72282181E-06  2.70423096E-04 -1.11673378E-02  1.47680844E-02 -1.83381494E-02
  3.59830155E-06  5.79829533E-05 -3.50243091E-04 -6.50928846E-03  3.63836542E-04
 -4.77016848E-03  1.49827763E-02  3.13246175E-02 -3.35992983E-02 -9.34753724E-01
  3.26332318E+00  1.01142263E-01 -4.87367192E-03  8.25082336E-02  5.37453682E-02
  2.70915245E-02 -5.34735082E-02 -3.21659205E+00 -6.88806548E-01  1.27691613E-01
 -3.82073526E-03 -3.09904636E-04 -2.37858254E-03 -9.92979987E-03 -6.75587015E-03
 -1.10208304E-01  4.71277347E-02  1.50775141E-02  4.41111852E-02 -1.28954366E-02
  6.55505458E-03  8.09668724E-03  4.94434115E-04 -1.06644014E-03 -2.30309121E-04
  7.25574472E-03  1.18345735E-02 -5.58384322E-03 -1.16746203E-02  1.25228172E-02
  3.48253961E-01 -1.21718522E+00  1.41127268E-01  2.25053454E-02  5.87404004E-02
 -3.77668257E-02 -3.53551025E-02  1.00781182E-03 -1.29615168E+00  6.24435312E-01
 -1.01547019E+00  5.81860998E-03  1.06917616E-02  2.00635648E-03 -6.85777629E-03
  1.65159934E-03 -1.22189960E-02 -2.83534551E-02  5.10551583E-02 -7.26691391E-02
  1.38122344E-01  2.53584037E-03  8.50132932E-03  5.44926416E-04 -1.23933228E-03
  1.17019830E-03  5.34762937E-03  1.04469449E-02 -1.92400148E-02 -4.02260569E-02
  4.31499858E-02  1.20021471E+00 -4.19025488E+00  1.07067038E-01 -8.26588634E-04
  2.16533825E-02  3.99759023E-02  1.83840659E-02  8.60418767E-02 -2.93025324E+00
 -5.00033882E-01 -2.79776502E+00  4.60682421E-03  6.19064298E-03 -1.05972694E-03
  6.32761000E-03  5.97100845E-03  4.75505318E-02 -6.70369181E-02 -7.21991293E-03
 -3.43775158E-02  1.64640680E-02  3.25616425E-03  1.26216620E-02  2.12049588E-03
  5.63424873E-04  7.66357333E-04  7.31039118E-03  1.16761186E-02  1.32510008E-03
  2.76949042E-03 -2.95219161E-03 -8.28832476E-02  2.90641152E-01  1.40836367E-01
  1.09570528E-02  7.00370662E-02 -3.76453855E-02 -9.05241059E-03 -2.49463079E-02
 -1.30510515E+00  7.04111017E-02 -4.70754614E-01  5.15443687E-03  1.18019098E-02
  3.18166262E-03  2.57620935E-03 -5.00981778E-03 -5.28860248E-02  4.44148832E-03
 -4.52813025E-02  8.25821851E-02 -1.33935618E-01  3.42518597E-03  8.10916981E-03
  1.52357830E-04  3.54215450E-05  4.05025887E-04  5.49878706E-03  9.96322455E-03
  1.92416872E-02  4.02296460E-02 -4.31497552E-02 -1.20032482E+00  4.19117071E+00
  1.07082352E-01 -8.26651172E-04  2.16601436E-02  3.99826073E-02  1.83870346E-02
  8.60575095E-02 -2.93004357E+00 -5.00838056E-01 -2.79828480E+00 -4.60729148E-03
 -6.19114213E-03  1.06061712E-03 -6.32812104E-03 -5.97298064E-03 -4.75568013E-02
  6.70447989E-02  7.20902020E-03  3.43881034E-02 -1.64675315E-02  3.25685833E-03
  1.26221140E-02  2.12001438E-03  5.62533038E-04  7.67225544E-04  7.30859831E-03
  1.16774836E-02  5.58366629E-03  1.16748399E-02 -1.25435219E-02 -3.48028147E-01
  1.21406458E+00  1.41129352E-01  2.25022188E-02  5.87397234E-02 -3.77923901E-02
 -3.53664412E-02  1.02747934E-03 -1.29618037E+00  6.23508924E-01 -1.01464710E+00
 -5.81856536E-03 -1.06911361E-02 -2.00717734E-03  6.86078920E-03 -1.65231279E-03
  1.22149638E-02  2.83560309E-02 -5.10567937E-02  7.26606632E-02 -1.38119465E-01
  2.53480517E-03  8.50086704E-03  5.44309712E-04 -1.23969714E-03  1.17025380E-03
  5.34696592E-03  1.04478876E-02 -1.49833668E-02 -3.13256593E-02  3.35895044E-02
  9.34886170E-01 -3.26450938E+00  1.01151648E-01 -4.87514785E-03  8.25086478E-02
  5.37676951E-02  2.70665026E-02 -5.34570786E-02 -3.21680520E+00 -6.89585536E-01
  1.27963941E-01  3.82024694E-03  3.11008252E-04  2.37851650E-03  9.93059511E-03
  6.75586099E-03  1.10210264E-01 -4.71271679E-02 -1.50810739E-02 -4.41164574E-02
  1.29034294E-02  6.55391370E-03  8.09732910E-03  4.94519866E-04 -1.06686482E-03
 -2.29131224E-04  7.25397398E-03  1.18361784E-02 -1.32595721E-03 -2.77211726E-03
  2.97698038E-03  8.27063773E-02 -2.87221836E-01  1.40850274E-01  1.09474896E-02
  7.00529393E-02 -3.76105373E-02 -9.07608738E-03 -2.49391945E-02 -1.30465766E+00
  6.96479418E-02 -4.71750683E-01 -5.15696564E-03 -1.18010022E-02 -3.18251331E-03
 -2.57684104E-03  5.00812802E-03  5.28970991E-02 -4.44720159E-03  4.52822498E-02
 -8.25838896E-02  1.33940429E-01  3.42584487E-03  8.10936964E-03  1.51931504E-04
  3.52077100E-05  4.06621267E-04  5.49774476E-03  9.96469269E-03  1.77126029E-02
  1.56730703E-01  1.69043739E+00  1.90810869E-03  1.83829098E-03 -4.78940373E-03
 -6.60506196E-03 -5.84420517E-02 -6.29652387E-01 -4.68623383E-03 -2.65307097E-03
 -8.55912773E-04 -2.27492546E-02 -2.01309178E-01 -2.17043821E+00  9.13118174E-04
  1.20712908E-03  5.26549871E-03  1.56540189E-03  1.38500069E-02  1.49868015E-01
 -4.67662592E-03 -7.60358992E-04 -2.73426753E-03  2.27488816E-02  2.01313852E-01
  2.17047524E+00  9.12660926E-04  1.20732547E-03  5.26446580E-03  6.59964039E-03
  5.84021526E-02  6.29383100E-01 -4.68371837E-03 -2.65584693E-03 -8.52712460E-04
 -1.77143433E-02 -1.56749287E-01 -1.69050372E+00  1.90505655E-03  1.83967974E-03
 -4.79020373E-03 -1.56448143E-03 -1.38437689E-02 -1.49611300E-01 -4.67580294E-03
 -7.61328218E-04 -2.73826515E-03 -8.04583316E-03 -1.68224166E-02  1.80669411E-02
  5.01592841E-01 -1.75118316E+00  1.64906976E-02 -1.47913907E-01  2.26013642E-02
 -4.91848496E-02  2.89604221E-02  9.49491786E-03  1.11612613E+00  1.66844059E+00
 -6.43631350E-01 -3.12012143E-03  9.59648809E-04 -1.34497844E-02  1.96823545E-03
  1.11039216E-04 -1.03625379E-02  2.02640782E-02 -1.45425270E-02  7.48521570E-02
 -1.40144499E-01 -6.69951614E-03  3.30683060E-03 -5.16310709E-03 -3.83922163E-03
  5.29329681E-03 -9.94872431E-03  3.14775407E-03 -2.01400353E-02 -4.21071607E-02
  4.51548100E-02  1.25644686E+00 -4.38667284E+00 -1.07995362E-02 -1.02902545E-01
 -2.01730777E-03  1.34122078E-02 -7.47896943E-02  6.52906759E-02 -1.96517404E-01
  3.83770314E+00 -1.82036396E+00 -1.17033455E-03 -3.89801282E-03 -7.19875896E-03
 -6.89296025E-03 -3.70272522E-03  4.89867570E-02 -1.43580176E-02  1.26628148E-02
  5.44546500E-02 -2.18384329E-02 -7.98604556E-03  5.03112896E-03 -6.92572048E-03
 -7.21764618E-03  6.11556356E-03 -1.04720544E-02  6.63832769E-03  4.45490259E-04
  9.32016558E-04 -9.88622446E-04 -2.78047349E-02  9.66338776E-02 -4.95957067E-03
 -1.54724049E-01  3.15625459E-02 -3.23209304E-04  4.41531110E-02 -1.11796244E-02
  8.77608560E-02  1.34526425E+00 -2.11196332E-01 -1.34378173E-03  5.25048032E-03
 -9.20764971E-03 -8.94666997E-03  3.71061694E-03 -5.57114355E-02  1.19718867E-02
  7.76214033E-02 -7.18397294E-02  1.23619922E-01 -5.28995246E-03  2.78176176E-03
 -4.96064431E-03 -4.48462464E-03  5.86379883E-03 -8.56983436E-03  4.25817902E-03
  1.25358223E-02  2.62087350E-02 -2.81145098E-02 -7.82158885E-01  2.73017033E+00
 -2.03903741E-02 -1.27342561E-01  5.26528680E-02  3.54405596E-02 -1.82873154E-02
 -5.98439878E-02 -6.57885706E-01  2.65817136E+00  8.05215750E-01 -4.15375142E-03
  2.08315048E-03  1.77253141E-03  9.85834739E-03  7.46906922E-03 -1.14895974E-01
  4.85566037E-02  4.62345587E-02 -5.38453704E-02  5.33499406E-03 -3.67352752E-03
  3.06569424E-03 -7.36541064E-03 -4.34201031E-03  7.47497651E-03 -9.95115885E-03
  4.79686684E-03 -4.43205741E-04 -9.27078130E-04  9.90371981E-04  2.76336505E-02
 -9.60464020E-02 -4.95308625E-03 -1.54721764E-01  3.15877069E-02 -3.18122012E-04
  4.41636909E-02 -1.11312868E-02  8.73457054E-02  1.34529870E+00 -2.11359881E-01
  1.34396602E-03 -5.25107792E-03  9.20728730E-03  8.94596490E-03 -3.71145218E-03
  5.57167029E-02 -1.19687896E-02 -7.76213627E-02  7.18356539E-02 -1.23617059E-01
 -5.28973833E-03  2.78171198E-03 -4.96007323E-03 -4.48393333E-03  5.86400404E-03
 -8.56939724E-03  4.25824077E-03  2.01393110E-02  4.21054701E-02 -4.51498846E-02
 -1.25647165E+00  4.38695947E+00 -1.07938406E-02 -1.02899461E-01 -2.01631284E-03
  1.33986051E-02 -7.47990055E-02  6.52960537E-02 -1.96127384E-01  3.83767036E+00
 -1.82075432E+00  1.16863744E-03  3.89966674E-03  7.19780301E-03  6.89422829E-03
  3.70071088E-03 -4.89777855E-02  1.43630818E-02 -1.26570825E-02 -5.44602438E-02
  2.18351149E-02 -7.98749196E-03  5.03103209E-03 -6.92536382E-03 -7.21827429E-03
  6.11592520E-03 -1.04715489E-02  6.63802402E-03  8.04196022E-03  1.68135757E-02
 -1.80484458E-02 -5.01598351E-01  1.75210521E+00  1.65133472E-02 -1.47909081E-01
  2.25913953E-02 -4.91766638E-02  2.89459202E-02  9.51041754E-03  1.11651172E+00
  1.66871712E+00 -6.43774001E-01  3.11748581E-03 -9.58703729E-04  1.34502218E-02
 -1.96763910E-03 -1.10366032E-04  1.03682567E-02 -2.02692154E-02  1.45435455E-02
 -7.48513883E-02  1.40131175E-01 -6.70078872E-03  3.30724611E-03 -5.16255301E-03
 -3.83896421E-03  5.29332417E-03 -9.94836234E-03  3.14695431E-03 -1.25349607E-02
 -2.62064964E-02  2.80996272E-02  7.82272119E-01 -2.73212198E+00 -2.03826514E-02
 -1.27343672E-01  5.26623432E-02  3.54462302E-02 -1.83045582E-02 -5.98106693E-02
 -6.58135048E-01  2.65875118E+00  8.05770748E-01  4.15331739E-03 -2.08266759E-03
 -1.77172395E-03 -9.85817804E-03 -7.46953722E-03  1.14889170E-01 -4.85513994E-02
 -4.62335639E-02  5.38462986E-02 -5.32583301E-03 -3.67297465E-03  3.06574115E-03
 -7.36469880E-03 -4.34261819E-03  7.47431517E-03 -9.95007869E-03  4.79665991E-03
 -9.51177841E-03 -8.41868202E-02 -9.07132430E-01 -3.46038006E-03  4.21426304E-03
  2.70871805E-04 -2.38043645E-02 -2.10650335E-01 -2.27190303E+00  1.03359940E-03
 -3.24401095E-03  4.29497736E-03  5.27570741E-04  4.66340789E-03  4.98204116E-02
  6.16605698E-05  5.31283669E-03 -1.22162566E-03  1.48125741E-02  1.31049197E-01
  1.41450249E+00  2.63591073E-03  8.21924268E-04 -4.74348747E-03 -5.26181272E-04
 -4.64434289E-03 -4.97887536E-02  5.98078987E-05  5.31136625E-03 -1.22105569E-03
  2.38056297E-02  2.10653286E-01  2.27197350E+00  1.03769212E-03 -3.24502312E-03
  4.29436702E-03  9.51254681E-03  8.41764958E-02  9.07438982E-01 -3.46436818E-03
  4.21291086E-03  2.67738933E-04 -1.48115937E-02 -1.31047941E-01 -1.41471347E+00
  2.63562346E-03  8.23173597E-04 -4.74291119E-03 -1.34754371E-02 -2.81741470E-02
  3.02235274E-02  8.40523056E-01 -2.93501190E+00 -3.07567897E-02  4.14908416E-02
  1.26179928E-01 -6.56458339E-02 -3.51199648E-02 -9.59694581E-03  2.37383757E+00
  2.97824100E-01 -1.84195499E+00 -8.36918089E-03 -9.73107595E-03  2.64191249E-03
 -1.09841386E-03  8.25359771E-05 -8.91674158E-02  8.05517471E-02  3.79535284E-02
 -4.63093940E-02  3.44053927E-02 -1.29900989E-02  6.85751756E-03  5.68089704E-03
  8.03920468E-05 -3.06794844E-03  1.13120925E-04 -5.17238958E-03 -5.83055722E-03
 -1.21906126E-02  1.31047369E-02  3.63531712E-01 -1.26981022E+00 -6.93815607E-02
  4.49579806E-02  1.29985705E-01  2.30644803E-02 -4.32052031E-02 -1.88437412E-02
  5.15622172E-01  4.65923353E-01 -1.65427262E+00 -4.92662361E-03  6.27761956E-03
 -8.11680440E-03  5.66723412E-03  6.30641334E-03 -1.42083904E-01  6.29435095E-02
  4.89212014E-02 -5.82237464E-03 -3.44674978E-02 -1.14185458E-02  6.69653698E-03
  5.42981350E-03 -8.23910426E-04 -3.38115615E-03  9.54186024E-04 -1.82890869E-03
 -1.00206651E-02 -2.09505257E-02  2.24623260E-02  6.25113316E-01 -2.18276236E+00
 -8.64045148E-02  2.52432921E-02  1.15493975E-01  6.18326777E-02  2.09000583E-03
  1.48341592E-02 -3.00481049E-01 -4.83065673E-01 -2.35501122E+00  9.49967163E-04
  7.49075286E-03  6.48713713E-03 -5.66599142E-03 -7.58010923E-03 -1.38795694E-01
  4.20450383E-02 -4.88741198E-03  3.14861343E-02 -4.31521272E-02 -1.11420591E-02
  8.30729803E-03  5.76163183E-03  7.87331933E-04 -3.29967963E-03  3.01953398E-03
 -1.55070964E-03 -1.76558094E-02 -3.69130565E-02  3.96092358E-02  1.10143665E+00
 -3.84623667E+00 -4.72362214E-02 -8.74761506E-03  1.08032505E-01 -2.79838575E-02
  8.01945389E-02  3.14514458E-02  1.58291053E+00 -2.11838231E+00 -2.70932191E+00
 -2.49005909E-03 -2.77343510E-03  1.10978103E-02  2.96279862E-03 -1.42911458E-03
 -8.59061532E-02  5.82654015E-02 -1.43225577E-02 -1.27425422E-02  2.27020799E-02
 -1.28209817E-02  6.70865899E-03  7.43938114E-03 -4.92788891E-04 -6.12938634E-03
  4.35664686E-03 -4.32787975E-03  1.00201003E-02  2.09494157E-02 -2.24662860E-02
 -6.25025964E-01  2.18247947E+00 -8.64173634E-02  2.52364142E-02  1.15484590E-01
  6.17952394E-02  2.10752724E-03  1.48113333E-02 -3.00064092E-01 -4.83130314E-01
 -2.35504778E+00 -9.52346763E-04 -7.48936663E-03 -6.48515687E-03  5.66762200E-03
  7.57736185E-03  1.38801982E-01 -4.20505522E-02  4.87793869E-03 -3.14885881E-02
  4.31531096E-02 -1.11418714E-02  8.30646987E-03  5.76230834E-03  7.86138803E-04
 -3.30025104E-03  3.01978337E-03 -1.55116034E-03  5.83175673E-03  1.21931880E-02
 -1.31066773E-02 -3.63539476E-01  1.27051128E+00 -6.93876217E-02  4.49560561E-02
  1.29978400E-01  2.30245482E-02 -4.31665969E-02 -1.88709414E-02  5.15565319E-01
  4.66020636E-01 -1.65440226E+00  4.92504189E-03 -6.27709012E-03  8.11620876E-03
 -5.66634444E-03 -6.30763037E-03  1.42088748E-01 -6.29410184E-02 -4.89150586E-02
  5.81773117E-03  3.44724693E-02 -1.14188472E-02  6.69474623E-03  5.43009431E-03
 -8.21728144E-04 -3.38087768E-03  9.54294067E-04 -1.83087879E-03  1.34763016E-02
  2.81761899E-02 -3.02282532E-02 -8.40472927E-01  2.93442581E+00 -3.07592486E-02
  4.14882343E-02  1.26188578E-01 -6.56167070E-02 -3.51528870E-02 -9.59293170E-03
  2.37347936E+00  2.97892951E-01 -1.84182551E+00  8.37051456E-03  9.73126977E-03
 -2.64389699E-03  1.09940606E-03 -8.55291726E-05  8.91617780E-02 -8.05548599E-02
 -3.79506872E-02  4.63133375E-02 -3.44060103E-02 -1.29884739E-02  6.85691485E-03
  5.68138370E-03  7.94275031E-05 -3.06785948E-03  1.14365326E-04 -5.17187921E-03
  1.76572627E-02  3.69163436E-02 -3.96139991E-02 -1.10146113E+00  3.84669745E+00
 -4.72234589E-02 -8.73798813E-03  1.08043702E-01 -2.79368264E-02  8.01777108E-02
  3.14721073E-02  1.58286763E+00 -2.11859742E+00 -2.70924376E+00  2.48944071E-03
  2.77319404E-03 -1.10989277E-02 -2.96070784E-03  1.42723971E-03  8.59023558E-02
 -5.82690893E-02  1.43289187E-02  1.27352913E-02 -2.26957858E-02 -1.28200428E-02
  6.70996963E-03  7.43870623E-03 -4.92305620E-04 -6.12866014E-03  4.35620640E-03
 -4.32703019E-03 -1.59293775E-02 -1.40957007E-01 -1.51977793E+00 -3.78878255E-03
 -2.95042486E-03 -2.61791796E-03 -6.89415905E-03 -6.10261039E-02 -6.57908956E-01
  2.59547224E-03 -3.52809594E-03 -3.27463322E-03 -1.18417390E-02 -1.04791159E-01
 -1.13013227E+00  5.38197288E-03 -2.61329691E-04 -8.51247937E-04 -2.08605264E-02
 -1.84581670E-01 -1.99239767E+00 -1.07606738E-03  5.37368119E-03  3.54559598E-04
  1.18417389E-02  1.04793088E-01  1.13010838E+00  5.38420754E-03 -2.64190886E-04
 -8.53927765E-04  6.89532813E-03  6.10451745E-02  6.57868341E-01  2.59770423E-03
 -3.52447489E-03 -3.27780799E-03  1.59266764E-02  1.40950251E-01  1.51956660E+00
 -3.78735751E-03 -2.94619494E-03 -2.61676567E-03  2.08601613E-02  1.84592480E-01
  1.99230761E+00 -1.07799842E-03  5.37077724E-03  3.51419975E-04 -6.15999133E-06
 -1.29702099E-05  6.24167793E-06  4.68345311E-04 -7.05176838E-04  4.86396027E-02
 -1.44941237E-01  9.97297919E-03  9.01545337E-02 -2.68641629E-01  1.85900846E-02
  9.23796649E-01 -2.74542469E+00  1.89850146E-01 -9.72971731E-04  1.79459952E-04
  1.35290440E-03  8.02566264E-03 -1.17049158E-02  5.91494891E-03 -3.37852800E-03
  4.14667903E-03 -3.69843880E-02  5.58577939E-02  2.80828856E-04 -1.63186943E-03
  2.60231980E-03  4.74397217E-05  2.50171687E-04  6.10763935E-03 -5.23913097E-03
 -2.36875587E-06 -4.98273674E-06  1.42439843E-07  1.00988787E-04 -4.89159645E-05
  1.46435042E-01  3.30970740E-02  3.01143272E-02  2.71513392E-01  6.13892598E-02
  5.58934162E-02  2.77661293E+00  6.27908473E-01  5.71688272E-01 -9.63520129E-04
 -5.23254263E-03  2.02128668E-03 -5.41435648E-03  1.19404277E-02 -6.42169949E-04
  1.69179039E-02 -1.32697978E-02  3.00207986E-02 -5.65607442E-02 -1.92403440E-03
 -1.38367123E-03 -1.34373393E-03  3.98354450E-04 -3.71985551E-03 -5.70424360E-03
 -4.52239018E-03  1.39998914E-05  3.00632267E-05 -3.19133682E-05 -6.47815831E-04
  5.89457674E-04 -5.55175481E-02  1.41976447E-01  1.49195260E-02 -1.02900468E-01
  2.63234279E-01  2.76575597E-02 -1.05060244E+00  2.69157765E+00  2.83976323E-01
 -1.83421380E-03  2.58277786E-03 -8.19136713E-03  6.28384892E-03 -9.35937370E-03
  8.15930714E-03 -9.80124595E-03  2.98260027E-02 -3.23386435E-02  4.95745799E-02
  9.12071563E-04  2.90241123E-04  5.16454044E-04 -3.59728533E-03  5.61211900E-03
 -3.88934816E-03  3.69085349E-03  2.92488693E-06  5.91341514E-06 -1.61306618E-06
 -2.74925704E-04  1.93040937E-03 -1.39753262E-01 -3.02542614E-02 -5.51502419E-02
 -2.58942266E-01 -5.60366914E-02 -1.02167148E-01 -2.64809315E+00 -5.71922438E-01
 -1.04358528E+00  3.88547887E-03  2.93129713E-03  4.88717120E-03 -7.47756603E-03
  1.00453416E-02 -1.36875983E-02 -5.02221236E-03 -2.09044868E-02  3.54945507E-02
 -5.13620048E-02  7.26346473E-04  2.71152316E-03 -1.78072750E-03  3.14964956E-03
 -2.13621051E-03  3.46940346E-03  6.05774591E-03 -8.86647455E-06 -1.83309437E-05
  8.19944782E-06  7.37557943E-04 -2.14135898E-03 -5.55300899E-02  1.41982359E-01
  1.48997230E-02 -1.02927794E-01  2.63203871E-01  2.75760043E-02 -1.04972638E+00
  2.69147947E+00  2.84758997E-01  1.83509923E-03 -2.58156544E-03  8.19274189E-03
 -6.28472744E-03  9.35856247E-03 -8.16109184E-03  9.79611768E-03 -2.98191969E-02
  3.23275769E-02 -4.95713381E-02  9.11447958E-04  2.87448169E-04  5.15887185E-04
 -3.59848121E-03  5.61084551E-03 -3.88993216E-03  3.68959264E-03  5.76557178E-07
  1.41601648E-06 -2.72099315E-06  3.29739500E-05 -1.89998213E-04  1.46437761E-01
  3.30954858E-02  3.01169875E-02  2.71525970E-01  6.14207285E-02  5.58837171E-02
  2.77663378E+00  6.27840034E-01  5.71981326E-01  9.62595884E-04  5.23240462E-03
 -2.02172465E-03  5.41533856E-03 -1.19394005E-02  6.45959516E-04 -1.69184975E-02
  1.32558213E-02 -3.00249218E-02  5.65615577E-02 -1.92301778E-03 -1.38409612E-03
 -1.34330678E-03  4.00087724E-04 -3.72044814E-03 -5.70292341E-03 -4.52456705E-03
  9.51134224E-06  2.06536712E-05 -2.39603967E-05 -4.07201705E-04  5.59669902E-04
  4.86476554E-02 -1.44932622E-01  9.96704621E-03  9.02257502E-02 -2.68625586E-01
  1.85544037E-02  9.23541466E-01 -2.74579646E+00  1.89866672E-01  9.72731146E-04
 -1.80995425E-04 -1.35387701E-03 -8.02658224E-03  1.17048912E-02 -5.92666376E-03
  3.38101509E-03 -4.14923323E-03  3.69866661E-02 -5.58639692E-02  2.82650041E-04
 -1.63253879E-03  2.60218677E-03  4.57803877E-05  2.49482918E-04  6.10921412E-03
 -5.23738443E-03 -2.17930413E-06 -4.40502090E-06  9.24611567E-07  2.25456890E-04
  7.67618212E-04 -1.39756516E-01 -3.02566584E-02 -5.51356690E-02 -2.58906862E-01
 -5.60935448E-02 -1.02184121E-01 -2.64747009E+00 -5.72745727E-01 -1.04403543E+00
 -3.88462938E-03 -2.93042311E-03 -4.88700599E-03  7.47854889E-03 -1.00441737E-02
  1.36855585E-02  5.02062625E-03  2.09190792E-02 -3.54920311E-02  5.13458792E-02
  7.28098166E-04  2.71092897E-03 -1.78168945E-03  3.15065595E-03 -2.13376357E-03
  3.46734882E-03  6.05793320E-03 -5.86778565E-07 -4.03915611E-05 -8.31129340E-04
  7.24299597E-03 -2.15677796E-02  1.49401563E-03 -9.97772521E-06 -4.43578090E-05
  1.15777091E-05  2.18094042E-02  4.93222471E-03  4.48843502E-03  1.24917688E-05
  9.43765999E-05  7.12704702E-04 -8.25641275E-03  2.11362098E-02  2.22157471E-03
 -4.28616330E-06  5.11211910E-06  5.99055713E-04 -2.07966391E-02 -4.50013976E-03
 -8.20452991E-03  7.11287335E-06 -2.70828296E-05 -1.39839590E-03 -8.26020229E-03
  2.11359650E-02  2.21674745E-03  2.02791415E-06  1.91904864E-05 -1.51779563E-04
  2.18077821E-02  4.93377009E-03  4.48837356E-03  1.22345656E-05  9.28231559E-05
  4.66579891E-04  7.24876555E-03 -2.15667402E-02  1.49313557E-03  2.44901961E-06
  1.51915676E-05 -4.22248557E-04 -2.07933989E-02 -4.50537578E-03 -8.20454544E-03
  1.41889328E-05  2.99548293E-05 -2.50106340E-05 -7.76203043E-04  1.24523518E-03
  4.40858357E-02  2.48648712E-02  1.44542248E-01  8.17755793E-02  4.60055186E-02
  2.68027758E-01  8.33726719E-01  4.69067683E-01  2.74126362E+00 -9.97665375E-03
  9.36935270E-03  3.19189324E-03  1.30503818E-03  2.23667967E-03  5.32578209E-02
 -3.80764398E-02 -1.50040595E-02 -4.50898914E-04 -6.98228282E-03  3.80766934E-04
 -7.38598542E-03 -2.74523834E-03  2.53907488E-03  2.17483569E-03 -9.88647515E-04
 -8.43375211E-05  1.02581671E-05  2.16455738E-05 -1.68814321E-05 -8.60912554E-04
  1.94648746E-03  4.29913679E-02 -7.45850890E-02 -1.26753202E-01  7.96219008E-02
 -1.38231067E-01 -2.34972391E-01  8.14141055E-01 -1.41688598E+00 -2.39944166E+00
  1.20035503E-02 -3.27158916E-03 -5.23742614E-03  4.09906366E-03  2.28289502E-03
 -5.86227006E-02  2.16518077E-02  2.05011014E-02 -1.41238369E-02 -5.08462717E-03
 -3.73828081E-03  1.66109340E-03  7.05830572E-03  1.17396018E-03 -2.40955179E-03
  2.97485128E-04  7.05050968E-04  8.69400494E-06  1.86364617E-05 -1.62454730E-05
 -2.72498847E-04  6.82379204E-04 -1.08967135E-01 -5.23985978E-02  9.38988340E-02
 -2.02085393E-01 -9.72478923E-02  1.74210525E-01 -2.06640244E+00 -9.94928289E-01
  1.78154027E+00 -1.27025319E-02  4.24468226E-03  2.84677798E-03  2.76377295E-03
  3.02569182E-03  6.06195892E-02 -2.43474586E-02 -1.41157554E-02 -4.30985631E-03
 -9.19717651E-03  8.35043526E-03  8.81734238E-04 -4.07640636E-04 -9.68324639E-04
 -1.54596263E-03  6.90721928E-04  5.07797072E-05 -1.60800224E-06 -3.24840776E-06
  3.08802967E-06  1.12201916E-05 -1.97588517E-04  2.20228757E-02  1.02377409E-01
 -1.11938382E-01  4.07555030E-02  1.89643565E-01 -2.07405628E-01  4.16543525E-01
  1.93891567E+00 -2.12010842E+00  1.18325470E-02 -5.82317917E-03 -6.39039679E-05
  5.39446035E-03  1.16843802E-03 -5.81089564E-02  2.84900879E-02  6.57495834E-03
 -1.75610734E-02 -2.14953106E-03 -4.96181117E-03  4.83015166E-03 -3.90034233E-03
 -2.73349952E-03  1.77406705E-03  1.79325272E-05 -6.72423395E-04 -6.28675056E-06
 -1.33892222E-05  1.00508475E-05  2.23344994E-04  1.19146070E-04 -1.08967039E-01
 -5.23893840E-02  9.38924631E-02 -2.02078356E-01 -9.72507938E-02  1.74162969E-01
 -2.06632764E+00 -9.94959846E-01  1.78115863E+00  1.27022371E-02 -4.24479820E-03
 -2.84543248E-03 -2.76253212E-03 -3.02571100E-03 -6.06075028E-02  2.43383593E-02
  1.41228267E-02  4.31000880E-03  9.20580123E-03  8.34937745E-03  8.80507639E-04
 -4.07016196E-04 -9.68573876E-04 -1.54656888E-03  6.90824026E-04  5.03655313E-05
 -1.23024215E-05 -2.59727832E-05  1.97494379E-05  9.03118768E-04 -1.60005808E-03
  4.30001646E-02 -7.45882810E-02 -1.26747029E-01  7.96269643E-02 -1.38237351E-01
 -2.34974831E-01  8.13979448E-01 -1.41673237E+00 -2.39969477E+00 -1.20041882E-02
  3.26975865E-03  5.23767446E-03 -4.09916944E-03 -2.28340502E-03  5.86249488E-02
 -2.16555260E-02 -2.05106939E-02  1.41231182E-02  5.07695271E-03 -3.73828995E-03
  1.66045795E-03  7.05863541E-03  1.17466217E-03 -2.40942793E-03  2.97749625E-04
  7.04894899E-04 -1.41569899E-05 -2.96210253E-05  2.07891947E-05  8.44982231E-04
 -2.22311934E-03  4.40875060E-02  2.48664645E-02  1.44535588E-01  8.17800632E-02
  4.60206935E-02  2.68041461E-01  8.33316701E-01  4.69028167E-01  2.74163909E+00
  9.97747865E-03 -9.36879243E-03 -3.19330823E-03 -1.30404085E-03 -2.23564876E-03
 -5.32672038E-02  3.80872203E-02  1.50026770E-02  4.50779567E-04  6.98580822E-03
  3.81595392E-04 -7.38646336E-03 -2.74609266E-03  2.53873744E-03  2.17503563E-03
 -9.88840109E-04 -8.41246205E-05  2.00815123E-06  4.28910592E-06 -8.04728685E-06
  2.23342327E-05  8.02925056E-05  2.20311932E-02  1.02376358E-01 -1.11934725E-01
  4.07768089E-02  1.89630640E-01 -2.07401503E-01  4.16588515E-01  1.93893587E+00
 -2.11996118E+00 -1.18315521E-02  5.82410139E-03  6.41280017E-05 -5.39618818E-03
 -1.16865272E-03  5.81080959E-02 -2.84864195E-02 -6.57732363E-03  1.75658694E-02
  2.13732244E-03 -4.96136619E-03  4.82946647E-03 -3.90059885E-03 -2.73316816E-03
  1.77465660E-03  1.75275817E-05 -6.73254442E-04  6.65748632E-06  7.70897575E-05
  1.01112738E-03  6.56251924E-03  3.68988318E-03  2.15242231E-02 -8.12801943E-06
  3.39850582E-05  1.80829653E-03  6.39303576E-03 -1.11002252E-02 -1.88607349E-02
  1.83035169E-05  1.09805616E-04 -3.49238385E-05 -1.62257568E-02 -7.81286178E-03
  1.39938365E-02 -7.02501311E-07  7.61829673E-06  2.03627172E-04  3.27303633E-03
  1.52284807E-02 -1.66547325E-02 -9.20923642E-06 -6.53549608E-05  1.84302705E-06
 -1.62264626E-02 -7.81232745E-03  1.39906012E-02  1.26308048E-06 -4.90631184E-05
 -1.66495309E-03  6.39255830E-03 -1.11014811E-02 -1.88618004E-02 -4.55667659E-06
 -7.34799921E-05 -1.19807142E-03  6.56264631E-03  3.68941049E-03  2.15240930E-02
  3.51239687E-06  8.16810924E-06 -2.66167721E-04  3.27635081E-03  1.52287266E-02
 -1.66545267E-02 -1.38761941E-02 -3.29303612E-02  7.81733310E-02 -4.57544666E-01
 -1.74182046E+00  1.97115291E-02  6.11658931E-03 -7.05045019E-03  5.48360194E-01
  1.70572053E-01 -1.96354455E-01 -1.53161328E+00 -4.76591479E-01  5.48450726E-01
  2.52983228E-03  3.73395073E-03  1.16207958E-03 -4.71053941E-03 -3.24369705E-03
  1.66770623E-02  2.46370827E-02  7.66946082E-03 -3.10717281E-02 -2.14111051E-02
  1.54387181E-02 -8.89496170E-03 -2.93286409E-03 -1.55234747E-02 -1.07778384E-02
  1.50680548E-02  1.90865707E-02 -1.38751269E-02 -3.29291941E-02  7.82110213E-02
 -4.57801731E-01 -1.74128052E+00 -1.80686592E-03  1.84596008E-02 -1.14743492E-02
 -5.03845006E-02  5.13620165E-01 -3.19557849E-01  1.40898075E-01 -1.43482211E+00
  8.92588010E-01  6.21764573E-04 -5.58420907E-04  5.68976611E-03  4.52804051E-03
  8.98533886E-04  4.10476899E-03 -3.67814379E-03  3.75739721E-02  2.99071277E-02
  5.92138132E-03  1.55983763E-02 -1.75515753E-03  7.36483004E-03  2.53386512E-02
  4.19404751E-03  5.76788101E-03 -1.67710445E-02 -1.38747218E-02 -3.29276980E-02
  7.81897612E-02 -4.57685005E-01 -1.74209949E+00 -1.31294726E-02 -3.31642231E-03
 -1.70913510E-02 -3.65397762E-01 -9.27245092E-02 -4.75702867E-01  1.02044384E+00
  2.58884665E-01  1.32849930E+00 -3.10908428E-03 -6.02623434E-03 -1.52932122E-03
 -2.16479088E-03 -1.17481104E-03 -2.05253687E-02 -3.97793686E-02 -1.01123150E-02
 -1.42723544E-02 -7.76883115E-03 -6.71173299E-04 -2.76905409E-02 -7.13261543E-03
 -1.75063829E-02 -9.30897510E-03 -5.71836462E-03 -5.54883277E-03 -1.38745485E-02
 -3.29281560E-02  7.82293520E-02 -4.57832240E-01 -1.74164505E+00  8.37455435E-03
 -1.56532247E-02 -1.26672563E-02  2.33323030E-01 -4.35674228E-01 -3.52506299E-01
 -6.51771000E-01  1.21660140E+00  9.84377268E-01 -4.27372466E-05  2.85032404E-03
 -5.32223812E-03  2.34459395E-03  3.52362662E-03 -2.77713890E-04  1.88318894E-02
 -3.51798528E-02  1.55156234E-02  2.32759473E-02  1.39663465E-02  5.05299960E-03
 -1.14888649E-02  1.36899072E-02  2.21382604E-02 -1.54768951E-02  2.25078119E-03
 -1.38734691E-02 -3.29252825E-02  7.81989760E-02 -4.57775079E-01 -1.74195672E+00
  1.31101315E-02  3.34554060E-03  1.70996176E-02  3.65376717E-01  9.27800128E-02
  4.75730535E-01 -1.02031001E+00 -2.59038287E-01 -1.32863115E+00 -3.10836503E-03
 -6.02514588E-03 -1.53016272E-03 -2.16400525E-03 -1.17445354E-03 -2.05214333E-02
 -3.98078250E-02 -1.00900163E-02 -1.42960153E-02 -7.75478908E-03  6.73246356E-04
  2.76914619E-02  7.13523405E-03  1.75029876E-02  9.31163553E-03  5.71689192E-03
  5.54976759E-03 -1.38758163E-02 -3.29304364E-02  7.82003793E-02 -4.57719411E-01
 -1.74135388E+00  1.81412825E-03 -1.84541437E-02  1.14822956E-02  5.03769449E-02
 -5.13604360E-01  3.19535633E-01 -1.40425844E-01  1.43477763E+00 -8.92690094E-01
  6.21980773E-04 -5.57928075E-04  5.69000267E-03  4.52946718E-03  8.95040381E-04
  4.12178294E-03 -3.68934965E-03  3.75554954E-02  2.98960030E-02  5.93207715E-03
 -1.55985260E-02  1.75549769E-03 -7.36544946E-03 -2.53389296E-02 -4.19420190E-03
 -5.76726398E-03  1.67697967E-02 -1.38757944E-02 -3.29298045E-02  7.81869151E-02
 -4.57692627E-01 -1.74146549E+00 -1.97080811E-02 -6.13748048E-03  7.06143665E-03
 -5.48379949E-01 -1.70663182E-01  1.96362082E-01  1.53190364E+00  4.76648657E-01
 -5.48562595E-01  2.53117270E-03  3.73430307E-03  1.16153055E-03 -4.70999256E-03
 -3.24527595E-03  1.66888305E-02  2.46396689E-02  7.65443848E-03 -3.10830919E-02
 -2.14100777E-02 -1.54395221E-02  8.89451058E-03  2.93422022E-03  1.55236544E-02
  1.07791849E-02 -1.50651496E-02 -1.90893056E-02 -1.38738996E-02 -3.29267411E-02
  7.82185706E-02 -4.57866689E-01 -1.74110612E+00 -8.38422129E-03  1.56598070E-02
  1.26657368E-02 -2.33314347E-01  4.35669613E-01  3.52479097E-01  6.51644944E-01
 -1.21698799E+00 -9.84779519E-01 -4.32607615E-05  2.84959455E-03 -5.32416505E-03
  2.34720054E-03  3.52073751E-03 -2.73376357E-04  1.88286583E-02 -3.51629148E-02
  1.54964337E-02  2.32847342E-02 -1.39674510E-02 -5.05197981E-03  1.14884288E-02
 -1.36886266E-02 -2.21391027E-02  1.54783576E-02 -2.24998346E-03 -3.33498544E-02
 -3.64661161E-01  2.32764562E+00  4.25658538E-02  1.32462877E-02 -1.52423594E-02
 -3.33494782E-02 -3.64632947E-01  2.32788163E+00 -3.90817498E-03  3.98634040E-02
 -2.48054104E-02 -3.33486750E-02 -3.64650837E-01  2.32763618E+00 -2.83684166E-02
 -7.19552480E-03 -3.69215860E-02 -3.33496711E-02 -3.64651076E-01  2.32776195E+00
  1.81076175E-02 -3.38111744E-02 -2.73581264E-02 -3.33447938E-02 -3.64604949E-01
  2.32761482E+00  2.83622261E-02  7.20144134E-03  3.69222206E-02 -3.33510775E-02
 -3.64654713E-01  2.32789109E+00  3.90972197E-03 -3.98632469E-02  2.48078168E-02
 -3.33509405E-02 -3.64657439E-01  2.32780137E+00 -4.25636239E-02 -1.32507435E-02
  1.52437863E-02 -3.33480144E-02 -3.64623628E-01  2.32797058E+00 -1.81109858E-02
  3.38102597E-02  2.73559365E-02  1.51417410E-02  3.61563152E-02 -5.38206226E-02
  6.41571674E-01 -2.33974217E+00 -1.11843140E-01 -3.25415904E-02  4.44960939E-02
 -7.56859480E-01 -2.33360958E-01  2.75167369E-01  3.27566799E+00  1.08654623E+00
 -1.04578024E+00 -1.24472703E-02 -2.02792585E-02 -5.61418387E-03  2.32690893E-02
  1.53443419E-02  6.54782826E-02  1.03947925E-01  4.59631649E-02 -1.58874222E-01
 -1.06717729E-01 -1.40189296E-02  9.15108711E-03  2.63981774E-03  2.12310976E-02
  1.29861014E-02 -1.47821796E-02 -1.72863726E-02  4.94951647E-03  1.18263751E-02
 -1.77421052E-02  2.12191906E-01 -7.74301460E-01  2.59555248E-02 -3.20535700E-02
  2.22005209E-02  4.41467005E-02 -2.30674381E-01  1.45697686E-01  5.53536901E-01
  1.07744157E+00 -6.06802014E-01  1.16318670E-03  6.65718738E-03 -7.50021336E-03
 -8.29365074E-03 -7.22134525E-03  6.50927567E-02  5.38742452E-02  1.05738966E-01
 -1.43695894E-02  1.22387168E-02 -1.58703479E-03  3.18627170E-03 -2.88952160E-03
 -6.65445652E-03 -1.43605935E-02 -1.08406833E-02  5.55195921E-03 -7.65213278E-03
 -1.82776192E-02  2.73466514E-02 -3.25858856E-01  1.18546404E+00 -2.31768112E-02
 -2.38620637E-03 -6.22139386E-02 -2.41740321E-01 -5.79646133E-02 -3.44851120E-01
  1.52345162E+00  4.90247448E-01  1.06104370E+00 -1.26434721E-02 -1.56529835E-02
 -3.00319604E-03 -3.49088314E-04  6.26713392E-04  6.73494146E-02  5.04261605E-02
  1.58122974E-02  1.14480108E-01  6.38604511E-02 -9.04940719E-03 -2.09871923E-02
 -3.93571392E-03 -4.96841966E-03 -8.31072238E-04  2.75303307E-03  3.99003635E-03
  2.50292729E-03  5.97647708E-03 -8.95032323E-03  1.05865933E-01 -3.80573885E-01
  1.25707419E-02  2.66793992E-02  1.07030682E-02 -3.40164232E-02  1.10659040E-01
  7.93228869E-02  8.17212971E-01 -8.06075687E-02 -3.77837324E-01  1.69424820E-03
  3.89600567E-03  5.64486207E-03 -8.04198038E-03 -2.03275281E-03  5.89796209E-02
  8.58521176E-02 -4.61616209E-02 -1.76093670E-02 -4.72356849E-02  1.12416475E-03
  3.20109004E-03  2.97078839E-03 -1.35832463E-02  3.25920534E-03  5.31886222E-03
 -9.24701296E-03  7.65706049E-03  1.82881056E-02 -2.73421359E-02  3.25541097E-01
 -1.18288133E+00 -2.32152207E-02 -2.28372709E-03 -6.21827471E-02 -2.41710723E-01
 -5.79522526E-02 -3.44888170E-01  1.52348531E+00  4.88644183E-01  1.05971550E+00
  1.26443488E-02  1.56501324E-02  3.00748248E-03  3.46152575E-04 -6.23353650E-04
 -6.73274531E-02 -5.04523190E-02 -1.58155010E-02 -1.14503521E-01 -6.37984975E-02
 -9.05388551E-03 -2.09885164E-02 -3.93715243E-03 -4.96649796E-03 -8.36556354E-04
  2.75430326E-03  3.98723421E-03 -4.97506815E-03 -1.18809802E-02  1.77577512E-02
 -2.10956238E-01  7.63533252E-01  2.59940987E-02 -3.20215520E-02  2.21231748E-02
  4.41459866E-02 -2.30730621E-01  1.45703116E-01  5.53258949E-01  1.07384929E+00
 -6.03746310E-01 -1.16671555E-03 -6.65513586E-03  7.49908404E-03  8.29243542E-03
  7.21844788E-03 -6.51253442E-02 -5.38630947E-02 -1.05768573E-01  1.43477274E-02
 -1.22578053E-02 -1.58714882E-03  3.18370252E-03 -2.89125327E-03 -6.65937760E-03
 -1.43624960E-02 -1.08379598E-02  5.55381485E-03 -1.51450473E-02 -3.61629702E-02
  5.38047318E-02 -6.41236007E-01  2.33687695E+00 -1.11859425E-01 -3.24737481E-02
  4.44644010E-02 -7.56822995E-01 -2.33330788E-01  2.75177642E-01  3.27470020E+00
  1.08518382E+00 -1.04487715E+00  1.24468487E-02  2.02785145E-02  5.61676204E-03
 -2.32633845E-02 -1.53508430E-02 -6.55231281E-02 -1.03935156E-01 -4.59539952E-02
  1.58855353E-01  1.06742733E-01 -1.40176934E-02  9.14885262E-03  2.63804979E-03
  2.12285258E-02  1.29932032E-02 -1.47805657E-02 -1.72898808E-02 -2.47733432E-03
 -5.92213506E-03  8.94995788E-03 -1.07230578E-01  3.91833402E-01  1.25296722E-02
  2.66749483E-02  1.07869992E-02 -3.39633020E-02  1.10603430E-01  7.93224929E-02
  8.19267386E-01 -8.34294609E-02 -3.81244375E-01 -1.69073711E-03 -3.89448233E-03
 -5.64622614E-03  8.04166491E-03  2.03633006E-03 -5.89427333E-02 -8.58477585E-02
  4.61080287E-02  1.76715661E-02  4.72072013E-02  1.12291299E-03  3.20109638E-03
  2.96906339E-03 -1.35782482E-02  3.26345815E-03  5.31534613E-03 -9.25144988E-03
  1.12970603E-01  1.28417034E+00 -2.96454430E+00 -7.73915379E-02 -2.45046089E-02
  2.69132937E-02  3.70833868E-02  4.21572730E-01 -9.73615284E-01 -1.77247451E-03
 -2.42257541E-02  1.46687860E-02 -5.71783128E-02 -6.49984781E-01  1.50008556E+00
 -2.87444461E-02 -7.94188648E-03 -3.15950075E-02  1.86451073E-02  2.12013691E-01
 -4.88066696E-01 -9.14346925E-03  7.96808513E-03  8.41168943E-03  5.71809748E-02
  6.50059068E-01 -1.49976676E+00 -2.87458828E-02 -7.94312665E-03 -3.16039475E-02
 -3.71062524E-02 -4.21859763E-01  9.72654822E-01 -1.76984434E-03 -2.42428945E-02
  1.46770666E-02 -1.12971625E-01 -1.28420660E+00  2.96405180E+00 -7.73929548E-02
 -2.45056214E-02  2.69171180E-02 -1.86229834E-02 -2.11712962E-01  4.89012847E-01
 -9.12960751E-03  7.95050139E-03  8.40302975E-03 -3.88729299E-04 -9.22204186E-04
  1.24540836E-03 -1.47665313E-02  5.55220904E-02 -6.46899338E-03  2.16464861E-02
 -8.76127411E-03  9.86452260E-03  2.53243398E-02 -1.39777135E-02 -3.47186664E-01
  5.72937297E-01 -1.94819537E-01  2.03614590E-04  1.33336518E-03  6.62794918E-03
  4.39652124E-03 -4.38910363E-03  3.41504701E-02 -1.38804063E-02  1.07946394E-01
  2.09021546E-02  3.21297506E-02  3.23165304E-03  2.42128040E-03  1.38880555E-03
  3.40809965E-03 -1.14926467E-02 -1.05600175E-02  5.06820119E-03  1.43240811E-02
  3.42008176E-02 -5.08589934E-02  6.05861202E-01 -2.20820480E+00  1.83492079E-03
 -9.78423451E-02  6.61586343E-02  5.82771080E-02 -6.68987089E-01  4.21176198E-01
 -5.10386946E-01  2.93217688E+00 -1.67478070E+00 -2.62267244E-03  1.41375526E-03
 -2.85609847E-02 -2.02404732E-02 -1.72275168E-03 -6.25308632E-03 -1.79006123E-02
  1.46038644E-01  1.62763188E-01  3.85227017E-02 -1.50753238E-02 -1.55636166E-03
 -9.38593396E-03 -2.75865513E-02 -3.25400522E-03  7.62800417E-04  1.46469965E-02
  5.57127994E-03  1.33092669E-02 -1.99630266E-02  2.37836474E-01 -8.64514732E-01
  2.31107197E-02  2.89738942E-02  3.52455968E-02  1.82068459E-01  6.79186963E-02
  2.41797950E-01 -9.30834263E-01  4.28509364E-01 -1.06406876E+00  5.66265132E-03
  8.83791809E-03  1.07753107E-02  3.88921335E-03  4.21315819E-03 -2.89050482E-02
 -1.00764462E-01  6.01178159E-02  2.64440246E-02 -6.70150909E-02  6.02893246E-04
  6.54732151E-03  1.37565405E-02  3.33509130E-03  1.39539437E-02  2.46167168E-04
  3.63521091E-03 -9.08979585E-03 -2.17079690E-02  3.24352607E-02 -3.86235797E-01
  1.40426494E+00  2.44276886E-02 -4.32698770E-02 -5.92861593E-02  1.89649781E-01
 -3.51955956E-01 -3.07532779E-01 -9.56331973E-01  1.85433431E+00  8.01204622E-01
 -4.53953403E-03  8.22500629E-03 -1.96500710E-02  3.09742589E-03  8.10178820E-03
  1.56379030E-02 -9.66155957E-02  4.27183390E-02 -1.07450644E-01 -7.54306618E-02
  5.43085936E-03  7.47694594E-03 -1.72165841E-02  1.10502309E-02  1.34608068E-02
 -2.88171823E-03 -3.35961385E-03 -5.57164196E-03 -1.33097801E-02  1.99393021E-02
 -2.37591380E-01  8.62538208E-01  2.31095651E-02  2.89166309E-02  3.52399761E-02
  1.81981334E-01  6.79654912E-02  2.41811940E-01 -9.30158221E-01  4.29545355E-01
 -1.06300160E+00 -5.66149603E-03 -8.83738004E-03 -1.07751866E-02 -3.88839752E-03
 -4.21308962E-03  2.88889388E-02  1.00788902E-01 -6.01282344E-02 -2.64012973E-02
  6.69258812E-02  6.06393193E-04  6.54962639E-03  1.37545190E-02  3.33355686E-03
  1.39598266E-02  2.43063583E-04  3.64063364E-03 -1.43159546E-02 -3.41834788E-02
  5.08544903E-02 -6.06252487E-01  2.21163750E+00  1.86988966E-03 -9.78843815E-02
  6.61210459E-02  5.82573099E-02 -6.68934638E-01  4.21217574E-01 -5.10981400E-01
  2.93378734E+00 -1.67477361E+00  2.62249126E-03 -1.41387540E-03  2.85616214E-02
  2.02408444E-02  1.72268765E-03  6.16002361E-03  1.79610424E-02 -1.46013493E-01
 -1.62754598E-01 -3.85251178E-02 -1.50690337E-02 -1.55930742E-03 -9.39096209E-03
 -2.75866537E-02 -3.24737314E-03  7.62407483E-04  1.46488705E-02  3.80296707E-04
  9.04016848E-04 -1.22561491E-03  1.50138098E-02 -5.74845351E-02 -6.44234511E-03
  2.16187947E-02 -8.73648331E-03  9.81409775E-03  2.53089829E-02 -1.39823046E-02
 -3.47794471E-01  5.73330978E-01 -1.95190908E-01 -2.03672606E-04 -1.33361402E-03
 -6.62830813E-03 -4.39700577E-03  4.38837673E-03 -3.41069656E-02  1.38660688E-02
 -1.07931012E-01 -2.09091368E-02 -3.20789693E-02  3.23028212E-03  2.42420903E-03
  1.38774346E-03  3.40828085E-03 -1.14902997E-02 -1.05609542E-02  5.07058589E-03
  9.09066534E-03  2.17099131E-02 -3.24318356E-02  3.86165114E-01 -1.40372112E+00
  2.44608392E-02 -4.32740881E-02 -5.92525209E-02  1.89649986E-01 -3.51919078E-01
 -3.07578896E-01 -9.56707752E-01  1.85431396E+00  8.00531321E-01  4.53512038E-03
 -8.22436650E-03  1.96486314E-02 -3.09812883E-03 -8.10412456E-03 -1.55390136E-02
  9.65594213E-02 -4.27310449E-02  1.07401833E-01  7.54899371E-02  5.42825869E-03
  7.48419429E-03 -1.72150675E-02  1.10487653E-02  1.34633107E-02 -2.88379672E-03
 -3.35253370E-03 -2.79789278E-03 -3.17279645E-02  7.41249202E-02  3.59199521E-03
 -3.17561683E-03  7.25307209E-04  1.06807445E-01  1.21412657E+00 -2.80241303E+00
  8.15295116E-03 -6.87400365E-02  4.18157807E-02  4.16568782E-02  4.73539565E-01
 -1.09289293E+00  1.98115215E-02  8.31972962E-04  2.48513227E-02 -6.78646331E-02
 -7.71530315E-01  1.78054084E+00  2.05381314E-02 -3.87721833E-02 -2.69643964E-02
 -4.16544000E-02 -4.73601319E-01  1.09234796E+00  1.98102432E-02  8.40958012E-04
  2.48626444E-02 -1.06799891E-01 -1.21403445E+00  2.80266811E+00  8.14350294E-03
 -6.87316992E-02  4.18187793E-02  2.78794022E-03  3.16753163E-02 -7.39369899E-02
  3.59161484E-03 -3.17524777E-03  7.26974869E-04  6.78651385E-02  7.71547897E-01
 -1.78049365E+00  2.05352535E-02 -3.87712850E-02 -2.69714480E-02 -3.15800069E-03
 -7.53620107E-03  1.11339052E-02 -1.32253336E-01  4.82730502E-01  2.78400713E-02
  1.69516441E-02  1.25795839E-02  1.61428180E-01  5.80432756E-02 -3.65620608E-02
 -5.45815592E-01  7.01763882E-02  8.45865775E-01  3.87367841E-03 -3.60049292E-03
  1.50314234E-03 -7.29959802E-03 -7.46613319E-03 -8.63663653E-02 -8.50686990E-02
  2.57820167E-02 -2.72155165E-02 -7.46087199E-03 -4.29988956E-03 -1.09754008E-02
 -2.81799575E-03  5.38362326E-03 -1.71039992E-03  4.65869108E-03  1.21114855E-02
 -3.09578707E-03 -7.39655179E-03  1.11247467E-02 -1.32197232E-01  4.78344345E-01
 -2.48076303E-03  3.39963020E-02  6.56843150E-03 -1.45442195E-02  1.57213596E-01
 -7.17264803E-02  5.17924142E-02 -2.65248362E-01  9.63966506E-01  5.62431351E-03
  2.93246573E-03  1.71913553E-03  9.11498415E-03  3.38880241E-03 -2.30461148E-02
  9.24722772E-02 -6.33236178E-02  6.46836167E-03  5.44567618E-02  4.28766221E-03
  5.06718628E-03 -1.22745606E-02  4.32179223E-03 -1.39299493E-03  5.07560666E-03
 -1.02351523E-02 -1.22192235E-02 -2.91764061E-02  4.33812686E-02 -5.17388939E-01
  1.88718142E+00 -7.18695876E-02 -9.96006980E-03 -7.11545426E-02 -4.17987741E-01
 -9.82058016E-02 -5.23051684E-01  1.42287141E+00  6.00782119E-01  2.49962903E+00
 -9.65342964E-03 -2.52712234E-02 -3.11510768E-03 -1.20702796E-02 -6.09269994E-03
  7.01742499E-02  1.66039430E-01  7.94382601E-02  2.78320487E-02 -2.31262025E-02
  3.76098161E-03 -1.95731486E-02 -2.91658002E-05 -2.24632660E-02 -8.28499723E-03
 -6.37212809E-03 -4.52989602E-03 -1.22360218E-02 -2.92231613E-02  4.36486445E-02
 -5.20564169E-01  1.89683519E+00  4.61525434E-02 -7.77359170E-02 -4.71071782E-02
  2.67915522E-01 -4.92187527E-01 -3.83457977E-01 -9.07682694E-01  1.93961813E+00
  2.02493555E+00  3.43625917E-03  1.31396686E-02 -1.87146313E-02  1.12432913E-02
  1.63750914E-02  2.17143763E-03 -2.56588446E-02  1.73407165E-01 -1.83770997E-02
 -9.55972058E-02  1.36475457E-02  4.72959810E-03  7.72589976E-04  1.16552281E-02
  2.05398088E-02 -1.63703832E-02  4.91350845E-04  1.22237427E-02  2.91864400E-02
 -4.34032984E-02  5.17363418E-01 -1.88676192E+00 -7.19146250E-02 -9.90314462E-03
 -7.11292221E-02 -4.18009941E-01 -9.82655554E-02 -5.23094401E-01  1.42373799E+00
  5.99940862E-01  2.49948940E+00  9.65730975E-03  2.52693266E-02  3.12100209E-03
  1.20662032E-02  6.09572368E-03 -7.01748208E-02 -1.66036023E-01 -7.94440531E-02
 -2.78510564E-02  2.31562012E-02  3.75745536E-03 -1.95749882E-02 -3.29591565E-05
 -2.24576900E-02 -8.29083919E-03 -6.36750808E-03 -4.53204132E-03  3.08564358E-03
  7.37488621E-03 -1.11242036E-02  1.32761125E-01 -4.83200275E-01 -2.43514778E-03
  3.40201592E-02  6.53737393E-03 -1.44985918E-02  1.57194190E-01 -7.17647759E-02
  5.13593941E-02 -2.67214800E-01  9.65352846E-01 -5.62825888E-03 -2.93126381E-03
 -1.71834914E-03 -9.11774368E-03 -3.38959699E-03  2.30776727E-02 -9.24881071E-02
  6.32932116E-02 -6.46197245E-03 -5.44864704E-02  4.28359383E-03  5.06813717E-03
 -1.22734636E-02  4.32050787E-03 -1.39693551E-03  5.07828879E-03 -1.02341599E-02
  3.14507993E-03  7.50850920E-03 -1.11219431E-02  1.32828527E-01 -4.87577572E-01
  2.78464555E-02  1.70291630E-02  1.25736277E-02  1.61387062E-01  5.80559293E-02
 -3.65689954E-02 -5.47280975E-01  6.86734593E-02  8.46468218E-01 -3.87272416E-03
  3.59926946E-03 -1.50346218E-03  7.30137068E-03  7.46462831E-03  8.63561794E-02
  8.50660358E-02 -2.58039315E-02  2.72553951E-02  7.43116624E-03 -4.29923747E-03
 -1.09748887E-02 -2.81655601E-03  5.38687761E-03 -1.70957433E-03  4.65728305E-03
  1.21107962E-02  1.22558127E-02  2.92654802E-02 -4.36482287E-02  5.19463856E-01
 -1.88736981E+00  4.61587062E-02 -7.76773559E-02 -4.70703498E-02  2.67949030E-01
 -4.92222284E-01 -3.83437418E-01 -9.06259104E-01  1.93621920E+00  2.02247291E+00
 -3.43426845E-03 -1.31393372E-02  1.87128851E-02 -1.12428663E-02 -1.63711666E-02
 -2.20217963E-03  2.57144457E-02 -1.73402145E-01  1.83856078E-02  9.56209445E-02
  1.36515226E-02  4.72848363E-03  7.71033096E-04  1.16613304E-02  2.05415785E-02
 -1.63713218E-02  4.88814528E-04 -2.34710078E-02 -2.66791327E-01  6.15440763E-01
  1.52369223E-02  3.22796430E-03 -9.55482250E-03 -2.31479099E-02 -2.63215816E-01
  6.06179444E-01 -1.39791950E-03  1.25751656E-02 -1.28559396E-02 -9.11640358E-02
 -1.03635012E+00  2.39224215E+00 -3.94919076E-02 -1.15299756E-02 -5.54794228E-02
 -9.14128679E-02 -1.03923153E+00  2.39892114E+00  2.52598145E-02 -4.86925557E-02
 -4.22708703E-02  9.11703564E-02  1.03637639E+00 -2.39254279E+00 -3.94862591E-02
 -1.15390432E-02 -5.54816936E-02  2.31409499E-02  2.63093254E-01 -6.06799064E-01
 -1.39077237E-03  1.25626573E-02 -1.28572541E-02  2.34588518E-02  2.66654596E-01
 -6.15779772E-01  1.52265336E-02  3.23367623E-03 -9.55088674E-03  9.14273327E-02
  1.03947848E+00 -2.39787122E+00  2.52667918E-02 -4.87102204E-02 -4.22796347E-02
 -3.37811474E-05 -7.20473515E-05  2.03625916E-05  1.29370938E-03 -8.71349054E-03
 -7.19992135E-02  1.16849156E-01 -9.94144157E-02  6.78516611E-02 -1.09771670E-01
  9.34540831E-02  1.03977482E+00 -1.68480512E+00  1.43342073E+00  1.94782400E-04
  2.23947962E-03  4.89253638E-03  3.98097717E-03 -1.29820626E-03  2.30270545E-01
 -1.23332050E-01  4.29148068E-02 -1.38813737E-01  2.54647783E-01  9.37987993E-03
 -1.60238182E-02  7.16112390E-03  6.96307232E-03 -9.33840442E-03  2.65297298E-03
 -1.56425800E-02 -1.37022268E-06 -3.53560468E-06  2.56822250E-05  3.73327328E-05
 -2.00882389E-03 -1.79917637E-01 -6.02532792E-02 -6.84516687E-02  1.68879930E-01
  5.65662228E-02  6.42701301E-02  2.59444134E+00  8.69807962E-01  9.86570694E-01
 -3.68930600E-03 -6.38913726E-03 -5.73757888E-04 -2.18739522E-04  3.31328529E-03
  1.78830848E-02  5.97452148E-04 -1.37819771E-01  2.44655066E-01 -3.72795013E-01
 -1.26884111E-02 -1.76831094E-02 -2.96256939E-03 -2.25341371E-03  5.52844845E-03
 -1.54657145E-02 -1.85886661E-02  2.63849549E-05  5.76277635E-05 -6.38893757E-05
 -8.77964215E-04  7.96185207E-03 -3.99618213E-02 -1.66785309E-01  6.31426375E-02
  3.76779359E-02  1.56765303E-01 -5.92733189E-02  5.77627220E-01  2.40574909E+00
 -9.09230340E-01  1.93676519E-03  1.99848855E-03 -5.51256145E-03 -3.05369392E-03
 -2.57097437E-03 -2.17215820E-01  9.64537235E-02  1.35437877E-01 -1.93102573E-01
  2.59118327E-01 -1.51977817E-02  9.73927767E-03 -1.12855132E-02 -9.40745768E-03
  7.29904038E-03 -1.74312162E-02  3.17310576E-03  4.21885482E-06  8.74375426E-06
  2.36357199E-05 -3.88797186E-04  1.68086149E-03  6.77179485E-02  1.02611359E-02
  3.21159017E-02 -6.38320217E-02 -9.75091653E-03 -3.03229313E-02 -9.77222689E-01
 -1.47562412E-01 -4.62872737E-01  1.55946902E-03  2.15204872E-03  1.19372714E-03
 -7.10788053E-04  5.54888897E-04 -3.09529252E-02  2.63222353E-02 -4.04933011E-02
  8.73189760E-02 -1.40935202E-01  4.95430220E-03  8.55713039E-03  1.65110665E-03
 -1.33826757E-03 -1.34496136E-03  3.92046964E-03  6.79956321E-03  3.22674248E-05
  6.89181619E-05 -2.59342241E-05 -1.29703061E-03  8.50777751E-03  3.99571502E-02
  1.66786650E-01 -6.31407699E-02 -3.76607702E-02 -1.56739620E-01  5.93306023E-02
 -5.77335286E-01 -2.40572126E+00  9.09366132E-01  1.93610922E-03  1.99782848E-03
 -5.51204874E-03 -3.05372568E-03 -2.57230063E-03 -2.17234811E-01  9.64085315E-02
  1.35425003E-01 -1.93119698E-01  2.59112471E-01  1.51959695E-02 -9.73971657E-03
  1.12864395E-02  9.40745728E-03 -7.29972573E-03  1.74298848E-02 -3.17295876E-03
 -8.13244546E-06 -1.69997318E-05 -2.13631406E-05  4.54925864E-04 -2.12282215E-03
  1.79910510E-01  6.02434421E-02  6.84720304E-02 -1.68885418E-01 -5.65839987E-02
 -6.42834837E-02 -2.59443973E+00 -8.69140076E-01 -9.87216266E-01 -3.68923767E-03
 -6.38908573E-03 -5.72102670E-04 -2.16100417E-04  3.31327634E-03  1.79073325E-02
  5.94173275E-04 -1.37887808E-01  2.44610378E-01 -3.72794618E-01  1.26847840E-02
  1.76837962E-02  2.96176598E-03  2.25024746E-03 -5.52860281E-03  1.54654658E-02
  1.85921950E-02 -2.50804867E-05 -5.46873841E-05  6.11432351E-05  8.57002459E-04
 -8.12035280E-03  7.20171315E-02 -1.16836342E-01  9.94090282E-02 -6.78186251E-02
  1.09803477E-01 -9.34704504E-02 -1.04069856E+00  1.68442695E+00 -1.43323360E+00
  1.94573456E-04  2.23755222E-03  4.89280922E-03  3.98192469E-03 -1.29649463E-03
  2.30303084E-01 -1.23291125E-01  4.29175558E-02 -1.38869447E-01  2.54597392E-01
 -9.37806399E-03  1.60239059E-02 -7.16063166E-03 -6.96631916E-03  9.33522879E-03
 -2.65137800E-03  1.56455999E-02  7.55636373E-07  2.01286603E-06 -2.14354162E-05
 -6.06420623E-05  2.11302384E-03 -6.77225834E-02 -1.02613431E-02 -3.21040178E-02
  6.38310902E-02  9.71823380E-03  3.02582770E-02  9.77377615E-01  1.47331641E-01
  4.62530459E-01  1.56030841E-03  2.15272080E-03  1.19147733E-03 -7.10719057E-04
  5.57213635E-04 -3.09210936E-02  2.62992545E-02 -4.04521560E-02  8.73054272E-02
 -1.40960093E-01 -4.95757330E-03 -8.55615178E-03 -1.65082196E-03  1.33809477E-03
  1.34262236E-03 -3.91907602E-03 -6.79990606E-03 -3.80089668E-05 -4.27999867E-04
  6.19113754E-04  5.64866337E-03 -9.10883564E-03  7.75388865E-03  8.30591264E-07
 -8.33802618E-06 -5.24895956E-04  1.40238857E-02  4.69579339E-03  5.33838625E-03
  2.75498503E-05  3.29347930E-04  1.24281493E-04  3.13415400E-03  1.30131042E-02
 -4.91398377E-03  4.77346919E-06  6.29176034E-05  2.85424731E-04 -5.29538106E-03
 -8.00841735E-04 -2.50848674E-03  2.99630701E-05  3.43764841E-04 -1.48027487E-04
 -3.13850756E-03 -1.30155450E-02  4.91450773E-03 -1.16791383E-05 -1.38635155E-04
  2.38175357E-04 -1.40205304E-02 -4.70629338E-03 -5.33242178E-03 -2.59233640E-05
 -2.97712286E-04 -2.78518820E-04 -5.63544353E-03  9.11048759E-03 -7.75673850E-03
 -8.20733018E-06 -5.14710146E-05  5.53120539E-04  5.29340919E-03  8.05899433E-04
  2.51184982E-03  2.24629135E-05  4.81068586E-05 -2.69716496E-06 -9.18792456E-04
  5.61630470E-03 -3.51775227E-02 -7.16742086E-02 -1.60570067E-01  3.28830069E-02
  6.74474312E-02  1.50900659E-01  5.06489004E-01  1.03348485E+00  2.31623709E+00
 -1.78959972E-04  6.00024323E-03 -4.64942977E-04  2.35690372E-03  3.18498176E-03
  3.41165477E-01 -1.54434733E-01 -1.14391749E-01  9.91237437E-02 -9.67636032E-02
  1.22631501E-02 -1.59761951E-02 -1.27702654E-02 -3.57217871E-03  6.81343497E-03
 -1.38094876E-02 -7.50184087E-03  1.34120626E-05  2.90896655E-05 -4.47045635E-05
 -4.45974682E-04  4.50328424E-03 -2.41760924E-02  1.51206423E-02  2.80360803E-02
  2.28378053E-02 -1.42538160E-02 -2.63670431E-02  3.49057798E-01 -2.18943333E-01
 -4.03885462E-01  3.39210697E-04 -7.37388291E-06 -8.58159502E-04  8.36411073E-04
  1.01615618E-03 -7.92436636E-02  4.02924036E-02  8.78657644E-03  9.31065645E-03
 -2.28867340E-02 -3.20978983E-03  2.81398497E-03  3.31559120E-03 -1.75906204E-03
 -1.25032593E-03  1.19672395E-03 -4.38617966E-03 -2.13862648E-05 -4.68242556E-05
  4.15113736E-05  8.33353568E-04 -8.44400396E-03 -1.55927471E-01  6.31012152E-02
  1.07538269E-01  1.46495045E-01 -5.93054885E-02 -1.01162576E-01  2.24684914E+00
 -9.10419246E-01 -1.55314729E+00  3.71117606E-03 -7.13187523E-04  4.31039954E-03
 -4.86666508E-03 -2.80623969E-03 -3.43156058E-01  1.81357792E-01  6.97742557E-03
  1.06348626E-01 -2.27667544E-01 -2.04551338E-02  3.95488044E-03  1.46595680E-02
 -3.47189153E-04 -9.59167677E-03 -5.08352180E-04 -1.84394952E-02 -1.01811246E-05
 -2.16858159E-05  5.58466261E-06  3.33883984E-04 -5.71701683E-04 -1.66741415E-01
 -2.37509071E-02 -8.10106483E-02  1.56947911E-01  2.22967576E-02  7.62576922E-02
  2.40481932E+00  3.42901286E-01  1.16881580E+00 -3.87447995E-03 -5.28447968E-03
 -2.98478094E-03  1.67632575E-03 -1.39356426E-03  8.12675247E-02 -6.72052966E-02
  9.85849249E-02 -2.14862290E-01  3.47271737E-01 -8.58068584E-03 -1.74038395E-02
 -5.32626654E-03  2.60272842E-03 -2.52349024E-03 -1.35012028E-02 -1.87169370E-02
 -2.99160471E-05 -6.27409111E-05 -8.68211786E-07  1.44673731E-03 -1.03268424E-02
  1.55932072E-01 -6.31003223E-02 -1.07547085E-01 -1.46481864E-01  5.92640264E-02
  1.01070124E-01 -2.24729365E+00  9.10225009E-01  1.55293837E+00  3.71713965E-03
 -7.09141291E-04  4.31216253E-03 -4.86551407E-03 -2.80309346E-03 -3.43136260E-01
  1.81398434E-01  7.00120542E-03  1.06350894E-01 -2.27653084E-01  2.04546188E-02
 -3.95702279E-03 -1.46613379E-02  3.47740764E-04  9.59111828E-03  5.08079560E-04
  1.84394299E-02  1.81850333E-05  3.91830262E-05 -4.95963887E-06 -6.86575134E-04
  3.66622203E-03  2.41673567E-02 -1.51027234E-02 -2.80584357E-02 -2.28291315E-02
  1.42646055E-02  2.63139759E-02 -3.48520896E-01  2.18225553E-01  4.04437576E-01
  3.38825132E-04 -9.53129522E-06 -8.64371130E-04  8.31306208E-04  1.01488930E-03
 -7.92524072E-02  4.02785647E-02  8.84646920E-03  9.36578202E-03 -2.28450633E-02
  3.21379294E-03 -2.81496641E-03 -3.31351564E-03  1.76479919E-03  1.24889965E-03
 -1.19907857E-03  4.38124812E-03  1.49249205E-05  3.24502510E-05 -4.45135631E-05
 -5.91318912E-04  5.90618018E-03  3.51400735E-02  7.16649479E-02  1.60564261E-01
 -3.29710767E-02 -6.75062964E-02 -1.50918067E-01 -5.05021154E-01 -1.03331027E+00
 -2.31604335E+00 -1.73486397E-04  6.00483500E-03 -4.63958496E-04  2.35440995E-03
  3.18173004E-03  3.41113268E-01 -1.54463834E-01 -1.14388747E-01  9.92062210E-02
 -9.67254761E-02 -1.22671081E-02  1.59747795E-02  1.27710420E-02  3.57681485E-03
 -6.80776213E-03  1.38060021E-02  7.49605237E-03 -8.24495797E-06 -1.82836590E-05
  3.65371010E-05  3.11469685E-05 -5.87826143E-04  1.66728207E-01  2.37624933E-02
  8.10145910E-02 -1.56977119E-01 -2.22030841E-02 -7.61661298E-02 -2.40440970E+00
 -3.43113348E-01 -1.16891500E+00 -3.87668418E-03 -5.28526094E-03 -2.98797200E-03
  1.67589370E-03 -1.39437959E-03  8.12432445E-02 -6.72101280E-02  9.85600869E-02
 -2.14850676E-01  3.47260944E-01  8.58096255E-03  1.74014725E-02  5.32861284E-03
 -2.60601077E-03  2.52351207E-03  1.35008171E-02  1.87157397E-02  3.16117824E-05
  3.67052027E-04 -5.22933463E-04  2.71506896E-03  5.58504397E-03  1.25233737E-02
  2.57364329E-06  4.48801328E-05  1.84936082E-04  1.89599043E-03 -1.17790691E-03
 -2.18136495E-03 -3.24799205E-05 -3.94902020E-04 -6.40100423E-04  1.21435750E-02
 -4.92327081E-03 -8.40074529E-03 -1.55206081E-05 -1.26327670E-04  4.73765110E-04
  1.30151918E-02  1.84626261E-03  6.32102148E-03 -1.50037589E-05 -2.18844179E-04
 -5.90327275E-05 -1.21443998E-02  4.91936227E-03  8.39979005E-03  3.04039721E-05
  3.23679601E-04 -4.81362756E-04 -1.89699771E-03  1.19180555E-03  2.17217428E-03
  5.48063158E-06  8.92502585E-05  5.49291992E-04 -2.73371163E-03 -5.59251882E-03
 -1.25168090E-02 -1.48852591E-05 -1.46638918E-04  7.95608532E-04 -1.30182178E-02
 -1.84308011E-03 -6.31971152E-03 -4.03138220E-05 -8.64070522E-05  3.70368952E-05
  1.51334360E-03 -1.03876710E-02 -3.26737207E-02  1.36905567E-01  2.78725039E-02
  3.07394958E-02 -1.28335647E-01 -2.64479362E-02  4.72687137E-01 -1.97350078E+00
 -4.02658047E-01  2.67957878E-04 -2.18741287E-03  4.06917419E-03  1.52707220E-03
 -3.06932746E-03 -4.48229835E-02  5.54360046E-03  1.07443480E-01 -1.71635946E-01
  2.59271901E-01 -1.10968759E-03 -8.32962580E-04  9.82072845E-03  8.43985464E-03
 -1.32821660E-02  1.22018126E-02 -8.23108062E-03  8.78396920E-05  1.88064592E-04
 -9.55140421E-05 -3.46444777E-03  2.43362479E-02 -8.66645086E-02  8.79141906E-02
  1.54662323E-01  8.15204936E-02 -8.29460977E-02 -1.45380902E-01  1.25032264E+00
 -1.27197185E+00 -2.22799194E+00  2.43680444E-03  1.21675675E-03 -4.23240844E-03
  4.26091854E-03  4.45369054E-03 -4.02684762E-01  2.02919448E-01  7.15792039E-02
 -1.12485756E-03 -4.18854926E-02 -2.08577759E-02  1.17805788E-02  1.12195729E-02
  2.20297293E-03 -1.04368136E-02  1.12859078E-02 -1.10744765E-02 -2.02730110E-05
 -4.39364683E-05  1.25107852E-05  7.06366856E-04 -3.77751053E-03 -6.48692389E-03
  8.94865938E-02 -1.24515551E-02  6.06955278E-03 -8.37435845E-02  1.14799093E-02
  9.33738038E-02 -1.29009953E+00  1.79126470E-01 -3.10417251E-04 -1.06774921E-03
  3.30868582E-03  6.51161437E-04  7.56255598E-04  4.69552278E-02 -1.59977206E-02
 -6.31058542E-02  1.08781502E-01 -1.59936214E-01  3.74015770E-03 -3.44814386E-03
  6.41580555E-03  3.00034154E-03 -3.23749731E-03  1.02845581E-02 -6.17978168E-03
 -3.08008154E-05 -6.67292084E-05  6.14370679E-05  1.11689643E-03 -9.37656759E-03
  4.74989729E-02  1.37957202E-01 -1.38960777E-01 -4.47106125E-02 -1.30185517E-01
  1.30986731E-01 -6.84275239E-01 -1.99175327E+00  2.00342026E+00 -2.39530344E-03
  2.03622237E-03 -3.14412283E-03 -6.44076149E-03 -2.14262436E-03  4.00551212E-01
 -1.92408478E-01 -1.16000115E-01  6.39881228E-02 -5.73998513E-02  2.35249868E-02
 -1.38539670E-02 -1.94135446E-04  7.11971675E-03 -4.76853814E-03  1.52502603E-02
 -7.31891419E-03 -1.66857939E-05 -3.58483918E-05  5.06736486E-05  5.12281766E-04
 -5.06666225E-03  6.46253592E-03 -8.95016524E-02  1.24390341E-02 -6.09010625E-03
  8.37360101E-02 -1.14933823E-02 -9.27920039E-02  1.29020899E+00 -1.78466891E-01
 -3.07396362E-04 -1.06018448E-03  3.31300725E-03  6.54503299E-04  7.58563571E-04
  4.69448024E-02 -1.60871810E-02 -6.31202199E-02  1.08787119E-01 -1.59952773E-01
 -3.73963193E-03  3.44324437E-03 -6.41951793E-03 -3.00491258E-03  3.23329899E-03
 -1.02875352E-02  6.17631619E-03  8.58819291E-05  1.85755311E-04 -1.45657980E-04
 -2.89597150E-03  2.32897993E-02  8.66443810E-02 -8.78935125E-02 -1.54682711E-01
 -8.15350285E-02  8.31671721E-02  1.45263812E-01 -1.24988629E+00  1.27176240E+00
  2.22836987E+00  2.43472418E-03  1.21679672E-03 -4.23953580E-03  4.25525861E-03
  4.45209830E-03 -4.02695091E-01  2.02900600E-01  7.16003621E-02 -1.14345897E-03
 -4.18558345E-02  2.08607220E-02 -1.17785661E-02 -1.12190831E-02 -2.19909354E-03
  1.04387582E-02 -1.12865799E-02  1.10691170E-02 -2.99274207E-05 -6.49762673E-05
  6.15909681E-05  1.11852611E-03 -9.59657019E-03  3.26923089E-02 -1.36902957E-01
 -2.78857523E-02 -3.06557747E-02  1.28374421E-01  2.64116536E-02 -4.73409774E-01
  1.97302183E+00  4.03335401E-01  2.67546939E-04 -2.18833785E-03  4.07077814E-03
  1.53079410E-03 -3.06776028E-03 -4.48053749E-02  5.59937745E-03  1.07487738E-01
 -1.71694100E-01  2.59231871E-01  1.11095635E-03  8.28283663E-04 -9.82261734E-03
 -8.44401082E-03  1.32819908E-02 -1.21969198E-02  8.23206481E-03 -3.70744124E-05
 -7.96129908E-05  2.99371451E-05  1.45615517E-03 -9.50034331E-03 -4.75147451E-02
 -1.37953867E-01  1.38967000E-01  4.47201673E-02  1.30191620E-01 -1.30974787E-01
  6.84698697E-01  1.99119414E+00 -2.00352580E+00 -2.39700773E-03  2.03635604E-03
 -3.14814539E-03 -6.44077148E-03 -2.14223876E-03  4.00548665E-01 -1.92447888E-01
 -1.15974932E-01  6.39703836E-02 -5.74612255E-02 -2.35251899E-02  1.38527728E-02
  1.98045682E-04 -7.12206827E-03  4.76406702E-03 -1.52522644E-02  7.31792159E-03
 -4.49449702E-05 -5.16435516E-04  6.43883566E-04  2.56949172E-03 -1.06394313E-02
 -2.19520800E-03  7.99062179E-05  9.04554299E-04 -5.06625551E-04  6.75992595E-03
 -6.90790710E-03 -1.20299644E-02 -3.74842709E-05 -3.85878122E-04  6.17507901E-04
  4.95898769E-04 -6.95168233E-03  9.41912452E-04 -2.89009182E-05 -3.39093441E-04
 -8.93405221E-05 -3.70090370E-03 -1.07917276E-02  1.08438602E-02 -4.63014500E-06
 -5.97912022E-05  3.40940312E-05 -5.04790782E-04  6.95101225E-03 -9.57711148E-04
  1.06313158E-04  1.20584477E-03 -7.69845607E-04 -6.76032325E-03  6.92188130E-03
  1.20235536E-02 -2.82316571E-05 -3.25599435E-04 -3.44560696E-04 -2.55333979E-03
  1.06442751E-02  2.19090255E-03 -4.33207109E-05 -4.83943266E-04  4.70112523E-04
  3.69704485E-03  1.08004835E-02 -1.08385407E-02 -3.40059564E-02 -6.92053317E-02
 -1.89587984E-01  2.14840110E+00 -1.12878704E+00  3.83331033E-02  1.16443783E-02
 -1.37446835E-02 -1.08915320E-01 -3.39722178E-02  3.91050326E-02 -2.89883068E+00
 -8.99119285E-01  1.03862263E+00  3.47846939E-03  5.13720654E-03  1.58964891E-03
 -6.47184786E-03 -4.45797638E-03 -1.17529696E-01 -1.73620949E-01 -5.40256383E-02
  2.19030034E-01  1.50572614E-01  8.11052125E-03 -4.33362400E-03 -1.48008340E-03
 -7.54373826E-03 -5.26249072E-03  7.67965505E-03  9.69978081E-03  3.38126378E-02
  6.87900672E-02  1.89974146E-01 -2.14296782E+00  1.08523696E+00  2.91717262E-03
 -3.58811276E-02  2.26148840E-02 -1.04546737E-02  1.03615407E-01 -6.43865267E-02
 -2.58972515E-01  2.71843580E+00 -1.69599881E+00 -8.52480182E-04  7.62860100E-04
 -7.81655656E-03 -6.22276442E-03 -1.23298756E-03  2.85135747E-02 -2.55334698E-02
  2.64258326E-01  2.10115965E-01  4.10368920E-02 -7.97407233E-03  1.21894548E-03
 -3.76661430E-03 -1.25954206E-02 -1.83901197E-03 -3.14430431E-03  8.49448242E-03
 -3.37465699E-02 -6.86483034E-02 -1.90111602E-01  2.14103247E+00 -1.07050028E+00
 -2.51063396E-02 -6.56616524E-03 -3.37570187E-02  7.42515570E-02  1.87330487E-02
  9.62362307E-02  1.93060156E+00  4.91604405E-01  2.52579101E+00 -4.27339586E-03
 -8.28073938E-03 -2.10762353E-03 -2.97058776E-03 -1.60795183E-03  1.44743999E-01
  2.79323880E-01  7.09763417E-02  1.00186717E-01  5.44730587E-02 -2.29866042E-04
 -1.40572219E-02 -3.64932585E-03 -8.52888123E-03 -4.47711926E-03 -3.11518814E-03
 -3.10238423E-03  3.39417319E-02  6.90718616E-02  1.89707885E-01 -2.14632411E+00
  1.11066915E+00 -1.68197728E-02  3.02090197E-02  2.46657341E-02  4.62981686E-02
 -8.69182745E-02 -7.03411301E-02  1.24019654E+00 -2.30051030E+00 -1.86465837E+00
  5.86321553E-05 -3.93191183E-03  7.33389832E-03 -3.22870632E-03 -4.85304740E-03
 -2.08591487E-03  1.32809165E-01 -2.47185142E-01  1.08580336E-01  1.64075319E-01
 -7.14678027E-03 -2.33183195E-03  6.00921337E-03 -6.59886713E-03 -1.11577710E-02
  7.90155828E-03 -1.37503344E-03  3.38683701E-02  6.89106494E-02  1.89838298E-01
 -2.14411297E+00  1.09637660E+00 -2.60951130E-02 -6.42391731E-03 -3.29349128E-02
  7.28544992E-02  1.86479169E-02  9.56304280E-02  1.94098695E+00  4.89919521E-01
  2.51459849E+00  4.27171388E-03  8.28680932E-03  2.10846029E-03  2.97863754E-03
  1.61400798E-03 -1.43777963E-01 -2.80033744E-01 -7.08990404E-02 -1.00856420E-01
 -5.45917995E-02 -2.41371953E-04 -1.40775798E-02 -3.66867791E-03 -8.54226206E-03
 -4.48919588E-03 -3.10120561E-03 -3.08020051E-03 -3.37963716E-02 -6.87549016E-02
 -1.90016969E-01  2.14260609E+00 -1.08198569E+00  4.15505995E-03 -3.60419661E-02
  2.21759111E-02 -9.71449391E-03  1.03701752E-01 -6.47333318E-02 -2.73415769E-01
  2.72048742E+00 -1.69084581E+00  8.51282493E-04 -7.66603506E-04  7.81281743E-03
  6.22371378E-03  1.24087806E-03 -2.89829233E-02  2.61649784E-02 -2.63967354E-01
 -2.10052823E-01 -4.21001762E-02 -7.98891838E-03  1.21522310E-03 -3.77176336E-03
 -1.25957600E-02 -1.82288879E-03 -3.13146661E-03  8.47951392E-03  3.35924008E-02
  6.83157682E-02  1.90426251E-01 -2.13715499E+00  1.03792783E+00  3.84292497E-02
  1.22586289E-02 -1.37509076E-02 -1.12811031E-01 -3.49581907E-02  4.05068549E-02
 -2.90768518E+00 -9.09267232E-01  1.04144141E+00 -3.46995423E-03 -5.12410873E-03
 -1.59129605E-03  6.45486722E-03  4.45111059E-03  1.17145786E-01  1.72898694E-01
  5.38674488E-02 -2.17847262E-01 -1.50578740E-01  8.12641912E-03 -4.28768976E-03
 -1.46875745E-03 -7.46065108E-03 -5.21062304E-03  7.66317120E-03  9.66308026E-03
 -3.36657928E-02 -6.84784432E-02 -1.90239073E-01  2.13853491E+00 -1.04893905E+00
 -1.58760450E-02  3.08697201E-02  2.47846925E-02  4.78164502E-02 -8.86442386E-02
 -7.19261583E-02  1.23128013E+00 -2.31324026E+00 -1.86990307E+00 -6.18683672E-05
  3.91751197E-03 -7.32549306E-03  3.23135364E-03  4.84669845E-03  1.98694221E-03
 -1.31947482E-01  2.46978633E-01 -1.09163389E-01 -1.62940368E-01 -7.13347879E-03
 -2.30306576E-03  6.01072202E-03 -6.53360332E-03 -1.11272157E-02  7.88588399E-03
 -1.38525977E-03 -6.13337488E-02 -5.68313934E-01  2.93276781E+00  4.16928368E-02
  1.29690333E-02 -1.49257564E-02  6.11037351E-02  5.65886873E-01 -2.92779447E+00
  3.79991899E-03 -3.88951605E-02  2.42060563E-02 -6.10343200E-02 -5.65186902E-01
  2.92629767E+00 -2.76395442E-02 -7.01547979E-03 -3.59919107E-02  6.13343584E-02
  5.68354484E-01 -2.93102725E+00 -1.77411666E-02  3.30986284E-02  2.67812351E-02
  6.11896466E-02  5.66814760E-01 -2.93022373E+00 -2.77320672E-02 -7.03484862E-03
 -3.60666738E-02 -6.10822249E-02 -5.65668566E-01  2.92720739E+00  3.82967849E-03
 -3.88856959E-02  2.41870211E-02  6.08168538E-02  5.62821912E-01 -2.92045583E+00
  4.13284218E-02  1.28725196E-02 -1.47957204E-02 -6.09929321E-02 -5.64711168E-01
  2.92322155E+00 -1.76185584E-02  3.29191307E-02  2.66270955E-02 -2.19847534E-02
 -4.72963979E-02  4.52314975E-02  5.82316227E-01 -4.65417398E+00 -7.09168971E-02
  3.34168720E-02 -1.33282839E-01  1.74830925E-01  8.67813116E-02 -1.54495307E-01
  1.14402919E+00 -3.03624189E-01  1.47754940E+00  9.17831074E-05  1.99321705E-03
  9.58379048E-04  5.18852365E-05 -5.80344504E-04  7.31722065E-02 -1.44014104E-01
 -5.99765443E-02 -1.87270929E-02  5.46070365E-02 -2.19711518E-03 -2.90067234E-03
 -6.41832090E-04 -3.89932851E-03 -1.71848112E-03  2.44127668E-03  2.70871735E-03
  4.22817083E-02  9.09575898E-02 -8.67240072E-02 -1.12051031E+00  8.93479913E+00
 -1.36975017E-02  7.34201251E-02  7.82757059E-02  3.00592371E-02 -3.46052900E-01
  2.87518316E-01  2.15418711E-01 -1.40658299E+00 -5.98587489E-01  5.20615617E-04
  5.15673254E-04 -2.70971710E-03 -1.07347842E-03  2.28138719E-05 -8.17838290E-02
 -2.64316690E-03  1.51920629E-01  3.64627944E-02  6.60686526E-03 -1.60207186E-03
 -5.37246029E-03  2.37949637E-04 -8.47952727E-03 -5.03819572E-03  1.35632596E-03
  4.10921028E-03 -3.72510543E-02 -8.01369400E-02  7.64602597E-02  9.86846004E-01
 -7.87222235E+00  8.23494113E-02  7.64406570E-02 -5.33632585E-02 -1.96150121E-01
 -1.73429609E-02 -3.48195149E-01 -1.31445848E+00 -9.93644671E-01  1.98819695E-01
 -1.88749515E-03 -2.05862511E-03  4.28830559E-05  7.99542431E-06  3.04695144E-04
  1.55124923E-01  7.38000770E-02 -2.57688034E-02  1.20789320E-02 -3.81624446E-02
 -1.20042148E-03 -3.17719668E-03 -1.03778387E-03 -8.15252809E-03 -5.62902868E-03
  1.06077259E-03  2.05298236E-03  1.69582136E-02  3.64839637E-02 -3.49605569E-02
 -4.48772592E-01  3.59210360E+00  2.25472487E-02 -1.00306610E-01  1.23529793E-01
 -5.78637718E-02  7.46339042E-02  1.78402312E-01 -3.67159982E-01  1.37843050E+00
 -1.31973642E+00  1.20561493E-03 -5.80721114E-04  1.56221667E-03  6.98963904E-04
  9.47471231E-05 -1.47692980E-01  7.03073733E-02 -6.87182953E-02 -3.63157049E-02
 -2.64829623E-02 -6.08715487E-04 -1.89433471E-03 -2.12276815E-03 -3.27067311E-03
 -2.34027591E-03  2.23662139E-03  2.15101716E-04 -3.73352932E-02 -8.03075815E-02
  7.59811878E-02  9.92316463E-01 -7.87572165E+00 -8.22948390E-02 -7.64071272E-02
  5.34331347E-02  1.95920500E-01  1.73136596E-02  3.47912592E-01  1.30967682E+00
  9.92191960E-01 -2.04939022E-01 -1.89434519E-03 -2.07557683E-03  3.94942272E-05
  2.24280180E-06  3.00079176E-04  1.55468328E-01  7.44707884E-02 -2.55519797E-02
  1.22931060E-02 -3.80232021E-02  1.20262746E-03  3.20881542E-03  1.04734300E-03
  8.17124286E-03  5.64139124E-03 -1.05338683E-03 -2.04359543E-03  4.23642754E-02
  9.11262045E-02 -8.62595296E-02 -1.12573517E+00  8.93688597E+00  1.37210377E-02
 -7.33346722E-02 -7.83381457E-02 -3.00372166E-02  3.45767265E-01 -2.87364216E-01
 -2.14695633E-01  1.40005207E+00  6.02635681E-01  5.17549836E-04  5.15700864E-04
 -2.73259432E-03 -1.08934343E-03  2.00346625E-05 -8.17349984E-02 -2.68963840E-03
  1.52569328E-01  3.69974280E-02  6.67102722E-03  1.62247675E-03  5.37002542E-03
 -2.26808044E-04  8.51207127E-03  5.03932736E-03 -1.35153055E-03 -4.13009073E-03
 -2.20732985E-02 -4.74777645E-02  4.47795195E-02  5.87525343E-01 -4.65683373E+00
  7.08093887E-02 -3.34675146E-02  1.33326240E-01 -1.74717554E-01 -8.67260263E-02
  1.54436692E-01 -1.13608222E+00  3.05927395E-01 -1.48010830E+00  1.04418007E-04
  2.00891079E-03  9.65606305E-04  3.28021263E-05 -5.92982966E-04  7.28683283E-02
 -1.44457801E-01 -6.01245477E-02 -1.81805321E-02  5.50220843E-02  2.17524547E-03
  2.91192379E-03  6.45774731E-04  3.92127822E-03  1.73550398E-03 -2.46078926E-03
 -2.73686817E-03  1.70412011E-02  3.66520490E-02 -3.44732348E-02 -4.54257522E-01
  3.59530118E+00 -2.25189311E-02  1.00245072E-01 -1.23595995E-01  5.77233242E-02
 -7.43426585E-02 -1.78194580E-01  3.64340974E-01 -1.37291350E+00  1.32426644E+00
  1.20491148E-03 -5.90752048E-04  1.57622552E-03  6.92171428E-04  8.43057063E-05
 -1.47728201E-01  7.06075125E-02 -6.93261477E-02 -3.60465542E-02 -2.60907680E-02
  6.27205249E-04  1.89948856E-03  2.10909003E-03  3.28330957E-03  2.36755413E-03
 -2.25467327E-03 -2.12361529E-04 -2.79877286E-02 -2.93217691E-01  7.25534512E-01
  1.78020016E-02  6.79329682E-03 -9.93279529E-03  5.38810662E-02  5.64314098E-01
 -1.40056927E+00  3.11075222E-03 -3.32987885E-02  2.35244312E-02 -4.74782521E-02
 -4.97263304E-01  1.23351277E+00 -2.00706465E-02 -3.83317675E-03 -2.97225901E-02
  2.15924795E-02  2.26258816E-01 -5.59084006E-01 -5.86328417E-03  9.64853135E-03
  1.23694829E-02 -4.76143409E-02 -4.98489360E-01  1.24083607E+00  2.01280710E-02
  3.85657725E-03  2.98097108E-02  5.40420944E-02  5.65802966E-01 -1.40753238E+00
 -3.11728334E-03  3.33930479E-02 -2.35873145E-02 -2.81610905E-02 -2.94854832E-01
  7.33428631E-01 -1.79163142E-02 -6.83099102E-03  9.97451378E-03  2.17317356E-02
  2.27528017E-01 -5.66177631E-01  5.90399149E-03 -9.72635694E-03 -1.24319649E-02
  4.79239361E-02  1.03102621E-01 -9.87669215E-02 -1.26716929E+00  1.01276150E+01
  4.45059384E-03 -1.87154681E-02 -8.10645856E-02 -4.68789394E-01 -1.57858433E-01
  1.21863572E-01 -6.98042210E-01  2.14854076E-02  1.19527826E+00 -1.29007151E-03
 -7.98958541E-04 -4.18992480E-04  2.23073604E-03  1.74659008E-03  1.03051380E-01
  1.49664655E-02  8.68879922E-03 -1.01948694E-01 -9.52120677E-02  1.11853533E-03
  5.00703785E-03  8.39971436E-04  1.02968144E-02  6.23705604E-03 -2.22986317E-03
 -3.21333559E-03 -1.00889454E-02 -2.17145319E-02  2.14484174E-02  2.63100792E-01
 -2.14024423E+00  1.55322398E-01  3.64995773E-02  4.43131618E-02  8.09882031E-02
  1.15301014E-01 -3.29952831E-02 -1.85943705E+00 -3.04097460E-01 -6.07883965E-01
  7.32309387E-04  1.28593572E-03  5.70408923E-04  6.06216686E-04 -1.13188490E-03
 -3.56932724E-02 -7.76742932E-02 -2.62759794E-03 -8.01978144E-02  1.40453472E-01
 -5.55347894E-04 -6.67891699E-05  7.15358492E-04  1.67479334E-03  3.19819816E-03
  1.99686492E-04 -1.15950521E-03 -3.93837966E-02 -8.47078180E-02  7.97041732E-02
  1.04870561E+00 -8.29521940E+00 -6.69647336E-02 -4.61292189E-02  8.62720055E-02
 -2.95248555E-01 -9.16956627E-02 -2.83751353E-01  4.51227681E-01  4.61169621E-01
 -1.47459993E+00 -1.83612899E-04 -2.11469990E-03 -8.18060889E-04 -1.54219822E-03
 -1.02786023E-03 -5.52435344E-02  1.30625210E-01  5.71345898E-02  7.00142577E-02
  6.08290434E-02 -1.94608226E-03 -5.58382432E-03 -7.18186864E-04 -7.20963622E-03
 -4.41856655E-03  2.79064029E-03  3.80331543E-03  1.54790562E-03  3.31614049E-03
 -2.35021231E-03 -4.50151551E-02  3.08208571E-01  1.54499576E-01  6.41451582E-02
  2.19414796E-02  8.34496116E-02  4.79927619E-02  2.15204840E-02 -1.84221609E+00
 -7.53860733E-01 -2.54115695E-01  5.39684196E-04  1.26492145E-03  6.20150263E-04
 -1.20461187E-03  4.70963630E-04 -1.51997232E-02 -7.30785218E-02 -6.38010861E-02
  1.16551423E-01 -1.03260306E-01 -1.21598766E-03 -1.06189839E-03 -7.93061109E-04
  1.23238170E-03 -1.24766882E-03 -6.21878310E-04  8.23838009E-04 -3.91768556E-02
 -8.42863472E-02  8.08661646E-02  1.03566494E+00 -8.28918201E+00  6.68045112E-02
  4.60719393E-02 -8.64858196E-02  2.95675635E-01  9.17631595E-02  2.84315221E-01
 -4.39560500E-01 -4.57680770E-01  1.49035947E+00 -1.55823820E-04 -2.06035163E-03
 -8.08979091E-04 -1.52414795E-03 -1.01386066E-03 -5.61346569E-02  1.28900951E-01
  5.66948565E-02  6.94064722E-02  6.04775133E-02  1.94746908E-03  5.49710256E-03
  6.97478830E-04  7.15167188E-03  4.39504900E-03 -2.81354998E-03 -3.82039624E-03
 -1.02881403E-02 -2.21200048E-02  2.02720266E-02  2.75995775E-01 -2.14463558E+00
 -1.55294690E-01 -3.67229596E-02 -4.41817345E-02 -8.10521926E-02 -1.14608963E-01
  3.24942611E-02  1.85769755E+00  3.20527966E-01  5.97959633E-01  7.39382929E-04
  1.27737845E-03  6.24332303E-04  6.45496730E-04 -1.12609013E-03 -3.58730625E-02
 -7.75154110E-02 -4.23664213E-03 -8.14813923E-02  1.40185642E-01  5.06622573E-04
  7.58913946E-05 -7.41022382E-04 -1.75143272E-03 -3.20707599E-03 -2.18954890E-04
  1.21102241E-03  4.81317312E-02  1.03525206E-01 -9.75946863E-02 -1.28033974E+00
  1.01342322E+01 -4.19906916E-03  1.87636178E-02  8.09744186E-02  4.68141655E-01
  1.57634077E-01 -1.21639163E-01  6.79957056E-01 -2.62649789E-02 -1.18849143E+00
 -1.31003702E-03 -8.28868834E-04 -4.34062236E-04  2.27258808E-03  1.77336747E-03
  1.03767130E-01  1.60492222E-02  9.03236509E-03 -1.03318915E-01 -9.60948028E-02
 -1.06847667E-03 -5.03393586E-03 -8.51803787E-04 -1.03421973E-02 -6.26992963E-03
  2.27186333E-03  3.27774481E-03  1.33315718E-03  2.88076555E-03 -3.53011392E-03
 -3.14567225E-02  2.98856393E-01 -1.54608138E-01 -6.39661794E-02 -2.17718804E-02
 -8.31867583E-02 -4.84745174E-02 -2.19060801E-02  1.85034778E+00  7.39430034E-01
  2.41783542E-01  5.37891541E-04  1.28562822E-03  5.83391698E-04 -1.18775797E-03
  4.95966265E-04 -1.51483492E-02 -7.39114168E-02 -6.23007131E-02  1.15901791E-01
 -1.04268575E-01  1.17069959E-03  1.04860830E-03  8.28774221E-04 -1.27399457E-03
  1.18047205E-03  6.68268853E-04 -8.31421871E-04  6.10689303E-02  6.39558917E-01
 -1.58753312E+00 -4.21871947E-02 -1.35874989E-02  1.33227033E-02 -1.28211927E-02
 -1.34343974E-01  3.32330542E-01  2.67319299E-03  9.13059161E-03 -4.18238197E-03
 -5.02797249E-02 -5.26234087E-01  1.31293785E+00 -2.47005391E-02 -6.90257312E-03
 -2.82670615E-02  2.01089446E-03  2.08228892E-02 -5.75036129E-02  2.85237817E-03
  2.53209399E-03  1.39471414E-03 -4.98929577E-02 -5.22645998E-01  1.29494944E+00
  2.45235386E-02  6.86488476E-03  2.80469964E-02 -1.32081264E-02 -1.37927701E-01
  3.49486103E-01 -2.65038442E-03 -9.36727514E-03  4.32675954E-03  6.14475830E-02
  6.43074169E-01 -1.60559074E+00  4.24419142E-02  1.36731297E-02 -1.34156439E-02
  1.66215802E-03  1.76303256E-02 -3.83639179E-02 -2.95866892E-03 -2.33122110E-03
 -1.23255241E-03 -1.31330325E-02 -2.82620280E-02  2.75073768E-02  3.44399693E-01
 -2.77551326E+00  2.89247089E-02 -1.57213844E-01 -3.46972691E-02  1.46962777E-01
 -5.08314962E-02 -6.67036117E-02 -1.67105394E-01  1.92415525E+00  3.49052463E-01
  1.32041423E-04  1.13622325E-03 -8.69701623E-04 -1.23110256E-03  9.37621710E-04
  1.03554063E-02 -6.31540086E-02  1.96607829E-02  1.12706315E-01 -1.27426177E-01
 -7.67013230E-04 -1.86789134E-03  2.88176437E-04 -1.13111491E-03 -3.43159851E-03
  1.07099313E-04  1.87949671E-03 -3.28129158E-02 -7.05759967E-02  6.65023218E-02
  8.72582252E-01 -6.90224207E+00 -6.23848945E-02  4.40696315E-02  1.12492911E-01
 -6.55556903E-02  3.25935456E-01 -1.22061206E-01  7.02165273E-01 -1.25870862E-01
 -1.58606206E+00  9.56518348E-04 -1.83772605E-04  8.59246160E-04  2.07425685E-03
  1.12928103E-03 -1.19984588E-01  4.30968591E-02 -2.42306459E-02 -1.04360097E-01
 -7.02386293E-02  2.02443279E-03  2.99271826E-03  1.73132561E-03  6.92118680E-03
  4.09542994E-03 -2.89526372E-03 -1.65201071E-03 -5.69134924E-03 -1.22500869E-02
  1.22107489E-02  1.48466560E-01 -1.21742854E+00  8.46855622E-02 -1.40541048E-01
 -3.36725426E-02  1.14038745E-02 -9.13127975E-02 -6.88001394E-02 -1.06233359E+00
  1.65657487E+00  3.28248045E-01 -6.51532386E-04  2.41979954E-04 -1.76226660E-03
  5.46715978E-04 -3.70961288E-04  6.17971914E-02 -3.13334197E-02  1.17173113E-01
 -7.67223487E-02  9.58374010E-02  1.13914432E-04 -8.24672137E-04  2.24978340E-03
 -1.98510642E-03 -1.02810453E-05  2.39110533E-04 -9.19674949E-05  5.16465379E-02
  1.11106980E-01 -1.06199776E-01 -1.36574899E+00  1.08966265E+01 -3.24687228E-04
  9.98493463E-03 -5.85037727E-02 -2.16293858E-01  4.09098085E-01  2.92858743E-01
 -2.87920865E-01  4.24695281E-01  1.13611019E+00 -3.98304656E-04 -1.29147122E-03
  2.15579353E-03 -1.38580260E-03 -1.83155053E-03  4.81902203E-02  4.87945790E-02
 -1.06447884E-01  6.62910947E-02  9.81850257E-02 -2.23511498E-03 -5.69383840E-03
 -9.71989199E-05 -1.04419368E-02 -6.75188354E-03  2.46017415E-03  4.29234215E-03
 -5.85109791E-03 -1.25787151E-02  1.13822769E-02  1.57753469E-01 -1.21997755E+00
 -8.45305064E-02  1.40589884E-01  3.38581216E-02 -1.15064821E-02  9.12616098E-02
  6.85959325E-02  1.05216607E+00 -1.65960627E+00 -3.40662132E-01 -6.79771091E-04
  1.84236852E-04 -1.77698755E-03  5.30581864E-04 -3.78710873E-04  6.24733768E-02
 -2.99842837E-02  1.17557181E-01 -7.62351097E-02  9.61216102E-02 -1.08588137E-04
  9.02152817E-04 -2.23066781E-03  2.03307568E-03  3.31099205E-05 -2.22674051E-04
  1.05912825E-04 -3.26570786E-02 -7.02584438E-02  6.73780548E-02  8.62724738E-01
 -6.89759707E+00  6.23778547E-02 -4.39030956E-02 -1.12601015E-01  6.55998552E-02
 -3.26415643E-01  1.22340608E-01 -7.02091825E-01  1.13070402E-01  1.59365327E+00
  9.57511910E-04 -1.75131725E-04  8.22279405E-04  2.04166662E-03  1.12263342E-03
 -1.19845573E-01  4.30395753E-02 -2.30188400E-02 -1.03369167E-01 -7.00709067E-02
 -1.98581513E-03 -3.00054888E-03 -1.70993838E-03 -6.86282491E-03 -4.07980973E-03
  2.91558715E-03  1.61648496E-03 -1.32954903E-02 -2.85895037E-02  2.65861927E-02
  3.55128207E-01 -2.78477917E+00 -2.90779866E-02  1.57153663E-01  3.47399206E-02
 -1.46356011E-01  5.10378873E-02  6.64737864E-02  1.80031299E-01 -1.91985756E+00
 -3.54160457E-01  1.40911395E-04  1.14656326E-03 -8.65288975E-04 -1.24936868E-03
  9.23019345E-04  9.80522012E-03 -6.39512747E-02  1.94323023E-02  1.13645441E-01
 -1.26730985E-01  7.34926841E-04  1.88928786E-03 -2.81602781E-04  1.15737757E-03
  3.45334975E-03 -1.40483232E-04 -1.92345395E-03  5.17978314E-02  1.11414359E-01
 -1.05322243E-01 -1.37566490E+00  1.09014455E+01  3.69970648E-04 -1.00968240E-02
  5.83989851E-02  2.16041479E-01 -4.08515295E-01 -2.92402311E-01  2.82177215E-01
 -4.15156044E-01 -1.12801616E+00 -3.92664541E-04 -1.30138338E-03  2.18665337E-03
 -1.40195122E-03 -1.85227405E-03  4.81783752E-02  4.94129313E-02 -1.07539778E-01
  6.67821121E-02  9.88811835E-02  2.26460719E-03  5.70107741E-03  6.85156964E-05
  1.04737529E-02  6.79453431E-03 -2.49255899E-03 -4.28177290E-03 -1.67574644E-02
 -1.75474614E-01  4.34757838E-01  1.22298232E-02  9.11586971E-05 -4.91887691E-03
 -4.19117649E-02 -4.38485350E-01  1.09716971E+00 -4.04448041E-03  2.81325370E-02
 -1.44065575E-02 -7.18133911E-03 -7.53614775E-02  1.84335026E-01 -1.43369231E-03
 -3.98920376E-03 -5.07507527E-03  6.58676318E-02  6.89500646E-01 -1.71770168E+00
 -1.93950079E-02  3.64225562E-02  2.80112573E-02 -7.52944340E-03 -7.86630556E-02
  1.98816002E-01  1.58158778E-03  4.02633522E-03  5.26411473E-03 -4.16195581E-02
 -4.35777883E-01  1.08367565E+00  4.02414567E-03 -2.79497790E-02  1.42964252E-02
 -1.69856610E-02 -1.77524362E-01  4.48722257E-01 -1.24065557E-02 -1.45814054E-04
  4.98467664E-03  6.61333544E-02  6.91898301E-01 -1.73022982E+00  1.94720520E-02
 -3.65605602E-02 -2.81218070E-02 -2.48661760E-03 -4.92930986E-03 -2.75281409E-03
  9.20208018E-02 -6.01380524E-01  2.21739823E-02 -3.78134517E-02  1.13058753E-02
  9.28169762E-02 -8.80292528E-02  1.69695858E-02 -7.20268058E-01  9.89120613E-01
 -2.63562533E-01  3.20411320E-03 -2.03714123E-03  7.32396974E-03 -8.11069060E-04
  5.57344190E-03 -3.92870281E-02  1.46126316E-02 -5.06521023E-02  4.02021231E-02
 -6.69795629E-02 -1.28329454E-03  1.59997473E-03 -2.62229990E-03 -3.57883149E-03
  4.37013912E-03  5.77323752E-04  3.17980645E-03 -2.34654697E-02 -4.64932168E-02
 -2.58574173E-02  8.64607612E-01 -5.66328978E+00  4.69135453E-03  4.23145642E-02
 -3.70905881E-02 -1.80480863E-02  4.20840480E-01 -2.89899922E-01 -2.28191939E-02
 -2.21683746E+00  1.67093086E+00 -2.66623615E-03  1.49298667E-03 -6.13133060E-03
 -2.70018938E-03 -5.54348603E-04  1.61571753E-02 -4.62723360E-03 -7.11481453E-02
 -6.94876481E-02 -6.99830109E-03  6.70838746E-03  7.00345170E-04  2.41055255E-03
  1.06162438E-02  3.22671930E-03  1.40535558E-04 -4.96730145E-03 -7.05270286E-03
 -1.39737469E-02 -7.82311230E-03  2.59839032E-01 -1.69658301E+00 -4.91239467E-03
 -4.52180090E-02 -8.55561326E-03 -7.90482649E-02 -1.35027422E-01 -1.08614154E-01
  3.62765458E-01  1.28525758E+00  5.31054631E-01  2.17926895E-03 -7.31221703E-04
  3.58637593E-03  6.52027868E-03 -5.95370602E-03 -4.19148337E-03  3.84729798E-02
  7.48878371E-03 -5.01631695E-02  7.96667985E-02 -1.37627244E-03 -7.01470004E-04
 -5.82501867E-03 -3.46727659E-03 -1.20269648E-03 -3.65413474E-03  1.42154518E-03
  1.39639979E-02  2.76674961E-02  1.54400679E-02 -5.14746638E-01  3.36731259E+00
 -9.59893221E-03  1.16398433E-03  4.84948431E-02 -1.08714649E-01  1.59419419E-01
  2.53282900E-01  5.49317178E-01 -5.71648645E-01 -1.75269383E+00  4.62503421E-03
 -2.06971357E-03 -6.96754397E-03 -2.76199494E-03  1.49547725E-03 -6.56006972E-02
  6.15232282E-02 -1.41974773E-02  3.99037768E-02  2.19901409E-02 -5.43363765E-03
  6.20964293E-04  4.16328904E-03 -5.22068301E-03 -4.34863454E-03  5.80085624E-04
  3.18789795E-03  7.06825024E-03  1.40071468E-02  7.81198552E-03 -2.60811878E-01
  1.70667690E+00 -4.89210175E-03 -4.52448516E-02 -8.45740934E-03 -7.90210942E-02
 -1.35036215E-01 -1.08556017E-01  3.59808413E-01  1.28516048E+00  5.26373041E-01
 -2.17897800E-03  7.24647466E-04 -3.59081633E-03 -6.52283244E-03  5.95216278E-03
  4.22856709E-03 -3.84452555E-02 -7.50519277E-03  5.01729712E-02 -7.96855325E-02
 -1.37580490E-03 -7.03501006E-04 -5.82676549E-03 -3.46796813E-03 -1.20313677E-03
 -3.65230843E-03  1.42438548E-03  2.34761165E-02  4.65160863E-02  2.58393456E-02
 -8.64963864E-01  5.66676427E+00  4.79214986E-03  4.23169910E-02 -3.70784698E-02
 -1.80270309E-02  4.20910442E-01 -2.89975244E-01 -2.45963518E-02 -2.21620695E+00
  1.67045222E+00  2.67102798E-03 -1.48992846E-03  6.13021833E-03  2.70242455E-03
  5.48981283E-04 -1.61864464E-02  4.66771539E-03  7.11704047E-02  6.95248102E-02
  6.92343673E-03  6.71083587E-03  7.01178405E-04  2.41347723E-03  1.06187380E-02
  3.22906394E-03  1.40039583E-04 -4.96471673E-03  2.46084162E-03  4.87413820E-03
  2.78152676E-03 -9.08437363E-02  5.90059199E-01  2.22429725E-02 -3.78211048E-02
  1.12656061E-02  9.27244634E-02 -8.80189000E-02  1.69845201E-02 -7.24604435E-01
  9.88329373E-01 -2.61878551E-01 -3.20816454E-03  2.03932945E-03 -7.32227572E-03
  8.15087342E-04 -5.56882509E-03  3.93081301E-02 -1.46362491E-02  5.06570659E-02
 -4.02089773E-02  6.70268413E-02 -1.28320685E-03  1.60269192E-03 -2.62280784E-03
 -3.57396956E-03  4.37280831E-03  5.75566340E-04  3.18073518E-03 -1.39639468E-02
 -2.76674993E-02 -1.54429919E-02  5.14923150E-01 -3.36950577E+00 -9.51581140E-03
  1.18372625E-03  4.84808509E-02 -1.08700751E-01  1.59406619E-01  2.53199107E-01
  5.47323940E-01 -5.70872463E-01 -1.75190386E+00 -4.62280829E-03  2.07077685E-03
  6.97184764E-03  2.75673869E-03 -1.49223603E-03  6.56057110E-02 -6.15102306E-02
  1.41846722E-02 -3.99487030E-02 -2.19375172E-02 -5.43486921E-03  6.22485222E-04
  4.16220506E-03 -5.21905972E-03 -4.34941027E-03  5.79668695E-04  3.19016574E-03
  1.00411843E-03 -1.75890175E-03  3.71632411E-01  3.87565079E-03  4.42254873E-04
 -1.05877997E-03  9.83132084E-03 -1.36796545E-02  3.53594614E+00 -2.96119224E-03
  3.16975348E-02 -1.99139012E-02  2.92257968E-03 -4.37301915E-03  1.06404361E+00
 -6.71393738E-03 -2.45170852E-03 -8.77835798E-03 -5.83335348E-03  8.15468007E-03
 -2.10377038E+00 -8.53769923E-03  1.56407634E-02  1.34752750E-02 -2.92143249E-03
  4.47738664E-03 -1.06239809E+00 -6.71938055E-03 -2.45769501E-03 -8.78606860E-03
 -9.81883266E-03  1.38190002E-02 -3.53605444E+00 -2.95180537E-03  3.17099213E-02
 -1.99151975E-02 -1.02287911E-03  1.49379036E-03 -3.72451970E-01  3.85570500E-03
  4.33384607E-04 -1.05694200E-03  5.83998335E-03 -8.13234817E-03  2.10297768E+00
 -8.52829810E-03  1.56441304E-02  1.34758672E-02 -2.28910275E-02 -4.53570964E-02
 -2.52405158E-02  8.43553059E-01 -5.52207551E+00  4.36494455E-02  1.27130056E-02
 -3.26601030E-02  4.36961488E-01  1.33816109E-01 -2.01023543E-01 -2.29677817E+00
 -6.91324983E-01  1.28479039E+00 -5.41004349E-03 -3.84101216E-03 -6.79565904E-04
  2.75827805E-03  2.15579925E-03  1.78367763E-03 -5.42585707E-02 -2.10611393E-02
  6.96048430E-02  4.49365594E-02  5.49564599E-03 -5.05872910E-03 -1.56722714E-03
 -7.95616223E-03 -4.99334957E-03  4.00564820E-03  5.43077762E-03 -4.10005017E-03
 -8.12600419E-03 -4.48779374E-03  1.51183057E-01 -9.93449495E-01 -4.42633299E-02
  2.89493147E-04 -1.06832187E-02 -1.20934938E-01  5.49485980E-02 -6.16669600E-02
  1.21868750E+00 -1.92150140E-01  4.04450465E-01  4.16953665E-03  3.76779035E-03
  2.88280813E-03 -6.47423774E-03  4.13002438E-03 -3.33027131E-02 -9.82919681E-03
 -4.59317920E-02  4.74051906E-02 -6.97412307E-02 -3.03186681E-03 -3.20248636E-03
  8.53018514E-04  1.07831634E-03  3.25529089E-03 -4.84330742E-04 -4.91068271E-03
  1.59070191E-02  3.15179912E-02  1.75296859E-02 -5.86122685E-01  3.83809737E+00
 -2.75308121E-03 -4.06114902E-03  5.04192709E-02  1.42321484E-01  2.75457982E-02
  3.26502958E-01 -4.40899266E-01 -2.12815414E-02 -2.03883184E+00  2.08916447E-03
 -7.54151457E-03 -2.37010547E-03  2.94751986E-03  1.92173520E-03 -8.68846643E-02
 -1.53996543E-02  2.26990474E-03 -4.40810803E-02 -2.46049248E-02 -1.95458223E-03
  9.13535454E-03  2.47224940E-03  3.72213779E-03  2.01729805E-03 -1.79769484E-03
 -2.22191930E-03 -2.86872247E-03 -5.68192361E-03 -3.17881433E-03  1.05451528E-01
 -6.88288303E-01 -3.81664503E-02 -2.28325124E-02 -8.73774954E-03 -8.25242599E-02
 -9.19041542E-02 -4.89120868E-02  9.75106265E-01  7.32400939E-01  3.28223064E-01
  4.17746919E-03  4.35640499E-03 -1.15133365E-03  1.21934782E-03 -7.76657099E-03
 -3.13009231E-02 -2.55253247E-02  3.55074517E-02 -4.10995846E-02  7.64350667E-02
 -3.67592623E-03 -2.53015750E-03 -2.05045238E-03  2.70190781E-03 -1.59591020E-04
 -4.53128068E-03 -1.42702362E-03 -1.59088257E-02 -3.15219071E-02 -1.75320072E-02
  5.86339735E-01 -3.84011409E+00 -2.82520043E-03 -3.97160594E-03  5.04281047E-02
  1.42281046E-01  2.75279538E-02  3.26476709E-01 -4.38810464E-01 -2.31552374E-02
 -2.03828991E+00 -2.08974807E-03  7.54236816E-03  2.37672744E-03 -2.94888638E-03
 -1.91640971E-03  8.69446406E-02  1.53434367E-02 -2.23049864E-03  4.40197087E-02
  2.46667176E-02 -1.95479445E-03  9.13663163E-03  2.47293817E-03  3.72149326E-03
  2.01587667E-03 -1.79825552E-03 -2.22400973E-03  4.08035652E-03  8.08393400E-03
  4.49675146E-03 -1.49974236E-01  9.79938087E-01 -4.42587212E-02  3.38309663E-04
 -1.07665191E-02 -1.20885494E-01  5.49304535E-02 -6.16821953E-02  1.21905924E+00
 -1.97316134E-01  4.08575549E-01 -4.17460988E-03 -3.76734102E-03 -2.88464124E-03
  6.46866525E-03 -4.13048499E-03  3.33275197E-02  9.82103138E-03  4.59545899E-02
 -4.74327488E-02  6.97401167E-02 -3.03726026E-03 -3.20316855E-03  8.52545312E-04
  1.07524446E-03  3.25154752E-03 -4.82062906E-04 -4.91425887E-03  2.28847423E-02
  4.53435029E-02  2.52599269E-02 -8.43521488E-01  5.52210831E+00  4.35983810E-02
  1.28218795E-02 -3.26513779E-02  4.36851499E-01  1.33755788E-01 -2.00960241E-01
 -2.29491904E+00 -6.93369081E-01  1.28448403E+00  5.41198414E-03  3.84032934E-03
  6.80898112E-04 -2.75624526E-03 -2.16380477E-03 -1.83263638E-03  5.42469849E-02
  2.10493458E-02 -6.95141264E-02 -4.50332568E-02  5.49791465E-03 -5.05904868E-03
 -1.56589715E-03 -7.95450050E-03 -4.99388243E-03  4.00597095E-03  5.42678977E-03
  2.89621214E-03  5.74067194E-03  3.15340974E-03 -1.06858837E-01  7.03730186E-01
 -3.81933332E-02 -2.27759660E-02 -8.67507436E-03 -8.24629430E-02 -9.19789645E-02
 -4.89516301E-02  9.77693254E-01  7.27728044E-01  3.24141771E-01 -4.17354506E-03
 -4.35798765E-03  1.14735462E-03 -1.21312440E-03  7.76890055E-03  3.12600998E-02
  2.55691684E-02 -3.54992357E-02  4.11039668E-02 -7.64187756E-02 -3.67229891E-03
 -2.52988437E-03 -2.05171734E-03  2.70701280E-03 -1.57600381E-04 -4.53020785E-03
 -1.43198096E-03  9.54733980E-03 -1.36770614E-02  3.44798028E+00  3.30108382E-02
  1.02532628E-02 -1.21124248E-02  1.69587487E-03 -2.63423475E-03  6.15353539E-01
 -1.28359677E-03  5.42109237E-03 -3.54556759E-03 -6.65395523E-03  9.35130046E-03
 -2.39670476E+00  1.48936358E-02  3.71732834E-03  2.03120078E-02  1.21880352E-03
 -1.52504383E-03  4.35003364E-01  1.06914032E-03 -3.60689766E-03 -2.75657805E-03
  6.65675641E-03 -9.34846304E-03  2.39618045E+00  1.48921575E-02  3.73352652E-03
  2.03106829E-02 -1.70693395E-03  2.41189349E-03 -6.17115624E-01 -1.28167583E-03
  5.40073047E-03 -3.54366091E-03 -9.56203573E-03  1.35588322E-02 -3.44711033E+00
  3.30013268E-02  1.02627234E-02 -1.21065968E-02 -1.19898498E-03  1.83123984E-03
 -4.33537709E-01  1.07655899E-03 -3.63097730E-03 -2.76448682E-03 -8.44839738E-03
 -1.67387423E-02 -9.26826549E-03  3.10955576E-01 -2.03876522E+00  2.58573430E-02
  2.32889585E-02  3.12100299E-02  1.86999036E-01  9.81024121E-02  3.88148270E-02
 -1.11300291E+00 -7.60604317E-01 -6.99514390E-01  6.64624179E-03  5.73386267E-04
 -3.53575650E-03  5.90173522E-03  1.57992001E-03 -9.39231042E-02 -5.84031295E-03
  2.55016926E-02 -1.28058670E-02  2.68291670E-02 -2.16696062E-03  2.63460532E-04
  1.60118101E-03 -3.39987037E-04 -3.23168923E-03  5.07004298E-03  5.22239126E-03
 -5.80188392E-03 -1.14972296E-02 -6.44654286E-03  2.14136204E-01 -1.39806913E+00
 -8.10298432E-03  3.38723255E-02  2.99446810E-02 -2.87616109E-02  1.64943712E-01
  3.06371677E-02  2.46114312E-01 -1.18231082E+00 -6.48249738E-01  5.34605140E-03
 -6.43602852E-03 -3.65170625E-04 -2.92565746E-03 -4.33289766E-03 -7.80178193E-02
  5.82285048E-02 -9.37407075E-03 -1.44708506E-02  2.55549039E-02 -1.61967559E-03
  4.12438444E-03  4.93309603E-04  2.74943268E-03 -1.58020646E-03  4.10960401E-03
 -3.74509539E-03 -1.72781461E-02 -3.42364485E-02 -1.89762188E-02  6.36471835E-01
 -4.17231999E+00 -4.96345558E-02  2.34434525E-03 -1.38882901E-02 -2.92160468E-01
 -3.51391853E-02 -2.48017442E-01  1.90517556E+00  7.82114023E-02  1.10448564E+00
  5.27598418E-03  1.58295247E-03 -1.56109165E-03  3.01058071E-03  5.80271737E-03
 -1.79462505E-02  8.74060053E-02  2.87275024E-02  2.20857250E-02 -3.24042954E-02
 -2.41439755E-03 -6.05017712E-03  1.11437094E-03 -7.25831322E-03 -4.56914257E-03
 -1.59289523E-03 -3.45126154E-03 -1.99598880E-02 -3.95471646E-02 -2.20924634E-02
  7.35980744E-01 -4.81497319E+00  2.59591134E-02 -4.65088206E-02 -5.79838152E-03
  1.87579282E-01 -3.45069296E-01 -1.95931851E-01 -1.11726174E+00  2.03293206E+00
  7.81189011E-01  2.68067282E-03 -5.44989583E-03  1.58300147E-03 -4.87744205E-03
 -1.99778687E-03 -4.06235360E-02 -1.38160918E-03  7.47219301E-02 -5.70137156E-03
 -5.50632045E-02  2.89966467E-03  4.79729527E-03 -9.38329836E-04  4.95368763E-03
  7.93740901E-03 -5.91591618E-03  1.87006736E-03  1.72625074E-02  3.42029166E-02
  1.89956990E-02 -6.35820440E-01  4.16611911E+00 -4.96088897E-02  2.32619868E-03
 -1.39552027E-02 -2.92135604E-01 -3.51331719E-02 -2.47954107E-01  1.90558628E+00
  7.91434889E-02  1.10714678E+00 -5.27718395E-03 -1.58067119E-03  1.56259619E-03
 -3.01057635E-03 -5.79887798E-03  1.78757488E-02 -8.73565693E-02 -2.87356251E-02
 -2.20317025E-02  3.23306072E-02 -2.41156063E-03 -6.04773775E-03  1.10593531E-03
 -7.25386384E-03 -4.56762273E-03 -1.59436649E-03 -3.44790264E-03  5.79709387E-03
  1.14868317E-02  6.45445079E-03 -2.13895512E-01  1.39558098E+00 -8.14074699E-03
  3.38553022E-02  2.98859317E-02 -2.87143263E-02  1.64947174E-01  3.06477598E-02
  2.46961802E-01 -1.18284412E+00 -6.46844097E-01 -5.34551398E-03  6.43488093E-03
  3.65029112E-04  2.92187562E-03  4.33646189E-03  7.79618537E-02 -5.82055661E-02
  9.42041384E-03  1.44302434E-02 -2.55041750E-02 -1.61827999E-03  4.12171281E-03
  4.90876125E-04  2.74893600E-03 -1.58068443E-03  4.10611937E-03 -3.74433471E-03
  8.46035295E-03  1.67642120E-02  9.26266880E-03 -3.11647775E-01  2.04593239E+00
  2.58191664E-02  2.33242509E-02  3.12841558E-02  1.86981466E-01  9.81248411E-02
  3.87859851E-02 -1.10998182E+00 -7.60282906E-01 -7.01508324E-01 -6.64333840E-03
 -5.72637066E-04  3.53778533E-03 -5.90335117E-03 -1.58103258E-03  9.40097629E-02
  5.79769677E-03 -2.55215700E-02  1.28411759E-02 -2.68764182E-02 -2.16926608E-03
  2.65298532E-04  1.60415971E-03 -3.40385009E-04 -3.23577301E-03  5.07252112E-03
  5.22342093E-03  1.99673486E-02  3.95632634E-02  2.20781409E-02 -7.36236170E-01
  4.81637748E+00  2.59334652E-02 -4.65185229E-02 -5.77947005E-03  1.87514447E-01
 -3.45093579E-01 -1.96015578E-01 -1.11697361E+00  2.03302471E+00  7.80529034E-01
 -2.68181162E-03  5.44584115E-03 -1.58628406E-03  4.88037624E-03  1.99714709E-03
  4.06585491E-02  1.33026600E-03 -7.47284165E-02  5.66698650E-03  5.51377965E-02
  2.90103675E-03  4.80324399E-03 -9.36948624E-04  4.95303973E-03  7.93917493E-03
 -5.91399682E-03  1.87337612E-03  3.55846335E-03 -4.78409560E-03  1.27432500E+00
  1.23538698E-02  4.10872432E-03 -3.73067657E-03  2.38294105E-03 -3.78144248E-03
  8.72800717E-01 -8.90726299E-04  8.24154868E-03 -4.24980496E-03  7.22733679E-03
 -1.02017594E-02  2.60189645E+00 -1.70766190E-02 -4.07979742E-03 -2.13611227E-02
  8.33212564E-03 -1.17619081E-02  3.00685226E+00  1.24131848E-02 -2.31364448E-02
 -1.81718741E-02 -7.23989770E-03  1.00364633E-02 -2.60225465E+00 -1.70681566E-02
 -4.07084154E-03 -2.13526046E-02 -2.38448076E-03  3.74854215E-03 -8.73142238E-01
 -8.94188229E-04  8.23677282E-03 -4.25080135E-03 -3.55259798E-03  4.90705413E-03
 -1.27340761E+00  1.23627135E-02  4.11105936E-03 -3.73487592E-03 -8.32706482E-03
  1.18359927E-02 -3.00690562E+00  1.24050455E-02 -2.31434297E-02 -1.81783258E-02
 -6.95112539E-03 -1.50134228E-02 -1.35584449E-02  1.10058673E+00 -1.33084335E+01
 -1.43420458E-01 -3.01537509E-02  1.88623809E-03 -2.23813222E-01 -1.08432760E-01
  2.12160323E-01  8.89428002E+00  2.39831818E+00 -1.92554126E+00  8.37970630E-03
 -2.18845980E-02 -8.83100172E-03 -6.59778957E-04  7.34424454E-03  2.84226677E-02
  8.04569984E-02  3.13243283E-02 -4.57534169E-02 -4.25023586E-02 -2.49953672E-03
 -4.93762717E-03 -1.14766458E-03  2.76037520E-03  2.94793391E-03  1.30298702E-03
 -1.20163722E-03  1.05066375E-02  2.26929209E-02  2.06105626E-02 -1.66717477E+00
  2.01583778E+01 -2.68613486E-02  1.95675017E-01 -8.03741494E-02 -1.29085282E-02
[truncated: 3,605,951 more chars]
