# Supplementary material for: Hyperpyramidalized alkenes with bond orders near 1.5 as synthetic building blocks
Source: Nat Chem. 2026 Jan 21;18(5):913–22. doi: 10.1038/s41557-025-02055-9 (PMC12859755; doi:10.1038/s41557-025-02055-9)
Supplement: Supplementary file 2 — Output files for reported computations. [file 41557_2025_2055_MOESM2_ESM.zip › Computation data/Ethylene 1-Scan-Bent/B3LYP-6-31Gdp/ethylene-rigidscan-bent-dec-M-B3LYP.out]

 Entering Gaussian System, Link 0=/u/local/apps/gaussian/16_sse4/g16
 Initial command:
 /u/local/apps/gaussian/16_sse4/l1.exe "/work/8560043.1.pod_smp.q/Gau-30015.inp" -scrdir="/work/8560043.1.pod_smp.q/"
 Entering Link 1 = /u/local/apps/gaussian/16_sse4/l1.exe PID=     30016.
  
 Copyright (c) 1988,1990,1992,1993,1995,1998,2003,2009,2016,
            Gaussian, Inc.  All Rights Reserved.
  
 This is part of the Gaussian(R) 16 program.  It is based on
 the Gaussian(R) 09 system (copyright 2009, Gaussian, Inc.),
 the Gaussian(R) 03 system (copyright 2003, Gaussian, Inc.),
 the Gaussian(R) 98 system (copyright 1998, Gaussian, Inc.),
 the Gaussian(R) 94 system (copyright 1995, Gaussian, Inc.),
 the Gaussian 92(TM) system (copyright 1992, Gaussian, Inc.),
 the Gaussian 90(TM) system (copyright 1990, Gaussian, Inc.),
 the Gaussian 88(TM) system (copyright 1988, Gaussian, Inc.),
 the Gaussian 86(TM) system (copyright 1986, Carnegie Mellon
 University), and the Gaussian 82(TM) system (copyright 1983,
 Carnegie Mellon University). Gaussian is a federally registered
 trademark of Gaussian, Inc.
  
 This software contains proprietary and confidential information,
 including trade secrets, belonging to Gaussian, Inc.
  
 This software is provided under written license and may be
 used, copied, transmitted, or stored only in accord with that
 written license.
  
 The following legend is applicable only to US Government
 contracts under FAR:
  
                    RESTRICTED RIGHTS LEGEND
  
 Use, reproduction and disclosure by the US Government is
 subject to restrictions as set forth in subparagraphs (a)
 and (c) of the Commercial Computer Software - Restricted
 Rights clause in FAR 52.227-19.
  
 Gaussian, Inc.
 340 Quinnipiac St., Bldg. 40, Wallingford CT 06492
  
  
 ---------------------------------------------------------------
 Warning -- This program may not be used in any manner that
 competes with the business of Gaussian, Inc. or will provide
 assistance to any competitor of Gaussian, Inc.  The licensee
 of this program is prohibited from giving any competitor of
 Gaussian, Inc. access to this program.  By using this program,
 the user acknowledges that Gaussian, Inc. is engaged in the
 business of creating and licensing software in the field of
 computational chemistry and represents and warrants to the
 licensee that it is not a competitor of Gaussian, Inc. and that
 it will not use this program in any manner prohibited above.
 ---------------------------------------------------------------
  

 Cite this work as:
 Gaussian 16, Revision A.03,
 M. J. Frisch, G. W. Trucks, H. B. Schlegel, G. E. Scuseria, 
 M. A. Robb, J. R. Cheeseman, G. Scalmani, V. Barone, 
 G. A. Petersson, H. Nakatsuji, X. Li, M. Caricato, A. V. Marenich, 
 J. Bloino, B. G. Janesko, R. Gomperts, B. Mennucci, H. P. Hratchian, 
 J. V. Ortiz, A. F. Izmaylov, J. L. Sonnenberg, D. Williams-Young, 
 F. Ding, F. Lipparini, F. Egidi, J. Goings, B. Peng, A. Petrone, 
 T. Henderson, D. Ranasinghe, V. G. Zakrzewski, J. Gao, N. Rega, 
 G. Zheng, W. Liang, M. Hada, M. Ehara, K. Toyota, R. Fukuda, 
 J. Hasegawa, M. Ishida, T. Nakajima, Y. Honda, O. Kitao, H. Nakai, 
 T. Vreven, K. Throssell, J. A. Montgomery, Jr., J. E. Peralta, 
 F. Ogliaro, M. J. Bearpark, J. J. Heyd, E. N. Brothers, K. N. Kudin, 
 V. N. Staroverov, T. A. Keith, R. Kobayashi, J. Normand, 
 K. Raghavachari, A. P. Rendell, J. C. Burant, S. S. Iyengar, 
 J. Tomasi, M. Cossi, J. M. Millam, M. Klene, C. Adamo, R. Cammi, 
 J. W. Ochterski, R. L. Martin, K. Morokuma, O. Farkas, 
 J. B. Foresman, and D. J. Fox, Gaussian, Inc., Wallingford CT, 2016.
 
 ******************************************
 Gaussian 16:  ES64L-G16RevA.03 25-Dec-2016
                 1-May-2025 
 ******************************************
 %nproc=8
 Will use up to    8 processors via shared memory.
 %mem=16GB
 %chk=ethylene-rigidscan-bent-dec-M-B3LYP.chk
 --------------------------------------------------------------
 # scan B3LYP pop=(always,nboread) geom=connectivity 6-31G(d,p)
 --------------------------------------------------------------
 1/38=1,57=2,60=1,172=1/1,8;
 2/12=2,17=6,18=5,29=3,40=1/2;
 3/5=1,6=6,7=101,11=2,25=1,30=1,74=-5/1,2,3;
 4//1;
 5/5=2,38=5/2;
 6/7=2,8=2,9=2,10=2,18=1,28=1,40=2/1,7;
 1/60=1/8(1);
 99/9=1/99;
 2/29=3/2;
 3/5=1,6=6,7=101,11=2,25=1,30=1,74=-5/1,2,3;
 4/5=5,16=3,69=1/1;
 5/5=2,38=5/2;
 6/7=2,8=2,9=2,10=2,18=1,28=1,40=2/1,7;
 1/60=1/8(-5);
 99/9=1/99;
 -------------------
 Title Card Required
 -------------------
 Symbolic Z-matrix:
 Charge =  0 Multiplicity = 1
 C
 C                    1    B1
 H                    1    B2       2    A1
 H                    1    B3       2    A1       3    D1       0
 H                    2    B4       1    A1       3    D2       0
 H                    2    B5       1    A1       3    D3       0
       Variables:
  B1                    1.32141                  
  B2                    1.08341                  
  B3                    1.08341                  
  B4                    1.08341                  
  B5                    1.08341                  
  A1                  121.66626Scan 10   -4.     
  D1                  180.                       
  D2                    0.                       
  D3                 -180.                       
 
 Scan the potential surface.
 Variable   Value     No. Steps Step-Size
 -------- ----------- --------- ---------
     6     121.666264      10     -4.0000
 A total of     11 points will be computed.
 ---------------------------------------------------------------------------------------------------
                            Z-MATRIX (ANGSTROMS AND DEGREES)
   CD    Cent   Atom    N1       Length/X        N2       Alpha/Y        N3        Beta/Z          J
 ---------------------------------------------------------------------------------------------------
      1      1  C 
      2      2  C        1   1.321406(     1)
      3      3  H        1   1.083410(     2)      2  121.666(     6)
      4      4  H        1   1.083410(     3)      2  121.666(     7)      3  180.000(    10)      0
      5      5  H        2   1.083410(     4)      1  121.666(     8)      3   -0.000(    11)      0
      6      6  H        2   1.083410(     5)      1  121.666(     9)      3 -180.000(    12)      0
 ---------------------------------------------------------------------------------------------------
                         Z-Matrix orientation:                         
 ---------------------------------------------------------------------
 Center     Atomic      Atomic             Coordinates (Angstroms)
 Number     Number       Type             X           Y           Z
 ---------------------------------------------------------------------
      1          6           0        0.000000    0.000000    0.000000
      2          6           0        0.000000    0.000000    1.321406
      3          1           0        0.922112    0.000000   -0.568758
      4          1           0       -0.922112   -0.000000   -0.568758
      5          1           0        0.922112    0.000000    1.890164
      6          1           0       -0.922112   -0.000000    1.890164
 ---------------------------------------------------------------------
                    Distance matrix (angstroms):
                    1          2          3          4          5
     1  C    0.000000
     2  C    1.321406   0.000000
     3  H    1.083410   2.103096   0.000000
     4  H    1.083410   2.103096   1.844224   0.000000
     5  H    2.103096   1.083410   2.458922   3.073672   0.000000
     6  H    2.103096   1.083410   3.073672   2.458922   1.844224
                    6
     6  H    0.000000
 Stoichiometry    C2H4
 Framework group  D2H[C2"(C.C),SG(H4)]
 Deg. of freedom     3
 Full point group                 D2H     NOp   8
 Largest Abelian subgroup         D2H     NOp   8
 Largest concise Abelian subgroup D2      NOp   4
                         Standard orientation:                         
 ---------------------------------------------------------------------
 Center     Atomic      Atomic             Coordinates (Angstroms)
 Number     Number       Type             X           Y           Z
 ---------------------------------------------------------------------
      1          6           0        0.000000   -0.000000    0.660703
      2          6           0        0.000000   -0.000000   -0.660703
      3          1           0        0.000000    0.922112    1.229461
      4          1           0       -0.000000   -0.922112    1.229461
      5          1           0        0.000000    0.922112   -1.229461
      6          1           0       -0.000000   -0.922112   -1.229461
 ---------------------------------------------------------------------
 Rotational constants (GHZ):         147.4363810          30.4991029          25.2713920
 Standard basis: 6-31G(d,p) (6D, 7F)
 There are    12 symmetry adapted cartesian basis functions of AG  symmetry.
 There are     2 symmetry adapted cartesian basis functions of B1G symmetry.
 There are     4 symmetry adapted cartesian basis functions of B2G symmetry.
 There are     7 symmetry adapted cartesian basis functions of B3G symmetry.
 There are     2 symmetry adapted cartesian basis functions of AU  symmetry.
 There are    12 symmetry adapted cartesian basis functions of B1U symmetry.
 There are     7 symmetry adapted cartesian basis functions of B2U symmetry.
 There are     4 symmetry adapted cartesian basis functions of B3U symmetry.
 There are    12 symmetry adapted basis functions of AG  symmetry.
 There are     2 symmetry adapted basis functions of B1G symmetry.
 There are     4 symmetry adapted basis functions of B2G symmetry.
 There are     7 symmetry adapted basis functions of B3G symmetry.
 There are     2 symmetry adapted basis functions of AU  symmetry.
 There are    12 symmetry adapted basis functions of B1U symmetry.
 There are     7 symmetry adapted basis functions of B2U symmetry.
 There are     4 symmetry adapted basis functions of B3U symmetry.
    50 basis functions,    84 primitive gaussians,    50 cartesian basis functions
     8 alpha electrons        8 beta electrons
       nuclear repulsion energy        33.5266921540 Hartrees.
 NAtoms=    6 NActive=    6 NUniq=    2 SFac= 4.00D+00 NAtFMM=   60 NAOKFM=F Big=F
 Integral buffers will be    131072 words long.
 Raffenetti 2 integral format.
 Two-electron integral symmetry is turned on.
 One-electron integrals computed using PRISM.
 NBasis=    50 RedAO= T EigKep=  6.70D-03  NBF=    12     2     4     7     2    12     7     4
 NBsUse=    50 1.00D-06 EigRej= -1.00D+00 NBFU=    12     2     4     7     2    12     7     4
 ExpMin= 1.61D-01 ExpMax= 3.05D+03 ExpMxC= 4.57D+02 IAcc=3 IRadAn=         5 AccDes= 0.00D+00
 Harris functional with IExCor=  402 and IRadAn=       5 diagonalized for initial guess.
 HarFok:  IExCor=  402 AccDes= 0.00D+00 IRadAn=         5 IDoV= 1 UseB2=F ITyADJ=14
 ICtDFT=  3500011 ScaDFX=  1.000000  1.000000  1.000000  1.000000
 FoFCou: FMM=F IPFlag=           0 FMFlag=      100000 FMFlg1=           0
         NFxFlg=           0 DoJE=T BraDBF=F KetDBF=T FulRan=T
         wScrn=  0.000000 ICntrl=       500 IOpCl=  0 I1Cent=   200000004 NGrid=           0
         NMat0=    1 NMatS0=      1 NMatT0=    0 NMatD0=    1 NMtDS0=    0 NMtDT0=    0
 Petite list used in FoFCou.
 Initial guess orbital symmetries:
       Occupied  (AG) (B1U) (AG) (B1U) (B2U) (AG) (B3G) (B3U)
       Virtual   (B2G) (B2U) (AG) (B1U) (B3G) (B1U) (AG) (B3U)
                 (B2U) (B2G) (B1U) (AG) (B3G) (B2U) (B1U) (AG)
                 (B1U) (B3G) (B3U) (B1G) (AU) (AG) (B2U) (AG) (B1U)
                 (B3G) (B2G) (B2U) (B3U) (B1G) (B1U) (B2G) (B3G)
                 (AU) (AG) (B1U) (AG) (B2U) (B1U) (B3G) (AG) (B1U)
 The electronic state of the initial guess is 1-AG.
 Keep R1 ints in memory in symmetry-blocked form, NReq=7790938.
 Requested convergence on RMS density matrix=1.00D-08 within 128 cycles.
 Requested convergence on MAX density matrix=1.00D-06.
 Requested convergence on             energy=1.00D-06.
 No special actions if energy rises.
 Integral accuracy reduced to 1.0D-05 until final iterations.
 Initial convergence to 1.0D-05 achieved.  Increase integral accuracy.
 SCF Done:  E(RB3LYP) =  -78.5936780374     A.U. after    9 cycles
            NFock=  9  Conv=0.78D-09     -V/T= 2.0099

 **********************************************************************

            Population analysis using the SCF density.

 **********************************************************************

 Orbital symmetries:
       Occupied  (AG) (B1U) (AG) (B1U) (B2U) (AG) (B3G) (B3U)
       Virtual   (B2G) (AG) (B2U) (B1U) (B3G) (B1U) (AG) (B3U)
                 (B2U) (B2G) (AG) (B1U) (B2U) (B3G) (B1U) (AG)
                 (B1U) (B3G) (B1G) (B3U) (AU) (AG) (B2U) (AG) (B3G)
                 (B1U) (B2G) (B2U) (B3U) (B1G) (B1U) (B2G) (AU)
                 (B3G) (AG) (B1U) (AG) (B2U) (B1U) (B3G) (AG) (B1U)
 The electronic state is 1-AG.
 Alpha  occ. eigenvalues --  -10.18232 -10.18136  -0.75756  -0.57624  -0.46607
 Alpha  occ. eigenvalues --   -0.41626  -0.35160  -0.26880
 Alpha virt. eigenvalues --    0.01947   0.12278   0.14135   0.16021   0.24577
 Alpha virt. eigenvalues --    0.33328   0.47043   0.54721   0.56582   0.63877
 Alpha virt. eigenvalues --    0.65297   0.70597   0.83053   0.84750   0.91591
 Alpha virt. eigenvalues --    0.92397   1.10720   1.19748   1.38289   1.39416
 Alpha virt. eigenvalues --    1.53011   1.83870   1.89213   1.96815   2.03970
 Alpha virt. eigenvalues --    2.04428   2.13563   2.21995   2.36748   2.44895
 Alpha virt. eigenvalues --    2.51597   2.62764   2.68889   2.69318   2.76431
 Alpha virt. eigenvalues --    3.02944   3.17635   3.34704   3.48505   3.78066
 Alpha virt. eigenvalues --    4.18139   4.50144
          Condensed to atoms (all electrons):
               1          2          3          4          5          6
     1  C    4.811254   0.683448   0.388893   0.388893  -0.035710  -0.035710
     2  C    0.683448   4.811254  -0.035710  -0.035710   0.388893   0.388893
     3  H    0.388893  -0.035710   0.596653  -0.045687  -0.010321   0.005636
     4  H    0.388893  -0.035710  -0.045687   0.596653   0.005636  -0.010321
     5  H   -0.035710   0.388893  -0.010321   0.005636   0.596653  -0.045687
     6  H   -0.035710   0.388893   0.005636  -0.010321  -0.045687   0.596653
 Mulliken charges:
               1
     1  C   -0.201069
     2  C   -0.201069
     3  H    0.100534
     4  H    0.100534
     5  H    0.100534
     6  H    0.100534
 Sum of Mulliken charges =  -0.00000
 Mulliken charges with hydrogens summed into heavy atoms:
               1
     1  C   -0.000000
     2  C   -0.000000
 Electronic spatial extent (au):  <R**2>=             81.5299
 Charge=             -0.0000 electrons
 Dipole moment (field-independent basis, Debye):
    X=             -0.0000    Y=              0.0000    Z=              0.0000  Tot=              0.0000
 Quadrupole moment (field-independent basis, Debye-Ang):
   XX=            -14.9426   YY=            -12.1161   ZZ=            -12.0629
   XY=              0.0000   XZ=             -0.0000   YZ=             -0.0000
 Traceless Quadrupole moment (field-independent basis, Debye-Ang):
   XX=             -1.9021   YY=              0.9244   ZZ=              0.9777
   XY=              0.0000   XZ=             -0.0000   YZ=             -0.0000
 Octapole moment (field-independent basis, Debye-Ang**2):
  XXX=             -0.0000  YYY=              0.0000  ZZZ=              0.0000  XYY=             -0.0000
  XXY=             -0.0000  XXZ=              0.0000  XZZ=             -0.0000  YZZ=              0.0000
  YYZ=              0.0000  XYZ=             -0.0000
 Hexadecapole moment (field-independent basis, Debye-Ang**3):
 XXXX=            -15.3939 YYYY=            -26.3090 ZZZZ=            -66.2228 XXXY=             -0.0000
 XXXZ=              0.0000 YYYX=             -0.0000 YYYZ=              0.0000 ZZZX=              0.0000
 ZZZY=             -0.0000 XXYY=             -7.5385 XXZZ=            -14.4270 YYZZ=            -13.2304
 XXYZ=              0.0000 YYXZ=              0.0000 ZZXY=              0.0000
 N-N= 3.352669215401D+01 E-N=-2.484980177620D+02  KE= 7.782574658678D+01
 Symmetry AG   KE= 3.742217840560D+01
 Symmetry B1G  KE= 8.053449521662D-34
 Symmetry B2G  KE= 3.975608687899D-32
 Symmetry B3G  KE= 2.097408353871D+00
 Symmetry AU   KE= 1.004029749208D-33
 Symmetry B1U  KE= 3.434154504629D+01
 Symmetry B2U  KE= 1.876493548847D+00
 Symmetry B3U  KE= 2.088121232166D+00
 ******************************Gaussian NBO Version 3.1******************************
             N A T U R A L   A T O M I C   O R B I T A L   A N D
          N A T U R A L   B O N D   O R B I T A L   A N A L Y S I S
 ******************************Gaussian NBO Version 3.1******************************

       /RESON  / : Allow strongly delocalized NBO set
       /DMNAO  / : Print the NAO density matrix
       /BNDIDX / : Print bond indices based on the NAO density matrix
       /MULORB / : Print Mulliken populations by orbital and atom

 Analyzing the SCF density

 Job title: Title Card Required                                             

 Storage needed:      7784 in NPA,     10201 in NBO (2147483420 available)


 Input atomic orbitals, gross Mulliken populations:

  AO  Atom No lang  Mulliken Population    Atom No      Total
 -------------------------------------------------------------------------------
   1    C  1  S        1.9917791
   2    C  1  S        0.7105373
   3    C  1  px       0.5508276
   4    C  1  py       0.7265975
   5    C  1  pz       0.7724255
   6    C  1  S        0.5563129
   7    C  1  px       0.4386712
   8    C  1  py       0.2636164
   9    C  1  pz       0.2061876
  10    C  1  dxx     -0.0256418
  11    C  1  dxz     -0.0061501
  12    C  1  dzz     -0.0029696
  13    C  1  dxy      0.0000000
  14    C  1  dyy      0.0050966
  15    C  1  dyz      0.0137785
                                             C  1      6.2010689
  16    C  2  S        1.9917791
  17    C  2  S        0.7105373
  18    C  2  px       0.5508276
  19    C  2  py       0.7265975
  20    C  2  pz       0.7724255
  21    C  2  S        0.5563129
  22    C  2  px       0.4386712
  23    C  2  py       0.2636164
  24    C  2  pz       0.2061876
  25    C  2  dxx     -0.0256418
  26    C  2  dxz     -0.0061501
  27    C  2  dzz     -0.0029696
  28    C  2  dxy      0.0000000
  29    C  2  dyy      0.0050966
  30    C  2  dyz      0.0137785
                                             C  2      6.2010689
  31    H  3  S        0.5350382
  32    H  3  S        0.3516180
  33    H  3  px       0.0027023
  34    H  3  py       0.0063098
  35    H  3  pz       0.0037973
                                             H  3      0.8994656
  36    H  4  S        0.5350382
  37    H  4  S        0.3516180
  38    H  4  px       0.0027023
  39    H  4  py       0.0063098
  40    H  4  pz       0.0037973
                                             H  4      0.8994656
  41    H  5  S        0.5350382
  42    H  5  S        0.3516180
  43    H  5  px       0.0027023
  44    H  5  py       0.0063098
  45    H  5  pz       0.0037973
                                             H  5      0.8994656
  46    H  6  S        0.5350382
  47    H  6  S        0.3516180
  48    H  6  px       0.0027023
  49    H  6  py       0.0063098
  50    H  6  pz       0.0037973
                                             H  6      0.8994656

 Total number of electrons:   16.000000


 Mayer-Mulliken atom-atom bond order matrix:                                   

     Atom    1       2       3       4       5       6
     ---- ------  ------  ------  ------  ------  ------
   1.  C  0.0000  2.0244  0.9587  0.9587 -0.0054 -0.0054
   2.  C  2.0244  0.0000 -0.0054 -0.0054  0.9587  0.9587
   3.  H  0.9587 -0.0054  0.0000 -0.0096  0.0020  0.0119
   4.  H  0.9587 -0.0054 -0.0096  0.0000  0.0119  0.0020
   5.  H -0.0054  0.9587  0.0020  0.0119  0.0000 -0.0096
   6.  H -0.0054  0.9587  0.0119  0.0020 -0.0096  0.0000


 Mayer-Mulliken valencies by atom:                                             

     Atom    1
     ---- ------
   1.  C  3.9311
   2.  C  3.9311
   3.  H  0.9577
   4.  H  0.9577
   5.  H  0.9577
   6.  H  0.9577
 GSVD:  LWork=        1156 too small for GESVD, short by        1316 words or        1316 for optimal perf.


 NATURAL POPULATIONS:  Natural atomic orbital occupancies 
                                                          
   NAO  Atom  No  lang   Type(AO)    Occupancy      Energy
 ----------------------------------------------------------
     1    C    1  S      Cor( 1S)     1.99919     -10.04320
     2    C    1  S      Val( 2S)     1.06585      -0.21773
     3    C    1  S      Ryd( 3S)     0.00124       1.03133
     4    C    1  S      Ryd( 4S)     0.00001       4.07087
     5    C    1  px     Val( 2p)     0.99768      -0.10470
     6    C    1  px     Ryd( 3p)     0.00141       0.58027
     7    C    1  py     Val( 2p)     1.21436      -0.03760
     8    C    1  py     Ryd( 3p)     0.00328       0.90441
     9    C    1  pz     Val( 2p)     1.14345      -0.03814
    10    C    1  pz     Ryd( 3p)     0.00357       0.53074
    11    C    1  dxy    Ryd( 3d)     0.00000       1.87256
    12    C    1  dxz    Ryd( 3d)     0.00067       1.98202
    13    C    1  dyz    Ryd( 3d)     0.00079       2.68710
    14    C    1  dx2y2  Ryd( 3d)     0.00051       2.30523
    15    C    1  dz2    Ryd( 3d)     0.00043       2.47949

    16    C    2  S      Cor( 1S)     1.99919     -10.04320
    17    C    2  S      Val( 2S)     1.06585      -0.21773
    18    C    2  S      Ryd( 3S)     0.00124       1.03133
    19    C    2  S      Ryd( 4S)     0.00001       4.07087
    20    C    2  px     Val( 2p)     0.99768      -0.10470
    21    C    2  px     Ryd( 3p)     0.00141       0.58027
    22    C    2  py     Val( 2p)     1.21436      -0.03760
    23    C    2  py     Ryd( 3p)     0.00328       0.90441
    24    C    2  pz     Val( 2p)     1.14345      -0.03814
    25    C    2  pz     Ryd( 3p)     0.00357       0.53074
    26    C    2  dxy    Ryd( 3d)     0.00000       1.87256
    27    C    2  dxz    Ryd( 3d)     0.00067       1.98202
    28    C    2  dyz    Ryd( 3d)     0.00079       2.68710
    29    C    2  dx2y2  Ryd( 3d)     0.00051       2.30523
    30    C    2  dz2    Ryd( 3d)     0.00043       2.47949

    31    H    3  S      Val( 1S)     0.78243       0.09077
    32    H    3  S      Ryd( 2S)     0.00076       0.60773
    33    H    3  px     Ryd( 2p)     0.00012       2.21302
    34    H    3  py     Ryd( 2p)     0.00032       2.84590
    35    H    3  pz     Ryd( 2p)     0.00016       2.56122

    36    H    4  S      Val( 1S)     0.78243       0.09077
    37    H    4  S      Ryd( 2S)     0.00076       0.60773
    38    H    4  px     Ryd( 2p)     0.00012       2.21302
    39    H    4  py     Ryd( 2p)     0.00032       2.84590
    40    H    4  pz     Ryd( 2p)     0.00016       2.56122

    41    H    5  S      Val( 1S)     0.78243       0.09077
    42    H    5  S      Ryd( 2S)     0.00076       0.60773
    43    H    5  px     Ryd( 2p)     0.00012       2.21302
    44    H    5  py     Ryd( 2p)     0.00032       2.84590
    45    H    5  pz     Ryd( 2p)     0.00016       2.56122

    46    H    6  S      Val( 1S)     0.78243       0.09077
    47    H    6  S      Ryd( 2S)     0.00076       0.60773
    48    H    6  px     Ryd( 2p)     0.00012       2.21302
    49    H    6  py     Ryd( 2p)     0.00032       2.84590
    50    H    6  pz     Ryd( 2p)     0.00016       2.56122


 Summary of Natural Population Analysis:                  
                                                          
                                       Natural Population 
                Natural  -----------------------------------------------
    Atom  No    Charge         Core      Valence    Rydberg      Total
 -----------------------------------------------------------------------
      C    1   -0.43244      1.99919     4.42135    0.01190     6.43244
      C    2   -0.43244      1.99919     4.42135    0.01190     6.43244
      H    3    0.21622      0.00000     0.78243    0.00135     0.78378
      H    4    0.21622      0.00000     0.78243    0.00135     0.78378
      H    5    0.21622      0.00000     0.78243    0.00135     0.78378
      H    6    0.21622      0.00000     0.78243    0.00135     0.78378
 =======================================================================
   * Total *   -0.00000      3.99839    11.97240    0.02921    16.00000

                                 Natural Population      
 --------------------------------------------------------
   Core                       3.99839 ( 99.9596% of   4)
   Valence                   11.97240 ( 99.7700% of  12)
   Natural Minimal Basis     15.97079 ( 99.8174% of  16)
   Natural Rydberg Basis      0.02921 (  0.1826% of  16)
 --------------------------------------------------------

    Atom  No          Natural Electron Configuration
 ----------------------------------------------------------------------------
      C    1      [core]2S( 1.07)2p( 3.36)3p( 0.01)
      C    2      [core]2S( 1.07)2p( 3.36)3p( 0.01)
      H    3            1S( 0.78)
      H    4            1S( 0.78)
      H    5            1S( 0.78)
      H    6            1S( 0.78)


 Wiberg bond index matrix in the NAO basis:                                    

     Atom    1       2       3       4       5       6
     ---- ------  ------  ------  ------  ------  ------
   1.  C  0.0000  2.0394  0.9309  0.9309  0.0054  0.0054
   2.  C  2.0394  0.0000  0.0054  0.0054  0.9309  0.9309
   3.  H  0.9309  0.0054  0.0000  0.0002  0.0027  0.0156
   4.  H  0.9309  0.0054  0.0002  0.0000  0.0156  0.0027
   5.  H  0.0054  0.9309  0.0027  0.0156  0.0000  0.0002
   6.  H  0.0054  0.9309  0.0156  0.0027  0.0002  0.0000


 Wiberg bond index, Totals by atom:                                            

     Atom    1
     ---- ------
   1.  C  3.9119
   2.  C  3.9119
   3.  H  0.9547
   4.  H  0.9547
   5.  H  0.9547
   6.  H  0.9547


 Atom-atom overlap-weighted NAO bond order:                                    

     Atom    1       2       3       4       5       6
     ---- ------  ------  ------  ------  ------  ------
   1.  C  0.0000  1.3869  0.7713  0.7713  0.0080  0.0080
   2.  C  1.3869  0.0000  0.0080  0.0080  0.7713  0.7713
   3.  H  0.7713  0.0080  0.0000 -0.0032 -0.0069  0.0054
   4.  H  0.7713  0.0080 -0.0032  0.0000  0.0054 -0.0069
   5.  H  0.0080  0.7713 -0.0069  0.0054  0.0000 -0.0032
   6.  H  0.0080  0.7713  0.0054 -0.0069 -0.0032  0.0000


 Atom-atom overlap-weighted NAO bond order, Totals by atom:                    

     Atom    1
     ---- ------
   1.  C  2.9457
   2.  C  2.9457
   3.  H  0.7747
   4.  H  0.7747
   5.  H  0.7747
   6.  H  0.7747


 MO bond order:                                                                

     Atom    1       2       3       4       5       6
     ---- ------  ------  ------  ------  ------  ------
   1.  C  0.0000  0.9405  1.6041  0.3097  0.0550  0.0102
   2.  C  0.9405  0.0000  0.1103  0.0354  0.7491 -0.5663
   3.  H  1.6041  0.1103  0.0000  0.0241 -0.0272  0.0871
   4.  H  0.3097  0.0354  0.0241  0.0000  0.0871 -0.0372
   5.  H  0.0550  0.7491 -0.0272  0.0871  0.0000  0.0131
   6.  H  0.0102 -0.5663  0.0871 -0.0372  0.0131  0.0000


 MO atomic valencies:                                                          

     Atom    1
     ---- ------
   1.  C  2.9196
   2.  C  1.2689
   3.  H  1.7984
   4.  H  0.4190
   5.  H  0.8771
   6.  H -0.4932


 NAO density matrix:                                                           

          NAO        1       2       3       4       5       6       7       8
      ---------- ------- ------- ------- ------- ------- ------- ------- -------
   1.  C 1 (S)    1.9992  0.0000  0.0000  0.0000 -0.0000  0.0000 -0.0000  0.0000
   2.  C 1 (S)    0.0000  1.0659 -0.0000 -0.0000  0.0000 -0.0000 -0.0000  0.0000
   3.  C 1 (S)    0.0000 -0.0000  0.0012  0.0000 -0.0000  0.0000 -0.0000  0.0000
   4.  C 1 (S)    0.0000 -0.0000  0.0000  0.0000 -0.0000  0.0000 -0.0000  0.0000
   5.  C 1 (px)  -0.0000  0.0000 -0.0000 -0.0000  0.9977 -0.0376 -0.0000  0.0000
   6.  C 1 (px)   0.0000 -0.0000  0.0000  0.0000 -0.0376  0.0014 -0.0000 -0.0000
   7.  C 1 (py)  -0.0000 -0.0000 -0.0000 -0.0000 -0.0000 -0.0000  1.2144 -0.0101
   8.  C 1 (py)   0.0000  0.0000  0.0000  0.0000  0.0000 -0.0000 -0.0101  0.0033
   9.  C 1 (pz)   0.0106  0.1178  0.0331  0.0010 -0.0000 -0.0000 -0.0000  0.0000
  10.  C 1 (pz)   0.0007 -0.0083  0.0020 -0.0000 -0.0000  0.0000  0.0000 -0.0000
  11.  C 1 (d1)   0.0000 -0.0000 -0.0000  0.0000  0.0000 -0.0000  0.0000  0.0000
  12.  C 1 (d2)   0.0000 -0.0000  0.0000  0.0000 -0.0258  0.0010 -0.0000 -0.0000
  13.  C 1 (d3)   0.0000  0.0000 -0.0000  0.0000 -0.0000  0.0000  0.0248 -0.0012
  14.  C 1 (d4)   0.0024 -0.0187 -0.0004 -0.0000  0.0000 -0.0000  0.0000 -0.0000
  15.  C 1 (d5)  -0.0015  0.0095 -0.0006 -0.0000 -0.0000  0.0000  0.0000  0.0000
  16.  C 2 (S)    0.0002  0.0003  0.0128  0.0005  0.0000 -0.0000  0.0000  0.0000
  17.  C 2 (S)    0.0003  0.3640 -0.0056 -0.0025  0.0000  0.0000  0.0000 -0.0000
  18.  C 2 (S)    0.0128 -0.0056  0.0011 -0.0000  0.0000 -0.0000  0.0000  0.0000
  19.  C 2 (S)    0.0005 -0.0025 -0.0000 -0.0000  0.0000 -0.0000  0.0000  0.0000
  20.  C 2 (px)   0.0000 -0.0000 -0.0000 -0.0000  0.9977 -0.0376 -0.0000  0.0000
  21.  C 2 (px)  -0.0000 -0.0000  0.0000  0.0000 -0.0376  0.0014  0.0000 -0.0000
  22.  C 2 (py)  -0.0000  0.0000  0.0000  0.0000  0.0000  0.0000  0.1753  0.0601
  23.  C 2 (py)  -0.0000 -0.0000  0.0000 -0.0000 -0.0000 -0.0000  0.0601 -0.0015
  24.  C 2 (pz)   0.0126  0.5225 -0.0282  0.0012 -0.0000 -0.0000 -0.0000 -0.0000
  25.  C 2 (pz)  -0.0243  0.0001 -0.0019  0.0000  0.0000 -0.0000  0.0000  0.0000
  26.  C 2 (d1)   0.0000 -0.0000  0.0000  0.0000  0.0000 -0.0000  0.0000 -0.0000
  27.  C 2 (d2)   0.0000  0.0000 -0.0000 -0.0000  0.0258 -0.0010 -0.0000  0.0000
  28.  C 2 (d3)   0.0000  0.0000 -0.0000 -0.0000  0.0000 -0.0000  0.0148 -0.0015
  29.  C 2 (d4)   0.0002 -0.0010 -0.0003  0.0001 -0.0000  0.0000 -0.0000 -0.0000
  30.  C 2 (d5)  -0.0025  0.0137 -0.0005 -0.0000 -0.0000  0.0000 -0.0000 -0.0000
  31.  H 3 (S)   -0.0074  0.5350  0.0115  0.0002  0.0000 -0.0000  0.6767 -0.0121
  32.  H 3 (S)   -0.0132  0.0117 -0.0002  0.0000 -0.0000  0.0000 -0.0030  0.0012
  33.  H 3 (px)   0.0000 -0.0000 -0.0000 -0.0000  0.0109 -0.0004 -0.0000  0.0000
  34.  H 3 (py)   0.0020 -0.0122 -0.0003 -0.0000 -0.0000  0.0000 -0.0102  0.0004
  35.  H 3 (pz)   0.0013 -0.0076  0.0001 -0.0000 -0.0000  0.0000 -0.0107  0.0001
  36.  H 4 (S)   -0.0074  0.5350  0.0115  0.0002 -0.0000  0.0000 -0.6767  0.0121
  37.  H 4 (S)   -0.0132  0.0117 -0.0002  0.0000  0.0000 -0.0000  0.0030 -0.0012
  38.  H 4 (px)   0.0000 -0.0000 -0.0000 -0.0000  0.0109 -0.0004 -0.0000  0.0000
  39.  H 4 (py)  -0.0020  0.0122  0.0003  0.0000 -0.0000  0.0000 -0.0102  0.0004
  40.  H 4 (pz)   0.0013 -0.0076  0.0001 -0.0000  0.0000 -0.0000  0.0107 -0.0001
  41.  H 5 (S)    0.0070  0.0349  0.0075 -0.0015  0.0000  0.0000 -0.0269  0.0355
  42.  H 5 (S)   -0.0018  0.0000 -0.0004 -0.0000  0.0000 -0.0000  0.0229 -0.0005
  43.  H 5 (px)  -0.0000  0.0000 -0.0000 -0.0000  0.0109 -0.0004  0.0000  0.0000
  44.  H 5 (py)  -0.0000 -0.0007 -0.0002  0.0000  0.0000 -0.0000  0.0040 -0.0006
  45.  H 5 (pz)  -0.0003  0.0014 -0.0002 -0.0000 -0.0000  0.0000  0.0021  0.0005
  46.  H 6 (S)    0.0070  0.0349  0.0075 -0.0015 -0.0000  0.0000  0.0269 -0.0355
  47.  H 6 (S)   -0.0018  0.0000 -0.0004 -0.0000  0.0000 -0.0000 -0.0229  0.0005
  48.  H 6 (px)  -0.0000  0.0000 -0.0000 -0.0000  0.0109 -0.0004  0.0000  0.0000
  49.  H 6 (py)   0.0000  0.0007  0.0002 -0.0000 -0.0000  0.0000  0.0040 -0.0006
  50.  H 6 (pz)  -0.0003  0.0014 -0.0002 -0.0000 -0.0000  0.0000 -0.0021 -0.0005

          NAO        9      10      11      12      13      14      15      16
      ---------- ------- ------- ------- ------- ------- ------- ------- -------
   1.  C 1 (S)    0.0106  0.0007  0.0000  0.0000  0.0000  0.0024 -0.0015  0.0002
   2.  C 1 (S)    0.1178 -0.0083 -0.0000 -0.0000  0.0000 -0.0187  0.0095  0.0003
   3.  C 1 (S)    0.0331  0.0020 -0.0000  0.0000 -0.0000 -0.0004 -0.0006  0.0128
   4.  C 1 (S)    0.0010 -0.0000  0.0000  0.0000  0.0000 -0.0000 -0.0000  0.0005
   5.  C 1 (px)  -0.0000 -0.0000  0.0000 -0.0258 -0.0000  0.0000 -0.0000  0.0000
   6.  C 1 (px)  -0.0000  0.0000 -0.0000  0.0010  0.0000 -0.0000  0.0000 -0.0000
   7.  C 1 (py)  -0.0000  0.0000  0.0000 -0.0000  0.0248  0.0000  0.0000  0.0000
   8.  C 1 (py)   0.0000 -0.0000  0.0000 -0.0000 -0.0012 -0.0000  0.0000  0.0000
   9.  C 1 (pz)   1.1435  0.0477 -0.0000 -0.0000 -0.0000 -0.0162 -0.0185 -0.0126
  10.  C 1 (pz)   0.0477  0.0036 -0.0000  0.0000  0.0000 -0.0005 -0.0009  0.0243
  11.  C 1 (d1)  -0.0000 -0.0000 -0.0000  0.0000 -0.0000  0.0000 -0.0000  0.0000
  12.  C 1 (d2)  -0.0000  0.0000  0.0000  0.0007  0.0000 -0.0000  0.0000 -0.0000
  13.  C 1 (d3)  -0.0000  0.0000 -0.0000  0.0000  0.0008  0.0000  0.0000 -0.0000
  14.  C 1 (d4)  -0.0162 -0.0005  0.0000 -0.0000  0.0000  0.0005  0.0001  0.0002
  15.  C 1 (d5)  -0.0185 -0.0009 -0.0000  0.0000  0.0000  0.0001  0.0004 -0.0025
  16.  C 2 (S)   -0.0126  0.0243  0.0000 -0.0000 -0.0000  0.0002 -0.0025  1.9992
  17.  C 2 (S)   -0.5225 -0.0001 -0.0000  0.0000  0.0000 -0.0010  0.0137  0.0000
  18.  C 2 (S)    0.0282  0.0019 -0.0000 -0.0000 -0.0000 -0.0003 -0.0005  0.0000
  19.  C 2 (S)   -0.0012 -0.0000  0.0000 -0.0000 -0.0000  0.0001 -0.0000  0.0000
  20.  C 2 (px)  -0.0000 -0.0000  0.0000 -0.0258 -0.0000  0.0000 -0.0000 -0.0000
  21.  C 2 (px)  -0.0000  0.0000 -0.0000  0.0010  0.0000 -0.0000  0.0000  0.0000
  22.  C 2 (py)  -0.0000  0.0000  0.0000  0.0000 -0.0148 -0.0000  0.0000  0.0000
  23.  C 2 (py)  -0.0000  0.0000  0.0000 -0.0000  0.0015  0.0000  0.0000 -0.0000
  24.  C 2 (pz)  -0.5591 -0.0555 -0.0000 -0.0000  0.0000  0.0001  0.0146 -0.0106
  25.  C 2 (pz)  -0.0555 -0.0032  0.0000 -0.0000  0.0000  0.0007  0.0010 -0.0007
  26.  C 2 (d1)   0.0000 -0.0000 -0.0000 -0.0000  0.0000  0.0000 -0.0000  0.0000
  27.  C 2 (d2)   0.0000 -0.0000  0.0000 -0.0007 -0.0000  0.0000 -0.0000 -0.0000
  28.  C 2 (d3)   0.0000  0.0000 -0.0000 -0.0000  0.0007 -0.0000 -0.0000 -0.0000
  29.  C 2 (d4)  -0.0001 -0.0007  0.0000  0.0000 -0.0000  0.0001 -0.0000  0.0024
  30.  C 2 (d5)  -0.0146 -0.0010 -0.0000  0.0000  0.0000 -0.0000  0.0004 -0.0015
  31.  H 3 (S)    0.4299  0.0134 -0.0000 -0.0000  0.0158 -0.0141 -0.0016  0.0070
  32.  H 3 (S)   -0.0031 -0.0006 -0.0000  0.0000 -0.0004 -0.0002  0.0002 -0.0018
  33.  H 3 (px)   0.0000 -0.0000  0.0000 -0.0003 -0.0000  0.0000 -0.0000 -0.0000
  34.  H 3 (py)  -0.0097 -0.0003  0.0000  0.0000 -0.0003  0.0003  0.0000 -0.0000
  35.  H 3 (pz)   0.0013  0.0002  0.0000  0.0000 -0.0002  0.0001 -0.0001  0.0003
  36.  H 4 (S)    0.4299  0.0134 -0.0000  0.0000 -0.0158 -0.0141 -0.0016  0.0070
  37.  H 4 (S)   -0.0031 -0.0006 -0.0000 -0.0000  0.0004 -0.0002  0.0002 -0.0018
  38.  H 4 (px)   0.0000 -0.0000  0.0000 -0.0003 -0.0000  0.0000 -0.0000 -0.0000
  39.  H 4 (py)   0.0097  0.0003 -0.0000  0.0000 -0.0003 -0.0003 -0.0000  0.0000
  40.  H 4 (pz)   0.0013  0.0002  0.0000 -0.0000  0.0002  0.0001 -0.0001  0.0003
  41.  H 5 (S)   -0.0261  0.0191 -0.0000  0.0000 -0.0111 -0.0015  0.0014 -0.0074
  42.  H 5 (S)   -0.0136 -0.0006 -0.0000 -0.0000  0.0006  0.0002  0.0003 -0.0132
  43.  H 5 (px)   0.0000 -0.0000 -0.0000 -0.0003 -0.0000  0.0000 -0.0000  0.0000
  44.  H 5 (py)   0.0008 -0.0004  0.0000 -0.0000  0.0002  0.0000 -0.0000  0.0020
  45.  H 5 (pz)  -0.0069 -0.0002  0.0000  0.0000 -0.0001  0.0001  0.0001 -0.0013
  46.  H 6 (S)   -0.0261  0.0191 -0.0000 -0.0000  0.0111 -0.0015  0.0014 -0.0074
  47.  H 6 (S)   -0.0136 -0.0006 -0.0000 -0.0000 -0.0006  0.0002  0.0003 -0.0132
  48.  H 6 (px)   0.0000 -0.0000 -0.0000 -0.0003 -0.0000  0.0000 -0.0000  0.0000
  49.  H 6 (py)  -0.0008  0.0004 -0.0000  0.0000  0.0002 -0.0000  0.0000 -0.0020
  50.  H 6 (pz)  -0.0069 -0.0002 -0.0000  0.0000  0.0001  0.0001  0.0001 -0.0013

          NAO       17      18      19      20      21      22      23      24
      ---------- ------- ------- ------- ------- ------- ------- ------- -------
   1.  C 1 (S)    0.0003  0.0128  0.0005  0.0000 -0.0000 -0.0000 -0.0000  0.0126
   2.  C 1 (S)    0.3640 -0.0056 -0.0025 -0.0000 -0.0000  0.0000 -0.0000  0.5225
   3.  C 1 (S)   -0.0056  0.0011 -0.0000 -0.0000  0.0000  0.0000  0.0000 -0.0282
   4.  C 1 (S)   -0.0025 -0.0000 -0.0000 -0.0000  0.0000  0.0000 -0.0000  0.0012
   5.  C 1 (px)   0.0000  0.0000  0.0000  0.9977 -0.0376  0.0000 -0.0000 -0.0000
   6.  C 1 (px)   0.0000 -0.0000 -0.0000 -0.0376  0.0014  0.0000 -0.0000 -0.0000
   7.  C 1 (py)   0.0000  0.0000  0.0000 -0.0000  0.0000  0.1753  0.0601 -0.0000
   8.  C 1 (py)  -0.0000  0.0000  0.0000  0.0000 -0.0000  0.0601 -0.0015 -0.0000
   9.  C 1 (pz)  -0.5225  0.0282 -0.0012 -0.0000 -0.0000 -0.0000 -0.0000 -0.5591
  10.  C 1 (pz)  -0.0001  0.0019 -0.0000 -0.0000  0.0000  0.0000  0.0000 -0.0555
  11.  C 1 (d1)  -0.0000 -0.0000  0.0000  0.0000 -0.0000  0.0000  0.0000 -0.0000
  12.  C 1 (d2)   0.0000 -0.0000 -0.0000 -0.0258  0.0010  0.0000 -0.0000 -0.0000
  13.  C 1 (d3)   0.0000 -0.0000 -0.0000 -0.0000  0.0000 -0.0148  0.0015  0.0000
  14.  C 1 (d4)  -0.0010 -0.0003  0.0001  0.0000 -0.0000 -0.0000  0.0000  0.0001
  15.  C 1 (d5)   0.0137 -0.0005 -0.0000 -0.0000  0.0000  0.0000  0.0000  0.0146
  16.  C 2 (S)    0.0000  0.0000  0.0000 -0.0000  0.0000  0.0000 -0.0000 -0.0106
  17.  C 2 (S)    1.0659 -0.0000 -0.0000  0.0000  0.0000  0.0000 -0.0000 -0.1178
  18.  C 2 (S)   -0.0000  0.0012  0.0000  0.0000 -0.0000  0.0000 -0.0000 -0.0331
  19.  C 2 (S)   -0.0000  0.0000  0.0000  0.0000 -0.0000 -0.0000 -0.0000 -0.0010
  20.  C 2 (px)   0.0000  0.0000  0.0000  0.9977 -0.0376  0.0000 -0.0000 -0.0000
  21.  C 2 (px)   0.0000 -0.0000 -0.0000 -0.0376  0.0014 -0.0000  0.0000 -0.0000
  22.  C 2 (py)   0.0000  0.0000 -0.0000  0.0000 -0.0000  1.2144 -0.0101 -0.0000
  23.  C 2 (py)  -0.0000 -0.0000 -0.0000 -0.0000  0.0000 -0.0101  0.0033 -0.0000
  24.  C 2 (pz)  -0.1178 -0.0331 -0.0010 -0.0000 -0.0000 -0.0000 -0.0000  1.1435
  25.  C 2 (pz)   0.0083 -0.0020  0.0000  0.0000 -0.0000  0.0000 -0.0000  0.0477
  26.  C 2 (d1)  -0.0000 -0.0000  0.0000 -0.0000  0.0000 -0.0000  0.0000 -0.0000
  27.  C 2 (d2)  -0.0000  0.0000  0.0000  0.0258 -0.0010  0.0000 -0.0000 -0.0000
  28.  C 2 (d3)  -0.0000 -0.0000  0.0000  0.0000 -0.0000 -0.0248  0.0012  0.0000
  29.  C 2 (d4)  -0.0187 -0.0004 -0.0000 -0.0000  0.0000 -0.0000  0.0000  0.0162
  30.  C 2 (d5)   0.0095 -0.0006 -0.0000 -0.0000  0.0000 -0.0000 -0.0000  0.0185
  31.  H 3 (S)    0.0349  0.0075 -0.0015  0.0000 -0.0000 -0.0269  0.0355  0.0261
  32.  H 3 (S)    0.0000 -0.0004 -0.0000 -0.0000  0.0000  0.0229 -0.0005  0.0136
  33.  H 3 (px)  -0.0000  0.0000  0.0000  0.0109 -0.0004  0.0000 -0.0000 -0.0000
  34.  H 3 (py)  -0.0007 -0.0002  0.0000 -0.0000  0.0000  0.0040 -0.0006 -0.0008
  35.  H 3 (pz)  -0.0014  0.0002  0.0000 -0.0000  0.0000 -0.0021 -0.0005 -0.0069
  36.  H 4 (S)    0.0349  0.0075 -0.0015 -0.0000 -0.0000  0.0269 -0.0355  0.0261
  37.  H 4 (S)    0.0000 -0.0004 -0.0000  0.0000 -0.0000 -0.0229  0.0005  0.0136
  38.  H 4 (px)  -0.0000  0.0000  0.0000  0.0109 -0.0004  0.0000 -0.0000 -0.0000
  39.  H 4 (py)   0.0007  0.0002 -0.0000 -0.0000  0.0000  0.0040 -0.0006  0.0008
  40.  H 4 (pz)  -0.0014  0.0002  0.0000  0.0000 -0.0000  0.0021  0.0005 -0.0069
  41.  H 5 (S)    0.5350  0.0115  0.0002  0.0000 -0.0000  0.6767 -0.0121 -0.4299
  42.  H 5 (S)    0.0117 -0.0002  0.0000  0.0000 -0.0000 -0.0030  0.0012  0.0031
  43.  H 5 (px)  -0.0000  0.0000  0.0000  0.0109 -0.0004 -0.0000  0.0000  0.0000
  44.  H 5 (py)  -0.0122 -0.0003 -0.0000  0.0000 -0.0000 -0.0102  0.0004  0.0097
  45.  H 5 (pz)   0.0076 -0.0001  0.0000 -0.0000  0.0000  0.0107 -0.0001  0.0013
  46.  H 6 (S)    0.5350  0.0115  0.0002 -0.0000  0.0000 -0.6767  0.0121 -0.4299
  47.  H 6 (S)    0.0117 -0.0002  0.0000  0.0000 -0.0000  0.0030 -0.0012  0.0031
  48.  H 6 (px)  -0.0000  0.0000  0.0000  0.0109 -0.0004 -0.0000  0.0000  0.0000
  49.  H 6 (py)   0.0122  0.0003  0.0000 -0.0000  0.0000 -0.0102  0.0004 -0.0097
  50.  H 6 (pz)   0.0076 -0.0001  0.0000 -0.0000  0.0000 -0.0107  0.0001  0.0013

          NAO       25      26      27      28      29      30      31      32
      ---------- ------- ------- ------- ------- ------- ------- ------- -------
   1.  C 1 (S)   -0.0243  0.0000  0.0000  0.0000  0.0002 -0.0025 -0.0074 -0.0132
   2.  C 1 (S)    0.0001 -0.0000  0.0000  0.0000 -0.0010  0.0137  0.5350  0.0117
   3.  C 1 (S)   -0.0019  0.0000 -0.0000 -0.0000 -0.0003 -0.0005  0.0115 -0.0002
   4.  C 1 (S)    0.0000  0.0000 -0.0000 -0.0000  0.0001 -0.0000  0.0002  0.0000
   5.  C 1 (px)   0.0000  0.0000  0.0258  0.0000 -0.0000 -0.0000  0.0000 -0.0000
   6.  C 1 (px)  -0.0000 -0.0000 -0.0010 -0.0000  0.0000  0.0000 -0.0000  0.0000
   7.  C 1 (py)   0.0000  0.0000 -0.0000  0.0148 -0.0000 -0.0000  0.6767 -0.0030
   8.  C 1 (py)   0.0000 -0.0000  0.0000 -0.0015 -0.0000 -0.0000 -0.0121  0.0012
   9.  C 1 (pz)  -0.0555  0.0000  0.0000  0.0000 -0.0001 -0.0146  0.4299 -0.0031
  10.  C 1 (pz)  -0.0032 -0.0000 -0.0000  0.0000 -0.0007 -0.0010  0.0134 -0.0006
  11.  C 1 (d1)   0.0000 -0.0000  0.0000 -0.0000  0.0000 -0.0000 -0.0000 -0.0000
  12.  C 1 (d2)  -0.0000 -0.0000 -0.0007 -0.0000  0.0000  0.0000 -0.0000  0.0000
  13.  C 1 (d3)   0.0000  0.0000 -0.0000  0.0007 -0.0000  0.0000  0.0158 -0.0004
  14.  C 1 (d4)   0.0007  0.0000  0.0000 -0.0000  0.0001 -0.0000 -0.0141 -0.0002
  15.  C 1 (d5)   0.0010 -0.0000 -0.0000 -0.0000 -0.0000  0.0004 -0.0016  0.0002
  16.  C 2 (S)   -0.0007  0.0000 -0.0000 -0.0000  0.0024 -0.0015  0.0070 -0.0018
  17.  C 2 (S)    0.0083 -0.0000 -0.0000 -0.0000 -0.0187  0.0095  0.0349  0.0000
  18.  C 2 (S)   -0.0020 -0.0000  0.0000 -0.0000 -0.0004 -0.0006  0.0075 -0.0004
  19.  C 2 (S)    0.0000  0.0000  0.0000  0.0000 -0.0000 -0.0000 -0.0015 -0.0000
  20.  C 2 (px)   0.0000 -0.0000  0.0258  0.0000 -0.0000 -0.0000  0.0000 -0.0000
  21.  C 2 (px)  -0.0000  0.0000 -0.0010 -0.0000  0.0000  0.0000 -0.0000  0.0000
  22.  C 2 (py)   0.0000 -0.0000  0.0000 -0.0248 -0.0000 -0.0000 -0.0269  0.0229
  23.  C 2 (py)  -0.0000  0.0000 -0.0000  0.0012  0.0000 -0.0000  0.0355 -0.0005
  24.  C 2 (pz)   0.0477 -0.0000 -0.0000  0.0000  0.0162  0.0185  0.0261  0.0136
  25.  C 2 (pz)   0.0036 -0.0000  0.0000  0.0000  0.0005  0.0009 -0.0191  0.0006
  26.  C 2 (d1)  -0.0000  0.0000  0.0000  0.0000  0.0000 -0.0000  0.0000 -0.0000
  27.  C 2 (d2)   0.0000  0.0000  0.0007  0.0000 -0.0000 -0.0000  0.0000 -0.0000
  28.  C 2 (d3)   0.0000  0.0000  0.0000  0.0008  0.0000  0.0000  0.0111 -0.0006
  29.  C 2 (d4)   0.0005  0.0000 -0.0000  0.0000  0.0005  0.0001 -0.0015  0.0002
  30.  C 2 (d5)   0.0009 -0.0000 -0.0000  0.0000  0.0001  0.0004  0.0014  0.0003
  31.  H 3 (S)   -0.0191  0.0000  0.0000  0.0111 -0.0015  0.0014  0.7824  0.0000
  32.  H 3 (S)    0.0006 -0.0000 -0.0000 -0.0006  0.0002  0.0003  0.0000  0.0008
  33.  H 3 (px)  -0.0000 -0.0000  0.0003  0.0000 -0.0000 -0.0000 -0.0000 -0.0000
  34.  H 3 (py)   0.0004 -0.0000 -0.0000 -0.0002  0.0000 -0.0000 -0.0152  0.0000
  35.  H 3 (pz)  -0.0002 -0.0000 -0.0000 -0.0001 -0.0001 -0.0001 -0.0089 -0.0001
  36.  H 4 (S)   -0.0191 -0.0000  0.0000 -0.0111 -0.0015  0.0014  0.0022  0.0083
  37.  H 4 (S)    0.0006  0.0000  0.0000  0.0006  0.0002  0.0003  0.0083 -0.0002
  38.  H 4 (px)  -0.0000  0.0000  0.0003  0.0000 -0.0000 -0.0000 -0.0000 -0.0000
  39.  H 4 (py)  -0.0004 -0.0000 -0.0000 -0.0002 -0.0000  0.0000  0.0027  0.0002
  40.  H 4 (pz)  -0.0002  0.0000  0.0000  0.0001 -0.0001 -0.0001  0.0029 -0.0001
  41.  H 5 (S)   -0.0134 -0.0000 -0.0000 -0.0158 -0.0141 -0.0016 -0.0504  0.0092
  42.  H 5 (S)    0.0006  0.0000  0.0000  0.0004 -0.0002  0.0002  0.0092 -0.0002
  43.  H 5 (px)   0.0000  0.0000  0.0003  0.0000 -0.0000 -0.0000  0.0000 -0.0000
  44.  H 5 (py)   0.0003  0.0000  0.0000  0.0003  0.0003  0.0000  0.0026 -0.0001
  45.  H 5 (pz)   0.0002 -0.0000 -0.0000 -0.0002 -0.0001  0.0001 -0.0013  0.0002
  46.  H 6 (S)   -0.0134  0.0000 -0.0000  0.0158 -0.0141 -0.0016  0.1222 -0.0177
  47.  H 6 (S)    0.0006 -0.0000  0.0000 -0.0004 -0.0002  0.0002 -0.0177  0.0002
  48.  H 6 (px)   0.0000  0.0000  0.0003  0.0000 -0.0000 -0.0000  0.0000 -0.0000
  49.  H 6 (py)  -0.0003  0.0000 -0.0000  0.0003 -0.0003 -0.0000  0.0041 -0.0003
  50.  H 6 (pz)   0.0002  0.0000 -0.0000  0.0002 -0.0001  0.0001 -0.0015 -0.0002

          NAO       33      34      35      36      37      38      39      40
      ---------- ------- ------- ------- ------- ------- ------- ------- -------
   1.  C 1 (S)    0.0000  0.0020  0.0013 -0.0074 -0.0132  0.0000 -0.0020  0.0013
   2.  C 1 (S)   -0.0000 -0.0122 -0.0076  0.5350  0.0117 -0.0000  0.0122 -0.0076
   3.  C 1 (S)   -0.0000 -0.0003  0.0001  0.0115 -0.0002 -0.0000  0.0003  0.0001
   4.  C 1 (S)   -0.0000 -0.0000 -0.0000  0.0002  0.0000 -0.0000  0.0000 -0.0000
   5.  C 1 (px)   0.0109 -0.0000 -0.0000 -0.0000  0.0000  0.0109 -0.0000  0.0000
   6.  C 1 (px)  -0.0004  0.0000  0.0000  0.0000 -0.0000 -0.0004  0.0000 -0.0000
   7.  C 1 (py)  -0.0000 -0.0102 -0.0107 -0.6767  0.0030 -0.0000 -0.0102  0.0107
   8.  C 1 (py)   0.0000  0.0004  0.0001  0.0121 -0.0012  0.0000  0.0004 -0.0001
   9.  C 1 (pz)   0.0000 -0.0097  0.0013  0.4299 -0.0031  0.0000  0.0097  0.0013
  10.  C 1 (pz)  -0.0000 -0.0003  0.0002  0.0134 -0.0006 -0.0000  0.0003  0.0002
  11.  C 1 (d1)   0.0000  0.0000  0.0000 -0.0000 -0.0000  0.0000 -0.0000  0.0000
  12.  C 1 (d2)  -0.0003  0.0000  0.0000  0.0000 -0.0000 -0.0003  0.0000 -0.0000
  13.  C 1 (d3)  -0.0000 -0.0003 -0.0002 -0.0158  0.0004 -0.0000 -0.0003  0.0002
  14.  C 1 (d4)   0.0000  0.0003  0.0001 -0.0141 -0.0002  0.0000 -0.0003  0.0001
  15.  C 1 (d5)  -0.0000  0.0000 -0.0001 -0.0016  0.0002 -0.0000 -0.0000 -0.0001
  16.  C 2 (S)   -0.0000 -0.0000  0.0003  0.0070 -0.0018 -0.0000  0.0000  0.0003
  17.  C 2 (S)   -0.0000 -0.0007 -0.0014  0.0349  0.0000 -0.0000  0.0007 -0.0014
  18.  C 2 (S)    0.0000 -0.0002  0.0002  0.0075 -0.0004  0.0000  0.0002  0.0002
  19.  C 2 (S)    0.0000  0.0000  0.0000 -0.0015 -0.0000  0.0000 -0.0000  0.0000
  20.  C 2 (px)   0.0109 -0.0000 -0.0000 -0.0000  0.0000  0.0109 -0.0000  0.0000
  21.  C 2 (px)  -0.0004  0.0000  0.0000 -0.0000 -0.0000 -0.0004  0.0000 -0.0000
  22.  C 2 (py)   0.0000  0.0040 -0.0021  0.0269 -0.0229  0.0000  0.0040  0.0021
  23.  C 2 (py)  -0.0000 -0.0006 -0.0005 -0.0355  0.0005 -0.0000 -0.0006  0.0005
  24.  C 2 (pz)  -0.0000 -0.0008 -0.0069  0.0261  0.0136 -0.0000  0.0008 -0.0069
  25.  C 2 (pz)  -0.0000  0.0004 -0.0002 -0.0191  0.0006 -0.0000 -0.0004 -0.0002
  26.  C 2 (d1)  -0.0000 -0.0000 -0.0000 -0.0000  0.0000  0.0000 -0.0000  0.0000
  27.  C 2 (d2)   0.0003 -0.0000 -0.0000  0.0000  0.0000  0.0003 -0.0000  0.0000
  28.  C 2 (d3)   0.0000 -0.0002 -0.0001 -0.0111  0.0006  0.0000 -0.0002  0.0001
  29.  C 2 (d4)  -0.0000  0.0000 -0.0001 -0.0015  0.0002 -0.0000 -0.0000 -0.0001
  30.  C 2 (d5)  -0.0000 -0.0000 -0.0001  0.0014  0.0003 -0.0000  0.0000 -0.0001
  31.  H 3 (S)   -0.0000 -0.0152 -0.0089  0.0022  0.0083 -0.0000  0.0027  0.0029
  32.  H 3 (S)   -0.0000  0.0000 -0.0001  0.0083 -0.0002 -0.0000  0.0002 -0.0001
  33.  H 3 (px)   0.0001 -0.0000 -0.0000  0.0000  0.0000  0.0001 -0.0000  0.0000
  34.  H 3 (py)  -0.0000  0.0003  0.0002 -0.0027 -0.0002 -0.0000 -0.0001 -0.0000
  35.  H 3 (pz)  -0.0000  0.0002  0.0002  0.0029 -0.0001 -0.0000  0.0000 -0.0000
  36.  H 4 (S)    0.0000 -0.0027  0.0029  0.7824  0.0000  0.0000  0.0152 -0.0089
  37.  H 4 (S)    0.0000 -0.0002 -0.0001  0.0000  0.0008  0.0000 -0.0000 -0.0001
  38.  H 4 (px)   0.0001 -0.0000 -0.0000  0.0000  0.0000  0.0001 -0.0000  0.0000
  39.  H 4 (py)  -0.0000 -0.0001  0.0000  0.0152 -0.0000 -0.0000  0.0003 -0.0002
  40.  H 4 (pz)   0.0000 -0.0000 -0.0000 -0.0089 -0.0001  0.0000 -0.0002  0.0002
  41.  H 5 (S)   -0.0000  0.0026  0.0013  0.1222 -0.0177 -0.0000  0.0041  0.0015
  42.  H 5 (S)    0.0000 -0.0001 -0.0002 -0.0177  0.0002  0.0000 -0.0003  0.0002
  43.  H 5 (px)   0.0001 -0.0000 -0.0000 -0.0000  0.0000  0.0001 -0.0000  0.0000
  44.  H 5 (py)   0.0000 -0.0001 -0.0001 -0.0041  0.0003  0.0000 -0.0001 -0.0000
  45.  H 5 (pz)  -0.0000  0.0001 -0.0000 -0.0015 -0.0002 -0.0000 -0.0000  0.0000
  46.  H 6 (S)   -0.0000 -0.0041  0.0015 -0.0504  0.0092 -0.0000 -0.0026  0.0013
  47.  H 6 (S)    0.0000  0.0003  0.0002  0.0092 -0.0002  0.0000  0.0001 -0.0002
  48.  H 6 (px)   0.0001 -0.0000 -0.0000 -0.0000  0.0000  0.0001 -0.0000  0.0000
  49.  H 6 (py)  -0.0000 -0.0001  0.0000 -0.0026  0.0001 -0.0000 -0.0001  0.0001
  50.  H 6 (pz)  -0.0000  0.0000  0.0000 -0.0013  0.0002 -0.0000 -0.0001 -0.0000

          NAO       41      42      43      44      45      46      47      48
      ---------- ------- ------- ------- ------- ------- ------- ------- -------
   1.  C 1 (S)    0.0070 -0.0018 -0.0000 -0.0000 -0.0003  0.0070 -0.0018 -0.0000
   2.  C 1 (S)    0.0349  0.0000  0.0000 -0.0007  0.0014  0.0349  0.0000  0.0000
   3.  C 1 (S)    0.0075 -0.0004 -0.0000 -0.0002 -0.0002  0.0075 -0.0004 -0.0000
   4.  C 1 (S)   -0.0015 -0.0000 -0.0000  0.0000 -0.0000 -0.0015 -0.0000 -0.0000
   5.  C 1 (px)   0.0000  0.0000  0.0109  0.0000 -0.0000 -0.0000  0.0000  0.0109
   6.  C 1 (px)   0.0000 -0.0000 -0.0004 -0.0000  0.0000  0.0000 -0.0000 -0.0004
   7.  C 1 (py)  -0.0269  0.0229  0.0000  0.0040  0.0021  0.0269 -0.0229  0.0000
   8.  C 1 (py)   0.0355 -0.0005  0.0000 -0.0006  0.0005 -0.0355  0.0005  0.0000
   9.  C 1 (pz)  -0.0261 -0.0136  0.0000  0.0008 -0.0069 -0.0261 -0.0136  0.0000
  10.  C 1 (pz)   0.0191 -0.0006 -0.0000 -0.0004 -0.0002  0.0191 -0.0006 -0.0000
  11.  C 1 (d1)  -0.0000 -0.0000 -0.0000  0.0000  0.0000 -0.0000 -0.0000 -0.0000
  12.  C 1 (d2)   0.0000 -0.0000 -0.0003 -0.0000  0.0000 -0.0000 -0.0000 -0.0003
  13.  C 1 (d3)  -0.0111  0.0006 -0.0000  0.0002 -0.0001  0.0111 -0.0006 -0.0000
  14.  C 1 (d4)  -0.0015  0.0002  0.0000  0.0000  0.0001 -0.0015  0.0002  0.0000
  15.  C 1 (d5)   0.0014  0.0003 -0.0000 -0.0000  0.0001  0.0014  0.0003 -0.0000
  16.  C 2 (S)   -0.0074 -0.0132  0.0000  0.0020 -0.0013 -0.0074 -0.0132  0.0000
  17.  C 2 (S)    0.5350  0.0117 -0.0000 -0.0122  0.0076  0.5350  0.0117 -0.0000
  18.  C 2 (S)    0.0115 -0.0002  0.0000 -0.0003 -0.0001  0.0115 -0.0002  0.0000
  19.  C 2 (S)    0.0002  0.0000  0.0000 -0.0000  0.0000  0.0002  0.0000  0.0000
  20.  C 2 (px)   0.0000  0.0000  0.0109  0.0000 -0.0000 -0.0000  0.0000  0.0109
  21.  C 2 (px)  -0.0000 -0.0000 -0.0004 -0.0000  0.0000  0.0000 -0.0000 -0.0004
  22.  C 2 (py)   0.6767 -0.0030 -0.0000 -0.0102  0.0107 -0.6767  0.0030 -0.0000
  23.  C 2 (py)  -0.0121  0.0012  0.0000  0.0004 -0.0001  0.0121 -0.0012  0.0000
  24.  C 2 (pz)  -0.4299  0.0031  0.0000  0.0097  0.0013 -0.4299  0.0031  0.0000
  25.  C 2 (pz)  -0.0134  0.0006  0.0000  0.0003  0.0002 -0.0134  0.0006  0.0000
  26.  C 2 (d1)  -0.0000  0.0000  0.0000  0.0000 -0.0000  0.0000 -0.0000  0.0000
  27.  C 2 (d2)  -0.0000  0.0000  0.0003  0.0000 -0.0000 -0.0000  0.0000  0.0003
  28.  C 2 (d3)  -0.0158  0.0004  0.0000  0.0003 -0.0002  0.0158 -0.0004  0.0000
  29.  C 2 (d4)  -0.0141 -0.0002 -0.0000  0.0003 -0.0001 -0.0141 -0.0002 -0.0000
  30.  C 2 (d5)  -0.0016  0.0002 -0.0000  0.0000  0.0001 -0.0016  0.0002 -0.0000
  31.  H 3 (S)   -0.0504  0.0092  0.0000  0.0026 -0.0013  0.1222 -0.0177  0.0000
  32.  H 3 (S)    0.0092 -0.0002 -0.0000 -0.0001  0.0002 -0.0177  0.0002 -0.0000
  33.  H 3 (px)  -0.0000  0.0000  0.0001  0.0000 -0.0000 -0.0000  0.0000  0.0001
  34.  H 3 (py)   0.0026 -0.0001 -0.0000 -0.0001  0.0001 -0.0041  0.0003 -0.0000
  35.  H 3 (pz)   0.0013 -0.0002 -0.0000 -0.0001 -0.0000  0.0015  0.0002 -0.0000
  36.  H 4 (S)    0.1222 -0.0177 -0.0000 -0.0041 -0.0015 -0.0504  0.0092 -0.0000
  37.  H 4 (S)   -0.0177  0.0002  0.0000  0.0003 -0.0002  0.0092 -0.0002  0.0000
  38.  H 4 (px)  -0.0000  0.0000  0.0001  0.0000 -0.0000 -0.0000  0.0000  0.0001
  39.  H 4 (py)   0.0041 -0.0003 -0.0000 -0.0001 -0.0000 -0.0026  0.0001 -0.0000
  40.  H 4 (pz)   0.0015  0.0002  0.0000 -0.0000  0.0000  0.0013 -0.0002  0.0000
  41.  H 5 (S)    0.7824 -0.0000 -0.0000 -0.0152  0.0089  0.0022  0.0083 -0.0000
  42.  H 5 (S)   -0.0000  0.0008  0.0000  0.0000  0.0001  0.0083 -0.0002  0.0000
  43.  H 5 (px)  -0.0000  0.0000  0.0001  0.0000 -0.0000  0.0000  0.0000  0.0001
  44.  H 5 (py)  -0.0152  0.0000  0.0000  0.0003 -0.0002 -0.0027 -0.0002  0.0000
  45.  H 5 (pz)   0.0089  0.0001 -0.0000 -0.0002  0.0002 -0.0029  0.0001 -0.0000
  46.  H 6 (S)    0.0022  0.0083  0.0000 -0.0027 -0.0029  0.7824  0.0000  0.0000
  47.  H 6 (S)    0.0083 -0.0002  0.0000 -0.0002  0.0001  0.0000  0.0008  0.0000
  48.  H 6 (px)  -0.0000  0.0000  0.0001  0.0000 -0.0000  0.0000  0.0000  0.0001
  49.  H 6 (py)   0.0027  0.0002 -0.0000 -0.0001 -0.0000  0.0152 -0.0000 -0.0000
  50.  H 6 (pz)  -0.0029  0.0001 -0.0000  0.0000 -0.0000  0.0089  0.0001 -0.0000

          NAO       49      50
      ---------- ------- -------
   1.  C 1 (S)    0.0000 -0.0003
   2.  C 1 (S)    0.0007  0.0014
   3.  C 1 (S)    0.0002 -0.0002
   4.  C 1 (S)   -0.0000 -0.0000
   5.  C 1 (px)  -0.0000 -0.0000
   6.  C 1 (px)   0.0000  0.0000
   7.  C 1 (py)   0.0040 -0.0021
   8.  C 1 (py)  -0.0006 -0.0005
   9.  C 1 (pz)  -0.0008 -0.0069
  10.  C 1 (pz)   0.0004 -0.0002
  11.  C 1 (d1)  -0.0000 -0.0000
  12.  C 1 (d2)   0.0000  0.0000
  13.  C 1 (d3)   0.0002  0.0001
  14.  C 1 (d4)  -0.0000  0.0001
  15.  C 1 (d5)   0.0000  0.0001
  16.  C 2 (S)   -0.0020 -0.0013
  17.  C 2 (S)    0.0122  0.0076
  18.  C 2 (S)    0.0003 -0.0001
  19.  C 2 (S)    0.0000  0.0000
  20.  C 2 (px)  -0.0000 -0.0000
  21.  C 2 (px)   0.0000  0.0000
  22.  C 2 (py)  -0.0102 -0.0107
  23.  C 2 (py)   0.0004  0.0001
  24.  C 2 (pz)  -0.0097  0.0013
  25.  C 2 (pz)  -0.0003  0.0002
  26.  C 2 (d1)   0.0000  0.0000
  27.  C 2 (d2)  -0.0000 -0.0000
  28.  C 2 (d3)   0.0003  0.0002
  29.  C 2 (d4)  -0.0003 -0.0001
  30.  C 2 (d5)  -0.0000  0.0001
  31.  H 3 (S)    0.0041 -0.0015
  32.  H 3 (S)   -0.0003 -0.0002
  33.  H 3 (px)  -0.0000 -0.0000
  34.  H 3 (py)  -0.0001  0.0000
  35.  H 3 (pz)   0.0000  0.0000
  36.  H 4 (S)   -0.0026 -0.0013
  37.  H 4 (S)    0.0001  0.0002
  38.  H 4 (px)  -0.0000 -0.0000
  39.  H 4 (py)  -0.0001 -0.0001
  40.  H 4 (pz)   0.0001 -0.0000
  41.  H 5 (S)    0.0027 -0.0029
  42.  H 5 (S)    0.0002  0.0001
  43.  H 5 (px)  -0.0000 -0.0000
  44.  H 5 (py)  -0.0001  0.0000
  45.  H 5 (pz)  -0.0000 -0.0000
  46.  H 6 (S)    0.0152  0.0089
  47.  H 6 (S)   -0.0000  0.0001
  48.  H 6 (px)  -0.0000 -0.0000
  49.  H 6 (py)   0.0003  0.0002
  50.  H 6 (pz)   0.0002  0.0002


 NATURAL BOND ORBITAL ANALYSIS:

                       Occupancies       Lewis Structure    Low   High
           Occ.    -------------------  -----------------   occ   occ
  Cycle   Thresh.   Lewis   Non-Lewis     CR  BD  3C  LP    (L)   (NL)   Dev
 =============================================================================
   1(1)    1.90    15.94082   0.05918      2   6   0   0     0      0    0.04
 -----------------------------------------------------------------------------

 Structure accepted: No low occupancy Lewis orbitals

 --------------------------------------------------------
   Core                      3.99840 ( 99.960% of   4)
   Valence Lewis            11.94243 ( 99.520% of  12)
  ==================       ============================
   Total Lewis              15.94082 ( 99.630% of  16)
  -----------------------------------------------------
   Valence non-Lewis         0.04495 (  0.281% of  16)
   Rydberg non-Lewis         0.01422 (  0.089% of  16)
  ==================       ============================
   Total non-Lewis           0.05918 (  0.370% of  16)
 --------------------------------------------------------


       (Occupancy)   Bond orbital/ Coefficients/ Hybrids
 ---------------------------------------------------------------------------------
     1. (1.99952) BD ( 1) C   1 - C   2  
                ( 50.00%)   0.7071* C   1 s(  0.00%)p 1.00( 99.93%)d 0.00(  0.07%)
                                            0.0000  0.0000  0.0000  0.0000  0.9990
                                           -0.0376  0.0000  0.0000  0.0000  0.0000
                                            0.0000 -0.0258  0.0000  0.0000  0.0000
                ( 50.00%)   0.7071* C   2 s(  0.00%)p 1.00( 99.93%)d 0.00(  0.07%)
                                            0.0000  0.0000  0.0000  0.0000  0.9990
                                           -0.0376  0.0000  0.0000  0.0000  0.0000
                                            0.0000  0.0258  0.0000  0.0000  0.0000
     2. (1.99610) BD ( 2) C   1 - C   2  
                ( 50.00%)   0.7071* C   1 s( 39.64%)p 1.52( 60.32%)d 0.00(  0.04%)
                                            0.0001  0.6290 -0.0257 -0.0006  0.0000
                                            0.0000 -0.0000  0.0000 -0.7755 -0.0436
                                            0.0000  0.0000 -0.0000 -0.0003  0.0201
                ( 50.00%)   0.7071* C   2 s( 39.64%)p 1.52( 60.32%)d 0.00(  0.04%)
                                            0.0001  0.6290 -0.0257 -0.0006  0.0000
                                            0.0000 -0.0000  0.0000  0.7755  0.0436
                                            0.0000  0.0000  0.0000 -0.0003  0.0201
     3. (1.98670) BD ( 1) C   1 - H   3  
                ( 60.91%)   0.7804* C   1 s( 30.20%)p 2.31( 69.76%)d 0.00(  0.04%)
                                           -0.0002  0.5494  0.0115  0.0003  0.0000
                                            0.0000  0.7069 -0.0085  0.4445  0.0128
                                            0.0000  0.0000  0.0152 -0.0145 -0.0017
                ( 39.09%)   0.6252* H   3 s( 99.95%)p 0.00(  0.05%)
                                            0.9998  0.0016  0.0000 -0.0192 -0.0113
     4. (1.98670) BD ( 1) C   1 - H   4  
                ( 60.91%)   0.7804* C   1 s( 30.20%)p 2.31( 69.76%)d 0.00(  0.04%)
                                            0.0002 -0.5494 -0.0115 -0.0003  0.0000
                                            0.0000  0.7069 -0.0085 -0.4445 -0.0128
                                            0.0000  0.0000  0.0152  0.0145  0.0017
                ( 39.09%)   0.6252* H   4 s( 99.95%)p 0.00(  0.05%)
                                           -0.9998 -0.0016  0.0000 -0.0192  0.0113
     5. (1.98670) BD ( 1) C   2 - H   5  
                ( 60.91%)   0.7804* C   2 s( 30.20%)p 2.31( 69.76%)d 0.00(  0.04%)
                                           -0.0002  0.5494  0.0115  0.0003  0.0000
                                            0.0000  0.7069 -0.0085 -0.4445 -0.0128
                                            0.0000  0.0000 -0.0152 -0.0145 -0.0017
                ( 39.09%)   0.6252* H   5 s( 99.95%)p 0.00(  0.05%)
                                            0.9998  0.0016  0.0000 -0.0192  0.0113
     6. (1.98670) BD ( 1) C   2 - H   6  
                ( 60.91%)   0.7804* C   2 s( 30.20%)p 2.31( 69.76%)d 0.00(  0.04%)
                                            0.0002 -0.5494 -0.0115 -0.0003  0.0000
                                            0.0000  0.7069 -0.0085  0.4445  0.0128
                                            0.0000  0.0000 -0.0152  0.0145  0.0017
                ( 39.09%)   0.6252* H   6 s( 99.95%)p 0.00(  0.05%)
                                           -0.9998 -0.0016  0.0000 -0.0192 -0.0113
     7. (1.99920) CR ( 1) C   1           s(100.00%)p 0.00(  0.00%)
                                            1.0000  0.0002  0.0000  0.0000  0.0000
                                            0.0000 -0.0000  0.0000  0.0003  0.0000
                                            0.0000  0.0000 -0.0000 -0.0000 -0.0000
     8. (1.99920) CR ( 1) C   2           s(100.00%)p 0.00(  0.00%)
                                            1.0000  0.0002  0.0000  0.0000  0.0000
                                            0.0000 -0.0000  0.0000 -0.0003 -0.0000
                                            0.0000  0.0000  0.0000 -0.0000 -0.0000
     9. (0.00349) RY*( 1) C   1           s(  0.00%)p 1.00( 91.81%)d 0.09(  8.19%)
                                            0.0000 -0.0000  0.0000 -0.0000  0.0000
                                            0.0000  0.0177  0.9580 -0.0000  0.0000
                                            0.0000  0.0000 -0.2862 -0.0000 -0.0000
    10. (0.00168) RY*( 2) C   1           s( 15.81%)p 5.31( 84.00%)d 0.01(  0.19%)
                                           -0.0000  0.0130  0.3946 -0.0477  0.0000
                                            0.0000  0.0000 -0.0000 -0.0539  0.9149
                                            0.0000  0.0000  0.0000 -0.0435 -0.0021
    11. (0.00000) RY*( 3) C   1           s(  0.00%)p 1.00(100.00%)d 0.00(  0.00%)
    12. (0.00000) RY*( 4) C   1           s( 84.27%)p 0.19( 15.73%)d 0.00(  0.00%)
    13. (0.00000) RY*( 5) C   1           s( 99.81%)p 0.00(  0.19%)d 0.00(  0.00%)
    14. (0.00000) RY*( 6) C   1           s(  0.00%)p 0.00(  0.00%)d 1.00(100.00%)
    15. (0.00000) RY*( 7) C   1           s(  0.00%)p 1.00(  0.07%)d99.99( 99.93%)
    16. (0.00000) RY*( 8) C   1           s(  0.00%)p 1.00(  8.24%)d11.14( 91.76%)
    17. (0.00000) RY*( 9) C   1           s(  0.06%)p 2.97(  0.17%)d99.99( 99.77%)
    18. (0.00001) RY*(10) C   1           s(  0.01%)p 2.57(  0.03%)d99.99( 99.96%)
    19. (0.00349) RY*( 1) C   2           s(  0.00%)p 1.00( 91.81%)d 0.09(  8.19%)
                                            0.0000 -0.0000  0.0000 -0.0000  0.0000
                                            0.0000  0.0177  0.9580  0.0000 -0.0000
                                            0.0000  0.0000  0.2862 -0.0000 -0.0000
    20. (0.00168) RY*( 2) C   2           s( 15.81%)p 5.31( 84.00%)d 0.01(  0.19%)
                                           -0.0000  0.0130  0.3946 -0.0477 -0.0000
                                           -0.0000  0.0000 -0.0000  0.0539 -0.9149
                                           -0.0000 -0.0000 -0.0000 -0.0435 -0.0021
    21. (0.00000) RY*( 3) C   2           s(  0.00%)p 1.00(100.00%)d 0.00(  0.00%)
    22. (0.00000) RY*( 4) C   2           s( 84.27%)p 0.19( 15.73%)d 0.00(  0.00%)
    23. (0.00000) RY*( 5) C   2           s( 99.81%)p 0.00(  0.19%)d 0.00(  0.00%)
    24. (0.00000) RY*( 6) C   2           s(  0.00%)p 0.00(  0.00%)d 1.00(100.00%)
    25. (0.00000) RY*( 7) C   2           s(  0.00%)p 1.00(  0.07%)d99.99( 99.93%)
    26. (0.00000) RY*( 8) C   2           s(  0.00%)p 1.00(  8.24%)d11.14( 91.76%)
    27. (0.00000) RY*( 9) C   2           s(  0.06%)p 2.97(  0.17%)d99.99( 99.77%)
    28. (0.00001) RY*(10) C   2           s(  0.01%)p 2.57(  0.03%)d99.99( 99.96%)
    29. (0.00077) RY*( 1) H   3           s( 97.72%)p 0.02(  2.28%)
                                           -0.0025  0.9885  0.0000  0.0349 -0.1468
    30. (0.00012) RY*( 2) H   3           s(  0.00%)p 1.00(100.00%)
                                            0.0000  0.0000  1.0000  0.0000  0.0000
    31. (0.00005) RY*( 3) H   3           s(  2.24%)p43.73( 97.76%)
    32. (0.00002) RY*( 4) H   3           s(  0.09%)p99.99( 99.91%)
    33. (0.00077) RY*( 1) H   4           s( 97.72%)p 0.02(  2.28%)
                                           -0.0025  0.9885  0.0000 -0.0349 -0.1468
    34. (0.00012) RY*( 2) H   4           s(  0.00%)p 1.00(100.00%)
                                            0.0000  0.0000  1.0000  0.0000  0.0000
    35. (0.00005) RY*( 3) H   4           s(  2.24%)p43.73( 97.76%)
    36. (0.00002) RY*( 4) H   4           s(  0.09%)p99.99( 99.91%)
    37. (0.00077) RY*( 1) H   5           s( 97.72%)p 0.02(  2.28%)
                                           -0.0025  0.9885  0.0000  0.0349  0.1468
    38. (0.00012) RY*( 2) H   5           s(  0.00%)p 1.00(100.00%)
                                            0.0000  0.0000  1.0000  0.0000  0.0000
    39. (0.00005) RY*( 3) H   5           s(  2.24%)p43.73( 97.76%)
    40. (0.00002) RY*( 4) H   5           s(  0.09%)p99.99( 99.91%)
    41. (0.00077) RY*( 1) H   6           s( 97.72%)p 0.02(  2.28%)
                                           -0.0025  0.9885  0.0000 -0.0349  0.1468
    42. (0.00012) RY*( 2) H   6           s(  0.00%)p 1.00(100.00%)
                                            0.0000  0.0000  1.0000  0.0000  0.0000
    43. (0.00005) RY*( 3) H   6           s(  2.24%)p43.73( 97.76%)
    44. (0.00002) RY*( 4) H   6           s(  0.09%)p99.99( 99.91%)
    45. (0.00000) BD*( 1) C   1 - C   2  
                ( 50.00%)   0.7071* C   1 s(  0.00%)p 1.00( 99.93%)d 0.00(  0.07%)
                ( 50.00%)  -0.7071* C   2 s(  0.00%)p 1.00( 99.93%)d 0.00(  0.07%)
    46. (0.00443) BD*( 2) C   1 - C   2  
                ( 50.00%)   0.7071* C   1 s( 39.64%)p 1.52( 60.32%)d 0.00(  0.04%)
                                            0.0001  0.6290 -0.0257 -0.0006  0.0000
                                            0.0000 -0.0000  0.0000 -0.7755 -0.0436
                                            0.0000  0.0000 -0.0000 -0.0003  0.0201
                ( 50.00%)  -0.7071* C   2 s( 39.64%)p 1.52( 60.32%)d 0.00(  0.04%)
                                            0.0001  0.6290 -0.0257 -0.0006  0.0000
                                            0.0000 -0.0000  0.0000  0.7755  0.0436
                                            0.0000  0.0000  0.0000 -0.0003  0.0201
    47. (0.01013) BD*( 1) C   1 - H   3  
                ( 39.09%)   0.6252* C   1 s( 30.20%)p 2.31( 69.76%)d 0.00(  0.04%)
                                            0.0002 -0.5494 -0.0115 -0.0003 -0.0000
                                           -0.0000 -0.7069  0.0085 -0.4445 -0.0128
                                           -0.0000 -0.0000 -0.0152  0.0145  0.0017
                ( 60.91%)  -0.7804* H   3 s( 99.95%)p 0.00(  0.05%)
                                           -0.9998 -0.0016 -0.0000  0.0192  0.0113
    48. (0.01013) BD*( 1) C   1 - H   4  
                ( 39.09%)   0.6252* C   1 s( 30.20%)p 2.31( 69.76%)d 0.00(  0.04%)
                                           -0.0002  0.5494  0.0115  0.0003 -0.0000
                                           -0.0000 -0.7069  0.0085  0.4445  0.0128
                                           -0.0000 -0.0000 -0.0152 -0.0145 -0.0017
                ( 60.91%)  -0.7804* H   4 s( 99.95%)p 0.00(  0.05%)
                                            0.9998  0.0016 -0.0000  0.0192 -0.0113
    49. (0.01013) BD*( 1) C   2 - H   5  
                ( 39.09%)   0.6252* C   2 s( 30.20%)p 2.31( 69.76%)d 0.00(  0.04%)
                                            0.0002 -0.5494 -0.0115 -0.0003 -0.0000
                                           -0.0000 -0.7069  0.0085  0.4445  0.0128
                                           -0.0000 -0.0000  0.0152  0.0145  0.0017
                ( 60.91%)  -0.7804* H   5 s( 99.95%)p 0.00(  0.05%)
                                           -0.9998 -0.0016 -0.0000  0.0192 -0.0113
    50. (0.01013) BD*( 1) C   2 - H   6  
                ( 39.09%)   0.6252* C   2 s( 30.20%)p 2.31( 69.76%)d 0.00(  0.04%)
                                           -0.0002  0.5494  0.0115  0.0003 -0.0000
                                           -0.0000 -0.7069  0.0085 -0.4445 -0.0128
                                           -0.0000 -0.0000  0.0152 -0.0145 -0.0017
                ( 60.91%)  -0.7804* H   6 s( 99.95%)p 0.00(  0.05%)
                                            0.9998  0.0016 -0.0000  0.0192  0.0113


 NHO Directionality and "Bond Bending" (deviations from line of nuclear centers)

         [Thresholds for printing:  angular deviation  >  1.0 degree]
                                    hybrid p-character > 25.0%
                                    orbital occupancy  >  0.10e

                                Line of Centers        Hybrid 1              Hybrid 2
                                ---------------  -------------------   ------------------
                NBO               Theta   Phi    Theta   Phi    Dev    Theta   Phi    Dev
 ========================================================================================
     1. BD (   1) C   1 - C   2   180.0    0.0    90.0    0.0  90.0     90.0    0.0  90.0
     3. BD (   1) C   1 - H   3    58.3   90.0    56.8   90.0   1.6      --     --    --
     4. BD (   1) C   1 - H   4    58.3  270.0    56.8  270.0   1.6      --     --    --
     5. BD (   1) C   2 - H   5   121.7   90.0   123.2   90.0   1.6      --     --    --
     6. BD (   1) C   2 - H   6   121.7  270.0   123.2  270.0   1.6      --     --    --


 Second Order Perturbation Theory Analysis of Fock Matrix in NBO Basis

     Threshold for printing:   0.50 kcal/mol
                                                                              E(2)  E(j)-E(i) F(i,j)
         Donor NBO (i)                     Acceptor NBO (j)                 kcal/mol   a.u.    a.u. 
 ===================================================================================================

 within unit  1
   2. BD (   2) C   1 - C   2        / 47. BD*(   1) C   1 - H   3            1.02    1.23    0.032
   2. BD (   2) C   1 - C   2        / 48. BD*(   1) C   1 - H   4            1.02    1.23    0.032
   2. BD (   2) C   1 - C   2        / 49. BD*(   1) C   2 - H   5            1.02    1.23    0.032
   2. BD (   2) C   1 - C   2        / 50. BD*(   1) C   2 - H   6            1.02    1.23    0.032
   3. BD (   1) C   1 - H   3        / 19. RY*(   1) C   2                    1.30    1.61    0.041
   3. BD (   1) C   1 - H   3        / 20. RY*(   2) C   2                    0.71    1.14    0.026
   3. BD (   1) C   1 - H   3        / 46. BD*(   2) C   1 - C   2            1.08    1.21    0.032
   3. BD (   1) C   1 - H   3        / 50. BD*(   1) C   2 - H   6            4.51    1.01    0.060
   4. BD (   1) C   1 - H   4        / 19. RY*(   1) C   2                    1.30    1.61    0.041
   4. BD (   1) C   1 - H   4        / 20. RY*(   2) C   2                    0.71    1.14    0.026
   4. BD (   1) C   1 - H   4        / 46. BD*(   2) C   1 - C   2            1.08    1.21    0.032
   4. BD (   1) C   1 - H   4        / 49. BD*(   1) C   2 - H   5            4.51    1.01    0.060
   5. BD (   1) C   2 - H   5        /  9. RY*(   1) C   1                    1.30    1.61    0.041
   5. BD (   1) C   2 - H   5        / 10. RY*(   2) C   1                    0.71    1.14    0.026
   5. BD (   1) C   2 - H   5        / 46. BD*(   2) C   1 - C   2            1.08    1.21    0.032
   5. BD (   1) C   2 - H   5        / 48. BD*(   1) C   1 - H   4            4.51    1.01    0.060
   6. BD (   1) C   2 - H   6        /  9. RY*(   1) C   1                    1.30    1.61    0.041
   6. BD (   1) C   2 - H   6        / 10. RY*(   2) C   1                    0.71    1.14    0.026
   6. BD (   1) C   2 - H   6        / 46. BD*(   2) C   1 - C   2            1.08    1.21    0.032
   6. BD (   1) C   2 - H   6        / 47. BD*(   1) C   1 - H   3            4.51    1.01    0.060
   7. CR (   1) C   1                / 20. RY*(   2) C   2                    3.34   10.67    0.169
   7. CR (   1) C   1                / 46. BD*(   2) C   1 - C   2            0.93   10.74    0.089
   7. CR (   1) C   1                / 49. BD*(   1) C   2 - H   5            0.78   10.54    0.081
   7. CR (   1) C   1                / 50. BD*(   1) C   2 - H   6            0.78   10.54    0.081
   8. CR (   1) C   2                / 10. RY*(   2) C   1                    3.34   10.67    0.169
   8. CR (   1) C   2                / 46. BD*(   2) C   1 - C   2            0.93   10.74    0.089
   8. CR (   1) C   2                / 47. BD*(   1) C   1 - H   3            0.78   10.54    0.081
   8. CR (   1) C   2                / 48. BD*(   1) C   1 - H   4            0.78   10.54    0.081


 Natural Bond Orbitals (Summary):

                                                            Principal Delocalizations
           NBO                        Occupancy    Energy   (geminal,vicinal,remote)
 ====================================================================================
 Molecular unit  1  (C2H4)
     1. BD (   1) C   1 - C   2          1.99952    -0.26820   
     2. BD (   2) C   1 - C   2          1.99610    -0.74242  47(g),48(g),49(g),50(g)
     3. BD (   1) C   1 - H   3          1.98670    -0.51572  50(v),19(v),46(g),20(v)
     4. BD (   1) C   1 - H   4          1.98670    -0.51572  49(v),19(v),46(g),20(v)
     5. BD (   1) C   2 - H   5          1.98670    -0.51572  48(v),9(v),46(g),10(v)
     6. BD (   1) C   2 - H   6          1.98670    -0.51572  47(v),9(v),46(g),10(v)
     7. CR (   1) C   1                  1.99920   -10.04354  20(v),46(g),49(v),50(v)
     8. CR (   1) C   2                  1.99920   -10.04354  10(v),46(g),47(v),48(v)
     9. RY*(   1) C   1                  0.00349     1.09046   
    10. RY*(   2) C   1                  0.00168     0.62772   
    11. RY*(   3) C   1                  0.00000     0.58570   
    12. RY*(   4) C   1                  0.00000     0.96343   
    13. RY*(   5) C   1                  0.00000     4.03213   
    14. RY*(   6) C   1                  0.00000     1.87256   
    15. RY*(   7) C   1                  0.00000     1.98034   
    16. RY*(   8) C   1                  0.00000     2.49630   
    17. RY*(   9) C   1                  0.00000     2.29593   
    18. RY*(  10) C   1                  0.00001     2.47525   
    19. RY*(   1) C   2                  0.00349     1.09046   
    20. RY*(   2) C   2                  0.00168     0.62772   
    21. RY*(   3) C   2                  0.00000     0.58570   
    22. RY*(   4) C   2                  0.00000     0.96343   
    23. RY*(   5) C   2                  0.00000     4.03213   
    24. RY*(   6) C   2                  0.00000     1.87256   
    25. RY*(   7) C   2                  0.00000     1.98034   
    26. RY*(   8) C   2                  0.00000     2.49630   
    27. RY*(   9) C   2                  0.00000     2.29593   
    28. RY*(  10) C   2                  0.00001     2.47525   
    29. RY*(   1) H   3                  0.00077     0.66362   
    30. RY*(   2) H   3                  0.00012     2.21302   
    31. RY*(   3) H   3                  0.00005     2.35065   
    32. RY*(   4) H   3                  0.00002     2.99476   
    33. RY*(   1) H   4                  0.00077     0.66362   
    34. RY*(   2) H   4                  0.00012     2.21302   
    35. RY*(   3) H   4                  0.00005     2.35065   
    36. RY*(   4) H   4                  0.00002     2.99476   
    37. RY*(   1) H   5                  0.00077     0.66362   
    38. RY*(   2) H   5                  0.00012     2.21302   
    39. RY*(   3) H   5                  0.00005     2.35065   
    40. RY*(   4) H   5                  0.00002     2.99476   
    41. RY*(   1) H   6                  0.00077     0.66362   
    42. RY*(   2) H   6                  0.00012     2.21302   
    43. RY*(   3) H   6                  0.00005     2.35065   
    44. RY*(   4) H   6                  0.00002     2.99476   
    45. BD*(   1) C   1 - C   2          0.00000     0.05131   
    46. BD*(   2) C   1 - C   2          0.00443     0.69468   
    47. BD*(   1) C   1 - H   3          0.01013     0.49168   
    48. BD*(   1) C   1 - H   4          0.01013     0.49168   
    49. BD*(   1) C   2 - H   5          0.01013     0.49168   
    50. BD*(   1) C   2 - H   6          0.01013     0.49168   
       -------------------------------
              Total Lewis   15.94082  ( 99.6301%)
        Valence non-Lewis    0.04495  (  0.2810%)
        Rydberg non-Lewis    0.01422  (  0.0889%)
       -------------------------------
            Total unit  1   16.00000  (100.0000%)
           Charge unit  1    0.00000
 Variable Step   Value    
 -------- ---- -----------
     6       1    2.053664
 ---------------------------------------------------------------------------------------------------
                            Z-MATRIX (ANGSTROMS AND DEGREES)
   CD    Cent   Atom    N1       Length/X        N2       Alpha/Y        N3        Beta/Z          J
 ---------------------------------------------------------------------------------------------------
      1      1  C 
      2      2  C        1   1.321406(     1)
      3      3  H        1   1.083410(     2)      2  117.666(     6)
      4      4  H        1   1.083410(     3)      2  117.666(     7)      3  180.000(    10)      0
      5      5  H        2   1.083410(     4)      1  117.666(     8)      3   -0.000(    11)      0
      6      6  H        2   1.083410(     5)      1  117.666(     9)      3 -180.000(    12)      0
 ---------------------------------------------------------------------------------------------------
                         Z-Matrix orientation:                         
 ---------------------------------------------------------------------
 Center     Atomic      Atomic             Coordinates (Angstroms)
 Number     Number       Type             X           Y           Z
 ---------------------------------------------------------------------
      1          6           0        0.000000    0.000000    0.000000
      2          6           0        0.000000    0.000000    1.321406
      3          1           0        0.959540    0.000000   -0.503049
      4          1           0       -0.959540   -0.000000   -0.503049
      5          1           0        0.959540    0.000000    1.824455
      6          1           0       -0.959540   -0.000000    1.824455
 ---------------------------------------------------------------------
                    Distance matrix (angstroms):
                    1          2          3          4          5
     1  C    0.000000
     2  C    1.321406   0.000000
     3  H    1.083410   2.061396   0.000000
     4  H    1.083410   2.061396   1.919081   0.000000
     5  H    2.061396   1.083410   2.327505   3.016645   0.000000
     6  H    2.061396   1.083410   3.016645   2.327505   1.919081
                    6
     6  H    0.000000
 Stoichiometry    C2H4
 Framework group  D2H[C2"(C.C),SG(H4)]
 Deg. of freedom     3
 Full point group                 D2H     NOp   8
 Largest Abelian subgroup         D2H     NOp   8
 Largest concise Abelian subgroup D2      NOp   4
                         Standard orientation:                         
 ---------------------------------------------------------------------
 Center     Atomic      Atomic             Coordinates (Angstroms)
 Number     Number       Type             X           Y           Z
 ---------------------------------------------------------------------
      1          6           0       -0.000000    0.000000    0.660703
      2          6           0        0.000000    0.000000   -0.660703
      3          1           0        0.000000    0.959540    1.163752
      4          1           0       -0.000000   -0.959540    1.163752
      5          1           0        0.000000    0.959540   -1.163752
      6          1           0       -0.000000   -0.959540   -1.163752
 ---------------------------------------------------------------------
 Rotational constants (GHZ):         136.1587411          31.7123466          25.7216013
 Standard basis: 6-31G(d,p) (6D, 7F)
 There are    12 symmetry adapted cartesian basis functions of AG  symmetry.
 There are     2 symmetry adapted cartesian basis functions of B1G symmetry.
 There are     4 symmetry adapted cartesian basis functions of B2G symmetry.
 There are     7 symmetry adapted cartesian basis functions of B3G symmetry.
 There are     2 symmetry adapted cartesian basis functions of AU  symmetry.
 There are    12 symmetry adapted cartesian basis functions of B1U symmetry.
 There are     7 symmetry adapted cartesian basis functions of B2U symmetry.
 There are     4 symmetry adapted cartesian basis functions of B3U symmetry.
 There are    12 symmetry adapted basis functions of AG  symmetry.
 There are     2 symmetry adapted basis functions of B1G symmetry.
 There are     4 symmetry adapted basis functions of B2G symmetry.
 There are     7 symmetry adapted basis functions of B3G symmetry.
 There are     2 symmetry adapted basis functions of AU  symmetry.
 There are    12 symmetry adapted basis functions of B1U symmetry.
 There are     7 symmetry adapted basis functions of B2U symmetry.
 There are     4 symmetry adapted basis functions of B3U symmetry.
    50 basis functions,    84 primitive gaussians,    50 cartesian basis functions
     8 alpha electrons        8 beta electrons
       nuclear repulsion energy        33.6572761368 Hartrees.
 NAtoms=    6 NActive=    6 NUniq=    2 SFac= 4.00D+00 NAtFMM=   60 NAOKFM=F Big=F
 Integral buffers will be    131072 words long.
 Raffenetti 2 integral format.
 Two-electron integral symmetry is turned on.
 One-electron integrals computed using PRISM.
 NBasis=    50 RedAO= T EigKep=  6.45D-03  NBF=    12     2     4     7     2    12     7     4
 NBsUse=    50 1.00D-06 EigRej= -1.00D+00 NBFU=    12     2     4     7     2    12     7     4
 Initial guess from the checkpoint file:  "ethylene-rigidscan-bent-dec-M-B3LYP.chk"
 B after Tr=    -0.000000    0.000000   -0.000000
         Rot=    1.000000    0.000000   -0.000000    0.000000 Ang=   0.00 deg.
 Initial guess orbital symmetries:
       Occupied  (AG) (B1U) (AG) (B1U) (B2U) (AG) (B3G) (B3U)
       Virtual   (B2G) (AG) (B2U) (B1U) (B3G) (B1U) (AG) (B3U)
                 (B2U) (B2G) (AG) (B1U) (B2U) (B3G) (B1U) (AG)
                 (B1U) (B3G) (B1G) (B3U) (AU) (AG) (B2U) (AG) (B3G)
                 (B1U) (B2G) (B2U) (B3U) (B1G) (B1U) (B2G) (AU)
                 (B3G) (AG) (B1U) (AG) (B2U) (B1U) (B3G) (AG) (B1U)
 ExpMin= 1.61D-01 ExpMax= 3.05D+03 ExpMxC= 4.57D+02 IAcc=2 IRadAn=         4 AccDes= 0.00D+00
 Harris functional with IExCor=  402 and IRadAn=       4 diagonalized for initial guess.
 HarFok:  IExCor=  402 AccDes= 0.00D+00 IRadAn=         4 IDoV= 1 UseB2=F ITyADJ=14
 ICtDFT=  3500011 ScaDFX=  1.000000  1.000000  1.000000  1.000000
 FoFCou: FMM=F IPFlag=           0 FMFlag=      100000 FMFlg1=           0
         NFxFlg=           0 DoJE=T BraDBF=F KetDBF=T FulRan=T
         wScrn=  0.000000 ICntrl=       500 IOpCl=  0 I1Cent=   200000004 NGrid=           0
         NMat0=    1 NMatS0=      1 NMatT0=    0 NMatD0=    1 NMtDS0=    0 NMtDT0=    0
 Petite list used in FoFCou.
 Keep R1 ints in memory in symmetry-blocked form, NReq=7790938.
 Requested convergence on RMS density matrix=1.00D-08 within 128 cycles.
 Requested convergence on MAX density matrix=1.00D-06.
 Requested convergence on             energy=1.00D-06.
 No special actions if energy rises.
 Integral accuracy reduced to 1.0D-05 until final iterations.
 Initial convergence to 1.0D-05 achieved.  Increase integral accuracy.
 SCF Done:  E(RB3LYP) =  -78.5899867081     A.U. after    8 cycles
            NFock=  8  Conv=0.66D-08     -V/T= 2.0096

 **********************************************************************

            Population analysis using the SCF density.

 **********************************************************************

 Orbital symmetries:
       Occupied  (AG) (B1U) (AG) (B1U) (B2U) (AG) (B3G) (B3U)
       Virtual   (B2G) (AG) (B2U) (B1U) (B3G) (B1U) (AG) (B3U)
                 (B2U) (B2G) (AG) (B1U) (B2U) (B3G) (B1U) (AG)
                 (B1U) (B3G) (B1G) (B3U) (AU) (AG) (B2U) (B3G)
                 (AG) (B1U) (B2G) (B2U) (B3U) (B1G) (B1U) (B2G)
                 (AG) (AU) (B3G) (B1U) (AG) (B2U) (B1U) (B3G) (AG)
                 (B1U)
 The electronic state is 1-AG.
 Alpha  occ. eigenvalues --  -10.17979 -10.17883  -0.76035  -0.56681  -0.47899
 Alpha  occ. eigenvalues --   -0.39922  -0.35826  -0.26837
 Alpha virt. eigenvalues --    0.02135   0.11079   0.14477   0.16545   0.24587
 Alpha virt. eigenvalues --    0.31991   0.46698   0.54745   0.59910   0.64050
 Alpha virt. eigenvalues --    0.64294   0.71870   0.82957   0.84979   0.90415
 Alpha virt. eigenvalues --    0.91193   1.11002   1.29434   1.37074   1.41056
 Alpha virt. eigenvalues --    1.51891   1.84809   1.85062   1.91363   2.00785
 Alpha virt. eigenvalues --    2.06800   2.16585   2.27995   2.33321   2.48673
 Alpha virt. eigenvalues --    2.51941   2.56015   2.70083   2.72859   2.74741
 Alpha virt. eigenvalues --    2.90279   3.24189   3.32721   3.57317   3.69140
 Alpha virt. eigenvalues --    4.17605   4.53901
          Condensed to atoms (all electrons):
               1          2          3          4          5          6
     1  C    4.822481   0.674881   0.390915   0.390915  -0.039965  -0.039965
     2  C    0.674881   4.822481  -0.039965  -0.039965   0.390915   0.390915
     3  H    0.390915  -0.039965   0.593663  -0.038119  -0.012415   0.006290
     4  H    0.390915  -0.039965  -0.038119   0.593663   0.006290  -0.012415
     5  H   -0.039965   0.390915  -0.012415   0.006290   0.593663  -0.038119
     6  H   -0.039965   0.390915   0.006290  -0.012415  -0.038119   0.593663
 Mulliken charges:
               1
     1  C   -0.199262
     2  C   -0.199262
     3  H    0.099631
     4  H    0.099631
     5  H    0.099631
     6  H    0.099631
 Sum of Mulliken charges =  -0.00000
 Mulliken charges with hydrogens summed into heavy atoms:
               1
     1  C    0.000000
     2  C   -0.000000
 Electronic spatial extent (au):  <R**2>=             80.4275
 Charge=             -0.0000 electrons
 Dipole moment (field-independent basis, Debye):
    X=             -0.0000    Y=              0.0000    Z=              0.0000  Tot=              0.0000
 Quadrupole moment (field-independent basis, Debye-Ang):
   XX=            -14.9589   YY=            -11.7145   ZZ=            -12.6337
   XY=              0.0000   XZ=              0.0000   YZ=              0.0000
 Traceless Quadrupole moment (field-independent basis, Debye-Ang):
   XX=             -1.8566   YY=              1.3879   ZZ=              0.4687
   XY=              0.0000   XZ=              0.0000   YZ=              0.0000
 Octapole moment (field-independent basis, Debye-Ang**2):
  XXX=             -0.0000  YYY=              0.0000  ZZZ=              0.0000  XYY=             -0.0000
  XXY=             -0.0000  XXZ=              0.0000  XZZ=             -0.0000  YZZ=              0.0000
  YYZ=              0.0000  XYZ=             -0.0000
 Hexadecapole moment (field-independent basis, Debye-Ang**3):
 XXXX=            -15.4357 YYYY=            -26.4473 ZZZZ=            -65.7297 XXXY=             -0.0000
 XXXZ=              0.0000 YYYX=             -0.0000 YYYZ=              0.0000 ZZZX=              0.0000
 ZZZY=              0.0000 XXYY=             -7.7038 XXZZ=            -14.0327 YYZZ=            -13.1046
 XXYZ=             -0.0000 YYXZ=              0.0000 ZZXY=              0.0000
 N-N= 3.365727613681D+01 E-N=-2.487845978035D+02  KE= 7.784054859085D+01
 Symmetry AG   KE= 3.741864173476D+01
 Symmetry B1G  KE= 5.656837475684D-34
 Symmetry B2G  KE= 1.011345923193D-32
 Symmetry B3G  KE= 2.111090764584D+00
 Symmetry AU   KE= 7.308362688271D-34
 Symmetry B1U  KE= 3.437118799255D+01
 Symmetry B2U  KE= 1.858180628306D+00
 Symmetry B3U  KE= 2.081447470644D+00
 ******************************Gaussian NBO Version 3.1******************************
             N A T U R A L   A T O M I C   O R B I T A L   A N D
          N A T U R A L   B O N D   O R B I T A L   A N A L Y S I S
 ******************************Gaussian NBO Version 3.1******************************

       /RESON  / : Allow strongly delocalized NBO set
       /DMNAO  / : Print the NAO density matrix
       /BNDIDX / : Print bond indices based on the NAO density matrix
       /MULORB / : Print Mulliken populations by orbital and atom

 Analyzing the SCF density

 Job title: Title Card Required                                             

 Storage needed:      7784 in NPA,     10201 in NBO (2147483420 available)


 Input atomic orbitals, gross Mulliken populations:

  AO  Atom No lang  Mulliken Population    Atom No      Total
 -------------------------------------------------------------------------------
   1    C  1  S        1.9917903
   2    C  1  S        0.7100807
   3    C  1  px       0.5487177
   4    C  1  py       0.7277825
   5    C  1  pz       0.7733961
   6    C  1  S        0.5573551
   7    C  1  px       0.4404611
   8    C  1  py       0.2563665
   9    C  1  pz       0.2088369
  10    C  1  dxx     -0.0255612
  11    C  1  dxz     -0.0032248
  12    C  1  dzz     -0.0044245
  13    C  1  dxy      0.0000000
  14    C  1  dyy      0.0052393
  15    C  1  dyz      0.0124465
                                             C  1      6.1992621
  16    C  2  S        1.9917903
  17    C  2  S        0.7100807
  18    C  2  px       0.5487177
  19    C  2  py       0.7277825
  20    C  2  pz       0.7733961
  21    C  2  S        0.5573551
  22    C  2  px       0.4404611
  23    C  2  py       0.2563665
  24    C  2  pz       0.2088369
  25    C  2  dxx     -0.0255612
  26    C  2  dxz     -0.0032248
  27    C  2  dzz     -0.0044245
  28    C  2  dxy      0.0000000
  29    C  2  dyy      0.0052393
  30    C  2  dyz      0.0124465
                                             C  2      6.1992621
  31    H  3  S        0.5343168
  32    H  3  S        0.3530345
  33    H  3  px       0.0027910
  34    H  3  py       0.0066691
  35    H  3  pz       0.0035576
                                             H  3      0.9003690
  36    H  4  S        0.5343168
  37    H  4  S        0.3530345
  38    H  4  px       0.0027910
  39    H  4  py       0.0066691
  40    H  4  pz       0.0035576
                                             H  4      0.9003690
  41    H  5  S        0.5343168
  42    H  5  S        0.3530345
  43    H  5  px       0.0027910
  44    H  5  py       0.0066691
  45    H  5  pz       0.0035576
                                             H  5      0.9003690
  46    H  6  S        0.5343168
  47    H  6  S        0.3530345
  48    H  6  px       0.0027910
  49    H  6  py       0.0066691
  50    H  6  pz       0.0035576
                                             H  6      0.9003690

 Total number of electrons:   16.000000


 Mayer-Mulliken atom-atom bond order matrix:                                   

     Atom    1       2       3       4       5       6
     ---- ------  ------  ------  ------  ------  ------
   1.  C  0.0000  2.0150  0.9617  0.9617 -0.0074 -0.0074
   2.  C  2.0150  0.0000 -0.0074 -0.0074  0.9617  0.9617
   3.  H  0.9617 -0.0074  0.0000 -0.0058  0.0006  0.0112
   4.  H  0.9617 -0.0074 -0.0058  0.0000  0.0112  0.0006
   5.  H -0.0074  0.9617  0.0006  0.0112  0.0000 -0.0058
   6.  H -0.0074  0.9617  0.0112  0.0006 -0.0058  0.0000


 Mayer-Mulliken valencies by atom:                                             

     Atom    1
     ---- ------
   1.  C  3.9235
   2.  C  3.9235
   3.  H  0.9603
   4.  H  0.9603
   5.  H  0.9603
   6.  H  0.9603
 GSVD:  LWork=        1156 too small for GESVD, short by        1316 words or        1316 for optimal perf.


 NATURAL POPULATIONS:  Natural atomic orbital occupancies 
                                                          
   NAO  Atom  No  lang   Type(AO)    Occupancy      Energy
 ----------------------------------------------------------
     1    C    1  S      Cor( 1S)     1.99916     -10.04028
     2    C    1  S      Val( 2S)     1.07066      -0.21962
     3    C    1  S      Ryd( 3S)     0.00108       1.02914
     4    C    1  S      Ryd( 4S)     0.00001       4.08618
     5    C    1  px     Val( 2p)     0.99758      -0.10380
     6    C    1  px     Ryd( 3p)     0.00145       0.58149
     7    C    1  py     Val( 2p)     1.22098      -0.03507
     8    C    1  py     Ryd( 3p)     0.00323       0.95154
     9    C    1  pz     Val( 2p)     1.13521      -0.04491
    10    C    1  pz     Ryd( 3p)     0.00394       0.52838
    11    C    1  dxy    Ryd( 3d)     0.00000       1.88586
    12    C    1  dxz    Ryd( 3d)     0.00071       1.97255
    13    C    1  dyz    Ryd( 3d)     0.00073       2.60739
    14    C    1  dx2y2  Ryd( 3d)     0.00057       2.39568
    15    C    1  dz2    Ryd( 3d)     0.00047       2.47705

    16    C    2  S      Cor( 1S)     1.99916     -10.04028
    17    C    2  S      Val( 2S)     1.07066      -0.21962
    18    C    2  S      Ryd( 3S)     0.00108       1.02914
    19    C    2  S      Ryd( 4S)     0.00001       4.08618
    20    C    2  px     Val( 2p)     0.99758      -0.10380
    21    C    2  px     Ryd( 3p)     0.00145       0.58149
    22    C    2  py     Val( 2p)     1.22098      -0.03507
    23    C    2  py     Ryd( 3p)     0.00323       0.95154
    24    C    2  pz     Val( 2p)     1.13521      -0.04491
    25    C    2  pz     Ryd( 3p)     0.00394       0.52838
    26    C    2  dxy    Ryd( 3d)     0.00000       1.88586
    27    C    2  dxz    Ryd( 3d)     0.00071       1.97255
    28    C    2  dyz    Ryd( 3d)     0.00073       2.60739
    29    C    2  dx2y2  Ryd( 3d)     0.00057       2.39568
    30    C    2  dz2    Ryd( 3d)     0.00047       2.47705

    31    H    3  S      Val( 1S)     0.78065       0.09044
    32    H    3  S      Ryd( 2S)     0.00085       0.60727
    33    H    3  px     Ryd( 2p)     0.00013       2.21086
    34    H    3  py     Ryd( 2p)     0.00036       2.87253
    35    H    3  pz     Ryd( 2p)     0.00013       2.50686

    36    H    4  S      Val( 1S)     0.78065       0.09044
    37    H    4  S      Ryd( 2S)     0.00085       0.60727
    38    H    4  px     Ryd( 2p)     0.00013       2.21086
    39    H    4  py     Ryd( 2p)     0.00036       2.87253
    40    H    4  pz     Ryd( 2p)     0.00013       2.50686

    41    H    5  S      Val( 1S)     0.78065       0.09044
    42    H    5  S      Ryd( 2S)     0.00085       0.60727
    43    H    5  px     Ryd( 2p)     0.00013       2.21086
    44    H    5  py     Ryd( 2p)     0.00036       2.87253
    45    H    5  pz     Ryd( 2p)     0.00013       2.50686

    46    H    6  S      Val( 1S)     0.78065       0.09044
    47    H    6  S      Ryd( 2S)     0.00085       0.60727
    48    H    6  px     Ryd( 2p)     0.00013       2.21086
    49    H    6  py     Ryd( 2p)     0.00036       2.87253
    50    H    6  pz     Ryd( 2p)     0.00013       2.50686


 Summary of Natural Population Analysis:                  
                                                          
                                       Natural Population 
                Natural  -----------------------------------------------
    Atom  No    Charge         Core      Valence    Rydberg      Total
 -----------------------------------------------------------------------
      C    1   -0.43577      1.99916     4.42442    0.01218     6.43577
      C    2   -0.43577      1.99916     4.42442    0.01218     6.43577
      H    3    0.21788      0.00000     0.78065    0.00147     0.78212
      H    4    0.21788      0.00000     0.78065    0.00147     0.78212
      H    5    0.21788      0.00000     0.78065    0.00147     0.78212
      H    6    0.21788      0.00000     0.78065    0.00147     0.78212
 =======================================================================
   * Total *    0.00000      3.99832    11.97145    0.03024    16.00000

                                 Natural Population      
 --------------------------------------------------------
   Core                       3.99832 ( 99.9580% of   4)
   Valence                   11.97145 ( 99.7620% of  12)
   Natural Minimal Basis     15.96976 ( 99.8110% of  16)
   Natural Rydberg Basis      0.03024 (  0.1890% of  16)
 --------------------------------------------------------

    Atom  No          Natural Electron Configuration
 ----------------------------------------------------------------------------
      C    1      [core]2S( 1.07)2p( 3.35)3p( 0.01)
      C    2      [core]2S( 1.07)2p( 3.35)3p( 0.01)
      H    3            1S( 0.78)
      H    4            1S( 0.78)
      H    5            1S( 0.78)
      H    6            1S( 0.78)


 Wiberg bond index matrix in the NAO basis:                                    

     Atom    1       2       3       4       5       6
     ---- ------  ------  ------  ------  ------  ------
   1.  C  0.0000  2.0374  0.9313  0.9313  0.0053  0.0053
   2.  C  2.0374  0.0000  0.0053  0.0053  0.9313  0.9313
   3.  H  0.9313  0.0053  0.0000  0.0001  0.0023  0.0152
   4.  H  0.9313  0.0053  0.0001  0.0000  0.0152  0.0023
   5.  H  0.0053  0.9313  0.0023  0.0152  0.0000  0.0001
   6.  H  0.0053  0.9313  0.0152  0.0023  0.0001  0.0000


 Wiberg bond index, Totals by atom:                                            

     Atom    1
     ---- ------
   1.  C  3.9107
   2.  C  3.9107
   3.  H  0.9542
   4.  H  0.9542
   5.  H  0.9542
   6.  H  0.9542


 Atom-atom overlap-weighted NAO bond order:                                    

     Atom    1       2       3       4       5       6
     ---- ------  ------  ------  ------  ------  ------
   1.  C  0.0000  1.3787  0.7729  0.7729  0.0064  0.0064
   2.  C  1.3787  0.0000  0.0064  0.0064  0.7729  0.7729
   3.  H  0.7729  0.0064  0.0000  0.0001 -0.0078  0.0060
   4.  H  0.7729  0.0064  0.0001  0.0000  0.0060 -0.0078
   5.  H  0.0064  0.7729 -0.0078  0.0060  0.0000  0.0001
   6.  H  0.0064  0.7729  0.0060 -0.0078  0.0001  0.0000


 Atom-atom overlap-weighted NAO bond order, Totals by atom:                    

     Atom    1
     ---- ------
   1.  C  2.9372
   2.  C  2.9372
   3.  H  0.7775
   4.  H  0.7775
   5.  H  0.7775
   6.  H  0.7775


 MO bond order:                                                                

     Atom    1       2       3       4       5       6
     ---- ------  ------  ------  ------  ------  ------
   1.  C  0.0000  0.8961  1.5968  0.2990  0.0529  0.0030
   2.  C  0.8961  0.0000  0.1096  0.0332  0.7615 -0.5566
   3.  H  1.5968  0.1096  0.0000  0.0182 -0.0211  0.0837
   4.  H  0.2990  0.0332  0.0182  0.0000  0.0836 -0.0326
   5.  H  0.0529  0.7615 -0.0211  0.0836  0.0000  0.0101
   6.  H  0.0030 -0.5566  0.0837 -0.0326  0.0101  0.0000


 MO atomic valencies:                                                          

     Atom    1
     ---- ------
   1.  C  2.8478
   2.  C  1.2437
   3.  H  1.7872
   4.  H  0.4014
   5.  H  0.8868
   6.  H -0.4925


 NAO density matrix:                                                           

          NAO        1       2       3       4       5       6       7       8
      ---------- ------- ------- ------- ------- ------- ------- ------- -------
   1.  C 1 (S)    1.9992  0.0000  0.0000 -0.0000 -0.0000  0.0000 -0.0000  0.0000
   2.  C 1 (S)    0.0000  1.0707 -0.0000  0.0000  0.0000 -0.0000 -0.0000 -0.0000
   3.  C 1 (S)    0.0000 -0.0000  0.0011 -0.0000 -0.0000  0.0000 -0.0000 -0.0000
   4.  C 1 (S)   -0.0000  0.0000 -0.0000  0.0000 -0.0000  0.0000 -0.0000 -0.0000
   5.  C 1 (px)  -0.0000  0.0000 -0.0000 -0.0000  0.9976 -0.0380  0.0000  0.0000
   6.  C 1 (px)   0.0000 -0.0000  0.0000  0.0000 -0.0380  0.0014 -0.0000 -0.0000
   7.  C 1 (py)  -0.0000 -0.0000 -0.0000 -0.0000  0.0000 -0.0000  1.2210 -0.0145
   8.  C 1 (py)   0.0000 -0.0000 -0.0000 -0.0000  0.0000 -0.0000 -0.0145  0.0032
   9.  C 1 (pz)   0.0124  0.1167  0.0311  0.0010  0.0000 -0.0000 -0.0000 -0.0000
  10.  C 1 (pz)  -0.0001 -0.0050  0.0020 -0.0000 -0.0000  0.0000 -0.0000 -0.0000
  11.  C 1 (d1)  -0.0000  0.0000  0.0000  0.0000 -0.0000 -0.0000  0.0000 -0.0000
  12.  C 1 (d2)   0.0000 -0.0000  0.0000  0.0000 -0.0266  0.0010 -0.0000 -0.0000
  13.  C 1 (d3)  -0.0000  0.0000 -0.0000  0.0000 -0.0000  0.0000  0.0227 -0.0012
  14.  C 1 (d4)   0.0026 -0.0204 -0.0004 -0.0000 -0.0000  0.0000  0.0000  0.0000
  15.  C 1 (d5)  -0.0012  0.0064 -0.0006 -0.0000 -0.0000  0.0000 -0.0000 -0.0000
  16.  C 2 (S)    0.0002  0.0023  0.0127  0.0005  0.0000 -0.0000 -0.0000 -0.0000
  17.  C 2 (S)    0.0023  0.3466 -0.0062 -0.0026  0.0000 -0.0000  0.0000  0.0000
  18.  C 2 (S)    0.0127 -0.0062  0.0009 -0.0000  0.0000 -0.0000  0.0000 -0.0000
  19.  C 2 (S)    0.0005 -0.0026 -0.0000 -0.0000  0.0000 -0.0000  0.0000 -0.0000
  20.  C 2 (px)   0.0000  0.0000 -0.0000 -0.0000  0.9976 -0.0380  0.0000  0.0000
  21.  C 2 (px)  -0.0000  0.0000  0.0000  0.0000 -0.0380  0.0014  0.0000 -0.0000
  22.  C 2 (py)  -0.0000  0.0000  0.0000  0.0000 -0.0000 -0.0000  0.1685  0.0585
  23.  C 2 (py)  -0.0000 -0.0000 -0.0000 -0.0000 -0.0000  0.0000  0.0585 -0.0018
  24.  C 2 (pz)   0.0132  0.5211 -0.0258  0.0014 -0.0000  0.0000  0.0000  0.0000
  25.  C 2 (pz)  -0.0243  0.0009 -0.0019  0.0000  0.0000 -0.0000 -0.0000 -0.0000
  26.  C 2 (d1)   0.0000 -0.0000 -0.0000  0.0000  0.0000  0.0000  0.0000  0.0000
  27.  C 2 (d2)   0.0000 -0.0000 -0.0000 -0.0000  0.0266 -0.0010 -0.0000  0.0000
  28.  C 2 (d3)  -0.0000 -0.0000 -0.0000 -0.0000 -0.0000  0.0000  0.0161 -0.0014
  29.  C 2 (d4)   0.0003 -0.0016 -0.0002  0.0001 -0.0000  0.0000  0.0000  0.0000
  30.  C 2 (d5)  -0.0025  0.0134 -0.0006  0.0000  0.0000 -0.0000  0.0000  0.0000
  31.  H 3 (S)   -0.0083  0.5414  0.0107  0.0002  0.0000 -0.0000  0.6765 -0.0141
  32.  H 3 (S)   -0.0133  0.0106 -0.0004  0.0000 -0.0000  0.0000  0.0011  0.0012
  33.  H 3 (px)   0.0000 -0.0000 -0.0000 -0.0000  0.0114 -0.0004 -0.0000  0.0000
  34.  H 3 (py)   0.0021 -0.0130 -0.0002 -0.0000  0.0000 -0.0000 -0.0111  0.0004
  35.  H 3 (pz)   0.0013 -0.0073  0.0001 -0.0000 -0.0000  0.0000 -0.0088 -0.0000
  36.  H 4 (S)   -0.0083  0.5414  0.0107  0.0002 -0.0000 -0.0000 -0.6765  0.0141
  37.  H 4 (S)   -0.0133  0.0106 -0.0004  0.0000  0.0000 -0.0000 -0.0011 -0.0012
  38.  H 4 (px)   0.0000 -0.0000 -0.0000 -0.0000  0.0114 -0.0004 -0.0000  0.0000
  39.  H 4 (py)  -0.0021  0.0130  0.0002  0.0000 -0.0000  0.0000 -0.0111  0.0004
  40.  H 4 (pz)   0.0013 -0.0073  0.0001 -0.0000 -0.0000  0.0000  0.0088  0.0000
  41.  H 5 (S)    0.0059  0.0333  0.0063 -0.0017 -0.0000 -0.0000 -0.0266  0.0347
  42.  H 5 (S)   -0.0022  0.0016 -0.0005 -0.0000  0.0000 -0.0000  0.0246 -0.0004
  43.  H 5 (px)  -0.0000  0.0000 -0.0000 -0.0000  0.0114 -0.0004  0.0000  0.0000
  44.  H 5 (py)  -0.0000 -0.0004 -0.0001  0.0000  0.0000 -0.0000  0.0043 -0.0006
  45.  H 5 (pz)  -0.0003  0.0017 -0.0002 -0.0000 -0.0000  0.0000  0.0034  0.0004
  46.  H 6 (S)    0.0059  0.0333  0.0063 -0.0017  0.0000  0.0000  0.0266 -0.0347
  47.  H 6 (S)   -0.0022  0.0016 -0.0005 -0.0000 -0.0000  0.0000 -0.0246  0.0004
  48.  H 6 (px)  -0.0000  0.0000 -0.0000 -0.0000  0.0114 -0.0004  0.0000  0.0000
  49.  H 6 (py)   0.0000  0.0004  0.0001 -0.0000 -0.0000  0.0000  0.0043 -0.0006
  50.  H 6 (pz)  -0.0003  0.0017 -0.0002 -0.0000  0.0000 -0.0000 -0.0034 -0.0004

          NAO        9      10      11      12      13      14      15      16
      ---------- ------- ------- ------- ------- ------- ------- ------- -------
   1.  C 1 (S)    0.0124 -0.0001 -0.0000  0.0000 -0.0000  0.0026 -0.0012  0.0002
   2.  C 1 (S)    0.1167 -0.0050  0.0000 -0.0000  0.0000 -0.0204  0.0064  0.0023
   3.  C 1 (S)    0.0311  0.0020  0.0000  0.0000 -0.0000 -0.0004 -0.0006  0.0127
   4.  C 1 (S)    0.0010 -0.0000  0.0000  0.0000  0.0000 -0.0000 -0.0000  0.0005
   5.  C 1 (px)   0.0000 -0.0000 -0.0000 -0.0266 -0.0000 -0.0000 -0.0000  0.0000
   6.  C 1 (px)  -0.0000  0.0000 -0.0000  0.0010  0.0000  0.0000  0.0000 -0.0000
   7.  C 1 (py)  -0.0000 -0.0000  0.0000 -0.0000  0.0227  0.0000 -0.0000 -0.0000
   8.  C 1 (py)  -0.0000 -0.0000 -0.0000 -0.0000 -0.0012  0.0000 -0.0000 -0.0000
   9.  C 1 (pz)   1.1352  0.0525  0.0000 -0.0000 -0.0000 -0.0162 -0.0213 -0.0132
  10.  C 1 (pz)   0.0525  0.0039  0.0000  0.0000  0.0000 -0.0006 -0.0011  0.0243
  11.  C 1 (d1)   0.0000  0.0000 -0.0000  0.0000  0.0000 -0.0000 -0.0000  0.0000
  12.  C 1 (d2)  -0.0000  0.0000  0.0000  0.0007  0.0000  0.0000  0.0000  0.0000
  13.  C 1 (d3)  -0.0000  0.0000  0.0000  0.0000  0.0007  0.0000  0.0000  0.0000
  14.  C 1 (d4)  -0.0162 -0.0006 -0.0000  0.0000  0.0000  0.0006  0.0001  0.0003
  15.  C 1 (d5)  -0.0213 -0.0011 -0.0000  0.0000  0.0000  0.0001  0.0005 -0.0025
  16.  C 2 (S)   -0.0132  0.0243  0.0000  0.0000  0.0000  0.0003 -0.0025  1.9992
  17.  C 2 (S)   -0.5211 -0.0009 -0.0000  0.0000  0.0000 -0.0016  0.0134  0.0000
  18.  C 2 (S)    0.0258  0.0019  0.0000 -0.0000 -0.0000 -0.0002 -0.0006  0.0000
  19.  C 2 (S)   -0.0014 -0.0000 -0.0000 -0.0000 -0.0000  0.0001  0.0000  0.0000
  20.  C 2 (px)  -0.0000 -0.0000 -0.0000 -0.0266 -0.0000 -0.0000 -0.0000  0.0000
  21.  C 2 (px)   0.0000  0.0000  0.0000  0.0010  0.0000  0.0000  0.0000  0.0000
  22.  C 2 (py)  -0.0000  0.0000 -0.0000 -0.0000 -0.0161 -0.0000  0.0000 -0.0000
  23.  C 2 (py)   0.0000 -0.0000  0.0000  0.0000  0.0014 -0.0000 -0.0000  0.0000
  24.  C 2 (pz)  -0.5731 -0.0565  0.0000  0.0000  0.0000 -0.0004  0.0152 -0.0124
  25.  C 2 (pz)  -0.0565 -0.0036 -0.0000 -0.0000  0.0000  0.0007  0.0011  0.0001
  26.  C 2 (d1)   0.0000 -0.0000  0.0000 -0.0000 -0.0000  0.0000 -0.0000  0.0000
  27.  C 2 (d2)  -0.0000 -0.0000 -0.0000 -0.0007 -0.0000 -0.0000 -0.0000 -0.0000
  28.  C 2 (d3)   0.0000 -0.0000  0.0000  0.0000  0.0007  0.0000 -0.0000  0.0000
  29.  C 2 (d4)   0.0004 -0.0007  0.0000  0.0000  0.0000  0.0001 -0.0000  0.0026
  30.  C 2 (d5)  -0.0152 -0.0011  0.0000 -0.0000 -0.0000 -0.0000  0.0004 -0.0012
  31.  H 3 (S)    0.4225  0.0164  0.0000 -0.0000  0.0145 -0.0150 -0.0039  0.0059
  32.  H 3 (S)   -0.0088 -0.0008 -0.0000 -0.0000 -0.0004 -0.0001  0.0003 -0.0022
  33.  H 3 (px)  -0.0000 -0.0000  0.0000 -0.0003 -0.0000  0.0000 -0.0000 -0.0000
  34.  H 3 (py)  -0.0100 -0.0004 -0.0000 -0.0000 -0.0003  0.0004  0.0001 -0.0000
  35.  H 3 (pz)   0.0024  0.0003 -0.0000  0.0000 -0.0001  0.0001 -0.0001  0.0003
  36.  H 4 (S)    0.4225  0.0164  0.0000 -0.0000 -0.0145 -0.0150 -0.0039  0.0059
  37.  H 4 (S)   -0.0088 -0.0008  0.0000 -0.0000  0.0004 -0.0001  0.0003 -0.0022
  38.  H 4 (px)  -0.0000 -0.0000 -0.0000 -0.0003 -0.0000 -0.0000 -0.0000 -0.0000
  39.  H 4 (py)   0.0100  0.0004  0.0000  0.0000 -0.0003 -0.0004 -0.0001  0.0000
  40.  H 4 (pz)   0.0024  0.0003 -0.0000  0.0000  0.0001  0.0001 -0.0001  0.0003
  41.  H 5 (S)   -0.0248  0.0191 -0.0000 -0.0000 -0.0114 -0.0017  0.0010 -0.0083
  42.  H 5 (S)   -0.0165 -0.0009 -0.0000 -0.0000  0.0005  0.0002  0.0004 -0.0133
  43.  H 5 (px)   0.0000 -0.0000 -0.0000 -0.0003 -0.0000 -0.0000 -0.0000 -0.0000
  44.  H 5 (py)   0.0010 -0.0004  0.0000 -0.0000  0.0003  0.0000 -0.0000  0.0021
  45.  H 5 (pz)  -0.0073 -0.0003 -0.0000  0.0000 -0.0001  0.0001  0.0002 -0.0013
  46.  H 6 (S)   -0.0248  0.0191  0.0000  0.0000  0.0114 -0.0017  0.0010 -0.0083
  47.  H 6 (S)   -0.0165 -0.0009 -0.0000  0.0000 -0.0005  0.0002  0.0004 -0.0133
  48.  H 6 (px)   0.0000 -0.0000  0.0000 -0.0003 -0.0000 -0.0000 -0.0000 -0.0000
  49.  H 6 (py)  -0.0010  0.0004 -0.0000  0.0000  0.0003 -0.0000  0.0000 -0.0021
  50.  H 6 (pz)  -0.0073 -0.0003 -0.0000 -0.0000  0.0001  0.0001  0.0002 -0.0013

          NAO       17      18      19      20      21      22      23      24
      ---------- ------- ------- ------- ------- ------- ------- ------- -------
   1.  C 1 (S)    0.0023  0.0127  0.0005  0.0000 -0.0000 -0.0000 -0.0000  0.0132
   2.  C 1 (S)    0.3466 -0.0062 -0.0026  0.0000  0.0000  0.0000 -0.0000  0.5211
   3.  C 1 (S)   -0.0062  0.0009 -0.0000 -0.0000  0.0000  0.0000 -0.0000 -0.0258
   4.  C 1 (S)   -0.0026 -0.0000 -0.0000 -0.0000  0.0000  0.0000 -0.0000  0.0014
   5.  C 1 (px)   0.0000  0.0000  0.0000  0.9976 -0.0380 -0.0000 -0.0000 -0.0000
   6.  C 1 (px)  -0.0000 -0.0000 -0.0000 -0.0380  0.0014 -0.0000  0.0000  0.0000
   7.  C 1 (py)   0.0000  0.0000  0.0000  0.0000  0.0000  0.1685  0.0585  0.0000
   8.  C 1 (py)   0.0000 -0.0000 -0.0000  0.0000 -0.0000  0.0585 -0.0018  0.0000
   9.  C 1 (pz)  -0.5211  0.0258 -0.0014 -0.0000  0.0000 -0.0000  0.0000 -0.5731
  10.  C 1 (pz)  -0.0009  0.0019 -0.0000 -0.0000  0.0000  0.0000 -0.0000 -0.0565
  11.  C 1 (d1)  -0.0000  0.0000 -0.0000 -0.0000  0.0000 -0.0000  0.0000  0.0000
  12.  C 1 (d2)   0.0000 -0.0000 -0.0000 -0.0266  0.0010 -0.0000  0.0000  0.0000
  13.  C 1 (d3)   0.0000 -0.0000 -0.0000 -0.0000  0.0000 -0.0161  0.0014  0.0000
  14.  C 1 (d4)  -0.0016 -0.0002  0.0001 -0.0000  0.0000 -0.0000 -0.0000 -0.0004
  15.  C 1 (d5)   0.0134 -0.0006  0.0000 -0.0000  0.0000  0.0000 -0.0000  0.0152
  16.  C 2 (S)    0.0000  0.0000  0.0000  0.0000  0.0000 -0.0000  0.0000 -0.0124
  17.  C 2 (S)    1.0707 -0.0000 -0.0000  0.0000  0.0000  0.0000  0.0000 -0.1167
  18.  C 2 (S)   -0.0000  0.0011  0.0000  0.0000 -0.0000 -0.0000  0.0000 -0.0311
  19.  C 2 (S)   -0.0000  0.0000  0.0000  0.0000 -0.0000 -0.0000  0.0000 -0.0010
  20.  C 2 (px)   0.0000  0.0000  0.0000  0.9976 -0.0380 -0.0000 -0.0000 -0.0000
  21.  C 2 (px)   0.0000 -0.0000 -0.0000 -0.0380  0.0014  0.0000  0.0000 -0.0000
  22.  C 2 (py)   0.0000 -0.0000 -0.0000 -0.0000  0.0000  1.2210 -0.0145 -0.0000
  23.  C 2 (py)   0.0000  0.0000  0.0000 -0.0000  0.0000 -0.0145  0.0032 -0.0000
  24.  C 2 (pz)  -0.1167 -0.0311 -0.0010 -0.0000 -0.0000 -0.0000 -0.0000  1.1352
  25.  C 2 (pz)   0.0050 -0.0020  0.0000  0.0000 -0.0000 -0.0000  0.0000  0.0525
  26.  C 2 (d1)  -0.0000 -0.0000  0.0000  0.0000  0.0000  0.0000 -0.0000  0.0000
  27.  C 2 (d2)  -0.0000  0.0000  0.0000  0.0266 -0.0010 -0.0000 -0.0000  0.0000
  28.  C 2 (d3)  -0.0000  0.0000  0.0000 -0.0000  0.0000 -0.0227  0.0012 -0.0000
  29.  C 2 (d4)  -0.0204 -0.0004 -0.0000 -0.0000  0.0000  0.0000 -0.0000  0.0162
  30.  C 2 (d5)   0.0064 -0.0006 -0.0000  0.0000 -0.0000 -0.0000 -0.0000  0.0213
  31.  H 3 (S)    0.0333  0.0063 -0.0017  0.0000  0.0000 -0.0266  0.0347  0.0248
  32.  H 3 (S)    0.0016 -0.0005 -0.0000 -0.0000  0.0000  0.0246 -0.0004  0.0165
  33.  H 3 (px)  -0.0000  0.0000  0.0000  0.0114 -0.0004  0.0000 -0.0000  0.0000
  34.  H 3 (py)  -0.0004 -0.0001  0.0000  0.0000 -0.0000  0.0043 -0.0006 -0.0010
  35.  H 3 (pz)  -0.0017  0.0002  0.0000 -0.0000  0.0000 -0.0034 -0.0004 -0.0073
  36.  H 4 (S)    0.0333  0.0063 -0.0017 -0.0000  0.0000  0.0266 -0.0347  0.0248
  37.  H 4 (S)    0.0016 -0.0005 -0.0000  0.0000 -0.0000 -0.0246  0.0004  0.0165
  38.  H 4 (px)  -0.0000  0.0000  0.0000  0.0114 -0.0004  0.0000 -0.0000  0.0000
  39.  H 4 (py)   0.0004  0.0001 -0.0000 -0.0000  0.0000  0.0043 -0.0006  0.0010
  40.  H 4 (pz)  -0.0017  0.0002  0.0000 -0.0000  0.0000  0.0034  0.0004 -0.0073
  41.  H 5 (S)    0.5414  0.0107  0.0002 -0.0000  0.0000  0.6765 -0.0141 -0.4225
  42.  H 5 (S)    0.0106 -0.0004  0.0000  0.0000 -0.0000  0.0011  0.0012  0.0088
  43.  H 5 (px)  -0.0000  0.0000  0.0000  0.0114 -0.0004  0.0000 -0.0000  0.0000
  44.  H 5 (py)  -0.0130 -0.0002 -0.0000  0.0000 -0.0000 -0.0111  0.0004  0.0100
  45.  H 5 (pz)   0.0073 -0.0001  0.0000 -0.0000  0.0000  0.0088  0.0000  0.0024
  46.  H 6 (S)    0.5414  0.0107  0.0002  0.0000  0.0000 -0.6765  0.0141 -0.4225
  47.  H 6 (S)    0.0106 -0.0004  0.0000 -0.0000  0.0000 -0.0011 -0.0012  0.0088
  48.  H 6 (px)  -0.0000  0.0000  0.0000  0.0114 -0.0004  0.0000 -0.0000  0.0000
  49.  H 6 (py)   0.0130  0.0002  0.0000 -0.0000  0.0000 -0.0111  0.0004 -0.0100
  50.  H 6 (pz)   0.0073 -0.0001  0.0000  0.0000 -0.0000 -0.0088 -0.0000  0.0024

          NAO       25      26      27      28      29      30      31      32
      ---------- ------- ------- ------- ------- ------- ------- ------- -------
   1.  C 1 (S)   -0.0243  0.0000  0.0000 -0.0000  0.0003 -0.0025 -0.0083 -0.0133
   2.  C 1 (S)    0.0009 -0.0000 -0.0000 -0.0000 -0.0016  0.0134  0.5414  0.0106
   3.  C 1 (S)   -0.0019 -0.0000 -0.0000 -0.0000 -0.0002 -0.0006  0.0107 -0.0004
   4.  C 1 (S)    0.0000  0.0000 -0.0000 -0.0000  0.0001  0.0000  0.0002  0.0000
   5.  C 1 (px)   0.0000  0.0000  0.0266 -0.0000 -0.0000  0.0000  0.0000 -0.0000
   6.  C 1 (px)  -0.0000  0.0000 -0.0010  0.0000  0.0000 -0.0000 -0.0000  0.0000
   7.  C 1 (py)  -0.0000  0.0000 -0.0000  0.0161  0.0000  0.0000  0.6765  0.0011
   8.  C 1 (py)  -0.0000  0.0000  0.0000 -0.0014  0.0000  0.0000 -0.0141  0.0012
   9.  C 1 (pz)  -0.0565  0.0000 -0.0000  0.0000  0.0004 -0.0152  0.4225 -0.0088
  10.  C 1 (pz)  -0.0036 -0.0000 -0.0000 -0.0000 -0.0007 -0.0011  0.0164 -0.0008
  11.  C 1 (d1)  -0.0000  0.0000 -0.0000  0.0000  0.0000  0.0000  0.0000 -0.0000
  12.  C 1 (d2)  -0.0000 -0.0000 -0.0007  0.0000  0.0000 -0.0000 -0.0000 -0.0000
  13.  C 1 (d3)   0.0000 -0.0000 -0.0000  0.0007  0.0000 -0.0000  0.0145 -0.0004
  14.  C 1 (d4)   0.0007  0.0000 -0.0000  0.0000  0.0001 -0.0000 -0.0150 -0.0001
  15.  C 1 (d5)   0.0011 -0.0000 -0.0000 -0.0000 -0.0000  0.0004 -0.0039  0.0003
  16.  C 2 (S)    0.0001  0.0000 -0.0000  0.0000  0.0026 -0.0012  0.0059 -0.0022
  17.  C 2 (S)    0.0050 -0.0000 -0.0000 -0.0000 -0.0204  0.0064  0.0333  0.0016
  18.  C 2 (S)   -0.0020 -0.0000  0.0000  0.0000 -0.0004 -0.0006  0.0063 -0.0005
  19.  C 2 (S)    0.0000  0.0000  0.0000  0.0000 -0.0000 -0.0000 -0.0017 -0.0000
  20.  C 2 (px)   0.0000  0.0000  0.0266 -0.0000 -0.0000  0.0000  0.0000 -0.0000
  21.  C 2 (px)  -0.0000  0.0000 -0.0010  0.0000  0.0000 -0.0000  0.0000  0.0000
  22.  C 2 (py)  -0.0000  0.0000 -0.0000 -0.0227  0.0000 -0.0000 -0.0266  0.0246
  23.  C 2 (py)   0.0000 -0.0000 -0.0000  0.0012 -0.0000 -0.0000  0.0347 -0.0004
  24.  C 2 (pz)   0.0525  0.0000  0.0000 -0.0000  0.0162  0.0213  0.0248  0.0165
  25.  C 2 (pz)   0.0039  0.0000  0.0000 -0.0000  0.0006  0.0011 -0.0191  0.0009
  26.  C 2 (d1)   0.0000 -0.0000  0.0000 -0.0000  0.0000 -0.0000 -0.0000  0.0000
  27.  C 2 (d2)   0.0000  0.0000  0.0007 -0.0000 -0.0000  0.0000 -0.0000 -0.0000
  28.  C 2 (d3)  -0.0000 -0.0000 -0.0000  0.0007 -0.0000  0.0000  0.0114 -0.0005
  29.  C 2 (d4)   0.0006  0.0000 -0.0000 -0.0000  0.0006  0.0001 -0.0017  0.0002
  30.  C 2 (d5)   0.0011 -0.0000  0.0000  0.0000  0.0001  0.0005  0.0010  0.0004
  31.  H 3 (S)   -0.0191 -0.0000 -0.0000  0.0114 -0.0017  0.0010  0.7806  0.0000
  32.  H 3 (S)    0.0009  0.0000 -0.0000 -0.0005  0.0002  0.0004  0.0000  0.0008
  33.  H 3 (px)   0.0000 -0.0000  0.0003 -0.0000 -0.0000  0.0000 -0.0000  0.0000
  34.  H 3 (py)   0.0004  0.0000  0.0000 -0.0003  0.0000 -0.0000 -0.0162  0.0000
  35.  H 3 (pz)  -0.0003 -0.0000 -0.0000 -0.0001 -0.0001 -0.0002 -0.0072 -0.0002
  36.  H 4 (S)   -0.0191 -0.0000  0.0000 -0.0114 -0.0017  0.0010  0.0070  0.0036
  37.  H 4 (S)    0.0009 -0.0000  0.0000  0.0005  0.0002  0.0004  0.0036 -0.0002
  38.  H 4 (px)   0.0000  0.0000  0.0003 -0.0000 -0.0000  0.0000 -0.0000  0.0000
  39.  H 4 (py)  -0.0004 -0.0000 -0.0000 -0.0003 -0.0000  0.0000  0.0026  0.0002
  40.  H 4 (pz)  -0.0003  0.0000 -0.0000  0.0001 -0.0001 -0.0002  0.0021 -0.0001
  41.  H 5 (S)   -0.0164 -0.0000 -0.0000 -0.0145 -0.0150 -0.0039 -0.0456  0.0093
  42.  H 5 (S)    0.0008 -0.0000  0.0000  0.0004 -0.0001  0.0003  0.0093  0.0002
  43.  H 5 (px)   0.0000  0.0000  0.0003 -0.0000 -0.0000  0.0000  0.0000  0.0000
  44.  H 5 (py)   0.0004  0.0000  0.0000  0.0003  0.0004  0.0001  0.0030 -0.0001
  45.  H 5 (pz)   0.0003 -0.0000 -0.0000 -0.0001 -0.0001  0.0001 -0.0004  0.0002
  46.  H 6 (S)   -0.0164 -0.0000 -0.0000  0.0145 -0.0150 -0.0039  0.1202 -0.0184
  47.  H 6 (S)    0.0008 -0.0000 -0.0000 -0.0004 -0.0001  0.0003 -0.0184  0.0002
  48.  H 6 (px)   0.0000 -0.0000  0.0003 -0.0000 -0.0000  0.0000  0.0000  0.0000
  49.  H 6 (py)  -0.0004 -0.0000 -0.0000  0.0003 -0.0004 -0.0001  0.0041 -0.0003
  50.  H 6 (pz)   0.0003 -0.0000  0.0000  0.0001 -0.0001  0.0001 -0.0024 -0.0001

          NAO       33      34      35      36      37      38      39      40
      ---------- ------- ------- ------- ------- ------- ------- ------- -------
   1.  C 1 (S)    0.0000  0.0021  0.0013 -0.0083 -0.0133  0.0000 -0.0021  0.0013
   2.  C 1 (S)   -0.0000 -0.0130 -0.0073  0.5414  0.0106 -0.0000  0.0130 -0.0073
   3.  C 1 (S)   -0.0000 -0.0002  0.0001  0.0107 -0.0004 -0.0000  0.0002  0.0001
   4.  C 1 (S)   -0.0000 -0.0000 -0.0000  0.0002  0.0000 -0.0000  0.0000 -0.0000
   5.  C 1 (px)   0.0114  0.0000 -0.0000 -0.0000  0.0000  0.0114 -0.0000 -0.0000
   6.  C 1 (px)  -0.0004 -0.0000  0.0000 -0.0000 -0.0000 -0.0004  0.0000  0.0000
   7.  C 1 (py)  -0.0000 -0.0111 -0.0088 -0.6765 -0.0011 -0.0000 -0.0111  0.0088
   8.  C 1 (py)   0.0000  0.0004 -0.0000  0.0141 -0.0012  0.0000  0.0004  0.0000
   9.  C 1 (pz)  -0.0000 -0.0100  0.0024  0.4225 -0.0088 -0.0000  0.0100  0.0024
  10.  C 1 (pz)  -0.0000 -0.0004  0.0003  0.0164 -0.0008 -0.0000  0.0004  0.0003
  11.  C 1 (d1)   0.0000 -0.0000 -0.0000  0.0000  0.0000 -0.0000  0.0000 -0.0000
  12.  C 1 (d2)  -0.0003 -0.0000  0.0000 -0.0000 -0.0000 -0.0003  0.0000  0.0000
  13.  C 1 (d3)  -0.0000 -0.0003 -0.0001 -0.0145  0.0004 -0.0000 -0.0003  0.0001
  14.  C 1 (d4)   0.0000  0.0004  0.0001 -0.0150 -0.0001 -0.0000 -0.0004  0.0001
  15.  C 1 (d5)  -0.0000  0.0001 -0.0001 -0.0039  0.0003 -0.0000 -0.0001 -0.0001
  16.  C 2 (S)   -0.0000 -0.0000  0.0003  0.0059 -0.0022 -0.0000  0.0000  0.0003
  17.  C 2 (S)   -0.0000 -0.0004 -0.0017  0.0333  0.0016 -0.0000  0.0004 -0.0017
  18.  C 2 (S)    0.0000 -0.0001  0.0002  0.0063 -0.0005  0.0000  0.0001  0.0002
  19.  C 2 (S)    0.0000  0.0000  0.0000 -0.0017 -0.0000  0.0000 -0.0000  0.0000
  20.  C 2 (px)   0.0114  0.0000 -0.0000 -0.0000  0.0000  0.0114 -0.0000 -0.0000
  21.  C 2 (px)  -0.0004 -0.0000  0.0000  0.0000 -0.0000 -0.0004  0.0000  0.0000
  22.  C 2 (py)   0.0000  0.0043 -0.0034  0.0266 -0.0246  0.0000  0.0043  0.0034
  23.  C 2 (py)  -0.0000 -0.0006 -0.0004 -0.0347  0.0004 -0.0000 -0.0006  0.0004
  24.  C 2 (pz)   0.0000 -0.0010 -0.0073  0.0248  0.0165  0.0000  0.0010 -0.0073
  25.  C 2 (pz)   0.0000  0.0004 -0.0003 -0.0191  0.0009  0.0000 -0.0004 -0.0003
  26.  C 2 (d1)  -0.0000  0.0000 -0.0000 -0.0000 -0.0000  0.0000 -0.0000  0.0000
  27.  C 2 (d2)   0.0003  0.0000 -0.0000  0.0000  0.0000  0.0003 -0.0000 -0.0000
  28.  C 2 (d3)  -0.0000 -0.0003 -0.0001 -0.0114  0.0005 -0.0000 -0.0003  0.0001
  29.  C 2 (d4)  -0.0000  0.0000 -0.0001 -0.0017  0.0002 -0.0000 -0.0000 -0.0001
  30.  C 2 (d5)   0.0000 -0.0000 -0.0002  0.0010  0.0004  0.0000  0.0000 -0.0002
  31.  H 3 (S)   -0.0000 -0.0162 -0.0072  0.0070  0.0036 -0.0000  0.0026  0.0021
  32.  H 3 (S)    0.0000  0.0000 -0.0002  0.0036 -0.0002  0.0000  0.0002 -0.0001
  33.  H 3 (px)   0.0001  0.0000 -0.0000  0.0000  0.0000  0.0001 -0.0000 -0.0000
  34.  H 3 (py)   0.0000  0.0004  0.0001 -0.0026 -0.0002  0.0000 -0.0001 -0.0000
  35.  H 3 (pz)  -0.0000  0.0001  0.0001  0.0021 -0.0001 -0.0000  0.0000  0.0000
  36.  H 4 (S)    0.0000 -0.0026  0.0021  0.7806 -0.0000  0.0000  0.0162 -0.0072
  37.  H 4 (S)    0.0000 -0.0002 -0.0001 -0.0000  0.0008  0.0000 -0.0000 -0.0002
  38.  H 4 (px)   0.0001  0.0000 -0.0000  0.0000  0.0000  0.0001 -0.0000 -0.0000
  39.  H 4 (py)  -0.0000 -0.0001  0.0000  0.0162 -0.0000 -0.0000  0.0004 -0.0001
  40.  H 4 (pz)  -0.0000 -0.0000  0.0000 -0.0072 -0.0002 -0.0000 -0.0001  0.0001
  41.  H 5 (S)   -0.0000  0.0030  0.0004  0.1202 -0.0184 -0.0000  0.0041  0.0024
  42.  H 5 (S)    0.0000 -0.0001 -0.0002 -0.0184  0.0002  0.0000 -0.0003  0.0001
  43.  H 5 (px)   0.0001  0.0000 -0.0000  0.0000  0.0000  0.0001 -0.0000  0.0000
  44.  H 5 (py)   0.0000 -0.0001 -0.0000 -0.0041  0.0003  0.0000 -0.0001 -0.0000
  45.  H 5 (pz)  -0.0000  0.0000 -0.0001 -0.0024 -0.0001 -0.0000 -0.0000  0.0000
  46.  H 6 (S)   -0.0000 -0.0041  0.0024 -0.0456  0.0093 -0.0000 -0.0030  0.0004
  47.  H 6 (S)   -0.0000  0.0003  0.0001  0.0093  0.0002 -0.0000  0.0001 -0.0002
  48.  H 6 (px)   0.0001  0.0000 -0.0000  0.0000  0.0000  0.0001 -0.0000  0.0000
  49.  H 6 (py)  -0.0000 -0.0001  0.0000 -0.0030  0.0001 -0.0000 -0.0001  0.0000
  50.  H 6 (pz)   0.0000  0.0000  0.0000 -0.0004  0.0002  0.0000 -0.0000 -0.0001

          NAO       41      42      43      44      45      46      47      48
      ---------- ------- ------- ------- ------- ------- ------- ------- -------
   1.  C 1 (S)    0.0059 -0.0022 -0.0000 -0.0000 -0.0003  0.0059 -0.0022 -0.0000
   2.  C 1 (S)    0.0333  0.0016  0.0000 -0.0004  0.0017  0.0333  0.0016  0.0000
   3.  C 1 (S)    0.0063 -0.0005 -0.0000 -0.0001 -0.0002  0.0063 -0.0005 -0.0000
   4.  C 1 (S)   -0.0017 -0.0000 -0.0000  0.0000 -0.0000 -0.0017 -0.0000 -0.0000
   5.  C 1 (px)  -0.0000  0.0000  0.0114  0.0000 -0.0000  0.0000 -0.0000  0.0114
   6.  C 1 (px)  -0.0000 -0.0000 -0.0004 -0.0000  0.0000  0.0000  0.0000 -0.0004
   7.  C 1 (py)  -0.0266  0.0246  0.0000  0.0043  0.0034  0.0266 -0.0246  0.0000
   8.  C 1 (py)   0.0347 -0.0004  0.0000 -0.0006  0.0004 -0.0347  0.0004  0.0000
   9.  C 1 (pz)  -0.0248 -0.0165  0.0000  0.0010 -0.0073 -0.0248 -0.0165  0.0000
  10.  C 1 (pz)   0.0191 -0.0009 -0.0000 -0.0004 -0.0003  0.0191 -0.0009 -0.0000
  11.  C 1 (d1)  -0.0000 -0.0000 -0.0000  0.0000 -0.0000  0.0000 -0.0000  0.0000
  12.  C 1 (d2)  -0.0000 -0.0000 -0.0003 -0.0000  0.0000  0.0000  0.0000 -0.0003
  13.  C 1 (d3)  -0.0114  0.0005 -0.0000  0.0003 -0.0001  0.0114 -0.0005 -0.0000
  14.  C 1 (d4)  -0.0017  0.0002 -0.0000  0.0000  0.0001 -0.0017  0.0002 -0.0000
  15.  C 1 (d5)   0.0010  0.0004 -0.0000 -0.0000  0.0002  0.0010  0.0004 -0.0000
  16.  C 2 (S)   -0.0083 -0.0133 -0.0000  0.0021 -0.0013 -0.0083 -0.0133 -0.0000
  17.  C 2 (S)    0.5414  0.0106 -0.0000 -0.0130  0.0073  0.5414  0.0106 -0.0000
  18.  C 2 (S)    0.0107 -0.0004  0.0000 -0.0002 -0.0001  0.0107 -0.0004  0.0000
  19.  C 2 (S)    0.0002  0.0000  0.0000 -0.0000  0.0000  0.0002  0.0000  0.0000
  20.  C 2 (px)  -0.0000  0.0000  0.0114  0.0000 -0.0000  0.0000 -0.0000  0.0114
  21.  C 2 (px)   0.0000 -0.0000 -0.0004 -0.0000  0.0000  0.0000  0.0000 -0.0004
  22.  C 2 (py)   0.6765  0.0011  0.0000 -0.0111  0.0088 -0.6765 -0.0011  0.0000
  23.  C 2 (py)  -0.0141  0.0012 -0.0000  0.0004  0.0000  0.0141 -0.0012 -0.0000
  24.  C 2 (pz)  -0.4225  0.0088  0.0000  0.0100  0.0024 -0.4225  0.0088  0.0000
  25.  C 2 (pz)  -0.0164  0.0008  0.0000  0.0004  0.0003 -0.0164  0.0008  0.0000
  26.  C 2 (d1)  -0.0000 -0.0000  0.0000  0.0000 -0.0000 -0.0000 -0.0000 -0.0000
  27.  C 2 (d2)  -0.0000  0.0000  0.0003  0.0000 -0.0000 -0.0000 -0.0000  0.0003
  28.  C 2 (d3)  -0.0145  0.0004 -0.0000  0.0003 -0.0001  0.0145 -0.0004 -0.0000
  29.  C 2 (d4)  -0.0150 -0.0001 -0.0000  0.0004 -0.0001 -0.0150 -0.0001 -0.0000
  30.  C 2 (d5)  -0.0039  0.0003  0.0000  0.0001  0.0001 -0.0039  0.0003  0.0000
  31.  H 3 (S)   -0.0456  0.0093  0.0000  0.0030 -0.0004  0.1202 -0.0184  0.0000
  32.  H 3 (S)    0.0093  0.0002  0.0000 -0.0001  0.0002 -0.0184  0.0002  0.0000
  33.  H 3 (px)  -0.0000  0.0000  0.0001  0.0000 -0.0000 -0.0000 -0.0000  0.0001
  34.  H 3 (py)   0.0030 -0.0001  0.0000 -0.0001  0.0000 -0.0041  0.0003  0.0000
  35.  H 3 (pz)   0.0004 -0.0002 -0.0000 -0.0000 -0.0001  0.0024  0.0001 -0.0000
  36.  H 4 (S)    0.1202 -0.0184  0.0000 -0.0041 -0.0024 -0.0456  0.0093  0.0000
  37.  H 4 (S)   -0.0184  0.0002  0.0000  0.0003 -0.0001  0.0093  0.0002  0.0000
  38.  H 4 (px)  -0.0000  0.0000  0.0001  0.0000 -0.0000 -0.0000 -0.0000  0.0001
  39.  H 4 (py)   0.0041 -0.0003 -0.0000 -0.0001 -0.0000 -0.0030  0.0001 -0.0000
  40.  H 4 (pz)   0.0024  0.0001  0.0000 -0.0000  0.0000  0.0004 -0.0002  0.0000
  41.  H 5 (S)    0.7806  0.0000  0.0000 -0.0162  0.0072  0.0070  0.0036  0.0000
  42.  H 5 (S)    0.0000  0.0008  0.0000  0.0000  0.0002  0.0036 -0.0002  0.0000
  43.  H 5 (px)   0.0000  0.0000  0.0001  0.0000 -0.0000 -0.0000 -0.0000  0.0001
  44.  H 5 (py)  -0.0162  0.0000  0.0000  0.0004 -0.0001 -0.0026 -0.0002  0.0000
  45.  H 5 (pz)   0.0072  0.0002 -0.0000 -0.0001  0.0001 -0.0021  0.0001 -0.0000
  46.  H 6 (S)    0.0070  0.0036 -0.0000 -0.0026 -0.0021  0.7806 -0.0000 -0.0000
  47.  H 6 (S)    0.0036 -0.0002 -0.0000 -0.0002  0.0001 -0.0000  0.0008 -0.0000
  48.  H 6 (px)   0.0000  0.0000  0.0001  0.0000 -0.0000 -0.0000 -0.0000  0.0001
  49.  H 6 (py)   0.0026  0.0002 -0.0000 -0.0001 -0.0000  0.0162 -0.0000 -0.0000
  50.  H 6 (pz)  -0.0021  0.0001  0.0000  0.0000  0.0000  0.0072  0.0002  0.0000

          NAO       49      50
      ---------- ------- -------
   1.  C 1 (S)    0.0000 -0.0003
   2.  C 1 (S)    0.0004  0.0017
   3.  C 1 (S)    0.0001 -0.0002
   4.  C 1 (S)   -0.0000 -0.0000
   5.  C 1 (px)  -0.0000  0.0000
   6.  C 1 (px)   0.0000 -0.0000
   7.  C 1 (py)   0.0043 -0.0034
   8.  C 1 (py)  -0.0006 -0.0004
   9.  C 1 (pz)  -0.0010 -0.0073
  10.  C 1 (pz)   0.0004 -0.0003
  11.  C 1 (d1)  -0.0000 -0.0000
  12.  C 1 (d2)   0.0000 -0.0000
  13.  C 1 (d3)   0.0003  0.0001
  14.  C 1 (d4)  -0.0000  0.0001
  15.  C 1 (d5)   0.0000  0.0002
  16.  C 2 (S)   -0.0021 -0.0013
  17.  C 2 (S)    0.0130  0.0073
  18.  C 2 (S)    0.0002 -0.0001
  19.  C 2 (S)    0.0000  0.0000
  20.  C 2 (px)  -0.0000  0.0000
  21.  C 2 (px)   0.0000 -0.0000
  22.  C 2 (py)  -0.0111 -0.0088
  23.  C 2 (py)   0.0004 -0.0000
  24.  C 2 (pz)  -0.0100  0.0024
  25.  C 2 (pz)  -0.0004  0.0003
  26.  C 2 (d1)  -0.0000 -0.0000
  27.  C 2 (d2)  -0.0000  0.0000
  28.  C 2 (d3)   0.0003  0.0001
  29.  C 2 (d4)  -0.0004 -0.0001
  30.  C 2 (d5)  -0.0001  0.0001
  31.  H 3 (S)    0.0041 -0.0024
  32.  H 3 (S)   -0.0003 -0.0001
  33.  H 3 (px)  -0.0000  0.0000
  34.  H 3 (py)  -0.0001  0.0000
  35.  H 3 (pz)   0.0000  0.0000
  36.  H 4 (S)   -0.0030 -0.0004
  37.  H 4 (S)    0.0001  0.0002
  38.  H 4 (px)  -0.0000  0.0000
  39.  H 4 (py)  -0.0001 -0.0000
  40.  H 4 (pz)   0.0000 -0.0001
  41.  H 5 (S)    0.0026 -0.0021
  42.  H 5 (S)    0.0002  0.0001
  43.  H 5 (px)  -0.0000  0.0000
  44.  H 5 (py)  -0.0001  0.0000
  45.  H 5 (pz)  -0.0000  0.0000
  46.  H 6 (S)    0.0162  0.0072
  47.  H 6 (S)   -0.0000  0.0002
  48.  H 6 (px)  -0.0000  0.0000
  49.  H 6 (py)   0.0004  0.0001
  50.  H 6 (pz)   0.0001  0.0001


 NATURAL BOND ORBITAL ANALYSIS:

                       Occupancies       Lewis Structure    Low   High
           Occ.    -------------------  -----------------   occ   occ
  Cycle   Thresh.   Lewis   Non-Lewis     CR  BD  3C  LP    (L)   (NL)   Dev
 =============================================================================
   1(1)    1.90    15.94335   0.05665      2   6   0   0     0      0    0.04
 -----------------------------------------------------------------------------

 Structure accepted: No low occupancy Lewis orbitals

 --------------------------------------------------------
   Core                      3.99833 ( 99.958% of   4)
   Valence Lewis            11.94501 ( 99.542% of  12)
  ==================       ============================
   Total Lewis              15.94335 ( 99.646% of  16)
  -----------------------------------------------------
   Valence non-Lewis         0.04234 (  0.265% of  16)
   Rydberg non-Lewis         0.01431 (  0.089% of  16)
  ==================       ============================
   Total non-Lewis           0.05665 (  0.354% of  16)
 --------------------------------------------------------


       (Occupancy)   Bond orbital/ Coefficients/ Hybrids
 ---------------------------------------------------------------------------------
     1. (1.99948) BD ( 1) C   1 - C   2  
                ( 50.00%)   0.7071* C   1 s(  0.00%)p 1.00( 99.93%)d 0.00(  0.07%)
                                            0.0000  0.0000  0.0000  0.0000  0.9989
                                           -0.0381  0.0000  0.0000  0.0000  0.0000
                                            0.0000 -0.0267  0.0000  0.0000  0.0000
                ( 50.00%)   0.7071* C   2 s(  0.00%)p 1.00( 99.93%)d 0.00(  0.07%)
                                            0.0000  0.0000  0.0000  0.0000  0.9989
                                           -0.0381  0.0000  0.0000  0.0000  0.0000
                                            0.0000  0.0267  0.0000  0.0000  0.0000
     2. (1.99608) BD ( 2) C   1 - C   2  
                ( 50.00%)   0.7071* C   1 s( 38.25%)p 1.61( 61.71%)d 0.00(  0.04%)
                                            0.0001  0.6180 -0.0244 -0.0006  0.0000
                                            0.0000 -0.0000  0.0000 -0.7842 -0.0454
                                            0.0000  0.0000 -0.0000 -0.0010  0.0203
                ( 50.00%)   0.7071* C   2 s( 38.25%)p 1.61( 61.71%)d 0.00(  0.04%)
                                            0.0001  0.6180 -0.0244 -0.0006  0.0000
                                            0.0000 -0.0000  0.0000  0.7842  0.0454
                                            0.0000  0.0000  0.0000 -0.0010  0.0203
     3. (1.98736) BD ( 1) C   1 - H   3  
                ( 60.99%)   0.7810* C   1 s( 30.89%)p 2.24( 69.07%)d 0.00(  0.04%)
                                           -0.0002  0.5557  0.0106  0.0003  0.0000
                                            0.0000  0.7069 -0.0109  0.4366  0.0158
                                            0.0000  0.0000  0.0139 -0.0153 -0.0040
                ( 39.01%)   0.6246* H   3 s( 99.95%)p 0.00(  0.05%)
                                            0.9997  0.0014  0.0000 -0.0204 -0.0092
     4. (1.98736) BD ( 1) C   1 - H   4  
                ( 60.99%)   0.7810* C   1 s( 30.89%)p 2.24( 69.07%)d 0.00(  0.04%)
                                            0.0002 -0.5557 -0.0106 -0.0003  0.0000
                                            0.0000  0.7069 -0.0109 -0.4366 -0.0158
                                            0.0000  0.0000  0.0139  0.0153  0.0040
                ( 39.01%)   0.6246* H   4 s( 99.95%)p 0.00(  0.05%)
                                           -0.9997 -0.0014  0.0000 -0.0204  0.0092
     5. (1.98736) BD ( 1) C   2 - H   5  
                ( 60.99%)   0.7810* C   2 s( 30.89%)p 2.24( 69.07%)d 0.00(  0.04%)
                                           -0.0002  0.5557  0.0106  0.0003  0.0000
                                            0.0000  0.7069 -0.0109 -0.4366 -0.0158
                                            0.0000  0.0000 -0.0139 -0.0153 -0.0040
                ( 39.01%)   0.6246* H   5 s( 99.95%)p 0.00(  0.05%)
                                            0.9997  0.0014  0.0000 -0.0204  0.0092
     6. (1.98736) BD ( 1) C   2 - H   6  
                ( 60.99%)   0.7810* C   2 s( 30.89%)p 2.24( 69.07%)d 0.00(  0.04%)
                                            0.0002 -0.5557 -0.0106 -0.0003  0.0000
                                            0.0000  0.7069 -0.0109  0.4366  0.0158
                                            0.0000  0.0000 -0.0139  0.0153  0.0040
                ( 39.01%)   0.6246* H   6 s( 99.95%)p 0.00(  0.05%)
                                           -0.9997 -0.0014  0.0000 -0.0204 -0.0092
     7. (1.99917) CR ( 1) C   1           s(100.00%)p 0.00(  0.00%)
                                            1.0000  0.0002  0.0000  0.0000  0.0000
                                            0.0000 -0.0000  0.0000  0.0003  0.0000
                                            0.0000  0.0000 -0.0000 -0.0000 -0.0000
     8. (1.99917) CR ( 1) C   2           s(100.00%)p 0.00(  0.00%)
                                            1.0000  0.0002  0.0000  0.0000  0.0000
                                            0.0000 -0.0000  0.0000 -0.0003 -0.0000
                                            0.0000  0.0000  0.0000 -0.0000 -0.0000
     9. (0.00338) RY*( 1) C   1           s(  0.00%)p 1.00( 90.82%)d 0.10(  9.18%)
                                            0.0000 -0.0000  0.0000 -0.0000  0.0000
                                            0.0000  0.0206  0.9528 -0.0000  0.0000
                                            0.0000  0.0000 -0.3030 -0.0000 -0.0000
    10. (0.00162) RY*( 2) C   1           s( 13.06%)p 6.64( 86.68%)d 0.02(  0.26%)
                                           -0.0000  0.0101  0.3573 -0.0529  0.0000
                                            0.0000  0.0000 -0.0000 -0.0571  0.9293
                                            0.0000  0.0000  0.0000 -0.0496 -0.0126
    11. (0.00000) RY*( 3) C   1           s(  0.00%)p 1.00(100.00%)d 0.00(  0.00%)
    12. (0.00001) RY*( 4) C   1           s( 87.08%)p 0.15( 12.92%)d 0.00(  0.00%)
    13. (0.00000) RY*( 5) C   1           s( 99.76%)p 0.00(  0.24%)d 0.00(  0.00%)
    14. (0.00000) RY*( 6) C   1           s(  0.00%)p 0.00(  0.00%)d 1.00(100.00%)
    15. (0.00000) RY*( 7) C   1           s(  0.00%)p 1.00(  0.07%)d99.99( 99.93%)
    16. (0.00000) RY*( 8) C   1           s(  0.00%)p 1.00(  9.22%)d 9.85( 90.78%)
    17. (0.00001) RY*( 9) C   1           s(  0.07%)p 3.49(  0.23%)d99.99( 99.71%)
    18. (0.00000) RY*(10) C   1           s(  0.01%)p 1.00(  0.05%)d99.99( 99.94%)
    19. (0.00338) RY*( 1) C   2           s(  0.00%)p 1.00( 90.82%)d 0.10(  9.18%)
                                            0.0000 -0.0000  0.0000 -0.0000  0.0000
                                            0.0000  0.0206  0.9528  0.0000 -0.0000
                                            0.0000  0.0000  0.3030 -0.0000 -0.0000
    20. (0.00162) RY*( 2) C   2           s( 13.06%)p 6.64( 86.68%)d 0.02(  0.26%)
                                           -0.0000  0.0101  0.3573 -0.0529 -0.0000
                                           -0.0000  0.0000 -0.0000  0.0571 -0.9293
                                           -0.0000 -0.0000 -0.0000 -0.0496 -0.0126
    21. (0.00000) RY*( 3) C   2           s(  0.00%)p 1.00(100.00%)d 0.00(  0.00%)
    22. (0.00001) RY*( 4) C   2           s( 87.08%)p 0.15( 12.92%)d 0.00(  0.00%)
    23. (0.00000) RY*( 5) C   2           s( 99.76%)p 0.00(  0.24%)d 0.00(  0.00%)
    24. (0.00000) RY*( 6) C   2           s(  0.00%)p 0.00(  0.00%)d 1.00(100.00%)
    25. (0.00000) RY*( 7) C   2           s(  0.00%)p 1.00(  0.07%)d99.99( 99.93%)
    26. (0.00000) RY*( 8) C   2           s(  0.00%)p 1.00(  9.22%)d 9.85( 90.78%)
    27. (0.00001) RY*( 9) C   2           s(  0.07%)p 3.49(  0.23%)d99.99( 99.71%)
    28. (0.00000) RY*(10) C   2           s(  0.01%)p 1.00(  0.05%)d99.99( 99.94%)
    29. (0.00089) RY*( 1) H   3           s( 94.95%)p 0.05(  5.05%)
                                           -0.0022  0.9744  0.0000  0.0578 -0.2171
    30. (0.00013) RY*( 2) H   3           s(  0.00%)p 1.00(100.00%)
                                            0.0000  0.0000  1.0000  0.0000  0.0000
    31. (0.00002) RY*( 3) H   3           s(  0.36%)p99.99( 99.64%)
    32. (0.00003) RY*( 4) H   3           s(  4.74%)p20.11( 95.26%)
    33. (0.00089) RY*( 1) H   4           s( 94.95%)p 0.05(  5.05%)
                                           -0.0022  0.9744  0.0000 -0.0578 -0.2171
    34. (0.00013) RY*( 2) H   4           s(  0.00%)p 1.00(100.00%)
                                            0.0000  0.0000  1.0000  0.0000  0.0000
    35. (0.00002) RY*( 3) H   4           s(  0.36%)p99.99( 99.64%)
    36. (0.00003) RY*( 4) H   4           s(  4.74%)p20.11( 95.26%)
    37. (0.00089) RY*( 1) H   5           s( 94.95%)p 0.05(  5.05%)
                                           -0.0022  0.9744  0.0000  0.0578  0.2171
    38. (0.00013) RY*( 2) H   5           s(  0.00%)p 1.00(100.00%)
                                            0.0000  0.0000  1.0000  0.0000  0.0000
    39. (0.00002) RY*( 3) H   5           s(  0.36%)p99.99( 99.64%)
    40. (0.00003) RY*( 4) H   5           s(  4.74%)p20.11( 95.26%)
    41. (0.00089) RY*( 1) H   6           s( 94.95%)p 0.05(  5.05%)
                                           -0.0022  0.9744  0.0000 -0.0578  0.2171
    42. (0.00013) RY*( 2) H   6           s(  0.00%)p 1.00(100.00%)
                                            0.0000  0.0000  1.0000  0.0000  0.0000
    43. (0.00002) RY*( 3) H   6           s(  0.36%)p99.99( 99.64%)
    44. (0.00003) RY*( 4) H   6           s(  4.74%)p20.11( 95.26%)
    45. (0.00000) BD*( 1) C   1 - C   2  
                ( 50.00%)   0.7071* C   1 s(  0.00%)p 1.00( 99.93%)d 0.00(  0.07%)
                ( 50.00%)  -0.7071* C   2 s(  0.00%)p 1.00( 99.93%)d 0.00(  0.07%)
    46. (0.00404) BD*( 2) C   1 - C   2  
                ( 50.00%)   0.7071* C   1 s( 38.25%)p 1.61( 61.71%)d 0.00(  0.04%)
                                            0.0001  0.6180 -0.0244 -0.0006  0.0000
                                            0.0000 -0.0000  0.0000 -0.7842 -0.0454
                                            0.0000  0.0000 -0.0000 -0.0010  0.0203
                ( 50.00%)  -0.7071* C   2 s( 38.25%)p 1.61( 61.71%)d 0.00(  0.04%)
                                            0.0001  0.6180 -0.0244 -0.0006  0.0000
                                            0.0000 -0.0000  0.0000  0.7842  0.0454
                                            0.0000  0.0000  0.0000 -0.0010  0.0203
    47. (0.00958) BD*( 1) C   1 - H   3  
                ( 39.01%)   0.6246* C   1 s( 30.89%)p 2.24( 69.07%)d 0.00(  0.04%)
                                            0.0002 -0.5557 -0.0106 -0.0003 -0.0000
                                           -0.0000 -0.7069  0.0109 -0.4366 -0.0158
                                           -0.0000 -0.0000 -0.0139  0.0153  0.0040
                ( 60.99%)  -0.7810* H   3 s( 99.95%)p 0.00(  0.05%)
                                           -0.9997 -0.0014 -0.0000  0.0204  0.0092
    48. (0.00958) BD*( 1) C   1 - H   4  
                ( 39.01%)   0.6246* C   1 s( 30.89%)p 2.24( 69.07%)d 0.00(  0.04%)
                                           -0.0002  0.5557  0.0106  0.0003 -0.0000
                                           -0.0000 -0.7069  0.0109  0.4366  0.0158
                                           -0.0000 -0.0000 -0.0139 -0.0153 -0.0040
                ( 60.99%)  -0.7810* H   4 s( 99.95%)p 0.00(  0.05%)
                                            0.9997  0.0014 -0.0000  0.0204 -0.0092
    49. (0.00958) BD*( 1) C   2 - H   5  
                ( 39.01%)   0.6246* C   2 s( 30.89%)p 2.24( 69.07%)d 0.00(  0.04%)
                                            0.0002 -0.5557 -0.0106 -0.0003 -0.0000
                                           -0.0000 -0.7069  0.0109  0.4366  0.0158
                                           -0.0000 -0.0000  0.0139  0.0153  0.0040
                ( 60.99%)  -0.7810* H   5 s( 99.95%)p 0.00(  0.05%)
                                           -0.9997 -0.0014 -0.0000  0.0204 -0.0092
    50. (0.00958) BD*( 1) C   2 - H   6  
                ( 39.01%)   0.6246* C   2 s( 30.89%)p 2.24( 69.07%)d 0.00(  0.04%)
                                           -0.0002  0.5557  0.0106  0.0003 -0.0000
                                           -0.0000 -0.7069  0.0109 -0.4366 -0.0158
                                           -0.0000 -0.0000  0.0139 -0.0153 -0.0040
                ( 60.99%)  -0.7810* H   6 s( 99.95%)p 0.00(  0.05%)
                                            0.9997  0.0014 -0.0000  0.0204  0.0092


 NHO Directionality and "Bond Bending" (deviations from line of nuclear centers)

         [Thresholds for printing:  angular deviation  >  1.0 degree]
                                    hybrid p-character > 25.0%
                                    orbital occupancy  >  0.10e

                                Line of Centers        Hybrid 1              Hybrid 2
                                ---------------  -------------------   ------------------
                NBO               Theta   Phi    Theta   Phi    Dev    Theta   Phi    Dev
 ========================================================================================
     1. BD (   1) C   1 - C   2   180.0    0.0    90.0    0.0  90.0     90.0    0.0  90.0
     3. BD (   1) C   1 - H   3    62.3   90.0    57.0   90.0   5.4      --     --    --
     4. BD (   1) C   1 - H   4    62.3  270.0    57.0  270.0   5.4      --     --    --
     5. BD (   1) C   2 - H   5   117.7   90.0   123.0   90.0   5.4      --     --    --
     6. BD (   1) C   2 - H   6   117.7  270.0   123.0  270.0   5.4      --     --    --


 Second Order Perturbation Theory Analysis of Fock Matrix in NBO Basis

     Threshold for printing:   0.50 kcal/mol
                                                                              E(2)  E(j)-E(i) F(i,j)
         Donor NBO (i)                     Acceptor NBO (j)                 kcal/mol   a.u.    a.u. 
 ===================================================================================================

 within unit  1
   2. BD (   2) C   1 - C   2        / 47. BD*(   1) C   1 - H   3            0.92    1.22    0.030
   2. BD (   2) C   1 - C   2        / 48. BD*(   1) C   1 - H   4            0.92    1.22    0.030
   2. BD (   2) C   1 - C   2        / 49. BD*(   1) C   2 - H   5            0.92    1.22    0.030
   2. BD (   2) C   1 - C   2        / 50. BD*(   1) C   2 - H   6            0.92    1.22    0.030
   3. BD (   1) C   1 - H   3        / 19. RY*(   1) C   2                    1.27    1.67    0.041
   3. BD (   1) C   1 - H   3        / 20. RY*(   2) C   2                    0.66    1.14    0.025
   3. BD (   1) C   1 - H   3        / 46. BD*(   2) C   1 - C   2            0.97    1.21    0.031
   3. BD (   1) C   1 - H   3        / 50. BD*(   1) C   2 - H   6            4.23    1.01    0.058
   4. BD (   1) C   1 - H   4        / 19. RY*(   1) C   2                    1.27    1.67    0.041
   4. BD (   1) C   1 - H   4        / 20. RY*(   2) C   2                    0.66    1.14    0.025
   4. BD (   1) C   1 - H   4        / 46. BD*(   2) C   1 - C   2            0.97    1.21    0.031
   4. BD (   1) C   1 - H   4        / 49. BD*(   1) C   2 - H   5            4.23    1.01    0.058
   5. BD (   1) C   2 - H   5        /  9. RY*(   1) C   1                    1.27    1.67    0.041
   5. BD (   1) C   2 - H   5        / 10. RY*(   2) C   1                    0.66    1.14    0.025
   5. BD (   1) C   2 - H   5        / 46. BD*(   2) C   1 - C   2            0.97    1.21    0.031
   5. BD (   1) C   2 - H   5        / 48. BD*(   1) C   1 - H   4            4.23    1.01    0.058
   6. BD (   1) C   2 - H   6        /  9. RY*(   1) C   1                    1.27    1.67    0.041
   6. BD (   1) C   2 - H   6        / 10. RY*(   2) C   1                    0.66    1.14    0.025
   6. BD (   1) C   2 - H   6        / 46. BD*(   2) C   1 - C   2            0.97    1.21    0.031
   6. BD (   1) C   2 - H   6        / 47. BD*(   1) C   1 - H   3            4.23    1.01    0.058
   7. CR (   1) C   1                / 20. RY*(   2) C   2                    3.30   10.67    0.168
   7. CR (   1) C   1                / 46. BD*(   2) C   1 - C   2            1.15   10.73    0.099
   7. CR (   1) C   1                / 49. BD*(   1) C   2 - H   5            0.64   10.53    0.073
   7. CR (   1) C   1                / 50. BD*(   1) C   2 - H   6            0.64   10.53    0.073
   8. CR (   1) C   2                / 10. RY*(   2) C   1                    3.30   10.67    0.168
   8. CR (   1) C   2                / 46. BD*(   2) C   1 - C   2            1.15   10.73    0.099
   8. CR (   1) C   2                / 47. BD*(   1) C   1 - H   3            0.64   10.53    0.073
   8. CR (   1) C   2                / 48. BD*(   1) C   1 - H   4            0.64   10.53    0.073


 Natural Bond Orbitals (Summary):

                                                            Principal Delocalizations
           NBO                        Occupancy    Energy   (geminal,vicinal,remote)
 ====================================================================================
 Molecular unit  1  (C2H4)
     1. BD (   1) C   1 - C   2          1.99948    -0.26773   
     2. BD (   2) C   1 - C   2          1.99608    -0.73365  47(g),48(g),49(g),50(g)
     3. BD (   1) C   1 - H   3          1.98736    -0.51737  50(v),19(v),46(g),20(v)
     4. BD (   1) C   1 - H   4          1.98736    -0.51737  49(v),19(v),46(g),20(v)
     5. BD (   1) C   2 - H   5          1.98736    -0.51737  48(v),9(v),46(g),10(v)
     6. BD (   1) C   2 - H   6          1.98736    -0.51737  47(v),9(v),46(g),10(v)
     7. CR (   1) C   1                  1.99917   -10.04060  20(v),46(g),49(v),50(v)
     8. CR (   1) C   2                  1.99917   -10.04060  10(v),46(g),47(v),48(v)
     9. RY*(   1) C   1                  0.00338     1.14813   
    10. RY*(   2) C   1                  0.00162     0.62622   
    11. RY*(   3) C   1                  0.00000     0.58696   
    12. RY*(   4) C   1                  0.00001     0.96435   
    13. RY*(   5) C   1                  0.00000     4.04593   
    14. RY*(   6) C   1                  0.00000     1.88586   
    15. RY*(   7) C   1                  0.00000     1.97085   
    16. RY*(   8) C   1                  0.00000     2.40632   
    17. RY*(   9) C   1                  0.00001     2.38299   
    18. RY*(  10) C   1                  0.00000     2.47215   
    19. RY*(   1) C   2                  0.00338     1.14813   
    20. RY*(   2) C   2                  0.00162     0.62622   
    21. RY*(   3) C   2                  0.00000     0.58696   
    22. RY*(   4) C   2                  0.00001     0.96435   
    23. RY*(   5) C   2                  0.00000     4.04593   
    24. RY*(   6) C   2                  0.00000     1.88586   
    25. RY*(   7) C   2                  0.00000     1.97085   
    26. RY*(   8) C   2                  0.00000     2.40632   
    27. RY*(   9) C   2                  0.00001     2.38299   
    28. RY*(  10) C   2                  0.00000     2.47215   
    29. RY*(   1) H   3                  0.00089     0.71466   
    30. RY*(   2) H   3                  0.00013     2.21086   
    31. RY*(   3) H   3                  0.00002     2.88001   
    32. RY*(   4) H   3                  0.00003     2.38619   
    33. RY*(   1) H   4                  0.00089     0.71466   
    34. RY*(   2) H   4                  0.00013     2.21086   
    35. RY*(   3) H   4                  0.00002     2.88001   
    36. RY*(   4) H   4                  0.00003     2.38619   
    37. RY*(   1) H   5                  0.00089     0.71466   
    38. RY*(   2) H   5                  0.00013     2.21086   
    39. RY*(   3) H   5                  0.00002     2.88001   
    40. RY*(   4) H   5                  0.00003     2.38619   
    41. RY*(   1) H   6                  0.00089     0.71466   
    42. RY*(   2) H   6                  0.00013     2.21086   
    43. RY*(   3) H   6                  0.00002     2.88001   
    44. RY*(   4) H   6                  0.00003     2.38619   
    45. BD*(   1) C   1 - C   2          0.00000     0.05262   
    46. BD*(   2) C   1 - C   2          0.00404     0.68956   
    47. BD*(   1) C   1 - H   3          0.00958     0.48964   
    48. BD*(   1) C   1 - H   4          0.00958     0.48964   
    49. BD*(   1) C   2 - H   5          0.00958     0.48964   
    50. BD*(   1) C   2 - H   6          0.00958     0.48964   
       -------------------------------
              Total Lewis   15.94335  ( 99.6459%)
        Valence non-Lewis    0.04234  (  0.2646%)
        Rydberg non-Lewis    0.01431  (  0.0894%)
       -------------------------------
            Total unit  1   16.00000  (100.0000%)
           Charge unit  1    0.00000
 Variable Step   Value    
 -------- ---- -----------
     6       2    1.983851
 ---------------------------------------------------------------------------------------------------
                            Z-MATRIX (ANGSTROMS AND DEGREES)
   CD    Cent   Atom    N1       Length/X        N2       Alpha/Y        N3        Beta/Z          J
 ---------------------------------------------------------------------------------------------------
      1      1  C 
      2      2  C        1   1.321406(     1)
      3      3  H        1   1.083410(     2)      2  113.666(     6)
      4      4  H        1   1.083410(     3)      2  113.666(     7)      3  180.000(    10)      0
      5      5  H        2   1.083410(     4)      1  113.666(     8)      3   -0.000(    11)      0
      6      6  H        2   1.083410(     5)      1  113.666(     9)      3 -180.000(    12)      0
 ---------------------------------------------------------------------------------------------------
                         Z-Matrix orientation:                         
 ---------------------------------------------------------------------
 Center     Atomic      Atomic             Coordinates (Angstroms)
 Number     Number       Type             X           Y           Z
 ---------------------------------------------------------------------
      1          6           0        0.000000    0.000000    0.000000
      2          6           0        0.000000    0.000000    1.321406
      3          1           0        0.992294    0.000000   -0.434890
      4          1           0       -0.992294   -0.000000   -0.434890
      5          1           0        0.992294    0.000000    1.756296
      6          1           0       -0.992294   -0.000000    1.756296
 ---------------------------------------------------------------------
                    Distance matrix (angstroms):
                    1          2          3          4          5
     1  C    0.000000
     2  C    1.321406   0.000000
     3  H    1.083410   2.017231   0.000000
     4  H    1.083410   2.017231   1.984588   0.000000
     5  H    2.017231   1.083410   2.191186   2.956329   0.000000
     6  H    2.017231   1.083410   2.956329   2.191186   1.984588
                    6
     6  H    0.000000
 Stoichiometry    C2H4
 Framework group  D2H[C2"(C.C),SG(H4)]
 Deg. of freedom     3
 Full point group                 D2H     NOp   8
 Largest Abelian subgroup         D2H     NOp   8
 Largest concise Abelian subgroup D2      NOp   4
                         Standard orientation:                         
 ---------------------------------------------------------------------
 Center     Atomic      Atomic             Coordinates (Angstroms)
 Number     Number       Type             X           Y           Z
 ---------------------------------------------------------------------
      1          6           0       -0.000000    0.000000    0.660703
      2          6           0        0.000000   -0.000000   -0.660703
      3          1           0        0.000000    0.992294    1.095593
      4          1           0       -0.000000   -0.992294    1.095593
      5          1           0        0.000000    0.992294   -1.095593
      6          1           0       -0.000000   -0.992294   -1.095593
 ---------------------------------------------------------------------
 Rotational constants (GHZ):         127.3184540          32.9977825          26.2058713
 Standard basis: 6-31G(d,p) (6D, 7F)
 There are    12 symmetry adapted cartesian basis functions of AG  symmetry.
 There are     2 symmetry adapted cartesian basis functions of B1G symmetry.
 There are     4 symmetry adapted cartesian basis functions of B2G symmetry.
 There are     7 symmetry adapted cartesian basis functions of B3G symmetry.
 There are     2 symmetry adapted cartesian basis functions of AU  symmetry.
 There are    12 symmetry adapted cartesian basis functions of B1U symmetry.
 There are     7 symmetry adapted cartesian basis functions of B2U symmetry.
 There are     4 symmetry adapted cartesian basis functions of B3U symmetry.
 There are    12 symmetry adapted basis functions of AG  symmetry.
 There are     2 symmetry adapted basis functions of B1G symmetry.
 There are     4 symmetry adapted basis functions of B2G symmetry.
 There are     7 symmetry adapted basis functions of B3G symmetry.
 There are     2 symmetry adapted basis functions of AU  symmetry.
 There are    12 symmetry adapted basis functions of B1U symmetry.
 There are     7 symmetry adapted basis functions of B2U symmetry.
 There are     4 symmetry adapted basis functions of B3U symmetry.
    50 basis functions,    84 primitive gaussians,    50 cartesian basis functions
     8 alpha electrons        8 beta electrons
       nuclear repulsion energy        33.8094077773 Hartrees.
 NAtoms=    6 NActive=    6 NUniq=    2 SFac= 4.00D+00 NAtFMM=   60 NAOKFM=F Big=F
 Integral buffers will be    131072 words long.
 Raffenetti 2 integral format.
 Two-electron integral symmetry is turned on.
 One-electron integrals computed using PRISM.
 NBasis=    50 RedAO= T EigKep=  6.18D-03  NBF=    12     2     4     7     2    12     7     4
 NBsUse=    50 1.00D-06 EigRej= -1.00D+00 NBFU=    12     2     4     7     2    12     7     4
 Initial guess from the checkpoint file:  "ethylene-rigidscan-bent-dec-M-B3LYP.chk"
 B after Tr=    -0.000000   -0.000000   -0.000000
         Rot=    1.000000   -0.000000    0.000000    0.000000 Ang=   0.00 deg.
 Initial guess orbital symmetries:
       Occupied  (AG) (B1U) (AG) (B1U) (B2U) (AG) (B3G) (B3U)
       Virtual   (B2G) (AG) (B2U) (B1U) (B3G) (B1U) (AG) (B3U)
                 (B2U) (B2G) (AG) (B1U) (B2U) (B3G) (B1U) (AG)
                 (B1U) (B3G) (B1G) (B3U) (AU) (AG) (B2U) (B3G)
                 (AG) (B1U) (B2G) (B2U) (B3U) (B1G) (B1U) (B2G)
                 (AG) (AU) (B3G) (B1U) (AG) (B2U) (B1U) (B3G) (AG)
                 (B1U)
 ExpMin= 1.61D-01 ExpMax= 3.05D+03 ExpMxC= 4.57D+02 IAcc=2 IRadAn=         4 AccDes= 0.00D+00
 Harris functional with IExCor=  402 and IRadAn=       4 diagonalized for initial guess.
 HarFok:  IExCor=  402 AccDes= 0.00D+00 IRadAn=         4 IDoV= 1 UseB2=F ITyADJ=14
 ICtDFT=  3500011 ScaDFX=  1.000000  1.000000  1.000000  1.000000
 FoFCou: FMM=F IPFlag=           0 FMFlag=      100000 FMFlg1=           0
         NFxFlg=           0 DoJE=T BraDBF=F KetDBF=T FulRan=T
         wScrn=  0.000000 ICntrl=       500 IOpCl=  0 I1Cent=   200000004 NGrid=           0
         NMat0=    1 NMatS0=      1 NMatT0=    0 NMatD0=    1 NMtDS0=    0 NMtDT0=    0
 Petite list used in FoFCou.
 Keep R1 ints in memory in symmetry-blocked form, NReq=7790938.
 Requested convergence on RMS density matrix=1.00D-08 within 128 cycles.
 Requested convergence on MAX density matrix=1.00D-06.
 Requested convergence on             energy=1.00D-06.
 No special actions if energy rises.
 Integral accuracy reduced to 1.0D-05 until final iterations.
 Initial convergence to 1.0D-05 achieved.  Increase integral accuracy.
 SCF Done:  E(RB3LYP) =  -78.5798038489     A.U. after    8 cycles
            NFock=  8  Conv=0.81D-08     -V/T= 2.0093

 **********************************************************************

            Population analysis using the SCF density.

 **********************************************************************

 Orbital symmetries:
       Occupied  (AG) (B1U) (AG) (B1U) (B2U) (AG) (B3G) (B3U)
       Virtual   (B2G) (AG) (B2U) (B1U) (B3G) (B1U) (AG) (B3U)
                 (AG) (B2G) (B2U) (B1U) (B2U) (B3G) (B1U) (AG)
                 (B1U) (B1G) (B3G) (B3U) (AU) (B2U) (B3G) (AG)
                 (AG) (B1U) (B2G) (B3U) (B2U) (B2G) (B1U) (B1G)
                 (AG) (AU) (B1U) (B3G) (B2U) (AG) (B3G) (B1U) (AG)
                 (B1U)
 The electronic state is 1-AG.
 Alpha  occ. eigenvalues --  -10.17766 -10.17670  -0.76439  -0.55758  -0.49187
 Alpha  occ. eigenvalues --   -0.38263  -0.36270  -0.26840
 Alpha virt. eigenvalues --    0.02300   0.09638   0.14601   0.16905   0.24798
 Alpha virt. eigenvalues --    0.30665   0.46349   0.54734   0.64152   0.64199
 Alpha virt. eigenvalues --    0.64433   0.73410   0.82777   0.85395   0.89155
 Alpha virt. eigenvalues --    0.89877   1.11189   1.35885   1.36587   1.42653
 Alpha virt. eigenvalues --    1.51007   1.80048   1.80371   1.85716   2.04829
 Alpha virt. eigenvalues --    2.10049   2.19134   2.29887   2.34477   2.50013
 Alpha virt. eigenvalues --    2.50187   2.52374   2.62587   2.76251   2.79957
 Alpha virt. eigenvalues --    2.80024   3.29183   3.34394   3.60017   3.65010
 Alpha virt. eigenvalues --    4.18098   4.61671
          Condensed to atoms (all electrons):
               1          2          3          4          5          6
     1  C    4.838456   0.664961   0.392926   0.392926  -0.045016  -0.045016
     2  C    0.664961   4.838456  -0.045016  -0.045016   0.392926   0.392926
     3  H    0.392926  -0.045016   0.592804  -0.032316  -0.015148   0.007131
     4  H    0.392926  -0.045016  -0.032316   0.592804   0.007131  -0.015148
     5  H   -0.045016   0.392926  -0.015148   0.007131   0.592804  -0.032316
     6  H   -0.045016   0.392926   0.007131  -0.015148  -0.032316   0.592804
 Mulliken charges:
               1
     1  C   -0.199237
     2  C   -0.199237
     3  H    0.099619
     4  H    0.099619
     5  H    0.099619
     6  H    0.099619
 Sum of Mulliken charges =   0.00000
 Mulliken charges with hydrogens summed into heavy atoms:
               1
     1  C    0.000000
     2  C    0.000000
 Electronic spatial extent (au):  <R**2>=             79.3107
 Charge=             -0.0000 electrons
 Dipole moment (field-independent basis, Debye):
    X=             -0.0000    Y=              0.0000    Z=              0.0000  Tot=              0.0000
 Quadrupole moment (field-independent basis, Debye-Ang):
   XX=            -14.9766   YY=            -11.3624   ZZ=            -13.1962
   XY=              0.0000   XZ=              0.0000   YZ=             -0.0000
 Traceless Quadrupole moment (field-independent basis, Debye-Ang):
   XX=             -1.7982   YY=              1.8160   ZZ=             -0.0178
   XY=              0.0000   XZ=              0.0000   YZ=             -0.0000
 Octapole moment (field-independent basis, Debye-Ang**2):
  XXX=             -0.0000  YYY=              0.0000  ZZZ=              0.0000  XYY=             -0.0000
  XXY=              0.0000  XXZ=              0.0000  XZZ=             -0.0000  YZZ=             -0.0000
  YYZ=              0.0000  XYZ=             -0.0000
 Hexadecapole moment (field-independent basis, Debye-Ang**3):
 XXXX=            -15.4796 YYYY=            -26.5612 ZZZZ=            -64.9765 XXXY=             -0.0000
 XXXZ=              0.0000 YYYX=             -0.0000 YYYZ=             -0.0000 ZZZX=              0.0000
 ZZZY=             -0.0000 XXYY=             -7.8631 XXZZ=            -13.6542 YYZZ=            -13.1883
 XXYZ=             -0.0000 YYXZ=              0.0000 ZZXY=              0.0000
 N-N= 3.380940777728D+01 E-N=-2.491017539052D+02  KE= 7.785713366440D+01
 Symmetry AG   KE= 3.741030904080D+01
 Symmetry B1G  KE= 4.788202767613D-34
 Symmetry B2G  KE= 1.866640066943D-32
 Symmetry B3G  KE= 2.129666151552D+00
 Symmetry AU   KE= 7.909131844315D-34
 Symmetry B1U  KE= 3.440245932525D+01
 Symmetry B2U  KE= 1.839640070742D+00
 Symmetry B3U  KE= 2.075059076054D+00
 ******************************Gaussian NBO Version 3.1******************************
             N A T U R A L   A T O M I C   O R B I T A L   A N D
          N A T U R A L   B O N D   O R B I T A L   A N A L Y S I S
 ******************************Gaussian NBO Version 3.1******************************

       /RESON  / : Allow strongly delocalized NBO set
       /DMNAO  / : Print the NAO density matrix
       /BNDIDX / : Print bond indices based on the NAO density matrix
       /MULORB / : Print Mulliken populations by orbital and atom

 Analyzing the SCF density

 Job title: Title Card Required                                             

 Storage needed:      7784 in NPA,     10201 in NBO (2147483420 available)


 Input atomic orbitals, gross Mulliken populations:

  AO  Atom No lang  Mulliken Population    Atom No      Total
 -------------------------------------------------------------------------------
   1    C  1  S        1.9917948
   2    C  1  S        0.7089215
   3    C  1  px       0.5466708
   4    C  1  py       0.7294776
   5    C  1  pz       0.7746081
   6    C  1  S        0.5576758
   7    C  1  px       0.4421112
   8    C  1  py       0.2509632
   9    C  1  pz       0.2117228
  10    C  1  dxx     -0.0254583
  11    C  1  dxz     -0.0002210
  12    C  1  dzz     -0.0056022
  13    C  1  dxy      0.0000000
  14    C  1  dyy      0.0054090
  15    C  1  dyz      0.0111644
                                             C  1      6.1992374
  16    C  2  S        1.9917948
  17    C  2  S        0.7089215
  18    C  2  px       0.5466708
  19    C  2  py       0.7294776
  20    C  2  pz       0.7746081
  21    C  2  S        0.5576758
  22    C  2  px       0.4421112
  23    C  2  py       0.2509632
  24    C  2  pz       0.2117228
  25    C  2  dxx     -0.0254583
  26    C  2  dxz     -0.0002210
  27    C  2  dzz     -0.0056022
  28    C  2  dxy      0.0000000
  29    C  2  dyy      0.0054090
  30    C  2  dyz      0.0111644
                                             C  2      6.1992374
  31    H  3  S        0.5327495
  32    H  3  S        0.3542484
  33    H  3  px       0.0029045
  34    H  3  py       0.0070458
  35    H  3  pz       0.0034332
                                             H  3      0.9003813
  36    H  4  S        0.5327495
  37    H  4  S        0.3542484
  38    H  4  px       0.0029045
  39    H  4  py       0.0070458
  40    H  4  pz       0.0034332
                                             H  4      0.9003813
  41    H  5  S        0.5327495
  42    H  5  S        0.3542484
  43    H  5  px       0.0029045
  44    H  5  py       0.0070458
  45    H  5  pz       0.0034332
                                             H  5      0.9003813
  46    H  6  S        0.5327495
  47    H  6  S        0.3542484
  48    H  6  px       0.0029045
  49    H  6  py       0.0070458
  50    H  6  pz       0.0034332
                                             H  6      0.9003813

 Total number of electrons:   16.000000


 Mayer-Mulliken atom-atom bond order matrix:                                   

     Atom    1       2       3       4       5       6
     ---- ------  ------  ------  ------  ------  ------
   1.  C  0.0000  2.0041  0.9652  0.9652 -0.0096 -0.0096
   2.  C  2.0041  0.0000 -0.0096 -0.0096  0.9652  0.9652
   3.  H  0.9652 -0.0096  0.0000 -0.0025 -0.0012  0.0105
   4.  H  0.9652 -0.0096 -0.0025  0.0000  0.0105 -0.0012
   5.  H -0.0096  0.9652 -0.0012  0.0105  0.0000 -0.0025
   6.  H -0.0096  0.9652  0.0105 -0.0012 -0.0025  0.0000


 Mayer-Mulliken valencies by atom:                                             

     Atom    1
     ---- ------
   1.  C  3.9154
   2.  C  3.9154
   3.  H  0.9624
   4.  H  0.9624
   5.  H  0.9624
   6.  H  0.9624
 GSVD:  LWork=        1156 too small for GESVD, short by        1316 words or        1316 for optimal perf.


 NATURAL POPULATIONS:  Natural atomic orbital occupancies 
                                                          
   NAO  Atom  No  lang   Type(AO)    Occupancy      Energy
 ----------------------------------------------------------
     1    C    1  S      Cor( 1S)     1.99912     -10.03809
     2    C    1  S      Val( 2S)     1.07377      -0.22161
     3    C    1  S      Ryd( 3S)     0.00096       1.02137
     4    C    1  S      Ryd( 4S)     0.00001       4.10837
     5    C    1  px     Val( 2p)     0.99756      -0.10345
     6    C    1  px     Ryd( 3p)     0.00139       0.58267
     7    C    1  py     Val( 2p)     1.23013      -0.03327
     8    C    1  py     Ryd( 3p)     0.00303       0.98470
     9    C    1  pz     Val( 2p)     1.12952      -0.05158
    10    C    1  pz     Ryd( 3p)     0.00421       0.53136
    11    C    1  dxy    Ryd( 3d)     0.00000       1.89790
    12    C    1  dxz    Ryd( 3d)     0.00077       1.96465
    13    C    1  dyz    Ryd( 3d)     0.00067       2.51773
    14    C    1  dx2y2  Ryd( 3d)     0.00062       2.49708
    15    C    1  dz2    Ryd( 3d)     0.00054       2.49039

    16    C    2  S      Cor( 1S)     1.99912     -10.03809
    17    C    2  S      Val( 2S)     1.07377      -0.22161
    18    C    2  S      Ryd( 3S)     0.00096       1.02137
    19    C    2  S      Ryd( 4S)     0.00001       4.10837
    20    C    2  px     Val( 2p)     0.99756      -0.10345
    21    C    2  px     Ryd( 3p)     0.00139       0.58267
    22    C    2  py     Val( 2p)     1.23013      -0.03327
    23    C    2  py     Ryd( 3p)     0.00303       0.98470
    24    C    2  pz     Val( 2p)     1.12952      -0.05158
    25    C    2  pz     Ryd( 3p)     0.00421       0.53136
    26    C    2  dxy    Ryd( 3d)     0.00000       1.89790
    27    C    2  dxz    Ryd( 3d)     0.00077       1.96465
    28    C    2  dyz    Ryd( 3d)     0.00067       2.51773
    29    C    2  dx2y2  Ryd( 3d)     0.00062       2.49708
    30    C    2  dz2    Ryd( 3d)     0.00054       2.49039

    31    H    3  S      Val( 1S)     0.77718       0.09055
    32    H    3  S      Ryd( 2S)     0.00102       0.60721
    33    H    3  px     Ryd( 2p)     0.00014       2.20810
    34    H    3  py     Ryd( 2p)     0.00039       2.90657
    35    H    3  pz     Ryd( 2p)     0.00012       2.45543

    36    H    4  S      Val( 1S)     0.77718       0.09055
    37    H    4  S      Ryd( 2S)     0.00102       0.60721
    38    H    4  px     Ryd( 2p)     0.00014       2.20810
    39    H    4  py     Ryd( 2p)     0.00039       2.90657
    40    H    4  pz     Ryd( 2p)     0.00012       2.45543

    41    H    5  S      Val( 1S)     0.77718       0.09055
    42    H    5  S      Ryd( 2S)     0.00102       0.60721
    43    H    5  px     Ryd( 2p)     0.00014       2.20810
    44    H    5  py     Ryd( 2p)     0.00039       2.90657
    45    H    5  pz     Ryd( 2p)     0.00012       2.45543

    46    H    6  S      Val( 1S)     0.77718       0.09055
    47    H    6  S      Ryd( 2S)     0.00102       0.60721
    48    H    6  px     Ryd( 2p)     0.00014       2.20810
    49    H    6  py     Ryd( 2p)     0.00039       2.90657
    50    H    6  pz     Ryd( 2p)     0.00012       2.45543


 Summary of Natural Population Analysis:                  
                                                          
                                       Natural Population 
                Natural  -----------------------------------------------
    Atom  No    Charge         Core      Valence    Rydberg      Total
 -----------------------------------------------------------------------
      C    1   -0.44228      1.99912     4.43097    0.01219     6.44228
      C    2   -0.44228      1.99912     4.43097    0.01219     6.44228
      H    3    0.22114      0.00000     0.77718    0.00168     0.77886
      H    4    0.22114      0.00000     0.77718    0.00168     0.77886
      H    5    0.22114      0.00000     0.77718    0.00168     0.77886
      H    6    0.22114      0.00000     0.77718    0.00168     0.77886
 =======================================================================
   * Total *    0.00000      3.99823    11.97067    0.03109    16.00000

                                 Natural Population      
 --------------------------------------------------------
   Core                       3.99823 ( 99.9559% of   4)
   Valence                   11.97067 ( 99.7556% of  12)
   Natural Minimal Basis     15.96891 ( 99.8057% of  16)
   Natural Rydberg Basis      0.03109 (  0.1943% of  16)
 --------------------------------------------------------

    Atom  No          Natural Electron Configuration
 ----------------------------------------------------------------------------
      C    1      [core]2S( 1.07)2p( 3.36)3p( 0.01)
      C    2      [core]2S( 1.07)2p( 3.36)3p( 0.01)
      H    3            1S( 0.78)
      H    4            1S( 0.78)
      H    5            1S( 0.78)
      H    6            1S( 0.78)


 Wiberg bond index matrix in the NAO basis:                                    

     Atom    1       2       3       4       5       6
     ---- ------  ------  ------  ------  ------  ------
   1.  C  0.0000  2.0346  0.9308  0.9308  0.0054  0.0054
   2.  C  2.0346  0.0000  0.0054  0.0054  0.9308  0.9308
   3.  H  0.9308  0.0054  0.0000  0.0002  0.0018  0.0149
   4.  H  0.9308  0.0054  0.0002  0.0000  0.0149  0.0018
   5.  H  0.0054  0.9308  0.0018  0.0149  0.0000  0.0002
   6.  H  0.0054  0.9308  0.0149  0.0018  0.0002  0.0000


 Wiberg bond index, Totals by atom:                                            

     Atom    1
     ---- ------
   1.  C  3.9070
   2.  C  3.9070
   3.  H  0.9531
   4.  H  0.9531
   5.  H  0.9531
   6.  H  0.9531


 Atom-atom overlap-weighted NAO bond order:                                    

     Atom    1       2       3       4       5       6
     ---- ------  ------  ------  ------  ------  ------
   1.  C  0.0000  1.3700  0.7730  0.7730  0.0054  0.0054
   2.  C  1.3700  0.0000  0.0054  0.0054  0.7730  0.7730
   3.  H  0.7730  0.0054  0.0000  0.0030 -0.0087  0.0068
   4.  H  0.7730  0.0054  0.0030  0.0000  0.0068 -0.0087
   5.  H  0.0054  0.7730 -0.0087  0.0068  0.0000  0.0030
   6.  H  0.0054  0.7730  0.0068 -0.0087  0.0030  0.0000


 Atom-atom overlap-weighted NAO bond order, Totals by atom:                    

     Atom    1
     ---- ------
   1.  C  2.9267
   2.  C  2.9267
   3.  H  0.7794
   4.  H  0.7794
   5.  H  0.7794
   6.  H  0.7794


 MO bond order:                                                                

     Atom    1       2       3       4       5       6
     ---- ------  ------  ------  ------  ------  ------
   1.  C  0.0000  0.8516  1.5886  0.2896  0.0493 -0.0029
   2.  C  0.8516  0.0000  0.1099  0.0352  0.7772 -0.5440
   3.  H  1.5886  0.1099  0.0000  0.0140 -0.0152  0.0808
   4.  H  0.2896  0.0352  0.0140  0.0000  0.0806 -0.0276
   5.  H  0.0493  0.7772 -0.0152  0.0806  0.0000  0.0074
   6.  H -0.0029 -0.5440  0.0808 -0.0276  0.0074  0.0000


 MO atomic valencies:                                                          

     Atom    1
     ---- ------
   1.  C  2.7762
   2.  C  1.2300
   3.  H  1.7782
   4.  H  0.3919
   5.  H  0.8994
   6.  H -0.4863


 NAO density matrix:                                                           

          NAO        1       2       3       4       5       6       7       8
      ---------- ------- ------- ------- ------- ------- ------- ------- -------
   1.  C 1 (S)    1.9991 -0.0000  0.0000  0.0000  0.0000 -0.0000  0.0000 -0.0000
   2.  C 1 (S)   -0.0000  1.0738 -0.0000  0.0000 -0.0000 -0.0000 -0.0000  0.0000
   3.  C 1 (S)    0.0000 -0.0000  0.0010 -0.0000 -0.0000  0.0000  0.0000  0.0000
   4.  C 1 (S)    0.0000  0.0000 -0.0000  0.0000 -0.0000  0.0000  0.0000  0.0000
   5.  C 1 (px)   0.0000 -0.0000 -0.0000 -0.0000  0.9976 -0.0372  0.0000  0.0000
   6.  C 1 (px)  -0.0000 -0.0000  0.0000  0.0000 -0.0372  0.0014 -0.0000 -0.0000
   7.  C 1 (py)   0.0000 -0.0000  0.0000  0.0000  0.0000 -0.0000  1.2301 -0.0188
   8.  C 1 (py)  -0.0000  0.0000  0.0000  0.0000  0.0000 -0.0000 -0.0188  0.0030
   9.  C 1 (pz)   0.0143  0.1164  0.0295  0.0009  0.0000 -0.0000  0.0000 -0.0000
  10.  C 1 (pz)  -0.0008 -0.0020  0.0020 -0.0000 -0.0000 -0.0000  0.0000  0.0000
  11.  C 1 (d1)   0.0000 -0.0000  0.0000 -0.0000  0.0000  0.0000  0.0000 -0.0000
  12.  C 1 (d2)  -0.0000  0.0000  0.0000  0.0000 -0.0276  0.0010 -0.0000 -0.0000
  13.  C 1 (d3)   0.0000 -0.0000 -0.0000  0.0000 -0.0000  0.0000  0.0198 -0.0013
  14.  C 1 (d4)   0.0028 -0.0220 -0.0004 -0.0000  0.0000 -0.0000 -0.0000 -0.0000
  15.  C 1 (d5)  -0.0009  0.0036 -0.0007 -0.0000 -0.0000  0.0000  0.0000  0.0000
  16.  C 2 (S)    0.0002  0.0043  0.0127  0.0005 -0.0000 -0.0000 -0.0000 -0.0000
  17.  C 2 (S)    0.0043  0.3280 -0.0065 -0.0028 -0.0000 -0.0000 -0.0000  0.0000
  18.  C 2 (S)    0.0127 -0.0065  0.0008 -0.0000  0.0000 -0.0000 -0.0000 -0.0000
  19.  C 2 (S)    0.0005 -0.0028 -0.0000 -0.0000  0.0000  0.0000 -0.0000 -0.0000
  20.  C 2 (px)  -0.0000 -0.0000 -0.0000 -0.0000  0.9976 -0.0372  0.0000  0.0000
  21.  C 2 (px)   0.0000  0.0000  0.0000  0.0000 -0.0372  0.0014  0.0000 -0.0000
  22.  C 2 (py)   0.0000 -0.0000 -0.0000 -0.0000 -0.0000  0.0000  0.1619  0.0550
  23.  C 2 (py)   0.0000 -0.0000 -0.0000 -0.0000 -0.0000 -0.0000  0.0550 -0.0021
  24.  C 2 (pz)   0.0139  0.5191 -0.0242  0.0014  0.0000  0.0000 -0.0000  0.0000
  25.  C 2 (pz)  -0.0240  0.0014 -0.0018  0.0000 -0.0000  0.0000  0.0000  0.0000
  26.  C 2 (d1)  -0.0000  0.0000  0.0000  0.0000 -0.0000  0.0000 -0.0000  0.0000
  27.  C 2 (d2)  -0.0000 -0.0000 -0.0000 -0.0000  0.0276 -0.0010 -0.0000  0.0000
  28.  C 2 (d3)  -0.0000  0.0000  0.0000  0.0000  0.0000 -0.0000  0.0179 -0.0013
  29.  C 2 (d4)   0.0005 -0.0022 -0.0002  0.0001 -0.0000  0.0000  0.0000  0.0000
  30.  C 2 (d5)  -0.0024  0.0131 -0.0006  0.0000  0.0000 -0.0000 -0.0000 -0.0000
  31.  H 3 (S)   -0.0092  0.5479  0.0099  0.0002  0.0000 -0.0000  0.6758 -0.0158
  32.  H 3 (S)   -0.0133  0.0094 -0.0005  0.0000 -0.0000  0.0000  0.0053  0.0011
  33.  H 3 (px)  -0.0000 -0.0000 -0.0000 -0.0000  0.0119 -0.0004 -0.0000  0.0000
  34.  H 3 (py)   0.0023 -0.0138 -0.0002 -0.0000 -0.0000  0.0000 -0.0116  0.0005
  35.  H 3 (pz)   0.0012 -0.0067  0.0002 -0.0000 -0.0000  0.0000 -0.0071 -0.0001
  36.  H 4 (S)   -0.0092  0.5479  0.0099  0.0002 -0.0000  0.0000 -0.6758  0.0158
  37.  H 4 (S)   -0.0133  0.0094 -0.0005  0.0000  0.0000 -0.0000 -0.0053 -0.0011
  38.  H 4 (px)  -0.0000 -0.0000 -0.0000 -0.0000  0.0119 -0.0004 -0.0000  0.0000
  39.  H 4 (py)  -0.0023  0.0138  0.0002  0.0000 -0.0000  0.0000 -0.0116  0.0005
  40.  H 4 (pz)   0.0012 -0.0067  0.0002 -0.0000  0.0000 -0.0000  0.0071  0.0001
  41.  H 5 (S)    0.0048  0.0329  0.0054 -0.0018 -0.0000  0.0000 -0.0267  0.0327
  42.  H 5 (S)   -0.0025  0.0030 -0.0006 -0.0000  0.0000 -0.0000  0.0263 -0.0003
  43.  H 5 (px)   0.0000 -0.0000 -0.0000 -0.0000  0.0119 -0.0004  0.0000  0.0000
  44.  H 5 (py)  -0.0001 -0.0001 -0.0001  0.0000 -0.0000  0.0000  0.0045 -0.0006
  45.  H 5 (pz)  -0.0004  0.0023 -0.0002 -0.0000  0.0000 -0.0000  0.0049  0.0002
  46.  H 6 (S)    0.0048  0.0329  0.0054 -0.0018  0.0000 -0.0000  0.0267 -0.0327
  47.  H 6 (S)   -0.0025  0.0030 -0.0006 -0.0000 -0.0000  0.0000 -0.0263  0.0003
  48.  H 6 (px)   0.0000 -0.0000 -0.0000 -0.0000  0.0119 -0.0004  0.0000  0.0000
  49.  H 6 (py)   0.0001  0.0001  0.0001 -0.0000  0.0000 -0.0000  0.0045 -0.0006
  50.  H 6 (pz)  -0.0004  0.0023 -0.0002 -0.0000 -0.0000  0.0000 -0.0049 -0.0002

          NAO        9      10      11      12      13      14      15      16
      ---------- ------- ------- ------- ------- ------- ------- ------- -------
   1.  C 1 (S)    0.0143 -0.0008  0.0000 -0.0000  0.0000  0.0028 -0.0009  0.0002
   2.  C 1 (S)    0.1164 -0.0020 -0.0000  0.0000 -0.0000 -0.0220  0.0036  0.0043
   3.  C 1 (S)    0.0295  0.0020  0.0000  0.0000 -0.0000 -0.0004 -0.0007  0.0127
   4.  C 1 (S)    0.0009 -0.0000 -0.0000  0.0000  0.0000 -0.0000 -0.0000  0.0005
   5.  C 1 (px)   0.0000 -0.0000  0.0000 -0.0276 -0.0000  0.0000 -0.0000 -0.0000
   6.  C 1 (px)  -0.0000 -0.0000  0.0000  0.0010  0.0000 -0.0000  0.0000 -0.0000
   7.  C 1 (py)   0.0000  0.0000  0.0000 -0.0000  0.0198 -0.0000  0.0000 -0.0000
   8.  C 1 (py)  -0.0000  0.0000 -0.0000 -0.0000 -0.0013 -0.0000  0.0000 -0.0000
   9.  C 1 (pz)   1.1295  0.0560 -0.0000 -0.0000  0.0000 -0.0159 -0.0237 -0.0139
  10.  C 1 (pz)   0.0560  0.0042  0.0000 -0.0000  0.0000 -0.0007 -0.0013  0.0240
  11.  C 1 (d1)  -0.0000  0.0000  0.0000 -0.0000  0.0000  0.0000  0.0000 -0.0000
  12.  C 1 (d2)  -0.0000 -0.0000 -0.0000  0.0008  0.0000 -0.0000  0.0000 -0.0000
  13.  C 1 (d3)   0.0000  0.0000  0.0000  0.0000  0.0007  0.0000  0.0000  0.0000
  14.  C 1 (d4)  -0.0159 -0.0007  0.0000 -0.0000  0.0000  0.0006  0.0002  0.0005
  15.  C 1 (d5)  -0.0237 -0.0013  0.0000  0.0000  0.0000  0.0002  0.0005 -0.0024
  16.  C 2 (S)   -0.0139  0.0240 -0.0000 -0.0000  0.0000  0.0005 -0.0024  1.9991
  17.  C 2 (S)   -0.5191 -0.0014  0.0000 -0.0000  0.0000 -0.0022  0.0131  0.0000
  18.  C 2 (S)    0.0242  0.0018  0.0000 -0.0000  0.0000 -0.0002 -0.0006 -0.0000
  19.  C 2 (S)   -0.0014 -0.0000  0.0000 -0.0000 -0.0000  0.0001  0.0000 -0.0000
  20.  C 2 (px)   0.0000 -0.0000  0.0000 -0.0276 -0.0000  0.0000 -0.0000 -0.0000
  21.  C 2 (px)   0.0000  0.0000 -0.0000  0.0010  0.0000 -0.0000  0.0000  0.0000
  22.  C 2 (py)   0.0000 -0.0000 -0.0000 -0.0000 -0.0179  0.0000 -0.0000 -0.0000
  23.  C 2 (py)   0.0000 -0.0000  0.0000  0.0000  0.0013  0.0000 -0.0000  0.0000
  24.  C 2 (pz)  -0.5875 -0.0569 -0.0000  0.0000 -0.0000 -0.0010  0.0157 -0.0143
  25.  C 2 (pz)  -0.0569 -0.0039 -0.0000  0.0000  0.0000  0.0007  0.0012  0.0008
  26.  C 2 (d1)   0.0000  0.0000  0.0000  0.0000 -0.0000 -0.0000 -0.0000  0.0000
  27.  C 2 (d2)  -0.0000 -0.0000  0.0000 -0.0008 -0.0000  0.0000 -0.0000  0.0000
  28.  C 2 (d3)  -0.0000  0.0000  0.0000 -0.0000  0.0007 -0.0000  0.0000 -0.0000
  29.  C 2 (d4)   0.0010 -0.0007 -0.0000  0.0000 -0.0000  0.0001 -0.0000  0.0028
  30.  C 2 (d5)  -0.0157 -0.0012 -0.0000 -0.0000 -0.0000 -0.0000  0.0004 -0.0009
  31.  H 3 (S)    0.4141  0.0186  0.0000 -0.0000  0.0129 -0.0156 -0.0058  0.0048
  32.  H 3 (S)   -0.0143 -0.0011 -0.0000  0.0000 -0.0003 -0.0000  0.0004 -0.0025
  33.  H 3 (px)  -0.0000 -0.0000  0.0000 -0.0003 -0.0000  0.0000 -0.0000  0.0000
  34.  H 3 (py)  -0.0104 -0.0004  0.0000  0.0000 -0.0003  0.0004  0.0001 -0.0001
  35.  H 3 (pz)   0.0039  0.0003  0.0000  0.0000 -0.0000  0.0001 -0.0001  0.0004
  36.  H 4 (S)    0.4141  0.0186 -0.0000  0.0000 -0.0129 -0.0156 -0.0058  0.0048
  37.  H 4 (S)   -0.0143 -0.0011 -0.0000 -0.0000  0.0003 -0.0000  0.0004 -0.0025
  38.  H 4 (px)  -0.0000 -0.0000  0.0000 -0.0003 -0.0000  0.0000 -0.0000  0.0000
  39.  H 4 (py)   0.0104  0.0004 -0.0000  0.0000 -0.0003 -0.0004 -0.0001  0.0001
  40.  H 4 (pz)   0.0039  0.0003  0.0000 -0.0000  0.0000  0.0001 -0.0001  0.0004
  41.  H 5 (S)   -0.0246  0.0188  0.0000 -0.0000 -0.0120 -0.0019  0.0007 -0.0092
  42.  H 5 (S)   -0.0195 -0.0012  0.0000 -0.0000  0.0004  0.0002  0.0005 -0.0133
  43.  H 5 (px)  -0.0000  0.0000  0.0000 -0.0003 -0.0000  0.0000 -0.0000  0.0000
  44.  H 5 (py)   0.0013 -0.0004 -0.0000  0.0000  0.0003  0.0000 -0.0000  0.0023
  45.  H 5 (pz)  -0.0077 -0.0003  0.0000 -0.0000 -0.0000  0.0000  0.0002 -0.0012
  46.  H 6 (S)   -0.0246  0.0188  0.0000 -0.0000  0.0120 -0.0019  0.0007 -0.0092
  47.  H 6 (S)   -0.0195 -0.0012 -0.0000  0.0000 -0.0004  0.0002  0.0005 -0.0133
  48.  H 6 (px)  -0.0000  0.0000  0.0000 -0.0003 -0.0000  0.0000 -0.0000  0.0000
  49.  H 6 (py)  -0.0013  0.0004  0.0000 -0.0000  0.0003 -0.0000  0.0000 -0.0023
  50.  H 6 (pz)  -0.0077 -0.0003  0.0000  0.0000  0.0000  0.0000  0.0002 -0.0012

          NAO       17      18      19      20      21      22      23      24
      ---------- ------- ------- ------- ------- ------- ------- ------- -------
   1.  C 1 (S)    0.0043  0.0127  0.0005 -0.0000  0.0000  0.0000  0.0000  0.0139
   2.  C 1 (S)    0.3280 -0.0065 -0.0028 -0.0000  0.0000 -0.0000 -0.0000  0.5191
   3.  C 1 (S)   -0.0065  0.0008 -0.0000 -0.0000  0.0000 -0.0000 -0.0000 -0.0242
   4.  C 1 (S)   -0.0028 -0.0000 -0.0000 -0.0000  0.0000 -0.0000 -0.0000  0.0014
   5.  C 1 (px)  -0.0000  0.0000  0.0000  0.9976 -0.0372 -0.0000 -0.0000  0.0000
   6.  C 1 (px)  -0.0000 -0.0000  0.0000 -0.0372  0.0014  0.0000 -0.0000  0.0000
   7.  C 1 (py)  -0.0000 -0.0000 -0.0000  0.0000  0.0000  0.1619  0.0550 -0.0000
   8.  C 1 (py)   0.0000 -0.0000 -0.0000  0.0000 -0.0000  0.0550 -0.0021  0.0000
   9.  C 1 (pz)  -0.5191  0.0242 -0.0014  0.0000  0.0000  0.0000  0.0000 -0.5875
  10.  C 1 (pz)  -0.0014  0.0018 -0.0000 -0.0000  0.0000 -0.0000 -0.0000 -0.0569
  11.  C 1 (d1)   0.0000  0.0000  0.0000  0.0000 -0.0000 -0.0000  0.0000 -0.0000
  12.  C 1 (d2)  -0.0000 -0.0000 -0.0000 -0.0276  0.0010 -0.0000  0.0000  0.0000
  13.  C 1 (d3)   0.0000  0.0000 -0.0000 -0.0000  0.0000 -0.0179  0.0013 -0.0000
  14.  C 1 (d4)  -0.0022 -0.0002  0.0001  0.0000 -0.0000  0.0000  0.0000 -0.0010
  15.  C 1 (d5)   0.0131 -0.0006  0.0000 -0.0000  0.0000 -0.0000 -0.0000  0.0157
  16.  C 2 (S)    0.0000 -0.0000 -0.0000 -0.0000  0.0000 -0.0000  0.0000 -0.0143
  17.  C 2 (S)    1.0738 -0.0000  0.0000 -0.0000 -0.0000  0.0000  0.0000 -0.1164
  18.  C 2 (S)   -0.0000  0.0010 -0.0000  0.0000 -0.0000 -0.0000  0.0000 -0.0295
  19.  C 2 (S)    0.0000 -0.0000  0.0000  0.0000 -0.0000 -0.0000 -0.0000 -0.0009
  20.  C 2 (px)  -0.0000  0.0000  0.0000  0.9976 -0.0372 -0.0000 -0.0000  0.0000
  21.  C 2 (px)  -0.0000 -0.0000 -0.0000 -0.0372  0.0014 -0.0000  0.0000 -0.0000
  22.  C 2 (py)   0.0000 -0.0000 -0.0000 -0.0000 -0.0000  1.2301 -0.0188 -0.0000
  23.  C 2 (py)   0.0000  0.0000 -0.0000 -0.0000  0.0000 -0.0188  0.0030 -0.0000
  24.  C 2 (pz)  -0.1164 -0.0295 -0.0009  0.0000 -0.0000 -0.0000 -0.0000  1.1295
  25.  C 2 (pz)   0.0020 -0.0020  0.0000 -0.0000  0.0000 -0.0000 -0.0000  0.0560
  26.  C 2 (d1)  -0.0000  0.0000 -0.0000 -0.0000  0.0000  0.0000 -0.0000 -0.0000
  27.  C 2 (d2)   0.0000  0.0000  0.0000  0.0276 -0.0010  0.0000 -0.0000  0.0000
  28.  C 2 (d3)  -0.0000 -0.0000 -0.0000  0.0000  0.0000 -0.0198  0.0013  0.0000
  29.  C 2 (d4)  -0.0220 -0.0004 -0.0000 -0.0000 -0.0000 -0.0000  0.0000  0.0159
  30.  C 2 (d5)   0.0036 -0.0007 -0.0000  0.0000 -0.0000  0.0000  0.0000  0.0237
  31.  H 3 (S)    0.0329  0.0054 -0.0018  0.0000  0.0000 -0.0267  0.0327  0.0246
  32.  H 3 (S)    0.0030 -0.0006 -0.0000 -0.0000  0.0000  0.0263 -0.0003  0.0195
  33.  H 3 (px)   0.0000  0.0000  0.0000  0.0119 -0.0004  0.0000 -0.0000  0.0000
  34.  H 3 (py)  -0.0001 -0.0001  0.0000 -0.0000  0.0000  0.0045 -0.0006 -0.0013
  35.  H 3 (pz)  -0.0023  0.0002  0.0000 -0.0000  0.0000 -0.0049 -0.0002 -0.0077
  36.  H 4 (S)    0.0329  0.0054 -0.0018 -0.0000 -0.0000  0.0267 -0.0327  0.0246
  37.  H 4 (S)    0.0030 -0.0006 -0.0000  0.0000 -0.0000 -0.0263  0.0003  0.0195
  38.  H 4 (px)   0.0000  0.0000  0.0000  0.0119 -0.0004  0.0000 -0.0000  0.0000
  39.  H 4 (py)   0.0001  0.0001 -0.0000 -0.0000  0.0000  0.0045 -0.0006  0.0013
  40.  H 4 (pz)  -0.0023  0.0002  0.0000  0.0000 -0.0000  0.0049  0.0002 -0.0077
  41.  H 5 (S)    0.5479  0.0099  0.0002 -0.0000 -0.0000  0.6758 -0.0158 -0.4141
  42.  H 5 (S)    0.0094 -0.0005  0.0000  0.0000  0.0000  0.0053  0.0011  0.0143
  43.  H 5 (px)   0.0000  0.0000  0.0000  0.0119 -0.0004  0.0000 -0.0000 -0.0000
  44.  H 5 (py)  -0.0138 -0.0002 -0.0000 -0.0000  0.0000 -0.0116  0.0005  0.0104
  45.  H 5 (pz)   0.0067 -0.0002  0.0000  0.0000 -0.0000  0.0071  0.0001  0.0039
  46.  H 6 (S)    0.5479  0.0099  0.0002  0.0000  0.0000 -0.6758  0.0158 -0.4141
  47.  H 6 (S)    0.0094 -0.0005  0.0000 -0.0000  0.0000 -0.0053 -0.0011  0.0143
  48.  H 6 (px)   0.0000  0.0000  0.0000  0.0119 -0.0004  0.0000 -0.0000 -0.0000
  49.  H 6 (py)   0.0138  0.0002  0.0000  0.0000 -0.0000 -0.0116  0.0005 -0.0104
  50.  H 6 (pz)   0.0067 -0.0002  0.0000 -0.0000  0.0000 -0.0071 -0.0001  0.0039

          NAO       25      26      27      28      29      30      31      32
      ---------- ------- ------- ------- ------- ------- ------- ------- -------
   1.  C 1 (S)   -0.0240 -0.0000 -0.0000 -0.0000  0.0005 -0.0024 -0.0092 -0.0133
   2.  C 1 (S)    0.0014  0.0000 -0.0000  0.0000 -0.0022  0.0131  0.5479  0.0094
   3.  C 1 (S)   -0.0018  0.0000 -0.0000  0.0000 -0.0002 -0.0006  0.0099 -0.0005
   4.  C 1 (S)    0.0000  0.0000 -0.0000  0.0000  0.0001  0.0000  0.0002  0.0000
   5.  C 1 (px)  -0.0000 -0.0000  0.0276  0.0000 -0.0000  0.0000  0.0000 -0.0000
   6.  C 1 (px)   0.0000  0.0000 -0.0010 -0.0000  0.0000 -0.0000 -0.0000  0.0000
   7.  C 1 (py)   0.0000 -0.0000 -0.0000  0.0179  0.0000 -0.0000  0.6758  0.0053
   8.  C 1 (py)   0.0000  0.0000  0.0000 -0.0013  0.0000 -0.0000 -0.0158  0.0011
   9.  C 1 (pz)  -0.0569  0.0000 -0.0000 -0.0000  0.0010 -0.0157  0.4141 -0.0143
  10.  C 1 (pz)  -0.0039  0.0000 -0.0000  0.0000 -0.0007 -0.0012  0.0186 -0.0011
  11.  C 1 (d1)  -0.0000  0.0000  0.0000  0.0000 -0.0000 -0.0000  0.0000 -0.0000
  12.  C 1 (d2)   0.0000  0.0000 -0.0008 -0.0000  0.0000 -0.0000 -0.0000  0.0000
  13.  C 1 (d3)   0.0000 -0.0000 -0.0000  0.0007 -0.0000 -0.0000  0.0129 -0.0003
  14.  C 1 (d4)   0.0007 -0.0000  0.0000 -0.0000  0.0001 -0.0000 -0.0156 -0.0000
  15.  C 1 (d5)   0.0012 -0.0000 -0.0000  0.0000 -0.0000  0.0004 -0.0058  0.0004
  16.  C 2 (S)    0.0008  0.0000  0.0000 -0.0000  0.0028 -0.0009  0.0048 -0.0025
  17.  C 2 (S)    0.0020 -0.0000  0.0000 -0.0000 -0.0220  0.0036  0.0329  0.0030
  18.  C 2 (S)   -0.0020  0.0000  0.0000 -0.0000 -0.0004 -0.0007  0.0054 -0.0006
  19.  C 2 (S)    0.0000 -0.0000  0.0000 -0.0000 -0.0000 -0.0000 -0.0018 -0.0000
  20.  C 2 (px)  -0.0000 -0.0000  0.0276  0.0000 -0.0000  0.0000  0.0000 -0.0000
  21.  C 2 (px)   0.0000  0.0000 -0.0010  0.0000 -0.0000 -0.0000  0.0000  0.0000
  22.  C 2 (py)  -0.0000  0.0000  0.0000 -0.0198 -0.0000  0.0000 -0.0267  0.0263
  23.  C 2 (py)  -0.0000 -0.0000 -0.0000  0.0013  0.0000  0.0000  0.0327 -0.0003
  24.  C 2 (pz)   0.0560 -0.0000  0.0000  0.0000  0.0159  0.0237  0.0246  0.0195
  25.  C 2 (pz)   0.0042 -0.0000 -0.0000  0.0000  0.0007  0.0013 -0.0188  0.0012
  26.  C 2 (d1)  -0.0000 -0.0000 -0.0000 -0.0000  0.0000 -0.0000 -0.0000  0.0000
  27.  C 2 (d2)  -0.0000 -0.0000  0.0008 -0.0000 -0.0000  0.0000 -0.0000 -0.0000
  28.  C 2 (d3)   0.0000 -0.0000 -0.0000  0.0007  0.0000  0.0000  0.0120 -0.0004
  29.  C 2 (d4)   0.0007  0.0000 -0.0000  0.0000  0.0006  0.0002 -0.0019  0.0002
  30.  C 2 (d5)   0.0013 -0.0000  0.0000  0.0000  0.0002  0.0005  0.0007  0.0005
  31.  H 3 (S)   -0.0188 -0.0000 -0.0000  0.0120 -0.0019  0.0007  0.7772 -0.0000
  32.  H 3 (S)    0.0012  0.0000 -0.0000 -0.0004  0.0002  0.0005 -0.0000  0.0010
  33.  H 3 (px)   0.0000 -0.0000  0.0003 -0.0000 -0.0000  0.0000 -0.0000 -0.0000
  34.  H 3 (py)   0.0004  0.0000 -0.0000 -0.0003  0.0000 -0.0000 -0.0168  0.0001
  35.  H 3 (pz)  -0.0003  0.0000 -0.0000 -0.0000 -0.0000 -0.0002 -0.0054 -0.0003
  36.  H 4 (S)   -0.0188  0.0000  0.0000 -0.0120 -0.0019  0.0007  0.0125 -0.0009
  37.  H 4 (S)    0.0012 -0.0000  0.0000  0.0004  0.0002  0.0005 -0.0009 -0.0001
  38.  H 4 (px)   0.0000 -0.0000  0.0003 -0.0000 -0.0000  0.0000 -0.0000 -0.0000
  39.  H 4 (py)  -0.0004  0.0000 -0.0000 -0.0003 -0.0000  0.0000  0.0030  0.0001
  40.  H 4 (pz)  -0.0003 -0.0000  0.0000  0.0000 -0.0000 -0.0002  0.0017 -0.0000
  41.  H 5 (S)   -0.0186  0.0000  0.0000 -0.0129 -0.0156 -0.0058 -0.0406  0.0094
  42.  H 5 (S)    0.0011 -0.0000 -0.0000  0.0003 -0.0000  0.0004  0.0094  0.0005
  43.  H 5 (px)  -0.0000 -0.0000  0.0003 -0.0000 -0.0000  0.0000  0.0000 -0.0000
  44.  H 5 (py)   0.0004 -0.0000 -0.0000  0.0003  0.0004  0.0001  0.0032 -0.0001
  45.  H 5 (pz)   0.0003 -0.0000  0.0000 -0.0000 -0.0001  0.0001  0.0008  0.0003
  46.  H 6 (S)   -0.0186 -0.0000 -0.0000  0.0129 -0.0156 -0.0058  0.1188 -0.0191
  47.  H 6 (S)    0.0011  0.0000 -0.0000 -0.0003 -0.0000  0.0004 -0.0191  0.0002
  48.  H 6 (px)  -0.0000 -0.0000  0.0003 -0.0000 -0.0000  0.0000  0.0000 -0.0000
  49.  H 6 (py)  -0.0004 -0.0000  0.0000  0.0003 -0.0004 -0.0001  0.0041 -0.0004
  50.  H 6 (pz)   0.0003 -0.0000 -0.0000  0.0000 -0.0001  0.0001 -0.0033 -0.0000

          NAO       33      34      35      36      37      38      39      40
      ---------- ------- ------- ------- ------- ------- ------- ------- -------
   1.  C 1 (S)   -0.0000  0.0023  0.0012 -0.0092 -0.0133 -0.0000 -0.0023  0.0012
   2.  C 1 (S)   -0.0000 -0.0138 -0.0067  0.5479  0.0094 -0.0000  0.0138 -0.0067
   3.  C 1 (S)   -0.0000 -0.0002  0.0002  0.0099 -0.0005 -0.0000  0.0002  0.0002
   4.  C 1 (S)   -0.0000 -0.0000 -0.0000  0.0002  0.0000 -0.0000  0.0000 -0.0000
   5.  C 1 (px)   0.0119 -0.0000 -0.0000 -0.0000  0.0000  0.0119 -0.0000  0.0000
   6.  C 1 (px)  -0.0004  0.0000  0.0000  0.0000 -0.0000 -0.0004  0.0000 -0.0000
   7.  C 1 (py)  -0.0000 -0.0116 -0.0071 -0.6758 -0.0053 -0.0000 -0.0116  0.0071
   8.  C 1 (py)   0.0000  0.0005 -0.0001  0.0158 -0.0011  0.0000  0.0005  0.0001
   9.  C 1 (pz)  -0.0000 -0.0104  0.0039  0.4141 -0.0143 -0.0000  0.0104  0.0039
  10.  C 1 (pz)  -0.0000 -0.0004  0.0003  0.0186 -0.0011 -0.0000  0.0004  0.0003
  11.  C 1 (d1)   0.0000  0.0000  0.0000 -0.0000 -0.0000  0.0000 -0.0000  0.0000
  12.  C 1 (d2)  -0.0003  0.0000  0.0000  0.0000 -0.0000 -0.0003  0.0000 -0.0000
  13.  C 1 (d3)  -0.0000 -0.0003 -0.0000 -0.0129  0.0003 -0.0000 -0.0003  0.0000
  14.  C 1 (d4)   0.0000  0.0004  0.0001 -0.0156 -0.0000  0.0000 -0.0004  0.0001
  15.  C 1 (d5)  -0.0000  0.0001 -0.0001 -0.0058  0.0004 -0.0000 -0.0001 -0.0001
  16.  C 2 (S)    0.0000 -0.0001  0.0004  0.0048 -0.0025  0.0000  0.0001  0.0004
  17.  C 2 (S)    0.0000 -0.0001 -0.0023  0.0329  0.0030  0.0000  0.0001 -0.0023
  18.  C 2 (S)    0.0000 -0.0001  0.0002  0.0054 -0.0006  0.0000  0.0001  0.0002
  19.  C 2 (S)    0.0000  0.0000  0.0000 -0.0018 -0.0000  0.0000 -0.0000  0.0000
  20.  C 2 (px)   0.0119 -0.0000 -0.0000 -0.0000  0.0000  0.0119 -0.0000  0.0000
  21.  C 2 (px)  -0.0004  0.0000  0.0000 -0.0000 -0.0000 -0.0004  0.0000 -0.0000
  22.  C 2 (py)   0.0000  0.0045 -0.0049  0.0267 -0.0263  0.0000  0.0045  0.0049
  23.  C 2 (py)  -0.0000 -0.0006 -0.0002 -0.0327  0.0003 -0.0000 -0.0006  0.0002
  24.  C 2 (pz)   0.0000 -0.0013 -0.0077  0.0246  0.0195  0.0000  0.0013 -0.0077
  25.  C 2 (pz)   0.0000  0.0004 -0.0003 -0.0188  0.0012  0.0000 -0.0004 -0.0003
  26.  C 2 (d1)  -0.0000  0.0000  0.0000  0.0000 -0.0000 -0.0000  0.0000 -0.0000
  27.  C 2 (d2)   0.0003 -0.0000 -0.0000  0.0000  0.0000  0.0003 -0.0000  0.0000
  28.  C 2 (d3)  -0.0000 -0.0003 -0.0000 -0.0120  0.0004 -0.0000 -0.0003  0.0000
  29.  C 2 (d4)  -0.0000  0.0000 -0.0000 -0.0019  0.0002 -0.0000 -0.0000 -0.0000
  30.  C 2 (d5)   0.0000 -0.0000 -0.0002  0.0007  0.0005  0.0000  0.0000 -0.0002
  31.  H 3 (S)   -0.0000 -0.0168 -0.0054  0.0125 -0.0009 -0.0000  0.0030  0.0017
  32.  H 3 (S)   -0.0000  0.0001 -0.0003 -0.0009 -0.0001 -0.0000  0.0001 -0.0000
  33.  H 3 (px)   0.0001 -0.0000 -0.0000  0.0000  0.0000  0.0001 -0.0000  0.0000
  34.  H 3 (py)  -0.0000  0.0004  0.0001 -0.0030 -0.0001 -0.0000 -0.0001  0.0000
  35.  H 3 (pz)  -0.0000  0.0001  0.0001  0.0017 -0.0000 -0.0000 -0.0000  0.0000
  36.  H 4 (S)    0.0000 -0.0030  0.0017  0.7772 -0.0000  0.0000  0.0168 -0.0054
  37.  H 4 (S)    0.0000 -0.0001 -0.0000 -0.0000  0.0010  0.0000 -0.0001 -0.0003
  38.  H 4 (px)   0.0001 -0.0000 -0.0000  0.0000  0.0000  0.0001 -0.0000  0.0000
  39.  H 4 (py)  -0.0000 -0.0001 -0.0000  0.0168 -0.0001 -0.0000  0.0004 -0.0001
  40.  H 4 (pz)   0.0000  0.0000  0.0000 -0.0054 -0.0003  0.0000 -0.0001  0.0001
  41.  H 5 (S)    0.0000  0.0032 -0.0008  0.1188 -0.0191  0.0000  0.0041  0.0033
  42.  H 5 (S)   -0.0000 -0.0001 -0.0003 -0.0191  0.0002 -0.0000 -0.0004  0.0000
  43.  H 5 (px)   0.0001 -0.0000 -0.0000 -0.0000  0.0000  0.0001 -0.0000  0.0000
  44.  H 5 (py)  -0.0000 -0.0001 -0.0000 -0.0041  0.0004 -0.0000 -0.0001 -0.0000
  45.  H 5 (pz)   0.0000  0.0000 -0.0001 -0.0033 -0.0000  0.0000 -0.0000  0.0000
  46.  H 6 (S)   -0.0000 -0.0041  0.0033 -0.0406  0.0094 -0.0000 -0.0032 -0.0008
  47.  H 6 (S)    0.0000  0.0004  0.0000  0.0094  0.0005  0.0000  0.0001 -0.0003
  48.  H 6 (px)   0.0001 -0.0000 -0.0000 -0.0000  0.0000  0.0001 -0.0000  0.0000
  49.  H 6 (py)  -0.0000 -0.0001  0.0000 -0.0032  0.0001 -0.0000 -0.0001  0.0000
  50.  H 6 (pz)  -0.0000  0.0000  0.0000  0.0008  0.0003 -0.0000 -0.0000 -0.0001

          NAO       41      42      43      44      45      46      47      48
      ---------- ------- ------- ------- ------- ------- ------- ------- -------
   1.  C 1 (S)    0.0048 -0.0025  0.0000 -0.0001 -0.0004  0.0048 -0.0025  0.0000
   2.  C 1 (S)    0.0329  0.0030 -0.0000 -0.0001  0.0023  0.0329  0.0030 -0.0000
   3.  C 1 (S)    0.0054 -0.0006 -0.0000 -0.0001 -0.0002  0.0054 -0.0006 -0.0000
   4.  C 1 (S)   -0.0018 -0.0000 -0.0000  0.0000 -0.0000 -0.0018 -0.0000 -0.0000
   5.  C 1 (px)  -0.0000  0.0000  0.0119 -0.0000  0.0000  0.0000 -0.0000  0.0119
   6.  C 1 (px)   0.0000 -0.0000 -0.0004  0.0000 -0.0000 -0.0000  0.0000 -0.0004
   7.  C 1 (py)  -0.0267  0.0263  0.0000  0.0045  0.0049  0.0267 -0.0263  0.0000
   8.  C 1 (py)   0.0327 -0.0003  0.0000 -0.0006  0.0002 -0.0327  0.0003  0.0000
   9.  C 1 (pz)  -0.0246 -0.0195 -0.0000  0.0013 -0.0077 -0.0246 -0.0195 -0.0000
  10.  C 1 (pz)   0.0188 -0.0012  0.0000 -0.0004 -0.0003  0.0188 -0.0012  0.0000
  11.  C 1 (d1)   0.0000  0.0000  0.0000 -0.0000  0.0000  0.0000 -0.0000  0.0000
  12.  C 1 (d2)  -0.0000 -0.0000 -0.0003  0.0000 -0.0000 -0.0000  0.0000 -0.0003
  13.  C 1 (d3)  -0.0120  0.0004 -0.0000  0.0003 -0.0000  0.0120 -0.0004 -0.0000
  14.  C 1 (d4)  -0.0019  0.0002  0.0000  0.0000  0.0000 -0.0019  0.0002  0.0000
  15.  C 1 (d5)   0.0007  0.0005 -0.0000 -0.0000  0.0002  0.0007  0.0005 -0.0000
  16.  C 2 (S)   -0.0092 -0.0133  0.0000  0.0023 -0.0012 -0.0092 -0.0133  0.0000
  17.  C 2 (S)    0.5479  0.0094  0.0000 -0.0138  0.0067  0.5479  0.0094  0.0000
  18.  C 2 (S)    0.0099 -0.0005  0.0000 -0.0002 -0.0002  0.0099 -0.0005  0.0000
  19.  C 2 (S)    0.0002  0.0000  0.0000 -0.0000  0.0000  0.0002  0.0000  0.0000
  20.  C 2 (px)  -0.0000  0.0000  0.0119 -0.0000  0.0000  0.0000 -0.0000  0.0119
  21.  C 2 (px)  -0.0000  0.0000 -0.0004  0.0000 -0.0000  0.0000  0.0000 -0.0004
  22.  C 2 (py)   0.6758  0.0053  0.0000 -0.0116  0.0071 -0.6758 -0.0053  0.0000
  23.  C 2 (py)  -0.0158  0.0011 -0.0000  0.0005  0.0001  0.0158 -0.0011 -0.0000
  24.  C 2 (pz)  -0.4141  0.0143 -0.0000  0.0104  0.0039 -0.4141  0.0143 -0.0000
  25.  C 2 (pz)  -0.0186  0.0011 -0.0000  0.0004  0.0003 -0.0186  0.0011 -0.0000
  26.  C 2 (d1)   0.0000 -0.0000 -0.0000 -0.0000 -0.0000 -0.0000  0.0000 -0.0000
  27.  C 2 (d2)   0.0000 -0.0000  0.0003 -0.0000  0.0000 -0.0000 -0.0000  0.0003
  28.  C 2 (d3)  -0.0129  0.0003 -0.0000  0.0003 -0.0000  0.0129 -0.0003 -0.0000
  29.  C 2 (d4)  -0.0156 -0.0000 -0.0000  0.0004 -0.0001 -0.0156 -0.0000 -0.0000
  30.  C 2 (d5)  -0.0058  0.0004  0.0000  0.0001  0.0001 -0.0058  0.0004  0.0000
  31.  H 3 (S)   -0.0406  0.0094  0.0000  0.0032  0.0008  0.1188 -0.0191  0.0000
  32.  H 3 (S)    0.0094  0.0005 -0.0000 -0.0001  0.0003 -0.0191  0.0002 -0.0000
  33.  H 3 (px)   0.0000 -0.0000  0.0001 -0.0000  0.0000 -0.0000  0.0000  0.0001
  34.  H 3 (py)   0.0032 -0.0001 -0.0000 -0.0001  0.0000 -0.0041  0.0004 -0.0000
  35.  H 3 (pz)  -0.0008 -0.0003 -0.0000 -0.0000 -0.0001  0.0033  0.0000 -0.0000
  36.  H 4 (S)    0.1188 -0.0191 -0.0000 -0.0041 -0.0033 -0.0406  0.0094 -0.0000
  37.  H 4 (S)   -0.0191  0.0002  0.0000  0.0004 -0.0000  0.0094  0.0005  0.0000
  38.  H 4 (px)   0.0000 -0.0000  0.0001 -0.0000  0.0000 -0.0000  0.0000  0.0001
  39.  H 4 (py)   0.0041 -0.0004 -0.0000 -0.0001 -0.0000 -0.0032  0.0001 -0.0000
  40.  H 4 (pz)   0.0033  0.0000  0.0000 -0.0000  0.0000 -0.0008 -0.0003  0.0000
  41.  H 5 (S)    0.7772  0.0000  0.0000 -0.0168  0.0054  0.0125 -0.0009  0.0000
  42.  H 5 (S)    0.0000  0.0010  0.0000  0.0001  0.0003 -0.0009 -0.0001  0.0000
  43.  H 5 (px)   0.0000  0.0000  0.0001 -0.0000  0.0000  0.0000 -0.0000  0.0001
  44.  H 5 (py)  -0.0168  0.0001 -0.0000  0.0004 -0.0001 -0.0030 -0.0001 -0.0000
  45.  H 5 (pz)   0.0054  0.0003  0.0000 -0.0001  0.0001 -0.0017  0.0000  0.0000
  46.  H 6 (S)    0.0125 -0.0009  0.0000 -0.0030 -0.0017  0.7772 -0.0000 -0.0000
  47.  H 6 (S)   -0.0009 -0.0001 -0.0000 -0.0001  0.0000 -0.0000  0.0010 -0.0000
  48.  H 6 (px)   0.0000  0.0000  0.0001 -0.0000  0.0000 -0.0000 -0.0000  0.0001
  49.  H 6 (py)   0.0030  0.0001  0.0000 -0.0001  0.0000  0.0168 -0.0001  0.0000
  50.  H 6 (pz)  -0.0017  0.0000 -0.0000 -0.0000  0.0000  0.0054  0.0003 -0.0000

          NAO       49      50
      ---------- ------- -------
   1.  C 1 (S)    0.0001 -0.0004
   2.  C 1 (S)    0.0001  0.0023
   3.  C 1 (S)    0.0001 -0.0002
   4.  C 1 (S)   -0.0000 -0.0000
   5.  C 1 (px)   0.0000 -0.0000
   6.  C 1 (px)  -0.0000  0.0000
   7.  C 1 (py)   0.0045 -0.0049
   8.  C 1 (py)  -0.0006 -0.0002
   9.  C 1 (pz)  -0.0013 -0.0077
  10.  C 1 (pz)   0.0004 -0.0003
  11.  C 1 (d1)   0.0000  0.0000
  12.  C 1 (d2)  -0.0000  0.0000
  13.  C 1 (d3)   0.0003  0.0000
  14.  C 1 (d4)  -0.0000  0.0000
  15.  C 1 (d5)   0.0000  0.0002
  16.  C 2 (S)   -0.0023 -0.0012
  17.  C 2 (S)    0.0138  0.0067
  18.  C 2 (S)    0.0002 -0.0002
  19.  C 2 (S)    0.0000  0.0000
  20.  C 2 (px)   0.0000 -0.0000
  21.  C 2 (px)  -0.0000  0.0000
  22.  C 2 (py)  -0.0116 -0.0071
  23.  C 2 (py)   0.0005 -0.0001
  24.  C 2 (pz)  -0.0104  0.0039
  25.  C 2 (pz)  -0.0004  0.0003
  26.  C 2 (d1)  -0.0000 -0.0000
  27.  C 2 (d2)   0.0000 -0.0000
  28.  C 2 (d3)   0.0003  0.0000
  29.  C 2 (d4)  -0.0004 -0.0001
  30.  C 2 (d5)  -0.0001  0.0001
  31.  H 3 (S)    0.0041 -0.0033
  32.  H 3 (S)   -0.0004 -0.0000
  33.  H 3 (px)  -0.0000 -0.0000
  34.  H 3 (py)  -0.0001  0.0000
  35.  H 3 (pz)   0.0000  0.0000
  36.  H 4 (S)   -0.0032  0.0008
  37.  H 4 (S)    0.0001  0.0003
  38.  H 4 (px)  -0.0000 -0.0000
  39.  H 4 (py)  -0.0001 -0.0000
  40.  H 4 (pz)   0.0000 -0.0001
  41.  H 5 (S)    0.0030 -0.0017
  42.  H 5 (S)    0.0001  0.0000
  43.  H 5 (px)   0.0000 -0.0000
  44.  H 5 (py)  -0.0001 -0.0000
  45.  H 5 (pz)   0.0000  0.0000
  46.  H 6 (S)    0.0168  0.0054
  47.  H 6 (S)   -0.0001  0.0003
  48.  H 6 (px)   0.0000 -0.0000
  49.  H 6 (py)   0.0004  0.0001
  50.  H 6 (pz)   0.0001  0.0001


 NATURAL BOND ORBITAL ANALYSIS:

                       Occupancies       Lewis Structure    Low   High
           Occ.    -------------------  -----------------   occ   occ
  Cycle   Thresh.   Lewis   Non-Lewis     CR  BD  3C  LP    (L)   (NL)   Dev
 =============================================================================
   1(1)    1.90    15.94467   0.05533      2   6   0   0     0      0    0.03
 -----------------------------------------------------------------------------

 Structure accepted: No low occupancy Lewis orbitals

 --------------------------------------------------------
   Core                      3.99825 ( 99.956% of   4)
   Valence Lewis            11.94642 ( 99.554% of  12)
  ==================       ============================
   Total Lewis              15.94467 ( 99.654% of  16)
  -----------------------------------------------------
   Valence non-Lewis         0.04086 (  0.255% of  16)
   Rydberg non-Lewis         0.01446 (  0.090% of  16)
  ==================       ============================
   Total non-Lewis           0.05533 (  0.346% of  16)
 --------------------------------------------------------


       (Occupancy)   Bond orbital/ Coefficients/ Hybrids
 ---------------------------------------------------------------------------------
     1. (1.99943) BD ( 1) C   1 - C   2  
                ( 50.00%)   0.7071* C   1 s(  0.00%)p 1.00( 99.92%)d 0.00(  0.08%)
                                            0.0000  0.0000  0.0000  0.0000  0.9989
                                           -0.0373  0.0000  0.0000  0.0000  0.0000
                                            0.0000 -0.0277  0.0000  0.0000  0.0000
                ( 50.00%)   0.7071* C   2 s(  0.00%)p 1.00( 99.92%)d 0.00(  0.08%)
                                            0.0000  0.0000  0.0000  0.0000  0.9989
                                           -0.0373  0.0000  0.0000  0.0000  0.0000
                                            0.0000  0.0277  0.0000  0.0000  0.0000
     2. (1.99570) BD ( 2) C   1 - C   2  
                ( 50.00%)   0.7071* C   1 s( 36.76%)p 1.72( 63.19%)d 0.00(  0.04%)
                                            0.0001  0.6059 -0.0234 -0.0005  0.0000
                                            0.0000 -0.0000  0.0000 -0.7936 -0.0466
                                            0.0000  0.0000 -0.0000 -0.0019  0.0206
                ( 50.00%)   0.7071* C   2 s( 36.76%)p 1.72( 63.19%)d 0.00(  0.04%)
                                            0.0001  0.6059 -0.0234 -0.0005  0.0000
                                            0.0000 -0.0000  0.0000  0.7936  0.0466
                                            0.0000  0.0000  0.0000 -0.0019  0.0206
     3. (1.98782) BD ( 1) C   1 - H   3  
                ( 61.17%)   0.7821* C   1 s( 31.63%)p 2.16( 68.32%)d 0.00(  0.04%)
                                           -0.0002  0.5623  0.0099  0.0003  0.0000
                                            0.0000  0.7069 -0.0130  0.4279  0.0181
                                            0.0000  0.0000  0.0122 -0.0160 -0.0060
                ( 38.83%)   0.6232* H   3 s( 99.95%)p 0.00(  0.05%)
                                            0.9997  0.0014  0.0000 -0.0214 -0.0071
     4. (1.98782) BD ( 1) C   1 - H   4  
                ( 61.17%)   0.7821* C   1 s( 31.63%)p 2.16( 68.32%)d 0.00(  0.04%)
                                            0.0002 -0.5623 -0.0099 -0.0003  0.0000
                                            0.0000  0.7069 -0.0130 -0.4279 -0.0181
                                            0.0000  0.0000  0.0122  0.0160  0.0060
                ( 38.83%)   0.6232* H   4 s( 99.95%)p 0.00(  0.05%)
                                           -0.9997 -0.0014  0.0000 -0.0214  0.0071
     5. (1.98782) BD ( 1) C   2 - H   5  
                ( 61.17%)   0.7821* C   2 s( 31.63%)p 2.16( 68.32%)d 0.00(  0.04%)
                                           -0.0002  0.5623  0.0099  0.0003  0.0000
                                            0.0000  0.7069 -0.0130 -0.4279 -0.0181
                                            0.0000  0.0000 -0.0122 -0.0160 -0.0060
                ( 38.83%)   0.6232* H   5 s( 99.95%)p 0.00(  0.05%)
                                            0.9997  0.0014  0.0000 -0.0214  0.0071
     6. (1.98782) BD ( 1) C   2 - H   6  
                ( 61.17%)   0.7821* C   2 s( 31.63%)p 2.16( 68.32%)d 0.00(  0.04%)
                                            0.0002 -0.5623 -0.0099 -0.0003  0.0000
                                            0.0000  0.7069 -0.0130  0.4279  0.0181
                                            0.0000  0.0000 -0.0122  0.0160  0.0060
                ( 38.83%)   0.6232* H   6 s( 99.95%)p 0.00(  0.05%)
                                           -0.9997 -0.0014  0.0000 -0.0214 -0.0071
     7. (1.99913) CR ( 1) C   1           s(100.00%)p 0.00(  0.00%)
                                            1.0000  0.0002  0.0000  0.0000  0.0000
                                            0.0000 -0.0000  0.0000  0.0003  0.0000
                                            0.0000  0.0000 -0.0000 -0.0000 -0.0000
     8. (1.99913) CR ( 1) C   2           s(100.00%)p 0.00(  0.00%)
                                            1.0000  0.0002  0.0000  0.0000  0.0000
                                            0.0000 -0.0000  0.0000 -0.0003 -0.0000
                                            0.0000  0.0000  0.0000 -0.0000 -0.0000
     9. (0.00310) RY*( 1) C   1           s(  0.00%)p 1.00( 88.74%)d 0.13( 11.26%)
                                            0.0000 -0.0000  0.0000 -0.0000  0.0000
                                            0.0000  0.0232  0.9417 -0.0000  0.0000
                                            0.0000  0.0000 -0.3356 -0.0000 -0.0000
    10. (0.00155) RY*( 2) C   1           s( 11.44%)p 7.71( 88.21%)d 0.03(  0.35%)
                                           -0.0000  0.0075  0.3333 -0.0570  0.0000
                                            0.0000  0.0000 -0.0000 -0.0595  0.9373
                                            0.0000  0.0000  0.0000 -0.0545 -0.0227
    11. (0.00001) RY*( 3) C   1           s( 88.74%)p 0.13( 11.26%)d 0.00(  0.00%)
    12. (0.00000) RY*( 4) C   1           s(  0.00%)p 1.00(100.00%)d 0.00(  0.00%)
    13. (0.00000) RY*( 5) C   1           s( 99.71%)p 0.00(  0.29%)d 0.00(  0.00%)
    14. (0.00000) RY*( 6) C   1           s(  0.00%)p 0.00(  0.00%)d 1.00(100.00%)
    15. (0.00000) RY*( 7) C   1           s(  0.00%)p 1.00(  0.08%)d99.99( 99.92%)
    16. (0.00000) RY*( 8) C   1           s(  0.00%)p 1.00( 11.29%)d 7.86( 88.71%)
    17. (0.00001) RY*( 9) C   1           s(  0.07%)p 3.83(  0.28%)d99.99( 99.65%)
    18. (0.00000) RY*(10) C   1           s(  0.01%)p 1.00(  0.09%)d99.99( 99.90%)
    19. (0.00310) RY*( 1) C   2           s(  0.00%)p 1.00( 88.74%)d 0.13( 11.26%)
                                            0.0000 -0.0000  0.0000 -0.0000  0.0000
                                            0.0000  0.0232  0.9417  0.0000 -0.0000
                                            0.0000  0.0000  0.3356 -0.0000 -0.0000
    20. (0.00155) RY*( 2) C   2           s( 11.44%)p 7.71( 88.21%)d 0.03(  0.35%)
                                           -0.0000  0.0075  0.3333 -0.0570 -0.0000
                                           -0.0000  0.0000 -0.0000  0.0595 -0.9373
                                           -0.0000 -0.0000 -0.0000 -0.0545 -0.0227
    21. (0.00001) RY*( 3) C   2           s( 88.74%)p 0.13( 11.26%)d 0.00(  0.00%)
    22. (0.00000) RY*( 4) C   2           s(  0.00%)p 1.00(100.00%)d 0.00(  0.00%)
    23. (0.00000) RY*( 5) C   2           s( 99.71%)p 0.00(  0.29%)d 0.00(  0.00%)
    24. (0.00000) RY*( 6) C   2           s(  0.00%)p 0.00(  0.00%)d 1.00(100.00%)
    25. (0.00000) RY*( 7) C   2           s(  0.00%)p 1.00(  0.08%)d99.99( 99.92%)
    26. (0.00000) RY*( 8) C   2           s(  0.00%)p 1.00( 11.29%)d 7.86( 88.71%)
    27. (0.00001) RY*( 9) C   2           s(  0.07%)p 3.83(  0.28%)d99.99( 99.65%)
    28. (0.00000) RY*(10) C   2           s(  0.01%)p 1.00(  0.09%)d99.99( 99.90%)
    29. (0.00110) RY*( 1) H   3           s( 93.04%)p 0.07(  6.96%)
                                           -0.0017  0.9646  0.0000  0.0654 -0.2555
    30. (0.00014) RY*( 2) H   3           s(  0.00%)p 1.00(100.00%)
                                            0.0000  0.0000  1.0000  0.0000  0.0000
    31. (0.00002) RY*( 3) H   3           s(  0.45%)p99.99( 99.55%)
    32. (0.00002) RY*( 4) H   3           s(  6.56%)p14.24( 93.44%)
    33. (0.00110) RY*( 1) H   4           s( 93.04%)p 0.07(  6.96%)
                                           -0.0017  0.9646  0.0000 -0.0654 -0.2555
    34. (0.00014) RY*( 2) H   4           s(  0.00%)p 1.00(100.00%)
                                            0.0000  0.0000  1.0000  0.0000  0.0000
    35. (0.00002) RY*( 3) H   4           s(  0.45%)p99.99( 99.55%)
    36. (0.00002) RY*( 4) H   4           s(  6.56%)p14.24( 93.44%)
    37. (0.00110) RY*( 1) H   5           s( 93.04%)p 0.07(  6.96%)
                                           -0.0017  0.9646  0.0000  0.0654  0.2555
    38. (0.00014) RY*( 2) H   5           s(  0.00%)p 1.00(100.00%)
                                            0.0000  0.0000  1.0000  0.0000  0.0000
    39. (0.00002) RY*( 3) H   5           s(  0.45%)p99.99( 99.55%)
    40. (0.00002) RY*( 4) H   5           s(  6.56%)p14.24( 93.44%)
    41. (0.00110) RY*( 1) H   6           s( 93.04%)p 0.07(  6.96%)
                                           -0.0017  0.9646  0.0000 -0.0654  0.2555
    42. (0.00014) RY*( 2) H   6           s(  0.00%)p 1.00(100.00%)
                                            0.0000  0.0000  1.0000  0.0000  0.0000
    43. (0.00002) RY*( 3) H   6           s(  0.45%)p99.99( 99.55%)
    44. (0.00002) RY*( 4) H   6           s(  6.56%)p14.24( 93.44%)
    45. (0.00000) BD*( 1) C   1 - C   2  
                ( 50.00%)   0.7071* C   1 s(  0.00%)p 1.00( 99.92%)d 0.00(  0.08%)
                ( 50.00%)  -0.7071* C   2 s(  0.00%)p 1.00( 99.92%)d 0.00(  0.08%)
    46. (0.00400) BD*( 2) C   1 - C   2  
                ( 50.00%)   0.7071* C   1 s( 36.76%)p 1.72( 63.19%)d 0.00(  0.04%)
                                            0.0001  0.6059 -0.0234 -0.0005  0.0000
                                            0.0000 -0.0000  0.0000 -0.7936 -0.0466
                                            0.0000  0.0000 -0.0000 -0.0019  0.0206
                ( 50.00%)  -0.7071* C   2 s( 36.76%)p 1.72( 63.19%)d 0.00(  0.04%)
                                            0.0001  0.6059 -0.0234 -0.0005  0.0000
                                            0.0000 -0.0000  0.0000  0.7936  0.0466
                                            0.0000  0.0000  0.0000 -0.0019  0.0206
    47. (0.00922) BD*( 1) C   1 - H   3  
                ( 38.83%)   0.6232* C   1 s( 31.63%)p 2.16( 68.32%)d 0.00(  0.04%)
                                            0.0002 -0.5623 -0.0099 -0.0003 -0.0000
                                           -0.0000 -0.7069  0.0130 -0.4279 -0.0181
                                           -0.0000 -0.0000 -0.0122  0.0160  0.0060
                ( 61.17%)  -0.7821* H   3 s( 99.95%)p 0.00(  0.05%)
                                           -0.9997 -0.0014 -0.0000  0.0214  0.0071
    48. (0.00922) BD*( 1) C   1 - H   4  
                ( 38.83%)   0.6232* C   1 s( 31.63%)p 2.16( 68.32%)d 0.00(  0.04%)
                                           -0.0002  0.5623  0.0099  0.0003 -0.0000
                                           -0.0000 -0.7069  0.0130  0.4279  0.0181
                                           -0.0000 -0.0000 -0.0122 -0.0160 -0.0060
                ( 61.17%)  -0.7821* H   4 s( 99.95%)p 0.00(  0.05%)
                                            0.9997  0.0014 -0.0000  0.0214 -0.0071
    49. (0.00922) BD*( 1) C   2 - H   5  
                ( 38.83%)   0.6232* C   2 s( 31.63%)p 2.16( 68.32%)d 0.00(  0.04%)
                                            0.0002 -0.5623 -0.0099 -0.0003 -0.0000
                                           -0.0000 -0.7069  0.0130  0.4279  0.0181
                                           -0.0000 -0.0000  0.0122  0.0160  0.0060
                ( 61.17%)  -0.7821* H   5 s( 99.95%)p 0.00(  0.05%)
                                           -0.9997 -0.0014 -0.0000  0.0214 -0.0071
    50. (0.00922) BD*( 1) C   2 - H   6  
                ( 38.83%)   0.6232* C   2 s( 31.63%)p 2.16( 68.32%)d 0.00(  0.04%)
                                           -0.0002  0.5623  0.0099  0.0003 -0.0000
                                           -0.0000 -0.7069  0.0130 -0.4279 -0.0181
                                           -0.0000 -0.0000  0.0122 -0.0160 -0.0060
                ( 61.17%)  -0.7821* H   6 s( 99.95%)p 0.00(  0.05%)
                                            0.9997  0.0014 -0.0000  0.0214  0.0071


 NHO Directionality and "Bond Bending" (deviations from line of nuclear centers)

         [Thresholds for printing:  angular deviation  >  1.0 degree]
                                    hybrid p-character > 25.0%
                                    orbital occupancy  >  0.10e

                                Line of Centers        Hybrid 1              Hybrid 2
                                ---------------  -------------------   ------------------
                NBO               Theta   Phi    Theta   Phi    Dev    Theta   Phi    Dev
 ========================================================================================
     1. BD (   1) C   1 - C   2   180.0    0.0    90.0    0.0  90.0     90.0    0.0  90.0
     3. BD (   1) C   1 - H   3    66.3   90.0    57.3   90.0   9.1      --     --    --
     4. BD (   1) C   1 - H   4    66.3  270.0    57.3  270.0   9.1      --     --    --
     5. BD (   1) C   2 - H   5   113.7   90.0   122.7   90.0   9.1      --     --    --
     6. BD (   1) C   2 - H   6   113.7  270.0   122.7  270.0   9.1      --     --    --


 Second Order Perturbation Theory Analysis of Fock Matrix in NBO Basis

     Threshold for printing:   0.50 kcal/mol
                                                                              E(2)  E(j)-E(i) F(i,j)
         Donor NBO (i)                     Acceptor NBO (j)                 kcal/mol   a.u.    a.u. 
 ===================================================================================================

 within unit  1
   2. BD (   2) C   1 - C   2        / 47. BD*(   1) C   1 - H   3            0.88    1.21    0.029
   2. BD (   2) C   1 - C   2        / 48. BD*(   1) C   1 - H   4            0.88    1.21    0.029
   2. BD (   2) C   1 - C   2        / 49. BD*(   1) C   2 - H   5            0.88    1.21    0.029
   2. BD (   2) C   1 - C   2        / 50. BD*(   1) C   2 - H   6            0.88    1.21    0.029
   3. BD (   1) C   1 - H   3        / 19. RY*(   1) C   2                    1.17    1.72    0.040
   3. BD (   1) C   1 - H   3        / 20. RY*(   2) C   2                    0.61    1.15    0.024
   3. BD (   1) C   1 - H   3        / 46. BD*(   2) C   1 - C   2            0.94    1.20    0.030
   3. BD (   1) C   1 - H   3        / 50. BD*(   1) C   2 - H   6            4.01    1.01    0.057
   4. BD (   1) C   1 - H   4        / 19. RY*(   1) C   2                    1.17    1.72    0.040
   4. BD (   1) C   1 - H   4        / 20. RY*(   2) C   2                    0.61    1.15    0.024
   4. BD (   1) C   1 - H   4        / 46. BD*(   2) C   1 - C   2            0.94    1.20    0.030
   4. BD (   1) C   1 - H   4        / 49. BD*(   1) C   2 - H   5            4.01    1.01    0.057
   5. BD (   1) C   2 - H   5        /  9. RY*(   1) C   1                    1.17    1.72    0.040
   5. BD (   1) C   2 - H   5        / 10. RY*(   2) C   1                    0.61    1.15    0.024
   5. BD (   1) C   2 - H   5        / 46. BD*(   2) C   1 - C   2            0.94    1.20    0.030
   5. BD (   1) C   2 - H   5        / 48. BD*(   1) C   1 - H   4            4.01    1.01    0.057
   6. BD (   1) C   2 - H   6        /  9. RY*(   1) C   1                    1.17    1.72    0.040
   6. BD (   1) C   2 - H   6        / 10. RY*(   2) C   1                    0.61    1.15    0.024
   6. BD (   1) C   2 - H   6        / 46. BD*(   2) C   1 - C   2            0.94    1.20    0.030
   6. BD (   1) C   2 - H   6        / 47. BD*(   1) C   1 - H   3            4.01    1.01    0.057
   7. CR (   1) C   1                / 20. RY*(   2) C   2                    3.23   10.67    0.166
   7. CR (   1) C   1                / 46. BD*(   2) C   1 - C   2            1.45   10.72    0.111
   7. CR (   1) C   1                / 49. BD*(   1) C   2 - H   5            0.52   10.53    0.066
   7. CR (   1) C   1                / 50. BD*(   1) C   2 - H   6            0.52   10.53    0.066
   8. CR (   1) C   2                / 10. RY*(   2) C   1                    3.23   10.67    0.166
   8. CR (   1) C   2                / 46. BD*(   2) C   1 - C   2            1.45   10.72    0.111
   8. CR (   1) C   2                / 47. BD*(   1) C   1 - H   3            0.52   10.53    0.066
   8. CR (   1) C   2                / 48. BD*(   1) C   1 - H   4            0.52   10.53    0.066


 Natural Bond Orbitals (Summary):

                                                            Principal Delocalizations
           NBO                        Occupancy    Energy   (geminal,vicinal,remote)
 ====================================================================================
 Molecular unit  1  (C2H4)
     1. BD (   1) C   1 - C   2          1.99943    -0.26769   
     2. BD (   2) C   1 - C   2          1.99570    -0.72449  47(g),48(g),49(g),50(g)
     3. BD (   1) C   1 - H   3          1.98782    -0.51872  50(v),19(v),46(g),20(v)
     4. BD (   1) C   1 - H   4          1.98782    -0.51872  49(v),19(v),46(g),20(v)
     5. BD (   1) C   2 - H   5          1.98782    -0.51872  48(v),9(v),46(g),10(v)
     6. BD (   1) C   2 - H   6          1.98782    -0.51872  47(v),9(v),46(g),10(v)
     7. CR (   1) C   1                  1.99913   -10.03838  20(v),46(g),49(v),50(v)
     8. CR (   1) C   2                  1.99913   -10.03838  10(v),46(g),47(v),48(v)
     9. RY*(   1) C   1                  0.00310     1.20318   
    10. RY*(   2) C   1                  0.00155     0.63184   
    11. RY*(   3) C   1                  0.00001     0.95879   
    12. RY*(   4) C   1                  0.00000     0.58796   
    13. RY*(   5) C   1                  0.00000     4.06717   
    14. RY*(   6) C   1                  0.00000     1.89790   
    15. RY*(   7) C   1                  0.00000     1.96291   
    16. RY*(   8) C   1                  0.00000     2.29511   
    17. RY*(   9) C   1                  0.00001     2.48085   
    18. RY*(  10) C   1                  0.00000     2.48397   
    19. RY*(   1) C   2                  0.00310     1.20318   
    20. RY*(   2) C   2                  0.00155     0.63184   
    21. RY*(   3) C   2                  0.00001     0.95879   
    22. RY*(   4) C   2                  0.00000     0.58796   
    23. RY*(   5) C   2                  0.00000     4.06717   
    24. RY*(   6) C   2                  0.00000     1.89790   
    25. RY*(   7) C   2                  0.00000     1.96291   
    26. RY*(   8) C   2                  0.00000     2.29511   
    27. RY*(   9) C   2                  0.00001     2.48085   
    28. RY*(  10) C   2                  0.00000     2.48397   
    29. RY*(   1) H   3                  0.00110     0.74554   
    30. RY*(   2) H   3                  0.00014     2.20810   
    31. RY*(   3) H   3                  0.00002     2.91563   
    32. RY*(   4) H   3                  0.00002     2.30218   
    33. RY*(   1) H   4                  0.00110     0.74554   
    34. RY*(   2) H   4                  0.00014     2.20810   
    35. RY*(   3) H   4                  0.00002     2.91563   
    36. RY*(   4) H   4                  0.00002     2.30218   
    37. RY*(   1) H   5                  0.00110     0.74554   
    38. RY*(   2) H   5                  0.00014     2.20810   
    39. RY*(   3) H   5                  0.00002     2.91563   
    40. RY*(   4) H   5                  0.00002     2.30218   
    41. RY*(   1) H   6                  0.00110     0.74554   
    42. RY*(   2) H   6                  0.00014     2.20810   
    43. RY*(   3) H   6                  0.00002     2.91563   
    44. RY*(   4) H   6                  0.00002     2.30218   
    45. BD*(   1) C   1 - C   2          0.00000     0.05369   
    46. BD*(   2) C   1 - C   2          0.00400     0.68497   
    47. BD*(   1) C   1 - H   3          0.00922     0.48698   
    48. BD*(   1) C   1 - H   4          0.00922     0.48698   
    49. BD*(   1) C   2 - H   5          0.00922     0.48698   
    50. BD*(   1) C   2 - H   6          0.00922     0.48698   
       -------------------------------
              Total Lewis   15.94467  ( 99.6542%)
        Valence non-Lewis    0.04086  (  0.2554%)
        Rydberg non-Lewis    0.01446  (  0.0904%)
       -------------------------------
            Total unit  1   16.00000  (100.0000%)
           Charge unit  1    0.00000
 Variable Step   Value    
 -------- ---- -----------
     6       3    1.914037
 ---------------------------------------------------------------------------------------------------
                            Z-MATRIX (ANGSTROMS AND DEGREES)
   CD    Cent   Atom    N1       Length/X        N2       Alpha/Y        N3        Beta/Z          J
 ---------------------------------------------------------------------------------------------------
      1      1  C 
      2      2  C        1   1.321406(     1)
      3      3  H        1   1.083410(     2)      2  109.666(     6)
      4      4  H        1   1.083410(     3)      2  109.666(     7)      3  180.000(    10)      0
      5      5  H        2   1.083410(     4)      1  109.666(     8)      3   -0.000(    11)      0
      6      6  H        2   1.083410(     5)      1  109.666(     9)      3 -180.000(    12)      0
 ---------------------------------------------------------------------------------------------------
                         Z-Matrix orientation:                         
 ---------------------------------------------------------------------
 Center     Atomic      Atomic             Coordinates (Angstroms)
 Number     Number       Type             X           Y           Z
 ---------------------------------------------------------------------
      1          6           0        0.000000    0.000000    0.000000
      2          6           0        0.000000    0.000000    1.321406
      3          1           0        1.020213    0.000000   -0.364612
      4          1           0       -1.020213   -0.000000   -0.364612
      5          1           0        1.020213    0.000000    1.686017
      6          1           0       -1.020213   -0.000000    1.686017
 ---------------------------------------------------------------------
                    Distance matrix (angstroms):
                    1          2          3          4          5
     1  C    0.000000
     2  C    1.321406   0.000000
     3  H    1.083410   1.970657   0.000000
     4  H    1.083410   1.970657   2.040426   0.000000
     5  H    1.970657   1.083410   2.050629   2.892822   0.000000
     6  H    1.970657   1.083410   2.892822   2.050629   2.040426
                    6
     6  H    0.000000
 Stoichiometry    C2H4
 Framework group  D2H[C2"(C.C),SG(H4)]
 Deg. of freedom     3
 Full point group                 D2H     NOp   8
 Largest Abelian subgroup         D2H     NOp   8
 Largest concise Abelian subgroup D2      NOp   4
                         Standard orientation:                         
 ---------------------------------------------------------------------
 Center     Atomic      Atomic             Coordinates (Angstroms)
 Number     Number       Type             X           Y           Z
 ---------------------------------------------------------------------
      1          6           0        0.000000    0.000000    0.660703
      2          6           0        0.000000   -0.000000   -0.660703
      3          1           0        0.000000    1.020213    1.025315
      4          1           0       -0.000000   -1.020213    1.025315
      5          1           0        0.000000    1.020213   -1.025315
      6          1           0       -0.000000   -1.020213   -1.025315
 ---------------------------------------------------------------------
 Rotational constants (GHZ):         120.4453955          34.3452630          26.7246669
 Standard basis: 6-31G(d,p) (6D, 7F)
 There are    12 symmetry adapted cartesian basis functions of AG  symmetry.
 There are     2 symmetry adapted cartesian basis functions of B1G symmetry.
 There are     4 symmetry adapted cartesian basis functions of B2G symmetry.
 There are     7 symmetry adapted cartesian basis functions of B3G symmetry.
 There are     2 symmetry adapted cartesian basis functions of AU  symmetry.
 There are    12 symmetry adapted cartesian basis functions of B1U symmetry.
 There are     7 symmetry adapted cartesian basis functions of B2U symmetry.
 There are     4 symmetry adapted cartesian basis functions of B3U symmetry.
 There are    12 symmetry adapted basis functions of AG  symmetry.
 There are     2 symmetry adapted basis functions of B1G symmetry.
 There are     4 symmetry adapted basis functions of B2G symmetry.
 There are     7 symmetry adapted basis functions of B3G symmetry.
 There are     2 symmetry adapted basis functions of AU  symmetry.
 There are    12 symmetry adapted basis functions of B1U symmetry.
 There are     7 symmetry adapted basis functions of B2U symmetry.
 There are     4 symmetry adapted basis functions of B3U symmetry.
    50 basis functions,    84 primitive gaussians,    50 cartesian basis functions
     8 alpha electrons        8 beta electrons
       nuclear repulsion energy        33.9845753744 Hartrees.
 NAtoms=    6 NActive=    6 NUniq=    2 SFac= 4.00D+00 NAtFMM=   60 NAOKFM=F Big=F
 Integral buffers will be    131072 words long.
 Raffenetti 2 integral format.
 Two-electron integral symmetry is turned on.
 One-electron integrals computed using PRISM.
 NBasis=    50 RedAO= T EigKep=  5.92D-03  NBF=    12     2     4     7     2    12     7     4
 NBsUse=    50 1.00D-06 EigRej= -1.00D+00 NBFU=    12     2     4     7     2    12     7     4
 Initial guess from the checkpoint file:  "ethylene-rigidscan-bent-dec-M-B3LYP.chk"
 B after Tr=    -0.000000    0.000000    0.000000
         Rot=    1.000000   -0.000000   -0.000000   -0.000000 Ang=   0.00 deg.
 Initial guess orbital symmetries:
       Occupied  (AG) (B1U) (AG) (B1U) (B2U) (AG) (B3G) (B3U)
       Virtual   (B2G) (AG) (B2U) (B1U) (B3G) (B1U) (AG) (B3U)
                 (AG) (B2G) (B2U) (B1U) (B2U) (B3G) (B1U) (AG)
                 (B1U) (B1G) (B3G) (B3U) (AU) (B2U) (B3G) (AG)
                 (AG) (B1U) (B2G) (B3U) (B2U) (B2G) (B1U) (B1G)
                 (AG) (AU) (B1U) (B3G) (B2U) (AG) (B3G) (B1U) (AG)
                 (B1U)
 ExpMin= 1.61D-01 ExpMax= 3.05D+03 ExpMxC= 4.57D+02 IAcc=2 IRadAn=         4 AccDes= 0.00D+00
 Harris functional with IExCor=  402 and IRadAn=       4 diagonalized for initial guess.
 HarFok:  IExCor=  402 AccDes= 0.00D+00 IRadAn=         4 IDoV= 1 UseB2=F ITyADJ=14
 ICtDFT=  3500011 ScaDFX=  1.000000  1.000000  1.000000  1.000000
 FoFCou: FMM=F IPFlag=           0 FMFlag=      100000 FMFlg1=           0
         NFxFlg=           0 DoJE=T BraDBF=F KetDBF=T FulRan=T
         wScrn=  0.000000 ICntrl=       500 IOpCl=  0 I1Cent=   200000004 NGrid=           0
         NMat0=    1 NMatS0=      1 NMatT0=    0 NMatD0=    1 NMtDS0=    0 NMtDT0=    0
 Petite list used in FoFCou.
 Keep R1 ints in memory in symmetry-blocked form, NReq=7790938.
 Requested convergence on RMS density matrix=1.00D-08 within 128 cycles.
 Requested convergence on MAX density matrix=1.00D-06.
 Requested convergence on             energy=1.00D-06.
 No special actions if energy rises.
 Integral accuracy reduced to 1.0D-05 until final iterations.
 Initial convergence to 1.0D-05 achieved.  Increase integral accuracy.
 SCF Done:  E(RB3LYP) =  -78.5632648821     A.U. after    9 cycles
            NFock=  9  Conv=0.47D-09     -V/T= 2.0088

 **********************************************************************

            Population analysis using the SCF density.

 **********************************************************************

 Orbital symmetries:
       Occupied  (AG) (B1U) (AG) (B1U) (B2U) (AG) (B3G) (B3U)
       Virtual   (B2G) (AG) (B2U) (B1U) (B3G) (B1U) (AG) (B3U)
                 (B2G) (AG) (B2U) (B1U) (B2U) (B3G) (B1U) (AG)
                 (B1U) (B1G) (B3G) (B3U) (AU) (B2U) (B3G) (AG)
                 (AG) (B1U) (B2G) (B3U) (B2U) (B2G) (B1U) (AG)
                 (B1G) (B1U) (AU) (B3G) (B2U) (AG) (B3G) (B1U)
                 (AG) (B1U)
 The electronic state is 1-AG.
 Alpha  occ. eigenvalues --  -10.17603 -10.17507  -0.76994  -0.54835  -0.50506
 Alpha  occ. eigenvalues --   -0.36667  -0.36488  -0.26900
 Alpha virt. eigenvalues --    0.02438   0.08002   0.14501   0.17108   0.25242
 Alpha virt. eigenvalues --    0.29477   0.46044   0.54680   0.64318   0.64604
 Alpha virt. eigenvalues --    0.70247   0.74935   0.82583   0.85969   0.87870
 Alpha virt. eigenvalues --    0.88524   1.11338   1.34677   1.35847   1.44167
 Alpha virt. eigenvalues --    1.50367   1.73631   1.77260   1.86547   2.08605
 Alpha virt. eigenvalues --    2.14324   2.20848   2.26535   2.40417   2.45244
 Alpha virt. eigenvalues --    2.45771   2.55350   2.55869   2.73359   2.78891
 Alpha virt. eigenvalues --    2.85321   3.24435   3.46589   3.49915   3.71408
 Alpha virt. eigenvalues --    4.20161   4.72478
          Condensed to atoms (all electrons):
               1          2          3          4          5          6
     1  C    4.860405   0.652065   0.395356   0.395356  -0.051126  -0.051126
     2  C    0.652065   4.860405  -0.051126  -0.051126   0.395356   0.395356
     3  H    0.395356  -0.051126   0.593626  -0.027873  -0.018611   0.008163
     4  H    0.395356  -0.051126  -0.027873   0.593626   0.008163  -0.018611
     5  H   -0.051126   0.395356  -0.018611   0.008163   0.593626  -0.027873
     6  H   -0.051126   0.395356   0.008163  -0.018611  -0.027873   0.593626
 Mulliken charges:
               1
     1  C   -0.200930
     2  C   -0.200930
     3  H    0.100465
     4  H    0.100465
     5  H    0.100465
     6  H    0.100465
 Sum of Mulliken charges =  -0.00000
 Mulliken charges with hydrogens summed into heavy atoms:
               1
     1  C   -0.000000
     2  C   -0.000000
 Electronic spatial extent (au):  <R**2>=             78.1893
 Charge=              0.0000 electrons
 Dipole moment (field-independent basis, Debye):
    X=             -0.0000    Y=              0.0000    Z=              0.0000  Tot=              0.0000
 Quadrupole moment (field-independent basis, Debye-Ang):
   XX=            -14.9950   YY=            -11.0630   ZZ=            -13.7532
   XY=              0.0000   XZ=              0.0000   YZ=             -0.0000
 Traceless Quadrupole moment (field-independent basis, Debye-Ang):
   XX=             -1.7246   YY=              2.2074   ZZ=             -0.4828
   XY=              0.0000   XZ=              0.0000   YZ=             -0.0000
 Octapole moment (field-independent basis, Debye-Ang**2):
  XXX=             -0.0000  YYY=             -0.0000  ZZZ=              0.0000  XYY=             -0.0000
  XXY=             -0.0000  XXZ=              0.0000  XZZ=             -0.0000  YZZ=             -0.0000
  YYZ=             -0.0000  XYZ=             -0.0000
 Hexadecapole moment (field-independent basis, Debye-Ang**3):
 XXXX=            -15.5237 YYYY=            -26.6640 ZZZZ=            -64.0179 XXXY=             -0.0000
 XXXZ=              0.0000 YYYX=             -0.0000 YYYZ=             -0.0000 ZZZX=              0.0000
 ZZZY=              0.0000 XXYY=             -8.0120 XXZZ=            -13.2975 YYZZ=            -13.4474
 XXYZ=             -0.0000 YYXZ=              0.0000 ZZXY=             -0.0000
 N-N= 3.398457537440D+01 E-N=-2.494516809952D+02  KE= 7.787631889902D+01
 Symmetry AG   KE= 3.739653152463D+01
 Symmetry B1G  KE= 4.240075456453D-34
 Symmetry B2G  KE= 4.164109282883D-33
 Symmetry B3G  KE= 2.153600771860D+00
 Symmetry AU   KE= 4.587653739623D-34
 Symmetry B1U  KE= 3.443630067280D+01
 Symmetry B2U  KE= 1.820732656326D+00
 Symmetry B3U  KE= 2.069153273415D+00
 ******************************Gaussian NBO Version 3.1******************************
             N A T U R A L   A T O M I C   O R B I T A L   A N D
          N A T U R A L   B O N D   O R B I T A L   A N A L Y S I S
 ******************************Gaussian NBO Version 3.1******************************

       /RESON  / : Allow strongly delocalized NBO set
       /DMNAO  / : Print the NAO density matrix
       /BNDIDX / : Print bond indices based on the NAO density matrix
       /MULORB / : Print Mulliken populations by orbital and atom

 Analyzing the SCF density

 Job title: Title Card Required                                             

 Storage needed:      7784 in NPA,     10201 in NBO (2147483420 available)


 Input atomic orbitals, gross Mulliken populations:

  AO  Atom No lang  Mulliken Population    Atom No      Total
 -------------------------------------------------------------------------------
   1    C  1  S        1.9917936
   2    C  1  S        0.7071062
   3    C  1  px       0.5447372
   4    C  1  py       0.7314204
   5    C  1  pz       0.7762375
   6    C  1  S        0.5578913
   7    C  1  px       0.4435480
   8    C  1  py       0.2471628
   9    C  1  pz       0.2144041
  10    C  1  dxx     -0.0253351
  11    C  1  dxz      0.0028550
  12    C  1  dzz     -0.0065183
  13    C  1  dxy      0.0000000
  14    C  1  dyy      0.0056231
  15    C  1  dyz      0.0100043
                                             C  1      6.2009301
  16    C  2  S        1.9917936
  17    C  2  S        0.7071062
  18    C  2  px       0.5447372
  19    C  2  py       0.7314204
  20    C  2  pz       0.7762375
  21    C  2  S        0.5578913
  22    C  2  px       0.4435480
  23    C  2  py       0.2471628
  24    C  2  pz       0.2144041
  25    C  2  dxx     -0.0253351
  26    C  2  dxz      0.0028550
  27    C  2  dzz     -0.0065183
  28    C  2  dxy      0.0000000
  29    C  2  dyy      0.0056231
  30    C  2  dyz      0.0100043
                                             C  2      6.2009301
  31    H  3  S        0.5303887
  32    H  3  S        0.3552415
  33    H  3  px       0.0030459
  34    H  3  py       0.0073969
  35    H  3  pz       0.0034620
                                             H  3      0.8995350
  36    H  4  S        0.5303887
  37    H  4  S        0.3552415
  38    H  4  px       0.0030459
  39    H  4  py       0.0073969
  40    H  4  pz       0.0034620
                                             H  4      0.8995350
  41    H  5  S        0.5303887
  42    H  5  S        0.3552415
  43    H  5  px       0.0030459
  44    H  5  py       0.0073969
  45    H  5  pz       0.0034620
                                             H  5      0.8995350
  46    H  6  S        0.5303887
  47    H  6  S        0.3552415
  48    H  6  px       0.0030459
  49    H  6  py       0.0073969
  50    H  6  pz       0.0034620
                                             H  6      0.8995350

 Total number of electrons:   16.000000


 Mayer-Mulliken atom-atom bond order matrix:                                   

     Atom    1       2       3       4       5       6
     ---- ------  ------  ------  ------  ------  ------
   1.  C  0.0000  1.9898  0.9696  0.9696 -0.0119 -0.0119
   2.  C  1.9898  0.0000 -0.0119 -0.0119  0.9696  0.9696
   3.  H  0.9696 -0.0119  0.0000  0.0004 -0.0034  0.0098
   4.  H  0.9696 -0.0119  0.0004  0.0000  0.0098 -0.0034
   5.  H -0.0119  0.9696 -0.0034  0.0098  0.0000  0.0004
   6.  H -0.0119  0.9696  0.0098 -0.0034  0.0004  0.0000


 Mayer-Mulliken valencies by atom:                                             

     Atom    1
     ---- ------
   1.  C  3.9051
   2.  C  3.9051
   3.  H  0.9644
   4.  H  0.9644
   5.  H  0.9644
   6.  H  0.9644
 GSVD:  LWork=        1156 too small for GESVD, short by        1316 words or        1316 for optimal perf.


 NATURAL POPULATIONS:  Natural atomic orbital occupancies 
                                                          
   NAO  Atom  No  lang   Type(AO)    Occupancy      Energy
 ----------------------------------------------------------
     1    C    1  S      Cor( 1S)     1.99907     -10.03667
     2    C    1  S      Val( 2S)     1.07542      -0.22371
     3    C    1  S      Ryd( 3S)     0.00089       1.00778
     4    C    1  S      Ryd( 4S)     0.00001       4.13729
     5    C    1  px     Val( 2p)     0.99758      -0.10369
     6    C    1  px     Ryd( 3p)     0.00126       0.58368
     7    C    1  py     Val( 2p)     1.24064      -0.03223
     8    C    1  py     Ryd( 3p)     0.00265       0.99587
     9    C    1  pz     Val( 2p)     1.12667      -0.05796
    10    C    1  pz     Ryd( 3p)     0.00437       0.53679
    11    C    1  dxy    Ryd( 3d)     0.00000       1.90823
    12    C    1  dxz    Ryd( 3d)     0.00083       1.95824
    13    C    1  dyz    Ryd( 3d)     0.00061       2.42551
    14    C    1  dx2y2  Ryd( 3d)     0.00066       2.60667
    15    C    1  dz2    Ryd( 3d)     0.00062       2.51510

    16    C    2  S      Cor( 1S)     1.99907     -10.03667
    17    C    2  S      Val( 2S)     1.07542      -0.22371
    18    C    2  S      Ryd( 3S)     0.00089       1.00778
    19    C    2  S      Ryd( 4S)     0.00001       4.13729
    20    C    2  px     Val( 2p)     0.99758      -0.10369
    21    C    2  px     Ryd( 3p)     0.00126       0.58368
    22    C    2  py     Val( 2p)     1.24064      -0.03223
    23    C    2  py     Ryd( 3p)     0.00265       0.99587
    24    C    2  pz     Val( 2p)     1.12667      -0.05796
    25    C    2  pz     Ryd( 3p)     0.00437       0.53679
    26    C    2  dxy    Ryd( 3d)     0.00000       1.90823
    27    C    2  dxz    Ryd( 3d)     0.00083       1.95824
    28    C    2  dyz    Ryd( 3d)     0.00061       2.42551
    29    C    2  dx2y2  Ryd( 3d)     0.00066       2.60667
    30    C    2  dz2    Ryd( 3d)     0.00062       2.51510

    31    H    3  S      Val( 1S)     0.77238       0.09072
    32    H    3  S      Ryd( 2S)     0.00127       0.60850
    33    H    3  px     Ryd( 2p)     0.00016       2.20460
    34    H    3  py     Ryd( 2p)     0.00041       2.94644
    35    H    3  pz     Ryd( 2p)     0.00014       2.41028

    36    H    4  S      Val( 1S)     0.77238       0.09072
    37    H    4  S      Ryd( 2S)     0.00127       0.60850
    38    H    4  px     Ryd( 2p)     0.00016       2.20460
    39    H    4  py     Ryd( 2p)     0.00041       2.94644
    40    H    4  pz     Ryd( 2p)     0.00014       2.41028

    41    H    5  S      Val( 1S)     0.77238       0.09072
    42    H    5  S      Ryd( 2S)     0.00127       0.60850
    43    H    5  px     Ryd( 2p)     0.00016       2.20460
    44    H    5  py     Ryd( 2p)     0.00041       2.94644
    45    H    5  pz     Ryd( 2p)     0.00014       2.41028

    46    H    6  S      Val( 1S)     0.77238       0.09072
    47    H    6  S      Ryd( 2S)     0.00127       0.60850
    48    H    6  px     Ryd( 2p)     0.00016       2.20460
    49    H    6  py     Ryd( 2p)     0.00041       2.94644
    50    H    6  pz     Ryd( 2p)     0.00014       2.41028


 Summary of Natural Population Analysis:                  
                                                          
                                       Natural Population 
                Natural  -----------------------------------------------
    Atom  No    Charge         Core      Valence    Rydberg      Total
 -----------------------------------------------------------------------
      C    1   -0.45128      1.99907     4.44031    0.01190     6.45128
      C    2   -0.45128      1.99907     4.44031    0.01190     6.45128
      H    3    0.22564      0.00000     0.77238    0.00198     0.77436
      H    4    0.22564      0.00000     0.77238    0.00198     0.77436
      H    5    0.22564      0.00000     0.77238    0.00198     0.77436
      H    6    0.22564      0.00000     0.77238    0.00198     0.77436
 =======================================================================
   * Total *   -0.00000      3.99813    11.97014    0.03173    16.00000

                                 Natural Population      
 --------------------------------------------------------
   Core                       3.99813 ( 99.9533% of   4)
   Valence                   11.97014 ( 99.7511% of  12)
   Natural Minimal Basis     15.96827 ( 99.8017% of  16)
   Natural Rydberg Basis      0.03173 (  0.1983% of  16)
 --------------------------------------------------------

    Atom  No          Natural Electron Configuration
 ----------------------------------------------------------------------------
      C    1      [core]2S( 1.08)2p( 3.36)3p( 0.01)
      C    2      [core]2S( 1.08)2p( 3.36)3p( 0.01)
      H    3            1S( 0.77)
      H    4            1S( 0.77)
      H    5            1S( 0.77)
      H    6            1S( 0.77)


 Wiberg bond index matrix in the NAO basis:                                    

     Atom    1       2       3       4       5       6
     ---- ------  ------  ------  ------  ------  ------
   1.  C  0.0000  2.0309  0.9294  0.9294  0.0055  0.0055
   2.  C  2.0309  0.0000  0.0055  0.0055  0.9294  0.9294
   3.  H  0.9294  0.0055  0.0000  0.0004  0.0014  0.0147
   4.  H  0.9294  0.0055  0.0004  0.0000  0.0147  0.0014
   5.  H  0.0055  0.9294  0.0014  0.0147  0.0000  0.0004
   6.  H  0.0055  0.9294  0.0147  0.0014  0.0004  0.0000


 Wiberg bond index, Totals by atom:                                            

     Atom    1
     ---- ------
   1.  C  3.9008
   2.  C  3.9008
   3.  H  0.9515
   4.  H  0.9515
   5.  H  0.9515
   6.  H  0.9515


 Atom-atom overlap-weighted NAO bond order:                                    

     Atom    1       2       3       4       5       6
     ---- ------  ------  ------  ------  ------  ------
   1.  C  0.0000  1.3609  0.7717  0.7717  0.0055  0.0055
   2.  C  1.3609  0.0000  0.0055  0.0055  0.7717  0.7717
   3.  H  0.7717  0.0055  0.0000  0.0056 -0.0094  0.0077
   4.  H  0.7717  0.0055  0.0056  0.0000  0.0077 -0.0094
   5.  H  0.0055  0.7717 -0.0094  0.0077  0.0000  0.0056
   6.  H  0.0055  0.7717  0.0077 -0.0094  0.0056  0.0000


 Atom-atom overlap-weighted NAO bond order, Totals by atom:                    

     Atom    1
     ---- ------
   1.  C  2.9152
   2.  C  2.9152
   3.  H  0.7811
   4.  H  0.7811
   5.  H  0.7811
   6.  H  0.7811


 MO bond order:                                                                

     Atom    1       2       3       4       5       6
     ---- ------  ------  ------  ------  ------  ------
   1.  C  0.0000  0.8038  1.5795  0.2807  0.0445 -0.0073
   2.  C  0.8038  0.0000  0.1108  0.0419  0.7970 -0.5291
   3.  H  1.5795  0.1108  0.0000  0.0106 -0.0087  0.0787
   4.  H  0.2807  0.0419  0.0106  0.0000  0.0784 -0.0216
   5.  H  0.0445  0.7970 -0.0087  0.0784  0.0000  0.0039
   6.  H -0.0073 -0.5291  0.0787 -0.0216  0.0039  0.0000


 MO atomic valencies:                                                          

     Atom    1
     ---- ------
   1.  C  2.7011
   2.  C  1.2244
   3.  H  1.7708
   4.  H  0.3901
   5.  H  0.9150
   6.  H -0.4754


 NAO density matrix:                                                           

          NAO        1       2       3       4       5       6       7       8
      ---------- ------- ------- ------- ------- ------- ------- ------- -------
   1.  C 1 (S)    1.9991  0.0000  0.0000  0.0000 -0.0000  0.0000  0.0000  0.0000
   2.  C 1 (S)    0.0000  1.0754 -0.0000 -0.0000 -0.0000  0.0000 -0.0000  0.0000
   3.  C 1 (S)    0.0000 -0.0000  0.0009  0.0000 -0.0000  0.0000 -0.0000  0.0000
   4.  C 1 (S)    0.0000 -0.0000  0.0000  0.0000 -0.0000  0.0000 -0.0000  0.0000
   5.  C 1 (px)  -0.0000 -0.0000 -0.0000 -0.0000  0.9976 -0.0355 -0.0000  0.0000
   6.  C 1 (px)   0.0000  0.0000  0.0000  0.0000 -0.0355  0.0013 -0.0000 -0.0000
   7.  C 1 (py)   0.0000 -0.0000 -0.0000 -0.0000 -0.0000 -0.0000  1.2406 -0.0229
   8.  C 1 (py)   0.0000  0.0000  0.0000  0.0000  0.0000 -0.0000 -0.0229  0.0026
   9.  C 1 (pz)   0.0162  0.1174  0.0284  0.0009 -0.0000  0.0000 -0.0000  0.0000
  10.  C 1 (pz)  -0.0015  0.0006  0.0019 -0.0000 -0.0000 -0.0000  0.0000  0.0000
  11.  C 1 (d1)  -0.0000  0.0000  0.0000 -0.0000 -0.0000  0.0000 -0.0000  0.0000
  12.  C 1 (d2)   0.0000  0.0000  0.0000  0.0000 -0.0288  0.0010  0.0000 -0.0000
  13.  C 1 (d3)  -0.0000 -0.0000 -0.0000 -0.0000  0.0000 -0.0000  0.0161 -0.0012
  14.  C 1 (d4)   0.0030 -0.0234 -0.0003 -0.0000  0.0000 -0.0000  0.0000  0.0000
  15.  C 1 (d5)  -0.0006  0.0010 -0.0007 -0.0000  0.0000 -0.0000  0.0000  0.0000
  16.  C 2 (S)    0.0003  0.0065  0.0127  0.0004 -0.0000  0.0000 -0.0000 -0.0000
  17.  C 2 (S)    0.0065  0.3076 -0.0065 -0.0029  0.0000 -0.0000  0.0000  0.0000
  18.  C 2 (S)    0.0127 -0.0065  0.0008 -0.0000  0.0000 -0.0000  0.0000 -0.0000
  19.  C 2 (S)    0.0004 -0.0029 -0.0000 -0.0000  0.0000 -0.0000  0.0000  0.0000
  20.  C 2 (px)  -0.0000  0.0000 -0.0000 -0.0000  0.9976 -0.0355 -0.0000  0.0000
  21.  C 2 (px)  -0.0000 -0.0000  0.0000  0.0000 -0.0355  0.0013 -0.0000 -0.0000
  22.  C 2 (py)   0.0000 -0.0000 -0.0000 -0.0000  0.0000 -0.0000  0.1547  0.0493
  23.  C 2 (py)   0.0000  0.0000  0.0000 -0.0000 -0.0000  0.0000  0.0493 -0.0021
  24.  C 2 (pz)   0.0145  0.5167 -0.0232  0.0015 -0.0000  0.0000  0.0000 -0.0000
  25.  C 2 (pz)  -0.0236  0.0018 -0.0018  0.0001  0.0000 -0.0000 -0.0000  0.0000
  26.  C 2 (d1)  -0.0000  0.0000  0.0000 -0.0000 -0.0000  0.0000 -0.0000  0.0000
  27.  C 2 (d2)   0.0000  0.0000 -0.0000 -0.0000  0.0288 -0.0010  0.0000  0.0000
  28.  C 2 (d3)   0.0000  0.0000  0.0000  0.0000  0.0000 -0.0000  0.0202 -0.0012
  29.  C 2 (d4)   0.0006 -0.0027 -0.0002  0.0001 -0.0000  0.0000 -0.0000 -0.0000
  30.  C 2 (d5)  -0.0023  0.0128 -0.0006  0.0000 -0.0000  0.0000 -0.0000 -0.0000
  31.  H 3 (S)   -0.0100  0.5546  0.0093  0.0001 -0.0000  0.0000  0.6749 -0.0172
  32.  H 3 (S)   -0.0134  0.0079 -0.0006  0.0000 -0.0000  0.0000  0.0094  0.0010
  33.  H 3 (px)   0.0000  0.0000 -0.0000 -0.0000  0.0126 -0.0004  0.0000  0.0000
  34.  H 3 (py)   0.0024 -0.0147 -0.0002 -0.0000 -0.0000  0.0000 -0.0116  0.0005
  35.  H 3 (pz)   0.0011 -0.0060  0.0002 -0.0000 -0.0000  0.0000 -0.0060 -0.0002
  36.  H 4 (S)   -0.0100  0.5546  0.0093  0.0001  0.0000  0.0000 -0.6749  0.0172
  37.  H 4 (S)   -0.0134  0.0079 -0.0006  0.0000  0.0000 -0.0000 -0.0094 -0.0010
  38.  H 4 (px)   0.0000  0.0000 -0.0000 -0.0000  0.0126 -0.0004  0.0000  0.0000
  39.  H 4 (py)  -0.0024  0.0147  0.0002  0.0000 -0.0000  0.0000 -0.0116  0.0005
  40.  H 4 (pz)   0.0011 -0.0060  0.0002 -0.0000  0.0000 -0.0000  0.0060  0.0002
  41.  H 5 (S)    0.0035  0.0336  0.0048 -0.0018  0.0000 -0.0000 -0.0269  0.0295
  42.  H 5 (S)   -0.0028  0.0043 -0.0007 -0.0000  0.0000 -0.0000  0.0278 -0.0003
  43.  H 5 (px)   0.0000 -0.0000 -0.0000 -0.0000  0.0126 -0.0004  0.0000  0.0000
  44.  H 5 (py)  -0.0001  0.0002 -0.0001  0.0000  0.0000 -0.0000  0.0045 -0.0006
  45.  H 5 (pz)  -0.0006  0.0032 -0.0002 -0.0000 -0.0000  0.0000  0.0068  0.0001
  46.  H 6 (S)    0.0035  0.0336  0.0048 -0.0018  0.0000 -0.0000  0.0269 -0.0295
  47.  H 6 (S)   -0.0028  0.0043 -0.0007 -0.0000  0.0000 -0.0000 -0.0278  0.0003
  48.  H 6 (px)   0.0000 -0.0000 -0.0000 -0.0000  0.0126 -0.0004  0.0000  0.0000
  49.  H 6 (py)   0.0001 -0.0002  0.0001 -0.0000 -0.0000  0.0000  0.0045 -0.0006
  50.  H 6 (pz)  -0.0006  0.0032 -0.0002 -0.0000  0.0000 -0.0000 -0.0068 -0.0001

          NAO        9      10      11      12      13      14      15      16
      ---------- ------- ------- ------- ------- ------- ------- ------- -------
   1.  C 1 (S)    0.0162 -0.0015 -0.0000  0.0000 -0.0000  0.0030 -0.0006  0.0003
   2.  C 1 (S)    0.1174  0.0006  0.0000  0.0000 -0.0000 -0.0234  0.0010  0.0065
   3.  C 1 (S)    0.0284  0.0019  0.0000  0.0000 -0.0000 -0.0003 -0.0007  0.0127
   4.  C 1 (S)    0.0009 -0.0000 -0.0000  0.0000 -0.0000 -0.0000 -0.0000  0.0004
   5.  C 1 (px)  -0.0000 -0.0000 -0.0000 -0.0288  0.0000  0.0000  0.0000 -0.0000
   6.  C 1 (px)   0.0000 -0.0000  0.0000  0.0010 -0.0000 -0.0000 -0.0000  0.0000
   7.  C 1 (py)  -0.0000  0.0000 -0.0000  0.0000  0.0161  0.0000  0.0000 -0.0000
   8.  C 1 (py)   0.0000  0.0000  0.0000 -0.0000 -0.0012  0.0000  0.0000 -0.0000
   9.  C 1 (pz)   1.1267  0.0584  0.0000  0.0000 -0.0000 -0.0151 -0.0260 -0.0145
  10.  C 1 (pz)   0.0584  0.0044  0.0000  0.0000 -0.0000 -0.0008 -0.0014  0.0236
  11.  C 1 (d1)   0.0000  0.0000  0.0000 -0.0000 -0.0000 -0.0000 -0.0000 -0.0000
  12.  C 1 (d2)   0.0000  0.0000 -0.0000  0.0008 -0.0000 -0.0000 -0.0000  0.0000
  13.  C 1 (d3)  -0.0000 -0.0000 -0.0000 -0.0000  0.0006  0.0000 -0.0000  0.0000
  14.  C 1 (d4)  -0.0151 -0.0008 -0.0000 -0.0000  0.0000  0.0007  0.0003  0.0006
  15.  C 1 (d5)  -0.0260 -0.0014 -0.0000 -0.0000 -0.0000  0.0003  0.0006 -0.0023
  16.  C 2 (S)   -0.0145  0.0236 -0.0000  0.0000  0.0000  0.0006 -0.0023  1.9991
  17.  C 2 (S)   -0.5167 -0.0018  0.0000 -0.0000  0.0000 -0.0027  0.0128 -0.0000
  18.  C 2 (S)    0.0232  0.0018  0.0000 -0.0000  0.0000 -0.0002 -0.0006 -0.0000
  19.  C 2 (S)   -0.0015 -0.0001 -0.0000 -0.0000 -0.0000  0.0001  0.0000  0.0000
  20.  C 2 (px)  -0.0000 -0.0000 -0.0000 -0.0288  0.0000  0.0000  0.0000  0.0000
  21.  C 2 (px)  -0.0000  0.0000  0.0000  0.0010 -0.0000 -0.0000 -0.0000 -0.0000
  22.  C 2 (py)  -0.0000  0.0000  0.0000  0.0000 -0.0202  0.0000  0.0000 -0.0000
  23.  C 2 (py)  -0.0000  0.0000 -0.0000  0.0000  0.0012  0.0000  0.0000  0.0000
  24.  C 2 (pz)  -0.6024 -0.0568 -0.0000  0.0000  0.0000 -0.0019  0.0162 -0.0162
  25.  C 2 (pz)  -0.0568 -0.0040 -0.0000 -0.0000 -0.0000  0.0007  0.0014  0.0015
  26.  C 2 (d1)   0.0000  0.0000  0.0000 -0.0000 -0.0000 -0.0000 -0.0000 -0.0000
  27.  C 2 (d2)   0.0000 -0.0000 -0.0000 -0.0008  0.0000  0.0000  0.0000  0.0000
  28.  C 2 (d3)   0.0000  0.0000 -0.0000 -0.0000  0.0006 -0.0000  0.0000  0.0000
  29.  C 2 (d4)   0.0019 -0.0007 -0.0000  0.0000 -0.0000  0.0001 -0.0000  0.0030
  30.  C 2 (d5)  -0.0162 -0.0014 -0.0000  0.0000  0.0000 -0.0000  0.0004 -0.0006
  31.  H 3 (S)    0.4045  0.0201  0.0000  0.0000  0.0108 -0.0161 -0.0076  0.0035
  32.  H 3 (S)   -0.0197 -0.0014  0.0000  0.0000 -0.0004  0.0001  0.0005 -0.0028
  33.  H 3 (px)   0.0000 -0.0000 -0.0000 -0.0004  0.0000  0.0000  0.0000  0.0000
  34.  H 3 (py)  -0.0106 -0.0005  0.0000  0.0000 -0.0003  0.0004  0.0002 -0.0001
  35.  H 3 (pz)   0.0059  0.0004 -0.0000  0.0000  0.0000  0.0001 -0.0002  0.0006
  36.  H 4 (S)    0.4045  0.0201  0.0000  0.0000 -0.0108 -0.0161 -0.0076  0.0035
  37.  H 4 (S)   -0.0197 -0.0014 -0.0000 -0.0000  0.0004  0.0001  0.0005 -0.0028
  38.  H 4 (px)   0.0000 -0.0000 -0.0000 -0.0004  0.0000  0.0000  0.0000  0.0000
  39.  H 4 (py)   0.0106  0.0005  0.0000  0.0000 -0.0003 -0.0004 -0.0002  0.0001
  40.  H 4 (pz)   0.0059  0.0004  0.0000 -0.0000 -0.0000  0.0001 -0.0002  0.0006
  41.  H 5 (S)   -0.0256  0.0183  0.0000 -0.0000 -0.0127 -0.0021  0.0005 -0.0100
  42.  H 5 (S)   -0.0225 -0.0015 -0.0000 -0.0000  0.0003  0.0002  0.0006 -0.0134
  43.  H 5 (px)  -0.0000 -0.0000 -0.0000 -0.0004  0.0000  0.0000  0.0000 -0.0000
  44.  H 5 (py)   0.0016 -0.0004 -0.0000 -0.0000  0.0003  0.0000 -0.0000  0.0024
  45.  H 5 (pz)  -0.0082 -0.0004  0.0000  0.0000 -0.0000  0.0000  0.0002 -0.0011
  46.  H 6 (S)   -0.0256  0.0183  0.0000 -0.0000  0.0127 -0.0021  0.0005 -0.0100
  47.  H 6 (S)   -0.0225 -0.0015 -0.0000 -0.0000 -0.0003  0.0002  0.0006 -0.0134
  48.  H 6 (px)  -0.0000 -0.0000  0.0000 -0.0004  0.0000  0.0000  0.0000 -0.0000
  49.  H 6 (py)  -0.0016  0.0004  0.0000  0.0000  0.0003 -0.0000  0.0000 -0.0024
  50.  H 6 (pz)  -0.0082 -0.0004 -0.0000 -0.0000  0.0000  0.0000  0.0002 -0.0011

          NAO       17      18      19      20      21      22      23      24
      ---------- ------- ------- ------- ------- ------- ------- ------- -------
   1.  C 1 (S)    0.0065  0.0127  0.0004 -0.0000 -0.0000  0.0000  0.0000  0.0145
   2.  C 1 (S)    0.3076 -0.0065 -0.0029  0.0000 -0.0000 -0.0000  0.0000  0.5167
   3.  C 1 (S)   -0.0065  0.0008 -0.0000 -0.0000  0.0000 -0.0000  0.0000 -0.0232
   4.  C 1 (S)   -0.0029 -0.0000 -0.0000 -0.0000  0.0000 -0.0000 -0.0000  0.0015
   5.  C 1 (px)   0.0000  0.0000  0.0000  0.9976 -0.0355  0.0000 -0.0000 -0.0000
   6.  C 1 (px)  -0.0000 -0.0000 -0.0000 -0.0355  0.0013 -0.0000  0.0000  0.0000
   7.  C 1 (py)   0.0000  0.0000  0.0000 -0.0000 -0.0000  0.1547  0.0493  0.0000
   8.  C 1 (py)   0.0000 -0.0000  0.0000  0.0000 -0.0000  0.0493 -0.0021 -0.0000
   9.  C 1 (pz)  -0.5167  0.0232 -0.0015 -0.0000 -0.0000 -0.0000 -0.0000 -0.6024
  10.  C 1 (pz)  -0.0018  0.0018 -0.0001 -0.0000  0.0000  0.0000  0.0000 -0.0568
  11.  C 1 (d1)   0.0000  0.0000 -0.0000 -0.0000  0.0000  0.0000 -0.0000 -0.0000
  12.  C 1 (d2)  -0.0000 -0.0000 -0.0000 -0.0288  0.0010  0.0000  0.0000  0.0000
  13.  C 1 (d3)   0.0000  0.0000 -0.0000  0.0000 -0.0000 -0.0202  0.0012  0.0000
  14.  C 1 (d4)  -0.0027 -0.0002  0.0001  0.0000 -0.0000  0.0000  0.0000 -0.0019
  15.  C 1 (d5)   0.0128 -0.0006  0.0000  0.0000 -0.0000  0.0000  0.0000  0.0162
  16.  C 2 (S)   -0.0000 -0.0000  0.0000  0.0000 -0.0000 -0.0000  0.0000 -0.0162
  17.  C 2 (S)    1.0754 -0.0000  0.0000  0.0000  0.0000  0.0000  0.0000 -0.1174
  18.  C 2 (S)   -0.0000  0.0009 -0.0000  0.0000 -0.0000 -0.0000 -0.0000 -0.0284
  19.  C 2 (S)    0.0000 -0.0000  0.0000  0.0000 -0.0000 -0.0000  0.0000 -0.0009
  20.  C 2 (px)   0.0000  0.0000  0.0000  0.9976 -0.0355  0.0000 -0.0000 -0.0000
  21.  C 2 (px)   0.0000 -0.0000 -0.0000 -0.0355  0.0013  0.0000  0.0000 -0.0000
  22.  C 2 (py)   0.0000 -0.0000 -0.0000  0.0000  0.0000  1.2406 -0.0229  0.0000
  23.  C 2 (py)   0.0000 -0.0000  0.0000 -0.0000  0.0000 -0.0229  0.0026  0.0000
  24.  C 2 (pz)  -0.1174 -0.0284 -0.0009 -0.0000 -0.0000  0.0000  0.0000  1.1267
  25.  C 2 (pz)  -0.0006 -0.0019  0.0000  0.0000 -0.0000 -0.0000  0.0000  0.0584
  26.  C 2 (d1)   0.0000  0.0000 -0.0000 -0.0000  0.0000  0.0000 -0.0000 -0.0000
  27.  C 2 (d2)  -0.0000  0.0000  0.0000  0.0288 -0.0010 -0.0000 -0.0000  0.0000
  28.  C 2 (d3)  -0.0000 -0.0000 -0.0000  0.0000 -0.0000 -0.0161  0.0012 -0.0000
  29.  C 2 (d4)  -0.0234 -0.0003 -0.0000 -0.0000  0.0000  0.0000  0.0000  0.0151
  30.  C 2 (d5)   0.0010 -0.0007 -0.0000 -0.0000  0.0000 -0.0000 -0.0000  0.0260
  31.  H 3 (S)    0.0336  0.0048 -0.0018  0.0000 -0.0000 -0.0269  0.0295  0.0256
  32.  H 3 (S)    0.0043 -0.0007 -0.0000 -0.0000  0.0000  0.0278 -0.0003  0.0225
  33.  H 3 (px)  -0.0000  0.0000  0.0000  0.0126 -0.0004 -0.0000 -0.0000  0.0000
  34.  H 3 (py)   0.0002 -0.0001  0.0000 -0.0000  0.0000  0.0045 -0.0006 -0.0016
  35.  H 3 (pz)  -0.0032  0.0002  0.0000 -0.0000  0.0000 -0.0068 -0.0001 -0.0082
  36.  H 4 (S)    0.0336  0.0048 -0.0018  0.0000  0.0000  0.0269 -0.0295  0.0256
  37.  H 4 (S)    0.0043 -0.0007 -0.0000  0.0000 -0.0000 -0.0278  0.0003  0.0225
  38.  H 4 (px)  -0.0000  0.0000  0.0000  0.0126 -0.0004 -0.0000 -0.0000  0.0000
  39.  H 4 (py)  -0.0002  0.0001 -0.0000 -0.0000  0.0000  0.0045 -0.0006  0.0016
  40.  H 4 (pz)  -0.0032  0.0002  0.0000  0.0000 -0.0000  0.0068  0.0001 -0.0082
  41.  H 5 (S)    0.5546  0.0093  0.0001 -0.0000  0.0000  0.6749 -0.0172 -0.4045
  42.  H 5 (S)    0.0079 -0.0006  0.0000  0.0000 -0.0000  0.0094  0.0010  0.0197
  43.  H 5 (px)   0.0000  0.0000  0.0000  0.0126 -0.0004 -0.0000 -0.0000 -0.0000
  44.  H 5 (py)  -0.0147 -0.0002 -0.0000  0.0000 -0.0000 -0.0116  0.0005  0.0106
  45.  H 5 (pz)   0.0060 -0.0002  0.0000 -0.0000  0.0000  0.0060  0.0002  0.0059
  46.  H 6 (S)    0.5546  0.0093  0.0001 -0.0000  0.0000 -0.6749  0.0172 -0.4045
  47.  H 6 (S)    0.0079 -0.0006  0.0000  0.0000 -0.0000 -0.0094 -0.0010  0.0197
  48.  H 6 (px)   0.0000  0.0000  0.0000  0.0126 -0.0004 -0.0000 -0.0000 -0.0000
  49.  H 6 (py)   0.0147  0.0002  0.0000 -0.0000  0.0000 -0.0116  0.0005 -0.0106
  50.  H 6 (pz)   0.0060 -0.0002  0.0000  0.0000  0.0000 -0.0060 -0.0002  0.0059

          NAO       25      26      27      28      29      30      31      32
      ---------- ------- ------- ------- ------- ------- ------- ------- -------
   1.  C 1 (S)   -0.0236 -0.0000  0.0000  0.0000  0.0006 -0.0023 -0.0100 -0.0134
   2.  C 1 (S)    0.0018  0.0000  0.0000  0.0000 -0.0027  0.0128  0.5546  0.0079
   3.  C 1 (S)   -0.0018  0.0000 -0.0000  0.0000 -0.0002 -0.0006  0.0093 -0.0006
   4.  C 1 (S)    0.0001 -0.0000 -0.0000  0.0000  0.0001  0.0000  0.0001  0.0000
   5.  C 1 (px)   0.0000 -0.0000  0.0288  0.0000 -0.0000 -0.0000 -0.0000 -0.0000
   6.  C 1 (px)  -0.0000  0.0000 -0.0010 -0.0000  0.0000  0.0000  0.0000  0.0000
   7.  C 1 (py)  -0.0000 -0.0000  0.0000  0.0202 -0.0000 -0.0000  0.6749  0.0094
   8.  C 1 (py)   0.0000  0.0000  0.0000 -0.0012 -0.0000 -0.0000 -0.0172  0.0010
   9.  C 1 (pz)  -0.0568  0.0000  0.0000  0.0000  0.0019 -0.0162  0.4045 -0.0197
  10.  C 1 (pz)  -0.0040  0.0000 -0.0000  0.0000 -0.0007 -0.0014  0.0201 -0.0014
  11.  C 1 (d1)  -0.0000  0.0000 -0.0000 -0.0000 -0.0000 -0.0000  0.0000  0.0000
  12.  C 1 (d2)  -0.0000 -0.0000 -0.0008 -0.0000  0.0000  0.0000  0.0000  0.0000
  13.  C 1 (d3)  -0.0000 -0.0000  0.0000  0.0006 -0.0000  0.0000  0.0108 -0.0004
  14.  C 1 (d4)   0.0007 -0.0000  0.0000 -0.0000  0.0001 -0.0000 -0.0161  0.0001
  15.  C 1 (d5)   0.0014 -0.0000  0.0000  0.0000 -0.0000  0.0004 -0.0076  0.0005
  16.  C 2 (S)    0.0015 -0.0000  0.0000  0.0000  0.0030 -0.0006  0.0035 -0.0028
  17.  C 2 (S)   -0.0006  0.0000 -0.0000 -0.0000 -0.0234  0.0010  0.0336  0.0043
  18.  C 2 (S)   -0.0019  0.0000  0.0000 -0.0000 -0.0003 -0.0007  0.0048 -0.0007
  19.  C 2 (S)    0.0000 -0.0000  0.0000 -0.0000 -0.0000 -0.0000 -0.0018 -0.0000
  20.  C 2 (px)   0.0000 -0.0000  0.0288  0.0000 -0.0000 -0.0000  0.0000 -0.0000
  21.  C 2 (px)  -0.0000  0.0000 -0.0010 -0.0000  0.0000  0.0000 -0.0000  0.0000
  22.  C 2 (py)  -0.0000  0.0000 -0.0000 -0.0161  0.0000 -0.0000 -0.0269  0.0278
  23.  C 2 (py)   0.0000 -0.0000 -0.0000  0.0012  0.0000 -0.0000  0.0295 -0.0003
  24.  C 2 (pz)   0.0584 -0.0000  0.0000 -0.0000  0.0151  0.0260  0.0256  0.0225
  25.  C 2 (pz)   0.0044 -0.0000  0.0000  0.0000  0.0008  0.0014 -0.0183  0.0015
  26.  C 2 (d1)  -0.0000 -0.0000 -0.0000 -0.0000 -0.0000 -0.0000 -0.0000  0.0000
  27.  C 2 (d2)   0.0000 -0.0000  0.0008  0.0000 -0.0000 -0.0000  0.0000 -0.0000
  28.  C 2 (d3)   0.0000 -0.0000  0.0000  0.0006  0.0000 -0.0000  0.0127 -0.0003
  29.  C 2 (d4)   0.0008 -0.0000 -0.0000  0.0000  0.0007  0.0003 -0.0021  0.0002
  30.  C 2 (d5)   0.0014 -0.0000 -0.0000 -0.0000  0.0003  0.0006  0.0005  0.0006
  31.  H 3 (S)   -0.0183 -0.0000  0.0000  0.0127 -0.0021  0.0005  0.7724  0.0000
  32.  H 3 (S)    0.0015  0.0000 -0.0000 -0.0003  0.0002  0.0006  0.0000  0.0013
  33.  H 3 (px)   0.0000 -0.0000  0.0004  0.0000 -0.0000 -0.0000  0.0000 -0.0000
  34.  H 3 (py)   0.0004  0.0000 -0.0000 -0.0003  0.0000 -0.0000 -0.0172  0.0001
  35.  H 3 (pz)  -0.0004 -0.0000 -0.0000 -0.0000 -0.0000 -0.0002 -0.0037 -0.0004
  36.  H 4 (S)   -0.0183  0.0000 -0.0000 -0.0127 -0.0021  0.0005  0.0180 -0.0054
  37.  H 4 (S)    0.0015 -0.0000  0.0000  0.0003  0.0002  0.0006 -0.0054 -0.0000
  38.  H 4 (px)   0.0000 -0.0000  0.0004  0.0000 -0.0000 -0.0000  0.0000 -0.0000
  39.  H 4 (py)  -0.0004  0.0000 -0.0000 -0.0003 -0.0000  0.0000  0.0035 -0.0000
  40.  H 4 (pz)  -0.0004  0.0000  0.0000  0.0000 -0.0000 -0.0002  0.0017 -0.0000
  41.  H 5 (S)   -0.0201  0.0000 -0.0000 -0.0108 -0.0161 -0.0076 -0.0347  0.0094
  42.  H 5 (S)    0.0014 -0.0000  0.0000  0.0004  0.0001  0.0005  0.0094  0.0009
  43.  H 5 (px)   0.0000 -0.0000  0.0004  0.0000 -0.0000 -0.0000 -0.0000 -0.0000
  44.  H 5 (py)   0.0005 -0.0000  0.0000  0.0003  0.0004  0.0002  0.0033 -0.0001
  45.  H 5 (pz)   0.0004  0.0000 -0.0000  0.0000 -0.0001  0.0002  0.0023  0.0003
  46.  H 6 (S)   -0.0201 -0.0000 -0.0000  0.0108 -0.0161 -0.0076  0.1179 -0.0198
  47.  H 6 (S)    0.0014  0.0000  0.0000 -0.0004  0.0001  0.0005 -0.0198  0.0002
  48.  H 6 (px)   0.0000 -0.0000  0.0004  0.0000 -0.0000 -0.0000  0.0000 -0.0000
  49.  H 6 (py)  -0.0005 -0.0000 -0.0000  0.0003 -0.0004 -0.0002  0.0038 -0.0004
  50.  H 6 (pz)   0.0004  0.0000 -0.0000 -0.0000 -0.0001  0.0002 -0.0042  0.0000

          NAO       33      34      35      36      37      38      39      40
      ---------- ------- ------- ------- ------- ------- ------- ------- -------
   1.  C 1 (S)    0.0000  0.0024  0.0011 -0.0100 -0.0134  0.0000 -0.0024  0.0011
   2.  C 1 (S)    0.0000 -0.0147 -0.0060  0.5546  0.0079  0.0000  0.0147 -0.0060
   3.  C 1 (S)   -0.0000 -0.0002  0.0002  0.0093 -0.0006 -0.0000  0.0002  0.0002
   4.  C 1 (S)   -0.0000 -0.0000 -0.0000  0.0001  0.0000 -0.0000  0.0000 -0.0000
   5.  C 1 (px)   0.0126 -0.0000 -0.0000  0.0000  0.0000  0.0126 -0.0000  0.0000
   6.  C 1 (px)  -0.0004  0.0000  0.0000  0.0000 -0.0000 -0.0004  0.0000 -0.0000
   7.  C 1 (py)   0.0000 -0.0116 -0.0060 -0.6749 -0.0094  0.0000 -0.0116  0.0060
   8.  C 1 (py)   0.0000  0.0005 -0.0002  0.0172 -0.0010  0.0000  0.0005  0.0002
   9.  C 1 (pz)   0.0000 -0.0106  0.0059  0.4045 -0.0197  0.0000  0.0106  0.0059
  10.  C 1 (pz)  -0.0000 -0.0005  0.0004  0.0201 -0.0014 -0.0000  0.0005  0.0004
  11.  C 1 (d1)  -0.0000  0.0000 -0.0000  0.0000 -0.0000 -0.0000  0.0000  0.0000
  12.  C 1 (d2)  -0.0004  0.0000  0.0000  0.0000 -0.0000 -0.0004  0.0000 -0.0000
  13.  C 1 (d3)   0.0000 -0.0003  0.0000 -0.0108  0.0004  0.0000 -0.0003 -0.0000
  14.  C 1 (d4)   0.0000  0.0004  0.0001 -0.0161  0.0001  0.0000 -0.0004  0.0001
  15.  C 1 (d5)   0.0000  0.0002 -0.0002 -0.0076  0.0005  0.0000 -0.0002 -0.0002
  16.  C 2 (S)    0.0000 -0.0001  0.0006  0.0035 -0.0028  0.0000  0.0001  0.0006
  17.  C 2 (S)   -0.0000  0.0002 -0.0032  0.0336  0.0043 -0.0000 -0.0002 -0.0032
  18.  C 2 (S)    0.0000 -0.0001  0.0002  0.0048 -0.0007  0.0000  0.0001  0.0002
  19.  C 2 (S)    0.0000  0.0000  0.0000 -0.0018 -0.0000  0.0000 -0.0000  0.0000
  20.  C 2 (px)   0.0126 -0.0000 -0.0000  0.0000  0.0000  0.0126 -0.0000  0.0000
  21.  C 2 (px)  -0.0004  0.0000  0.0000  0.0000 -0.0000 -0.0004  0.0000 -0.0000
  22.  C 2 (py)  -0.0000  0.0045 -0.0068  0.0269 -0.0278 -0.0000  0.0045  0.0068
  23.  C 2 (py)  -0.0000 -0.0006 -0.0001 -0.0295  0.0003 -0.0000 -0.0006  0.0001
  24.  C 2 (pz)   0.0000 -0.0016 -0.0082  0.0256  0.0225  0.0000  0.0016 -0.0082
  25.  C 2 (pz)   0.0000  0.0004 -0.0004 -0.0183  0.0015  0.0000 -0.0004 -0.0004
  26.  C 2 (d1)  -0.0000  0.0000 -0.0000  0.0000 -0.0000 -0.0000  0.0000  0.0000
  27.  C 2 (d2)   0.0004 -0.0000 -0.0000 -0.0000  0.0000  0.0004 -0.0000  0.0000
  28.  C 2 (d3)   0.0000 -0.0003 -0.0000 -0.0127  0.0003  0.0000 -0.0003  0.0000
  29.  C 2 (d4)  -0.0000  0.0000 -0.0000 -0.0021  0.0002 -0.0000 -0.0000 -0.0000
  30.  C 2 (d5)  -0.0000 -0.0000 -0.0002  0.0005  0.0006 -0.0000  0.0000 -0.0002
  31.  H 3 (S)    0.0000 -0.0172 -0.0037  0.0180 -0.0054  0.0000  0.0035  0.0017
  32.  H 3 (S)   -0.0000  0.0001 -0.0004 -0.0054 -0.0000 -0.0000 -0.0000 -0.0000
  33.  H 3 (px)   0.0002 -0.0000 -0.0000 -0.0000  0.0000  0.0002 -0.0000  0.0000
  34.  H 3 (py)  -0.0000  0.0004  0.0001 -0.0035  0.0000 -0.0000 -0.0001  0.0000
  35.  H 3 (pz)  -0.0000  0.0001  0.0001  0.0017 -0.0000 -0.0000 -0.0000  0.0000
  36.  H 4 (S)   -0.0000 -0.0035  0.0017  0.7724  0.0000 -0.0000  0.0172 -0.0037
  37.  H 4 (S)    0.0000  0.0000 -0.0000  0.0000  0.0013  0.0000 -0.0001 -0.0004
  38.  H 4 (px)   0.0002 -0.0000 -0.0000 -0.0000  0.0000  0.0002 -0.0000  0.0000
  39.  H 4 (py)  -0.0000 -0.0001 -0.0000  0.0172 -0.0001 -0.0000  0.0004 -0.0001
  40.  H 4 (pz)   0.0000  0.0000  0.0000 -0.0037 -0.0004  0.0000 -0.0001  0.0001
  41.  H 5 (S)   -0.0000  0.0033 -0.0023  0.1179 -0.0198 -0.0000  0.0038  0.0042
  42.  H 5 (S)    0.0000 -0.0001 -0.0003 -0.0198  0.0002  0.0000 -0.0004 -0.0000
  43.  H 5 (px)   0.0002 -0.0000 -0.0000 -0.0000  0.0000  0.0002 -0.0000  0.0000
  44.  H 5 (py)   0.0000 -0.0001  0.0000 -0.0038  0.0004  0.0000 -0.0001 -0.0001
  45.  H 5 (pz)  -0.0000 -0.0000 -0.0001 -0.0042  0.0000 -0.0000 -0.0001 -0.0000
  46.  H 6 (S)   -0.0000 -0.0038  0.0042 -0.0347  0.0094 -0.0000 -0.0033 -0.0023
  47.  H 6 (S)    0.0000  0.0004 -0.0000  0.0094  0.0009  0.0000  0.0001 -0.0003
  48.  H 6 (px)   0.0002 -0.0000 -0.0000 -0.0000  0.0000  0.0002 -0.0000  0.0000
  49.  H 6 (py)  -0.0000 -0.0001  0.0001 -0.0033  0.0001 -0.0000 -0.0001 -0.0000
  50.  H 6 (pz)  -0.0000  0.0001 -0.0000  0.0023  0.0003 -0.0000  0.0000 -0.0001

          NAO       41      42      43      44      45      46      47      48
      ---------- ------- ------- ------- ------- ------- ------- ------- -------
   1.  C 1 (S)    0.0035 -0.0028  0.0000 -0.0001 -0.0006  0.0035 -0.0028  0.0000
   2.  C 1 (S)    0.0336  0.0043 -0.0000  0.0002  0.0032  0.0336  0.0043 -0.0000
   3.  C 1 (S)    0.0048 -0.0007 -0.0000 -0.0001 -0.0002  0.0048 -0.0007 -0.0000
   4.  C 1 (S)   -0.0018 -0.0000 -0.0000  0.0000 -0.0000 -0.0018 -0.0000 -0.0000
   5.  C 1 (px)   0.0000  0.0000  0.0126  0.0000 -0.0000  0.0000  0.0000  0.0126
   6.  C 1 (px)  -0.0000 -0.0000 -0.0004 -0.0000  0.0000 -0.0000 -0.0000 -0.0004
   7.  C 1 (py)  -0.0269  0.0278  0.0000  0.0045  0.0068  0.0269 -0.0278  0.0000
   8.  C 1 (py)   0.0295 -0.0003  0.0000 -0.0006  0.0001 -0.0295  0.0003  0.0000
   9.  C 1 (pz)  -0.0256 -0.0225 -0.0000  0.0016 -0.0082 -0.0256 -0.0225 -0.0000
  10.  C 1 (pz)   0.0183 -0.0015 -0.0000 -0.0004 -0.0004  0.0183 -0.0015 -0.0000
  11.  C 1 (d1)   0.0000 -0.0000 -0.0000 -0.0000  0.0000  0.0000 -0.0000  0.0000
  12.  C 1 (d2)  -0.0000 -0.0000 -0.0004 -0.0000  0.0000 -0.0000 -0.0000 -0.0004
  13.  C 1 (d3)  -0.0127  0.0003  0.0000  0.0003 -0.0000  0.0127 -0.0003  0.0000
  14.  C 1 (d4)  -0.0021  0.0002  0.0000  0.0000  0.0000 -0.0021  0.0002  0.0000
  15.  C 1 (d5)   0.0005  0.0006  0.0000 -0.0000  0.0002  0.0005  0.0006  0.0000
  16.  C 2 (S)   -0.0100 -0.0134 -0.0000  0.0024 -0.0011 -0.0100 -0.0134 -0.0000
  17.  C 2 (S)    0.5546  0.0079  0.0000 -0.0147  0.0060  0.5546  0.0079  0.0000
  18.  C 2 (S)    0.0093 -0.0006  0.0000 -0.0002 -0.0002  0.0093 -0.0006  0.0000
  19.  C 2 (S)    0.0001  0.0000  0.0000 -0.0000  0.0000  0.0001  0.0000  0.0000
  20.  C 2 (px)  -0.0000  0.0000  0.0126  0.0000 -0.0000 -0.0000  0.0000  0.0126
  21.  C 2 (px)   0.0000 -0.0000 -0.0004 -0.0000  0.0000  0.0000 -0.0000 -0.0004
  22.  C 2 (py)   0.6749  0.0094 -0.0000 -0.0116  0.0060 -0.6749 -0.0094 -0.0000
  23.  C 2 (py)  -0.0172  0.0010 -0.0000  0.0005  0.0002  0.0172 -0.0010 -0.0000
  24.  C 2 (pz)  -0.4045  0.0197 -0.0000  0.0106  0.0059 -0.4045  0.0197 -0.0000
  25.  C 2 (pz)  -0.0201  0.0014  0.0000  0.0005  0.0004 -0.0201  0.0014  0.0000
  26.  C 2 (d1)   0.0000 -0.0000 -0.0000 -0.0000  0.0000 -0.0000  0.0000 -0.0000
  27.  C 2 (d2)  -0.0000  0.0000  0.0004  0.0000 -0.0000 -0.0000  0.0000  0.0004
  28.  C 2 (d3)  -0.0108  0.0004  0.0000  0.0003  0.0000  0.0108 -0.0004  0.0000
  29.  C 2 (d4)  -0.0161  0.0001 -0.0000  0.0004 -0.0001 -0.0161  0.0001 -0.0000
  30.  C 2 (d5)  -0.0076  0.0005 -0.0000  0.0002  0.0002 -0.0076  0.0005 -0.0000
  31.  H 3 (S)   -0.0347  0.0094 -0.0000  0.0033  0.0023  0.1179 -0.0198  0.0000
  32.  H 3 (S)    0.0094  0.0009 -0.0000 -0.0001  0.0003 -0.0198  0.0002 -0.0000
  33.  H 3 (px)  -0.0000  0.0000  0.0002  0.0000 -0.0000 -0.0000  0.0000  0.0002
  34.  H 3 (py)   0.0033 -0.0001 -0.0000 -0.0001 -0.0000 -0.0038  0.0004 -0.0000
  35.  H 3 (pz)  -0.0023 -0.0003 -0.0000  0.0000 -0.0001  0.0042 -0.0000 -0.0000
  36.  H 4 (S)    0.1179 -0.0198 -0.0000 -0.0038 -0.0042 -0.0347  0.0094 -0.0000
  37.  H 4 (S)   -0.0198  0.0002  0.0000  0.0004  0.0000  0.0094  0.0009  0.0000
  38.  H 4 (px)  -0.0000  0.0000  0.0002  0.0000 -0.0000 -0.0000  0.0000  0.0002
  39.  H 4 (py)   0.0038 -0.0004 -0.0000 -0.0001 -0.0001 -0.0033  0.0001 -0.0000
  40.  H 4 (pz)   0.0042 -0.0000  0.0000 -0.0001 -0.0000 -0.0023 -0.0003  0.0000
  41.  H 5 (S)    0.7724 -0.0000 -0.0000 -0.0172  0.0037  0.0180 -0.0054 -0.0000
  42.  H 5 (S)   -0.0000  0.0013  0.0000  0.0001  0.0004 -0.0054 -0.0000  0.0000
  43.  H 5 (px)  -0.0000  0.0000  0.0002  0.0000 -0.0000  0.0000  0.0000  0.0002
  44.  H 5 (py)  -0.0172  0.0001  0.0000  0.0004 -0.0001 -0.0035  0.0000  0.0000
  45.  H 5 (pz)   0.0037  0.0004 -0.0000 -0.0001  0.0001 -0.0017  0.0000 -0.0000
  46.  H 6 (S)    0.0180 -0.0054  0.0000 -0.0035 -0.0017  0.7724  0.0000  0.0000
  47.  H 6 (S)   -0.0054 -0.0000  0.0000  0.0000  0.0000  0.0000  0.0013  0.0000
  48.  H 6 (px)  -0.0000  0.0000  0.0002  0.0000 -0.0000  0.0000  0.0000  0.0002
  49.  H 6 (py)   0.0035 -0.0000 -0.0000 -0.0001  0.0000  0.0172 -0.0001 -0.0000
  50.  H 6 (pz)  -0.0017  0.0000  0.0000 -0.0000  0.0000  0.0037  0.0004  0.0000

          NAO       49      50
      ---------- ------- -------
   1.  C 1 (S)    0.0001 -0.0006
   2.  C 1 (S)   -0.0002  0.0032
   3.  C 1 (S)    0.0001 -0.0002
   4.  C 1 (S)   -0.0000 -0.0000
   5.  C 1 (px)  -0.0000  0.0000
   6.  C 1 (px)   0.0000 -0.0000
   7.  C 1 (py)   0.0045 -0.0068
   8.  C 1 (py)  -0.0006 -0.0001
   9.  C 1 (pz)  -0.0016 -0.0082
  10.  C 1 (pz)   0.0004 -0.0004
  11.  C 1 (d1)   0.0000 -0.0000
  12.  C 1 (d2)   0.0000 -0.0000
  13.  C 1 (d3)   0.0003  0.0000
  14.  C 1 (d4)  -0.0000  0.0000
  15.  C 1 (d5)   0.0000  0.0002
  16.  C 2 (S)   -0.0024 -0.0011
  17.  C 2 (S)    0.0147  0.0060
  18.  C 2 (S)    0.0002 -0.0002
  19.  C 2 (S)    0.0000  0.0000
  20.  C 2 (px)  -0.0000  0.0000
  21.  C 2 (px)   0.0000  0.0000
  22.  C 2 (py)  -0.0116 -0.0060
  23.  C 2 (py)   0.0005 -0.0002
  24.  C 2 (pz)  -0.0106  0.0059
  25.  C 2 (pz)  -0.0005  0.0004
  26.  C 2 (d1)  -0.0000  0.0000
  27.  C 2 (d2)  -0.0000 -0.0000
  28.  C 2 (d3)   0.0003 -0.0000
  29.  C 2 (d4)  -0.0004 -0.0001
  30.  C 2 (d5)  -0.0002  0.0002
  31.  H 3 (S)    0.0038 -0.0042
  32.  H 3 (S)   -0.0004  0.0000
  33.  H 3 (px)  -0.0000 -0.0000
  34.  H 3 (py)  -0.0001  0.0001
  35.  H 3 (pz)   0.0001 -0.0000
  36.  H 4 (S)   -0.0033  0.0023
  37.  H 4 (S)    0.0001  0.0003
  38.  H 4 (px)  -0.0000 -0.0000
  39.  H 4 (py)  -0.0001  0.0000
  40.  H 4 (pz)  -0.0000 -0.0001
  41.  H 5 (S)    0.0035 -0.0017
  42.  H 5 (S)   -0.0000  0.0000
  43.  H 5 (px)  -0.0000  0.0000
  44.  H 5 (py)  -0.0001 -0.0000
  45.  H 5 (pz)   0.0000  0.0000
  46.  H 6 (S)    0.0172  0.0037
  47.  H 6 (S)   -0.0001  0.0004
  48.  H 6 (px)  -0.0000  0.0000
  49.  H 6 (py)   0.0004  0.0001
  50.  H 6 (pz)   0.0001  0.0001


 NATURAL BOND ORBITAL ANALYSIS:

                       Occupancies       Lewis Structure    Low   High
           Occ.    -------------------  -----------------   occ   occ
  Cycle   Thresh.   Lewis   Non-Lewis     CR  BD  3C  LP    (L)   (NL)   Dev
 =============================================================================
   1(1)    1.90    15.94503   0.05497      2   6   0   0     0      0    0.03
 -----------------------------------------------------------------------------

 Structure accepted: No low occupancy Lewis orbitals

 --------------------------------------------------------
   Core                      3.99815 ( 99.954% of   4)
   Valence Lewis            11.94688 ( 99.557% of  12)
  ==================       ============================
   Total Lewis              15.94503 ( 99.656% of  16)
  -----------------------------------------------------
   Valence non-Lewis         0.04036 (  0.252% of  16)
   Rydberg non-Lewis         0.01461 (  0.091% of  16)
  ==================       ============================
   Total non-Lewis           0.05497 (  0.344% of  16)
 --------------------------------------------------------


       (Occupancy)   Bond orbital/ Coefficients/ Hybrids
 ---------------------------------------------------------------------------------
     1. (1.99937) BD ( 1) C   1 - C   2  
                ( 50.00%)   0.7071* C   1 s(  0.00%)p 1.00( 99.92%)d 0.00(  0.08%)
                                            0.0000  0.0000  0.0000  0.0000  0.9990
                                           -0.0356  0.0000  0.0000  0.0000  0.0000
                                            0.0000 -0.0289  0.0000  0.0000  0.0000
                ( 50.00%)   0.7071* C   2 s(  0.00%)p 1.00( 99.92%)d 0.00(  0.08%)
                                            0.0000  0.0000  0.0000  0.0000  0.9990
                                           -0.0356  0.0000  0.0000  0.0000  0.0000
                                            0.0000  0.0289  0.0000  0.0000  0.0000
     2. (1.99494) BD ( 2) C   1 - C   2  
                ( 50.00%)   0.7071* C   1 s( 35.16%)p 1.84( 64.80%)d 0.00(  0.04%)
                                            0.0002  0.5925 -0.0228 -0.0005  0.0000
                                            0.0000 -0.0000  0.0000 -0.8036 -0.0473
                                            0.0000  0.0000 -0.0000 -0.0029  0.0209
                ( 50.00%)   0.7071* C   2 s( 35.16%)p 1.84( 64.80%)d 0.00(  0.04%)
                                            0.0002  0.5925 -0.0228 -0.0005  0.0000
                                            0.0000 -0.0000  0.0000  0.8036  0.0473
                                            0.0000  0.0000  0.0000 -0.0029  0.0209
     3. (1.98814) BD ( 1) C   1 - H   3  
                ( 61.41%)   0.7836* C   1 s( 32.43%)p 2.08( 67.52%)d 0.00(  0.04%)
                                           -0.0002  0.5694  0.0093  0.0002  0.0000
                                            0.0000  0.7069 -0.0149  0.4183  0.0196
                                            0.0000  0.0000  0.0100 -0.0165 -0.0078
                ( 38.59%)   0.6212* H   3 s( 99.95%)p 0.00(  0.05%)
                                            0.9997  0.0013  0.0000 -0.0220 -0.0049
     4. (1.98814) BD ( 1) C   1 - H   4  
                ( 61.41%)   0.7836* C   1 s( 32.43%)p 2.08( 67.52%)d 0.00(  0.04%)
                                            0.0002 -0.5694 -0.0093 -0.0002  0.0000
                                            0.0000  0.7069 -0.0149 -0.4183 -0.0196
                                            0.0000  0.0000  0.0100  0.0165  0.0078
                ( 38.59%)   0.6212* H   4 s( 99.95%)p 0.00(  0.05%)
                                           -0.9997 -0.0013  0.0000 -0.0220  0.0049
     5. (1.98814) BD ( 1) C   2 - H   5  
                ( 61.41%)   0.7836* C   2 s( 32.43%)p 2.08( 67.52%)d 0.00(  0.04%)
                                           -0.0002  0.5694  0.0093  0.0002  0.0000
                                            0.0000  0.7069 -0.0149 -0.4183 -0.0196
                                            0.0000  0.0000 -0.0100 -0.0165 -0.0078
                ( 38.59%)   0.6212* H   5 s( 99.95%)p 0.00(  0.05%)
                                            0.9997  0.0013  0.0000 -0.0220  0.0049
     6. (1.98814) BD ( 1) C   2 - H   6  
                ( 61.41%)   0.7836* C   2 s( 32.43%)p 2.08( 67.52%)d 0.00(  0.04%)
                                            0.0002 -0.5694 -0.0093 -0.0002  0.0000
                                            0.0000  0.7069 -0.0149  0.4183  0.0196
                                            0.0000  0.0000 -0.0100  0.0165  0.0078
                ( 38.59%)   0.6212* H   6 s( 99.95%)p 0.00(  0.05%)
                                           -0.9997 -0.0013  0.0000 -0.0220 -0.0049
     7. (1.99908) CR ( 1) C   1           s(100.00%)p 0.00(  0.00%)
                                            1.0000  0.0001  0.0000  0.0000  0.0000
                                            0.0000 -0.0000  0.0000  0.0003  0.0000
                                            0.0000  0.0000 -0.0000 -0.0000 -0.0000
     8. (1.99908) CR ( 1) C   2           s(100.00%)p 0.00(  0.00%)
                                            1.0000  0.0001  0.0000  0.0000  0.0000
                                            0.0000 -0.0000  0.0000 -0.0003 -0.0000
                                            0.0000  0.0000  0.0000 -0.0000 -0.0000
     9. (0.00264) RY*( 1) C   1           s(  0.00%)p 1.00( 84.72%)d 0.18( 15.28%)
                                            0.0000 -0.0000  0.0000 -0.0000  0.0000
                                            0.0000  0.0249  0.9201 -0.0000  0.0000
                                            0.0000  0.0000 -0.3908 -0.0000 -0.0000
    10. (0.00148) RY*( 2) C   1           s( 10.65%)p 8.35( 88.92%)d 0.04(  0.43%)
                                           -0.0000  0.0053  0.3206 -0.0604  0.0000
                                            0.0000  0.0000 -0.0000 -0.0612  0.9410
                                            0.0000  0.0000  0.0000 -0.0570 -0.0329
    11. (0.00002) RY*( 3) C   1           s( 65.04%)p 0.07(  4.49%)d 0.47( 30.48%)
    12. (0.00000) RY*( 4) C   1           s( 95.16%)p 0.03(  2.97%)d 0.02(  1.87%)
    13. (0.00000) RY*( 5) C   1           s(  0.00%)p 1.00(100.00%)d 0.00(  0.00%)
    14. (0.00000) RY*( 6) C   1           s(  0.00%)p 0.00(  0.00%)d 1.00(100.00%)
    15. (0.00000) RY*( 7) C   1           s(  0.00%)p 1.00(  0.08%)d99.99( 99.92%)
    16. (0.00000) RY*( 8) C   1           s(  0.00%)p 1.00( 15.30%)d 5.54( 84.70%)
    17. (0.00000) RY*( 9) C   1           s( 16.34%)p 0.18(  2.96%)d 4.94( 80.70%)
    18. (0.00000) RY*(10) C   1           s( 12.79%)p 0.06(  0.81%)d 6.76( 86.41%)
    19. (0.00264) RY*( 1) C   2           s(  0.00%)p 1.00( 84.72%)d 0.18( 15.28%)
                                            0.0000 -0.0000  0.0000 -0.0000  0.0000
                                            0.0000  0.0249  0.9201  0.0000 -0.0000
                                            0.0000  0.0000  0.3908 -0.0000 -0.0000
    20. (0.00148) RY*( 2) C   2           s( 10.65%)p 8.35( 88.92%)d 0.04(  0.43%)
                                           -0.0000  0.0053  0.3206 -0.0604 -0.0000
                                           -0.0000  0.0000 -0.0000  0.0612 -0.9410
                                           -0.0000 -0.0000 -0.0000 -0.0570 -0.0329
    21. (0.00002) RY*( 3) C   2           s( 65.04%)p 0.07(  4.49%)d 0.47( 30.48%)
    22. (0.00000) RY*( 4) C   2           s( 95.16%)p 0.03(  2.97%)d 0.02(  1.87%)
    23. (0.00000) RY*( 5) C   2           s(  0.00%)p 1.00(100.00%)d 0.00(  0.00%)
    24. (0.00000) RY*( 6) C   2           s(  0.00%)p 0.00(  0.00%)d 1.00(100.00%)
    25. (0.00000) RY*( 7) C   2           s(  0.00%)p 1.00(  0.08%)d99.99( 99.92%)
    26. (0.00000) RY*( 8) C   2           s(  0.00%)p 1.00( 15.30%)d 5.54( 84.70%)
    27. (0.00000) RY*( 9) C   2           s( 16.34%)p 0.18(  2.96%)d 4.94( 80.70%)
    28. (0.00000) RY*(10) C   2           s( 12.79%)p 0.06(  0.81%)d 6.76( 86.41%)
    29. (0.00139) RY*( 1) H   3           s( 91.68%)p 0.09(  8.32%)
                                           -0.0012  0.9575  0.0000  0.0659 -0.2808
    30. (0.00016) RY*( 2) H   3           s(  0.00%)p 1.00(100.00%)
                                            0.0000  0.0000  1.0000  0.0000  0.0000
    31. (0.00002) RY*( 3) H   3           s(  0.63%)p99.99( 99.37%)
    32. (0.00001) RY*( 4) H   3           s(  7.74%)p11.93( 92.26%)
    33. (0.00139) RY*( 1) H   4           s( 91.68%)p 0.09(  8.32%)
                                           -0.0012  0.9575  0.0000 -0.0659 -0.2808
    34. (0.00016) RY*( 2) H   4           s(  0.00%)p 1.00(100.00%)
                                            0.0000  0.0000  1.0000  0.0000  0.0000
    35. (0.00002) RY*( 3) H   4           s(  0.63%)p99.99( 99.37%)
    36. (0.00001) RY*( 4) H   4           s(  7.74%)p11.93( 92.26%)
    37. (0.00139) RY*( 1) H   5           s( 91.68%)p 0.09(  8.32%)
                                           -0.0012  0.9575  0.0000  0.0659  0.2808
    38. (0.00016) RY*( 2) H   5           s(  0.00%)p 1.00(100.00%)
                                            0.0000  0.0000  1.0000  0.0000  0.0000
    39. (0.00002) RY*( 3) H   5           s(  0.63%)p99.99( 99.37%)
    40. (0.00001) RY*( 4) H   5           s(  7.74%)p11.93( 92.26%)
    41. (0.00139) RY*( 1) H   6           s( 91.68%)p 0.09(  8.32%)
                                           -0.0012  0.9575  0.0000 -0.0659  0.2808
    42. (0.00016) RY*( 2) H   6           s(  0.00%)p 1.00(100.00%)
                                            0.0000  0.0000  1.0000  0.0000  0.0000
    43. (0.00002) RY*( 3) H   6           s(  0.63%)p99.99( 99.37%)
    44. (0.00001) RY*( 4) H   6           s(  7.74%)p11.93( 92.26%)
    45. (0.00000) BD*( 1) C   1 - C   2  
                ( 50.00%)   0.7071* C   1 s(  0.00%)p 1.00( 99.92%)d 0.00(  0.08%)
                ( 50.00%)  -0.7071* C   2 s(  0.00%)p 1.00( 99.92%)d 0.00(  0.08%)
    46. (0.00432) BD*( 2) C   1 - C   2  
                ( 50.00%)   0.7071* C   1 s( 35.16%)p 1.84( 64.80%)d 0.00(  0.04%)
                                            0.0002  0.5925 -0.0228 -0.0005  0.0000
                                            0.0000 -0.0000  0.0000 -0.8036 -0.0473
                                            0.0000  0.0000 -0.0000 -0.0029  0.0209
                ( 50.00%)  -0.7071* C   2 s( 35.16%)p 1.84( 64.80%)d 0.00(  0.04%)
                                            0.0002  0.5925 -0.0228 -0.0005  0.0000
                                            0.0000 -0.0000  0.0000  0.8036  0.0473
                                            0.0000  0.0000  0.0000 -0.0029  0.0209
    47. (0.00901) BD*( 1) C   1 - H   3  
                ( 38.59%)   0.6212* C   1 s( 32.43%)p 2.08( 67.52%)d 0.00(  0.04%)
                                            0.0002 -0.5694 -0.0093 -0.0002 -0.0000
                                           -0.0000 -0.7069  0.0149 -0.4183 -0.0196
                                           -0.0000 -0.0000 -0.0100  0.0165  0.0078
                ( 61.41%)  -0.7836* H   3 s( 99.95%)p 0.00(  0.05%)
                                           -0.9997 -0.0013 -0.0000  0.0220  0.0049
    48. (0.00901) BD*( 1) C   1 - H   4  
                ( 38.59%)   0.6212* C   1 s( 32.43%)p 2.08( 67.52%)d 0.00(  0.04%)
                                           -0.0002  0.5694  0.0093  0.0002 -0.0000
                                           -0.0000 -0.7069  0.0149  0.4183  0.0196
                                           -0.0000 -0.0000 -0.0100 -0.0165 -0.0078
                ( 61.41%)  -0.7836* H   4 s( 99.95%)p 0.00(  0.05%)
                                            0.9997  0.0013 -0.0000  0.0220 -0.0049
    49. (0.00901) BD*( 1) C   2 - H   5  
                ( 38.59%)   0.6212* C   2 s( 32.43%)p 2.08( 67.52%)d 0.00(  0.04%)
                                            0.0002 -0.5694 -0.0093 -0.0002 -0.0000
                                           -0.0000 -0.7069  0.0149  0.4183  0.0196
                                           -0.0000 -0.0000  0.0100  0.0165  0.0078
                ( 61.41%)  -0.7836* H   5 s( 99.95%)p 0.00(  0.05%)
                                           -0.9997 -0.0013 -0.0000  0.0220 -0.0049
    50. (0.00901) BD*( 1) C   2 - H   6  
                ( 38.59%)   0.6212* C   2 s( 32.43%)p 2.08( 67.52%)d 0.00(  0.04%)
                                           -0.0002  0.5694  0.0093  0.0002 -0.0000
                                           -0.0000 -0.7069  0.0149 -0.4183 -0.0196
                                           -0.0000 -0.0000  0.0100 -0.0165 -0.0078
                ( 61.41%)  -0.7836* H   6 s( 99.95%)p 0.00(  0.05%)
                                            0.9997  0.0013 -0.0000  0.0220  0.0049


 NHO Directionality and "Bond Bending" (deviations from line of nuclear centers)

         [Thresholds for printing:  angular deviation  >  1.0 degree]
                                    hybrid p-character > 25.0%
                                    orbital occupancy  >  0.10e

                                Line of Centers        Hybrid 1              Hybrid 2
                                ---------------  -------------------   ------------------
                NBO               Theta   Phi    Theta   Phi    Dev    Theta   Phi    Dev
 ========================================================================================
     1. BD (   1) C   1 - C   2   180.0    0.0    90.0    0.0  90.0     90.0    0.0  90.0
     3. BD (   1) C   1 - H   3    70.3   90.0    57.7   90.0  12.7      --     --    --
     4. BD (   1) C   1 - H   4    70.3  270.0    57.7  270.0  12.7      --     --    --
     5. BD (   1) C   2 - H   5   109.7   90.0   122.3   90.0  12.7      --     --    --
     6. BD (   1) C   2 - H   6   109.7  270.0   122.3  270.0  12.7      --     --    --


 Second Order Perturbation Theory Analysis of Fock Matrix in NBO Basis

     Threshold for printing:   0.50 kcal/mol
                                                                              E(2)  E(j)-E(i) F(i,j)
         Donor NBO (i)                     Acceptor NBO (j)                 kcal/mol   a.u.    a.u. 
 ===================================================================================================

 within unit  1
   2. BD (   2) C   1 - C   2        / 47. BD*(   1) C   1 - H   3            0.90    1.20    0.029
   2. BD (   2) C   1 - C   2        / 48. BD*(   1) C   1 - H   4            0.90    1.20    0.029
   2. BD (   2) C   1 - C   2        / 49. BD*(   1) C   2 - H   5            0.90    1.20    0.029
   2. BD (   2) C   1 - C   2        / 50. BD*(   1) C   2 - H   6            0.90    1.20    0.029
   3. BD (   1) C   1 - H   3        / 19. RY*(   1) C   2                    0.99    1.78    0.038
   3. BD (   1) C   1 - H   3        / 20. RY*(   2) C   2                    0.55    1.16    0.023
   3. BD (   1) C   1 - H   3        / 46. BD*(   2) C   1 - C   2            1.00    1.20    0.031
   3. BD (   1) C   1 - H   3        / 50. BD*(   1) C   2 - H   6            3.84    1.00    0.055
   4. BD (   1) C   1 - H   4        / 19. RY*(   1) C   2                    0.99    1.78    0.038
   4. BD (   1) C   1 - H   4        / 20. RY*(   2) C   2                    0.55    1.16    0.023
   4. BD (   1) C   1 - H   4        / 46. BD*(   2) C   1 - C   2            1.00    1.20    0.031
   4. BD (   1) C   1 - H   4        / 49. BD*(   1) C   2 - H   5            3.84    1.00    0.055
   5. BD (   1) C   2 - H   5        /  9. RY*(   1) C   1                    0.99    1.78    0.038
   5. BD (   1) C   2 - H   5        / 10. RY*(   2) C   1                    0.55    1.16    0.023
   5. BD (   1) C   2 - H   5        / 46. BD*(   2) C   1 - C   2            1.00    1.20    0.031
   5. BD (   1) C   2 - H   5        / 48. BD*(   1) C   1 - H   4            3.84    1.00    0.055
   6. BD (   1) C   2 - H   6        /  9. RY*(   1) C   1                    0.99    1.78    0.038
   6. BD (   1) C   2 - H   6        / 10. RY*(   2) C   1                    0.55    1.16    0.023
   6. BD (   1) C   2 - H   6        / 46. BD*(   2) C   1 - C   2            1.00    1.20    0.031
   6. BD (   1) C   2 - H   6        / 47. BD*(   1) C   1 - H   3            3.84    1.00    0.055
   7. CR (   1) C   1                / 20. RY*(   2) C   2                    3.14   10.68    0.163
   7. CR (   1) C   1                / 46. BD*(   2) C   1 - C   2            1.82   10.72    0.125
   8. CR (   1) C   2                / 10. RY*(   2) C   1                    3.14   10.68    0.163
   8. CR (   1) C   2                / 46. BD*(   2) C   1 - C   2            1.82   10.72    0.125


 Natural Bond Orbitals (Summary):

                                                            Principal Delocalizations
           NBO                        Occupancy    Energy   (geminal,vicinal,remote)
 ====================================================================================
 Molecular unit  1  (C2H4)
     1. BD (   1) C   1 - C   2          1.99937    -0.26822   
     2. BD (   2) C   1 - C   2          1.99494    -0.71522  47(g),48(g),49(g),50(g)
     3. BD (   1) C   1 - H   3          1.98814    -0.51988  50(v),46(g),19(v),20(v)
     4. BD (   1) C   1 - H   4          1.98814    -0.51988  49(v),46(g),19(v),20(v)
     5. BD (   1) C   2 - H   5          1.98814    -0.51988  48(v),46(g),9(v),10(v)
     6. BD (   1) C   2 - H   6          1.98814    -0.51988  47(v),46(g),9(v),10(v)
     7. CR (   1) C   1                  1.99908   -10.03693  20(v),46(g)
     8. CR (   1) C   2                  1.99908   -10.03693  10(v),46(g)
     9. RY*(   1) C   1                  0.00264     1.25808   
    10. RY*(   2) C   1                  0.00148     0.64138   
    11. RY*(   3) C   1                  0.00002     1.37513   
    12. RY*(   4) C   1                  0.00000     4.01649   
    13. RY*(   5) C   1                  0.00000     0.58864   
    14. RY*(   6) C   1                  0.00000     1.90823   
    15. RY*(   7) C   1                  0.00000     1.95645   
    16. RY*(   8) C   1                  0.00000     2.15958   
    17. RY*(   9) C   1                  0.00000     2.39363   
    18. RY*(  10) C   1                  0.00000     2.35035   
    19. RY*(   1) C   2                  0.00264     1.25808   
    20. RY*(   2) C   2                  0.00148     0.64138   
    21. RY*(   3) C   2                  0.00002     1.37513   
    22. RY*(   4) C   2                  0.00000     4.01649   
    23. RY*(   5) C   2                  0.00000     0.58864   
    24. RY*(   6) C   2                  0.00000     1.90823   
    25. RY*(   7) C   2                  0.00000     1.95645   
    26. RY*(   8) C   2                  0.00000     2.15958   
    27. RY*(   9) C   2                  0.00000     2.39363   
    28. RY*(  10) C   2                  0.00000     2.35035   
    29. RY*(   1) H   3                  0.00139     0.76556   
    30. RY*(   2) H   3                  0.00016     2.20460   
    31. RY*(   3) H   3                  0.00002     2.93103   
    32. RY*(   4) H   3                  0.00001     2.26268   
    33. RY*(   1) H   4                  0.00139     0.76556   
    34. RY*(   2) H   4                  0.00016     2.20460   
    35. RY*(   3) H   4                  0.00002     2.93103   
    36. RY*(   4) H   4                  0.00001     2.26268   
    37. RY*(   1) H   5                  0.00139     0.76556   
    38. RY*(   2) H   5                  0.00016     2.20460   
    39. RY*(   3) H   5                  0.00002     2.93103   
    40. RY*(   4) H   5                  0.00001     2.26268   
    41. RY*(   1) H   6                  0.00139     0.76556   
    42. RY*(   2) H   6                  0.00016     2.20460   
    43. RY*(   3) H   6                  0.00002     2.93103   
    44. RY*(   4) H   6                  0.00001     2.26268   
    45. BD*(   1) C   1 - C   2          0.00000     0.05450   
    46. BD*(   2) C   1 - C   2          0.00432     0.68037   
    47. BD*(   1) C   1 - H   3          0.00901     0.48362   
    48. BD*(   1) C   1 - H   4          0.00901     0.48362   
    49. BD*(   1) C   2 - H   5          0.00901     0.48362   
    50. BD*(   1) C   2 - H   6          0.00901     0.48362   
       -------------------------------
              Total Lewis   15.94503  ( 99.6564%)
        Valence non-Lewis    0.04036  (  0.2522%)
        Rydberg non-Lewis    0.01461  (  0.0913%)
       -------------------------------
            Total unit  1   16.00000  (100.0000%)
           Charge unit  1    0.00000
 Variable Step   Value    
 -------- ---- -----------
     6       4    1.844224
 ---------------------------------------------------------------------------------------------------
                            Z-MATRIX (ANGSTROMS AND DEGREES)
   CD    Cent   Atom    N1       Length/X        N2       Alpha/Y        N3        Beta/Z          J
 ---------------------------------------------------------------------------------------------------
      1      1  C 
      2      2  C        1   1.321406(     1)
      3      3  H        1   1.083410(     2)      2  105.666(     6)
      4      4  H        1   1.083410(     3)      2  105.666(     7)      3  180.000(    10)      0
      5      5  H        2   1.083410(     4)      1  105.666(     8)      3   -0.000(    11)      0
      6      6  H        2   1.083410(     5)      1  105.666(     9)      3 -180.000(    12)      0
 ---------------------------------------------------------------------------------------------------
                         Z-Matrix orientation:                         
 ---------------------------------------------------------------------
 Center     Atomic      Atomic             Coordinates (Angstroms)
 Number     Number       Type             X           Y           Z
 ---------------------------------------------------------------------
      1          6           0        0.000000    0.000000    0.000000
      2          6           0        0.000000    0.000000    1.321406
      3          1           0        1.043162    0.000000   -0.292557
      4          1           0       -1.043162   -0.000000   -0.292557
      5          1           0        1.043162    0.000000    1.613963
      6          1           0       -1.043162   -0.000000    1.613963
 ---------------------------------------------------------------------
                    Distance matrix (angstroms):
                    1          2          3          4          5
     1  C    0.000000
     2  C    1.321406   0.000000
     3  H    1.083410   1.921734   0.000000
     4  H    1.083410   1.921734   2.086324   0.000000
     5  H    1.921734   1.083410   1.906520   2.826228   0.000000
     6  H    1.921734   1.083410   2.826228   1.906520   2.086324
                    6
     6  H    0.000000
 Stoichiometry    C2H4
 Framework group  D2H[C2"(C.C),SG(H4)]
 Deg. of freedom     3
 Full point group                 D2H     NOp   8
 Largest Abelian subgroup         D2H     NOp   8
 Largest concise Abelian subgroup D2      NOp   4
                         Standard orientation:                         
 ---------------------------------------------------------------------
 Center     Atomic      Atomic             Coordinates (Angstroms)
 Number     Number       Type             X           Y           Z
 ---------------------------------------------------------------------
      1          6           0       -0.000000    0.000000    0.660703
      2          6           0        0.000000    0.000000   -0.660703
      3          1           0        0.000000    1.043162    0.953260
      4          1           0       -0.000000   -1.043162    0.953260
      5          1           0        0.000000    1.043162   -0.953260
      6          1           0       -0.000000   -1.043162   -0.953260
 ---------------------------------------------------------------------
 Rotational constants (GHZ):         115.2042588          35.7412418          27.2783438
 Standard basis: 6-31G(d,p) (6D, 7F)
 There are    12 symmetry adapted cartesian basis functions of AG  symmetry.
 There are     2 symmetry adapted cartesian basis functions of B1G symmetry.
 There are     4 symmetry adapted cartesian basis functions of B2G symmetry.
 There are     7 symmetry adapted cartesian basis functions of B3G symmetry.
 There are     2 symmetry adapted cartesian basis functions of AU  symmetry.
 There are    12 symmetry adapted cartesian basis functions of B1U symmetry.
 There are     7 symmetry adapted cartesian basis functions of B2U symmetry.
 There are     4 symmetry adapted cartesian basis functions of B3U symmetry.
 There are    12 symmetry adapted basis functions of AG  symmetry.
 There are     2 symmetry adapted basis functions of B1G symmetry.
 There are     4 symmetry adapted basis functions of B2G symmetry.
 There are     7 symmetry adapted basis functions of B3G symmetry.
 There are     2 symmetry adapted basis functions of AU  symmetry.
 There are    12 symmetry adapted basis functions of B1U symmetry.
 There are     7 symmetry adapted basis functions of B2U symmetry.
 There are     4 symmetry adapted basis functions of B3U symmetry.
    50 basis functions,    84 primitive gaussians,    50 cartesian basis functions
     8 alpha electrons        8 beta electrons
       nuclear repulsion energy        34.1848631629 Hartrees.
 NAtoms=    6 NActive=    6 NUniq=    2 SFac= 4.00D+00 NAtFMM=   60 NAOKFM=F Big=F
 Integral buffers will be    131072 words long.
 Raffenetti 2 integral format.
 Two-electron integral symmetry is turned on.
 One-electron integrals computed using PRISM.
 NBasis=    50 RedAO= T EigKep=  5.68D-03  NBF=    12     2     4     7     2    12     7     4
 NBsUse=    50 1.00D-06 EigRej= -1.00D+00 NBFU=    12     2     4     7     2    12     7     4
 Initial guess from the checkpoint file:  "ethylene-rigidscan-bent-dec-M-B3LYP.chk"
 B after Tr=    -0.000000    0.000000   -0.000000
         Rot=    1.000000   -0.000000    0.000000   -0.000000 Ang=   0.00 deg.
 Initial guess orbital symmetries:
       Occupied  (AG) (B1U) (AG) (B1U) (B2U) (AG) (B3G) (B3U)
       Virtual   (B2G) (AG) (B2U) (B1U) (B3G) (B1U) (AG) (B3U)
                 (B2G) (AG) (B2U) (B1U) (B2U) (B3G) (B1U) (AG)
                 (B1U) (B1G) (B3G) (B3U) (AU) (B2U) (B3G) (AG)
                 (AG) (B1U) (B2G) (B3U) (B2U) (B2G) (B1U) (AG)
                 (B1G) (B1U) (AU) (B3G) (B2U) (AG) (B3G) (B1U)
                 (AG) (B1U)
 ExpMin= 1.61D-01 ExpMax= 3.05D+03 ExpMxC= 4.57D+02 IAcc=2 IRadAn=         4 AccDes= 0.00D+00
 Harris functional with IExCor=  402 and IRadAn=       4 diagonalized for initial guess.
 HarFok:  IExCor=  402 AccDes= 0.00D+00 IRadAn=         4 IDoV= 1 UseB2=F ITyADJ=14
 ICtDFT=  3500011 ScaDFX=  1.000000  1.000000  1.000000  1.000000
 FoFCou: FMM=F IPFlag=           0 FMFlag=      100000 FMFlg1=           0
         NFxFlg=           0 DoJE=T BraDBF=F KetDBF=T FulRan=T
         wScrn=  0.000000 ICntrl=       500 IOpCl=  0 I1Cent=   200000004 NGrid=           0
         NMat0=    1 NMatS0=      1 NMatT0=    0 NMatD0=    1 NMtDS0=    0 NMtDT0=    0
 Petite list used in FoFCou.
 Keep R1 ints in memory in symmetry-blocked form, NReq=7790938.
 Requested convergence on RMS density matrix=1.00D-08 within 128 cycles.
 Requested convergence on MAX density matrix=1.00D-06.
 Requested convergence on             energy=1.00D-06.
 No special actions if energy rises.
 Integral accuracy reduced to 1.0D-05 until final iterations.
 Initial convergence to 1.0D-05 achieved.  Increase integral accuracy.
 SCF Done:  E(RB3LYP) =  -78.5403964955     A.U. after    9 cycles
            NFock=  9  Conv=0.85D-09     -V/T= 2.0082

 **********************************************************************

            Population analysis using the SCF density.

 **********************************************************************

 Orbital symmetries:
       Occupied  (AG) (B1U) (AG) (B1U) (B2U) (B3G) (AG) (B3U)
       Virtual   (B2G) (AG) (B2U) (B1U) (B3G) (B1U) (AG) (B3U)
                 (B2G) (AG) (B1U) (B2U) (B2U) (B3G) (B1U) (AG)
                 (B1U) (B3G) (B1G) (B3U) (AU) (B2U) (B3G) (AG)
                 (AG) (B1U) (B2G) (B3U) (B1U) (B2G) (B2U) (AG)
                 (B1G) (B1U) (AU) (B3G) (B2U) (B3G) (AG) (B1U)
                 (AG) (B1U)
 The electronic state is 1-AG.
 Alpha  occ. eigenvalues --  -10.17500 -10.17403  -0.77736  -0.53894  -0.51903
 Alpha  occ. eigenvalues --   -0.36470  -0.35158  -0.27033
 Alpha virt. eigenvalues --    0.02542   0.06210   0.14219   0.17178   0.25927
 Alpha virt. eigenvalues --    0.28513   0.45810   0.54573   0.64402   0.65391
 Alpha virt. eigenvalues --    0.76175   0.76961   0.82785   0.86615   0.86708
 Alpha virt. eigenvalues --    0.87177   1.11525   1.27394   1.33388   1.45534
 Alpha virt. eigenvalues --    1.50006   1.64675   1.83111   1.87098   2.11657
 Alpha virt. eigenvalues --    2.20015   2.21254   2.23245   2.39841   2.42308
 Alpha virt. eigenvalues --    2.44945   2.48323   2.58985   2.70098   2.80689
 Alpha virt. eigenvalues --    2.90815   3.19107   3.38688   3.58629   3.76631
 Alpha virt. eigenvalues --    4.24998   4.84753
          Condensed to atoms (all electrons):
               1          2          3          4          5          6
     1  C    4.888694   0.634724   0.398535   0.398535  -0.058577  -0.058577
     2  C    0.634724   4.888694  -0.058577  -0.058577   0.398535   0.398535
     3  H    0.398535  -0.058577   0.596566  -0.024612  -0.023000   0.009421
     4  H    0.398535  -0.058577  -0.024612   0.596566   0.009421  -0.023000
     5  H   -0.058577   0.398535  -0.023000   0.009421   0.596566  -0.024612
     6  H   -0.058577   0.398535   0.009421  -0.023000  -0.024612   0.596566
 Mulliken charges:
               1
     1  C   -0.203335
     2  C   -0.203335
     3  H    0.101667
     4  H    0.101667
     5  H    0.101667
     6  H    0.101667
 Sum of Mulliken charges =   0.00000
 Mulliken charges with hydrogens summed into heavy atoms:
               1
     1  C    0.000000
     2  C    0.000000
 Electronic spatial extent (au):  <R**2>=             77.0739
 Charge=              0.0000 electrons
 Dipole moment (field-independent basis, Debye):
    X=             -0.0000    Y=              0.0000    Z=              0.0000  Tot=              0.0000
 Quadrupole moment (field-independent basis, Debye-Ang):
   XX=            -15.0121   YY=            -10.8215   ZZ=            -14.3066
   XY=              0.0000   XZ=              0.0000   YZ=             -0.0000
 Traceless Quadrupole moment (field-independent basis, Debye-Ang):
   XX=             -1.6321   YY=              2.5586   ZZ=             -0.9265
   XY=              0.0000   XZ=              0.0000   YZ=             -0.0000
 Octapole moment (field-independent basis, Debye-Ang**2):
  XXX=             -0.0000  YYY=              0.0000  ZZZ=              0.0000  XYY=             -0.0000
  XXY=              0.0000  XXZ=              0.0000  XZZ=             -0.0000  YZZ=              0.0000
  YYZ=              0.0000  XYZ=             -0.0000
 Hexadecapole moment (field-independent basis, Debye-Ang**3):
 XXXX=            -15.5648 YYYY=            -26.7798 ZZZZ=            -62.9165 XXXY=             -0.0000
 XXXZ=              0.0000 YYYX=             -0.0000 YYYZ=             -0.0000 ZZZX=              0.0000
 ZZZY=             -0.0000 XXYY=             -8.1464 XXZZ=            -12.9671 YYZZ=            -13.8456
 XXYZ=              0.0000 YYXZ=              0.0000 ZZXY=             -0.0000
 N-N= 3.418486316294D+01 E-N=-2.498373016829D+02  KE= 7.789919479442D+01
 Symmetry AG   KE= 3.737654088448D+01
 Symmetry B1G  KE= 3.460164307752D-34
 Symmetry B2G  KE= 1.360905739243D-32
 Symmetry B3G  KE= 2.183558580352D+00
 Symmetry AU   KE= 4.180092153227D-34
 Symmetry B1U  KE= 3.447361518630D+01
 Symmetry B2U  KE= 1.801519920990D+00
 Symmetry B3U  KE= 2.063960222290D+00
 ******************************Gaussian NBO Version 3.1******************************
             N A T U R A L   A T O M I C   O R B I T A L   A N D
          N A T U R A L   B O N D   O R B I T A L   A N A L Y S I S
 ******************************Gaussian NBO Version 3.1******************************

       /RESON  / : Allow strongly delocalized NBO set
       /DMNAO  / : Print the NAO density matrix
       /BNDIDX / : Print bond indices based on the NAO density matrix
       /MULORB / : Print Mulliken populations by orbital and atom

 Analyzing the SCF density

 Job title: Title Card Required                                             

 Storage needed:      7784 in NPA,     10201 in NBO (2147483420 available)


 Input atomic orbitals, gross Mulliken populations:

  AO  Atom No lang  Mulliken Population    Atom No      Total
 -------------------------------------------------------------------------------
   1    C  1  S        1.9917873
   2    C  1  S        0.7047043
   3    C  1  px       0.5429750
   4    C  1  py       0.7335300
   5    C  1  pz       0.7783662
   6    C  1  S        0.5584404
   7    C  1  px       0.4446807
   8    C  1  py       0.2439286
   9    C  1  pz       0.2163803
  10    C  1  dxx     -0.0251777
  11    C  1  dxz      0.0059714
  12    C  1  dzz     -0.0071803
  13    C  1  dxy      0.0000000
  14    C  1  dyy      0.0058997
  15    C  1  dyz      0.0090289
                                             C  1      6.2033347
  16    C  2  S        1.9917873
  17    C  2  S        0.7047043
  18    C  2  px       0.5429750
  19    C  2  py       0.7335300
  20    C  2  pz       0.7783662
  21    C  2  S        0.5584404
  22    C  2  px       0.4446807
  23    C  2  py       0.2439286
  24    C  2  pz       0.2163803
  25    C  2  dxx     -0.0251777
  26    C  2  dxz      0.0059714
  27    C  2  dzz     -0.0071803
  28    C  2  dxy      0.0000000
  29    C  2  dyy      0.0058997
  30    C  2  dyz      0.0090289
                                             C  2      6.2033347
  31    H  3  S        0.5274208
  32    H  3  S        0.3562886
  33    H  3  px       0.0032223
  34    H  3  py       0.0077034
  35    H  3  pz       0.0036976
                                             H  3      0.8983327
  36    H  4  S        0.5274208
  37    H  4  S        0.3562886
  38    H  4  px       0.0032223
  39    H  4  py       0.0077034
  40    H  4  pz       0.0036976
                                             H  4      0.8983327
  41    H  5  S        0.5274208
  42    H  5  S        0.3562886
  43    H  5  px       0.0032223
  44    H  5  py       0.0077034
  45    H  5  pz       0.0036976
                                             H  5      0.8983327
  46    H  6  S        0.5274208
  47    H  6  S        0.3562886
  48    H  6  px       0.0032223
  49    H  6  py       0.0077034
  50    H  6  pz       0.0036976
                                             H  6      0.8983327

 Total number of electrons:   16.000000


 Mayer-Mulliken atom-atom bond order matrix:                                   

     Atom    1       2       3       4       5       6
     ---- ------  ------  ------  ------  ------  ------
   1.  C  0.0000  1.9705  0.9750  0.9750 -0.0146 -0.0146
   2.  C  1.9705  0.0000 -0.0146 -0.0146  0.9750  0.9750
   3.  H  0.9750 -0.0146  0.0000  0.0032 -0.0062  0.0090
   4.  H  0.9750 -0.0146  0.0032  0.0000  0.0090 -0.0062
   5.  H -0.0146  0.9750 -0.0062  0.0090  0.0000  0.0032
   6.  H -0.0146  0.9750  0.0090 -0.0062  0.0032  0.0000


 Mayer-Mulliken valencies by atom:                                             

     Atom    1
     ---- ------
   1.  C  3.8914
   2.  C  3.8914
   3.  H  0.9664
   4.  H  0.9664
   5.  H  0.9664
   6.  H  0.9664
 GSVD:  LWork=        1156 too small for GESVD, short by        1316 words or        1316 for optimal perf.


 NATURAL POPULATIONS:  Natural atomic orbital occupancies 
                                                          
   NAO  Atom  No  lang   Type(AO)    Occupancy      Energy
 ----------------------------------------------------------
     1    C    1  S      Cor( 1S)     1.99900     -10.03610
     2    C    1  S      Val( 2S)     1.07571      -0.22592
     3    C    1  S      Ryd( 3S)     0.00084       0.98880
     4    C    1  S      Ryd( 4S)     0.00001       4.17157
     5    C    1  px     Val( 2p)     0.99761      -0.10453
     6    C    1  px     Ryd( 3p)     0.00111       0.58436
     7    C    1  py     Val( 2p)     1.25142      -0.03240
     8    C    1  py     Ryd( 3p)     0.00216       0.98835
     9    C    1  pz     Val( 2p)     1.12678      -0.06402
    10    C    1  pz     Ryd( 3p)     0.00442       0.54275
    11    C    1  dxy    Ryd( 3d)     0.00000       1.91636
    12    C    1  dxz    Ryd( 3d)     0.00092       1.95314
    13    C    1  dyz    Ryd( 3d)     0.00058       2.33757
    14    C    1  dx2y2  Ryd( 3d)     0.00069       2.71954
    15    C    1  dz2    Ryd( 3d)     0.00071       2.54695

    16    C    2  S      Cor( 1S)     1.99900     -10.03610
    17    C    2  S      Val( 2S)     1.07571      -0.22592
    18    C    2  S      Ryd( 3S)     0.00084       0.98880
    19    C    2  S      Ryd( 4S)     0.00001       4.17157
    20    C    2  px     Val( 2p)     0.99761      -0.10453
    21    C    2  px     Ryd( 3p)     0.00111       0.58436
    22    C    2  py     Val( 2p)     1.25142      -0.03240
    23    C    2  py     Ryd( 3p)     0.00216       0.98835
    24    C    2  pz     Val( 2p)     1.12678      -0.06402
    25    C    2  pz     Ryd( 3p)     0.00442       0.54275
    26    C    2  dxy    Ryd( 3d)     0.00000       1.91636
    27    C    2  dxz    Ryd( 3d)     0.00092       1.95314
    28    C    2  dyz    Ryd( 3d)     0.00058       2.33757
    29    C    2  dx2y2  Ryd( 3d)     0.00069       2.71954
    30    C    2  dz2    Ryd( 3d)     0.00071       2.54695

    31    H    3  S      Val( 1S)     0.76665       0.09026
    32    H    3  S      Ryd( 2S)     0.00158       0.61197
    33    H    3  px     Ryd( 2p)     0.00018       2.20007
    34    H    3  py     Ryd( 2p)     0.00043       2.98913
    35    H    3  pz     Ryd( 2p)     0.00018       2.36988

    36    H    4  S      Val( 1S)     0.76665       0.09026
    37    H    4  S      Ryd( 2S)     0.00158       0.61197
    38    H    4  px     Ryd( 2p)     0.00018       2.20007
    39    H    4  py     Ryd( 2p)     0.00043       2.98913
    40    H    4  pz     Ryd( 2p)     0.00018       2.36988

    41    H    5  S      Val( 1S)     0.76665       0.09026
    42    H    5  S      Ryd( 2S)     0.00158       0.61197
    43    H    5  px     Ryd( 2p)     0.00018       2.20007
    44    H    5  py     Ryd( 2p)     0.00043       2.98913
    45    H    5  pz     Ryd( 2p)     0.00018       2.36988

    46    H    6  S      Val( 1S)     0.76665       0.09026
    47    H    6  S      Ryd( 2S)     0.00158       0.61197
    48    H    6  px     Ryd( 2p)     0.00018       2.20007
    49    H    6  py     Ryd( 2p)     0.00043       2.98913
    50    H    6  pz     Ryd( 2p)     0.00018       2.36988


 Summary of Natural Population Analysis:                  
                                                          
                                       Natural Population 
                Natural  -----------------------------------------------
    Atom  No    Charge         Core      Valence    Rydberg      Total
 -----------------------------------------------------------------------
      C    1   -0.46196      1.99900     4.45152    0.01144     6.46196
      C    2   -0.46196      1.99900     4.45152    0.01144     6.46196
      H    3    0.23098      0.00000     0.76665    0.00237     0.76902
      H    4    0.23098      0.00000     0.76665    0.00237     0.76902
      H    5    0.23098      0.00000     0.76665    0.00237     0.76902
      H    6    0.23098      0.00000     0.76665    0.00237     0.76902
 =======================================================================
   * Total *    0.00000      3.99801    11.96964    0.03236    16.00000

                                 Natural Population      
 --------------------------------------------------------
   Core                       3.99801 ( 99.9502% of   4)
   Valence                   11.96964 ( 99.7470% of  12)
   Natural Minimal Basis     15.96764 ( 99.7978% of  16)
   Natural Rydberg Basis      0.03236 (  0.2022% of  16)
 --------------------------------------------------------

    Atom  No          Natural Electron Configuration
 ----------------------------------------------------------------------------
      C    1      [core]2S( 1.08)2p( 3.38)3p( 0.01)
      C    2      [core]2S( 1.08)2p( 3.38)3p( 0.01)
      H    3            1S( 0.77)
      H    4            1S( 0.77)
      H    5            1S( 0.77)
      H    6            1S( 0.77)


 Wiberg bond index matrix in the NAO basis:                                    

     Atom    1       2       3       4       5       6
     ---- ------  ------  ------  ------  ------  ------
   1.  C  0.0000  2.0260  0.9275  0.9275  0.0058  0.0058
   2.  C  2.0260  0.0000  0.0058  0.0058  0.9275  0.9275
   3.  H  0.9275  0.0058  0.0000  0.0008  0.0010  0.0147
   4.  H  0.9275  0.0058  0.0008  0.0000  0.0147  0.0010
   5.  H  0.0058  0.9275  0.0010  0.0147  0.0000  0.0008
   6.  H  0.0058  0.9275  0.0147  0.0010  0.0008  0.0000


 Wiberg bond index, Totals by atom:                                            

     Atom    1
     ---- ------
   1.  C  3.8926
   2.  C  3.8926
   3.  H  0.9497
   4.  H  0.9497
   5.  H  0.9497
   6.  H  0.9497


 Atom-atom overlap-weighted NAO bond order:                                    

     Atom    1       2       3       4       5       6
     ---- ------  ------  ------  ------  ------  ------
   1.  C  0.0000  1.3507  0.7694  0.7694  0.0069  0.0069
   2.  C  1.3507  0.0000  0.0069  0.0069  0.7694  0.7694
   3.  H  0.7694  0.0069  0.0000  0.0079 -0.0093  0.0088
   4.  H  0.7694  0.0069  0.0079  0.0000  0.0088 -0.0093
   5.  H  0.0069  0.7694 -0.0093  0.0088  0.0000  0.0079
   6.  H  0.0069  0.7694  0.0088 -0.0093  0.0079  0.0000


 Atom-atom overlap-weighted NAO bond order, Totals by atom:                    

     Atom    1
     ---- ------
   1.  C  2.9032
   2.  C  2.9032
   3.  H  0.7836
   4.  H  0.7836
   5.  H  0.7836
   6.  H  0.7836


 MO bond order:                                                                

     Atom    1       2       3       4       5       6
     ---- ------  ------  ------  ------  ------  ------
   1.  C  0.0000  0.7504  1.5692  0.2717  0.0390 -0.0106
   2.  C  0.7504  0.0000  0.1123  0.0529  0.8211 -0.5125
   3.  H  1.5692  0.1123  0.0000  0.0077 -0.0009  0.0774
   4.  H  0.2717  0.0529  0.0077  0.0000  0.0771 -0.0136
   5.  H  0.0390  0.8211 -0.0009  0.0771  0.0000 -0.0010
   6.  H -0.0106 -0.5125  0.0774 -0.0136 -0.0010  0.0000


 MO atomic valencies:                                                          

     Atom    1
     ---- ------
   1.  C  2.6196
   2.  C  1.2241
   3.  H  1.7656
   4.  H  0.3958
   5.  H  0.9353
   6.  H -0.4604


 NAO density matrix:                                                           

          NAO        1       2       3       4       5       6       7       8
      ---------- ------- ------- ------- ------- ------- ------- ------- -------
   1.  C 1 (S)    1.9990 -0.0000  0.0000  0.0000  0.0000 -0.0000 -0.0000 -0.0000
   2.  C 1 (S)   -0.0000  1.0757 -0.0000 -0.0000 -0.0000 -0.0000  0.0000  0.0000
   3.  C 1 (S)    0.0000 -0.0000  0.0008  0.0000 -0.0000  0.0000  0.0000 -0.0000
   4.  C 1 (S)    0.0000 -0.0000  0.0000  0.0000 -0.0000  0.0000 -0.0000  0.0000
   5.  C 1 (px)   0.0000 -0.0000 -0.0000 -0.0000  0.9976 -0.0333  0.0000  0.0000
   6.  C 1 (px)  -0.0000 -0.0000  0.0000  0.0000 -0.0333  0.0011 -0.0000 -0.0000
   7.  C 1 (py)  -0.0000  0.0000  0.0000 -0.0000  0.0000 -0.0000  1.2514 -0.0264
   8.  C 1 (py)  -0.0000  0.0000 -0.0000  0.0000  0.0000 -0.0000 -0.0264  0.0022
   9.  C 1 (pz)   0.0180  0.1203  0.0277  0.0009 -0.0000  0.0000 -0.0000  0.0000
  10.  C 1 (pz)  -0.0022  0.0029  0.0019 -0.0000 -0.0000  0.0000  0.0000  0.0000
  11.  C 1 (d1)   0.0000 -0.0000  0.0000  0.0000  0.0000 -0.0000  0.0000 -0.0000
  12.  C 1 (d2)  -0.0000 -0.0000  0.0000  0.0000 -0.0303  0.0010 -0.0000 -0.0000
  13.  C 1 (d3)   0.0000 -0.0000  0.0000  0.0000 -0.0000  0.0000  0.0114 -0.0011
  14.  C 1 (d4)   0.0031 -0.0247 -0.0003 -0.0000  0.0000 -0.0000 -0.0000  0.0000
  15.  C 1 (d5)  -0.0004 -0.0013 -0.0007 -0.0000 -0.0000  0.0000  0.0000 -0.0000
  16.  C 2 (S)    0.0003  0.0089  0.0127  0.0003 -0.0000 -0.0000 -0.0000  0.0000
  17.  C 2 (S)    0.0089  0.2849 -0.0065 -0.0029 -0.0000 -0.0000  0.0000  0.0000
  18.  C 2 (S)    0.0127 -0.0065  0.0007 -0.0000 -0.0000  0.0000  0.0000 -0.0000
  19.  C 2 (S)    0.0003 -0.0029 -0.0000 -0.0000 -0.0000  0.0000  0.0000 -0.0000
  20.  C 2 (px)  -0.0000 -0.0000 -0.0000 -0.0000  0.9976 -0.0333 -0.0000  0.0000
  21.  C 2 (px)   0.0000  0.0000  0.0000  0.0000 -0.0333  0.0011  0.0000  0.0000
  22.  C 2 (py)  -0.0000 -0.0000 -0.0000 -0.0000 -0.0000 -0.0000  0.1456  0.0415
  23.  C 2 (py)  -0.0000  0.0000 -0.0000 -0.0000 -0.0000  0.0000  0.0415 -0.0020
  24.  C 2 (pz)   0.0151  0.5140 -0.0227  0.0014  0.0000 -0.0000 -0.0000 -0.0000
  25.  C 2 (pz)  -0.0231  0.0020 -0.0017  0.0001 -0.0000  0.0000  0.0000  0.0000
  26.  C 2 (d1)  -0.0000  0.0000 -0.0000 -0.0000 -0.0000 -0.0000 -0.0000  0.0000
  27.  C 2 (d2)  -0.0000 -0.0000 -0.0000 -0.0000  0.0303 -0.0010 -0.0000  0.0000
  28.  C 2 (d3)  -0.0000  0.0000  0.0000  0.0000 -0.0000  0.0000  0.0229 -0.0010
  29.  C 2 (d4)   0.0008 -0.0032 -0.0001  0.0001  0.0000 -0.0000 -0.0000  0.0000
  30.  C 2 (d5)  -0.0023  0.0126 -0.0006  0.0000  0.0000 -0.0000 -0.0000 -0.0000
  31.  H 3 (S)   -0.0108  0.5614  0.0087  0.0001  0.0000 -0.0000  0.6740 -0.0180
  32.  H 3 (S)   -0.0136  0.0063 -0.0007  0.0000 -0.0000  0.0000  0.0134  0.0007
  33.  H 3 (px)  -0.0000  0.0000 -0.0000 -0.0000  0.0133 -0.0004 -0.0000  0.0000
  34.  H 3 (py)   0.0026 -0.0155 -0.0002 -0.0000 -0.0000  0.0000 -0.0114  0.0004
  35.  H 3 (pz)   0.0010 -0.0051  0.0002  0.0000 -0.0000  0.0000 -0.0054 -0.0002
  36.  H 4 (S)   -0.0108  0.5614  0.0087  0.0001  0.0000 -0.0000 -0.6740  0.0180
  37.  H 4 (S)   -0.0136  0.0063 -0.0007  0.0000 -0.0000  0.0000 -0.0134 -0.0007
  38.  H 4 (px)  -0.0000  0.0000 -0.0000 -0.0000  0.0133 -0.0004 -0.0000  0.0000
  39.  H 4 (py)  -0.0026  0.0155  0.0002  0.0000  0.0000 -0.0000 -0.0114  0.0004
  40.  H 4 (pz)   0.0010 -0.0051  0.0002  0.0000 -0.0000 -0.0000  0.0054  0.0002
  41.  H 5 (S)    0.0022  0.0357  0.0044 -0.0018  0.0000 -0.0000 -0.0267  0.0250
  42.  H 5 (S)   -0.0031  0.0054 -0.0008  0.0000 -0.0000  0.0000  0.0289 -0.0002
  43.  H 5 (px)   0.0000  0.0000 -0.0000 -0.0000  0.0133 -0.0004  0.0000  0.0000
  44.  H 5 (py)  -0.0001  0.0005 -0.0001  0.0001 -0.0000  0.0000  0.0044 -0.0005
  45.  H 5 (pz)  -0.0008  0.0045 -0.0002 -0.0000 -0.0000  0.0000  0.0094 -0.0000
  46.  H 6 (S)    0.0022  0.0357  0.0044 -0.0018  0.0000  0.0000  0.0267 -0.0250
  47.  H 6 (S)   -0.0031  0.0054 -0.0008  0.0000 -0.0000  0.0000 -0.0289  0.0002
  48.  H 6 (px)   0.0000  0.0000 -0.0000 -0.0000  0.0133 -0.0004  0.0000  0.0000
  49.  H 6 (py)   0.0001 -0.0005  0.0001 -0.0001  0.0000 -0.0000  0.0044 -0.0005
  50.  H 6 (pz)  -0.0008  0.0045 -0.0002 -0.0000 -0.0000  0.0000 -0.0094  0.0000

          NAO        9      10      11      12      13      14      15      16
      ---------- ------- ------- ------- ------- ------- ------- ------- -------
   1.  C 1 (S)    0.0180 -0.0022  0.0000 -0.0000  0.0000  0.0031 -0.0004  0.0003
   2.  C 1 (S)    0.1203  0.0029 -0.0000 -0.0000 -0.0000 -0.0247 -0.0013  0.0089
   3.  C 1 (S)    0.0277  0.0019  0.0000  0.0000  0.0000 -0.0003 -0.0007  0.0127
   4.  C 1 (S)    0.0009 -0.0000  0.0000  0.0000  0.0000 -0.0000 -0.0000  0.0003
   5.  C 1 (px)  -0.0000 -0.0000  0.0000 -0.0303 -0.0000  0.0000 -0.0000 -0.0000
   6.  C 1 (px)   0.0000  0.0000 -0.0000  0.0010  0.0000 -0.0000  0.0000 -0.0000
   7.  C 1 (py)  -0.0000  0.0000  0.0000 -0.0000  0.0114 -0.0000  0.0000 -0.0000
   8.  C 1 (py)   0.0000  0.0000 -0.0000 -0.0000 -0.0011  0.0000 -0.0000  0.0000
   9.  C 1 (pz)   1.1268  0.0596  0.0000  0.0000  0.0000 -0.0141 -0.0281 -0.0151
  10.  C 1 (pz)   0.0596  0.0044  0.0000  0.0000  0.0000 -0.0007 -0.0015  0.0231
  11.  C 1 (d1)   0.0000  0.0000 -0.0000 -0.0000  0.0000 -0.0000 -0.0000  0.0000
  12.  C 1 (d2)   0.0000  0.0000 -0.0000  0.0009  0.0000 -0.0000  0.0000 -0.0000
  13.  C 1 (d3)   0.0000  0.0000  0.0000  0.0000  0.0006 -0.0000 -0.0000  0.0000
  14.  C 1 (d4)  -0.0141 -0.0007 -0.0000 -0.0000 -0.0000  0.0007  0.0003  0.0008
  15.  C 1 (d5)  -0.0281 -0.0015 -0.0000  0.0000 -0.0000  0.0003  0.0007 -0.0023
  16.  C 2 (S)   -0.0151  0.0231  0.0000 -0.0000  0.0000  0.0008 -0.0023  1.9990
  17.  C 2 (S)   -0.5140 -0.0020 -0.0000 -0.0000 -0.0000 -0.0032  0.0126  0.0000
  18.  C 2 (S)    0.0227  0.0017  0.0000  0.0000  0.0000 -0.0001 -0.0006  0.0000
  19.  C 2 (S)   -0.0014 -0.0001 -0.0000  0.0000 -0.0000  0.0001  0.0000  0.0000
  20.  C 2 (px)  -0.0000 -0.0000  0.0000 -0.0303  0.0000  0.0000 -0.0000 -0.0000
  21.  C 2 (px)  -0.0000  0.0000  0.0000  0.0010 -0.0000 -0.0000  0.0000  0.0000
  22.  C 2 (py)  -0.0000 -0.0000  0.0000 -0.0000 -0.0229  0.0000  0.0000  0.0000
  23.  C 2 (py)  -0.0000 -0.0000  0.0000  0.0000  0.0010  0.0000 -0.0000 -0.0000
  24.  C 2 (pz)  -0.6174 -0.0562 -0.0000 -0.0000 -0.0000 -0.0031  0.0169 -0.0180
  25.  C 2 (pz)  -0.0562 -0.0041 -0.0000  0.0000  0.0000  0.0006  0.0014  0.0022
  26.  C 2 (d1)  -0.0000  0.0000  0.0000  0.0000 -0.0000 -0.0000  0.0000 -0.0000
  27.  C 2 (d2)   0.0000 -0.0000  0.0000 -0.0009  0.0000  0.0000 -0.0000  0.0000
  28.  C 2 (d3)   0.0000  0.0000  0.0000  0.0000  0.0005 -0.0000  0.0000  0.0000
  29.  C 2 (d4)   0.0031 -0.0006  0.0000 -0.0000  0.0000  0.0001 -0.0001  0.0031
  30.  C 2 (d5)  -0.0169 -0.0014 -0.0000 -0.0000 -0.0000 -0.0001  0.0005 -0.0004
  31.  H 3 (S)    0.3935  0.0210  0.0000 -0.0000  0.0082 -0.0164 -0.0090  0.0022
  32.  H 3 (S)   -0.0251 -0.0017 -0.0000  0.0000 -0.0004  0.0001  0.0007 -0.0031
  33.  H 3 (px)   0.0000  0.0000 -0.0000 -0.0004 -0.0000  0.0000 -0.0000  0.0000
  34.  H 3 (py)  -0.0107 -0.0005 -0.0000  0.0000 -0.0002  0.0004  0.0002 -0.0001
  35.  H 3 (pz)   0.0082  0.0005  0.0000  0.0000  0.0001  0.0000 -0.0002  0.0008
  36.  H 4 (S)    0.3935  0.0210 -0.0000 -0.0000 -0.0082 -0.0164 -0.0090  0.0022
  37.  H 4 (S)   -0.0251 -0.0017 -0.0000  0.0000  0.0004  0.0001  0.0007 -0.0031
  38.  H 4 (px)   0.0000  0.0000 -0.0000 -0.0004  0.0000  0.0000 -0.0000  0.0000
  39.  H 4 (py)   0.0107  0.0005  0.0000 -0.0000 -0.0002 -0.0004 -0.0002  0.0001
  40.  H 4 (pz)   0.0082  0.0005  0.0000  0.0000 -0.0001  0.0000 -0.0002  0.0008
  41.  H 5 (S)   -0.0279  0.0176 -0.0000 -0.0000 -0.0135 -0.0021  0.0002 -0.0108
  42.  H 5 (S)   -0.0256 -0.0018 -0.0000  0.0000  0.0001  0.0002  0.0007 -0.0136
  43.  H 5 (px)  -0.0000 -0.0000  0.0000 -0.0004 -0.0000  0.0000 -0.0000  0.0000
  44.  H 5 (py)   0.0021 -0.0004  0.0000  0.0000  0.0003  0.0000 -0.0000  0.0026
  45.  H 5 (pz)  -0.0087 -0.0005 -0.0000  0.0000  0.0000 -0.0000  0.0002 -0.0010
  46.  H 6 (S)   -0.0279  0.0176 -0.0000  0.0000  0.0135 -0.0021  0.0002 -0.0108
  47.  H 6 (S)   -0.0256 -0.0018 -0.0000  0.0000 -0.0001  0.0002  0.0007 -0.0136
  48.  H 6 (px)  -0.0000 -0.0000  0.0000 -0.0004 -0.0000  0.0000 -0.0000  0.0000
  49.  H 6 (py)  -0.0021  0.0004 -0.0000 -0.0000  0.0003 -0.0000  0.0000 -0.0026
  50.  H 6 (pz)  -0.0087 -0.0005 -0.0000  0.0000 -0.0000 -0.0000  0.0002 -0.0010

          NAO       17      18      19      20      21      22      23      24
      ---------- ------- ------- ------- ------- ------- ------- ------- -------
   1.  C 1 (S)    0.0089  0.0127  0.0003 -0.0000  0.0000 -0.0000 -0.0000  0.0151
   2.  C 1 (S)    0.2849 -0.0065 -0.0029 -0.0000  0.0000 -0.0000  0.0000  0.5140
   3.  C 1 (S)   -0.0065  0.0007 -0.0000 -0.0000  0.0000 -0.0000 -0.0000 -0.0227
   4.  C 1 (S)   -0.0029 -0.0000 -0.0000 -0.0000  0.0000 -0.0000 -0.0000  0.0014
   5.  C 1 (px)  -0.0000 -0.0000 -0.0000  0.9976 -0.0333 -0.0000 -0.0000  0.0000
   6.  C 1 (px)  -0.0000  0.0000  0.0000 -0.0333  0.0011 -0.0000  0.0000 -0.0000
   7.  C 1 (py)   0.0000  0.0000  0.0000 -0.0000  0.0000  0.1456  0.0415 -0.0000
   8.  C 1 (py)   0.0000 -0.0000 -0.0000  0.0000  0.0000  0.0415 -0.0020 -0.0000
   9.  C 1 (pz)  -0.5140  0.0227 -0.0014 -0.0000 -0.0000 -0.0000 -0.0000 -0.6174
  10.  C 1 (pz)  -0.0020  0.0017 -0.0001 -0.0000  0.0000 -0.0000 -0.0000 -0.0562
  11.  C 1 (d1)  -0.0000  0.0000 -0.0000  0.0000  0.0000  0.0000  0.0000 -0.0000
  12.  C 1 (d2)  -0.0000  0.0000  0.0000 -0.0303  0.0010 -0.0000  0.0000 -0.0000
  13.  C 1 (d3)  -0.0000  0.0000 -0.0000  0.0000 -0.0000 -0.0229  0.0010 -0.0000
  14.  C 1 (d4)  -0.0032 -0.0001  0.0001  0.0000 -0.0000  0.0000  0.0000 -0.0031
  15.  C 1 (d5)   0.0126 -0.0006  0.0000 -0.0000  0.0000  0.0000 -0.0000  0.0169
  16.  C 2 (S)    0.0000  0.0000  0.0000 -0.0000  0.0000  0.0000 -0.0000 -0.0180
  17.  C 2 (S)    1.0757 -0.0000 -0.0000 -0.0000  0.0000  0.0000  0.0000 -0.1203
  18.  C 2 (S)   -0.0000  0.0008  0.0000 -0.0000  0.0000  0.0000  0.0000 -0.0277
  19.  C 2 (S)   -0.0000  0.0000  0.0000 -0.0000  0.0000  0.0000  0.0000 -0.0009
  20.  C 2 (px)  -0.0000 -0.0000 -0.0000  0.9976 -0.0333 -0.0000 -0.0000  0.0000
  21.  C 2 (px)   0.0000  0.0000  0.0000 -0.0333  0.0011  0.0000  0.0000 -0.0000
  22.  C 2 (py)   0.0000  0.0000  0.0000 -0.0000  0.0000  1.2514 -0.0264 -0.0000
  23.  C 2 (py)   0.0000  0.0000  0.0000 -0.0000  0.0000 -0.0264  0.0022 -0.0000
  24.  C 2 (pz)  -0.1203 -0.0277 -0.0009  0.0000 -0.0000 -0.0000 -0.0000  1.1268
  25.  C 2 (pz)  -0.0029 -0.0019  0.0000 -0.0000  0.0000 -0.0000 -0.0000  0.0596
  26.  C 2 (d1)   0.0000  0.0000 -0.0000 -0.0000 -0.0000  0.0000 -0.0000 -0.0000
  27.  C 2 (d2)  -0.0000 -0.0000 -0.0000  0.0303 -0.0010 -0.0000 -0.0000 -0.0000
  28.  C 2 (d3)   0.0000 -0.0000 -0.0000 -0.0000  0.0000 -0.0114  0.0011 -0.0000
  29.  C 2 (d4)  -0.0247 -0.0003 -0.0000  0.0000 -0.0000 -0.0000 -0.0000  0.0141
  30.  C 2 (d5)  -0.0013 -0.0007 -0.0000  0.0000 -0.0000  0.0000  0.0000  0.0281
  31.  H 3 (S)    0.0357  0.0044 -0.0018  0.0000 -0.0000 -0.0267  0.0250  0.0279
  32.  H 3 (S)    0.0054 -0.0008  0.0000 -0.0000  0.0000  0.0289 -0.0002  0.0256
  33.  H 3 (px)  -0.0000 -0.0000 -0.0000  0.0133 -0.0004 -0.0000 -0.0000 -0.0000
  34.  H 3 (py)   0.0005 -0.0001  0.0001 -0.0000  0.0000  0.0044 -0.0005 -0.0021
  35.  H 3 (pz)  -0.0045  0.0002  0.0000 -0.0000 -0.0000 -0.0094  0.0000 -0.0087
  36.  H 4 (S)    0.0357  0.0044 -0.0018  0.0000 -0.0000  0.0267 -0.0250  0.0279
  37.  H 4 (S)    0.0054 -0.0008  0.0000 -0.0000  0.0000 -0.0289  0.0002  0.0256
  38.  H 4 (px)  -0.0000 -0.0000 -0.0000  0.0133 -0.0004 -0.0000 -0.0000  0.0000
  39.  H 4 (py)  -0.0005  0.0001 -0.0001  0.0000 -0.0000  0.0044 -0.0005  0.0021
  40.  H 4 (pz)  -0.0045  0.0002  0.0000 -0.0000  0.0000  0.0094 -0.0000 -0.0087
  41.  H 5 (S)    0.5614  0.0087  0.0001  0.0000  0.0000  0.6740 -0.0180 -0.3935
  42.  H 5 (S)    0.0063 -0.0007  0.0000 -0.0000  0.0000  0.0134  0.0007  0.0251
  43.  H 5 (px)   0.0000 -0.0000 -0.0000  0.0133 -0.0004  0.0000 -0.0000  0.0000
  44.  H 5 (py)  -0.0155 -0.0002 -0.0000 -0.0000  0.0000 -0.0114  0.0004  0.0107
  45.  H 5 (pz)   0.0051 -0.0002 -0.0000 -0.0000  0.0000  0.0054  0.0002  0.0082
  46.  H 6 (S)    0.5614  0.0087  0.0001  0.0000 -0.0000 -0.6740  0.0180 -0.3935
  47.  H 6 (S)    0.0063 -0.0007  0.0000 -0.0000  0.0000 -0.0134 -0.0007  0.0251
  48.  H 6 (px)   0.0000 -0.0000 -0.0000  0.0133 -0.0004  0.0000 -0.0000  0.0000
  49.  H 6 (py)   0.0155  0.0002  0.0000  0.0000 -0.0000 -0.0114  0.0004 -0.0107
  50.  H 6 (pz)   0.0051 -0.0002 -0.0000 -0.0000  0.0000 -0.0054 -0.0002  0.0082

          NAO       25      26      27      28      29      30      31      32
      ---------- ------- ------- ------- ------- ------- ------- ------- -------
   1.  C 1 (S)   -0.0231 -0.0000 -0.0000 -0.0000  0.0008 -0.0023 -0.0108 -0.0136
   2.  C 1 (S)    0.0020  0.0000 -0.0000  0.0000 -0.0032  0.0126  0.5614  0.0063
   3.  C 1 (S)   -0.0017 -0.0000 -0.0000  0.0000 -0.0001 -0.0006  0.0087 -0.0007
   4.  C 1 (S)    0.0001 -0.0000 -0.0000  0.0000  0.0001  0.0000  0.0001  0.0000
   5.  C 1 (px)  -0.0000 -0.0000  0.0303 -0.0000  0.0000  0.0000  0.0000 -0.0000
   6.  C 1 (px)   0.0000 -0.0000 -0.0010  0.0000 -0.0000 -0.0000 -0.0000  0.0000
   7.  C 1 (py)   0.0000 -0.0000 -0.0000  0.0229 -0.0000 -0.0000  0.6740  0.0134
   8.  C 1 (py)   0.0000  0.0000  0.0000 -0.0010  0.0000 -0.0000 -0.0180  0.0007
   9.  C 1 (pz)  -0.0562 -0.0000  0.0000  0.0000  0.0031 -0.0169  0.3935 -0.0251
  10.  C 1 (pz)  -0.0041  0.0000 -0.0000  0.0000 -0.0006 -0.0014  0.0210 -0.0017
  11.  C 1 (d1)  -0.0000  0.0000  0.0000  0.0000  0.0000 -0.0000  0.0000 -0.0000
  12.  C 1 (d2)   0.0000  0.0000 -0.0009  0.0000 -0.0000 -0.0000 -0.0000  0.0000
  13.  C 1 (d3)   0.0000 -0.0000  0.0000  0.0005  0.0000 -0.0000  0.0082 -0.0004
  14.  C 1 (d4)   0.0006 -0.0000  0.0000 -0.0000  0.0001 -0.0001 -0.0164  0.0001
  15.  C 1 (d5)   0.0014  0.0000 -0.0000  0.0000 -0.0001  0.0005 -0.0090  0.0007
  16.  C 2 (S)    0.0022 -0.0000  0.0000  0.0000  0.0031 -0.0004  0.0022 -0.0031
  17.  C 2 (S)   -0.0029  0.0000 -0.0000  0.0000 -0.0247 -0.0013  0.0357  0.0054
  18.  C 2 (S)   -0.0019  0.0000 -0.0000 -0.0000 -0.0003 -0.0007  0.0044 -0.0008
  19.  C 2 (S)    0.0000 -0.0000 -0.0000 -0.0000 -0.0000 -0.0000 -0.0018  0.0000
  20.  C 2 (px)  -0.0000 -0.0000  0.0303 -0.0000  0.0000  0.0000  0.0000 -0.0000
  21.  C 2 (px)   0.0000 -0.0000 -0.0010  0.0000 -0.0000 -0.0000 -0.0000  0.0000
  22.  C 2 (py)  -0.0000  0.0000 -0.0000 -0.0114 -0.0000  0.0000 -0.0267  0.0289
  23.  C 2 (py)  -0.0000 -0.0000 -0.0000  0.0011 -0.0000  0.0000  0.0250 -0.0002
  24.  C 2 (pz)   0.0596 -0.0000 -0.0000 -0.0000  0.0141  0.0281  0.0279  0.0256
  25.  C 2 (pz)   0.0044 -0.0000 -0.0000  0.0000  0.0007  0.0015 -0.0176  0.0018
  26.  C 2 (d1)  -0.0000 -0.0000 -0.0000 -0.0000 -0.0000 -0.0000 -0.0000  0.0000
  27.  C 2 (d2)  -0.0000 -0.0000  0.0009 -0.0000  0.0000  0.0000  0.0000 -0.0000
  28.  C 2 (d3)   0.0000 -0.0000 -0.0000  0.0006  0.0000 -0.0000  0.0135 -0.0001
  29.  C 2 (d4)   0.0007 -0.0000  0.0000  0.0000  0.0007  0.0003 -0.0021  0.0002
  30.  C 2 (d5)   0.0015 -0.0000  0.0000 -0.0000  0.0003  0.0007  0.0002  0.0007
  31.  H 3 (S)   -0.0176 -0.0000  0.0000  0.0135 -0.0021  0.0002  0.7667  0.0000
  32.  H 3 (S)    0.0018  0.0000 -0.0000 -0.0001  0.0002  0.0007  0.0000  0.0016
  33.  H 3 (px)  -0.0000  0.0000  0.0004 -0.0000  0.0000  0.0000  0.0000 -0.0000
  34.  H 3 (py)   0.0004  0.0000 -0.0000 -0.0003  0.0000 -0.0000 -0.0174  0.0001
  35.  H 3 (pz)  -0.0005 -0.0000  0.0000  0.0000  0.0000 -0.0002 -0.0022 -0.0005
  36.  H 4 (S)   -0.0176  0.0000  0.0000 -0.0135 -0.0021  0.0002  0.0227 -0.0098
  37.  H 4 (S)    0.0018 -0.0000 -0.0000  0.0001  0.0002  0.0007 -0.0098  0.0001
  38.  H 4 (px)  -0.0000  0.0000  0.0004 -0.0000  0.0000  0.0000  0.0000 -0.0000
  39.  H 4 (py)  -0.0004  0.0000  0.0000 -0.0003 -0.0000  0.0000  0.0041 -0.0001
  40.  H 4 (pz)  -0.0005 -0.0000 -0.0000 -0.0000  0.0000 -0.0002  0.0022 -0.0000
  41.  H 5 (S)   -0.0210  0.0000 -0.0000 -0.0082 -0.0164 -0.0090 -0.0268  0.0092
  42.  H 5 (S)    0.0017 -0.0000 -0.0000  0.0004  0.0001  0.0007  0.0092  0.0013
  43.  H 5 (px)  -0.0000  0.0000  0.0004 -0.0000  0.0000  0.0000  0.0000 -0.0000
  44.  H 5 (py)   0.0005 -0.0000 -0.0000  0.0002  0.0004  0.0002  0.0033 -0.0001
  45.  H 5 (pz)   0.0005 -0.0000 -0.0000  0.0001 -0.0000  0.0002  0.0043  0.0004
  46.  H 6 (S)   -0.0210  0.0000  0.0000  0.0082 -0.0164 -0.0090  0.1173 -0.0202
  47.  H 6 (S)    0.0017  0.0000 -0.0000 -0.0004  0.0001  0.0007 -0.0202  0.0002
  48.  H 6 (px)  -0.0000  0.0000  0.0004 -0.0000  0.0000  0.0000  0.0000 -0.0000
  49.  H 6 (py)  -0.0005  0.0000  0.0000  0.0002 -0.0004 -0.0002  0.0035 -0.0003
  50.  H 6 (pz)   0.0005  0.0000 -0.0000 -0.0001 -0.0000  0.0002 -0.0051  0.0001

          NAO       33      34      35      36      37      38      39      40
      ---------- ------- ------- ------- ------- ------- ------- ------- -------
   1.  C 1 (S)   -0.0000  0.0026  0.0010 -0.0108 -0.0136 -0.0000 -0.0026  0.0010
   2.  C 1 (S)    0.0000 -0.0155 -0.0051  0.5614  0.0063  0.0000  0.0155 -0.0051
   3.  C 1 (S)   -0.0000 -0.0002  0.0002  0.0087 -0.0007 -0.0000  0.0002  0.0002
   4.  C 1 (S)   -0.0000 -0.0000  0.0000  0.0001  0.0000 -0.0000  0.0000  0.0000
   5.  C 1 (px)   0.0133 -0.0000 -0.0000  0.0000 -0.0000  0.0133  0.0000 -0.0000
   6.  C 1 (px)  -0.0004  0.0000  0.0000 -0.0000  0.0000 -0.0004 -0.0000 -0.0000
   7.  C 1 (py)  -0.0000 -0.0114 -0.0054 -0.6740 -0.0134 -0.0000 -0.0114  0.0054
   8.  C 1 (py)   0.0000  0.0004 -0.0002  0.0180 -0.0007  0.0000  0.0004  0.0002
   9.  C 1 (pz)   0.0000 -0.0107  0.0082  0.3935 -0.0251  0.0000  0.0107  0.0082
  10.  C 1 (pz)   0.0000 -0.0005  0.0005  0.0210 -0.0017  0.0000  0.0005  0.0005
  11.  C 1 (d1)  -0.0000 -0.0000  0.0000 -0.0000 -0.0000 -0.0000  0.0000  0.0000
  12.  C 1 (d2)  -0.0004  0.0000  0.0000 -0.0000  0.0000 -0.0004 -0.0000  0.0000
  13.  C 1 (d3)  -0.0000 -0.0002  0.0001 -0.0082  0.0004  0.0000 -0.0002 -0.0001
  14.  C 1 (d4)   0.0000  0.0004  0.0000 -0.0164  0.0001  0.0000 -0.0004  0.0000
  15.  C 1 (d5)  -0.0000  0.0002 -0.0002 -0.0090  0.0007 -0.0000 -0.0002 -0.0002
  16.  C 2 (S)    0.0000 -0.0001  0.0008  0.0022 -0.0031  0.0000  0.0001  0.0008
  17.  C 2 (S)   -0.0000  0.0005 -0.0045  0.0357  0.0054 -0.0000 -0.0005 -0.0045
  18.  C 2 (S)   -0.0000 -0.0001  0.0002  0.0044 -0.0008 -0.0000  0.0001  0.0002
  19.  C 2 (S)   -0.0000  0.0001  0.0000 -0.0018  0.0000 -0.0000 -0.0001  0.0000
  20.  C 2 (px)   0.0133 -0.0000 -0.0000  0.0000 -0.0000  0.0133  0.0000 -0.0000
  21.  C 2 (px)  -0.0004  0.0000 -0.0000 -0.0000  0.0000 -0.0004 -0.0000  0.0000
  22.  C 2 (py)  -0.0000  0.0044 -0.0094  0.0267 -0.0289 -0.0000  0.0044  0.0094
  23.  C 2 (py)  -0.0000 -0.0005  0.0000 -0.0250  0.0002 -0.0000 -0.0005 -0.0000
  24.  C 2 (pz)  -0.0000 -0.0021 -0.0087  0.0279  0.0256  0.0000  0.0021 -0.0087
  25.  C 2 (pz)  -0.0000  0.0004 -0.0005 -0.0176  0.0018 -0.0000 -0.0004 -0.0005
  26.  C 2 (d1)   0.0000  0.0000 -0.0000  0.0000 -0.0000  0.0000  0.0000 -0.0000
  27.  C 2 (d2)   0.0004 -0.0000  0.0000  0.0000 -0.0000  0.0004  0.0000 -0.0000
  28.  C 2 (d3)  -0.0000 -0.0003  0.0000 -0.0135  0.0001 -0.0000 -0.0003 -0.0000
  29.  C 2 (d4)   0.0000  0.0000  0.0000 -0.0021  0.0002  0.0000 -0.0000  0.0000
  30.  C 2 (d5)   0.0000 -0.0000 -0.0002  0.0002  0.0007  0.0000  0.0000 -0.0002
  31.  H 3 (S)    0.0000 -0.0174 -0.0022  0.0227 -0.0098  0.0000  0.0041  0.0022
  32.  H 3 (S)   -0.0000  0.0001 -0.0005 -0.0098  0.0001 -0.0000 -0.0001 -0.0000
  33.  H 3 (px)   0.0002 -0.0000  0.0000  0.0000 -0.0000  0.0002  0.0000 -0.0000
  34.  H 3 (py)  -0.0000  0.0004  0.0000 -0.0041  0.0001 -0.0000 -0.0002 -0.0000
  35.  H 3 (pz)   0.0000  0.0000  0.0002  0.0022 -0.0000  0.0000  0.0000  0.0000
  36.  H 4 (S)    0.0000 -0.0041  0.0022  0.7667  0.0000  0.0000  0.0174 -0.0022
  37.  H 4 (S)   -0.0000  0.0001 -0.0000  0.0000  0.0016 -0.0000 -0.0001 -0.0005
  38.  H 4 (px)   0.0002 -0.0000  0.0000  0.0000 -0.0000  0.0002  0.0000 -0.0000
  39.  H 4 (py)   0.0000 -0.0002  0.0000  0.0174 -0.0001  0.0000  0.0004 -0.0000
  40.  H 4 (pz)  -0.0000 -0.0000  0.0000 -0.0022 -0.0005 -0.0000 -0.0000  0.0002
  41.  H 5 (S)   -0.0000  0.0033 -0.0043  0.1173 -0.0202 -0.0000  0.0035  0.0051
  42.  H 5 (S)   -0.0000 -0.0001 -0.0004 -0.0202  0.0002 -0.0000 -0.0003 -0.0001
  43.  H 5 (px)   0.0002 -0.0000 -0.0000  0.0000 -0.0000  0.0002  0.0000  0.0000
  44.  H 5 (py)  -0.0000 -0.0001  0.0001 -0.0035  0.0003 -0.0000 -0.0001 -0.0001
  45.  H 5 (pz)  -0.0000 -0.0001 -0.0002 -0.0051  0.0001 -0.0000 -0.0001 -0.0000
  46.  H 6 (S)   -0.0000 -0.0035  0.0051 -0.0268  0.0092 -0.0000 -0.0033 -0.0043
  47.  H 6 (S)   -0.0000  0.0003 -0.0001  0.0092  0.0013 -0.0000  0.0001 -0.0004
  48.  H 6 (px)   0.0002 -0.0000 -0.0000  0.0000 -0.0000  0.0002  0.0000  0.0000
  49.  H 6 (py)   0.0000 -0.0001  0.0001 -0.0033  0.0001  0.0000 -0.0001 -0.0001
  50.  H 6 (pz)  -0.0000  0.0001 -0.0000  0.0043  0.0004 -0.0000  0.0001 -0.0002

          NAO       41      42      43      44      45      46      47      48
      ---------- ------- ------- ------- ------- ------- ------- ------- -------
   1.  C 1 (S)    0.0022 -0.0031  0.0000 -0.0001 -0.0008  0.0022 -0.0031  0.0000
   2.  C 1 (S)    0.0357  0.0054  0.0000  0.0005  0.0045  0.0357  0.0054  0.0000
   3.  C 1 (S)    0.0044 -0.0008 -0.0000 -0.0001 -0.0002  0.0044 -0.0008 -0.0000
   4.  C 1 (S)   -0.0018  0.0000 -0.0000  0.0001 -0.0000 -0.0018  0.0000 -0.0000
   5.  C 1 (px)   0.0000 -0.0000  0.0133 -0.0000 -0.0000  0.0000 -0.0000  0.0133
   6.  C 1 (px)  -0.0000  0.0000 -0.0004  0.0000  0.0000  0.0000  0.0000 -0.0004
   7.  C 1 (py)  -0.0267  0.0289  0.0000  0.0044  0.0094  0.0267 -0.0289  0.0000
   8.  C 1 (py)   0.0250 -0.0002  0.0000 -0.0005 -0.0000 -0.0250  0.0002  0.0000
   9.  C 1 (pz)  -0.0279 -0.0256 -0.0000  0.0021 -0.0087 -0.0279 -0.0256 -0.0000
  10.  C 1 (pz)   0.0176 -0.0018 -0.0000 -0.0004 -0.0005  0.0176 -0.0018 -0.0000
  11.  C 1 (d1)  -0.0000 -0.0000  0.0000  0.0000 -0.0000 -0.0000 -0.0000  0.0000
  12.  C 1 (d2)  -0.0000  0.0000 -0.0004  0.0000  0.0000  0.0000  0.0000 -0.0004
  13.  C 1 (d3)  -0.0135  0.0001 -0.0000  0.0003  0.0000  0.0135 -0.0001 -0.0000
  14.  C 1 (d4)  -0.0021  0.0002  0.0000  0.0000 -0.0000 -0.0021  0.0002  0.0000
  15.  C 1 (d5)   0.0002  0.0007 -0.0000 -0.0000  0.0002  0.0002  0.0007 -0.0000
  16.  C 2 (S)   -0.0108 -0.0136  0.0000  0.0026 -0.0010 -0.0108 -0.0136  0.0000
  17.  C 2 (S)    0.5614  0.0063  0.0000 -0.0155  0.0051  0.5614  0.0063  0.0000
  18.  C 2 (S)    0.0087 -0.0007 -0.0000 -0.0002 -0.0002  0.0087 -0.0007 -0.0000
  19.  C 2 (S)    0.0001  0.0000 -0.0000 -0.0000 -0.0000  0.0001  0.0000 -0.0000
  20.  C 2 (px)   0.0000 -0.0000  0.0133 -0.0000 -0.0000  0.0000 -0.0000  0.0133
  21.  C 2 (px)   0.0000  0.0000 -0.0004  0.0000  0.0000 -0.0000  0.0000 -0.0004
  22.  C 2 (py)   0.6740  0.0134  0.0000 -0.0114  0.0054 -0.6740 -0.0134  0.0000
  23.  C 2 (py)  -0.0180  0.0007 -0.0000  0.0004  0.0002  0.0180 -0.0007 -0.0000
  24.  C 2 (pz)  -0.3935  0.0251  0.0000  0.0107  0.0082 -0.3935  0.0251  0.0000
  25.  C 2 (pz)  -0.0210  0.0017 -0.0000  0.0005  0.0005 -0.0210  0.0017 -0.0000
  26.  C 2 (d1)   0.0000 -0.0000  0.0000 -0.0000 -0.0000  0.0000  0.0000  0.0000
  27.  C 2 (d2)  -0.0000 -0.0000  0.0004 -0.0000 -0.0000  0.0000 -0.0000  0.0004
  28.  C 2 (d3)  -0.0082  0.0004 -0.0000  0.0002  0.0001  0.0082 -0.0004 -0.0000
  29.  C 2 (d4)  -0.0164  0.0001  0.0000  0.0004 -0.0000 -0.0164  0.0001  0.0000
  30.  C 2 (d5)  -0.0090  0.0007  0.0000  0.0002  0.0002 -0.0090  0.0007  0.0000
  31.  H 3 (S)   -0.0268  0.0092  0.0000  0.0033  0.0043  0.1173 -0.0202  0.0000
  32.  H 3 (S)    0.0092  0.0013 -0.0000 -0.0001  0.0004 -0.0202  0.0002 -0.0000
  33.  H 3 (px)  -0.0000 -0.0000  0.0002 -0.0000 -0.0000 -0.0000 -0.0000  0.0002
  34.  H 3 (py)   0.0033 -0.0001 -0.0000 -0.0001 -0.0001 -0.0035  0.0003 -0.0000
  35.  H 3 (pz)  -0.0043 -0.0004 -0.0000  0.0001 -0.0002  0.0051 -0.0001 -0.0000
  36.  H 4 (S)    0.1173 -0.0202  0.0000 -0.0035 -0.0051 -0.0268  0.0092  0.0000
  37.  H 4 (S)   -0.0202  0.0002 -0.0000  0.0003  0.0001  0.0092  0.0013 -0.0000
  38.  H 4 (px)  -0.0000 -0.0000  0.0002 -0.0000 -0.0000 -0.0000 -0.0000  0.0002
  39.  H 4 (py)   0.0035 -0.0003  0.0000 -0.0001 -0.0001 -0.0033  0.0001  0.0000
  40.  H 4 (pz)   0.0051 -0.0001  0.0000 -0.0001 -0.0000 -0.0043 -0.0004  0.0000
  41.  H 5 (S)    0.7667  0.0000  0.0000 -0.0174  0.0022  0.0227 -0.0098  0.0000
  42.  H 5 (S)    0.0000  0.0016 -0.0000  0.0001  0.0005 -0.0098  0.0001 -0.0000
  43.  H 5 (px)   0.0000 -0.0000  0.0002 -0.0000 -0.0000 -0.0000 -0.0000  0.0002
  44.  H 5 (py)  -0.0174  0.0001 -0.0000  0.0004 -0.0000 -0.0041  0.0001 -0.0000
  45.  H 5 (pz)   0.0022  0.0005 -0.0000 -0.0000  0.0002 -0.0022  0.0000 -0.0000
  46.  H 6 (S)    0.0227 -0.0098 -0.0000 -0.0041 -0.0022  0.7667  0.0000 -0.0000
  47.  H 6 (S)   -0.0098  0.0001 -0.0000  0.0001  0.0000  0.0000  0.0016 -0.0000
  48.  H 6 (px)   0.0000 -0.0000  0.0002 -0.0000 -0.0000 -0.0000 -0.0000  0.0002
  49.  H 6 (py)   0.0041 -0.0001  0.0000 -0.0002 -0.0000  0.0174 -0.0001  0.0000
  50.  H 6 (pz)  -0.0022  0.0000 -0.0000  0.0000  0.0000  0.0022  0.0005 -0.0000

          NAO       49      50
      ---------- ------- -------
   1.  C 1 (S)    0.0001 -0.0008
   2.  C 1 (S)   -0.0005  0.0045
   3.  C 1 (S)    0.0001 -0.0002
   4.  C 1 (S)   -0.0001 -0.0000
   5.  C 1 (px)   0.0000 -0.0000
   6.  C 1 (px)  -0.0000  0.0000
   7.  C 1 (py)   0.0044 -0.0094
   8.  C 1 (py)  -0.0005  0.0000
   9.  C 1 (pz)  -0.0021 -0.0087
  10.  C 1 (pz)   0.0004 -0.0005
  11.  C 1 (d1)  -0.0000 -0.0000
  12.  C 1 (d2)  -0.0000  0.0000
  13.  C 1 (d3)   0.0003 -0.0000
  14.  C 1 (d4)  -0.0000 -0.0000
  15.  C 1 (d5)   0.0000  0.0002
  16.  C 2 (S)   -0.0026 -0.0010
  17.  C 2 (S)    0.0155  0.0051
  18.  C 2 (S)    0.0002 -0.0002
  19.  C 2 (S)    0.0000 -0.0000
  20.  C 2 (px)   0.0000 -0.0000
  21.  C 2 (px)  -0.0000  0.0000
  22.  C 2 (py)  -0.0114 -0.0054
  23.  C 2 (py)   0.0004 -0.0002
  24.  C 2 (pz)  -0.0107  0.0082
  25.  C 2 (pz)  -0.0005  0.0005
  26.  C 2 (d1)   0.0000  0.0000
  27.  C 2 (d2)   0.0000 -0.0000
  28.  C 2 (d3)   0.0002 -0.0001
  29.  C 2 (d4)  -0.0004 -0.0000
  30.  C 2 (d5)  -0.0002  0.0002
  31.  H 3 (S)    0.0035 -0.0051
  32.  H 3 (S)   -0.0003  0.0001
  33.  H 3 (px)   0.0000 -0.0000
  34.  H 3 (py)  -0.0001  0.0001
  35.  H 3 (pz)   0.0001 -0.0000
  36.  H 4 (S)   -0.0033  0.0043
  37.  H 4 (S)    0.0001  0.0004
  38.  H 4 (px)   0.0000 -0.0000
  39.  H 4 (py)  -0.0001  0.0001
  40.  H 4 (pz)  -0.0001 -0.0002
  41.  H 5 (S)    0.0041 -0.0022
  42.  H 5 (S)   -0.0001  0.0000
  43.  H 5 (px)   0.0000 -0.0000
  44.  H 5 (py)  -0.0002  0.0000
  45.  H 5 (pz)  -0.0000  0.0000
  46.  H 6 (S)    0.0174  0.0022
  47.  H 6 (S)   -0.0001  0.0005
  48.  H 6 (px)   0.0000 -0.0000
  49.  H 6 (py)   0.0004  0.0000
  50.  H 6 (pz)   0.0000  0.0002


 NATURAL BOND ORBITAL ANALYSIS:

                       Occupancies       Lewis Structure    Low   High
           Occ.    -------------------  -----------------   occ   occ
  Cycle   Thresh.   Lewis   Non-Lewis     CR  BD  3C  LP    (L)   (NL)   Dev
 =============================================================================
   1(1)    1.90    15.94444   0.05556      2   6   0   0     0      0    0.03
 -----------------------------------------------------------------------------

 Structure accepted: No low occupancy Lewis orbitals

 --------------------------------------------------------
   Core                      3.99803 ( 99.951% of   4)
   Valence Lewis            11.94641 ( 99.553% of  12)
  ==================       ============================
   Total Lewis              15.94444 ( 99.653% of  16)
  -----------------------------------------------------
   Valence non-Lewis         0.04064 (  0.254% of  16)
   Rydberg non-Lewis         0.01492 (  0.093% of  16)
  ==================       ============================
   Total non-Lewis           0.05556 (  0.347% of  16)
 --------------------------------------------------------


       (Occupancy)   Bond orbital/ Coefficients/ Hybrids
 ---------------------------------------------------------------------------------
     1. (1.99929) BD ( 1) C   1 - C   2  
                ( 50.00%)   0.7071* C   1 s(  0.00%)p 1.00( 99.91%)d 0.00(  0.09%)
                                            0.0000  0.0000  0.0000  0.0000  0.9990
                                           -0.0333  0.0000  0.0000  0.0000  0.0000
                                            0.0000 -0.0304  0.0000  0.0000  0.0000
                ( 50.00%)   0.7071* C   2 s(  0.00%)p 1.00( 99.91%)d 0.00(  0.09%)
                                            0.0000  0.0000  0.0000  0.0000  0.9990
                                           -0.0333  0.0000  0.0000  0.0000  0.0000
                                            0.0000  0.0304  0.0000  0.0000  0.0000
     2. (1.99374) BD ( 2) C   1 - C   2  
                ( 50.00%)   0.7071* C   1 s( 33.42%)p 1.99( 66.53%)d 0.00(  0.05%)
                                            0.0002  0.5777 -0.0225 -0.0005  0.0000
                                            0.0000 -0.0000  0.0000 -0.8143 -0.0475
                                            0.0000  0.0000 -0.0000 -0.0041  0.0214
                ( 50.00%)   0.7071* C   2 s( 33.42%)p 1.99( 66.53%)d 0.00(  0.05%)
                                            0.0002  0.5777 -0.0225 -0.0005  0.0000
                                            0.0000 -0.0000  0.0000  0.8143  0.0475
                                            0.0000  0.0000  0.0000 -0.0041  0.0214
     3. (1.98834) BD ( 1) C   1 - H   3  
                ( 61.70%)   0.7855* C   1 s( 33.30%)p 2.00( 66.66%)d 0.00(  0.04%)
                                           -0.0002  0.5770  0.0087  0.0002  0.0000
                                            0.0000  0.7069 -0.0164  0.4077  0.0205
                                            0.0000  0.0000  0.0072 -0.0168 -0.0093
                ( 38.30%)   0.6189* H   3 s( 99.95%)p 0.00(  0.05%)
                                            0.9997  0.0013  0.0000 -0.0223 -0.0030
     4. (1.98834) BD ( 1) C   1 - H   4  
                ( 61.70%)   0.7855* C   1 s( 33.30%)p 2.00( 66.66%)d 0.00(  0.04%)
                                            0.0002 -0.5770 -0.0087 -0.0002  0.0000
                                            0.0000  0.7069 -0.0164 -0.4077 -0.0205
                                            0.0000  0.0000  0.0072  0.0168  0.0093
                ( 38.30%)   0.6189* H   4 s( 99.95%)p 0.00(  0.05%)
                                           -0.9997 -0.0013  0.0000 -0.0223  0.0030
     5. (1.98834) BD ( 1) C   2 - H   5  
                ( 61.70%)   0.7855* C   2 s( 33.30%)p 2.00( 66.66%)d 0.00(  0.04%)
                                           -0.0002  0.5770  0.0087  0.0002  0.0000
                                            0.0000  0.7069 -0.0164 -0.4077 -0.0205
                                            0.0000  0.0000 -0.0072 -0.0168 -0.0093
                ( 38.30%)   0.6189* H   5 s( 99.95%)p 0.00(  0.05%)
                                            0.9997  0.0013  0.0000 -0.0223  0.0030
     6. (1.98834) BD ( 1) C   2 - H   6  
                ( 61.70%)   0.7855* C   2 s( 33.30%)p 2.00( 66.66%)d 0.00(  0.04%)
                                            0.0002 -0.5770 -0.0087 -0.0002  0.0000
                                            0.0000  0.7069 -0.0164  0.4077  0.0205
                                            0.0000  0.0000 -0.0072  0.0168  0.0093
                ( 38.30%)   0.6189* H   6 s( 99.95%)p 0.00(  0.05%)
                                           -0.9997 -0.0013  0.0000 -0.0223 -0.0030
     7. (1.99902) CR ( 1) C   1           s(100.00%)p 0.00(  0.00%)
                                            1.0000  0.0001  0.0000  0.0000  0.0000
                                            0.0000 -0.0000  0.0000  0.0003  0.0000
                                            0.0000  0.0000 -0.0000 -0.0000 -0.0000
     8. (1.99902) CR ( 1) C   2           s(100.00%)p 0.00(  0.00%)
                                            1.0000  0.0001  0.0000  0.0000  0.0000
                                            0.0000 -0.0000  0.0000 -0.0003 -0.0000
                                            0.0000  0.0000  0.0000 -0.0000 -0.0000
     9. (0.00209) RY*( 1) C   1           s(  0.00%)p 1.00( 77.16%)d 0.30( 22.84%)
                                            0.0000 -0.0000 -0.0000 -0.0000  0.0000
                                            0.0000  0.0252  0.8781 -0.0000 -0.0000
                                            0.0000  0.0000 -0.4779  0.0000  0.0000
    10. (0.00140) RY*( 2) C   1           s( 10.42%)p 8.54( 89.07%)d 0.05(  0.50%)
                                           -0.0000  0.0034  0.3166 -0.0634  0.0000
                                            0.0000  0.0000 -0.0000 -0.0622  0.9417
                                            0.0000  0.0000  0.0000 -0.0559 -0.0436
    11. (0.00002) RY*( 3) C   1           s( 66.75%)p 0.07(  4.65%)d 0.43( 28.60%)
    12. (0.00000) RY*( 4) C   1           s( 96.02%)p 0.03(  2.92%)d 0.01(  1.06%)
    13. (0.00000) RY*( 5) C   1           s(  0.00%)p 1.00(100.00%)d 0.00(  0.00%)
    14. (0.00000) RY*( 6) C   1           s(  0.00%)p 0.00(  0.00%)d 1.00(100.00%)
    15. (0.00000) RY*( 7) C   1           s(  0.00%)p 1.00(  0.09%)d99.99( 99.91%)
    16. (0.00000) RY*( 8) C   1           s(  0.00%)p 1.00( 22.85%)d 3.38( 77.15%)
    17. (0.00000) RY*( 9) C   1           s( 18.43%)p 0.17(  3.18%)d 4.25( 78.39%)
    18. (0.00000) RY*(10) C   1           s(  8.36%)p 0.04(  0.31%)d10.92( 91.33%)
    19. (0.00209) RY*( 1) C   2           s(  0.00%)p 1.00( 77.16%)d 0.30( 22.84%)
                                            0.0000 -0.0000 -0.0000 -0.0000  0.0000
                                            0.0000  0.0252  0.8781  0.0000  0.0000
                                            0.0000  0.0000  0.4779  0.0000  0.0000
    20. (0.00140) RY*( 2) C   2           s( 10.42%)p 8.54( 89.07%)d 0.05(  0.50%)
                                           -0.0000  0.0034  0.3166 -0.0634 -0.0000
                                           -0.0000  0.0000 -0.0000  0.0622 -0.9417
                                           -0.0000 -0.0000 -0.0000 -0.0559 -0.0436
    21. (0.00002) RY*( 3) C   2           s( 66.75%)p 0.07(  4.65%)d 0.43( 28.60%)
    22. (0.00000) RY*( 4) C   2           s( 96.02%)p 0.03(  2.92%)d 0.01(  1.06%)
    23. (0.00000) RY*( 5) C   2           s(  0.00%)p 1.00(100.00%)d 0.00(  0.00%)
    24. (0.00000) RY*( 6) C   2           s(  0.00%)p 0.00(  0.00%)d 1.00(100.00%)
    25. (0.00000) RY*( 7) C   2           s(  0.00%)p 1.00(  0.09%)d99.99( 99.91%)
    26. (0.00000) RY*( 8) C   2           s(  0.00%)p 1.00( 22.85%)d 3.38( 77.15%)
    27. (0.00000) RY*( 9) C   2           s( 18.43%)p 0.17(  3.18%)d 4.25( 78.39%)
    28. (0.00000) RY*(10) C   2           s(  8.36%)p 0.04(  0.31%)d10.92( 91.33%)
    29. (0.00175) RY*( 1) H   3           s( 90.22%)p 0.11(  9.78%)
                                           -0.0008  0.9498  0.0000  0.0625 -0.3064
    30. (0.00018) RY*( 2) H   3           s(  0.00%)p 1.00(100.00%)
                                            0.0000  0.0000  1.0000  0.0000  0.0000
    31. (0.00003) RY*( 3) H   3           s(  1.18%)p83.41( 98.82%)
    32. (0.00001) RY*( 4) H   3           s(  8.65%)p10.56( 91.35%)
    33. (0.00175) RY*( 1) H   4           s( 90.22%)p 0.11(  9.78%)
                                           -0.0008  0.9498  0.0000 -0.0625 -0.3064
    34. (0.00018) RY*( 2) H   4           s(  0.00%)p 1.00(100.00%)
                                            0.0000  0.0000  1.0000  0.0000  0.0000
    35. (0.00003) RY*( 3) H   4           s(  1.18%)p83.41( 98.82%)
    36. (0.00001) RY*( 4) H   4           s(  8.65%)p10.56( 91.35%)
    37. (0.00175) RY*( 1) H   5           s( 90.22%)p 0.11(  9.78%)
                                           -0.0008  0.9498  0.0000  0.0625  0.3064
    38. (0.00018) RY*( 2) H   5           s(  0.00%)p 1.00(100.00%)
                                            0.0000  0.0000  1.0000  0.0000  0.0000
    39. (0.00003) RY*( 3) H   5           s(  1.18%)p83.41( 98.82%)
    40. (0.00001) RY*( 4) H   5           s(  8.65%)p10.56( 91.35%)
    41. (0.00175) RY*( 1) H   6           s( 90.22%)p 0.11(  9.78%)
                                           -0.0008  0.9498  0.0000 -0.0625  0.3064
    42. (0.00018) RY*( 2) H   6           s(  0.00%)p 1.00(100.00%)
                                            0.0000  0.0000  1.0000  0.0000  0.0000
    43. (0.00003) RY*( 3) H   6           s(  1.18%)p83.41( 98.82%)
    44. (0.00001) RY*( 4) H   6           s(  8.65%)p10.56( 91.35%)
    45. (0.00000) BD*( 1) C   1 - C   2  
                ( 50.00%)   0.7071* C   1 s(  0.00%)p 1.00( 99.91%)d 0.00(  0.09%)
                ( 50.00%)  -0.7071* C   2 s(  0.00%)p 1.00( 99.91%)d 0.00(  0.09%)
    46. (0.00505) BD*( 2) C   1 - C   2  
                ( 50.00%)   0.7071* C   1 s( 33.42%)p 1.99( 66.53%)d 0.00(  0.05%)
                                            0.0002  0.5777 -0.0225 -0.0005  0.0000
                                            0.0000 -0.0000  0.0000 -0.8143 -0.0475
                                            0.0000  0.0000 -0.0000 -0.0041  0.0214
                ( 50.00%)  -0.7071* C   2 s( 33.42%)p 1.99( 66.53%)d 0.00(  0.05%)
                                            0.0002  0.5777 -0.0225 -0.0005  0.0000
                                            0.0000 -0.0000  0.0000  0.8143  0.0475
                                            0.0000  0.0000  0.0000 -0.0041  0.0214
    47. (0.00890) BD*( 1) C   1 - H   3  
                ( 38.30%)   0.6189* C   1 s( 33.30%)p 2.00( 66.66%)d 0.00(  0.04%)
                                            0.0002 -0.5770 -0.0087 -0.0002 -0.0000
                                           -0.0000 -0.7069  0.0164 -0.4077 -0.0205
                                           -0.0000 -0.0000 -0.0072  0.0168  0.0093
                ( 61.70%)  -0.7855* H   3 s( 99.95%)p 0.00(  0.05%)
                                           -0.9997 -0.0013 -0.0000  0.0223  0.0030
    48. (0.00890) BD*( 1) C   1 - H   4  
                ( 38.30%)   0.6189* C   1 s( 33.30%)p 2.00( 66.66%)d 0.00(  0.04%)
                                           -0.0002  0.5770  0.0087  0.0002 -0.0000
                                           -0.0000 -0.7069  0.0164  0.4077  0.0205
                                           -0.0000 -0.0000 -0.0072 -0.0168 -0.0093
                ( 61.70%)  -0.7855* H   4 s( 99.95%)p 0.00(  0.05%)
                                            0.9997  0.0013 -0.0000  0.0223 -0.0030
    49. (0.00890) BD*( 1) C   2 - H   5  
                ( 38.30%)   0.6189* C   2 s( 33.30%)p 2.00( 66.66%)d 0.00(  0.04%)
                                            0.0002 -0.5770 -0.0087 -0.0002 -0.0000
                                           -0.0000 -0.7069  0.0164  0.4077  0.0205
                                           -0.0000 -0.0000  0.0072  0.0168  0.0093
                ( 61.70%)  -0.7855* H   5 s( 99.95%)p 0.00(  0.05%)
                                           -0.9997 -0.0013 -0.0000  0.0223 -0.0030
    50. (0.00890) BD*( 1) C   2 - H   6  
                ( 38.30%)   0.6189* C   2 s( 33.30%)p 2.00( 66.66%)d 0.00(  0.04%)
                                           -0.0002  0.5770  0.0087  0.0002 -0.0000
                                           -0.0000 -0.7069  0.0164 -0.4077 -0.0205
                                           -0.0000 -0.0000  0.0072 -0.0168 -0.0093
                ( 61.70%)  -0.7855* H   6 s( 99.95%)p 0.00(  0.05%)
                                            0.9997  0.0013 -0.0000  0.0223  0.0030


 NHO Directionality and "Bond Bending" (deviations from line of nuclear centers)

         [Thresholds for printing:  angular deviation  >  1.0 degree]
                                    hybrid p-character > 25.0%
                                    orbital occupancy  >  0.10e

                                Line of Centers        Hybrid 1              Hybrid 2
                                ---------------  -------------------   ------------------
                NBO               Theta   Phi    Theta   Phi    Dev    Theta   Phi    Dev
 ========================================================================================
     1. BD (   1) C   1 - C   2   180.0    0.0    90.0    0.0  90.0     90.0    0.0  90.0
     3. BD (   1) C   1 - H   3    74.3   90.0    58.2   90.0  16.1      --     --    --
     4. BD (   1) C   1 - H   4    74.3  270.0    58.2  270.0  16.1      --     --    --
     5. BD (   1) C   2 - H   5   105.7   90.0   121.8   90.0  16.1      --     --    --
     6. BD (   1) C   2 - H   6   105.7  270.0   121.8  270.0  16.1      --     --    --


 Second Order Perturbation Theory Analysis of Fock Matrix in NBO Basis

     Threshold for printing:   0.50 kcal/mol
                                                                              E(2)  E(j)-E(i) F(i,j)
         Donor NBO (i)                     Acceptor NBO (j)                 kcal/mol   a.u.    a.u. 
 ===================================================================================================

 within unit  1
   2. BD (   2) C   1 - C   2        / 29. RY*(   1) H   3                    0.58    1.49    0.026
   2. BD (   2) C   1 - C   2        / 33. RY*(   1) H   4                    0.58    1.49    0.026
   2. BD (   2) C   1 - C   2        / 37. RY*(   1) H   5                    0.58    1.49    0.026
   2. BD (   2) C   1 - C   2        / 41. RY*(   1) H   6                    0.58    1.49    0.026
   2. BD (   2) C   1 - C   2        / 47. BD*(   1) C   1 - H   3            0.98    1.19    0.030
   2. BD (   2) C   1 - C   2        / 48. BD*(   1) C   1 - H   4            0.98    1.19    0.030
   2. BD (   2) C   1 - C   2        / 49. BD*(   1) C   2 - H   5            0.98    1.19    0.030
   2. BD (   2) C   1 - C   2        / 50. BD*(   1) C   2 - H   6            0.98    1.19    0.030
   3. BD (   1) C   1 - H   3        / 19. RY*(   1) C   2                    0.79    1.86    0.034
   3. BD (   1) C   1 - H   3        / 46. BD*(   2) C   1 - C   2            1.14    1.20    0.033
   3. BD (   1) C   1 - H   3        / 50. BD*(   1) C   2 - H   6            3.69    1.00    0.054
   4. BD (   1) C   1 - H   4        / 19. RY*(   1) C   2                    0.79    1.86    0.034
   4. BD (   1) C   1 - H   4        / 46. BD*(   2) C   1 - C   2            1.14    1.20    0.033
   4. BD (   1) C   1 - H   4        / 49. BD*(   1) C   2 - H   5            3.69    1.00    0.054
   5. BD (   1) C   2 - H   5        /  9. RY*(   1) C   1                    0.79    1.86    0.034
   5. BD (   1) C   2 - H   5        / 46. BD*(   2) C   1 - C   2            1.14    1.20    0.033
   5. BD (   1) C   2 - H   5        / 48. BD*(   1) C   1 - H   4            3.69    1.00    0.054
   6. BD (   1) C   2 - H   6        /  9. RY*(   1) C   1                    0.79    1.86    0.034
   6. BD (   1) C   2 - H   6        / 46. BD*(   2) C   1 - C   2            1.14    1.20    0.033
   6. BD (   1) C   2 - H   6        / 47. BD*(   1) C   1 - H   3            3.69    1.00    0.054
   7. CR (   1) C   1                / 20. RY*(   2) C   2                    3.03   10.69    0.161
   7. CR (   1) C   1                / 46. BD*(   2) C   1 - C   2            2.28   10.71    0.140
   8. CR (   1) C   2                / 10. RY*(   2) C   1                    3.03   10.69    0.161
   8. CR (   1) C   2                / 46. BD*(   2) C   1 - C   2            2.28   10.71    0.140


 Natural Bond Orbitals (Summary):

                                                            Principal Delocalizations
           NBO                        Occupancy    Energy   (geminal,vicinal,remote)
 ====================================================================================
 Molecular unit  1  (C2H4)
     1. BD (   1) C   1 - C   2          1.99929    -0.26945   
     2. BD (   2) C   1 - C   2          1.99374    -0.70618  47(g),48(g),49(g),50(g)
                                                    29(v),33(v),37(v),41(v)
     3. BD (   1) C   1 - H   3          1.98834    -0.52094  50(v),46(g),19(v)
     4. BD (   1) C   1 - H   4          1.98834    -0.52094  49(v),46(g),19(v)
     5. BD (   1) C   2 - H   5          1.98834    -0.52094  48(v),46(g),9(v)
     6. BD (   1) C   2 - H   6          1.98834    -0.52094  47(v),46(g),9(v)
     7. CR (   1) C   1                  1.99902   -10.03631  20(v),46(g)
     8. CR (   1) C   2                  1.99902   -10.03631  10(v),46(g)
     9. RY*(   1) C   1                  0.00209     1.33517   
    10. RY*(   2) C   1                  0.00140     0.65132   
    11. RY*(   3) C   1                  0.00002     1.36067   
    12. RY*(   4) C   1                  0.00000     4.04889   
    13. RY*(   5) C   1                  0.00000     0.58891   
    14. RY*(   6) C   1                  0.00000     1.91636   
    15. RY*(   7) C   1                  0.00000     1.95129   
    16. RY*(   8) C   1                  0.00000     1.98762   
    17. RY*(   9) C   1                  0.00000     2.43917   
    18. RY*(  10) C   1                  0.00000     2.44267   
    19. RY*(   1) C   2                  0.00209     1.33517   
    20. RY*(   2) C   2                  0.00140     0.65132   
    21. RY*(   3) C   2                  0.00002     1.36067   
    22. RY*(   4) C   2                  0.00000     4.04889   
    23. RY*(   5) C   2                  0.00000     0.58891   
    24. RY*(   6) C   2                  0.00000     1.91636   
    25. RY*(   7) C   2                  0.00000     1.95129   
    26. RY*(   8) C   2                  0.00000     1.98762   
    27. RY*(   9) C   2                  0.00000     2.43917   
    28. RY*(  10) C   2                  0.00000     2.44267   
    29. RY*(   1) H   3                  0.00175     0.78829   
    30. RY*(   2) H   3                  0.00018     2.20007   
    31. RY*(   3) H   3                  0.00003     2.91320   
    32. RY*(   4) H   3                  0.00001     2.26347   
    33. RY*(   1) H   4                  0.00175     0.78829   
    34. RY*(   2) H   4                  0.00018     2.20007   
    35. RY*(   3) H   4                  0.00003     2.91320   
    36. RY*(   4) H   4                  0.00001     2.26347   
    37. RY*(   1) H   5                  0.00175     0.78829   
    38. RY*(   2) H   5                  0.00018     2.20007   
    39. RY*(   3) H   5                  0.00003     2.91320   
    40. RY*(   4) H   5                  0.00001     2.26347   
    41. RY*(   1) H   6                  0.00175     0.78829   
    42. RY*(   2) H   6                  0.00018     2.20007   
    43. RY*(   3) H   6                  0.00003     2.91320   
    44. RY*(   4) H   6                  0.00001     2.26347   
    45. BD*(   1) C   1 - C   2          0.00000     0.05500   
    46. BD*(   2) C   1 - C   2          0.00505     0.67524   
    47. BD*(   1) C   1 - H   3          0.00890     0.47890   
    48. BD*(   1) C   1 - H   4          0.00890     0.47890   
    49. BD*(   1) C   2 - H   5          0.00890     0.47890   
    50. BD*(   1) C   2 - H   6          0.00890     0.47890   
       -------------------------------
              Total Lewis   15.94444  ( 99.6527%)
        Valence non-Lewis    0.04064  (  0.2540%)
        Rydberg non-Lewis    0.01492  (  0.0932%)
       -------------------------------
            Total unit  1   16.00000  (100.0000%)
           Charge unit  1    0.00000
 Variable Step   Value    
 -------- ---- -----------
     6       5    1.774411
 ---------------------------------------------------------------------------------------------------
                            Z-MATRIX (ANGSTROMS AND DEGREES)
   CD    Cent   Atom    N1       Length/X        N2       Alpha/Y        N3        Beta/Z          J
 ---------------------------------------------------------------------------------------------------
      1      1  C 
      2      2  C        1   1.321406(     1)
      3      3  H        1   1.083410(     2)      2  101.666(     6)
      4      4  H        1   1.083410(     3)      2  101.666(     7)      3  180.000(    10)      0
      5      5  H        2   1.083410(     4)      1  101.666(     8)      3   -0.000(    11)      0
      6      6  H        2   1.083410(     5)      1  101.666(     9)      3 -180.000(    12)      0
 ---------------------------------------------------------------------------------------------------
                         Z-Matrix orientation:                         
 ---------------------------------------------------------------------
 Center     Atomic      Atomic             Coordinates (Angstroms)
 Number     Number       Type             X           Y           Z
 ---------------------------------------------------------------------
      1          6           0        0.000000    0.000000    0.000000
      2          6           0        0.000000    0.000000    1.321406
      3          1           0        1.061029    0.000000   -0.219077
      4          1           0       -1.061029   -0.000000   -0.219077
      5          1           0        1.061029    0.000000    1.540483
      6          1           0       -1.061029   -0.000000    1.540483
 ---------------------------------------------------------------------
                    Distance matrix (angstroms):
                    1          2          3          4          5
     1  C    0.000000
     2  C    1.321406   0.000000
     3  H    1.083410   1.870526   0.000000
     4  H    1.083410   1.870526   2.122057   0.000000
     5  H    1.870526   1.083410   1.759560   2.756661   0.000000
     6  H    1.870526   1.083410   2.756661   1.759560   2.122057
                    6
     6  H    0.000000
 Stoichiometry    C2H4
 Framework group  D2H[C2"(C.C),SG(H4)]
 Deg. of freedom     3
 Full point group                 D2H     NOp   8
 Largest Abelian subgroup         D2H     NOp   8
 Largest concise Abelian subgroup D2      NOp   4
                         Standard orientation:                         
 ---------------------------------------------------------------------
 Center     Atomic      Atomic             Coordinates (Angstroms)
 Number     Number       Type             X           Y           Z
 ---------------------------------------------------------------------
      1          6           0       -0.000000    0.000000    0.660703
      2          6           0        0.000000    0.000000   -0.660703
      3          1           0        0.000000    1.061029    0.879780
      4          1           0       -0.000000   -1.061029    0.879780
      5          1           0        0.000000    1.061029   -0.879780
      6          1           0       -0.000000   -1.061029   -0.879780
 ---------------------------------------------------------------------
 Rotational constants (GHZ):         111.3570781          37.1685370          27.8671102
 Standard basis: 6-31G(d,p) (6D, 7F)
 There are    12 symmetry adapted cartesian basis functions of AG  symmetry.
 There are     2 symmetry adapted cartesian basis functions of B1G symmetry.
 There are     4 symmetry adapted cartesian basis functions of B2G symmetry.
 There are     7 symmetry adapted cartesian basis functions of B3G symmetry.
 There are     2 symmetry adapted cartesian basis functions of AU  symmetry.
 There are    12 symmetry adapted cartesian basis functions of B1U symmetry.
 There are     7 symmetry adapted cartesian basis functions of B2U symmetry.
 There are     4 symmetry adapted cartesian basis functions of B3U symmetry.
 There are    12 symmetry adapted basis functions of AG  symmetry.
 There are     2 symmetry adapted basis functions of B1G symmetry.
 There are     4 symmetry adapted basis functions of B2G symmetry.
 There are     7 symmetry adapted basis functions of B3G symmetry.
 There are     2 symmetry adapted basis functions of AU  symmetry.
 There are    12 symmetry adapted basis functions of B1U symmetry.
 There are     7 symmetry adapted basis functions of B2U symmetry.
 There are     4 symmetry adapted basis functions of B3U symmetry.
    50 basis functions,    84 primitive gaussians,    50 cartesian basis functions
     8 alpha electrons        8 beta electrons
       nuclear repulsion energy        34.4130580694 Hartrees.
 NAtoms=    6 NActive=    6 NUniq=    2 SFac= 4.00D+00 NAtFMM=   60 NAOKFM=F Big=F
 Integral buffers will be    131072 words long.
 Raffenetti 2 integral format.
 Two-electron integral symmetry is turned on.
 One-electron integrals computed using PRISM.
 NBasis=    50 RedAO= T EigKep=  5.47D-03  NBF=    12     2     4     7     2    12     7     4
 NBsUse=    50 1.00D-06 EigRej= -1.00D+00 NBFU=    12     2     4     7     2    12     7     4
 Initial guess from the checkpoint file:  "ethylene-rigidscan-bent-dec-M-B3LYP.chk"
 B after Tr=    -0.000000   -0.000000    0.000000
         Rot=    1.000000   -0.000000   -0.000000   -0.000000 Ang=   0.00 deg.
 Initial guess orbital symmetries:
       Occupied  (AG) (B1U) (AG) (B1U) (B2U) (B3G) (AG) (B3U)
       Virtual   (B2G) (AG) (B2U) (B1U) (B3G) (B1U) (AG) (B3U)
                 (B2G) (AG) (B1U) (B2U) (B2U) (B3G) (B1U) (AG)
                 (B1U) (B3G) (B1G) (B3U) (AU) (B2U) (B3G) (AG)
                 (AG) (B1U) (B2G) (B3U) (B1U) (B2G) (B2U) (AG)
                 (B1G) (B1U) (AU) (B3G) (B2U) (B3G) (AG) (B1U)
                 (AG) (B1U)
 ExpMin= 1.61D-01 ExpMax= 3.05D+03 ExpMxC= 4.57D+02 IAcc=2 IRadAn=         4 AccDes= 0.00D+00
 Harris functional with IExCor=  402 and IRadAn=       4 diagonalized for initial guess.
 HarFok:  IExCor=  402 AccDes= 0.00D+00 IRadAn=         4 IDoV= 1 UseB2=F ITyADJ=14
 ICtDFT=  3500011 ScaDFX=  1.000000  1.000000  1.000000  1.000000
 FoFCou: FMM=F IPFlag=           0 FMFlag=      100000 FMFlg1=           0
         NFxFlg=           0 DoJE=T BraDBF=F KetDBF=T FulRan=T
         wScrn=  0.000000 ICntrl=       500 IOpCl=  0 I1Cent=   200000004 NGrid=           0
         NMat0=    1 NMatS0=      1 NMatT0=    0 NMatD0=    1 NMtDS0=    0 NMtDT0=    0
 Petite list used in FoFCou.
 Keep R1 ints in memory in symmetry-blocked form, NReq=7790938.
 Requested convergence on RMS density matrix=1.00D-08 within 128 cycles.
 Requested convergence on MAX density matrix=1.00D-06.
 Requested convergence on             energy=1.00D-06.
 No special actions if energy rises.
 Integral accuracy reduced to 1.0D-05 until final iterations.
 Initial convergence to 1.0D-05 achieved.  Increase integral accuracy.
 SCF Done:  E(RB3LYP) =  -78.5110729252     A.U. after    9 cycles
            NFock=  9  Conv=0.13D-08     -V/T= 2.0075

 **********************************************************************

            Population analysis using the SCF density.

 **********************************************************************

 Orbital symmetries:
       Occupied  (AG) (B1U) (AG) (B2U) (B1U) (B3G) (AG) (B3U)
       Virtual   (B2G) (AG) (B2U) (B1U) (B3G) (B1U) (AG) (B3U)
                 (B2G) (AG) (B1U) (B2U) (AG) (B1U) (B3G) (B2U)
                 (B1U) (B3G) (B1G) (B3U) (AU) (B2U) (AG) (B3G)
                 (AG) (B3U) (B2G) (B1U) (B1U) (AG) (B2G) (B2U)
                 (B1G) (B1U) (AU) (B3G) (B2U) (B3G) (AG) (B1U)
                 (AG) (B1U)
 The electronic state is 1-AG.
 Alpha  occ. eigenvalues --  -10.17465 -10.17368  -0.78705  -0.53431  -0.52919
 Alpha  occ. eigenvalues --   -0.36200  -0.33766  -0.27251
 Alpha virt. eigenvalues --    0.02607   0.04290   0.13833   0.17162   0.26834
 Alpha virt. eigenvalues --    0.27817   0.45638   0.54406   0.64442   0.66243
 Alpha virt. eigenvalues --    0.76873   0.80256   0.85831   0.85944   0.87160
 Alpha virt. eigenvalues --    0.87475   1.11810   1.17620   1.31927   1.46675
 Alpha virt. eigenvalues --    1.50000   1.51999   1.86865   1.92762   2.13621
 Alpha virt. eigenvalues --    2.19839   2.20338   2.27761   2.34859   2.40269
 Alpha virt. eigenvalues --    2.41440   2.47316   2.61426   2.68637   2.81708
 Alpha virt. eigenvalues --    2.96718   3.13610   3.27393   3.68010   3.80714
 Alpha virt. eigenvalues --    4.34074   4.96113
          Condensed to atoms (all electrons):
               1          2          3          4          5          6
     1  C    4.922699   0.612053   0.402658   0.402658  -0.067648  -0.067648
     2  C    0.612053   4.922699  -0.067648  -0.067648   0.402658   0.402658
     3  H    0.402658  -0.067648   0.602860  -0.022507  -0.028743   0.010994
     4  H    0.402658  -0.067648  -0.022507   0.602860   0.010994  -0.028743
     5  H   -0.067648   0.402658  -0.028743   0.010994   0.602860  -0.022507
     6  H   -0.067648   0.402658   0.010994  -0.028743  -0.022507   0.602860
 Mulliken charges:
               1
     1  C   -0.204772
     2  C   -0.204772
     3  H    0.102386
     4  H    0.102386
     5  H    0.102386
     6  H    0.102386
 Sum of Mulliken charges =  -0.00000
 Mulliken charges with hydrogens summed into heavy atoms:
               1
     1  C   -0.000000
     2  C   -0.000000
 Electronic spatial extent (au):  <R**2>=             75.9723
 Charge=             -0.0000 electrons
 Dipole moment (field-independent basis, Debye):
    X=             -0.0000    Y=             -0.0000    Z=              0.0000  Tot=              0.0000
 Quadrupole moment (field-independent basis, Debye-Ang):
   XX=            -15.0249   YY=            -10.6445   ZZ=            -14.8547
   XY=              0.0000   XZ=              0.0000   YZ=              0.0000
 Traceless Quadrupole moment (field-independent basis, Debye-Ang):
   XX=             -1.5169   YY=              2.8635   ZZ=             -1.3467
   XY=              0.0000   XZ=              0.0000   YZ=              0.0000
 Octapole moment (field-independent basis, Debye-Ang**2):
  XXX=             -0.0000  YYY=             -0.0000  ZZZ=              0.0000  XYY=             -0.0000
  XXY=             -0.0000  XXZ=              0.0000  XZZ=             -0.0000  YZZ=             -0.0000
  YYZ=             -0.0000  XYZ=             -0.0000
 Hexadecapole moment (field-independent basis, Debye-Ang**3):
 XXXX=            -15.5976 YYYY=            -26.9388 ZZZZ=            -61.7294 XXXY=             -0.0000
 XXXZ=              0.0000 YYYX=             -0.0000 YYYZ=             -0.0000 ZZZX=              0.0000
 ZZZY=              0.0000 XXYY=             -8.2623 XXZZ=            -12.6652 YYZZ=            -14.3418
 XXYZ=             -0.0000 YYXZ=              0.0000 ZZXY=             -0.0000
 N-N= 3.441305806938D+01 E-N=-2.502627067418D+02  KE= 7.792714980246D+01
 Symmetry AG   KE= 3.734952465042D+01
 Symmetry B1G  KE= 3.627466062425D-34
 Symmetry B2G  KE= 2.198137418390D-33
 Symmetry B3G  KE= 2.220356516143D+00
 Symmetry AU   KE= 3.471178550313D-34
 Symmetry B1U  KE= 3.451523126662D+01
 Symmetry B2U  KE= 1.782303632050D+00
 Symmetry B3U  KE= 2.059733737228D+00
 ******************************Gaussian NBO Version 3.1******************************
             N A T U R A L   A T O M I C   O R B I T A L   A N D
          N A T U R A L   B O N D   O R B I T A L   A N A L Y S I S
 ******************************Gaussian NBO Version 3.1******************************

       /RESON  / : Allow strongly delocalized NBO set
       /DMNAO  / : Print the NAO density matrix
       /BNDIDX / : Print bond indices based on the NAO density matrix
       /MULORB / : Print Mulliken populations by orbital and atom

 Analyzing the SCF density

 Job title: Title Card Required                                             

 Storage needed:      7784 in NPA,     10201 in NBO (2147483420 available)


 Input atomic orbitals, gross Mulliken populations:

  AO  Atom No lang  Mulliken Population    Atom No      Total
 -------------------------------------------------------------------------------
   1    C  1  S        1.9917753
   2    C  1  S        0.7018467
   3    C  1  px       0.5414474
   4    C  1  py       0.7358764
   5    C  1  pz       0.7809975
   6    C  1  S        0.5593920
   7    C  1  px       0.4454032
   8    C  1  py       0.2396675
   9    C  1  pz       0.2173103
  10    C  1  dxx     -0.0249533
  11    C  1  dxz      0.0090344
  12    C  1  dzz     -0.0075925
  13    C  1  dxy      0.0000000
  14    C  1  dyy      0.0062575
  15    C  1  dyz      0.0083097
                                             C  1      6.2047721
  16    C  2  S        1.9917753
  17    C  2  S        0.7018467
  18    C  2  px       0.5414474
  19    C  2  py       0.7358764
  20    C  2  pz       0.7809975
  21    C  2  S        0.5593920
  22    C  2  px       0.4454032
  23    C  2  py       0.2396675
  24    C  2  pz       0.2173103
  25    C  2  dxx     -0.0249533
  26    C  2  dxz      0.0090344
  27    C  2  dzz     -0.0075925
  28    C  2  dxy      0.0000000
  29    C  2  dyy      0.0062575
  30    C  2  dyz      0.0083097
                                             C  2      6.2047721
  31    H  3  S        0.5241913
  32    H  3  S        0.3578000
  33    H  3  px       0.0034460
  34    H  3  py       0.0079654
  35    H  3  pz       0.0042112
                                             H  3      0.8976139
  36    H  4  S        0.5241913
  37    H  4  S        0.3578000
  38    H  4  px       0.0034460
  39    H  4  py       0.0079654
  40    H  4  pz       0.0042112
                                             H  4      0.8976139
  41    H  5  S        0.5241913
  42    H  5  S        0.3578000
  43    H  5  px       0.0034460
  44    H  5  py       0.0079654
  45    H  5  pz       0.0042112
                                             H  5      0.8976139
  46    H  6  S        0.5241913
  47    H  6  S        0.3578000
  48    H  6  px       0.0034460
  49    H  6  py       0.0079654
  50    H  6  pz       0.0042112
                                             H  6      0.8976139

 Total number of electrons:   16.000000


 Mayer-Mulliken atom-atom bond order matrix:                                   

     Atom    1       2       3       4       5       6
     ---- ------  ------  ------  ------  ------  ------
   1.  C  0.0000  1.9452  0.9815  0.9815 -0.0174 -0.0174
   2.  C  1.9452  0.0000 -0.0174 -0.0174  0.9815  0.9815
   3.  H  0.9815 -0.0174  0.0000  0.0058 -0.0095  0.0083
   4.  H  0.9815 -0.0174  0.0058  0.0000  0.0083 -0.0095
   5.  H -0.0174  0.9815 -0.0095  0.0083  0.0000  0.0058
   6.  H -0.0174  0.9815  0.0083 -0.0095  0.0058  0.0000


 Mayer-Mulliken valencies by atom:                                             

     Atom    1
     ---- ------
   1.  C  3.8733
   2.  C  3.8733
   3.  H  0.9687
   4.  H  0.9687
   5.  H  0.9687
   6.  H  0.9687
 GSVD:  LWork=        1156 too small for GESVD, short by        1316 words or        1316 for optimal perf.


 NATURAL POPULATIONS:  Natural atomic orbital occupancies 
                                                          
   NAO  Atom  No  lang   Type(AO)    Occupancy      Energy
 ----------------------------------------------------------
     1    C    1  S      Cor( 1S)     1.99893     -10.03646
     2    C    1  S      Val( 2S)     1.07461      -0.22816
     3    C    1  S      Ryd( 3S)     0.00083       0.96599
     4    C    1  S      Ryd( 4S)     0.00001       4.20825
     5    C    1  px     Val( 2p)     0.99759      -0.10597
     6    C    1  px     Ryd( 3p)     0.00096       0.58456
     7    C    1  py     Val( 2p)     1.26138      -0.03434
     8    C    1  py     Ryd( 3p)     0.00168       0.97176
     9    C    1  pz     Val( 2p)     1.12989      -0.06985
    10    C    1  pz     Ryd( 3p)     0.00434       0.54799
    11    C    1  dxy    Ryd( 3d)     0.00000       1.92189
    12    C    1  dxz    Ryd( 3d)     0.00104       1.94911
    13    C    1  dyz    Ryd( 3d)     0.00060       2.25998
    14    C    1  dx2y2  Ryd( 3d)     0.00072       2.82733
    15    C    1  dz2    Ryd( 3d)     0.00081       2.58109

    16    C    2  S      Cor( 1S)     1.99893     -10.03646
    17    C    2  S      Val( 2S)     1.07461      -0.22816
    18    C    2  S      Ryd( 3S)     0.00083       0.96599
    19    C    2  S      Ryd( 4S)     0.00001       4.20825
    20    C    2  px     Val( 2p)     0.99759      -0.10597
    21    C    2  px     Ryd( 3p)     0.00096       0.58456
    22    C    2  py     Val( 2p)     1.26138      -0.03434
    23    C    2  py     Ryd( 3p)     0.00168       0.97176
    24    C    2  pz     Val( 2p)     1.12989      -0.06985
    25    C    2  pz     Ryd( 3p)     0.00434       0.54799
    26    C    2  dxy    Ryd( 3d)     0.00000       1.92189
    27    C    2  dxz    Ryd( 3d)     0.00104       1.94911
    28    C    2  dyz    Ryd( 3d)     0.00060       2.25998
    29    C    2  dx2y2  Ryd( 3d)     0.00072       2.82733
    30    C    2  dz2    Ryd( 3d)     0.00081       2.58109

    31    H    3  S      Val( 1S)     0.76045       0.08847
    32    H    3  S      Ryd( 2S)     0.00194       0.61805
    33    H    3  px     Ryd( 2p)     0.00020       2.19410
    34    H    3  py     Ryd( 2p)     0.00043       3.03071
    35    H    3  pz     Ryd( 2p)     0.00028       2.33012

    36    H    4  S      Val( 1S)     0.76045       0.08847
    37    H    4  S      Ryd( 2S)     0.00194       0.61805
    38    H    4  px     Ryd( 2p)     0.00020       2.19410
    39    H    4  py     Ryd( 2p)     0.00043       3.03071
    40    H    4  pz     Ryd( 2p)     0.00028       2.33012

    41    H    5  S      Val( 1S)     0.76045       0.08847
    42    H    5  S      Ryd( 2S)     0.00194       0.61805
    43    H    5  px     Ryd( 2p)     0.00020       2.19410
    44    H    5  py     Ryd( 2p)     0.00043       3.03071
    45    H    5  pz     Ryd( 2p)     0.00028       2.33012

    46    H    6  S      Val( 1S)     0.76045       0.08847
    47    H    6  S      Ryd( 2S)     0.00194       0.61805
    48    H    6  px     Ryd( 2p)     0.00020       2.19410
    49    H    6  py     Ryd( 2p)     0.00043       3.03071
    50    H    6  pz     Ryd( 2p)     0.00028       2.33012

 WARNING:  1 low occupancy (<1.9990e) core orbital  found on  C    1
           1 low occupancy (<1.9990e) core orbital  found on  C    2


 Summary of Natural Population Analysis:                  
                                                          
                                       Natural Population 
                Natural  -----------------------------------------------
    Atom  No    Charge         Core      Valence    Rydberg      Total
 -----------------------------------------------------------------------
      C    1   -0.47338      1.99893     4.46347    0.01098     6.47338
      C    2   -0.47338      1.99893     4.46347    0.01098     6.47338
      H    3    0.23669      0.00000     0.76045    0.00286     0.76331
      H    4    0.23669      0.00000     0.76045    0.00286     0.76331
      H    5    0.23669      0.00000     0.76045    0.00286     0.76331
      H    6    0.23669      0.00000     0.76045    0.00286     0.76331
 =======================================================================
   * Total *   -0.00000      3.99786    11.96875    0.03339    16.00000

                                 Natural Population      
 --------------------------------------------------------
   Core                       3.99786 ( 99.9465% of   4)
   Valence                   11.96875 ( 99.7396% of  12)
   Natural Minimal Basis     15.96661 ( 99.7913% of  16)
   Natural Rydberg Basis      0.03339 (  0.2087% of  16)
 --------------------------------------------------------

    Atom  No          Natural Electron Configuration
 ----------------------------------------------------------------------------
      C    1      [core]2S( 1.07)2p( 3.39)3p( 0.01)
      C    2      [core]2S( 1.07)2p( 3.39)3p( 0.01)
      H    3            1S( 0.76)
      H    4            1S( 0.76)
      H    5            1S( 0.76)
      H    6            1S( 0.76)


 Wiberg bond index matrix in the NAO basis:                                    

     Atom    1       2       3       4       5       6
     ---- ------  ------  ------  ------  ------  ------
   1.  C  0.0000  2.0201  0.9251  0.9251  0.0064  0.0064
   2.  C  2.0201  0.0000  0.0064  0.0064  0.9251  0.9251
   3.  H  0.9251  0.0064  0.0000  0.0011  0.0005  0.0145
   4.  H  0.9251  0.0064  0.0011  0.0000  0.0145  0.0005
   5.  H  0.0064  0.9251  0.0005  0.0145  0.0000  0.0011
   6.  H  0.0064  0.9251  0.0145  0.0005  0.0011  0.0000


 Wiberg bond index, Totals by atom:                                            

     Atom    1
     ---- ------
   1.  C  3.8832
   2.  C  3.8832
   3.  H  0.9477
   4.  H  0.9477
   5.  H  0.9477
   6.  H  0.9477


 Atom-atom overlap-weighted NAO bond order:                                    

     Atom    1       2       3       4       5       6
     ---- ------  ------  ------  ------  ------  ------
   1.  C  0.0000  1.3380  0.7662  0.7662  0.0100  0.0100
   2.  C  1.3380  0.0000  0.0100  0.0100  0.7662  0.7662
   3.  H  0.7662  0.0100  0.0000  0.0098 -0.0075  0.0101
   4.  H  0.7662  0.0100  0.0098  0.0000  0.0101 -0.0075
   5.  H  0.0100  0.7662 -0.0075  0.0101  0.0000  0.0098
   6.  H  0.0100  0.7662  0.0101 -0.0075  0.0098  0.0000


 Atom-atom overlap-weighted NAO bond order, Totals by atom:                    

     Atom    1
     ---- ------
   1.  C  2.8903
   2.  C  2.8903
   3.  H  0.7885
   4.  H  0.7885
   5.  H  0.7885
   6.  H  0.7885


 MO bond order:                                                                

     Atom    1       2       3       4       5       6
     ---- ------  ------  ------  ------  ------  ------
   1.  C  0.0000  0.6903  1.5574  0.2619  0.0341 -0.0141
   2.  C  0.6903  0.0000  0.1152  0.0673  0.8501 -0.4949
   3.  H  1.5574  0.1152  0.0000  0.0049  0.0101  0.0765
   4.  H  0.2619  0.0673  0.0049  0.0000  0.0762 -0.0019
   5.  H  0.0341  0.8501  0.0101  0.0762  0.0000 -0.0075
   6.  H -0.0141 -0.4949  0.0765 -0.0019 -0.0075  0.0000


 MO atomic valencies:                                                          

     Atom    1
     ---- ------
   1.  C  2.5295
   2.  C  1.2280
   3.  H  1.7642
   4.  H  0.4085
   5.  H  0.9629
   6.  H -0.4418


 NAO density matrix:                                                           

          NAO        1       2       3       4       5       6       7       8
      ---------- ------- ------- ------- ------- ------- ------- ------- -------
   1.  C 1 (S)    1.9989  0.0000  0.0000 -0.0000  0.0000 -0.0000 -0.0000 -0.0000
   2.  C 1 (S)    0.0000  1.0746 -0.0000  0.0000  0.0000  0.0000  0.0000 -0.0000
   3.  C 1 (S)    0.0000 -0.0000  0.0008 -0.0000  0.0000 -0.0000 -0.0000 -0.0000
   4.  C 1 (S)   -0.0000  0.0000 -0.0000  0.0000  0.0000 -0.0000  0.0000 -0.0000
   5.  C 1 (px)   0.0000  0.0000  0.0000  0.0000  0.9976 -0.0310  0.0000 -0.0000
   6.  C 1 (px)  -0.0000  0.0000 -0.0000 -0.0000 -0.0310  0.0010 -0.0000  0.0000
   7.  C 1 (py)  -0.0000  0.0000 -0.0000  0.0000  0.0000 -0.0000  1.2614 -0.0288
   8.  C 1 (py)  -0.0000 -0.0000 -0.0000 -0.0000 -0.0000  0.0000 -0.0288  0.0017
   9.  C 1 (pz)   0.0196  0.1253  0.0275  0.0009 -0.0000  0.0000  0.0000 -0.0000
  10.  C 1 (pz)  -0.0028  0.0049  0.0019 -0.0000  0.0000  0.0000  0.0000 -0.0000
  11.  C 1 (d1)  -0.0000  0.0000  0.0000 -0.0000 -0.0000  0.0000 -0.0000 -0.0000
  12.  C 1 (d2)  -0.0000  0.0000 -0.0000 -0.0000 -0.0322  0.0010  0.0000  0.0000
  13.  C 1 (d3)  -0.0000 -0.0000 -0.0000 -0.0000 -0.0000  0.0000  0.0054 -0.0009
  14.  C 1 (d4)   0.0033 -0.0258 -0.0003 -0.0000 -0.0000  0.0000  0.0000  0.0000
  15.  C 1 (d5)  -0.0002 -0.0033 -0.0008 -0.0000  0.0000 -0.0000  0.0000 -0.0000
  16.  C 2 (S)    0.0003  0.0115  0.0127  0.0002  0.0000 -0.0000  0.0000 -0.0000
  17.  C 2 (S)    0.0115  0.2589 -0.0065 -0.0029  0.0000 -0.0000 -0.0000  0.0000
  18.  C 2 (S)    0.0127 -0.0065  0.0007 -0.0000  0.0000 -0.0000 -0.0000  0.0000
  19.  C 2 (S)    0.0002 -0.0029 -0.0000 -0.0000  0.0000 -0.0000 -0.0000 -0.0000
  20.  C 2 (px)   0.0000  0.0000  0.0000  0.0000  0.9976 -0.0310  0.0000 -0.0000
  21.  C 2 (px)   0.0000 -0.0000 -0.0000 -0.0000 -0.0310  0.0010 -0.0000  0.0000
  22.  C 2 (py)  -0.0000  0.0000 -0.0000 -0.0000 -0.0000 -0.0000  0.1327  0.0326
  23.  C 2 (py)   0.0000 -0.0000 -0.0000  0.0000  0.0000 -0.0000  0.0326 -0.0017
  24.  C 2 (pz)   0.0157  0.5113 -0.0227  0.0014 -0.0000 -0.0000 -0.0000  0.0000
  25.  C 2 (pz)  -0.0225  0.0018 -0.0016  0.0001  0.0000 -0.0000  0.0000 -0.0000
  26.  C 2 (d1)   0.0000 -0.0000 -0.0000  0.0000  0.0000 -0.0000 -0.0000  0.0000
  27.  C 2 (d2)  -0.0000  0.0000  0.0000  0.0000  0.0322 -0.0010 -0.0000 -0.0000
  28.  C 2 (d3)  -0.0000 -0.0000 -0.0000  0.0000 -0.0000  0.0000  0.0262 -0.0008
  29.  C 2 (d4)   0.0009 -0.0034 -0.0001  0.0001 -0.0000  0.0000  0.0000 -0.0000
  30.  C 2 (d5)  -0.0023  0.0126 -0.0006  0.0000 -0.0000  0.0000 -0.0000  0.0000
  31.  H 3 (S)   -0.0114  0.5681  0.0083  0.0001 -0.0000 -0.0000  0.6735 -0.0181
  32.  H 3 (S)   -0.0137  0.0045 -0.0009  0.0000  0.0000 -0.0000  0.0171  0.0004
  33.  H 3 (px)  -0.0000  0.0000  0.0000  0.0000  0.0143 -0.0004 -0.0000  0.0000
  34.  H 3 (py)   0.0027 -0.0161 -0.0002 -0.0000  0.0000 -0.0000 -0.0112  0.0004
  35.  H 3 (pz)   0.0010 -0.0042  0.0003  0.0000  0.0000  0.0000 -0.0057 -0.0002
  36.  H 4 (S)   -0.0114  0.5681  0.0083  0.0001 -0.0000  0.0000 -0.6735  0.0181
  37.  H 4 (S)   -0.0137  0.0045 -0.0009  0.0000  0.0000 -0.0000 -0.0171 -0.0004
  38.  H 4 (px)  -0.0000  0.0000  0.0000  0.0000  0.0143 -0.0004 -0.0000  0.0000
  39.  H 4 (py)  -0.0027  0.0161  0.0002  0.0000 -0.0000  0.0000 -0.0112  0.0004
  40.  H 4 (pz)   0.0010 -0.0042  0.0003  0.0000  0.0000 -0.0000  0.0057  0.0002
  41.  H 5 (S)    0.0007  0.0393  0.0040 -0.0018 -0.0000 -0.0000 -0.0257  0.0199
  42.  H 5 (S)   -0.0034  0.0065 -0.0009  0.0000 -0.0000 -0.0000  0.0296 -0.0003
  43.  H 5 (px)  -0.0000 -0.0000  0.0000  0.0000  0.0143 -0.0004 -0.0000 -0.0000
  44.  H 5 (py)  -0.0001  0.0007 -0.0001  0.0001 -0.0000  0.0000  0.0040 -0.0004
  45.  H 5 (pz)  -0.0011  0.0062 -0.0003 -0.0000  0.0000 -0.0000  0.0126 -0.0002
  46.  H 6 (S)    0.0007  0.0393  0.0040 -0.0018  0.0000  0.0000  0.0257 -0.0199
  47.  H 6 (S)   -0.0034  0.0065 -0.0009  0.0000  0.0000 -0.0000 -0.0296  0.0003
  48.  H 6 (px)  -0.0000 -0.0000  0.0000  0.0000  0.0143 -0.0004 -0.0000 -0.0000
  49.  H 6 (py)   0.0001 -0.0007  0.0001 -0.0001 -0.0000  0.0000  0.0040 -0.0004
  50.  H 6 (pz)  -0.0011  0.0062 -0.0003 -0.0000 -0.0000  0.0000 -0.0126  0.0002

          NAO        9      10      11      12      13      14      15      16
      ---------- ------- ------- ------- ------- ------- ------- ------- -------
   1.  C 1 (S)    0.0196 -0.0028 -0.0000 -0.0000 -0.0000  0.0033 -0.0002  0.0003
   2.  C 1 (S)    0.1253  0.0049  0.0000  0.0000 -0.0000 -0.0258 -0.0033  0.0115
   3.  C 1 (S)    0.0275  0.0019  0.0000 -0.0000 -0.0000 -0.0003 -0.0008  0.0127
   4.  C 1 (S)    0.0009 -0.0000 -0.0000 -0.0000 -0.0000 -0.0000 -0.0000  0.0002
   5.  C 1 (px)  -0.0000  0.0000 -0.0000 -0.0322 -0.0000 -0.0000  0.0000  0.0000
   6.  C 1 (px)   0.0000  0.0000  0.0000  0.0010  0.0000  0.0000 -0.0000 -0.0000
   7.  C 1 (py)   0.0000  0.0000 -0.0000  0.0000  0.0054  0.0000  0.0000  0.0000
   8.  C 1 (py)  -0.0000 -0.0000 -0.0000  0.0000 -0.0009  0.0000 -0.0000 -0.0000
   9.  C 1 (pz)   1.1299  0.0598  0.0000  0.0000  0.0000 -0.0129 -0.0301 -0.0157
  10.  C 1 (pz)   0.0598  0.0043  0.0000 -0.0000 -0.0000 -0.0007 -0.0017  0.0225
  11.  C 1 (d1)   0.0000  0.0000  0.0000  0.0000  0.0000 -0.0000 -0.0000 -0.0000
  12.  C 1 (d2)   0.0000 -0.0000  0.0000  0.0010  0.0000  0.0000 -0.0000 -0.0000
  13.  C 1 (d3)   0.0000 -0.0000  0.0000  0.0000  0.0006  0.0000 -0.0000 -0.0000
  14.  C 1 (d4)  -0.0129 -0.0007 -0.0000  0.0000  0.0000  0.0007  0.0003  0.0009
  15.  C 1 (d5)  -0.0301 -0.0017 -0.0000 -0.0000 -0.0000  0.0003  0.0008 -0.0023
  16.  C 2 (S)   -0.0157  0.0225 -0.0000 -0.0000 -0.0000  0.0009 -0.0023  1.9989
  17.  C 2 (S)   -0.5113 -0.0018  0.0000 -0.0000 -0.0000 -0.0034  0.0126 -0.0000
  18.  C 2 (S)    0.0227  0.0016  0.0000 -0.0000  0.0000 -0.0001 -0.0006 -0.0000
  19.  C 2 (S)   -0.0014 -0.0001 -0.0000 -0.0000 -0.0000  0.0001  0.0000 -0.0000
  20.  C 2 (px)  -0.0000  0.0000 -0.0000 -0.0322 -0.0000 -0.0000  0.0000 -0.0000
  21.  C 2 (px)  -0.0000 -0.0000 -0.0000  0.0010  0.0000  0.0000  0.0000  0.0000
  22.  C 2 (py)   0.0000  0.0000 -0.0000  0.0000 -0.0262  0.0000  0.0000  0.0000
  23.  C 2 (py)  -0.0000 -0.0000  0.0000 -0.0000  0.0008 -0.0000 -0.0000  0.0000
  24.  C 2 (pz)  -0.6321 -0.0551 -0.0000  0.0000 -0.0000 -0.0045  0.0178 -0.0196
  25.  C 2 (pz)  -0.0551 -0.0040 -0.0000 -0.0000  0.0000  0.0005  0.0015  0.0028
  26.  C 2 (d1)  -0.0000 -0.0000 -0.0000 -0.0000 -0.0000  0.0000  0.0000  0.0000
  27.  C 2 (d2)   0.0000  0.0000 -0.0000 -0.0010 -0.0000 -0.0000 -0.0000 -0.0000
  28.  C 2 (d3)  -0.0000 -0.0000  0.0000  0.0000  0.0003  0.0000 -0.0000 -0.0000
  29.  C 2 (d4)   0.0045 -0.0005 -0.0000  0.0000 -0.0000  0.0001 -0.0001  0.0033
  30.  C 2 (d5)  -0.0178 -0.0015 -0.0000  0.0000  0.0000 -0.0001  0.0005 -0.0002
  31.  H 3 (S)    0.3810  0.0213  0.0000  0.0000  0.0050 -0.0166 -0.0102  0.0007
  32.  H 3 (S)   -0.0305 -0.0020 -0.0000 -0.0000 -0.0005  0.0002  0.0008 -0.0034
  33.  H 3 (px)   0.0000  0.0000 -0.0000 -0.0005 -0.0000 -0.0000 -0.0000 -0.0000
  34.  H 3 (py)  -0.0104 -0.0005 -0.0000 -0.0000 -0.0002  0.0005  0.0003 -0.0001
  35.  H 3 (pz)   0.0110  0.0006  0.0000 -0.0000  0.0002  0.0000 -0.0003  0.0011
  36.  H 4 (S)    0.3810  0.0213  0.0000  0.0000 -0.0050 -0.0166 -0.0102  0.0007
  37.  H 4 (S)   -0.0305 -0.0020  0.0000 -0.0000  0.0005  0.0002  0.0008 -0.0034
  38.  H 4 (px)   0.0000  0.0000 -0.0000 -0.0005 -0.0000 -0.0000 -0.0000 -0.0000
  39.  H 4 (py)   0.0104  0.0005  0.0000  0.0000 -0.0002 -0.0005 -0.0003  0.0001
  40.  H 4 (pz)   0.0110  0.0006 -0.0000 -0.0000 -0.0002  0.0000 -0.0003  0.0011
  41.  H 5 (S)   -0.0315  0.0168  0.0000 -0.0000 -0.0146 -0.0021  0.0001 -0.0114
  42.  H 5 (S)   -0.0286 -0.0021 -0.0000  0.0000 -0.0002  0.0001  0.0008 -0.0137
  43.  H 5 (px)   0.0000  0.0000 -0.0000 -0.0005 -0.0000 -0.0000 -0.0000  0.0000
  44.  H 5 (py)   0.0027 -0.0003 -0.0000  0.0000  0.0003  0.0000 -0.0001  0.0027
  45.  H 5 (pz)  -0.0094 -0.0006 -0.0000 -0.0000 -0.0000 -0.0001  0.0003 -0.0010
  46.  H 6 (S)   -0.0315  0.0168  0.0000 -0.0000  0.0146 -0.0021  0.0001 -0.0114
  47.  H 6 (S)   -0.0286 -0.0021  0.0000 -0.0000  0.0002  0.0001  0.0008 -0.0137
  48.  H 6 (px)   0.0000  0.0000 -0.0000 -0.0005 -0.0000 -0.0000 -0.0000  0.0000
  49.  H 6 (py)  -0.0027  0.0003  0.0000  0.0000  0.0003 -0.0000  0.0001 -0.0027
  50.  H 6 (pz)  -0.0094 -0.0006  0.0000  0.0000  0.0000 -0.0001  0.0003 -0.0010

          NAO       17      18      19      20      21      22      23      24
      ---------- ------- ------- ------- ------- ------- ------- ------- -------
   1.  C 1 (S)    0.0115  0.0127  0.0002  0.0000  0.0000 -0.0000  0.0000  0.0157
   2.  C 1 (S)    0.2589 -0.0065 -0.0029  0.0000 -0.0000  0.0000 -0.0000  0.5113
   3.  C 1 (S)   -0.0065  0.0007 -0.0000  0.0000 -0.0000 -0.0000 -0.0000 -0.0227
   4.  C 1 (S)   -0.0029 -0.0000 -0.0000  0.0000 -0.0000 -0.0000  0.0000  0.0014
   5.  C 1 (px)   0.0000  0.0000  0.0000  0.9976 -0.0310 -0.0000  0.0000 -0.0000
   6.  C 1 (px)  -0.0000 -0.0000 -0.0000 -0.0310  0.0010 -0.0000 -0.0000 -0.0000
   7.  C 1 (py)  -0.0000 -0.0000 -0.0000  0.0000 -0.0000  0.1327  0.0326 -0.0000
   8.  C 1 (py)   0.0000  0.0000 -0.0000 -0.0000  0.0000  0.0326 -0.0017  0.0000
   9.  C 1 (pz)  -0.5113  0.0227 -0.0014 -0.0000 -0.0000  0.0000 -0.0000 -0.6321
  10.  C 1 (pz)  -0.0018  0.0016 -0.0001  0.0000 -0.0000  0.0000 -0.0000 -0.0551
  11.  C 1 (d1)   0.0000  0.0000 -0.0000 -0.0000 -0.0000 -0.0000  0.0000 -0.0000
  12.  C 1 (d2)  -0.0000 -0.0000 -0.0000 -0.0322  0.0010  0.0000 -0.0000  0.0000
  13.  C 1 (d3)  -0.0000  0.0000 -0.0000 -0.0000  0.0000 -0.0262  0.0008 -0.0000
  14.  C 1 (d4)  -0.0034 -0.0001  0.0001 -0.0000  0.0000  0.0000 -0.0000 -0.0045
  15.  C 1 (d5)   0.0126 -0.0006  0.0000  0.0000  0.0000  0.0000 -0.0000  0.0178
  16.  C 2 (S)   -0.0000 -0.0000 -0.0000 -0.0000  0.0000  0.0000  0.0000 -0.0196
  17.  C 2 (S)    1.0746 -0.0000  0.0000  0.0000  0.0000 -0.0000  0.0000 -0.1253
  18.  C 2 (S)   -0.0000  0.0008 -0.0000  0.0000 -0.0000  0.0000 -0.0000 -0.0275
  19.  C 2 (S)    0.0000 -0.0000  0.0000  0.0000 -0.0000  0.0000  0.0000 -0.0009
  20.  C 2 (px)   0.0000  0.0000  0.0000  0.9976 -0.0310 -0.0000  0.0000 -0.0000
  21.  C 2 (px)   0.0000 -0.0000 -0.0000 -0.0310  0.0010 -0.0000 -0.0000  0.0000
  22.  C 2 (py)  -0.0000  0.0000  0.0000 -0.0000 -0.0000  1.2614 -0.0288 -0.0000
  23.  C 2 (py)   0.0000 -0.0000  0.0000  0.0000 -0.0000 -0.0288  0.0017  0.0000
  24.  C 2 (pz)  -0.1253 -0.0275 -0.0009 -0.0000  0.0000 -0.0000  0.0000  1.1299
  25.  C 2 (pz)  -0.0049 -0.0019  0.0000  0.0000 -0.0000  0.0000 -0.0000  0.0598
  26.  C 2 (d1)  -0.0000 -0.0000  0.0000  0.0000  0.0000  0.0000 -0.0000  0.0000
  27.  C 2 (d2)  -0.0000  0.0000  0.0000  0.0322 -0.0010  0.0000  0.0000 -0.0000
  28.  C 2 (d3)  -0.0000  0.0000 -0.0000 -0.0000  0.0000 -0.0054  0.0009  0.0000
  29.  C 2 (d4)  -0.0258 -0.0003 -0.0000 -0.0000  0.0000 -0.0000  0.0000  0.0129
  30.  C 2 (d5)  -0.0033 -0.0008 -0.0000 -0.0000  0.0000 -0.0000 -0.0000  0.0301
  31.  H 3 (S)    0.0393  0.0040 -0.0018 -0.0000 -0.0000 -0.0257  0.0199  0.0315
  32.  H 3 (S)    0.0065 -0.0009  0.0000  0.0000 -0.0000  0.0296 -0.0003  0.0286
  33.  H 3 (px)  -0.0000  0.0000  0.0000  0.0143 -0.0004  0.0000  0.0000 -0.0000
  34.  H 3 (py)   0.0007 -0.0001  0.0001  0.0000 -0.0000  0.0040 -0.0004 -0.0027
  35.  H 3 (pz)  -0.0062  0.0003  0.0000  0.0000  0.0000 -0.0126  0.0002 -0.0094
  36.  H 4 (S)    0.0393  0.0040 -0.0018 -0.0000 -0.0000  0.0257 -0.0199  0.0315
  37.  H 4 (S)    0.0065 -0.0009  0.0000  0.0000 -0.0000 -0.0296  0.0003  0.0286
  38.  H 4 (px)  -0.0000  0.0000  0.0000  0.0143 -0.0004  0.0000  0.0000 -0.0000
  39.  H 4 (py)  -0.0007  0.0001 -0.0001 -0.0000  0.0000  0.0040 -0.0004  0.0027
  40.  H 4 (pz)  -0.0062  0.0003  0.0000  0.0000 -0.0000  0.0126 -0.0002 -0.0094
  41.  H 5 (S)    0.5681  0.0083  0.0001 -0.0000 -0.0000  0.6735 -0.0181 -0.3810
  42.  H 5 (S)    0.0045 -0.0009  0.0000 -0.0000 -0.0000  0.0171  0.0004  0.0305
  43.  H 5 (px)   0.0000  0.0000  0.0000  0.0143 -0.0004  0.0000  0.0000 -0.0000
  44.  H 5 (py)  -0.0161 -0.0002 -0.0000 -0.0000  0.0000 -0.0112  0.0004  0.0104
  45.  H 5 (pz)   0.0042 -0.0003 -0.0000  0.0000 -0.0000  0.0057  0.0002  0.0110
  46.  H 6 (S)    0.5681  0.0083  0.0001 -0.0000  0.0000 -0.6735  0.0181 -0.3810
  47.  H 6 (S)    0.0045 -0.0009  0.0000  0.0000 -0.0000 -0.0171 -0.0004  0.0305
  48.  H 6 (px)   0.0000  0.0000  0.0000  0.0143 -0.0004  0.0000  0.0000 -0.0000
  49.  H 6 (py)   0.0161  0.0002  0.0000 -0.0000  0.0000 -0.0112  0.0004 -0.0104
  50.  H 6 (pz)   0.0042 -0.0003 -0.0000 -0.0000  0.0000 -0.0057 -0.0002  0.0110

          NAO       25      26      27      28      29      30      31      32
      ---------- ------- ------- ------- ------- ------- ------- ------- -------
   1.  C 1 (S)   -0.0225  0.0000 -0.0000 -0.0000  0.0009 -0.0023 -0.0114 -0.0137
   2.  C 1 (S)    0.0018 -0.0000  0.0000 -0.0000 -0.0034  0.0126  0.5681  0.0045
   3.  C 1 (S)   -0.0016 -0.0000  0.0000 -0.0000 -0.0001 -0.0006  0.0083 -0.0009
   4.  C 1 (S)    0.0001  0.0000  0.0000  0.0000  0.0001  0.0000  0.0001  0.0000
   5.  C 1 (px)   0.0000  0.0000  0.0322 -0.0000 -0.0000 -0.0000 -0.0000  0.0000
   6.  C 1 (px)  -0.0000 -0.0000 -0.0010  0.0000  0.0000  0.0000 -0.0000 -0.0000
   7.  C 1 (py)   0.0000 -0.0000 -0.0000  0.0262  0.0000 -0.0000  0.6735  0.0171
   8.  C 1 (py)  -0.0000  0.0000 -0.0000 -0.0008 -0.0000  0.0000 -0.0181  0.0004
   9.  C 1 (pz)  -0.0551 -0.0000  0.0000 -0.0000  0.0045 -0.0178  0.3810 -0.0305
  10.  C 1 (pz)  -0.0040 -0.0000  0.0000 -0.0000 -0.0005 -0.0015  0.0213 -0.0020
  11.  C 1 (d1)  -0.0000 -0.0000 -0.0000  0.0000 -0.0000 -0.0000  0.0000 -0.0000
  12.  C 1 (d2)  -0.0000 -0.0000 -0.0010  0.0000  0.0000  0.0000  0.0000 -0.0000
  13.  C 1 (d3)   0.0000 -0.0000 -0.0000  0.0003 -0.0000  0.0000  0.0050 -0.0005
  14.  C 1 (d4)   0.0005  0.0000 -0.0000  0.0000  0.0001 -0.0001 -0.0166  0.0002
  15.  C 1 (d5)   0.0015  0.0000 -0.0000 -0.0000 -0.0001  0.0005 -0.0102  0.0008
  16.  C 2 (S)    0.0028  0.0000 -0.0000 -0.0000  0.0033 -0.0002  0.0007 -0.0034
  17.  C 2 (S)   -0.0049 -0.0000 -0.0000 -0.0000 -0.0258 -0.0033  0.0393  0.0065
  18.  C 2 (S)   -0.0019 -0.0000  0.0000  0.0000 -0.0003 -0.0008  0.0040 -0.0009
  19.  C 2 (S)    0.0000  0.0000  0.0000 -0.0000 -0.0000 -0.0000 -0.0018  0.0000
  20.  C 2 (px)   0.0000  0.0000  0.0322 -0.0000 -0.0000 -0.0000 -0.0000  0.0000
  21.  C 2 (px)  -0.0000  0.0000 -0.0010  0.0000  0.0000  0.0000 -0.0000 -0.0000
  22.  C 2 (py)   0.0000  0.0000  0.0000 -0.0054 -0.0000 -0.0000 -0.0257  0.0296
  23.  C 2 (py)  -0.0000 -0.0000  0.0000  0.0009  0.0000 -0.0000  0.0199 -0.0003
  24.  C 2 (pz)   0.0598  0.0000 -0.0000  0.0000  0.0129  0.0301  0.0315  0.0286
  25.  C 2 (pz)   0.0043  0.0000  0.0000 -0.0000  0.0007  0.0017 -0.0168  0.0021
  26.  C 2 (d1)   0.0000  0.0000  0.0000 -0.0000  0.0000  0.0000 -0.0000  0.0000
  27.  C 2 (d2)   0.0000  0.0000  0.0010 -0.0000 -0.0000 -0.0000 -0.0000  0.0000
  28.  C 2 (d3)  -0.0000 -0.0000 -0.0000  0.0006 -0.0000  0.0000  0.0146  0.0002
  29.  C 2 (d4)   0.0007  0.0000 -0.0000 -0.0000  0.0007  0.0003 -0.0021  0.0001
  30.  C 2 (d5)   0.0017  0.0000 -0.0000  0.0000  0.0003  0.0008  0.0001  0.0008
  31.  H 3 (S)   -0.0168 -0.0000 -0.0000  0.0146 -0.0021  0.0001  0.7605  0.0000
  32.  H 3 (S)    0.0021  0.0000  0.0000  0.0002  0.0001  0.0008  0.0000  0.0019
  33.  H 3 (px)  -0.0000  0.0000  0.0005 -0.0000 -0.0000 -0.0000 -0.0000  0.0000
  34.  H 3 (py)   0.0003  0.0000  0.0000 -0.0003  0.0000 -0.0001 -0.0173  0.0001
  35.  H 3 (pz)  -0.0006 -0.0000 -0.0000 -0.0000  0.0001 -0.0003 -0.0011 -0.0007
  36.  H 4 (S)   -0.0168  0.0000  0.0000 -0.0146 -0.0021  0.0001  0.0263 -0.0139
  37.  H 4 (S)    0.0021  0.0000  0.0000 -0.0002  0.0001  0.0008 -0.0139  0.0002
  38.  H 4 (px)   0.0000  0.0000  0.0005 -0.0000 -0.0000 -0.0000 -0.0000  0.0000
  39.  H 4 (py)  -0.0003  0.0000 -0.0000 -0.0003 -0.0000  0.0001  0.0046 -0.0002
  40.  H 4 (pz)  -0.0006 -0.0000  0.0000  0.0000  0.0001 -0.0003  0.0031 -0.0000
  41.  H 5 (S)   -0.0213  0.0000  0.0000 -0.0050 -0.0166 -0.0102 -0.0155  0.0090
  42.  H 5 (S)    0.0020 -0.0000 -0.0000  0.0005  0.0002  0.0008  0.0090  0.0017
  43.  H 5 (px)   0.0000  0.0000  0.0005 -0.0000 -0.0000 -0.0000 -0.0000  0.0000
  44.  H 5 (py)   0.0005 -0.0000 -0.0000  0.0002  0.0005  0.0003  0.0031 -0.0001
  45.  H 5 (pz)   0.0006 -0.0000  0.0000  0.0002 -0.0000  0.0003  0.0067  0.0006
  46.  H 6 (S)   -0.0213 -0.0000 -0.0000  0.0050 -0.0166 -0.0102  0.1167 -0.0204
  47.  H 6 (S)    0.0020  0.0000  0.0000 -0.0005  0.0002  0.0008 -0.0204  0.0003
  48.  H 6 (px)   0.0000  0.0000  0.0005 -0.0000 -0.0000 -0.0000 -0.0000  0.0000
  49.  H 6 (py)  -0.0005 -0.0000 -0.0000  0.0002 -0.0005 -0.0003  0.0030 -0.0003
  50.  H 6 (pz)   0.0006  0.0000 -0.0000 -0.0002 -0.0000  0.0003 -0.0061  0.0001

          NAO       33      34      35      36      37      38      39      40
      ---------- ------- ------- ------- ------- ------- ------- ------- -------
   1.  C 1 (S)   -0.0000  0.0027  0.0010 -0.0114 -0.0137 -0.0000 -0.0027  0.0010
   2.  C 1 (S)    0.0000 -0.0161 -0.0042  0.5681  0.0045  0.0000  0.0161 -0.0042
   3.  C 1 (S)    0.0000 -0.0002  0.0003  0.0083 -0.0009  0.0000  0.0002  0.0003
   4.  C 1 (S)    0.0000 -0.0000  0.0000  0.0001  0.0000  0.0000  0.0000  0.0000
   5.  C 1 (px)   0.0143  0.0000  0.0000 -0.0000  0.0000  0.0143 -0.0000  0.0000
   6.  C 1 (px)  -0.0004 -0.0000  0.0000  0.0000 -0.0000 -0.0004  0.0000 -0.0000
   7.  C 1 (py)  -0.0000 -0.0112 -0.0057 -0.6735 -0.0171 -0.0000 -0.0112  0.0057
   8.  C 1 (py)   0.0000  0.0004 -0.0002  0.0181 -0.0004  0.0000  0.0004  0.0002
   9.  C 1 (pz)   0.0000 -0.0104  0.0110  0.3810 -0.0305  0.0000  0.0104  0.0110
  10.  C 1 (pz)   0.0000 -0.0005  0.0006  0.0213 -0.0020  0.0000  0.0005  0.0006
  11.  C 1 (d1)  -0.0000 -0.0000  0.0000  0.0000  0.0000 -0.0000  0.0000 -0.0000
  12.  C 1 (d2)  -0.0005 -0.0000 -0.0000  0.0000 -0.0000 -0.0005  0.0000 -0.0000
  13.  C 1 (d3)  -0.0000 -0.0002  0.0002 -0.0050  0.0005 -0.0000 -0.0002 -0.0002
  14.  C 1 (d4)  -0.0000  0.0005  0.0000 -0.0166  0.0002 -0.0000 -0.0005  0.0000
  15.  C 1 (d5)  -0.0000  0.0003 -0.0003 -0.0102  0.0008 -0.0000 -0.0003 -0.0003
  16.  C 2 (S)   -0.0000 -0.0001  0.0011  0.0007 -0.0034 -0.0000  0.0001  0.0011
  17.  C 2 (S)   -0.0000  0.0007 -0.0062  0.0393  0.0065 -0.0000 -0.0007 -0.0062
  18.  C 2 (S)    0.0000 -0.0001  0.0003  0.0040 -0.0009  0.0000  0.0001  0.0003
  19.  C 2 (S)    0.0000  0.0001  0.0000 -0.0018  0.0000  0.0000 -0.0001  0.0000
  20.  C 2 (px)   0.0143  0.0000  0.0000 -0.0000  0.0000  0.0143 -0.0000  0.0000
  21.  C 2 (px)  -0.0004 -0.0000  0.0000 -0.0000 -0.0000 -0.0004  0.0000 -0.0000
  22.  C 2 (py)   0.0000  0.0040 -0.0126  0.0257 -0.0296  0.0000  0.0040  0.0126
  23.  C 2 (py)   0.0000 -0.0004  0.0002 -0.0199  0.0003  0.0000 -0.0004 -0.0002
  24.  C 2 (pz)  -0.0000 -0.0027 -0.0094  0.0315  0.0286 -0.0000  0.0027 -0.0094
  25.  C 2 (pz)  -0.0000  0.0003 -0.0006 -0.0168  0.0021  0.0000 -0.0003 -0.0006
  26.  C 2 (d1)   0.0000  0.0000 -0.0000  0.0000  0.0000  0.0000  0.0000 -0.0000
[truncated: 392,641 more chars]
