# Supplementary material for: Hyperpyramidalized alkenes with bond orders near 1.5 as synthetic building blocks
Source: Nat Chem. 2026 Jan 21;18(5):913–22. doi: 10.1038/s41557-025-02055-9 (PMC12859755; doi:10.1038/s41557-025-02055-9)
Supplement: Supplementary file 2 — Output files for reported computations. [file 41557_2025_2055_MOESM2_ESM.zip › Computation data/Ethylene 1-Scan-Bent/B3LYP-6-31Gdp/ethylene-rigidscan-bent-inc-M-B3LYP.out]

 Entering Gaussian System, Link 0=/u/local/apps/gaussian/16_sse4/g16
 Initial command:
 /u/local/apps/gaussian/16_sse4/l1.exe "/work/8560029.1.pod_smp.q/Gau-45986.inp" -scrdir="/work/8560029.1.pod_smp.q/"
 Entering Link 1 = /u/local/apps/gaussian/16_sse4/l1.exe PID=     45987.
  
 Copyright (c) 1988,1990,1992,1993,1995,1998,2003,2009,2016,
            Gaussian, Inc.  All Rights Reserved.
  
 This is part of the Gaussian(R) 16 program.  It is based on
 the Gaussian(R) 09 system (copyright 2009, Gaussian, Inc.),
 the Gaussian(R) 03 system (copyright 2003, Gaussian, Inc.),
 the Gaussian(R) 98 system (copyright 1998, Gaussian, Inc.),
 the Gaussian(R) 94 system (copyright 1995, Gaussian, Inc.),
 the Gaussian 92(TM) system (copyright 1992, Gaussian, Inc.),
 the Gaussian 90(TM) system (copyright 1990, Gaussian, Inc.),
 the Gaussian 88(TM) system (copyright 1988, Gaussian, Inc.),
 the Gaussian 86(TM) system (copyright 1986, Carnegie Mellon
 University), and the Gaussian 82(TM) system (copyright 1983,
 Carnegie Mellon University). Gaussian is a federally registered
 trademark of Gaussian, Inc.
  
 This software contains proprietary and confidential information,
 including trade secrets, belonging to Gaussian, Inc.
  
 This software is provided under written license and may be
 used, copied, transmitted, or stored only in accord with that
 written license.
  
 The following legend is applicable only to US Government
 contracts under FAR:
  
                    RESTRICTED RIGHTS LEGEND
  
 Use, reproduction and disclosure by the US Government is
 subject to restrictions as set forth in subparagraphs (a)
 and (c) of the Commercial Computer Software - Restricted
 Rights clause in FAR 52.227-19.
  
 Gaussian, Inc.
 340 Quinnipiac St., Bldg. 40, Wallingford CT 06492
  
  
 ---------------------------------------------------------------
 Warning -- This program may not be used in any manner that
 competes with the business of Gaussian, Inc. or will provide
 assistance to any competitor of Gaussian, Inc.  The licensee
 of this program is prohibited from giving any competitor of
 Gaussian, Inc. access to this program.  By using this program,
 the user acknowledges that Gaussian, Inc. is engaged in the
 business of creating and licensing software in the field of
 computational chemistry and represents and warrants to the
 licensee that it is not a competitor of Gaussian, Inc. and that
 it will not use this program in any manner prohibited above.
 ---------------------------------------------------------------
  

 Cite this work as:
 Gaussian 16, Revision A.03,
 M. J. Frisch, G. W. Trucks, H. B. Schlegel, G. E. Scuseria, 
 M. A. Robb, J. R. Cheeseman, G. Scalmani, V. Barone, 
 G. A. Petersson, H. Nakatsuji, X. Li, M. Caricato, A. V. Marenich, 
 J. Bloino, B. G. Janesko, R. Gomperts, B. Mennucci, H. P. Hratchian, 
 J. V. Ortiz, A. F. Izmaylov, J. L. Sonnenberg, D. Williams-Young, 
 F. Ding, F. Lipparini, F. Egidi, J. Goings, B. Peng, A. Petrone, 
 T. Henderson, D. Ranasinghe, V. G. Zakrzewski, J. Gao, N. Rega, 
 G. Zheng, W. Liang, M. Hada, M. Ehara, K. Toyota, R. Fukuda, 
 J. Hasegawa, M. Ishida, T. Nakajima, Y. Honda, O. Kitao, H. Nakai, 
 T. Vreven, K. Throssell, J. A. Montgomery, Jr., J. E. Peralta, 
 F. Ogliaro, M. J. Bearpark, J. J. Heyd, E. N. Brothers, K. N. Kudin, 
 V. N. Staroverov, T. A. Keith, R. Kobayashi, J. Normand, 
 K. Raghavachari, A. P. Rendell, J. C. Burant, S. S. Iyengar, 
 J. Tomasi, M. Cossi, J. M. Millam, M. Klene, C. Adamo, R. Cammi, 
 J. W. Ochterski, R. L. Martin, K. Morokuma, O. Farkas, 
 J. B. Foresman, and D. J. Fox, Gaussian, Inc., Wallingford CT, 2016.
 
 ******************************************
 Gaussian 16:  ES64L-G16RevA.03 25-Dec-2016
                 1-May-2025 
 ******************************************
 %nproc=8
 Will use up to    8 processors via shared memory.
 %mem=16GB
 %chk=ethylene-rigidscan-bent-inc-M-B3LYP.chk
 --------------------------------------------------------------
 # scan B3LYP pop=(always,nboread) geom=connectivity 6-31G(d,p)
 --------------------------------------------------------------
 1/38=1,57=2,60=1,172=1/1,8;
 2/12=2,17=6,18=5,29=3,40=1/2;
 3/5=1,6=6,7=101,11=2,25=1,30=1,74=-5/1,2,3;
 4//1;
 5/5=2,38=5/2;
 6/7=2,8=2,9=2,10=2,18=1,28=1,40=2/1,7;
 1/60=1/8(1);
 99/9=1/99;
 2/29=3/2;
 3/5=1,6=6,7=101,11=2,25=1,30=1,74=-5/1,2,3;
 4/5=5,16=3,69=1/1;
 5/5=2,38=5/2;
 6/7=2,8=2,9=2,10=2,18=1,28=1,40=2/1,7;
 1/60=1/8(-5);
 99/9=1/99;
 -------------------
 Title Card Required
 -------------------
 Symbolic Z-matrix:
 Charge =  0 Multiplicity = 1
 C
 C                    1    B1
 H                    1    B2       2    A1
 H                    1    B3       2    A1       3    D1       0
 H                    2    B4       1    A1       3    D2       0
 H                    2    B5       1    A1       3    D3       0
       Variables:
  B1                    1.32141                  
  B2                    1.08341                  
  B3                    1.08341                  
  B4                    1.08341                  
  B5                    1.08341                  
  A1                  121.66626Scan 10    4.     
  D1                  180.                       
  D2                    0.                       
  D3                 -180.                       
 
 Scan the potential surface.
 Variable   Value     No. Steps Step-Size
 -------- ----------- --------- ---------
     6     121.666264      10      4.0000
 A total of     11 points will be computed.
 ---------------------------------------------------------------------------------------------------
                            Z-MATRIX (ANGSTROMS AND DEGREES)
   CD    Cent   Atom    N1       Length/X        N2       Alpha/Y        N3        Beta/Z          J
 ---------------------------------------------------------------------------------------------------
      1      1  C 
      2      2  C        1   1.321406(     1)
      3      3  H        1   1.083410(     2)      2  121.666(     6)
      4      4  H        1   1.083410(     3)      2  121.666(     7)      3  180.000(    10)      0
      5      5  H        2   1.083410(     4)      1  121.666(     8)      3   -0.000(    11)      0
      6      6  H        2   1.083410(     5)      1  121.666(     9)      3 -180.000(    12)      0
 ---------------------------------------------------------------------------------------------------
                         Z-Matrix orientation:                         
 ---------------------------------------------------------------------
 Center     Atomic      Atomic             Coordinates (Angstroms)
 Number     Number       Type             X           Y           Z
 ---------------------------------------------------------------------
      1          6           0        0.000000    0.000000    0.000000
      2          6           0        0.000000    0.000000    1.321406
      3          1           0        0.922112    0.000000   -0.568758
      4          1           0       -0.922112   -0.000000   -0.568758
      5          1           0        0.922112    0.000000    1.890164
      6          1           0       -0.922112   -0.000000    1.890164
 ---------------------------------------------------------------------
                    Distance matrix (angstroms):
                    1          2          3          4          5
     1  C    0.000000
     2  C    1.321406   0.000000
     3  H    1.083410   2.103096   0.000000
     4  H    1.083410   2.103096   1.844224   0.000000
     5  H    2.103096   1.083410   2.458922   3.073672   0.000000
     6  H    2.103096   1.083410   3.073672   2.458922   1.844224
                    6
     6  H    0.000000
 Stoichiometry    C2H4
 Framework group  D2H[C2"(C.C),SG(H4)]
 Deg. of freedom     3
 Full point group                 D2H     NOp   8
 Largest Abelian subgroup         D2H     NOp   8
 Largest concise Abelian subgroup D2      NOp   4
                         Standard orientation:                         
 ---------------------------------------------------------------------
 Center     Atomic      Atomic             Coordinates (Angstroms)
 Number     Number       Type             X           Y           Z
 ---------------------------------------------------------------------
      1          6           0        0.000000   -0.000000    0.660703
      2          6           0        0.000000   -0.000000   -0.660703
      3          1           0        0.000000    0.922112    1.229461
      4          1           0       -0.000000   -0.922112    1.229461
      5          1           0        0.000000    0.922112   -1.229461
      6          1           0       -0.000000   -0.922112   -1.229461
 ---------------------------------------------------------------------
 Rotational constants (GHZ):         147.4363810          30.4991029          25.2713920
 Standard basis: 6-31G(d,p) (6D, 7F)
 There are    12 symmetry adapted cartesian basis functions of AG  symmetry.
 There are     2 symmetry adapted cartesian basis functions of B1G symmetry.
 There are     4 symmetry adapted cartesian basis functions of B2G symmetry.
 There are     7 symmetry adapted cartesian basis functions of B3G symmetry.
 There are     2 symmetry adapted cartesian basis functions of AU  symmetry.
 There are    12 symmetry adapted cartesian basis functions of B1U symmetry.
 There are     7 symmetry adapted cartesian basis functions of B2U symmetry.
 There are     4 symmetry adapted cartesian basis functions of B3U symmetry.
 There are    12 symmetry adapted basis functions of AG  symmetry.
 There are     2 symmetry adapted basis functions of B1G symmetry.
 There are     4 symmetry adapted basis functions of B2G symmetry.
 There are     7 symmetry adapted basis functions of B3G symmetry.
 There are     2 symmetry adapted basis functions of AU  symmetry.
 There are    12 symmetry adapted basis functions of B1U symmetry.
 There are     7 symmetry adapted basis functions of B2U symmetry.
 There are     4 symmetry adapted basis functions of B3U symmetry.
    50 basis functions,    84 primitive gaussians,    50 cartesian basis functions
     8 alpha electrons        8 beta electrons
       nuclear repulsion energy        33.5266921540 Hartrees.
 NAtoms=    6 NActive=    6 NUniq=    2 SFac= 4.00D+00 NAtFMM=   60 NAOKFM=F Big=F
 Integral buffers will be    131072 words long.
 Raffenetti 2 integral format.
 Two-electron integral symmetry is turned on.
 One-electron integrals computed using PRISM.
 NBasis=    50 RedAO= T EigKep=  6.70D-03  NBF=    12     2     4     7     2    12     7     4
 NBsUse=    50 1.00D-06 EigRej= -1.00D+00 NBFU=    12     2     4     7     2    12     7     4
 ExpMin= 1.61D-01 ExpMax= 3.05D+03 ExpMxC= 4.57D+02 IAcc=3 IRadAn=         5 AccDes= 0.00D+00
 Harris functional with IExCor=  402 and IRadAn=       5 diagonalized for initial guess.
 HarFok:  IExCor=  402 AccDes= 0.00D+00 IRadAn=         5 IDoV= 1 UseB2=F ITyADJ=14
 ICtDFT=  3500011 ScaDFX=  1.000000  1.000000  1.000000  1.000000
 FoFCou: FMM=F IPFlag=           0 FMFlag=      100000 FMFlg1=           0
         NFxFlg=           0 DoJE=T BraDBF=F KetDBF=T FulRan=T
         wScrn=  0.000000 ICntrl=       500 IOpCl=  0 I1Cent=   200000004 NGrid=           0
         NMat0=    1 NMatS0=      1 NMatT0=    0 NMatD0=    1 NMtDS0=    0 NMtDT0=    0
 Petite list used in FoFCou.
 Initial guess orbital symmetries:
       Occupied  (AG) (B1U) (AG) (B1U) (B2U) (AG) (B3G) (B3U)
       Virtual   (B2G) (B2U) (AG) (B1U) (B3G) (B1U) (AG) (B3U)
                 (B2U) (B2G) (B1U) (AG) (B3G) (B2U) (B1U) (AG)
                 (B1U) (B3G) (B3U) (B1G) (AU) (AG) (B2U) (AG) (B1U)
                 (B3G) (B2G) (B2U) (B3U) (B1G) (B1U) (B2G) (B3G)
                 (AU) (AG) (B1U) (AG) (B2U) (B1U) (B3G) (AG) (B1U)
 The electronic state of the initial guess is 1-AG.
 Keep R1 ints in memory in symmetry-blocked form, NReq=7790938.
 Requested convergence on RMS density matrix=1.00D-08 within 128 cycles.
 Requested convergence on MAX density matrix=1.00D-06.
 Requested convergence on             energy=1.00D-06.
 No special actions if energy rises.
 Integral accuracy reduced to 1.0D-05 until final iterations.
 Initial convergence to 1.0D-05 achieved.  Increase integral accuracy.
 SCF Done:  E(RB3LYP) =  -78.5936780374     A.U. after    9 cycles
            NFock=  9  Conv=0.78D-09     -V/T= 2.0099

 **********************************************************************

            Population analysis using the SCF density.

 **********************************************************************

 Orbital symmetries:
       Occupied  (AG) (B1U) (AG) (B1U) (B2U) (AG) (B3G) (B3U)
       Virtual   (B2G) (AG) (B2U) (B1U) (B3G) (B1U) (AG) (B3U)
                 (B2U) (B2G) (AG) (B1U) (B2U) (B3G) (B1U) (AG)
                 (B1U) (B3G) (B1G) (B3U) (AU) (AG) (B2U) (AG) (B3G)
                 (B1U) (B2G) (B2U) (B3U) (B1G) (B1U) (B2G) (AU)
                 (B3G) (AG) (B1U) (AG) (B2U) (B1U) (B3G) (AG) (B1U)
 The electronic state is 1-AG.
 Alpha  occ. eigenvalues --  -10.18232 -10.18136  -0.75756  -0.57624  -0.46607
 Alpha  occ. eigenvalues --   -0.41626  -0.35160  -0.26880
 Alpha virt. eigenvalues --    0.01947   0.12278   0.14135   0.16021   0.24577
 Alpha virt. eigenvalues --    0.33328   0.47043   0.54721   0.56582   0.63877
 Alpha virt. eigenvalues --    0.65297   0.70597   0.83053   0.84750   0.91591
 Alpha virt. eigenvalues --    0.92397   1.10720   1.19748   1.38289   1.39416
 Alpha virt. eigenvalues --    1.53011   1.83870   1.89213   1.96815   2.03970
 Alpha virt. eigenvalues --    2.04428   2.13563   2.21995   2.36748   2.44895
 Alpha virt. eigenvalues --    2.51597   2.62764   2.68889   2.69318   2.76431
 Alpha virt. eigenvalues --    3.02944   3.17635   3.34704   3.48505   3.78066
 Alpha virt. eigenvalues --    4.18139   4.50144
          Condensed to atoms (all electrons):
               1          2          3          4          5          6
     1  C    4.811254   0.683448   0.388893   0.388893  -0.035710  -0.035710
     2  C    0.683448   4.811254  -0.035710  -0.035710   0.388893   0.388893
     3  H    0.388893  -0.035710   0.596653  -0.045687  -0.010321   0.005636
     4  H    0.388893  -0.035710  -0.045687   0.596653   0.005636  -0.010321
     5  H   -0.035710   0.388893  -0.010321   0.005636   0.596653  -0.045687
     6  H   -0.035710   0.388893   0.005636  -0.010321  -0.045687   0.596653
 Mulliken charges:
               1
     1  C   -0.201069
     2  C   -0.201069
     3  H    0.100534
     4  H    0.100534
     5  H    0.100534
     6  H    0.100534
 Sum of Mulliken charges =  -0.00000
 Mulliken charges with hydrogens summed into heavy atoms:
               1
     1  C   -0.000000
     2  C   -0.000000
 Electronic spatial extent (au):  <R**2>=             81.5299
 Charge=             -0.0000 electrons
 Dipole moment (field-independent basis, Debye):
    X=             -0.0000    Y=              0.0000    Z=              0.0000  Tot=              0.0000
 Quadrupole moment (field-independent basis, Debye-Ang):
   XX=            -14.9426   YY=            -12.1161   ZZ=            -12.0629
   XY=              0.0000   XZ=             -0.0000   YZ=             -0.0000
 Traceless Quadrupole moment (field-independent basis, Debye-Ang):
   XX=             -1.9021   YY=              0.9244   ZZ=              0.9777
   XY=              0.0000   XZ=             -0.0000   YZ=             -0.0000
 Octapole moment (field-independent basis, Debye-Ang**2):
  XXX=             -0.0000  YYY=             -0.0000  ZZZ=              0.0000  XYY=             -0.0000
  XXY=             -0.0000  XXZ=              0.0000  XZZ=             -0.0000  YZZ=              0.0000
  YYZ=              0.0000  XYZ=             -0.0000
 Hexadecapole moment (field-independent basis, Debye-Ang**3):
 XXXX=            -15.3939 YYYY=            -26.3090 ZZZZ=            -66.2228 XXXY=             -0.0000
 XXXZ=              0.0000 YYYX=             -0.0000 YYYZ=              0.0000 ZZZX=              0.0000
 ZZZY=             -0.0000 XXYY=             -7.5385 XXZZ=            -14.4270 YYZZ=            -13.2304
 XXYZ=             -0.0000 YYXZ=              0.0000 ZZXY=              0.0000
 N-N= 3.352669215401D+01 E-N=-2.484980177620D+02  KE= 7.782574658678D+01
 Symmetry AG   KE= 3.742217840560D+01
 Symmetry B1G  KE= 7.961832153734D-34
 Symmetry B2G  KE= 3.975608687899D-32
 Symmetry B3G  KE= 2.097408353871D+00
 Symmetry AU   KE= 1.003478453321D-33
 Symmetry B1U  KE= 3.434154504629D+01
 Symmetry B2U  KE= 1.876493548847D+00
 Symmetry B3U  KE= 2.088121232166D+00
 ******************************Gaussian NBO Version 3.1******************************
             N A T U R A L   A T O M I C   O R B I T A L   A N D
          N A T U R A L   B O N D   O R B I T A L   A N A L Y S I S
 ******************************Gaussian NBO Version 3.1******************************

       /RESON  / : Allow strongly delocalized NBO set
       /DMNAO  / : Print the NAO density matrix
       /BNDIDX / : Print bond indices based on the NAO density matrix
       /MULORB / : Print Mulliken populations by orbital and atom

 Analyzing the SCF density

 Job title: Title Card Required                                             

 Storage needed:      7784 in NPA,     10201 in NBO (2147483420 available)


 Input atomic orbitals, gross Mulliken populations:

  AO  Atom No lang  Mulliken Population    Atom No      Total
 -------------------------------------------------------------------------------
   1    C  1  S        1.9917791
   2    C  1  S        0.7105373
   3    C  1  px       0.5508276
   4    C  1  py       0.7265975
   5    C  1  pz       0.7724255
   6    C  1  S        0.5563129
   7    C  1  px       0.4386712
   8    C  1  py       0.2636164
   9    C  1  pz       0.2061876
  10    C  1  dxx     -0.0256418
  11    C  1  dxz     -0.0061501
  12    C  1  dzz     -0.0029696
  13    C  1  dxy      0.0000000
  14    C  1  dyy      0.0050966
  15    C  1  dyz      0.0137785
                                             C  1      6.2010689
  16    C  2  S        1.9917791
  17    C  2  S        0.7105373
  18    C  2  px       0.5508276
  19    C  2  py       0.7265975
  20    C  2  pz       0.7724255
  21    C  2  S        0.5563129
  22    C  2  px       0.4386712
  23    C  2  py       0.2636164
  24    C  2  pz       0.2061876
  25    C  2  dxx     -0.0256418
  26    C  2  dxz     -0.0061501
  27    C  2  dzz     -0.0029696
  28    C  2  dxy      0.0000000
  29    C  2  dyy      0.0050966
  30    C  2  dyz      0.0137785
                                             C  2      6.2010689
  31    H  3  S        0.5350382
  32    H  3  S        0.3516180
  33    H  3  px       0.0027023
  34    H  3  py       0.0063098
  35    H  3  pz       0.0037973
                                             H  3      0.8994656
  36    H  4  S        0.5350382
  37    H  4  S        0.3516180
  38    H  4  px       0.0027023
  39    H  4  py       0.0063098
  40    H  4  pz       0.0037973
                                             H  4      0.8994656
  41    H  5  S        0.5350382
  42    H  5  S        0.3516180
  43    H  5  px       0.0027023
  44    H  5  py       0.0063098
  45    H  5  pz       0.0037973
                                             H  5      0.8994656
  46    H  6  S        0.5350382
  47    H  6  S        0.3516180
  48    H  6  px       0.0027023
  49    H  6  py       0.0063098
  50    H  6  pz       0.0037973
                                             H  6      0.8994656

 Total number of electrons:   16.000000


 Mayer-Mulliken atom-atom bond order matrix:                                   

     Atom    1       2       3       4       5       6
     ---- ------  ------  ------  ------  ------  ------
   1.  C  0.0000  2.0244  0.9587  0.9587 -0.0054 -0.0054
   2.  C  2.0244  0.0000 -0.0054 -0.0054  0.9587  0.9587
   3.  H  0.9587 -0.0054  0.0000 -0.0096  0.0020  0.0119
   4.  H  0.9587 -0.0054 -0.0096  0.0000  0.0119  0.0020
   5.  H -0.0054  0.9587  0.0020  0.0119  0.0000 -0.0096
   6.  H -0.0054  0.9587  0.0119  0.0020 -0.0096  0.0000


 Mayer-Mulliken valencies by atom:                                             

     Atom    1
     ---- ------
   1.  C  3.9311
   2.  C  3.9311
   3.  H  0.9577
   4.  H  0.9577
   5.  H  0.9577
   6.  H  0.9577
 GSVD:  LWork=        1156 too small for GESVD, short by        1316 words or        1316 for optimal perf.


 NATURAL POPULATIONS:  Natural atomic orbital occupancies 
                                                          
   NAO  Atom  No  lang   Type(AO)    Occupancy      Energy
 ----------------------------------------------------------
     1    C    1  S      Cor( 1S)     1.99919     -10.04320
     2    C    1  S      Val( 2S)     1.06585      -0.21773
     3    C    1  S      Ryd( 3S)     0.00124       1.03133
     4    C    1  S      Ryd( 4S)     0.00001       4.07087
     5    C    1  px     Val( 2p)     0.99768      -0.10470
     6    C    1  px     Ryd( 3p)     0.00141       0.58027
     7    C    1  py     Val( 2p)     1.21436      -0.03760
     8    C    1  py     Ryd( 3p)     0.00328       0.90441
     9    C    1  pz     Val( 2p)     1.14345      -0.03814
    10    C    1  pz     Ryd( 3p)     0.00357       0.53074
    11    C    1  dxy    Ryd( 3d)     0.00000       1.87256
    12    C    1  dxz    Ryd( 3d)     0.00067       1.98202
    13    C    1  dyz    Ryd( 3d)     0.00079       2.68710
    14    C    1  dx2y2  Ryd( 3d)     0.00051       2.30523
    15    C    1  dz2    Ryd( 3d)     0.00043       2.47949

    16    C    2  S      Cor( 1S)     1.99919     -10.04320
    17    C    2  S      Val( 2S)     1.06585      -0.21773
    18    C    2  S      Ryd( 3S)     0.00124       1.03133
    19    C    2  S      Ryd( 4S)     0.00001       4.07087
    20    C    2  px     Val( 2p)     0.99768      -0.10470
    21    C    2  px     Ryd( 3p)     0.00141       0.58027
    22    C    2  py     Val( 2p)     1.21436      -0.03760
    23    C    2  py     Ryd( 3p)     0.00328       0.90441
    24    C    2  pz     Val( 2p)     1.14345      -0.03814
    25    C    2  pz     Ryd( 3p)     0.00357       0.53074
    26    C    2  dxy    Ryd( 3d)     0.00000       1.87256
    27    C    2  dxz    Ryd( 3d)     0.00067       1.98202
    28    C    2  dyz    Ryd( 3d)     0.00079       2.68710
    29    C    2  dx2y2  Ryd( 3d)     0.00051       2.30523
    30    C    2  dz2    Ryd( 3d)     0.00043       2.47949

    31    H    3  S      Val( 1S)     0.78243       0.09077
    32    H    3  S      Ryd( 2S)     0.00076       0.60773
    33    H    3  px     Ryd( 2p)     0.00012       2.21302
    34    H    3  py     Ryd( 2p)     0.00032       2.84590
    35    H    3  pz     Ryd( 2p)     0.00016       2.56122

    36    H    4  S      Val( 1S)     0.78243       0.09077
    37    H    4  S      Ryd( 2S)     0.00076       0.60773
    38    H    4  px     Ryd( 2p)     0.00012       2.21302
    39    H    4  py     Ryd( 2p)     0.00032       2.84590
    40    H    4  pz     Ryd( 2p)     0.00016       2.56122

    41    H    5  S      Val( 1S)     0.78243       0.09077
    42    H    5  S      Ryd( 2S)     0.00076       0.60773
    43    H    5  px     Ryd( 2p)     0.00012       2.21302
    44    H    5  py     Ryd( 2p)     0.00032       2.84590
    45    H    5  pz     Ryd( 2p)     0.00016       2.56122

    46    H    6  S      Val( 1S)     0.78243       0.09077
    47    H    6  S      Ryd( 2S)     0.00076       0.60773
    48    H    6  px     Ryd( 2p)     0.00012       2.21302
    49    H    6  py     Ryd( 2p)     0.00032       2.84590
    50    H    6  pz     Ryd( 2p)     0.00016       2.56122


 Summary of Natural Population Analysis:                  
                                                          
                                       Natural Population 
                Natural  -----------------------------------------------
    Atom  No    Charge         Core      Valence    Rydberg      Total
 -----------------------------------------------------------------------
      C    1   -0.43244      1.99919     4.42135    0.01190     6.43244
      C    2   -0.43244      1.99919     4.42135    0.01190     6.43244
      H    3    0.21622      0.00000     0.78243    0.00135     0.78378
      H    4    0.21622      0.00000     0.78243    0.00135     0.78378
      H    5    0.21622      0.00000     0.78243    0.00135     0.78378
      H    6    0.21622      0.00000     0.78243    0.00135     0.78378
 =======================================================================
   * Total *   -0.00000      3.99839    11.97240    0.02921    16.00000

                                 Natural Population      
 --------------------------------------------------------
   Core                       3.99839 ( 99.9596% of   4)
   Valence                   11.97240 ( 99.7700% of  12)
   Natural Minimal Basis     15.97079 ( 99.8174% of  16)
   Natural Rydberg Basis      0.02921 (  0.1826% of  16)
 --------------------------------------------------------

    Atom  No          Natural Electron Configuration
 ----------------------------------------------------------------------------
      C    1      [core]2S( 1.07)2p( 3.36)3p( 0.01)
      C    2      [core]2S( 1.07)2p( 3.36)3p( 0.01)
      H    3            1S( 0.78)
      H    4            1S( 0.78)
      H    5            1S( 0.78)
      H    6            1S( 0.78)


 Wiberg bond index matrix in the NAO basis:                                    

     Atom    1       2       3       4       5       6
     ---- ------  ------  ------  ------  ------  ------
   1.  C  0.0000  2.0394  0.9309  0.9309  0.0054  0.0054
   2.  C  2.0394  0.0000  0.0054  0.0054  0.9309  0.9309
   3.  H  0.9309  0.0054  0.0000  0.0002  0.0027  0.0156
   4.  H  0.9309  0.0054  0.0002  0.0000  0.0156  0.0027
   5.  H  0.0054  0.9309  0.0027  0.0156  0.0000  0.0002
   6.  H  0.0054  0.9309  0.0156  0.0027  0.0002  0.0000


 Wiberg bond index, Totals by atom:                                            

     Atom    1
     ---- ------
   1.  C  3.9119
   2.  C  3.9119
   3.  H  0.9547
   4.  H  0.9547
   5.  H  0.9547
   6.  H  0.9547


 Atom-atom overlap-weighted NAO bond order:                                    

     Atom    1       2       3       4       5       6
     ---- ------  ------  ------  ------  ------  ------
   1.  C  0.0000  1.3869  0.7713  0.7713  0.0080  0.0080
   2.  C  1.3869  0.0000  0.0080  0.0080  0.7713  0.7713
   3.  H  0.7713  0.0080  0.0000 -0.0032 -0.0069  0.0054
   4.  H  0.7713  0.0080 -0.0032  0.0000  0.0054 -0.0069
   5.  H  0.0080  0.7713 -0.0069  0.0054  0.0000 -0.0032
   6.  H  0.0080  0.7713  0.0054 -0.0069 -0.0032  0.0000


 Atom-atom overlap-weighted NAO bond order, Totals by atom:                    

     Atom    1
     ---- ------
   1.  C  2.9457
   2.  C  2.9457
   3.  H  0.7747
   4.  H  0.7747
   5.  H  0.7747
   6.  H  0.7747


 MO bond order:                                                                

     Atom    1       2       3       4       5       6
     ---- ------  ------  ------  ------  ------  ------
   1.  C  0.0000  0.9405  1.6041  0.3097  0.0550  0.0102
   2.  C  0.9405  0.0000  0.1103  0.0354  0.7491 -0.5663
   3.  H  1.6041  0.1103  0.0000  0.0241 -0.0272  0.0871
   4.  H  0.3097  0.0354  0.0241  0.0000  0.0871 -0.0372
   5.  H  0.0550  0.7491 -0.0272  0.0871  0.0000  0.0131
   6.  H  0.0102 -0.5663  0.0871 -0.0372  0.0131  0.0000


 MO atomic valencies:                                                          

     Atom    1
     ---- ------
   1.  C  2.9196
   2.  C  1.2689
   3.  H  1.7984
   4.  H  0.4190
   5.  H  0.8771
   6.  H -0.4932


 NAO density matrix:                                                           

          NAO        1       2       3       4       5       6       7       8
      ---------- ------- ------- ------- ------- ------- ------- ------- -------
   1.  C 1 (S)    1.9992  0.0000  0.0000  0.0000  0.0000 -0.0000  0.0000  0.0000
   2.  C 1 (S)    0.0000  1.0659 -0.0000 -0.0000  0.0000  0.0000 -0.0000 -0.0000
   3.  C 1 (S)    0.0000 -0.0000  0.0012  0.0000  0.0000 -0.0000 -0.0000  0.0000
   4.  C 1 (S)    0.0000 -0.0000  0.0000  0.0000  0.0000 -0.0000 -0.0000 -0.0000
   5.  C 1 (px)   0.0000  0.0000  0.0000  0.0000  0.9977 -0.0376 -0.0000 -0.0000
   6.  C 1 (px)  -0.0000  0.0000 -0.0000 -0.0000 -0.0376  0.0014 -0.0000  0.0000
   7.  C 1 (py)   0.0000 -0.0000 -0.0000 -0.0000 -0.0000 -0.0000  1.2144 -0.0101
   8.  C 1 (py)   0.0000 -0.0000  0.0000 -0.0000 -0.0000  0.0000 -0.0101  0.0033
   9.  C 1 (pz)   0.0106  0.1178  0.0331  0.0010  0.0000  0.0000 -0.0000  0.0000
  10.  C 1 (pz)   0.0007 -0.0083  0.0020 -0.0000  0.0000 -0.0000 -0.0000  0.0000
  11.  C 1 (d1)  -0.0000  0.0000  0.0000  0.0000 -0.0000  0.0000  0.0000 -0.0000
  12.  C 1 (d2)  -0.0000  0.0000 -0.0000 -0.0000 -0.0258  0.0010 -0.0000  0.0000
  13.  C 1 (d3)  -0.0000 -0.0000  0.0000  0.0000  0.0000 -0.0000  0.0248 -0.0012
  14.  C 1 (d4)   0.0024 -0.0187 -0.0004 -0.0000 -0.0000  0.0000  0.0000 -0.0000
  15.  C 1 (d5)  -0.0015  0.0095 -0.0006 -0.0000  0.0000 -0.0000 -0.0000 -0.0000
  16.  C 2 (S)    0.0002  0.0003  0.0128  0.0005  0.0000 -0.0000  0.0000 -0.0000
  17.  C 2 (S)    0.0003  0.3640 -0.0056 -0.0025 -0.0000  0.0000  0.0000 -0.0000
  18.  C 2 (S)    0.0128 -0.0056  0.0011 -0.0000 -0.0000  0.0000  0.0000  0.0000
  19.  C 2 (S)    0.0005 -0.0025 -0.0000 -0.0000 -0.0000  0.0000  0.0000 -0.0000
  20.  C 2 (px)   0.0000  0.0000  0.0000  0.0000  0.9977 -0.0376 -0.0000 -0.0000
  21.  C 2 (px)   0.0000 -0.0000 -0.0000 -0.0000 -0.0376  0.0014 -0.0000  0.0000
  22.  C 2 (py)  -0.0000  0.0000 -0.0000  0.0000  0.0000 -0.0000  0.1753  0.0601
  23.  C 2 (py)  -0.0000  0.0000  0.0000  0.0000  0.0000 -0.0000  0.0601 -0.0015
  24.  C 2 (pz)   0.0126  0.5225 -0.0282  0.0012  0.0000 -0.0000  0.0000  0.0000
  25.  C 2 (pz)  -0.0243  0.0001 -0.0019  0.0000 -0.0000  0.0000 -0.0000 -0.0000
  26.  C 2 (d1)   0.0000 -0.0000  0.0000  0.0000  0.0000  0.0000 -0.0000  0.0000
  27.  C 2 (d2)  -0.0000  0.0000  0.0000  0.0000  0.0258 -0.0010  0.0000 -0.0000
  28.  C 2 (d3)  -0.0000  0.0000  0.0000  0.0000  0.0000 -0.0000  0.0148 -0.0015
  29.  C 2 (d4)   0.0002 -0.0010 -0.0003  0.0001  0.0000 -0.0000 -0.0000 -0.0000
  30.  C 2 (d5)  -0.0025  0.0137 -0.0005 -0.0000 -0.0000  0.0000  0.0000 -0.0000
  31.  H 3 (S)   -0.0074  0.5350  0.0115  0.0002 -0.0000 -0.0000  0.6767 -0.0121
  32.  H 3 (S)   -0.0132  0.0117 -0.0002  0.0000  0.0000 -0.0000 -0.0030  0.0012
  33.  H 3 (px)  -0.0000  0.0000  0.0000  0.0000  0.0109 -0.0004  0.0000 -0.0000
  34.  H 3 (py)   0.0020 -0.0122 -0.0003 -0.0000  0.0000 -0.0000 -0.0102  0.0004
  35.  H 3 (pz)   0.0013 -0.0076  0.0001 -0.0000  0.0000 -0.0000 -0.0107  0.0001
  36.  H 4 (S)   -0.0074  0.5350  0.0115  0.0002  0.0000  0.0000 -0.6767  0.0121
  37.  H 4 (S)   -0.0132  0.0117 -0.0002  0.0000 -0.0000  0.0000  0.0030 -0.0012
  38.  H 4 (px)  -0.0000  0.0000  0.0000  0.0000  0.0109 -0.0004  0.0000 -0.0000
  39.  H 4 (py)  -0.0020  0.0122  0.0003  0.0000  0.0000 -0.0000 -0.0102  0.0004
  40.  H 4 (pz)   0.0013 -0.0076  0.0001 -0.0000 -0.0000  0.0000  0.0107 -0.0001
  41.  H 5 (S)    0.0070  0.0349  0.0075 -0.0015  0.0000 -0.0000 -0.0269  0.0355
  42.  H 5 (S)   -0.0018  0.0000 -0.0004 -0.0000 -0.0000  0.0000  0.0229 -0.0005
  43.  H 5 (px)   0.0000 -0.0000  0.0000  0.0000  0.0109 -0.0004  0.0000 -0.0000
  44.  H 5 (py)  -0.0000 -0.0007 -0.0002  0.0000 -0.0000  0.0000  0.0040 -0.0006
  45.  H 5 (pz)  -0.0003  0.0014 -0.0002 -0.0000  0.0000 -0.0000  0.0021  0.0005
  46.  H 6 (S)    0.0070  0.0349  0.0075 -0.0015 -0.0000  0.0000  0.0269 -0.0355
  47.  H 6 (S)   -0.0018  0.0000 -0.0004 -0.0000 -0.0000  0.0000 -0.0229  0.0005
  48.  H 6 (px)   0.0000 -0.0000  0.0000  0.0000  0.0109 -0.0004  0.0000 -0.0000
  49.  H 6 (py)   0.0000  0.0007  0.0002 -0.0000  0.0000 -0.0000  0.0040 -0.0006
  50.  H 6 (pz)  -0.0003  0.0014 -0.0002 -0.0000  0.0000 -0.0000 -0.0021 -0.0005

          NAO        9      10      11      12      13      14      15      16
      ---------- ------- ------- ------- ------- ------- ------- ------- -------
   1.  C 1 (S)    0.0106  0.0007 -0.0000 -0.0000 -0.0000  0.0024 -0.0015  0.0002
   2.  C 1 (S)    0.1178 -0.0083  0.0000  0.0000 -0.0000 -0.0187  0.0095  0.0003
   3.  C 1 (S)    0.0331  0.0020  0.0000 -0.0000  0.0000 -0.0004 -0.0006  0.0128
   4.  C 1 (S)    0.0010 -0.0000  0.0000 -0.0000  0.0000 -0.0000 -0.0000  0.0005
   5.  C 1 (px)   0.0000  0.0000 -0.0000 -0.0258  0.0000 -0.0000  0.0000  0.0000
   6.  C 1 (px)   0.0000 -0.0000  0.0000  0.0010 -0.0000  0.0000 -0.0000 -0.0000
   7.  C 1 (py)  -0.0000 -0.0000  0.0000 -0.0000  0.0248  0.0000 -0.0000  0.0000
   8.  C 1 (py)   0.0000  0.0000 -0.0000  0.0000 -0.0012 -0.0000 -0.0000 -0.0000
   9.  C 1 (pz)   1.1435  0.0477  0.0000  0.0000  0.0000 -0.0162 -0.0185 -0.0126
  10.  C 1 (pz)   0.0477  0.0036  0.0000 -0.0000 -0.0000 -0.0005 -0.0009  0.0243
  11.  C 1 (d1)   0.0000  0.0000 -0.0000  0.0000  0.0000 -0.0000 -0.0000  0.0000
  12.  C 1 (d2)   0.0000 -0.0000  0.0000  0.0007 -0.0000  0.0000 -0.0000 -0.0000
  13.  C 1 (d3)   0.0000 -0.0000  0.0000 -0.0000  0.0008  0.0000  0.0000  0.0000
  14.  C 1 (d4)  -0.0162 -0.0005 -0.0000  0.0000  0.0000  0.0005  0.0001  0.0002
  15.  C 1 (d5)  -0.0185 -0.0009 -0.0000 -0.0000  0.0000  0.0001  0.0004 -0.0025
  16.  C 2 (S)   -0.0126  0.0243  0.0000 -0.0000  0.0000  0.0002 -0.0025  1.9992
  17.  C 2 (S)   -0.5225 -0.0001 -0.0000 -0.0000  0.0000 -0.0010  0.0137  0.0000
  18.  C 2 (S)    0.0282  0.0019  0.0000  0.0000  0.0000 -0.0003 -0.0005  0.0000
  19.  C 2 (S)   -0.0012 -0.0000 -0.0000  0.0000  0.0000  0.0001 -0.0000  0.0000
  20.  C 2 (px)   0.0000  0.0000  0.0000 -0.0258  0.0000 -0.0000  0.0000 -0.0000
  21.  C 2 (px)   0.0000 -0.0000  0.0000  0.0010 -0.0000  0.0000 -0.0000  0.0000
  22.  C 2 (py)  -0.0000 -0.0000 -0.0000  0.0000 -0.0148 -0.0000 -0.0000 -0.0000
  23.  C 2 (py)  -0.0000 -0.0000  0.0000 -0.0000  0.0015 -0.0000  0.0000  0.0000
  24.  C 2 (pz)  -0.5591 -0.0555 -0.0000  0.0000 -0.0000  0.0001  0.0146 -0.0106
  25.  C 2 (pz)  -0.0555 -0.0032 -0.0000  0.0000  0.0000  0.0007  0.0010 -0.0007
  26.  C 2 (d1)   0.0000  0.0000 -0.0000 -0.0000 -0.0000  0.0000 -0.0000  0.0000
  27.  C 2 (d2)  -0.0000  0.0000 -0.0000 -0.0007  0.0000 -0.0000  0.0000 -0.0000
  28.  C 2 (d3)   0.0000 -0.0000  0.0000 -0.0000  0.0007 -0.0000  0.0000 -0.0000
  29.  C 2 (d4)  -0.0001 -0.0007  0.0000 -0.0000 -0.0000  0.0001 -0.0000  0.0024
  30.  C 2 (d5)  -0.0146 -0.0010 -0.0000  0.0000  0.0000 -0.0000  0.0004 -0.0015
  31.  H 3 (S)    0.4299  0.0134  0.0000 -0.0000  0.0158 -0.0141 -0.0016  0.0070
  32.  H 3 (S)   -0.0031 -0.0006 -0.0000 -0.0000 -0.0004 -0.0002  0.0002 -0.0018
  33.  H 3 (px)  -0.0000  0.0000  0.0000 -0.0003  0.0000 -0.0000  0.0000 -0.0000
  34.  H 3 (py)  -0.0097 -0.0003 -0.0000 -0.0000 -0.0003  0.0003  0.0000 -0.0000
  35.  H 3 (pz)   0.0013  0.0002 -0.0000 -0.0000 -0.0002  0.0001 -0.0001  0.0003
  36.  H 4 (S)    0.4299  0.0134 -0.0000  0.0000 -0.0158 -0.0141 -0.0016  0.0070
  37.  H 4 (S)   -0.0031 -0.0006  0.0000  0.0000  0.0004 -0.0002  0.0002 -0.0018
  38.  H 4 (px)  -0.0000  0.0000 -0.0000 -0.0003  0.0000 -0.0000  0.0000 -0.0000
  39.  H 4 (py)   0.0097  0.0003 -0.0000 -0.0000 -0.0003 -0.0003 -0.0000  0.0000
  40.  H 4 (pz)   0.0013  0.0002  0.0000  0.0000  0.0002  0.0001 -0.0001  0.0003
  41.  H 5 (S)   -0.0261  0.0191 -0.0000 -0.0000 -0.0111 -0.0015  0.0014 -0.0074
  42.  H 5 (S)   -0.0136 -0.0006  0.0000  0.0000  0.0006  0.0002  0.0003 -0.0132
  43.  H 5 (px)  -0.0000  0.0000 -0.0000 -0.0003  0.0000 -0.0000  0.0000  0.0000
  44.  H 5 (py)   0.0008 -0.0004  0.0000  0.0000  0.0002  0.0000 -0.0000  0.0020
  45.  H 5 (pz)  -0.0069 -0.0002 -0.0000 -0.0000 -0.0001  0.0001  0.0001 -0.0013
  46.  H 6 (S)   -0.0261  0.0191  0.0000 -0.0000  0.0111 -0.0015  0.0014 -0.0074
  47.  H 6 (S)   -0.0136 -0.0006 -0.0000  0.0000 -0.0006  0.0002  0.0003 -0.0132
  48.  H 6 (px)  -0.0000  0.0000 -0.0000 -0.0003  0.0000 -0.0000  0.0000  0.0000
  49.  H 6 (py)  -0.0008  0.0004  0.0000 -0.0000  0.0002 -0.0000  0.0000 -0.0020
  50.  H 6 (pz)  -0.0069 -0.0002  0.0000 -0.0000  0.0001  0.0001  0.0001 -0.0013

          NAO       17      18      19      20      21      22      23      24
      ---------- ------- ------- ------- ------- ------- ------- ------- -------
   1.  C 1 (S)    0.0003  0.0128  0.0005  0.0000  0.0000 -0.0000 -0.0000  0.0126
   2.  C 1 (S)    0.3640 -0.0056 -0.0025  0.0000 -0.0000  0.0000  0.0000  0.5225
   3.  C 1 (S)   -0.0056  0.0011 -0.0000  0.0000 -0.0000 -0.0000  0.0000 -0.0282
   4.  C 1 (S)   -0.0025 -0.0000 -0.0000  0.0000 -0.0000  0.0000  0.0000  0.0012
   5.  C 1 (px)  -0.0000 -0.0000 -0.0000  0.9977 -0.0376  0.0000  0.0000  0.0000
   6.  C 1 (px)   0.0000  0.0000  0.0000 -0.0376  0.0014 -0.0000 -0.0000 -0.0000
   7.  C 1 (py)   0.0000  0.0000  0.0000 -0.0000 -0.0000  0.1753  0.0601  0.0000
   8.  C 1 (py)  -0.0000  0.0000 -0.0000 -0.0000  0.0000  0.0601 -0.0015  0.0000
   9.  C 1 (pz)  -0.5225  0.0282 -0.0012  0.0000  0.0000 -0.0000 -0.0000 -0.5591
  10.  C 1 (pz)  -0.0001  0.0019 -0.0000  0.0000 -0.0000 -0.0000 -0.0000 -0.0555
  11.  C 1 (d1)  -0.0000  0.0000 -0.0000  0.0000  0.0000 -0.0000  0.0000 -0.0000
  12.  C 1 (d2)  -0.0000  0.0000  0.0000 -0.0258  0.0010  0.0000 -0.0000  0.0000
  13.  C 1 (d3)   0.0000  0.0000  0.0000  0.0000 -0.0000 -0.0148  0.0015 -0.0000
  14.  C 1 (d4)  -0.0010 -0.0003  0.0001 -0.0000  0.0000 -0.0000 -0.0000  0.0001
  15.  C 1 (d5)   0.0137 -0.0005 -0.0000  0.0000 -0.0000 -0.0000  0.0000  0.0146
  16.  C 2 (S)    0.0000  0.0000  0.0000 -0.0000  0.0000 -0.0000  0.0000 -0.0106
  17.  C 2 (S)    1.0659 -0.0000  0.0000 -0.0000 -0.0000  0.0000  0.0000 -0.1178
  18.  C 2 (S)   -0.0000  0.0012 -0.0000 -0.0000  0.0000  0.0000 -0.0000 -0.0331
  19.  C 2 (S)    0.0000 -0.0000  0.0000 -0.0000  0.0000  0.0000  0.0000 -0.0010
  20.  C 2 (px)  -0.0000 -0.0000 -0.0000  0.9977 -0.0376  0.0000  0.0000  0.0000
  21.  C 2 (px)  -0.0000  0.0000  0.0000 -0.0376  0.0014  0.0000 -0.0000  0.0000
  22.  C 2 (py)   0.0000  0.0000  0.0000  0.0000  0.0000  1.2144 -0.0101 -0.0000
  23.  C 2 (py)   0.0000 -0.0000  0.0000  0.0000 -0.0000 -0.0101  0.0033  0.0000
  24.  C 2 (pz)  -0.1178 -0.0331 -0.0010  0.0000  0.0000 -0.0000  0.0000  1.1435
  25.  C 2 (pz)   0.0083 -0.0020  0.0000 -0.0000  0.0000 -0.0000  0.0000  0.0477
  26.  C 2 (d1)  -0.0000  0.0000  0.0000  0.0000 -0.0000  0.0000 -0.0000  0.0000
  27.  C 2 (d2)   0.0000 -0.0000 -0.0000  0.0258 -0.0010 -0.0000  0.0000 -0.0000
  28.  C 2 (d3)   0.0000 -0.0000  0.0000  0.0000 -0.0000 -0.0248  0.0012 -0.0000
  29.  C 2 (d4)  -0.0187 -0.0004 -0.0000  0.0000 -0.0000 -0.0000  0.0000  0.0162
  30.  C 2 (d5)   0.0095 -0.0006 -0.0000 -0.0000  0.0000 -0.0000  0.0000  0.0185
  31.  H 3 (S)    0.0349  0.0075 -0.0015 -0.0000 -0.0000 -0.0269  0.0355  0.0261
  32.  H 3 (S)    0.0000 -0.0004 -0.0000  0.0000 -0.0000  0.0229 -0.0005  0.0136
  33.  H 3 (px)   0.0000 -0.0000 -0.0000  0.0109 -0.0004 -0.0000  0.0000 -0.0000
  34.  H 3 (py)  -0.0007 -0.0002  0.0000  0.0000 -0.0000  0.0040 -0.0006 -0.0008
  35.  H 3 (pz)  -0.0014  0.0002  0.0000  0.0000 -0.0000 -0.0021 -0.0005 -0.0069
  36.  H 4 (S)    0.0349  0.0075 -0.0015  0.0000  0.0000  0.0269 -0.0355  0.0261
  37.  H 4 (S)    0.0000 -0.0004 -0.0000 -0.0000  0.0000 -0.0229  0.0005  0.0136
  38.  H 4 (px)   0.0000 -0.0000 -0.0000  0.0109 -0.0004 -0.0000  0.0000 -0.0000
  39.  H 4 (py)   0.0007  0.0002 -0.0000  0.0000 -0.0000  0.0040 -0.0006  0.0008
  40.  H 4 (pz)  -0.0014  0.0002  0.0000 -0.0000  0.0000  0.0021  0.0005 -0.0069
  41.  H 5 (S)    0.5350  0.0115  0.0002  0.0000 -0.0000  0.6767 -0.0121 -0.4299
  42.  H 5 (S)    0.0117 -0.0002  0.0000 -0.0000  0.0000 -0.0030  0.0012  0.0031
  43.  H 5 (px)   0.0000 -0.0000 -0.0000  0.0109 -0.0004 -0.0000  0.0000 -0.0000
  44.  H 5 (py)  -0.0122 -0.0003 -0.0000 -0.0000  0.0000 -0.0102  0.0004  0.0097
  45.  H 5 (pz)   0.0076 -0.0001  0.0000  0.0000 -0.0000  0.0107 -0.0001  0.0013
  46.  H 6 (S)    0.5350  0.0115  0.0002 -0.0000 -0.0000 -0.6767  0.0121 -0.4299
  47.  H 6 (S)    0.0117 -0.0002  0.0000 -0.0000  0.0000  0.0030 -0.0012  0.0031
  48.  H 6 (px)   0.0000 -0.0000 -0.0000  0.0109 -0.0004 -0.0000  0.0000 -0.0000
  49.  H 6 (py)   0.0122  0.0003  0.0000  0.0000 -0.0000 -0.0102  0.0004 -0.0097
  50.  H 6 (pz)   0.0076 -0.0001  0.0000  0.0000 -0.0000 -0.0107  0.0001  0.0013

          NAO       25      26      27      28      29      30      31      32
      ---------- ------- ------- ------- ------- ------- ------- ------- -------
   1.  C 1 (S)   -0.0243  0.0000 -0.0000 -0.0000  0.0002 -0.0025 -0.0074 -0.0132
   2.  C 1 (S)    0.0001 -0.0000  0.0000  0.0000 -0.0010  0.0137  0.5350  0.0117
   3.  C 1 (S)   -0.0019  0.0000  0.0000  0.0000 -0.0003 -0.0005  0.0115 -0.0002
   4.  C 1 (S)    0.0000  0.0000  0.0000  0.0000  0.0001 -0.0000  0.0002  0.0000
   5.  C 1 (px)  -0.0000  0.0000  0.0258  0.0000  0.0000 -0.0000 -0.0000  0.0000
   6.  C 1 (px)   0.0000  0.0000 -0.0010 -0.0000 -0.0000  0.0000 -0.0000 -0.0000
   7.  C 1 (py)  -0.0000 -0.0000  0.0000  0.0148 -0.0000  0.0000  0.6767 -0.0030
   8.  C 1 (py)  -0.0000  0.0000 -0.0000 -0.0015 -0.0000 -0.0000 -0.0121  0.0012
   9.  C 1 (pz)  -0.0555  0.0000 -0.0000  0.0000 -0.0001 -0.0146  0.4299 -0.0031
  10.  C 1 (pz)  -0.0032  0.0000  0.0000 -0.0000 -0.0007 -0.0010  0.0134 -0.0006
  11.  C 1 (d1)  -0.0000 -0.0000 -0.0000  0.0000  0.0000 -0.0000  0.0000 -0.0000
  12.  C 1 (d2)   0.0000 -0.0000 -0.0007 -0.0000 -0.0000  0.0000 -0.0000 -0.0000
  13.  C 1 (d3)   0.0000 -0.0000  0.0000  0.0007 -0.0000  0.0000  0.0158 -0.0004
  14.  C 1 (d4)   0.0007  0.0000 -0.0000 -0.0000  0.0001 -0.0000 -0.0141 -0.0002
  15.  C 1 (d5)   0.0010 -0.0000  0.0000  0.0000 -0.0000  0.0004 -0.0016  0.0002
  16.  C 2 (S)   -0.0007  0.0000 -0.0000 -0.0000  0.0024 -0.0015  0.0070 -0.0018
  17.  C 2 (S)    0.0083 -0.0000  0.0000  0.0000 -0.0187  0.0095  0.0349  0.0000
  18.  C 2 (S)   -0.0020  0.0000 -0.0000 -0.0000 -0.0004 -0.0006  0.0075 -0.0004
  19.  C 2 (S)    0.0000  0.0000 -0.0000  0.0000 -0.0000 -0.0000 -0.0015 -0.0000
  20.  C 2 (px)  -0.0000  0.0000  0.0258  0.0000  0.0000 -0.0000 -0.0000  0.0000
  21.  C 2 (px)   0.0000 -0.0000 -0.0010 -0.0000 -0.0000  0.0000 -0.0000 -0.0000
  22.  C 2 (py)  -0.0000  0.0000 -0.0000 -0.0248 -0.0000 -0.0000 -0.0269  0.0229
  23.  C 2 (py)   0.0000 -0.0000  0.0000  0.0012  0.0000  0.0000  0.0355 -0.0005
  24.  C 2 (pz)   0.0477  0.0000 -0.0000 -0.0000  0.0162  0.0185  0.0261  0.0136
  25.  C 2 (pz)   0.0036 -0.0000 -0.0000 -0.0000  0.0005  0.0009 -0.0191  0.0006
  26.  C 2 (d1)  -0.0000  0.0000  0.0000 -0.0000  0.0000 -0.0000 -0.0000  0.0000
  27.  C 2 (d2)  -0.0000  0.0000  0.0007  0.0000  0.0000 -0.0000  0.0000  0.0000
  28.  C 2 (d3)  -0.0000 -0.0000  0.0000  0.0008  0.0000  0.0000  0.0111 -0.0006
  29.  C 2 (d4)   0.0005  0.0000  0.0000  0.0000  0.0005  0.0001 -0.0015  0.0002
  30.  C 2 (d5)   0.0009 -0.0000 -0.0000  0.0000  0.0001  0.0004  0.0014  0.0003
  31.  H 3 (S)   -0.0191 -0.0000  0.0000  0.0111 -0.0015  0.0014  0.7824  0.0000
  32.  H 3 (S)    0.0006  0.0000  0.0000 -0.0006  0.0002  0.0003  0.0000  0.0008
  33.  H 3 (px)  -0.0000 -0.0000  0.0003  0.0000  0.0000 -0.0000  0.0000  0.0000
  34.  H 3 (py)   0.0004  0.0000  0.0000 -0.0002  0.0000 -0.0000 -0.0152  0.0000
  35.  H 3 (pz)  -0.0002  0.0000  0.0000 -0.0001 -0.0001 -0.0001 -0.0089 -0.0001
  36.  H 4 (S)   -0.0191  0.0000 -0.0000 -0.0111 -0.0015  0.0014  0.0022  0.0083
  37.  H 4 (S)    0.0006 -0.0000 -0.0000  0.0006  0.0002  0.0003  0.0083 -0.0002
  38.  H 4 (px)  -0.0000 -0.0000  0.0003  0.0000  0.0000 -0.0000  0.0000  0.0000
  39.  H 4 (py)  -0.0004  0.0000  0.0000 -0.0002 -0.0000  0.0000  0.0027  0.0002
  40.  H 4 (pz)  -0.0002 -0.0000 -0.0000  0.0001 -0.0001 -0.0001  0.0029 -0.0001
  41.  H 5 (S)   -0.0134  0.0000  0.0000 -0.0158 -0.0141 -0.0016 -0.0504  0.0092
  42.  H 5 (S)    0.0006 -0.0000 -0.0000  0.0004 -0.0002  0.0002  0.0092 -0.0002
  43.  H 5 (px)  -0.0000  0.0000  0.0003  0.0000  0.0000 -0.0000  0.0000  0.0000
  44.  H 5 (py)   0.0003 -0.0000 -0.0000  0.0003  0.0003  0.0000  0.0026 -0.0001
  45.  H 5 (pz)   0.0002  0.0000  0.0000 -0.0002 -0.0001  0.0001 -0.0013  0.0002
  46.  H 6 (S)   -0.0134 -0.0000  0.0000  0.0158 -0.0141 -0.0016  0.1222 -0.0177
  47.  H 6 (S)    0.0006  0.0000 -0.0000 -0.0004 -0.0002  0.0002 -0.0177  0.0002
  48.  H 6 (px)  -0.0000  0.0000  0.0003  0.0000  0.0000 -0.0000  0.0000  0.0000
  49.  H 6 (py)  -0.0003 -0.0000  0.0000  0.0003 -0.0003 -0.0000  0.0041 -0.0003
  50.  H 6 (pz)   0.0002 -0.0000  0.0000  0.0002 -0.0001  0.0001 -0.0015 -0.0002

          NAO       33      34      35      36      37      38      39      40
      ---------- ------- ------- ------- ------- ------- ------- ------- -------
   1.  C 1 (S)   -0.0000  0.0020  0.0013 -0.0074 -0.0132 -0.0000 -0.0020  0.0013
   2.  C 1 (S)    0.0000 -0.0122 -0.0076  0.5350  0.0117  0.0000  0.0122 -0.0076
   3.  C 1 (S)    0.0000 -0.0003  0.0001  0.0115 -0.0002  0.0000  0.0003  0.0001
   4.  C 1 (S)    0.0000 -0.0000 -0.0000  0.0002  0.0000  0.0000  0.0000 -0.0000
   5.  C 1 (px)   0.0109  0.0000  0.0000  0.0000 -0.0000  0.0109  0.0000 -0.0000
   6.  C 1 (px)  -0.0004 -0.0000 -0.0000  0.0000  0.0000 -0.0004 -0.0000  0.0000
   7.  C 1 (py)   0.0000 -0.0102 -0.0107 -0.6767  0.0030  0.0000 -0.0102  0.0107
   8.  C 1 (py)  -0.0000  0.0004  0.0001  0.0121 -0.0012 -0.0000  0.0004 -0.0001
   9.  C 1 (pz)  -0.0000 -0.0097  0.0013  0.4299 -0.0031 -0.0000  0.0097  0.0013
  10.  C 1 (pz)   0.0000 -0.0003  0.0002  0.0134 -0.0006  0.0000  0.0003  0.0002
  11.  C 1 (d1)   0.0000 -0.0000 -0.0000 -0.0000  0.0000 -0.0000 -0.0000  0.0000
  12.  C 1 (d2)  -0.0003 -0.0000 -0.0000  0.0000  0.0000 -0.0003 -0.0000  0.0000
  13.  C 1 (d3)   0.0000 -0.0003 -0.0002 -0.0158  0.0004  0.0000 -0.0003  0.0002
  14.  C 1 (d4)  -0.0000  0.0003  0.0001 -0.0141 -0.0002 -0.0000 -0.0003  0.0001
  15.  C 1 (d5)   0.0000  0.0000 -0.0001 -0.0016  0.0002  0.0000 -0.0000 -0.0001
  16.  C 2 (S)   -0.0000 -0.0000  0.0003  0.0070 -0.0018 -0.0000  0.0000  0.0003
  17.  C 2 (S)    0.0000 -0.0007 -0.0014  0.0349  0.0000  0.0000  0.0007 -0.0014
  18.  C 2 (S)   -0.0000 -0.0002  0.0002  0.0075 -0.0004 -0.0000  0.0002  0.0002
  19.  C 2 (S)   -0.0000  0.0000  0.0000 -0.0015 -0.0000 -0.0000 -0.0000  0.0000
  20.  C 2 (px)   0.0109  0.0000  0.0000  0.0000 -0.0000  0.0109  0.0000 -0.0000
  21.  C 2 (px)  -0.0004 -0.0000 -0.0000  0.0000  0.0000 -0.0004 -0.0000  0.0000
  22.  C 2 (py)  -0.0000  0.0040 -0.0021  0.0269 -0.0229 -0.0000  0.0040  0.0021
  23.  C 2 (py)   0.0000 -0.0006 -0.0005 -0.0355  0.0005  0.0000 -0.0006  0.0005
  24.  C 2 (pz)  -0.0000 -0.0008 -0.0069  0.0261  0.0136 -0.0000  0.0008 -0.0069
  25.  C 2 (pz)  -0.0000  0.0004 -0.0002 -0.0191  0.0006 -0.0000 -0.0004 -0.0002
  26.  C 2 (d1)  -0.0000  0.0000  0.0000  0.0000 -0.0000 -0.0000  0.0000 -0.0000
  27.  C 2 (d2)   0.0003  0.0000  0.0000 -0.0000 -0.0000  0.0003  0.0000 -0.0000
  28.  C 2 (d3)   0.0000 -0.0002 -0.0001 -0.0111  0.0006  0.0000 -0.0002  0.0001
  29.  C 2 (d4)   0.0000  0.0000 -0.0001 -0.0015  0.0002  0.0000 -0.0000 -0.0001
  30.  C 2 (d5)  -0.0000 -0.0000 -0.0001  0.0014  0.0003 -0.0000  0.0000 -0.0001
  31.  H 3 (S)    0.0000 -0.0152 -0.0089  0.0022  0.0083  0.0000  0.0027  0.0029
  32.  H 3 (S)    0.0000  0.0000 -0.0001  0.0083 -0.0002  0.0000  0.0002 -0.0001
  33.  H 3 (px)   0.0001  0.0000  0.0000 -0.0000 -0.0000  0.0001 -0.0000 -0.0000
  34.  H 3 (py)   0.0000  0.0003  0.0002 -0.0027 -0.0002  0.0000 -0.0001 -0.0000
  35.  H 3 (pz)   0.0000  0.0002  0.0002  0.0029 -0.0001  0.0000  0.0000 -0.0000
  36.  H 4 (S)   -0.0000 -0.0027  0.0029  0.7824  0.0000 -0.0000  0.0152 -0.0089
  37.  H 4 (S)   -0.0000 -0.0002 -0.0001  0.0000  0.0008 -0.0000 -0.0000 -0.0001
  38.  H 4 (px)   0.0001  0.0000  0.0000 -0.0000 -0.0000  0.0001 -0.0000 -0.0000
  39.  H 4 (py)  -0.0000 -0.0001  0.0000  0.0152 -0.0000 -0.0000  0.0003 -0.0002
  40.  H 4 (pz)  -0.0000 -0.0000 -0.0000 -0.0089 -0.0001 -0.0000 -0.0002  0.0002
  41.  H 5 (S)    0.0000  0.0026  0.0013  0.1222 -0.0177  0.0000  0.0041  0.0015
  42.  H 5 (S)   -0.0000 -0.0001 -0.0002 -0.0177  0.0002 -0.0000 -0.0003  0.0002
  43.  H 5 (px)   0.0001  0.0000  0.0000 -0.0000 -0.0000  0.0001 -0.0000 -0.0000
  44.  H 5 (py)  -0.0000 -0.0001 -0.0001 -0.0041  0.0003 -0.0000 -0.0001 -0.0000
  45.  H 5 (pz)   0.0000  0.0001 -0.0000 -0.0015 -0.0002  0.0000 -0.0000  0.0000
  46.  H 6 (S)    0.0000 -0.0041  0.0015 -0.0504  0.0092  0.0000 -0.0026  0.0013
  47.  H 6 (S)   -0.0000  0.0003  0.0002  0.0092 -0.0002 -0.0000  0.0001 -0.0002
  48.  H 6 (px)   0.0001  0.0000  0.0000 -0.0000 -0.0000  0.0001 -0.0000 -0.0000
  49.  H 6 (py)   0.0000 -0.0001  0.0000 -0.0026  0.0001  0.0000 -0.0001  0.0001
  50.  H 6 (pz)   0.0000  0.0000  0.0000 -0.0013  0.0002  0.0000 -0.0001 -0.0000

          NAO       41      42      43      44      45      46      47      48
      ---------- ------- ------- ------- ------- ------- ------- ------- -------
   1.  C 1 (S)    0.0070 -0.0018  0.0000 -0.0000 -0.0003  0.0070 -0.0018  0.0000
   2.  C 1 (S)    0.0349  0.0000 -0.0000 -0.0007  0.0014  0.0349  0.0000 -0.0000
   3.  C 1 (S)    0.0075 -0.0004  0.0000 -0.0002 -0.0002  0.0075 -0.0004  0.0000
   4.  C 1 (S)   -0.0015 -0.0000  0.0000  0.0000 -0.0000 -0.0015 -0.0000  0.0000
   5.  C 1 (px)   0.0000 -0.0000  0.0109 -0.0000  0.0000 -0.0000 -0.0000  0.0109
   6.  C 1 (px)  -0.0000  0.0000 -0.0004  0.0000 -0.0000  0.0000  0.0000 -0.0004
   7.  C 1 (py)  -0.0269  0.0229  0.0000  0.0040  0.0021  0.0269 -0.0229  0.0000
   8.  C 1 (py)   0.0355 -0.0005 -0.0000 -0.0006  0.0005 -0.0355  0.0005 -0.0000
   9.  C 1 (pz)  -0.0261 -0.0136 -0.0000  0.0008 -0.0069 -0.0261 -0.0136 -0.0000
  10.  C 1 (pz)   0.0191 -0.0006  0.0000 -0.0004 -0.0002  0.0191 -0.0006  0.0000
  11.  C 1 (d1)  -0.0000  0.0000 -0.0000  0.0000 -0.0000  0.0000 -0.0000 -0.0000
  12.  C 1 (d2)  -0.0000  0.0000 -0.0003  0.0000 -0.0000 -0.0000  0.0000 -0.0003
  13.  C 1 (d3)  -0.0111  0.0006  0.0000  0.0002 -0.0001  0.0111 -0.0006  0.0000
  14.  C 1 (d4)  -0.0015  0.0002 -0.0000  0.0000  0.0001 -0.0015  0.0002 -0.0000
  15.  C 1 (d5)   0.0014  0.0003  0.0000 -0.0000  0.0001  0.0014  0.0003  0.0000
  16.  C 2 (S)   -0.0074 -0.0132  0.0000  0.0020 -0.0013 -0.0074 -0.0132  0.0000
  17.  C 2 (S)    0.5350  0.0117  0.0000 -0.0122  0.0076  0.5350  0.0117  0.0000
  18.  C 2 (S)    0.0115 -0.0002 -0.0000 -0.0003 -0.0001  0.0115 -0.0002 -0.0000
  19.  C 2 (S)    0.0002  0.0000 -0.0000 -0.0000  0.0000  0.0002  0.0000 -0.0000
  20.  C 2 (px)   0.0000 -0.0000  0.0109 -0.0000  0.0000 -0.0000 -0.0000  0.0109
  21.  C 2 (px)  -0.0000  0.0000 -0.0004  0.0000 -0.0000 -0.0000  0.0000 -0.0004
  22.  C 2 (py)   0.6767 -0.0030 -0.0000 -0.0102  0.0107 -0.6767  0.0030 -0.0000
  23.  C 2 (py)  -0.0121  0.0012  0.0000  0.0004 -0.0001  0.0121 -0.0012  0.0000
  24.  C 2 (pz)  -0.4299  0.0031 -0.0000  0.0097  0.0013 -0.4299  0.0031 -0.0000
  25.  C 2 (pz)  -0.0134  0.0006 -0.0000  0.0003  0.0002 -0.0134  0.0006 -0.0000
  26.  C 2 (d1)   0.0000 -0.0000  0.0000 -0.0000  0.0000 -0.0000  0.0000  0.0000
  27.  C 2 (d2)   0.0000 -0.0000  0.0003 -0.0000  0.0000  0.0000 -0.0000  0.0003
  28.  C 2 (d3)  -0.0158  0.0004  0.0000  0.0003 -0.0002  0.0158 -0.0004  0.0000
  29.  C 2 (d4)  -0.0141 -0.0002  0.0000  0.0003 -0.0001 -0.0141 -0.0002  0.0000
  30.  C 2 (d5)  -0.0016  0.0002 -0.0000  0.0000  0.0001 -0.0016  0.0002 -0.0000
  31.  H 3 (S)   -0.0504  0.0092  0.0000  0.0026 -0.0013  0.1222 -0.0177  0.0000
  32.  H 3 (S)    0.0092 -0.0002  0.0000 -0.0001  0.0002 -0.0177  0.0002  0.0000
  33.  H 3 (px)   0.0000 -0.0000  0.0001 -0.0000  0.0000  0.0000 -0.0000  0.0001
  34.  H 3 (py)   0.0026 -0.0001  0.0000 -0.0001  0.0001 -0.0041  0.0003  0.0000
  35.  H 3 (pz)   0.0013 -0.0002  0.0000 -0.0001 -0.0000  0.0015  0.0002  0.0000
  36.  H 4 (S)    0.1222 -0.0177 -0.0000 -0.0041 -0.0015 -0.0504  0.0092 -0.0000
  37.  H 4 (S)   -0.0177  0.0002 -0.0000  0.0003 -0.0002  0.0092 -0.0002 -0.0000
  38.  H 4 (px)   0.0000 -0.0000  0.0001 -0.0000  0.0000  0.0000 -0.0000  0.0001
  39.  H 4 (py)   0.0041 -0.0003 -0.0000 -0.0001 -0.0000 -0.0026  0.0001 -0.0000
  40.  H 4 (pz)   0.0015  0.0002 -0.0000 -0.0000  0.0000  0.0013 -0.0002 -0.0000
  41.  H 5 (S)    0.7824  0.0000 -0.0000 -0.0152  0.0089  0.0022  0.0083 -0.0000
  42.  H 5 (S)    0.0000  0.0008 -0.0000  0.0000  0.0001  0.0083 -0.0002 -0.0000
  43.  H 5 (px)  -0.0000 -0.0000  0.0001 -0.0000  0.0000  0.0000 -0.0000  0.0001
  44.  H 5 (py)  -0.0152  0.0000 -0.0000  0.0003 -0.0002 -0.0027 -0.0002 -0.0000
  45.  H 5 (pz)   0.0089  0.0001  0.0000 -0.0002  0.0002 -0.0029  0.0001  0.0000
  46.  H 6 (S)    0.0022  0.0083  0.0000 -0.0027 -0.0029  0.7824 -0.0000  0.0000
  47.  H 6 (S)    0.0083 -0.0002 -0.0000 -0.0002  0.0001 -0.0000  0.0008 -0.0000
  48.  H 6 (px)  -0.0000 -0.0000  0.0001 -0.0000  0.0000  0.0000 -0.0000  0.0001
  49.  H 6 (py)   0.0027  0.0002  0.0000 -0.0001 -0.0000  0.0152 -0.0000  0.0000
  50.  H 6 (pz)  -0.0029  0.0001  0.0000  0.0000 -0.0000  0.0089  0.0001  0.0000

          NAO       49      50
      ---------- ------- -------
   1.  C 1 (S)    0.0000 -0.0003
   2.  C 1 (S)    0.0007  0.0014
   3.  C 1 (S)    0.0002 -0.0002
   4.  C 1 (S)   -0.0000 -0.0000
   5.  C 1 (px)   0.0000  0.0000
   6.  C 1 (px)  -0.0000 -0.0000
   7.  C 1 (py)   0.0040 -0.0021
   8.  C 1 (py)  -0.0006 -0.0005
   9.  C 1 (pz)  -0.0008 -0.0069
  10.  C 1 (pz)   0.0004 -0.0002
  11.  C 1 (d1)   0.0000  0.0000
  12.  C 1 (d2)  -0.0000 -0.0000
  13.  C 1 (d3)   0.0002  0.0001
  14.  C 1 (d4)  -0.0000  0.0001
  15.  C 1 (d5)   0.0000  0.0001
  16.  C 2 (S)   -0.0020 -0.0013
  17.  C 2 (S)    0.0122  0.0076
  18.  C 2 (S)    0.0003 -0.0001
  19.  C 2 (S)    0.0000  0.0000
  20.  C 2 (px)   0.0000  0.0000
  21.  C 2 (px)  -0.0000 -0.0000
  22.  C 2 (py)  -0.0102 -0.0107
  23.  C 2 (py)   0.0004  0.0001
  24.  C 2 (pz)  -0.0097  0.0013
  25.  C 2 (pz)  -0.0003  0.0002
  26.  C 2 (d1)  -0.0000 -0.0000
  27.  C 2 (d2)   0.0000  0.0000
  28.  C 2 (d3)   0.0003  0.0002
  29.  C 2 (d4)  -0.0003 -0.0001
  30.  C 2 (d5)  -0.0000  0.0001
  31.  H 3 (S)    0.0041 -0.0015
  32.  H 3 (S)   -0.0003 -0.0002
  33.  H 3 (px)   0.0000  0.0000
  34.  H 3 (py)  -0.0001  0.0000
  35.  H 3 (pz)   0.0000  0.0000
  36.  H 4 (S)   -0.0026 -0.0013
  37.  H 4 (S)    0.0001  0.0002
  38.  H 4 (px)   0.0000  0.0000
  39.  H 4 (py)  -0.0001 -0.0001
  40.  H 4 (pz)   0.0001 -0.0000
  41.  H 5 (S)    0.0027 -0.0029
  42.  H 5 (S)    0.0002  0.0001
  43.  H 5 (px)   0.0000  0.0000
  44.  H 5 (py)  -0.0001  0.0000
  45.  H 5 (pz)  -0.0000 -0.0000
  46.  H 6 (S)    0.0152  0.0089
  47.  H 6 (S)   -0.0000  0.0001
  48.  H 6 (px)   0.0000  0.0000
  49.  H 6 (py)   0.0003  0.0002
  50.  H 6 (pz)   0.0002  0.0002


 NATURAL BOND ORBITAL ANALYSIS:

                       Occupancies       Lewis Structure    Low   High
           Occ.    -------------------  -----------------   occ   occ
  Cycle   Thresh.   Lewis   Non-Lewis     CR  BD  3C  LP    (L)   (NL)   Dev
 =============================================================================
   1(1)    1.90    15.94082   0.05918      2   6   0   0     0      0    0.04
 -----------------------------------------------------------------------------

 Structure accepted: No low occupancy Lewis orbitals

 --------------------------------------------------------
   Core                      3.99840 ( 99.960% of   4)
   Valence Lewis            11.94243 ( 99.520% of  12)
  ==================       ============================
   Total Lewis              15.94082 ( 99.630% of  16)
  -----------------------------------------------------
   Valence non-Lewis         0.04495 (  0.281% of  16)
   Rydberg non-Lewis         0.01422 (  0.089% of  16)
  ==================       ============================
   Total non-Lewis           0.05918 (  0.370% of  16)
 --------------------------------------------------------


       (Occupancy)   Bond orbital/ Coefficients/ Hybrids
 ---------------------------------------------------------------------------------
     1. (1.99952) BD ( 1) C   1 - C   2  
                ( 50.00%)   0.7071* C   1 s(  0.00%)p 1.00( 99.93%)d 0.00(  0.07%)
                                            0.0000  0.0000  0.0000  0.0000  0.9990
                                           -0.0376  0.0000  0.0000  0.0000  0.0000
                                            0.0000 -0.0258  0.0000  0.0000  0.0000
                ( 50.00%)   0.7071* C   2 s(  0.00%)p 1.00( 99.93%)d 0.00(  0.07%)
                                            0.0000  0.0000  0.0000  0.0000  0.9990
                                           -0.0376  0.0000  0.0000  0.0000  0.0000
                                            0.0000  0.0258  0.0000  0.0000  0.0000
     2. (1.99610) BD ( 2) C   1 - C   2  
                ( 50.00%)   0.7071* C   1 s( 39.64%)p 1.52( 60.32%)d 0.00(  0.04%)
                                            0.0001  0.6290 -0.0257 -0.0006  0.0000
                                            0.0000 -0.0000  0.0000 -0.7755 -0.0436
                                            0.0000  0.0000 -0.0000 -0.0003  0.0201
                ( 50.00%)   0.7071* C   2 s( 39.64%)p 1.52( 60.32%)d 0.00(  0.04%)
                                            0.0001  0.6290 -0.0257 -0.0006  0.0000
                                            0.0000 -0.0000  0.0000  0.7755  0.0436
                                            0.0000  0.0000  0.0000 -0.0003  0.0201
     3. (1.98670) BD ( 1) C   1 - H   3  
                ( 60.91%)   0.7804* C   1 s( 30.20%)p 2.31( 69.76%)d 0.00(  0.04%)
                                           -0.0002  0.5494  0.0115  0.0003  0.0000
                                            0.0000  0.7069 -0.0085  0.4445  0.0128
                                            0.0000  0.0000  0.0152 -0.0145 -0.0017
                ( 39.09%)   0.6252* H   3 s( 99.95%)p 0.00(  0.05%)
                                            0.9998  0.0016  0.0000 -0.0192 -0.0113
     4. (1.98670) BD ( 1) C   1 - H   4  
                ( 60.91%)   0.7804* C   1 s( 30.20%)p 2.31( 69.76%)d 0.00(  0.04%)
                                            0.0002 -0.5494 -0.0115 -0.0003  0.0000
                                            0.0000  0.7069 -0.0085 -0.4445 -0.0128
                                            0.0000  0.0000  0.0152  0.0145  0.0017
                ( 39.09%)   0.6252* H   4 s( 99.95%)p 0.00(  0.05%)
                                           -0.9998 -0.0016  0.0000 -0.0192  0.0113
     5. (1.98670) BD ( 1) C   2 - H   5  
                ( 60.91%)   0.7804* C   2 s( 30.20%)p 2.31( 69.76%)d 0.00(  0.04%)
                                           -0.0002  0.5494  0.0115  0.0003  0.0000
                                            0.0000  0.7069 -0.0085 -0.4445 -0.0128
                                            0.0000  0.0000 -0.0152 -0.0145 -0.0017
                ( 39.09%)   0.6252* H   5 s( 99.95%)p 0.00(  0.05%)
                                            0.9998  0.0016  0.0000 -0.0192  0.0113
     6. (1.98670) BD ( 1) C   2 - H   6  
                ( 60.91%)   0.7804* C   2 s( 30.20%)p 2.31( 69.76%)d 0.00(  0.04%)
                                            0.0002 -0.5494 -0.0115 -0.0003  0.0000
                                            0.0000  0.7069 -0.0085  0.4445  0.0128
                                            0.0000  0.0000 -0.0152  0.0145  0.0017
                ( 39.09%)   0.6252* H   6 s( 99.95%)p 0.00(  0.05%)
                                           -0.9998 -0.0016  0.0000 -0.0192 -0.0113
     7. (1.99920) CR ( 1) C   1           s(100.00%)p 0.00(  0.00%)
                                            1.0000  0.0002  0.0000  0.0000  0.0000
                                            0.0000 -0.0000  0.0000  0.0003  0.0000
                                            0.0000  0.0000 -0.0000 -0.0000 -0.0000
     8. (1.99920) CR ( 1) C   2           s(100.00%)p 0.00(  0.00%)
                                            1.0000  0.0002  0.0000  0.0000  0.0000
                                            0.0000 -0.0000  0.0000 -0.0003 -0.0000
                                            0.0000  0.0000  0.0000 -0.0000 -0.0000
     9. (0.00349) RY*( 1) C   1           s(  0.00%)p 1.00( 91.81%)d 0.09(  8.19%)
                                            0.0000 -0.0000  0.0000 -0.0000  0.0000
                                            0.0000  0.0177  0.9580 -0.0000  0.0000
                                            0.0000  0.0000 -0.2862 -0.0000 -0.0000
    10. (0.00168) RY*( 2) C   1           s( 15.81%)p 5.31( 84.00%)d 0.01(  0.19%)
                                           -0.0000  0.0130  0.3946 -0.0477  0.0000
                                            0.0000  0.0000 -0.0000 -0.0539  0.9149
                                            0.0000  0.0000  0.0000 -0.0435 -0.0021
    11. (0.00000) RY*( 3) C   1           s(  0.00%)p 1.00(100.00%)d 0.00(  0.00%)
    12. (0.00000) RY*( 4) C   1           s( 84.27%)p 0.19( 15.73%)d 0.00(  0.00%)
    13. (0.00000) RY*( 5) C   1           s( 99.81%)p 0.00(  0.19%)d 0.00(  0.00%)
    14. (0.00000) RY*( 6) C   1           s(  0.00%)p 0.00(  0.00%)d 1.00(100.00%)
    15. (0.00000) RY*( 7) C   1           s(  0.00%)p 1.00(  0.07%)d99.99( 99.93%)
    16. (0.00000) RY*( 8) C   1           s(  0.00%)p 1.00(  8.24%)d11.14( 91.76%)
    17. (0.00000) RY*( 9) C   1           s(  0.06%)p 2.97(  0.17%)d99.99( 99.77%)
    18. (0.00001) RY*(10) C   1           s(  0.01%)p 2.57(  0.03%)d99.99( 99.96%)
    19. (0.00349) RY*( 1) C   2           s(  0.00%)p 1.00( 91.81%)d 0.09(  8.19%)
                                            0.0000 -0.0000  0.0000 -0.0000  0.0000
                                            0.0000  0.0177  0.9580  0.0000 -0.0000
                                            0.0000  0.0000  0.2862 -0.0000 -0.0000
    20. (0.00168) RY*( 2) C   2           s( 15.81%)p 5.31( 84.00%)d 0.01(  0.19%)
                                           -0.0000  0.0130  0.3946 -0.0477 -0.0000
                                           -0.0000  0.0000 -0.0000  0.0539 -0.9149
                                           -0.0000 -0.0000 -0.0000 -0.0435 -0.0021
    21. (0.00000) RY*( 3) C   2           s(  0.00%)p 1.00(100.00%)d 0.00(  0.00%)
    22. (0.00000) RY*( 4) C   2           s( 84.27%)p 0.19( 15.73%)d 0.00(  0.00%)
    23. (0.00000) RY*( 5) C   2           s( 99.81%)p 0.00(  0.19%)d 0.00(  0.00%)
    24. (0.00000) RY*( 6) C   2           s(  0.00%)p 0.00(  0.00%)d 1.00(100.00%)
    25. (0.00000) RY*( 7) C   2           s(  0.00%)p 1.00(  0.07%)d99.99( 99.93%)
    26. (0.00000) RY*( 8) C   2           s(  0.00%)p 1.00(  8.24%)d11.14( 91.76%)
    27. (0.00000) RY*( 9) C   2           s(  0.06%)p 2.97(  0.17%)d99.99( 99.77%)
    28. (0.00001) RY*(10) C   2           s(  0.01%)p 2.57(  0.03%)d99.99( 99.96%)
    29. (0.00077) RY*( 1) H   3           s( 97.72%)p 0.02(  2.28%)
                                           -0.0025  0.9885  0.0000  0.0349 -0.1468
    30. (0.00012) RY*( 2) H   3           s(  0.00%)p 1.00(100.00%)
                                            0.0000  0.0000  1.0000  0.0000  0.0000
    31. (0.00005) RY*( 3) H   3           s(  2.24%)p43.73( 97.76%)
    32. (0.00002) RY*( 4) H   3           s(  0.09%)p99.99( 99.91%)
    33. (0.00077) RY*( 1) H   4           s( 97.72%)p 0.02(  2.28%)
                                           -0.0025  0.9885  0.0000 -0.0349 -0.1468
    34. (0.00012) RY*( 2) H   4           s(  0.00%)p 1.00(100.00%)
                                            0.0000  0.0000  1.0000  0.0000  0.0000
    35. (0.00005) RY*( 3) H   4           s(  2.24%)p43.73( 97.76%)
    36. (0.00002) RY*( 4) H   4           s(  0.09%)p99.99( 99.91%)
    37. (0.00077) RY*( 1) H   5           s( 97.72%)p 0.02(  2.28%)
                                           -0.0025  0.9885  0.0000  0.0349  0.1468
    38. (0.00012) RY*( 2) H   5           s(  0.00%)p 1.00(100.00%)
                                            0.0000  0.0000  1.0000  0.0000  0.0000
    39. (0.00005) RY*( 3) H   5           s(  2.24%)p43.73( 97.76%)
    40. (0.00002) RY*( 4) H   5           s(  0.09%)p99.99( 99.91%)
    41. (0.00077) RY*( 1) H   6           s( 97.72%)p 0.02(  2.28%)
                                           -0.0025  0.9885  0.0000 -0.0349  0.1468
    42. (0.00012) RY*( 2) H   6           s(  0.00%)p 1.00(100.00%)
                                            0.0000  0.0000  1.0000  0.0000  0.0000
    43. (0.00005) RY*( 3) H   6           s(  2.24%)p43.73( 97.76%)
    44. (0.00002) RY*( 4) H   6           s(  0.09%)p99.99( 99.91%)
    45. (0.00000) BD*( 1) C   1 - C   2  
                ( 50.00%)   0.7071* C   1 s(  0.00%)p 1.00( 99.93%)d 0.00(  0.07%)
                ( 50.00%)  -0.7071* C   2 s(  0.00%)p 1.00( 99.93%)d 0.00(  0.07%)
    46. (0.00443) BD*( 2) C   1 - C   2  
                ( 50.00%)   0.7071* C   1 s( 39.64%)p 1.52( 60.32%)d 0.00(  0.04%)
                                            0.0001  0.6290 -0.0257 -0.0006  0.0000
                                            0.0000 -0.0000  0.0000 -0.7755 -0.0436
                                            0.0000  0.0000 -0.0000 -0.0003  0.0201
                ( 50.00%)  -0.7071* C   2 s( 39.64%)p 1.52( 60.32%)d 0.00(  0.04%)
                                            0.0001  0.6290 -0.0257 -0.0006  0.0000
                                            0.0000 -0.0000  0.0000  0.7755  0.0436
                                            0.0000  0.0000  0.0000 -0.0003  0.0201
    47. (0.01013) BD*( 1) C   1 - H   3  
                ( 39.09%)   0.6252* C   1 s( 30.20%)p 2.31( 69.76%)d 0.00(  0.04%)
                                            0.0002 -0.5494 -0.0115 -0.0003 -0.0000
                                           -0.0000 -0.7069  0.0085 -0.4445 -0.0128
                                           -0.0000 -0.0000 -0.0152  0.0145  0.0017
                ( 60.91%)  -0.7804* H   3 s( 99.95%)p 0.00(  0.05%)
                                           -0.9998 -0.0016 -0.0000  0.0192  0.0113
    48. (0.01013) BD*( 1) C   1 - H   4  
                ( 39.09%)   0.6252* C   1 s( 30.20%)p 2.31( 69.76%)d 0.00(  0.04%)
                                           -0.0002  0.5494  0.0115  0.0003 -0.0000
                                           -0.0000 -0.7069  0.0085  0.4445  0.0128
                                           -0.0000 -0.0000 -0.0152 -0.0145 -0.0017
                ( 60.91%)  -0.7804* H   4 s( 99.95%)p 0.00(  0.05%)
                                            0.9998  0.0016 -0.0000  0.0192 -0.0113
    49. (0.01013) BD*( 1) C   2 - H   5  
                ( 39.09%)   0.6252* C   2 s( 30.20%)p 2.31( 69.76%)d 0.00(  0.04%)
                                            0.0002 -0.5494 -0.0115 -0.0003 -0.0000
                                           -0.0000 -0.7069  0.0085  0.4445  0.0128
                                           -0.0000 -0.0000  0.0152  0.0145  0.0017
                ( 60.91%)  -0.7804* H   5 s( 99.95%)p 0.00(  0.05%)
                                           -0.9998 -0.0016 -0.0000  0.0192 -0.0113
    50. (0.01013) BD*( 1) C   2 - H   6  
                ( 39.09%)   0.6252* C   2 s( 30.20%)p 2.31( 69.76%)d 0.00(  0.04%)
                                           -0.0002  0.5494  0.0115  0.0003 -0.0000
                                           -0.0000 -0.7069  0.0085 -0.4445 -0.0128
                                           -0.0000 -0.0000  0.0152 -0.0145 -0.0017
                ( 60.91%)  -0.7804* H   6 s( 99.95%)p 0.00(  0.05%)
                                            0.9998  0.0016 -0.0000  0.0192  0.0113


 NHO Directionality and "Bond Bending" (deviations from line of nuclear centers)

         [Thresholds for printing:  angular deviation  >  1.0 degree]
                                    hybrid p-character > 25.0%
                                    orbital occupancy  >  0.10e

                                Line of Centers        Hybrid 1              Hybrid 2
                                ---------------  -------------------   ------------------
                NBO               Theta   Phi    Theta   Phi    Dev    Theta   Phi    Dev
 ========================================================================================
     1. BD (   1) C   1 - C   2   180.0    0.0    90.0    0.0  90.0     90.0    0.0  90.0
     3. BD (   1) C   1 - H   3    58.3   90.0    56.8   90.0   1.6      --     --    --
     4. BD (   1) C   1 - H   4    58.3  270.0    56.8  270.0   1.6      --     --    --
     5. BD (   1) C   2 - H   5   121.7   90.0   123.2   90.0   1.6      --     --    --
     6. BD (   1) C   2 - H   6   121.7  270.0   123.2  270.0   1.6      --     --    --


 Second Order Perturbation Theory Analysis of Fock Matrix in NBO Basis

     Threshold for printing:   0.50 kcal/mol
                                                                              E(2)  E(j)-E(i) F(i,j)
         Donor NBO (i)                     Acceptor NBO (j)                 kcal/mol   a.u.    a.u. 
 ===================================================================================================

 within unit  1
   2. BD (   2) C   1 - C   2        / 47. BD*(   1) C   1 - H   3            1.02    1.23    0.032
   2. BD (   2) C   1 - C   2        / 48. BD*(   1) C   1 - H   4            1.02    1.23    0.032
   2. BD (   2) C   1 - C   2        / 49. BD*(   1) C   2 - H   5            1.02    1.23    0.032
   2. BD (   2) C   1 - C   2        / 50. BD*(   1) C   2 - H   6            1.02    1.23    0.032
   3. BD (   1) C   1 - H   3        / 19. RY*(   1) C   2                    1.30    1.61    0.041
   3. BD (   1) C   1 - H   3        / 20. RY*(   2) C   2                    0.71    1.14    0.026
   3. BD (   1) C   1 - H   3        / 46. BD*(   2) C   1 - C   2            1.08    1.21    0.032
   3. BD (   1) C   1 - H   3        / 50. BD*(   1) C   2 - H   6            4.51    1.01    0.060
   4. BD (   1) C   1 - H   4        / 19. RY*(   1) C   2                    1.30    1.61    0.041
   4. BD (   1) C   1 - H   4        / 20. RY*(   2) C   2                    0.71    1.14    0.026
   4. BD (   1) C   1 - H   4        / 46. BD*(   2) C   1 - C   2            1.08    1.21    0.032
   4. BD (   1) C   1 - H   4        / 49. BD*(   1) C   2 - H   5            4.51    1.01    0.060
   5. BD (   1) C   2 - H   5        /  9. RY*(   1) C   1                    1.30    1.61    0.041
   5. BD (   1) C   2 - H   5        / 10. RY*(   2) C   1                    0.71    1.14    0.026
   5. BD (   1) C   2 - H   5        / 46. BD*(   2) C   1 - C   2            1.08    1.21    0.032
   5. BD (   1) C   2 - H   5        / 48. BD*(   1) C   1 - H   4            4.51    1.01    0.060
   6. BD (   1) C   2 - H   6        /  9. RY*(   1) C   1                    1.30    1.61    0.041
   6. BD (   1) C   2 - H   6        / 10. RY*(   2) C   1                    0.71    1.14    0.026
   6. BD (   1) C   2 - H   6        / 46. BD*(   2) C   1 - C   2            1.08    1.21    0.032
   6. BD (   1) C   2 - H   6        / 47. BD*(   1) C   1 - H   3            4.51    1.01    0.060
   7. CR (   1) C   1                / 20. RY*(   2) C   2                    3.34   10.67    0.169
   7. CR (   1) C   1                / 46. BD*(   2) C   1 - C   2            0.93   10.74    0.089
   7. CR (   1) C   1                / 49. BD*(   1) C   2 - H   5            0.78   10.54    0.081
   7. CR (   1) C   1                / 50. BD*(   1) C   2 - H   6            0.78   10.54    0.081
   8. CR (   1) C   2                / 10. RY*(   2) C   1                    3.34   10.67    0.169
   8. CR (   1) C   2                / 46. BD*(   2) C   1 - C   2            0.93   10.74    0.089
   8. CR (   1) C   2                / 47. BD*(   1) C   1 - H   3            0.78   10.54    0.081
   8. CR (   1) C   2                / 48. BD*(   1) C   1 - H   4            0.78   10.54    0.081


 Natural Bond Orbitals (Summary):

                                                            Principal Delocalizations
           NBO                        Occupancy    Energy   (geminal,vicinal,remote)
 ====================================================================================
 Molecular unit  1  (C2H4)
     1. BD (   1) C   1 - C   2          1.99952    -0.26820   
     2. BD (   2) C   1 - C   2          1.99610    -0.74242  47(g),48(g),49(g),50(g)
     3. BD (   1) C   1 - H   3          1.98670    -0.51572  50(v),19(v),46(g),20(v)
     4. BD (   1) C   1 - H   4          1.98670    -0.51572  49(v),19(v),46(g),20(v)
     5. BD (   1) C   2 - H   5          1.98670    -0.51572  48(v),9(v),46(g),10(v)
     6. BD (   1) C   2 - H   6          1.98670    -0.51572  47(v),9(v),46(g),10(v)
     7. CR (   1) C   1                  1.99920   -10.04354  20(v),46(g),49(v),50(v)
     8. CR (   1) C   2                  1.99920   -10.04354  10(v),46(g),47(v),48(v)
     9. RY*(   1) C   1                  0.00349     1.09046   
    10. RY*(   2) C   1                  0.00168     0.62772   
    11. RY*(   3) C   1                  0.00000     0.58570   
    12. RY*(   4) C   1                  0.00000     0.96343   
    13. RY*(   5) C   1                  0.00000     4.03213   
    14. RY*(   6) C   1                  0.00000     1.87256   
    15. RY*(   7) C   1                  0.00000     1.98034   
    16. RY*(   8) C   1                  0.00000     2.49630   
    17. RY*(   9) C   1                  0.00000     2.29593   
    18. RY*(  10) C   1                  0.00001     2.47525   
    19. RY*(   1) C   2                  0.00349     1.09046   
    20. RY*(   2) C   2                  0.00168     0.62772   
    21. RY*(   3) C   2                  0.00000     0.58570   
    22. RY*(   4) C   2                  0.00000     0.96343   
    23. RY*(   5) C   2                  0.00000     4.03213   
    24. RY*(   6) C   2                  0.00000     1.87256   
    25. RY*(   7) C   2                  0.00000     1.98034   
    26. RY*(   8) C   2                  0.00000     2.49630   
    27. RY*(   9) C   2                  0.00000     2.29593   
    28. RY*(  10) C   2                  0.00001     2.47525   
    29. RY*(   1) H   3                  0.00077     0.66362   
    30. RY*(   2) H   3                  0.00012     2.21302   
    31. RY*(   3) H   3                  0.00005     2.35065   
    32. RY*(   4) H   3                  0.00002     2.99476   
    33. RY*(   1) H   4                  0.00077     0.66362   
    34. RY*(   2) H   4                  0.00012     2.21302   
    35. RY*(   3) H   4                  0.00005     2.35065   
    36. RY*(   4) H   4                  0.00002     2.99476   
    37. RY*(   1) H   5                  0.00077     0.66362   
    38. RY*(   2) H   5                  0.00012     2.21302   
    39. RY*(   3) H   5                  0.00005     2.35065   
    40. RY*(   4) H   5                  0.00002     2.99476   
    41. RY*(   1) H   6                  0.00077     0.66362   
    42. RY*(   2) H   6                  0.00012     2.21302   
    43. RY*(   3) H   6                  0.00005     2.35065   
    44. RY*(   4) H   6                  0.00002     2.99476   
    45. BD*(   1) C   1 - C   2          0.00000     0.05131   
    46. BD*(   2) C   1 - C   2          0.00443     0.69468   
    47. BD*(   1) C   1 - H   3          0.01013     0.49168   
    48. BD*(   1) C   1 - H   4          0.01013     0.49168   
    49. BD*(   1) C   2 - H   5          0.01013     0.49168   
    50. BD*(   1) C   2 - H   6          0.01013     0.49168   
       -------------------------------
              Total Lewis   15.94082  ( 99.6301%)
        Valence non-Lewis    0.04495  (  0.2810%)
        Rydberg non-Lewis    0.01422  (  0.0889%)
       -------------------------------
            Total unit  1   16.00000  (100.0000%)
           Charge unit  1    0.00000
 Variable Step   Value    
 -------- ---- -----------
     6       1    2.193290
 ---------------------------------------------------------------------------------------------------
                            Z-MATRIX (ANGSTROMS AND DEGREES)
   CD    Cent   Atom    N1       Length/X        N2       Alpha/Y        N3        Beta/Z          J
 ---------------------------------------------------------------------------------------------------
      1      1  C 
      2      2  C        1   1.321406(     1)
      3      3  H        1   1.083410(     2)      2  125.666(     6)
      4      4  H        1   1.083410(     3)      2  125.666(     7)      3  180.000(    10)      0
      5      5  H        2   1.083410(     4)      1  125.666(     8)      3   -0.000(    11)      0
      6      6  H        2   1.083410(     5)      1  125.666(     9)      3 -180.000(    12)      0
 ---------------------------------------------------------------------------------------------------
                         Z-Matrix orientation:                         
 ---------------------------------------------------------------------
 Center     Atomic      Atomic             Coordinates (Angstroms)
 Number     Number       Type             X           Y           Z
 ---------------------------------------------------------------------
      1          6           0        0.000000    0.000000    0.000000
      2          6           0        0.000000    0.000000    1.321406
      3          1           0        0.880191    0.000000   -0.631696
      4          1           0       -0.880191   -0.000000   -0.631696
      5          1           0        0.880191    0.000000    1.953102
      6          1           0       -0.880191   -0.000000    1.953102
 ---------------------------------------------------------------------
                    Distance matrix (angstroms):
                    1          2          3          4          5
     1  C    0.000000
     2  C    1.321406   0.000000
     3  H    1.083410   2.142275   0.000000
     4  H    1.083410   2.142275   1.760383   0.000000
     5  H    2.142275   1.083410   2.584798   3.127319   0.000000
     6  H    2.142275   1.083410   3.127319   2.584798   1.760383
                    6
     6  H    0.000000
 Stoichiometry    C2H4
 Framework group  D2H[C2"(C.C),SG(H4)]
 Deg. of freedom     3
 Full point group                 D2H     NOp   8
 Largest Abelian subgroup         D2H     NOp   8
 Largest concise Abelian subgroup D2      NOp   4
                         Standard orientation:                         
 ---------------------------------------------------------------------
 Center     Atomic      Atomic             Coordinates (Angstroms)
 Number     Number       Type             X           Y           Z
 ---------------------------------------------------------------------
      1          6           0       -0.000000    0.000000    0.660703
      2          6           0        0.000000    0.000000   -0.660703
      3          1           0        0.000000    0.880191    1.292399
      4          1           0       -0.000000   -0.880191    1.292399
      5          1           0        0.000000    0.880191   -1.292399
      6          1           0       -0.000000   -0.880191   -1.292399
 ---------------------------------------------------------------------
 Rotational constants (GHZ):         161.8146917          29.3651880          24.8547015
 Standard basis: 6-31G(d,p) (6D, 7F)
 There are    12 symmetry adapted cartesian basis functions of AG  symmetry.
 There are     2 symmetry adapted cartesian basis functions of B1G symmetry.
 There are     4 symmetry adapted cartesian basis functions of B2G symmetry.
 There are     7 symmetry adapted cartesian basis functions of B3G symmetry.
 There are     2 symmetry adapted cartesian basis functions of AU  symmetry.
 There are    12 symmetry adapted cartesian basis functions of B1U symmetry.
 There are     7 symmetry adapted cartesian basis functions of B2U symmetry.
 There are     4 symmetry adapted cartesian basis functions of B3U symmetry.
 There are    12 symmetry adapted basis functions of AG  symmetry.
 There are     2 symmetry adapted basis functions of B1G symmetry.
 There are     4 symmetry adapted basis functions of B2G symmetry.
 There are     7 symmetry adapted basis functions of B3G symmetry.
 There are     2 symmetry adapted basis functions of AU  symmetry.
 There are    12 symmetry adapted basis functions of B1U symmetry.
 There are     7 symmetry adapted basis functions of B2U symmetry.
 There are     4 symmetry adapted basis functions of B3U symmetry.
    50 basis functions,    84 primitive gaussians,    50 cartesian basis functions
     8 alpha electrons        8 beta electrons
       nuclear repulsion energy        33.4167132704 Hartrees.
 NAtoms=    6 NActive=    6 NUniq=    2 SFac= 4.00D+00 NAtFMM=   60 NAOKFM=F Big=F
 Integral buffers will be    131072 words long.
 Raffenetti 2 integral format.
 Two-electron integral symmetry is turned on.
 One-electron integrals computed using PRISM.
 NBasis=    50 RedAO= T EigKep=  6.86D-03  NBF=    12     2     4     7     2    12     7     4
 NBsUse=    50 1.00D-06 EigRej= -1.00D+00 NBFU=    12     2     4     7     2    12     7     4
 Initial guess from the checkpoint file:  "ethylene-rigidscan-bent-inc-M-B3LYP.chk"
 B after Tr=     0.000000    0.000000    0.000000
         Rot=    1.000000    0.000000   -0.000000   -0.000000 Ang=   0.00 deg.
 Initial guess orbital symmetries:
       Occupied  (AG) (B1U) (AG) (B1U) (B2U) (AG) (B3G) (B3U)
       Virtual   (B2G) (AG) (B2U) (B1U) (B3G) (B1U) (AG) (B3U)
                 (B2U) (B2G) (AG) (B1U) (B2U) (B3G) (B1U) (AG)
                 (B1U) (B3G) (B1G) (B3U) (AU) (AG) (B2U) (AG) (B3G)
                 (B1U) (B2G) (B2U) (B3U) (B1G) (B1U) (B2G) (AU)
                 (B3G) (AG) (B1U) (AG) (B2U) (B1U) (B3G) (AG) (B1U)
 ExpMin= 1.61D-01 ExpMax= 3.05D+03 ExpMxC= 4.57D+02 IAcc=2 IRadAn=         4 AccDes= 0.00D+00
 Harris functional with IExCor=  402 and IRadAn=       4 diagonalized for initial guess.
 HarFok:  IExCor=  402 AccDes= 0.00D+00 IRadAn=         4 IDoV= 1 UseB2=F ITyADJ=14
 ICtDFT=  3500011 ScaDFX=  1.000000  1.000000  1.000000  1.000000
 FoFCou: FMM=F IPFlag=           0 FMFlag=      100000 FMFlg1=           0
         NFxFlg=           0 DoJE=T BraDBF=F KetDBF=T FulRan=T
         wScrn=  0.000000 ICntrl=       500 IOpCl=  0 I1Cent=   200000004 NGrid=           0
         NMat0=    1 NMatS0=      1 NMatT0=    0 NMatD0=    1 NMtDS0=    0 NMtDT0=    0
 Petite list used in FoFCou.
 Keep R1 ints in memory in symmetry-blocked form, NReq=7790938.
 Requested convergence on RMS density matrix=1.00D-08 within 128 cycles.
 Requested convergence on MAX density matrix=1.00D-06.
 Requested convergence on             energy=1.00D-06.
 No special actions if energy rises.
 Integral accuracy reduced to 1.0D-05 until final iterations.
 Initial convergence to 1.0D-05 achieved.  Increase integral accuracy.
 SCF Done:  E(RB3LYP) =  -78.5906464809     A.U. after    8 cycles
            NFock=  8  Conv=0.59D-08     -V/T= 2.0100

 **********************************************************************

            Population analysis using the SCF density.

 **********************************************************************

 Orbital symmetries:
       Occupied  (AG) (B1U) (AG) (B1U) (B2U) (AG) (B3G) (B3U)
       Virtual   (B2G) (AG) (B2U) (B1U) (B3G) (B1U) (AG) (B2U)
                 (B3U) (B2G) (AG) (B1U) (B2U) (B3G) (B1U) (AG)
                 (B3G) (B1U) (B3U) (B1G) (AU) (AG) (B2U) (AG) (B1U)
                 (B2G) (B3G) (B2U) (B3U) (B1G) (B1U) (B3G) (AU)
                 (B2G) (AG) (B1U) (AG) (B2U) (B1U) (B3G) (AG) (B1U)
 The electronic state is 1-AG.
 Alpha  occ. eigenvalues --  -10.18516 -10.18421  -0.75580  -0.58614  -0.45283
 Alpha  occ. eigenvalues --   -0.43365  -0.34272  -0.26957
 Alpha virt. eigenvalues --    0.01739   0.13186   0.13622   0.15329   0.24717
 Alpha virt. eigenvalues --    0.34514   0.47333   0.54273   0.54671   0.63685
 Alpha virt. eigenvalues --    0.67425   0.69897   0.83034   0.84678   0.92658
 Alpha virt. eigenvalues --    0.93422   1.10233   1.10320   1.37752   1.39568
 Alpha virt. eigenvalues --    1.54380   1.82776   1.91968   1.93129   2.02839
 Alpha virt. eigenvalues --    2.10249   2.15481   2.18279   2.39994   2.41179
 Alpha virt. eigenvalues --    2.49770   2.63599   2.64563   2.69895   2.79090
 Alpha virt. eigenvalues --    3.15904   3.16074   3.35138   3.39375   3.87415
 Alpha virt. eigenvalues --    4.19598   4.51048
          Condensed to atoms (all electrons):
               1          2          3          4          5          6
     1  C    4.803185   0.692026   0.386446   0.386446  -0.032056  -0.032056
     2  C    0.692026   4.803185  -0.032056  -0.032056   0.386446   0.386446
     3  H    0.386446  -0.032056   0.602892  -0.055662  -0.008790   0.005174
     4  H    0.386446  -0.032056  -0.055662   0.602892   0.005174  -0.008790
     5  H   -0.032056   0.386446  -0.008790   0.005174   0.602892  -0.055662
     6  H   -0.032056   0.386446   0.005174  -0.008790  -0.055662   0.602892
 Mulliken charges:
               1
     1  C   -0.203990
     2  C   -0.203990
     3  H    0.101995
     4  H    0.101995
     5  H    0.101995
     6  H    0.101995
 Sum of Mulliken charges =  -0.00000
 Mulliken charges with hydrogens summed into heavy atoms:
               1
     1  C   -0.000000
     2  C   -0.000000
 Electronic spatial extent (au):  <R**2>=             82.6089
 Charge=              0.0000 electrons
 Dipole moment (field-independent basis, Debye):
    X=             -0.0000    Y=             -0.0000    Z=              0.0000  Tot=              0.0000
 Quadrupole moment (field-independent basis, Debye-Ang):
   XX=            -14.9278   YY=            -12.5650   ZZ=            -11.4823
   XY=              0.0000   XZ=             -0.0000   YZ=              0.0000
 Traceless Quadrupole moment (field-independent basis, Debye-Ang):
   XX=             -1.9361   YY=              0.4267   ZZ=              1.5094
   XY=              0.0000   XZ=             -0.0000   YZ=              0.0000
 Octapole moment (field-independent basis, Debye-Ang**2):
  XXX=             -0.0000  YYY=             -0.0000  ZZZ=             -0.0000  XYY=             -0.0000
  XXY=             -0.0000  XXZ=             -0.0000  XZZ=             -0.0000  YZZ=              0.0000
  YYZ=             -0.0000  XYZ=             -0.0000
 Hexadecapole moment (field-independent basis, Debye-Ang**3):
 XXXX=            -15.3546 YYYY=            -26.1403 ZZZZ=            -66.4202 XXXY=             -0.0000
 XXXZ=              0.0000 YYYX=             -0.0000 YYYZ=              0.0000 ZZZX=              0.0000
 ZZZY=              0.0000 XXYY=             -7.3721 XXZZ=            -14.8306 YYZZ=            -13.5957
 XXYZ=              0.0000 YYXZ=              0.0000 ZZXY=              0.0000
 N-N= 3.341671327041D+01 E-N=-2.482402749045D+02  KE= 7.781207949051D+01
 Symmetry AG   KE= 3.742141518421D+01
 Symmetry B1G  KE= 7.931202861451D-34
 Symmetry B2G  KE= 1.467349393607D-32
 Symmetry B3G  KE= 2.088310323908D+00
 Symmetry AU   KE= 8.898103623594D-34
 Symmetry B1U  KE= 3.431258313206D+01
 Symmetry B2U  KE= 1.894855034509D+00
 Symmetry B3U  KE= 2.094915815828D+00
 ******************************Gaussian NBO Version 3.1******************************
             N A T U R A L   A T O M I C   O R B I T A L   A N D
          N A T U R A L   B O N D   O R B I T A L   A N A L Y S I S
 ******************************Gaussian NBO Version 3.1******************************

       /RESON  / : Allow strongly delocalized NBO set
       /DMNAO  / : Print the NAO density matrix
       /BNDIDX / : Print bond indices based on the NAO density matrix
       /MULORB / : Print Mulliken populations by orbital and atom

 Analyzing the SCF density

 Job title: Title Card Required                                             

 Storage needed:      7784 in NPA,     10201 in NBO (2147483420 available)


 Input atomic orbitals, gross Mulliken populations:

  AO  Atom No lang  Mulliken Population    Atom No      Total
 -------------------------------------------------------------------------------
   1    C  1  S        1.9917594
   2    C  1  S        0.7102345
   3    C  1  px       0.5529582
   4    C  1  py       0.7263448
   5    C  1  pz       0.7714206
   6    C  1  S        0.5539111
   7    C  1  px       0.4367994
   8    C  1  py       0.2725020
   9    C  1  pz       0.2039301
  10    C  1  dxx     -0.0256897
  11    C  1  dxz     -0.0089887
  12    C  1  dzz     -0.0012242
  13    C  1  dxy      0.0000000
  14    C  1  dyy      0.0049659
  15    C  1  dyz      0.0150665
                                             C  1      6.2039900
  16    C  2  S        1.9917594
  17    C  2  S        0.7102345
  18    C  2  px       0.5529582
  19    C  2  py       0.7263448
  20    C  2  pz       0.7714206
  21    C  2  S        0.5539111
  22    C  2  px       0.4367994
  23    C  2  py       0.2725020
  24    C  2  pz       0.2039301
  25    C  2  dxx     -0.0256897
  26    C  2  dxz     -0.0089887
  27    C  2  dzz     -0.0012242
  28    C  2  dxy      0.0000000
  29    C  2  dyy      0.0049659
  30    C  2  dyz      0.0150665
                                             C  2      6.2039900
  31    H  3  S        0.5349578
  32    H  3  S        0.3502514
  33    H  3  px       0.0026383
  34    H  3  py       0.0060370
  35    H  3  pz       0.0041205
                                             H  3      0.8980050
  36    H  4  S        0.5349578
  37    H  4  S        0.3502514
  38    H  4  px       0.0026383
  39    H  4  py       0.0060370
  40    H  4  pz       0.0041205
                                             H  4      0.8980050
  41    H  5  S        0.5349578
  42    H  5  S        0.3502514
  43    H  5  px       0.0026383
  44    H  5  py       0.0060370
  45    H  5  pz       0.0041205
                                             H  5      0.8980050
  46    H  6  S        0.5349578
  47    H  6  S        0.3502514
  48    H  6  px       0.0026383
  49    H  6  py       0.0060370
  50    H  6  pz       0.0041205
                                             H  6      0.8980050

 Total number of electrons:   16.000000


 Mayer-Mulliken atom-atom bond order matrix:                                   

     Atom    1       2       3       4       5       6
     ---- ------  ------  ------  ------  ------  ------
   1.  C  0.0000  2.0344  0.9560  0.9560 -0.0035 -0.0035
   2.  C  2.0344  0.0000 -0.0035 -0.0035  0.9560  0.9560
   3.  H  0.9560 -0.0035  0.0000 -0.0139  0.0031  0.0128
   4.  H  0.9560 -0.0035 -0.0139  0.0000  0.0128  0.0031
   5.  H -0.0035  0.9560  0.0031  0.0128  0.0000 -0.0139
   6.  H -0.0035  0.9560  0.0128  0.0031 -0.0139  0.0000


 Mayer-Mulliken valencies by atom:                                             

     Atom    1
     ---- ------
   1.  C  3.9395
   2.  C  3.9395
   3.  H  0.9546
   4.  H  0.9546
   5.  H  0.9546
   6.  H  0.9546
 GSVD:  LWork=        1156 too small for GESVD, short by        1316 words or        1316 for optimal perf.


 NATURAL POPULATIONS:  Natural atomic orbital occupancies 
                                                          
   NAO  Atom  No  lang   Type(AO)    Occupancy      Energy
 ----------------------------------------------------------
     1    C    1  S      Cor( 1S)     1.99922     -10.04684
     2    C    1  S      Val( 2S)     1.05899      -0.21589
     3    C    1  S      Ryd( 3S)     0.00145       1.02885
     4    C    1  S      Ryd( 4S)     0.00001       4.06133
     5    C    1  px     Val( 2p)     0.99788      -0.10613
     6    C    1  px     Ryd( 3p)     0.00127       0.57911
     7    C    1  py     Val( 2p)     1.21156      -0.04099
     8    C    1  py     Ryd( 3p)     0.00323       0.85538
     9    C    1  pz     Val( 2p)     1.15374      -0.03172
    10    C    1  pz     Ryd( 3p)     0.00312       0.54263
    11    C    1  dxy    Ryd( 3d)     0.00000       1.85848
    12    C    1  dxz    Ryd( 3d)     0.00062       1.99304
    13    C    1  dyz    Ryd( 3d)     0.00085       2.75078
    14    C    1  dx2y2  Ryd( 3d)     0.00044       2.22690
    15    C    1  dz2    Ryd( 3d)     0.00040       2.50302

    16    C    2  S      Cor( 1S)     1.99922     -10.04684
    17    C    2  S      Val( 2S)     1.05899      -0.21589
    18    C    2  S      Ryd( 3S)     0.00145       1.02885
    19    C    2  S      Ryd( 4S)     0.00001       4.06133
    20    C    2  px     Val( 2p)     0.99788      -0.10613
    21    C    2  px     Ryd( 3p)     0.00127       0.57911
    22    C    2  py     Val( 2p)     1.21156      -0.04099
    23    C    2  py     Ryd( 3p)     0.00323       0.85538
    24    C    2  pz     Val( 2p)     1.15374      -0.03172
    25    C    2  pz     Ryd( 3p)     0.00312       0.54263
    26    C    2  dxy    Ryd( 3d)     0.00000       1.85848
    27    C    2  dxz    Ryd( 3d)     0.00062       1.99304
    28    C    2  dyz    Ryd( 3d)     0.00085       2.75078
    29    C    2  dx2y2  Ryd( 3d)     0.00044       2.22690
    30    C    2  dz2    Ryd( 3d)     0.00040       2.50302

    31    H    3  S      Val( 1S)     0.78223       0.09146
    32    H    3  S      Ryd( 2S)     0.00077       0.60787
    33    H    3  px     Ryd( 2p)     0.00011       2.21454
    34    H    3  py     Ryd( 2p)     0.00028       2.82561
    35    H    3  pz     Ryd( 2p)     0.00020       2.61351

    36    H    4  S      Val( 1S)     0.78223       0.09146
    37    H    4  S      Ryd( 2S)     0.00077       0.60787
    38    H    4  px     Ryd( 2p)     0.00011       2.21454
    39    H    4  py     Ryd( 2p)     0.00028       2.82561
    40    H    4  pz     Ryd( 2p)     0.00020       2.61351

    41    H    5  S      Val( 1S)     0.78223       0.09146
    42    H    5  S      Ryd( 2S)     0.00077       0.60787
    43    H    5  px     Ryd( 2p)     0.00011       2.21454
    44    H    5  py     Ryd( 2p)     0.00028       2.82561
    45    H    5  pz     Ryd( 2p)     0.00020       2.61351

    46    H    6  S      Val( 1S)     0.78223       0.09146
    47    H    6  S      Ryd( 2S)     0.00077       0.60787
    48    H    6  px     Ryd( 2p)     0.00011       2.21454
    49    H    6  py     Ryd( 2p)     0.00028       2.82561
    50    H    6  pz     Ryd( 2p)     0.00020       2.61351


 Summary of Natural Population Analysis:                  
                                                          
                                       Natural Population 
                Natural  -----------------------------------------------
    Atom  No    Charge         Core      Valence    Rydberg      Total
 -----------------------------------------------------------------------
      C    1   -0.43281      1.99922     4.42218    0.01141     6.43281
      C    2   -0.43281      1.99922     4.42218    0.01141     6.43281
      H    3    0.21640      0.00000     0.78223    0.00136     0.78360
      H    4    0.21640      0.00000     0.78223    0.00136     0.78360
      H    5    0.21640      0.00000     0.78223    0.00136     0.78360
      H    6    0.21640      0.00000     0.78223    0.00136     0.78360
 =======================================================================
   * Total *   -0.00000      3.99844    11.97329    0.02827    16.00000

                                 Natural Population      
 --------------------------------------------------------
   Core                       3.99844 ( 99.9609% of   4)
   Valence                   11.97329 ( 99.7774% of  12)
   Natural Minimal Basis     15.97173 ( 99.8233% of  16)
   Natural Rydberg Basis      0.02827 (  0.1767% of  16)
 --------------------------------------------------------

    Atom  No          Natural Electron Configuration
 ----------------------------------------------------------------------------
      C    1      [core]2S( 1.06)2p( 3.36)3p( 0.01)
      C    2      [core]2S( 1.06)2p( 3.36)3p( 0.01)
      H    3            1S( 0.78)
      H    4            1S( 0.78)
      H    5            1S( 0.78)
      H    6            1S( 0.78)


 Wiberg bond index matrix in the NAO basis:                                    

     Atom    1       2       3       4       5       6
     ---- ------  ------  ------  ------  ------  ------
   1.  C  0.0000  2.0409  0.9292  0.9292  0.0056  0.0056
   2.  C  2.0409  0.0000  0.0056  0.0056  0.9292  0.9292
   3.  H  0.9292  0.0056  0.0000  0.0004  0.0032  0.0162
   4.  H  0.9292  0.0056  0.0004  0.0000  0.0162  0.0032
   5.  H  0.0056  0.9292  0.0032  0.0162  0.0000  0.0004
   6.  H  0.0056  0.9292  0.0162  0.0032  0.0004  0.0000


 Wiberg bond index, Totals by atom:                                            

     Atom    1
     ---- ------
   1.  C  3.9106
   2.  C  3.9106
   3.  H  0.9547
   4.  H  0.9547
   5.  H  0.9547
   6.  H  0.9547


 Atom-atom overlap-weighted NAO bond order:                                    

     Atom    1       2       3       4       5       6
     ---- ------  ------  ------  ------  ------  ------
   1.  C  0.0000  1.3945  0.7682  0.7682  0.0101  0.0101
   2.  C  1.3945  0.0000  0.0101  0.0101  0.7682  0.7682
   3.  H  0.7682  0.0101  0.0000 -0.0065 -0.0060  0.0049
   4.  H  0.7682  0.0101 -0.0065  0.0000  0.0049 -0.0060
   5.  H  0.0101  0.7682 -0.0060  0.0049  0.0000 -0.0065
   6.  H  0.0101  0.7682  0.0049 -0.0060 -0.0065  0.0000


 Atom-atom overlap-weighted NAO bond order, Totals by atom:                    

     Atom    1
     ---- ------
   1.  C  2.9511
   2.  C  2.9511
   3.  H  0.7707
   4.  H  0.7707
   5.  H  0.7707
   6.  H  0.7707


 MO bond order:                                                                

     Atom    1       2       3       4       5       6
     ---- ------  ------  ------  ------  ------  ------
   1.  C  0.0000  0.9881  1.6103  0.3229  0.0559  0.0185
   2.  C  0.9881  0.0000  0.1125  0.0413  0.7394 -0.5726
   3.  H  1.6103  0.1125  0.0000  0.0328 -0.0335  0.0908
   4.  H  0.3229  0.0413  0.0328  0.0000  0.0908 -0.0415
   5.  H  0.0559  0.7394 -0.0335  0.0908  0.0000  0.0179
   6.  H  0.0185 -0.5726  0.0908 -0.0415  0.0179  0.0000


 MO atomic valencies:                                                          

     Atom    1
     ---- ------
   1.  C  2.9958
   2.  C  1.3088
   3.  H  1.8130
   4.  H  0.4464
   5.  H  0.8706
   6.  H -0.4869


 NAO density matrix:                                                           

          NAO        1       2       3       4       5       6       7       8
      ---------- ------- ------- ------- ------- ------- ------- ------- -------
   1.  C 1 (S)    1.9992 -0.0000  0.0000  0.0000 -0.0000  0.0000  0.0000  0.0000
   2.  C 1 (S)   -0.0000  1.0590 -0.0000 -0.0000 -0.0000 -0.0000  0.0000 -0.0000
   3.  C 1 (S)    0.0000 -0.0000  0.0015  0.0000 -0.0000  0.0000 -0.0000 -0.0000
   4.  C 1 (S)    0.0000 -0.0000  0.0000  0.0000 -0.0000  0.0000  0.0000 -0.0000
   5.  C 1 (px)  -0.0000 -0.0000 -0.0000 -0.0000  0.9979 -0.0356  0.0000 -0.0000
   6.  C 1 (px)   0.0000 -0.0000  0.0000  0.0000 -0.0356  0.0013  0.0000  0.0000
   7.  C 1 (py)   0.0000  0.0000 -0.0000  0.0000  0.0000  0.0000  1.2116 -0.0057
   8.  C 1 (py)   0.0000 -0.0000 -0.0000 -0.0000 -0.0000  0.0000 -0.0057  0.0032
   9.  C 1 (pz)   0.0089  0.1191  0.0355  0.0010  0.0000 -0.0000  0.0000 -0.0000
  10.  C 1 (pz)   0.0016 -0.0120  0.0020 -0.0000 -0.0000  0.0000 -0.0000 -0.0000
  11.  C 1 (d1)  -0.0000  0.0000  0.0000 -0.0000 -0.0000  0.0000 -0.0000 -0.0000
  12.  C 1 (d2)   0.0000 -0.0000  0.0000  0.0000 -0.0249  0.0009  0.0000  0.0000
  13.  C 1 (d3)   0.0000  0.0000  0.0000  0.0000 -0.0000  0.0000  0.0265 -0.0011
  14.  C 1 (d4)   0.0021 -0.0169 -0.0005 -0.0000  0.0000 -0.0000 -0.0000 -0.0000
  15.  C 1 (d5)  -0.0018  0.0127 -0.0005 -0.0000 -0.0000  0.0000 -0.0000  0.0000
  16.  C 2 (S)    0.0001 -0.0014  0.0128  0.0004  0.0000 -0.0000  0.0000  0.0000
  17.  C 2 (S)   -0.0014  0.3805 -0.0047 -0.0022  0.0000 -0.0000  0.0000 -0.0000
  18.  C 2 (S)    0.0128 -0.0047  0.0013 -0.0000 -0.0000  0.0000  0.0000  0.0000
  19.  C 2 (S)    0.0004 -0.0022 -0.0000 -0.0000 -0.0000  0.0000  0.0000 -0.0000
  20.  C 2 (px)  -0.0000 -0.0000 -0.0000 -0.0000  0.9979 -0.0356  0.0000 -0.0000
  21.  C 2 (px)   0.0000  0.0000  0.0000  0.0000 -0.0356  0.0013 -0.0000  0.0000
  22.  C 2 (py)  -0.0000 -0.0000  0.0000  0.0000 -0.0000 -0.0000  0.1828  0.0607
  23.  C 2 (py)  -0.0000  0.0000 -0.0000  0.0000  0.0000  0.0000  0.0607 -0.0011
  24.  C 2 (pz)   0.0121  0.5232 -0.0312  0.0011 -0.0000  0.0000 -0.0000  0.0000
  25.  C 2 (pz)  -0.0242 -0.0009 -0.0020 -0.0000 -0.0000  0.0000 -0.0000 -0.0000
  26.  C 2 (d1)   0.0000 -0.0000  0.0000  0.0000  0.0000  0.0000 -0.0000 -0.0000
  27.  C 2 (d2)  -0.0000 -0.0000 -0.0000 -0.0000  0.0249 -0.0009 -0.0000 -0.0000
  28.  C 2 (d3)  -0.0000 -0.0000 -0.0000 -0.0000 -0.0000  0.0000  0.0141 -0.0016
  29.  C 2 (d4)   0.0000 -0.0005 -0.0003  0.0000  0.0000 -0.0000 -0.0000 -0.0000
  30.  C 2 (d5)  -0.0025  0.0140 -0.0005 -0.0000  0.0000 -0.0000  0.0000  0.0000
  31.  H 3 (S)   -0.0065  0.5289  0.0125  0.0002  0.0000  0.0000  0.6761 -0.0099
  32.  H 3 (S)   -0.0132  0.0129 -0.0001  0.0000 -0.0000 -0.0000 -0.0074  0.0012
  33.  H 3 (px)  -0.0000 -0.0000 -0.0000 -0.0000  0.0106 -0.0004 -0.0000  0.0000
  34.  H 3 (py)   0.0020 -0.0117 -0.0003 -0.0000  0.0000 -0.0000 -0.0088  0.0003
  35.  H 3 (pz)   0.0013 -0.0077  0.0001 -0.0000  0.0000 -0.0000 -0.0127  0.0001
  36.  H 4 (S)   -0.0065  0.5289  0.0125  0.0002 -0.0000 -0.0000 -0.6761  0.0099
  37.  H 4 (S)   -0.0132  0.0129 -0.0001  0.0000  0.0000  0.0000  0.0074 -0.0012
  38.  H 4 (px)  -0.0000 -0.0000 -0.0000 -0.0000  0.0106 -0.0004 -0.0000  0.0000
  39.  H 4 (py)  -0.0020  0.0117  0.0003  0.0000 -0.0000 -0.0000 -0.0088  0.0003
  40.  H 4 (pz)   0.0013 -0.0077  0.0001 -0.0000 -0.0000  0.0000  0.0127 -0.0001
  41.  H 5 (S)    0.0080  0.0375  0.0090 -0.0013 -0.0000 -0.0000 -0.0278  0.0355
  42.  H 5 (S)   -0.0015 -0.0017 -0.0003 -0.0000  0.0000  0.0000  0.0215 -0.0007
  43.  H 5 (px)   0.0000  0.0000 -0.0000 -0.0000  0.0106 -0.0004 -0.0000  0.0000
  44.  H 5 (py)   0.0000 -0.0011 -0.0002  0.0000 -0.0000  0.0000  0.0036 -0.0005
  45.  H 5 (pz)  -0.0003  0.0013 -0.0001 -0.0000 -0.0000  0.0000  0.0011  0.0006
  46.  H 6 (S)    0.0080  0.0375  0.0090 -0.0013  0.0000 -0.0000  0.0278 -0.0355
  47.  H 6 (S)   -0.0015 -0.0017 -0.0003 -0.0000 -0.0000  0.0000 -0.0215  0.0007
  48.  H 6 (px)  -0.0000  0.0000 -0.0000 -0.0000  0.0106 -0.0004 -0.0000  0.0000
  49.  H 6 (py)  -0.0000  0.0011  0.0002 -0.0000  0.0000 -0.0000  0.0036 -0.0005
  50.  H 6 (pz)  -0.0003  0.0013 -0.0001 -0.0000 -0.0000  0.0000 -0.0011 -0.0006

          NAO        9      10      11      12      13      14      15      16
      ---------- ------- ------- ------- ------- ------- ------- ------- -------
   1.  C 1 (S)    0.0089  0.0016 -0.0000  0.0000  0.0000  0.0021 -0.0018  0.0001
   2.  C 1 (S)    0.1191 -0.0120  0.0000 -0.0000  0.0000 -0.0169  0.0127 -0.0014
   3.  C 1 (S)    0.0355  0.0020  0.0000  0.0000  0.0000 -0.0005 -0.0005  0.0128
   4.  C 1 (S)    0.0010 -0.0000 -0.0000  0.0000  0.0000 -0.0000 -0.0000  0.0004
   5.  C 1 (px)   0.0000 -0.0000 -0.0000 -0.0249 -0.0000  0.0000 -0.0000  0.0000
   6.  C 1 (px)  -0.0000  0.0000  0.0000  0.0009  0.0000 -0.0000  0.0000 -0.0000
   7.  C 1 (py)   0.0000 -0.0000 -0.0000  0.0000  0.0265 -0.0000 -0.0000  0.0000
   8.  C 1 (py)  -0.0000 -0.0000 -0.0000  0.0000 -0.0011 -0.0000  0.0000  0.0000
   9.  C 1 (pz)   1.1537  0.0413  0.0000 -0.0000  0.0000 -0.0158 -0.0153 -0.0121
  10.  C 1 (pz)   0.0413  0.0031  0.0000  0.0000  0.0000 -0.0004 -0.0008  0.0242
  11.  C 1 (d1)   0.0000  0.0000  0.0000  0.0000  0.0000 -0.0000  0.0000 -0.0000
  12.  C 1 (d2)  -0.0000  0.0000  0.0000  0.0006  0.0000 -0.0000  0.0000 -0.0000
  13.  C 1 (d3)   0.0000  0.0000  0.0000  0.0000  0.0009 -0.0000 -0.0000 -0.0000
  14.  C 1 (d4)  -0.0158 -0.0004 -0.0000 -0.0000 -0.0000  0.0004 -0.0000  0.0000
  15.  C 1 (d5)  -0.0153 -0.0008  0.0000  0.0000 -0.0000 -0.0000  0.0004 -0.0025
  16.  C 2 (S)   -0.0121  0.0242 -0.0000 -0.0000 -0.0000  0.0000 -0.0025  1.9992
  17.  C 2 (S)   -0.5232  0.0009  0.0000 -0.0000 -0.0000 -0.0005  0.0140 -0.0000
  18.  C 2 (S)    0.0312  0.0020  0.0000  0.0000 -0.0000 -0.0003 -0.0005  0.0000
  19.  C 2 (S)   -0.0011  0.0000 -0.0000  0.0000 -0.0000  0.0000 -0.0000 -0.0000
  20.  C 2 (px)  -0.0000 -0.0000 -0.0000 -0.0249 -0.0000  0.0000 -0.0000  0.0000
  21.  C 2 (px)   0.0000  0.0000  0.0000  0.0009  0.0000 -0.0000  0.0000  0.0000
  22.  C 2 (py)   0.0000  0.0000 -0.0000 -0.0000 -0.0141 -0.0000  0.0000  0.0000
  23.  C 2 (py)   0.0000 -0.0000 -0.0000  0.0000  0.0016  0.0000 -0.0000 -0.0000
  24.  C 2 (pz)  -0.5455 -0.0537 -0.0000  0.0000 -0.0000  0.0004  0.0141 -0.0089
  25.  C 2 (pz)  -0.0537 -0.0026 -0.0000  0.0000  0.0000  0.0007  0.0008 -0.0016
  26.  C 2 (d1)   0.0000  0.0000 -0.0000  0.0000 -0.0000  0.0000 -0.0000  0.0000
  27.  C 2 (d2)  -0.0000 -0.0000 -0.0000 -0.0006 -0.0000  0.0000 -0.0000 -0.0000
  28.  C 2 (d3)  -0.0000 -0.0000  0.0000  0.0000  0.0007  0.0000 -0.0000 -0.0000
  29.  C 2 (d4)  -0.0004 -0.0007 -0.0000 -0.0000 -0.0000  0.0000 -0.0000  0.0021
  30.  C 2 (d5)  -0.0141 -0.0008  0.0000 -0.0000 -0.0000 -0.0000  0.0004 -0.0018
  31.  H 3 (S)    0.4365  0.0097  0.0000  0.0000  0.0167 -0.0131  0.0009  0.0080
  32.  H 3 (S)    0.0027 -0.0004 -0.0000 -0.0000 -0.0005 -0.0002  0.0001 -0.0015
  33.  H 3 (px)  -0.0000 -0.0000  0.0000 -0.0003 -0.0000  0.0000 -0.0000 -0.0000
  34.  H 3 (py)  -0.0095 -0.0002 -0.0000 -0.0000 -0.0003  0.0003 -0.0000  0.0000
  35.  H 3 (pz)   0.0006  0.0002  0.0000 -0.0000 -0.0003  0.0001 -0.0001  0.0003
  36.  H 4 (S)    0.4365  0.0097  0.0000 -0.0000 -0.0167 -0.0131  0.0009  0.0080
  37.  H 4 (S)    0.0027 -0.0004  0.0000  0.0000  0.0005 -0.0002  0.0001 -0.0015
  38.  H 4 (px)  -0.0000 -0.0000 -0.0000 -0.0003 -0.0000  0.0000 -0.0000 -0.0000
  39.  H 4 (py)   0.0095  0.0002  0.0000 -0.0000 -0.0003 -0.0003  0.0000 -0.0000
  40.  H 4 (pz)   0.0006  0.0002 -0.0000  0.0000  0.0003  0.0001 -0.0001  0.0003
  41.  H 5 (S)   -0.0286  0.0188 -0.0000 -0.0000 -0.0110 -0.0013  0.0018 -0.0065
  42.  H 5 (S)   -0.0109 -0.0002  0.0000  0.0000  0.0006  0.0001  0.0002 -0.0132
  43.  H 5 (px)   0.0000 -0.0000  0.0000 -0.0003 -0.0000  0.0000 -0.0000  0.0000
  44.  H 5 (py)   0.0006 -0.0004  0.0000  0.0000  0.0002  0.0000 -0.0000  0.0020
  45.  H 5 (pz)  -0.0067 -0.0001 -0.0000  0.0000 -0.0002  0.0001  0.0001 -0.0013
  46.  H 6 (S)   -0.0286  0.0188  0.0000  0.0000  0.0110 -0.0013  0.0018 -0.0065
  47.  H 6 (S)   -0.0109 -0.0002 -0.0000  0.0000 -0.0006  0.0001  0.0002 -0.0132
  48.  H 6 (px)   0.0000 -0.0000  0.0000 -0.0003 -0.0000  0.0000 -0.0000  0.0000
  49.  H 6 (py)  -0.0006  0.0004  0.0000 -0.0000  0.0002 -0.0000  0.0000 -0.0020
  50.  H 6 (pz)  -0.0067 -0.0001  0.0000  0.0000  0.0002  0.0001  0.0001 -0.0013

          NAO       17      18      19      20      21      22      23      24
      ---------- ------- ------- ------- ------- ------- ------- ------- -------
   1.  C 1 (S)   -0.0014  0.0128  0.0004 -0.0000  0.0000 -0.0000 -0.0000  0.0121
   2.  C 1 (S)    0.3805 -0.0047 -0.0022 -0.0000  0.0000 -0.0000  0.0000  0.5232
   3.  C 1 (S)   -0.0047  0.0013 -0.0000 -0.0000  0.0000  0.0000 -0.0000 -0.0312
   4.  C 1 (S)   -0.0022 -0.0000 -0.0000 -0.0000  0.0000  0.0000  0.0000  0.0011
   5.  C 1 (px)   0.0000 -0.0000 -0.0000  0.9979 -0.0356 -0.0000  0.0000 -0.0000
   6.  C 1 (px)  -0.0000  0.0000  0.0000 -0.0356  0.0013 -0.0000  0.0000  0.0000
   7.  C 1 (py)   0.0000  0.0000  0.0000  0.0000 -0.0000  0.1828  0.0607 -0.0000
   8.  C 1 (py)  -0.0000  0.0000 -0.0000 -0.0000  0.0000  0.0607 -0.0011  0.0000
   9.  C 1 (pz)  -0.5232  0.0312 -0.0011 -0.0000  0.0000  0.0000  0.0000 -0.5455
  10.  C 1 (pz)   0.0009  0.0020  0.0000 -0.0000  0.0000  0.0000 -0.0000 -0.0537
  11.  C 1 (d1)   0.0000  0.0000 -0.0000 -0.0000  0.0000 -0.0000 -0.0000 -0.0000
  12.  C 1 (d2)  -0.0000  0.0000  0.0000 -0.0249  0.0009 -0.0000  0.0000  0.0000
  13.  C 1 (d3)  -0.0000 -0.0000 -0.0000 -0.0000  0.0000 -0.0141  0.0016 -0.0000
  14.  C 1 (d4)  -0.0005 -0.0003  0.0000  0.0000 -0.0000 -0.0000  0.0000  0.0004
  15.  C 1 (d5)   0.0140 -0.0005 -0.0000 -0.0000  0.0000  0.0000 -0.0000  0.0141
  16.  C 2 (S)   -0.0000  0.0000 -0.0000  0.0000  0.0000  0.0000 -0.0000 -0.0089
  17.  C 2 (S)    1.0590 -0.0000  0.0000  0.0000  0.0000 -0.0000  0.0000 -0.1191
  18.  C 2 (S)   -0.0000  0.0015  0.0000 -0.0000  0.0000 -0.0000  0.0000 -0.0355
  19.  C 2 (S)    0.0000  0.0000  0.0000 -0.0000  0.0000 -0.0000  0.0000 -0.0010
  20.  C 2 (px)   0.0000 -0.0000 -0.0000  0.9979 -0.0356 -0.0000  0.0000  0.0000
  21.  C 2 (px)   0.0000  0.0000  0.0000 -0.0356  0.0013 -0.0000 -0.0000 -0.0000
  22.  C 2 (py)  -0.0000 -0.0000 -0.0000 -0.0000 -0.0000  1.2116 -0.0057  0.0000
  23.  C 2 (py)   0.0000  0.0000  0.0000  0.0000 -0.0000 -0.0057  0.0032 -0.0000
  24.  C 2 (pz)  -0.1191 -0.0355 -0.0010  0.0000 -0.0000  0.0000 -0.0000  1.1537
  25.  C 2 (pz)   0.0120 -0.0020  0.0000 -0.0000  0.0000  0.0000  0.0000  0.0413
  26.  C 2 (d1)  -0.0000  0.0000  0.0000  0.0000  0.0000 -0.0000 -0.0000 -0.0000
  27.  C 2 (d2)  -0.0000 -0.0000 -0.0000  0.0249 -0.0009  0.0000 -0.0000  0.0000
  28.  C 2 (d3)   0.0000  0.0000  0.0000 -0.0000  0.0000 -0.0265  0.0011 -0.0000
  29.  C 2 (d4)  -0.0169 -0.0005 -0.0000  0.0000 -0.0000  0.0000  0.0000  0.0158
  30.  C 2 (d5)   0.0127 -0.0005 -0.0000  0.0000 -0.0000 -0.0000  0.0000  0.0153
  31.  H 3 (S)    0.0375  0.0090 -0.0013  0.0000  0.0000 -0.0278  0.0355  0.0286
  32.  H 3 (S)   -0.0017 -0.0003 -0.0000 -0.0000 -0.0000  0.0215 -0.0007  0.0109
  33.  H 3 (px)  -0.0000 -0.0000 -0.0000  0.0106 -0.0004  0.0000 -0.0000  0.0000
  34.  H 3 (py)  -0.0011 -0.0002  0.0000  0.0000 -0.0000  0.0036 -0.0005 -0.0006
  35.  H 3 (pz)  -0.0013  0.0001  0.0000  0.0000 -0.0000 -0.0011 -0.0006 -0.0067
  36.  H 4 (S)    0.0375  0.0090 -0.0013 -0.0000  0.0000  0.0278 -0.0355  0.0286
  37.  H 4 (S)   -0.0017 -0.0003 -0.0000  0.0000 -0.0000 -0.0215  0.0007  0.0109
  38.  H 4 (px)  -0.0000 -0.0000 -0.0000  0.0106 -0.0004  0.0000 -0.0000  0.0000
  39.  H 4 (py)   0.0011  0.0002 -0.0000 -0.0000  0.0000  0.0036 -0.0005  0.0006
  40.  H 4 (pz)  -0.0013  0.0001  0.0000 -0.0000  0.0000  0.0011  0.0006 -0.0067
  41.  H 5 (S)    0.5289  0.0125  0.0002 -0.0000  0.0000  0.6761 -0.0099 -0.4365
  42.  H 5 (S)    0.0129 -0.0001  0.0000  0.0000 -0.0000 -0.0074  0.0012 -0.0027
  43.  H 5 (px)   0.0000 -0.0000 -0.0000  0.0106 -0.0004  0.0000 -0.0000 -0.0000
  44.  H 5 (py)  -0.0117 -0.0003 -0.0000 -0.0000  0.0000 -0.0088  0.0003  0.0095
  45.  H 5 (pz)   0.0077 -0.0001  0.0000 -0.0000  0.0000  0.0127 -0.0001  0.0006
  46.  H 6 (S)    0.5289  0.0125  0.0002  0.0000  0.0000 -0.6761  0.0099 -0.4365
  47.  H 6 (S)    0.0129 -0.0001  0.0000 -0.0000  0.0000  0.0074 -0.0012 -0.0027
  48.  H 6 (px)   0.0000 -0.0000 -0.0000  0.0106 -0.0004  0.0000 -0.0000 -0.0000
  49.  H 6 (py)   0.0117  0.0003  0.0000  0.0000 -0.0000 -0.0088  0.0003 -0.0095
  50.  H 6 (pz)   0.0077 -0.0001  0.0000 -0.0000  0.0000 -0.0127  0.0001  0.0006

          NAO       25      26      27      28      29      30      31      32
      ---------- ------- ------- ------- ------- ------- ------- ------- -------
   1.  C 1 (S)   -0.0242  0.0000 -0.0000 -0.0000  0.0000 -0.0025 -0.0065 -0.0132
   2.  C 1 (S)   -0.0009 -0.0000 -0.0000 -0.0000 -0.0005  0.0140  0.5289  0.0129
   3.  C 1 (S)   -0.0020  0.0000 -0.0000 -0.0000 -0.0003 -0.0005  0.0125 -0.0001
   4.  C 1 (S)   -0.0000  0.0000 -0.0000 -0.0000  0.0000 -0.0000  0.0002  0.0000
   5.  C 1 (px)  -0.0000  0.0000  0.0249 -0.0000  0.0000  0.0000  0.0000 -0.0000
   6.  C 1 (px)   0.0000  0.0000 -0.0009  0.0000 -0.0000 -0.0000  0.0000 -0.0000
   7.  C 1 (py)  -0.0000 -0.0000 -0.0000  0.0141 -0.0000  0.0000  0.6761 -0.0074
   8.  C 1 (py)  -0.0000 -0.0000 -0.0000 -0.0016 -0.0000  0.0000 -0.0099  0.0012
   9.  C 1 (pz)  -0.0537  0.0000 -0.0000 -0.0000 -0.0004 -0.0141  0.4365  0.0027
  10.  C 1 (pz)  -0.0026  0.0000 -0.0000 -0.0000 -0.0007 -0.0008  0.0097 -0.0004
  11.  C 1 (d1)  -0.0000 -0.0000 -0.0000  0.0000 -0.0000  0.0000  0.0000 -0.0000
  12.  C 1 (d2)   0.0000  0.0000 -0.0006  0.0000 -0.0000 -0.0000  0.0000 -0.0000
  13.  C 1 (d3)   0.0000 -0.0000 -0.0000  0.0007 -0.0000 -0.0000  0.0167 -0.0005
  14.  C 1 (d4)   0.0007  0.0000  0.0000  0.0000  0.0000 -0.0000 -0.0131 -0.0002
  15.  C 1 (d5)   0.0008 -0.0000 -0.0000 -0.0000 -0.0000  0.0004  0.0009  0.0001
  16.  C 2 (S)   -0.0016  0.0000 -0.0000 -0.0000  0.0021 -0.0018  0.0080 -0.0015
  17.  C 2 (S)    0.0120 -0.0000 -0.0000  0.0000 -0.0169  0.0127  0.0375 -0.0017
  18.  C 2 (S)   -0.0020  0.0000 -0.0000  0.0000 -0.0005 -0.0005  0.0090 -0.0003
  19.  C 2 (S)    0.0000  0.0000 -0.0000  0.0000 -0.0000 -0.0000 -0.0013 -0.0000
  20.  C 2 (px)  -0.0000  0.0000  0.0249 -0.0000  0.0000  0.0000  0.0000 -0.0000
  21.  C 2 (px)   0.0000  0.0000 -0.0009  0.0000 -0.0000 -0.0000  0.0000 -0.0000
  22.  C 2 (py)   0.0000 -0.0000  0.0000 -0.0265  0.0000 -0.0000 -0.0278  0.0215
  23.  C 2 (py)   0.0000 -0.0000 -0.0000  0.0011  0.0000  0.0000  0.0355 -0.0007
  24.  C 2 (pz)   0.0413 -0.0000  0.0000 -0.0000  0.0158  0.0153  0.0286  0.0109
  25.  C 2 (pz)   0.0031 -0.0000 -0.0000  0.0000  0.0004  0.0008 -0.0188  0.0002
  26.  C 2 (d1)  -0.0000  0.0000 -0.0000  0.0000  0.0000 -0.0000 -0.0000 -0.0000
  27.  C 2 (d2)  -0.0000 -0.0000  0.0006 -0.0000  0.0000  0.0000 -0.0000  0.0000
  28.  C 2 (d3)   0.0000  0.0000 -0.0000  0.0009 -0.0000 -0.0000  0.0110 -0.0006
  29.  C 2 (d4)   0.0004  0.0000  0.0000 -0.0000  0.0004 -0.0000 -0.0013  0.0001
  30.  C 2 (d5)   0.0008 -0.0000  0.0000 -0.0000 -0.0000  0.0004  0.0018  0.0002
  31.  H 3 (S)   -0.0188 -0.0000 -0.0000  0.0110 -0.0013  0.0018  0.7822 -0.0000
  32.  H 3 (S)    0.0002 -0.0000  0.0000 -0.0006  0.0001  0.0002 -0.0000  0.0008
  33.  H 3 (px)  -0.0000  0.0000  0.0003 -0.0000  0.0000  0.0000 -0.0000  0.0000
  34.  H 3 (py)   0.0004  0.0000  0.0000 -0.0002  0.0000 -0.0000 -0.0141 -0.0000
  35.  H 3 (pz)  -0.0001  0.0000  0.0000 -0.0002 -0.0001 -0.0001 -0.0105 -0.0000
  36.  H 4 (S)   -0.0188  0.0000  0.0000 -0.0110 -0.0013  0.0018 -0.0007  0.0132
  37.  H 4 (S)    0.0002  0.0000 -0.0000  0.0006  0.0001  0.0002  0.0132 -0.0002
  38.  H 4 (px)  -0.0000  0.0000  0.0003 -0.0000  0.0000  0.0000 -0.0000  0.0000
  39.  H 4 (py)  -0.0004  0.0000  0.0000 -0.0002 -0.0000  0.0000  0.0032  0.0003
  40.  H 4 (pz)  -0.0001 -0.0000 -0.0000  0.0002 -0.0001 -0.0001  0.0039 -0.0002
  41.  H 5 (S)   -0.0097 -0.0000 -0.0000 -0.0167 -0.0131  0.0009 -0.0553  0.0091
  42.  H 5 (S)    0.0004 -0.0000 -0.0000  0.0005 -0.0002  0.0001  0.0091 -0.0004
  43.  H 5 (px)  -0.0000 -0.0000  0.0003 -0.0000  0.0000  0.0000 -0.0000  0.0000
  44.  H 5 (py)   0.0002  0.0000 -0.0000  0.0003  0.0003 -0.0000  0.0021 -0.0001
  45.  H 5 (pz)   0.0002 -0.0000 -0.0000 -0.0003 -0.0001  0.0001 -0.0022  0.0002
  46.  H 6 (S)   -0.0097  0.0000 -0.0000  0.0167 -0.0131  0.0009  0.1249 -0.0172
  47.  H 6 (S)    0.0004  0.0000 -0.0000 -0.0005 -0.0002  0.0001 -0.0172  0.0002
  48.  H 6 (px)  -0.0000  0.0000  0.0003 -0.0000  0.0000  0.0000 -0.0000  0.0000
  49.  H 6 (py)  -0.0002 -0.0000  0.0000  0.0003 -0.0003  0.0000  0.0039 -0.0003
  50.  H 6 (pz)   0.0002  0.0000 -0.0000  0.0003 -0.0001  0.0001 -0.0006 -0.0003

          NAO       33      34      35      36      37      38      39      40
      ---------- ------- ------- ------- ------- ------- ------- ------- -------
   1.  C 1 (S)   -0.0000  0.0020  0.0013 -0.0065 -0.0132 -0.0000 -0.0020  0.0013
   2.  C 1 (S)   -0.0000 -0.0117 -0.0077  0.5289  0.0129 -0.0000  0.0117 -0.0077
   3.  C 1 (S)   -0.0000 -0.0003  0.0001  0.0125 -0.0001 -0.0000  0.0003  0.0001
   4.  C 1 (S)   -0.0000 -0.0000 -0.0000  0.0002  0.0000 -0.0000  0.0000 -0.0000
   5.  C 1 (px)   0.0106  0.0000  0.0000 -0.0000  0.0000  0.0106 -0.0000 -0.0000
   6.  C 1 (px)  -0.0004 -0.0000 -0.0000 -0.0000  0.0000 -0.0004 -0.0000  0.0000
   7.  C 1 (py)  -0.0000 -0.0088 -0.0127 -0.6761  0.0074 -0.0000 -0.0088  0.0127
   8.  C 1 (py)   0.0000  0.0003  0.0001  0.0099 -0.0012  0.0000  0.0003 -0.0001
   9.  C 1 (pz)  -0.0000 -0.0095  0.0006  0.4365  0.0027 -0.0000  0.0095  0.0006
  10.  C 1 (pz)  -0.0000 -0.0002  0.0002  0.0097 -0.0004 -0.0000  0.0002  0.0002
  11.  C 1 (d1)   0.0000 -0.0000  0.0000  0.0000  0.0000 -0.0000  0.0000 -0.0000
  12.  C 1 (d2)  -0.0003 -0.0000 -0.0000 -0.0000  0.0000 -0.0003 -0.0000  0.0000
  13.  C 1 (d3)  -0.0000 -0.0003 -0.0003 -0.0167  0.0005 -0.0000 -0.0003  0.0003
  14.  C 1 (d4)   0.0000  0.0003  0.0001 -0.0131 -0.0002  0.0000 -0.0003  0.0001
  15.  C 1 (d5)  -0.0000 -0.0000 -0.0001  0.0009  0.0001 -0.0000  0.0000 -0.0001
  16.  C 2 (S)   -0.0000  0.0000  0.0003  0.0080 -0.0015 -0.0000 -0.0000  0.0003
  17.  C 2 (S)   -0.0000 -0.0011 -0.0013  0.0375 -0.0017 -0.0000  0.0011 -0.0013
  18.  C 2 (S)   -0.0000 -0.0002  0.0001  0.0090 -0.0003 -0.0000  0.0002  0.0001
  19.  C 2 (S)   -0.0000  0.0000  0.0000 -0.0013 -0.0000 -0.0000 -0.0000  0.0000
  20.  C 2 (px)   0.0106  0.0000  0.0000 -0.0000  0.0000  0.0106 -0.0000 -0.0000
  21.  C 2 (px)  -0.0004 -0.0000 -0.0000  0.0000 -0.0000 -0.0004  0.0000  0.0000
  22.  C 2 (py)   0.0000  0.0036 -0.0011  0.0278 -0.0215  0.0000  0.0036  0.0011
  23.  C 2 (py)  -0.0000 -0.0005 -0.0006 -0.0355  0.0007 -0.0000 -0.0005  0.0006
  24.  C 2 (pz)   0.0000 -0.0006 -0.0067  0.0286  0.0109  0.0000  0.0006 -0.0067
  25.  C 2 (pz)  -0.0000  0.0004 -0.0001 -0.0188  0.0002 -0.0000 -0.0004 -0.0001
  26.  C 2 (d1)   0.0000  0.0000  0.0000  0.0000  0.0000  0.0000  0.0000 -0.0000
  27.  C 2 (d2)   0.0003  0.0000  0.0000  0.0000 -0.0000  0.0003  0.0000 -0.0000
  28.  C 2 (d3)  -0.0000 -0.0002 -0.0002 -0.0110  0.0006 -0.0000 -0.0002  0.0002
  29.  C 2 (d4)   0.0000  0.0000 -0.0001 -0.0013  0.0001  0.0000 -0.0000 -0.0001
  30.  C 2 (d5)   0.0000 -0.0000 -0.0001  0.0018  0.0002  0.0000  0.0000 -0.0001
  31.  H 3 (S)   -0.0000 -0.0141 -0.0105 -0.0007  0.0132 -0.0000  0.0032  0.0039
  32.  H 3 (S)    0.0000 -0.0000 -0.0000  0.0132 -0.0002  0.0000  0.0003 -0.0002
  33.  H 3 (px)   0.0001  0.0000  0.0000  0.0000 -0.0000  0.0001  0.0000 -0.0000
  34.  H 3 (py)   0.0000  0.0003  0.0002 -0.0032 -0.0003  0.0000 -0.0001 -0.0000
  35.  H 3 (pz)   0.0000  0.0002  0.0002  0.0039 -0.0002  0.0000  0.0000 -0.0001
  36.  H 4 (S)    0.0000 -0.0032  0.0039  0.7822 -0.0000  0.0000  0.0141 -0.0105
  37.  H 4 (S)   -0.0000 -0.0003 -0.0002 -0.0000  0.0008 -0.0000  0.0000 -0.0000
  38.  H 4 (px)   0.0001  0.0000  0.0000  0.0000 -0.0000  0.0001  0.0000 -0.0000
  39.  H 4 (py)   0.0000 -0.0001  0.0000  0.0141  0.0000  0.0000  0.0003 -0.0002
  40.  H 4 (pz)  -0.0000 -0.0000 -0.0001 -0.0105 -0.0000 -0.0000 -0.0002  0.0002
  41.  H 5 (S)   -0.0000  0.0021  0.0022  0.1249 -0.0172 -0.0000  0.0039  0.0006
  42.  H 5 (S)   -0.0000 -0.0001 -0.0002 -0.0172  0.0002 -0.0000 -0.0003  0.0003
  43.  H 5 (px)   0.0001  0.0000  0.0000  0.0000 -0.0000  0.0001  0.0000 -0.0000
  44.  H 5 (py)  -0.0000 -0.0000 -0.0001 -0.0039  0.0003 -0.0000 -0.0001  0.0000
  45.  H 5 (pz)  -0.0000  0.0001 -0.0000 -0.0006 -0.0003 -0.0000  0.0000 -0.0000
  46.  H 6 (S)   -0.0000 -0.0039  0.0006 -0.0553  0.0091 -0.0000 -0.0021  0.0022
  47.  H 6 (S)   -0.0000  0.0003  0.0003  0.0091 -0.0004 -0.0000  0.0001 -0.0002
  48.  H 6 (px)   0.0001  0.0000  0.0000  0.0000 -0.0000  0.0001  0.0000 -0.0000
  49.  H 6 (py)   0.0000 -0.0001 -0.0000 -0.0021  0.0001  0.0000 -0.0000  0.0001
  50.  H 6 (pz)  -0.0000 -0.0000 -0.0000 -0.0022  0.0002 -0.0000 -0.0001 -0.0000

          NAO       41      42      43      44      45      46      47      48
      ---------- ------- ------- ------- ------- ------- ------- ------- -------
   1.  C 1 (S)    0.0080 -0.0015  0.0000  0.0000 -0.0003  0.0080 -0.0015 -0.0000
   2.  C 1 (S)    0.0375 -0.0017  0.0000 -0.0011  0.0013  0.0375 -0.0017  0.0000
   3.  C 1 (S)    0.0090 -0.0003 -0.0000 -0.0002 -0.0001  0.0090 -0.0003 -0.0000
   4.  C 1 (S)   -0.0013 -0.0000 -0.0000  0.0000 -0.0000 -0.0013 -0.0000 -0.0000
   5.  C 1 (px)  -0.0000  0.0000  0.0106 -0.0000 -0.0000  0.0000 -0.0000  0.0106
   6.  C 1 (px)  -0.0000  0.0000 -0.0004  0.0000  0.0000 -0.0000  0.0000 -0.0004
   7.  C 1 (py)  -0.0278  0.0215 -0.0000  0.0036  0.0011  0.0278 -0.0215 -0.0000
   8.  C 1 (py)   0.0355 -0.0007  0.0000 -0.0005  0.0006 -0.0355  0.0007  0.0000
   9.  C 1 (pz)  -0.0286 -0.0109  0.0000  0.0006 -0.0067 -0.0286 -0.0109  0.0000
  10.  C 1 (pz)   0.0188 -0.0002 -0.0000 -0.0004 -0.0001  0.0188 -0.0002 -0.0000
  11.  C 1 (d1)  -0.0000  0.0000  0.0000  0.0000 -0.0000  0.0000 -0.0000  0.0000
  12.  C 1 (d2)  -0.0000  0.0000 -0.0003  0.0000  0.0000  0.0000  0.0000 -0.0003
  13.  C 1 (d3)  -0.0110  0.0006 -0.0000  0.0002 -0.0002  0.0110 -0.0006 -0.0000
  14.  C 1 (d4)  -0.0013  0.0001  0.0000  0.0000  0.0001 -0.0013  0.0001  0.0000
  15.  C 1 (d5)   0.0018  0.0002 -0.0000 -0.0000  0.0001  0.0018  0.0002 -0.0000
  16.  C 2 (S)   -0.0065 -0.0132  0.0000  0.0020 -0.0013 -0.0065 -0.0132  0.0000
  17.  C 2 (S)    0.5289  0.0129  0.0000 -0.0117  0.0077  0.5289  0.0129  0.0000
  18.  C 2 (S)    0.0125 -0.0001 -0.0000 -0.0003 -0.0001  0.0125 -0.0001 -0.0000
  19.  C 2 (S)    0.0002  0.0000 -0.0000 -0.0000  0.0000  0.0002  0.0000 -0.0000
  20.  C 2 (px)  -0.0000  0.0000  0.0106 -0.0000 -0.0000  0.0000 -0.0000  0.0106
  21.  C 2 (px)   0.0000 -0.0000 -0.0004  0.0000  0.0000  0.0000  0.0000 -0.0004
  22.  C 2 (py)   0.6761 -0.0074  0.0000 -0.0088  0.0127 -0.6761  0.0074  0.0000
  23.  C 2 (py)  -0.0099  0.0012 -0.0000  0.0003 -0.0001  0.0099 -0.0012 -0.0000
  24.  C 2 (pz)  -0.4365 -0.0027 -0.0000  0.0095  0.0006 -0.4365 -0.0027 -0.0000
  25.  C 2 (pz)  -0.0097  0.0004 -0.0000  0.0002  0.0002 -0.0097  0.0004 -0.0000
  26.  C 2 (d1)  -0.0000 -0.0000 -0.0000  0.0000 -0.0000  0.0000  0.0000  0.0000
  27.  C 2 (d2)  -0.0000 -0.0000  0.0003 -0.0000 -0.0000 -0.0000 -0.0000  0.0003
  28.  C 2 (d3)  -0.0167  0.0005 -0.0000  0.0003 -0.0003  0.0167 -0.0005 -0.0000
  29.  C 2 (d4)  -0.0131 -0.0002  0.0000  0.0003 -0.0001 -0.0131 -0.0002  0.0000
  30.  C 2 (d5)   0.0009  0.0001  0.0000 -0.0000  0.0001  0.0009  0.0001  0.0000
  31.  H 3 (S)   -0.0553  0.0091 -0.0000  0.0021 -0.0022  0.1249 -0.0172 -0.0000
  32.  H 3 (S)    0.0091 -0.0004  0.0000 -0.0001  0.0002 -0.0172  0.0002  0.0000
  33.  H 3 (px)  -0.0000 -0.0000  0.0001 -0.0000 -0.0000 -0.0000 -0.0000  0.0001
  34.  H 3 (py)   0.0021 -0.0001  0.0000 -0.0000  0.0001 -0.0039  0.0003  0.0000
  35.  H 3 (pz)   0.0022 -0.0002  0.0000 -0.0001 -0.0000  0.0006  0.0003  0.0000
  36.  H 4 (S)    0.1249 -0.0172  0.0000 -0.0039 -0.0006 -0.0553  0.0091  0.0000
  37.  H 4 (S)   -0.0172  0.0002 -0.0000  0.0003 -0.0003  0.0091 -0.0004 -0.0000
  38.  H 4 (px)  -0.0000 -0.0000  0.0001 -0.0000 -0.0000 -0.0000 -0.0000  0.0001
  39.  H 4 (py)   0.0039 -0.0003  0.0000 -0.0001  0.0000 -0.0021  0.0001  0.0000
  40.  H 4 (pz)   0.0006  0.0003 -0.0000  0.0000 -0.0000  0.0022 -0.0002 -0.0000
  41.  H 5 (S)    0.7822  0.0000  0.0000 -0.0141  0.0105 -0.0007  0.0132  0.0000
  42.  H 5 (S)    0.0000  0.0008 -0.0000 -0.0000  0.0000  0.0132 -0.0002 -0.0000
  43.  H 5 (px)   0.0000 -0.0000  0.0001 -0.0000 -0.0000 -0.0000 -0.0000  0.0001
  44.  H 5 (py)  -0.0141 -0.0000 -0.0000  0.0003 -0.0002 -0.0032 -0.0003 -0.0000
  45.  H 5 (pz)   0.0105  0.0000 -0.0000 -0.0002  0.0002 -0.0039  0.0002 -0.0000
  46.  H 6 (S)   -0.0007  0.0132 -0.0000 -0.0032 -0.0039  0.7822  0.0000 -0.0000
  47.  H 6 (S)    0.0132 -0.0002 -0.0000 -0.0003  0.0002  0.0000  0.0008 -0.0000
  48.  H 6 (px)   0.0000 -0.0000  0.0001 -0.0000 -0.0000 -0.0000 -0.0000  0.0001
  49.  H 6 (py)   0.0032  0.0003  0.0000 -0.0001 -0.0000  0.0141  0.0000  0.0000
  50.  H 6 (pz)  -0.0039  0.0002 -0.0000  0.0000 -0.0001  0.0105  0.0000 -0.0000

          NAO       49      50
      ---------- ------- -------
   1.  C 1 (S)   -0.0000 -0.0003
   2.  C 1 (S)    0.0011  0.0013
   3.  C 1 (S)    0.0002 -0.0001
   4.  C 1 (S)   -0.0000 -0.0000
   5.  C 1 (px)   0.0000 -0.0000
   6.  C 1 (px)  -0.0000  0.0000
   7.  C 1 (py)   0.0036 -0.0011
   8.  C 1 (py)  -0.0005 -0.0006
   9.  C 1 (pz)  -0.0006 -0.0067
  10.  C 1 (pz)   0.0004 -0.0001
  11.  C 1 (d1)   0.0000  0.0000
  12.  C 1 (d2)  -0.0000  0.0000
  13.  C 1 (d3)   0.0002  0.0002
  14.  C 1 (d4)  -0.0000  0.0001
  15.  C 1 (d5)   0.0000  0.0001
  16.  C 2 (S)   -0.0020 -0.0013
  17.  C 2 (S)    0.0117  0.0077
  18.  C 2 (S)    0.0003 -0.0001
  19.  C 2 (S)    0.0000  0.0000
  20.  C 2 (px)   0.0000 -0.0000
  21.  C 2 (px)  -0.0000  0.0000
  22.  C 2 (py)  -0.0088 -0.0127
  23.  C 2 (py)   0.0003  0.0001
  24.  C 2 (pz)  -0.0095  0.0006
  25.  C 2 (pz)  -0.0002  0.0002
  26.  C 2 (d1)  -0.0000  0.0000
  27.  C 2 (d2)   0.0000 -0.0000
  28.  C 2 (d3)   0.0003  0.0003
  29.  C 2 (d4)  -0.0003 -0.0001
  30.  C 2 (d5)   0.0000  0.0001
  31.  H 3 (S)    0.0039 -0.0006
  32.  H 3 (S)   -0.0003 -0.0003
  33.  H 3 (px)   0.0000 -0.0000
  34.  H 3 (py)  -0.0001 -0.0000
  35.  H 3 (pz)  -0.0000 -0.0000
  36.  H 4 (S)   -0.0021 -0.0022
  37.  H 4 (S)    0.0001  0.0002
  38.  H 4 (px)   0.0000 -0.0000
  39.  H 4 (py)  -0.0000 -0.0001
  40.  H 4 (pz)   0.0001 -0.0000
  41.  H 5 (S)    0.0032 -0.0039
  42.  H 5 (S)    0.0003  0.0002
  43.  H 5 (px)   0.0000 -0.0000
  44.  H 5 (py)  -0.0001  0.0000
  45.  H 5 (pz)  -0.0000 -0.0001
  46.  H 6 (S)    0.0141  0.0105
  47.  H 6 (S)    0.0000  0.0000
  48.  H 6 (px)   0.0000 -0.0000
  49.  H 6 (py)   0.0003  0.0002
  50.  H 6 (pz)   0.0002  0.0002


 NATURAL BOND ORBITAL ANALYSIS:

                       Occupancies       Lewis Structure    Low   High
           Occ.    -------------------  -----------------   occ   occ
  Cycle   Thresh.   Lewis   Non-Lewis     CR  BD  3C  LP    (L)   (NL)   Dev
 =============================================================================
   1(1)    1.90    15.93679   0.06321      2   6   0   0     0      0    0.04
 -----------------------------------------------------------------------------

 Structure accepted: No low occupancy Lewis orbitals

 --------------------------------------------------------
   Core                      3.99844 ( 99.961% of   4)
   Valence Lewis            11.93835 ( 99.486% of  12)
  ==================       ============================
   Total Lewis              15.93679 ( 99.605% of  16)
  -----------------------------------------------------
   Valence non-Lewis         0.04881 (  0.305% of  16)
   Rydberg non-Lewis         0.01440 (  0.090% of  16)
  ==================       ============================
   Total non-Lewis           0.06321 (  0.395% of  16)
 --------------------------------------------------------


       (Occupancy)   Bond orbital/ Coefficients/ Hybrids
 ---------------------------------------------------------------------------------
     1. (1.99575) BD ( 1) C   1 - C   2  
                ( 50.00%)   0.7071* C   1 s( 40.93%)p 1.44( 59.03%)d 0.00(  0.04%)
                                            0.0000  0.6392 -0.0273 -0.0006  0.0000
                                            0.0000 -0.0000  0.0000 -0.7672 -0.0411
                                            0.0000  0.0000 -0.0000  0.0002  0.0199
                ( 50.00%)   0.7071* C   2 s( 40.93%)p 1.44( 59.03%)d 0.00(  0.04%)
                                            0.0000  0.6392 -0.0273 -0.0006  0.0000
                                            0.0000 -0.0000  0.0000  0.7672  0.0411
                                            0.0000  0.0000  0.0000  0.0002  0.0199
     2. (1.99955) BD ( 2) C   1 - C   2  
                ( 50.00%)   0.7071* C   1 s(  0.00%)p 1.00( 99.94%)d 0.00(  0.06%)
                                            0.0000  0.0000  0.0000  0.0000  0.9991
                                           -0.0357  0.0000  0.0000  0.0000  0.0000
                                            0.0000 -0.0250  0.0000  0.0000  0.0000
                ( 50.00%)   0.7071* C   2 s(  0.00%)p 1.00( 99.94%)d 0.00(  0.06%)
                                            0.0000  0.0000  0.0000  0.0000  0.9991
                                           -0.0357  0.0000  0.0000  0.0000  0.0000
                                            0.0000  0.0250  0.0000  0.0000  0.0000
     3. (1.98576) BD ( 1) C   1 - H   3  
                ( 60.92%)   0.7805* C   1 s( 29.55%)p 2.38( 70.40%)d 0.00(  0.04%)
                                           -0.0002  0.5435  0.0124  0.0003  0.0000
                                            0.0000  0.7069 -0.0061  0.4519  0.0090
                                            0.0000  0.0000  0.0163 -0.0134  0.0008
                ( 39.08%)   0.6251* H   3 s( 99.95%)p 0.00(  0.05%)
                                            0.9998  0.0018  0.0000 -0.0178 -0.0132
     4. (1.98576) BD ( 1) C   1 - H   4  
                ( 60.92%)   0.7805* C   1 s( 29.55%)p 2.38( 70.40%)d 0.00(  0.04%)
                                            0.0002 -0.5435 -0.0124 -0.0003  0.0000
                                            0.0000  0.7069 -0.0061 -0.4519 -0.0090
                                            0.0000  0.0000  0.0163  0.0134 -0.0008
                ( 39.08%)   0.6251* H   4 s( 99.95%)p 0.00(  0.05%)
                                           -0.9998 -0.0018  0.0000 -0.0178  0.0132
     5. (1.98576) BD ( 1) C   2 - H   5  
                ( 60.92%)   0.7805* C   2 s( 29.55%)p 2.38( 70.40%)d 0.00(  0.04%)
                                           -0.0002  0.5435  0.0124  0.0003  0.0000
                                            0.0000  0.7069 -0.0061 -0.4519 -0.0090
                                            0.0000  0.0000 -0.0163 -0.0134  0.0008
                ( 39.08%)   0.6251* H   5 s( 99.95%)p 0.00(  0.05%)
                                            0.9998  0.0018  0.0000 -0.0178  0.0132
     6. (1.98576) BD ( 1) C   2 - H   6  
                ( 60.92%)   0.7805* C   2 s( 29.55%)p 2.38( 70.40%)d 0.00(  0.04%)
                                            0.0002 -0.5435 -0.0124 -0.0003  0.0000
                                            0.0000  0.7069 -0.0061  0.4519  0.0090
                                            0.0000  0.0000 -0.0163  0.0134 -0.0008
                ( 39.08%)   0.6251* H   6 s( 99.95%)p 0.00(  0.05%)
                                           -0.9998 -0.0018  0.0000 -0.0178 -0.0132
     7. (1.99922) CR ( 1) C   1           s(100.00%)p 0.00(  0.00%)
                                            1.0000  0.0002  0.0000  0.0000  0.0000
                                            0.0000 -0.0000  0.0000  0.0002  0.0000
                                            0.0000  0.0000 -0.0000 -0.0000 -0.0000
     8. (1.99922) CR ( 1) C   2           s(100.00%)p 0.00(  0.00%)
                                            1.0000  0.0002  0.0000  0.0000  0.0000
                                            0.0000 -0.0000  0.0000 -0.0002 -0.0000
                                            0.0000  0.0000  0.0000 -0.0000 -0.0000
     9. (0.00350) RY*( 1) C   1           s(  0.00%)p 1.00( 92.11%)d 0.09(  7.89%)
                                            0.0000 -0.0000 -0.0000 -0.0000  0.0000
                                            0.0000  0.0148  0.9596 -0.0000 -0.0000
                                            0.0000  0.0000 -0.2808  0.0000 -0.0000
    10. (0.00175) RY*( 2) C   1           s( 20.04%)p 3.98( 79.82%)d 0.01(  0.14%)
                                           -0.0000  0.0159  0.4454 -0.0412  0.0000
                                            0.0000  0.0000 -0.0000 -0.0502  0.8920
                                            0.0000  0.0000  0.0000 -0.0367  0.0093
    11. (0.00000) RY*( 3) C   1           s(  0.00%)p 1.00(100.00%)d 0.00(  0.00%)
    12. (0.00000) RY*( 4) C   1           s( 79.99%)p 0.25( 20.01%)d 0.00(  0.00%)
    13. (0.00000) RY*( 5) C   1           s( 99.86%)p 0.00(  0.14%)d 0.00(  0.00%)
    14. (0.00000) RY*( 6) C   1           s(  0.00%)p 0.00(  0.00%)d 1.00(100.00%)
    15. (0.00000) RY*( 7) C   1           s(  0.00%)p 1.00(  0.06%)d99.99( 99.94%)
    16. (0.00000) RY*( 8) C   1           s(  0.00%)p 1.00(  7.94%)d11.60( 92.06%)
    17. (0.00000) RY*( 9) C   1           s(  0.05%)p 2.41(  0.12%)d99.99( 99.83%)
    18. (0.00001) RY*(10) C   1           s(  0.02%)p 1.39(  0.03%)d99.99( 99.95%)
    19. (0.00350) RY*( 1) C   2           s(  0.00%)p 1.00( 92.11%)d 0.09(  7.89%)
                                            0.0000 -0.0000 -0.0000 -0.0000  0.0000
                                            0.0000  0.0148  0.9596  0.0000  0.0000
                                            0.0000  0.0000  0.2808  0.0000 -0.0000
    20. (0.00175) RY*( 2) C   2           s( 20.04%)p 3.98( 79.82%)d 0.01(  0.14%)
                                           -0.0000  0.0159  0.4454 -0.0412 -0.0000
                                           -0.0000  0.0000 -0.0000  0.0502 -0.8920
                                           -0.0000 -0.0000 -0.0000 -0.0367  0.0093
    21. (0.00000) RY*( 3) C   2           s(  0.00%)p 1.00(100.00%)d 0.00(  0.00%)
    22. (0.00000) RY*( 4) C   2           s( 79.99%)p 0.25( 20.01%)d 0.00(  0.00%)
    23. (0.00000) RY*( 5) C   2           s( 99.86%)p 0.00(  0.14%)d 0.00(  0.00%)
    24. (0.00000) RY*( 6) C   2           s(  0.00%)p 0.00(  0.00%)d 1.00(100.00%)
    25. (0.00000) RY*( 7) C   2           s(  0.00%)p 1.00(  0.06%)d99.99( 99.94%)
    26. (0.00000) RY*( 8) C   2           s(  0.00%)p 1.00(  7.94%)d11.60( 92.06%)
    27. (0.00000) RY*( 9) C   2           s(  0.05%)p 2.41(  0.12%)d99.99( 99.83%)
    28. (0.00001) RY*(10) C   2           s(  0.02%)p 1.39(  0.03%)d99.99( 99.95%)
    29. (0.00077) RY*( 1) H   3           s( 99.85%)p 0.00(  0.15%)
                                           -0.0025  0.9992  0.0000 -0.0119 -0.0370
    30. (0.00011) RY*( 2) H   3           s(  0.00%)p 1.00(100.00%)
                                            0.0000  0.0000  1.0000  0.0000  0.0000
    31. (0.00007) RY*( 3) H   3           s(  0.09%)p99.99( 99.91%)
    32. (0.00001) RY*( 4) H   3           s(  0.11%)p99.99( 99.89%)
    33. (0.00077) RY*( 1) H   4           s( 99.85%)p 0.00(  0.15%)
                                           -0.0025  0.9992  0.0000  0.0119 -0.0370
    34. (0.00011) RY*( 2) H   4           s(  0.00%)p 1.00(100.00%)
                                            0.0000  0.0000  1.0000  0.0000  0.0000
    35. (0.00007) RY*( 3) H   4           s(  0.09%)p99.99( 99.91%)
    36. (0.00001) RY*( 4) H   4           s(  0.11%)p99.99( 99.89%)
    37. (0.00077) RY*( 1) H   5           s( 99.85%)p 0.00(  0.15%)
                                           -0.0025  0.9992  0.0000 -0.0119  0.0370
    38. (0.00011) RY*( 2) H   5           s(  0.00%)p 1.00(100.00%)
                                            0.0000  0.0000  1.0000  0.0000  0.0000
    39. (0.00007) RY*( 3) H   5           s(  0.09%)p99.99( 99.91%)
    40. (0.00001) RY*( 4) H   5           s(  0.11%)p99.99( 99.89%)
    41. (0.00077) RY*( 1) H   6           s( 99.85%)p 0.00(  0.15%)
                                           -0.0025  0.9992  0.0000  0.0119  0.0370
    42. (0.00011) RY*( 2) H   6           s(  0.00%)p 1.00(100.00%)
                                            0.0000  0.0000  1.0000  0.0000  0.0000
    43. (0.00007) RY*( 3) H   6           s(  0.09%)p99.99( 99.91%)
    44. (0.00001) RY*( 4) H   6           s(  0.11%)p99.99( 99.89%)
    45. (0.00517) BD*( 1) C   1 - C   2  
                ( 50.00%)   0.7071* C   1 s( 40.93%)p 1.44( 59.03%)d 0.00(  0.04%)
                                            0.0000  0.6392 -0.0273 -0.0006  0.0000
                                            0.0000 -0.0000  0.0000 -0.7672 -0.0411
                                            0.0000  0.0000 -0.0000  0.0002  0.0199
                ( 50.00%)  -0.7071* C   2 s( 40.93%)p 1.44( 59.03%)d 0.00(  0.04%)
                                            0.0000  0.6392 -0.0273 -0.0006  0.0000
                                            0.0000 -0.0000  0.0000  0.7672  0.0411
                                            0.0000  0.0000  0.0000  0.0002  0.0199
    46. (0.00000) BD*( 2) C   1 - C   2  
                ( 50.00%)   0.7071* C   1 s(  0.00%)p 1.00( 99.94%)d 0.00(  0.06%)
                ( 50.00%)  -0.7071* C   2 s(  0.00%)p 1.00( 99.94%)d 0.00(  0.06%)
    47. (0.01091) BD*( 1) C   1 - H   3  
                ( 39.08%)   0.6251* C   1 s( 29.55%)p 2.38( 70.40%)d 0.00(  0.04%)
                                            0.0002 -0.5435 -0.0124 -0.0003 -0.0000
                                           -0.0000 -0.7069  0.0061 -0.4519 -0.0090
                                           -0.0000 -0.0000 -0.0163  0.0134 -0.0008
                ( 60.92%)  -0.7805* H   3 s( 99.95%)p 0.00(  0.05%)
                                           -0.9998 -0.0018 -0.0000  0.0178  0.0132
    48. (0.01091) BD*( 1) C   1 - H   4  
                ( 39.08%)   0.6251* C   1 s( 29.55%)p 2.38( 70.40%)d 0.00(  0.04%)
                                           -0.0002  0.5435  0.0124  0.0003 -0.0000
                                           -0.0000 -0.7069  0.0061  0.4519  0.0090
                                           -0.0000 -0.0000 -0.0163 -0.0134  0.0008
                ( 60.92%)  -0.7805* H   4 s( 99.95%)p 0.00(  0.05%)
                                            0.9998  0.0018 -0.0000  0.0178 -0.0132
    49. (0.01091) BD*( 1) C   2 - H   5  
                ( 39.08%)   0.6251* C   2 s( 29.55%)p 2.38( 70.40%)d 0.00(  0.04%)
                                            0.0002 -0.5435 -0.0124 -0.0003 -0.0000
                                           -0.0000 -0.7069  0.0061  0.4519  0.0090
                                           -0.0000 -0.0000  0.0163  0.0134 -0.0008
                ( 60.92%)  -0.7805* H   5 s( 99.95%)p 0.00(  0.05%)
                                           -0.9998 -0.0018 -0.0000  0.0178 -0.0132
    50. (0.01091) BD*( 1) C   2 - H   6  
                ( 39.08%)   0.6251* C   2 s( 29.55%)p 2.38( 70.40%)d 0.00(  0.04%)
                                           -0.0002  0.5435  0.0124  0.0003 -0.0000
                                           -0.0000 -0.7069  0.0061 -0.4519 -0.0090
                                           -0.0000 -0.0000  0.0163 -0.0134  0.0008
                ( 60.92%)  -0.7805* H   6 s( 99.95%)p 0.00(  0.05%)
                                            0.9998  0.0018 -0.0000  0.0178  0.0132


 NHO Directionality and "Bond Bending" (deviations from line of nuclear centers)

         [Thresholds for printing:  angular deviation  >  1.0 degree]
                                    hybrid p-character > 25.0%
                                    orbital occupancy  >  0.10e

                                Line of Centers        Hybrid 1              Hybrid 2
                                ---------------  -------------------   ------------------
                NBO               Theta   Phi    Theta   Phi    Dev    Theta   Phi    Dev
 ========================================================================================
     2. BD (   2) C   1 - C   2   180.0    0.0    90.0    0.0  90.0     90.0    0.0  90.0
     3. BD (   1) C   1 - H   3    54.3   90.0    56.7   90.0   2.3      --     --    --
     4. BD (   1) C   1 - H   4    54.3  270.0    56.7  270.0   2.3      --     --    --
     5. BD (   1) C   2 - H   5   125.7   90.0   123.3   90.0   2.3      --     --    --
     6. BD (   1) C   2 - H   6   125.7  270.0   123.3  270.0   2.3      --     --    --


 Second Order Perturbation Theory Analysis of Fock Matrix in NBO Basis

     Threshold for printing:   0.50 kcal/mol
                                                                              E(2)  E(j)-E(i) F(i,j)
         Donor NBO (i)                     Acceptor NBO (j)                 kcal/mol   a.u.    a.u. 
 ===================================================================================================

 within unit  1
   1. BD (   1) C   1 - C   2        / 47. BD*(   1) C   1 - H   3            1.20    1.24    0.035
   1. BD (   1) C   1 - C   2        / 48. BD*(   1) C   1 - H   4            1.20    1.24    0.035
   1. BD (   1) C   1 - C   2        / 49. BD*(   1) C   2 - H   5            1.20    1.24    0.035
   1. BD (   1) C   1 - C   2        / 50. BD*(   1) C   2 - H   6            1.20    1.24    0.035
   3. BD (   1) C   1 - H   3        / 19. RY*(   1) C   2                    1.27    1.55    0.040
   3. BD (   1) C   1 - H   3        / 20. RY*(   2) C   2                    0.77    1.15    0.027
   3. BD (   1) C   1 - H   3        / 45. BD*(   1) C   1 - C   2            1.28    1.21    0.035
   3. BD (   1) C   1 - H   3        / 50. BD*(   1) C   2 - H   6            4.84    1.01    0.062
   4. BD (   1) C   1 - H   4        / 19. RY*(   1) C   2                    1.27    1.55    0.040
   4. BD (   1) C   1 - H   4        / 20. RY*(   2) C   2                    0.77    1.15    0.027
   4. BD (   1) C   1 - H   4        / 45. BD*(   1) C   1 - C   2            1.28    1.21    0.035
   4. BD (   1) C   1 - H   4        / 49. BD*(   1) C   2 - H   5            4.84    1.01    0.062
   5. BD (   1) C   2 - H   5        /  9. RY*(   1) C   1                    1.27    1.55    0.040
   5. BD (   1) C   2 - H   5        / 10. RY*(   2) C   1                    0.77    1.15    0.027
   5. BD (   1) C   2 - H   5        / 45. BD*(   1) C   1 - C   2            1.28    1.21    0.035
   5. BD (   1) C   2 - H   5        / 48. BD*(   1) C   1 - H   4            4.84    1.01    0.062
   6. BD (   1) C   2 - H   6        /  9. RY*(   1) C   1                    1.27    1.55    0.040
   6. BD (   1) C   2 - H   6        / 10. RY*(   2) C   1                    0.77    1.15    0.027
   6. BD (   1) C   2 - H   6        / 45. BD*(   1) C   1 - C   2            1.28    1.21    0.035
   6. BD (   1) C   2 - H   6        / 47. BD*(   1) C   1 - H   3            4.84    1.01    0.062
   7. CR (   1) C   1                / 20. RY*(   2) C   2                    3.32   10.69    0.168
   7. CR (   1) C   1                / 45. BD*(   1) C   1 - C   2            0.78   10.75    0.082
   7. CR (   1) C   1                / 49. BD*(   1) C   2 - H   5            0.94   10.54    0.089
   7. CR (   1) C   1                / 50. BD*(   1) C   2 - H   6            0.94   10.54    0.089
   8. CR (   1) C   2                / 10. RY*(   2) C   1                    3.32   10.69    0.168
   8. CR (   1) C   2                / 45. BD*(   1) C   1 - C   2            0.78   10.75    0.082
   8. CR (   1) C   2                / 47. BD*(   1) C   1 - H   3            0.94   10.54    0.089
   8. CR (   1) C   2                / 48. BD*(   1) C   1 - H   4            0.94   10.54    0.089


 Natural Bond Orbitals (Summary):

                                                            Principal Delocalizations
           NBO                        Occupancy    Energy   (geminal,vicinal,remote)
 ====================================================================================
 Molecular unit  1  (C2H4)
     1. BD (   1) C   1 - C   2          1.99575    -0.75050  47(g),48(g),49(g),50(g)
     2. BD (   2) C   1 - C   2          1.99955    -0.26900   
     3. BD (   1) C   1 - H   3          1.98576    -0.51369  50(v),45(g),19(v),20(v)
     4. BD (   1) C   1 - H   4          1.98576    -0.51369  49(v),45(g),19(v),20(v)
     5. BD (   1) C   2 - H   5          1.98576    -0.51369  48(v),45(g),9(v),10(v)
     6. BD (   1) C   2 - H   6          1.98576    -0.51369  47(v),45(g),9(v),10(v)
     7. CR (   1) C   1                  1.99922   -10.04720  20(v),49(v),50(v),45(g)
     8. CR (   1) C   2                  1.99922   -10.04720  10(v),47(v),48(v),45(g)
     9. RY*(   1) C   1                  0.00350     1.03820   
    10. RY*(   2) C   1                  0.00175     0.63896   
    11. RY*(   3) C   1                  0.00000     0.58425   
    12. RY*(   4) C   1                  0.00000     0.95843   
    13. RY*(   5) C   1                  0.00000     4.02518   
    14. RY*(   6) C   1                  0.00000     1.85848   
    15. RY*(   7) C   1                  0.00000     1.99137   
    16. RY*(   8) C   1                  0.00000     2.56300   
    17. RY*(   9) C   1                  0.00000     2.22049   
    18. RY*(  10) C   1                  0.00001     2.49828   
    19. RY*(   1) C   2                  0.00350     1.03820   
    20. RY*(   2) C   2                  0.00175     0.63896   
    21. RY*(   3) C   2                  0.00000     0.58425   
    22. RY*(   4) C   2                  0.00000     0.95843   
    23. RY*(   5) C   2                  0.00000     4.02518   
    24. RY*(   6) C   2                  0.00000     1.85848   
    25. RY*(   7) C   2                  0.00000     1.99137   
    26. RY*(   8) C   2                  0.00000     2.56300   
    27. RY*(   9) C   2                  0.00000     2.22049   
    28. RY*(  10) C   2                  0.00001     2.49828   
    29. RY*(   1) H   3                  0.00077     0.61816   
    30. RY*(   2) H   3                  0.00011     2.21454   
    31. RY*(   3) H   3                  0.00007     2.43087   
    32. RY*(   4) H   3                  0.00001     2.99202   
    33. RY*(   1) H   4                  0.00077     0.61816   
    34. RY*(   2) H   4                  0.00011     2.21454   
    35. RY*(   3) H   4                  0.00007     2.43087   
    36. RY*(   4) H   4                  0.00001     2.99202   
    37. RY*(   1) H   5                  0.00077     0.61816   
    38. RY*(   2) H   5                  0.00011     2.21454   
    39. RY*(   3) H   5                  0.00007     2.43087   
    40. RY*(   4) H   5                  0.00001     2.99202   
    41. RY*(   1) H   6                  0.00077     0.61816   
    42. RY*(   2) H   6                  0.00011     2.21454   
    43. RY*(   3) H   6                  0.00007     2.43087   
    44. RY*(   4) H   6                  0.00001     2.99202   
    45. BD*(   1) C   1 - C   2          0.00517     0.70077   
    46. BD*(   2) C   1 - C   2          0.00000     0.04981   
    47. BD*(   1) C   1 - H   3          0.01091     0.49259   
    48. BD*(   1) C   1 - H   4          0.01091     0.49259   
    49. BD*(   1) C   2 - H   5          0.01091     0.49259   
    50. BD*(   1) C   2 - H   6          0.01091     0.49259   
       -------------------------------
              Total Lewis   15.93679  ( 99.6049%)
        Valence non-Lewis    0.04881  (  0.3051%)
        Rydberg non-Lewis    0.01440  (  0.0900%)
       -------------------------------
            Total unit  1   16.00000  (100.0000%)
           Charge unit  1    0.00000
 Variable Step   Value    
 -------- ---- -----------
     6       2    2.263103
 ---------------------------------------------------------------------------------------------------
                            Z-MATRIX (ANGSTROMS AND DEGREES)
   CD    Cent   Atom    N1       Length/X        N2       Alpha/Y        N3        Beta/Z          J
 ---------------------------------------------------------------------------------------------------
      1      1  C 
      2      2  C        1   1.321406(     1)
      3      3  H        1   1.083410(     2)      2  129.666(     6)
      4      4  H        1   1.083410(     3)      2  129.666(     7)      3  180.000(    10)      0
      5      5  H        2   1.083410(     4)      1  129.666(     8)      3   -0.000(    11)      0
      6      6  H        2   1.083410(     5)      1  129.666(     9)      3 -180.000(    12)      0
 ---------------------------------------------------------------------------------------------------
                         Z-Matrix orientation:                         
 ---------------------------------------------------------------------
 Center     Atomic      Atomic             Coordinates (Angstroms)
 Number     Number       Type             X           Y           Z
 ---------------------------------------------------------------------
      1          6           0        0.000000    0.000000    0.000000
      2          6           0        0.000000    0.000000    1.321406
      3          1           0        0.833982    0.000000   -0.691556
      4          1           0       -0.833982   -0.000000   -0.691556
      5          1           0        0.833982    0.000000    2.012962
      6          1           0       -0.833982   -0.000000    2.012962
 ---------------------------------------------------------------------
                    Distance matrix (angstroms):
                    1          2          3          4          5
     1  C    0.000000
     2  C    1.321406   0.000000
     3  H    1.083410   2.178886   0.000000
     4  H    1.083410   2.178886   1.667965   0.000000
     5  H    2.178886   1.083410   2.704518   3.177503   0.000000
     6  H    2.178886   1.083410   3.177503   2.704518   1.667965
                    6
     6  H    0.000000
 Stoichiometry    C2H4
 Framework group  D2H[C2"(C.C),SG(H4)]
 Deg. of freedom     3
 Full point group                 D2H     NOp   8
 Largest Abelian subgroup         D2H     NOp   8
 Largest concise Abelian subgroup D2      NOp   4
                         Standard orientation:                         
 ---------------------------------------------------------------------
 Center     Atomic      Atomic             Coordinates (Angstroms)
 Number     Number       Type             X           Y           Z
 ---------------------------------------------------------------------
      1          6           0       -0.000000    0.000000    0.660703
      2          6           0        0.000000    0.000000   -0.660703
      3          1           0        0.000000    0.833982    1.352259
      4          1           0       -0.000000   -0.833982    1.352259
      5          1           0        0.000000    0.833982   -1.352259
      6          1           0       -0.000000   -0.833982   -1.352259
 ---------------------------------------------------------------------
 Rotational constants (GHZ):         180.2430046          28.3151903          24.4709395
 Standard basis: 6-31G(d,p) (6D, 7F)
 There are    12 symmetry adapted cartesian basis functions of AG  symmetry.
 There are     2 symmetry adapted cartesian basis functions of B1G symmetry.
 There are     4 symmetry adapted cartesian basis functions of B2G symmetry.
 There are     7 symmetry adapted cartesian basis functions of B3G symmetry.
 There are     2 symmetry adapted cartesian basis functions of AU  symmetry.
 There are    12 symmetry adapted cartesian basis functions of B1U symmetry.
 There are     7 symmetry adapted cartesian basis functions of B2U symmetry.
 There are     4 symmetry adapted cartesian basis functions of B3U symmetry.
 There are    12 symmetry adapted basis functions of AG  symmetry.
 There are     2 symmetry adapted basis functions of B1G symmetry.
 There are     4 symmetry adapted basis functions of B2G symmetry.
 There are     7 symmetry adapted basis functions of B3G symmetry.
 There are     2 symmetry adapted basis functions of AU  symmetry.
 There are    12 symmetry adapted basis functions of B1U symmetry.
 There are     7 symmetry adapted basis functions of B2U symmetry.
 There are     4 symmetry adapted basis functions of B3U symmetry.
    50 basis functions,    84 primitive gaussians,    50 cartesian basis functions
     8 alpha electrons        8 beta electrons
       nuclear repulsion energy        33.3269437492 Hartrees.
 NAtoms=    6 NActive=    6 NUniq=    2 SFac= 4.00D+00 NAtFMM=   60 NAOKFM=F Big=F
 Integral buffers will be    131072 words long.
 Raffenetti 2 integral format.
 Two-electron integral symmetry is turned on.
 One-electron integrals computed using PRISM.
 NBasis=    50 RedAO= T EigKep=  6.80D-03  NBF=    12     2     4     7     2    12     7     4
 NBsUse=    50 1.00D-06 EigRej= -1.00D+00 NBFU=    12     2     4     7     2    12     7     4
 Initial guess from the checkpoint file:  "ethylene-rigidscan-bent-inc-M-B3LYP.chk"
 B after Tr=     0.000000    0.000000   -0.000000
         Rot=    1.000000   -0.000000    0.000000    0.000000 Ang=   0.00 deg.
 Initial guess orbital symmetries:
       Occupied  (AG) (B1U) (AG) (B1U) (B2U) (AG) (B3G) (B3U)
       Virtual   (B2G) (AG) (B2U) (B1U) (B3G) (B1U) (AG) (B2U)
                 (B3U) (B2G) (AG) (B1U) (B2U) (B3G) (B1U) (AG)
                 (B3G) (B1U) (B3U) (B1G) (AU) (AG) (B2U) (AG) (B1U)
                 (B2G) (B3G) (B2U) (B3U) (B1G) (B1U) (B3G) (AU)
                 (B2G) (AG) (B1U) (AG) (B2U) (B1U) (B3G) (AG) (B1U)
 ExpMin= 1.61D-01 ExpMax= 3.05D+03 ExpMxC= 4.57D+02 IAcc=2 IRadAn=         4 AccDes= 0.00D+00
 Harris functional with IExCor=  402 and IRadAn=       4 diagonalized for initial guess.
 HarFok:  IExCor=  402 AccDes= 0.00D+00 IRadAn=         4 IDoV= 1 UseB2=F ITyADJ=14
 ICtDFT=  3500011 ScaDFX=  1.000000  1.000000  1.000000  1.000000
 FoFCou: FMM=F IPFlag=           0 FMFlag=      100000 FMFlg1=           0
         NFxFlg=           0 DoJE=T BraDBF=F KetDBF=T FulRan=T
         wScrn=  0.000000 ICntrl=       500 IOpCl=  0 I1Cent=   200000004 NGrid=           0
         NMat0=    1 NMatS0=      1 NMatT0=    0 NMatD0=    1 NMtDS0=    0 NMtDT0=    0
 Petite list used in FoFCou.
 Keep R1 ints in memory in symmetry-blocked form, NReq=7790938.
 Requested convergence on RMS density matrix=1.00D-08 within 128 cycles.
 Requested convergence on MAX density matrix=1.00D-06.
 Requested convergence on             energy=1.00D-06.
 No special actions if energy rises.
 Integral accuracy reduced to 1.0D-05 until final iterations.
 Initial convergence to 1.0D-05 achieved.  Increase integral accuracy.
 SCF Done:  E(RB3LYP) =  -78.5805679467     A.U. after    8 cycles
            NFock=  8  Conv=0.59D-08     -V/T= 2.0100

 **********************************************************************

            Population analysis using the SCF density.

 **********************************************************************

 Orbital symmetries:
       Occupied  (AG) (B1U) (AG) (B1U) (AG) (B2U) (B3G) (B3U)
       Virtual   (B2G) (B2U) (AG) (B1U) (B3G) (B1U) (AG) (B2U)
                 (B3U) (B2G) (B1U) (AG) (B2U) (B3G) (B1U) (AG)
                 (B3G) (B1U) (B3U) (B1G) (AU) (AG) (AG) (B2U) (B1U)
                 (B2G) (B2U) (B3G) (B1G) (B3U) (B1U) (B3G) (AU)
                 (AG) (B2G) (AG) (B1U) (B1U) (B2U) (B3G) (AG) (B1U)
 The electronic state is 1-AG.
 Alpha  occ. eigenvalues --  -10.18826 -10.18731  -0.75495  -0.59682  -0.45140
 Alpha  occ. eigenvalues --   -0.43907  -0.33157  -0.27059
 Alpha virt. eigenvalues --    0.01514   0.13016   0.13759   0.14461   0.24951
 Alpha virt. eigenvalues --    0.35368   0.47540   0.52802   0.54600   0.63477
 Alpha virt. eigenvalues --    0.70091   0.70851   0.82893   0.84695   0.93608
 Alpha virt. eigenvalues --    0.94288   1.01886   1.09832   1.36062   1.40942
 Alpha virt. eigenvalues --    1.56030   1.80967   1.90015   1.91717   2.01904
 Alpha virt. eigenvalues --    2.06685   2.19655   2.26023   2.37718   2.42783
 Alpha virt. eigenvalues --    2.46539   2.57562   2.60145   2.77025   2.77052
 Alpha virt. eigenvalues --    3.18268   3.24020   3.33636   3.34188   3.96849
 Alpha virt. eigenvalues --    4.22028   4.57142
          Condensed to atoms (all electrons):
               1          2          3          4          5          6
     1  C    4.796725   0.701424   0.383263   0.383263  -0.028900  -0.028900
     2  C    0.701424   4.796725  -0.028900  -0.028900   0.383263   0.383263
     3  H    0.383263  -0.028900   0.613957  -0.068924  -0.007746   0.004912
     4  H    0.383263  -0.028900  -0.068924   0.613957   0.004912  -0.007746
     5  H   -0.028900   0.383263  -0.007746   0.004912   0.613957  -0.068924
     6  H   -0.028900   0.383263   0.004912  -0.007746  -0.068924   0.613957
 Mulliken charges:
               1
     1  C   -0.206877
     2  C   -0.206877
     3  H    0.103438
     4  H    0.103438
     5  H    0.103438
     6  H    0.103438
 Sum of Mulliken charges =  -0.00000
 Mulliken charges with hydrogens summed into heavy atoms:
               1
     1  C   -0.000000
     2  C   -0.000000
 Electronic spatial extent (au):  <R**2>=             83.6560
 Charge=             -0.0000 electrons
 Dipole moment (field-independent basis, Debye):
    X=             -0.0000    Y=              0.0000    Z=             -0.0000  Tot=              0.0000
 Quadrupole moment (field-independent basis, Debye-Ang):
   XX=            -14.9138   YY=            -13.0580   ZZ=            -10.8919
   XY=              0.0000   XZ=             -0.0000   YZ=             -0.0000
 Traceless Quadrupole moment (field-independent basis, Debye-Ang):
   XX=             -1.9592   YY=             -0.1034   ZZ=              2.0626
   XY=              0.0000   XZ=             -0.0000   YZ=             -0.0000
 Octapole moment (field-independent basis, Debye-Ang**2):
  XXX=             -0.0000  YYY=             -0.0000  ZZZ=             -0.0000  XYY=             -0.0000
  XXY=             -0.0000  XXZ=             -0.0000  XZZ=             -0.0000  YZZ=             -0.0000
  YYZ=             -0.0000  XYZ=             -0.0000
 Hexadecapole moment (field-independent basis, Debye-Ang**3):
 XXXX=            -15.3177 YYYY=            -25.9395 ZZZZ=            -66.3108 XXXY=             -0.0000
 XXXZ=              0.0000 YYYX=             -0.0000 YYYZ=              0.0000 ZZZX=              0.0000
 ZZZY=              0.0000 XXYY=             -7.2098 XXZZ=            -15.2365 YYZZ=            -14.2210
 XXYZ=              0.0000 YYXZ=              0.0000 ZZXY=              0.0000
 N-N= 3.332694374924D+01 E-N=-2.480099922786D+02  KE= 7.779893427981D+01
 Symmetry AG   KE= 3.741667615605D+01
 Symmetry B1G  KE= 8.377053432626D-34
 Symmetry B2G  KE= 9.803503233539D-33
 Symmetry B3G  KE= 2.083591599909D+00
 Symmetry AU   KE= 1.034220822301D-33
 Symmetry B1U  KE= 3.428335885592D+01
 Symmetry B2U  KE= 1.913615584894D+00
 Symmetry B3U  KE= 2.101692083034D+00
 ******************************Gaussian NBO Version 3.1******************************
             N A T U R A L   A T O M I C   O R B I T A L   A N D
          N A T U R A L   B O N D   O R B I T A L   A N A L Y S I S
 ******************************Gaussian NBO Version 3.1******************************

       /RESON  / : Allow strongly delocalized NBO set
       /DMNAO  / : Print the NAO density matrix
       /BNDIDX / : Print bond indices based on the NAO density matrix
       /MULORB / : Print Mulliken populations by orbital and atom

 Analyzing the SCF density

 Job title: Title Card Required                                             

 Storage needed:      7784 in NPA,     10201 in NBO (2147483420 available)


 Input atomic orbitals, gross Mulliken populations:

  AO  Atom No lang  Mulliken Population    Atom No      Total
 -------------------------------------------------------------------------------
   1    C  1  S        1.9917296
   2    C  1  S        0.7090871
   3    C  1  px       0.5550730
   4    C  1  py       0.7275845
   5    C  1  pz       0.7699970
   6    C  1  S        0.5495400
   7    C  1  px       0.4348897
   8    C  1  py       0.2828006
   9    C  1  pz       0.2017371
  10    C  1  dxx     -0.0256878
  11    C  1  dxz     -0.0117210
  12    C  1  dzz      0.0008153
  13    C  1  dxy      0.0000000
  14    C  1  dyy      0.0048333
  15    C  1  dyz      0.0161982
                                             C  1      6.2068768
  16    C  2  S        1.9917296
  17    C  2  S        0.7090871
  18    C  2  px       0.5550730
  19    C  2  py       0.7275845
  20    C  2  pz       0.7699970
  21    C  2  S        0.5495400
  22    C  2  px       0.4348897
  23    C  2  py       0.2828006
  24    C  2  pz       0.2017371
  25    C  2  dxx     -0.0256878
  26    C  2  dxz     -0.0117210
  27    C  2  dzz      0.0008153
  28    C  2  dxy      0.0000000
  29    C  2  dyy      0.0048333
  30    C  2  dyz      0.0161982
                                             C  2      6.2068768
  31    H  3  S        0.5342068
  32    H  3  S        0.3493158
  33    H  3  px       0.0026019
  34    H  3  py       0.0059416
  35    H  3  pz       0.0044955
                                             H  3      0.8965616
  36    H  4  S        0.5342068
  37    H  4  S        0.3493158
  38    H  4  px       0.0026019
  39    H  4  py       0.0059416
  40    H  4  pz       0.0044955
                                             H  4      0.8965616
  41    H  5  S        0.5342068
  42    H  5  S        0.3493158
  43    H  5  px       0.0026019
  44    H  5  py       0.0059416
  45    H  5  pz       0.0044955
                                             H  5      0.8965616
  46    H  6  S        0.5342068
  47    H  6  S        0.3493158
  48    H  6  px       0.0026019
  49    H  6  py       0.0059416
  50    H  6  pz       0.0044955
                                             H  6      0.8965616

 Total number of electrons:   16.000000


 Mayer-Mulliken atom-atom bond order matrix:                                   

     Atom    1       2       3       4       5       6
     ---- ------  ------  ------  ------  ------  ------
   1.  C  0.0000  2.0463  0.9533  0.9533 -0.0017 -0.0017
   2.  C  2.0463  0.0000 -0.0017 -0.0017  0.9533  0.9533
   3.  H  0.9533 -0.0017  0.0000 -0.0189  0.0042  0.0139
   4.  H  0.9533 -0.0017 -0.0189  0.0000  0.0139  0.0042
   5.  H -0.0017  0.9533  0.0042  0.0139  0.0000 -0.0189
   6.  H -0.0017  0.9533  0.0139  0.0042 -0.0189  0.0000


 Mayer-Mulliken valencies by atom:                                             

     Atom    1
     ---- ------
   1.  C  3.9496
   2.  C  3.9496
   3.  H  0.9508
   4.  H  0.9508
   5.  H  0.9508
   6.  H  0.9508
 GSVD:  LWork=        1156 too small for GESVD, short by        1316 words or        1316 for optimal perf.


 NATURAL POPULATIONS:  Natural atomic orbital occupancies 
                                                          
   NAO  Atom  No  lang   Type(AO)    Occupancy      Energy
 ----------------------------------------------------------
     1    C    1  S      Cor( 1S)     1.99923     -10.05120
     2    C    1  S      Val( 2S)     1.04959      -0.21402
     3    C    1  S      Ryd( 3S)     0.00172       1.02355
     4    C    1  S      Ryd( 4S)     0.00000       4.05488
     5    C    1  px     Val( 2p)     0.99817      -0.10804
     6    C    1  px     Ryd( 3p)     0.00103       0.57806
     7    C    1  py     Val( 2p)     1.21400      -0.04538
     8    C    1  py     Ryd( 3p)     0.00317       0.81276
     9    C    1  pz     Val( 2p)     1.16526      -0.02641
    10    C    1  pz     Ryd( 3p)     0.00265       0.56991
    11    C    1  dxy    Ryd( 3d)     0.00000       1.84407
    12    C    1  dxz    Ryd( 3d)     0.00058       2.00541
    13    C    1  dyz    Ryd( 3d)     0.00091       2.79443
    14    C    1  dx2y2  Ryd( 3d)     0.00037       2.16032
    15    C    1  dz2    Ryd( 3d)     0.00041       2.55340

    16    C    2  S      Cor( 1S)     1.99923     -10.05120
    17    C    2  S      Val( 2S)     1.04959      -0.21402
    18    C    2  S      Ryd( 3S)     0.00172       1.02355
    19    C    2  S      Ryd( 4S)     0.00000       4.05488
    20    C    2  px     Val( 2p)     0.99817      -0.10804
    21    C    2  px     Ryd( 3p)     0.00103       0.57806
    22    C    2  py     Val( 2p)     1.21400      -0.04538
    23    C    2  py     Ryd( 3p)     0.00317       0.81276
    24    C    2  pz     Val( 2p)     1.16526      -0.02641
    25    C    2  pz     Ryd( 3p)     0.00265       0.56991
    26    C    2  dxy    Ryd( 3d)     0.00000       1.84407
    27    C    2  dxz    Ryd( 3d)     0.00058       2.00541
    28    C    2  dyz    Ryd( 3d)     0.00091       2.79443
    29    C    2  dx2y2  Ryd( 3d)     0.00037       2.16032
    30    C    2  dz2    Ryd( 3d)     0.00041       2.55340

    31    H    3  S      Val( 1S)     0.77992       0.09199
    32    H    3  S      Ryd( 2S)     0.00091       0.60747
    33    H    3  px     Ryd( 2p)     0.00011       2.21512
    34    H    3  py     Ryd( 2p)     0.00025       2.80587
    35    H    3  pz     Ryd( 2p)     0.00025       2.66016

    36    H    4  S      Val( 1S)     0.77992       0.09199
    37    H    4  S      Ryd( 2S)     0.00091       0.60747
    38    H    4  px     Ryd( 2p)     0.00011       2.21512
    39    H    4  py     Ryd( 2p)     0.00025       2.80587
    40    H    4  pz     Ryd( 2p)     0.00025       2.66016

    41    H    5  S      Val( 1S)     0.77992       0.09199
    42    H    5  S      Ryd( 2S)     0.00091       0.60747
    43    H    5  px     Ryd( 2p)     0.00011       2.21512
    44    H    5  py     Ryd( 2p)     0.00025       2.80587
    45    H    5  pz     Ryd( 2p)     0.00025       2.66016

    46    H    6  S      Val( 1S)     0.77992       0.09199
    47    H    6  S      Ryd( 2S)     0.00091       0.60747
    48    H    6  px     Ryd( 2p)     0.00011       2.21512
    49    H    6  py     Ryd( 2p)     0.00025       2.80587
    50    H    6  pz     Ryd( 2p)     0.00025       2.66016


 Summary of Natural Population Analysis:                  
                                                          
                                       Natural Population 
                Natural  -----------------------------------------------
    Atom  No    Charge         Core      Valence    Rydberg      Total
 -----------------------------------------------------------------------
      C    1   -0.43710      1.99923     4.42702    0.01085     6.43710
      C    2   -0.43710      1.99923     4.42702    0.01085     6.43710
      H    3    0.21855      0.00000     0.77992    0.00152     0.78145
      H    4    0.21855      0.00000     0.77992    0.00152     0.78145
      H    5    0.21855      0.00000     0.77992    0.00152     0.78145
      H    6    0.21855      0.00000     0.77992    0.00152     0.78145
 =======================================================================
   * Total *    0.00000      3.99847    11.97374    0.02779    16.00000

                                 Natural Population      
 --------------------------------------------------------
   Core                       3.99847 ( 99.9617% of   4)
   Valence                   11.97374 ( 99.7812% of  12)
   Natural Minimal Basis     15.97221 ( 99.8263% of  16)
   Natural Rydberg Basis      0.02779 (  0.1737% of  16)
 --------------------------------------------------------

    Atom  No          Natural Electron Configuration
 ----------------------------------------------------------------------------
      C    1      [core]2S( 1.05)2p( 3.38)3p( 0.01)
      C    2      [core]2S( 1.05)2p( 3.38)3p( 0.01)
      H    3            1S( 0.78)
      H    4            1S( 0.78)
      H    5            1S( 0.78)
      H    6            1S( 0.78)


 Wiberg bond index matrix in the NAO basis:                                    

     Atom    1       2       3       4       5       6
     ---- ------  ------  ------  ------  ------  ------
   1.  C  0.0000  2.0421  0.9262  0.9262  0.0061  0.0061
   2.  C  2.0421  0.0000  0.0061  0.0061  0.9262  0.9262
   3.  H  0.9262  0.0061  0.0000  0.0008  0.0039  0.0170
   4.  H  0.9262  0.0061  0.0008  0.0000  0.0170  0.0039
   5.  H  0.0061  0.9262  0.0039  0.0170  0.0000  0.0008
   6.  H  0.0061  0.9262  0.0170  0.0039  0.0008  0.0000


 Wiberg bond index, Totals by atom:                                            

     Atom    1
     ---- ------
   1.  C  3.9068
   2.  C  3.9068
   3.  H  0.9540
   4.  H  0.9540
   5.  H  0.9540
   6.  H  0.9540


 Atom-atom overlap-weighted NAO bond order:                                    

     Atom    1       2       3       4       5       6
     ---- ------  ------  ------  ------  ------  ------
   1.  C  0.0000  1.4011  0.7634  0.7634  0.0124  0.0124
   2.  C  1.4011  0.0000  0.0124  0.0124  0.7634  0.7634
   3.  H  0.7634  0.0124  0.0000 -0.0096 -0.0053  0.0045
   4.  H  0.7634  0.0124 -0.0096  0.0000  0.0045 -0.0053
   5.  H  0.0124  0.7634 -0.0053  0.0045  0.0000 -0.0096
   6.  H  0.0124  0.7634  0.0045 -0.0053 -0.0096  0.0000


 Atom-atom overlap-weighted NAO bond order, Totals by atom:                    

     Atom    1
     ---- ------
   1.  C  2.9526
   2.  C  2.9526
   3.  H  0.7654
   4.  H  0.7654
   5.  H  0.7654
   6.  H  0.7654


 MO bond order:                                                                

     Atom    1       2       3       4       5       6
     ---- ------  ------  ------  ------  ------  ------
   1.  C  0.0000  1.0417  1.6152  0.3397  0.0556  0.0278
   2.  C  1.0417  0.0000  0.1166  0.0507  0.7315 -0.5753
   3.  H  1.6152  0.1166  0.0000  0.0461 -0.0399  0.0944
   4.  H  0.3397  0.0507  0.0461  0.0000  0.0945 -0.0453
   5.  H  0.0556  0.7315 -0.0399  0.0945  0.0000  0.0265
   6.  H  0.0278 -0.5753  0.0944 -0.0453  0.0265  0.0000


 MO atomic valencies:                                                          

     Atom    1
     ---- ------
   1.  C  3.0801
   2.  C  1.3653
   3.  H  1.8325
   4.  H  0.4858
   5.  H  0.8682
   6.  H -0.4718


 NAO density matrix:                                                           

          NAO        1       2       3       4       5       6       7       8
      ---------- ------- ------- ------- ------- ------- ------- ------- -------
   1.  C 1 (S)    1.9992  0.0000  0.0000  0.0000 -0.0000  0.0000 -0.0000 -0.0000
   2.  C 1 (S)    0.0000  1.0496 -0.0000  0.0000  0.0000 -0.0000 -0.0000  0.0000
   3.  C 1 (S)    0.0000 -0.0000  0.0017  0.0000 -0.0000  0.0000 -0.0000 -0.0000
   4.  C 1 (S)    0.0000  0.0000  0.0000  0.0000 -0.0000  0.0000 -0.0000  0.0000
   5.  C 1 (px)  -0.0000  0.0000 -0.0000 -0.0000  0.9982 -0.0321 -0.0000 -0.0000
   6.  C 1 (px)   0.0000 -0.0000  0.0000  0.0000 -0.0321  0.0010  0.0000  0.0000
   7.  C 1 (py)  -0.0000 -0.0000 -0.0000 -0.0000 -0.0000  0.0000  1.2140 -0.0014
   8.  C 1 (py)  -0.0000  0.0000 -0.0000  0.0000 -0.0000  0.0000 -0.0014  0.0032
   9.  C 1 (pz)   0.0075  0.1197  0.0379  0.0009 -0.0000  0.0000  0.0000 -0.0000
  10.  C 1 (pz)   0.0024 -0.0158  0.0019 -0.0000 -0.0000  0.0000 -0.0000 -0.0000
  11.  C 1 (d1)  -0.0000  0.0000  0.0000 -0.0000 -0.0000  0.0000  0.0000 -0.0000
  12.  C 1 (d2)   0.0000 -0.0000  0.0000  0.0000 -0.0241  0.0008  0.0000  0.0000
  13.  C 1 (d3)  -0.0000 -0.0000  0.0000 -0.0000  0.0000 -0.0000  0.0277 -0.0010
  14.  C 1 (d4)   0.0018 -0.0148 -0.0005 -0.0000 -0.0000  0.0000  0.0000  0.0000
  15.  C 1 (d5)  -0.0021  0.0161 -0.0004 -0.0000 -0.0000  0.0000 -0.0000  0.0000
  16.  C 2 (S)    0.0001 -0.0030  0.0128  0.0004  0.0000  0.0000 -0.0000 -0.0000
  17.  C 2 (S)   -0.0030  0.3966 -0.0033 -0.0018  0.0000 -0.0000  0.0000  0.0000
  18.  C 2 (S)    0.0128 -0.0033  0.0016 -0.0000  0.0000 -0.0000  0.0000 -0.0000
  19.  C 2 (S)    0.0004 -0.0018 -0.0000 -0.0000  0.0000 -0.0000  0.0000 -0.0000
  20.  C 2 (px)  -0.0000  0.0000 -0.0000 -0.0000  0.9982 -0.0321  0.0000 -0.0000
  21.  C 2 (px)  -0.0000  0.0000  0.0000  0.0000 -0.0321  0.0010 -0.0000  0.0000
  22.  C 2 (py)  -0.0000 -0.0000 -0.0000 -0.0000  0.0000 -0.0000  0.1912  0.0610
  23.  C 2 (py)  -0.0000 -0.0000  0.0000 -0.0000  0.0000 -0.0000  0.0610 -0.0006
  24.  C 2 (pz)   0.0116  0.5232 -0.0347  0.0008 -0.0000  0.0000  0.0000  0.0000
  25.  C 2 (pz)  -0.0237 -0.0020 -0.0019 -0.0000 -0.0000  0.0000 -0.0000 -0.0000
  26.  C 2 (d1)   0.0000 -0.0000  0.0000  0.0000 -0.0000 -0.0000  0.0000  0.0000
  27.  C 2 (d2)   0.0000  0.0000 -0.0000 -0.0000  0.0241 -0.0008  0.0000 -0.0000
  28.  C 2 (d3)   0.0000 -0.0000 -0.0000  0.0000  0.0000 -0.0000  0.0138 -0.0016
  29.  C 2 (d4)  -0.0001 -0.0001 -0.0004  0.0000 -0.0000  0.0000 -0.0000 -0.0000
  30.  C 2 (d5)  -0.0026  0.0143 -0.0004 -0.0000  0.0000 -0.0000  0.0000  0.0000
  31.  H 3 (S)   -0.0057  0.5230  0.0135  0.0002 -0.0000  0.0000  0.6744 -0.0078
  32.  H 3 (S)   -0.0132  0.0143  0.0001  0.0000  0.0000 -0.0000 -0.0121  0.0012
  33.  H 3 (px)   0.0000 -0.0000 -0.0000 -0.0000  0.0104 -0.0003  0.0000 -0.0000
  34.  H 3 (py)   0.0020 -0.0116 -0.0003 -0.0000  0.0000 -0.0000 -0.0069  0.0002
  35.  H 3 (pz)   0.0013 -0.0077  0.0001 -0.0000 -0.0000 -0.0000 -0.0149  0.0001
  36.  H 4 (S)   -0.0057  0.5230  0.0135  0.0002  0.0000 -0.0000 -0.6744  0.0078
  37.  H 4 (S)   -0.0132  0.0143  0.0001  0.0000 -0.0000  0.0000  0.0121 -0.0012
  38.  H 4 (px)   0.0000  0.0000 -0.0000 -0.0000  0.0104 -0.0003  0.0000 -0.0000
  39.  H 4 (py)  -0.0020  0.0116  0.0003  0.0000 -0.0000  0.0000 -0.0069  0.0002
  40.  H 4 (pz)   0.0013 -0.0077  0.0001 -0.0000 -0.0000  0.0000  0.0149 -0.0001
  41.  H 5 (S)    0.0089  0.0409  0.0109 -0.0011  0.0000 -0.0000 -0.0296  0.0351
  42.  H 5 (S)   -0.0011 -0.0034 -0.0001 -0.0000 -0.0000  0.0000  0.0205 -0.0008
  43.  H 5 (px)  -0.0000  0.0000 -0.0000 -0.0000  0.0104 -0.0003 -0.0000 -0.0000
  44.  H 5 (py)   0.0000 -0.0014 -0.0002  0.0000  0.0000  0.0000  0.0030 -0.0004
  45.  H 5 (pz)  -0.0003  0.0013 -0.0001 -0.0000 -0.0000  0.0000  0.0002  0.0008
  46.  H 6 (S)    0.0089  0.0409  0.0109 -0.0011  0.0000 -0.0000  0.0296 -0.0351
  47.  H 6 (S)   -0.0011 -0.0034 -0.0001 -0.0000  0.0000 -0.0000 -0.0205  0.0008
  48.  H 6 (px)  -0.0000  0.0000 -0.0000 -0.0000  0.0104 -0.0003 -0.0000 -0.0000
  49.  H 6 (py)  -0.0000  0.0014  0.0002 -0.0000 -0.0000  0.0000  0.0030 -0.0004
  50.  H 6 (pz)  -0.0003  0.0013 -0.0001 -0.0000 -0.0000  0.0000 -0.0002 -0.0008

          NAO        9      10      11      12      13      14      15      16
      ---------- ------- ------- ------- ------- ------- ------- ------- -------
   1.  C 1 (S)    0.0075  0.0024 -0.0000  0.0000 -0.0000  0.0018 -0.0021  0.0001
   2.  C 1 (S)    0.1197 -0.0158  0.0000 -0.0000 -0.0000 -0.0148  0.0161 -0.0030
   3.  C 1 (S)    0.0379  0.0019  0.0000  0.0000  0.0000 -0.0005 -0.0004  0.0128
   4.  C 1 (S)    0.0009 -0.0000 -0.0000  0.0000 -0.0000 -0.0000 -0.0000  0.0004
   5.  C 1 (px)  -0.0000 -0.0000 -0.0000 -0.0241  0.0000 -0.0000 -0.0000  0.0000
   6.  C 1 (px)   0.0000  0.0000  0.0000  0.0008 -0.0000  0.0000  0.0000  0.0000
   7.  C 1 (py)   0.0000 -0.0000  0.0000  0.0000  0.0277  0.0000 -0.0000 -0.0000
   8.  C 1 (py)  -0.0000 -0.0000 -0.0000  0.0000 -0.0010  0.0000  0.0000 -0.0000
   9.  C 1 (pz)   1.1653  0.0334  0.0000  0.0000 -0.0000 -0.0150 -0.0117 -0.0116
  10.  C 1 (pz)   0.0334  0.0027  0.0000  0.0000  0.0000 -0.0002 -0.0006  0.0237
  11.  C 1 (d1)   0.0000  0.0000  0.0000 -0.0000  0.0000 -0.0000  0.0000 -0.0000
  12.  C 1 (d2)   0.0000  0.0000 -0.0000  0.0006 -0.0000  0.0000  0.0000  0.0000
  13.  C 1 (d3)  -0.0000  0.0000  0.0000 -0.0000  0.0009 -0.0000  0.0000  0.0000
  14.  C 1 (d4)  -0.0150 -0.0002 -0.0000  0.0000 -0.0000  0.0004 -0.0001 -0.0001
  15.  C 1 (d5)  -0.0117 -0.0006  0.0000  0.0000  0.0000 -0.0001  0.0004 -0.0026
  16.  C 2 (S)   -0.0116  0.0237 -0.0000  0.0000  0.0000 -0.0001 -0.0026  1.9992
  17.  C 2 (S)   -0.5232  0.0020  0.0000 -0.0000 -0.0000 -0.0001  0.0143  0.0000
  18.  C 2 (S)    0.0347  0.0019  0.0000 -0.0000 -0.0000 -0.0004 -0.0004  0.0000
  19.  C 2 (S)   -0.0008  0.0000 -0.0000 -0.0000 -0.0000  0.0000 -0.0000  0.0000
  20.  C 2 (px)  -0.0000 -0.0000  0.0000 -0.0241  0.0000 -0.0000 -0.0000  0.0000
  21.  C 2 (px)  -0.0000  0.0000  0.0000  0.0008 -0.0000  0.0000  0.0000  0.0000
  22.  C 2 (py)  -0.0000 -0.0000 -0.0000  0.0000 -0.0138 -0.0000 -0.0000 -0.0000
  23.  C 2 (py)  -0.0000  0.0000  0.0000 -0.0000  0.0016 -0.0000  0.0000 -0.0000
  24.  C 2 (pz)  -0.5320 -0.0512 -0.0000 -0.0000 -0.0000  0.0005  0.0134 -0.0075
  25.  C 2 (pz)  -0.0512 -0.0019 -0.0000  0.0000  0.0000  0.0006  0.0006 -0.0024
  26.  C 2 (d1)   0.0000  0.0000 -0.0000  0.0000 -0.0000  0.0000 -0.0000  0.0000
  27.  C 2 (d2)   0.0000 -0.0000 -0.0000 -0.0006  0.0000 -0.0000 -0.0000 -0.0000
  28.  C 2 (d3)  -0.0000  0.0000  0.0000 -0.0000  0.0008  0.0000  0.0000  0.0000
  29.  C 2 (d4)  -0.0005 -0.0006 -0.0000  0.0000  0.0000  0.0000 -0.0000  0.0018
  30.  C 2 (d5)  -0.0134 -0.0006  0.0000 -0.0000 -0.0000 -0.0000  0.0004 -0.0021
  31.  H 3 (S)    0.4426  0.0053  0.0000  0.0000  0.0175 -0.0119  0.0036  0.0089
  32.  H 3 (S)    0.0088 -0.0002 -0.0000 -0.0000 -0.0006 -0.0003  0.0001 -0.0011
  33.  H 3 (px)   0.0000 -0.0000  0.0000 -0.0003  0.0000 -0.0000 -0.0000 -0.0000
  34.  H 3 (py)  -0.0098 -0.0001 -0.0000 -0.0000 -0.0002  0.0003 -0.0001  0.0000
  35.  H 3 (pz)   0.0004  0.0002 -0.0000  0.0000 -0.0004  0.0001 -0.0001  0.0003
  36.  H 4 (S)    0.4426  0.0053 -0.0000 -0.0000 -0.0175 -0.0119  0.0036  0.0089
  37.  H 4 (S)    0.0088 -0.0002  0.0000  0.0000  0.0006 -0.0003  0.0001 -0.0011
  38.  H 4 (px)   0.0000 -0.0000  0.0000 -0.0003  0.0000 -0.0000 -0.0000 -0.0000
  39.  H 4 (py)   0.0098  0.0001  0.0000  0.0000 -0.0002 -0.0003  0.0001 -0.0000
  40.  H 4 (pz)   0.0004  0.0002  0.0000  0.0000  0.0004  0.0001 -0.0001  0.0003
  41.  H 5 (S)   -0.0319  0.0183 -0.0000  0.0000 -0.0111 -0.0010  0.0023 -0.0057
  42.  H 5 (S)   -0.0085  0.0001  0.0000  0.0000  0.0007  0.0001  0.0001 -0.0132
  43.  H 5 (px)  -0.0000 -0.0000  0.0000 -0.0003  0.0000 -0.0000 -0.0000 -0.0000
  44.  H 5 (py)   0.0002 -0.0004 -0.0000 -0.0000  0.0002  0.0000 -0.0001  0.0020
  45.  H 5 (pz)  -0.0066 -0.0001 -0.0000  0.0000 -0.0002  0.0001  0.0001 -0.0013
  46.  H 6 (S)   -0.0319  0.0183  0.0000 -0.0000  0.0111 -0.0010  0.0023 -0.0057
  47.  H 6 (S)   -0.0085  0.0001 -0.0000 -0.0000 -0.0007  0.0001  0.0001 -0.0132
  48.  H 6 (px)  -0.0000 -0.0000  0.0000 -0.0003  0.0000 -0.0000 -0.0000 -0.0000
  49.  H 6 (py)  -0.0002  0.0004  0.0000  0.0000  0.0002 -0.0000  0.0001 -0.0020
  50.  H 6 (pz)  -0.0066 -0.0001  0.0000  0.0000  0.0002  0.0001  0.0001 -0.0013

          NAO       17      18      19      20      21      22      23      24
      ---------- ------- ------- ------- ------- ------- ------- ------- -------
   1.  C 1 (S)   -0.0030  0.0128  0.0004 -0.0000 -0.0000 -0.0000 -0.0000  0.0116
   2.  C 1 (S)    0.3966 -0.0033 -0.0018  0.0000  0.0000 -0.0000 -0.0000  0.5232
   3.  C 1 (S)   -0.0033  0.0016 -0.0000 -0.0000  0.0000 -0.0000  0.0000 -0.0347
   4.  C 1 (S)   -0.0018 -0.0000 -0.0000 -0.0000  0.0000 -0.0000 -0.0000  0.0008
   5.  C 1 (px)   0.0000  0.0000  0.0000  0.9982 -0.0321  0.0000  0.0000 -0.0000
   6.  C 1 (px)  -0.0000 -0.0000 -0.0000 -0.0321  0.0010 -0.0000 -0.0000  0.0000
   7.  C 1 (py)   0.0000  0.0000  0.0000  0.0000 -0.0000  0.1912  0.0610  0.0000
   8.  C 1 (py)   0.0000 -0.0000 -0.0000 -0.0000  0.0000  0.0610 -0.0006  0.0000
   9.  C 1 (pz)  -0.5232  0.0347 -0.0008 -0.0000 -0.0000 -0.0000 -0.0000 -0.5320
  10.  C 1 (pz)   0.0020  0.0019  0.0000 -0.0000  0.0000 -0.0000  0.0000 -0.0512
  11.  C 1 (d1)   0.0000  0.0000 -0.0000  0.0000  0.0000 -0.0000  0.0000 -0.0000
  12.  C 1 (d2)  -0.0000 -0.0000 -0.0000 -0.0241  0.0008  0.0000 -0.0000 -0.0000
  13.  C 1 (d3)  -0.0000 -0.0000 -0.0000  0.0000 -0.0000 -0.0138  0.0016 -0.0000
  14.  C 1 (d4)  -0.0001 -0.0004  0.0000 -0.0000  0.0000 -0.0000 -0.0000  0.0005
  15.  C 1 (d5)   0.0143 -0.0004 -0.0000 -0.0000  0.0000 -0.0000  0.0000  0.0134
  16.  C 2 (S)    0.0000  0.0000  0.0000  0.0000  0.0000 -0.0000 -0.0000 -0.0075
  17.  C 2 (S)    1.0496 -0.0000 -0.0000  0.0000  0.0000  0.0000 -0.0000 -0.1197
  18.  C 2 (S)   -0.0000  0.0017  0.0000  0.0000 -0.0000  0.0000  0.0000 -0.0379
  19.  C 2 (S)   -0.0000  0.0000  0.0000  0.0000 -0.0000  0.0000 -0.0000 -0.0009
  20.  C 2 (px)   0.0000  0.0000  0.0000  0.9982 -0.0321  0.0000  0.0000 -0.0000
  21.  C 2 (px)   0.0000 -0.0000 -0.0000 -0.0321  0.0010  0.0000 -0.0000 -0.0000
  22.  C 2 (py)   0.0000  0.0000  0.0000  0.0000  0.0000  1.2140 -0.0014  0.0000
  23.  C 2 (py)  -0.0000  0.0000 -0.0000  0.0000 -0.0000 -0.0014  0.0032 -0.0000
  24.  C 2 (pz)  -0.1197 -0.0379 -0.0009 -0.0000 -0.0000  0.0000 -0.0000  1.1653
  25.  C 2 (pz)   0.0158 -0.0019  0.0000 -0.0000  0.0000 -0.0000  0.0000  0.0334
  26.  C 2 (d1)  -0.0000  0.0000  0.0000 -0.0000 -0.0000  0.0000 -0.0000 -0.0000
  27.  C 2 (d2)  -0.0000  0.0000  0.0000  0.0241 -0.0008 -0.0000  0.0000  0.0000
  28.  C 2 (d3)  -0.0000 -0.0000  0.0000  0.0000 -0.0000 -0.0277  0.0010  0.0000
  29.  C 2 (d4)  -0.0148 -0.0005 -0.0000 -0.0000  0.0000 -0.0000  0.0000  0.0150
  30.  C 2 (d5)   0.0161 -0.0004 -0.0000  0.0000 -0.0000  0.0000 -0.0000  0.0117
  31.  H 3 (S)    0.0409  0.0109 -0.0011 -0.0000 -0.0000 -0.0296  0.0351  0.0319
  32.  H 3 (S)   -0.0034 -0.0001 -0.0000  0.0000 -0.0000  0.0205 -0.0008  0.0085
  33.  H 3 (px)  -0.0000  0.0000  0.0000  0.0104 -0.0003 -0.0000  0.0000  0.0000
  34.  H 3 (py)  -0.0014 -0.0002  0.0000  0.0000 -0.0000  0.0030 -0.0004 -0.0002
  35.  H 3 (pz)  -0.0013  0.0001  0.0000 -0.0000  0.0000 -0.0002 -0.0008 -0.0066
  36.  H 4 (S)    0.0409  0.0109 -0.0011  0.0000  0.0000  0.0296 -0.0351  0.0319
  37.  H 4 (S)   -0.0034 -0.0001 -0.0000 -0.0000  0.0000 -0.0205  0.0008  0.0085
  38.  H 4 (px)  -0.0000  0.0000  0.0000  0.0104 -0.0003 -0.0000  0.0000  0.0000
  39.  H 4 (py)   0.0014  0.0002 -0.0000 -0.0000  0.0000  0.0030 -0.0004  0.0002
  40.  H 4 (pz)  -0.0013  0.0001  0.0000 -0.0000  0.0000  0.0002  0.0008 -0.0066
  41.  H 5 (S)    0.5230  0.0135  0.0002  0.0000  0.0000  0.6744 -0.0078 -0.4426
  42.  H 5 (S)    0.0143  0.0001  0.0000 -0.0000  0.0000 -0.0121  0.0012 -0.0088
  43.  H 5 (px)  -0.0000  0.0000  0.0000  0.0104 -0.0003 -0.0000  0.0000  0.0000
  44.  H 5 (py)  -0.0116 -0.0003 -0.0000  0.0000 -0.0000 -0.0069  0.0002  0.0098
  45.  H 5 (pz)   0.0077 -0.0001  0.0000 -0.0000  0.0000  0.0149 -0.0001  0.0004
  46.  H 6 (S)    0.5230  0.0135  0.0002 -0.0000  0.0000 -0.6744  0.0078 -0.4426
  47.  H 6 (S)    0.0143  0.0001  0.0000  0.0000 -0.0000  0.0121 -0.0012 -0.0088
  48.  H 6 (px)  -0.0000  0.0000  0.0000  0.0104 -0.0003 -0.0000  0.0000  0.0000
  49.  H 6 (py)   0.0116  0.0003  0.0000 -0.0000  0.0000 -0.0069  0.0002 -0.0098
  50.  H 6 (pz)   0.0077 -0.0001  0.0000 -0.0000  0.0000 -0.0149  0.0001  0.0004

          NAO       25      26      27      28      29      30      31      32
      ---------- ------- ------- ------- ------- ------- ------- ------- -------
   1.  C 1 (S)   -0.0237  0.0000  0.0000  0.0000 -0.0001 -0.0026 -0.0057 -0.0132
   2.  C 1 (S)   -0.0020 -0.0000  0.0000 -0.0000 -0.0001  0.0143  0.5230  0.0143
   3.  C 1 (S)   -0.0019  0.0000 -0.0000 -0.0000 -0.0004 -0.0004  0.0135  0.0001
   4.  C 1 (S)   -0.0000  0.0000 -0.0000  0.0000  0.0000 -0.0000  0.0002  0.0000
   5.  C 1 (px)  -0.0000 -0.0000  0.0241  0.0000 -0.0000  0.0000 -0.0000  0.0000
   6.  C 1 (px)   0.0000 -0.0000 -0.0008 -0.0000  0.0000 -0.0000  0.0000 -0.0000
   7.  C 1 (py)  -0.0000  0.0000  0.0000  0.0138 -0.0000  0.0000  0.6744 -0.0121
   8.  C 1 (py)  -0.0000  0.0000 -0.0000 -0.0016 -0.0000  0.0000 -0.0078  0.0012
   9.  C 1 (pz)  -0.0512  0.0000  0.0000 -0.0000 -0.0005 -0.0134  0.4426  0.0088
  10.  C 1 (pz)  -0.0019  0.0000 -0.0000  0.0000 -0.0006 -0.0006  0.0053 -0.0002
  11.  C 1 (d1)  -0.0000 -0.0000 -0.0000  0.0000 -0.0000  0.0000  0.0000 -0.0000
  12.  C 1 (d2)   0.0000  0.0000 -0.0006 -0.0000  0.0000 -0.0000  0.0000 -0.0000
  13.  C 1 (d3)   0.0000 -0.0000  0.0000  0.0008  0.0000 -0.0000  0.0175 -0.0006
  14.  C 1 (d4)   0.0006  0.0000 -0.0000  0.0000  0.0000 -0.0000 -0.0119 -0.0003
  15.  C 1 (d5)   0.0006 -0.0000 -0.0000  0.0000 -0.0000  0.0004  0.0036  0.0001
  16.  C 2 (S)   -0.0024  0.0000 -0.0000  0.0000  0.0018 -0.0021  0.0089 -0.0011
  17.  C 2 (S)    0.0158 -0.0000 -0.0000 -0.0000 -0.0148  0.0161  0.0409 -0.0034
  18.  C 2 (S)   -0.0019  0.0000  0.0000 -0.0000 -0.0005 -0.0004  0.0109 -0.0001
  19.  C 2 (S)    0.0000  0.0000  0.0000  0.0000 -0.0000 -0.0000 -0.0011 -0.0000
  20.  C 2 (px)  -0.0000 -0.0000  0.0241  0.0000 -0.0000  0.0000 -0.0000  0.0000
  21.  C 2 (px)   0.0000 -0.0000 -0.0008 -0.0000  0.0000 -0.0000 -0.0000 -0.0000
  22.  C 2 (py)  -0.0000  0.0000 -0.0000 -0.0277 -0.0000  0.0000 -0.0296  0.0205
  23.  C 2 (py)   0.0000 -0.0000  0.0000  0.0010  0.0000 -0.0000  0.0351 -0.0008
  24.  C 2 (pz)   0.0334 -0.0000  0.0000  0.0000  0.0150  0.0117  0.0319  0.0085
  25.  C 2 (pz)   0.0027 -0.0000 -0.0000  0.0000  0.0002  0.0006 -0.0183 -0.0001
  26.  C 2 (d1)  -0.0000  0.0000  0.0000 -0.0000  0.0000 -0.0000 -0.0000  0.0000
  27.  C 2 (d2)  -0.0000  0.0000  0.0006  0.0000 -0.0000  0.0000  0.0000  0.0000
  28.  C 2 (d3)   0.0000 -0.0000  0.0000  0.0009  0.0000 -0.0000  0.0111 -0.0007
  29.  C 2 (d4)   0.0002  0.0000 -0.0000  0.0000  0.0004 -0.0001 -0.0010  0.0001
  30.  C 2 (d5)   0.0006 -0.0000  0.0000 -0.0000 -0.0001  0.0004  0.0023  0.0001
  31.  H 3 (S)   -0.0183 -0.0000  0.0000  0.0111 -0.0010  0.0023  0.7799  0.0000
  32.  H 3 (S)   -0.0001  0.0000  0.0000 -0.0007  0.0001  0.0001  0.0000  0.0009
  33.  H 3 (px)  -0.0000 -0.0000  0.0003  0.0000  0.0000  0.0000  0.0000  0.0000
  34.  H 3 (py)   0.0004  0.0000  0.0000 -0.0002  0.0000 -0.0001 -0.0130 -0.0001
  35.  H 3 (pz)  -0.0001  0.0000 -0.0000 -0.0002 -0.0001 -0.0001 -0.0118  0.0001
  36.  H 4 (S)   -0.0183 -0.0000 -0.0000 -0.0111 -0.0010  0.0023 -0.0004  0.0185
  37.  H 4 (S)   -0.0001 -0.0000 -0.0000  0.0007  0.0001  0.0001  0.0185 -0.0002
  38.  H 4 (px)  -0.0000 -0.0000  0.0003  0.0000  0.0000  0.0000  0.0000  0.0000
  39.  H 4 (py)  -0.0004  0.0000 -0.0000 -0.0002 -0.0000  0.0001  0.0043  0.0004
  40.  H 4 (pz)  -0.0001  0.0000 -0.0000  0.0002 -0.0001 -0.0001  0.0052 -0.0003
  41.  H 5 (S)   -0.0053  0.0000 -0.0000 -0.0175 -0.0119  0.0036 -0.0606  0.0093
  42.  H 5 (S)    0.0002 -0.0000 -0.0000  0.0006 -0.0003  0.0001  0.0093 -0.0007
  43.  H 5 (px)  -0.0000 -0.0000  0.0003  0.0000 -0.0000  0.0000 -0.0000  0.0000
  44.  H 5 (py)   0.0001 -0.0000  0.0000  0.0002  0.0003 -0.0001  0.0014 -0.0001
  45.  H 5 (pz)   0.0002  0.0000 -0.0000 -0.0004 -0.0001  0.0001 -0.0030  0.0002
  46.  H 6 (S)   -0.0053 -0.0000 -0.0000  0.0175 -0.0119  0.0036  0.1281 -0.0170
  47.  H 6 (S)    0.0002  0.0000  0.0000 -0.0006 -0.0003  0.0001 -0.0170  0.0003
  48.  H 6 (px)  -0.0000 -0.0000  0.0003  0.0000 -0.0000  0.0000 -0.0000  0.0000
  49.  H 6 (py)  -0.0001 -0.0000 -0.0000  0.0002 -0.0003  0.0001  0.0036 -0.0002
  50.  H 6 (pz)   0.0002 -0.0000 -0.0000  0.0004 -0.0001  0.0001  0.0002 -0.0003

          NAO       33      34      35      36      37      38      39      40
      ---------- ------- ------- ------- ------- ------- ------- ------- -------
   1.  C 1 (S)    0.0000  0.0020  0.0013 -0.0057 -0.0132  0.0000 -0.0020  0.0013
   2.  C 1 (S)   -0.0000 -0.0116 -0.0077  0.5230  0.0143  0.0000  0.0116 -0.0077
   3.  C 1 (S)   -0.0000 -0.0003  0.0001  0.0135  0.0001 -0.0000  0.0003  0.0001
   4.  C 1 (S)   -0.0000 -0.0000 -0.0000  0.0002  0.0000 -0.0000  0.0000 -0.0000
   5.  C 1 (px)   0.0104  0.0000 -0.0000  0.0000 -0.0000  0.0104 -0.0000 -0.0000
   6.  C 1 (px)  -0.0003 -0.0000 -0.0000 -0.0000  0.0000 -0.0003  0.0000  0.0000
   7.  C 1 (py)   0.0000 -0.0069 -0.0149 -0.6744  0.0121  0.0000 -0.0069  0.0149
   8.  C 1 (py)  -0.0000  0.0002  0.0001  0.0078 -0.0012 -0.0000  0.0002 -0.0001
   9.  C 1 (pz)   0.0000 -0.0098  0.0004  0.4426  0.0088  0.0000  0.0098  0.0004
  10.  C 1 (pz)  -0.0000 -0.0001  0.0002  0.0053 -0.0002 -0.0000  0.0001  0.0002
  11.  C 1 (d1)   0.0000 -0.0000 -0.0000 -0.0000  0.0000  0.0000  0.0000  0.0000
  12.  C 1 (d2)  -0.0003 -0.0000  0.0000 -0.0000  0.0000 -0.0003  0.0000  0.0000
  13.  C 1 (d3)   0.0000 -0.0002 -0.0004 -0.0175  0.0006  0.0000 -0.0002  0.0004
  14.  C 1 (d4)  -0.0000  0.0003  0.0001 -0.0119 -0.0003 -0.0000 -0.0003  0.0001
  15.  C 1 (d5)  -0.0000 -0.0001 -0.0001  0.0036  0.0001 -0.0000  0.0001 -0.0001
  16.  C 2 (S)   -0.0000  0.0000  0.0003  0.0089 -0.0011 -0.0000 -0.0000  0.0003
  17.  C 2 (S)   -0.0000 -0.0014 -0.0013  0.0409 -0.0034 -0.0000  0.0014 -0.0013
  18.  C 2 (S)    0.0000 -0.0002  0.0001  0.0109 -0.0001  0.0000  0.0002  0.0001
  19.  C 2 (S)    0.0000  0.0000  0.0000 -0.0011 -0.0000  0.0000 -0.0000  0.0000
  20.  C 2 (px)   0.0104  0.0000 -0.0000  0.0000 -0.0000  0.0104 -0.0000 -0.0000
  21.  C 2 (px)  -0.0003 -0.0000  0.0000  0.0000  0.0000 -0.0003  0.0000  0.0000
  22.  C 2 (py)  -0.0000  0.0030 -0.0002  0.0296 -0.0205 -0.0000  0.0030  0.0002
  23.  C 2 (py)   0.0000 -0.0004 -0.0008 -0.0351  0.0008  0.0000 -0.0004  0.0008
  24.  C 2 (pz)   0.0000 -0.0002 -0.0066  0.0319  0.0085  0.0000  0.0002 -0.0066
  25.  C 2 (pz)  -0.0000  0.0004 -0.0001 -0.0183 -0.0001 -0.0000 -0.0004 -0.0001
  26.  C 2 (d1)  -0.0000  0.0000  0.0000 -0.0000 -0.0000 -0.0000  0.0000  0.0000
  27.  C 2 (d2)   0.0003  0.0000 -0.0000 -0.0000 -0.0000  0.0003 -0.0000 -0.0000
  28.  C 2 (d3)   0.0000 -0.0002 -0.0002 -0.0111  0.0007  0.0000 -0.0002  0.0002
  29.  C 2 (d4)   0.0000  0.0000 -0.0001 -0.0010  0.0001  0.0000 -0.0000 -0.0001
  30.  C 2 (d5)   0.0000 -0.0001 -0.0001  0.0023  0.0001  0.0000  0.0001 -0.0001
  31.  H 3 (S)    0.0000 -0.0130 -0.0118 -0.0004  0.0185  0.0000  0.0043  0.0052
  32.  H 3 (S)    0.0000 -0.0001  0.0001  0.0185 -0.0002  0.0000  0.0004 -0.0003
  33.  H 3 (px)   0.0001  0.0000 -0.0000 -0.0000  0.0000  0.0001 -0.0000 -0.0000
  34.  H 3 (py)   0.0000  0.0002  0.0002 -0.0043 -0.0004  0.0000 -0.0001 -0.0000
  35.  H 3 (pz)  -0.0000  0.0002  0.0003  0.0052 -0.0003 -0.0000  0.0000 -0.0001
  36.  H 4 (S)   -0.0000 -0.0043  0.0052  0.7799  0.0000 -0.0000  0.0130 -0.0118
  37.  H 4 (S)    0.0000 -0.0004 -0.0003  0.0000  0.0009  0.0000  0.0001  0.0001
  38.  H 4 (px)   0.0001  0.0000 -0.0000 -0.0000  0.0000  0.0001 -0.0000 -0.0000
  39.  H 4 (py)  -0.0000 -0.0001  0.0000  0.0130  0.0001 -0.0000  0.0002 -0.0002
  40.  H 4 (pz)  -0.0000 -0.0000 -0.0001 -0.0118  0.0001 -0.0000 -0.0002  0.0003
  41.  H 5 (S)   -0.0000  0.0014  0.0030  0.1281 -0.0170 -0.0000  0.0036 -0.0002
  42.  H 5 (S)   -0.0000 -0.0001 -0.0002 -0.0170  0.0003 -0.0000 -0.0002  0.0003
  43.  H 5 (px)   0.0001  0.0000  0.0000  0.0000 -0.0000  0.0001 -0.0000 -0.0000
  44.  H 5 (py)   0.0000 -0.0000 -0.0001 -0.0036  0.0002  0.0000 -0.0001  0.0000
  45.  H 5 (pz)  -0.0000  0.0001  0.0000  0.0002 -0.0003 -0.0000  0.0000 -0.0000
  46.  H 6 (S)   -0.0000 -0.0036 -0.0002 -0.0606  0.0093 -0.0000 -0.0014  0.0030
  47.  H 6 (S)    0.0000  0.0002  0.0003  0.0093 -0.0007  0.0000  0.0001 -0.0002
  48.  H 6 (px)   0.0001  0.0000  0.0000  0.0000 -0.0000  0.0001 -0.0000 -0.0000
  49.  H 6 (py)  -0.0000 -0.0001 -0.0000 -0.0014  0.0001 -0.0000 -0.0000  0.0001
  50.  H 6 (pz)  -0.0000 -0.0000 -0.0000 -0.0030  0.0002 -0.0000 -0.0001  0.0000

          NAO       41      42      43      44      45      46      47      48
      ---------- ------- ------- ------- ------- ------- ------- ------- -------
   1.  C 1 (S)    0.0089 -0.0011 -0.0000  0.0000 -0.0003  0.0089 -0.0011 -0.0000
   2.  C 1 (S)    0.0409 -0.0034  0.0000 -0.0014  0.0013  0.0409 -0.0034  0.0000
   3.  C 1 (S)    0.0109 -0.0001 -0.0000 -0.0002 -0.0001  0.0109 -0.0001 -0.0000
   4.  C 1 (S)   -0.0011 -0.0000 -0.0000  0.0000 -0.0000 -0.0011 -0.0000 -0.0000
   5.  C 1 (px)   0.0000 -0.0000  0.0104  0.0000 -0.0000  0.0000  0.0000  0.0104
   6.  C 1 (px)  -0.0000  0.0000 -0.0003  0.0000  0.0000 -0.0000 -0.0000 -0.0003
   7.  C 1 (py)  -0.0296  0.0205 -0.0000  0.0030  0.0002  0.0296 -0.0205 -0.0000
   8.  C 1 (py)   0.0351 -0.0008 -0.0000 -0.0004  0.0008 -0.0351  0.0008 -0.0000
   9.  C 1 (pz)  -0.0319 -0.0085 -0.0000  0.0002 -0.0066 -0.0319 -0.0085 -0.0000
  10.  C 1 (pz)   0.0183  0.0001 -0.0000 -0.0004 -0.0001  0.0183  0.0001 -0.0000
  11.  C 1 (d1)  -0.0000  0.0000  0.0000 -0.0000 -0.0000  0.0000 -0.0000  0.0000
  12.  C 1 (d2)   0.0000  0.0000 -0.0003 -0.0000  0.0000 -0.0000 -0.0000 -0.0003
  13.  C 1 (d3)  -0.0111  0.0007  0.0000  0.0002 -0.0002  0.0111 -0.0007  0.0000
  14.  C 1 (d4)  -0.0010  0.0001 -0.0000  0.0000  0.0001 -0.0010  0.0001 -0.0000
  15.  C 1 (d5)   0.0023  0.0001 -0.0000 -0.0001  0.0001  0.0023  0.0001 -0.0000
  16.  C 2 (S)   -0.0057 -0.0132 -0.0000  0.0020 -0.0013 -0.0057 -0.0132 -0.0000
  17.  C 2 (S)    0.5230  0.0143 -0.0000 -0.0116  0.0077  0.5230  0.0143 -0.0000
  18.  C 2 (S)    0.0135  0.0001  0.0000 -0.0003 -0.0001  0.0135  0.0001  0.0000
  19.  C 2 (S)    0.0002  0.0000  0.0000 -0.0000  0.0000  0.0002  0.0000  0.0000
  20.  C 2 (px)   0.0000 -0.0000  0.0104  0.0000 -0.0000 -0.0000  0.0000  0.0104
  21.  C 2 (px)   0.0000  0.0000 -0.0003 -0.0000  0.0000  0.0000 -0.0000 -0.0003
  22.  C 2 (py)   0.6744 -0.0121 -0.0000 -0.0069  0.0149 -0.6744  0.0121 -0.0000
  23.  C 2 (py)  -0.0078  0.0012  0.0000  0.0002 -0.0001  0.0078 -0.0012  0.0000
  24.  C 2 (pz)  -0.4426 -0.0088  0.0000  0.0098  0.0004 -0.4426 -0.0088  0.0000
  25.  C 2 (pz)  -0.0053  0.0002 -0.0000  0.0001  0.0002 -0.0053  0.0002 -0.0000
  26.  C 2 (d1)   0.0000 -0.0000 -0.0000 -0.0000  0.0000 -0.0000  0.0000 -0.0000
  27.  C 2 (d2)  -0.0000 -0.0000  0.0003  0.0000 -0.0000 -0.0000  0.0000  0.0003
  28.  C 2 (d3)  -0.0175  0.0006  0.0000  0.0002 -0.0004  0.0175 -0.0006  0.0000
  29.  C 2 (d4)  -0.0119 -0.0003 -0.0000  0.0003 -0.0001 -0.0119 -0.0003 -0.0000
  30.  C 2 (d5)   0.0036  0.0001  0.0000 -0.0001  0.0001  0.0036  0.0001  0.0000
  31.  H 3 (S)   -0.0606  0.0093 -0.0000  0.0014 -0.0030  0.1281 -0.0170 -0.0000
  32.  H 3 (S)    0.0093 -0.0007  0.0000 -0.0001  0.0002 -0.0170  0.0003  0.0000
  33.  H 3 (px)  -0.0000 -0.0000  0.0001  0.0000 -0.0000 -0.0000  0.0000  0.0001
  34.  H 3 (py)   0.0014 -0.0001  0.0000 -0.0000  0.0001 -0.0036  0.0002  0.0000
  35.  H 3 (pz)   0.0030 -0.0002  0.0000 -0.0001  0.0000 -0.0002  0.0003  0.0000
  36.  H 4 (S)    0.1281 -0.0170  0.0000 -0.0036  0.0002 -0.0606  0.0093  0.0000
  37.  H 4 (S)   -0.0170  0.0003 -0.0000  0.0002 -0.0003  0.0093 -0.0007 -0.0000
  38.  H 4 (px)  -0.0000 -0.0000  0.0001  0.0000 -0.0000 -0.0000  0.0000  0.0001
  39.  H 4 (py)   0.0036 -0.0002 -0.0000 -0.0001  0.0000 -0.0014  0.0001 -0.0000
  40.  H 4 (pz)  -0.0002  0.0003 -0.0000  0.0000 -0.0000  0.0030 -0.0002 -0.0000
  41.  H 5 (S)    0.7799  0.0000 -0.0000 -0.0130  0.0118 -0.0004  0.0185 -0.0000
  42.  H 5 (S)    0.0000  0.0009 -0.0000 -0.0001 -0.0001  0.0185 -0.0002 -0.0000
  43.  H 5 (px)  -0.0000 -0.0000  0.0001  0.0000 -0.0000 -0.0000  0.0000  0.0001
  44.  H 5 (py)  -0.0130 -0.0001  0.0000  0.0002 -0.0002 -0.0043 -0.0004  0.0000
  45.  H 5 (pz)   0.0118 -0.0001 -0.0000 -0.0002  0.0003 -0.0052  0.0003 -0.0000
  46.  H 6 (S)   -0.0004  0.0185 -0.0000 -0.0043 -0.0052  0.7799  0.0000 -0.0000
  47.  H 6 (S)    0.0185 -0.0002  0.0000 -0.0004  0.0003  0.0000  0.0009  0.0000
  48.  H 6 (px)  -0.0000 -0.0000  0.0001  0.0000 -0.0000 -0.0000  0.0000  0.0001
  49.  H 6 (py)   0.0043  0.0004 -0.0000 -0.0001 -0.0000  0.0130  0.0001 -0.0000
  50.  H 6 (pz)  -0.0052  0.0003 -0.0000  0.0000 -0.0001  0.0118 -0.0001 -0.0000

          NAO       49      50
      ---------- ------- -------
   1.  C 1 (S)   -0.0000 -0.0003
   2.  C 1 (S)    0.0014  0.0013
   3.  C 1 (S)    0.0002 -0.0001
   4.  C 1 (S)   -0.0000 -0.0000
   5.  C 1 (px)  -0.0000 -0.0000
   6.  C 1 (px)   0.0000  0.0000
   7.  C 1 (py)   0.0030 -0.0002
   8.  C 1 (py)  -0.0004 -0.0008
   9.  C 1 (pz)  -0.0002 -0.0066
  10.  C 1 (pz)   0.0004 -0.0001
  11.  C 1 (d1)   0.0000  0.0000
  12.  C 1 (d2)   0.0000  0.0000
  13.  C 1 (d3)   0.0002  0.0002
  14.  C 1 (d4)  -0.0000  0.0001
  15.  C 1 (d5)   0.0001  0.0001
  16.  C 2 (S)   -0.0020 -0.0013
  17.  C 2 (S)    0.0116  0.0077
  18.  C 2 (S)    0.0003 -0.0001
  19.  C 2 (S)    0.0000  0.0000
  20.  C 2 (px)  -0.0000 -0.0000
  21.  C 2 (px)   0.0000  0.0000
  22.  C 2 (py)  -0.0069 -0.0149
  23.  C 2 (py)   0.0002  0.0001
  24.  C 2 (pz)  -0.0098  0.0004
  25.  C 2 (pz)  -0.0001  0.0002
  26.  C 2 (d1)  -0.0000 -0.0000
  27.  C 2 (d2)  -0.0000 -0.0000
  28.  C 2 (d3)   0.0002  0.0004
  29.  C 2 (d4)  -0.0003 -0.0001
  30.  C 2 (d5)   0.0001  0.0001
  31.  H 3 (S)    0.0036  0.0002
  32.  H 3 (S)   -0.0002 -0.0003
  33.  H 3 (px)  -0.0000 -0.0000
  34.  H 3 (py)  -0.0001 -0.0000
  35.  H 3 (pz)  -0.0000 -0.0000
  36.  H 4 (S)   -0.0014 -0.0030
  37.  H 4 (S)    0.0001  0.0002
  38.  H 4 (px)  -0.0000 -0.0000
  39.  H 4 (py)  -0.0000 -0.0001
  40.  H 4 (pz)   0.0001  0.0000
  41.  H 5 (S)    0.0043 -0.0052
  42.  H 5 (S)    0.0004  0.0003
  43.  H 5 (px)  -0.0000 -0.0000
  44.  H 5 (py)  -0.0001  0.0000
  45.  H 5 (pz)  -0.0000 -0.0001
  46.  H 6 (S)    0.0130  0.0118
  47.  H 6 (S)    0.0001 -0.0001
  48.  H 6 (px)  -0.0000 -0.0000
  49.  H 6 (py)   0.0002  0.0002
  50.  H 6 (pz)   0.0002  0.0003


 NATURAL BOND ORBITAL ANALYSIS:

                       Occupancies       Lewis Structure    Low   High
           Occ.    -------------------  -----------------   occ   occ
  Cycle   Thresh.   Lewis   Non-Lewis     CR  BD  3C  LP    (L)   (NL)   Dev
 =============================================================================
   1(1)    1.90    15.93090   0.06910      2   6   0   0     0      0    0.04
 -----------------------------------------------------------------------------

 Structure accepted: No low occupancy Lewis orbitals

 --------------------------------------------------------
   Core                      3.99848 ( 99.962% of   4)
   Valence Lewis            11.93243 ( 99.437% of  12)
  ==================       ============================
   Total Lewis              15.93090 ( 99.568% of  16)
  -----------------------------------------------------
   Valence non-Lewis         0.05398 (  0.337% of  16)
   Rydberg non-Lewis         0.01512 (  0.094% of  16)
  ==================       ============================
   Total non-Lewis           0.06910 (  0.432% of  16)
 --------------------------------------------------------


       (Occupancy)   Bond orbital/ Coefficients/ Hybrids
 ---------------------------------------------------------------------------------
     1. (1.99501) BD ( 1) C   1 - C   2  
                ( 50.00%)   0.7071* C   1 s( 42.18%)p 1.37( 57.78%)d 0.00(  0.04%)
                                            0.0000  0.6488 -0.0290 -0.0005  0.0000
                                            0.0000 -0.0000  0.0000 -0.7592 -0.0380
                                            0.0000  0.0000 -0.0000  0.0006  0.0196
                ( 50.00%)   0.7071* C   2 s( 42.18%)p 1.37( 57.78%)d 0.00(  0.04%)
                                            0.0000  0.6488 -0.0290 -0.0005  0.0000
                                            0.0000 -0.0000  0.0000  0.7592  0.0380
                                            0.0000  0.0000  0.0000  0.0006  0.0196
     2. (1.99957) BD ( 2) C   1 - C   2  
                ( 50.00%)   0.7071* C   1 s(  0.00%)p 1.00( 99.94%)d 0.00(  0.06%)
                                            0.0000  0.0000  0.0000  0.0000  0.9992
                                           -0.0321  0.0000  0.0000  0.0000  0.0000
                                            0.0000 -0.0241  0.0000  0.0000  0.0000
                ( 50.00%)   0.7071* C   2 s(  0.00%)p 1.00( 99.94%)d 0.00(  0.06%)
                                            0.0000  0.0000  0.0000  0.0000  0.9992
                                           -0.0321  0.0000  0.0000  0.0000  0.0000
                                            0.0000  0.0241  0.0000  0.0000  0.0000
     3. (1.98446) BD ( 1) C   1 - H   3  
                ( 61.05%)   0.7813* C   1 s( 28.93%)p 2.46( 71.03%)d 0.00(  0.05%)
                                           -0.0002  0.5377  0.0134  0.0003  0.0000
                                            0.0000  0.7069 -0.0037  0.4589  0.0045
                                            0.0000  0.0000  0.0170 -0.0122  0.0036
                ( 38.95%)   0.6241* H   3 s( 99.95%)p 0.00(  0.05%)
                                            0.9998  0.0021  0.0000 -0.0165 -0.0148
     4. (1.98446) BD ( 1) C   1 - H   4  
                ( 61.05%)   0.7813* C   1 s( 28.93%)p 2.46( 71.03%)d 0.00(  0.05%)
                                            0.0002 -0.5377 -0.0134 -0.0003  0.0000
                                            0.0000  0.7069 -0.0037 -0.4589 -0.0045
                                            0.0000  0.0000  0.0170  0.0122 -0.0036
                ( 38.95%)   0.6241* H   4 s( 99.95%)p 0.00(  0.05%)
                                           -0.9998 -0.0021  0.0000 -0.0165  0.0148
     5. (1.98446) BD ( 1) C   2 - H   5  
                ( 61.05%)   0.7813* C   2 s( 28.93%)p 2.46( 71.03%)d 0.00(  0.05%)
                                           -0.0002  0.5377  0.0134  0.0003  0.0000
                                            0.0000  0.7069 -0.0037 -0.4589 -0.0045
                                            0.0000  0.0000 -0.0170 -0.0122  0.0036
                ( 38.95%)   0.6241* H   5 s( 99.95%)p 0.00(  0.05%)
                                            0.9998  0.0021  0.0000 -0.0165  0.0148
     6. (1.98446) BD ( 1) C   2 - H   6  
                ( 61.05%)   0.7813* C   2 s( 28.93%)p 2.46( 71.03%)d 0.00(  0.05%)
                                            0.0002 -0.5377 -0.0134 -0.0003  0.0000
                                            0.0000  0.7069 -0.0037  0.4589  0.0045
                                            0.0000  0.0000 -0.0170  0.0122 -0.0036
                ( 38.95%)   0.6241* H   6 s( 99.95%)p 0.00(  0.05%)
                                           -0.9998 -0.0021  0.0000 -0.0165 -0.0148
     7. (1.99924) CR ( 1) C   1           s(100.00%)p 0.00(  0.00%)
                                            1.0000  0.0002  0.0000  0.0000  0.0000
                                            0.0000 -0.0000  0.0000  0.0002  0.0000
                                            0.0000  0.0000 -0.0000 -0.0000  0.0000
     8. (1.99924) CR ( 1) C   2           s(100.00%)p 0.00(  0.00%)
                                            1.0000  0.0002  0.0000  0.0000  0.0000
                                            0.0000 -0.0000  0.0000 -0.0002 -0.0000
                                            0.0000  0.0000  0.0000 -0.0000  0.0000
     9. (0.00347) RY*( 1) C   1           s(  0.00%)p 1.00( 91.95%)d 0.09(  8.05%)
                                            0.0000 -0.0000 -0.0000 -0.0000  0.0000
                                            0.0000  0.0118  0.9588 -0.0000 -0.0000
                                            0.0000  0.0000 -0.2837  0.0000 -0.0000
    10. (0.00182) RY*( 2) C   1           s( 25.94%)p 2.85( 73.93%)d 0.01(  0.14%)
                                           -0.0000  0.0186  0.5079 -0.0329  0.0000
                                            0.0000  0.0000 -0.0000 -0.0459  0.8586
                                            0.0000  0.0000  0.0000 -0.0296  0.0218
    11. (0.00000) RY*( 3) C   1           s(  0.00%)p 1.00(100.00%)d 0.00(  0.00%)
    12. (0.00000) RY*( 4) C   1           s( 74.03%)p 0.35( 25.97%)d 0.00(  0.00%)
    13. (0.00000) RY*( 5) C   1           s( 99.92%)p 0.00(  0.08%)d 0.00(  0.00%)
    14. (0.00000) RY*( 6) C   1           s(  0.00%)p 0.00(  0.00%)d 1.00(100.00%)
    15. (0.00000) RY*( 7) C   1           s(  0.00%)p 1.00(  0.06%)d99.99( 99.94%)
    16. (0.00000) RY*( 8) C   1           s(  0.00%)p 1.00(  8.11%)d11.33( 91.89%)
    17. (0.00000) RY*( 9) C   1           s(  0.04%)p 1.88(  0.08%)d99.99( 99.88%)
    18. (0.00001) RY*(10) C   1           s(  0.04%)p 1.21(  0.05%)d99.99( 99.91%)
    19. (0.00347) RY*( 1) C   2           s(  0.00%)p 1.00( 91.95%)d 0.09(  8.05%)
                                            0.0000 -0.0000 -0.0000 -0.0000  0.0000
                                            0.0000  0.0118  0.9588  0.0000  0.0000
                                            0.0000  0.0000  0.2837  0.0000 -0.0000
    20. (0.00182) RY*( 2) C   2           s( 25.94%)p 2.85( 73.93%)d 0.01(  0.14%)
                                           -0.0000  0.0186  0.5079 -0.0329 -0.0000
                                           -0.0000  0.0000 -0.0000  0.0459 -0.8586
                                           -0.0000 -0.0000 -0.0000 -0.0296  0.0218
    21. (0.00000) RY*( 3) C   2           s(  0.00%)p 1.00(100.00%)d 0.00(  0.00%)
    22. (0.00000) RY*( 4) C   2           s( 74.03%)p 0.35( 25.97%)d 0.00(  0.00%)
    23. (0.00000) RY*( 5) C   2           s( 99.92%)p 0.00(  0.08%)d 0.00(  0.00%)
    24. (0.00000) RY*( 6) C   2           s(  0.00%)p 0.00(  0.00%)d 1.00(100.00%)
    25. (0.00000) RY*( 7) C   2           s(  0.00%)p 1.00(  0.06%)d99.99( 99.94%)
    26. (0.00000) RY*( 8) C   2           s(  0.00%)p 1.00(  8.11%)d11.33( 91.89%)
    27. (0.00000) RY*( 9) C   2           s(  0.04%)p 1.88(  0.08%)d99.99( 99.88%)
    28. (0.00001) RY*(10) C   2           s(  0.04%)p 1.21(  0.05%)d99.99( 99.91%)
    29. (0.00093) RY*( 1) H   3           s( 98.81%)p 0.01(  1.19%)
                                           -0.0022  0.9940  0.0000 -0.0765  0.0780
    30. (0.00011) RY*( 2) H   3           s(  0.00%)p 1.00(100.00%)
                                            0.0000  0.0000  1.0000  0.0000  0.0000
    31. (0.00008) RY*( 3) H   3           s(  1.08%)p91.77( 98.92%)
    32. (0.00001) RY*( 4) H   3           s(  0.16%)p99.99( 99.84%)
    33. (0.00093) RY*( 1) H   4           s( 98.81%)p 0.01(  1.19%)
                                           -0.0022  0.9940  0.0000  0.0765  0.0780
    34. (0.00011) RY*( 2) H   4           s(  0.00%)p 1.00(100.00%)
                                            0.0000  0.0000  1.0000  0.0000  0.0000
    35. (0.00008) RY*( 3) H   4           s(  1.08%)p91.77( 98.92%)
    36. (0.00001) RY*( 4) H   4           s(  0.16%)p99.99( 99.84%)
    37. (0.00093) RY*( 1) H   5           s( 98.81%)p 0.01(  1.19%)
                                           -0.0022  0.9940  0.0000 -0.0765 -0.0780
    38. (0.00011) RY*( 2) H   5           s(  0.00%)p 1.00(100.00%)
                                            0.0000  0.0000  1.0000  0.0000  0.0000
    39. (0.00008) RY*( 3) H   5           s(  1.08%)p91.77( 98.92%)
    40. (0.00001) RY*( 4) H   5           s(  0.16%)p99.99( 99.84%)
    41. (0.00093) RY*( 1) H   6           s( 98.81%)p 0.01(  1.19%)
                                           -0.0022  0.9940  0.0000  0.0765 -0.0780
    42. (0.00011) RY*( 2) H   6           s(  0.00%)p 1.00(100.00%)
                                            0.0000  0.0000  1.0000  0.0000  0.0000
    43. (0.00008) RY*( 3) H   6           s(  1.08%)p91.77( 98.92%)
    44. (0.00001) RY*( 4) H   6           s(  0.16%)p99.99( 99.84%)
    45. (0.00631) BD*( 1) C   1 - C   2  
                ( 50.00%)   0.7071* C   1 s( 42.18%)p 1.37( 57.78%)d 0.00(  0.04%)
                                            0.0000  0.6488 -0.0290 -0.0005  0.0000
                                            0.0000 -0.0000  0.0000 -0.7592 -0.0380
                                            0.0000  0.0000 -0.0000  0.0006  0.0196
                ( 50.00%)  -0.7071* C   2 s( 42.18%)p 1.37( 57.78%)d 0.00(  0.04%)
                                            0.0000  0.6488 -0.0290 -0.0005  0.0000
                                            0.0000 -0.0000  0.0000  0.7592  0.0380
                                            0.0000  0.0000  0.0000  0.0006  0.0196
    46. (0.00000) BD*( 2) C   1 - C   2  
                ( 50.00%)   0.7071* C   1 s(  0.00%)p 1.00( 99.94%)d 0.00(  0.06%)
                ( 50.00%)  -0.7071* C   2 s(  0.00%)p 1.00( 99.94%)d 0.00(  0.06%)
    47. (0.01192) BD*( 1) C   1 - H   3  
                ( 38.95%)   0.6241* C   1 s( 28.93%)p 2.46( 71.03%)d 0.00(  0.05%)
                                            0.0002 -0.5377 -0.0134 -0.0003 -0.0000
                                           -0.0000 -0.7069  0.0037 -0.4589 -0.0045
                                           -0.0000 -0.0000 -0.0170  0.0122 -0.0036
                ( 61.05%)  -0.7813* H   3 s( 99.95%)p 0.00(  0.05%)
                                           -0.9998 -0.0021 -0.0000  0.0165  0.0148
    48. (0.01192) BD*( 1) C   1 - H   4  
                ( 38.95%)   0.6241* C   1 s( 28.93%)p 2.46( 71.03%)d 0.00(  0.05%)
                                           -0.0002  0.5377  0.0134  0.0003 -0.0000
                                           -0.0000 -0.7069  0.0037  0.4589  0.0045
                                           -0.0000 -0.0000 -0.0170 -0.0122  0.0036
                ( 61.05%)  -0.7813* H   4 s( 99.95%)p 0.00(  0.05%)
                                            0.9998  0.0021 -0.0000  0.0165 -0.0148
    49. (0.01192) BD*( 1) C   2 - H   5  
                ( 38.95%)   0.6241* C   2 s( 28.93%)p 2.46( 71.03%)d 0.00(  0.05%)
                                            0.0002 -0.5377 -0.0134 -0.0003 -0.0000
                                           -0.0000 -0.7069  0.0037  0.4589  0.0045
                                           -0.0000 -0.0000  0.0170  0.0122 -0.0036
                ( 61.05%)  -0.7813* H   5 s( 99.95%)p 0.00(  0.05%)
                                           -0.9998 -0.0021 -0.0000  0.0165 -0.0148
    50. (0.01192) BD*( 1) C   2 - H   6  
                ( 38.95%)   0.6241* C   2 s( 28.93%)p 2.46( 71.03%)d 0.00(  0.05%)
                                           -0.0002  0.5377  0.0134  0.0003 -0.0000
                                           -0.0000 -0.7069  0.0037 -0.4589 -0.0045
                                           -0.0000 -0.0000  0.0170 -0.0122  0.0036
                ( 61.05%)  -0.7813* H   6 s( 99.95%)p 0.00(  0.05%)
                                            0.9998  0.0021 -0.0000  0.0165  0.0148


 NHO Directionality and "Bond Bending" (deviations from line of nuclear centers)

         [Thresholds for printing:  angular deviation  >  1.0 degree]
                                    hybrid p-character > 25.0%
                                    orbital occupancy  >  0.10e

                                Line of Centers        Hybrid 1              Hybrid 2
                                ---------------  -------------------   ------------------
                NBO               Theta   Phi    Theta   Phi    Dev    Theta   Phi    Dev
 ========================================================================================
     2. BD (   2) C   1 - C   2   180.0    0.0    90.0    0.0  90.0     90.0    0.0  90.0
     3. BD (   1) C   1 - H   3    50.3   90.0    56.6   90.0   6.3      --     --    --
     4. BD (   1) C   1 - H   4    50.3  270.0    56.6  270.0   6.3      --     --    --
     5. BD (   1) C   2 - H   5   129.7   90.0   123.4   90.0   6.3      --     --    --
     6. BD (   1) C   2 - H   6   129.7  270.0   123.4  270.0   6.3      --     --    --


 Second Order Perturbation Theory Analysis of Fock Matrix in NBO Basis

     Threshold for printing:   0.50 kcal/mol
                                                                              E(2)  E(j)-E(i) F(i,j)
         Donor NBO (i)                     Acceptor NBO (j)                 kcal/mol   a.u.    a.u. 
 ===================================================================================================

 within unit  1
   1. BD (   1) C   1 - C   2        / 47. BD*(   1) C   1 - H   3            1.46    1.25    0.038
   1. BD (   1) C   1 - C   2        / 48. BD*(   1) C   1 - H   4            1.46    1.25    0.038
   1. BD (   1) C   1 - C   2        / 49. BD*(   1) C   2 - H   5            1.46    1.25    0.038
   1. BD (   1) C   1 - C   2        / 50. BD*(   1) C   2 - H   6            1.46    1.25    0.038
   3. BD (   1) C   1 - H   3        / 19. RY*(   1) C   2                    1.24    1.51    0.039
   3. BD (   1) C   1 - H   3        / 20. RY*(   2) C   2                    0.83    1.17    0.028
   3. BD (   1) C   1 - H   3        / 45. BD*(   1) C   1 - C   2            1.59    1.22    0.039
   3. BD (   1) C   1 - H   3        / 50. BD*(   1) C   2 - H   6            5.19    1.00    0.064
   4. BD (   1) C   1 - H   4        / 19. RY*(   1) C   2                    1.24    1.51    0.039
   4. BD (   1) C   1 - H   4        / 20. RY*(   2) C   2                    0.83    1.17    0.028
   4. BD (   1) C   1 - H   4        / 45. BD*(   1) C   1 - C   2            1.59    1.22    0.039
   4. BD (   1) C   1 - H   4        / 49. BD*(   1) C   2 - H   5            5.19    1.00    0.064
   5. BD (   1) C   2 - H   5        /  9. RY*(   1) C   1                    1.24    1.51    0.039
   5. BD (   1) C   2 - H   5        / 10. RY*(   2) C   1                    0.83    1.17    0.028
   5. BD (   1) C   2 - H   5        / 45. BD*(   1) C   1 - C   2            1.59    1.22    0.039
   5. BD (   1) C   2 - H   5        / 48. BD*(   1) C   1 - H   4            5.19    1.00    0.064
   6. BD (   1) C   2 - H   6        /  9. RY*(   1) C   1                    1.24    1.51    0.039
   6. BD (   1) C   2 - H   6        / 10. RY*(   2) C   1                    0.83    1.17    0.028
   6. BD (   1) C   2 - H   6        / 45. BD*(   1) C   1 - C   2            1.59    1.22    0.039
   6. BD (   1) C   2 - H   6        / 47. BD*(   1) C   1 - H   3            5.19    1.00    0.064
   7. CR (   1) C   1                / 20. RY*(   2) C   2                    3.24   10.71    0.166
   7. CR (   1) C   1                / 45. BD*(   1) C   1 - C   2            0.67   10.76    0.076
   7. CR (   1) C   1                / 49. BD*(   1) C   2 - H   5            1.12   10.54    0.097
   7. CR (   1) C   1                / 50. BD*(   1) C   2 - H   6            1.12   10.54    0.097
   8. CR (   1) C   2                / 10. RY*(   2) C   1                    3.24   10.71    0.166
   8. CR (   1) C   2                / 45. BD*(   1) C   1 - C   2            0.67   10.76    0.076
   8. CR (   1) C   2                / 47. BD*(   1) C   1 - H   3            1.12   10.54    0.097
   8. CR (   1) C   2                / 48. BD*(   1) C   1 - H   4            1.12   10.54    0.097


 Natural Bond Orbitals (Summary):

                                                            Principal Delocalizations
           NBO                        Occupancy    Energy   (geminal,vicinal,remote)
 ====================================================================================
 Molecular unit  1  (C2H4)
     1. BD (   1) C   1 - C   2          1.99501    -0.75767  47(g),48(g),49(g),50(g)
     2. BD (   2) C   1 - C   2          1.99957    -0.27004   
     3. BD (   1) C   1 - H   3          1.98446    -0.51123  50(v),45(g),19(v),20(v)
     4. BD (   1) C   1 - H   4          1.98446    -0.51123  49(v),45(g),19(v),20(v)
     5. BD (   1) C   2 - H   5          1.98446    -0.51123  48(v),45(g),9(v),10(v)
     6. BD (   1) C   2 - H   6          1.98446    -0.51123  47(v),45(g),9(v),10(v)
     7. CR (   1) C   1                  1.99924   -10.05155  20(v),49(v),50(v),45(g)
     8. CR (   1) C   2                  1.99924   -10.05155  10(v),47(v),48(v),45(g)
     9. RY*(   1) C   1                  0.00347     0.99847   
    10. RY*(   2) C   1                  0.00182     0.66185   
    11. RY*(   3) C   1                  0.00000     0.58264   
    12. RY*(   4) C   1                  0.00000     0.95446   
    13. RY*(   5) C   1                  0.00000     4.02312   
    14. RY*(   6) C   1                  0.00000     1.84407   
    15. RY*(   7) C   1                  0.00000     2.00376   
    16. RY*(   8) C   1                  0.00000     2.60362   
    17. RY*(   9) C   1                  0.00000     2.15623   
    18. RY*(  10) C   1                  0.00001     2.54683   
    19. RY*(   1) C   2                  0.00347     0.99847   
    20. RY*(   2) C   2                  0.00182     0.66185   
    21. RY*(   3) C   2                  0.00000     0.58264   
    22. RY*(   4) C   2                  0.00000     0.95446   
    23. RY*(   5) C   2                  0.00000     4.02312   
    24. RY*(   6) C   2                  0.00000     1.84407   
    25. RY*(   7) C   2                  0.00000     2.00376   
    26. RY*(   8) C   2                  0.00000     2.60362   
    27. RY*(   9) C   2                  0.00000     2.15623   
    28. RY*(  10) C   2                  0.00001     2.54683   
    29. RY*(   1) H   3                  0.00093     0.63059   
    30. RY*(   2) H   3                  0.00011     2.21512   
    31. RY*(   3) H   3                  0.00008     2.43866   
    32. RY*(   4) H   3                  0.00001     2.99808   
    33. RY*(   1) H   4                  0.00093     0.63059   
    34. RY*(   2) H   4                  0.00011     2.21512   
    35. RY*(   3) H   4                  0.00008     2.43866   
    36. RY*(   4) H   4                  0.00001     2.99808   
    37. RY*(   1) H   5                  0.00093     0.63059   
    38. RY*(   2) H   5                  0.00011     2.21512   
    39. RY*(   3) H   5                  0.00008     2.43866   
    40. RY*(   4) H   5                  0.00001     2.99808   
    41. RY*(   1) H   6                  0.00093     0.63059   
    42. RY*(   2) H   6                  0.00011     2.21512   
    43. RY*(   3) H   6                  0.00008     2.43866   
    44. RY*(   4) H   6                  0.00001     2.99808   
    45. BD*(   1) C   1 - C   2          0.00631     0.70794   
    46. BD*(   2) C   1 - C   2          0.00000     0.04811   
    47. BD*(   1) C   1 - H   3          0.01192     0.49142   
    48. BD*(   1) C   1 - H   4          0.01192     0.49142   
    49. BD*(   1) C   2 - H   5          0.01192     0.49142   
    50. BD*(   1) C   2 - H   6          0.01192     0.49142   
       -------------------------------
              Total Lewis   15.93090  ( 99.5682%)
        Valence non-Lewis    0.05398  (  0.3374%)
        Rydberg non-Lewis    0.01512  (  0.0945%)
       -------------------------------
            Total unit  1   16.00000  (100.0000%)
           Charge unit  1    0.00000
 Variable Step   Value    
 -------- ---- -----------
     6       3    2.332916
 ---------------------------------------------------------------------------------------------------
                            Z-MATRIX (ANGSTROMS AND DEGREES)
   CD    Cent   Atom    N1       Length/X        N2       Alpha/Y        N3        Beta/Z          J
 ---------------------------------------------------------------------------------------------------
      1      1  C 
      2      2  C        1   1.321406(     1)
      3      3  H        1   1.083410(     2)      2  133.666(     6)
      4      4  H        1   1.083410(     3)      2  133.666(     7)      3  180.000(    10)      0
      5      5  H        2   1.083410(     4)      1  133.666(     8)      3   -0.000(    11)      0
      6      6  H        2   1.083410(     5)      1  133.666(     9)      3 -180.000(    12)      0
 ---------------------------------------------------------------------------------------------------
                         Z-Matrix orientation:                         
 ---------------------------------------------------------------------
 Center     Atomic      Atomic             Coordinates (Angstroms)
 Number     Number       Type             X           Y           Z
 ---------------------------------------------------------------------
      1          6           0        0.000000    0.000000    0.000000
      2          6           0        0.000000    0.000000    1.321406
      3          1           0        0.783710    0.000000   -0.748047
      4          1           0       -0.783710   -0.000000   -0.748047
      5          1           0        0.783710    0.000000    2.069453
      6          1           0       -0.783710   -0.000000    2.069453
 ---------------------------------------------------------------------
                    Distance matrix (angstroms):
                    1          2          3          4          5
     1  C    0.000000
     2  C    1.321406   0.000000
     3  H    1.083410   2.212880   0.000000
     4  H    1.083410   2.212880   1.567420   0.000000
     5  H    2.212880   1.083410   2.817501   3.224146   0.000000
     6  H    2.212880   1.083410   3.224146   2.817501   1.567420
                    6
     6  H    0.000000
 Stoichiometry    C2H4
 Framework group  D2H[C2"(C.C),SG(H4)]
 Deg. of freedom     3
 Full point group                 D2H     NOp   8
 Largest Abelian subgroup         D2H     NOp   8
 Largest concise Abelian subgroup D2      NOp   4
                         Standard orientation:                         
 ---------------------------------------------------------------------
 Center     Atomic      Atomic             Coordinates (Angstroms)
 Number     Number       Type             X           Y           Z
 ---------------------------------------------------------------------
      1          6           0       -0.000000    0.000000    0.660703
      2          6           0        0.000000    0.000000   -0.660703
      3          1           0        0.000000    0.783710    1.408750
      4          1           0       -0.000000   -0.783710    1.408750
      5          1           0        0.000000    0.783710   -1.408750
      6          1           0       -0.000000   -0.783710   -1.408750
 ---------------------------------------------------------------------
 Rotational constants (GHZ):         204.1084824          27.3516313          24.1194902
 Standard basis: 6-31G(d,p) (6D, 7F)
 There are    12 symmetry adapted cartesian basis functions of AG  symmetry.
 There are     2 symmetry adapted cartesian basis functions of B1G symmetry.
 There are     4 symmetry adapted cartesian basis functions of B2G symmetry.
 There are     7 symmetry adapted cartesian basis functions of B3G symmetry.
 There are     2 symmetry adapted cartesian basis functions of AU  symmetry.
 There are    12 symmetry adapted cartesian basis functions of B1U symmetry.
 There are     7 symmetry adapted cartesian basis functions of B2U symmetry.
 There are     4 symmetry adapted cartesian basis functions of B3U symmetry.
 There are    12 symmetry adapted basis functions of AG  symmetry.
 There are     2 symmetry adapted basis functions of B1G symmetry.
 There are     4 symmetry adapted basis functions of B2G symmetry.
 There are     7 symmetry adapted basis functions of B3G symmetry.
 There are     2 symmetry adapted basis functions of AU  symmetry.
 There are    12 symmetry adapted basis functions of B1U symmetry.
 There are     7 symmetry adapted basis functions of B2U symmetry.
 There are     4 symmetry adapted basis functions of B3U symmetry.
    50 basis functions,    84 primitive gaussians,    50 cartesian basis functions
     8 alpha electrons        8 beta electrons
       nuclear repulsion energy        33.2575928743 Hartrees.
 NAtoms=    6 NActive=    6 NUniq=    2 SFac= 4.00D+00 NAtFMM=   60 NAOKFM=F Big=F
 Integral buffers will be    131072 words long.
 Raffenetti 2 integral format.
 Two-electron integral symmetry is turned on.
 One-electron integrals computed using PRISM.
 NBasis=    50 RedAO= T EigKep=  6.36D-03  NBF=    12     2     4     7     2    12     7     4
 NBsUse=    50 1.00D-06 EigRej= -1.00D+00 NBFU=    12     2     4     7     2    12     7     4
 Initial guess from the checkpoint file:  "ethylene-rigidscan-bent-inc-M-B3LYP.chk"
 B after Tr=     0.000000    0.000000   -0.000000
         Rot=    1.000000   -0.000000    0.000000   -0.000000 Ang=   0.00 deg.
 Initial guess orbital symmetries:
       Occupied  (AG) (B1U) (AG) (B1U) (AG) (B2U) (B3G) (B3U)
       Virtual   (B2G) (B2U) (AG) (B1U) (B3G) (B1U) (AG) (B2U)
                 (B3U) (B2G) (B1U) (AG) (B2U) (B3G) (B1U) (AG)
                 (B3G) (B1U) (B3U) (B1G) (AU) (AG) (AG) (B2U) (B1U)
                 (B2G) (B2U) (B3G) (B1G) (B3U) (B1U) (B3G) (AU)
                 (AG) (B2G) (AG) (B1U) (B1U) (B2U) (B3G) (AG) (B1U)
 ExpMin= 1.61D-01 ExpMax= 3.05D+03 ExpMxC= 4.57D+02 IAcc=2 IRadAn=         4 AccDes= 0.00D+00
 Harris functional with IExCor=  402 and IRadAn=       4 diagonalized for initial guess.
 HarFok:  IExCor=  402 AccDes= 0.00D+00 IRadAn=         4 IDoV= 1 UseB2=F ITyADJ=14
 ICtDFT=  3500011 ScaDFX=  1.000000  1.000000  1.000000  1.000000
 FoFCou: FMM=F IPFlag=           0 FMFlag=      100000 FMFlg1=           0
         NFxFlg=           0 DoJE=T BraDBF=F KetDBF=T FulRan=T
         wScrn=  0.000000 ICntrl=       500 IOpCl=  0 I1Cent=   200000004 NGrid=           0
         NMat0=    1 NMatS0=      1 NMatT0=    0 NMatD0=    1 NMtDS0=    0 NMtDT0=    0
 Petite list used in FoFCou.
 Keep R1 ints in memory in symmetry-blocked form, NReq=7790938.
 Requested convergence on RMS density matrix=1.00D-08 within 128 cycles.
 Requested convergence on MAX density matrix=1.00D-06.
 Requested convergence on             energy=1.00D-06.
 No special actions if energy rises.
 Integral accuracy reduced to 1.0D-05 until final iterations.
 Initial convergence to 1.0D-05 achieved.  Increase integral accuracy.
 SCF Done:  E(RB3LYP) =  -78.5630188359     A.U. after    8 cycles
            NFock=  8  Conv=0.44D-08     -V/T= 2.0100

 **********************************************************************

            Population analysis using the SCF density.

 **********************************************************************

 Orbital symmetries:
       Occupied  (AG) (B1U) (AG) (B1U) (AG) (B2U) (B3G) (B3U)
       Virtual   (B2G) (B2U) (B1U) (AG) (B3G) (B1U) (AG) (B2U)
                 (B3U) (B2G) (B1U) (AG) (B2U) (B3G) (B1U) (B3G)
                 (AG) (B1U) (B3U) (B1G) (AU) (AG) (AG) (B2U) (B1U)
                 (B2G) (B2U) (B1G) (B3G) (B1U) (B3U) (B3G) (AU)
                 (AG) (B2G) (B1U) (AG) (B2U) (B1U) (B3G) (AG) (B1U)
 The electronic state is 1-AG.
 Alpha  occ. eigenvalues --  -10.19155 -10.19060  -0.75492  -0.60865  -0.46957
 Alpha  occ. eigenvalues --   -0.42464  -0.31807  -0.27176
 Alpha virt. eigenvalues --    0.01271   0.12411   0.13411   0.13969   0.25235
 Alpha virt. eigenvalues --    0.35736   0.47654   0.52011   0.54516   0.63258
 Alpha virt. eigenvalues --    0.71443   0.75433   0.82670   0.84702   0.94478
 Alpha virt. eigenvalues --    0.95073   0.95300   1.09336   1.34324   1.42442
 Alpha virt. eigenvalues --    1.58018   1.77104   1.88111   1.88652   2.01388
 Alpha virt. eigenvalues --    2.02810   2.27044   2.34786   2.37051   2.41484
 Alpha virt. eigenvalues --    2.44712   2.51481   2.55955   2.71443   2.83787
 Alpha virt. eigenvalues --    3.18233   3.20375   3.32061   3.38555   4.04926
 Alpha virt. eigenvalues --    4.25240   4.68242
          Condensed to atoms (all electrons):
               1          2          3          4          5          6
     1  C    4.790697   0.711680   0.379154   0.379154  -0.026214  -0.026214
     2  C    0.711680   4.790697  -0.026214  -0.026214   0.379154   0.379154
     3  H    0.379154  -0.026214   0.631815  -0.086617  -0.007123   0.004857
     4  H    0.379154  -0.026214  -0.086617   0.631815   0.004857  -0.007123
     5  H   -0.026214   0.379154  -0.007123   0.004857   0.631815  -0.086617
     6  H   -0.026214   0.379154   0.004857  -0.007123  -0.086617   0.631815
 Mulliken charges:
               1
     1  C   -0.208256
     2  C   -0.208256
     3  H    0.104128
     4  H    0.104128
     5  H    0.104128
     6  H    0.104128
 Sum of Mulliken charges =  -0.00000
 Mulliken charges with hydrogens summed into heavy atoms:
               1
     1  C   -0.000000
     2  C   -0.000000
 Electronic spatial extent (au):  <R**2>=             84.6625
 Charge=             -0.0000 electrons
 Dipole moment (field-independent basis, Debye):
    X=             -0.0000    Y=              0.0000    Z=              0.0000  Tot=              0.0000
 Quadrupole moment (field-independent basis, Debye-Ang):
   XX=            -14.8996   YY=            -13.5910   ZZ=            -10.2926
   XY=              0.0000   XZ=             -0.0000   YZ=             -0.0000
 Traceless Quadrupole moment (field-independent basis, Debye-Ang):
   XX=             -1.9719   YY=             -0.6632   ZZ=              2.6351
   XY=              0.0000   XZ=             -0.0000   YZ=             -0.0000
 Octapole moment (field-independent basis, Debye-Ang**2):
  XXX=             -0.0000  YYY=             -0.0000  ZZZ=              0.0000  XYY=             -0.0000
  XXY=             -0.0000  XXZ=             -0.0000  XZZ=             -0.0000  YZZ=             -0.0000
  YYZ=              0.0000  XYZ=             -0.0000
 Hexadecapole moment (field-independent basis, Debye-Ang**3):
 XXXX=            -15.2823 YYYY=            -25.7079 ZZZZ=            -65.9066 XXXY=             -0.0000
 XXXZ=              0.0000 YYYX=             -0.0000 YYYZ=              0.0000 ZZZX=              0.0000
 ZZZY=              0.0000 XXYY=             -7.0563 XXZZ=            -15.6365 YYZZ=            -15.1106
 XXYZ=              0.0000 YYXZ=              0.0000 ZZXY=              0.0000
 N-N= 3.325759287434D+01 E-N=-2.478061874692D+02  KE= 7.778561833940D+01
 Symmetry AG   KE= 3.740810916747D+01
 Symmetry B1G  KE= 8.085174529145D-34
 Symmetry B2G  KE= 1.791318126584D-32
 Symmetry B3G  KE= 2.083111718250D+00
 Symmetry AU   KE= 9.695895894667D-34
 Symmetry B1U  KE= 3.425292261161D+01
 Symmetry B2U  KE= 1.933148818967D+00
 Symmetry B3U  KE= 2.108326023111D+00
 ******************************Gaussian NBO Version 3.1******************************
             N A T U R A L   A T O M I C   O R B I T A L   A N D
          N A T U R A L   B O N D   O R B I T A L   A N A L Y S I S
 ******************************Gaussian NBO Version 3.1******************************

       /RESON  / : Allow strongly delocalized NBO set
       /DMNAO  / : Print the NAO density matrix
       /BNDIDX / : Print bond indices based on the NAO density matrix
       /MULORB / : Print Mulliken populations by orbital and atom

 Analyzing the SCF density

 Job title: Title Card Required                                             

 Storage needed:      7784 in NPA,     10201 in NBO (2147483420 available)


 Input atomic orbitals, gross Mulliken populations:

  AO  Atom No lang  Mulliken Population    Atom No      Total
 -------------------------------------------------------------------------------
   1    C  1  S        1.9916881
   2    C  1  S        0.7069676
   3    C  1  px       0.5571384
   4    C  1  py       0.7310303
   5    C  1  pz       0.7676437
   6    C  1  S        0.5426627
   7    C  1  px       0.4329760
   8    C  1  py       0.2945565
   9    C  1  pz       0.1986210
  10    C  1  dxx     -0.0256134
  11    C  1  dxz     -0.0143157
  12    C  1  dzz      0.0031479
  13    C  1  dxy      0.0000000
  14    C  1  dyy      0.0046870
  15    C  1  dyz      0.0170659
                                             C  1      6.2082559
  16    C  2  S        1.9916881
  17    C  2  S        0.7069676
  18    C  2  px       0.5571384
  19    C  2  py       0.7310303
  20    C  2  pz       0.7676437
  21    C  2  S        0.5426627
  22    C  2  px       0.4329760
  23    C  2  py       0.2945565
  24    C  2  pz       0.1986210
  25    C  2  dxx     -0.0256134
  26    C  2  dxz     -0.0143157
  27    C  2  dzz      0.0031479
  28    C  2  dxy      0.0000000
  29    C  2  dyy      0.0046870
  30    C  2  dyz      0.0170659
                                             C  2      6.2082559
  31    H  3  S        0.5330188
  32    H  3  S        0.3492470
  33    H  3  px       0.0025993
  34    H  3  py       0.0061175
  35    H  3  pz       0.0048895
                                             H  3      0.8958721
  36    H  4  S        0.5330188
  37    H  4  S        0.3492470
  38    H  4  px       0.0025993
  39    H  4  py       0.0061175
  40    H  4  pz       0.0048895
                                             H  4      0.8958721
  41    H  5  S        0.5330188
  42    H  5  S        0.3492470
  43    H  5  px       0.0025993
  44    H  5  py       0.0061175
  45    H  5  pz       0.0048895
                                             H  5      0.8958721
  46    H  6  S        0.5330188
  47    H  6  S        0.3492470
  48    H  6  px       0.0025993
  49    H  6  py       0.0061175
  50    H  6  pz       0.0048895
                                             H  6      0.8958721

 Total number of electrons:   16.000000


 Mayer-Mulliken atom-atom bond order matrix:                                   

     Atom    1       2       3       4       5       6
     ---- ------  ------  ------  ------  ------  ------
   1.  C  0.0000  2.0604  0.9506  0.9506  0.0001  0.0001
   2.  C  2.0604  0.0000  0.0001  0.0001  0.9506  0.9506
   3.  H  0.9506  0.0001  0.0000 -0.0246  0.0052  0.0153
   4.  H  0.9506  0.0001 -0.0246  0.0000  0.0153  0.0052
   5.  H  0.0001  0.9506  0.0052  0.0153  0.0000 -0.0246
   6.  H  0.0001  0.9506  0.0153  0.0052 -0.0246  0.0000


 Mayer-Mulliken valencies by atom:                                             

     Atom    1
     ---- ------
   1.  C  3.9617
   2.  C  3.9617
   3.  H  0.9465
   4.  H  0.9465
   5.  H  0.9465
   6.  H  0.9465
 GSVD:  LWork=        1156 too small for GESVD, short by        1316 words or        1316 for optimal perf.


 NATURAL POPULATIONS:  Natural atomic orbital occupancies 
                                                          
   NAO  Atom  No  lang   Type(AO)    Occupancy      Energy
 ----------------------------------------------------------
     1    C    1  S      Cor( 1S)     1.99924     -10.05629
     2    C    1  S      Val( 2S)     1.03705      -0.21189
     3    C    1  S      Ryd( 3S)     0.00198       1.01844
     4    C    1  S      Ryd( 4S)     0.00000       4.04681
     5    C    1  px     Val( 2p)     0.99851      -0.11034
     6    C    1  px     Ryd( 3p)     0.00073       0.57714
     7    C    1  py     Val( 2p)     1.22320      -0.05070
     8    C    1  py     Ryd( 3p)     0.00314       0.77951
     9    C    1  pz     Val( 2p)     1.17679      -0.02316
    10    C    1  pz     Ryd( 3p)     0.00222       0.61977
    11    C    1  dxy    Ryd( 3d)     0.00000       1.82978
    12    C    1  dxz    Ryd( 3d)     0.00054       2.01878
    13    C    1  dyz    Ryd( 3d)     0.00097       2.81532
    14    C    1  dx2y2  Ryd( 3d)     0.00029       2.10355
    15    C    1  dz2    Ryd( 3d)     0.00046       2.63420

    16    C    2  S      Cor( 1S)     1.99924     -10.05629
    17    C    2  S      Val( 2S)     1.03705      -0.21189
    18    C    2  S      Ryd( 3S)     0.00198       1.01844
    19    C    2  S      Ryd( 4S)     0.00000       4.04681
    20    C    2  px     Val( 2p)     0.99851      -0.11034
    21    C    2  px     Ryd( 3p)     0.00073       0.57714
    22    C    2  py     Val( 2p)     1.22320      -0.05070
    23    C    2  py     Ryd( 3p)     0.00314       0.77951
    24    C    2  pz     Val( 2p)     1.17679      -0.02316
    25    C    2  pz     Ryd( 3p)     0.00222       0.61977
    26    C    2  dxy    Ryd( 3d)     0.00000       1.82978
    27    C    2  dxz    Ryd( 3d)     0.00054       2.01878
    28    C    2  dyz    Ryd( 3d)     0.00097       2.81532
    29    C    2  dx2y2  Ryd( 3d)     0.00029       2.10355
    30    C    2  dz2    Ryd( 3d)     0.00046       2.63420

    31    H    3  S      Val( 1S)     0.77555       0.09150
    32    H    3  S      Ryd( 2S)     0.00123       0.60672
    33    H    3  px     Ryd( 2p)     0.00011       2.21408
    34    H    3  py     Ryd( 2p)     0.00025       2.77485
    35    H    3  pz     Ryd( 2p)     0.00031       2.70026

    36    H    4  S      Val( 1S)     0.77555       0.09150
    37    H    4  S      Ryd( 2S)     0.00123       0.60672
    38    H    4  px     Ryd( 2p)     0.00011       2.21408
    39    H    4  py     Ryd( 2p)     0.00025       2.77485
    40    H    4  pz     Ryd( 2p)     0.00031       2.70026

    41    H    5  S      Val( 1S)     0.77555       0.09150
    42    H    5  S      Ryd( 2S)     0.00123       0.60672
    43    H    5  px     Ryd( 2p)     0.00011       2.21408
    44    H    5  py     Ryd( 2p)     0.00025       2.77485
    45    H    5  pz     Ryd( 2p)     0.00031       2.70026

    46    H    6  S      Val( 1S)     0.77555       0.09150
    47    H    6  S      Ryd( 2S)     0.00123       0.60672
    48    H    6  px     Ryd( 2p)     0.00011       2.21408
    49    H    6  py     Ryd( 2p)     0.00025       2.77485
    50    H    6  pz     Ryd( 2p)     0.00031       2.70026


 Summary of Natural Population Analysis:                  
                                                          
                                       Natural Population 
                Natural  -----------------------------------------------
    Atom  No    Charge         Core      Valence    Rydberg      Total
 -----------------------------------------------------------------------
      C    1   -0.44512      1.99924     4.43555    0.01033     6.44512
      C    2   -0.44512      1.99924     4.43555    0.01033     6.44512
      H    3    0.22256      0.00000     0.77555    0.00189     0.77744
      H    4    0.22256      0.00000     0.77555    0.00189     0.77744
      H    5    0.22256      0.00000     0.77555    0.00189     0.77744
      H    6    0.22256      0.00000     0.77555    0.00189     0.77744
 =======================================================================
   * Total *   -0.00000      3.99849    11.97329    0.02822    16.00000

                                 Natural Population      
 --------------------------------------------------------
   Core                       3.99849 ( 99.9622% of   4)
   Valence                   11.97329 ( 99.7774% of  12)
   Natural Minimal Basis     15.97178 ( 99.8236% of  16)
   Natural Rydberg Basis      0.02822 (  0.1764% of  16)
 --------------------------------------------------------

    Atom  No          Natural Electron Configuration
 ----------------------------------------------------------------------------
      C    1      [core]2S( 1.04)2p( 3.40)3p( 0.01)
      C    2      [core]2S( 1.04)2p( 3.40)3p( 0.01)
      H    3            1S( 0.78)
      H    4            1S( 0.78)
      H    5            1S( 0.78)
      H    6            1S( 0.78)


 Wiberg bond index matrix in the NAO basis:                                    

     Atom    1       2       3       4       5       6
     ---- ------  ------  ------  ------  ------  ------
   1.  C  0.0000  2.0431  0.9218  0.9218  0.0069  0.0069
   2.  C  2.0431  0.0000  0.0069  0.0069  0.9218  0.9218
   3.  H  0.9218  0.0069  0.0000  0.0014  0.0046  0.0180
   4.  H  0.9218  0.0069  0.0014  0.0000  0.0180  0.0046
   5.  H  0.0069  0.9218  0.0046  0.0180  0.0000  0.0014
   6.  H  0.0069  0.9218  0.0180  0.0046  0.0014  0.0000


 Wiberg bond index, Totals by atom:                                            

     Atom    1
     ---- ------
   1.  C  3.9007
   2.  C  3.9007
   3.  H  0.9528
   4.  H  0.9528
   5.  H  0.9528
   6.  H  0.9528


 Atom-atom overlap-weighted NAO bond order:                                    

     Atom    1       2       3       4       5       6
     ---- ------  ------  ------  ------  ------  ------
   1.  C  0.0000  1.4066  0.7569  0.7569  0.0146  0.0146
   2.  C  1.4066  0.0000  0.0146  0.0146  0.7569  0.7569
   3.  H  0.7569  0.0146  0.0000 -0.0116 -0.0048  0.0042
   4.  H  0.7569  0.0146 -0.0116  0.0000  0.0042 -0.0048
   5.  H  0.0146  0.7569 -0.0048  0.0042  0.0000 -0.0116
   6.  H  0.0146  0.7569  0.0042 -0.0048 -0.0116  0.0000


 Atom-atom overlap-weighted NAO bond order, Totals by atom:                    

     Atom    1
     ---- ------
   1.  C  2.9496
   2.  C  2.9496
   3.  H  0.7594
   4.  H  0.7594
   5.  H  0.7594
   6.  H  0.7594


 MO bond order:                                                                

     Atom    1       2       3       4       5       6
     ---- ------  ------  ------  ------  ------  ------
   1.  C  0.0000  1.1031  1.6179  0.3619  0.0541  0.0381
   2.  C  1.1031  0.0000  0.1226  0.0631  0.7235 -0.5743
   3.  H  1.6179  0.1226  0.0000  0.0660 -0.0463  0.0977
   4.  H  0.3619  0.0631  0.0660  0.0000  0.0977 -0.0484
   5.  H  0.0541  0.7235 -0.0463  0.0977  0.0000  0.0415
   6.  H  0.0381 -0.5743  0.0977 -0.0484  0.0415  0.0000


 MO atomic valencies:                                                          

     Atom    1
     ---- ------
   1.  C  3.1751
   2.  C  1.4379
   3.  H  1.8579
   4.  H  0.5403
   5.  H  0.8705
   6.  H -0.4454


 NAO density matrix:                                                           

          NAO        1       2       3       4       5       6       7       8
      ---------- ------- ------- ------- ------- ------- ------- ------- -------
   1.  C 1 (S)    1.9992 -0.0000  0.0000  0.0000  0.0000 -0.0000 -0.0000  0.0000
   2.  C 1 (S)   -0.0000  1.0370 -0.0000 -0.0000  0.0000  0.0000  0.0000 -0.0000
   3.  C 1 (S)    0.0000 -0.0000  0.0020  0.0000  0.0000 -0.0000  0.0000 -0.0000
   4.  C 1 (S)    0.0000 -0.0000  0.0000  0.0000  0.0000 -0.0000  0.0000  0.0000
   5.  C 1 (px)   0.0000  0.0000  0.0000  0.0000  0.9985 -0.0270 -0.0000  0.0000
   6.  C 1 (px)  -0.0000  0.0000 -0.0000 -0.0000 -0.0270  0.0007  0.0000 -0.0000
   7.  C 1 (py)  -0.0000  0.0000  0.0000  0.0000 -0.0000  0.0000  1.2232  0.0028
   8.  C 1 (py)   0.0000 -0.0000 -0.0000  0.0000  0.0000 -0.0000  0.0028  0.0031
   9.  C 1 (pz)   0.0064  0.1185  0.0396  0.0007 -0.0000 -0.0000  0.0000 -0.0000
  10.  C 1 (pz)   0.0031 -0.0194  0.0018 -0.0000  0.0000 -0.0000 -0.0000  0.0000
  11.  C 1 (d1)  -0.0000  0.0000 -0.0000 -0.0000  0.0000 -0.0000 -0.0000  0.0000
  12.  C 1 (d2)  -0.0000 -0.0000 -0.0000 -0.0000 -0.0232  0.0006 -0.0000 -0.0000
  13.  C 1 (d3)  -0.0000  0.0000  0.0000  0.0000 -0.0000  0.0000  0.0287 -0.0009
  14.  C 1 (d4)   0.0015 -0.0126 -0.0004 -0.0000  0.0000 -0.0000 -0.0000  0.0000
  15.  C 1 (d5)  -0.0024  0.0195 -0.0003 -0.0000  0.0000 -0.0000  0.0000 -0.0000
  16.  C 2 (S)    0.0001 -0.0045  0.0128  0.0003  0.0000 -0.0000 -0.0000 -0.0000
  17.  C 2 (S)   -0.0045  0.4125 -0.0014 -0.0013 -0.0000  0.0000  0.0000 -0.0000
  18.  C 2 (S)    0.0128 -0.0014  0.0019 -0.0000 -0.0000  0.0000  0.0000  0.0000
  19.  C 2 (S)    0.0003 -0.0013 -0.0000 -0.0000 -0.0000  0.0000 -0.0000 -0.0000
  20.  C 2 (px)   0.0000  0.0000  0.0000  0.0000  0.9985 -0.0270 -0.0000  0.0000
  21.  C 2 (px)   0.0000  0.0000 -0.0000 -0.0000 -0.0270  0.0007 -0.0000 -0.0000
  22.  C 2 (py)   0.0000  0.0000  0.0000  0.0000 -0.0000  0.0000  0.2005  0.0615
  23.  C 2 (py)  -0.0000  0.0000  0.0000  0.0000  0.0000 -0.0000  0.0615 -0.0002
  24.  C 2 (pz)   0.0114  0.5227 -0.0382  0.0006  0.0000 -0.0000 -0.0000 -0.0000
  25.  C 2 (pz)  -0.0229 -0.0034 -0.0017 -0.0000  0.0000 -0.0000  0.0000  0.0000
  26.  C 2 (d1)   0.0000 -0.0000  0.0000 -0.0000  0.0000 -0.0000  0.0000  0.0000
  27.  C 2 (d2)  -0.0000 -0.0000  0.0000  0.0000  0.0232 -0.0006  0.0000  0.0000
  28.  C 2 (d3)   0.0000 -0.0000  0.0000 -0.0000  0.0000 -0.0000  0.0140 -0.0016
  29.  C 2 (d4)  -0.0002  0.0003 -0.0004  0.0000  0.0000 -0.0000 -0.0000  0.0000
  30.  C 2 (d5)  -0.0026  0.0146 -0.0003 -0.0000 -0.0000  0.0000 -0.0000  0.0000
  31.  H 3 (S)   -0.0050  0.5172  0.0143  0.0002  0.0000 -0.0000  0.6712 -0.0058
  32.  H 3 (S)   -0.0132  0.0163  0.0003  0.0000 -0.0000  0.0000 -0.0175  0.0011
  33.  H 3 (px)  -0.0000 -0.0000  0.0000  0.0000  0.0104 -0.0003  0.0000  0.0000
  34.  H 3 (py)   0.0020 -0.0119 -0.0004 -0.0000 -0.0000  0.0000 -0.0047  0.0002
  35.  H 3 (pz)   0.0013 -0.0074  0.0001 -0.0000  0.0000  0.0000 -0.0170  0.0001
  36.  H 4 (S)   -0.0050  0.5172  0.0143  0.0002  0.0000 -0.0000 -0.6712  0.0058
  37.  H 4 (S)   -0.0132  0.0163  0.0003  0.0000 -0.0000 -0.0000  0.0175 -0.0011
  38.  H 4 (px)  -0.0000 -0.0000  0.0000  0.0000  0.0104 -0.0003  0.0000  0.0000
  39.  H 4 (py)  -0.0020  0.0119  0.0004  0.0000  0.0000 -0.0000 -0.0047  0.0002
  40.  H 4 (pz)   0.0013 -0.0074  0.0001 -0.0000  0.0000 -0.0000  0.0170 -0.0001
  41.  H 5 (S)    0.0098  0.0450  0.0131 -0.0008 -0.0000  0.0000 -0.0326  0.0346
  42.  H 5 (S)   -0.0007 -0.0049  0.0002 -0.0000 -0.0000  0.0000  0.0201 -0.0010
  43.  H 5 (px)   0.0000  0.0000  0.0000  0.0000  0.0104 -0.0003  0.0000  0.0000
  44.  H 5 (py)   0.0000 -0.0016 -0.0003  0.0000  0.0000 -0.0000  0.0025 -0.0003
  45.  H 5 (pz)  -0.0003  0.0014 -0.0001 -0.0000  0.0000 -0.0000 -0.0005  0.0009
  46.  H 6 (S)    0.0098  0.0450  0.0131 -0.0008 -0.0000  0.0000  0.0326 -0.0346
  47.  H 6 (S)   -0.0007 -0.0049  0.0002 -0.0000  0.0000 -0.0000 -0.0201  0.0010
  48.  H 6 (px)   0.0000  0.0000  0.0000  0.0000  0.0104 -0.0003  0.0000  0.0000
  49.  H 6 (py)  -0.0000  0.0016  0.0003 -0.0000 -0.0000  0.0000  0.0025 -0.0003
  50.  H 6 (pz)  -0.0003  0.0014 -0.0001 -0.0000  0.0000 -0.0000  0.0005 -0.0009

          NAO        9      10      11      12      13      14      15      16
      ---------- ------- ------- ------- ------- ------- ------- ------- -------
   1.  C 1 (S)    0.0064  0.0031 -0.0000 -0.0000 -0.0000  0.0015 -0.0024  0.0001
   2.  C 1 (S)    0.1185 -0.0194  0.0000 -0.0000  0.0000 -0.0126  0.0195 -0.0045
   3.  C 1 (S)    0.0396  0.0018 -0.0000 -0.0000  0.0000 -0.0004 -0.0003  0.0128
   4.  C 1 (S)    0.0007 -0.0000 -0.0000 -0.0000  0.0000 -0.0000 -0.0000  0.0003
   5.  C 1 (px)  -0.0000  0.0000  0.0000 -0.0232 -0.0000  0.0000  0.0000  0.0000
   6.  C 1 (px)  -0.0000 -0.0000 -0.0000  0.0006  0.0000 -0.0000 -0.0000 -0.0000
   7.  C 1 (py)   0.0000 -0.0000 -0.0000 -0.0000  0.0287 -0.0000  0.0000 -0.0000
   8.  C 1 (py)  -0.0000  0.0000  0.0000 -0.0000 -0.0009  0.0000 -0.0000 -0.0000
   9.  C 1 (pz)   1.1768  0.0242 -0.0000 -0.0000 -0.0000 -0.0138 -0.0078 -0.0114
  10.  C 1 (pz)   0.0242  0.0022 -0.0000 -0.0000  0.0000 -0.0001 -0.0005  0.0229
  11.  C 1 (d1)  -0.0000 -0.0000 -0.0000 -0.0000 -0.0000 -0.0000  0.0000 -0.0000
  12.  C 1 (d2)  -0.0000 -0.0000 -0.0000  0.0005  0.0000 -0.0000 -0.0000 -0.0000
  13.  C 1 (d3)  -0.0000  0.0000 -0.0000  0.0000  0.0010 -0.0000  0.0000  0.0000
  14.  C 1 (d4)  -0.0138 -0.0001 -0.0000 -0.0000 -0.0000  0.0003 -0.0001 -0.0002
  15.  C 1 (d5)  -0.0078 -0.0005  0.0000 -0.0000  0.0000 -0.0001  0.0005 -0.0026
  16.  C 2 (S)   -0.0114  0.0229 -0.0000 -0.0000  0.0000 -0.0002 -0.0026  1.9992
  17.  C 2 (S)   -0.5227  0.0034  0.0000  0.0000 -0.0000  0.0003  0.0146 -0.0000
  18.  C 2 (S)    0.0382  0.0017 -0.0000  0.0000 -0.0000 -0.0004 -0.0003  0.0000
  19.  C 2 (S)   -0.0006  0.0000 -0.0000  0.0000 -0.0000  0.0000 -0.0000 -0.0000
  20.  C 2 (px)  -0.0000  0.0000  0.0000 -0.0232 -0.0000  0.0000  0.0000 -0.0000
  21.  C 2 (px)   0.0000 -0.0000 -0.0000  0.0006  0.0000 -0.0000 -0.0000  0.0000
  22.  C 2 (py)   0.0000 -0.0000  0.0000  0.0000 -0.0140 -0.0000 -0.0000 -0.0000
  23.  C 2 (py)   0.0000  0.0000 -0.0000 -0.0000  0.0016 -0.0000  0.0000  0.0000
  24.  C 2 (pz)  -0.5184 -0.0479  0.0000 -0.0000  0.0000  0.0006  0.0127 -0.0064
  25.  C 2 (pz)  -0.0479 -0.0012  0.0000 -0.0000 -0.0000  0.0005  0.0004 -0.0031
  26.  C 2 (d1)   0.0000  0.0000 -0.0000 -0.0000  0.0000  0.0000 -0.0000  0.0000
  27.  C 2 (d2)  -0.0000  0.0000  0.0000 -0.0005 -0.0000  0.0000  0.0000 -0.0000
  28.  C 2 (d3)   0.0000  0.0000 -0.0000 -0.0000  0.0008  0.0000  0.0000  0.0000
  29.  C 2 (d4)  -0.0006 -0.0005  0.0000 -0.0000 -0.0000  0.0000 -0.0000  0.0015
  30.  C 2 (d5)  -0.0127 -0.0004  0.0000  0.0000 -0.0000 -0.0000  0.0004 -0.0024
  31.  H 3 (S)    0.4488  0.0006 -0.0000 -0.0000  0.0180 -0.0105  0.0064  0.0098
  32.  H 3 (S)    0.0151 -0.0002  0.0000  0.0000 -0.0008 -0.0003  0.0002 -0.0007
  33.  H 3 (px)  -0.0000  0.0000  0.0000 -0.0002 -0.0000  0.0000  0.0000 -0.0000
  34.  H 3 (py)  -0.0108 -0.0001  0.0000  0.0000 -0.0002  0.0002 -0.0001  0.0000
  35.  H 3 (pz)   0.0005  0.0003  0.0000  0.0000 -0.0005  0.0001 -0.0001  0.0003
  36.  H 4 (S)    0.4488  0.0006  0.0000  0.0000 -0.0180 -0.0105  0.0064  0.0098
  37.  H 4 (S)    0.0151 -0.0002 -0.0000 -0.0000  0.0008 -0.0003  0.0002 -0.0007
  38.  H 4 (px)  -0.0000  0.0000  0.0000 -0.0002 -0.0000  0.0000  0.0000 -0.0000
  39.  H 4 (py)   0.0108  0.0001  0.0000 -0.0000 -0.0002 -0.0002  0.0001 -0.0000
  40.  H 4 (pz)   0.0005  0.0003 -0.0000 -0.0000  0.0005  0.0001 -0.0001  0.0003
  41.  H 5 (S)   -0.0359  0.0177  0.0000  0.0000 -0.0114 -0.0007  0.0028 -0.0050
  42.  H 5 (S)   -0.0066  0.0004 -0.0000  0.0000  0.0008  0.0001  0.0000 -0.0132
  43.  H 5 (px)   0.0000  0.0000 -0.0000 -0.0002 -0.0000  0.0000  0.0000  0.0000
  44.  H 5 (py)  -0.0002 -0.0004 -0.0000 -0.0000  0.0001  0.0000 -0.0001  0.0020
  45.  H 5 (pz)  -0.0067 -0.0001  0.0000 -0.0000 -0.0003  0.0001  0.0001 -0.0013
  46.  H 6 (S)   -0.0359  0.0177 -0.0000  0.0000  0.0114 -0.0007  0.0028 -0.0050
  47.  H 6 (S)   -0.0066  0.0004  0.0000 -0.0000 -0.0008  0.0001  0.0000 -0.0132
  48.  H 6 (px)   0.0000  0.0000 -0.0000 -0.0002 -0.0000  0.0000  0.0000  0.0000
  49.  H 6 (py)   0.0002  0.0004 -0.0000  0.0000  0.0001 -0.0000  0.0001 -0.0020
  50.  H 6 (pz)  -0.0067 -0.0001 -0.0000 -0.0000  0.0003  0.0001  0.0001 -0.0013

          NAO       17      18      19      20      21      22      23      24
      ---------- ------- ------- ------- ------- ------- ------- ------- -------
   1.  C 1 (S)   -0.0045  0.0128  0.0003  0.0000  0.0000  0.0000 -0.0000  0.0114
   2.  C 1 (S)    0.4125 -0.0014 -0.0013  0.0000  0.0000  0.0000  0.0000  0.5227
   3.  C 1 (S)   -0.0014  0.0019 -0.0000  0.0000 -0.0000  0.0000  0.0000 -0.0382
   4.  C 1 (S)   -0.0013 -0.0000 -0.0000  0.0000 -0.0000  0.0000  0.0000  0.0006
   5.  C 1 (px)  -0.0000 -0.0000 -0.0000  0.9985 -0.0270 -0.0000  0.0000  0.0000
   6.  C 1 (px)   0.0000  0.0000  0.0000 -0.0270  0.0007  0.0000 -0.0000 -0.0000
   7.  C 1 (py)   0.0000  0.0000 -0.0000 -0.0000 -0.0000  0.2005  0.0615 -0.0000
   8.  C 1 (py)  -0.0000  0.0000 -0.0000  0.0000 -0.0000  0.0615 -0.0002 -0.0000
   9.  C 1 (pz)  -0.5227  0.0382 -0.0006 -0.0000  0.0000  0.0000  0.0000 -0.5184
  10.  C 1 (pz)   0.0034  0.0017  0.0000  0.0000 -0.0000 -0.0000  0.0000 -0.0479
  11.  C 1 (d1)   0.0000 -0.0000 -0.0000  0.0000 -0.0000  0.0000 -0.0000  0.0000
  12.  C 1 (d2)   0.0000  0.0000  0.0000 -0.0232  0.0006  0.0000 -0.0000 -0.0000
  13.  C 1 (d3)  -0.0000 -0.0000 -0.0000 -0.0000  0.0000 -0.0140  0.0016  0.0000
  14.  C 1 (d4)   0.0003 -0.0004  0.0000  0.0000 -0.0000 -0.0000 -0.0000  0.0006
  15.  C 1 (d5)   0.0146 -0.0003 -0.0000  0.0000 -0.0000 -0.0000  0.0000  0.0127
  16.  C 2 (S)   -0.0000  0.0000 -0.0000 -0.0000  0.0000 -0.0000  0.0000 -0.0064
  17.  C 2 (S)    1.0370 -0.0000  0.0000 -0.0000 -0.0000  0.0000 -0.0000 -0.1185
  18.  C 2 (S)   -0.0000  0.0020 -0.0000 -0.0000  0.0000 -0.0000 -0.0000 -0.0396
  19.  C 2 (S)    0.0000 -0.0000  0.0000 -0.0000  0.0000 -0.0000 -0.0000 -0.0007
  20.  C 2 (px)  -0.0000 -0.0000 -0.0000  0.9985 -0.0270 -0.0000  0.0000 -0.0000
  21.  C 2 (px)  -0.0000  0.0000  0.0000 -0.0270  0.0007 -0.0000 -0.0000  0.0000
  22.  C 2 (py)   0.0000 -0.0000 -0.0000 -0.0000 -0.0000  1.2232  0.0028  0.0000
  23.  C 2 (py)  -0.0000 -0.0000 -0.0000  0.0000 -0.0000  0.0028  0.0031  0.0000
  24.  C 2 (pz)  -0.1185 -0.0396 -0.0007 -0.0000  0.0000  0.0000  0.0000  1.1768
  25.  C 2 (pz)   0.0194 -0.0018  0.0000  0.0000 -0.0000  0.0000 -0.0000  0.0242
  26.  C 2 (d1)  -0.0000  0.0000  0.0000  0.0000 -0.0000  0.0000  0.0000 -0.0000
  27.  C 2 (d2)   0.0000 -0.0000 -0.0000  0.0232 -0.0006  0.0000  0.0000 -0.0000
  28.  C 2 (d3)  -0.0000 -0.0000 -0.0000  0.0000 -0.0000 -0.0287  0.0009  0.0000
  29.  C 2 (d4)  -0.0126 -0.0004 -0.0000 -0.0000  0.0000 -0.0000 -0.0000  0.0138
  30.  C 2 (d5)   0.0195 -0.0003 -0.0000 -0.0000  0.0000  0.0000 -0.0000  0.0078
  31.  H 3 (S)    0.0450  0.0131 -0.0008  0.0000 -0.0000 -0.0326  0.0346  0.0359
  32.  H 3 (S)   -0.0049  0.0002 -0.0000 -0.0000  0.0000  0.0201 -0.0010  0.0066
  33.  H 3 (px)   0.0000 -0.0000 -0.0000  0.0104 -0.0003  0.0000  0.0000 -0.0000
  34.  H 3 (py)  -0.0016 -0.0003  0.0000 -0.0000  0.0000  0.0025 -0.0003  0.0002
  35.  H 3 (pz)  -0.0014  0.0001  0.0000  0.0000 -0.0000  0.0005 -0.0009 -0.0067
  36.  H 4 (S)    0.0450  0.0131 -0.0008  0.0000  0.0000  0.0326 -0.0346  0.0359
  37.  H 4 (S)   -0.0049  0.0002 -0.0000 -0.0000  0.0000 -0.0201  0.0010  0.0066
  38.  H 4 (px)   0.0000 -0.0000 -0.0000  0.0104 -0.0003  0.0000  0.0000 -0.0000
  39.  H 4 (py)   0.0016  0.0003 -0.0000  0.0000 -0.0000  0.0025 -0.0003 -0.0002
  40.  H 4 (pz)  -0.0014  0.0001  0.0000  0.0000 -0.0000 -0.0005  0.0009 -0.0067
  41.  H 5 (S)    0.5172  0.0143  0.0002  0.0000 -0.0000  0.6712 -0.0058 -0.4488
  42.  H 5 (S)    0.0163  0.0003  0.0000 -0.0000  0.0000 -0.0175  0.0011 -0.0151
  43.  H 5 (px)  -0.0000 -0.0000 -0.0000  0.0104 -0.0003 -0.0000  0.0000  0.0000
  44.  H 5 (py)  -0.0119 -0.0004 -0.0000  0.0000  0.0000 -0.0047  0.0002  0.0108
  45.  H 5 (pz)   0.0074 -0.0001  0.0000  0.0000 -0.0000  0.0170 -0.0001  0.0005
  46.  H 6 (S)    0.5172  0.0143  0.0002 -0.0000 -0.0000 -0.6712  0.0058 -0.4488
  47.  H 6 (S)    0.0163  0.0003  0.0000  0.0000 -0.0000  0.0175 -0.0011 -0.0151
  48.  H 6 (px)  -0.0000 -0.0000 -0.0000  0.0104 -0.0003 -0.0000  0.0000  0.0000
  49.  H 6 (py)   0.0119  0.0004  0.0000 -0.0000  0.0000 -0.0047  0.0002 -0.0108
  50.  H 6 (pz)   0.0074 -0.0001  0.0000  0.0000 -0.0000 -0.0170  0.0001  0.0005

          NAO       25      26      27      28      29      30      31      32
      ---------- ------- ------- ------- ------- ------- ------- ------- -------
   1.  C 1 (S)   -0.0229  0.0000 -0.0000  0.0000 -0.0002 -0.0026 -0.0050 -0.0132
   2.  C 1 (S)   -0.0034 -0.0000 -0.0000 -0.0000  0.0003  0.0146  0.5172  0.0163
   3.  C 1 (S)   -0.0017  0.0000  0.0000  0.0000 -0.0004 -0.0003  0.0143  0.0003
   4.  C 1 (S)   -0.0000 -0.0000  0.0000 -0.0000  0.0000 -0.0000  0.0002  0.0000
   5.  C 1 (px)   0.0000  0.0000  0.0232  0.0000  0.0000 -0.0000  0.0000 -0.0000
   6.  C 1 (px)  -0.0000 -0.0000 -0.0006 -0.0000 -0.0000  0.0000 -0.0000  0.0000
   7.  C 1 (py)   0.0000  0.0000  0.0000  0.0140 -0.0000 -0.0000  0.6712 -0.0175
   8.  C 1 (py)   0.0000  0.0000  0.0000 -0.0016  0.0000  0.0000 -0.0058  0.0011
   9.  C 1 (pz)  -0.0479  0.0000 -0.0000  0.0000 -0.0006 -0.0127  0.4488  0.0151
  10.  C 1 (pz)  -0.0012  0.0000  0.0000  0.0000 -0.0005 -0.0004  0.0006 -0.0002
  11.  C 1 (d1)   0.0000 -0.0000  0.0000 -0.0000  0.0000  0.0000 -0.0000  0.0000
  12.  C 1 (d2)  -0.0000 -0.0000 -0.0005 -0.0000 -0.0000  0.0000 -0.0000  0.0000
  13.  C 1 (d3)  -0.0000  0.0000 -0.0000  0.0008 -0.0000 -0.0000  0.0180 -0.0008
  14.  C 1 (d4)   0.0005  0.0000  0.0000  0.0000  0.0000 -0.0000 -0.0105 -0.0003
  15.  C 1 (d5)   0.0004 -0.0000  0.0000  0.0000 -0.0000  0.0004  0.0064  0.0002
  16.  C 2 (S)   -0.0031  0.0000 -0.0000  0.0000  0.0015 -0.0024  0.0098 -0.0007
  17.  C 2 (S)    0.0194 -0.0000  0.0000 -0.0000 -0.0126  0.0195  0.0450 -0.0049
  18.  C 2 (S)   -0.0018  0.0000 -0.0000 -0.0000 -0.0004 -0.0003  0.0131  0.0002
  19.  C 2 (S)    0.0000  0.0000 -0.0000 -0.0000 -0.0000 -0.0000 -0.0008 -0.0000
  20.  C 2 (px)   0.0000  0.0000  0.0232  0.0000 -0.0000 -0.0000  0.0000 -0.0000
  21.  C 2 (px)  -0.0000 -0.0000 -0.0006 -0.0000  0.0000  0.0000 -0.0000  0.0000
  22.  C 2 (py)   0.0000  0.0000  0.0000 -0.0287 -0.0000  0.0000 -0.0326  0.0201
  23.  C 2 (py)  -0.0000  0.0000  0.0000  0.0009 -0.0000 -0.0000  0.0346 -0.0010
  24.  C 2 (pz)   0.0242 -0.0000 -0.0000  0.0000  0.0138  0.0078  0.0359  0.0066
  25.  C 2 (pz)   0.0022 -0.0000  0.0000 -0.0000  0.0001  0.0005 -0.0177 -0.0004
  26.  C 2 (d1)  -0.0000  0.0000  0.0000  0.0000 -0.0000 -0.0000  0.0000 -0.0000
  27.  C 2 (d2)   0.0000  0.0000  0.0005  0.0000 -0.0000 -0.0000  0.0000 -0.0000
  28.  C 2 (d3)  -0.0000  0.0000  0.0000  0.0010  0.0000  0.0000  0.0114 -0.0008
  29.  C 2 (d4)   0.0001 -0.0000 -0.0000  0.0000  0.0003 -0.0001 -0.0007  0.0001
  30.  C 2 (d5)   0.0005 -0.0000 -0.0000  0.0000 -0.0001  0.0005  0.0028  0.0000
  31.  H 3 (S)   -0.0177  0.0000  0.0000  0.0114 -0.0007  0.0028  0.7755 -0.0000
  32.  H 3 (S)   -0.0004 -0.0000 -0.0000 -0.0008  0.0001  0.0000 -0.0000  0.0012
  33.  H 3 (px)   0.0000  0.0000  0.0002  0.0000 -0.0000 -0.0000  0.0000 -0.0000
  34.  H 3 (py)   0.0004  0.0000 -0.0000 -0.0001  0.0000 -0.0001 -0.0121 -0.0002
  35.  H 3 (pz)  -0.0001 -0.0000  0.0000 -0.0003 -0.0001 -0.0001 -0.0128  0.0002
  36.  H 4 (S)   -0.0177 -0.0000 -0.0000 -0.0114 -0.0007  0.0028  0.0048  0.0247
  37.  H 4 (S)   -0.0004  0.0000 -0.0000  0.0008  0.0001  0.0000  0.0247 -0.0002
  38.  H 4 (px)   0.0000  0.0000  0.0002  0.0000 -0.0000 -0.0000  0.0000 -0.0000
  39.  H 4 (py)  -0.0004 -0.0000  0.0000 -0.0001 -0.0000  0.0001  0.0062  0.0004
  40.  H 4 (pz)  -0.0001  0.0000  0.0000  0.0003 -0.0001 -0.0001  0.0066 -0.0004
  41.  H 5 (S)   -0.0006  0.0000  0.0000 -0.0180 -0.0105  0.0064 -0.0660  0.0097
  42.  H 5 (S)    0.0002  0.0000 -0.0000  0.0008 -0.0003  0.0002  0.0097 -0.0010
  43.  H 5 (px)   0.0000  0.0000  0.0002  0.0000  0.0000 -0.0000  0.0000 -0.0000
  44.  H 5 (py)   0.0001  0.0000 -0.0000  0.0002  0.0002 -0.0001  0.0006 -0.0001
  45.  H 5 (pz)   0.0003  0.0000  0.0000 -0.0005 -0.0001  0.0001 -0.0037  0.0003
  46.  H 6 (S)   -0.0006 -0.0000  0.0000  0.0180 -0.0105  0.0064  0.1319 -0.0173
  47.  H 6 (S)    0.0002 -0.0000  0.0000 -0.0008 -0.0003  0.0002 -0.0173  0.0004
  48.  H 6 (px)   0.0000  0.0000  0.0002  0.0000  0.0000 -0.0000  0.0000 -0.0000
  49.  H 6 (py)  -0.0001  0.0000 -0.0000  0.0002 -0.0002  0.0001  0.0034 -0.0002
  50.  H 6 (pz)   0.0003 -0.0000  0.0000  0.0005 -0.0001  0.0001  0.0009 -0.0004

          NAO       33      34      35      36      37      38      39      40
      ---------- ------- ------- ------- ------- ------- ------- ------- -------
   1.  C 1 (S)   -0.0000  0.0020  0.0013 -0.0050 -0.0132 -0.0000 -0.0020  0.0013
   2.  C 1 (S)   -0.0000 -0.0119 -0.0074  0.5172  0.0163 -0.0000  0.0119 -0.0074
   3.  C 1 (S)    0.0000 -0.0004  0.0001  0.0143  0.0003  0.0000  0.0004  0.0001
   4.  C 1 (S)    0.0000 -0.0000 -0.0000  0.0002  0.0000  0.0000  0.0000 -0.0000
   5.  C 1 (px)   0.0104 -0.0000  0.0000  0.0000 -0.0000  0.0104  0.0000  0.0000
   6.  C 1 (px)  -0.0003  0.0000  0.0000 -0.0000 -0.0000 -0.0003 -0.0000 -0.0000
   7.  C 1 (py)   0.0000 -0.0047 -0.0170 -0.6712  0.0175  0.0000 -0.0047  0.0170
   8.  C 1 (py)   0.0000  0.0002  0.0001  0.0058 -0.0011  0.0000  0.0002 -0.0001
   9.  C 1 (pz)  -0.0000 -0.0108  0.0005  0.4488  0.0151 -0.0000  0.0108  0.0005
  10.  C 1 (pz)   0.0000 -0.0001  0.0003  0.0006 -0.0002  0.0000  0.0001  0.0003
  11.  C 1 (d1)   0.0000  0.0000  0.0000  0.0000 -0.0000  0.0000  0.0000 -0.0000
  12.  C 1 (d2)  -0.0002  0.0000  0.0000  0.0000 -0.0000 -0.0002 -0.0000 -0.0000
  13.  C 1 (d3)  -0.0000 -0.0002 -0.0005 -0.0180  0.0008 -0.0000 -0.0002  0.0005
  14.  C 1 (d4)   0.0000  0.0002  0.0001 -0.0105 -0.0003  0.0000 -0.0002  0.0001
  15.  C 1 (d5)   0.0000 -0.0001 -0.0001  0.0064  0.0002  0.0000  0.0001 -0.0001
  16.  C 2 (S)   -0.0000  0.0000  0.0003  0.0098 -0.0007 -0.0000 -0.0000  0.0003
  17.  C 2 (S)    0.0000 -0.0016 -0.0014  0.0450 -0.0049  0.0000  0.0016 -0.0014
  18.  C 2 (S)   -0.0000 -0.0003  0.0001  0.0131  0.0002 -0.0000  0.0003  0.0001
  19.  C 2 (S)   -0.0000  0.0000  0.0000 -0.0008 -0.0000 -0.0000 -0.0000  0.0000
  20.  C 2 (px)   0.0104 -0.0000  0.0000  0.0000 -0.0000  0.0104  0.0000  0.0000
  21.  C 2 (px)  -0.0003  0.0000 -0.0000  0.0000  0.0000 -0.0003 -0.0000 -0.0000
  22.  C 2 (py)   0.0000  0.0025  0.0005  0.0326 -0.0201  0.0000  0.0025 -0.0005
  23.  C 2 (py)   0.0000 -0.0003 -0.0009 -0.0346  0.0010  0.0000 -0.0003  0.0009
  24.  C 2 (pz)  -0.0000  0.0002 -0.0067  0.0359  0.0066 -0.0000 -0.0002 -0.0067
  25.  C 2 (pz)   0.0000  0.0004 -0.0001 -0.0177 -0.0004  0.0000 -0.0004 -0.0001
  26.  C 2 (d1)   0.0000  0.0000 -0.0000 -0.0000  0.0000  0.0000 -0.0000  0.0000
  27.  C 2 (d2)   0.0002 -0.0000  0.0000 -0.0000 -0.0000  0.0002  0.0000  0.0000
  28.  C 2 (d3)   0.0000 -0.0001 -0.0003 -0.0114  0.0008  0.0000 -0.0001  0.0003
  29.  C 2 (d4)  -0.0000  0.0000 -0.0001 -0.0007  0.0001 -0.0000 -0.0000 -0.0001
  30.  C 2 (d5)  -0.0000 -0.0001 -0.0001  0.0028  0.0000 -0.0000  0.0001 -0.0001
  31.  H 3 (S)    0.0000 -0.0121 -0.0128  0.0048  0.0247  0.0000  0.0062  0.0066
  32.  H 3 (S)   -0.0000 -0.0002  0.0002  0.0247 -0.0002 -0.0000  0.0004 -0.0004
  33.  H 3 (px)   0.0001 -0.0000  0.0000 -0.0000 -0.0000  0.0001  0.0000  0.0000
  34.  H 3 (py)  -0.0000  0.0002  0.0001 -0.0062 -0.0004 -0.0000 -0.0002 -0.0000
  35.  H 3 (pz)   0.0000  0.0001  0.0003  0.0066 -0.0004  0.0000  0.0000 -0.0002
  36.  H 4 (S)   -0.0000 -0.0062  0.0066  0.7755  0.0000 -0.0000  0.0121 -0.0128
  37.  H 4 (S)   -0.0000 -0.0004 -0.0004  0.0000  0.0012 -0.0000  0.0002  0.0002
  38.  H 4 (px)   0.0001 -0.0000  0.0000 -0.0000 -0.0000  0.0001  0.0000  0.0000
  39.  H 4 (py)   0.0000 -0.0002  0.0000  0.0121  0.0002  0.0000  0.0002 -0.0001
  40.  H 4 (pz)   0.0000 -0.0000 -0.0002 -0.0128  0.0002  0.0000 -0.0001  0.0003
  41.  H 5 (S)    0.0000  0.0006  0.0037  0.1319 -0.0173  0.0000  0.0034 -0.0009
  42.  H 5 (S)    0.0000 -0.0001 -0.0003 -0.0173  0.0004  0.0000 -0.0002  0.0004
  43.  H 5 (px)   0.0001 -0.0000 -0.0000  0.0000  0.0000  0.0001  0.0000  0.0000
  44.  H 5 (py)  -0.0000  0.0000 -0.0001 -0.0034  0.0002 -0.0000 -0.0001  0.0000
  45.  H 5 (pz)   0.0000  0.0001  0.0000  0.0009 -0.0004  0.0000  0.0000 -0.0001
  46.  H 6 (S)    0.0000 -0.0034 -0.0009 -0.0660  0.0097  0.0000 -0.0006  0.0037
  47.  H 6 (S)    0.0000  0.0002  0.0004  0.0097 -0.0010  0.0000  0.0001 -0.0003
  48.  H 6 (px)   0.0001 -0.0000 -0.0000  0.0000  0.0000  0.0001  0.0000  0.0000
  49.  H 6 (py)  -0.0000 -0.0001 -0.0000 -0.0006  0.0001 -0.0000  0.0000  0.0001
  50.  H 6 (pz)   0.0000 -0.0000 -0.0001 -0.0037  0.0003  0.0000 -0.0001  0.0000

          NAO       41      42      43      44      45      46      47      48
      ---------- ------- ------- ------- ------- ------- ------- ------- -------
   1.  C 1 (S)    0.0098 -0.0007  0.0000  0.0000 -0.0003  0.0098 -0.0007  0.0000
   2.  C 1 (S)    0.0450 -0.0049  0.0000 -0.0016  0.0014  0.0450 -0.0049  0.0000
   3.  C 1 (S)    0.0131  0.0002  0.0000 -0.0003 -0.0001  0.0131  0.0002  0.0000
   4.  C 1 (S)   -0.0008 -0.0000  0.0000  0.0000 -0.0000 -0.0008 -0.0000  0.0000
   5.  C 1 (px)  -0.0000 -0.0000  0.0104  0.0000  0.0000 -0.0000  0.0000  0.0104
   6.  C 1 (px)   0.0000  0.0000 -0.0003 -0.0000 -0.0000  0.0000 -0.0000 -0.0003
   7.  C 1 (py)  -0.0326  0.0201  0.0000  0.0025 -0.0005  0.0326 -0.0201  0.0000
   8.  C 1 (py)   0.0346 -0.0010  0.0000 -0.0003  0.0009 -0.0346  0.0010  0.0000
   9.  C 1 (pz)  -0.0359 -0.0066  0.0000 -0.0002 -0.0067 -0.0359 -0.0066  0.0000
  10.  C 1 (pz)   0.0177  0.0004  0.0000 -0.0004 -0.0001  0.0177  0.0004  0.0000
  11.  C 1 (d1)   0.0000 -0.0000 -0.0000 -0.0000  0.0000 -0.0000  0.0000 -0.0000
  12.  C 1 (d2)   0.0000  0.0000 -0.0002 -0.0000 -0.0000  0.0000 -0.0000 -0.0002
  13.  C 1 (d3)  -0.0114  0.0008 -0.0000  0.0001 -0.0003  0.0114 -0.0008 -0.0000
  14.  C 1 (d4)  -0.0007  0.0001  0.0000  0.0000  0.0001 -0.0007  0.0001  0.0000
  15.  C 1 (d5)   0.0028  0.0000  0.0000 -0.0001  0.0001  0.0028  0.0000  0.0000
  16.  C 2 (S)   -0.0050 -0.0132  0.0000  0.0020 -0.0013 -0.0050 -0.0132  0.0000
  17.  C 2 (S)    0.5172  0.0163 -0.0000 -0.0119  0.0074  0.5172  0.0163 -0.0000
  18.  C 2 (S)    0.0143  0.0003 -0.0000 -0.0004 -0.0001  0.0143  0.0003 -0.0000
  19.  C 2 (S)    0.0002  0.0000 -0.0000 -0.0000  0.0000  0.0002  0.0000 -0.0000
  20.  C 2 (px)   0.0000 -0.0000  0.0104  0.0000  0.0000 -0.0000  0.0000  0.0104
  21.  C 2 (px)  -0.0000  0.0000 -0.0003  0.0000 -0.0000 -0.0000 -0.0000 -0.0003
  22.  C 2 (py)   0.6712 -0.0175 -0.0000 -0.0047  0.0170 -0.6712  0.0175 -0.0000
  23.  C 2 (py)  -0.0058  0.0011  0.0000  0.0002 -0.0001  0.0058 -0.0011  0.0000
  24.  C 2 (pz)  -0.4488 -0.0151  0.0000  0.0108  0.0005 -0.4488 -0.0151  0.0000
  25.  C 2 (pz)  -0.0006  0.0002  0.0000  0.0001  0.0003 -0.0006  0.0002  0.0000
  26.  C 2 (d1)   0.0000  0.0000  0.0000  0.0000  0.0000 -0.0000 -0.0000  0.0000
  27.  C 2 (d2)   0.0000 -0.0000  0.0002 -0.0000  0.0000  0.0000  0.0000  0.0002
  28.  C 2 (d3)  -0.0180  0.0008  0.0000  0.0002 -0.0005  0.0180 -0.0008  0.0000
  29.  C 2 (d4)  -0.0105 -0.0003  0.0000  0.0002 -0.0001 -0.0105 -0.0003  0.0000
  30.  C 2 (d5)   0.0064  0.0002 -0.0000 -0.0001  0.0001  0.0064  0.0002 -0.0000
  31.  H 3 (S)   -0.0660  0.0097  0.0000  0.0006 -0.0037  0.1319 -0.0173  0.0000
  32.  H 3 (S)    0.0097 -0.0010 -0.0000 -0.0001  0.0003 -0.0173  0.0004 -0.0000
  33.  H 3 (px)   0.0000  0.0000  0.0001 -0.0000  0.0000  0.0000  0.0000  0.0001
  34.  H 3 (py)   0.0006 -0.0001 -0.0000  0.0000  0.0001 -0.0034  0.0002 -0.0000
  35.  H 3 (pz)   0.0037 -0.0003 -0.0000 -0.0001  0.0000 -0.0009  0.0004 -0.0000
  36.  H 4 (S)    0.1319 -0.0173  0.0000 -0.0034  0.0009 -0.0660  0.0097  0.0000
  37.  H 4 (S)   -0.0173  0.0004  0.0000  0.0002 -0.0004  0.0097 -0.0010  0.0000
  38.  H 4 (px)   0.0000  0.0000  0.0001 -0.0000  0.0000  0.0000  0.0000  0.0001
  39.  H 4 (py)   0.0034 -0.0002  0.0000 -0.0001  0.0000 -0.0006  0.0001  0.0000
  40.  H 4 (pz)  -0.0009  0.0004  0.0000  0.0000 -0.0001  0.0037 -0.0003  0.0000
  41.  H 5 (S)    0.7755  0.0000 -0.0000 -0.0121  0.0128  0.0048  0.0247 -0.0000
  42.  H 5 (S)    0.0000  0.0012 -0.0000 -0.0002 -0.0002  0.0247 -0.0002 -0.0000
  43.  H 5 (px)  -0.0000 -0.0000  0.0001  0.0000  0.0000 -0.0000  0.0000  0.0001
  44.  H 5 (py)  -0.0121 -0.0002  0.0000  0.0002 -0.0001 -0.0062 -0.0004  0.0000
  45.  H 5 (pz)   0.0128 -0.0002  0.0000 -0.0001  0.0003 -0.0066  0.0004  0.0000
  46.  H 6 (S)    0.0048  0.0247 -0.0000 -0.0062 -0.0066  0.7755  0.0000 -0.0000
  47.  H 6 (S)    0.0247 -0.0002  0.0000 -0.0004  0.0004  0.0000  0.0012  0.0000
  48.  H 6 (px)  -0.0000 -0.0000  0.0001  0.0000  0.0000 -0.0000  0.0000  0.0001
  49.  H 6 (py)   0.0062  0.0004 -0.0000 -0.0002 -0.0000  0.0121  0.0002 -0.0000
  50.  H 6 (pz)  -0.0066  0.0004  0.0000  0.0000 -0.0002  0.0128 -0.0002  0.0000

          NAO       49      50
      ---------- ------- -------
   1.  C 1 (S)   -0.0000 -0.0003
   2.  C 1 (S)    0.0016  0.0014
   3.  C 1 (S)    0.0003 -0.0001
   4.  C 1 (S)   -0.0000 -0.0000
   5.  C 1 (px)  -0.0000  0.0000
   6.  C 1 (px)   0.0000 -0.0000
   7.  C 1 (py)   0.0025  0.0005
   8.  C 1 (py)  -0.0003 -0.0009
   9.  C 1 (pz)   0.0002 -0.0067
  10.  C 1 (pz)   0.0004 -0.0001
  11.  C 1 (d1)  -0.0000 -0.0000
  12.  C 1 (d2)   0.0000 -0.0000
  13.  C 1 (d3)   0.0001  0.0003
  14.  C 1 (d4)  -0.0000  0.0001
  15.  C 1 (d5)   0.0001  0.0001
  16.  C 2 (S)   -0.0020 -0.0013
  17.  C 2 (S)    0.0119  0.0074
  18.  C 2 (S)    0.0004 -0.0001
  19.  C 2 (S)    0.0000  0.0000
  20.  C 2 (px)  -0.0000  0.0000
  21.  C 2 (px)   0.0000 -0.0000
  22.  C 2 (py)  -0.0047 -0.0170
  23.  C 2 (py)   0.0002  0.0001
  24.  C 2 (pz)  -0.0108  0.0005
  25.  C 2 (pz)  -0.0001  0.0003
  26.  C 2 (d1)   0.0000 -0.0000
  27.  C 2 (d2)  -0.0000  0.0000
  28.  C 2 (d3)   0.0002  0.0005
  29.  C 2 (d4)  -0.0002 -0.0001
  30.  C 2 (d5)   0.0001  0.0001
  31.  H 3 (S)    0.0034  0.0009
  32.  H 3 (S)   -0.0002 -0.0004
  33.  H 3 (px)  -0.0000  0.0000
  34.  H 3 (py)  -0.0001 -0.0000
  35.  H 3 (pz)  -0.0000 -0.0001
  36.  H 4 (S)   -0.0006 -0.0037
  37.  H 4 (S)    0.0001  0.0003
  38.  H 4 (px)  -0.0000  0.0000
  39.  H 4 (py)   0.0000 -0.0001
  40.  H 4 (pz)   0.0001  0.0000
  41.  H 5 (S)    0.0062 -0.0066
  42.  H 5 (S)    0.0004  0.0004
  43.  H 5 (px)  -0.0000  0.0000
  44.  H 5 (py)  -0.0002  0.0000
  45.  H 5 (pz)  -0.0000 -0.0002
  46.  H 6 (S)    0.0121  0.0128
  47.  H 6 (S)    0.0002 -0.0002
  48.  H 6 (px)  -0.0000  0.0000
  49.  H 6 (py)   0.0002  0.0001
  50.  H 6 (pz)   0.0001  0.0003


 NATURAL BOND ORBITAL ANALYSIS:

                       Occupancies       Lewis Structure    Low   High
           Occ.    -------------------  -----------------   occ   occ
  Cycle   Thresh.   Lewis   Non-Lewis     CR  BD  3C  LP    (L)   (NL)   Dev
 =============================================================================
   1(1)    1.90    15.92271   0.07729      2   6   0   0     0      0    0.04
 -----------------------------------------------------------------------------

 Structure accepted: No low occupancy Lewis orbitals

 --------------------------------------------------------
   Core                      3.99849 ( 99.962% of   4)
   Valence Lewis            11.92422 ( 99.368% of  12)
  ==================       ============================
   Total Lewis              15.92271 ( 99.517% of  16)
  -----------------------------------------------------
   Valence non-Lewis         0.06061 (  0.379% of  16)
   Rydberg non-Lewis         0.01669 (  0.104% of  16)
  ==================       ============================
   Total non-Lewis           0.07729 (  0.483% of  16)
 --------------------------------------------------------


       (Occupancy)   Bond orbital/ Coefficients/ Hybrids
 ---------------------------------------------------------------------------------
     1. (1.99389) BD ( 1) C   1 - C   2  
                ( 50.00%)   0.7071* C   1 s( 43.41%)p 1.30( 56.55%)d 0.00(  0.04%)
                                           -0.0000  0.6582 -0.0303 -0.0004  0.0000
                                            0.0000 -0.0000  0.0000 -0.7512 -0.0340
                                            0.0000  0.0000 -0.0000  0.0009  0.0192
                ( 50.00%)   0.7071* C   2 s( 43.41%)p 1.30( 56.55%)d 0.00(  0.04%)
                                           -0.0000  0.6582 -0.0303 -0.0004  0.0000
                                            0.0000 -0.0000  0.0000  0.7512  0.0340
                                            0.0000  0.0000  0.0000  0.0009  0.0192
     2. (1.99957) BD ( 2) C   1 - C   2  
                ( 50.00%)   0.7071* C   1 s(  0.00%)p 1.00( 99.95%)d 0.00(  0.05%)
                                            0.0000  0.0000  0.0000  0.0000  0.9994
                                           -0.0271  0.0000  0.0000  0.0000  0.0000
                                            0.0000 -0.0232  0.0000  0.0000  0.0000
                ( 50.00%)   0.7071* C   2 s(  0.00%)p 1.00( 99.95%)d 0.00(  0.05%)
                                            0.0000  0.0000  0.0000  0.0000  0.9994
                                           -0.0271  0.0000  0.0000  0.0000  0.0000
                                            0.0000  0.0232  0.0000  0.0000  0.0000
     3. (1.98269) BD ( 1) C   1 - H   3  
                ( 61.27%)   0.7828* C   1 s( 28.31%)p 2.53( 71.65%)d 0.00(  0.05%)
                                           -0.0002  0.5319  0.0141  0.0002  0.0000
                                            0.0000  0.7069 -0.0013  0.4656 -0.0004
                                            0.0000  0.0000  0.0175 -0.0108  0.0065
                ( 38.73%)   0.6223* H   3 s( 99.95%)p 0.00(  0.05%)
                                            0.9997  0.0023  0.0000 -0.0155 -0.0162
     4. (1.98269) BD ( 1) C   1 - H   4  
                ( 61.27%)   0.7828* C   1 s( 28.31%)p 2.53( 71.65%)d 0.00(  0.05%)
                                            0.0002 -0.5319 -0.0141 -0.0002  0.0000
                                            0.0000  0.7069 -0.0013 -0.4656  0.0004
                                            0.0000  0.0000  0.0175  0.0108 -0.0065
                ( 38.73%)   0.6223* H   4 s( 99.95%)p 0.00(  0.05%)
                                           -0.9997 -0.0023  0.0000 -0.0155  0.0162
     5. (1.98269) BD ( 1) C   2 - H   5  
                ( 61.27%)   0.7828* C   2 s( 28.31%)p 2.53( 71.65%)d 0.00(  0.05%)
                                           -0.0002  0.5319  0.0141  0.0002  0.0000
                                            0.0000  0.7069 -0.0013 -0.4656  0.0004
                                            0.0000  0.0000 -0.0175 -0.0108  0.0065
                ( 38.73%)   0.6223* H   5 s( 99.95%)p 0.00(  0.05%)
                                            0.9997  0.0023  0.0000 -0.0155  0.0162
     6. (1.98269) BD ( 1) C   2 - H   6  
                ( 61.27%)   0.7828* C   2 s( 28.31%)p 2.53( 71.65%)d 0.00(  0.05%)
                                            0.0002 -0.5319 -0.0141 -0.0002  0.0000
                                            0.0000  0.7069 -0.0013  0.4656 -0.0004
                                            0.0000  0.0000 -0.0175  0.0108 -0.0065
                ( 38.73%)   0.6223* H   6 s( 99.95%)p 0.00(  0.05%)
                                           -0.9997 -0.0023  0.0000 -0.0155 -0.0162
     7. (1.99925) CR ( 1) C   1           s(100.00%)p 0.00(  0.00%)
                                            1.0000  0.0002  0.0000  0.0000  0.0000
                                            0.0000 -0.0000  0.0000  0.0002 -0.0000
                                            0.0000  0.0000 -0.0000 -0.0000  0.0000
     8. (1.99925) CR ( 1) C   2           s(100.00%)p 0.00(  0.00%)
                                            1.0000  0.0002  0.0000  0.0000  0.0000
                                            0.0000 -0.0000  0.0000 -0.0002  0.0000
                                            0.0000  0.0000  0.0000 -0.0000  0.0000
     9. (0.00345) RY*( 1) C   1           s(  0.00%)p 1.00( 91.44%)d 0.09(  8.56%)
                                            0.0000 -0.0000 -0.0000 -0.0000  0.0000
                                            0.0000  0.0091  0.9562 -0.0000  0.0000
                                            0.0000  0.0000 -0.2926  0.0000 -0.0000
    10. (0.00189) RY*( 2) C   1           s( 33.29%)p 2.00( 66.53%)d 0.01(  0.18%)
                                           -0.0000  0.0205  0.5762 -0.0224  0.0000
                                            0.0000  0.0000 -0.0000 -0.0412  0.8146
                                            0.0000  0.0000  0.0000 -0.0218  0.0358
    11. (0.00001) RY*( 3) C   1           s(  3.82%)p 0.03(  0.11%)d25.16( 96.07%)
    12. (0.00001) RY*( 4) C   1           s( 66.60%)p 0.50( 33.40%)d 0.00(  0.00%)
    13. (0.00000) RY*( 5) C   1           s( 96.23%)p 0.00(  0.02%)d 0.04(  3.75%)
    14. (0.00000) RY*( 6) C   1           s(  0.00%)p 0.00(  0.00%)d 1.00(100.00%)
    15. (0.00000) RY*( 7) C   1           s(  0.00%)p 1.00(  0.05%)d99.99( 99.95%)
    16. (0.00000) RY*( 8) C   1           s(  0.00%)p 1.00(  8.62%)d10.60( 91.38%)
    17. (0.00000) RY*( 9) C   1           s(  0.03%)p 1.44(  0.04%)d99.99( 99.93%)
    18. (0.00000) RY*(10) C   1           s(  0.00%)p 1.00(100.00%)d 0.00(  0.00%)
    19. (0.00345) RY*( 1) C   2           s(  0.00%)p 1.00( 91.44%)d 0.09(  8.56%)
                                            0.0000 -0.0000 -0.0000 -0.0000  0.0000
                                            0.0000  0.0091  0.9562  0.0000 -0.0000
                                            0.0000  0.0000  0.2926  0.0000 -0.0000
    20. (0.00189) RY*( 2) C   2           s( 33.29%)p 2.00( 66.53%)d 0.01(  0.18%)
                                           -0.0000  0.0205  0.5762 -0.0224 -0.0000
                                           -0.0000  0.0000 -0.0000  0.0412 -0.8146
                                           -0.0000 -0.0000 -0.0000 -0.0218  0.0358
    21. (0.00001) RY*( 3) C   2           s(  3.82%)p 0.03(  0.11%)d25.16( 96.07%)
    22. (0.00001) RY*( 4) C   2           s( 66.60%)p 0.50( 33.40%)d 0.00(  0.00%)
    23. (0.00000) RY*( 5) C   2           s( 96.23%)p 0.00(  0.02%)d 0.04(  3.75%)
    24. (0.00000) RY*( 6) C   2           s(  0.00%)p 0.00(  0.00%)d 1.00(100.00%)
    25. (0.00000) RY*( 7) C   2           s(  0.00%)p 1.00(  0.05%)d99.99( 99.95%)
    26. (0.00000) RY*( 8) C   2           s(  0.00%)p 1.00(  8.62%)d10.60( 91.38%)
    27. (0.00000) RY*( 9) C   2           s(  0.03%)p 1.44(  0.04%)d99.99( 99.93%)
    28. (0.00000) RY*(10) C   2           s(  0.00%)p 1.00(100.00%)d 0.00(  0.00%)
    29. (0.00128) RY*( 1) H   3           s( 95.70%)p 0.04(  4.30%)
                                           -0.0019  0.9783  0.0000 -0.1390  0.1539
    30. (0.00011) RY*( 2) H   3           s(  0.00%)p 1.00(100.00%)
                                            0.0000  0.0000  1.0000  0.0000  0.0000
    31. (0.00009) RY*( 3) H   3           s(  4.12%)p23.25( 95.88%)
    32. (0.00001) RY*( 4) H   3           s(  0.23%)p99.99( 99.77%)
    33. (0.00128) RY*( 1) H   4           s( 95.70%)p 0.04(  4.30%)
                                           -0.0019  0.9783  0.0000  0.1390  0.1539
    34. (0.00011) RY*( 2) H   4           s(  0.00%)p 1.00(100.00%)
                                            0.0000  0.0000  1.0000  0.0000  0.0000
    35. (0.00009) RY*( 3) H   4           s(  4.12%)p23.25( 95.88%)
    36. (0.00001) RY*( 4) H   4           s(  0.23%)p99.99( 99.77%)
    37. (0.00128) RY*( 1) H   5           s( 95.70%)p 0.04(  4.30%)
                                           -0.0019  0.9783  0.0000 -0.1390 -0.1539
    38. (0.00011) RY*( 2) H   5           s(  0.00%)p 1.00(100.00%)
                                            0.0000  0.0000  1.0000  0.0000  0.0000
    39. (0.00009) RY*( 3) H   5           s(  4.12%)p23.25( 95.88%)
    40. (0.00001) RY*( 4) H   5           s(  0.23%)p99.99( 99.77%)
    41. (0.00128) RY*( 1) H   6           s( 95.70%)p 0.04(  4.30%)
                                           -0.0019  0.9783  0.0000  0.1390 -0.1539
    42. (0.00011) RY*( 2) H   6           s(  0.00%)p 1.00(100.00%)
                                            0.0000  0.0000  1.0000  0.0000  0.0000
    43. (0.00009) RY*( 3) H   6           s(  4.12%)p23.25( 95.88%)
    44. (0.00001) RY*( 4) H   6           s(  0.23%)p99.99( 99.77%)
    45. (0.00784) BD*( 1) C   1 - C   2  
                ( 50.00%)   0.7071* C   1 s( 43.41%)p 1.30( 56.55%)d 0.00(  0.04%)
                                           -0.0000  0.6582 -0.0303 -0.0004  0.0000
                                            0.0000 -0.0000  0.0000 -0.7512 -0.0340
                                            0.0000  0.0000 -0.0000  0.0009  0.0192
                ( 50.00%)  -0.7071* C   2 s( 43.41%)p 1.30( 56.55%)d 0.00(  0.04%)
                                           -0.0000  0.6582 -0.0303 -0.0004  0.0000
                                            0.0000 -0.0000  0.0000  0.7512  0.0340
                                            0.0000  0.0000  0.0000  0.0009  0.0192
    46. (0.00000) BD*( 2) C   1 - C   2  
                ( 50.00%)   0.7071* C   1 s(  0.00%)p 1.00( 99.95%)d 0.00(  0.05%)
                ( 50.00%)  -0.7071* C   2 s(  0.00%)p 1.00( 99.95%)d 0.00(  0.05%)
    47. (0.01319) BD*( 1) C   1 - H   3  
                ( 38.73%)   0.6223* C   1 s( 28.31%)p 2.53( 71.65%)d 0.00(  0.05%)
                                            0.0002 -0.5319 -0.0141 -0.0002 -0.0000
                                           -0.0000 -0.7069  0.0013 -0.4656  0.0004
                                           -0.0000 -0.0000 -0.0175  0.0108 -0.0065
                ( 61.27%)  -0.7828* H   3 s( 99.95%)p 0.00(  0.05%)
                                           -0.9997 -0.0023 -0.0000  0.0155  0.0162
    48. (0.01319) BD*( 1) C   1 - H   4  
                ( 38.73%)   0.6223* C   1 s( 28.31%)p 2.53( 71.65%)d 0.00(  0.05%)
                                           -0.0002  0.5319  0.0141  0.0002 -0.0000
                                           -0.0000 -0.7069  0.0013  0.4656 -0.0004
                                           -0.0000 -0.0000 -0.0175 -0.0108  0.0065
                ( 61.27%)  -0.7828* H   4 s( 99.95%)p 0.00(  0.05%)
                                            0.9997  0.0023 -0.0000  0.0155 -0.0162
    49. (0.01319) BD*( 1) C   2 - H   5  
                ( 38.73%)   0.6223* C   2 s( 28.31%)p 2.53( 71.65%)d 0.00(  0.05%)
                                            0.0002 -0.5319 -0.0141 -0.0002 -0.0000
                                           -0.0000 -0.7069  0.0013  0.4656 -0.0004
                                           -0.0000 -0.0000  0.0175  0.0108 -0.0065
                ( 61.27%)  -0.7828* H   5 s( 99.95%)p 0.00(  0.05%)
                                           -0.9997 -0.0023 -0.0000  0.0155 -0.0162
    50. (0.01319) BD*( 1) C   2 - H   6  
                ( 38.73%)   0.6223* C   2 s( 28.31%)p 2.53( 71.65%)d 0.00(  0.05%)
                                           -0.0002  0.5319  0.0141  0.0002 -0.0000
                                           -0.0000 -0.7069  0.0013 -0.4656  0.0004
                                           -0.0000 -0.0000  0.0175 -0.0108  0.0065
                ( 61.27%)  -0.7828* H   6 s( 99.95%)p 0.00(  0.05%)
                                            0.9997  0.0023 -0.0000  0.0155  0.0162


 NHO Directionality and "Bond Bending" (deviations from line of nuclear centers)

         [Thresholds for printing:  angular deviation  >  1.0 degree]
                                    hybrid p-character > 25.0%
                                    orbital occupancy  >  0.10e

                                Line of Centers        Hybrid 1              Hybrid 2
                                ---------------  -------------------   ------------------
                NBO               Theta   Phi    Theta   Phi    Dev    Theta   Phi    Dev
 ========================================================================================
     2. BD (   2) C   1 - C   2   180.0    0.0    90.0    0.0  90.0     90.0    0.0  90.0
     3. BD (   1) C   1 - H   3    46.3   90.0    56.6   90.0  10.3      --     --    --
     4. BD (   1) C   1 - H   4    46.3  270.0    56.6  270.0  10.3      --     --    --
     5. BD (   1) C   2 - H   5   133.7   90.0   123.4   90.0  10.3      --     --    --
     6. BD (   1) C   2 - H   6   133.7  270.0   123.4  270.0  10.3      --     --    --


 Second Order Perturbation Theory Analysis of Fock Matrix in NBO Basis

     Threshold for printing:   0.50 kcal/mol
                                                                              E(2)  E(j)-E(i) F(i,j)
         Donor NBO (i)                     Acceptor NBO (j)                 kcal/mol   a.u.    a.u. 
 ===================================================================================================

 within unit  1
   1. BD (   1) C   1 - C   2        / 47. BD*(   1) C   1 - H   3            1.80    1.25    0.042
   1. BD (   1) C   1 - C   2        / 48. BD*(   1) C   1 - H   4            1.80    1.25    0.042
   1. BD (   1) C   1 - C   2        / 49. BD*(   1) C   2 - H   5            1.80    1.25    0.042
   1. BD (   1) C   1 - C   2        / 50. BD*(   1) C   2 - H   6            1.80    1.25    0.042
   3. BD (   1) C   1 - H   3        / 19. RY*(   1) C   2                    1.21    1.48    0.038
   3. BD (   1) C   1 - H   3        / 20. RY*(   2) C   2                    0.91    1.21    0.030
   3. BD (   1) C   1 - H   3        / 33. RY*(   1) H   4                    0.53    1.19    0.023
   3. BD (   1) C   1 - H   3        / 45. BD*(   1) C   1 - C   2            1.98    1.22    0.044
   3. BD (   1) C   1 - H   3        / 50. BD*(   1) C   2 - H   6            5.54    1.00    0.066
   4. BD (   1) C   1 - H   4        / 19. RY*(   1) C   2                    1.21    1.48    0.038
   4. BD (   1) C   1 - H   4        / 20. RY*(   2) C   2                    0.91    1.21    0.030
   4. BD (   1) C   1 - H   4        / 29. RY*(   1) H   3                    0.53    1.19    0.023
   4. BD (   1) C   1 - H   4        / 45. BD*(   1) C   1 - C   2            1.98    1.22    0.044
   4. BD (   1) C   1 - H   4        / 49. BD*(   1) C   2 - H   5            5.54    1.00    0.066
   5. BD (   1) C   2 - H   5        /  9. RY*(   1) C   1                    1.21    1.48    0.038
   5. BD (   1) C   2 - H   5        / 10. RY*(   2) C   1                    0.91    1.21    0.030
   5. BD (   1) C   2 - H   5        / 41. RY*(   1) H   6                    0.53    1.19    0.023
   5. BD (   1) C   2 - H   5        / 45. BD*(   1) C   1 - C   2            1.98    1.22    0.044
   5. BD (   1) C   2 - H   5        / 48. BD*(   1) C   1 - H   4            5.54    1.00    0.066
   6. BD (   1) C   2 - H   6        /  9. RY*(   1) C   1                    1.21    1.48    0.038
   6. BD (   1) C   2 - H   6        / 10. RY*(   2) C   1                    0.91    1.21    0.030
   6. BD (   1) C   2 - H   6        / 37. RY*(   1) H   5                    0.53    1.19    0.023
   6. BD (   1) C   2 - H   6        / 45. BD*(   1) C   1 - C   2            1.98    1.22    0.044
   6. BD (   1) C   2 - H   6        / 47. BD*(   1) C   1 - H   3            5.54    1.00    0.066
   7. CR (   1) C   1                / 20. RY*(   2) C   2                    3.10   10.75    0.163
   7. CR (   1) C   1                / 45. BD*(   1) C   1 - C   2            0.62   10.77    0.073
   7. CR (   1) C   1                / 49. BD*(   1) C   2 - H   5            1.31   10.54    0.105
   7. CR (   1) C   1                / 50. BD*(   1) C   2 - H   6            1.31   10.54    0.105
   8. CR (   1) C   2                / 10. RY*(   2) C   1                    3.10   10.75    0.163
   8. CR (   1) C   2                / 45. BD*(   1) C   1 - C   2            0.62   10.77    0.073
   8. CR (   1) C   2                / 47. BD*(   1) C   1 - H   3            1.31   10.54    0.105
   8. CR (   1) C   2                / 48. BD*(   1) C   1 - H   4            1.31   10.54    0.105


 Natural Bond Orbitals (Summary):

                                                            Principal Delocalizations
           NBO                        Occupancy    Energy   (geminal,vicinal,remote)
 ====================================================================================
 Molecular unit  1  (C2H4)
     1. BD (   1) C   1 - C   2          1.99389    -0.76367  47(g),48(g),49(g),50(g)
     2. BD (   2) C   1 - C   2          1.99957    -0.27122   
     3. BD (   1) C   1 - H   3          1.98269    -0.50836  50(v),45(g),19(v),20(v)
                                                    33(v)
     4. BD (   1) C   1 - H   4          1.98269    -0.50836  49(v),45(g),19(v),20(v)
                                                    29(v)
     5. BD (   1) C   2 - H   5          1.98269    -0.50836  48(v),45(g),9(v),10(v),41(v)
     6. BD (   1) C   2 - H   6          1.98269    -0.50836  47(v),45(g),9(v),10(v),37(v)
     7. CR (   1) C   1                  1.99925   -10.05663  20(v),49(v),50(v),45(g)
     8. CR (   1) C   2                  1.99925   -10.05663  10(v),47(v),48(v),45(g)
     9. RY*(   1) C   1                  0.00345     0.97341   
    10. RY*(   2) C   1                  0.00189     0.69733   
    11. RY*(   3) C   1                  0.00001     2.78135   
    12. RY*(   4) C   1                  0.00001     0.95923   
    13. RY*(   5) C   1                  0.00000     3.86569   
    14. RY*(   6) C   1                  0.00000     1.82978   
    15. RY*(   7) C   1                  0.00000     2.01715   
    16. RY*(   8) C   1                  0.00000     2.61628   
    17. RY*(   9) C   1                  0.00000     2.10120   
    18. RY*(  10) C   1                  0.00000     0.58093   
    19. RY*(   1) C   2                  0.00345     0.97341   
    20. RY*(   2) C   2                  0.00189     0.69733   
    21. RY*(   3) C   2                  0.00001     2.78135   
    22. RY*(   4) C   2                  0.00001     0.95923   
    23. RY*(   5) C   2                  0.00000     3.86569   
    24. RY*(   6) C   2                  0.00000     1.82978   
    25. RY*(   7) C   2                  0.00000     2.01715   
    26. RY*(   8) C   2                  0.00000     2.61628   
    27. RY*(   9) C   2                  0.00000     2.10120   
    28. RY*(  10) C   2                  0.00000     0.58093   
    29. RY*(   1) H   3                  0.00128     0.68620   
    30. RY*(   2) H   3                  0.00011     2.21408   
    31. RY*(   3) H   3                  0.00009     2.38332   
    32. RY*(   4) H   3                  0.00001     3.00592   
    33. RY*(   1) H   4                  0.00128     0.68620   
    34. RY*(   2) H   4                  0.00011     2.21408   
    35. RY*(   3) H   4                  0.00009     2.38332   
    36. RY*(   4) H   4                  0.00001     3.00592   
    37. RY*(   1) H   5                  0.00128     0.68620   
    38. RY*(   2) H   5                  0.00011     2.21408   
    39. RY*(   3) H   5                  0.00009     2.38332   
    40. RY*(   4) H   5                  0.00001     3.00592   
    41. RY*(   1) H   6                  0.00128     0.68620   
    42. RY*(   2) H   6                  0.00011     2.21408   
    43. RY*(   3) H   6                  0.00009     2.38332   
    44. RY*(   4) H   6                  0.00001     3.00592   
    45. BD*(   1) C   1 - C   2          0.00784     0.71576   
    46. BD*(   2) C   1 - C   2          0.00000     0.04624   
    47. BD*(   1) C   1 - H   3          0.01319     0.48708   
    48. BD*(   1) C   1 - H   4          0.01319     0.48708   
    49. BD*(   1) C   2 - H   5          0.01319     0.48708   
    50. BD*(   1) C   2 - H   6          0.01319     0.48708   
       -------------------------------
              Total Lewis   15.92271  ( 99.5169%)
        Valence non-Lewis    0.06061  (  0.3788%)
        Rydberg non-Lewis    0.01669  (  0.1043%)
       -------------------------------
            Total unit  1   16.00000  (100.0000%)
           Charge unit  1    0.00000
 Variable Step   Value    
 -------- ---- -----------
     6       4    2.402730
 ---------------------------------------------------------------------------------------------------
                            Z-MATRIX (ANGSTROMS AND DEGREES)
   CD    Cent   Atom    N1       Length/X        N2       Alpha/Y        N3        Beta/Z          J
 ---------------------------------------------------------------------------------------------------
      1      1  C 
      2      2  C        1   1.321406(     1)
      3      3  H        1   1.083410(     2)      2  137.666(     6)
      4      4  H        1   1.083410(     3)      2  137.666(     7)      3  180.000(    10)      0
      5      5  H        2   1.083410(     4)      1  137.666(     8)      3   -0.000(    11)      0
      6      6  H        2   1.083410(     5)      1  137.666(     9)      3 -180.000(    12)      0
 ---------------------------------------------------------------------------------------------------
                         Z-Matrix orientation:                         
 ---------------------------------------------------------------------
 Center     Atomic      Atomic             Coordinates (Angstroms)
 Number     Number       Type             X           Y           Z
 ---------------------------------------------------------------------
      1          6           0        0.000000    0.000000    0.000000
      2          6           0        0.000000    0.000000    1.321406
      3          1           0        0.729620    0.000000   -0.800894
      4          1           0       -0.729620   -0.000000   -0.800894
      5          1           0        0.729620    0.000000    2.122300
      6          1           0       -0.729620   -0.000000    2.122300
 ---------------------------------------------------------------------
                    Distance matrix (angstroms):
                    1          2          3          4          5
     1  C    0.000000
     2  C    1.321406   0.000000
     3  H    1.083410   2.244215   0.000000
     4  H    1.083410   2.244215   1.459240   0.000000
     5  H    2.244215   1.083410   2.923194   3.267177   0.000000
     6  H    2.244215   1.083410   3.267177   2.923194   1.459240
                    6
     6  H    0.000000
 Stoichiometry    C2H4
 Framework group  D2H[C2"(C.C),SG(H4)]
 Deg. of freedom     3
 Full point group                 D2H     NOp   8
 Largest Abelian subgroup         D2H     NOp   8
 Largest concise Abelian subgroup D2      NOp   4
                         Standard orientation:                         
 ---------------------------------------------------------------------
 Center     Atomic      Atomic             Coordinates (Angstroms)
 Number     Number       Type             X           Y           Z
 ---------------------------------------------------------------------
      1          6           0       -0.000000    0.000000    0.660703
      2          6           0        0.000000    0.000000   -0.660703
      3          1           0        0.000000    0.729620    1.461597
      4          1           0       -0.000000   -0.729620    1.461597
      5          1           0        0.000000    0.729620   -1.461597
      6          1           0       -0.000000   -0.729620   -1.461597
 ---------------------------------------------------------------------
 Rotational constants (GHZ):         235.4933359          26.4754256          23.7997319
 Standard basis: 6-31G(d,p) (6D, 7F)
 There are    12 symmetry adapted cartesian basis functions of AG  symmetry.
 There are     2 symmetry adapted cartesian basis functions of B1G symmetry.
 There are     4 symmetry adapted cartesian basis functions of B2G symmetry.
 There are     7 symmetry adapted cartesian basis functions of B3G symmetry.
 There are     2 symmetry adapted cartesian basis functions of AU  symmetry.
 There are    12 symmetry adapted cartesian basis functions of B1U symmetry.
 There are     7 symmetry adapted cartesian basis functions of B2U symmetry.
 There are     4 symmetry adapted cartesian basis functions of B3U symmetry.
 There are    12 symmetry adapted basis functions of AG  symmetry.
 There are     2 symmetry adapted basis functions of B1G symmetry.
 There are     4 symmetry adapted basis functions of B2G symmetry.
 There are     7 symmetry adapted basis functions of B3G symmetry.
 There are     2 symmetry adapted basis functions of AU  symmetry.
 There are    12 symmetry adapted basis functions of B1U symmetry.
 There are     7 symmetry adapted basis functions of B2U symmetry.
 There are     4 symmetry adapted basis functions of B3U symmetry.
    50 basis functions,    84 primitive gaussians,    50 cartesian basis functions
     8 alpha electrons        8 beta electrons
       nuclear repulsion energy        33.2096101114 Hartrees.
 NAtoms=    6 NActive=    6 NUniq=    2 SFac= 4.00D+00 NAtFMM=   60 NAOKFM=F Big=F
 Integral buffers will be    131072 words long.
 Raffenetti 2 integral format.
 Two-electron integral symmetry is turned on.
 One-electron integrals computed using PRISM.
 NBasis=    50 RedAO= T EigKep=  5.51D-03  NBF=    12     2     4     7     2    12     7     4
 NBsUse=    50 1.00D-06 EigRej= -1.00D+00 NBFU=    12     2     4     7     2    12     7     4
 Initial guess from the checkpoint file:  "ethylene-rigidscan-bent-inc-M-B3LYP.chk"
 B after Tr=     0.000000    0.000000   -0.000000
         Rot=    1.000000   -0.000000    0.000000    0.000000 Ang=   0.00 deg.
 Initial guess orbital symmetries:
       Occupied  (AG) (B1U) (AG) (B1U) (AG) (B2U) (B3G) (B3U)
       Virtual   (B2G) (B2U) (B1U) (AG) (B3G) (B1U) (AG) (B2U)
                 (B3U) (B2G) (B1U) (AG) (B2U) (B3G) (B1U) (B3G)
                 (AG) (B1U) (B3U) (B1G) (AU) (AG) (AG) (B2U) (B1U)
                 (B2G) (B2U) (B1G) (B3G) (B1U) (B3U) (B3G) (AU)
                 (AG) (B2G) (B1U) (AG) (B2U) (B1U) (B3G) (AG) (B1U)
 ExpMin= 1.61D-01 ExpMax= 3.05D+03 ExpMxC= 4.57D+02 IAcc=2 IRadAn=         4 AccDes= 0.00D+00
 Harris functional with IExCor=  402 and IRadAn=       4 diagonalized for initial guess.
 HarFok:  IExCor=  402 AccDes= 0.00D+00 IRadAn=         4 IDoV= 1 UseB2=F ITyADJ=14
 ICtDFT=  3500011 ScaDFX=  1.000000  1.000000  1.000000  1.000000
 FoFCou: FMM=F IPFlag=           0 FMFlag=      100000 FMFlg1=           0
         NFxFlg=           0 DoJE=T BraDBF=F KetDBF=T FulRan=T
         wScrn=  0.000000 ICntrl=       500 IOpCl=  0 I1Cent=   200000004 NGrid=           0
         NMat0=    1 NMatS0=      1 NMatT0=    0 NMatD0=    1 NMtDS0=    0 NMtDT0=    0
 Petite list used in FoFCou.
 Keep R1 ints in memory in symmetry-blocked form, NReq=7790938.
 Requested convergence on RMS density matrix=1.00D-08 within 128 cycles.
 Requested convergence on MAX density matrix=1.00D-06.
 Requested convergence on             energy=1.00D-06.
 No special actions if energy rises.
 Integral accuracy reduced to 1.0D-05 until final iterations.
 Initial convergence to 1.0D-05 achieved.  Increase integral accuracy.
 SCF Done:  E(RB3LYP) =  -78.5374585181     A.U. after    8 cycles
            NFock=  8  Conv=0.50D-08     -V/T= 2.0099

 **********************************************************************

            Population analysis using the SCF density.

 **********************************************************************

 Orbital symmetries:
       Occupied  (AG) (B1U) (AG) (B1U) (AG) (B2U) (B3G) (B3U)
       Virtual   (B2G) (B2U) (B1U) (AG) (B3G) (B1U) (AG) (B2U)
                 (B3U) (B2G) (B1U) (AG) (B2U) (B3G) (B3G) (B1U)
                 (AG) (B1U) (B3U) (B1G) (AU) (AG) (B2U) (AG) (B2G)
                 (B1U) (B1G) (B1U) (B2U) (B3U) (B3G) (B3G) (AU)
                 (AG) (B2G) (B1U) (AG) (B2U) (B1U) (B3G) (AG) (B1U)
 The electronic state is 1-AG.
 Alpha  occ. eigenvalues --  -10.19498 -10.19403  -0.75575  -0.62213  -0.48833
 Alpha  occ. eigenvalues --   -0.40945  -0.30210  -0.27300
 Alpha virt. eigenvalues --    0.01013   0.11906   0.12173   0.13815   0.25539
 Alpha virt. eigenvalues --    0.35550   0.47651   0.51775   0.54426   0.63031
 Alpha virt. eigenvalues --    0.73970   0.80115   0.82457   0.84525   0.89986
 Alpha virt. eigenvalues --    0.95531   0.97516   1.08969   1.32488   1.44093
 Alpha virt. eigenvalues --    1.60416   1.69939   1.84764   1.87625   1.98471
 Alpha virt. eigenvalues --    2.00787   2.32765   2.33957   2.39243   2.45232
 Alpha virt. eigenvalues --    2.45807   2.50225   2.52386   2.62948   2.89509
 Alpha virt. eigenvalues --    3.09428   3.20490   3.29136   3.42286   4.09857
 Alpha virt. eigenvalues --    4.28538   4.82134
          Condensed to atoms (all electrons):
               1          2          3          4          5          6
     1  C    4.784755   0.721877   0.374012   0.374012  -0.024024  -0.024024
     2  C    0.721877   4.784755  -0.024024  -0.024024   0.374012   0.374012
     3  H    0.374012  -0.024024   0.658798  -0.110231  -0.006882   0.005024
     4  H    0.374012  -0.024024  -0.110231   0.658798   0.005024  -0.006882
     5  H   -0.024024   0.374012  -0.006882   0.005024   0.658798  -0.110231
     6  H   -0.024024   0.374012   0.005024  -0.006882  -0.110231   0.658798
 Mulliken charges:
               1
     1  C   -0.206608
     2  C   -0.206608
     3  H    0.103304
     4  H    0.103304
     5  H    0.103304
     6  H    0.103304
 Sum of Mulliken charges =   0.00000
 Mulliken charges with hydrogens summed into heavy atoms:
               1
     1  C    0.000000
     2  C    0.000000
 Electronic spatial extent (au):  <R**2>=             85.6176
 Charge=              0.0000 electrons
 Dipole moment (field-independent basis, Debye):
    X=             -0.0000    Y=              0.0000    Z=              0.0000  Tot=              0.0000
 Quadrupole moment (field-independent basis, Debye-Ang):
   XX=            -14.8839   YY=            -14.1583   ZZ=             -9.6841
   XY=              0.0000   XZ=             -0.0000   YZ=              0.0000
 Traceless Quadrupole moment (field-independent basis, Debye-Ang):
   XX=             -1.9751   YY=             -1.2496   ZZ=              3.2246
   XY=              0.0000   XZ=             -0.0000   YZ=              0.0000
 Octapole moment (field-independent basis, Debye-Ang**2):
  XXX=             -0.0000  YYY=             -0.0000  ZZZ=             -0.0000  XYY=             -0.0000
  XXY=             -0.0000  XXZ=             -0.0000  XZZ=             -0.0000  YZZ=              0.0000
  YYZ=              0.0000  XYZ=             -0.0000
 Hexadecapole moment (field-independent basis, Debye-Ang**3):
 XXXX=            -15.2468 YYYY=            -25.4512 ZZZZ=            -65.2336 XXXY=             -0.0000
 XXXZ=              0.0000 YYYX=             -0.0000 YYYZ=              0.0000 ZZZX=              0.0000
 ZZZY=              0.0000 XXYY=             -6.9160 XXZZ=            -16.0205 YYZZ=            -16.2489
 XXYZ=              0.0000 YYXZ=              0.0000 ZZXY=              0.0000
 N-N= 3.320961011144D+01 E-N=-2.476284219025D+02  KE= 7.777130873038D+01
 Symmetry AG   KE= 3.739573970791D+01
 Symmetry B1G  KE= 9.027318939059D-34
 Symmetry B2G  KE= 4.405348855632D-33
 Symmetry B3G  KE= 2.086747957114D+00
 Symmetry AU   KE= 1.002365531844D-33
 Symmetry B1U  KE= 3.422031577185D+01
 Symmetry B2U  KE= 1.953801346392D+00
 Symmetry B3U  KE= 2.114703947105D+00
 ******************************Gaussian NBO Version 3.1******************************
             N A T U R A L   A T O M I C   O R B I T A L   A N D
          N A T U R A L   B O N D   O R B I T A L   A N A L Y S I S
 ******************************Gaussian NBO Version 3.1******************************

       /RESON  / : Allow strongly delocalized NBO set
       /DMNAO  / : Print the NAO density matrix
       /BNDIDX / : Print bond indices based on the NAO density matrix
       /MULORB / : Print Mulliken populations by orbital and atom

 Analyzing the SCF density

 Job title: Title Card Required                                             

 Storage needed:      7784 in NPA,     10201 in NBO (2147483420 available)


 Input atomic orbitals, gross Mulliken populations:

  AO  Atom No lang  Mulliken Population    Atom No      Total
 -------------------------------------------------------------------------------
   1    C  1  S        1.9916327
   2    C  1  S        0.7036767
   3    C  1  px       0.5591216
   4    C  1  py       0.7375968
   5    C  1  pz       0.7636945
   6    C  1  S        0.5329960
   7    C  1  px       0.4310834
   8    C  1  py       0.3081749
   9    C  1  pz       0.1928851
  10    C  1  dxx     -0.0254405
  11    C  1  dxz     -0.0167359
  12    C  1  dzz      0.0057977
  13    C  1  dxy      0.0000000
  14    C  1  dyy      0.0045159
  15    C  1  dyz      0.0176087
                                             C  1      6.2066076
  16    C  2  S        1.9916327
  17    C  2  S        0.7036767
  18    C  2  px       0.5591216
  19    C  2  py       0.7375968
  20    C  2  pz       0.7636945
  21    C  2  S        0.5329960
  22    C  2  px       0.4310834
  23    C  2  py       0.3081749
  24    C  2  pz       0.1928851
  25    C  2  dxx     -0.0254405
  26    C  2  dxz     -0.0167359
  27    C  2  dzz      0.0057977
  28    C  2  dxy      0.0000000
  29    C  2  dyy      0.0045159
  30    C  2  dyz      0.0176087
                                             C  2      6.2066076
  31    H  3  S        0.5317351
  32    H  3  S        0.3504243
  33    H  3  px       0.0026395
  34    H  3  py       0.0066282
  35    H  3  pz       0.0052691
                                             H  3      0.8966962
  36    H  4  S        0.5317351
  37    H  4  S        0.3504243
  38    H  4  px       0.0026395
  39    H  4  py       0.0066282
  40    H  4  pz       0.0052691
                                             H  4      0.8966962
  41    H  5  S        0.5317351
  42    H  5  S        0.3504243
  43    H  5  px       0.0026395
  44    H  5  py       0.0066282
  45    H  5  pz       0.0052691
                                             H  5      0.8966962
  46    H  6  S        0.5317351
  47    H  6  S        0.3504243
  48    H  6  px       0.0026395
  49    H  6  py       0.0066282
  50    H  6  pz       0.0052691
                                             H  6      0.8966962

 Total number of electrons:   16.000000


 Mayer-Mulliken atom-atom bond order matrix:                                   

     Atom    1       2       3       4       5       6
     ---- ------  ------  ------  ------  ------  ------
   1.  C  0.0000  2.0763  0.9475  0.9475  0.0017  0.0017
   2.  C  2.0763  0.0000  0.0017  0.0017  0.9475  0.9475
   3.  H  0.9475  0.0017  0.0000 -0.0308  0.0062  0.0171
   4.  H  0.9475  0.0017 -0.0308  0.0000  0.0171  0.0062
   5.  H  0.0017  0.9475  0.0062  0.0171  0.0000 -0.0308
   6.  H  0.0017  0.9475  0.0171  0.0062 -0.0308  0.0000


 Mayer-Mulliken valencies by atom:                                             

     Atom    1
     ---- ------
   1.  C  3.9748
   2.  C  3.9748
   3.  H  0.9418
   4.  H  0.9418
   5.  H  0.9418
   6.  H  0.9418
 GSVD:  LWork=        1156 too small for GESVD, short by        1316 words or        1316 for optimal perf.


 NATURAL POPULATIONS:  Natural atomic orbital occupancies 
                                                          
   NAO  Atom  No  lang   Type(AO)    Occupancy      Energy
 ----------------------------------------------------------
     1    C    1  S      Cor( 1S)     1.99924     -10.06213
     2    C    1  S      Val( 2S)     1.02069      -0.20912
     3    C    1  S      Ryd( 3S)     0.00215       1.01780
     4    C    1  S      Ryd( 4S)     0.00000       4.02998
     5    C    1  px     Val( 2p)     0.99885      -0.11287
     6    C    1  px     Ryd( 3p)     0.00044       0.57631
     7    C    1  py     Val( 2p)     1.24086      -0.05671
     8    C    1  py     Ryd( 3p)     0.00318       0.75527
     9    C    1  pz     Val( 2p)     1.18653      -0.02278
    10    C    1  pz     Ryd( 3p)     0.00190       0.69831
    11    C    1  dxy    Ryd( 3d)     0.00000       1.81603
    12    C    1  dxz    Ryd( 3d)     0.00049       2.03246
    13    C    1  dyz    Ryd( 3d)     0.00102       2.81165
    14    C    1  dx2y2  Ryd( 3d)     0.00021       2.05312
    15    C    1  dz2    Ryd( 3d)     0.00055       2.74135

    16    C    2  S      Cor( 1S)     1.99924     -10.06213
    17    C    2  S      Val( 2S)     1.02069      -0.20912
    18    C    2  S      Ryd( 3S)     0.00215       1.01780
    19    C    2  S      Ryd( 4S)     0.00000       4.02998
    20    C    2  px     Val( 2p)     0.99885      -0.11287
    21    C    2  px     Ryd( 3p)     0.00044       0.57631
    22    C    2  py     Val( 2p)     1.24086      -0.05671
    23    C    2  py     Ryd( 3p)     0.00318       0.75527
    24    C    2  pz     Val( 2p)     1.18653      -0.02278
    25    C    2  pz     Ryd( 3p)     0.00190       0.69831
    26    C    2  dxy    Ryd( 3d)     0.00000       1.81603
    27    C    2  dxz    Ryd( 3d)     0.00049       2.03246
    28    C    2  dyz    Ryd( 3d)     0.00102       2.81165
    29    C    2  dx2y2  Ryd( 3d)     0.00021       2.05312
    30    C    2  dz2    Ryd( 3d)     0.00055       2.74135

    31    H    3  S      Val( 1S)     0.76940       0.08918
    32    H    3  S      Ryd( 2S)     0.00178       0.60573
    33    H    3  px     Ryd( 2p)     0.00011       2.21036
    34    H    3  py     Ryd( 2p)     0.00029       2.72056
    35    H    3  pz     Ryd( 2p)     0.00037       2.73607

    36    H    4  S      Val( 1S)     0.76940       0.08918
    37    H    4  S      Ryd( 2S)     0.00178       0.60573
    38    H    4  px     Ryd( 2p)     0.00011       2.21036
    39    H    4  py     Ryd( 2p)     0.00029       2.72056
    40    H    4  pz     Ryd( 2p)     0.00037       2.73607

    41    H    5  S      Val( 1S)     0.76940       0.08918
    42    H    5  S      Ryd( 2S)     0.00178       0.60573
    43    H    5  px     Ryd( 2p)     0.00011       2.21036
    44    H    5  py     Ryd( 2p)     0.00029       2.72056
    45    H    5  pz     Ryd( 2p)     0.00037       2.73607

    46    H    6  S      Val( 1S)     0.76940       0.08918
    47    H    6  S      Ryd( 2S)     0.00178       0.60573
    48    H    6  px     Ryd( 2p)     0.00011       2.21036
    49    H    6  py     Ryd( 2p)     0.00029       2.72056
    50    H    6  pz     Ryd( 2p)     0.00037       2.73607


 Summary of Natural Population Analysis:                  
                                                          
                                       Natural Population 
                Natural  -----------------------------------------------
    Atom  No    Charge         Core      Valence    Rydberg      Total
 -----------------------------------------------------------------------
      C    1   -0.45611      1.99924     4.44693    0.00994     6.45611
      C    2   -0.45611      1.99924     4.44693    0.00994     6.45611
      H    3    0.22806      0.00000     0.76940    0.00254     0.77194
      H    4    0.22806      0.00000     0.76940    0.00254     0.77194
      H    5    0.22806      0.00000     0.76940    0.00254     0.77194
      H    6    0.22806      0.00000     0.76940    0.00254     0.77194
 =======================================================================
   * Total *    0.00000      3.99849    11.97146    0.03005    16.00000

                                 Natural Population      
 --------------------------------------------------------
   Core                       3.99849 ( 99.9622% of   4)
   Valence                   11.97146 ( 99.7622% of  12)
   Natural Minimal Basis     15.96995 ( 99.8122% of  16)
   Natural Rydberg Basis      0.03005 (  0.1878% of  16)
 --------------------------------------------------------

    Atom  No          Natural Electron Configuration
 ----------------------------------------------------------------------------
      C    1      [core]2S( 1.02)2p( 3.43)3p( 0.01)
      C    2      [core]2S( 1.02)2p( 3.43)3p( 0.01)
      H    3            1S( 0.77)
      H    4            1S( 0.77)
      H    5            1S( 0.77)
      H    6            1S( 0.77)


 Wiberg bond index matrix in the NAO basis:                                    

     Atom    1       2       3       4       5       6
     ---- ------  ------  ------  ------  ------  ------
   1.  C  0.0000  2.0442  0.9160  0.9160  0.0081  0.0081
   2.  C  2.0442  0.0000  0.0081  0.0081  0.9160  0.9160
   3.  H  0.9160  0.0081  0.0000  0.0026  0.0054  0.0192
   4.  H  0.9160  0.0081  0.0026  0.0000  0.0192  0.0054
   5.  H  0.0081  0.9160  0.0054  0.0192  0.0000  0.0026
   6.  H  0.0081  0.9160  0.0192  0.0054  0.0026  0.0000


 Wiberg bond index, Totals by atom:                                            

     Atom    1
     ---- ------
   1.  C  3.8923
   2.  C  3.8923
   3.  H  0.9513
   4.  H  0.9513
   5.  H  0.9513
   6.  H  0.9513


 Atom-atom overlap-weighted NAO bond order:                                    

     Atom    1       2       3       4       5       6
     ---- ------  ------  ------  ------  ------  ------
   1.  C  0.0000  1.4111  0.7487  0.7487  0.0166  0.0166
   2.  C  1.4111  0.0000  0.0166  0.0166  0.7487  0.7487
   3.  H  0.7487  0.0166  0.0000 -0.0112 -0.0044  0.0041
   4.  H  0.7487  0.0166 -0.0112  0.0000  0.0041 -0.0044
   5.  H  0.0166  0.7487 -0.0044  0.0041  0.0000 -0.0112
   6.  H  0.0166  0.7487  0.0041 -0.0044 -0.0112  0.0000


 Atom-atom overlap-weighted NAO bond order, Totals by atom:                    

     Atom    1
     ---- ------
   1.  C  2.9418
   2.  C  2.9418
   3.  H  0.7539
   4.  H  0.7539
   5.  H  0.7539
   6.  H  0.7539


 MO bond order:                                                                

     Atom    1       2       3       4       5       6
     ---- ------  ------  ------  ------  ------  ------
   1.  C  0.0000  1.1720  1.6173  0.3912  0.0516  0.0497
   2.  C  1.1720  0.0000  0.1300  0.0778  0.7126 -0.5703
   3.  H  1.6173  0.1300  0.0000  0.0948 -0.0521  0.1002
   4.  H  0.3912  0.0778  0.0948  0.0000  0.1002 -0.0503
   5.  H  0.0516  0.7126 -0.0521  0.1002  0.0000  0.0659
   6.  H  0.0497 -0.5703  0.1002 -0.0503  0.0659  0.0000


 MO atomic valencies:                                                          

     Atom    1
     ---- ------
   1.  C  3.2818
   2.  C  1.5221
   3.  H  1.8901
   4.  H  0.6136
   5.  H  0.8782
   6.  H -0.4048


 NAO density matrix:                                                           

          NAO        1       2       3       4       5       6       7       8
      ---------- ------- ------- ------- ------- ------- ------- ------- -------
   1.  C 1 (S)    1.9992 -0.0000  0.0000  0.0000 -0.0000  0.0000  0.0000  0.0000
   2.  C 1 (S)   -0.0000  1.0207 -0.0000 -0.0000  0.0000 -0.0000 -0.0000 -0.0000
   3.  C 1 (S)    0.0000 -0.0000  0.0022  0.0000  0.0000 -0.0000  0.0000 -0.0000
   4.  C 1 (S)    0.0000 -0.0000  0.0000  0.0000  0.0000 -0.0000  0.0000  0.0000
   5.  C 1 (px)  -0.0000  0.0000  0.0000  0.0000  0.9988 -0.0209 -0.0000  0.0000
   6.  C 1 (px)   0.0000 -0.0000 -0.0000 -0.0000 -0.0209  0.0004 -0.0000  0.0000
   7.  C 1 (py)   0.0000 -0.0000  0.0000  0.0000 -0.0000 -0.0000  1.2409  0.0063
   8.  C 1 (py)   0.0000 -0.0000 -0.0000  0.0000  0.0000  0.0000  0.0063  0.0032
   9.  C 1 (pz)   0.0057  0.1138  0.0395  0.0003 -0.0000 -0.0000 -0.0000 -0.0000
  10.  C 1 (pz)   0.0037 -0.0224  0.0015 -0.0000 -0.0000 -0.0000  0.0000 -0.0000
  11.  C 1 (d1)  -0.0000  0.0000  0.0000  0.0000 -0.0000 -0.0000 -0.0000  0.0000
  12.  C 1 (d2)   0.0000 -0.0000 -0.0000 -0.0000 -0.0221  0.0005 -0.0000  0.0000
  13.  C 1 (d3)   0.0000  0.0000 -0.0000 -0.0000  0.0000 -0.0000  0.0294 -0.0009
  14.  C 1 (d4)   0.0012 -0.0102 -0.0004 -0.0000 -0.0000  0.0000  0.0000  0.0000
  15.  C 1 (d5)  -0.0027  0.0227 -0.0001 -0.0000  0.0000 -0.0000  0.0000 -0.0000
  16.  C 2 (S)    0.0001 -0.0057  0.0127  0.0003  0.0000  0.0000 -0.0000 -0.0000
  17.  C 2 (S)   -0.0057  0.4284  0.0012 -0.0005  0.0000 -0.0000 -0.0000 -0.0000
  18.  C 2 (S)    0.0127  0.0012  0.0021 -0.0000  0.0000 -0.0000 -0.0000  0.0000
  19.  C 2 (S)    0.0003 -0.0005 -0.0000 -0.0000  0.0000 -0.0000 -0.0000  0.0000
  20.  C 2 (px)  -0.0000  0.0000  0.0000  0.0000  0.9988 -0.0209 -0.0000  0.0000
  21.  C 2 (px)  -0.0000 -0.0000 -0.0000 -0.0000 -0.0209  0.0004  0.0000 -0.0000
  22.  C 2 (py)   0.0000  0.0000  0.0000  0.0000  0.0000  0.0000  0.2105  0.0626
  23.  C 2 (py)   0.0000  0.0000 -0.0000 -0.0000 -0.0000 -0.0000  0.0626  0.0001
  24.  C 2 (pz)   0.0114  0.5216 -0.0409  0.0002 -0.0000  0.0000 -0.0000  0.0000
  25.  C 2 (pz)  -0.0219 -0.0050 -0.0014 -0.0000  0.0000 -0.0000  0.0000 -0.0000
  26.  C 2 (d1)   0.0000 -0.0000 -0.0000  0.0000  0.0000 -0.0000  0.0000 -0.0000
  27.  C 2 (d2)   0.0000  0.0000  0.0000  0.0000  0.0221 -0.0005 -0.0000  0.0000
  28.  C 2 (d3)  -0.0000  0.0000 -0.0000  0.0000 -0.0000 -0.0000  0.0147 -0.0016
  29.  C 2 (d4)  -0.0002  0.0006 -0.0004  0.0000 -0.0000  0.0000 -0.0000  0.0000
  30.  C 2 (d5)  -0.0025  0.0150 -0.0001 -0.0000 -0.0000  0.0000 -0.0000 -0.0000
  31.  H 3 (S)   -0.0044  0.5116  0.0145  0.0001 -0.0000 -0.0000  0.6660 -0.0043
  32.  H 3 (S)   -0.0134  0.0190  0.0005  0.0000  0.0000  0.0000 -0.0240  0.0011
  33.  H 3 (px)   0.0000 -0.0000 -0.0000  0.0000  0.0106 -0.0002 -0.0000  0.0000
  34.  H 3 (py)   0.0022 -0.0127 -0.0005 -0.0000  0.0000  0.0000 -0.0023  0.0001
  35.  H 3 (pz)   0.0013 -0.0072  0.0001 -0.0000  0.0000  0.0000 -0.0189  0.0001
  36.  H 4 (S)   -0.0044  0.5116  0.0145  0.0001  0.0000  0.0000 -0.6660  0.0043
  37.  H 4 (S)   -0.0134  0.0190  0.0005  0.0000 -0.0000 -0.0000  0.0240 -0.0011
  38.  H 4 (px)   0.0000 -0.0000 -0.0000  0.0000  0.0106 -0.0002 -0.0000  0.0000
  39.  H 4 (py)  -0.0022  0.0127  0.0005  0.0000  0.0000 -0.0000 -0.0023  0.0001
  40.  H 4 (pz)   0.0013 -0.0072  0.0001 -0.0000 -0.0000 -0.0000  0.0189 -0.0001
  41.  H 5 (S)    0.0107  0.0493  0.0153 -0.0003  0.0000  0.0000 -0.0372  0.0342
  42.  H 5 (S)   -0.0004 -0.0061  0.0005 -0.0000  0.0000 -0.0000  0.0205 -0.0013
  43.  H 5 (px)  -0.0000  0.0000  0.0000  0.0000  0.0106 -0.0002  0.0000 -0.0000
  44.  H 5 (py)   0.0000 -0.0018 -0.0005  0.0000  0.0000 -0.0000  0.0019 -0.0001
  45.  H 5 (pz)  -0.0003  0.0016 -0.0001 -0.0000 -0.0000  0.0000 -0.0012  0.0010
  46.  H 6 (S)    0.0107  0.0493  0.0153 -0.0003  0.0000 -0.0000  0.0372 -0.0342
  47.  H 6 (S)   -0.0004 -0.0061  0.0005 -0.0000  0.0000  0.0000 -0.0205  0.0013
  48.  H 6 (px)  -0.0000  0.0000  0.0000  0.0000  0.0106 -0.0002  0.0000 -0.0000
  49.  H 6 (py)  -0.0000  0.0018  0.0005 -0.0000 -0.0000  0.0000  0.0019 -0.0001
  50.  H 6 (pz)  -0.0003  0.0016 -0.0001 -0.0000  0.0000 -0.0000  0.0012 -0.0010

          NAO        9      10      11      12      13      14      15      16
      ---------- ------- ------- ------- ------- ------- ------- ------- -------
   1.  C 1 (S)    0.0057  0.0037 -0.0000  0.0000  0.0000  0.0012 -0.0027  0.0001
   2.  C 1 (S)    0.1138 -0.0224  0.0000 -0.0000  0.0000 -0.0102  0.0227 -0.0057
   3.  C 1 (S)    0.0395  0.0015  0.0000 -0.0000 -0.0000 -0.0004 -0.0001  0.0127
   4.  C 1 (S)    0.0003 -0.0000  0.0000 -0.0000 -0.0000 -0.0000 -0.0000  0.0003
   5.  C 1 (px)  -0.0000 -0.0000 -0.0000 -0.0221  0.0000 -0.0000  0.0000  0.0000
   6.  C 1 (px)  -0.0000 -0.0000 -0.0000  0.0005 -0.0000  0.0000 -0.0000  0.0000
   7.  C 1 (py)  -0.0000  0.0000 -0.0000 -0.0000  0.0294  0.0000  0.0000 -0.0000
   8.  C 1 (py)  -0.0000 -0.0000  0.0000  0.0000 -0.0009  0.0000 -0.0000 -0.0000
   9.  C 1 (pz)   1.1865  0.0146  0.0000  0.0000  0.0000 -0.0121 -0.0036 -0.0114
  10.  C 1 (pz)   0.0146  0.0019 -0.0000  0.0000 -0.0000  0.0000 -0.0005  0.0219
  11.  C 1 (d1)   0.0000 -0.0000  0.0000  0.0000 -0.0000 -0.0000  0.0000  0.0000
  12.  C 1 (d2)   0.0000  0.0000  0.0000  0.0005 -0.0000  0.0000 -0.0000  0.0000
  13.  C 1 (d3)   0.0000 -0.0000 -0.0000 -0.0000  0.0010 -0.0000 -0.0000 -0.0000
  14.  C 1 (d4)  -0.0121  0.0000 -0.0000  0.0000 -0.0000  0.0002 -0.0002 -0.0002
  15.  C 1 (d5)  -0.0036 -0.0005  0.0000 -0.0000 -0.0000 -0.0002  0.0006 -0.0025
  16.  C 2 (S)   -0.0114  0.0219  0.0000  0.0000 -0.0000 -0.0002 -0.0025  1.9992
  17.  C 2 (S)   -0.5216  0.0050 -0.0000 -0.0000 -0.0000  0.0006  0.0150  0.0000
  18.  C 2 (S)    0.0409  0.0014  0.0000 -0.0000 -0.0000 -0.0004 -0.0001  0.0000
  19.  C 2 (S)   -0.0002  0.0000 -0.0000 -0.0000  0.0000  0.0000 -0.0000  0.0000
  20.  C 2 (px)  -0.0000 -0.0000 -0.0000 -0.0221  0.0000 -0.0000  0.0000  0.0000
  21.  C 2 (px)  -0.0000  0.0000 -0.0000  0.0005 -0.0000  0.0000 -0.0000 -0.0000
  22.  C 2 (py)  -0.0000  0.0000  0.0000  0.0000 -0.0147  0.0000  0.0000 -0.0000
  23.  C 2 (py)   0.0000 -0.0000 -0.0000  0.0000  0.0016 -0.0000 -0.0000 -0.0000
  24.  C 2 (pz)  -0.5046 -0.0441  0.0000  0.0000  0.0000  0.0005  0.0119 -0.0057
  25.  C 2 (pz)  -0.0441 -0.0005 -0.0000 -0.0000 -0.0000  0.0004  0.0002 -0.0037
  26.  C 2 (d1)   0.0000  0.0000  0.0000 -0.0000  0.0000  0.0000 -0.0000  0.0000
  27.  C 2 (d2)   0.0000 -0.0000 -0.0000 -0.0005  0.0000 -0.0000  0.0000 -0.0000
  28.  C 2 (d3)   0.0000  0.0000 -0.0000 -0.0000  0.0009  0.0000 -0.0000 -0.0000
  29.  C 2 (d4)  -0.0005 -0.0004  0.0000  0.0000  0.0000  0.0000 -0.0000  0.0012
  30.  C 2 (d5)  -0.0119 -0.0002 -0.0000  0.0000 -0.0000 -0.0000  0.0005 -0.0027
  31.  H 3 (S)    0.4555 -0.0041  0.0000 -0.0000  0.0183 -0.0089  0.0094  0.0107
  32.  H 3 (S)    0.0217 -0.0003  0.0000  0.0000 -0.0010 -0.0004  0.0003 -0.0004
  33.  H 3 (px)   0.0000 -0.0000  0.0000 -0.0002  0.0000 -0.0000 -0.0000 -0.0000
  34.  H 3 (py)  -0.0127  0.0000 -0.0000 -0.0000 -0.0001  0.0002 -0.0002  0.0000
  35.  H 3 (pz)   0.0009  0.0003  0.0000  0.0000 -0.0005  0.0001 -0.0002  0.0003
  36.  H 4 (S)    0.4555 -0.0041  0.0000  0.0000 -0.0183 -0.0089  0.0094  0.0107
  37.  H 4 (S)    0.0217 -0.0003 -0.0000 -0.0000  0.0010 -0.0004  0.0003 -0.0004
  38.  H 4 (px)   0.0000 -0.0000  0.0000 -0.0002  0.0000 -0.0000  0.0000 -0.0000
  39.  H 4 (py)   0.0127 -0.0000  0.0000 -0.0000 -0.0001 -0.0002  0.0002 -0.0000
  40.  H 4 (pz)   0.0009  0.0003 -0.0000 -0.0000  0.0005  0.0001 -0.0002  0.0003
  41.  H 5 (S)   -0.0404  0.0171  0.0000  0.0000 -0.0119 -0.0004  0.0033 -0.0044
  42.  H 5 (S)   -0.0052  0.0007 -0.0000 -0.0000  0.0009  0.0001 -0.0000 -0.0134
  43.  H 5 (px)  -0.0000 -0.0000 -0.0000 -0.0002  0.0000 -0.0000  0.0000 -0.0000
  44.  H 5 (py)  -0.0010 -0.0004  0.0000 -0.0000  0.0001  0.0000 -0.0001  0.0022
  45.  H 5 (pz)  -0.0068 -0.0000  0.0000  0.0000 -0.0003  0.0000  0.0001 -0.0013
  46.  H 6 (S)   -0.0404  0.0171 -0.0000 -0.0000  0.0119 -0.0004  0.0033 -0.0044
  47.  H 6 (S)   -0.0052  0.0007  0.0000  0.0000 -0.0009  0.0001 -0.0000 -0.0134
  48.  H 6 (px)  -0.0000 -0.0000  0.0000 -0.0002  0.0000 -0.0000  0.0000 -0.0000
  49.  H 6 (py)   0.0010  0.0004 -0.0000  0.0000  0.0001 -0.0000  0.0001 -0.0022
  50.  H 6 (pz)  -0.0068 -0.0000 -0.0000 -0.0000  0.0003  0.0000  0.0001 -0.0013

          NAO       17      18      19      20      21      22      23      24
      ---------- ------- ------- ------- ------- ------- ------- ------- -------
   1.  C 1 (S)   -0.0057  0.0127  0.0003 -0.0000 -0.0000  0.0000  0.0000  0.0114
   2.  C 1 (S)    0.4284  0.0012 -0.0005  0.0000 -0.0000  0.0000  0.0000  0.5216
   3.  C 1 (S)    0.0012  0.0021 -0.0000  0.0000 -0.0000  0.0000 -0.0000 -0.0409
   4.  C 1 (S)   -0.0005 -0.0000 -0.0000  0.0000 -0.0000  0.0000 -0.0000  0.0002
   5.  C 1 (px)   0.0000  0.0000  0.0000  0.9988 -0.0209  0.0000 -0.0000 -0.0000
   6.  C 1 (px)  -0.0000 -0.0000 -0.0000 -0.0209  0.0004  0.0000 -0.0000  0.0000
   7.  C 1 (py)  -0.0000 -0.0000 -0.0000 -0.0000  0.0000  0.2105  0.0626 -0.0000
   8.  C 1 (py)  -0.0000  0.0000  0.0000  0.0000 -0.0000  0.0626  0.0001  0.0000
   9.  C 1 (pz)  -0.5216  0.0409 -0.0002 -0.0000 -0.0000 -0.0000  0.0000 -0.5046
  10.  C 1 (pz)   0.0050  0.0014  0.0000 -0.0000  0.0000  0.0000 -0.0000 -0.0441
  11.  C 1 (d1)  -0.0000  0.0000 -0.0000 -0.0000 -0.0000  0.0000 -0.0000  0.0000
  12.  C 1 (d2)  -0.0000 -0.0000 -0.0000 -0.0221  0.0005  0.0000  0.0000  0.0000
  13.  C 1 (d3)  -0.0000 -0.0000  0.0000  0.0000 -0.0000 -0.0147  0.0016  0.0000
  14.  C 1 (d4)   0.0006 -0.0004  0.0000 -0.0000  0.0000  0.0000 -0.0000  0.0005
  15.  C 1 (d5)   0.0150 -0.0001 -0.0000  0.0000 -0.0000  0.0000 -0.0000  0.0119
  16.  C 2 (S)    0.0000  0.0000  0.0000  0.0000 -0.0000 -0.0000 -0.0000 -0.0057
  17.  C 2 (S)    1.0207 -0.0000  0.0000  0.0000  0.0000 -0.0000  0.0000 -0.1138
  18.  C 2 (S)   -0.0000  0.0022 -0.0000  0.0000 -0.0000 -0.0000  0.0000 -0.0395
  19.  C 2 (S)    0.0000 -0.0000  0.0000  0.0000 -0.0000 -0.0000  0.0000 -0.0003
  20.  C 2 (px)   0.0000  0.0000  0.0000  0.9988 -0.0209  0.0000 -0.0000 -0.0000
  21.  C 2 (px)   0.0000 -0.0000 -0.0000 -0.0209  0.0004 -0.0000  0.0000 -0.0000
  22.  C 2 (py)  -0.0000 -0.0000 -0.0000  0.0000 -0.0000  1.2409  0.0063 -0.0000
  23.  C 2 (py)   0.0000  0.0000  0.0000 -0.0000  0.0000  0.0063  0.0032 -0.0000
  24.  C 2 (pz)  -0.1138 -0.0395 -0.0003 -0.0000 -0.0000 -0.0000 -0.0000  1.1865
  25.  C 2 (pz)   0.0224 -0.0015  0.0000  0.0000 -0.0000  0.0000  0.0000  0.0146
  26.  C 2 (d1)  -0.0000 -0.0000  0.0000  0.0000  0.0000 -0.0000  0.0000 -0.0000
  27.  C 2 (d2)  -0.0000  0.0000  0.0000  0.0221 -0.0005  0.0000 -0.0000  0.0000
  28.  C 2 (d3)   0.0000  0.0000 -0.0000 -0.0000  0.0000 -0.0294  0.0009  0.0000
  29.  C 2 (d4)  -0.0102 -0.0004 -0.0000 -0.0000  0.0000 -0.0000 -0.0000  0.0121
  30.  C 2 (d5)   0.0227 -0.0001 -0.0000 -0.0000  0.0000 -0.0000  0.0000  0.0036
  31.  H 3 (S)    0.0493  0.0153 -0.0003 -0.0000  0.0000 -0.0372  0.0342  0.0404
  32.  H 3 (S)   -0.0061  0.0005 -0.0000  0.0000 -0.0000  0.0205 -0.0013  0.0052
  33.  H 3 (px)  -0.0000 -0.0000  0.0000  0.0106 -0.0002  0.0000 -0.0000  0.0000
  34.  H 3 (py)  -0.0018 -0.0005  0.0000  0.0000 -0.0000  0.0019 -0.0001  0.0010
  35.  H 3 (pz)  -0.0016  0.0001  0.0000  0.0000 -0.0000  0.0012 -0.0010 -0.0068
  36.  H 4 (S)    0.0493  0.0153 -0.0003  0.0000 -0.0000  0.0372 -0.0342  0.0404
  37.  H 4 (S)   -0.0061  0.0005 -0.0000 -0.0000  0.0000 -0.0205  0.0013  0.0052
  38.  H 4 (px)  -0.0000 -0.0000  0.0000  0.0106 -0.0002  0.0000 -0.0000  0.0000
  39.  H 4 (py)   0.0018  0.0005 -0.0000  0.0000 -0.0000  0.0019 -0.0001 -0.0010
  40.  H 4 (pz)  -0.0016  0.0001  0.0000 -0.0000  0.0000 -0.0012  0.0010 -0.0068
  41.  H 5 (S)    0.5116  0.0145  0.0001  0.0000 -0.0000  0.6660 -0.0043 -0.4555
  42.  H 5 (S)    0.0190  0.0005  0.0000  0.0000 -0.0000 -0.0240  0.0011 -0.0217
  43.  H 5 (px)   0.0000  0.0000  0.0000  0.0106 -0.0002 -0.0000  0.0000 -0.0000
  44.  H 5 (py)  -0.0127 -0.0005 -0.0000  0.0000 -0.0000 -0.0023  0.0001  0.0127
  45.  H 5 (pz)   0.0072 -0.0001  0.0000 -0.0000  0.0000  0.0189 -0.0001  0.0009
  46.  H 6 (S)    0.5116  0.0145  0.0001 -0.0000  0.0000 -0.6660  0.0043 -0.4555
  47.  H 6 (S)    0.0190  0.0005  0.0000  0.0000 -0.0000  0.0240 -0.0011 -0.0217
  48.  H 6 (px)   0.0000  0.0000  0.0000  0.0106 -0.0002 -0.0000  0.0000 -0.0000
  49.  H 6 (py)   0.0127  0.0005  0.0000 -0.0000  0.0000 -0.0023  0.0001 -0.0127
  50.  H 6 (pz)   0.0072 -0.0001  0.0000  0.0000  0.0000 -0.0189  0.0001  0.0009

          NAO       25      26      27      28      29      30      31      32
      ---------- ------- ------- ------- ------- ------- ------- ------- -------
   1.  C 1 (S)   -0.0219  0.0000  0.0000 -0.0000 -0.0002 -0.0025 -0.0044 -0.0134
   2.  C 1 (S)   -0.0050 -0.0000  0.0000  0.0000  0.0006  0.0150  0.5116  0.0190
   3.  C 1 (S)   -0.0014 -0.0000  0.0000 -0.0000 -0.0004 -0.0001  0.0145  0.0005
   4.  C 1 (S)   -0.0000  0.0000  0.0000  0.0000  0.0000 -0.0000  0.0001  0.0000
   5.  C 1 (px)   0.0000  0.0000  0.0221 -0.0000 -0.0000 -0.0000 -0.0000  0.0000
   6.  C 1 (px)  -0.0000 -0.0000 -0.0005 -0.0000  0.0000  0.0000 -0.0000  0.0000
   7.  C 1 (py)   0.0000  0.0000 -0.0000  0.0147 -0.0000 -0.0000  0.6660 -0.0240
   8.  C 1 (py)  -0.0000 -0.0000  0.0000 -0.0016  0.0000 -0.0000 -0.0043  0.0011
   9.  C 1 (pz)  -0.0441  0.0000  0.0000  0.0000 -0.0005 -0.0119  0.4555  0.0217
  10.  C 1 (pz)  -0.0005  0.0000 -0.0000  0.0000 -0.0004 -0.0002 -0.0041 -0.0003
  11.  C 1 (d1)  -0.0000  0.0000 -0.0000 -0.0000  0.0000 -0.0000  0.0000  0.0000
  12.  C 1 (d2)  -0.0000 -0.0000 -0.0005 -0.0000  0.0000  0.0000 -0.0000  0.0000
  13.  C 1 (d3)  -0.0000  0.0000  0.0000  0.0009  0.0000 -0.0000  0.0183 -0.0010
  14.  C 1 (d4)   0.0004  0.0000 -0.0000  0.0000  0.0000 -0.0000 -0.0089 -0.0004
  15.  C 1 (d5)   0.0002 -0.0000  0.0000 -0.0000 -0.0000  0.0005  0.0094  0.0003
  16.  C 2 (S)   -0.0037  0.0000 -0.0000 -0.0000  0.0012 -0.0027  0.0107 -0.0004
  17.  C 2 (S)    0.0224 -0.0000 -0.0000  0.0000 -0.0102  0.0227  0.0493 -0.0061
  18.  C 2 (S)   -0.0015 -0.0000  0.0000  0.0000 -0.0004 -0.0001  0.0153  0.0005
  19.  C 2 (S)    0.0000  0.0000  0.0000 -0.0000 -0.0000 -0.0000 -0.0003 -0.0000
  20.  C 2 (px)   0.0000  0.0000  0.0221 -0.0000 -0.0000 -0.0000 -0.0000  0.0000
  21.  C 2 (px)  -0.0000  0.0000 -0.0005  0.0000  0.0000  0.0000  0.0000 -0.0000
  22.  C 2 (py)   0.0000 -0.0000  0.0000 -0.0294 -0.0000 -0.0000 -0.0372  0.0205
  23.  C 2 (py)   0.0000  0.0000 -0.0000  0.0009 -0.0000  0.0000  0.0342 -0.0013
  24.  C 2 (pz)   0.0146 -0.0000  0.0000  0.0000  0.0121  0.0036  0.0404  0.0052
  25.  C 2 (pz)   0.0019 -0.0000  0.0000  0.0000 -0.0000  0.0005 -0.0171 -0.0007
  26.  C 2 (d1)  -0.0000  0.0000  0.0000  0.0000  0.0000 -0.0000  0.0000 -0.0000
  27.  C 2 (d2)   0.0000  0.0000  0.0005 -0.0000 -0.0000 -0.0000 -0.0000  0.0000
  28.  C 2 (d3)   0.0000  0.0000 -0.0000  0.0010 -0.0000  0.0000  0.0119 -0.0009
  29.  C 2 (d4)  -0.0000  0.0000 -0.0000 -0.0000  0.0002 -0.0002 -0.0004  0.0001
  30.  C 2 (d5)   0.0005 -0.0000 -0.0000  0.0000 -0.0002  0.0006  0.0033 -0.0000
  31.  H 3 (S)   -0.0171  0.0000 -0.0000  0.0119 -0.0004  0.0033  0.7694 -0.0000
  32.  H 3 (S)   -0.0007 -0.0000  0.0000 -0.0009  0.0001 -0.0000 -0.0000  0.0018
  33.  H 3 (px)   0.0000  0.0000  0.0002 -0.0000 -0.0000 -0.0000 -0.0000  0.0000
  34.  H 3 (py)   0.0004  0.0000  0.0000 -0.0001  0.0000 -0.0001 -0.0118 -0.0003
  35.  H 3 (pz)  -0.0000 -0.0000  0.0000 -0.0003 -0.0000 -0.0001 -0.0136  0.0003
  36.  H 4 (S)   -0.0171 -0.0000  0.0000 -0.0119 -0.0004  0.0033  0.0170  0.0319
  37.  H 4 (S)   -0.0007  0.0000 -0.0000  0.0009  0.0001 -0.0000  0.0319 -0.0002
  38.  H 4 (px)   0.0000  0.0000  0.0002 -0.0000 -0.0000 -0.0000 -0.0000  0.0000
  39.  H 4 (py)  -0.0004 -0.0000  0.0000 -0.0001 -0.0000  0.0001  0.0088  0.0005
  40.  H 4 (pz)  -0.0000  0.0000 -0.0000  0.0003 -0.0000 -0.0001  0.0078 -0.0006
  41.  H 5 (S)    0.0041 -0.0000 -0.0000 -0.0183 -0.0089  0.0094 -0.0716  0.0107
  42.  H 5 (S)    0.0003  0.0000  0.0000  0.0010 -0.0004  0.0003  0.0107 -0.0013
  43.  H 5 (px)   0.0000  0.0000  0.0002  0.0000 -0.0000 -0.0000  0.0000 -0.0000
  44.  H 5 (py)  -0.0000  0.0000  0.0000  0.0001  0.0002 -0.0002 -0.0004 -0.0000
  45.  H 5 (pz)   0.0003 -0.0000 -0.0000 -0.0005 -0.0001  0.0002 -0.0045  0.0003
  46.  H 6 (S)    0.0041 -0.0000 -0.0000  0.0183 -0.0089  0.0094  0.1360 -0.0182
  47.  H 6 (S)    0.0003 -0.0000 -0.0000 -0.0010 -0.0004  0.0003 -0.0182  0.0006
  48.  H 6 (px)   0.0000  0.0000  0.0002  0.0000 -0.0000 -0.0000  0.0000 -0.0000
  49.  H 6 (py)   0.0000 -0.0000 -0.0000  0.0001 -0.0002  0.0002  0.0031 -0.0001
  50.  H 6 (pz)   0.0003 -0.0000  0.0000  0.0005 -0.0001  0.0002  0.0016 -0.0005

          NAO       33      34      35      36      37      38      39      40
      ---------- ------- ------- ------- ------- ------- ------- ------- -------
   1.  C 1 (S)    0.0000  0.0022  0.0013 -0.0044 -0.0134  0.0000 -0.0022  0.0013
   2.  C 1 (S)   -0.0000 -0.0127 -0.0072  0.5116  0.0190 -0.0000  0.0127 -0.0072
   3.  C 1 (S)   -0.0000 -0.0005  0.0001  0.0145  0.0005 -0.0000  0.0005  0.0001
   4.  C 1 (S)    0.0000 -0.0000 -0.0000  0.0001  0.0000  0.0000  0.0000 -0.0000
   5.  C 1 (px)   0.0106  0.0000  0.0000  0.0000 -0.0000  0.0106  0.0000 -0.0000
   6.  C 1 (px)  -0.0002  0.0000  0.0000  0.0000 -0.0000 -0.0002 -0.0000 -0.0000
   7.  C 1 (py)  -0.0000 -0.0023 -0.0189 -0.6660  0.0240 -0.0000 -0.0023  0.0189
   8.  C 1 (py)   0.0000  0.0001  0.0001  0.0043 -0.0011  0.0000  0.0001 -0.0001
   9.  C 1 (pz)   0.0000 -0.0127  0.0009  0.4555  0.0217  0.0000  0.0127  0.0009
  10.  C 1 (pz)  -0.0000  0.0000  0.0003 -0.0041 -0.0003 -0.0000 -0.0000  0.0003
  11.  C 1 (d1)   0.0000 -0.0000  0.0000  0.0000 -0.0000  0.0000  0.0000 -0.0000
  12.  C 1 (d2)  -0.0002 -0.0000  0.0000  0.0000 -0.0000 -0.0002 -0.0000 -0.0000
  13.  C 1 (d3)   0.0000 -0.0001 -0.0005 -0.0183  0.0010  0.0000 -0.0001  0.0005
  14.  C 1 (d4)  -0.0000  0.0002  0.0001 -0.0089 -0.0004 -0.0000 -0.0002  0.0001
  15.  C 1 (d5)  -0.0000 -0.0002 -0.0002  0.0094  0.0003  0.0000  0.0002 -0.0002
  16.  C 2 (S)   -0.0000  0.0000  0.0003  0.0107 -0.0004 -0.0000 -0.0000  0.0003
  17.  C 2 (S)   -0.0000 -0.0018 -0.0016  0.0493 -0.0061 -0.0000  0.0018 -0.0016
  18.  C 2 (S)   -0.0000 -0.0005  0.0001  0.0153  0.0005 -0.0000  0.0005  0.0001
  19.  C 2 (S)    0.0000  0.0000  0.0000 -0.0003 -0.0000  0.0000 -0.0000  0.0000
  20.  C 2 (px)   0.0106  0.0000  0.0000  0.0000 -0.0000  0.0106  0.0000 -0.0000
  21.  C 2 (px)  -0.0002 -0.0000 -0.0000 -0.0000  0.0000 -0.0002 -0.0000  0.0000
  22.  C 2 (py)   0.0000  0.0019  0.0012  0.0372 -0.0205  0.0000  0.0019 -0.0012
  23.  C 2 (py)  -0.0000 -0.0001 -0.0010 -0.0342  0.0013 -0.0000 -0.0001  0.0010
  24.  C 2 (pz)   0.0000  0.0010 -0.0068  0.0404  0.0052  0.0000 -0.0010 -0.0068
  25.  C 2 (pz)   0.0000  0.0004 -0.0000 -0.0171 -0.0007  0.0000 -0.0004 -0.0000
  26.  C 2 (d1)   0.0000  0.0000 -0.0000 -0.0000  0.0000  0.0000 -0.0000  0.0000
  27.  C 2 (d2)   0.0002  0.0000  0.0000  0.0000 -0.0000  0.0002  0.0000 -0.0000
  28.  C 2 (d3)  -0.0000 -0.0001 -0.0003 -0.0119  0.0009 -0.0000 -0.0001  0.0003
  29.  C 2 (d4)  -0.0000  0.0000 -0.0000 -0.0004  0.0001 -0.0000 -0.0000 -0.0000
  30.  C 2 (d5)  -0.0000 -0.0001 -0.0001  0.0033 -0.0000 -0.0000  0.0001 -0.0001
  31.  H 3 (S)   -0.0000 -0.0118 -0.0136  0.0170  0.0319 -0.0000  0.0088  0.0078
  32.  H 3 (S)    0.0000 -0.0003  0.0003  0.0319 -0.0002  0.0000  0.0005 -0.0006
  33.  H 3 (px)   0.0001  0.0000  0.0000  0.0000 -0.0000  0.0001  0.0000 -0.0000
  34.  H 3 (py)   0.0000  0.0003  0.0001 -0.0088 -0.0005  0.0000 -0.0003  0.0000
  35.  H 3 (pz)   0.0000  0.0001  0.0004  0.0078 -0.0006  0.0000 -0.0000 -0.0002
  36.  H 4 (S)    0.0000 -0.0088  0.0078  0.7694  0.0000  0.0000  0.0118 -0.0136
  37.  H 4 (S)   -0.0000 -0.0005 -0.0006  0.0000  0.0018 -0.0000  0.0003  0.0003
  38.  H 4 (px)   0.0001  0.0000  0.0000  0.0000 -0.0000  0.0001  0.0000 -0.0000
  39.  H 4 (py)   0.0000 -0.0003 -0.0000  0.0118  0.0003  0.0000  0.0003 -0.0001
  40.  H 4 (pz)  -0.0000  0.0000 -0.0002 -0.0136  0.0003 -0.0000 -0.0001  0.0004
  41.  H 5 (S)   -0.0000 -0.0004  0.0045  0.1360 -0.0182 -0.0000  0.0031 -0.0016
  42.  H 5 (S)   -0.0000 -0.0000 -0.0003 -0.0182  0.0006 -0.0000 -0.0001  0.0005
  43.  H 5 (px)   0.0001  0.0000 -0.0000 -0.0000  0.0000  0.0001  0.0000  0.0000
  44.  H 5 (py)   0.0000  0.0001 -0.0001 -0.0031  0.0001  0.0000 -0.0001  0.0000
  45.  H 5 (pz)  -0.0000  0.0001  0.0001  0.0016 -0.0005 -0.0000  0.0000 -0.0001
  46.  H 6 (S)   -0.0000 -0.0031 -0.0016 -0.0716  0.0107 -0.0000  0.0004  0.0045
  47.  H 6 (S)   -0.0000  0.0001  0.0005  0.0107 -0.0013 -0.0000  0.0000 -0.0003
  48.  H 6 (px)   0.0001  0.0000 -0.0000 -0.0000  0.0000  0.0001  0.0000  0.0000
  49.  H 6 (py)  -0.0000 -0.0001 -0.0000  0.0004  0.0000 -0.0000  0.0001  0.0001
  50.  H 6 (pz)  -0.0000 -0.0000 -0.0001 -0.0045  0.0003 -0.0000 -0.0001  0.0001

          NAO       41      42      43      44      45      46      47      48
      ---------- ------- ------- ------- ------- ------- ------- ------- -------
   1.  C 1 (S)    0.0107 -0.0004 -0.0000  0.0000 -0.0003  0.0107 -0.0004 -0.0000
   2.  C 1 (S)    0.0493 -0.0061  0.0000 -0.0018  0.0016  0.0493 -0.0061  0.0000
   3.  C 1 (S)    0.0153  0.0005  0.0000 -0.0005 -0.0001  0.0153  0.0005  0.0000
   4.  C 1 (S)   -0.0003 -0.0000  0.0000  0.0000 -0.0000 -0.0003 -0.0000  0.0000
   5.  C 1 (px)   0.0000  0.0000  0.0106  0.0000 -0.0000  0.0000  0.0000  0.0106
   6.  C 1 (px)   0.0000 -0.0000 -0.0002 -0.0000  0.0000 -0.0000  0.0000 -0.0002
   7.  C 1 (py)  -0.0372  0.0205  0.0000  0.0019 -0.0012  0.0372 -0.0205  0.0000
   8.  C 1 (py)   0.0342 -0.0013 -0.0000 -0.0001  0.0010 -0.0342  0.0013 -0.0000
   9.  C 1 (pz)  -0.0404 -0.0052 -0.0000 -0.0010 -0.0068 -0.0404 -0.0052 -0.0000
  10.  C 1 (pz)   0.0171  0.0007 -0.0000 -0.0004 -0.0000  0.0171  0.0007 -0.0000
  11.  C 1 (d1)   0.0000 -0.0000 -0.0000  0.0000  0.0000 -0.0000  0.0000  0.0000
  12.  C 1 (d2)   0.0000 -0.0000 -0.0002 -0.0000  0.0000 -0.0000  0.0000 -0.0002
  13.  C 1 (d3)  -0.0119  0.0009  0.0000  0.0001 -0.0003  0.0119 -0.0009  0.0000
  14.  C 1 (d4)  -0.0004  0.0001 -0.0000  0.0000  0.0000 -0.0004  0.0001 -0.0000
  15.  C 1 (d5)   0.0033 -0.0000  0.0000 -0.0001  0.0001  0.0033 -0.0000  0.0000
  16.  C 2 (S)   -0.0044 -0.0134 -0.0000  0.0022 -0.0013 -0.0044 -0.0134 -0.0000
  17.  C 2 (S)    0.5116  0.0190  0.0000 -0.0127  0.0072  0.5116  0.0190  0.0000
  18.  C 2 (S)    0.0145  0.0005  0.0000 -0.0005 -0.0001  0.0145  0.0005  0.0000
  19.  C 2 (S)    0.0001  0.0000  0.0000 -0.0000  0.0000  0.0001  0.0000  0.0000
  20.  C 2 (px)   0.0000  0.0000  0.0106  0.0000 -0.0000 -0.0000  0.0000  0.0106
  21.  C 2 (px)  -0.0000 -0.0000 -0.0002 -0.0000  0.0000  0.0000 -0.0000 -0.0002
  22.  C 2 (py)   0.6660 -0.0240 -0.0000 -0.0023  0.0189 -0.6660  0.0240 -0.0000
  23.  C 2 (py)  -0.0043  0.0011  0.0000  0.0001 -0.0001  0.0043 -0.0011  0.0000
  24.  C 2 (pz)  -0.4555 -0.0217 -0.0000  0.0127  0.0009 -0.4555 -0.0217 -0.0000
  25.  C 2 (pz)   0.0041  0.0003  0.0000 -0.0000  0.0003  0.0041  0.0003  0.0000
  26.  C 2 (d1)  -0.0000  0.0000  0.0000  0.0000 -0.0000 -0.0000 -0.0000  0.0000
  27.  C 2 (d2)  -0.0000  0.0000  0.0002  0.0000 -0.0000 -0.0000 -0.0000  0.0002
  28.  C 2 (d3)  -0.0183  0.0010  0.0000  0.0001 -0.0005  0.0183 -0.0010  0.0000
  29.  C 2 (d4)  -0.0089 -0.0004 -0.0000  0.0002 -0.0001 -0.0089 -0.0004 -0.0000
  30.  C 2 (d5)   0.0094  0.0003 -0.0000 -0.0002  0.0002  0.0094  0.0003 -0.0000
  31.  H 3 (S)   -0.0716  0.0107  0.0000 -0.0004 -0.0045  0.1360 -0.0182  0.0000
  32.  H 3 (S)    0.0107 -0.0013 -0.0000 -0.0000  0.0003 -0.0182  0.0006 -0.0000
  33.  H 3 (px)  -0.0000 -0.0000  0.0001  0.0000 -0.0000 -0.0000 -0.0000  0.0001
  34.  H 3 (py)  -0.0004 -0.0000  0.0000  0.0001  0.0001 -0.0031  0.0001  0.0000
  35.  H 3 (pz)   0.0045 -0.0003 -0.0000 -0.0001  0.0001 -0.0016  0.0005 -0.0000
  36.  H 4 (S)    0.1360 -0.0182 -0.0000 -0.0031  0.0016 -0.0716  0.0107 -0.0000
  37.  H 4 (S)   -0.0182  0.0006  0.0000  0.0001 -0.0005  0.0107 -0.0013  0.0000
  38.  H 4 (px)  -0.0000 -0.0000  0.0001  0.0000 -0.0000 -0.0000 -0.0000  0.0001
  39.  H 4 (py)   0.0031 -0.0001  0.0000 -0.0001  0.0000  0.0004  0.0000  0.0000
  40.  H 4 (pz)  -0.0016  0.0005  0.0000  0.0000 -0.0001  0.0045 -0.0003  0.0000
  41.  H 5 (S)    0.7694  0.0000 -0.0000 -0.0118  0.0136  0.0170  0.0319 -0.0000
  42.  H 5 (S)    0.0000  0.0018  0.0000 -0.0003 -0.0003  0.0319 -0.0002  0.0000
  43.  H 5 (px)  -0.0000  0.0000  0.0001  0.0000 -0.0000  0.0000 -0.0000  0.0001
  44.  H 5 (py)  -0.0118 -0.0003  0.0000  0.0003 -0.0001 -0.0088 -0.0005  0.0000
  45.  H 5 (pz)   0.0136 -0.0003 -0.0000 -0.0001  0.0004 -0.0078  0.0006 -0.0000
  46.  H 6 (S)    0.0170  0.0319  0.0000 -0.0088 -0.0078  0.7694  0.0000  0.0000
  47.  H 6 (S)    0.0319 -0.0002 -0.0000 -0.0005  0.0006  0.0000  0.0018 -0.0000
  48.  H 6 (px)  -0.0000  0.0000  0.0001  0.0000 -0.0000  0.0000 -0.0000  0.0001
  49.  H 6 (py)   0.0088  0.0005 -0.0000 -0.0003  0.0000  0.0118  0.0003 -0.0000
  50.  H 6 (pz)  -0.0078  0.0006  0.0000 -0.0000 -0.0002  0.0136 -0.0003  0.0000

          NAO       49      50
      ---------- ------- -------
   1.  C 1 (S)   -0.0000 -0.0003
   2.  C 1 (S)    0.0018  0.0016
   3.  C 1 (S)    0.0005 -0.0001
   4.  C 1 (S)   -0.0000 -0.0000
   5.  C 1 (px)  -0.0000  0.0000
   6.  C 1 (px)   0.0000 -0.0000
   7.  C 1 (py)   0.0019  0.0012
   8.  C 1 (py)  -0.0001 -0.0010
   9.  C 1 (pz)   0.0010 -0.0068
  10.  C 1 (pz)   0.0004 -0.0000
  11.  C 1 (d1)  -0.0000 -0.0000
  12.  C 1 (d2)   0.0000 -0.0000
  13.  C 1 (d3)   0.0001  0.0003
  14.  C 1 (d4)  -0.0000  0.0000
  15.  C 1 (d5)   0.0001  0.0001
  16.  C 2 (S)   -0.0022 -0.0013
  17.  C 2 (S)    0.0127  0.0072
  18.  C 2 (S)    0.0005 -0.0001
  19.  C 2 (S)    0.0000  0.0000
  20.  C 2 (px)  -0.0000  0.0000
  21.  C 2 (px)   0.0000  0.0000
  22.  C 2 (py)  -0.0023 -0.0189
  23.  C 2 (py)   0.0001  0.0001
  24.  C 2 (pz)  -0.0127  0.0009
  25.  C 2 (pz)   0.0000  0.0003
  26.  C 2 (d1)  -0.0000 -0.0000
  27.  C 2 (d2)  -0.0000  0.0000
  28.  C 2 (d3)   0.0001  0.0005
  29.  C 2 (d4)  -0.0002 -0.0001
  30.  C 2 (d5)   0.0002  0.0002
  31.  H 3 (S)    0.0031  0.0016
  32.  H 3 (S)   -0.0001 -0.0005
  33.  H 3 (px)  -0.0000 -0.0000
  34.  H 3 (py)  -0.0001 -0.0000
  35.  H 3 (pz)  -0.0000 -0.0001
  36.  H 4 (S)    0.0004 -0.0045
  37.  H 4 (S)    0.0000  0.0003
  38.  H 4 (px)  -0.0000 -0.0000
  39.  H 4 (py)   0.0001 -0.0001
  40.  H 4 (pz)   0.0001  0.0001
  41.  H 5 (S)    0.0088 -0.0078
  42.  H 5 (S)    0.0005  0.0006
  43.  H 5 (px)  -0.0000  0.0000
  44.  H 5 (py)  -0.0003 -0.0000
  45.  H 5 (pz)   0.0000 -0.0002
  46.  H 6 (S)    0.0118  0.0136
  47.  H 6 (S)    0.0003 -0.0003
  48.  H 6 (px)  -0.0000  0.0000
  49.  H 6 (py)   0.0003  0.0001
  50.  H 6 (pz)   0.0001  0.0004


 NATURAL BOND ORBITAL ANALYSIS:

                       Occupancies       Lewis Structure    Low   High
           Occ.    -------------------  -----------------   occ   occ
  Cycle   Thresh.   Lewis   Non-Lewis     CR  BD  3C  LP    (L)   (NL)   Dev
 =============================================================================
   1(1)    1.90    15.91133   0.08867      2   6   0   0     0      0    0.04
 -----------------------------------------------------------------------------

 Structure accepted: No low occupancy Lewis orbitals

 --------------------------------------------------------
   Core                      3.99849 ( 99.962% of   4)
   Valence Lewis            11.91284 ( 99.274% of  12)
  ==================       ============================
   Total Lewis              15.91133 ( 99.446% of  16)
  -----------------------------------------------------
   Valence non-Lewis         0.06915 (  0.432% of  16)
   Rydberg non-Lewis         0.01951 (  0.122% of  16)
  ==================       ============================
   Total non-Lewis           0.08867 (  0.554% of  16)
 --------------------------------------------------------


       (Occupancy)   Bond orbital/ Coefficients/ Hybrids
 ---------------------------------------------------------------------------------
     1. (1.99248) BD ( 1) C   1 - C   2  
                ( 50.00%)   0.7071* C   1 s( 44.66%)p 1.24( 55.30%)d 0.00(  0.04%)
                                           -0.0000  0.6676 -0.0303 -0.0002  0.0000
                                            0.0000 -0.0000 -0.0000 -0.7431 -0.0296
                                            0.0000  0.0000 -0.0000  0.0010  0.0188
                ( 50.00%)   0.7071* C   2 s( 44.66%)p 1.24( 55.30%)d 0.00(  0.04%)
                                           -0.0000  0.6676 -0.0303 -0.0002  0.0000
                                            0.0000 -0.0000 -0.0000  0.7431  0.0296
                                            0.0000  0.0000  0.0000  0.0010  0.0188
     2. (1.99955) BD ( 2) C   1 - C   2  
                ( 50.00%)   0.7071* C   1 s(  0.00%)p 1.00( 99.95%)d 0.00(  0.05%)
                                            0.0000  0.0000  0.0000  0.0000  0.9995
                                           -0.0209  0.0000  0.0000  0.0000  0.0000
                                            0.0000 -0.0221  0.0000  0.0000  0.0000
                ( 50.00%)   0.7071* C   2 s(  0.00%)p 1.00( 99.95%)d 0.00(  0.05%)
                                            0.0000  0.0000  0.0000  0.0000  0.9995
                                           -0.0209  0.0000  0.0000  0.0000  0.0000
                                            0.0000  0.0221  0.0000  0.0000  0.0000
     3. (1.98020) BD ( 1) C   1 - H   3  
                ( 61.59%)   0.7848* C   1 s( 27.67%)p 2.61( 72.28%)d 0.00(  0.05%)
                                           -0.0002  0.5258  0.0142  0.0001  0.0000
                                            0.0000  0.7069  0.0005  0.4723 -0.0052
                                            0.0000  0.0000  0.0178 -0.0091  0.0096
                ( 38.41%)   0.6198* H   3 s( 99.95%)p 0.00(  0.05%)
                                            0.9997  0.0022  0.0000 -0.0151 -0.0174
     4. (1.98020) BD ( 1) C   1 - H   4  
                ( 61.59%)   0.7848* C   1 s( 27.67%)p 2.61( 72.28%)d 0.00(  0.05%)
                                            0.0002 -0.5258 -0.0142 -0.0001  0.0000
                                            0.0000  0.7069  0.0005 -0.4723  0.0052
                                            0.0000  0.0000  0.0178  0.0091 -0.0096
                ( 38.41%)   0.6198* H   4 s( 99.95%)p 0.00(  0.05%)
                                           -0.9997 -0.0022  0.0000 -0.0151  0.0174
     5. (1.98020) BD ( 1) C   2 - H   5  
                ( 61.59%)   0.7848* C   2 s( 27.67%)p 2.61( 72.28%)d 0.00(  0.05%)
                                           -0.0002  0.5258  0.0142  0.0001  0.0000
                                            0.0000  0.7069  0.0005 -0.4723  0.0052
                                            0.0000  0.0000 -0.0178 -0.0091  0.0096
                ( 38.41%)   0.6198* H   5 s( 99.95%)p 0.00(  0.05%)
                                            0.9997  0.0022  0.0000 -0.0151  0.0174
     6. (1.98020) BD ( 1) C   2 - H   6  
                ( 61.59%)   0.7848* C   2 s( 27.67%)p 2.61( 72.28%)d 0.00(  0.05%)
                                            0.0002 -0.5258 -0.0142 -0.0001  0.0000
                                            0.0000  0.7069  0.0005  0.4723 -0.0052
                                            0.0000  0.0000 -0.0178  0.0091 -0.0096
                ( 38.41%)   0.6198* H   6 s( 99.95%)p 0.00(  0.05%)
                                           -0.9997 -0.0022  0.0000 -0.0151 -0.0174
     7. (1.99925) CR ( 1) C   1           s(100.00%)p 0.00(  0.00%)
                                            1.0000  0.0002  0.0000  0.0000  0.0000
                                            0.0000 -0.0000 -0.0000  0.0001 -0.0000
                                            0.0000  0.0000 -0.0000 -0.0000  0.0000
     8. (1.99925) CR ( 1) C   2           s(100.00%)p 0.00(  0.00%)
                                            1.0000  0.0002  0.0000  0.0000  0.0000
                                            0.0000 -0.0000 -0.0000 -0.0001  0.0000
                                            0.0000  0.0000  0.0000 -0.0000  0.0000
     9. (0.00349) RY*( 1) C   1           s(  0.00%)p 1.00( 90.69%)d 0.10(  9.31%)
                                            0.0000 -0.0000 -0.0000 -0.0000  0.0000
                                            0.0000  0.0070  0.9523 -0.0000  0.0000
                                            0.0000  0.0000 -0.3051  0.0000 -0.0000
    10. (0.00199) RY*( 2) C   1           s( 41.12%)p 1.43( 58.61%)d 0.01(  0.27%)
                                            0.0000  0.0215  0.6408 -0.0083  0.0000
                                            0.0000  0.0000  0.0000 -0.0360  0.7647
                                            0.0000  0.0000  0.0000 -0.0128  0.0505
    11. (0.00003) RY*( 3) C   1           s( 28.09%)p 0.84( 23.72%)d 1.72( 48.19%)
    12. (0.00000) RY*( 4) C   1           s( 99.66%)p 0.00(  0.08%)d 0.00(  0.25%)
    13. (0.00000) RY*( 5) C   1           s(  0.00%)p 1.00(100.00%)d 0.00(  0.00%)
    14. (0.00000) RY*( 6) C   1           s(  0.00%)p 0.00(  0.00%)d 1.00(100.00%)
    15. (0.00000) RY*( 7) C   1           s(  0.00%)p 1.00(  0.05%)d99.99( 99.95%)
    16. (0.00000) RY*( 8) C   1           s(  0.00%)p 1.00(  9.37%)d 9.67( 90.63%)
    17. (0.00000) RY*( 9) C   1           s(  0.32%)p 0.38(  0.12%)d99.99( 99.56%)
    18. (0.00000) RY*(10) C   1           s( 30.80%)p 0.57( 17.54%)d 1.68( 51.66%)
    19. (0.00349) RY*( 1) C   2           s(  0.00%)p 1.00( 90.69%)d 0.10(  9.31%)
                                            0.0000 -0.0000 -0.0000 -0.0000  0.0000
                                            0.0000  0.0070  0.9523  0.0000 -0.0000
                                            0.0000  0.0000  0.3051  0.0000 -0.0000
    20. (0.00199) RY*( 2) C   2           s( 41.12%)p 1.43( 58.61%)d 0.01(  0.27%)
                                            0.0000  0.0215  0.6408 -0.0083 -0.0000
                                           -0.0000  0.0000  0.0000  0.0360 -0.7647
                                           -0.0000 -0.0000 -0.0000 -0.0128  0.0505
    21. (0.00003) RY*( 3) C   2           s( 28.09%)p 0.84( 23.72%)d 1.72( 48.19%)
    22. (0.00000) RY*( 4) C   2           s( 99.66%)p 0.00(  0.08%)d 0.00(  0.25%)
    23. (0.00000) RY*( 5) C   2           s(  0.00%)p 1.00(100.00%)d 0.00(  0.00%)
    24. (0.00000) RY*( 6) C   2           s(  0.00%)p 0.00(  0.00%)d 1.00(100.00%)
    25. (0.00000) RY*( 7) C   2           s(  0.00%)p 1.00(  0.05%)d99.99( 99.95%)
    26. (0.00000) RY*( 8) C   2           s(  0.00%)p 1.00(  9.37%)d 9.67( 90.63%)
    27. (0.00000) RY*( 9) C   2           s(  0.32%)p 0.38(  0.12%)d99.99( 99.56%)
    28. (0.00000) RY*(10) C   2           s( 30.80%)p 0.57( 17.54%)d 1.68( 51.66%)
    29. (0.00191) RY*( 1) H   3           s( 92.95%)p 0.08(  7.05%)
                                           -0.0017  0.9641  0.0000 -0.1889  0.1867
    30. (0.00011) RY*( 2) H   3           s(  0.00%)p 1.00(100.00%)
                                            0.0000  0.0000  1.0000  0.0000  0.0000
    31. (0.00009) RY*( 3) H   3           s(  6.84%)p13.62( 93.16%)
    32. (0.00001) RY*( 4) H   3           s(  0.27%)p99.99( 99.73%)
    33. (0.00191) RY*( 1) H   4           s( 92.95%)p 0.08(  7.05%)
                                           -0.0017  0.9641  0.0000  0.1889  0.1867
    34. (0.00011) RY*( 2) H   4           s(  0.00%)p 1.00(100.00%)
                                            0.0000  0.0000  1.0000  0.0000  0.0000
    35. (0.00009) RY*( 3) H   4           s(  6.84%)p13.62( 93.16%)
    36. (0.00001) RY*( 4) H   4           s(  0.27%)p99.99( 99.73%)
    37. (0.00191) RY*( 1) H   5           s( 92.95%)p 0.08(  7.05%)
                                           -0.0017  0.9641  0.0000 -0.1889 -0.1867
    38. (0.00011) RY*( 2) H   5           s(  0.00%)p 1.00(100.00%)
                                            0.0000  0.0000  1.0000  0.0000  0.0000
    39. (0.00009) RY*( 3) H   5           s(  6.84%)p13.62( 93.16%)
    40. (0.00001) RY*( 4) H   5           s(  0.27%)p99.99( 99.73%)
    41. (0.00191) RY*( 1) H   6           s( 92.95%)p 0.08(  7.05%)
                                           -0.0017  0.9641  0.0000  0.1889 -0.1867
    42. (0.00011) RY*( 2) H   6           s(  0.00%)p 1.00(100.00%)
                                            0.0000  0.0000  1.0000  0.0000  0.0000
    43. (0.00009) RY*( 3) H   6           s(  6.84%)p13.62( 93.16%)
    44. (0.00001) RY*( 4) H   6           s(  0.27%)p99.99( 99.73%)
    45. (0.00973) BD*( 1) C   1 - C   2  
                ( 50.00%)   0.7071* C   1 s( 44.66%)p 1.24( 55.30%)d 0.00(  0.04%)
                                           -0.0000  0.6676 -0.0303 -0.0002  0.0000
                                            0.0000 -0.0000 -0.0000 -0.7431 -0.0296
                                            0.0000  0.0000 -0.0000  0.0010  0.0188
                ( 50.00%)  -0.7071* C   2 s( 44.66%)p 1.24( 55.30%)d 0.00(  0.04%)
                                           -0.0000  0.6676 -0.0303 -0.0002  0.0000
                                            0.0000 -0.0000 -0.0000  0.7431  0.0296
                                            0.0000  0.0000  0.0000  0.0010  0.0188
    46. (0.00000) BD*( 2) C   1 - C   2  
                ( 50.00%)   0.7071* C   1 s(  0.00%)p 1.00( 99.95%)d 0.00(  0.05%)
                ( 50.00%)  -0.7071* C   2 s(  0.00%)p 1.00( 99.95%)d 0.00(  0.05%)
    47. (0.01486) BD*( 1) C   1 - H   3  
                ( 38.41%)   0.6198* C   1 s( 27.67%)p 2.61( 72.28%)d 0.00(  0.05%)
                                            0.0002 -0.5258 -0.0142 -0.0001 -0.0000
                                           -0.0000 -0.7069 -0.0005 -0.4723  0.0052
                                           -0.0000 -0.0000 -0.0178  0.0091 -0.0096
                ( 61.59%)  -0.7848* H   3 s( 99.95%)p 0.00(  0.05%)
                                           -0.9997 -0.0022 -0.0000  0.0151  0.0174
    48. (0.01486) BD*( 1) C   1 - H   4  
                ( 38.41%)   0.6198* C   1 s( 27.67%)p 2.61( 72.28%)d 0.00(  0.05%)
                                           -0.0002  0.5258  0.0142  0.0001 -0.0000
                                           -0.0000 -0.7069 -0.0005  0.4723 -0.0052
                                           -0.0000 -0.0000 -0.0178 -0.0091  0.0096
                ( 61.59%)  -0.7848* H   4 s( 99.95%)p 0.00(  0.05%)
                                            0.9997  0.0022 -0.0000  0.0151 -0.0174
    49. (0.01486) BD*( 1) C   2 - H   5  
                ( 38.41%)   0.6198* C   2 s( 27.67%)p 2.61( 72.28%)d 0.00(  0.05%)
                                            0.0002 -0.5258 -0.0142 -0.0001 -0.0000
                                           -0.0000 -0.7069 -0.0005  0.4723 -0.0052
                                           -0.0000 -0.0000  0.0178  0.0091 -0.0096
                ( 61.59%)  -0.7848* H   5 s( 99.95%)p 0.00(  0.05%)
                                           -0.9997 -0.0022 -0.0000  0.0151 -0.0174
    50. (0.01486) BD*( 1) C   2 - H   6  
                ( 38.41%)   0.6198* C   2 s( 27.67%)p 2.61( 72.28%)d 0.00(  0.05%)
                                           -0.0002  0.5258  0.0142  0.0001 -0.0000
                                           -0.0000 -0.7069 -0.0005 -0.4723  0.0052
                                           -0.0000 -0.0000  0.0178 -0.0091  0.0096
                ( 61.59%)  -0.7848* H   6 s( 99.95%)p 0.00(  0.05%)
                                            0.9997  0.0022 -0.0000  0.0151  0.0174


 NHO Directionality and "Bond Bending" (deviations from line of nuclear centers)

         [Thresholds for printing:  angular deviation  >  1.0 degree]
                                    hybrid p-character > 25.0%
                                    orbital occupancy  >  0.10e

                                Line of Centers        Hybrid 1              Hybrid 2
                                ---------------  -------------------   ------------------
                NBO               Theta   Phi    Theta   Phi    Dev    Theta   Phi    Dev
 ========================================================================================
     2. BD (   2) C   1 - C   2   180.0    0.0    90.0    0.0  90.0     90.0    0.0  90.0
     3. BD (   1) C   1 - H   3    42.3   90.0    56.6   90.0  14.2      --     --    --
     4. BD (   1) C   1 - H   4    42.3  270.0    56.6  270.0  14.2      --     --    --
     5. BD (   1) C   2 - H   5   137.7   90.0   123.4   90.0  14.2      --     --    --
     6. BD (   1) C   2 - H   6   137.7  270.0   123.4  270.0  14.2      --     --    --


 Second Order Perturbation Theory Analysis of Fock Matrix in NBO Basis

     Threshold for printing:   0.50 kcal/mol
                                                                              E(2)  E(j)-E(i) F(i,j)
         Donor NBO (i)                     Acceptor NBO (j)                 kcal/mol   a.u.    a.u. 
 ===================================================================================================

 within unit  1
   1. BD (   1) C   1 - C   2        / 47. BD*(   1) C   1 - H   3            2.23    1.25    0.047
   1. BD (   1) C   1 - C   2        / 48. BD*(   1) C   1 - H   4            2.23    1.25    0.047
   1. BD (   1) C   1 - C   2        / 49. BD*(   1) C   2 - H   5            2.23    1.25    0.047
   1. BD (   1) C   1 - C   2        / 50. BD*(   1) C   2 - H   6            2.23    1.25    0.047
   3. BD (   1) C   1 - H   3        / 19. RY*(   1) C   2                    1.21    1.47    0.038
   3. BD (   1) C   1 - H   3        / 20. RY*(   2) C   2                    1.00    1.25    0.032
   3. BD (   1) C   1 - H   3        / 33. RY*(   1) H   4                    1.08    1.24    0.033
   3. BD (   1) C   1 - H   3        / 45. BD*(   1) C   1 - C   2            2.42    1.23    0.049
   3. BD (   1) C   1 - H   3        / 50. BD*(   1) C   2 - H   6            5.86    0.98    0.068
   4. BD (   1) C   1 - H   4        / 19. RY*(   1) C   2                    1.21    1.47    0.038
   4. BD (   1) C   1 - H   4        / 20. RY*(   2) C   2                    1.00    1.25    0.032
   4. BD (   1) C   1 - H   4        / 29. RY*(   1) H   3                    1.08    1.24    0.033
   4. BD (   1) C   1 - H   4        / 45. BD*(   1) C   1 - C   2            2.42    1.23    0.049
   4. BD (   1) C   1 - H   4        / 49. BD*(   1) C   2 - H   5            5.86    0.98    0.068
   5. BD (   1) C   2 - H   5        /  9. RY*(   1) C   1                    1.21    1.47    0.038
   5. BD (   1) C   2 - H   5        / 10. RY*(   2) C   1                    1.00    1.25    0.032
   5. BD (   1) C   2 - H   5        / 41. RY*(   1) H   6                    1.08    1.24    0.033
   5. BD (   1) C   2 - H   5        / 45. BD*(   1) C   1 - C   2            2.42    1.23    0.049
   5. BD (   1) C   2 - H   5        / 48. BD*(   1) C   1 - H   4            5.86    0.98    0.068
   6. BD (   1) C   2 - H   6        /  9. RY*(   1) C   1                    1.21    1.47    0.038
   6. BD (   1) C   2 - H   6        / 10. RY*(   2) C   1                    1.00    1.25    0.032
   6. BD (   1) C   2 - H   6        / 37. RY*(   1) H   5                    1.08    1.24    0.033
   6. BD (   1) C   2 - H   6        / 45. BD*(   1) C   1 - C   2            2.42    1.23    0.049
   6. BD (   1) C   2 - H   6        / 47. BD*(   1) C   1 - H   3            5.86    0.98    0.068
   7. CR (   1) C   1                / 20. RY*(   2) C   2                    2.90   10.81    0.158
   7. CR (   1) C   1                / 45. BD*(   1) C   1 - C   2            0.61   10.79    0.073
   7. CR (   1) C   1                / 49. BD*(   1) C   2 - H   5            1.51   10.54    0.113
   7. CR (   1) C   1                / 50. BD*(   1) C   2 - H   6            1.51   10.54    0.113
   8. CR (   1) C   2                / 10. RY*(   2) C   1                    2.90   10.81    0.158
   8. CR (   1) C   2                / 45. BD*(   1) C   1 - C   2            0.61   10.79    0.073
   8. CR (   1) C   2                / 47. BD*(   1) C   1 - H   3            1.51   10.54    0.113
   8. CR (   1) C   2                / 48. BD*(   1) C   1 - H   4            1.51   10.54    0.113


 Natural Bond Orbitals (Summary):

                                                            Principal Delocalizations
           NBO                        Occupancy    Energy   (geminal,vicinal,remote)
 ====================================================================================
 Molecular unit  1  (C2H4)
     1. BD (   1) C   1 - C   2          1.99248    -0.76832  47(g),48(g),49(g),50(g)
     2. BD (   2) C   1 - C   2          1.99955    -0.27244   
     3. BD (   1) C   1 - H   3          1.98020    -0.50506  50(v),45(g),19(v),33(v)
                                                    20(v)
     4. BD (   1) C   1 - H   4          1.98020    -0.50506  49(v),45(g),19(v),29(v)
                                                    20(v)
     5. BD (   1) C   2 - H   5          1.98020    -0.50506  48(v),45(g),9(v),41(v),10(v)
     6. BD (   1) C   2 - H   6          1.98020    -0.50506  47(v),45(g),9(v),37(v),10(v)
     7. CR (   1) C   1                  1.99925   -10.06243  20(v),49(v),50(v),45(g)
     8. CR (   1) C   2                  1.99925   -10.06243  10(v),47(v),48(v),45(g)
     9. RY*(   1) C   1                  0.00349     0.96100   
    10. RY*(   2) C   1                  0.00199     0.74584   
    11. RY*(   3) C   1                  0.00003     2.08000   
    12. RY*(   4) C   1                  0.00000     3.91553   
    13. RY*(   5) C   1                  0.00000     0.57915   
    14. RY*(   6) C   1                  0.00000     1.81603   
    15. RY*(   7) C   1                  0.00000     2.03086   
    16. RY*(   8) C   1                  0.00000     2.60091   
    17. RY*(   9) C   1                  0.00000     2.01539   
    18. RY*(  10) C   1                  0.00000     1.76705   
    19. RY*(   1) C   2                  0.00349     0.96100   
    20. RY*(   2) C   2                  0.00199     0.74584   
    21. RY*(   3) C   2                  0.00003     2.08000   
    22. RY*(   4) C   2                  0.00000     3.91553   
    23. RY*(   5) C   2                  0.00000     0.57915   
    24. RY*(   6) C   2                  0.00000     1.81603   
    25. RY*(   7) C   2                  0.00000     2.03086   
    26. RY*(   8) C   2                  0.00000     2.60091   
    27. RY*(   9) C   2                  0.00000     2.01539   
    28. RY*(  10) C   2                  0.00000     1.76705   
    29. RY*(   1) H   3                  0.00191     0.73695   
    30. RY*(   2) H   3                  0.00011     2.21036   
    31. RY*(   3) H   3                  0.00009     2.31032   
    32. RY*(   4) H   3                  0.00001     3.00855   
    33. RY*(   1) H   4                  0.00191     0.73695   
    34. RY*(   2) H   4                  0.00011     2.21036   
    35. RY*(   3) H   4                  0.00009     2.31032   
    36. RY*(   4) H   4                  0.00001     3.00855   
    37. RY*(   1) H   5                  0.00191     0.73695   
    38. RY*(   2) H   5                  0.00011     2.21036   
    39. RY*(   3) H   5                  0.00009     2.31032   
    40. RY*(   4) H   5                  0.00001     3.00855   
    41. RY*(   1) H   6                  0.00191     0.73695   
    42. RY*(   2) H   6                  0.00011     2.21036   
    43. RY*(   3) H   6                  0.00009     2.31032   
    44. RY*(   4) H   6                  0.00001     3.00855   
    45. BD*(   1) C   1 - C   2          0.00973     0.72319   
    46. BD*(   2) C   1 - C   2          0.00000     0.04422   
    47. BD*(   1) C   1 - H   3          0.01486     0.47879   
    48. BD*(   1) C   1 - H   4          0.01486     0.47879   
    49. BD*(   1) C   2 - H   5          0.01486     0.47879   
    50. BD*(   1) C   2 - H   6          0.01486     0.47879   
       -------------------------------
              Total Lewis   15.91133  ( 99.4458%)
        Valence non-Lewis    0.06915  (  0.4322%)
        Rydberg non-Lewis    0.01951  (  0.1220%)
       -------------------------------
            Total unit  1   16.00000  (100.0000%)
           Charge unit  1    0.00000
 Variable Step   Value    
 -------- ---- -----------
     6       5    2.472543
 ---------------------------------------------------------------------------------------------------
                            Z-MATRIX (ANGSTROMS AND DEGREES)
   CD    Cent   Atom    N1       Length/X        N2       Alpha/Y        N3        Beta/Z          J
 ---------------------------------------------------------------------------------------------------
      1      1  C 
      2      2  C        1   1.321406(     1)
      3      3  H        1   1.083410(     2)      2  141.666(     6)
      4      4  H        1   1.083410(     3)      2  141.666(     7)      3  180.000(    10)      0
      5      5  H        2   1.083410(     4)      1  141.666(     8)      3   -0.000(    11)      0
      6      6  H        2   1.083410(     5)      1  141.666(     9)      3 -180.000(    12)      0
 ---------------------------------------------------------------------------------------------------
                         Z-Matrix orientation:                         
 ---------------------------------------------------------------------
 Center     Atomic      Atomic             Coordinates (Angstroms)
 Number     Number       Type             X           Y           Z
 ---------------------------------------------------------------------
      1          6           0        0.000000    0.000000    0.000000
      2          6           0        0.000000    0.000000    1.321406
      3          1           0        0.671975    0.000000   -0.849839
      4          1           0       -0.671975   -0.000000   -0.849839
      5          1           0        0.671975    0.000000    2.171245
      6          1           0       -0.671975   -0.000000    2.171245
 ---------------------------------------------------------------------
                    Distance matrix (angstroms):
                    1          2          3          4          5
     1  C    0.000000
     2  C    1.321406   0.000000
     3  H    1.083410   2.272851   0.000000
     4  H    1.083410   2.272851   1.343950   0.000000
     5  H    2.272851   1.083410   3.021083   3.306531   0.000000
     6  H    2.272851   1.083410   3.306531   3.021083   1.343950
                    6
     6  H    0.000000
 Stoichiometry    C2H4
 Framework group  D2H[C2"(C.C),SG(H4)]
 Deg. of freedom     3
 Full point group                 D2H     NOp   8
 Largest Abelian subgroup         D2H     NOp   8
 Largest concise Abelian subgroup D2      NOp   4
                         Standard orientation:                         
 ---------------------------------------------------------------------
 Center     Atomic      Atomic             Coordinates (Angstroms)
 Number     Number       Type             X           Y           Z
 ---------------------------------------------------------------------
      1          6           0       -0.000000    0.000000    0.660703
      2          6           0        0.000000   -0.000000   -0.660703
      3          1           0       -0.000000    0.671975    1.510542
      4          1           0       -0.000000   -0.671975    1.510542
      5          1           0        0.000000    0.671975   -1.510542
      6          1           0       -0.000000   -0.671975   -1.510542
 ---------------------------------------------------------------------
 Rotational constants (GHZ):         277.6295392          25.6862969          23.5110533
 Standard basis: 6-31G(d,p) (6D, 7F)
 There are    12 symmetry adapted cartesian basis functions of AG  symmetry.
 There are     2 symmetry adapted cartesian basis functions of B1G symmetry.
 There are     4 symmetry adapted cartesian basis functions of B2G symmetry.
 There are     7 symmetry adapted cartesian basis functions of B3G symmetry.
 There are     2 symmetry adapted cartesian basis functions of AU  symmetry.
 There are    12 symmetry adapted cartesian basis functions of B1U symmetry.
 There are     7 symmetry adapted cartesian basis functions of B2U symmetry.
 There are     4 symmetry adapted cartesian basis functions of B3U symmetry.
 There are    12 symmetry adapted basis functions of AG  symmetry.
 There are     2 symmetry adapted basis functions of B1G symmetry.
 There are     4 symmetry adapted basis functions of B2G symmetry.
 There are     7 symmetry adapted basis functions of B3G symmetry.
 There are     2 symmetry adapted basis functions of AU  symmetry.
 There are    12 symmetry adapted basis functions of B1U symmetry.
 There are     7 symmetry adapted basis functions of B2U symmetry.
 There are     4 symmetry adapted basis functions of B3U symmetry.
    50 basis functions,    84 primitive gaussians,    50 cartesian basis functions
     8 alpha electrons        8 beta electrons
       nuclear repulsion energy        33.1849401468 Hartrees.
 NAtoms=    6 NActive=    6 NUniq=    2 SFac= 4.00D+00 NAtFMM=   60 NAOKFM=F Big=F
 Integral buffers will be    131072 words long.
 Raffenetti 2 integral format.
 Two-electron integral symmetry is turned on.
 One-electron integrals computed using PRISM.
 NBasis=    50 RedAO= T EigKep=  4.45D-03  NBF=    12     2     4     7     2    12     7     4
 NBsUse=    50 1.00D-06 EigRej= -1.00D+00 NBFU=    12     2     4     7     2    12     7     4
 Initial guess from the checkpoint file:  "ethylene-rigidscan-bent-inc-M-B3LYP.chk"
 B after Tr=     0.000000    0.000000    0.000000
         Rot=    1.000000   -0.000000   -0.000000   -0.000000 Ang=   0.00 deg.
 Initial guess orbital symmetries:
       Occupied  (AG) (B1U) (AG) (B1U) (AG) (B2U) (B3G) (B3U)
       Virtual   (B2G) (B2U) (B1U) (AG) (B3G) (B1U) (AG) (B2U)
                 (B3U) (B2G) (B1U) (AG) (B2U) (B3G) (B3G) (B1U)
                 (AG) (B1U) (B3U) (B1G) (AU) (AG) (B2U) (AG) (B2G)
                 (B1U) (B1G) (B1U) (B2U) (B3U) (B3G) (B3G) (AU)
                 (AG) (B2G) (B1U) (AG) (B2U) (B1U) (B3G) (AG) (B1U)
 ExpMin= 1.61D-01 ExpMax= 3.05D+03 ExpMxC= 4.57D+02 IAcc=2 IRadAn=         4 AccDes= 0.00D+00
 Harris functional with IExCor=  402 and IRadAn=       4 diagonalized for initial guess.
 HarFok:  IExCor=  402 AccDes= 0.00D+00 IRadAn=         4 IDoV= 1 UseB2=F ITyADJ=14
 ICtDFT=  3500011 ScaDFX=  1.000000  1.000000  1.000000  1.000000
 FoFCou: FMM=F IPFlag=           0 FMFlag=      100000 FMFlg1=           0
         NFxFlg=           0 DoJE=T BraDBF=F KetDBF=T FulRan=T
         wScrn=  0.000000 ICntrl=       500 IOpCl=  0 I1Cent=   200000004 NGrid=           0
         NMat0=    1 NMatS0=      1 NMatT0=    0 NMatD0=    1 NMtDS0=    0 NMtDT0=    0
 Petite list used in FoFCou.
 Keep R1 ints in memory in symmetry-blocked form, NReq=7790938.
 Requested convergence on RMS density matrix=1.00D-08 within 128 cycles.
 Requested convergence on MAX density matrix=1.00D-06.
 Requested convergence on             energy=1.00D-06.
 No special actions if energy rises.
 Integral accuracy reduced to 1.0D-05 until final iterations.
 Initial convergence to 1.0D-05 achieved.  Increase integral accuracy.
 SCF Done:  E(RB3LYP) =  -78.5031902916     A.U. after    9 cycles
            NFock=  9  Conv=0.19D-09     -V/T= 2.0096

 **********************************************************************

            Population analysis using the SCF density.

 **********************************************************************

 Orbital symmetries:
       Occupied  (AG) (B1U) (AG) (B1U) (AG) (B2U) (B3G) (B3U)
       Virtual   (B2G) (B1U) (B2U) (AG) (B3G) (B1U) (AG) (B2U)
                 (B3U) (B2G) (B1U) (B2U) (AG) (B3G) (B3G) (B1U)
                 (AG) (B1U) (B3U) (B1G) (AG) (AU) (B2U) (AG) (B2G)
                 (B1U) (B1U) (B1G) (B3G) (B3U) (AU) (AG) (B2U)
                 (B3G) (B2G) (B1U) (AG) (B2U) (B1U) (B3G) (AG)
                 (B1U)
 The electronic state is 1-AG.
 Alpha  occ. eigenvalues --  -10.19849 -10.19755  -0.75760  -0.63788  -0.50786
 Alpha  occ. eigenvalues --   -0.39347  -0.28350  -0.27421
 Alpha virt. eigenvalues --    0.00741   0.10746   0.11603   0.13322   0.25846
 Alpha virt. eigenvalues --    0.34848   0.47452   0.52000   0.54337   0.62801
 Alpha virt. eigenvalues --    0.77013   0.82397   0.82797   0.83673   0.87092
 Alpha virt. eigenvalues --    0.97609   1.02536   1.09016   1.30482   1.45898
 Alpha virt. eigenvalues --    1.59473   1.63285   1.81190   1.88203   1.93444
 Alpha virt. eigenvalues --    1.98725   2.24506   2.32142   2.41185   2.43711
 Alpha virt. eigenvalues --    2.49910   2.52191   2.55237   2.66467   2.93493
 Alpha virt. eigenvalues --    2.99355   3.19796   3.26302   3.44171   4.10651
 Alpha virt. eigenvalues --    4.31216   4.95290
          Condensed to atoms (all electrons):
               1          2          3          4          5          6
     1  C    4.780026   0.730159   0.367790   0.367790  -0.022373  -0.022373
     2  C    0.730159   4.780026  -0.022373  -0.022373   0.367790   0.367790
     3  H    0.367790  -0.022373   0.697500  -0.141836  -0.007032   0.005442
     4  H    0.367790  -0.022373  -0.141836   0.697500   0.005442  -0.007032
     5  H   -0.022373   0.367790  -0.007032   0.005442   0.697500  -0.141836
     6  H   -0.022373   0.367790   0.005442  -0.007032  -0.141836   0.697500
 Mulliken charges:
               1
     1  C   -0.201018
     2  C   -0.201018
     3  H    0.100509
     4  H    0.100509
     5  H    0.100509
     6  H    0.100509
 Sum of Mulliken charges =  -0.00000
 Mulliken charges with hydrogens summed into heavy atoms:
               1
     1  C   -0.000000
     2  C    0.000000
 Electronic spatial extent (au):  <R**2>=             86.5081
 Charge=             -0.0000 electrons
 Dipole moment (field-independent basis, Debye):
    X=             -0.0000    Y=              0.0000    Z=              0.0000  Tot=              0.0000
 Quadrupole moment (field-independent basis, Debye-Ang):
   XX=            -14.8648   YY=            -14.7535   ZZ=             -9.0631
   XY=             -0.0000   XZ=             -0.0000   YZ=             -0.0000
 Traceless Quadrupole moment (field-independent basis, Debye-Ang):
   XX=             -1.9710   YY=             -1.8597   ZZ=              3.8307
   XY=             -0.0000   XZ=             -0.0000   YZ=             -0.0000
 Octapole moment (field-independent basis, Debye-Ang**2):
  XXX=             -0.0000  YYY=              0.0000  ZZZ=             -0.0000  XYY=             -0.0000
  XXY=             -0.0000  XXZ=             -0.0000  XZZ=             -0.0000  YZZ=              0.0000
  YYZ=              0.0000  XYZ=             -0.0000
 Hexadecapole moment (field-independent basis, Debye-Ang**3):
 XXXX=            -15.2097 YYYY=            -25.1799 ZZZZ=            -64.3119 XXXY=             -0.0000
 XXXZ=              0.0000 YYYX=             -0.0000 YYYZ=             -0.0000 ZZZX=              0.0000
 ZZZY=              0.0000 XXYY=             -6.7927 XXZZ=            -16.3764 YYZZ=            -17.5971
 XXYZ=              0.0000 YYXZ=              0.0000 ZZXY=             -0.0000
 N-N= 3.318494014678D+01 E-N=-2.474771049113D+02  KE= 7.775514879138D+01
 Symmetry AG   KE= 3.737964702115D+01
 Symmetry B1G  KE= 8.684179973645D-34
 Symmetry B2G  KE= 6.716458260383D-33
 Symmetry B3G  KE= 2.094308329437D+00
 Symmetry AU   KE= 1.054352028028D-33
 Symmetry B1U  KE= 3.418463273953D+01
 Symmetry B2U  KE= 1.975826042825D+00
 Symmetry B3U  KE= 2.120734658437D+00
 ******************************Gaussian NBO Version 3.1******************************
             N A T U R A L   A T O M I C   O R B I T A L   A N D
          N A T U R A L   B O N D   O R B I T A L   A N A L Y S I S
 ******************************Gaussian NBO Version 3.1******************************

       /RESON  / : Allow strongly delocalized NBO set
       /DMNAO  / : Print the NAO density matrix
       /BNDIDX / : Print bond indices based on the NAO density matrix
       /MULORB / : Print Mulliken populations by orbital and atom

 Analyzing the SCF density

 Job title: Title Card Required                                             

 Storage needed:      7784 in NPA,     10201 in NBO (2147483420 available)


 Input atomic orbitals, gross Mulliken populations:

  AO  Atom No lang  Mulliken Population    Atom No      Total
 -------------------------------------------------------------------------------
   1    C  1  S        1.9915608
   2    C  1  S        0.6988964
   3    C  1  px       0.5609937
   4    C  1  py       0.7484275
   5    C  1  pz       0.7572947
   6    C  1  S        0.5208364
   7    C  1  px       0.4292272
   8    C  1  py       0.3243687
   9    C  1  pz       0.1824884
  10    C  1  dxx     -0.0251489
  11    C  1  dxz     -0.0189537
  12    C  1  dzz      0.0088632
  13    C  1  dxy      0.0000000
  14    C  1  dyy      0.0043101
  15    C  1  dyz      0.0178534
                                             C  1      6.2010177
  16    C  2  S        1.9915608
  17    C  2  S        0.6988964
  18    C  2  px       0.5609937
  19    C  2  py       0.7484275
  20    C  2  pz       0.7572947
  21    C  2  S        0.5208364
  22    C  2  px       0.4292272
  23    C  2  py       0.3243687
  24    C  2  pz       0.1824884
  25    C  2  dxx     -0.0251489
  26    C  2  dxz     -0.0189537
  27    C  2  dzz      0.0088632
  28    C  2  dxy      0.0000000
  29    C  2  dyy      0.0043101
  30    C  2  dyz      0.0178534
                                             C  2      6.2010177
  31    H  3  S        0.5307727
  32    H  3  S        0.3529177
  33    H  3  px       0.0027346
  34    H  3  py       0.0074667
  35    H  3  pz       0.0055995
                                             H  3      0.8994911
  36    H  4  S        0.5307727
  37    H  4  S        0.3529177
  38    H  4  px       0.0027346
  39    H  4  py       0.0074667
  40    H  4  pz       0.0055995
                                             H  4      0.8994911
  41    H  5  S        0.5307727
  42    H  5  S        0.3529177
  43    H  5  px       0.0027346
  44    H  5  py       0.0074667
  45    H  5  pz       0.0055995
                                             H  5      0.8994911
  46    H  6  S        0.5307727
  47    H  6  S        0.3529177
  48    H  6  px       0.0027346
  49    H  6  py       0.0074667
  50    H  6  pz       0.0055995
                                             H  6      0.8994911

 Total number of electrons:   16.000000


 Mayer-Mulliken atom-atom bond order matrix:                                   

     Atom    1       2       3       4       5       6
     ---- ------  ------  ------  ------  ------  ------
   1.  C  0.0000  2.0916  0.9436  0.9436  0.0032  0.0032
   2.  C  2.0916  0.0000  0.0032  0.0032  0.9436  0.9436
   3.  H  0.9436  0.0032  0.0000 -0.0367  0.0074  0.0194
   4.  H  0.9436  0.0032 -0.0367  0.0000  0.0194  0.0074
   5.  H  0.0032  0.9436  0.0074  0.0194  0.0000 -0.0367
   6.  H  0.0032  0.9436  0.0194  0.0074 -0.0367  0.0000


 Mayer-Mulliken valencies by atom:                                             

     Atom    1
     ---- ------
   1.  C  3.9853
   2.  C  3.9853
   3.  H  0.9369
   4.  H  0.9369
   5.  H  0.9369
   6.  H  0.9369
 GSVD:  LWork=        1156 too small for GESVD, short by        1316 words or        1316 for optimal perf.


 NATURAL POPULATIONS:  Natural atomic orbital occupancies 
                                                          
   NAO  Atom  No  lang   Type(AO)    Occupancy      Energy
 ----------------------------------------------------------
     1    C    1  S      Cor( 1S)     1.99923     -10.06873
     2    C    1  S      Val( 2S)     0.99981      -0.20512
     3    C    1  S      Ryd( 3S)     0.00212       1.02706
     4    C    1  S      Ryd( 4S)     0.00000       3.99599
     5    C    1  px     Val( 2p)     0.99912      -0.11543
     6    C    1  px     Ryd( 3p)     0.00020       0.57550
     7    C    1  py     Val( 2p)     1.26877      -0.06300
     8    C    1  py     Ryd( 3p)     0.00330       0.73851
     9    C    1  pz     Val( 2p)     1.19201      -0.02523
    10    C    1  pz     Ryd( 3p)     0.00173       0.80464
    11    C    1  dxy    Ryd( 3d)     0.00000       1.80325
    12    C    1  dxz    Ryd( 3d)     0.00044       2.04537
    13    C    1  dyz    Ryd( 3d)     0.00108       2.78380
    14    C    1  dx2y2  Ryd( 3d)     0.00013       2.00470
    15    C    1  dz2    Ryd( 3d)     0.00068       2.86025

    16    C    2  S      Cor( 1S)     1.99923     -10.06873
    17    C    2  S      Val( 2S)     0.99981      -0.20512
    18    C    2  S      Ryd( 3S)     0.00212       1.02706
    19    C    2  S      Ryd( 4S)     0.00000       3.99599
    20    C    2  px     Val( 2p)     0.99912      -0.11543
    21    C    2  px     Ryd( 3p)     0.00020       0.57550
    22    C    2  py     Val( 2p)     1.26877      -0.06300
    23    C    2  py     Ryd( 3p)     0.00330       0.73851
    24    C    2  pz     Val( 2p)     1.19201      -0.02523
    25    C    2  pz     Ryd( 3p)     0.00173       0.80464
    26    C    2  dxy    Ryd( 3d)     0.00000       1.80325
    27    C    2  dxz    Ryd( 3d)     0.00044       2.04537
    28    C    2  dyz    Ryd( 3d)     0.00108       2.78380
    29    C    2  dx2y2  Ryd( 3d)     0.00013       2.00470
    30    C    2  dz2    Ryd( 3d)     0.00068       2.86025

    31    H    3  S      Val( 1S)     0.76207       0.08481
    32    H    3  S      Ryd( 2S)     0.00269       0.60379
    33    H    3  px     Ryd( 2p)     0.00012       2.20271
    34    H    3  py     Ryd( 2p)     0.00038       2.64902
    35    H    3  pz     Ryd( 2p)     0.00042       2.77162

    36    H    4  S      Val( 1S)     0.76207       0.08481
    37    H    4  S      Ryd( 2S)     0.00269       0.60379
    38    H    4  px     Ryd( 2p)     0.00012       2.20271
    39    H    4  py     Ryd( 2p)     0.00038       2.64902
    40    H    4  pz     Ryd( 2p)     0.00042       2.77162

    41    H    5  S      Val( 1S)     0.76207       0.08481
    42    H    5  S      Ryd( 2S)     0.00269       0.60379
    43    H    5  px     Ryd( 2p)     0.00012       2.20271
    44    H    5  py     Ryd( 2p)     0.00038       2.64902
    45    H    5  pz     Ryd( 2p)     0.00042       2.77162

    46    H    6  S      Val( 1S)     0.76207       0.08481
    47    H    6  S      Ryd( 2S)     0.00269       0.60379
    48    H    6  px     Ryd( 2p)     0.00012       2.20271
    49    H    6  py     Ryd( 2p)     0.00038       2.64902
    50    H    6  pz     Ryd( 2p)     0.00042       2.77162


 Summary of Natural Population Analysis:                  
                                                          
                                       Natural Population 
                Natural  -----------------------------------------------
    Atom  No    Charge         Core      Valence    Rydberg      Total
 -----------------------------------------------------------------------
      C    1   -0.46861      1.99923     4.45970    0.00968     6.46861
      C    2   -0.46861      1.99923     4.45970    0.00968     6.46861
      H    3    0.23430      0.00000     0.76207    0.00362     0.76570
      H    4    0.23430      0.00000     0.76207    0.00362     0.76570
      H    5    0.23430      0.00000     0.76207    0.00362     0.76570
      H    6    0.23430      0.00000     0.76207    0.00362     0.76570
 =======================================================================
   * Total *   -0.00000      3.99846    11.96769    0.03385    16.00000

                                 Natural Population      
 --------------------------------------------------------
   Core                       3.99846 ( 99.9615% of   4)
   Valence                   11.96769 ( 99.7308% of  12)
   Natural Minimal Basis     15.96615 ( 99.7885% of  16)
   Natural Rydberg Basis      0.03385 (  0.2115% of  16)
 --------------------------------------------------------

    Atom  No          Natural Electron Configuration
 ----------------------------------------------------------------------------
      C    1      [core]2S( 1.00)2p( 3.46)3p( 0.01)
      C    2      [core]2S( 1.00)2p( 3.46)3p( 0.01)
      H    3            1S( 0.76)
      H    4            1S( 0.76)
      H    5            1S( 0.76)
      H    6            1S( 0.76)


 Wiberg bond index matrix in the NAO basis:                                    

     Atom    1       2       3       4       5       6
     ---- ------  ------  ------  ------  ------  ------
   1.  C  0.0000  2.0455  0.9083  0.9083  0.0096  0.0096
   2.  C  2.0455  0.0000  0.0096  0.0096  0.9083  0.9083
   3.  H  0.9083  0.0096  0.0000  0.0053  0.0063  0.0204
   4.  H  0.9083  0.0096  0.0053  0.0000  0.0204  0.0063
   5.  H  0.0096  0.9083  0.0063  0.0204  0.0000  0.0053
   6.  H  0.0096  0.9083  0.0204  0.0063  0.0053  0.0000


 Wiberg bond index, Totals by atom:                                            

     Atom    1
     ---- ------
   1.  C  3.8813
   2.  C  3.8813
   3.  H  0.9499
   4.  H  0.9499
   5.  H  0.9499
   6.  H  0.9499


 Atom-atom overlap-weighted NAO bond order:                                    

     Atom    1       2       3       4       5       6
     ---- ------  ------  ------  ------  ------  ------
   1.  C  0.0000  1.4148  0.7388  0.7388  0.0183  0.0183
   2.  C  1.4148  0.0000  0.0183  0.0183  0.7388  0.7388
   3.  H  0.7388  0.0183  0.0000 -0.0060 -0.0041  0.0040
   4.  H  0.7388  0.0183 -0.0060  0.0000  0.0040 -0.0041
   5.  H  0.0183  0.7388 -0.0041  0.0040  0.0000 -0.0060
   6.  H  0.0183  0.7388  0.0040 -0.0041 -0.0060  0.0000


 Atom-atom overlap-weighted NAO bond order, Totals by atom:                    

     Atom    1
     ---- ------
   1.  C  2.9291
   2.  C  2.9291
   3.  H  0.7511
   4.  H  0.7511
   5.  H  0.7511
   6.  H  0.7511


 MO bond order:                                                                

     Atom    1       2       3       4       5       6
     ---- ------  ------  ------  ------  ------  ------
   1.  C  0.0000  1.2460  1.6117  0.4301  0.0486  0.0631
   2.  C  1.2460  0.0000  0.1376  0.0936  0.6942 -0.5637
   3.  H  1.6117  0.1376  0.0000  0.1356 -0.0565  0.1012
   4.  H  0.4301  0.0936  0.1356  0.0000  0.1011 -0.0505
   5.  H  0.0486  0.6942 -0.0565  0.1011  0.0000  0.1040
   6.  H  0.0631 -0.5637  0.1012 -0.0505  0.1040  0.0000


 MO atomic valencies:                                                          

     Atom    1
     ---- ------
   1.  C  3.3995
   2.  C  1.6077
   3.  H  1.9297
   4.  H  0.7099
   5.  H  0.8915
   6.  H -0.3458


 NAO density matrix:                                                           

          NAO        1       2       3       4       5       6       7       8
      ---------- ------- ------- ------- ------- ------- ------- ------- -------
   1.  C 1 (S)    1.9992 -0.0000  0.0000  0.0000 -0.0000  0.0000  0.0000  0.0000
   2.  C 1 (S)   -0.0000  0.9998 -0.0000 -0.0000 -0.0000 -0.0000  0.0000  0.0000
   3.  C 1 (S)    0.0000 -0.0000  0.0021  0.0000 -0.0000  0.0000  0.0000  0.0000
   4.  C 1 (S)    0.0000 -0.0000  0.0000  0.0000 -0.0000  0.0000  0.0000  0.0000
   5.  C 1 (px)  -0.0000 -0.0000 -0.0000 -0.0000  0.9991 -0.0141 -0.0000  0.0000
   6.  C 1 (px)   0.0000 -0.0000  0.0000  0.0000 -0.0141  0.0002 -0.0000 -0.0000
   7.  C 1 (py)   0.0000  0.0000  0.0000  0.0000 -0.0000 -0.0000  1.2688  0.0081
   8.  C 1 (py)   0.0000  0.0000  0.0000  0.0000  0.0000 -0.0000  0.0081  0.0033
   9.  C 1 (pz)   0.0055  0.1040  0.0363 -0.0004  0.0000 -0.0000  0.0000  0.0000
  10.  C 1 (pz)   0.0041 -0.0240  0.0013  0.0000  0.0000 -0.0000 -0.0000  0.0000
  11.  C 1 (d1)  -0.0000  0.0000  0.0000 -0.0000 -0.0000  0.0000 -0.0000  0.0000
  12.  C 1 (d2)  -0.0000 -0.0000  0.0000  0.0000 -0.0209  0.0003 -0.0000 -0.0000
  13.  C 1 (d3)   0.0000 -0.0000 -0.0000 -0.0000 -0.0000  0.0000  0.0300 -0.0009
  14.  C 1 (d4)   0.0008 -0.0077 -0.0003  0.0000  0.0000 -0.0000 -0.0000 -0.0000
  15.  C 1 (d5)  -0.0029  0.0256  0.0000  0.0000 -0.0000  0.0000 -0.0000  0.0000
  16.  C 2 (S)    0.0001 -0.0068  0.0125  0.0004 -0.0000  0.0000 -0.0000 -0.0000
  17.  C 2 (S)   -0.0068  0.4443  0.0047  0.0005 -0.0000 -0.0000  0.0000  0.0000
  18.  C 2 (S)    0.0125  0.0047  0.0020 -0.0000 -0.0000  0.0000  0.0000 -0.0000
  19.  C 2 (S)    0.0004  0.0005 -0.0000 -0.0000 -0.0000  0.0000  0.0000 -0.0000
  20.  C 2 (px)  -0.0000 -0.0000 -0.0000 -0.0000  0.9991 -0.0141 -0.0000  0.0000
  21.  C 2 (px)  -0.0000  0.0000  0.0000  0.0000 -0.0141  0.0002 -0.0000 -0.0000
  22.  C 2 (py)   0.0000 -0.0000 -0.0000 -0.0000  0.0000  0.0000  0.2207  0.0647
  23.  C 2 (py)  -0.0000 -0.0000  0.0000 -0.0000 -0.0000  0.0000  0.0647  0.0003
  24.  C 2 (pz)   0.0118  0.5201 -0.0416 -0.0001  0.0000  0.0000  0.0000  0.0000
  25.  C 2 (pz)  -0.0208 -0.0067 -0.0009  0.0000 -0.0000  0.0000  0.0000  0.0000
  26.  C 2 (d1)   0.0000 -0.0000 -0.0000  0.0000 -0.0000 -0.0000  0.0000 -0.0000
  27.  C 2 (d2)   0.0000 -0.0000 -0.0000 -0.0000  0.0209 -0.0003  0.0000  0.0000
  28.  C 2 (d3)  -0.0000  0.0000 -0.0000 -0.0000  0.0000 -0.0000  0.0161 -0.0016
  29.  C 2 (d4)  -0.0003  0.0010 -0.0004 -0.0000  0.0000 -0.0000 -0.0000 -0.0000
  30.  C 2 (d5)  -0.0024  0.0152  0.0001  0.0000 -0.0000  0.0000  0.0000 -0.0000
  31.  H 3 (S)   -0.0042  0.5061  0.0138 -0.0001  0.0000 -0.0000  0.6580 -0.0039
  32.  H 3 (S)   -0.0138  0.0225  0.0006 -0.0000 -0.0000  0.0000 -0.0325  0.0012
  33.  H 3 (px)   0.0000 -0.0000 -0.0000 -0.0000  0.0111 -0.0002  0.0000  0.0000
  34.  H 3 (py)   0.0024 -0.0140 -0.0005  0.0000 -0.0000  0.0000  0.0002  0.0001
  35.  H 3 (pz)   0.0013 -0.0070  0.0002  0.0000 -0.0000  0.0000 -0.0207  0.0001
  36.  H 4 (S)   -0.0042  0.5061  0.0138 -0.0001  0.0000 -0.0000 -0.6580  0.0039
  37.  H 4 (S)   -0.0138  0.0225  0.0006 -0.0000  0.0000 -0.0000  0.0325 -0.0012
  38.  H 4 (px)   0.0000 -0.0000 -0.0000 -0.0000  0.0111 -0.0002  0.0000  0.0000
  39.  H 4 (py)  -0.0024  0.0140  0.0005 -0.0000  0.0000 -0.0000  0.0002  0.0001
  40.  H 4 (pz)   0.0013 -0.0070  0.0002  0.0000  0.0000 -0.0000  0.0207 -0.0001
  41.  H 5 (S)    0.0117  0.0536  0.0175  0.0003  0.0000  0.0000 -0.0440  0.0339
  42.  H 5 (S)   -0.0001 -0.0070  0.0008  0.0000 -0.0000  0.0000  0.0221 -0.0017
  43.  H 5 (px)   0.0000  0.0000 -0.0000 -0.0000  0.0111 -0.0002  0.0000  0.0000
  44.  H 5 (py)  -0.0001 -0.0018 -0.0006 -0.0000 -0.0000  0.0000  0.0012  0.0000
  45.  H 5 (pz)  -0.0004  0.0019 -0.0001  0.0000  0.0000 -0.0000 -0.0018  0.0011
  46.  H 6 (S)    0.0117  0.0536  0.0175  0.0003  0.0000 -0.0000  0.0440 -0.0339
  47.  H 6 (S)   -0.0001 -0.0070  0.0008  0.0000 -0.0000  0.0000 -0.0221  0.0017
  48.  H 6 (px)   0.0000  0.0000 -0.0000 -0.0000  0.0111 -0.0002  0.0000  0.0000
  49.  H 6 (py)   0.0001  0.0018  0.0006  0.0000  0.0000 -0.0000  0.0012  0.0000
  50.  H 6 (pz)  -0.0004  0.0019 -0.0001  0.0000  0.0000 -0.0000  0.0018 -0.0011

          NAO        9      10      11      12      13      14      15      16
      ---------- ------- ------- ------- ------- ------- ------- ------- -------
   1.  C 1 (S)    0.0055  0.0041 -0.0000 -0.0000  0.0000  0.0008 -0.0029  0.0001
   2.  C 1 (S)    0.1040 -0.0240  0.0000 -0.0000 -0.0000 -0.0077  0.0256 -0.0068
   3.  C 1 (S)    0.0363  0.0013  0.0000  0.0000 -0.0000 -0.0003  0.0000  0.0125
   4.  C 1 (S)   -0.0004  0.0000 -0.0000  0.0000 -0.0000  0.0000  0.0000  0.0004
   5.  C 1 (px)   0.0000  0.0000 -0.0000 -0.0209 -0.0000  0.0000 -0.0000 -0.0000
   6.  C 1 (px)  -0.0000 -0.0000  0.0000  0.0003  0.0000 -0.0000  0.0000  0.0000
   7.  C 1 (py)   0.0000 -0.0000 -0.0000 -0.0000  0.0300 -0.0000 -0.0000 -0.0000
   8.  C 1 (py)   0.0000  0.0000  0.0000 -0.0000 -0.0009 -0.0000  0.0000 -0.0000
   9.  C 1 (pz)   1.1920  0.0060  0.0000 -0.0000 -0.0000 -0.0101  0.0005 -0.0118
  10.  C 1 (pz)   0.0060  0.0017 -0.0000 -0.0000 -0.0000  0.0001 -0.0005  0.0208
  11.  C 1 (d1)   0.0000 -0.0000 -0.0000  0.0000 -0.0000 -0.0000  0.0000 -0.0000
  12.  C 1 (d2)  -0.0000 -0.0000  0.0000  0.0004  0.0000 -0.0000  0.0000 -0.0000
  13.  C 1 (d3)  -0.0000 -0.0000 -0.0000  0.0000  0.0011  0.0000  0.0000 -0.0000
  14.  C 1 (d4)  -0.0101  0.0001 -0.0000 -0.0000  0.0000  0.0001 -0.0002 -0.0003
  15.  C 1 (d5)   0.0005 -0.0005  0.0000  0.0000  0.0000 -0.0002  0.0007 -0.0024
  16.  C 2 (S)   -0.0118  0.0208 -0.0000 -0.0000 -0.0000 -0.0003 -0.0024  1.9992
  17.  C 2 (S)   -0.5201  0.0067  0.0000 -0.0000 -0.0000  0.0010  0.0152 -0.0000
  18.  C 2 (S)    0.0416  0.0009  0.0000  0.0000  0.0000 -0.0004  0.0001 -0.0000
  19.  C 2 (S)    0.0001 -0.0000  0.0000  0.0000  0.0000 -0.0000  0.0000 -0.0000
  20.  C 2 (px)   0.0000  0.0000 -0.0000 -0.0209 -0.0000  0.0000 -0.0000 -0.0000
  21.  C 2 (px)   0.0000 -0.0000  0.0000  0.0003  0.0000 -0.0000  0.0000 -0.0000
  22.  C 2 (py)  -0.0000 -0.0000  0.0000  0.0000 -0.0161 -0.0000 -0.0000 -0.0000
  23.  C 2 (py)  -0.0000 -0.0000 -0.0000  0.0000  0.0016 -0.0000  0.0000 -0.0000
  24.  C 2 (pz)  -0.4906 -0.0406  0.0000  0.0000 -0.0000  0.0004  0.0112 -0.0055
  25.  C 2 (pz)  -0.0406  0.0001 -0.0000  0.0000 -0.0000  0.0004 -0.0000 -0.0041
  26.  C 2 (d1)  -0.0000  0.0000 -0.0000  0.0000  0.0000  0.0000 -0.0000 -0.0000
  27.  C 2 (d2)  -0.0000  0.0000 -0.0000 -0.0004 -0.0000  0.0000 -0.0000  0.0000
  28.  C 2 (d3)  -0.0000 -0.0000 -0.0000 -0.0000  0.0009 -0.0000 -0.0000  0.0000
  29.  C 2 (d4)  -0.0004 -0.0004  0.0000 -0.0000 -0.0000 -0.0000 -0.0000  0.0008
  30.  C 2 (d5)  -0.0112  0.0000  0.0000  0.0000  0.0000 -0.0000  0.0005 -0.0029
  31.  H 3 (S)    0.4635 -0.0080  0.0000 -0.0000  0.0183 -0.0071  0.0123  0.0117
  32.  H 3 (S)    0.0289 -0.0005  0.0000  0.0000 -0.0012 -0.0004  0.0005 -0.0001
  33.  H 3 (px)  -0.0000  0.0000 -0.0000 -0.0002 -0.0000  0.0000 -0.0000  0.0000
  34.  H 3 (py)  -0.0157  0.0001 -0.0000  0.0000 -0.0000  0.0002 -0.0003 -0.0001
  35.  H 3 (pz)   0.0013  0.0003 -0.0000  0.0000 -0.0006  0.0000 -0.0002  0.0004
  36.  H 4 (S)    0.4635 -0.0080  0.0000 -0.0000 -0.0183 -0.0071  0.0123  0.0117
  37.  H 4 (S)    0.0289 -0.0005  0.0000 -0.0000  0.0012 -0.0004  0.0005 -0.0001
  38.  H 4 (px)  -0.0000  0.0000 -0.0000 -0.0002 -0.0000  0.0000 -0.0000  0.0000
  39.  H 4 (py)   0.0157 -0.0001  0.0000 -0.0000 -0.0000 -0.0002  0.0003  0.0001
  40.  H 4 (pz)   0.0013  0.0003 -0.0000 -0.0000  0.0006  0.0000 -0.0002  0.0004
  41.  H 5 (S)   -0.0449  0.0169  0.0000  0.0000 -0.0126 -0.0000  0.0039 -0.0042
  42.  H 5 (S)   -0.0042  0.0010 -0.0000  0.0000  0.0012  0.0001 -0.0000 -0.0138
  43.  H 5 (px)   0.0000  0.0000 -0.0000 -0.0002 -0.0000  0.0000 -0.0000  0.0000
  44.  H 5 (py)  -0.0019 -0.0005 -0.0000  0.0000  0.0000  0.0000 -0.0001  0.0024
  45.  H 5 (pz)  -0.0070 -0.0000  0.0000 -0.0000 -0.0004  0.0000  0.0001 -0.0013
  46.  H 6 (S)   -0.0449  0.0169 -0.0000 -0.0000  0.0126 -0.0000  0.0039 -0.0042
  47.  H 6 (S)   -0.0042  0.0010 -0.0000  0.0000 -0.0012  0.0001 -0.0000 -0.0138
  48.  H 6 (px)   0.0000  0.0000 -0.0000 -0.0002 -0.0000  0.0000 -0.0000  0.0000
  49.  H 6 (py)   0.0019  0.0005  0.0000 -0.0000  0.0000 -0.0000  0.0001 -0.0024
  50.  H 6 (pz)  -0.0070 -0.0000 -0.0000 -0.0000  0.0004  0.0000  0.0001 -0.0013

          NAO       17      18      19      20      21      22      23      24
      ---------- ------- ------- ------- ------- ------- ------- ------- -------
   1.  C 1 (S)   -0.0068  0.0125  0.0004 -0.0000 -0.0000  0.0000 -0.0000  0.0118
   2.  C 1 (S)    0.4443  0.0047  0.0005 -0.0000  0.0000 -0.0000 -0.0000  0.5201
   3.  C 1 (S)    0.0047  0.0020 -0.0000 -0.0000  0.0000 -0.0000  0.0000 -0.0416
   4.  C 1 (S)    0.0005 -0.0000 -0.0000 -0.0000  0.0000 -0.0000 -0.0000 -0.0001
   5.  C 1 (px)  -0.0000 -0.0000 -0.0000  0.9991 -0.0141  0.0000 -0.0000  0.0000
   6.  C 1 (px)  -0.0000  0.0000  0.0000 -0.0141  0.0002  0.0000  0.0000  0.0000
   7.  C 1 (py)   0.0000  0.0000  0.0000 -0.0000 -0.0000  0.2207  0.0647  0.0000
   8.  C 1 (py)   0.0000 -0.0000 -0.0000  0.0000 -0.0000  0.0647  0.0003  0.0000
   9.  C 1 (pz)  -0.5201  0.0416  0.0001  0.0000  0.0000 -0.0000 -0.0000 -0.4906
  10.  C 1 (pz)   0.0067  0.0009 -0.0000  0.0000 -0.0000 -0.0000 -0.0000 -0.0406
  11.  C 1 (d1)   0.0000  0.0000  0.0000 -0.0000  0.0000  0.0000 -0.0000  0.0000
  12.  C 1 (d2)  -0.0000  0.0000  0.0000 -0.0209  0.0003  0.0000  0.0000  0.0000
  13.  C 1 (d3)  -0.0000  0.0000  0.0000 -0.0000  0.0000 -0.0161  0.0016 -0.0000
  14.  C 1 (d4)   0.0010 -0.0004 -0.0000  0.0000 -0.0000 -0.0000 -0.0000  0.0004
  15.  C 1 (d5)   0.0152  0.0001  0.0000 -0.0000  0.0000 -0.0000  0.0000  0.0112
  16.  C 2 (S)   -0.0000 -0.0000 -0.0000 -0.0000 -0.0000 -0.0000 -0.0000 -0.0055
  17.  C 2 (S)    0.9998 -0.0000  0.0000 -0.0000  0.0000  0.0000 -0.0000 -0.1040
  18.  C 2 (S)   -0.0000  0.0021 -0.0000 -0.0000  0.0000  0.0000  0.0000 -0.0363
  19.  C 2 (S)    0.0000 -0.0000  0.0000 -0.0000  0.0000  0.0000 -0.0000  0.0004
  20.  C 2 (px)  -0.0000 -0.0000 -0.0000  0.9991 -0.0141  0.0000 -0.0000  0.0000
  21.  C 2 (px)   0.0000  0.0000  0.0000 -0.0141  0.0002 -0.0000  0.0000 -0.0000
  22.  C 2 (py)   0.0000  0.0000  0.0000  0.0000 -0.0000  1.2688  0.0081  0.0000
  23.  C 2 (py)  -0.0000  0.0000 -0.0000 -0.0000  0.0000  0.0081  0.0033 -0.0000
  24.  C 2 (pz)  -0.1040 -0.0363  0.0004  0.0000 -0.0000  0.0000 -0.0000  1.1920
  25.  C 2 (pz)   0.0240 -0.0013 -0.0000 -0.0000  0.0000 -0.0000 -0.0000  0.0060
  26.  C 2 (d1)   0.0000 -0.0000 -0.0000 -0.0000  0.0000 -0.0000  0.0000  0.0000
  27.  C 2 (d2)   0.0000 -0.0000 -0.0000  0.0209 -0.0003 -0.0000 -0.0000  0.0000
  28.  C 2 (d3)   0.0000  0.0000  0.0000  0.0000 -0.0000 -0.0300  0.0009 -0.0000
  29.  C 2 (d4)  -0.0077 -0.0003  0.0000  0.0000 -0.0000  0.0000  0.0000  0.0101
  30.  C 2 (d5)   0.0256  0.0000  0.0000 -0.0000  0.0000  0.0000  0.0000 -0.0005
  31.  H 3 (S)    0.0536  0.0175  0.0003  0.0000  0.0000 -0.0440  0.0339  0.0449
  32.  H 3 (S)   -0.0070  0.0008  0.0000 -0.0000  0.0000  0.0221 -0.0017  0.0042
  33.  H 3 (px)   0.0000 -0.0000 -0.0000  0.0111 -0.0002 -0.0000 -0.0000  0.0000
  34.  H 3 (py)  -0.0018 -0.0006 -0.0000 -0.0000  0.0000  0.0012  0.0000  0.0019
  35.  H 3 (pz)  -0.0019  0.0001 -0.0000 -0.0000  0.0000  0.0018 -0.0011 -0.0070
  36.  H 4 (S)    0.0536  0.0175  0.0003  0.0000  0.0000  0.0440 -0.0339  0.0449
  37.  H 4 (S)   -0.0070  0.0008  0.0000  0.0000  0.0000 -0.0221  0.0017  0.0042
  38.  H 4 (px)   0.0000 -0.0000 -0.0000  0.0111 -0.0002 -0.0000 -0.0000  0.0000
  39.  H 4 (py)   0.0018  0.0006  0.0000  0.0000 -0.0000  0.0012  0.0000 -0.0019
  40.  H 4 (pz)  -0.0019  0.0001 -0.0000  0.0000 -0.0000 -0.0018  0.0011 -0.0070
  41.  H 5 (S)    0.5061  0.0138 -0.0001  0.0000  0.0000  0.6580 -0.0039 -0.4635
  42.  H 5 (S)    0.0225  0.0006 -0.0000 -0.0000  0.0000 -0.0325  0.0012 -0.0289
  43.  H 5 (px)   0.0000 -0.0000 -0.0000  0.0111 -0.0002 -0.0000 -0.0000 -0.0000
  44.  H 5 (py)  -0.0140 -0.0005  0.0000 -0.0000  0.0000  0.0002  0.0001  0.0157
  45.  H 5 (pz)   0.0070 -0.0002 -0.0000  0.0000 -0.0000  0.0207 -0.0001  0.0013
  46.  H 6 (S)    0.5061  0.0138 -0.0001 -0.0000  0.0000 -0.6580  0.0039 -0.4635
  47.  H 6 (S)    0.0225  0.0006 -0.0000 -0.0000  0.0000  0.0325 -0.0012 -0.0289
  48.  H 6 (px)   0.0000 -0.0000 -0.0000  0.0111 -0.0002 -0.0000 -0.0000 -0.0000
  49.  H 6 (py)   0.0140  0.0005 -0.0000  0.0000 -0.0000  0.0002  0.0001 -0.0157
  50.  H 6 (pz)   0.0070 -0.0002 -0.0000  0.0000 -0.0000 -0.0207  0.0001  0.0013

          NAO       25      26      27      28      29      30      31      32
      ---------- ------- ------- ------- ------- ------- ------- ------- -------
   1.  C 1 (S)   -0.0208  0.0000  0.0000 -0.0000 -0.0003 -0.0024 -0.0042 -0.0138
   2.  C 1 (S)   -0.0067 -0.0000 -0.0000  0.0000  0.0010  0.0152  0.5061  0.0225
   3.  C 1 (S)   -0.0009 -0.0000 -0.0000 -0.0000 -0.0004  0.0001  0.0138  0.0006
   4.  C 1 (S)    0.0000  0.0000 -0.0000 -0.0000 -0.0000  0.0000 -0.0001 -0.0000
   5.  C 1 (px)  -0.0000 -0.0000  0.0209  0.0000  0.0000 -0.0000  0.0000 -0.0000
   6.  C 1 (px)   0.0000 -0.0000 -0.0003 -0.0000 -0.0000  0.0000 -0.0000  0.0000
   7.  C 1 (py)   0.0000  0.0000  0.0000  0.0161 -0.0000  0.0000  0.6580 -0.0325
   8.  C 1 (py)   0.0000 -0.0000  0.0000 -0.0016 -0.0000 -0.0000 -0.0039  0.0012
   9.  C 1 (pz)  -0.0406 -0.0000 -0.0000 -0.0000 -0.0004 -0.0112  0.4635  0.0289
  10.  C 1 (pz)   0.0001  0.0000  0.0000 -0.0000 -0.0004  0.0000 -0.0080 -0.0005
  11.  C 1 (d1)  -0.0000 -0.0000 -0.0000 -0.0000  0.0000  0.0000  0.0000  0.0000
  12.  C 1 (d2)   0.0000  0.0000 -0.0004 -0.0000 -0.0000  0.0000 -0.0000  0.0000
  13.  C 1 (d3)  -0.0000  0.0000 -0.0000  0.0009 -0.0000  0.0000  0.0183 -0.0012
  14.  C 1 (d4)   0.0004  0.0000  0.0000 -0.0000 -0.0000 -0.0000 -0.0071 -0.0004
  15.  C 1 (d5)  -0.0000 -0.0000 -0.0000 -0.0000 -0.0000  0.0005  0.0123  0.0005
  16.  C 2 (S)   -0.0041 -0.0000  0.0000  0.0000  0.0008 -0.0029  0.0117 -0.0001
  17.  C 2 (S)    0.0240  0.0000  0.0000  0.0000 -0.0077  0.0256  0.0536 -0.0070
  18.  C 2 (S)   -0.0013 -0.0000 -0.0000  0.0000 -0.0003  0.0000  0.0175  0.0008
  19.  C 2 (S)   -0.0000 -0.0000 -0.0000  0.0000  0.0000  0.0000  0.0003  0.0000
  20.  C 2 (px)  -0.0000 -0.0000  0.0209  0.0000  0.0000 -0.0000  0.0000 -0.0000
  21.  C 2 (px)   0.0000  0.0000 -0.0003 -0.0000 -0.0000  0.0000  0.0000  0.0000
  22.  C 2 (py)  -0.0000 -0.0000 -0.0000 -0.0300  0.0000  0.0000 -0.0440  0.0221
  23.  C 2 (py)  -0.0000  0.0000 -0.0000  0.0009  0.0000  0.0000  0.0339 -0.0017
  24.  C 2 (pz)   0.0060  0.0000  0.0000 -0.0000  0.0101 -0.0005  0.0449  0.0042
  25.  C 2 (pz)   0.0017  0.0000 -0.0000 -0.0000 -0.0001  0.0005 -0.0169 -0.0010
  26.  C 2 (d1)   0.0000  0.0000 -0.0000  0.0000  0.0000 -0.0000  0.0000 -0.0000
  27.  C 2 (d2)  -0.0000 -0.0000  0.0004  0.0000  0.0000 -0.0000 -0.0000 -0.0000
  28.  C 2 (d3)  -0.0000  0.0000  0.0000  0.0011  0.0000  0.0000  0.0126 -0.0012
  29.  C 2 (d4)  -0.0001  0.0000  0.0000  0.0000  0.0001 -0.0002 -0.0000  0.0001
  30.  C 2 (d5)   0.0005 -0.0000 -0.0000  0.0000 -0.0002  0.0007  0.0039 -0.0000
  31.  H 3 (S)   -0.0169  0.0000 -0.0000  0.0126 -0.0000  0.0039  0.7621  0.0000
  32.  H 3 (S)   -0.0010 -0.0000 -0.0000 -0.0012  0.0001 -0.0000  0.0000  0.0027
  33.  H 3 (px)  -0.0000 -0.0000  0.0002  0.0000  0.0000 -0.0000 -0.0000 -0.0000
  34.  H 3 (py)   0.0005  0.0000 -0.0000 -0.0000  0.0000 -0.0001 -0.0122 -0.0006
  35.  H 3 (pz)  -0.0000 -0.0000 -0.0000 -0.0004 -0.0000 -0.0001 -0.0142  0.0005
  36.  H 4 (S)   -0.0169 -0.0000 -0.0000 -0.0126 -0.0000  0.0039  0.0389  0.0409
  37.  H 4 (S)   -0.0010  0.0000 -0.0000  0.0012  0.0001 -0.0000  0.0409 -0.0002
  38.  H 4 (px)  -0.0000  0.0000  0.0002  0.0000  0.0000 -0.0000 -0.0000 -0.0000
  39.  H 4 (py)  -0.0005 -0.0000  0.0000 -0.0000 -0.0000  0.0001  0.0121  0.0007
  40.  H 4 (pz)  -0.0000  0.0000  0.0000  0.0004 -0.0000 -0.0001  0.0087 -0.0008
  41.  H 5 (S)    0.0080 -0.0000 -0.0000 -0.0183 -0.0071  0.0123 -0.0769  0.0124
  42.  H 5 (S)    0.0005  0.0000 -0.0000  0.0012 -0.0004  0.0005  0.0124 -0.0018
  43.  H 5 (px)  -0.0000 -0.0000  0.0002  0.0000  0.0000 -0.0000  0.0000 -0.0000
  44.  H 5 (py)  -0.0001  0.0000 -0.0000  0.0000  0.0002 -0.0003 -0.0015  0.0000
  45.  H 5 (pz)   0.0003 -0.0000  0.0000 -0.0006 -0.0000  0.0002 -0.0051  0.0004
  46.  H 6 (S)    0.0080  0.0000  0.0000  0.0183 -0.0071  0.0123  0.1401 -0.0199
  47.  H 6 (S)    0.0005 -0.0000 -0.0000 -0.0012 -0.0004  0.0005 -0.0199  0.0010
  48.  H 6 (px)  -0.0000  0.0000  0.0002  0.0000  0.0000 -0.0000  0.0000 -0.0000
  49.  H 6 (py)   0.0001 -0.0000  0.0000  0.0000 -0.0002  0.0003  0.0028 -0.0001
  50.  H 6 (pz)   0.0003  0.0000  0.0000  0.0006 -0.0000  0.0002  0.0022 -0.0007

          NAO       33      34      35      36      37      38      39      40
      ---------- ------- ------- ------- ------- ------- ------- ------- -------
   1.  C 1 (S)    0.0000  0.0024  0.0013 -0.0042 -0.0138  0.0000 -0.0024  0.0013
   2.  C 1 (S)   -0.0000 -0.0140 -0.0070  0.5061  0.0225 -0.0000  0.0140 -0.0070
   3.  C 1 (S)   -0.0000 -0.0005  0.0002  0.0138  0.0006 -0.0000  0.0005  0.0002
   4.  C 1 (S)   -0.0000  0.0000  0.0000 -0.0001 -0.0000 -0.0000 -0.0000  0.0000
   5.  C 1 (px)   0.0111 -0.0000 -0.0000  0.0000  0.0000  0.0111  0.0000  0.0000
   6.  C 1 (px)  -0.0002  0.0000  0.0000 -0.0000 -0.0000 -0.0002 -0.0000 -0.0000
   7.  C 1 (py)   0.0000  0.0002 -0.0207 -0.6580  0.0325  0.0000  0.0002  0.0207
[truncated: 403,075 more chars]
