# Supplementary material for: Hyperpyramidalized alkenes with bond orders near 1.5 as synthetic building blocks
Source: Nat Chem. 2026 Jan 21;18(5):913–22. doi: 10.1038/s41557-025-02055-9 (PMC12859755; doi:10.1038/s41557-025-02055-9)
Supplement: Supplementary file 2 — Output files for reported computations. [file 41557_2025_2055_MOESM2_ESM.zip › Computation data/Ethylene 1-Scan-Bent/wb97x-D-def2tzvp/ethylene-rigidscan-bent-dec-M.out]

 Entering Gaussian System, Link 0=/u/local/apps/gaussian/16_sse4/g16
 Initial command:
 /u/local/apps/gaussian/16_sse4/l1.exe "/work/8558840.1.msa_smp.q/Gau-5047.inp" -scrdir="/work/8558840.1.msa_smp.q/"
 Entering Link 1 = /u/local/apps/gaussian/16_sse4/l1.exe PID=      5048.
  
 Copyright (c) 1988,1990,1992,1993,1995,1998,2003,2009,2016,
            Gaussian, Inc.  All Rights Reserved.
  
 This is part of the Gaussian(R) 16 program.  It is based on
 the Gaussian(R) 09 system (copyright 2009, Gaussian, Inc.),
 the Gaussian(R) 03 system (copyright 2003, Gaussian, Inc.),
 the Gaussian(R) 98 system (copyright 1998, Gaussian, Inc.),
 the Gaussian(R) 94 system (copyright 1995, Gaussian, Inc.),
 the Gaussian 92(TM) system (copyright 1992, Gaussian, Inc.),
 the Gaussian 90(TM) system (copyright 1990, Gaussian, Inc.),
 the Gaussian 88(TM) system (copyright 1988, Gaussian, Inc.),
 the Gaussian 86(TM) system (copyright 1986, Carnegie Mellon
 University), and the Gaussian 82(TM) system (copyright 1983,
 Carnegie Mellon University). Gaussian is a federally registered
 trademark of Gaussian, Inc.
  
 This software contains proprietary and confidential information,
 including trade secrets, belonging to Gaussian, Inc.
  
 This software is provided under written license and may be
 used, copied, transmitted, or stored only in accord with that
 written license.
  
 The following legend is applicable only to US Government
 contracts under FAR:
  
                    RESTRICTED RIGHTS LEGEND
  
 Use, reproduction and disclosure by the US Government is
 subject to restrictions as set forth in subparagraphs (a)
 and (c) of the Commercial Computer Software - Restricted
 Rights clause in FAR 52.227-19.
  
 Gaussian, Inc.
 340 Quinnipiac St., Bldg. 40, Wallingford CT 06492
  
  
 ---------------------------------------------------------------
 Warning -- This program may not be used in any manner that
 competes with the business of Gaussian, Inc. or will provide
 assistance to any competitor of Gaussian, Inc.  The licensee
 of this program is prohibited from giving any competitor of
 Gaussian, Inc. access to this program.  By using this program,
 the user acknowledges that Gaussian, Inc. is engaged in the
 business of creating and licensing software in the field of
 computational chemistry and represents and warrants to the
 licensee that it is not a competitor of Gaussian, Inc. and that
 it will not use this program in any manner prohibited above.
 ---------------------------------------------------------------
  

 Cite this work as:
 Gaussian 16, Revision A.03,
 M. J. Frisch, G. W. Trucks, H. B. Schlegel, G. E. Scuseria, 
 M. A. Robb, J. R. Cheeseman, G. Scalmani, V. Barone, 
 G. A. Petersson, H. Nakatsuji, X. Li, M. Caricato, A. V. Marenich, 
 J. Bloino, B. G. Janesko, R. Gomperts, B. Mennucci, H. P. Hratchian, 
 J. V. Ortiz, A. F. Izmaylov, J. L. Sonnenberg, D. Williams-Young, 
 F. Ding, F. Lipparini, F. Egidi, J. Goings, B. Peng, A. Petrone, 
 T. Henderson, D. Ranasinghe, V. G. Zakrzewski, J. Gao, N. Rega, 
 G. Zheng, W. Liang, M. Hada, M. Ehara, K. Toyota, R. Fukuda, 
 J. Hasegawa, M. Ishida, T. Nakajima, Y. Honda, O. Kitao, H. Nakai, 
 T. Vreven, K. Throssell, J. A. Montgomery, Jr., J. E. Peralta, 
 F. Ogliaro, M. J. Bearpark, J. J. Heyd, E. N. Brothers, K. N. Kudin, 
 V. N. Staroverov, T. A. Keith, R. Kobayashi, J. Normand, 
 K. Raghavachari, A. P. Rendell, J. C. Burant, S. S. Iyengar, 
 J. Tomasi, M. Cossi, J. M. Millam, M. Klene, C. Adamo, R. Cammi, 
 J. W. Ochterski, R. L. Martin, K. Morokuma, O. Farkas, 
 J. B. Foresman, and D. J. Fox, Gaussian, Inc., Wallingford CT, 2016.
 
 ******************************************
 Gaussian 16:  ES64L-G16RevA.03 25-Dec-2016
                 1-May-2025 
 ******************************************
 %nproc=8
 Will use up to    8 processors via shared memory.
 %mem=16GB
 %chk=ethylene-rigidscan-bent-dec-M.chk
 -------------------------------------------------------------
 # scan wb97xd pop=(always,nboread) geom=connectivity def2tzvp
 -------------------------------------------------------------
 1/38=1,57=2,60=1,172=1/1,8;
 2/12=2,17=6,18=5,29=3,40=1/2;
 3/5=44,7=101,11=2,25=1,30=1,74=-58/1,2,3;
 4//1;
 5/5=2,38=5/2;
 6/7=2,8=2,9=2,10=2,18=1,28=1,40=2/1,7;
 1/60=1/8(1);
 99/9=1/99;
 2/29=3/2;
 3/5=44,7=101,11=2,25=1,30=1,74=-58/1,2,3;
 4/5=5,16=3,69=1/1;
 5/5=2,38=5/2;
 6/7=2,8=2,9=2,10=2,18=1,28=1,40=2/1,7;
 1/60=1/8(-5);
 99/9=1/99;
 -------------------
 Title Card Required
 -------------------
 Symbolic Z-matrix:
 Charge =  0 Multiplicity = 1
 C
 C                    1    B1
 H                    1    B2       2    A1
 H                    1    B3       2    A1       3    D1       0
 H                    2    B4       1    A1       3    D2       0
 H                    2    B5       1    A1       3    D3       0
       Variables:
  B1                    1.32141                  
  B2                    1.08341                  
  B3                    1.08341                  
  B4                    1.08341                  
  B5                    1.08341                  
  A1                  121.66626Scan 10   -4.     
  D1                  180.                       
  D2                    0.                       
  D3                 -180.                       
 
 Scan the potential surface.
 Variable   Value     No. Steps Step-Size
 -------- ----------- --------- ---------
     6     121.666264      10     -4.0000
 A total of     11 points will be computed.
 ---------------------------------------------------------------------------------------------------
                            Z-MATRIX (ANGSTROMS AND DEGREES)
   CD    Cent   Atom    N1       Length/X        N2       Alpha/Y        N3        Beta/Z          J
 ---------------------------------------------------------------------------------------------------
      1      1  C 
      2      2  C        1   1.321406(     1)
      3      3  H        1   1.083410(     2)      2  121.666(     6)
      4      4  H        1   1.083410(     3)      2  121.666(     7)      3  180.000(    10)      0
      5      5  H        2   1.083410(     4)      1  121.666(     8)      3   -0.000(    11)      0
      6      6  H        2   1.083410(     5)      1  121.666(     9)      3 -180.000(    12)      0
 ---------------------------------------------------------------------------------------------------
                         Z-Matrix orientation:                         
 ---------------------------------------------------------------------
 Center     Atomic      Atomic             Coordinates (Angstroms)
 Number     Number       Type             X           Y           Z
 ---------------------------------------------------------------------
      1          6           0        0.000000    0.000000    0.000000
      2          6           0        0.000000    0.000000    1.321406
      3          1           0        0.922112    0.000000   -0.568758
      4          1           0       -0.922112   -0.000000   -0.568758
      5          1           0        0.922112    0.000000    1.890164
      6          1           0       -0.922112   -0.000000    1.890164
 ---------------------------------------------------------------------
                    Distance matrix (angstroms):
                    1          2          3          4          5
     1  C    0.000000
     2  C    1.321406   0.000000
     3  H    1.083410   2.103096   0.000000
     4  H    1.083410   2.103096   1.844224   0.000000
     5  H    2.103096   1.083410   2.458922   3.073672   0.000000
     6  H    2.103096   1.083410   3.073672   2.458922   1.844224
                    6
     6  H    0.000000
 Stoichiometry    C2H4
 Framework group  D2H[C2"(C.C),SG(H4)]
 Deg. of freedom     3
 Full point group                 D2H     NOp   8
 Largest Abelian subgroup         D2H     NOp   8
 Largest concise Abelian subgroup D2      NOp   4
                         Standard orientation:                         
 ---------------------------------------------------------------------
 Center     Atomic      Atomic             Coordinates (Angstroms)
 Number     Number       Type             X           Y           Z
 ---------------------------------------------------------------------
      1          6           0        0.000000   -0.000000    0.660703
      2          6           0        0.000000   -0.000000   -0.660703
      3          1           0        0.000000    0.922112    1.229461
      4          1           0       -0.000000   -0.922112    1.229461
      5          1           0        0.000000    0.922112   -1.229461
      6          1           0       -0.000000   -0.922112   -1.229461
 ---------------------------------------------------------------------
 Rotational constants (GHZ):         147.4363810          30.4991029          25.2713920
 Standard basis: def2TZVP (5D, 7F)
 There are    22 symmetry adapted cartesian basis functions of AG  symmetry.
 There are     4 symmetry adapted cartesian basis functions of B1G symmetry.
 There are     9 symmetry adapted cartesian basis functions of B2G symmetry.
 There are    13 symmetry adapted cartesian basis functions of B3G symmetry.
 There are     4 symmetry adapted cartesian basis functions of AU  symmetry.
 There are    22 symmetry adapted cartesian basis functions of B1U symmetry.
 There are    13 symmetry adapted cartesian basis functions of B2U symmetry.
 There are     9 symmetry adapted cartesian basis functions of B3U symmetry.
 There are    19 symmetry adapted basis functions of AG  symmetry.
 There are     4 symmetry adapted basis functions of B1G symmetry.
 There are     8 symmetry adapted basis functions of B2G symmetry.
 There are    12 symmetry adapted basis functions of B3G symmetry.
 There are     4 symmetry adapted basis functions of AU  symmetry.
 There are    19 symmetry adapted basis functions of B1U symmetry.
 There are    12 symmetry adapted basis functions of B2U symmetry.
 There are     8 symmetry adapted basis functions of B3U symmetry.
    86 basis functions,   134 primitive gaussians,    96 cartesian basis functions
     8 alpha electrons        8 beta electrons
       nuclear repulsion energy        33.5266921540 Hartrees.
 NAtoms=    6 NActive=    6 NUniq=    2 SFac= 4.00D+00 NAtFMM=   60 NAOKFM=F Big=F
 Integral buffers will be    131072 words long.
 Raffenetti 2 integral format.
 Two-electron integral symmetry is turned on.
 Nuclear repulsion after empirical dispersion term =       33.5258622470 Hartrees.
 One-electron integrals computed using PRISM.
   8 Symmetry operations used in ECPInt.
 ECPInt:  NShTT=     741 NPrTT=    2136 LenC2=     742 LenP2D=    1976.
 LDataN:  DoStor=T MaxTD1= 6 Len=  172
 NBasis=    86 RedAO= T EigKep=  2.12D-04  NBF=    19     4     8    12     4    19    12     8
 NBsUse=    86 1.00D-06 EigRej= -1.00D+00 NBFU=    19     4     8    12     4    19    12     8
 ExpMin= 9.52D-02 ExpMax= 1.36D+04 ExpMxC= 4.63D+02 IAcc=3 IRadAn=         5 AccDes= 0.00D+00
 Harris functional with IExCor= 4639 and IRadAn=       5 diagonalized for initial guess.
 HarFok:  IExCor= 4639 AccDes= 0.00D+00 IRadAn=         5 IDoV= 1 UseB2=F ITyADJ=14
 ICtDFT=  3500011 ScaDFX=  1.000000  1.000000  1.000000  1.000000
 FoFCou: FMM=F IPFlag=           0 FMFlag=      100000 FMFlg1=           0
         NFxFlg=           0 DoJE=T BraDBF=F KetDBF=T FulRan=T
         wScrn=  0.000000 ICntrl=       500 IOpCl=  0 I1Cent=   200000004 NGrid=           0
         NMat0=    1 NMatS0=      1 NMatT0=    0 NMatD0=    1 NMtDS0=    0 NMtDT0=    0
 Petite list used in FoFCou.
 Initial guess orbital symmetries:
       Occupied  (AG) (B1U) (AG) (B1U) (B2U) (AG) (B3G) (B3U)
       Virtual   (B2G) (AG) (B2U) (B1U) (B3G) (AG) (AG) (B3U) (B1U)
                 (B2U) (B2G) (B1U) (B2U) (AG) (B1U) (B3G) (B1G)
                 (B1U) (B3G) (B3U) (AU) (AG) (AG) (B2U) (B1U) (B3G)
                 (B2G) (B1U) (AG) (B3U) (B2U) (B1U) (B2G) (B3G)
                 (B2U) (B1G) (B1U) (AG) (B3U) (B2G) (AG) (AU) (B3G)
                 (B2U) (AG) (B2U) (B1U) (B3U) (AG) (B3G) (B1U)
                 (B1G) (AG) (B1U) (B3U) (AU) (B3G) (B2G) (B2U)
                 (B1G) (AG) (B3G) (B2G) (B1U) (B3U) (B2U) (B1U)
                 (AU) (AG) (B3G) (B2U) (B2G) (AG) (B1U) (B3G) (B1U)
                 (AG) (B1U)
 The electronic state of the initial guess is 1-AG.
 Keep R1 ints in memory in symmetry-blocked form, NReq=21381480.
 Requested convergence on RMS density matrix=1.00D-08 within 128 cycles.
 Requested convergence on MAX density matrix=1.00D-06.
 Requested convergence on             energy=1.00D-06.
 No special actions if energy rises.
 Integral accuracy reduced to 1.0D-05 until final iterations.
 Initial convergence to 1.0D-05 achieved.  Increase integral accuracy.
 SCF Done:  E(RwB97XD) =  -78.5890239594     A.U. after   11 cycles
            NFock= 11  Conv=0.30D-08     -V/T= 2.0054

 **********************************************************************

            Population analysis using the SCF density.

 **********************************************************************

 Orbital symmetries:
       Occupied  (AG) (B1U) (AG) (B1U) (B2U) (AG) (B3G) (B3U)
       Virtual   (B2G) (AG) (B2U) (B1U) (B3G) (AG) (AG) (B3U) (B1U)
                 (B2U) (B2G) (B1U) (B2U) (B1U) (AG) (B3G) (B1G)
                 (B1U) (B3G) (B3U) (AU) (AG) (AG) (B2U) (B1U) (B3G)
                 (B2G) (B1U) (AG) (B3U) (B2U) (B1U) (B3G) (B2G)
                 (B2U) (B1G) (B1U) (AG) (B3U) (B2G) (AG) (AU) (B3G)
                 (B2U) (AG) (B1U) (B2U) (B3U) (AG) (B3G) (B1U)
                 (B1G) (AG) (B1U) (B3U) (B3G) (AU) (B2G) (B2U)
                 (B1G) (AG) (B3G) (B2G) (B1U) (B3U) (B2U) (B1U)
                 (AU) (AG) (B3G) (B2U) (B2G) (AG) (B1U) (B3G) (B1U)
                 (AG) (B1U)
 The electronic state is 1-AG.
 Alpha  occ. eigenvalues --  -10.28313 -10.28214  -0.86388  -0.67406  -0.56076
 Alpha  occ. eigenvalues --   -0.50867  -0.43829  -0.36042
 Alpha virt. eigenvalues --    0.07344   0.14673   0.16858   0.17188   0.22975
 Alpha virt. eigenvalues --    0.27322   0.28506   0.29736   0.30143   0.35015
 Alpha virt. eigenvalues --    0.39541   0.42100   0.49638   0.53749   0.54204
 Alpha virt. eigenvalues --    0.57033   0.62083   0.65618   0.71452   0.80491
 Alpha virt. eigenvalues --    0.85601   0.88126   0.97179   1.03935   1.14018
 Alpha virt. eigenvalues --    1.16933   1.19140   1.32721   1.40427   1.51433
 Alpha virt. eigenvalues --    1.62075   1.62387   1.68411   1.68647   1.79060
 Alpha virt. eigenvalues --    1.81388   1.82159   1.87710   1.89547   1.92181
 Alpha virt. eigenvalues --    2.10323   2.28438   2.32521   2.39013   2.44074
 Alpha virt. eigenvalues --    2.48816   2.50307   2.60451   2.68231   2.70233
 Alpha virt. eigenvalues --    2.71095   2.83379   2.91491   3.01009   3.02528
 Alpha virt. eigenvalues --    3.08571   3.11640   3.16267   3.21549   3.24719
 Alpha virt. eigenvalues --    3.24862   3.37516   3.46323   3.47162   3.50216
 Alpha virt. eigenvalues --    3.55608   3.72488   3.79792   4.18248   4.18583
 Alpha virt. eigenvalues --    4.29543   4.45175   4.49148   4.65038   4.72406
 Alpha virt. eigenvalues --    5.07598  22.04310  22.69763
          Condensed to atoms (all electrons):
               1          2          3          4          5          6
     1  C    4.896166   0.604341   0.413063   0.413063  -0.037500  -0.037500
     2  C    0.604341   4.896166  -0.037500  -0.037500   0.413063   0.413063
     3  H    0.413063  -0.037500   0.528968  -0.028254  -0.006758   0.004666
     4  H    0.413063  -0.037500  -0.028254   0.528968   0.004666  -0.006758
     5  H   -0.037500   0.413063  -0.006758   0.004666   0.528968  -0.028254
     6  H   -0.037500   0.413063   0.004666  -0.006758  -0.028254   0.528968
 Mulliken charges:
               1
     1  C   -0.251632
     2  C   -0.251632
     3  H    0.125816
     4  H    0.125816
     5  H    0.125816
     6  H    0.125816
 Sum of Mulliken charges =   0.00000
 Mulliken charges with hydrogens summed into heavy atoms:
               1
     1  C    0.000000
     2  C    0.000000
 Electronic spatial extent (au):  <R**2>=             82.1711
 Charge=              0.0000 electrons
 Dipole moment (field-independent basis, Debye):
    X=             -0.0000    Y=             -0.0000    Z=             -0.0000  Tot=              0.0000
 Quadrupole moment (field-independent basis, Debye-Ang):
   XX=            -15.5998   YY=            -12.2172   ZZ=            -12.1671
   XY=              0.0000   XZ=              0.0000   YZ=             -0.0000
 Traceless Quadrupole moment (field-independent basis, Debye-Ang):
   XX=             -2.2718   YY=              1.1108   ZZ=              1.1609
   XY=              0.0000   XZ=              0.0000   YZ=             -0.0000
 Octapole moment (field-independent basis, Debye-Ang**2):
  XXX=             -0.0000  YYY=              0.0000  ZZZ=              0.0000  XYY=             -0.0000
  XXY=             -0.0000  XXZ=             -0.0000  XZZ=             -0.0000  YZZ=              0.0000
  YYZ=              0.0000  XYZ=             -0.0000
 Hexadecapole moment (field-independent basis, Debye-Ang**3):
 XXXX=            -19.0545 YYYY=            -26.7647 ZZZZ=            -67.7664 XXXY=             -0.0000
 XXXZ=              0.0000 YYYX=             -0.0000 YYYZ=              0.0000 ZZZX=              0.0000
 ZZZY=             -0.0000 XXYY=             -8.3481 XXZZ=            -15.3562 YYZZ=            -12.9624
 XXYZ=              0.0000 YYXZ=              0.0000 ZZXY=              0.0000
 N-N= 3.352586224697D+01 E-N=-2.488294218950D+02  KE= 7.816371132463D+01
 Symmetry AG   KE= 3.760100746108D+01
 Symmetry B1G  KE= 2.651210508382D-33
 Symmetry B2G  KE=-4.228251475271D-21
 Symmetry B3G  KE= 2.126092418160D+00
 Symmetry AU   KE= 5.636977474826D-33
 Symmetry B1U  KE= 3.447226571210D+01
 Symmetry B2U  KE= 1.899479066856D+00
 Symmetry B3U  KE= 2.064866666427D+00
 ******************************Gaussian NBO Version 3.1******************************
             N A T U R A L   A T O M I C   O R B I T A L   A N D
          N A T U R A L   B O N D   O R B I T A L   A N A L Y S I S
 ******************************Gaussian NBO Version 3.1******************************

       /RESON  / : Allow strongly delocalized NBO set
       /DMNAO  / : Print the NAO density matrix
       /BNDIDX / : Print bond indices based on the NAO density matrix
       /MULORB / : Print Mulliken populations by orbital and atom

 Analyzing the SCF density

 Job title: Title Card Required                                             

 Storage needed:     22652 in NPA,     29909 in NBO (2147483420 available)


 Input atomic orbitals, gross Mulliken populations:

  AO  Atom No lang  Mulliken Population    Atom No      Total
 -------------------------------------------------------------------------------
   1    C  1  S        0.8550563
   2    C  1  S        1.1169686
   3    C  1  S        0.5325278
   4    C  1  S        0.6150459
   5    C  1  S        0.1286228
   6    C  1  px       0.3399328
   7    C  1  py       0.4627304
   8    C  1  pz       0.5101983
   9    C  1  px       0.4170294
  10    C  1  py       0.4151935
  11    C  1  pz       0.3725319
  12    C  1  px       0.2210055
  13    C  1  py       0.1444367
  14    C  1  pz       0.0725362
  15    C  1  dz2      0.0047286
  16    C  1  dxz      0.0024052
  17    C  1  dyz      0.0068064
  18    C  1  dx2y2    0.0018913
  19    C  1  dxy      0.0000000
  20    C  1  dz2     -0.0014006
  21    C  1  dxz      0.0085423
  22    C  1  dyz      0.0189674
  23    C  1  dx2y2    0.0013081
  24    C  1  dxy      0.0000000
  25    C  1  f(0)     0.0004901
  26    C  1  f(C1)    0.0016839
  27    C  1  f(S1)    0.0012290
  28    C  1  f(C2)    0.0006892
  29    C  1  f(S2)    0.0000000
  30    C  1  f(C3)    0.0000724
  31    C  1  f(S3)    0.0004022
                                             C  1      6.2516316
  32    C  2  S        0.8550563
  33    C  2  S        1.1169686
  34    C  2  S        0.5325278
  35    C  2  S        0.6150459
  36    C  2  S        0.1286228
  37    C  2  px       0.3399328
  38    C  2  py       0.4627304
  39    C  2  pz       0.5101983
  40    C  2  px       0.4170294
  41    C  2  py       0.4151935
  42    C  2  pz       0.3725319
  43    C  2  px       0.2210055
  44    C  2  py       0.1444367
  45    C  2  pz       0.0725362
  46    C  2  dz2      0.0047286
  47    C  2  dxz      0.0024052
  48    C  2  dyz      0.0068064
  49    C  2  dx2y2    0.0018913
  50    C  2  dxy      0.0000000
  51    C  2  dz2     -0.0014006
  52    C  2  dxz      0.0085423
  53    C  2  dyz      0.0189674
  54    C  2  dx2y2    0.0013081
  55    C  2  dxy      0.0000000
  56    C  2  f(0)     0.0004901
  57    C  2  f(C1)    0.0016839
  58    C  2  f(S1)    0.0012290
  59    C  2  f(C2)    0.0006892
  60    C  2  f(S2)   -0.0000000
  61    C  2  f(C3)    0.0000724
  62    C  2  f(S3)    0.0004022
                                             C  2      6.2516316
  63    H  3  S        0.2734787
  64    H  3  S        0.4928951
  65    H  3  S        0.0861073
  66    H  3  px       0.0046643
  67    H  3  py       0.0107772
  68    H  3  pz       0.0062617
                                             H  3      0.8741842
  69    H  4  S        0.2734787
  70    H  4  S        0.4928951
  71    H  4  S        0.0861073
  72    H  4  px       0.0046643
  73    H  4  py       0.0107772
  74    H  4  pz       0.0062617
                                             H  4      0.8741842
  75    H  5  S        0.2734787
  76    H  5  S        0.4928951
  77    H  5  S        0.0861073
  78    H  5  px       0.0046643
  79    H  5  py       0.0107772
  80    H  5  pz       0.0062617
                                             H  5      0.8741842
  81    H  6  S        0.2734787
  82    H  6  S        0.4928951
  83    H  6  S        0.0861073
  84    H  6  px       0.0046643
  85    H  6  py       0.0107772
  86    H  6  pz       0.0062617
                                             H  6      0.8741842

 Total number of electrons:   16.000000


 Mayer-Mulliken atom-atom bond order matrix:                                   

     Atom    1       2       3       4       5       6
     ---- ------  ------  ------  ------  ------  ------
   1.  C  0.0000  1.9660  0.9649  0.9649  0.0013  0.0013
   2.  C  1.9660  0.0000  0.0013  0.0013  0.9649  0.9649
   3.  H  0.9649  0.0013  0.0000 -0.0023  0.0008  0.0084
   4.  H  0.9649  0.0013 -0.0023  0.0000  0.0084  0.0008
   5.  H  0.0013  0.9649  0.0008  0.0084  0.0000 -0.0023
   6.  H  0.0013  0.9649  0.0084  0.0008 -0.0023  0.0000


 Mayer-Mulliken valencies by atom:                                             

     Atom    1
     ---- ------
   1.  C  3.8983
   2.  C  3.8983
   3.  H  0.9730
   4.  H  0.9730
   5.  H  0.9730
   6.  H  0.9730
 GSVD:  LWork=        1996 too small for GESVD, short by        8354 words or        8354 for optimal perf.


 NATURAL POPULATIONS:  Natural atomic orbital occupancies 
                                                          
   NAO  Atom  No  lang   Type(AO)    Occupancy      Energy
 ----------------------------------------------------------
     1    C    1  S      Cor( 1S)     1.99929     -10.13125
     2    C    1  S      Val( 2S)     1.06658      -0.27411
     3    C    1  S      Ryd( 3S)     0.00349       0.78651
     4    C    1  S      Ryd( 4S)     0.00015       1.69476
     5    C    1  S      Ryd( 5S)     0.00000      21.24395
     6    C    1  px     Val( 2p)     0.99760      -0.11971
     7    C    1  px     Ryd( 3p)     0.00134       0.62789
     8    C    1  px     Ryd( 4p)     0.00003       1.35017
     9    C    1  py     Val( 2p)     1.17650      -0.06222
    10    C    1  py     Ryd( 3p)     0.00270       1.01832
    11    C    1  py     Ryd( 4p)     0.00001       1.79692
    12    C    1  pz     Val( 2p)     1.12424      -0.08822
    13    C    1  pz     Ryd( 3p)     0.00328       0.73222
    14    C    1  pz     Ryd( 4p)     0.00033       2.17027
    15    C    1  dxy    Ryd( 3d)     0.00000       1.37501
    16    C    1  dxy    Ryd( 4d)     0.00000       2.44305
    17    C    1  dxz    Ryd( 3d)     0.00045       1.70481
    18    C    1  dxz    Ryd( 4d)     0.00005       2.57805
    19    C    1  dyz    Ryd( 3d)     0.00112       2.10077
    20    C    1  dyz    Ryd( 4d)     0.00034       2.73558
    21    C    1  dx2y2  Ryd( 3d)     0.00143       1.79414
    22    C    1  dx2y2  Ryd( 4d)     0.00002       2.72086
    23    C    1  dz2    Ryd( 3d)     0.00269       2.02045
    24    C    1  dz2    Ryd( 4d)     0.00016       2.74470
    25    C    1  f(0)   Ryd( 4f)     0.00017       4.16623
    26    C    1  f(C1)  Ryd( 4f)     0.00012       3.54676
    27    C    1  f(S1)  Ryd( 4f)     0.00008       3.73284
    28    C    1  f(C2)  Ryd( 4f)     0.00018       3.84531
    29    C    1  f(S2)  Ryd( 4f)     0.00000       3.23523
    30    C    1  f(C3)  Ryd( 4f)     0.00011       3.02211
    31    C    1  f(S3)  Ryd( 4f)     0.00015       3.31456

    32    C    2  S      Cor( 1S)     1.99929     -10.13125
    33    C    2  S      Val( 2S)     1.06658      -0.27411
    34    C    2  S      Ryd( 3S)     0.00349       0.78651
    35    C    2  S      Ryd( 4S)     0.00015       1.69476
    36    C    2  S      Ryd( 5S)     0.00000      21.24395
    37    C    2  px     Val( 2p)     0.99760      -0.11971
    38    C    2  px     Ryd( 3p)     0.00134       0.62789
    39    C    2  px     Ryd( 4p)     0.00003       1.35017
    40    C    2  py     Val( 2p)     1.17650      -0.06222
    41    C    2  py     Ryd( 3p)     0.00270       1.01832
    42    C    2  py     Ryd( 4p)     0.00001       1.79692
    43    C    2  pz     Val( 2p)     1.12424      -0.08822
    44    C    2  pz     Ryd( 3p)     0.00328       0.73222
    45    C    2  pz     Ryd( 4p)     0.00033       2.17027
    46    C    2  dxy    Ryd( 3d)     0.00000       1.37501
    47    C    2  dxy    Ryd( 4d)     0.00000       2.44305
    48    C    2  dxz    Ryd( 3d)     0.00045       1.70481
    49    C    2  dxz    Ryd( 4d)     0.00005       2.57805
    50    C    2  dyz    Ryd( 3d)     0.00112       2.10077
    51    C    2  dyz    Ryd( 4d)     0.00034       2.73558
    52    C    2  dx2y2  Ryd( 3d)     0.00143       1.79414
    53    C    2  dx2y2  Ryd( 4d)     0.00002       2.72086
    54    C    2  dz2    Ryd( 3d)     0.00269       2.02045
    55    C    2  dz2    Ryd( 4d)     0.00016       2.74470
    56    C    2  f(0)   Ryd( 4f)     0.00017       4.16623
    57    C    2  f(C1)  Ryd( 4f)     0.00012       3.54676
    58    C    2  f(S1)  Ryd( 4f)     0.00008       3.73284
    59    C    2  f(C2)  Ryd( 4f)     0.00018       3.84531
    60    C    2  f(S2)  Ryd( 4f)     0.00000       3.23523
    61    C    2  f(C3)  Ryd( 4f)     0.00011       3.02211
    62    C    2  f(S3)  Ryd( 4f)     0.00015       3.31456

    63    H    3  S      Val( 1S)     0.80730       0.04435
    64    H    3  S      Ryd( 2S)     0.00064       0.91810
    65    H    3  S      Ryd( 3S)     0.00016       1.60583
    66    H    3  px     Ryd( 2p)     0.00015       2.16836
    67    H    3  py     Ryd( 2p)     0.00030       2.90839
    68    H    3  pz     Ryd( 2p)     0.00014       2.71711

    69    H    4  S      Val( 1S)     0.80730       0.04435
    70    H    4  S      Ryd( 2S)     0.00064       0.91810
    71    H    4  S      Ryd( 3S)     0.00016       1.60583
    72    H    4  px     Ryd( 2p)     0.00015       2.16836
    73    H    4  py     Ryd( 2p)     0.00030       2.90839
    74    H    4  pz     Ryd( 2p)     0.00014       2.71711

    75    H    5  S      Val( 1S)     0.80730       0.04435
    76    H    5  S      Ryd( 2S)     0.00064       0.91810
    77    H    5  S      Ryd( 3S)     0.00016       1.60583
    78    H    5  px     Ryd( 2p)     0.00015       2.16836
    79    H    5  py     Ryd( 2p)     0.00030       2.90839
    80    H    5  pz     Ryd( 2p)     0.00014       2.71711

    81    H    6  S      Val( 1S)     0.80730       0.04435
    82    H    6  S      Ryd( 2S)     0.00064       0.91810
    83    H    6  S      Ryd( 3S)     0.00016       1.60583
    84    H    6  px     Ryd( 2p)     0.00015       2.16836
    85    H    6  py     Ryd( 2p)     0.00030       2.90839
    86    H    6  pz     Ryd( 2p)     0.00014       2.71711

 WARNING:  Population inversion found on atom  C    2


 Summary of Natural Population Analysis:                  
                                                          
                                       Natural Population 
                Natural  -----------------------------------------------
    Atom  No    Charge         Core      Valence    Rydberg      Total
 -----------------------------------------------------------------------
      C    1   -0.38263      1.99929     4.36493    0.01841     6.38263
      C    2   -0.38263      1.99929     4.36493    0.01841     6.38263
      H    3    0.19131      0.00000     0.80730    0.00138     0.80869
      H    4    0.19131      0.00000     0.80730    0.00138     0.80869
      H    5    0.19131      0.00000     0.80730    0.00138     0.80869
      H    6    0.19131      0.00000     0.80730    0.00138     0.80869
 =======================================================================
   * Total *   -0.00000      3.99858    11.95907    0.04235    16.00000

                                 Natural Population      
 --------------------------------------------------------
   Core                       3.99858 ( 99.9644% of   4)
   Valence                   11.95907 ( 99.6590% of  12)
   Natural Minimal Basis     15.95765 ( 99.7353% of  16)
   Natural Rydberg Basis      0.04235 (  0.2647% of  16)
 --------------------------------------------------------

    Atom  No          Natural Electron Configuration
 ----------------------------------------------------------------------------
      C    1      [core]2S( 1.07)2p( 3.30)3p( 0.01)3d( 0.01)
      C    2      [core]2S( 1.07)2p( 3.30)3p( 0.01)3d( 0.01)
      H    3            1S( 0.81)
      H    4            1S( 0.81)
      H    5            1S( 0.81)
      H    6            1S( 0.81)


 Wiberg bond index matrix in the NAO basis:                                    

     Atom    1       2       3       4       5       6
     ---- ------  ------  ------  ------  ------  ------
   1.  C  0.0000  2.0482  0.9392  0.9392  0.0052  0.0052
   2.  C  2.0482  0.0000  0.0052  0.0052  0.9392  0.9392
   3.  H  0.9392  0.0052  0.0000  0.0003  0.0039  0.0165
   4.  H  0.9392  0.0052  0.0003  0.0000  0.0165  0.0039
   5.  H  0.0052  0.9392  0.0039  0.0165  0.0000  0.0003
   6.  H  0.0052  0.9392  0.0165  0.0039  0.0003  0.0000


 Wiberg bond index, Totals by atom:                                            

     Atom    1
     ---- ------
   1.  C  3.9369
   2.  C  3.9369
   3.  H  0.9651
   4.  H  0.9651
   5.  H  0.9651
   6.  H  0.9651


 Atom-atom overlap-weighted NAO bond order:                                    

     Atom    1       2       3       4       5       6
     ---- ------  ------  ------  ------  ------  ------
   1.  C  0.0000  1.4603  0.8045  0.8045  0.0177  0.0177
   2.  C  1.4603  0.0000  0.0177  0.0177  0.8045  0.8045
   3.  H  0.8045  0.0177  0.0000 -0.0020 -0.0032 -0.0021
   4.  H  0.8045  0.0177 -0.0020  0.0000 -0.0021 -0.0032
   5.  H  0.0177  0.8045 -0.0032 -0.0021  0.0000 -0.0020
   6.  H  0.0177  0.8045 -0.0021 -0.0032 -0.0020  0.0000


 Atom-atom overlap-weighted NAO bond order, Totals by atom:                    

     Atom    1
     ---- ------
   1.  C  3.1048
   2.  C  3.1048
   3.  H  0.8150
   4.  H  0.8150
   5.  H  0.8150
   6.  H  0.8150


 MO bond order:                                                                

     Atom    1       2       3       4       5       6
     ---- ------  ------  ------  ------  ------  ------
   1.  C  0.0000  1.1275  1.5934  0.1967 -0.0297  0.0755
   2.  C  1.1275  0.0000  0.0772  0.1391  0.7878 -0.5911
   3.  H  1.5934  0.0772  0.0000 -0.0213 -0.0505  0.0878
   4.  H  0.1967  0.1391 -0.0213  0.0000  0.0879 -0.0624
   5.  H -0.0297  0.7878 -0.0505  0.0879  0.0000 -0.0376
   6.  H  0.0755 -0.5911  0.0878 -0.0624 -0.0376  0.0000


 MO atomic valencies:                                                          

     Atom    1
     ---- ------
   1.  C  2.9633
   2.  C  1.5405
   3.  H  1.6866
   4.  H  0.3400
   5.  H  0.7580
   6.  H -0.5277


 NAO density matrix:                                                           

          NAO        1       2       3       4       5       6       7       8
      ---------- ------- ------- ------- ------- ------- ------- ------- -------
   1.  C 1 (S)    1.9993  0.0000 -0.0000 -0.0000 -0.0000 -0.0000 -0.0000  0.0000
   2.  C 1 (S)    0.0000  1.0666 -0.0000  0.0000  0.0000  0.0000  0.0000 -0.0000
   3.  C 1 (S)   -0.0000 -0.0000  0.0035  0.0000  0.0000  0.0000 -0.0000  0.0000
   4.  C 1 (S)   -0.0000  0.0000  0.0000  0.0001 -0.0000  0.0000  0.0000  0.0000
   5.  C 1 (S)   -0.0000  0.0000  0.0000 -0.0000  0.0000  0.0000  0.0000  0.0000
   6.  C 1 (px)  -0.0000  0.0000  0.0000  0.0000  0.0000  0.9976  0.0366  0.0057
   7.  C 1 (px)  -0.0000  0.0000 -0.0000  0.0000  0.0000  0.0366  0.0013  0.0002
   8.  C 1 (px)   0.0000 -0.0000  0.0000  0.0000  0.0000  0.0057  0.0002  0.0000
   9.  C 1 (py)   0.0000  0.0000  0.0000  0.0000 -0.0000  0.0000  0.0000 -0.0000
  10.  C 1 (py)   0.0000  0.0000 -0.0000 -0.0000 -0.0000  0.0000  0.0000  0.0000
  11.  C 1 (py)  -0.0000 -0.0000 -0.0000 -0.0000  0.0000 -0.0000 -0.0000 -0.0000
  12.  C 1 (pz)   0.0087  0.1083  0.0476 -0.0069 -0.0001  0.0000  0.0000 -0.0000
  13.  C 1 (pz)  -0.0026  0.0153 -0.0032  0.0001 -0.0000 -0.0000 -0.0000 -0.0000
  14.  C 1 (pz)   0.0010 -0.0063  0.0003  0.0002  0.0000 -0.0000 -0.0000 -0.0000
  15.  C 1 (d1)   0.0000  0.0000  0.0000  0.0000 -0.0000  0.0000  0.0000  0.0000
  16.  C 1 (d1)  -0.0000 -0.0000 -0.0000 -0.0000  0.0000  0.0000 -0.0000  0.0000
  17.  C 1 (d2)   0.0000 -0.0000  0.0000 -0.0000 -0.0000 -0.0211 -0.0008 -0.0001
  18.  C 1 (d2)  -0.0000  0.0000 -0.0000 -0.0000 -0.0000 -0.0074 -0.0003 -0.0000
  19.  C 1 (d3)   0.0000 -0.0000 -0.0000 -0.0000  0.0000  0.0000  0.0000  0.0000
  20.  C 1 (d3)  -0.0000  0.0000 -0.0000 -0.0000 -0.0000 -0.0000 -0.0000 -0.0000
  21.  C 1 (d4)   0.0051 -0.0321 -0.0009  0.0002  0.0000  0.0000  0.0000  0.0000
  22.  C 1 (d4)  -0.0014  0.0020 -0.0001 -0.0000 -0.0000 -0.0000 -0.0000 -0.0000
  23.  C 1 (d5)  -0.0023  0.0100 -0.0020  0.0004  0.0000 -0.0000 -0.0000  0.0000
  24.  C 1 (d5)  -0.0000  0.0064 -0.0002 -0.0001 -0.0000 -0.0000 -0.0000 -0.0000
  25.  C 1 (f1)   0.0008 -0.0091  0.0002 -0.0001 -0.0000  0.0000  0.0000  0.0000
  26.  C 1 (f2)  -0.0000  0.0000 -0.0000  0.0000  0.0000  0.0108  0.0004  0.0001
  27.  C 1 (f3)   0.0000  0.0000  0.0000  0.0000 -0.0000 -0.0000 -0.0000 -0.0000
  28.  C 1 (f4)   0.0008 -0.0107 -0.0005  0.0000  0.0000  0.0000  0.0000  0.0000
  29.  C 1 (f5)  -0.0000  0.0000 -0.0000 -0.0000 -0.0000  0.0000  0.0000 -0.0000
  30.  C 1 (f6)   0.0000 -0.0000  0.0000 -0.0000 -0.0000 -0.0106 -0.0004 -0.0001
  31.  C 1 (f7)  -0.0000  0.0000  0.0000 -0.0000  0.0000 -0.0000 -0.0000 -0.0000
  32.  C 2 (S)    0.0001  0.0016  0.0089 -0.0073  0.0002  0.0000  0.0000 -0.0000
  33.  C 2 (S)    0.0016  0.3748  0.0067  0.0106  0.0001 -0.0000 -0.0000  0.0000
  34.  C 2 (S)    0.0089  0.0067  0.0034 -0.0001 -0.0000 -0.0000 -0.0000  0.0000
  35.  C 2 (S)   -0.0073  0.0106 -0.0001 -0.0000 -0.0000 -0.0000 -0.0000 -0.0000
  36.  C 2 (S)    0.0002  0.0001 -0.0000 -0.0000 -0.0000  0.0000  0.0000 -0.0000
  37.  C 2 (px)  -0.0000 -0.0000  0.0000  0.0000  0.0000  0.9976  0.0366  0.0057
  38.  C 2 (px)   0.0000 -0.0000  0.0000  0.0000  0.0000  0.0366  0.0013  0.0002
  39.  C 2 (px)  -0.0000  0.0000 -0.0000  0.0000  0.0000  0.0057  0.0002  0.0000
  40.  C 2 (py)   0.0000 -0.0000  0.0000  0.0000 -0.0000  0.0000  0.0000 -0.0000
  41.  C 2 (py)  -0.0000 -0.0000 -0.0000  0.0000  0.0000  0.0000 -0.0000  0.0000
  42.  C 2 (py)  -0.0000 -0.0000 -0.0000  0.0000  0.0000 -0.0000 -0.0000 -0.0000
  43.  C 2 (pz)   0.0101  0.5192 -0.0537 -0.0026 -0.0000  0.0000  0.0000 -0.0000
  44.  C 2 (pz)   0.0219 -0.0041  0.0030 -0.0002 -0.0000 -0.0000 -0.0000 -0.0000
  45.  C 2 (pz)  -0.0051 -0.0137 -0.0001  0.0001  0.0000 -0.0000 -0.0000 -0.0000
  46.  C 2 (d1)  -0.0000  0.0000 -0.0000  0.0000  0.0000  0.0000  0.0000 -0.0000
  47.  C 2 (d1)  -0.0000  0.0000  0.0000  0.0000 -0.0000  0.0000 -0.0000 -0.0000
  48.  C 2 (d2)   0.0000 -0.0000  0.0000  0.0000  0.0000  0.0211  0.0008  0.0001
  49.  C 2 (d2)  -0.0000  0.0000 -0.0000 -0.0000  0.0000  0.0074  0.0003  0.0000
  50.  C 2 (d3)   0.0000 -0.0000 -0.0000 -0.0000 -0.0000 -0.0000 -0.0000 -0.0000
  51.  C 2 (d3)  -0.0000  0.0000 -0.0000  0.0000  0.0000  0.0000  0.0000  0.0000
  52.  C 2 (d4)  -0.0007  0.0016 -0.0012 -0.0004 -0.0000 -0.0000  0.0000 -0.0000
  53.  C 2 (d4)   0.0009 -0.0032 -0.0001  0.0000  0.0000  0.0000  0.0000  0.0000
  54.  C 2 (d5)  -0.0079  0.0359 -0.0022  0.0000  0.0000  0.0000  0.0000 -0.0000
  55.  C 2 (d5)   0.0013 -0.0080 -0.0001  0.0001  0.0000 -0.0000 -0.0000 -0.0000
  56.  C 2 (f1)  -0.0029  0.0112 -0.0002  0.0001  0.0000  0.0000  0.0000  0.0000
  57.  C 2 (f2)   0.0000 -0.0000  0.0000  0.0000  0.0000  0.0108  0.0004  0.0001
  58.  C 2 (f3)  -0.0000 -0.0000  0.0000  0.0000  0.0000  0.0000  0.0000  0.0000
  59.  C 2 (f4)   0.0001  0.0010  0.0006  0.0001  0.0000 -0.0000 -0.0000  0.0000
  60.  C 2 (f5)  -0.0000 -0.0000 -0.0000 -0.0000  0.0000  0.0000 -0.0000 -0.0000
  61.  C 2 (f6)   0.0000 -0.0000  0.0000 -0.0000 -0.0000 -0.0106 -0.0004 -0.0001
  62.  C 2 (f7)   0.0000 -0.0000 -0.0000 -0.0000 -0.0000 -0.0000 -0.0000 -0.0000
  63.  H 3 (S)   -0.0060  0.5329  0.0178 -0.0020 -0.0000  0.0000  0.0000 -0.0000
  64.  H 3 (S)   -0.0092  0.0034 -0.0008 -0.0001 -0.0000  0.0000  0.0000 -0.0000
  65.  H 3 (S)   -0.0094 -0.0065  0.0000  0.0001  0.0000 -0.0000 -0.0000 -0.0000
  66.  H 3 (px)   0.0000 -0.0000  0.0000  0.0000  0.0000  0.0122  0.0004  0.0001
  67.  H 3 (py)   0.0030 -0.0108 -0.0005  0.0001  0.0000  0.0000  0.0000  0.0000
  68.  H 3 (pz)   0.0019 -0.0058  0.0002 -0.0000 -0.0000 -0.0000 -0.0000 -0.0000
  69.  H 4 (S)   -0.0060  0.5329  0.0178 -0.0020 -0.0000  0.0000 -0.0000 -0.0000
  70.  H 4 (S)   -0.0092  0.0034 -0.0008 -0.0001 -0.0000 -0.0000 -0.0000 -0.0000
  71.  H 4 (S)   -0.0094 -0.0065  0.0000  0.0001  0.0000 -0.0000 -0.0000  0.0000
  72.  H 4 (px)   0.0000 -0.0000  0.0000  0.0000  0.0000  0.0122  0.0004  0.0001
  73.  H 4 (py)  -0.0030  0.0108  0.0005 -0.0001 -0.0000  0.0000  0.0000  0.0000
  74.  H 4 (pz)   0.0019 -0.0058  0.0002 -0.0000 -0.0000 -0.0000 -0.0000 -0.0000
  75.  H 5 (S)    0.0044  0.0291  0.0226  0.0057  0.0000 -0.0000 -0.0000  0.0000
  76.  H 5 (S)    0.0011 -0.0105 -0.0008  0.0001 -0.0000 -0.0000 -0.0000 -0.0000
  77.  H 5 (S)   -0.0012  0.0030 -0.0001 -0.0001 -0.0000  0.0000  0.0000  0.0000
  78.  H 5 (px)   0.0000 -0.0000  0.0000  0.0000  0.0000  0.0122  0.0004  0.0001
  79.  H 5 (py)  -0.0002  0.0006 -0.0006 -0.0001 -0.0000  0.0000  0.0000 -0.0000
  80.  H 5 (pz)  -0.0012  0.0040 -0.0001  0.0001  0.0000 -0.0000 -0.0000 -0.0000
  81.  H 6 (S)    0.0044  0.0291  0.0226  0.0057  0.0000 -0.0000 -0.0000  0.0000
  82.  H 6 (S)    0.0011 -0.0105 -0.0008  0.0001 -0.0000 -0.0000 -0.0000 -0.0000
  83.  H 6 (S)   -0.0012  0.0030 -0.0001 -0.0001 -0.0000  0.0000  0.0000  0.0000
  84.  H 6 (px)   0.0000 -0.0000  0.0000  0.0000  0.0000  0.0122  0.0004  0.0001
  85.  H 6 (py)   0.0002 -0.0006  0.0006  0.0001  0.0000  0.0000  0.0000  0.0000
  86.  H 6 (pz)  -0.0012  0.0040 -0.0001  0.0001  0.0000  0.0000  0.0000  0.0000

          NAO        9      10      11      12      13      14      15      16
      ---------- ------- ------- ------- ------- ------- ------- ------- -------
   1.  C 1 (S)    0.0000  0.0000 -0.0000  0.0087 -0.0026  0.0010  0.0000 -0.0000
   2.  C 1 (S)    0.0000  0.0000 -0.0000  0.1083  0.0153 -0.0063  0.0000 -0.0000
   3.  C 1 (S)    0.0000 -0.0000 -0.0000  0.0476 -0.0032  0.0003  0.0000 -0.0000
   4.  C 1 (S)    0.0000 -0.0000 -0.0000 -0.0069  0.0001  0.0002  0.0000 -0.0000
   5.  C 1 (S)   -0.0000 -0.0000  0.0000 -0.0001 -0.0000  0.0000 -0.0000  0.0000
   6.  C 1 (px)   0.0000  0.0000 -0.0000  0.0000 -0.0000 -0.0000  0.0000  0.0000
   7.  C 1 (px)   0.0000  0.0000 -0.0000  0.0000 -0.0000 -0.0000  0.0000 -0.0000
   8.  C 1 (px)  -0.0000  0.0000 -0.0000 -0.0000 -0.0000 -0.0000  0.0000  0.0000
   9.  C 1 (py)   1.1765  0.0079  0.0023  0.0000  0.0000  0.0000  0.0000 -0.0000
  10.  C 1 (py)   0.0079  0.0027  0.0001  0.0000  0.0000  0.0000 -0.0000 -0.0000
  11.  C 1 (py)   0.0023  0.0001  0.0000 -0.0000  0.0000  0.0000  0.0000 -0.0000
  12.  C 1 (pz)   0.0000  0.0000 -0.0000  1.1242 -0.0445 -0.0079  0.0000 -0.0000
  13.  C 1 (pz)   0.0000  0.0000  0.0000 -0.0445  0.0033 -0.0003 -0.0000  0.0000
  14.  C 1 (pz)   0.0000  0.0000  0.0000 -0.0079 -0.0003  0.0003  0.0000 -0.0000
  15.  C 1 (d1)   0.0000 -0.0000  0.0000  0.0000 -0.0000  0.0000  0.0000 -0.0000
  16.  C 1 (d1)  -0.0000 -0.0000 -0.0000 -0.0000  0.0000 -0.0000 -0.0000  0.0000
  17.  C 1 (d2)   0.0000 -0.0000  0.0000 -0.0000  0.0000  0.0000 -0.0000 -0.0000
  18.  C 1 (d2)   0.0000  0.0000  0.0000  0.0000  0.0000  0.0000 -0.0000 -0.0000
  19.  C 1 (d3)   0.0362  0.0003  0.0001  0.0000 -0.0000 -0.0000  0.0000 -0.0000
  20.  C 1 (d3)   0.0035  0.0010  0.0000 -0.0000 -0.0000  0.0000 -0.0000 -0.0000
  21.  C 1 (d4)   0.0000 -0.0000 -0.0000 -0.0255  0.0004  0.0004 -0.0000  0.0000
  22.  C 1 (d4)   0.0000 -0.0000 -0.0000  0.0012  0.0001 -0.0001 -0.0000  0.0000
  23.  C 1 (d5)   0.0000  0.0000  0.0000 -0.0518  0.0022  0.0004 -0.0000  0.0000
  24.  C 1 (d5)  -0.0000 -0.0000 -0.0000  0.0043  0.0002 -0.0002 -0.0000  0.0000
  25.  C 1 (f1)  -0.0000 -0.0000 -0.0000  0.0077 -0.0004 -0.0001  0.0000 -0.0000
  26.  C 1 (f2)   0.0000  0.0000 -0.0000  0.0000  0.0000 -0.0000  0.0000  0.0000
  27.  C 1 (f3)   0.0089  0.0003  0.0000  0.0000  0.0000 -0.0000  0.0000 -0.0000
  28.  C 1 (f4)   0.0000 -0.0000 -0.0000 -0.0101  0.0003  0.0001 -0.0000  0.0000
  29.  C 1 (f5)  -0.0000 -0.0000 -0.0000  0.0000  0.0000 -0.0000 -0.0000 -0.0000
  30.  C 1 (f6)  -0.0000 -0.0000  0.0000 -0.0000  0.0000  0.0000 -0.0000 -0.0000
  31.  C 1 (f7)  -0.0135 -0.0001 -0.0000 -0.0000  0.0000 -0.0000 -0.0000  0.0000
  32.  C 2 (S)    0.0000 -0.0000 -0.0000 -0.0101 -0.0219  0.0051 -0.0000  0.0000
  33.  C 2 (S)    0.0000  0.0000  0.0000 -0.5192  0.0041  0.0137  0.0000 -0.0000
  34.  C 2 (S)   -0.0000  0.0000  0.0000  0.0537 -0.0030  0.0001  0.0000 -0.0000
  35.  C 2 (S)    0.0000  0.0000  0.0000  0.0026  0.0002 -0.0001 -0.0000  0.0000
  36.  C 2 (S)    0.0000 -0.0000 -0.0000  0.0000  0.0000 -0.0000 -0.0000  0.0000
  37.  C 2 (px)   0.0000  0.0000 -0.0000  0.0000 -0.0000 -0.0000  0.0000  0.0000
  38.  C 2 (px)   0.0000  0.0000 -0.0000 -0.0000 -0.0000 -0.0000  0.0000  0.0000
  39.  C 2 (px)  -0.0000  0.0000 -0.0000 -0.0000 -0.0000 -0.0000  0.0000  0.0000
  40.  C 2 (py)   0.1884 -0.0538 -0.0013  0.0000  0.0000  0.0000  0.0000 -0.0000
  41.  C 2 (py)  -0.0538 -0.0012 -0.0001 -0.0000 -0.0000 -0.0000 -0.0000  0.0000
  42.  C 2 (py)  -0.0013 -0.0001 -0.0000 -0.0000 -0.0000 -0.0000  0.0000  0.0000
  43.  C 2 (pz)  -0.0000 -0.0000 -0.0000 -0.5547  0.0548 -0.0102 -0.0000  0.0000
  44.  C 2 (pz)   0.0000  0.0000  0.0000  0.0548 -0.0029 -0.0001  0.0000 -0.0000
  45.  C 2 (pz)   0.0000  0.0000  0.0000 -0.0102 -0.0001  0.0003  0.0000  0.0000
  46.  C 2 (d1)  -0.0000 -0.0000 -0.0000 -0.0000  0.0000  0.0000 -0.0000  0.0000
  47.  C 2 (d1)   0.0000  0.0000  0.0000  0.0000 -0.0000  0.0000  0.0000 -0.0000
  48.  C 2 (d2)  -0.0000  0.0000 -0.0000 -0.0000 -0.0000 -0.0000  0.0000  0.0000
  49.  C 2 (d2)   0.0000  0.0000 -0.0000  0.0000  0.0000 -0.0000  0.0000 -0.0000
  50.  C 2 (d3)  -0.0042  0.0017  0.0000  0.0000 -0.0000  0.0000 -0.0000  0.0000
  51.  C 2 (d3)   0.0188  0.0004  0.0000 -0.0000 -0.0000 -0.0000  0.0000 -0.0000
  52.  C 2 (d4)  -0.0000 -0.0000 -0.0000  0.0050  0.0009 -0.0006 -0.0000  0.0000
  53.  C 2 (d4)   0.0000  0.0000  0.0000 -0.0035  0.0000  0.0001 -0.0000  0.0000
  54.  C 2 (d5)  -0.0000 -0.0000 -0.0000 -0.0283  0.0026 -0.0004 -0.0000  0.0000
  55.  C 2 (d5)   0.0000  0.0000 -0.0000 -0.0087  0.0000  0.0002  0.0000  0.0000
  56.  C 2 (f1)  -0.0000 -0.0000 -0.0000 -0.0059  0.0004  0.0000 -0.0000  0.0000
  57.  C 2 (f2)  -0.0000 -0.0000 -0.0000 -0.0000 -0.0000 -0.0000  0.0000  0.0000
  58.  C 2 (f3)  -0.0026 -0.0005 -0.0000 -0.0000 -0.0000 -0.0000  0.0000  0.0000
  59.  C 2 (f4)   0.0000 -0.0000 -0.0000  0.0013 -0.0004  0.0002  0.0000 -0.0000
  60.  C 2 (f5)  -0.0000  0.0000 -0.0000 -0.0000  0.0000 -0.0000 -0.0000 -0.0000
  61.  C 2 (f6)  -0.0000 -0.0000  0.0000 -0.0000  0.0000  0.0000 -0.0000 -0.0000
  62.  C 2 (f7)  -0.0028  0.0006  0.0000  0.0000  0.0000  0.0000 -0.0000  0.0000
  63.  H 3 (S)    0.6805  0.0110  0.0015  0.4350 -0.0094 -0.0050  0.0000 -0.0000
  64.  H 3 (S)    0.0044 -0.0008 -0.0000 -0.0044  0.0008 -0.0003  0.0000 -0.0000
  65.  H 3 (S)    0.0073 -0.0000  0.0000 -0.0037 -0.0001  0.0001  0.0000 -0.0000
  66.  H 3 (px)  -0.0000  0.0000 -0.0000 -0.0000 -0.0000 -0.0000  0.0000  0.0000
  67.  H 3 (py)  -0.0080 -0.0003 -0.0000 -0.0116  0.0003  0.0001 -0.0000  0.0000
  68.  H 3 (pz)  -0.0101  0.0000 -0.0000  0.0030 -0.0002  0.0000 -0.0000  0.0000
  69.  H 4 (S)   -0.6805 -0.0110 -0.0015  0.4350 -0.0094 -0.0050 -0.0000  0.0000
  70.  H 4 (S)   -0.0044  0.0008  0.0000 -0.0044  0.0008 -0.0003 -0.0000  0.0000
  71.  H 4 (S)   -0.0073  0.0000 -0.0000 -0.0037 -0.0001  0.0001 -0.0000  0.0000
  72.  H 4 (px)   0.0000  0.0000 -0.0000 -0.0000 -0.0000 -0.0000  0.0000  0.0000
  73.  H 4 (py)  -0.0080 -0.0003 -0.0000  0.0116 -0.0003 -0.0001  0.0000  0.0000
  74.  H 4 (pz)   0.0101 -0.0000  0.0000  0.0030 -0.0002  0.0000  0.0000 -0.0000
  75.  H 5 (S)   -0.0243 -0.0330 -0.0010 -0.0218 -0.0174  0.0095  0.0000 -0.0000
  76.  H 5 (S)    0.0176  0.0000  0.0000 -0.0169  0.0006  0.0001  0.0000 -0.0000
  77.  H 5 (S)    0.0024 -0.0003 -0.0000  0.0049  0.0001 -0.0002  0.0000 -0.0000
  78.  H 5 (px)   0.0000  0.0000 -0.0000 -0.0000 -0.0000 -0.0000  0.0000  0.0000
  79.  H 5 (py)   0.0045  0.0005  0.0000 -0.0013  0.0005 -0.0002 -0.0000  0.0000
  80.  H 5 (pz)   0.0035 -0.0004 -0.0000 -0.0047  0.0002  0.0000  0.0000 -0.0000
  81.  H 6 (S)    0.0243  0.0330  0.0010 -0.0218 -0.0174  0.0095 -0.0000 -0.0000
  82.  H 6 (S)   -0.0176 -0.0000 -0.0000 -0.0169  0.0006  0.0001 -0.0000  0.0000
  83.  H 6 (S)   -0.0024  0.0003  0.0000  0.0049  0.0001 -0.0002 -0.0000  0.0000
  84.  H 6 (px)  -0.0000  0.0000 -0.0000 -0.0000 -0.0000 -0.0000  0.0000  0.0000
  85.  H 6 (py)   0.0045  0.0005  0.0000  0.0013 -0.0005  0.0002  0.0000 -0.0000
  86.  H 6 (pz)  -0.0035  0.0004  0.0000 -0.0047  0.0002  0.0000 -0.0000  0.0000

          NAO       17      18      19      20      21      22      23      24
      ---------- ------- ------- ------- ------- ------- ------- ------- -------
   1.  C 1 (S)    0.0000 -0.0000  0.0000 -0.0000  0.0051 -0.0014 -0.0023 -0.0000
   2.  C 1 (S)   -0.0000  0.0000 -0.0000  0.0000 -0.0321  0.0020  0.0100  0.0064
   3.  C 1 (S)    0.0000 -0.0000 -0.0000 -0.0000 -0.0009 -0.0001 -0.0020 -0.0002
   4.  C 1 (S)   -0.0000 -0.0000 -0.0000 -0.0000  0.0002 -0.0000  0.0004 -0.0001
   5.  C 1 (S)   -0.0000 -0.0000  0.0000 -0.0000  0.0000 -0.0000  0.0000 -0.0000
   6.  C 1 (px)  -0.0211 -0.0074  0.0000 -0.0000  0.0000 -0.0000 -0.0000 -0.0000
   7.  C 1 (px)  -0.0008 -0.0003  0.0000 -0.0000  0.0000 -0.0000 -0.0000 -0.0000
   8.  C 1 (px)  -0.0001 -0.0000  0.0000 -0.0000  0.0000 -0.0000  0.0000 -0.0000
   9.  C 1 (py)   0.0000  0.0000  0.0362  0.0035  0.0000  0.0000  0.0000 -0.0000
  10.  C 1 (py)  -0.0000  0.0000  0.0003  0.0010 -0.0000 -0.0000  0.0000 -0.0000
  11.  C 1 (py)   0.0000  0.0000  0.0001  0.0000 -0.0000 -0.0000  0.0000 -0.0000
  12.  C 1 (pz)  -0.0000  0.0000  0.0000 -0.0000 -0.0255  0.0012 -0.0518  0.0043
  13.  C 1 (pz)   0.0000  0.0000 -0.0000 -0.0000  0.0004  0.0001  0.0022  0.0002
  14.  C 1 (pz)   0.0000  0.0000 -0.0000  0.0000  0.0004 -0.0001  0.0004 -0.0002
  15.  C 1 (d1)  -0.0000 -0.0000  0.0000 -0.0000 -0.0000 -0.0000 -0.0000 -0.0000
  16.  C 1 (d1)  -0.0000 -0.0000 -0.0000 -0.0000  0.0000  0.0000  0.0000  0.0000
  17.  C 1 (d2)   0.0004  0.0002 -0.0000  0.0000 -0.0000  0.0000  0.0000 -0.0000
  18.  C 1 (d2)   0.0002  0.0001 -0.0000  0.0000 -0.0000  0.0000 -0.0000  0.0000
  19.  C 1 (d3)  -0.0000 -0.0000  0.0011  0.0001 -0.0000  0.0000  0.0000  0.0000
  20.  C 1 (d3)   0.0000  0.0000  0.0001  0.0003  0.0000  0.0000 -0.0000  0.0000
  21.  C 1 (d4)  -0.0000 -0.0000 -0.0000  0.0000  0.0014 -0.0001  0.0008 -0.0003
  22.  C 1 (d4)   0.0000  0.0000  0.0000  0.0000 -0.0001  0.0000 -0.0001  0.0001
  23.  C 1 (d5)   0.0000 -0.0000  0.0000 -0.0000  0.0008 -0.0001  0.0027 -0.0002
  24.  C 1 (d5)  -0.0000  0.0000  0.0000  0.0000 -0.0003  0.0001 -0.0002  0.0002
  25.  C 1 (f1)  -0.0000 -0.0000 -0.0000  0.0000  0.0001  0.0000 -0.0005  0.0000
  26.  C 1 (f2)  -0.0002 -0.0001  0.0000 -0.0000 -0.0000  0.0000 -0.0000  0.0000
  27.  C 1 (f3)   0.0000  0.0000  0.0003  0.0001 -0.0000  0.0000 -0.0000  0.0000
  28.  C 1 (f4)  -0.0000 -0.0000 -0.0000  0.0000  0.0005 -0.0000  0.0003 -0.0001
  29.  C 1 (f5)   0.0000 -0.0000 -0.0000 -0.0000 -0.0000  0.0000 -0.0000  0.0000
  30.  C 1 (f6)   0.0002  0.0001 -0.0000  0.0000 -0.0000  0.0000  0.0000  0.0000
  31.  C 1 (f7)   0.0000  0.0000 -0.0004 -0.0000 -0.0000  0.0000 -0.0000  0.0000
  32.  C 2 (S)   -0.0000  0.0000 -0.0000  0.0000 -0.0007  0.0009 -0.0079  0.0013
  33.  C 2 (S)    0.0000 -0.0000 -0.0000  0.0000  0.0016 -0.0032  0.0359 -0.0080
  34.  C 2 (S)    0.0000 -0.0000  0.0000 -0.0000 -0.0012 -0.0001 -0.0022 -0.0001
  35.  C 2 (S)    0.0000  0.0000  0.0000 -0.0000 -0.0004  0.0000  0.0000  0.0001
  36.  C 2 (S)   -0.0000  0.0000  0.0000 -0.0000 -0.0000  0.0000  0.0000  0.0000
  37.  C 2 (px)  -0.0211 -0.0074  0.0000 -0.0000  0.0000 -0.0000 -0.0000 -0.0000
  38.  C 2 (px)  -0.0008 -0.0003  0.0000 -0.0000  0.0000 -0.0000 -0.0000 -0.0000
  39.  C 2 (px)  -0.0001 -0.0000  0.0000 -0.0000  0.0000 -0.0000 -0.0000  0.0000
  40.  C 2 (py)   0.0000 -0.0000  0.0042 -0.0188  0.0000  0.0000  0.0000 -0.0000
  41.  C 2 (py)   0.0000 -0.0000 -0.0017 -0.0004  0.0000 -0.0000 -0.0000  0.0000
  42.  C 2 (py)   0.0000  0.0000 -0.0000 -0.0000  0.0000 -0.0000 -0.0000  0.0000
  43.  C 2 (pz)  -0.0000  0.0000 -0.0000  0.0000 -0.0050  0.0035  0.0283  0.0087
  44.  C 2 (pz)   0.0000 -0.0000  0.0000  0.0000 -0.0009 -0.0000 -0.0026 -0.0000
  45.  C 2 (pz)   0.0000  0.0000 -0.0000  0.0000  0.0006 -0.0001  0.0004 -0.0002
  46.  C 2 (d1)  -0.0000 -0.0000 -0.0000 -0.0000  0.0000 -0.0000  0.0000 -0.0000
  47.  C 2 (d1)  -0.0000 -0.0000  0.0000  0.0000 -0.0000 -0.0000 -0.0000 -0.0000
  48.  C 2 (d2)  -0.0004 -0.0002  0.0000 -0.0000  0.0000 -0.0000  0.0000 -0.0000
  49.  C 2 (d2)  -0.0002 -0.0001  0.0000 -0.0000 -0.0000  0.0000 -0.0000  0.0000
  50.  C 2 (d3)  -0.0000  0.0000 -0.0001  0.0006  0.0000 -0.0000  0.0000 -0.0000
  51.  C 2 (d3)  -0.0000  0.0000  0.0006  0.0002 -0.0000 -0.0000 -0.0000  0.0000
  52.  C 2 (d4)  -0.0000  0.0000 -0.0000  0.0000 -0.0002  0.0002 -0.0005  0.0004
  53.  C 2 (d4)  -0.0000 -0.0000  0.0000 -0.0000  0.0002 -0.0000  0.0001 -0.0001
  54.  C 2 (d5)  -0.0000  0.0000 -0.0000  0.0000 -0.0005  0.0001  0.0017  0.0003
  55.  C 2 (d5)   0.0000 -0.0000  0.0000 -0.0000  0.0004 -0.0001  0.0003 -0.0001
  56.  C 2 (f1)  -0.0000 -0.0000 -0.0000  0.0000 -0.0002  0.0000  0.0005  0.0000
  57.  C 2 (f2)  -0.0002 -0.0001  0.0000 -0.0000  0.0000 -0.0000  0.0000 -0.0000
  58.  C 2 (f3)  -0.0000 -0.0000 -0.0001 -0.0002 -0.0000 -0.0000 -0.0000  0.0000
  59.  C 2 (f4)   0.0000 -0.0000  0.0000 -0.0000 -0.0000 -0.0001  0.0001 -0.0001
  60.  C 2 (f5)  -0.0000  0.0000 -0.0000  0.0000  0.0000  0.0000  0.0000  0.0000
  61.  C 2 (f6)   0.0002  0.0001 -0.0000  0.0000 -0.0000  0.0000  0.0000  0.0000
  62.  C 2 (f7)   0.0000  0.0000 -0.0001  0.0002  0.0000  0.0000  0.0000 -0.0000
  63.  H 3 (S)   -0.0000  0.0000  0.0211  0.0043 -0.0236  0.0012 -0.0128  0.0040
  64.  H 3 (S)   -0.0000  0.0000  0.0001 -0.0003 -0.0001  0.0001  0.0001  0.0002
  65.  H 3 (S)    0.0000 -0.0000  0.0002  0.0000  0.0002 -0.0000  0.0001 -0.0001
  66.  H 3 (px)  -0.0003 -0.0001  0.0000 -0.0000  0.0000 -0.0000  0.0000 -0.0000
  67.  H 3 (py)  -0.0000 -0.0000 -0.0003 -0.0001  0.0005 -0.0000  0.0004 -0.0001
  68.  H 3 (pz)   0.0000  0.0000 -0.0003  0.0000  0.0001 -0.0000 -0.0002 -0.0000
  69.  H 4 (S)   -0.0000 -0.0000 -0.0211 -0.0043 -0.0236  0.0012 -0.0128  0.0040
  70.  H 4 (S)   -0.0000  0.0000 -0.0001  0.0003 -0.0001  0.0001  0.0001  0.0002
  71.  H 4 (S)    0.0000 -0.0000 -0.0002 -0.0000  0.0002 -0.0000  0.0001 -0.0001
  72.  H 4 (px)  -0.0003 -0.0001  0.0000 -0.0000  0.0000 -0.0000  0.0000 -0.0000
  73.  H 4 (py)  -0.0000 -0.0000 -0.0003 -0.0001 -0.0005  0.0000 -0.0004  0.0001
  74.  H 4 (pz)   0.0000  0.0000  0.0003 -0.0000  0.0001 -0.0000 -0.0002 -0.0000
  75.  H 5 (S)    0.0000 -0.0000 -0.0017 -0.0116  0.0010 -0.0026  0.0061 -0.0065
  76.  H 5 (S)    0.0000  0.0000  0.0005  0.0000  0.0006 -0.0000  0.0007 -0.0001
  77.  H 5 (S)   -0.0000 -0.0000  0.0001 -0.0001 -0.0002  0.0000 -0.0002  0.0001
  78.  H 5 (px)  -0.0003 -0.0001  0.0000 -0.0000  0.0000 -0.0000  0.0000 -0.0000
  79.  H 5 (py)  -0.0000  0.0000  0.0002  0.0002 -0.0000  0.0001 -0.0000  0.0002
  80.  H 5 (pz)   0.0000  0.0000  0.0001 -0.0002 -0.0000 -0.0000  0.0003 -0.0000
  81.  H 6 (S)    0.0000 -0.0000  0.0017  0.0116  0.0010 -0.0026  0.0061 -0.0065
  82.  H 6 (S)    0.0000  0.0000 -0.0005 -0.0000  0.0006 -0.0000  0.0007 -0.0001
  83.  H 6 (S)   -0.0000 -0.0000 -0.0001  0.0001 -0.0002  0.0000 -0.0002  0.0001
  84.  H 6 (px)  -0.0003 -0.0001  0.0000 -0.0000  0.0000 -0.0000  0.0000 -0.0000
  85.  H 6 (py)  -0.0000 -0.0000  0.0002  0.0002  0.0000 -0.0001  0.0000 -0.0002
  86.  H 6 (pz)  -0.0000 -0.0000 -0.0001  0.0002 -0.0000 -0.0000  0.0003 -0.0000

          NAO       25      26      27      28      29      30      31      32
      ---------- ------- ------- ------- ------- ------- ------- ------- -------
   1.  C 1 (S)    0.0008 -0.0000  0.0000  0.0008 -0.0000  0.0000 -0.0000  0.0001
   2.  C 1 (S)   -0.0091  0.0000  0.0000 -0.0107  0.0000 -0.0000  0.0000  0.0016
   3.  C 1 (S)    0.0002 -0.0000  0.0000 -0.0005 -0.0000  0.0000  0.0000  0.0089
   4.  C 1 (S)   -0.0001  0.0000  0.0000  0.0000 -0.0000 -0.0000 -0.0000 -0.0073
   5.  C 1 (S)   -0.0000  0.0000 -0.0000  0.0000 -0.0000 -0.0000  0.0000  0.0002
   6.  C 1 (px)   0.0000  0.0108 -0.0000  0.0000  0.0000 -0.0106 -0.0000  0.0000
   7.  C 1 (px)   0.0000  0.0004 -0.0000  0.0000  0.0000 -0.0004 -0.0000  0.0000
   8.  C 1 (px)   0.0000  0.0001 -0.0000  0.0000 -0.0000 -0.0001 -0.0000 -0.0000
   9.  C 1 (py)  -0.0000  0.0000  0.0089  0.0000 -0.0000 -0.0000 -0.0135  0.0000
  10.  C 1 (py)  -0.0000  0.0000  0.0003 -0.0000 -0.0000 -0.0000 -0.0001 -0.0000
  11.  C 1 (py)  -0.0000 -0.0000  0.0000 -0.0000 -0.0000  0.0000 -0.0000 -0.0000
  12.  C 1 (pz)   0.0077  0.0000  0.0000 -0.0101  0.0000 -0.0000 -0.0000 -0.0101
  13.  C 1 (pz)  -0.0004  0.0000  0.0000  0.0003  0.0000  0.0000  0.0000 -0.0219
  14.  C 1 (pz)  -0.0001 -0.0000 -0.0000  0.0001 -0.0000  0.0000 -0.0000  0.0051
  15.  C 1 (d1)   0.0000  0.0000  0.0000 -0.0000 -0.0000 -0.0000 -0.0000 -0.0000
  16.  C 1 (d1)  -0.0000  0.0000 -0.0000  0.0000 -0.0000 -0.0000  0.0000  0.0000
  17.  C 1 (d2)  -0.0000 -0.0002  0.0000 -0.0000  0.0000  0.0002  0.0000 -0.0000
  18.  C 1 (d2)  -0.0000 -0.0001  0.0000 -0.0000 -0.0000  0.0001  0.0000  0.0000
  19.  C 1 (d3)  -0.0000  0.0000  0.0003 -0.0000 -0.0000 -0.0000 -0.0004 -0.0000
  20.  C 1 (d3)   0.0000 -0.0000  0.0001  0.0000 -0.0000  0.0000 -0.0000  0.0000
  21.  C 1 (d4)   0.0001 -0.0000 -0.0000  0.0005 -0.0000 -0.0000 -0.0000 -0.0007
  22.  C 1 (d4)   0.0000  0.0000  0.0000 -0.0000  0.0000  0.0000  0.0000  0.0009
  23.  C 1 (d5)  -0.0005 -0.0000 -0.0000  0.0003 -0.0000  0.0000 -0.0000 -0.0079
  24.  C 1 (d5)   0.0000  0.0000  0.0000 -0.0001  0.0000  0.0000  0.0000  0.0013
  25.  C 1 (f1)   0.0002  0.0000 -0.0000  0.0000 -0.0000 -0.0000  0.0000  0.0029
  26.  C 1 (f2)   0.0000  0.0001  0.0000  0.0000 -0.0000 -0.0001 -0.0000  0.0000
  27.  C 1 (f3)  -0.0000  0.0000  0.0001  0.0000 -0.0000  0.0000 -0.0001  0.0000
  28.  C 1 (f4)   0.0000  0.0000  0.0000  0.0002 -0.0000 -0.0000 -0.0000 -0.0001
  29.  C 1 (f5)  -0.0000 -0.0000 -0.0000 -0.0000 -0.0000 -0.0000  0.0000  0.0000
  30.  C 1 (f6)  -0.0000 -0.0001  0.0000 -0.0000 -0.0000  0.0001  0.0000 -0.0000
  31.  C 1 (f7)   0.0000 -0.0000 -0.0001 -0.0000  0.0000  0.0000  0.0002  0.0000
  32.  C 2 (S)    0.0029  0.0000  0.0000 -0.0001  0.0000 -0.0000  0.0000  1.9993
  33.  C 2 (S)   -0.0112 -0.0000  0.0000 -0.0010 -0.0000  0.0000  0.0000  0.0000
  34.  C 2 (S)    0.0002 -0.0000  0.0000 -0.0006 -0.0000  0.0000 -0.0000 -0.0000
  35.  C 2 (S)   -0.0001 -0.0000  0.0000 -0.0001  0.0000  0.0000 -0.0000  0.0000
  36.  C 2 (S)   -0.0000  0.0000  0.0000 -0.0000  0.0000 -0.0000 -0.0000  0.0000
  37.  C 2 (px)   0.0000  0.0108 -0.0000  0.0000  0.0000 -0.0106 -0.0000  0.0000
  38.  C 2 (px)   0.0000  0.0004 -0.0000  0.0000  0.0000 -0.0004 -0.0000 -0.0000
  39.  C 2 (px)   0.0000  0.0001 -0.0000  0.0000 -0.0000 -0.0001 -0.0000  0.0000
  40.  C 2 (py)  -0.0000 -0.0000 -0.0026  0.0000 -0.0000 -0.0000 -0.0028 -0.0000
  41.  C 2 (py)   0.0000 -0.0000 -0.0005  0.0000  0.0000 -0.0000  0.0006 -0.0000
  42.  C 2 (py)   0.0000 -0.0000 -0.0000  0.0000  0.0000  0.0000  0.0000  0.0000
  43.  C 2 (pz)  -0.0059  0.0000 -0.0000  0.0013  0.0000 -0.0000  0.0000 -0.0087
  44.  C 2 (pz)   0.0004 -0.0000  0.0000 -0.0004 -0.0000  0.0000 -0.0000  0.0026
  45.  C 2 (pz)   0.0000 -0.0000 -0.0000  0.0002 -0.0000  0.0000 -0.0000 -0.0010
  46.  C 2 (d1)  -0.0000  0.0000 -0.0000  0.0000  0.0000 -0.0000  0.0000  0.0000
  47.  C 2 (d1)  -0.0000  0.0000  0.0000 -0.0000 -0.0000 -0.0000 -0.0000 -0.0000
  48.  C 2 (d2)   0.0000  0.0002 -0.0000  0.0000  0.0000 -0.0002 -0.0000 -0.0000
  49.  C 2 (d2)   0.0000  0.0001  0.0000  0.0000  0.0000 -0.0001 -0.0000  0.0000
  50.  C 2 (d3)  -0.0000  0.0000  0.0001  0.0000  0.0000  0.0000  0.0001 -0.0000
  51.  C 2 (d3)   0.0000  0.0000  0.0002 -0.0000 -0.0000 -0.0000 -0.0002  0.0000
  52.  C 2 (d4)   0.0002  0.0000 -0.0000  0.0000  0.0000 -0.0000  0.0000  0.0051
  53.  C 2 (d4)  -0.0000 -0.0000 -0.0000  0.0001 -0.0000 -0.0000 -0.0000 -0.0014
  54.  C 2 (d5)  -0.0005  0.0000  0.0000 -0.0001  0.0000 -0.0000  0.0000 -0.0023
  55.  C 2 (d5)  -0.0000 -0.0000  0.0000  0.0001 -0.0000  0.0000 -0.0000 -0.0000
  56.  C 2 (f1)  -0.0002  0.0000 -0.0000 -0.0001  0.0000 -0.0000  0.0000 -0.0008
  57.  C 2 (f2)   0.0000  0.0001 -0.0000  0.0000 -0.0000 -0.0001 -0.0000 -0.0000
  58.  C 2 (f3)   0.0000  0.0000 -0.0001 -0.0000  0.0000 -0.0000  0.0000 -0.0000
  59.  C 2 (f4)  -0.0001 -0.0000 -0.0000 -0.0000 -0.0000  0.0000 -0.0000 -0.0008
  60.  C 2 (f5)   0.0000 -0.0000 -0.0000  0.0000 -0.0000 -0.0000  0.0000  0.0000
  61.  C 2 (f6)  -0.0000 -0.0001  0.0000 -0.0000 -0.0000  0.0001  0.0000 -0.0000
  62.  C 2 (f7)  -0.0000 -0.0000  0.0000  0.0000  0.0000  0.0000  0.0000 -0.0000
  63.  H 3 (S)   -0.0017  0.0000  0.0056 -0.0085 -0.0000 -0.0000 -0.0077  0.0044
  64.  H 3 (S)    0.0000  0.0000 -0.0000  0.0000 -0.0000 -0.0000 -0.0001  0.0011
  65.  H 3 (S)    0.0000 -0.0000  0.0001  0.0001 -0.0000  0.0000 -0.0001 -0.0012
  66.  H 3 (px)   0.0000  0.0001 -0.0000  0.0000  0.0000 -0.0001 -0.0000 -0.0000
  67.  H 3 (py)   0.0000  0.0000 -0.0001  0.0002  0.0000 -0.0000  0.0001 -0.0002
  68.  H 3 (pz)   0.0001 -0.0000 -0.0001  0.0000  0.0000  0.0000  0.0001  0.0012
  69.  H 4 (S)   -0.0017  0.0000 -0.0056 -0.0085  0.0000 -0.0000  0.0077  0.0044
  70.  H 4 (S)    0.0000  0.0000  0.0000  0.0000  0.0000  0.0000  0.0001  0.0011
  71.  H 4 (S)    0.0000 -0.0000 -0.0001  0.0001  0.0000  0.0000  0.0001 -0.0012
  72.  H 4 (px)   0.0000  0.0001 -0.0000  0.0000  0.0000 -0.0001 -0.0000 -0.0000
  73.  H 4 (py)  -0.0000  0.0000 -0.0001 -0.0002  0.0000 -0.0000  0.0001  0.0002
  74.  H 4 (pz)   0.0001 -0.0000  0.0001  0.0000 -0.0000  0.0000 -0.0001  0.0012
  75.  H 5 (S)   -0.0033 -0.0000 -0.0026 -0.0015 -0.0000  0.0000 -0.0001 -0.0060
  76.  H 5 (S)   -0.0000 -0.0000  0.0001  0.0002 -0.0000  0.0000 -0.0002 -0.0092
  77.  H 5 (S)    0.0000  0.0000 -0.0000 -0.0001 -0.0000 -0.0000 -0.0000 -0.0094
  78.  H 5 (px)   0.0000  0.0001 -0.0000  0.0000  0.0000 -0.0001 -0.0000 -0.0000
  79.  H 5 (py)   0.0001  0.0000  0.0001  0.0000 -0.0000 -0.0000 -0.0000  0.0030
  80.  H 5 (pz)  -0.0001 -0.0000 -0.0000 -0.0000 -0.0000  0.0000 -0.0000 -0.0019
  81.  H 6 (S)   -0.0033 -0.0000  0.0026 -0.0015 -0.0000  0.0000  0.0001 -0.0060
  82.  H 6 (S)   -0.0000 -0.0000 -0.0001  0.0002  0.0000  0.0000  0.0002 -0.0092
  83.  H 6 (S)    0.0000  0.0000  0.0000 -0.0001  0.0000 -0.0000  0.0000 -0.0094
  84.  H 6 (px)   0.0000  0.0001 -0.0000  0.0000  0.0000 -0.0001 -0.0000 -0.0000
  85.  H 6 (py)  -0.0001 -0.0000  0.0001 -0.0000 -0.0000 -0.0000 -0.0000 -0.0030
  86.  H 6 (pz)  -0.0001  0.0000  0.0000 -0.0000  0.0000 -0.0000  0.0000 -0.0019

          NAO       33      34      35      36      37      38      39      40
      ---------- ------- ------- ------- ------- ------- ------- ------- -------
   1.  C 1 (S)    0.0016  0.0089 -0.0073  0.0002 -0.0000  0.0000 -0.0000  0.0000
   2.  C 1 (S)    0.3748  0.0067  0.0106  0.0001 -0.0000 -0.0000  0.0000 -0.0000
   3.  C 1 (S)    0.0067  0.0034 -0.0001 -0.0000  0.0000  0.0000 -0.0000  0.0000
   4.  C 1 (S)    0.0106 -0.0001 -0.0000 -0.0000  0.0000  0.0000  0.0000  0.0000
   5.  C 1 (S)    0.0001 -0.0000 -0.0000 -0.0000  0.0000  0.0000  0.0000 -0.0000
   6.  C 1 (px)  -0.0000 -0.0000 -0.0000  0.0000  0.9976  0.0366  0.0057  0.0000
   7.  C 1 (px)  -0.0000 -0.0000 -0.0000  0.0000  0.0366  0.0013  0.0002  0.0000
   8.  C 1 (px)   0.0000  0.0000 -0.0000 -0.0000  0.0057  0.0002  0.0000 -0.0000
   9.  C 1 (py)   0.0000 -0.0000  0.0000  0.0000  0.0000  0.0000 -0.0000  0.1884
  10.  C 1 (py)   0.0000  0.0000  0.0000 -0.0000  0.0000  0.0000  0.0000 -0.0538
  11.  C 1 (py)   0.0000  0.0000  0.0000 -0.0000 -0.0000 -0.0000 -0.0000 -0.0013
  12.  C 1 (pz)  -0.5192  0.0537  0.0026  0.0000  0.0000 -0.0000 -0.0000  0.0000
  13.  C 1 (pz)   0.0041 -0.0030  0.0002  0.0000 -0.0000 -0.0000 -0.0000  0.0000
  14.  C 1 (pz)   0.0137  0.0001 -0.0001 -0.0000 -0.0000 -0.0000 -0.0000  0.0000
  15.  C 1 (d1)   0.0000  0.0000 -0.0000 -0.0000  0.0000  0.0000  0.0000  0.0000
  16.  C 1 (d1)  -0.0000 -0.0000  0.0000  0.0000  0.0000  0.0000  0.0000 -0.0000
  17.  C 1 (d2)   0.0000  0.0000  0.0000 -0.0000 -0.0211 -0.0008 -0.0001  0.0000
  18.  C 1 (d2)  -0.0000 -0.0000  0.0000  0.0000 -0.0074 -0.0003 -0.0000 -0.0000
  19.  C 1 (d3)  -0.0000  0.0000  0.0000  0.0000  0.0000  0.0000  0.0000  0.0042
  20.  C 1 (d3)   0.0000 -0.0000 -0.0000 -0.0000 -0.0000 -0.0000 -0.0000 -0.0188
  21.  C 1 (d4)   0.0016 -0.0012 -0.0004 -0.0000  0.0000  0.0000  0.0000  0.0000
  22.  C 1 (d4)  -0.0032 -0.0001  0.0000  0.0000 -0.0000 -0.0000 -0.0000  0.0000
  23.  C 1 (d5)   0.0359 -0.0022  0.0000  0.0000 -0.0000 -0.0000 -0.0000  0.0000
  24.  C 1 (d5)  -0.0080 -0.0001  0.0001  0.0000 -0.0000 -0.0000  0.0000 -0.0000
  25.  C 1 (f1)  -0.0112  0.0002 -0.0001 -0.0000  0.0000  0.0000  0.0000 -0.0000
  26.  C 1 (f2)  -0.0000 -0.0000 -0.0000  0.0000  0.0108  0.0004  0.0001 -0.0000
  27.  C 1 (f3)   0.0000  0.0000  0.0000  0.0000 -0.0000 -0.0000 -0.0000 -0.0026
  28.  C 1 (f4)  -0.0010 -0.0006 -0.0001 -0.0000  0.0000  0.0000  0.0000  0.0000
  29.  C 1 (f5)  -0.0000 -0.0000  0.0000  0.0000  0.0000  0.0000 -0.0000 -0.0000
  30.  C 1 (f6)   0.0000  0.0000  0.0000 -0.0000 -0.0106 -0.0004 -0.0001 -0.0000
  31.  C 1 (f7)   0.0000 -0.0000 -0.0000 -0.0000 -0.0000 -0.0000 -0.0000 -0.0028
  32.  C 2 (S)    0.0000 -0.0000  0.0000  0.0000  0.0000 -0.0000  0.0000 -0.0000
  33.  C 2 (S)    1.0666  0.0000 -0.0000 -0.0000 -0.0000  0.0000 -0.0000 -0.0000
  34.  C 2 (S)    0.0000  0.0035 -0.0000 -0.0000 -0.0000  0.0000 -0.0000 -0.0000
  35.  C 2 (S)   -0.0000 -0.0000  0.0001 -0.0000 -0.0000 -0.0000 -0.0000 -0.0000
  36.  C 2 (S)   -0.0000 -0.0000 -0.0000  0.0000  0.0000 -0.0000  0.0000  0.0000
  37.  C 2 (px)  -0.0000 -0.0000 -0.0000  0.0000  0.9976  0.0366  0.0057  0.0000
  38.  C 2 (px)   0.0000  0.0000 -0.0000 -0.0000  0.0366  0.0013  0.0002  0.0000
  39.  C 2 (px)  -0.0000 -0.0000 -0.0000  0.0000  0.0057  0.0002  0.0000 -0.0000
  40.  C 2 (py)  -0.0000 -0.0000 -0.0000  0.0000  0.0000  0.0000 -0.0000  1.1765
  41.  C 2 (py)   0.0000 -0.0000 -0.0000  0.0000  0.0000  0.0000  0.0000  0.0079
  42.  C 2 (py)  -0.0000 -0.0000  0.0000  0.0000 -0.0000 -0.0000 -0.0000  0.0023
  43.  C 2 (pz)  -0.1083 -0.0476  0.0069  0.0001  0.0000 -0.0000  0.0000  0.0000
  44.  C 2 (pz)  -0.0153  0.0032 -0.0001  0.0000 -0.0000 -0.0000 -0.0000 -0.0000
  45.  C 2 (pz)   0.0063 -0.0003 -0.0002 -0.0000 -0.0000 -0.0000 -0.0000  0.0000
  46.  C 2 (d1)   0.0000 -0.0000 -0.0000  0.0000  0.0000  0.0000 -0.0000 -0.0000
  47.  C 2 (d1)   0.0000  0.0000  0.0000 -0.0000  0.0000 -0.0000 -0.0000  0.0000
  48.  C 2 (d2)   0.0000  0.0000 -0.0000 -0.0000  0.0211  0.0008  0.0001  0.0000
  49.  C 2 (d2)  -0.0000 -0.0000 -0.0000  0.0000  0.0074  0.0003  0.0000 -0.0000
  50.  C 2 (d3)  -0.0000  0.0000  0.0000  0.0000 -0.0000 -0.0000  0.0000 -0.0362
  51.  C 2 (d3)   0.0000 -0.0000 -0.0000  0.0000  0.0000  0.0000  0.0000 -0.0035
  52.  C 2 (d4)  -0.0321 -0.0009  0.0002  0.0000 -0.0000 -0.0000  0.0000  0.0000
  53.  C 2 (d4)   0.0020 -0.0001 -0.0000 -0.0000  0.0000  0.0000  0.0000 -0.0000
  54.  C 2 (d5)   0.0100 -0.0020  0.0004  0.0000  0.0000  0.0000  0.0000 -0.0000
  55.  C 2 (d5)   0.0064 -0.0002 -0.0001 -0.0000 -0.0000 -0.0000 -0.0000  0.0000
  56.  C 2 (f1)   0.0091 -0.0002  0.0001  0.0000  0.0000  0.0000  0.0000 -0.0000
  57.  C 2 (f2)   0.0000  0.0000 -0.0000 -0.0000  0.0108  0.0004  0.0001  0.0000
  58.  C 2 (f3)   0.0000  0.0000 -0.0000  0.0000  0.0000  0.0000  0.0000  0.0089
  59.  C 2 (f4)   0.0107  0.0005 -0.0000 -0.0000 -0.0000  0.0000 -0.0000  0.0000
  60.  C 2 (f5)  -0.0000 -0.0000  0.0000  0.0000  0.0000 -0.0000 -0.0000 -0.0000
  61.  C 2 (f6)   0.0000  0.0000  0.0000 -0.0000 -0.0106 -0.0004 -0.0001 -0.0000
  62.  C 2 (f7)  -0.0000 -0.0000  0.0000  0.0000 -0.0000 -0.0000  0.0000 -0.0135
  63.  H 3 (S)    0.0291  0.0226  0.0057  0.0000 -0.0000 -0.0000 -0.0000 -0.0243
  64.  H 3 (S)   -0.0105 -0.0008  0.0001 -0.0000  0.0000  0.0000  0.0000  0.0176
  65.  H 3 (S)    0.0030 -0.0001 -0.0001 -0.0000 -0.0000 -0.0000 -0.0000  0.0024
  66.  H 3 (px)   0.0000  0.0000 -0.0000 -0.0000  0.0122  0.0004  0.0001 -0.0000
  67.  H 3 (py)   0.0006 -0.0006 -0.0001 -0.0000  0.0000  0.0000  0.0000  0.0045
  68.  H 3 (pz)  -0.0040  0.0001 -0.0001 -0.0000 -0.0000 -0.0000 -0.0000 -0.0035
  69.  H 4 (S)    0.0291  0.0226  0.0057  0.0000  0.0000 -0.0000  0.0000  0.0243
  70.  H 4 (S)   -0.0105 -0.0008  0.0001 -0.0000 -0.0000 -0.0000  0.0000 -0.0176
  71.  H 4 (S)    0.0030 -0.0001 -0.0001 -0.0000 -0.0000 -0.0000 -0.0000 -0.0024
  72.  H 4 (px)   0.0000  0.0000 -0.0000 -0.0000  0.0122  0.0004  0.0001 -0.0000
  73.  H 4 (py)  -0.0006  0.0006  0.0001  0.0000  0.0000  0.0000  0.0000  0.0045
  74.  H 4 (pz)  -0.0040  0.0001 -0.0001 -0.0000 -0.0000 -0.0000 -0.0000  0.0035
  75.  H 5 (S)    0.5329  0.0178 -0.0020 -0.0000 -0.0000  0.0000 -0.0000  0.6805
  76.  H 5 (S)    0.0034 -0.0008 -0.0001 -0.0000 -0.0000 -0.0000 -0.0000  0.0044
  77.  H 5 (S)   -0.0065  0.0000  0.0001  0.0000  0.0000  0.0000  0.0000  0.0073
  78.  H 5 (px)   0.0000  0.0000 -0.0000 -0.0000  0.0122  0.0004  0.0001 -0.0000
  79.  H 5 (py)  -0.0108 -0.0005  0.0001  0.0000  0.0000  0.0000  0.0000 -0.0080
  80.  H 5 (pz)   0.0058 -0.0002  0.0000  0.0000 -0.0000 -0.0000 -0.0000  0.0101
  81.  H 6 (S)    0.5329  0.0178 -0.0020 -0.0000 -0.0000  0.0000  0.0000 -0.6805
  82.  H 6 (S)    0.0034 -0.0008 -0.0001 -0.0000 -0.0000 -0.0000 -0.0000 -0.0044
  83.  H 6 (S)   -0.0065  0.0000  0.0001  0.0000  0.0000  0.0000  0.0000 -0.0073
  84.  H 6 (px)   0.0000  0.0000 -0.0000 -0.0000  0.0122  0.0004  0.0001 -0.0000
  85.  H 6 (py)   0.0108  0.0005 -0.0001 -0.0000  0.0000  0.0000  0.0000 -0.0080
  86.  H 6 (pz)   0.0058 -0.0002  0.0000  0.0000  0.0000  0.0000  0.0000 -0.0101

          NAO       41      42      43      44      45      46      47      48
      ---------- ------- ------- ------- ------- ------- ------- ------- -------
   1.  C 1 (S)   -0.0000 -0.0000  0.0101  0.0219 -0.0051 -0.0000 -0.0000  0.0000
   2.  C 1 (S)   -0.0000 -0.0000  0.5192 -0.0041 -0.0137  0.0000  0.0000 -0.0000
   3.  C 1 (S)   -0.0000 -0.0000 -0.0537  0.0030 -0.0001 -0.0000  0.0000  0.0000
   4.  C 1 (S)    0.0000  0.0000 -0.0026 -0.0002  0.0001  0.0000  0.0000  0.0000
   5.  C 1 (S)    0.0000  0.0000 -0.0000 -0.0000  0.0000  0.0000 -0.0000  0.0000
   6.  C 1 (px)   0.0000 -0.0000  0.0000 -0.0000 -0.0000  0.0000  0.0000  0.0211
   7.  C 1 (px)  -0.0000 -0.0000  0.0000 -0.0000 -0.0000  0.0000 -0.0000  0.0008
   8.  C 1 (px)   0.0000 -0.0000 -0.0000 -0.0000 -0.0000 -0.0000 -0.0000  0.0001
   9.  C 1 (py)  -0.0538 -0.0013 -0.0000  0.0000  0.0000 -0.0000  0.0000 -0.0000
  10.  C 1 (py)  -0.0012 -0.0001 -0.0000  0.0000  0.0000 -0.0000  0.0000  0.0000
  11.  C 1 (py)  -0.0001 -0.0000 -0.0000  0.0000  0.0000 -0.0000  0.0000 -0.0000
  12.  C 1 (pz)  -0.0000 -0.0000 -0.5547  0.0548 -0.0102 -0.0000  0.0000 -0.0000
  13.  C 1 (pz)  -0.0000 -0.0000  0.0548 -0.0029 -0.0001  0.0000 -0.0000 -0.0000
  14.  C 1 (pz)  -0.0000 -0.0000 -0.0102 -0.0001  0.0003  0.0000  0.0000 -0.0000
  15.  C 1 (d1)  -0.0000  0.0000 -0.0000  0.0000  0.0000 -0.0000  0.0000  0.0000
  16.  C 1 (d1)   0.0000  0.0000  0.0000 -0.0000  0.0000  0.0000 -0.0000  0.0000
  17.  C 1 (d2)   0.0000  0.0000 -0.0000  0.0000  0.0000 -0.0000 -0.0000 -0.0004
  18.  C 1 (d2)  -0.0000  0.0000  0.0000 -0.0000  0.0000 -0.0000 -0.0000 -0.0002
  19.  C 1 (d3)  -0.0017 -0.0000 -0.0000  0.0000 -0.0000 -0.0000  0.0000  0.0000
  20.  C 1 (d3)  -0.0004 -0.0000  0.0000  0.0000  0.0000 -0.0000  0.0000 -0.0000
  21.  C 1 (d4)   0.0000  0.0000 -0.0050 -0.0009  0.0006  0.0000 -0.0000  0.0000
  22.  C 1 (d4)  -0.0000 -0.0000  0.0035 -0.0000 -0.0001 -0.0000 -0.0000 -0.0000
  23.  C 1 (d5)  -0.0000 -0.0000  0.0283 -0.0026  0.0004  0.0000 -0.0000  0.0000
  24.  C 1 (d5)   0.0000  0.0000  0.0087 -0.0000 -0.0002 -0.0000 -0.0000 -0.0000
  25.  C 1 (f1)   0.0000  0.0000 -0.0059  0.0004  0.0000 -0.0000 -0.0000  0.0000
  26.  C 1 (f2)  -0.0000 -0.0000  0.0000 -0.0000 -0.0000  0.0000  0.0000  0.0002
  27.  C 1 (f3)  -0.0005 -0.0000 -0.0000  0.0000 -0.0000 -0.0000  0.0000 -0.0000
  28.  C 1 (f4)   0.0000  0.0000  0.0013 -0.0004  0.0002  0.0000 -0.0000  0.0000
  29.  C 1 (f5)   0.0000  0.0000  0.0000 -0.0000 -0.0000  0.0000 -0.0000  0.0000
  30.  C 1 (f6)  -0.0000  0.0000 -0.0000  0.0000  0.0000 -0.0000 -0.0000 -0.0002
  31.  C 1 (f7)   0.0006  0.0000  0.0000 -0.0000 -0.0000  0.0000 -0.0000 -0.0000
  32.  C 2 (S)   -0.0000  0.0000 -0.0087  0.0026 -0.0010  0.0000 -0.0000 -0.0000
  33.  C 2 (S)    0.0000 -0.0000 -0.1083 -0.0153  0.0063  0.0000  0.0000  0.0000
  34.  C 2 (S)   -0.0000 -0.0000 -0.0476  0.0032 -0.0003 -0.0000  0.0000  0.0000
  35.  C 2 (S)   -0.0000  0.0000  0.0069 -0.0001 -0.0002 -0.0000  0.0000 -0.0000
  36.  C 2 (S)    0.0000  0.0000  0.0001  0.0000 -0.0000  0.0000 -0.0000 -0.0000
  37.  C 2 (px)   0.0000 -0.0000  0.0000 -0.0000 -0.0000  0.0000  0.0000  0.0211
  38.  C 2 (px)   0.0000 -0.0000 -0.0000 -0.0000 -0.0000  0.0000 -0.0000  0.0008
  39.  C 2 (px)   0.0000 -0.0000  0.0000 -0.0000 -0.0000 -0.0000 -0.0000  0.0001
  40.  C 2 (py)   0.0079  0.0023  0.0000 -0.0000  0.0000 -0.0000  0.0000  0.0000
  41.  C 2 (py)   0.0027  0.0001 -0.0000 -0.0000 -0.0000  0.0000 -0.0000  0.0000
  42.  C 2 (py)   0.0001  0.0000  0.0000 -0.0000 -0.0000  0.0000 -0.0000 -0.0000
  43.  C 2 (pz)  -0.0000  0.0000  1.1242 -0.0445 -0.0079  0.0000 -0.0000 -0.0000
  44.  C 2 (pz)  -0.0000 -0.0000 -0.0445  0.0033 -0.0003 -0.0000  0.0000 -0.0000
  45.  C 2 (pz)  -0.0000 -0.0000 -0.0079 -0.0003  0.0003  0.0000 -0.0000 -0.0000
  46.  C 2 (d1)   0.0000  0.0000  0.0000 -0.0000  0.0000  0.0000 -0.0000  0.0000
  47.  C 2 (d1)  -0.0000 -0.0000 -0.0000  0.0000 -0.0000 -0.0000  0.0000 -0.0000
  48.  C 2 (d2)   0.0000 -0.0000 -0.0000 -0.0000 -0.0000  0.0000 -0.0000  0.0004
  49.  C 2 (d2)  -0.0000 -0.0000  0.0000 -0.0000 -0.0000  0.0000  0.0000  0.0002
  50.  C 2 (d3)  -0.0003 -0.0001  0.0000  0.0000  0.0000  0.0000 -0.0000 -0.0000
  51.  C 2 (d3)  -0.0010 -0.0000 -0.0000 -0.0000 -0.0000 -0.0000  0.0000  0.0000
  52.  C 2 (d4)   0.0000  0.0000  0.0255 -0.0004 -0.0004  0.0000 -0.0000 -0.0000
  53.  C 2 (d4)  -0.0000 -0.0000 -0.0012 -0.0001  0.0001  0.0000 -0.0000  0.0000
  54.  C 2 (d5)   0.0000  0.0000  0.0518 -0.0022 -0.0004  0.0000 -0.0000 -0.0000
  55.  C 2 (d5)  -0.0000  0.0000 -0.0043 -0.0002  0.0002  0.0000 -0.0000 -0.0000
  56.  C 2 (f1)   0.0000 -0.0000  0.0077 -0.0004 -0.0001  0.0000  0.0000  0.0000
  57.  C 2 (f2)   0.0000 -0.0000 -0.0000  0.0000 -0.0000  0.0000 -0.0000  0.0002
  58.  C 2 (f3)   0.0003  0.0000 -0.0000 -0.0000 -0.0000  0.0000 -0.0000  0.0000
  59.  C 2 (f4)   0.0000 -0.0000 -0.0101  0.0003  0.0001 -0.0000  0.0000  0.0000
  60.  C 2 (f5)   0.0000  0.0000  0.0000 -0.0000 -0.0000  0.0000 -0.0000  0.0000
  61.  C 2 (f6)  -0.0000  0.0000 -0.0000  0.0000  0.0000 -0.0000  0.0000 -0.0002
  62.  C 2 (f7)  -0.0001 -0.0000  0.0000  0.0000  0.0000  0.0000 -0.0000 -0.0000
  63.  H 3 (S)   -0.0330 -0.0010  0.0218  0.0174 -0.0095 -0.0000  0.0000 -0.0000
  64.  H 3 (S)    0.0000  0.0000  0.0169 -0.0006 -0.0001 -0.0000 -0.0000 -0.0000
  65.  H 3 (S)   -0.0003 -0.0000 -0.0049 -0.0001  0.0002 -0.0000  0.0000 -0.0000
  66.  H 3 (px)   0.0000 -0.0000 -0.0000 -0.0000 -0.0000  0.0000  0.0000  0.0003
  67.  H 3 (py)   0.0005  0.0000  0.0013 -0.0005  0.0002  0.0000 -0.0000  0.0000
  68.  H 3 (pz)   0.0004  0.0000 -0.0047  0.0002  0.0000  0.0000 -0.0000 -0.0000
  69.  H 4 (S)    0.0330  0.0010  0.0218  0.0174 -0.0095  0.0000 -0.0000 -0.0000
  70.  H 4 (S)   -0.0000 -0.0000  0.0169 -0.0006 -0.0001  0.0000 -0.0000 -0.0000
  71.  H 4 (S)    0.0003  0.0000 -0.0049 -0.0001  0.0002  0.0000 -0.0000 -0.0000
  72.  H 4 (px)  -0.0000 -0.0000 -0.0000 -0.0000 -0.0000  0.0000  0.0000  0.0003
  73.  H 4 (py)   0.0005  0.0000 -0.0013  0.0005 -0.0002  0.0000 -0.0000  0.0000
  74.  H 4 (pz)  -0.0004 -0.0000 -0.0047  0.0002  0.0000 -0.0000  0.0000 -0.0000
  75.  H 5 (S)    0.0110  0.0015 -0.4350  0.0094  0.0050  0.0000  0.0000  0.0000
  76.  H 5 (S)   -0.0008 -0.0000  0.0044 -0.0008  0.0003 -0.0000  0.0000 -0.0000
  77.  H 5 (S)   -0.0000  0.0000  0.0037  0.0001 -0.0001 -0.0000  0.0000  0.0000
  78.  H 5 (px)  -0.0000 -0.0000 -0.0000 -0.0000 -0.0000 -0.0000  0.0000  0.0003
  79.  H 5 (py)  -0.0003 -0.0000  0.0116 -0.0003 -0.0001 -0.0000  0.0000 -0.0000
  80.  H 5 (pz)  -0.0000  0.0000  0.0030 -0.0002  0.0000 -0.0000  0.0000 -0.0000
  81.  H 6 (S)   -0.0110 -0.0015 -0.4350  0.0094  0.0050 -0.0000  0.0000  0.0000
  82.  H 6 (S)    0.0008  0.0000  0.0044 -0.0008  0.0003  0.0000 -0.0000 -0.0000
  83.  H 6 (S)    0.0000 -0.0000  0.0037  0.0001 -0.0001  0.0000 -0.0000  0.0000
  84.  H 6 (px)   0.0000 -0.0000 -0.0000 -0.0000 -0.0000 -0.0000  0.0000  0.0003
  85.  H 6 (py)  -0.0003 -0.0000 -0.0116  0.0003  0.0001 -0.0000  0.0000  0.0000
  86.  H 6 (pz)   0.0000 -0.0000  0.0030 -0.0002  0.0000  0.0000 -0.0000  0.0000

          NAO       49      50      51      52      53      54      55      56
      ---------- ------- ------- ------- ------- ------- ------- ------- -------
   1.  C 1 (S)   -0.0000  0.0000 -0.0000 -0.0007  0.0009 -0.0079  0.0013 -0.0029
   2.  C 1 (S)    0.0000 -0.0000  0.0000  0.0016 -0.0032  0.0359 -0.0080  0.0112
   3.  C 1 (S)   -0.0000 -0.0000 -0.0000 -0.0012 -0.0001 -0.0022 -0.0001 -0.0002
   4.  C 1 (S)   -0.0000 -0.0000  0.0000 -0.0004  0.0000  0.0000  0.0001  0.0001
   5.  C 1 (S)    0.0000 -0.0000  0.0000 -0.0000  0.0000  0.0000  0.0000  0.0000
   6.  C 1 (px)   0.0074 -0.0000  0.0000 -0.0000  0.0000  0.0000 -0.0000  0.0000
   7.  C 1 (px)   0.0003 -0.0000  0.0000  0.0000  0.0000  0.0000 -0.0000  0.0000
   8.  C 1 (px)   0.0000 -0.0000  0.0000 -0.0000  0.0000 -0.0000 -0.0000  0.0000
   9.  C 1 (py)   0.0000 -0.0042  0.0188 -0.0000  0.0000 -0.0000  0.0000 -0.0000
  10.  C 1 (py)   0.0000  0.0017  0.0004 -0.0000  0.0000 -0.0000  0.0000 -0.0000
  11.  C 1 (py)  -0.0000  0.0000  0.0000 -0.0000  0.0000 -0.0000 -0.0000 -0.0000
  12.  C 1 (pz)   0.0000  0.0000 -0.0000  0.0050 -0.0035 -0.0283 -0.0087 -0.0059
  13.  C 1 (pz)   0.0000 -0.0000 -0.0000  0.0009  0.0000  0.0026  0.0000  0.0004
  14.  C 1 (pz)  -0.0000  0.0000 -0.0000 -0.0006  0.0001 -0.0004  0.0002  0.0000
  15.  C 1 (d1)   0.0000 -0.0000  0.0000 -0.0000 -0.0000 -0.0000  0.0000 -0.0000
  16.  C 1 (d1)  -0.0000  0.0000 -0.0000  0.0000  0.0000  0.0000  0.0000  0.0000
  17.  C 1 (d2)  -0.0002 -0.0000 -0.0000 -0.0000 -0.0000 -0.0000  0.0000 -0.0000
  18.  C 1 (d2)  -0.0001  0.0000  0.0000  0.0000 -0.0000  0.0000 -0.0000 -0.0000
  19.  C 1 (d3)   0.0000 -0.0001  0.0006 -0.0000  0.0000 -0.0000  0.0000 -0.0000
  20.  C 1 (d3)  -0.0000  0.0006  0.0002  0.0000 -0.0000  0.0000 -0.0000  0.0000
  21.  C 1 (d4)  -0.0000  0.0000 -0.0000 -0.0002  0.0002 -0.0005  0.0004 -0.0002
  22.  C 1 (d4)   0.0000 -0.0000 -0.0000  0.0002 -0.0000  0.0001 -0.0001  0.0000
  23.  C 1 (d5)  -0.0000  0.0000 -0.0000 -0.0005  0.0001  0.0017  0.0003  0.0005
  24.  C 1 (d5)   0.0000 -0.0000  0.0000  0.0004 -0.0001  0.0003 -0.0001  0.0000
  25.  C 1 (f1)   0.0000 -0.0000  0.0000  0.0002 -0.0000 -0.0005 -0.0000 -0.0002
  26.  C 1 (f2)   0.0001  0.0000  0.0000  0.0000 -0.0000  0.0000 -0.0000  0.0000
  27.  C 1 (f3)   0.0000  0.0001  0.0002 -0.0000 -0.0000  0.0000  0.0000 -0.0000
  28.  C 1 (f4)   0.0000  0.0000 -0.0000  0.0000  0.0001 -0.0001  0.0001 -0.0001
  29.  C 1 (f5)   0.0000  0.0000 -0.0000  0.0000 -0.0000  0.0000 -0.0000  0.0000
  30.  C 1 (f6)  -0.0001  0.0000 -0.0000 -0.0000 -0.0000 -0.0000  0.0000 -0.0000
  31.  C 1 (f7)  -0.0000  0.0001 -0.0002  0.0000 -0.0000  0.0000 -0.0000  0.0000
  32.  C 2 (S)    0.0000 -0.0000  0.0000  0.0051 -0.0014 -0.0023 -0.0000 -0.0008
  33.  C 2 (S)   -0.0000 -0.0000  0.0000 -0.0321  0.0020  0.0100  0.0064  0.0091
  34.  C 2 (S)   -0.0000  0.0000 -0.0000 -0.0009 -0.0001 -0.0020 -0.0002 -0.0002
  35.  C 2 (S)   -0.0000  0.0000 -0.0000  0.0002 -0.0000  0.0004 -0.0001  0.0001
  36.  C 2 (S)    0.0000  0.0000  0.0000  0.0000 -0.0000  0.0000 -0.0000  0.0000
  37.  C 2 (px)   0.0074 -0.0000  0.0000 -0.0000  0.0000  0.0000 -0.0000  0.0000
  38.  C 2 (px)   0.0003 -0.0000  0.0000 -0.0000  0.0000  0.0000 -0.0000  0.0000
  39.  C 2 (px)   0.0000  0.0000  0.0000  0.0000  0.0000  0.0000 -0.0000  0.0000
  40.  C 2 (py)  -0.0000 -0.0362 -0.0035  0.0000 -0.0000 -0.0000  0.0000 -0.0000
  41.  C 2 (py)  -0.0000 -0.0003 -0.0010  0.0000 -0.0000  0.0000 -0.0000  0.0000
  42.  C 2 (py)  -0.0000 -0.0001 -0.0000  0.0000 -0.0000  0.0000  0.0000 -0.0000
  43.  C 2 (pz)   0.0000  0.0000 -0.0000  0.0255 -0.0012  0.0518 -0.0043  0.0077
  44.  C 2 (pz)  -0.0000  0.0000 -0.0000 -0.0004 -0.0001 -0.0022 -0.0002 -0.0004
  45.  C 2 (pz)  -0.0000  0.0000 -0.0000 -0.0004  0.0001 -0.0004  0.0002 -0.0001
  46.  C 2 (d1)   0.0000  0.0000 -0.0000  0.0000  0.0000  0.0000  0.0000  0.0000
  47.  C 2 (d1)   0.0000 -0.0000  0.0000 -0.0000 -0.0000 -0.0000 -0.0000  0.0000
  48.  C 2 (d2)   0.0002 -0.0000  0.0000 -0.0000  0.0000 -0.0000 -0.0000  0.0000
  49.  C 2 (d2)   0.0001  0.0000  0.0000  0.0000 -0.0000  0.0000 -0.0000  0.0000
  50.  C 2 (d3)   0.0000  0.0011  0.0001 -0.0000  0.0000 -0.0000 -0.0000 -0.0000
  51.  C 2 (d3)   0.0000  0.0001  0.0003  0.0000 -0.0000  0.0000  0.0000  0.0000
  52.  C 2 (d4)   0.0000 -0.0000  0.0000  0.0014 -0.0001  0.0008 -0.0003 -0.0001
  53.  C 2 (d4)  -0.0000  0.0000 -0.0000 -0.0001  0.0000 -0.0001  0.0001 -0.0000
  54.  C 2 (d5)   0.0000 -0.0000  0.0000  0.0008 -0.0001  0.0027 -0.0002  0.0005
  55.  C 2 (d5)  -0.0000 -0.0000  0.0000 -0.0003  0.0001 -0.0002  0.0002 -0.0000
  56.  C 2 (f1)   0.0000 -0.0000  0.0000 -0.0001 -0.0000  0.0005 -0.0000  0.0002
  57.  C 2 (f2)   0.0001 -0.0000  0.0000 -0.0000  0.0000 -0.0000  0.0000  0.0000
  58.  C 2 (f3)   0.0000 -0.0003 -0.0001 -0.0000  0.0000  0.0000  0.0000  0.0000
  59.  C 2 (f4)  -0.0000 -0.0000  0.0000 -0.0005  0.0000 -0.0003  0.0001  0.0000
  60.  C 2 (f5)  -0.0000  0.0000 -0.0000  0.0000  0.0000  0.0000 -0.0000  0.0000
  61.  C 2 (f6)  -0.0001  0.0000 -0.0000 -0.0000 -0.0000 -0.0000  0.0000 -0.0000
  62.  C 2 (f7)  -0.0000  0.0004  0.0000  0.0000 -0.0000 -0.0000  0.0000 -0.0000
  63.  H 3 (S)    0.0000  0.0017  0.0116  0.0010 -0.0026  0.0061 -0.0065  0.0033
  64.  H 3 (S)    0.0000 -0.0005 -0.0000  0.0006 -0.0000  0.0007 -0.0001  0.0000
  65.  H 3 (S)   -0.0000 -0.0001  0.0001 -0.0002  0.0000 -0.0002  0.0001 -0.0000
  66.  H 3 (px)   0.0001  0.0000  0.0000 -0.0000  0.0000 -0.0000 -0.0000  0.0000
  67.  H 3 (py)   0.0000 -0.0002 -0.0002 -0.0000  0.0001 -0.0000  0.0002 -0.0001
  68.  H 3 (pz)  -0.0000  0.0001 -0.0002  0.0000  0.0000 -0.0003  0.0000 -0.0001
  69.  H 4 (S)    0.0000 -0.0017 -0.0116  0.0010 -0.0026  0.0061 -0.0065  0.0033
  70.  H 4 (S)    0.0000  0.0005  0.0000  0.0006 -0.0000  0.0007 -0.0001  0.0000
  71.  H 4 (S)   -0.0000  0.0001 -0.0001 -0.0002  0.0000 -0.0002  0.0001 -0.0000
  72.  H 4 (px)   0.0001  0.0000  0.0000 -0.0000  0.0000 -0.0000 -0.0000  0.0000
  73.  H 4 (py)   0.0000 -0.0002 -0.0002  0.0000 -0.0001  0.0000 -0.0002  0.0001
  74.  H 4 (pz)  -0.0000 -0.0001  0.0002  0.0000  0.0000 -0.0003  0.0000 -0.0001
  75.  H 5 (S)   -0.0000 -0.0211 -0.0043 -0.0236  0.0012 -0.0128  0.0040  0.0017
  76.  H 5 (S)   -0.0000 -0.0001  0.0003 -0.0001  0.0001  0.0001  0.0002 -0.0000
  77.  H 5 (S)    0.0000 -0.0002 -0.0000  0.0002 -0.0000  0.0001 -0.0001 -0.0000
  78.  H 5 (px)   0.0001  0.0000  0.0000 -0.0000  0.0000 -0.0000 -0.0000  0.0000
  79.  H 5 (py)   0.0000  0.0003  0.0001  0.0005 -0.0000  0.0004 -0.0001 -0.0000
  80.  H 5 (pz)  -0.0000 -0.0003  0.0000 -0.0001  0.0000  0.0002  0.0000  0.0001
  81.  H 6 (S)   -0.0000  0.0211  0.0043 -0.0236  0.0012 -0.0128  0.0040  0.0017
  82.  H 6 (S)   -0.0000  0.0001 -0.0003 -0.0001  0.0001  0.0001  0.0002 -0.0000
  83.  H 6 (S)    0.0000  0.0002  0.0000  0.0002 -0.0000  0.0001 -0.0001 -0.0000
  84.  H 6 (px)   0.0001  0.0000  0.0000 -0.0000  0.0000 -0.0000 -0.0000  0.0000
  85.  H 6 (py)  -0.0000  0.0003  0.0001 -0.0005  0.0000 -0.0004  0.0001  0.0000
  86.  H 6 (pz)  -0.0000  0.0003 -0.0000 -0.0001  0.0000  0.0002  0.0000  0.0001

          NAO       57      58      59      60      61      62      63      64
      ---------- ------- ------- ------- ------- ------- ------- ------- -------
   1.  C 1 (S)    0.0000 -0.0000  0.0001 -0.0000  0.0000  0.0000 -0.0060 -0.0092
   2.  C 1 (S)   -0.0000 -0.0000  0.0010 -0.0000 -0.0000 -0.0000  0.5329  0.0034
   3.  C 1 (S)    0.0000  0.0000  0.0006 -0.0000  0.0000 -0.0000  0.0178 -0.0008
   4.  C 1 (S)    0.0000  0.0000  0.0001 -0.0000 -0.0000 -0.0000 -0.0020 -0.0001
   5.  C 1 (S)    0.0000  0.0000  0.0000  0.0000 -0.0000 -0.0000 -0.0000 -0.0000
   6.  C 1 (px)   0.0108  0.0000 -0.0000  0.0000 -0.0106 -0.0000  0.0000  0.0000
   7.  C 1 (px)   0.0004  0.0000 -0.0000 -0.0000 -0.0004 -0.0000  0.0000  0.0000
   8.  C 1 (px)   0.0001  0.0000  0.0000 -0.0000 -0.0001 -0.0000 -0.0000 -0.0000
   9.  C 1 (py)  -0.0000 -0.0026  0.0000 -0.0000 -0.0000 -0.0028  0.6805  0.0044
  10.  C 1 (py)  -0.0000 -0.0005 -0.0000  0.0000 -0.0000  0.0006  0.0110 -0.0008
  11.  C 1 (py)  -0.0000 -0.0000 -0.0000 -0.0000  0.0000  0.0000  0.0015 -0.0000
  12.  C 1 (pz)  -0.0000 -0.0000  0.0013 -0.0000 -0.0000  0.0000  0.4350 -0.0044
  13.  C 1 (pz)  -0.0000 -0.0000 -0.0004  0.0000  0.0000  0.0000 -0.0094  0.0008
  14.  C 1 (pz)  -0.0000 -0.0000  0.0002 -0.0000  0.0000  0.0000 -0.0050 -0.0003
  15.  C 1 (d1)   0.0000  0.0000  0.0000 -0.0000 -0.0000 -0.0000  0.0000  0.0000
  16.  C 1 (d1)   0.0000  0.0000 -0.0000 -0.0000 -0.0000  0.0000 -0.0000 -0.0000
  17.  C 1 (d2)  -0.0002 -0.0000  0.0000 -0.0000  0.0002  0.0000 -0.0000 -0.0000
  18.  C 1 (d2)  -0.0001 -0.0000 -0.0000  0.0000  0.0001  0.0000  0.0000  0.0000
  19.  C 1 (d3)   0.0000 -0.0001  0.0000 -0.0000 -0.0000 -0.0001  0.0211  0.0001
  20.  C 1 (d3)  -0.0000 -0.0002 -0.0000  0.0000  0.0000  0.0002  0.0043 -0.0003
  21.  C 1 (d4)   0.0000 -0.0000 -0.0000  0.0000 -0.0000  0.0000 -0.0236 -0.0001
  22.  C 1 (d4)  -0.0000 -0.0000 -0.0001  0.0000  0.0000  0.0000  0.0012  0.0001
  23.  C 1 (d5)   0.0000 -0.0000  0.0001  0.0000  0.0000  0.0000 -0.0128  0.0001
  24.  C 1 (d5)  -0.0000  0.0000 -0.0001  0.0000  0.0000 -0.0000  0.0040  0.0002
  25.  C 1 (f1)   0.0000  0.0000 -0.0001  0.0000 -0.0000 -0.0000 -0.0017  0.0000
  26.  C 1 (f2)   0.0001  0.0000 -0.0000 -0.0000 -0.0001 -0.0000  0.0000  0.0000
  27.  C 1 (f3)  -0.0000 -0.0001 -0.0000 -0.0000  0.0000  0.0000  0.0056 -0.0000
  28.  C 1 (f4)   0.0000 -0.0000 -0.0000  0.0000 -0.0000  0.0000 -0.0085  0.0000
  29.  C 1 (f5)  -0.0000  0.0000 -0.0000 -0.0000 -0.0000  0.0000 -0.0000 -0.0000
  30.  C 1 (f6)  -0.0001 -0.0000  0.0000 -0.0000  0.0001  0.0000 -0.0000 -0.0000
  31.  C 1 (f7)  -0.0000  0.0000 -0.0000  0.0000  0.0000  0.0000 -0.0077 -0.0001
  32.  C 2 (S)   -0.0000 -0.0000 -0.0008  0.0000 -0.0000 -0.0000  0.0044  0.0011
  33.  C 2 (S)    0.0000  0.0000  0.0107 -0.0000  0.0000 -0.0000  0.0291 -0.0105
  34.  C 2 (S)    0.0000  0.0000  0.0005 -0.0000  0.0000 -0.0000  0.0226 -0.0008
  35.  C 2 (S)   -0.0000 -0.0000 -0.0000  0.0000  0.0000  0.0000  0.0057  0.0001
  36.  C 2 (S)   -0.0000  0.0000 -0.0000  0.0000 -0.0000  0.0000  0.0000 -0.0000
  37.  C 2 (px)   0.0108  0.0000 -0.0000  0.0000 -0.0106 -0.0000 -0.0000  0.0000
  38.  C 2 (px)   0.0004  0.0000  0.0000 -0.0000 -0.0004 -0.0000 -0.0000  0.0000
  39.  C 2 (px)   0.0001  0.0000 -0.0000 -0.0000 -0.0001  0.0000 -0.0000  0.0000
  40.  C 2 (py)   0.0000  0.0089  0.0000 -0.0000 -0.0000 -0.0135 -0.0243  0.0176
  41.  C 2 (py)   0.0000  0.0003  0.0000  0.0000 -0.0000 -0.0001 -0.0330  0.0000
  42.  C 2 (py)  -0.0000  0.0000 -0.0000  0.0000  0.0000 -0.0000 -0.0010  0.0000
  43.  C 2 (pz)  -0.0000 -0.0000 -0.0101  0.0000 -0.0000  0.0000  0.0218  0.0169
  44.  C 2 (pz)   0.0000 -0.0000  0.0003 -0.0000  0.0000  0.0000  0.0174 -0.0006
  45.  C 2 (pz)  -0.0000 -0.0000  0.0001 -0.0000  0.0000  0.0000 -0.0095 -0.0001
  46.  C 2 (d1)   0.0000  0.0000 -0.0000  0.0000 -0.0000  0.0000 -0.0000 -0.0000
  47.  C 2 (d1)  -0.0000 -0.0000  0.0000 -0.0000  0.0000 -0.0000  0.0000 -0.0000
  48.  C 2 (d2)   0.0002  0.0000  0.0000  0.0000 -0.0002 -0.0000 -0.0000 -0.0000
  49.  C 2 (d2)   0.0001  0.0000 -0.0000 -0.0000 -0.0001 -0.0000  0.0000  0.0000
  50.  C 2 (d3)  -0.0000 -0.0003 -0.0000  0.0000  0.0000  0.0004  0.0017 -0.0005
  51.  C 2 (d3)   0.0000 -0.0001  0.0000 -0.0000 -0.0000  0.0000  0.0116 -0.0000
  52.  C 2 (d4)  -0.0000 -0.0000 -0.0005  0.0000 -0.0000  0.0000  0.0010  0.0006
  53.  C 2 (d4)   0.0000  0.0000  0.0000  0.0000 -0.0000 -0.0000 -0.0026 -0.0000
  54.  C 2 (d5)  -0.0000  0.0000 -0.0003  0.0000 -0.0000 -0.0000  0.0061  0.0007
  55.  C 2 (d5)   0.0000  0.0000  0.0001 -0.0000  0.0000  0.0000 -0.0065 -0.0001
  56.  C 2 (f1)   0.0000  0.0000  0.0000  0.0000 -0.0000 -0.0000  0.0033  0.0000
  57.  C 2 (f2)   0.0001  0.0000  0.0000 -0.0000 -0.0001 -0.0000 -0.0000 -0.0000
  58.  C 2 (f3)   0.0000  0.0001  0.0000 -0.0000 -0.0000 -0.0001 -0.0026  0.0001
  59.  C 2 (f4)   0.0000  0.0000  0.0002 -0.0000  0.0000 -0.0000  0.0015 -0.0002
  60.  C 2 (f5)  -0.0000 -0.0000 -0.0000  0.0000 -0.0000  0.0000 -0.0000 -0.0000
  61.  C 2 (f6)  -0.0001 -0.0000  0.0000 -0.0000  0.0001  0.0000 -0.0000 -0.0000
  62.  C 2 (f7)  -0.0000 -0.0001 -0.0000  0.0000  0.0000  0.0002 -0.0001 -0.0002
  63.  H 3 (S)   -0.0000 -0.0026  0.0015 -0.0000 -0.0000 -0.0001  0.8073  0.0000
  64.  H 3 (S)   -0.0000  0.0001 -0.0002 -0.0000 -0.0000 -0.0002  0.0000  0.0006
  65.  H 3 (S)    0.0000 -0.0000  0.0001 -0.0000  0.0000 -0.0000  0.0000  0.0000
  66.  H 3 (px)   0.0001  0.0000  0.0000  0.0000 -0.0001 -0.0000 -0.0000 -0.0000
  67.  H 3 (py)   0.0000  0.0001 -0.0000  0.0000 -0.0000 -0.0000 -0.0144  0.0001
  68.  H 3 (pz)  -0.0000  0.0000 -0.0000  0.0000  0.0000  0.0000 -0.0073 -0.0001
  69.  H 4 (S)   -0.0000  0.0026  0.0015  0.0000 -0.0000  0.0001 -0.0108 -0.0012
  70.  H 4 (S)   -0.0000 -0.0001 -0.0002  0.0000  0.0000  0.0002 -0.0012  0.0001
  71.  H 4 (S)    0.0000  0.0000  0.0001  0.0000  0.0000  0.0000 -0.0081 -0.0001
  72.  H 4 (px)   0.0001  0.0000  0.0000 -0.0000 -0.0001 -0.0000 -0.0000 -0.0000
  73.  H 4 (py)   0.0000  0.0001  0.0000  0.0000 -0.0000 -0.0000  0.0037  0.0000
  74.  H 4 (pz)  -0.0000 -0.0000 -0.0000 -0.0000  0.0000 -0.0000  0.0040  0.0000
  75.  H 5 (S)    0.0000  0.0056  0.0085 -0.0000  0.0000 -0.0077 -0.0623 -0.0007
  76.  H 5 (S)    0.0000 -0.0000 -0.0000 -0.0000  0.0000 -0.0001 -0.0007  0.0001
  77.  H 5 (S)    0.0000  0.0001 -0.0001 -0.0000 -0.0000 -0.0001  0.0034  0.0002
  78.  H 5 (px)   0.0001  0.0000  0.0000 -0.0000 -0.0001 -0.0000 -0.0000 -0.0000
  79.  H 5 (py)  -0.0000 -0.0001 -0.0002  0.0000 -0.0000  0.0001  0.0029  0.0001
  80.  H 5 (pz)  -0.0000  0.0001  0.0000 -0.0000  0.0000 -0.0001  0.0012  0.0002
  81.  H 6 (S)    0.0000 -0.0056  0.0085 -0.0000  0.0000  0.0077  0.1250 -0.0207
  82.  H 6 (S)    0.0000  0.0000 -0.0000  0.0000  0.0000  0.0001 -0.0207 -0.0000
  83.  H 6 (S)   -0.0000 -0.0001 -0.0001  0.0000 -0.0000  0.0001  0.0022 -0.0000
  84.  H 6 (px)   0.0001  0.0000  0.0000  0.0000 -0.0001 -0.0000 -0.0000 -0.0000
  85.  H 6 (py)   0.0000 -0.0001  0.0002 -0.0000 -0.0000  0.0001  0.0044 -0.0004
  86.  H 6 (pz)   0.0000 -0.0001  0.0000  0.0000 -0.0000  0.0001 -0.0006 -0.0002

          NAO       65      66      67      68      69      70      71      72
      ---------- ------- ------- ------- ------- ------- ------- ------- -------
   1.  C 1 (S)   -0.0094  0.0000  0.0030  0.0019 -0.0060 -0.0092 -0.0094  0.0000
   2.  C 1 (S)   -0.0065 -0.0000 -0.0108 -0.0058  0.5329  0.0034 -0.0065 -0.0000
   3.  C 1 (S)    0.0000  0.0000 -0.0005  0.0002  0.0178 -0.0008  0.0000  0.0000
   4.  C 1 (S)    0.0001  0.0000  0.0001 -0.0000 -0.0020 -0.0001  0.0001  0.0000
   5.  C 1 (S)    0.0000  0.0000  0.0000 -0.0000 -0.0000 -0.0000  0.0000  0.0000
   6.  C 1 (px)  -0.0000  0.0122  0.0000 -0.0000  0.0000 -0.0000 -0.0000  0.0122
   7.  C 1 (px)  -0.0000  0.0004  0.0000 -0.0000 -0.0000 -0.0000 -0.0000  0.0004
   8.  C 1 (px)  -0.0000  0.0001  0.0000 -0.0000 -0.0000 -0.0000  0.0000  0.0001
   9.  C 1 (py)   0.0073 -0.0000 -0.0080 -0.0101 -0.6805 -0.0044 -0.0073  0.0000
  10.  C 1 (py)  -0.0000  0.0000 -0.0003  0.0000 -0.0110  0.0008  0.0000  0.0000
  11.  C 1 (py)   0.0000 -0.0000 -0.0000 -0.0000 -0.0015  0.0000 -0.0000 -0.0000
  12.  C 1 (pz)  -0.0037 -0.0000 -0.0116  0.0030  0.4350 -0.0044 -0.0037 -0.0000
  13.  C 1 (pz)  -0.0001 -0.0000  0.0003 -0.0002 -0.0094  0.0008 -0.0001 -0.0000
  14.  C 1 (pz)   0.0001 -0.0000  0.0001  0.0000 -0.0050 -0.0003  0.0001 -0.0000
  15.  C 1 (d1)   0.0000  0.0000 -0.0000 -0.0000 -0.0000 -0.0000 -0.0000  0.0000
  16.  C 1 (d1)  -0.0000  0.0000  0.0000  0.0000  0.0000  0.0000  0.0000  0.0000
  17.  C 1 (d2)   0.0000 -0.0003 -0.0000  0.0000 -0.0000 -0.0000  0.0000 -0.0003
  18.  C 1 (d2)  -0.0000 -0.0001 -0.0000  0.0000 -0.0000  0.0000 -0.0000 -0.0001
  19.  C 1 (d3)   0.0002  0.0000 -0.0003 -0.0003 -0.0211 -0.0001 -0.0002  0.0000
  20.  C 1 (d3)   0.0000 -0.0000 -0.0001  0.0000 -0.0043  0.0003 -0.0000 -0.0000
  21.  C 1 (d4)   0.0002  0.0000  0.0005  0.0001 -0.0236 -0.0001  0.0002  0.0000
  22.  C 1 (d4)  -0.0000 -0.0000 -0.0000 -0.0000  0.0012  0.0001 -0.0000 -0.0000
  23.  C 1 (d5)   0.0001  0.0000  0.0004 -0.0002 -0.0128  0.0001  0.0001  0.0000
  24.  C 1 (d5)  -0.0001 -0.0000 -0.0001 -0.0000  0.0040  0.0002 -0.0001 -0.0000
  25.  C 1 (f1)   0.0000  0.0000  0.0000  0.0001 -0.0017  0.0000  0.0000  0.0000
  26.  C 1 (f2)  -0.0000  0.0001  0.0000 -0.0000  0.0000  0.0000 -0.0000  0.0001
  27.  C 1 (f3)   0.0001 -0.0000 -0.0001 -0.0001 -0.0056  0.0000 -0.0001 -0.0000
  28.  C 1 (f4)   0.0001  0.0000  0.0002  0.0000 -0.0085  0.0000  0.0001  0.0000
  29.  C 1 (f5)  -0.0000  0.0000  0.0000  0.0000  0.0000  0.0000  0.0000  0.0000
  30.  C 1 (f6)   0.0000 -0.0001 -0.0000  0.0000 -0.0000  0.0000  0.0000 -0.0001
  31.  C 1 (f7)  -0.0001 -0.0000  0.0001  0.0001  0.0077  0.0001  0.0001 -0.0000
  32.  C 2 (S)   -0.0012 -0.0000 -0.0002  0.0012  0.0044  0.0011 -0.0012 -0.0000
  33.  C 2 (S)    0.0030  0.0000  0.0006 -0.0040  0.0291 -0.0105  0.0030  0.0000
  34.  C 2 (S)   -0.0001  0.0000 -0.0006  0.0001  0.0226 -0.0008 -0.0001  0.0000
  35.  C 2 (S)   -0.0001 -0.0000 -0.0001 -0.0001  0.0057  0.0001 -0.0001 -0.0000
  36.  C 2 (S)   -0.0000 -0.0000 -0.0000 -0.0000  0.0000 -0.0000 -0.0000 -0.0000
  37.  C 2 (px)  -0.0000  0.0122  0.0000 -0.0000  0.0000 -0.0000 -0.0000  0.0122
  38.  C 2 (px)  -0.0000  0.0004  0.0000 -0.0000 -0.0000 -0.0000 -0.0000  0.0004
  39.  C 2 (px)  -0.0000  0.0001  0.0000 -0.0000  0.0000  0.0000 -0.0000  0.0001
  40.  C 2 (py)   0.0024 -0.0000  0.0045 -0.0035  0.0243 -0.0176 -0.0024 -0.0000
  41.  C 2 (py)  -0.0003  0.0000  0.0005  0.0004  0.0330 -0.0000  0.0003 -0.0000
  42.  C 2 (py)  -0.0000 -0.0000  0.0000  0.0000  0.0010 -0.0000  0.0000 -0.0000
  43.  C 2 (pz)  -0.0049 -0.0000  0.0013 -0.0047  0.0218  0.0169 -0.0049 -0.0000
  44.  C 2 (pz)  -0.0001 -0.0000 -0.0005  0.0002  0.0174 -0.0006 -0.0001 -0.0000
  45.  C 2 (pz)   0.0002 -0.0000  0.0002  0.0000 -0.0095 -0.0001  0.0002 -0.0000
  46.  C 2 (d1)  -0.0000  0.0000  0.0000  0.0000  0.0000  0.0000  0.0000  0.0000
  47.  C 2 (d1)   0.0000  0.0000 -0.0000 -0.0000 -0.0000 -0.0000 -0.0000  0.0000
  48.  C 2 (d2)  -0.0000  0.0003  0.0000 -0.0000 -0.0000 -0.0000 -0.0000  0.0003
  49.  C 2 (d2)  -0.0000  0.0001  0.0000 -0.0000  0.0000  0.0000 -0.0000  0.0001
  50.  C 2 (d3)  -0.0001  0.0000 -0.0002  0.0001 -0.0017  0.0005  0.0001  0.0000
  51.  C 2 (d3)   0.0001  0.0000 -0.0002 -0.0002 -0.0116  0.0000 -0.0001  0.0000
  52.  C 2 (d4)  -0.0002 -0.0000 -0.0000  0.0000  0.0010  0.0006 -0.0002 -0.0000
  53.  C 2 (d4)   0.0000  0.0000  0.0001  0.0000 -0.0026 -0.0000  0.0000  0.0000
  54.  C 2 (d5)  -0.0002 -0.0000 -0.0000 -0.0003  0.0061  0.0007 -0.0002 -0.0000
  55.  C 2 (d5)   0.0001 -0.0000  0.0002  0.0000 -0.0065 -0.0001  0.0001 -0.0000
  56.  C 2 (f1)  -0.0000  0.0000 -0.0001 -0.0001  0.0033  0.0000 -0.0000  0.0000
  57.  C 2 (f2)   0.0000  0.0001  0.0000 -0.0000 -0.0000 -0.0000  0.0000  0.0001
  58.  C 2 (f3)  -0.0000  0.0000  0.0001  0.0000  0.0026 -0.0001  0.0000  0.0000
  59.  C 2 (f4)   0.0001  0.0000 -0.0000 -0.0000  0.0015 -0.0002  0.0001  0.0000
  60.  C 2 (f5)  -0.0000  0.0000  0.0000  0.0000  0.0000  0.0000  0.0000 -0.0000
  61.  C 2 (f6)   0.0000 -0.0001 -0.0000  0.0000 -0.0000  0.0000  0.0000 -0.0001
  62.  C 2 (f7)  -0.0000 -0.0000 -0.0000  0.0000  0.0001  0.0002  0.0000 -0.0000
  63.  H 3 (S)    0.0000 -0.0000 -0.0144 -0.0073 -0.0108 -0.0012 -0.0081 -0.0000
  64.  H 3 (S)    0.0000 -0.0000  0.0001 -0.0001 -0.0012  0.0001 -0.0001 -0.0000
  65.  H 3 (S)    0.0002 -0.0000  0.0000 -0.0000 -0.0081 -0.0001  0.0001 -0.0000
  66.  H 3 (px)  -0.0000  0.0001  0.0000 -0.0000 -0.0000 -0.0000 -0.0000  0.0001
  67.  H 3 (py)   0.0000  0.0000  0.0003  0.0001 -0.0037 -0.0000  0.0001  0.0000
  68.  H 3 (pz)  -0.0000 -0.0000  0.0001  0.0001  0.0040  0.0000  0.0001 -0.0000
  69.  H 4 (S)   -0.0081 -0.0000 -0.0037  0.0040  0.8073  0.0000  0.0000 -0.0000
  70.  H 4 (S)   -0.0001 -0.0000 -0.0000  0.0000  0.0000  0.0006 -0.0000 -0.0000
  71.  H 4 (S)    0.0001 -0.0000  0.0001  0.0001  0.0000 -0.0000  0.0002 -0.0000
  72.  H 4 (px)  -0.0000  0.0001  0.0000 -0.0000 -0.0000 -0.0000 -0.0000  0.0001
  73.  H 4 (py)  -0.0001  0.0000 -0.0001  0.0000  0.0144 -0.0001 -0.0000  0.0000
  74.  H 4 (pz)   0.0001 -0.0000 -0.0000 -0.0000 -0.0073 -0.0001 -0.0000 -0.0000
  75.  H 5 (S)    0.0034  0.0000  0.0029 -0.0012  0.1250 -0.0207  0.0022  0.0000
  76.  H 5 (S)    0.0002 -0.0000  0.0001 -0.0002 -0.0207 -0.0000 -0.0000 -0.0000
  77.  H 5 (S)   -0.0000  0.0000 -0.0000 -0.0000  0.0022 -0.0000 -0.0001  0.0000
  78.  H 5 (px)  -0.0000  0.0001  0.0000 -0.0000 -0.0000 -0.0000 -0.0000  0.0001
  79.  H 5 (py)  -0.0000 -0.0000 -0.0001 -0.0000 -0.0044  0.0004 -0.0001 -0.0000
  80.  H 5 (pz)   0.0000 -0.0000  0.0000 -0.0001 -0.0006 -0.0002 -0.0000 -0.0000
  81.  H 6 (S)    0.0022  0.0000 -0.0044  0.0006 -0.0623 -0.0007  0.0034  0.0000
  82.  H 6 (S)   -0.0000 -0.0000  0.0004  0.0002 -0.0007  0.0001  0.0002 -0.0000
  83.  H 6 (S)   -0.0001  0.0000 -0.0001  0.0000  0.0034  0.0002 -0.0000  0.0000
  84.  H 6 (px)  -0.0000  0.0001  0.0000 -0.0000 -0.0000 -0.0000 -0.0000  0.0001
  85.  H 6 (py)   0.0001  0.0000 -0.0001 -0.0000 -0.0029 -0.0001  0.0000  0.0000
  86.  H 6 (pz)  -0.0000  0.0000 -0.0000  0.0000  0.0012  0.0002  0.0000  0.0000

          NAO       73      74      75      76      77      78      79      80
      ---------- ------- ------- ------- ------- ------- ------- ------- -------
   1.  C 1 (S)   -0.0030  0.0019  0.0044  0.0011 -0.0012  0.0000 -0.0002 -0.0012
   2.  C 1 (S)    0.0108 -0.0058  0.0291 -0.0105  0.0030 -0.0000  0.0006  0.0040
   3.  C 1 (S)    0.0005  0.0002  0.0226 -0.0008 -0.0001  0.0000 -0.0006 -0.0001
   4.  C 1 (S)   -0.0001 -0.0000  0.0057  0.0001 -0.0001  0.0000 -0.0001  0.0001
   5.  C 1 (S)   -0.0000 -0.0000  0.0000 -0.0000 -0.0000  0.0000 -0.0000  0.0000
   6.  C 1 (px)   0.0000 -0.0000 -0.0000 -0.0000  0.0000  0.0122  0.0000 -0.0000
   7.  C 1 (px)   0.0000 -0.0000 -0.0000 -0.0000  0.0000  0.0004  0.0000 -0.0000
   8.  C 1 (px)   0.0000 -0.0000  0.0000 -0.0000  0.0000  0.0001 -0.0000 -0.0000
   9.  C 1 (py)  -0.0080  0.0101 -0.0243  0.0176  0.0024  0.0000  0.0045  0.0035
  10.  C 1 (py)  -0.0003 -0.0000 -0.0330  0.0000 -0.0003  0.0000  0.0005 -0.0004
  11.  C 1 (py)  -0.0000  0.0000 -0.0010  0.0000 -0.0000 -0.0000  0.0000 -0.0000
  12.  C 1 (pz)   0.0116  0.0030 -0.0218 -0.0169  0.0049 -0.0000 -0.0013 -0.0047
  13.  C 1 (pz)  -0.0003 -0.0002 -0.0174  0.0006  0.0001 -0.0000  0.0005  0.0002
  14.  C 1 (pz)  -0.0001  0.0000  0.0095  0.0001 -0.0002 -0.0000 -0.0002  0.0000
  15.  C 1 (d1)   0.0000  0.0000  0.0000  0.0000  0.0000  0.0000 -0.0000  0.0000
  16.  C 1 (d1)   0.0000 -0.0000 -0.0000 -0.0000 -0.0000  0.0000  0.0000 -0.0000
  17.  C 1 (d2)  -0.0000  0.0000  0.0000  0.0000 -0.0000 -0.0003 -0.0000  0.0000
  18.  C 1 (d2)  -0.0000  0.0000 -0.0000  0.0000 -0.0000 -0.0001  0.0000  0.0000
  19.  C 1 (d3)  -0.0003  0.0003 -0.0017  0.0005  0.0001  0.0000  0.0002  0.0001
  20.  C 1 (d3)  -0.0001 -0.0000 -0.0116  0.0000 -0.0001 -0.0000  0.0002 -0.0002
  21.  C 1 (d4)  -0.0005  0.0001  0.0010  0.0006 -0.0002  0.0000 -0.0000 -0.0000
  22.  C 1 (d4)   0.0000 -0.0000 -0.0026 -0.0000  0.0000 -0.0000  0.0001 -0.0000
  23.  C 1 (d5)  -0.0004 -0.0002  0.0061  0.0007 -0.0002  0.0000 -0.0000  0.0003
  24.  C 1 (d5)   0.0001 -0.0000 -0.0065 -0.0001  0.0001 -0.0000  0.0002 -0.0000
  25.  C 1 (f1)  -0.0000  0.0001 -0.0033 -0.0000  0.0000  0.0000  0.0001 -0.0001
  26.  C 1 (f2)   0.0000 -0.0000 -0.0000 -0.0000  0.0000  0.0001  0.0000 -0.0000
  27.  C 1 (f3)  -0.0001  0.0001 -0.0026  0.0001 -0.0000 -0.0000  0.0001 -0.0000
  28.  C 1 (f4)  -0.0002  0.0000 -0.0015  0.0002 -0.0001  0.0000  0.0000 -0.0000
  29.  C 1 (f5)   0.0000 -0.0000 -0.0000 -0.0000 -0.0000  0.0000 -0.0000 -0.0000
  30.  C 1 (f6)  -0.0000  0.0000  0.0000  0.0000 -0.0000 -0.0001 -0.0000  0.0000
  31.  C 1 (f7)   0.0001 -0.0001 -0.0001 -0.0002 -0.0000 -0.0000 -0.0000 -0.0000
  32.  C 2 (S)    0.0002  0.0012 -0.0060 -0.0092 -0.0094 -0.0000  0.0030 -0.0019
  33.  C 2 (S)   -0.0006 -0.0040  0.5329  0.0034 -0.0065  0.0000 -0.0108  0.0058
  34.  C 2 (S)    0.0006  0.0001  0.0178 -0.0008  0.0000  0.0000 -0.0005 -0.0002
  35.  C 2 (S)    0.0001 -0.0001 -0.0020 -0.0001  0.0001 -0.0000  0.0001  0.0000
  36.  C 2 (S)    0.0000 -0.0000 -0.0000 -0.0000  0.0000 -0.0000  0.0000  0.0000
  37.  C 2 (px)   0.0000 -0.0000 -0.0000 -0.0000  0.0000  0.0122  0.0000 -0.0000
  38.  C 2 (px)   0.0000 -0.0000  0.0000 -0.0000  0.0000  0.0004  0.0000 -0.0000
  39.  C 2 (px)   0.0000 -0.0000 -0.0000 -0.0000  0.0000  0.0001  0.0000 -0.0000
  40.  C 2 (py)   0.0045  0.0035  0.6805  0.0044  0.0073 -0.0000 -0.0080  0.0101
  41.  C 2 (py)   0.0005 -0.0004  0.0110 -0.0008 -0.0000 -0.0000 -0.0003 -0.0000
  42.  C 2 (py)   0.0000 -0.0000  0.0015 -0.0000  0.0000 -0.0000 -0.0000  0.0000
  43.  C 2 (pz)  -0.0013 -0.0047 -0.4350  0.0044  0.0037 -0.0000  0.0116  0.0030
  44.  C 2 (pz)   0.0005  0.0002  0.0094 -0.0008  0.0001 -0.0000 -0.0003 -0.0002
  45.  C 2 (pz)  -0.0002  0.0000  0.0050  0.0003 -0.0001 -0.0000 -0.0001  0.0000
  46.  C 2 (d1)   0.0000 -0.0000  0.0000 -0.0000 -0.0000 -0.0000 -0.0000 -0.0000
  47.  C 2 (d1)  -0.0000  0.0000  0.0000  0.0000  0.0000  0.0000  0.0000  0.0000
  48.  C 2 (d2)   0.0000 -0.0000  0.0000 -0.0000  0.0000  0.0003 -0.0000 -0.0000
  49.  C 2 (d2)   0.0000 -0.0000 -0.0000 -0.0000  0.0000  0.0001  0.0000 -0.0000
  50.  C 2 (d3)  -0.0002 -0.0001 -0.0211 -0.0001 -0.0002  0.0000  0.0003 -0.0003
  51.  C 2 (d3)  -0.0002  0.0002 -0.0043  0.0003 -0.0000  0.0000  0.0001  0.0000
  52.  C 2 (d4)   0.0000  0.0000 -0.0236 -0.0001  0.0002 -0.0000  0.0005 -0.0001
  53.  C 2 (d4)  -0.0001  0.0000  0.0012  0.0001 -0.0000  0.0000 -0.0000  0.0000
  54.  C 2 (d5)   0.0000 -0.0003 -0.0128  0.0001  0.0001 -0.0000  0.0004  0.0002
  55.  C 2 (d5)  -0.0002  0.0000  0.0040  0.0002 -0.0001 -0.0000 -0.0001  0.0000
  56.  C 2 (f1)   0.0001 -0.0001  0.0017 -0.0000 -0.0000  0.0000 -0.0000  0.0001
  57.  C 2 (f2)   0.0000 -0.0000  0.0000  0.0000  0.0000  0.0001 -0.0000 -0.0000
  58.  C 2 (f3)   0.0001 -0.0000  0.0056 -0.0000  0.0001  0.0000 -0.0001  0.0001
  59.  C 2 (f4)   0.0000 -0.0000  0.0085 -0.0000 -0.0001  0.0000 -0.0002  0.0000
  60.  C 2 (f5)   0.0000 -0.0000 -0.0000 -0.0000 -0.0000 -0.0000  0.0000 -0.0000
  61.  C 2 (f6)  -0.0000  0.0000  0.0000  0.0000 -0.0000 -0.0001 -0.0000  0.0000
  62.  C 2 (f7)  -0.0000 -0.0000 -0.0077 -0.0001 -0.0001 -0.0000  0.0001 -0.0001
  63.  H 3 (S)    0.0037  0.0040 -0.0623 -0.0007  0.0034 -0.0000  0.0029  0.0012
  64.  H 3 (S)    0.0000  0.0000 -0.0007  0.0001  0.0002 -0.0000  0.0001  0.0002
  65.  H 3 (S)   -0.0001  0.0001  0.0034  0.0002 -0.0000 -0.0000 -0.0000  0.0000
  66.  H 3 (px)   0.0000 -0.0000  0.0000 -0.0000  0.0000  0.0001 -0.0000 -0.0000
  67.  H 3 (py)  -0.0001 -0.0000  0.0029  0.0001 -0.0000  0.0000 -0.0001  0.0000
  68.  H 3 (pz)   0.0000 -0.0000 -0.0012 -0.0002 -0.0000 -0.0000 -0.0000 -0.0001
  69.  H 4 (S)    0.0144 -0.0073  0.1250 -0.0207  0.0022 -0.0000 -0.0044 -0.0006
  70.  H 4 (S)   -0.0001 -0.0001 -0.0207 -0.0000 -0.0000 -0.0000  0.0004 -0.0002
  71.  H 4 (S)   -0.0000 -0.0000  0.0022 -0.0000 -0.0001 -0.0000 -0.0001 -0.0000
  72.  H 4 (px)   0.0000 -0.0000  0.0000 -0.0000  0.0000  0.0001 -0.0000 -0.0000
  73.  H 4 (py)   0.0003 -0.0001  0.0044 -0.0004  0.0001  0.0000 -0.0001  0.0000
  74.  H 4 (pz)  -0.0001  0.0001  0.0006  0.0002  0.0000 -0.0000  0.0000  0.0000
  75.  H 5 (S)    0.0044  0.0006  0.8073  0.0000 -0.0000  0.0000 -0.0144  0.0073
  76.  H 5 (S)   -0.0004  0.0002  0.0000  0.0006  0.0000 -0.0000  0.0001  0.0001
  77.  H 5 (S)    0.0001  0.0000 -0.0000  0.0000  0.0002  0.0000  0.0000  0.0000
  78.  H 5 (px)   0.0000 -0.0000  0.0000 -0.0000  0.0000  0.0001  0.0000 -0.0000
  79.  H 5 (py)  -0.0001  0.0000 -0.0144  0.0001  0.0000  0.0000  0.0003 -0.0001
  80.  H 5 (pz)   0.0000  0.0000  0.0073  0.0001  0.0000 -0.0000 -0.0001  0.0001
  81.  H 6 (S)   -0.0029 -0.0012 -0.0108 -0.0012 -0.0081  0.0000 -0.0037 -0.0040
  82.  H 6 (S)   -0.0001 -0.0002 -0.0012  0.0001 -0.0001 -0.0000 -0.0000 -0.0000
  83.  H 6 (S)    0.0000 -0.0000 -0.0081 -0.0001  0.0001  0.0000  0.0001 -0.0001
  84.  H 6 (px)   0.0000 -0.0000  0.0000 -0.0000  0.0000  0.0001 -0.0000 -0.0000
  85.  H 6 (py)  -0.0001  0.0000  0.0037  0.0000 -0.0001  0.0000 -0.0001 -0.0000
  86.  H 6 (pz)  -0.0000 -0.0001 -0.0040 -0.0000 -0.0001  0.0000  0.0000 -0.0000

          NAO       81      82      83      84      85      86
      ---------- ------- ------- ------- ------- ------- -------
   1.  C 1 (S)    0.0044  0.0011 -0.0012  0.0000  0.0002 -0.0012
   2.  C 1 (S)    0.0291 -0.0105  0.0030 -0.0000 -0.0006  0.0040
   3.  C 1 (S)    0.0226 -0.0008 -0.0001  0.0000  0.0006 -0.0001
   4.  C 1 (S)    0.0057  0.0001 -0.0001  0.0000  0.0001  0.0001
   5.  C 1 (S)    0.0000 -0.0000 -0.0000  0.0000  0.0000  0.0000
   6.  C 1 (px)  -0.0000 -0.0000  0.0000  0.0122  0.0000  0.0000
   7.  C 1 (px)  -0.0000 -0.0000  0.0000  0.0004  0.0000  0.0000
   8.  C 1 (px)   0.0000 -0.0000  0.0000  0.0001  0.0000  0.0000
   9.  C 1 (py)   0.0243 -0.0176 -0.0024 -0.0000  0.0045 -0.0035
  10.  C 1 (py)   0.0330 -0.0000  0.0003  0.0000  0.0005  0.0004
  11.  C 1 (py)   0.0010 -0.0000  0.0000 -0.0000  0.0000  0.0000
  12.  C 1 (pz)  -0.0218 -0.0169  0.0049 -0.0000  0.0013 -0.0047
  13.  C 1 (pz)  -0.0174  0.0006  0.0001 -0.0000 -0.0005  0.0002
  14.  C 1 (pz)   0.0095  0.0001 -0.0002 -0.0000  0.0002  0.0000
  15.  C 1 (d1)  -0.0000 -0.0000 -0.0000  0.0000  0.0000 -0.0000
  16.  C 1 (d1)  -0.0000  0.0000  0.0000  0.0000 -0.0000  0.0000
  17.  C 1 (d2)   0.0000  0.0000 -0.0000 -0.0003 -0.0000 -0.0000
  18.  C 1 (d2)  -0.0000  0.0000 -0.0000 -0.0001 -0.0000 -0.0000
  19.  C 1 (d3)   0.0017 -0.0005 -0.0001  0.0000  0.0002 -0.0001
  20.  C 1 (d3)   0.0116 -0.0000  0.0001 -0.0000  0.0002  0.0002
  21.  C 1 (d4)   0.0010  0.0006 -0.0002  0.0000  0.0000 -0.0000
  22.  C 1 (d4)  -0.0026 -0.0000  0.0000 -0.0000 -0.0001 -0.0000
  23.  C 1 (d5)   0.0061  0.0007 -0.0002  0.0000  0.0000  0.0003
  24.  C 1 (d5)  -0.0065 -0.0001  0.0001 -0.0000 -0.0002 -0.0000
  25.  C 1 (f1)  -0.0033 -0.0000  0.0000  0.0000 -0.0001 -0.0001
  26.  C 1 (f2)  -0.0000 -0.0000  0.0000  0.0001 -0.0000  0.0000
  27.  C 1 (f3)   0.0026 -0.0001  0.0000 -0.0000  0.0001  0.0000
  28.  C 1 (f4)  -0.0015  0.0002 -0.0001  0.0000 -0.0000 -0.0000
  29.  C 1 (f5)  -0.0000  0.0000  0.0000  0.0000 -0.0000  0.0000
  30.  C 1 (f6)   0.0000  0.0000 -0.0000 -0.0001 -0.0000 -0.0000
  31.  C 1 (f7)   0.0001  0.0002  0.0000 -0.0000 -0.0000  0.0000
  32.  C 2 (S)   -0.0060 -0.0092 -0.0094 -0.0000 -0.0030 -0.0019
  33.  C 2 (S)    0.5329  0.0034 -0.0065  0.0000  0.0108  0.0058
  34.  C 2 (S)    0.0178 -0.0008  0.0000  0.0000  0.0005 -0.0002
  35.  C 2 (S)   -0.0020 -0.0001  0.0001 -0.0000 -0.0001  0.0000
  36.  C 2 (S)   -0.0000 -0.0000  0.0000 -0.0000 -0.0000  0.0000
  37.  C 2 (px)  -0.0000 -0.0000  0.0000  0.0122  0.0000  0.0000
  38.  C 2 (px)   0.0000 -0.0000  0.0000  0.0004  0.0000  0.0000
  39.  C 2 (px)   0.0000 -0.0000  0.0000  0.0001  0.0000  0.0000
  40.  C 2 (py)  -0.6805 -0.0044 -0.0073 -0.0000 -0.0080 -0.0101
  41.  C 2 (py)  -0.0110  0.0008  0.0000  0.0000 -0.0003  0.0000
  42.  C 2 (py)  -0.0015  0.0000 -0.0000 -0.0000 -0.0000 -0.0000
  43.  C 2 (pz)  -0.4350  0.0044  0.0037 -0.0000 -0.0116  0.0030
  44.  C 2 (pz)   0.0094 -0.0008  0.0001 -0.0000  0.0003 -0.0002
  45.  C 2 (pz)   0.0050  0.0003 -0.0001 -0.0000  0.0001  0.0000
  46.  C 2 (d1)  -0.0000  0.0000  0.0000 -0.0000 -0.0000  0.0000
  47.  C 2 (d1)   0.0000 -0.0000 -0.0000  0.0000  0.0000 -0.0000
  48.  C 2 (d2)   0.0000 -0.0000  0.0000  0.0003  0.0000  0.0000
  49.  C 2 (d2)  -0.0000 -0.0000  0.0000  0.0001 -0.0000 -0.0000
  50.  C 2 (d3)   0.0211  0.0001  0.0002  0.0000  0.0003  0.0003
  51.  C 2 (d3)   0.0043 -0.0003  0.0000  0.0000  0.0001 -0.0000
  52.  C 2 (d4)  -0.0236 -0.0001  0.0002 -0.0000 -0.0005 -0.0001
  53.  C 2 (d4)   0.0012  0.0001 -0.0000  0.0000  0.0000  0.0000
  54.  C 2 (d5)  -0.0128  0.0001  0.0001 -0.0000 -0.0004  0.0002
  55.  C 2 (d5)   0.0040  0.0002 -0.0001 -0.0000  0.0001  0.0000
  56.  C 2 (f1)   0.0017 -0.0000 -0.0000  0.0000  0.0000  0.0001
  57.  C 2 (f2)   0.0000  0.0000 -0.0000  0.0001  0.0000  0.0000
  58.  C 2 (f3)  -0.0056  0.0000 -0.0001  0.0000 -0.0001 -0.0001
  59.  C 2 (f4)   0.0085 -0.0000 -0.0001  0.0000  0.0002  0.0000
  60.  C 2 (f5)  -0.0000  0.0000  0.0000  0.0000 -0.0000  0.0000
  61.  C 2 (f6)   0.0000  0.0000 -0.0000 -0.0001 -0.0000 -0.0000
  62.  C 2 (f7)   0.0077  0.0001  0.0001 -0.0000  0.0001  0.0001
  63.  H 3 (S)    0.1250 -0.0207  0.0022 -0.0000  0.0044 -0.0006
  64.  H 3 (S)   -0.0207 -0.0000 -0.0000 -0.0000 -0.0004 -0.0002
  65.  H 3 (S)    0.0022 -0.0000 -0.0001 -0.0000  0.0001 -0.0000
  66.  H 3 (px)   0.0000 -0.0000  0.0000  0.0001  0.0000  0.0000
  67.  H 3 (py)  -0.0044  0.0004 -0.0001  0.0000 -0.0001 -0.0000
  68.  H 3 (pz)   0.0006  0.0002  0.0000 -0.0000 -0.0000  0.0000
  69.  H 4 (S)   -0.0623 -0.0007  0.0034 -0.0000 -0.0029  0.0012
  70.  H 4 (S)   -0.0007  0.0001  0.0002 -0.0000 -0.0001  0.0002
  71.  H 4 (S)    0.0034  0.0002 -0.0000 -0.0000  0.0000  0.0000
  72.  H 4 (px)   0.0000 -0.0000  0.0000  0.0001  0.0000  0.0000
  73.  H 4 (py)  -0.0029 -0.0001  0.0000  0.0000 -0.0001 -0.0000
  74.  H 4 (pz)  -0.0012 -0.0002 -0.0000 -0.0000  0.0000 -0.0001
  75.  H 5 (S)   -0.0108 -0.0012 -0.0081  0.0000  0.0037 -0.0040
  76.  H 5 (S)   -0.0012  0.0001 -0.0001 -0.0000  0.0000 -0.0000
  77.  H 5 (S)   -0.0081 -0.0001  0.0001  0.0000 -0.0001 -0.0001
  78.  H 5 (px)   0.0000 -0.0000  0.0000  0.0001  0.0000  0.0000
  79.  H 5 (py)  -0.0037 -0.0000  0.0001 -0.0000 -0.0001  0.0000
  80.  H 5 (pz)  -0.0040 -0.0000 -0.0001 -0.0000 -0.0000 -0.0000
  81.  H 6 (S)    0.8073  0.0000 -0.0000  0.0000  0.0144  0.0073
  82.  H 6 (S)    0.0000  0.0006  0.0000 -0.0000 -0.0001  0.0001
  83.  H 6 (S)   -0.0000  0.0000  0.0002  0.0000 -0.0000  0.0000
  84.  H 6 (px)   0.0000 -0.0000  0.0000  0.0001  0.0000  0.0000
  85.  H 6 (py)   0.0144 -0.0001 -0.0000  0.0000  0.0003  0.0001
  86.  H 6 (pz)   0.0073  0.0001  0.0000  0.0000  0.0001  0.0001


 NATURAL BOND ORBITAL ANALYSIS:

                       Occupancies       Lewis Structure    Low   High
           Occ.    -------------------  -----------------   occ   occ
  Cycle   Thresh.   Lewis   Non-Lewis     CR  BD  3C  LP    (L)   (NL)   Dev
 =============================================================================
   1(1)    1.90    15.93711   0.06289      2   6   0   0     0      0    0.05
 -----------------------------------------------------------------------------

 Structure accepted: No low occupancy Lewis orbitals

 --------------------------------------------------------
   Core                      3.99858 ( 99.965% of   4)
   Valence Lewis            11.93853 ( 99.488% of  12)
  ==================       ============================
   Total Lewis              15.93711 ( 99.607% of  16)
  -----------------------------------------------------
   Valence non-Lewis         0.04614 (  0.288% of  16)
   Rydberg non-Lewis         0.01674 (  0.105% of  16)
  ==================       ============================
   Total non-Lewis           0.06289 (  0.393% of  16)
 --------------------------------------------------------


       (Occupancy)   Bond orbital/ Coefficients/ Hybrids
 ---------------------------------------------------------------------------------
     1. (1.99741) BD ( 1) C   1 - C   2  
                ( 50.00%)   0.7071* C   1 s( 40.43%)p 1.47( 59.35%)d 0.01(  0.20%)
                                                  f 0.00(  0.01%)
                                            0.0000  0.6347 -0.0377  0.0048  0.0000
                                            0.0000  0.0000  0.0000 -0.0000 -0.0000
                                           -0.0000 -0.7691  0.0453  0.0009  0.0000
                                            0.0000  0.0000  0.0000 -0.0000 -0.0000
                                           -0.0026  0.0007  0.0451  0.0016 -0.0117
                                            0.0000 -0.0000  0.0005  0.0000  0.0000
                                            0.0000
                ( 50.00%)   0.7071* C   2 s( 40.43%)p 1.47( 59.35%)d 0.01(  0.20%)
                                                  f 0.00(  0.01%)
                                            0.0000  0.6347 -0.0377  0.0048  0.0000
                                            0.0000  0.0000  0.0000 -0.0000 -0.0000
                                           -0.0000  0.7691 -0.0453 -0.0009  0.0000
                                            0.0000  0.0000  0.0000  0.0000  0.0000
                                           -0.0026  0.0007  0.0451  0.0016  0.0117
                                            0.0000 -0.0000 -0.0005  0.0000  0.0000
                                            0.0000
     2. (1.99941) BD ( 2) C   1 - C   2  
                ( 50.00%)   0.7071* C   1 s(  0.00%)p 1.00( 99.93%)d 0.00(  0.05%)
                                                  f 0.00(  0.02%)
                                            0.0000  0.0000  0.0000  0.0000  0.0000
                                            0.9989  0.0366  0.0057  0.0000  0.0000
                                            0.0000  0.0000  0.0000  0.0000  0.0000
                                            0.0000 -0.0211 -0.0074  0.0000  0.0000
                                            0.0000  0.0000  0.0000  0.0000  0.0000
                                            0.0108  0.0000  0.0000  0.0000 -0.0107
                                            0.0000
                ( 50.00%)   0.7071* C   2 s(  0.00%)p 1.00( 99.93%)d 0.00(  0.05%)
                                                  f 0.00(  0.02%)
                                            0.0000  0.0000  0.0000  0.0000  0.0000
                                            0.9989  0.0366  0.0057  0.0000  0.0000
                                            0.0000  0.0000  0.0000  0.0000  0.0000
                                            0.0000  0.0211  0.0074  0.0000  0.0000
                                            0.0000  0.0000  0.0000  0.0000  0.0000
                                            0.0108  0.0000  0.0000  0.0000 -0.0107
                                            0.0000
     3. (1.98543) BD ( 1) C   1 - H   3  
                ( 59.65%)   0.7723* C   1 s( 29.81%)p 2.35( 70.05%)d 0.00(  0.13%)
                                                  f 0.00(  0.02%)
                                           -0.0002  0.5457  0.0174 -0.0023 -0.0000
                                            0.0000  0.0000  0.0000  0.7067  0.0075
                                            0.0015  0.4483 -0.0089 -0.0056  0.0000
                                            0.0000  0.0000  0.0000  0.0218  0.0031
                                           -0.0243  0.0014 -0.0134  0.0044 -0.0017
                                            0.0000  0.0055 -0.0087  0.0000  0.0000
                                           -0.0081
                ( 40.35%)   0.6352* H   3 s( 99.96%)p 0.00(  0.04%)
                                            0.9998  0.0017 -0.0001  0.0000 -0.0177
                                           -0.0090
     4. (1.98543) BD ( 1) C   1 - H   4  
                ( 59.65%)   0.7723* C   1 s( 29.81%)p 2.35( 70.05%)d 0.00(  0.13%)
                                                  f 0.00(  0.02%)
                                            0.0002 -0.5457 -0.0174  0.0023  0.0000
                                            0.0000  0.0000  0.0000  0.7067  0.0075
                                            0.0015 -0.4483  0.0089  0.0056  0.0000
                                            0.0000  0.0000  0.0000  0.0218  0.0031
                                            0.0243 -0.0014  0.0134 -0.0044  0.0017
                                            0.0000  0.0055  0.0087  0.0000  0.0000
                                           -0.0081
                ( 40.35%)   0.6352* H   4 s( 99.96%)p 0.00(  0.04%)
                                           -0.9998 -0.0017  0.0001  0.0000 -0.0177
                                            0.0090
     5. (1.98543) BD ( 1) C   2 - H   5  
                ( 59.65%)   0.7723* C   2 s( 29.81%)p 2.35( 70.05%)d 0.00(  0.13%)
                                                  f 0.00(  0.02%)
                                           -0.0002  0.5457  0.0174 -0.0023 -0.0000
                                            0.0000  0.0000  0.0000  0.7067  0.0075
                                            0.0015 -0.4483  0.0089  0.0056  0.0000
                                            0.0000  0.0000  0.0000 -0.0218 -0.0031
                                           -0.0243  0.0014 -0.0134  0.0044  0.0017
                                            0.0000  0.0055  0.0087  0.0000  0.0000
                                           -0.0081
                ( 40.35%)   0.6352* H   5 s( 99.96%)p 0.00(  0.04%)
                                            0.9998  0.0017 -0.0001  0.0000 -0.0177
                                            0.0090
     6. (1.98543) BD ( 1) C   2 - H   6  
                ( 59.65%)   0.7723* C   2 s( 29.81%)p 2.35( 70.05%)d 0.00(  0.13%)
                                                  f 0.00(  0.02%)
                                            0.0002 -0.5457 -0.0174  0.0023  0.0000
                                            0.0000  0.0000  0.0000  0.7067  0.0075
                                            0.0015  0.4483 -0.0089 -0.0056  0.0000
                                            0.0000  0.0000  0.0000 -0.0218 -0.0031
                                            0.0243 -0.0014  0.0134 -0.0044 -0.0017
                                            0.0000  0.0055 -0.0087  0.0000  0.0000
                                           -0.0081
                ( 40.35%)   0.6352* H   6 s( 99.96%)p 0.00(  0.04%)
                                           -0.9998 -0.0017  0.0001  0.0000 -0.0177
                                           -0.0090
     7. (1.99929) CR ( 1) C   1           s(100.00%)p 0.00(  0.00%)
                                            1.0000  0.0002  0.0000 -0.0000 -0.0000
                                            0.0000  0.0000  0.0000 -0.0000 -0.0000
                                           -0.0000  0.0002 -0.0000 -0.0000  0.0000
                                            0.0000  0.0000  0.0000 -0.0000 -0.0000
                                           -0.0000  0.0000 -0.0000  0.0000 -0.0000
                                            0.0000 -0.0000 -0.0000  0.0000  0.0000
                                            0.0000
     8. (1.99929) CR ( 1) C   2           s(100.00%)p 0.00(  0.00%)
                                            1.0000  0.0002  0.0000 -0.0000 -0.0000
                                            0.0000  0.0000  0.0000 -0.0000 -0.0000
                                           -0.0000 -0.0002  0.0000  0.0000  0.0000
                                            0.0000  0.0000  0.0000  0.0000  0.0000
                                           -0.0000  0.0000 -0.0000  0.0000  0.0000
                                            0.0000 -0.0000  0.0000  0.0000  0.0000
                                            0.0000
     9. (0.00301) RY*( 1) C   1           s( 49.92%)p 0.89( 44.44%)d 0.10(  5.00%)
                                                  f 0.01(  0.64%)
                                           -0.0000  0.0163  0.6938  0.1329  0.0014
                                            0.0000  0.0000  0.0000  0.0000  0.0000
                                            0.0000 -0.0482 -0.6010  0.2845  0.0000
                                            0.0000  0.0000  0.0000  0.0000  0.0000
                                            0.0371 -0.0719  0.1056 -0.1797 -0.0698
                                            0.0000  0.0000 -0.0385  0.0000  0.0000
                                           -0.0000
    10. (0.00301) RY*( 2) C   1           s(  0.00%)p 1.00( 88.49%)d 0.12( 11.03%)
                                                  f 0.01(  0.48%)
                                           -0.0000  0.0000  0.0000 -0.0000 -0.0000
                                            0.0000  0.0000  0.0000 -0.0127  0.9402
                                            0.0279  0.0000 -0.0000 -0.0000  0.0000
                                            0.0000  0.0000  0.0000  0.0275  0.3310
                                           -0.0000  0.0000 -0.0000  0.0000 -0.0000
                                            0.0000  0.0686 -0.0000  0.0000  0.0000
                                            0.0117
    11. (0.00021) RY*( 3) C   1           s( 28.69%)p 1.08( 30.93%)d 1.23( 35.29%)
                                                  f 0.18(  5.09%)
                                            0.0000 -0.0166  0.2029  0.4953 -0.0088
                                            0.0000  0.0000  0.0000 -0.0000 -0.0000
                                           -0.0000  0.0458  0.5542  0.0115  0.0000
                                            0.0000  0.0000  0.0000 -0.0000 -0.0000
                                            0.0498 -0.1082  0.5301 -0.2404 -0.2227
                                            0.0000 -0.0000 -0.0356  0.0000  0.0000
                                            0.0000
    12. (0.00002) RY*( 4) C   1           s(  4.92%)p 0.29(  1.42%)d18.48( 90.96%)
                                                  f 0.55(  2.70%)
    13. (0.00000) RY*( 5) C   1           s(  0.00%)p 1.00(100.00%)d 0.00(  0.00%)
    14. (0.00000) RY*( 6) C   1           s( 57.16%)p 0.01(  0.32%)d 0.74( 42.52%)
                                                  f 0.00(  0.00%)
    15. (0.00000) RY*( 7) C   1           s(  0.00%)p 1.00( 99.99%)d 0.00(  0.01%)
                                                  f 0.00(  0.00%)
    16. (0.00000) RY*( 8) C   1           s( 42.87%)p 0.68( 29.22%)d 0.65( 27.89%)
                                                  f 0.00(  0.02%)
    17. (0.00000) RY*( 9) C   1           s(  5.63%)p16.42( 92.48%)d 0.33(  1.87%)
                                                  f 0.00(  0.02%)
    18. (0.00000) RY*(10) C   1           s(  0.00%)p 0.00(  0.00%)d 1.00(100.00%)
    19. (0.00000) RY*(11) C   1           s(  0.00%)p 0.00(  0.00%)d 1.00(100.00%)
    20. (0.00000) RY*(12) C   1           s(  0.00%)p 1.00(  0.04%)d99.99( 99.96%)
                                                  f 0.00(  0.00%)
    21. (0.00000) RY*(13) C   1           s(  0.00%)p 0.00(  0.01%)d 1.00( 99.99%)
    22. (0.00000) RY*(14) C   1           s(  0.00%)p 1.00(  0.18%)d99.99( 99.82%)
                                                  f 0.00(  0.00%)
    23. (0.00000) RY*(15) C   1           s(  0.00%)p 1.00( 11.01%)d 8.08( 88.99%)
    24. (0.00000) RY*(16) C   1           s( 99.99%)p 0.00(  0.00%)d 0.00(  0.00%)
                                                  f 0.00(  0.00%)
    25. (0.00000) RY*(17) C   1           s(  1.34%)p 0.38(  0.51%)d73.32( 98.04%)
                                                  f 0.08(  0.11%)
    26. (0.00000) RY*(18) C   1           s(  0.00%)p 1.00(100.00%)d 0.00(  0.00%)
                                                  f 0.00(  0.00%)
    27. (0.00000) RY*(19) C   1           s(  6.46%)p 0.06(  0.40%)d14.42( 93.14%)
                                                  f 0.00(  0.00%)
    28. (0.00000) RY*(20) C   1           s(  2.67%)p 0.26(  0.69%)d 0.99(  2.64%)
                                                  f35.21( 94.00%)
    29. (0.00000) RY*(21) C   1           s(  0.00%)p 1.00(  0.01%)d 0.00(  0.00%)
                                                  f99.99( 99.99%)
    30. (0.00000) RY*(22) C   1           s(  0.00%)p 1.00(  0.42%)d 0.12(  0.05%)
                                                  f99.99( 99.52%)
    31. (0.00000) RY*(23) C   1           s(  0.30%)p 0.05(  0.01%)d 7.66(  2.28%)
                                                  f99.99( 97.40%)
    32. (0.00000) RY*(24) C   1           s(  0.00%)p 0.00(  0.00%)d 0.00(  0.00%)
                                                  f 1.00(100.00%)
    33. (0.00000) RY*(25) C   1           s(  0.00%)p 1.00(  0.01%)d 0.00(  0.00%)
                                                  f99.99( 99.99%)
    34. (0.00000) RY*(26) C   1           s(  0.00%)p 1.00(  0.03%)d 0.06(  0.00%)
                                                  f99.99( 99.97%)
    35. (0.00301) RY*( 1) C   2           s( 49.92%)p 0.89( 44.44%)d 0.10(  5.00%)
                                                  f 0.01(  0.64%)
                                           -0.0000  0.0163  0.6938  0.1329  0.0014
                                            0.0000  0.0000  0.0000  0.0000  0.0000
                                            0.0000  0.0482  0.6010 -0.2845  0.0000
                                            0.0000  0.0000  0.0000 -0.0000 -0.0000
                                            0.0371 -0.0719  0.1056 -0.1797  0.0698
                                            0.0000  0.0000  0.0385  0.0000  0.0000
                                           -0.0000
    36. (0.00301) RY*( 2) C   2           s(  0.00%)p 1.00( 88.49%)d 0.12( 11.03%)
                                                  f 0.01(  0.48%)
                                           -0.0000  0.0000  0.0000 -0.0000 -0.0000
                                            0.0000  0.0000  0.0000 -0.0127  0.9402
                                            0.0279 -0.0000  0.0000  0.0000  0.0000
                                            0.0000  0.0000  0.0000 -0.0275 -0.3310
                                           -0.0000  0.0000 -0.0000  0.0000  0.0000
                                            0.0000  0.0686  0.0000  0.0000  0.0000
                                            0.0117
    37. (0.00021) RY*( 3) C   2           s( 28.69%)p 1.08( 30.93%)d 1.23( 35.29%)
                                                  f 0.18(  5.09%)
                                            0.0000 -0.0166  0.2029  0.4953 -0.0088
                                            0.0000  0.0000  0.0000 -0.0000 -0.0000
                                           -0.0000 -0.0458 -0.5542 -0.0115  0.0000
                                            0.0000  0.0000  0.0000  0.0000  0.0000
                                            0.0498 -0.1082  0.5301 -0.2404  0.2227
                                            0.0000 -0.0000  0.0356  0.0000  0.0000
                                            0.0000
    38. (0.00002) RY*( 4) C   2           s(  4.92%)p 0.29(  1.42%)d18.48( 90.96%)
                                                  f 0.55(  2.70%)
    39. (0.00000) RY*( 5) C   2           s(  0.00%)p 1.00(100.00%)d 0.00(  0.00%)
    40. (0.00000) RY*( 6) C   2           s( 57.16%)p 0.01(  0.32%)d 0.74( 42.52%)
                                                  f 0.00(  0.00%)
    41. (0.00000) RY*( 7) C   2           s(  0.00%)p 1.00( 99.99%)d 0.00(  0.01%)
                                                  f 0.00(  0.00%)
    42. (0.00000) RY*( 8) C   2           s( 42.87%)p 0.68( 29.22%)d 0.65( 27.89%)
                                                  f 0.00(  0.02%)
    43. (0.00000) RY*( 9) C   2           s(  5.63%)p16.42( 92.48%)d 0.33(  1.87%)
                                                  f 0.00(  0.02%)
    44. (0.00000) RY*(10) C   2           s(  0.00%)p 0.00(  0.00%)d 1.00(100.00%)
    45. (0.00000) RY*(11) C   2           s(  0.00%)p 0.00(  0.00%)d 1.00(100.00%)
    46. (0.00000) RY*(12) C   2           s(  0.00%)p 1.00(  0.04%)d99.99( 99.96%)
                                                  f 0.00(  0.00%)
    47. (0.00000) RY*(13) C   2           s(  0.00%)p 0.00(  0.01%)d 1.00( 99.99%)
    48. (0.00000) RY*(14) C   2           s(  0.00%)p 1.00(  0.18%)d99.99( 99.82%)
                                                  f 0.00(  0.00%)
    49. (0.00000) RY*(15) C   2           s(  0.00%)p 1.00( 11.01%)d 8.08( 88.99%)
    50. (0.00000) RY*(16) C   2           s( 99.99%)p 0.00(  0.00%)d 0.00(  0.00%)
                                                  f 0.00(  0.00%)
    51. (0.00000) RY*(17) C   2           s(  1.34%)p 0.38(  0.51%)d73.32( 98.04%)
                                                  f 0.08(  0.11%)
    52. (0.00000) RY*(18) C   2           s(  0.00%)p 1.00(100.00%)d 0.00(  0.00%)
                                                  f 0.00(  0.00%)
    53. (0.00000) RY*(19) C   2           s(  6.46%)p 0.06(  0.40%)d14.42( 93.14%)
                                                  f 0.00(  0.00%)
    54. (0.00000) RY*(20) C   2           s(  2.67%)p 0.26(  0.69%)d 0.99(  2.64%)
                                                  f35.21( 94.00%)
    55. (0.00000) RY*(21) C   2           s(  0.00%)p 1.00(  0.01%)d 0.00(  0.00%)
                                                  f99.99( 99.99%)
    56. (0.00000) RY*(22) C   2           s(  0.00%)p 1.00(  0.42%)d 0.12(  0.05%)
                                                  f99.99( 99.52%)
    57. (0.00000) RY*(23) C   2           s(  0.30%)p 0.05(  0.01%)d 7.66(  2.28%)
                                                  f99.99( 97.40%)
    58. (0.00000) RY*(24) C   2           s(  0.00%)p 0.00(  0.00%)d 0.00(  0.00%)
                                                  f 1.00(100.00%)
    59. (0.00000) RY*(25) C   2           s(  0.00%)p 1.00(  0.01%)d 0.00(  0.00%)
                                                  f99.99( 99.99%)
    60. (0.00000) RY*(26) C   2           s(  0.00%)p 1.00(  0.03%)d 0.06(  0.00%)
                                                  f99.99( 99.97%)
    61. (0.00067) RY*( 1) H   3           s( 95.24%)p 0.05(  4.76%)
                                           -0.0011  0.9756  0.0246  0.0000  0.1224
                                           -0.1805
    62. (0.00019) RY*( 2) H   3           s( 81.36%)p 0.23( 18.64%)
                                            0.0014 -0.1191  0.8941  0.0000  0.2429
                                           -0.3570
    63. (0.00015) RY*( 3) H   3           s(  0.00%)p 1.00(100.00%)
                                            0.0000  0.0000  0.0000  1.0000  0.0000
                                            0.0000
    64. (0.00005) RY*( 4) H   3           s( 23.13%)p 3.32( 76.87%)
    65. (0.00001) RY*( 5) H   3           s(  0.31%)p99.99( 99.69%)
    66. (0.00067) RY*( 1) H   4           s( 95.24%)p 0.05(  4.76%)
                                           -0.0011  0.9756  0.0246  0.0000 -0.1224
                                           -0.1805
    67. (0.00019) RY*( 2) H   4           s( 81.36%)p 0.23( 18.64%)
                                            0.0014 -0.1191  0.8941  0.0000 -0.2429
                                           -0.3570
    68. (0.00015) RY*( 3) H   4           s(  0.00%)p 1.00(100.00%)
                                            0.0000  0.0000  0.0000  1.0000  0.0000
                                            0.0000
    69. (0.00005) RY*( 4) H   4           s( 23.13%)p 3.32( 76.87%)
    70. (0.00001) RY*( 5) H   4           s(  0.31%)p99.99( 99.69%)
    71. (0.00067) RY*( 1) H   5           s( 95.24%)p 0.05(  4.76%)
                                           -0.0011  0.9756  0.0246  0.0000  0.1224
                                            0.1805
    72. (0.00019) RY*( 2) H   5           s( 81.36%)p 0.23( 18.64%)
                                            0.0014 -0.1191  0.8941  0.0000  0.2429
                                            0.3570
    73. (0.00015) RY*( 3) H   5           s(  0.00%)p 1.00(100.00%)
                                            0.0000  0.0000  0.0000  1.0000  0.0000
                                            0.0000
    74. (0.00005) RY*( 4) H   5           s( 23.13%)p 3.32( 76.87%)
    75. (0.00001) RY*( 5) H   5           s(  0.31%)p99.99( 99.69%)
    76. (0.00067) RY*( 1) H   6           s( 95.24%)p 0.05(  4.76%)
                                           -0.0011  0.9756  0.0246  0.0000 -0.1224
                                            0.1805
    77. (0.00019) RY*( 2) H   6           s( 81.36%)p 0.23( 18.64%)
                                            0.0014 -0.1191  0.8941  0.0000 -0.2429
                                            0.3570
    78. (0.00015) RY*( 3) H   6           s(  0.00%)p 1.00(100.00%)
                                            0.0000  0.0000  0.0000  1.0000  0.0000
                                            0.0000
    79. (0.00005) RY*( 4) H   6           s( 23.13%)p 3.32( 76.87%)
    80. (0.00001) RY*( 5) H   6           s(  0.31%)p99.99( 99.69%)
    81. (0.00289) BD*( 1) C   1 - C   2  
                ( 50.00%)   0.7071* C   1 s( 40.43%)p 1.47( 59.35%)d 0.01(  0.20%)
                                                  f 0.00(  0.01%)
                                            0.0000  0.6347 -0.0377  0.0048  0.0000
                                            0.0000  0.0000  0.0000 -0.0000 -0.0000
                                           -0.0000 -0.7691  0.0453  0.0009  0.0000
                                            0.0000  0.0000  0.0000 -0.0000 -0.0000
                                           -0.0026  0.0007  0.0451  0.0016 -0.0117
                                            0.0000 -0.0000  0.0005  0.0000  0.0000
                                            0.0000
                ( 50.00%)  -0.7071* C   2 s( 40.43%)p 1.47( 59.35%)d 0.01(  0.20%)
                                                  f 0.00(  0.01%)
                                            0.0000  0.6347 -0.0377  0.0048  0.0000
                                            0.0000  0.0000  0.0000 -0.0000 -0.0000
                                           -0.0000  0.7691 -0.0453 -0.0009  0.0000
                                            0.0000  0.0000  0.0000  0.0000  0.0000
                                           -0.0026  0.0007  0.0451  0.0016  0.0117
                                            0.0000 -0.0000 -0.0005  0.0000  0.0000
                                            0.0000
    82. (0.00000) BD*( 2) C   1 - C   2  
                ( 50.00%)   0.7071* C   1 s(  0.00%)p 1.00( 99.93%)d 0.00(  0.05%)
                                                  f 0.00(  0.02%)
                ( 50.00%)  -0.7071* C   2 s(  0.00%)p 1.00( 99.93%)d 0.00(  0.05%)
                                                  f 0.00(  0.02%)
    83. (0.01081) BD*( 1) C   1 - H   3  
                ( 40.35%)   0.6352* C   1 s( 29.81%)p 2.35( 70.05%)d 0.00(  0.13%)
                                                  f 0.00(  0.02%)
                                            0.0002 -0.5457 -0.0174  0.0023  0.0000
                                           -0.0000 -0.0000 -0.0000 -0.7067 -0.0075
                                           -0.0015 -0.4483  0.0089  0.0056 -0.0000
                                           -0.0000 -0.0000 -0.0000 -0.0218 -0.0031
                                            0.0243 -0.0014  0.0134 -0.0044  0.0017
                                           -0.0000 -0.0055  0.0087 -0.0000 -0.0000
                                            0.0081
                ( 59.65%)  -0.7723* H   3 s( 99.96%)p 0.00(  0.04%)
                                           -0.9998 -0.0017  0.0001 -0.0000  0.0177
                                            0.0090
    84. (0.01081) BD*( 1) C   1 - H   4  
                ( 40.35%)   0.6352* C   1 s( 29.81%)p 2.35( 70.05%)d 0.00(  0.13%)
                                                  f 0.00(  0.02%)
                                           -0.0002  0.5457  0.0174 -0.0023 -0.0000
                                           -0.0000 -0.0000 -0.0000 -0.7067 -0.0075
                                           -0.0015  0.4483 -0.0089 -0.0056 -0.0000
                                           -0.0000 -0.0000 -0.0000 -0.0218 -0.0031
                                           -0.0243  0.0014 -0.0134  0.0044 -0.0017
                                           -0.0000 -0.0055 -0.0087 -0.0000 -0.0000
                                            0.0081
                ( 59.65%)  -0.7723* H   4 s( 99.96%)p 0.00(  0.04%)
                                            0.9998  0.0017 -0.0001 -0.0000  0.0177
                                           -0.0090
    85. (0.01081) BD*( 1) C   2 - H   5  
                ( 40.35%)   0.6352* C   2 s( 29.81%)p 2.35( 70.05%)d 0.00(  0.13%)
                                                  f 0.00(  0.02%)
                                            0.0002 -0.5457 -0.0174  0.0023  0.0000
                                           -0.0000 -0.0000 -0.0000 -0.7067 -0.0075
                                           -0.0015  0.4483 -0.0089 -0.0056 -0.0000
                                           -0.0000 -0.0000 -0.0000  0.0218  0.0031
                                            0.0243 -0.0014  0.0134 -0.0044 -0.0017
                                           -0.0000 -0.0055 -0.0087 -0.0000 -0.0000
                                            0.0081
                ( 59.65%)  -0.7723* H   5 s( 99.96%)p 0.00(  0.04%)
                                           -0.9998 -0.0017  0.0001 -0.0000  0.0177
                                           -0.0090
    86. (0.01081) BD*( 1) C   2 - H   6  
                ( 40.35%)   0.6352* C   2 s( 29.81%)p 2.35( 70.05%)d 0.00(  0.13%)
                                                  f 0.00(  0.02%)
                                           -0.0002  0.5457  0.0174 -0.0023 -0.0000
                                           -0.0000 -0.0000 -0.0000 -0.7067 -0.0075
                                           -0.0015 -0.4483  0.0089  0.0056 -0.0000
                                           -0.0000 -0.0000 -0.0000  0.0218  0.0031
                                           -0.0243  0.0014 -0.0134  0.0044  0.0017
                                           -0.0000 -0.0055  0.0087 -0.0000 -0.0000
                                            0.0081
                ( 59.65%)  -0.7723* H   6 s( 99.96%)p 0.00(  0.04%)
                                            0.9998  0.0017 -0.0001 -0.0000  0.0177
                                            0.0090


 NHO Directionality and "Bond Bending" (deviations from line of nuclear centers)

         [Thresholds for printing:  angular deviation  >  1.0 degree]
                                    hybrid p-character > 25.0%
                                    orbital occupancy  >  0.10e

                                Line of Centers        Hybrid 1              Hybrid 2
                                ---------------  -------------------   ------------------
                NBO               Theta   Phi    Theta   Phi    Dev    Theta   Phi    Dev
 ========================================================================================
     2. BD (   2) C   1 - C   2   180.0    0.0    90.0    0.0  90.0     90.0    0.0  90.0


 Second Order Perturbation Theory Analysis of Fock Matrix in NBO Basis

     Threshold for printing:   0.50 kcal/mol
                                                                              E(2)  E(j)-E(i) F(i,j)
         Donor NBO (i)                     Acceptor NBO (j)                 kcal/mol   a.u.    a.u. 
 ===================================================================================================

 within unit  1
   1. BD (   1) C   1 - C   2        / 83. BD*(   1) C   1 - H   3            0.64    1.36    0.026
   1. BD (   1) C   1 - C   2        / 84. BD*(   1) C   1 - H   4            0.64    1.36    0.026
   1. BD (   1) C   1 - C   2        / 85. BD*(   1) C   2 - H   5            0.64    1.36    0.026
   1. BD (   1) C   1 - C   2        / 86. BD*(   1) C   2 - H   6            0.64    1.36    0.026
   3. BD (   1) C   1 - H   3        / 35. RY*(   1) C   2                    1.71    1.56    0.046
   3. BD (   1) C   1 - H   3        / 36. RY*(   2) C   2                    1.61    1.82    0.048
   3. BD (   1) C   1 - H   3        / 81. BD*(   1) C   1 - C   2            0.68    1.33    0.027
   3. BD (   1) C   1 - H   3        / 85. BD*(   1) C   2 - H   5            0.84    1.10    0.027
   3. BD (   1) C   1 - H   3        / 86. BD*(   1) C   2 - H   6            5.57    1.10    0.070
   4. BD (   1) C   1 - H   4        / 35. RY*(   1) C   2                    1.71    1.56    0.046
   4. BD (   1) C   1 - H   4        / 36. RY*(   2) C   2                    1.61    1.82    0.048
   4. BD (   1) C   1 - H   4        / 81. BD*(   1) C   1 - C   2            0.68    1.33    0.027
   4. BD (   1) C   1 - H   4        / 85. BD*(   1) C   2 - H   5            5.57    1.10    0.070
   4. BD (   1) C   1 - H   4        / 86. BD*(   1) C   2 - H   6            0.84    1.10    0.027
   5. BD (   1) C   2 - H   5        /  9. RY*(   1) C   1                    1.71    1.56    0.046
   5. BD (   1) C   2 - H   5        / 10. RY*(   2) C   1                    1.61    1.82    0.048
   5. BD (   1) C   2 - H   5        / 81. BD*(   1) C   1 - C   2            0.68    1.33    0.027
   5. BD (   1) C   2 - H   5        / 83. BD*(   1) C   1 - H   3            0.84    1.10    0.027
   5. BD (   1) C   2 - H   5        / 84. BD*(   1) C   1 - H   4            5.57    1.10    0.070
   6. BD (   1) C   2 - H   6        /  9. RY*(   1) C   1                    1.71    1.56    0.046
   6. BD (   1) C   2 - H   6        / 10. RY*(   2) C   1                    1.61    1.82    0.048
   6. BD (   1) C   2 - H   6        / 81. BD*(   1) C   1 - C   2            0.68    1.33    0.027
   6. BD (   1) C   2 - H   6        / 83. BD*(   1) C   1 - H   3            5.57    1.10    0.070
   6. BD (   1) C   2 - H   6        / 84. BD*(   1) C   1 - H   4            0.84    1.10    0.027
   7. CR (   1) C   1                / 35. RY*(   1) C   2                    2.05   11.08    0.135
   7. CR (   1) C   1                / 37. RY*(   3) C   2                    1.30   11.29    0.108
   7. CR (   1) C   1                / 81. BD*(   1) C   1 - C   2            0.64   10.85    0.074
   8. CR (   1) C   2                /  9. RY*(   1) C   1                    2.05   11.08    0.135
   8. CR (   1) C   2                / 11. RY*(   3) C   1                    1.30   11.29    0.108
   8. CR (   1) C   2                / 81. BD*(   1) C   1 - C   2            0.64   10.85    0.074


 Natural Bond Orbitals (Summary):

                                                            Principal Delocalizations
           NBO                        Occupancy    Energy   (geminal,vicinal,remote)
 ====================================================================================
 Molecular unit  1  (C2H4)
     1. BD (   1) C   1 - C   2          1.99741    -0.86156  83(g),84(g),85(g),86(g)
     2. BD (   2) C   1 - C   2          1.99941    -0.35969   
     3. BD (   1) C   1 - H   3          1.98543    -0.61006  86(v),35(v),36(v),85(v)
                                                    81(g)
     4. BD (   1) C   1 - H   4          1.98543    -0.61006  85(v),35(v),36(v),86(v)
                                                    81(g)
     5. BD (   1) C   2 - H   5          1.98543    -0.61006  84(v),9(v),10(v),83(v),81(g)
     6. BD (   1) C   2 - H   6          1.98543    -0.61006  83(v),9(v),10(v),84(v),81(g)
     7. CR (   1) C   1                  1.99929   -10.13164  35(v),37(v),81(g)
     8. CR (   1) C   2                  1.99929   -10.13164  9(v),11(v),81(g)
     9. RY*(   1) C   1                  0.00301     0.94511   
    10. RY*(   2) C   1                  0.00301     1.20922   
    11. RY*(   3) C   1                  0.00021     1.15428   
    12. RY*(   4) C   1                  0.00002     1.62092   
    13. RY*(   5) C   1                  0.00000     1.35000   
    14. RY*(   6) C   1                  0.00000     1.98122   
    15. RY*(   7) C   1                  0.00000     1.81522   
    16. RY*(   8) C   1                  0.00000     1.12783   
    17. RY*(   9) C   1                  0.00000     1.91894   
    18. RY*(  10) C   1                  0.00000     1.37501   
    19. RY*(  11) C   1                  0.00000     2.44305   
    20. RY*(  12) C   1                  0.00000     1.70352   
    21. RY*(  13) C   1                  0.00000     2.57802   
    22. RY*(  14) C   1                  0.00000     2.09809   
    23. RY*(  15) C   1                  0.00000     2.52369   
    24. RY*(  16) C   1                  0.00000    21.27087   
    25. RY*(  17) C   1                  0.00000     3.16315   
    26. RY*(  18) C   1                  0.00000     0.63329   
    27. RY*(  19) C   1                  0.00000     2.87780   
    28. RY*(  20) C   1                  0.00000     4.04932   
    29. RY*(  21) C   1                  0.00000     3.54686   
    30. RY*(  22) C   1                  0.00000     3.74038   
    31. RY*(  23) C   1                  0.00000     3.77965   
    32. RY*(  24) C   1                  0.00000     3.23523   
    33. RY*(  25) C   1                  0.00000     3.02234   
    34. RY*(  26) C   1                  0.00000     3.31121   
    35. RY*(   1) C   2                  0.00301     0.94511   
    36. RY*(   2) C   2                  0.00301     1.20922   
    37. RY*(   3) C   2                  0.00021     1.15428   
    38. RY*(   4) C   2                  0.00002     1.62092   
    39. RY*(   5) C   2                  0.00000     1.35000   
    40. RY*(   6) C   2                  0.00000     1.98122   
    41. RY*(   7) C   2                  0.00000     1.81522   
    42. RY*(   8) C   2                  0.00000     1.12783   
    43. RY*(   9) C   2                  0.00000     1.91894   
    44. RY*(  10) C   2                  0.00000     1.37501   
    45. RY*(  11) C   2                  0.00000     2.44305   
    46. RY*(  12) C   2                  0.00000     1.70352   
    47. RY*(  13) C   2                  0.00000     2.57802   
    48. RY*(  14) C   2                  0.00000     2.09809   
    49. RY*(  15) C   2                  0.00000     2.52369   
    50. RY*(  16) C   2                  0.00000    21.27087   
    51. RY*(  17) C   2                  0.00000     3.16315   
    52. RY*(  18) C   2                  0.00000     0.63329   
    53. RY*(  19) C   2                  0.00000     2.87780   
    54. RY*(  20) C   2                  0.00000     4.04932   
    55. RY*(  21) C   2                  0.00000     3.54686   
    56. RY*(  22) C   2                  0.00000     3.74038   
    57. RY*(  23) C   2                  0.00000     3.77965   
    58. RY*(  24) C   2                  0.00000     3.23523   
    59. RY*(  25) C   2                  0.00000     3.02234   
    60. RY*(  26) C   2                  0.00000     3.31121   
    61. RY*(   1) H   3                  0.00067     0.98785   
    62. RY*(   2) H   3                  0.00019     1.63161   
    63. RY*(   3) H   3                  0.00015     2.16836   
    64. RY*(   4) H   3                  0.00005     2.41939   
    65. RY*(   5) H   3                  0.00001     3.10835   
    66. RY*(   1) H   4                  0.00067     0.98785   
    67. RY*(   2) H   4                  0.00019     1.63161   
    68. RY*(   3) H   4                  0.00015     2.16836   
    69. RY*(   4) H   4                  0.00005     2.41939   
    70. RY*(   5) H   4                  0.00001     3.10835   
    71. RY*(   1) H   5                  0.00067     0.98785   
    72. RY*(   2) H   5                  0.00019     1.63161   
    73. RY*(   3) H   5                  0.00015     2.16836   
    74. RY*(   4) H   5                  0.00005     2.41939   
    75. RY*(   5) H   5                  0.00001     3.10835   
    76. RY*(   1) H   6                  0.00067     0.98785   
    77. RY*(   2) H   6                  0.00019     1.63161   
    78. RY*(   3) H   6                  0.00015     2.16836   
    79. RY*(   4) H   6                  0.00005     2.41939   
    80. RY*(   5) H   6                  0.00001     3.10835   
    81. BD*(   1) C   1 - C   2          0.00289     0.72314   
    82. BD*(   2) C   1 - C   2          0.00000     0.11180   
    83. BD*(   1) C   1 - H   3          0.01081     0.49490   
    84. BD*(   1) C   1 - H   4          0.01081     0.49490   
    85. BD*(   1) C   2 - H   5          0.01081     0.49490   
    86. BD*(   1) C   2 - H   6          0.01081     0.49490   
       -------------------------------
              Total Lewis   15.93711  ( 99.6070%)
        Valence non-Lewis    0.04614  (  0.2884%)
        Rydberg non-Lewis    0.01674  (  0.1046%)
       -------------------------------
            Total unit  1   16.00000  (100.0000%)
           Charge unit  1    0.00000
 Variable Step   Value    
 -------- ---- -----------
     6       1    2.053664
 ---------------------------------------------------------------------------------------------------
                            Z-MATRIX (ANGSTROMS AND DEGREES)
   CD    Cent   Atom    N1       Length/X        N2       Alpha/Y        N3        Beta/Z          J
 ---------------------------------------------------------------------------------------------------
      1      1  C 
      2      2  C        1   1.321406(     1)
      3      3  H        1   1.083410(     2)      2  117.666(     6)
      4      4  H        1   1.083410(     3)      2  117.666(     7)      3  180.000(    10)      0
      5      5  H        2   1.083410(     4)      1  117.666(     8)      3   -0.000(    11)      0
      6      6  H        2   1.083410(     5)      1  117.666(     9)      3 -180.000(    12)      0
 ---------------------------------------------------------------------------------------------------
                         Z-Matrix orientation:                         
 ---------------------------------------------------------------------
 Center     Atomic      Atomic             Coordinates (Angstroms)
 Number     Number       Type             X           Y           Z
 ---------------------------------------------------------------------
      1          6           0        0.000000    0.000000    0.000000
      2          6           0        0.000000    0.000000    1.321406
      3          1           0        0.959540    0.000000   -0.503049
      4          1           0       -0.959540   -0.000000   -0.503049
      5          1           0        0.959540    0.000000    1.824455
      6          1           0       -0.959540   -0.000000    1.824455
 ---------------------------------------------------------------------
                    Distance matrix (angstroms):
                    1          2          3          4          5
     1  C    0.000000
     2  C    1.321406   0.000000
     3  H    1.083410   2.061396   0.000000
     4  H    1.083410   2.061396   1.919081   0.000000
     5  H    2.061396   1.083410   2.327505   3.016645   0.000000
     6  H    2.061396   1.083410   3.016645   2.327505   1.919081
                    6
     6  H    0.000000
 Stoichiometry    C2H4
 Framework group  D2H[C2"(C.C),SG(H4)]
 Deg. of freedom     3
 Full point group                 D2H     NOp   8
 Largest Abelian subgroup         D2H     NOp   8
 Largest concise Abelian subgroup D2      NOp   4
                         Standard orientation:                         
 ---------------------------------------------------------------------
 Center     Atomic      Atomic             Coordinates (Angstroms)
 Number     Number       Type             X           Y           Z
 ---------------------------------------------------------------------
      1          6           0       -0.000000    0.000000    0.660703
      2          6           0        0.000000    0.000000   -0.660703
      3          1           0        0.000000    0.959540    1.163752
      4          1           0       -0.000000   -0.959540    1.163752
      5          1           0        0.000000    0.959540   -1.163752
      6          1           0       -0.000000   -0.959540   -1.163752
 ---------------------------------------------------------------------
 Rotational constants (GHZ):         136.1587411          31.7123466          25.7216013
 Standard basis: def2TZVP (5D, 7F)
 There are    22 symmetry adapted cartesian basis functions of AG  symmetry.
 There are     4 symmetry adapted cartesian basis functions of B1G symmetry.
 There are     9 symmetry adapted cartesian basis functions of B2G symmetry.
 There are    13 symmetry adapted cartesian basis functions of B3G symmetry.
 There are     4 symmetry adapted cartesian basis functions of AU  symmetry.
 There are    22 symmetry adapted cartesian basis functions of B1U symmetry.
 There are    13 symmetry adapted cartesian basis functions of B2U symmetry.
 There are     9 symmetry adapted cartesian basis functions of B3U symmetry.
 There are    19 symmetry adapted basis functions of AG  symmetry.
 There are     4 symmetry adapted basis functions of B1G symmetry.
 There are     8 symmetry adapted basis functions of B2G symmetry.
 There are    12 symmetry adapted basis functions of B3G symmetry.
 There are     4 symmetry adapted basis functions of AU  symmetry.
 There are    19 symmetry adapted basis functions of B1U symmetry.
 There are    12 symmetry adapted basis functions of B2U symmetry.
 There are     8 symmetry adapted basis functions of B3U symmetry.
    86 basis functions,   134 primitive gaussians,    96 cartesian basis functions
     8 alpha electrons        8 beta electrons
       nuclear repulsion energy        33.6572761368 Hartrees.
 NAtoms=    6 NActive=    6 NUniq=    2 SFac= 4.00D+00 NAtFMM=   60 NAOKFM=F Big=F
 Integral buffers will be    131072 words long.
 Raffenetti 2 integral format.
 Two-electron integral symmetry is turned on.
 Nuclear repulsion after empirical dispersion term =       33.6564028180 Hartrees.
 One-electron integrals computed using PRISM.
   8 Symmetry operations used in ECPInt.
 ECPInt:  NShTT=     741 NPrTT=    2136 LenC2=     742 LenP2D=    1978.
 LDataN:  DoStor=T MaxTD1= 6 Len=  172
 NBasis=    86 RedAO= T EigKep=  2.09D-04  NBF=    19     4     8    12     4    19    12     8
 NBsUse=    86 1.00D-06 EigRej= -1.00D+00 NBFU=    19     4     8    12     4    19    12     8
 Initial guess from the checkpoint file:  "ethylene-rigidscan-bent-dec-M.chk"
 B after Tr=    -0.000000    0.000000   -0.000000
         Rot=    1.000000    0.000000   -0.000000    0.000000 Ang=   0.00 deg.
 Initial guess orbital symmetries:
       Occupied  (AG) (B1U) (AG) (B1U) (B2U) (AG) (B3G) (B3U)
       Virtual   (B2G) (AG) (B2U) (B1U) (B3G) (AG) (AG) (B3U) (B1U)
                 (B2U) (B2G) (B1U) (B2U) (B1U) (AG) (B3G) (B1G)
                 (B1U) (B3G) (B3U) (AU) (AG) (AG) (B2U) (B1U) (B3G)
                 (B2G) (B1U) (AG) (B3U) (B2U) (B1U) (B3G) (B2G)
                 (B2U) (B1G) (B1U) (AG) (B3U) (B2G) (AG) (AU) (B3G)
                 (B2U) (AG) (B1U) (B2U) (B3U) (AG) (B3G) (B1U)
                 (B1G) (AG) (B1U) (B3U) (B3G) (AU) (B2G) (B2U)
                 (B1G) (AG) (B3G) (B2G) (B1U) (B3U) (B2U) (B1U)
                 (AU) (AG) (B3G) (B2U) (B2G) (AG) (B1U) (B3G) (B1U)
                 (AG) (B1U)
 ExpMin= 9.52D-02 ExpMax= 1.36D+04 ExpMxC= 4.63D+02 IAcc=2 IRadAn=         4 AccDes= 0.00D+00
 Harris functional with IExCor= 4639 and IRadAn=       4 diagonalized for initial guess.
 HarFok:  IExCor= 4639 AccDes= 0.00D+00 IRadAn=         4 IDoV= 1 UseB2=F ITyADJ=14
 ICtDFT=  3500011 ScaDFX=  1.000000  1.000000  1.000000  1.000000
 FoFCou: FMM=F IPFlag=           0 FMFlag=      100000 FMFlg1=           0
         NFxFlg=           0 DoJE=T BraDBF=F KetDBF=T FulRan=T
         wScrn=  0.000000 ICntrl=       500 IOpCl=  0 I1Cent=   200000004 NGrid=           0
         NMat0=    1 NMatS0=      1 NMatT0=    0 NMatD0=    1 NMtDS0=    0 NMtDT0=    0
 Petite list used in FoFCou.
 Keep R1 ints in memory in symmetry-blocked form, NReq=21381480.
 Requested convergence on RMS density matrix=1.00D-08 within 128 cycles.
 Requested convergence on MAX density matrix=1.00D-06.
 Requested convergence on             energy=1.00D-06.
 No special actions if energy rises.
 Integral accuracy reduced to 1.0D-05 until final iterations.
 Initial convergence to 1.0D-05 achieved.  Increase integral accuracy.
 SCF Done:  E(RwB97XD) =  -78.5857941241     A.U. after    9 cycles
            NFock=  9  Conv=0.57D-08     -V/T= 2.0052

 **********************************************************************

            Population analysis using the SCF density.

 **********************************************************************

 Orbital symmetries:
       Occupied  (AG) (B1U) (AG) (B1U) (B2U) (AG) (B3G) (B3U)
       Virtual   (B2G) (AG) (B2U) (B1U) (B3G) (AG) (AG) (B1U) (B3U)
                 (B2U) (B2G) (B1U) (B2U) (AG) (B1U) (B3G) (B1G)
                 (B1U) (B3G) (B3U) (AU) (AG) (AG) (B2U) (B3G) (B1U)
                 (B2G) (B1U) (AG) (B3U) (B1U) (B2U) (B2G) (B3G)
                 (B1U) (B2U) (B3U) (B1G) (AG) (B2G) (AG) (AU) (AG)
                 (B3G) (B2U) (B1U) (B2U) (B3U) (AG) (B1U) (B3G)
                 (B1G) (AG) (B1U) (B3U) (B3G) (AU) (B2U) (B2G)
                 (B1G) (AG) (B3G) (B1U) (B3U) (B2G) (B2U) (AU)
                 (B1U) (B3G) (B2U) (AG) (B2G) (AG) (B1U) (B3G)
                 (B1U) (AG) (B1U)
 The electronic state is 1-AG.
 Alpha  occ. eigenvalues --  -10.28074 -10.27975  -0.86696  -0.66467  -0.57394
 Alpha  occ. eigenvalues --   -0.49166  -0.44534  -0.36025
 Alpha virt. eigenvalues --    0.07533   0.14040   0.16699   0.17719   0.22909
 Alpha virt. eigenvalues --    0.26567   0.28988   0.29038   0.29696   0.37297
 Alpha virt. eigenvalues --    0.39639   0.42343   0.50338   0.52533   0.53812
 Alpha virt. eigenvalues --    0.57133   0.61496   0.64905   0.74604   0.81235
 Alpha virt. eigenvalues --    0.85265   0.89890   0.97824   0.99706   1.12598
 Alpha virt. eigenvalues --    1.14475   1.20060   1.32558   1.40884   1.51315
 Alpha virt. eigenvalues --    1.62207   1.62296   1.66849   1.71941   1.82090
 Alpha virt. eigenvalues --    1.82925   1.84894   1.85612   1.88115   1.89956
 Alpha virt. eigenvalues --    2.09726   2.33891   2.38428   2.38502   2.42591
 Alpha virt. eigenvalues --    2.47264   2.54807   2.60867   2.67313   2.67510
 Alpha virt. eigenvalues --    2.71102   2.82333   2.93534   3.03714   3.06664
 Alpha virt. eigenvalues --    3.09541   3.11546   3.16781   3.16886   3.21893
 Alpha virt. eigenvalues --    3.26999   3.37958   3.46582   3.51267   3.51378
 Alpha virt. eigenvalues --    3.66156   3.70346   3.81596   4.07271   4.14025
 Alpha virt. eigenvalues --    4.19642   4.45798   4.53546   4.66057   4.79843
 Alpha virt. eigenvalues --    4.99116  22.01843  22.68890
          Condensed to atoms (all electrons):
               1          2          3          4          5          6
     1  C    4.906703   0.602165   0.413724   0.413724  -0.041354  -0.041354
     2  C    0.602165   4.906703  -0.041354  -0.041354   0.413724   0.413724
     3  H    0.413724  -0.041354   0.524757  -0.021703  -0.007394   0.005167
     4  H    0.413724  -0.041354  -0.021703   0.524757   0.005167  -0.007394
     5  H   -0.041354   0.413724  -0.007394   0.005167   0.524757  -0.021703
     6  H   -0.041354   0.413724   0.005167  -0.007394  -0.021703   0.524757
 Mulliken charges:
               1
     1  C   -0.253608
     2  C   -0.253608
     3  H    0.126804
     4  H    0.126804
     5  H    0.126804
     6  H    0.126804
 Sum of Mulliken charges =  -0.00000
 Mulliken charges with hydrogens summed into heavy atoms:
               1
     1  C   -0.000000
     2  C   -0.000000
 Electronic spatial extent (au):  <R**2>=             81.0998
 Charge=             -0.0000 electrons
 Dipole moment (field-independent basis, Debye):
    X=             -0.0000    Y=             -0.0000    Z=              0.0000  Tot=              0.0000
 Quadrupole moment (field-independent basis, Debye-Ang):
   XX=            -15.6260   YY=            -11.7852   ZZ=            -12.8001
   XY=              0.0000   XZ=              0.0000   YZ=              0.0000
 Traceless Quadrupole moment (field-independent basis, Debye-Ang):
   XX=             -2.2222   YY=              1.6185   ZZ=              0.6037
   XY=              0.0000   XZ=              0.0000   YZ=              0.0000
 Octapole moment (field-independent basis, Debye-Ang**2):
  XXX=             -0.0000  YYY=             -0.0000  ZZZ=             -0.0000  XYY=             -0.0000
  XXY=             -0.0000  XXZ=              0.0000  XZZ=             -0.0000  YZZ=              0.0000
  YYZ=             -0.0000  XYZ=             -0.0000
 Hexadecapole moment (field-independent basis, Debye-Ang**3):
 XXXX=            -19.1506 YYYY=            -26.6624 ZZZZ=            -67.7869 XXXY=             -0.0000
 XXXZ=              0.0000 YYYX=             -0.0000 YYYZ=              0.0000 ZZZX=              0.0000
 ZZZY=              0.0000 XXYY=             -8.5069 XXZZ=            -15.0045 YYZZ=            -12.9147
 XXYZ=              0.0000 YYXZ=              0.0000 ZZXY=              0.0000
 N-N= 3.365640281797D+01 E-N=-2.491129321720D+02  KE= 7.817755952047D+01
 Symmetry AG   KE= 3.759819071478D+01
 Symmetry B1G  KE= 2.155026088007D-33
 Symmetry B2G  KE= 5.750164637558D-20
 Symmetry B3G  KE= 2.139539413955D+00
 Symmetry AU   KE= 5.316436879304D-33
 Symmetry B1U  KE= 3.450003878044D+01
 Symmetry B2U  KE= 1.881761179524D+00
 Symmetry B3U  KE= 2.058029431780D+00
 ******************************Gaussian NBO Version 3.1******************************
             N A T U R A L   A T O M I C   O R B I T A L   A N D
          N A T U R A L   B O N D   O R B I T A L   A N A L Y S I S
 ******************************Gaussian NBO Version 3.1******************************

       /RESON  / : Allow strongly delocalized NBO set
       /DMNAO  / : Print the NAO density matrix
       /BNDIDX / : Print bond indices based on the NAO density matrix
       /MULORB / : Print Mulliken populations by orbital and atom

 Analyzing the SCF density

 Job title: Title Card Required                                             

 Storage needed:     22652 in NPA,     29909 in NBO (2147483420 available)


 Input atomic orbitals, gross Mulliken populations:

  AO  Atom No lang  Mulliken Population    Atom No      Total
 -------------------------------------------------------------------------------
   1    C  1  S        0.8550726
   2    C  1  S        1.1169474
   3    C  1  S        0.5324227
   4    C  1  S        0.6139666
   5    C  1  S        0.1310101
   6    C  1  px       0.3385703
   7    C  1  py       0.4633985
   8    C  1  pz       0.5123519
   9    C  1  px       0.4155223
  10    C  1  py       0.4091544
  11    C  1  pz       0.3769029
  12    C  1  px       0.2227296
  13    C  1  py       0.1425839
  14    C  1  pz       0.0723707
  15    C  1  dz2      0.0051427
  16    C  1  dxz      0.0024250
  17    C  1  dyz      0.0062188
  18    C  1  dx2y2    0.0022149
  19    C  1  dxy      0.0000000
  20    C  1  dz2     -0.0014521
  21    C  1  dxz      0.0093847
  22    C  1  dyz      0.0205620
  23    C  1  dx2y2    0.0014908
  24    C  1  dxy      0.0000000
  25    C  1  f(0)     0.0004601
  26    C  1  f(C1)    0.0015610
  27    C  1  f(S1)    0.0012916
  28    C  1  f(C2)    0.0006941
  29    C  1  f(S2)    0.0000000
  30    C  1  f(C3)    0.0000899
  31    C  1  f(S3)    0.0005203
                                             C  1      6.2536076
  32    C  2  S        0.8550726
  33    C  2  S        1.1169474
  34    C  2  S        0.5324227
  35    C  2  S        0.6139666
  36    C  2  S        0.1310101
  37    C  2  px       0.3385703
  38    C  2  py       0.4633985
  39    C  2  pz       0.5123519
  40    C  2  px       0.4155223
  41    C  2  py       0.4091544
  42    C  2  pz       0.3769029
  43    C  2  px       0.2227296
  44    C  2  py       0.1425839
  45    C  2  pz       0.0723707
  46    C  2  dz2      0.0051427
  47    C  2  dxz      0.0024250
  48    C  2  dyz      0.0062188
  49    C  2  dx2y2    0.0022149
  50    C  2  dxy      0.0000000
  51    C  2  dz2     -0.0014521
  52    C  2  dxz      0.0093847
  53    C  2  dyz      0.0205620
  54    C  2  dx2y2    0.0014908
  55    C  2  dxy      0.0000000
  56    C  2  f(0)     0.0004601
  57    C  2  f(C1)    0.0015610
  58    C  2  f(S1)    0.0012916
  59    C  2  f(C2)    0.0006941
  60    C  2  f(S2)   -0.0000000
  61    C  2  f(C3)    0.0000899
  62    C  2  f(S3)    0.0005203
                                             C  2      6.2536076
  63    H  3  S        0.2727468
  64    H  3  S        0.4924503
  65    H  3  S        0.0861341
  66    H  3  px       0.0048586
  67    H  3  py       0.0114871
  68    H  3  pz       0.0055192
                                             H  3      0.8731962
  69    H  4  S        0.2727468
  70    H  4  S        0.4924503
  71    H  4  S        0.0861341
  72    H  4  px       0.0048586
  73    H  4  py       0.0114871
  74    H  4  pz       0.0055192
                                             H  4      0.8731962
  75    H  5  S        0.2727468
  76    H  5  S        0.4924503
  77    H  5  S        0.0861341
  78    H  5  px       0.0048586
  79    H  5  py       0.0114871
  80    H  5  pz       0.0055192
                                             H  5      0.8731962
  81    H  6  S        0.2727468
  82    H  6  S        0.4924503
  83    H  6  S        0.0861341
  84    H  6  px       0.0048586
  85    H  6  py       0.0114871
  86    H  6  pz       0.0055192
                                             H  6      0.8731962

 Total number of electrons:   16.000000


 Mayer-Mulliken atom-atom bond order matrix:                                   

     Atom    1       2       3       4       5       6
     ---- ------  ------  ------  ------  ------  ------
   1.  C  0.0000  1.9640  0.9656  0.9656  0.0008  0.0008
   2.  C  1.9640  0.0000  0.0008  0.0008  0.9656  0.9656
   3.  H  0.9656  0.0008  0.0000  0.0017 -0.0004  0.0079
   4.  H  0.9656  0.0008  0.0017  0.0000  0.0079 -0.0004
   5.  H  0.0008  0.9656 -0.0004  0.0079  0.0000  0.0017
   6.  H  0.0008  0.9656  0.0079 -0.0004  0.0017  0.0000


 Mayer-Mulliken valencies by atom:                                             

     Atom    1
     ---- ------
   1.  C  3.8968
   2.  C  3.8968
   3.  H  0.9756
   4.  H  0.9756
   5.  H  0.9756
   6.  H  0.9756
 GSVD:  LWork=        1996 too small for GESVD, short by        8354 words or        8354 for optimal perf.


 NATURAL POPULATIONS:  Natural atomic orbital occupancies 
                                                          
   NAO  Atom  No  lang   Type(AO)    Occupancy      Energy
 ----------------------------------------------------------
     1    C    1  S      Cor( 1S)     1.99925     -10.12858
     2    C    1  S      Val( 2S)     1.07175      -0.27535
     3    C    1  S      Ryd( 3S)     0.00329       0.77389
     4    C    1  S      Ryd( 4S)     0.00014       1.77359
     5    C    1  S      Ryd( 5S)     0.00000      21.19235
     6    C    1  px     Val( 2p)     0.99741      -0.11900
     7    C    1  px     Ryd( 3p)     0.00140       0.63802
     8    C    1  px     Ryd( 4p)     0.00004       1.34094
     9    C    1  py     Val( 2p)     1.18201      -0.05892
    10    C    1  py     Ryd( 3p)     0.00277       1.06836
    11    C    1  py     Ryd( 4p)     0.00000       1.80295
    12    C    1  pz     Val( 2p)     1.11996      -0.09437
    13    C    1  pz     Ryd( 3p)     0.00358       0.73478
    14    C    1  pz     Ryd( 4p)     0.00031       2.18293
    15    C    1  dxy    Ryd( 3d)     0.00000       1.36787
    16    C    1  dxy    Ryd( 4d)     0.00000       2.44146
    17    C    1  dxz    Ryd( 3d)     0.00055       1.71183
    18    C    1  dxz    Ryd( 4d)     0.00004       2.58105
    19    C    1  dyz    Ryd( 3d)     0.00098       1.99503
    20    C    1  dyz    Ryd( 4d)     0.00024       2.68786
    21    C    1  dx2y2  Ryd( 3d)     0.00147       1.84574
    22    C    1  dx2y2  Ryd( 4d)     0.00003       2.74848
    23    C    1  dz2    Ryd( 3d)     0.00295       2.04362
    24    C    1  dz2    Ryd( 4d)     0.00016       2.72964
    25    C    1  f(0)   Ryd( 4f)     0.00015       4.16439
    26    C    1  f(C1)  Ryd( 4f)     0.00009       3.55615
    27    C    1  f(S1)  Ryd( 4f)     0.00004       3.70688
    28    C    1  f(C2)  Ryd( 4f)     0.00019       3.81648
    29    C    1  f(S2)  Ryd( 4f)     0.00000       3.18969
    30    C    1  f(C3)  Ryd( 4f)     0.00014       3.05761
    31    C    1  f(S3)  Ryd( 4f)     0.00019       3.36511

    32    C    2  S      Cor( 1S)     1.99925     -10.12858
    33    C    2  S      Val( 2S)     1.07175      -0.27535
    34    C    2  S      Ryd( 3S)     0.00329       0.77389
    35    C    2  S      Ryd( 4S)     0.00014       1.77359
    36    C    2  S      Ryd( 5S)     0.00000      21.19235
    37    C    2  px     Val( 2p)     0.99741      -0.11900
    38    C    2  px     Ryd( 3p)     0.00140       0.63802
    39    C    2  px     Ryd( 4p)     0.00004       1.34094
    40    C    2  py     Val( 2p)     1.18201      -0.05892
    41    C    2  py     Ryd( 3p)     0.00277       1.06836
    42    C    2  py     Ryd( 4p)     0.00000       1.80295
    43    C    2  pz     Val( 2p)     1.11996      -0.09437
    44    C    2  pz     Ryd( 3p)     0.00358       0.73478
    45    C    2  pz     Ryd( 4p)     0.00031       2.18293
    46    C    2  dxy    Ryd( 3d)     0.00000       1.36787
    47    C    2  dxy    Ryd( 4d)     0.00000       2.44146
    48    C    2  dxz    Ryd( 3d)     0.00055       1.71183
    49    C    2  dxz    Ryd( 4d)     0.00004       2.58105
    50    C    2  dyz    Ryd( 3d)     0.00098       1.99503
    51    C    2  dyz    Ryd( 4d)     0.00024       2.68786
    52    C    2  dx2y2  Ryd( 3d)     0.00147       1.84574
    53    C    2  dx2y2  Ryd( 4d)     0.00003       2.74848
    54    C    2  dz2    Ryd( 3d)     0.00295       2.04362
    55    C    2  dz2    Ryd( 4d)     0.00016       2.72964
    56    C    2  f(0)   Ryd( 4f)     0.00015       4.16439
    57    C    2  f(C1)  Ryd( 4f)     0.00009       3.55615
    58    C    2  f(S1)  Ryd( 4f)     0.00004       3.70688
    59    C    2  f(C2)  Ryd( 4f)     0.00019       3.81648
    60    C    2  f(S2)  Ryd( 4f)     0.00000       3.18969
    61    C    2  f(C3)  Ryd( 4f)     0.00014       3.05761
    62    C    2  f(S3)  Ryd( 4f)     0.00019       3.36511

    63    H    3  S      Val( 1S)     0.80384       0.04470
    64    H    3  S      Ryd( 2S)     0.00082       1.05009
    65    H    3  S      Ryd( 3S)     0.00017       1.46246
    66    H    3  px     Ryd( 2p)     0.00017       2.16817
    67    H    3  py     Ryd( 2p)     0.00033       2.93960
    68    H    3  pz     Ryd( 2p)     0.00012       2.70689

    69    H    4  S      Val( 1S)     0.80384       0.04470
    70    H    4  S      Ryd( 2S)     0.00082       1.05009
    71    H    4  S      Ryd( 3S)     0.00017       1.46246
    72    H    4  px     Ryd( 2p)     0.00017       2.16817
    73    H    4  py     Ryd( 2p)     0.00033       2.93960
    74    H    4  pz     Ryd( 2p)     0.00012       2.70689

    75    H    5  S      Val( 1S)     0.80384       0.04470
    76    H    5  S      Ryd( 2S)     0.00082       1.05009
    77    H    5  S      Ryd( 3S)     0.00017       1.46246
    78    H    5  px     Ryd( 2p)     0.00017       2.16817
    79    H    5  py     Ryd( 2p)     0.00033       2.93960
    80    H    5  pz     Ryd( 2p)     0.00012       2.70689

    81    H    6  S      Val( 1S)     0.80384       0.04470
    82    H    6  S      Ryd( 2S)     0.00082       1.05009
    83    H    6  S      Ryd( 3S)     0.00017       1.46246
    84    H    6  px     Ryd( 2p)     0.00017       2.16817
    85    H    6  py     Ryd( 2p)     0.00033       2.93960
    86    H    6  pz     Ryd( 2p)     0.00012       2.70689


 Summary of Natural Population Analysis:                  
                                                          
                                       Natural Population 
                Natural  -----------------------------------------------
    Atom  No    Charge         Core      Valence    Rydberg      Total
 -----------------------------------------------------------------------
      C    1   -0.38912      1.99925     4.37112    0.01875     6.38912
      C    2   -0.38912      1.99925     4.37112    0.01875     6.38912
      H    3    0.19456      0.00000     0.80384    0.00161     0.80544
      H    4    0.19456      0.00000     0.80384    0.00161     0.80544
      H    5    0.19456      0.00000     0.80384    0.00161     0.80544
      H    6    0.19456      0.00000     0.80384    0.00161     0.80544
 =======================================================================
   * Total *    0.00000      3.99850    11.95758    0.04392    16.00000

                                 Natural Population      
 --------------------------------------------------------
   Core                       3.99850 ( 99.9625% of   4)
   Valence                   11.95758 ( 99.6465% of  12)
   Natural Minimal Basis     15.95608 ( 99.7255% of  16)
   Natural Rydberg Basis      0.04392 (  0.2745% of  16)
 --------------------------------------------------------

    Atom  No          Natural Electron Configuration
 ----------------------------------------------------------------------------
      C    1      [core]2S( 1.07)2p( 3.30)3p( 0.01)3d( 0.01)
      C    2      [core]2S( 1.07)2p( 3.30)3p( 0.01)3d( 0.01)
      H    3            1S( 0.80)
      H    4            1S( 0.80)
      H    5            1S( 0.80)
      H    6            1S( 0.80)


 Wiberg bond index matrix in the NAO basis:                                    

     Atom    1       2       3       4       5       6
     ---- ------  ------  ------  ------  ------  ------
   1.  C  0.0000  2.0444  0.9396  0.9396  0.0052  0.0052
   2.  C  2.0444  0.0000  0.0052  0.0052  0.9396  0.9396
   3.  H  0.9396  0.0052  0.0000  0.0003  0.0035  0.0156
   4.  H  0.9396  0.0052  0.0003  0.0000  0.0156  0.0035
   5.  H  0.0052  0.9396  0.0035  0.0156  0.0000  0.0003
   6.  H  0.0052  0.9396  0.0156  0.0035  0.0003  0.0000


 Wiberg bond index, Totals by atom:                                            

     Atom    1
     ---- ------
   1.  C  3.9341
   2.  C  3.9341
   3.  H  0.9642
   4.  H  0.9642
   5.  H  0.9642
   6.  H  0.9642


 Atom-atom overlap-weighted NAO bond order:                                    

     Atom    1       2       3       4       5       6
     ---- ------  ------  ------  ------  ------  ------
   1.  C  0.0000  1.4535  0.8047  0.8047  0.0186  0.0186
   2.  C  1.4535  0.0000  0.0186  0.0186  0.8047  0.8047
   3.  H  0.8047  0.0186  0.0000 -0.0048 -0.0036 -0.0022
   4.  H  0.8047  0.0186 -0.0048  0.0000 -0.0022 -0.0036
   5.  H  0.0186  0.8047 -0.0036 -0.0022  0.0000 -0.0048
   6.  H  0.0186  0.8047 -0.0022 -0.0036 -0.0048  0.0000


 Atom-atom overlap-weighted NAO bond order, Totals by atom:                    

     Atom    1
     ---- ------
   1.  C  3.1001
   2.  C  3.1001
   3.  H  0.8127
   4.  H  0.8127
   5.  H  0.8127
   6.  H  0.8127


 MO bond order:                                                                

     Atom    1       2       3       4       5       6
     ---- ------  ------  ------  ------  ------  ------
   1.  C  0.0000  1.0955  1.5803  0.1811 -0.0278  0.0701
   2.  C  1.0955  0.0000  0.0789  0.1400  0.8063 -0.5774
   3.  H  1.5803  0.0789  0.0000 -0.0298 -0.0458  0.0861
   4.  H  0.1811  0.1400 -0.0298  0.0000  0.0861 -0.0555
   5.  H -0.0278  0.8063 -0.0458  0.0861  0.0000 -0.0448
   6.  H  0.0701 -0.5774  0.0861 -0.0555 -0.0448  0.0000


 MO atomic valencies:                                                          

     Atom    1
     ---- ------
   1.  C  2.8991
   2.  C  1.5433
   3.  H  1.6697
   4.  H  0.3219
   5.  H  0.7741
   6.  H -0.5214


 NAO density matrix:                                                           

          NAO        1       2       3       4       5       6       7       8
      ---------- ------- ------- ------- ------- ------- ------- ------- -------
   1.  C 1 (S)    1.9993 -0.0000 -0.0000  0.0000  0.0000  0.0000  0.0000 -0.0000
   2.  C 1 (S)   -0.0000  1.0717  0.0000 -0.0000 -0.0000  0.0000  0.0000 -0.0000
   3.  C 1 (S)   -0.0000  0.0000  0.0033 -0.0000 -0.0000  0.0000  0.0000  0.0000
   4.  C 1 (S)    0.0000 -0.0000 -0.0000  0.0001 -0.0000  0.0000  0.0000  0.0000
   5.  C 1 (S)    0.0000 -0.0000 -0.0000 -0.0000  0.0000 -0.0000 -0.0000 -0.0000
   6.  C 1 (px)   0.0000  0.0000  0.0000  0.0000 -0.0000  0.9974  0.0374  0.0066
   7.  C 1 (px)   0.0000  0.0000  0.0000  0.0000 -0.0000  0.0374  0.0014  0.0002
   8.  C 1 (px)  -0.0000 -0.0000  0.0000  0.0000 -0.0000  0.0066  0.0002  0.0000
   9.  C 1 (py)  -0.0000 -0.0000 -0.0000 -0.0000  0.0000 -0.0000 -0.0000  0.0000
  10.  C 1 (py)  -0.0000 -0.0000  0.0000  0.0000 -0.0000  0.0000  0.0000  0.0000
  11.  C 1 (py)  -0.0000 -0.0000 -0.0000 -0.0000  0.0000  0.0000  0.0000  0.0000
  12.  C 1 (pz)   0.0107  0.1096  0.0467 -0.0066 -0.0001  0.0000  0.0000 -0.0000
  13.  C 1 (pz)  -0.0021  0.0137 -0.0033  0.0001 -0.0000  0.0000  0.0000  0.0000
  14.  C 1 (pz)   0.0007 -0.0049  0.0003  0.0002  0.0000  0.0000  0.0000  0.0000
  15.  C 1 (d1)   0.0000 -0.0000  0.0000  0.0000 -0.0000  0.0000  0.0000  0.0000
  16.  C 1 (d1)   0.0000 -0.0000 -0.0000 -0.0000 -0.0000 -0.0000 -0.0000  0.0000
  17.  C 1 (d2)  -0.0000  0.0000 -0.0000 -0.0000  0.0000 -0.0233 -0.0009 -0.0002
  18.  C 1 (d2)   0.0000  0.0000 -0.0000 -0.0000  0.0000 -0.0059 -0.0002 -0.0000
  19.  C 1 (d3)   0.0000  0.0000  0.0000  0.0000 -0.0000  0.0000  0.0000  0.0000
  20.  C 1 (d3)   0.0000 -0.0000 -0.0000 -0.0000  0.0000 -0.0000 -0.0000 -0.0000
  21.  C 1 (d4)   0.0056 -0.0351 -0.0006  0.0001  0.0000  0.0000  0.0000  0.0000
  22.  C 1 (d4)  -0.0015  0.0020 -0.0002 -0.0000 -0.0000 -0.0000 -0.0000 -0.0000
  23.  C 1 (d5)  -0.0017  0.0056 -0.0022  0.0004  0.0000  0.0000  0.0000  0.0000
  24.  C 1 (d5)  -0.0002  0.0064 -0.0002 -0.0001 -0.0000 -0.0000 -0.0000 -0.0000
  25.  C 1 (f1)   0.0008 -0.0092  0.0002 -0.0001 -0.0000 -0.0000 -0.0000 -0.0000
  26.  C 1 (f2)   0.0000  0.0000  0.0000  0.0000 -0.0000  0.0096  0.0004  0.0001
  27.  C 1 (f3)  -0.0000 -0.0000  0.0000  0.0000 -0.0000  0.0000  0.0000  0.0000
  28.  C 1 (f4)   0.0008 -0.0105 -0.0005  0.0000  0.0000  0.0000  0.0000  0.0000
  29.  C 1 (f5)   0.0000 -0.0000  0.0000  0.0000  0.0000 -0.0000  0.0000 -0.0000
  30.  C 1 (f6)  -0.0000 -0.0000 -0.0000 -0.0000  0.0000 -0.0118 -0.0004 -0.0001
  31.  C 1 (f7)  -0.0000 -0.0000 -0.0000 -0.0000  0.0000 -0.0000 -0.0000 -0.0000
  32.  C 2 (S)    0.0001  0.0038  0.0087 -0.0074  0.0003  0.0000  0.0000 -0.0000
  33.  C 2 (S)    0.0038  0.3596  0.0060  0.0105  0.0001 -0.0000  0.0000 -0.0000
  34.  C 2 (S)    0.0087  0.0060  0.0032 -0.0001 -0.0000 -0.0000 -0.0000 -0.0000
  35.  C 2 (S)   -0.0074  0.0105 -0.0001 -0.0000 -0.0000 -0.0000 -0.0000 -0.0000
  36.  C 2 (S)    0.0003  0.0001 -0.0000 -0.0000 -0.0000  0.0000  0.0000  0.0000
  37.  C 2 (px)   0.0000  0.0000  0.0000  0.0000 -0.0000  0.9974  0.0374  0.0066
  38.  C 2 (px)  -0.0000 -0.0000  0.0000  0.0000 -0.0000  0.0374  0.0014  0.0002
  39.  C 2 (px)   0.0000 -0.0000  0.0000  0.0000 -0.0000  0.0066  0.0002  0.0000
  40.  C 2 (py)  -0.0000 -0.0000 -0.0000 -0.0000  0.0000 -0.0000  0.0000 -0.0000
  41.  C 2 (py)   0.0000 -0.0000 -0.0000  0.0000  0.0000 -0.0000 -0.0000 -0.0000
  42.  C 2 (py)  -0.0000  0.0000 -0.0000  0.0000  0.0000 -0.0000 -0.0000 -0.0000
  43.  C 2 (pz)   0.0107  0.5161 -0.0521 -0.0025 -0.0000  0.0000 -0.0000  0.0000
  44.  C 2 (pz)   0.0220 -0.0052  0.0031 -0.0002 -0.0000  0.0000  0.0000  0.0000
  45.  C 2 (pz)  -0.0049 -0.0142 -0.0001  0.0001  0.0000  0.0000  0.0000  0.0000
  46.  C 2 (d1)   0.0000 -0.0000  0.0000  0.0000  0.0000 -0.0000 -0.0000  0.0000
  47.  C 2 (d1)  -0.0000  0.0000  0.0000 -0.0000 -0.0000  0.0000  0.0000  0.0000
  48.  C 2 (d2)  -0.0000 -0.0000  0.0000  0.0000 -0.0000  0.0233  0.0009  0.0002
  49.  C 2 (d2)   0.0000  0.0000  0.0000  0.0000 -0.0000  0.0059  0.0002  0.0000
  50.  C 2 (d3)  -0.0000  0.0000 -0.0000  0.0000  0.0000 -0.0000 -0.0000  0.0000
  51.  C 2 (d3)  -0.0000 -0.0000  0.0000  0.0000 -0.0000  0.0000  0.0000  0.0000
  52.  C 2 (d4)  -0.0003 -0.0001 -0.0009 -0.0004 -0.0000 -0.0000 -0.0000  0.0000
  53.  C 2 (d4)   0.0008 -0.0024 -0.0002  0.0000  0.0000  0.0000  0.0000  0.0000
  54.  C 2 (d5)  -0.0079  0.0353 -0.0024 -0.0000  0.0000 -0.0000 -0.0000 -0.0000
  55.  C 2 (d5)   0.0014 -0.0083 -0.0001  0.0001  0.0000  0.0000  0.0000  0.0000
  56.  C 2 (f1)  -0.0028  0.0104 -0.0002  0.0001  0.0000 -0.0000 -0.0000 -0.0000
  57.  C 2 (f2)  -0.0000 -0.0000  0.0000  0.0000 -0.0000  0.0096  0.0004  0.0001
  58.  C 2 (f3)   0.0000  0.0000 -0.0000 -0.0000  0.0000 -0.0000 -0.0000 -0.0000
  59.  C 2 (f4)   0.0001  0.0006  0.0006  0.0001  0.0000  0.0000  0.0000  0.0000
  60.  C 2 (f5)   0.0000 -0.0000 -0.0000 -0.0000  0.0000 -0.0000 -0.0000  0.0000
  61.  C 2 (f6)  -0.0000 -0.0000 -0.0000 -0.0000  0.0000 -0.0118 -0.0004 -0.0001
  62.  C 2 (f7)  -0.0000 -0.0000 -0.0000 -0.0000  0.0000  0.0000  0.0000  0.0000
  63.  H 3 (S)   -0.0070  0.5391  0.0171 -0.0019 -0.0000 -0.0000 -0.0000  0.0000
  64.  H 3 (S)   -0.0103  0.0025 -0.0011 -0.0001 -0.0000 -0.0000 -0.0000 -0.0000
  65.  H 3 (S)   -0.0083 -0.0065  0.0001  0.0001  0.0000  0.0000  0.0000  0.0000
  66.  H 3 (px)  -0.0000 -0.0000  0.0000  0.0000 -0.0000  0.0129  0.0005  0.0001
  67.  H 3 (py)   0.0032 -0.0115 -0.0005  0.0001  0.0000  0.0000  0.0000  0.0000
  68.  H 3 (pz)   0.0016 -0.0050  0.0002 -0.0000 -0.0000  0.0000  0.0000  0.0000
  69.  H 4 (S)   -0.0070  0.5391  0.0171 -0.0019 -0.0000  0.0000  0.0000 -0.0000
  70.  H 4 (S)   -0.0103  0.0025 -0.0011 -0.0001 -0.0000 -0.0000 -0.0000 -0.0000
  71.  H 4 (S)   -0.0083 -0.0065  0.0001  0.0001  0.0000  0.0000  0.0000  0.0000
  72.  H 4 (px)  -0.0000  0.0000  0.0000  0.0000 -0.0000  0.0129  0.0005  0.0001
  73.  H 4 (py)  -0.0032  0.0115  0.0005 -0.0001 -0.0000  0.0000  0.0000  0.0000
  74.  H 4 (pz)   0.0016 -0.0050  0.0002 -0.0000 -0.0000 -0.0000 -0.0000 -0.0000
  75.  H 5 (S)    0.0032  0.0284  0.0214  0.0057  0.0000  0.0000  0.0000 -0.0000
  76.  H 5 (S)    0.0007 -0.0083 -0.0010  0.0001 -0.0000  0.0000  0.0000  0.0000
  77.  H 5 (S)   -0.0013  0.0047 -0.0000 -0.0001 -0.0000 -0.0000 -0.0000 -0.0000
  78.  H 5 (px)  -0.0000 -0.0000  0.0000  0.0000 -0.0000  0.0129  0.0005  0.0001
  79.  H 5 (py)  -0.0001  0.0004 -0.0006 -0.0001 -0.0000 -0.0000 -0.0000 -0.0000
  80.  H 5 (pz)  -0.0011  0.0038 -0.0002  0.0000  0.0000  0.0000  0.0000  0.0000
  81.  H 6 (S)    0.0032  0.0284  0.0214  0.0057  0.0000 -0.0000  0.0000  0.0000
  82.  H 6 (S)    0.0007 -0.0083 -0.0010  0.0001 -0.0000  0.0000  0.0000  0.0000
  83.  H 6 (S)   -0.0013  0.0047 -0.0000 -0.0001 -0.0000 -0.0000 -0.0000 -0.0000
  84.  H 6 (px)   0.0000 -0.0000  0.0000  0.0000 -0.0000  0.0129  0.0005  0.0001
  85.  H 6 (py)   0.0001 -0.0004  0.0006  0.0001  0.0000 -0.0000 -0.0000 -0.0000
  86.  H 6 (pz)  -0.0011  0.0038 -0.0002  0.0000  0.0000 -0.0000 -0.0000 -0.0000

          NAO        9      10      11      12      13      14      15      16
      ---------- ------- ------- ------- ------- ------- ------- ------- -------
   1.  C 1 (S)   -0.0000 -0.0000 -0.0000  0.0107 -0.0021  0.0007  0.0000  0.0000
   2.  C 1 (S)   -0.0000 -0.0000 -0.0000  0.1096  0.0137 -0.0049 -0.0000 -0.0000
   3.  C 1 (S)   -0.0000  0.0000 -0.0000  0.0467 -0.0033  0.0003  0.0000 -0.0000
   4.  C 1 (S)   -0.0000  0.0000 -0.0000 -0.0066  0.0001  0.0002  0.0000 -0.0000
   5.  C 1 (S)    0.0000 -0.0000  0.0000 -0.0001 -0.0000  0.0000 -0.0000 -0.0000
   6.  C 1 (px)  -0.0000  0.0000  0.0000  0.0000  0.0000  0.0000  0.0000 -0.0000
   7.  C 1 (px)  -0.0000  0.0000  0.0000  0.0000  0.0000  0.0000  0.0000 -0.0000
   8.  C 1 (px)   0.0000  0.0000  0.0000 -0.0000  0.0000  0.0000  0.0000  0.0000
   9.  C 1 (py)   1.1820  0.0113  0.0004 -0.0000 -0.0000 -0.0000 -0.0000  0.0000
  10.  C 1 (py)   0.0113  0.0028  0.0000 -0.0000 -0.0000  0.0000  0.0000  0.0000
  11.  C 1 (py)   0.0004  0.0000  0.0000 -0.0000 -0.0000  0.0000  0.0000  0.0000
  12.  C 1 (pz)  -0.0000 -0.0000 -0.0000  1.1200 -0.0487 -0.0070  0.0000 -0.0000
  13.  C 1 (pz)  -0.0000 -0.0000 -0.0000 -0.0487  0.0036 -0.0003 -0.0000  0.0000
  14.  C 1 (pz)  -0.0000  0.0000  0.0000 -0.0070 -0.0003  0.0003  0.0000 -0.0000
  15.  C 1 (d1)  -0.0000  0.0000  0.0000  0.0000 -0.0000  0.0000  0.0000 -0.0000
  16.  C 1 (d1)   0.0000  0.0000  0.0000 -0.0000  0.0000 -0.0000 -0.0000  0.0000
  17.  C 1 (d2)   0.0000 -0.0000 -0.0000  0.0000 -0.0000 -0.0000 -0.0000  0.0000
  18.  C 1 (d2)  -0.0000 -0.0000 -0.0000 -0.0000 -0.0000 -0.0000 -0.0000  0.0000
  19.  C 1 (d3)   0.0339  0.0005  0.0000  0.0000  0.0000  0.0000 -0.0000  0.0000
  20.  C 1 (d3)   0.0034  0.0008  0.0000 -0.0000 -0.0000 -0.0000  0.0000  0.0000
  21.  C 1 (d4)   0.0000 -0.0000  0.0000 -0.0216  0.0003  0.0003 -0.0000  0.0000
  22.  C 1 (d4)  -0.0000  0.0000  0.0000 -0.0016  0.0002 -0.0001 -0.0000  0.0000
  23.  C 1 (d5)   0.0000  0.0000  0.0000 -0.0555  0.0025  0.0004 -0.0000  0.0000
  24.  C 1 (d5)   0.0000 -0.0000 -0.0000  0.0045  0.0002 -0.0002 -0.0000  0.0000
  25.  C 1 (f1)   0.0000 -0.0000 -0.0000  0.0064 -0.0003 -0.0001  0.0000  0.0000
  26.  C 1 (f2)  -0.0000 -0.0000  0.0000 -0.0000  0.0000  0.0000  0.0000 -0.0000
  27.  C 1 (f3)   0.0056  0.0002  0.0000  0.0000  0.0000 -0.0000 -0.0000  0.0000
  28.  C 1 (f4)   0.0000 -0.0000 -0.0000 -0.0105  0.0004  0.0001 -0.0000  0.0000
  29.  C 1 (f5)   0.0000  0.0000  0.0000  0.0000 -0.0000  0.0000 -0.0000  0.0000
  30.  C 1 (f6)   0.0000 -0.0000 -0.0000 -0.0000 -0.0000 -0.0000 -0.0000  0.0000
  31.  C 1 (f7)  -0.0150 -0.0001 -0.0000 -0.0000 -0.0000 -0.0000  0.0000 -0.0000
  32.  C 2 (S)   -0.0000 -0.0000 -0.0000 -0.0107 -0.0220  0.0049 -0.0000  0.0000
  33.  C 2 (S)    0.0000  0.0000  0.0000 -0.5161  0.0052  0.0142  0.0000 -0.0000
  34.  C 2 (S)    0.0000 -0.0000  0.0000  0.0521 -0.0031  0.0001  0.0000 -0.0000
  35.  C 2 (S)    0.0000  0.0000  0.0000  0.0025  0.0002 -0.0001 -0.0000 -0.0000
  36.  C 2 (S)   -0.0000  0.0000  0.0000  0.0000  0.0000 -0.0000 -0.0000 -0.0000
  37.  C 2 (px)   0.0000  0.0000  0.0000  0.0000  0.0000  0.0000  0.0000 -0.0000
  38.  C 2 (px)   0.0000  0.0000  0.0000  0.0000  0.0000  0.0000  0.0000 -0.0000
  39.  C 2 (px)  -0.0000  0.0000  0.0000 -0.0000  0.0000  0.0000  0.0000 -0.0000
  40.  C 2 (py)   0.1803 -0.0537 -0.0006 -0.0000 -0.0000 -0.0000 -0.0000 -0.0000
  41.  C 2 (py)  -0.0537 -0.0014 -0.0000 -0.0000 -0.0000  0.0000  0.0000 -0.0000
  42.  C 2 (py)  -0.0006 -0.0000 -0.0000 -0.0000 -0.0000 -0.0000  0.0000 -0.0000
  43.  C 2 (pz)  -0.0000 -0.0000 -0.0000 -0.5698  0.0564 -0.0099 -0.0000  0.0000
  44.  C 2 (pz)  -0.0000  0.0000 -0.0000  0.0564 -0.0033  0.0000  0.0000 -0.0000
  45.  C 2 (pz)  -0.0000  0.0000  0.0000 -0.0099  0.0000  0.0002  0.0000  0.0000
  46.  C 2 (d1)   0.0000  0.0000  0.0000  0.0000 -0.0000  0.0000 -0.0000  0.0000
  47.  C 2 (d1)  -0.0000  0.0000  0.0000  0.0000 -0.0000 -0.0000  0.0000 -0.0000
  48.  C 2 (d2)   0.0000  0.0000  0.0000 -0.0000  0.0000  0.0000  0.0000 -0.0000
  49.  C 2 (d2)  -0.0000 -0.0000  0.0000  0.0000  0.0000  0.0000  0.0000 -0.0000
  50.  C 2 (d3)  -0.0012  0.0016  0.0000 -0.0000 -0.0000 -0.0000  0.0000  0.0000
  51.  C 2 (d3)   0.0157  0.0004  0.0000  0.0000  0.0000  0.0000 -0.0000  0.0000
  52.  C 2 (d4)  -0.0000 -0.0000  0.0000  0.0092  0.0006 -0.0006 -0.0000  0.0000
  53.  C 2 (d4)  -0.0000 -0.0000 -0.0000 -0.0055  0.0002  0.0000 -0.0000  0.0000
  54.  C 2 (d5)   0.0000  0.0000 -0.0000 -0.0295  0.0028 -0.0004 -0.0000 -0.0000
  55.  C 2 (d5)  -0.0000  0.0000  0.0000 -0.0083  0.0000  0.0002  0.0000  0.0000
  56.  C 2 (f1)   0.0000 -0.0000 -0.0000 -0.0053  0.0003  0.0000 -0.0000 -0.0000
  57.  C 2 (f2)   0.0000  0.0000  0.0000  0.0000  0.0000  0.0000  0.0000 -0.0000
  58.  C 2 (f3)  -0.0025 -0.0003 -0.0000 -0.0000 -0.0000  0.0000 -0.0000 -0.0000
  59.  C 2 (f4)  -0.0000  0.0000  0.0000  0.0018 -0.0005  0.0002  0.0000 -0.0000
  60.  C 2 (f5)   0.0000 -0.0000 -0.0000 -0.0000  0.0000 -0.0000 -0.0000  0.0000
  61.  C 2 (f6)  -0.0000 -0.0000 -0.0000 -0.0000 -0.0000 -0.0000 -0.0000  0.0000
  62.  C 2 (f7)  -0.0024  0.0007  0.0000  0.0000 -0.0000 -0.0000  0.0000  0.0000
  63.  H 3 (S)    0.6809  0.0126  0.0003  0.4269 -0.0111 -0.0040 -0.0000  0.0000
  64.  H 3 (S)    0.0087 -0.0008 -0.0000 -0.0104  0.0010 -0.0002 -0.0000 -0.0000
  65.  H 3 (S)    0.0072  0.0001  0.0000 -0.0041 -0.0001  0.0001 -0.0000  0.0000
  66.  H 3 (px)   0.0000  0.0000  0.0000 -0.0000  0.0000  0.0000  0.0000 -0.0000
  67.  H 3 (py)  -0.0091 -0.0003 -0.0000 -0.0121  0.0004  0.0001 -0.0000 -0.0000
  68.  H 3 (pz)  -0.0088  0.0001 -0.0000  0.0039 -0.0003  0.0000  0.0000 -0.0000
  69.  H 4 (S)   -0.6809 -0.0126 -0.0003  0.4269 -0.0111 -0.0040  0.0000 -0.0000
  70.  H 4 (S)   -0.0087  0.0008  0.0000 -0.0104  0.0010 -0.0002  0.0000  0.0000
  71.  H 4 (S)   -0.0072 -0.0001 -0.0000 -0.0041 -0.0001  0.0001  0.0000 -0.0000
  72.  H 4 (px)  -0.0000  0.0000  0.0000 -0.0000  0.0000  0.0000  0.0000 -0.0000
  73.  H 4 (py)  -0.0091 -0.0003 -0.0000  0.0121 -0.0004 -0.0001  0.0000 -0.0000
  74.  H 4 (pz)   0.0088 -0.0001  0.0000  0.0039 -0.0003  0.0000 -0.0000  0.0000
  75.  H 5 (S)   -0.0239 -0.0331 -0.0004 -0.0218 -0.0172  0.0097  0.0000 -0.0000
  76.  H 5 (S)    0.0194 -0.0001  0.0000 -0.0198  0.0010  0.0000 -0.0000  0.0000
  77.  H 5 (S)    0.0010 -0.0003 -0.0000  0.0058  0.0001 -0.0002 -0.0000 -0.0000
  78.  H 5 (px)  -0.0000  0.0000  0.0000 -0.0000  0.0000  0.0000  0.0000 -0.0000
  79.  H 5 (py)   0.0039  0.0005  0.0000 -0.0017  0.0005 -0.0002 -0.0000  0.0000
  80.  H 5 (pz)   0.0048 -0.0003 -0.0000 -0.0050  0.0003  0.0000 -0.0000  0.0000
  81.  H 6 (S)    0.0239  0.0331  0.0004 -0.0218 -0.0172  0.0097  0.0000  0.0000
  82.  H 6 (S)   -0.0194  0.0001 -0.0000 -0.0198  0.0010  0.0000  0.0000 -0.0000
  83.  H 6 (S)   -0.0010  0.0003  0.0000  0.0058  0.0001 -0.0002  0.0000  0.0000
  84.  H 6 (px)   0.0000  0.0000  0.0000 -0.0000  0.0000  0.0000  0.0000 -0.0000
  85.  H 6 (py)   0.0039  0.0005  0.0000  0.0017 -0.0005  0.0002  0.0000  0.0000
  86.  H 6 (pz)  -0.0048  0.0003  0.0000 -0.0050  0.0003  0.0000  0.0000 -0.0000

          NAO       17      18      19      20      21      22      23      24
      ---------- ------- ------- ------- ------- ------- ------- ------- -------
   1.  C 1 (S)   -0.0000  0.0000  0.0000  0.0000  0.0056 -0.0015 -0.0017 -0.0002
   2.  C 1 (S)    0.0000  0.0000  0.0000 -0.0000 -0.0351  0.0020  0.0056  0.0064
   3.  C 1 (S)   -0.0000 -0.0000  0.0000 -0.0000 -0.0006 -0.0002 -0.0022 -0.0002
   4.  C 1 (S)   -0.0000 -0.0000  0.0000 -0.0000  0.0001 -0.0000  0.0004 -0.0001
   5.  C 1 (S)    0.0000  0.0000 -0.0000  0.0000  0.0000 -0.0000  0.0000 -0.0000
   6.  C 1 (px)  -0.0233 -0.0059  0.0000 -0.0000  0.0000 -0.0000  0.0000 -0.0000
   7.  C 1 (px)  -0.0009 -0.0002  0.0000 -0.0000  0.0000 -0.0000  0.0000 -0.0000
   8.  C 1 (px)  -0.0002 -0.0000  0.0000 -0.0000  0.0000 -0.0000  0.0000 -0.0000
   9.  C 1 (py)   0.0000 -0.0000  0.0339  0.0034  0.0000 -0.0000  0.0000  0.0000
  10.  C 1 (py)  -0.0000 -0.0000  0.0005  0.0008 -0.0000  0.0000  0.0000 -0.0000
  11.  C 1 (py)  -0.0000 -0.0000  0.0000  0.0000  0.0000  0.0000  0.0000 -0.0000
  12.  C 1 (pz)   0.0000 -0.0000  0.0000 -0.0000 -0.0216 -0.0016 -0.0555  0.0045
  13.  C 1 (pz)  -0.0000 -0.0000  0.0000 -0.0000  0.0003  0.0002  0.0025  0.0002
  14.  C 1 (pz)  -0.0000 -0.0000  0.0000 -0.0000  0.0003 -0.0001  0.0004 -0.0002
  15.  C 1 (d1)  -0.0000 -0.0000 -0.0000  0.0000 -0.0000 -0.0000 -0.0000 -0.0000
  16.  C 1 (d1)   0.0000  0.0000  0.0000  0.0000  0.0000  0.0000  0.0000  0.0000
  17.  C 1 (d2)   0.0005  0.0001  0.0000  0.0000 -0.0000  0.0000 -0.0000  0.0000
  18.  C 1 (d2)   0.0001  0.0000 -0.0000 -0.0000  0.0000  0.0000 -0.0000  0.0000
  19.  C 1 (d3)   0.0000 -0.0000  0.0010  0.0002 -0.0000  0.0000  0.0000 -0.0000
  20.  C 1 (d3)   0.0000 -0.0000  0.0002  0.0002  0.0000 -0.0000 -0.0000  0.0000
  21.  C 1 (d4)  -0.0000  0.0000 -0.0000  0.0000  0.0015 -0.0001  0.0007 -0.0003
  22.  C 1 (d4)   0.0000  0.0000  0.0000 -0.0000 -0.0001  0.0000  0.0001  0.0001
  23.  C 1 (d5)  -0.0000 -0.0000  0.0000 -0.0000  0.0007  0.0001  0.0029 -0.0002
  24.  C 1 (d5)   0.0000  0.0000 -0.0000  0.0000 -0.0003  0.0001 -0.0002  0.0002
  25.  C 1 (f1)   0.0000  0.0000 -0.0000  0.0000  0.0002 -0.0000 -0.0005  0.0000
  26.  C 1 (f2)  -0.0002 -0.0001 -0.0000 -0.0000  0.0000 -0.0000  0.0000 -0.0000
  27.  C 1 (f3)  -0.0000 -0.0000  0.0002  0.0001 -0.0000  0.0000 -0.0000 -0.0000
  28.  C 1 (f4)  -0.0000 -0.0000 -0.0000 -0.0000  0.0005  0.0000  0.0004 -0.0001
  29.  C 1 (f5)   0.0000  0.0000  0.0000  0.0000 -0.0000 -0.0000 -0.0000 -0.0000
  30.  C 1 (f6)   0.0003  0.0001 -0.0000  0.0000 -0.0000  0.0000 -0.0000  0.0000
  31.  C 1 (f7)   0.0000  0.0000 -0.0004 -0.0000  0.0000 -0.0000 -0.0000  0.0000
  32.  C 2 (S)   -0.0000  0.0000  0.0000 -0.0000 -0.0003  0.0008 -0.0079  0.0014
  33.  C 2 (S)   -0.0000  0.0000 -0.0000  0.0000 -0.0001 -0.0024  0.0353 -0.0083
  34.  C 2 (S)    0.0000  0.0000 -0.0000  0.0000 -0.0009 -0.0002 -0.0024 -0.0001
  35.  C 2 (S)    0.0000  0.0000 -0.0000  0.0000 -0.0004  0.0000 -0.0000  0.0001
  36.  C 2 (S)   -0.0000 -0.0000  0.0000 -0.0000 -0.0000  0.0000  0.0000  0.0000
  37.  C 2 (px)  -0.0233 -0.0059  0.0000 -0.0000  0.0000 -0.0000  0.0000 -0.0000
  38.  C 2 (px)  -0.0009 -0.0002  0.0000 -0.0000  0.0000 -0.0000  0.0000 -0.0000
  39.  C 2 (px)  -0.0002 -0.0000 -0.0000 -0.0000  0.0000 -0.0000  0.0000 -0.0000
  40.  C 2 (py)  -0.0000  0.0000  0.0012 -0.0157  0.0000 -0.0000 -0.0000  0.0000
  41.  C 2 (py)   0.0000  0.0000 -0.0016 -0.0004  0.0000 -0.0000  0.0000 -0.0000
  42.  C 2 (py)   0.0000  0.0000 -0.0000 -0.0000  0.0000 -0.0000 -0.0000  0.0000
  43.  C 2 (pz)   0.0000 -0.0000  0.0000 -0.0000 -0.0092  0.0055  0.0295  0.0083
  44.  C 2 (pz)  -0.0000 -0.0000  0.0000 -0.0000 -0.0006 -0.0002 -0.0028 -0.0000
  45.  C 2 (pz)  -0.0000 -0.0000  0.0000 -0.0000  0.0006 -0.0000  0.0004 -0.0002
  46.  C 2 (d1)   0.0000 -0.0000  0.0000  0.0000  0.0000 -0.0000 -0.0000 -0.0000
  47.  C 2 (d1)  -0.0000 -0.0000 -0.0000  0.0000 -0.0000  0.0000 -0.0000  0.0000
  48.  C 2 (d2)  -0.0005 -0.0001  0.0000 -0.0000  0.0000 -0.0000  0.0000 -0.0000
  49.  C 2 (d2)  -0.0001 -0.0000 -0.0000 -0.0000 -0.0000 -0.0000  0.0000 -0.0000
  50.  C 2 (d3)   0.0000 -0.0000  0.0001  0.0005  0.0000  0.0000 -0.0000  0.0000
  51.  C 2 (d3)   0.0000 -0.0000  0.0005  0.0001 -0.0000  0.0000  0.0000 -0.0000
  52.  C 2 (d4)   0.0000 -0.0000  0.0000 -0.0000 -0.0003  0.0002 -0.0007  0.0004
  53.  C 2 (d4)  -0.0000 -0.0000 -0.0000  0.0000  0.0002  0.0000  0.0003 -0.0000
  54.  C 2 (d5)   0.0000  0.0000 -0.0000  0.0000 -0.0007  0.0003  0.0017  0.0004
  55.  C 2 (d5)  -0.0000 -0.0000  0.0000 -0.0000  0.0004 -0.0000  0.0004 -0.0001
  56.  C 2 (f1)   0.0000  0.0000 -0.0000  0.0000 -0.0002  0.0000  0.0004  0.0000
  57.  C 2 (f2)  -0.0002 -0.0001  0.0000  0.0000  0.0000 -0.0000  0.0000 -0.0000
  58.  C 2 (f3)   0.0000  0.0000 -0.0001 -0.0001  0.0000 -0.0000  0.0000 -0.0000
  59.  C 2 (f4)  -0.0000  0.0000 -0.0000  0.0000 -0.0000 -0.0001  0.0000 -0.0001
  60.  C 2 (f5)   0.0000 -0.0000  0.0000 -0.0000  0.0000  0.0000  0.0000  0.0000
  61.  C 2 (f6)   0.0003  0.0001 -0.0000  0.0000 -0.0000  0.0000 -0.0000  0.0000
  62.  C 2 (f7)  -0.0000 -0.0000 -0.0000  0.0002  0.0000 -0.0000 -0.0000  0.0000
  63.  H 3 (S)    0.0000 -0.0000  0.0199  0.0038 -0.0236  0.0002 -0.0157  0.0041
  64.  H 3 (S)    0.0000 -0.0000  0.0002 -0.0002  0.0000  0.0001  0.0004  0.0002
  65.  H 3 (S)   -0.0000 -0.0000  0.0002  0.0000  0.0003 -0.0000  0.0002 -0.0001
  66.  H 3 (px)  -0.0003 -0.0001  0.0000 -0.0000  0.0000 -0.0000  0.0000 -0.0000
  67.  H 3 (py)  -0.0000 -0.0000 -0.0003 -0.0001  0.0006  0.0000  0.0005 -0.0001
  68.  H 3 (pz)  -0.0000 -0.0000 -0.0002  0.0000  0.0001 -0.0000 -0.0003 -0.0000
  69.  H 4 (S)   -0.0000  0.0000 -0.0199 -0.0038 -0.0236  0.0002 -0.0157  0.0041
  70.  H 4 (S)    0.0000  0.0000 -0.0002  0.0002  0.0000  0.0001  0.0004  0.0002
  71.  H 4 (S)   -0.0000 -0.0000 -0.0002 -0.0000  0.0003 -0.0000  0.0002 -0.0001
  72.  H 4 (px)  -0.0003 -0.0001  0.0000 -0.0000  0.0000 -0.0000  0.0000 -0.0000
  73.  H 4 (py)  -0.0000 -0.0000 -0.0003 -0.0001 -0.0006 -0.0000 -0.0005  0.0001
  74.  H 4 (pz)   0.0000 -0.0000  0.0002 -0.0000  0.0001 -0.0000 -0.0003 -0.0000
  75.  H 5 (S)   -0.0000  0.0000 -0.0030 -0.0097  0.0016 -0.0030  0.0056 -0.0064
  76.  H 5 (S)   -0.0000 -0.0000  0.0005 -0.0000  0.0006  0.0000  0.0009 -0.0001
  77.  H 5 (S)    0.0000  0.0000  0.0000 -0.0001 -0.0003  0.0000 -0.0003  0.0001
  78.  H 5 (px)  -0.0003 -0.0001 -0.0000 -0.0000  0.0000 -0.0000  0.0000 -0.0000
  79.  H 5 (py)   0.0000 -0.0000  0.0001  0.0001 -0.0000  0.0001 -0.0000  0.0002
  80.  H 5 (pz)  -0.0000 -0.0000  0.0001 -0.0001 -0.0000  0.0000  0.0003 -0.0000
  81.  H 6 (S)   -0.0000  0.0000  0.0030  0.0097  0.0016 -0.0030  0.0056 -0.0064
  82.  H 6 (S)   -0.0000 -0.0000 -0.0005  0.0000  0.0006  0.0000  0.0009 -0.0001
  83.  H 6 (S)    0.0000  0.0000 -0.0000  0.0001 -0.0003  0.0000 -0.0003  0.0001
  84.  H 6 (px)  -0.0003 -0.0001  0.0000 -0.0000  0.0000 -0.0000  0.0000 -0.0000
  85.  H 6 (py)   0.0000  0.0000  0.0001  0.0001  0.0000 -0.0001  0.0000 -0.0002
  86.  H 6 (pz)   0.0000  0.0000 -0.0001  0.0001 -0.0000  0.0000  0.0003 -0.0000

          NAO       25      26      27      28      29      30      31      32
      ---------- ------- ------- ------- ------- ------- ------- ------- -------
   1.  C 1 (S)    0.0008  0.0000 -0.0000  0.0008  0.0000 -0.0000 -0.0000  0.0001
   2.  C 1 (S)   -0.0092  0.0000 -0.0000 -0.0105 -0.0000 -0.0000 -0.0000  0.0038
   3.  C 1 (S)    0.0002  0.0000  0.0000 -0.0005  0.0000 -0.0000 -0.0000  0.0087
   4.  C 1 (S)   -0.0001  0.0000  0.0000  0.0000  0.0000 -0.0000 -0.0000 -0.0074
   5.  C 1 (S)   -0.0000 -0.0000 -0.0000  0.0000  0.0000  0.0000  0.0000  0.0003
   6.  C 1 (px)  -0.0000  0.0096  0.0000  0.0000 -0.0000 -0.0118 -0.0000  0.0000
   7.  C 1 (px)  -0.0000  0.0004  0.0000  0.0000  0.0000 -0.0004 -0.0000  0.0000
   8.  C 1 (px)  -0.0000  0.0001  0.0000  0.0000 -0.0000 -0.0001 -0.0000 -0.0000
   9.  C 1 (py)   0.0000 -0.0000  0.0056  0.0000  0.0000  0.0000 -0.0150 -0.0000
  10.  C 1 (py)  -0.0000 -0.0000  0.0002 -0.0000  0.0000 -0.0000 -0.0001 -0.0000
  11.  C 1 (py)  -0.0000  0.0000  0.0000 -0.0000  0.0000 -0.0000 -0.0000 -0.0000
  12.  C 1 (pz)   0.0064 -0.0000  0.0000 -0.0105  0.0000 -0.0000 -0.0000 -0.0107
  13.  C 1 (pz)  -0.0003  0.0000  0.0000  0.0004 -0.0000 -0.0000 -0.0000 -0.0220
  14.  C 1 (pz)  -0.0001  0.0000 -0.0000  0.0001  0.0000 -0.0000 -0.0000  0.0049
  15.  C 1 (d1)   0.0000  0.0000 -0.0000 -0.0000 -0.0000 -0.0000  0.0000 -0.0000
  16.  C 1 (d1)   0.0000 -0.0000  0.0000  0.0000  0.0000  0.0000 -0.0000  0.0000
  17.  C 1 (d2)   0.0000 -0.0002 -0.0000 -0.0000  0.0000  0.0003  0.0000 -0.0000
  18.  C 1 (d2)   0.0000 -0.0001 -0.0000 -0.0000  0.0000  0.0001  0.0000  0.0000
  19.  C 1 (d3)  -0.0000 -0.0000  0.0002 -0.0000  0.0000 -0.0000 -0.0004  0.0000
  20.  C 1 (d3)   0.0000 -0.0000  0.0001 -0.0000  0.0000  0.0000 -0.0000 -0.0000
  21.  C 1 (d4)   0.0002  0.0000 -0.0000  0.0005 -0.0000 -0.0000  0.0000 -0.0003
  22.  C 1 (d4)  -0.0000 -0.0000  0.0000  0.0000 -0.0000  0.0000 -0.0000  0.0008
  23.  C 1 (d5)  -0.0005  0.0000 -0.0000  0.0004 -0.0000 -0.0000 -0.0000 -0.0079
  24.  C 1 (d5)   0.0000 -0.0000 -0.0000 -0.0001 -0.0000  0.0000  0.0000  0.0014
  25.  C 1 (f1)   0.0002 -0.0000 -0.0000  0.0000  0.0000  0.0000  0.0000  0.0028
  26.  C 1 (f2)  -0.0000  0.0001 -0.0000  0.0000 -0.0000 -0.0001  0.0000  0.0000
  27.  C 1 (f3)  -0.0000 -0.0000  0.0000 -0.0000  0.0000 -0.0000 -0.0001 -0.0000
  28.  C 1 (f4)   0.0000  0.0000 -0.0000  0.0002 -0.0000 -0.0000  0.0000 -0.0001
  29.  C 1 (f5)   0.0000 -0.0000  0.0000 -0.0000  0.0000  0.0000 -0.0000 -0.0000
  30.  C 1 (f6)   0.0000 -0.0001 -0.0000 -0.0000  0.0000  0.0001  0.0000  0.0000
  31.  C 1 (f7)   0.0000  0.0000 -0.0001  0.0000 -0.0000  0.0000  0.0002  0.0000
  32.  C 2 (S)    0.0028  0.0000 -0.0000 -0.0001 -0.0000  0.0000  0.0000  1.9993
  33.  C 2 (S)   -0.0104  0.0000 -0.0000 -0.0006  0.0000  0.0000  0.0000 -0.0000
  34.  C 2 (S)    0.0002 -0.0000 -0.0000 -0.0006  0.0000  0.0000  0.0000 -0.0000
  35.  C 2 (S)   -0.0001 -0.0000 -0.0000 -0.0001 -0.0000  0.0000  0.0000  0.0000
  36.  C 2 (S)   -0.0000  0.0000  0.0000 -0.0000 -0.0000 -0.0000 -0.0000  0.0000
  37.  C 2 (px)  -0.0000  0.0096  0.0000  0.0000 -0.0000 -0.0118 -0.0000 -0.0000
  38.  C 2 (px)  -0.0000  0.0004  0.0000  0.0000  0.0000 -0.0004 -0.0000 -0.0000
  39.  C 2 (px)  -0.0000  0.0001  0.0000  0.0000 -0.0000 -0.0001 -0.0000  0.0000
  40.  C 2 (py)   0.0000  0.0000 -0.0025  0.0000 -0.0000 -0.0000 -0.0024 -0.0000
  41.  C 2 (py)  -0.0000  0.0000 -0.0003  0.0000 -0.0000  0.0000  0.0007  0.0000
  42.  C 2 (py)   0.0000 -0.0000 -0.0000  0.0000 -0.0000  0.0000  0.0000  0.0000
  43.  C 2 (pz)  -0.0053 -0.0000 -0.0000  0.0018 -0.0000  0.0000 -0.0000 -0.0107
  44.  C 2 (pz)   0.0003  0.0000  0.0000 -0.0005  0.0000 -0.0000 -0.0000  0.0021
  45.  C 2 (pz)   0.0000  0.0000  0.0000  0.0002  0.0000 -0.0000 -0.0000 -0.0007
  46.  C 2 (d1)  -0.0000 -0.0000  0.0000 -0.0000  0.0000  0.0000 -0.0000 -0.0000
  47.  C 2 (d1)   0.0000 -0.0000 -0.0000 -0.0000 -0.0000  0.0000  0.0000  0.0000
  48.  C 2 (d2)  -0.0000  0.0002  0.0000  0.0000 -0.0000 -0.0003 -0.0000 -0.0000
  49.  C 2 (d2)  -0.0000  0.0001 -0.0000 -0.0000 -0.0000 -0.0001  0.0000  0.0000
  50.  C 2 (d3)   0.0000 -0.0000  0.0001  0.0000  0.0000  0.0000  0.0000  0.0000
  51.  C 2 (d3)  -0.0000 -0.0000  0.0001  0.0000  0.0000 -0.0000 -0.0002 -0.0000
  52.  C 2 (d4)   0.0002 -0.0000  0.0000  0.0000 -0.0000  0.0000  0.0000  0.0056
  53.  C 2 (d4)  -0.0000  0.0000 -0.0000  0.0001 -0.0000 -0.0000  0.0000 -0.0015
  54.  C 2 (d5)  -0.0004 -0.0000  0.0000 -0.0000 -0.0000  0.0000  0.0000 -0.0017
  55.  C 2 (d5)  -0.0000  0.0000  0.0000  0.0001  0.0000 -0.0000 -0.0000 -0.0002
  56.  C 2 (f1)  -0.0001 -0.0000 -0.0000 -0.0001 -0.0000  0.0000  0.0000 -0.0008
  57.  C 2 (f2)  -0.0000  0.0001  0.0000  0.0000  0.0000 -0.0001 -0.0000 -0.0000
  58.  C 2 (f3)   0.0000  0.0000 -0.0000  0.0000 -0.0000  0.0000  0.0000  0.0000
  59.  C 2 (f4)  -0.0001  0.0000 -0.0000 -0.0001  0.0000 -0.0000 -0.0000 -0.0008
  60.  C 2 (f5)   0.0000 -0.0000  0.0000  0.0000 -0.0000  0.0000 -0.0000  0.0000
  61.  C 2 (f6)   0.0000 -0.0001 -0.0000 -0.0000  0.0000  0.0001  0.0000  0.0000
  62.  C 2 (f7)   0.0000  0.0000  0.0000  0.0000  0.0000 -0.0000  0.0000 -0.0000
  63.  H 3 (S)   -0.0024 -0.0000  0.0036 -0.0086  0.0000  0.0000 -0.0086  0.0032
  64.  H 3 (S)   -0.0000 -0.0000 -0.0000  0.0001 -0.0000  0.0000 -0.0001  0.0007
  65.  H 3 (S)   -0.0000  0.0000  0.0000  0.0001  0.0000 -0.0000 -0.0001 -0.0013
  66.  H 3 (px)  -0.0000  0.0001  0.0000  0.0000 -0.0000 -0.0002 -0.0000 -0.0000
  67.  H 3 (py)   0.0000  0.0000 -0.0001  0.0002 -0.0000 -0.0000  0.0001 -0.0001
  68.  H 3 (pz)   0.0001  0.0000 -0.0000  0.0000 -0.0000 -0.0000  0.0001  0.0011
  69.  H 4 (S)   -0.0024  0.0000 -0.0036 -0.0086 -0.0000 -0.0000  0.0086  0.0032
  70.  H 4 (S)   -0.0000 -0.0000  0.0000  0.0001 -0.0000  0.0000  0.0001  0.0007
  71.  H 4 (S)   -0.0000  0.0000 -0.0000  0.0001 -0.0000 -0.0000  0.0001 -0.0013
  72.  H 4 (px)  -0.0000  0.0001  0.0000  0.0000 -0.0000 -0.0002 -0.0000 -0.0000
  73.  H 4 (py)  -0.0000  0.0000 -0.0001 -0.0002 -0.0000 -0.0000  0.0001  0.0001
  74.  H 4 (pz)   0.0001 -0.0000  0.0000  0.0000  0.0000  0.0000 -0.0001  0.0011
  75.  H 5 (S)   -0.0032  0.0000 -0.0021 -0.0015 -0.0000 -0.0000  0.0002 -0.0070
  76.  H 5 (S)   -0.0000 -0.0000  0.0001  0.0003  0.0000 -0.0000 -0.0002 -0.0103
  77.  H 5 (S)    0.0000 -0.0000 -0.0000 -0.0001 -0.0000  0.0000 -0.0000 -0.0083
  78.  H 5 (px)  -0.0000  0.0001  0.0000  0.0000 -0.0000 -0.0002 -0.0000  0.0000
  79.  H 5 (py)   0.0001 -0.0000  0.0000  0.0000  0.0000  0.0000 -0.0000  0.0032
  80.  H 5 (pz)  -0.0001  0.0000 -0.0000  0.0000  0.0000 -0.0000 -0.0001 -0.0016
  81.  H 6 (S)   -0.0032  0.0000  0.0021 -0.0015  0.0000  0.0000 -0.0002 -0.0070
  82.  H 6 (S)   -0.0000  0.0000 -0.0001  0.0003 -0.0000 -0.0000  0.0002 -0.0103
  83.  H 6 (S)    0.0000 -0.0000  0.0000 -0.0001  0.0000  0.0000  0.0000 -0.0083
  84.  H 6 (px)  -0.0000  0.0001  0.0000  0.0000 -0.0000 -0.0002 -0.0000  0.0000
  85.  H 6 (py)  -0.0001 -0.0000  0.0000 -0.0000  0.0000  0.0000 -0.0000 -0.0032
  86.  H 6 (pz)  -0.0001  0.0000  0.0000  0.0000 -0.0000  0.0000  0.0001 -0.0016

          NAO       33      34      35      36      37      38      39      40
      ---------- ------- ------- ------- ------- ------- ------- ------- -------
   1.  C 1 (S)    0.0038  0.0087 -0.0074  0.0003  0.0000 -0.0000  0.0000 -0.0000
   2.  C 1 (S)    0.3596  0.0060  0.0105  0.0001  0.0000 -0.0000 -0.0000 -0.0000
   3.  C 1 (S)    0.0060  0.0032 -0.0001 -0.0000  0.0000  0.0000  0.0000 -0.0000
   4.  C 1 (S)    0.0105 -0.0001 -0.0000 -0.0000  0.0000  0.0000  0.0000 -0.0000
   5.  C 1 (S)    0.0001 -0.0000 -0.0000 -0.0000 -0.0000 -0.0000 -0.0000  0.0000
   6.  C 1 (px)  -0.0000 -0.0000 -0.0000  0.0000  0.9974  0.0374  0.0066 -0.0000
   7.  C 1 (px)   0.0000 -0.0000 -0.0000  0.0000  0.0374  0.0014  0.0002  0.0000
   8.  C 1 (px)  -0.0000 -0.0000 -0.0000  0.0000  0.0066  0.0002  0.0000 -0.0000
   9.  C 1 (py)   0.0000  0.0000  0.0000 -0.0000  0.0000  0.0000 -0.0000  0.1803
  10.  C 1 (py)   0.0000 -0.0000  0.0000  0.0000  0.0000  0.0000  0.0000 -0.0537
  11.  C 1 (py)   0.0000  0.0000  0.0000  0.0000  0.0000  0.0000  0.0000 -0.0006
  12.  C 1 (pz)  -0.5161  0.0521  0.0025  0.0000  0.0000  0.0000 -0.0000 -0.0000
  13.  C 1 (pz)   0.0052 -0.0031  0.0002  0.0000  0.0000  0.0000  0.0000 -0.0000
  14.  C 1 (pz)   0.0142  0.0001 -0.0001 -0.0000  0.0000  0.0000  0.0000 -0.0000
  15.  C 1 (d1)   0.0000  0.0000 -0.0000 -0.0000  0.0000  0.0000  0.0000 -0.0000
  16.  C 1 (d1)  -0.0000 -0.0000 -0.0000 -0.0000 -0.0000 -0.0000 -0.0000 -0.0000
  17.  C 1 (d2)  -0.0000  0.0000  0.0000 -0.0000 -0.0233 -0.0009 -0.0002 -0.0000
  18.  C 1 (d2)   0.0000  0.0000  0.0000 -0.0000 -0.0059 -0.0002 -0.0000  0.0000
  19.  C 1 (d3)  -0.0000 -0.0000 -0.0000  0.0000  0.0000  0.0000 -0.0000  0.0012
  20.  C 1 (d3)   0.0000  0.0000  0.0000 -0.0000 -0.0000 -0.0000 -0.0000 -0.0157
  21.  C 1 (d4)  -0.0001 -0.0009 -0.0004 -0.0000  0.0000  0.0000  0.0000  0.0000
  22.  C 1 (d4)  -0.0024 -0.0002  0.0000  0.0000 -0.0000 -0.0000 -0.0000 -0.0000
  23.  C 1 (d5)   0.0353 -0.0024 -0.0000  0.0000  0.0000  0.0000  0.0000 -0.0000
  24.  C 1 (d5)  -0.0083 -0.0001  0.0001  0.0000 -0.0000 -0.0000 -0.0000  0.0000
  25.  C 1 (f1)  -0.0104  0.0002 -0.0001 -0.0000 -0.0000 -0.0000 -0.0000  0.0000
  26.  C 1 (f2)   0.0000 -0.0000 -0.0000  0.0000  0.0096  0.0004  0.0001  0.0000
  27.  C 1 (f3)  -0.0000 -0.0000 -0.0000  0.0000  0.0000  0.0000  0.0000 -0.0025
  28.  C 1 (f4)  -0.0006 -0.0006 -0.0001 -0.0000  0.0000  0.0000  0.0000  0.0000
  29.  C 1 (f5)   0.0000  0.0000 -0.0000 -0.0000 -0.0000  0.0000 -0.0000 -0.0000
  30.  C 1 (f6)   0.0000  0.0000  0.0000 -0.0000 -0.0118 -0.0004 -0.0001 -0.0000
  31.  C 1 (f7)   0.0000  0.0000  0.0000 -0.0000 -0.0000 -0.0000 -0.0000 -0.0024
  32.  C 2 (S)   -0.0000 -0.0000  0.0000  0.0000 -0.0000 -0.0000  0.0000 -0.0000
  33.  C 2 (S)    1.0717  0.0000 -0.0000 -0.0000 -0.0000 -0.0000  0.0000  0.0000
  34.  C 2 (S)    0.0000  0.0033 -0.0000 -0.0000 -0.0000 -0.0000 -0.0000  0.0000
  35.  C 2 (S)   -0.0000 -0.0000  0.0001 -0.0000 -0.0000 -0.0000 -0.0000  0.0000
  36.  C 2 (S)   -0.0000 -0.0000 -0.0000  0.0000  0.0000  0.0000  0.0000 -0.0000
  37.  C 2 (px)  -0.0000 -0.0000 -0.0000  0.0000  0.9974  0.0374  0.0066 -0.0000
  38.  C 2 (px)  -0.0000 -0.0000 -0.0000  0.0000  0.0374  0.0014  0.0002 -0.0000
  39.  C 2 (px)   0.0000 -0.0000 -0.0000  0.0000  0.0066  0.0002  0.0000 -0.0000
  40.  C 2 (py)   0.0000  0.0000  0.0000 -0.0000 -0.0000 -0.0000 -0.0000  1.1820
  41.  C 2 (py)  -0.0000  0.0000 -0.0000 -0.0000 -0.0000 -0.0000 -0.0000  0.0113
  42.  C 2 (py)  -0.0000  0.0000 -0.0000 -0.0000 -0.0000 -0.0000 -0.0000  0.0004
  43.  C 2 (pz)  -0.1096 -0.0467  0.0066  0.0001  0.0000 -0.0000  0.0000 -0.0000
  44.  C 2 (pz)  -0.0137  0.0033 -0.0001  0.0000  0.0000  0.0000  0.0000 -0.0000
  45.  C 2 (pz)   0.0049 -0.0003 -0.0002 -0.0000  0.0000  0.0000  0.0000 -0.0000
  46.  C 2 (d1)   0.0000  0.0000 -0.0000 -0.0000 -0.0000 -0.0000 -0.0000 -0.0000
  47.  C 2 (d1)  -0.0000  0.0000  0.0000  0.0000  0.0000  0.0000 -0.0000 -0.0000
  48.  C 2 (d2)  -0.0000 -0.0000 -0.0000  0.0000  0.0233  0.0009  0.0002 -0.0000
  49.  C 2 (d2)   0.0000 -0.0000 -0.0000  0.0000  0.0059  0.0002  0.0000  0.0000
  50.  C 2 (d3)   0.0000 -0.0000 -0.0000  0.0000 -0.0000 -0.0000  0.0000 -0.0339
  51.  C 2 (d3)   0.0000 -0.0000 -0.0000  0.0000  0.0000  0.0000 -0.0000 -0.0034
  52.  C 2 (d4)  -0.0351 -0.0006  0.0001  0.0000 -0.0000 -0.0000 -0.0000 -0.0000
  53.  C 2 (d4)   0.0020 -0.0002 -0.0000 -0.0000  0.0000  0.0000  0.0000  0.0000
  54.  C 2 (d5)   0.0056 -0.0022  0.0004  0.0000 -0.0000 -0.0000 -0.0000  0.0000
  55.  C 2 (d5)   0.0064 -0.0002 -0.0001 -0.0000  0.0000  0.0000  0.0000 -0.0000
  56.  C 2 (f1)   0.0092 -0.0002  0.0001  0.0000 -0.0000 -0.0000 -0.0000  0.0000
  57.  C 2 (f2)  -0.0000 -0.0000 -0.0000  0.0000  0.0096  0.0004  0.0001 -0.0000
  58.  C 2 (f3)   0.0000  0.0000 -0.0000 -0.0000 -0.0000 -0.0000 -0.0000  0.0056
  59.  C 2 (f4)   0.0105  0.0005 -0.0000 -0.0000  0.0000  0.0000  0.0000 -0.0000
  60.  C 2 (f5)  -0.0000 -0.0000 -0.0000  0.0000 -0.0000  0.0000 -0.0000  0.0000
  61.  C 2 (f6)   0.0000  0.0000  0.0000 -0.0000 -0.0118 -0.0004 -0.0001 -0.0000
  62.  C 2 (f7)  -0.0000  0.0000  0.0000 -0.0000  0.0000  0.0000  0.0000 -0.0150
  63.  H 3 (S)    0.0284  0.0214  0.0057  0.0000  0.0000  0.0000 -0.0000 -0.0239
  64.  H 3 (S)   -0.0083 -0.0010  0.0001 -0.0000 -0.0000 -0.0000 -0.0000  0.0194
  65.  H 3 (S)    0.0047 -0.0000 -0.0001 -0.0000  0.0000  0.0000  0.0000  0.0010
  66.  H 3 (px)   0.0000 -0.0000 -0.0000  0.0000  0.0129  0.0005  0.0001 -0.0000
  67.  H 3 (py)   0.0004 -0.0006 -0.0001 -0.0000  0.0000  0.0000  0.0000  0.0039
  68.  H 3 (pz)  -0.0038  0.0002 -0.0000 -0.0000  0.0000  0.0000  0.0000 -0.0048
  69.  H 4 (S)    0.0284  0.0214  0.0057  0.0000  0.0000 -0.0000  0.0000  0.0239
  70.  H 4 (S)   -0.0083 -0.0010  0.0001 -0.0000 -0.0000 -0.0000 -0.0000 -0.0194
  71.  H 4 (S)    0.0047 -0.0000 -0.0001 -0.0000  0.0000  0.0000  0.0000 -0.0010
  72.  H 4 (px)   0.0000 -0.0000 -0.0000  0.0000  0.0129  0.0005  0.0001 -0.0000
  73.  H 4 (py)  -0.0004  0.0006  0.0001  0.0000  0.0000  0.0000  0.0000  0.0039
  74.  H 4 (pz)  -0.0038  0.0002 -0.0000 -0.0000 -0.0000 -0.0000 -0.0000  0.0048
  75.  H 5 (S)    0.5391  0.0171 -0.0019 -0.0000 -0.0000 -0.0000  0.0000  0.6809
  76.  H 5 (S)    0.0025 -0.0011 -0.0001 -0.0000  0.0000  0.0000  0.0000  0.0087
  77.  H 5 (S)   -0.0065  0.0001  0.0001  0.0000 -0.0000 -0.0000 -0.0000  0.0072
  78.  H 5 (px)   0.0000 -0.0000 -0.0000  0.0000  0.0129  0.0005  0.0001 -0.0000
  79.  H 5 (py)  -0.0115 -0.0005  0.0001  0.0000 -0.0000 -0.0000 -0.0000 -0.0091
  80.  H 5 (pz)   0.0050 -0.0002  0.0000  0.0000  0.0000  0.0000  0.0000  0.0088
  81.  H 6 (S)    0.5391  0.0171 -0.0019 -0.0000 -0.0000  0.0000  0.0000 -0.6809
  82.  H 6 (S)    0.0025 -0.0011 -0.0001 -0.0000  0.0000  0.0000  0.0000 -0.0087
  83.  H 6 (S)   -0.0065  0.0001  0.0001  0.0000 -0.0000 -0.0000 -0.0000 -0.0072
  84.  H 6 (px)   0.0000 -0.0000 -0.0000  0.0000  0.0129  0.0005  0.0001 -0.0000
  85.  H 6 (py)   0.0115  0.0005 -0.0001 -0.0000 -0.0000 -0.0000 -0.0000 -0.0091
  86.  H 6 (pz)   0.0050 -0.0002  0.0000  0.0000 -0.0000 -0.0000 -0.0000 -0.0088

          NAO       41      42      43      44      45      46      47      48
      ---------- ------- ------- ------- ------- ------- ------- ------- -------
   1.  C 1 (S)    0.0000 -0.0000  0.0107  0.0220 -0.0049  0.0000 -0.0000 -0.0000
   2.  C 1 (S)   -0.0000  0.0000  0.5161 -0.0052 -0.0142 -0.0000  0.0000 -0.0000
   3.  C 1 (S)   -0.0000 -0.0000 -0.0521  0.0031 -0.0001  0.0000  0.0000  0.0000
   4.  C 1 (S)    0.0000  0.0000 -0.0025 -0.0002  0.0001  0.0000 -0.0000  0.0000
   5.  C 1 (S)    0.0000  0.0000 -0.0000 -0.0000  0.0000  0.0000 -0.0000 -0.0000
   6.  C 1 (px)  -0.0000 -0.0000  0.0000  0.0000  0.0000 -0.0000  0.0000  0.0233
   7.  C 1 (px)  -0.0000 -0.0000 -0.0000  0.0000  0.0000 -0.0000  0.0000  0.0009
   8.  C 1 (px)  -0.0000 -0.0000  0.0000  0.0000  0.0000  0.0000  0.0000  0.0002
   9.  C 1 (py)  -0.0537 -0.0006 -0.0000 -0.0000 -0.0000  0.0000 -0.0000  0.0000
  10.  C 1 (py)  -0.0014 -0.0000 -0.0000  0.0000  0.0000  0.0000  0.0000  0.0000
  11.  C 1 (py)  -0.0000 -0.0000 -0.0000 -0.0000  0.0000  0.0000  0.0000  0.0000
  12.  C 1 (pz)  -0.0000 -0.0000 -0.5698  0.0564 -0.0099  0.0000  0.0000 -0.0000
  13.  C 1 (pz)  -0.0000 -0.0000  0.0564 -0.0033  0.0000 -0.0000 -0.0000  0.0000
  14.  C 1 (pz)   0.0000 -0.0000 -0.0099  0.0000  0.0002  0.0000 -0.0000  0.0000
  15.  C 1 (d1)   0.0000  0.0000 -0.0000  0.0000  0.0000 -0.0000  0.0000  0.0000
  16.  C 1 (d1)  -0.0000 -0.0000  0.0000 -0.0000  0.0000  0.0000 -0.0000 -0.0000
  17.  C 1 (d2)   0.0000  0.0000  0.0000 -0.0000 -0.0000  0.0000 -0.0000 -0.0005
  18.  C 1 (d2)   0.0000  0.0000 -0.0000 -0.0000 -0.0000 -0.0000 -0.0000 -0.0001
  19.  C 1 (d3)  -0.0016 -0.0000  0.0000  0.0000  0.0000  0.0000 -0.0000  0.0000
  20.  C 1 (d3)  -0.0004 -0.0000 -0.0000 -0.0000 -0.0000  0.0000  0.0000 -0.0000
  21.  C 1 (d4)   0.0000  0.0000 -0.0092 -0.0006  0.0006  0.0000 -0.0000  0.0000
  22.  C 1 (d4)  -0.0000 -0.0000  0.0055 -0.0002 -0.0000 -0.0000  0.0000 -0.0000
  23.  C 1 (d5)   0.0000 -0.0000  0.0295 -0.0028  0.0004 -0.0000 -0.0000  0.0000
  24.  C 1 (d5)  -0.0000  0.0000  0.0083 -0.0000 -0.0002 -0.0000  0.0000 -0.0000
  25.  C 1 (f1)  -0.0000  0.0000 -0.0053  0.0003  0.0000 -0.0000  0.0000 -0.0000
  26.  C 1 (f2)   0.0000 -0.0000 -0.0000  0.0000  0.0000 -0.0000 -0.0000  0.0002
  27.  C 1 (f3)  -0.0003 -0.0000 -0.0000  0.0000  0.0000  0.0000 -0.0000  0.0000
  28.  C 1 (f4)   0.0000  0.0000  0.0018 -0.0005  0.0002 -0.0000 -0.0000  0.0000
  29.  C 1 (f5)  -0.0000 -0.0000 -0.0000  0.0000  0.0000  0.0000 -0.0000 -0.0000
  30.  C 1 (f6)   0.0000  0.0000  0.0000 -0.0000 -0.0000  0.0000  0.0000 -0.0003
  31.  C 1 (f7)   0.0007  0.0000 -0.0000 -0.0000 -0.0000 -0.0000  0.0000 -0.0000
  32.  C 2 (S)    0.0000  0.0000 -0.0107  0.0021 -0.0007 -0.0000  0.0000 -0.0000
  33.  C 2 (S)   -0.0000 -0.0000 -0.1096 -0.0137  0.0049  0.0000 -0.0000 -0.0000
  34.  C 2 (S)    0.0000  0.0000 -0.0467  0.0033 -0.0003  0.0000  0.0000 -0.0000
  35.  C 2 (S)   -0.0000 -0.0000  0.0066 -0.0001 -0.0002 -0.0000  0.0000 -0.0000
  36.  C 2 (S)   -0.0000 -0.0000  0.0001  0.0000 -0.0000 -0.0000  0.0000  0.0000
  37.  C 2 (px)  -0.0000 -0.0000  0.0000  0.0000  0.0000 -0.0000  0.0000  0.0233
  38.  C 2 (px)  -0.0000 -0.0000 -0.0000  0.0000  0.0000 -0.0000  0.0000  0.0009
  39.  C 2 (px)  -0.0000 -0.0000  0.0000  0.0000  0.0000 -0.0000 -0.0000  0.0002
  40.  C 2 (py)   0.0113  0.0004 -0.0000 -0.0000 -0.0000 -0.0000 -0.0000 -0.0000
  41.  C 2 (py)   0.0028  0.0000  0.0000 -0.0000 -0.0000 -0.0000  0.0000 -0.0000
  42.  C 2 (py)   0.0000  0.0000  0.0000  0.0000 -0.0000 -0.0000  0.0000 -0.0000
  43.  C 2 (pz)   0.0000  0.0000  1.1200 -0.0487 -0.0070 -0.0000  0.0000  0.0000
  44.  C 2 (pz)  -0.0000  0.0000 -0.0487  0.0036 -0.0003  0.0000  0.0000  0.0000
  45.  C 2 (pz)  -0.0000 -0.0000 -0.0070 -0.0003  0.0003  0.0000 -0.0000  0.0000
  46.  C 2 (d1)  -0.0000 -0.0000 -0.0000  0.0000  0.0000  0.0000 -0.0000 -0.0000
  47.  C 2 (d1)   0.0000  0.0000  0.0000  0.0000 -0.0000 -0.0000  0.0000  0.0000
  48.  C 2 (d2)  -0.0000 -0.0000  0.0000  0.0000  0.0000 -0.0000  0.0000  0.0005
  49.  C 2 (d2)   0.0000 -0.0000 -0.0000  0.0000  0.0000 -0.0000  0.0000  0.0001
  50.  C 2 (d3)  -0.0005 -0.0000 -0.0000 -0.0000 -0.0000  0.0000  0.0000  0.0000
  51.  C 2 (d3)  -0.0008 -0.0000 -0.0000  0.0000  0.0000  0.0000 -0.0000  0.0000
  52.  C 2 (d4)   0.0000 -0.0000  0.0216 -0.0003 -0.0003 -0.0000  0.0000  0.0000
  53.  C 2 (d4)   0.0000  0.0000  0.0016 -0.0002  0.0001 -0.0000 -0.0000  0.0000
  54.  C 2 (d5)  -0.0000  0.0000  0.0555 -0.0025 -0.0004 -0.0000  0.0000 -0.0000
  55.  C 2 (d5)  -0.0000 -0.0000 -0.0045 -0.0002  0.0002  0.0000 -0.0000  0.0000
  56.  C 2 (f1)   0.0000  0.0000  0.0064 -0.0003 -0.0001 -0.0000 -0.0000 -0.0000
  57.  C 2 (f2)  -0.0000 -0.0000  0.0000  0.0000  0.0000 -0.0000  0.0000  0.0002
  58.  C 2 (f3)   0.0002  0.0000  0.0000 -0.0000  0.0000 -0.0000 -0.0000 -0.0000
  59.  C 2 (f4)  -0.0000  0.0000 -0.0105  0.0004  0.0001  0.0000 -0.0000  0.0000
  60.  C 2 (f5)  -0.0000 -0.0000  0.0000 -0.0000  0.0000  0.0000 -0.0000  0.0000
  61.  C 2 (f6)   0.0000  0.0000 -0.0000 -0.0000 -0.0000  0.0000 -0.0000 -0.0003
  62.  C 2 (f7)  -0.0001 -0.0000 -0.0000 -0.0000 -0.0000  0.0000  0.0000  0.0000
  63.  H 3 (S)   -0.0331 -0.0004  0.0218  0.0172 -0.0097  0.0000 -0.0000  0.0000
  64.  H 3 (S)   -0.0001  0.0000  0.0198 -0.0010 -0.0000 -0.0000 -0.0000 -0.0000
  65.  H 3 (S)   -0.0003 -0.0000 -0.0058 -0.0001  0.0002  0.0000 -0.0000  0.0000
  66.  H 3 (px)  -0.0000 -0.0000  0.0000  0.0000  0.0000 -0.0000  0.0000  0.0003
  67.  H 3 (py)   0.0005  0.0000  0.0017 -0.0005  0.0002 -0.0000 -0.0000  0.0000
  68.  H 3 (pz)   0.0003  0.0000 -0.0050  0.0003  0.0000 -0.0000  0.0000  0.0000
  69.  H 4 (S)    0.0331  0.0004  0.0218  0.0172 -0.0097 -0.0000  0.0000 -0.0000
  70.  H 4 (S)    0.0001 -0.0000  0.0198 -0.0010 -0.0000 -0.0000  0.0000 -0.0000
  71.  H 4 (S)    0.0003  0.0000 -0.0058 -0.0001  0.0002 -0.0000  0.0000  0.0000
  72.  H 4 (px)  -0.0000 -0.0000 -0.0000  0.0000  0.0000 -0.0000  0.0000  0.0003
  73.  H 4 (py)   0.0005  0.0000 -0.0017  0.0005 -0.0002 -0.0000  0.0000  0.0000
  74.  H 4 (pz)  -0.0003 -0.0000 -0.0050  0.0003  0.0000  0.0000 -0.0000 -0.0000
  75.  H 5 (S)    0.0126  0.0003 -0.4269  0.0111  0.0040 -0.0000 -0.0000 -0.0000
  76.  H 5 (S)   -0.0008 -0.0000  0.0104 -0.0010  0.0002  0.0000 -0.0000  0.0000
  77.  H 5 (S)    0.0001  0.0000  0.0041  0.0001 -0.0001 -0.0000 -0.0000 -0.0000
  78.  H 5 (px)  -0.0000 -0.0000  0.0000  0.0000  0.0000 -0.0000  0.0000  0.0003
  79.  H 5 (py)  -0.0003 -0.0000  0.0121 -0.0004 -0.0001  0.0000  0.0000 -0.0000
  80.  H 5 (pz)  -0.0001  0.0000  0.0039 -0.0003  0.0000 -0.0000 -0.0000  0.0000
  81.  H 6 (S)   -0.0126 -0.0003 -0.4269  0.0111  0.0040  0.0000  0.0000  0.0000
  82.  H 6 (S)    0.0008  0.0000  0.0104 -0.0010  0.0002 -0.0000  0.0000  0.0000
  83.  H 6 (S)   -0.0001 -0.0000  0.0041  0.0001 -0.0001  0.0000  0.0000 -0.0000
  84.  H 6 (px)  -0.0000 -0.0000 -0.0000  0.0000  0.0000 -0.0000  0.0000  0.0003
  85.  H 6 (py)  -0.0003 -0.0000 -0.0121  0.0004  0.0001  0.0000 -0.0000 -0.0000
  86.  H 6 (pz)   0.0001 -0.0000  0.0039 -0.0003  0.0000  0.0000  0.0000 -0.0000

          NAO       49      50      51      52      53      54      55      56
      ---------- ------- ------- ------- ------- ------- ------- ------- -------
   1.  C 1 (S)    0.0000 -0.0000 -0.0000 -0.0003  0.0008 -0.0079  0.0014 -0.0028
   2.  C 1 (S)    0.0000  0.0000 -0.0000 -0.0001 -0.0024  0.0353 -0.0083  0.0104
   3.  C 1 (S)    0.0000 -0.0000  0.0000 -0.0009 -0.0002 -0.0024 -0.0001 -0.0002
   4.  C 1 (S)    0.0000  0.0000  0.0000 -0.0004  0.0000 -0.0000  0.0001  0.0001
   5.  C 1 (S)   -0.0000  0.0000 -0.0000 -0.0000  0.0000  0.0000  0.0000  0.0000
   6.  C 1 (px)   0.0059 -0.0000  0.0000 -0.0000  0.0000 -0.0000  0.0000 -0.0000
   7.  C 1 (px)   0.0002 -0.0000  0.0000 -0.0000  0.0000 -0.0000  0.0000 -0.0000
   8.  C 1 (px)   0.0000  0.0000  0.0000  0.0000  0.0000 -0.0000  0.0000 -0.0000
   9.  C 1 (py)  -0.0000 -0.0012  0.0157 -0.0000 -0.0000  0.0000 -0.0000  0.0000
  10.  C 1 (py)  -0.0000  0.0016  0.0004 -0.0000 -0.0000  0.0000  0.0000 -0.0000
  11.  C 1 (py)   0.0000  0.0000  0.0000  0.0000 -0.0000 -0.0000  0.0000 -0.0000
  12.  C 1 (pz)   0.0000 -0.0000  0.0000  0.0092 -0.0055 -0.0295 -0.0083 -0.0053
  13.  C 1 (pz)   0.0000 -0.0000  0.0000  0.0006  0.0002  0.0028  0.0000  0.0003
  14.  C 1 (pz)   0.0000 -0.0000  0.0000 -0.0006  0.0000 -0.0004  0.0002  0.0000
  15.  C 1 (d1)   0.0000  0.0000 -0.0000 -0.0000 -0.0000 -0.0000  0.0000 -0.0000
  16.  C 1 (d1)  -0.0000  0.0000  0.0000  0.0000  0.0000 -0.0000  0.0000 -0.0000
  17.  C 1 (d2)  -0.0001  0.0000  0.0000  0.0000 -0.0000  0.0000 -0.0000  0.0000
  18.  C 1 (d2)  -0.0000 -0.0000 -0.0000 -0.0000 -0.0000  0.0000 -0.0000  0.0000
  19.  C 1 (d3)  -0.0000  0.0001  0.0005  0.0000 -0.0000 -0.0000  0.0000 -0.0000
  20.  C 1 (d3)  -0.0000  0.0005  0.0001 -0.0000  0.0000  0.0000 -0.0000  0.0000
  21.  C 1 (d4)  -0.0000  0.0000 -0.0000 -0.0003  0.0002 -0.0007  0.0004 -0.0002
  22.  C 1 (d4)  -0.0000  0.0000  0.0000  0.0002  0.0000  0.0003 -0.0000  0.0000
  23.  C 1 (d5)   0.0000 -0.0000  0.0000 -0.0007  0.0003  0.0017  0.0004  0.0004
  24.  C 1 (d5)  -0.0000  0.0000 -0.0000  0.0004 -0.0000  0.0004 -0.0001  0.0000
  25.  C 1 (f1)  -0.0000  0.0000 -0.0000  0.0002 -0.0000 -0.0004 -0.0000 -0.0001
  26.  C 1 (f2)   0.0001 -0.0000 -0.0000 -0.0000  0.0000 -0.0000  0.0000 -0.0000
  27.  C 1 (f3)  -0.0000  0.0001  0.0001  0.0000 -0.0000  0.0000  0.0000 -0.0000
  28.  C 1 (f4)  -0.0000  0.0000  0.0000  0.0000  0.0001 -0.0000  0.0001 -0.0001
  29.  C 1 (f5)  -0.0000  0.0000  0.0000 -0.0000 -0.0000 -0.0000  0.0000 -0.0000
  30.  C 1 (f6)  -0.0001  0.0000 -0.0000  0.0000 -0.0000  0.0000 -0.0000  0.0000
  31.  C 1 (f7)   0.0000  0.0000 -0.0002  0.0000  0.0000  0.0000 -0.0000  0.0000
  32.  C 2 (S)    0.0000  0.0000 -0.0000  0.0056 -0.0015 -0.0017 -0.0002 -0.0008
  33.  C 2 (S)    0.0000  0.0000  0.0000 -0.0351  0.0020  0.0056  0.0064  0.0092
  34.  C 2 (S)   -0.0000 -0.0000 -0.0000 -0.0006 -0.0002 -0.0022 -0.0002 -0.0002
  35.  C 2 (S)   -0.0000 -0.0000 -0.0000  0.0001 -0.0000  0.0004 -0.0001  0.0001
  36.  C 2 (S)    0.0000  0.0000  0.0000  0.0000 -0.0000  0.0000 -0.0000  0.0000
  37.  C 2 (px)   0.0059 -0.0000  0.0000 -0.0000  0.0000 -0.0000  0.0000 -0.0000
  38.  C 2 (px)   0.0002 -0.0000  0.0000 -0.0000  0.0000 -0.0000  0.0000 -0.0000
  39.  C 2 (px)   0.0000  0.0000 -0.0000 -0.0000  0.0000 -0.0000  0.0000 -0.0000
  40.  C 2 (py)   0.0000 -0.0339 -0.0034 -0.0000  0.0000  0.0000 -0.0000  0.0000
  41.  C 2 (py)   0.0000 -0.0005 -0.0008  0.0000  0.0000 -0.0000 -0.0000  0.0000
  42.  C 2 (py)  -0.0000 -0.0000 -0.0000 -0.0000  0.0000  0.0000 -0.0000  0.0000
  43.  C 2 (pz)  -0.0000 -0.0000 -0.0000  0.0216  0.0016  0.0555 -0.0045  0.0064
  44.  C 2 (pz)   0.0000 -0.0000  0.0000 -0.0003 -0.0002 -0.0025 -0.0002 -0.0003
  45.  C 2 (pz)   0.0000 -0.0000  0.0000 -0.0003  0.0001 -0.0004  0.0002 -0.0001
  46.  C 2 (d1)  -0.0000  0.0000  0.0000 -0.0000 -0.0000 -0.0000  0.0000 -0.0000
  47.  C 2 (d1)   0.0000  0.0000 -0.0000  0.0000 -0.0000  0.0000 -0.0000 -0.0000
  48.  C 2 (d2)   0.0001  0.0000  0.0000  0.0000  0.0000 -0.0000  0.0000 -0.0000
  49.  C 2 (d2)   0.0000 -0.0000 -0.0000 -0.0000  0.0000 -0.0000  0.0000 -0.0000
  50.  C 2 (d3)  -0.0000  0.0010  0.0002 -0.0000 -0.0000  0.0000 -0.0000 -0.0000
  51.  C 2 (d3)  -0.0000  0.0002  0.0002  0.0000  0.0000 -0.0000  0.0000 -0.0000
  52.  C 2 (d4)  -0.0000 -0.0000  0.0000  0.0015 -0.0001  0.0007 -0.0003 -0.0002
  53.  C 2 (d4)   0.0000 -0.0000  0.0000 -0.0001  0.0000  0.0001  0.0001  0.0000
  54.  C 2 (d5)  -0.0000  0.0000 -0.0000  0.0007  0.0001  0.0029 -0.0002  0.0005
  55.  C 2 (d5)   0.0000 -0.0000  0.0000 -0.0003  0.0001 -0.0002  0.0002 -0.0000
  56.  C 2 (f1)  -0.0000 -0.0000 -0.0000 -0.0002  0.0000  0.0005 -0.0000  0.0002
  57.  C 2 (f2)   0.0001  0.0000  0.0000  0.0000  0.0000 -0.0000  0.0000 -0.0000
  58.  C 2 (f3)   0.0000 -0.0002 -0.0001 -0.0000  0.0000 -0.0000  0.0000  0.0000
  59.  C 2 (f4)   0.0000  0.0000 -0.0000 -0.0005 -0.0000 -0.0004  0.0001  0.0000
  60.  C 2 (f5)  -0.0000 -0.0000  0.0000  0.0000  0.0000  0.0000  0.0000 -0.0000
  61.  C 2 (f6)  -0.0001  0.0000 -0.0000  0.0000 -0.0000  0.0000 -0.0000  0.0000
  62.  C 2 (f7)   0.0000  0.0004  0.0000  0.0000 -0.0000  0.0000 -0.0000  0.0000
  63.  H 3 (S)   -0.0000  0.0030  0.0097  0.0016 -0.0030  0.0056 -0.0064  0.0032
  64.  H 3 (S)   -0.0000 -0.0005  0.0000  0.0006  0.0000  0.0009 -0.0001  0.0000
  65.  H 3 (S)    0.0000 -0.0000  0.0001 -0.0003  0.0000 -0.0003  0.0001 -0.0000
  66.  H 3 (px)   0.0001  0.0000  0.0000 -0.0000  0.0000 -0.0000  0.0000 -0.0000
  67.  H 3 (py)   0.0000 -0.0001 -0.0001 -0.0000  0.0001 -0.0000  0.0002 -0.0001
  68.  H 3 (pz)   0.0000  0.0001 -0.0001  0.0000 -0.0000 -0.0003  0.0000 -0.0001
  69.  H 4 (S)    0.0000 -0.0030 -0.0097  0.0016 -0.0030  0.0056 -0.0064  0.0032
  70.  H 4 (S)   -0.0000  0.0005 -0.0000  0.0006  0.0000  0.0009 -0.0001  0.0000
  71.  H 4 (S)    0.0000  0.0000 -0.0001 -0.0003  0.0000 -0.0003  0.0001 -0.0000
  72.  H 4 (px)   0.0001  0.0000  0.0000 -0.0000  0.0000 -0.0000  0.0000 -0.0000
  73.  H 4 (py)   0.0000 -0.0001 -0.0001  0.0000 -0.0001  0.0000 -0.0002  0.0001
  74.  H 4 (pz)  -0.0000 -0.0001  0.0001  0.0000 -0.0000 -0.0003  0.0000 -0.0001
  75.  H 5 (S)    0.0000 -0.0199 -0.0038 -0.0236  0.0002 -0.0157  0.0041  0.0024
  76.  H 5 (S)   -0.0000 -0.0002  0.0002  0.0000  0.0001  0.0004  0.0002  0.0000
  77.  H 5 (S)   -0.0000 -0.0002 -0.0000  0.0003 -0.0000  0.0002 -0.0001  0.0000
  78.  H 5 (px)   0.0001 -0.0000 -0.0000 -0.0000  0.0000 -0.0000  0.0000 -0.0000
  79.  H 5 (py)  -0.0000  0.0003  0.0001  0.0006  0.0000  0.0005 -0.0001 -0.0000
  80.  H 5 (pz)   0.0000 -0.0002  0.0000 -0.0001  0.0000  0.0003  0.0000  0.0001
  81.  H 6 (S)   -0.0000  0.0199  0.0038 -0.0236  0.0002 -0.0157  0.0041  0.0024
  82.  H 6 (S)    0.0000  0.0002 -0.0002  0.0000  0.0001  0.0004  0.0002  0.0000
  83.  H 6 (S)   -0.0000  0.0002  0.0000  0.0003 -0.0000  0.0002 -0.0001  0.0000
  84.  H 6 (px)   0.0001  0.0000  0.0000 -0.0000  0.0000 -0.0000  0.0000 -0.0000
  85.  H 6 (py)  -0.0000  0.0003  0.0001 -0.0006 -0.0000 -0.0005  0.0001  0.0000
  86.  H 6 (pz)  -0.0000  0.0002 -0.0000 -0.0001  0.0000  0.0003  0.0000  0.0001

          NAO       57      58      59      60      61      62      63      64
      ---------- ------- ------- ------- ------- ------- ------- ------- -------
   1.  C 1 (S)   -0.0000  0.0000  0.0001  0.0000 -0.0000 -0.0000 -0.0070 -0.0103
   2.  C 1 (S)   -0.0000  0.0000  0.0006 -0.0000 -0.0000 -0.0000  0.5391  0.0025
   3.  C 1 (S)    0.0000 -0.0000  0.0006 -0.0000 -0.0000 -0.0000  0.0171 -0.0011
   4.  C 1 (S)    0.0000 -0.0000  0.0001 -0.0000 -0.0000 -0.0000 -0.0019 -0.0001
   5.  C 1 (S)   -0.0000  0.0000  0.0000  0.0000  0.0000  0.0000 -0.0000 -0.0000
   6.  C 1 (px)   0.0096 -0.0000  0.0000 -0.0000 -0.0118  0.0000 -0.0000 -0.0000
   7.  C 1 (px)   0.0004 -0.0000  0.0000 -0.0000 -0.0004  0.0000 -0.0000 -0.0000
   8.  C 1 (px)   0.0001 -0.0000  0.0000  0.0000 -0.0001  0.0000  0.0000 -0.0000
   9.  C 1 (py)   0.0000 -0.0025 -0.0000  0.0000 -0.0000 -0.0024  0.6809  0.0087
  10.  C 1 (py)   0.0000 -0.0003  0.0000 -0.0000 -0.0000  0.0007  0.0126 -0.0008
  11.  C 1 (py)   0.0000 -0.0000  0.0000 -0.0000 -0.0000  0.0000  0.0003 -0.0000
  12.  C 1 (pz)   0.0000 -0.0000  0.0018 -0.0000 -0.0000  0.0000  0.4269 -0.0104
  13.  C 1 (pz)   0.0000 -0.0000 -0.0005  0.0000 -0.0000 -0.0000 -0.0111  0.0010
  14.  C 1 (pz)   0.0000  0.0000  0.0002 -0.0000 -0.0000 -0.0000 -0.0040 -0.0002
  15.  C 1 (d1)   0.0000 -0.0000  0.0000 -0.0000 -0.0000  0.0000 -0.0000 -0.0000
  16.  C 1 (d1)  -0.0000 -0.0000 -0.0000  0.0000  0.0000  0.0000  0.0000 -0.0000
  17.  C 1 (d2)  -0.0002  0.0000 -0.0000  0.0000  0.0003 -0.0000  0.0000  0.0000
  18.  C 1 (d2)  -0.0001  0.0000  0.0000 -0.0000  0.0001 -0.0000 -0.0000 -0.0000
  19.  C 1 (d3)   0.0000 -0.0001 -0.0000  0.0000 -0.0000 -0.0000  0.0199  0.0002
  20.  C 1 (d3)   0.0000 -0.0001  0.0000 -0.0000  0.0000  0.0002  0.0038 -0.0002
  21.  C 1 (d4)   0.0000  0.0000 -0.0000  0.0000 -0.0000  0.0000 -0.0236  0.0000
  22.  C 1 (d4)  -0.0000 -0.0000 -0.0001  0.0000  0.0000 -0.0000  0.0002  0.0001
  23.  C 1 (d5)   0.0000  0.0000  0.0000  0.0000 -0.0000 -0.0000 -0.0157  0.0004
  24.  C 1 (d5)  -0.0000 -0.0000 -0.0001  0.0000  0.0000  0.0000  0.0041  0.0002
  25.  C 1 (f1)  -0.0000  0.0000 -0.0001  0.0000  0.0000  0.0000 -0.0024 -0.0000
  26.  C 1 (f2)   0.0001  0.0000  0.0000 -0.0000 -0.0001  0.0000 -0.0000 -0.0000
  27.  C 1 (f3)   0.0000 -0.0000 -0.0000  0.0000 -0.0000  0.0000  0.0036 -0.0000
  28.  C 1 (f4)   0.0000  0.0000 -0.0001  0.0000 -0.0000  0.0000 -0.0086  0.0001
  29.  C 1 (f5)   0.0000 -0.0000  0.0000 -0.0000  0.0000  0.0000  0.0000 -0.0000
  30.  C 1 (f6)  -0.0001  0.0000 -0.0000  0.0000  0.0001 -0.0000  0.0000  0.0000
  31.  C 1 (f7)  -0.0000  0.0000 -0.0000 -0.0000  0.0000  0.0000 -0.0086 -0.0001
  32.  C 2 (S)   -0.0000  0.0000 -0.0008  0.0000  0.0000 -0.0000  0.0032  0.0007
  33.  C 2 (S)   -0.0000  0.0000  0.0105 -0.0000  0.0000 -0.0000  0.0284 -0.0083
  34.  C 2 (S)   -0.0000  0.0000  0.0005 -0.0000  0.0000  0.0000  0.0214 -0.0010
  35.  C 2 (S)   -0.0000 -0.0000 -0.0000 -0.0000  0.0000  0.0000  0.0057  0.0001
  36.  C 2 (S)    0.0000 -0.0000 -0.0000  0.0000 -0.0000 -0.0000  0.0000 -0.0000
  37.  C 2 (px)   0.0096 -0.0000  0.0000 -0.0000 -0.0118  0.0000  0.0000 -0.0000
  38.  C 2 (px)   0.0004 -0.0000  0.0000  0.0000 -0.0004  0.0000  0.0000 -0.0000
  39.  C 2 (px)   0.0001 -0.0000  0.0000 -0.0000 -0.0001  0.0000 -0.0000 -0.0000
  40.  C 2 (py)  -0.0000  0.0056 -0.0000  0.0000 -0.0000 -0.0150 -0.0239  0.0194
  41.  C 2 (py)  -0.0000  0.0002 -0.0000 -0.0000  0.0000 -0.0001 -0.0331 -0.0001
  42.  C 2 (py)  -0.0000  0.0000  0.0000 -0.0000  0.0000 -0.0000 -0.0004  0.0000
  43.  C 2 (pz)   0.0000  0.0000 -0.0105  0.0000 -0.0000 -0.0000  0.0218  0.0198
  44.  C 2 (pz)   0.0000 -0.0000  0.0004 -0.0000 -0.0000 -0.0000  0.0172 -0.0010
  45.  C 2 (pz)   0.0000  0.0000  0.0001  0.0000 -0.0000 -0.0000 -0.0097 -0.0000
  46.  C 2 (d1)  -0.0000 -0.0000  0.0000  0.0000  0.0000  0.0000  0.0000 -0.0000
  47.  C 2 (d1)   0.0000 -0.0000 -0.0000 -0.0000 -0.0000  0.0000 -0.0000 -0.0000
  48.  C 2 (d2)   0.0002 -0.0000  0.0000  0.0000 -0.0003  0.0000  0.0000 -0.0000
  49.  C 2 (d2)   0.0001  0.0000  0.0000 -0.0000 -0.0001  0.0000 -0.0000 -0.0000
  50.  C 2 (d3)   0.0000 -0.0002  0.0000 -0.0000  0.0000  0.0004  0.0030 -0.0005
  51.  C 2 (d3)   0.0000 -0.0001 -0.0000  0.0000 -0.0000  0.0000  0.0097  0.0000
  52.  C 2 (d4)   0.0000 -0.0000 -0.0005  0.0000  0.0000  0.0000  0.0016  0.0006
  53.  C 2 (d4)   0.0000  0.0000 -0.0000  0.0000 -0.0000 -0.0000 -0.0030  0.0000
  54.  C 2 (d5)  -0.0000 -0.0000 -0.0004  0.0000  0.0000  0.0000  0.0056  0.0009
  55.  C 2 (d5)   0.0000  0.0000  0.0001  0.0000 -0.0000 -0.0000 -0.0064 -0.0001
  56.  C 2 (f1)  -0.0000  0.0000  0.0000 -0.0000  0.0000  0.0000  0.0032  0.0000
  57.  C 2 (f2)   0.0001 -0.0000  0.0000  0.0000 -0.0001  0.0000  0.0000  0.0000
  58.  C 2 (f3)  -0.0000  0.0000 -0.0000  0.0000  0.0000 -0.0001 -0.0021  0.0001
  59.  C 2 (f4)   0.0000 -0.0000  0.0002 -0.0000 -0.0000 -0.0000  0.0015 -0.0003
  60.  C 2 (f5)   0.0000  0.0000 -0.0000 -0.0000  0.0000 -0.0000 -0.0000  0.0000
  61.  C 2 (f6)  -0.0001  0.0000 -0.0000  0.0000  0.0001 -0.0000 -0.0000  0.0000
  62.  C 2 (f7)   0.0000 -0.0001 -0.0000 -0.0000 -0.0000  0.0002  0.0002 -0.0002
  63.  H 3 (S)    0.0000 -0.0021  0.0015 -0.0000 -0.0000  0.0002  0.8038  0.0000
  64.  H 3 (S)    0.0000  0.0001 -0.0003  0.0000  0.0000 -0.0002  0.0000  0.0008
  65.  H 3 (S)    0.0000 -0.0000  0.0001  0.0000 -0.0000 -0.0000  0.0000 -0.0000
  66.  H 3 (px)   0.0001 -0.0000  0.0000 -0.0000 -0.0002  0.0000  0.0000 -0.0000
  67.  H 3 (py)   0.0000  0.0000 -0.0000  0.0000 -0.0000 -0.0000 -0.0153  0.0001
  68.  H 3 (pz)   0.0000  0.0000  0.0000 -0.0000 -0.0000  0.0001 -0.0057 -0.0002
  69.  H 4 (S)   -0.0000  0.0021  0.0015 -0.0000  0.0000 -0.0002 -0.0088 -0.0060
  70.  H 4 (S)   -0.0000 -0.0001 -0.0003  0.0000  0.0000  0.0002 -0.0060  0.0001
  71.  H 4 (S)    0.0000  0.0000  0.0001 -0.0000 -0.0000  0.0000 -0.0083 -0.0001
  72.  H 4 (px)   0.0001 -0.0000  0.0000 -0.0000 -0.0002  0.0000 -0.0000 -0.0000
  73.  H 4 (py)   0.0000  0.0000  0.0000 -0.0000 -0.0000 -0.0000  0.0037 -0.0001
  74.  H 4 (pz)   0.0000 -0.0000  0.0000  0.0000  0.0000 -0.0001  0.0036  0.0001
  75.  H 5 (S)   -0.0000  0.0036  0.0086 -0.0000  0.0000 -0.0086 -0.0584 -0.0002
  76.  H 5 (S)    0.0000 -0.0000 -0.0001  0.0000 -0.0000 -0.0001 -0.0002  0.0005
  77.  H 5 (S)   -0.0000  0.0000 -0.0001  0.0000  0.0000 -0.0001  0.0037  0.0002
  78.  H 5 (px)   0.0001 -0.0000  0.0000 -0.0000 -0.0002  0.0000 -0.0000 -0.0000
  79.  H 5 (py)   0.0000 -0.0001 -0.0002  0.0000  0.0000  0.0001  0.0023  0.0002
  80.  H 5 (pz)   0.0000  0.0000  0.0000  0.0000 -0.0000 -0.0001  0.0020  0.0002
  81.  H 6 (S)   -0.0000 -0.0036  0.0086 -0.0000  0.0000  0.0086  0.1207 -0.0213
  82.  H 6 (S)    0.0000  0.0000 -0.0001  0.0000 -0.0000  0.0001 -0.0213  0.0000
  83.  H 6 (S)   -0.0000 -0.0000 -0.0001 -0.0000  0.0000  0.0001  0.0041 -0.0000
  84.  H 6 (px)   0.0001 -0.0000  0.0000 -0.0000 -0.0002  0.0000 -0.0000 -0.0000
  85.  H 6 (py)  -0.0000 -0.0001  0.0002 -0.0000  0.0000  0.0001  0.0042 -0.0004
  86.  H 6 (pz)  -0.0000 -0.0000  0.0000 -0.0000  0.0000  0.0001 -0.0017 -0.0001

          NAO       65      66      67      68      69      70      71      72
      ---------- ------- ------- ------- ------- ------- ------- ------- -------
   1.  C 1 (S)   -0.0083 -0.0000  0.0032  0.0016 -0.0070 -0.0103 -0.0083 -0.0000
   2.  C 1 (S)   -0.0065 -0.0000 -0.0115 -0.0050  0.5391  0.0025 -0.0065  0.0000
   3.  C 1 (S)    0.0001  0.0000 -0.0005  0.0002  0.0171 -0.0011  0.0001  0.0000
   4.  C 1 (S)    0.0001  0.0000  0.0001 -0.0000 -0.0019 -0.0001  0.0001  0.0000
   5.  C 1 (S)    0.0000 -0.0000  0.0000 -0.0000 -0.0000 -0.0000  0.0000 -0.0000
   6.  C 1 (px)   0.0000  0.0129  0.0000  0.0000  0.0000 -0.0000  0.0000  0.0129
   7.  C 1 (px)   0.0000  0.0005  0.0000  0.0000  0.0000 -0.0000  0.0000  0.0005
   8.  C 1 (px)   0.0000  0.0001  0.0000  0.0000 -0.0000 -0.0000  0.0000  0.0001
   9.  C 1 (py)   0.0072  0.0000 -0.0091 -0.0088 -0.6809 -0.0087 -0.0072 -0.0000
  10.  C 1 (py)   0.0001  0.0000 -0.0003  0.0001 -0.0126  0.0008 -0.0001  0.0000
  11.  C 1 (py)   0.0000  0.0000 -0.0000 -0.0000 -0.0003  0.0000 -0.0000  0.0000
  12.  C 1 (pz)  -0.0041 -0.0000 -0.0121  0.0039  0.4269 -0.0104 -0.0041 -0.0000
  13.  C 1 (pz)  -0.0001  0.0000  0.0004 -0.0003 -0.0111  0.0010 -0.0001  0.0000
  14.  C 1 (pz)   0.0001  0.0000  0.0001  0.0000 -0.0040 -0.0002  0.0001  0.0000
  15.  C 1 (d1)  -0.0000  0.0000 -0.0000  0.0000  0.0000  0.0000  0.0000  0.0000
  16.  C 1 (d1)   0.0000 -0.0000 -0.0000 -0.0000 -0.0000  0.0000 -0.0000 -0.0000
  17.  C 1 (d2)  -0.0000 -0.0003 -0.0000 -0.0000 -0.0000  0.0000 -0.0000 -0.0003
  18.  C 1 (d2)  -0.0000 -0.0001 -0.0000 -0.0000  0.0000  0.0000 -0.0000 -0.0001
  19.  C 1 (d3)   0.0002  0.0000 -0.0003 -0.0002 -0.0199 -0.0002 -0.0002  0.0000
  20.  C 1 (d3)   0.0000 -0.0000 -0.0001  0.0000 -0.0038  0.0002 -0.0000 -0.0000
  21.  C 1 (d4)   0.0003  0.0000  0.0006  0.0001 -0.0236  0.0000  0.0003  0.0000
  22.  C 1 (d4)  -0.0000 -0.0000  0.0000 -0.0000  0.0002  0.0001 -0.0000 -0.0000
  23.  C 1 (d5)   0.0002  0.0000  0.0005 -0.0003 -0.0157  0.0004  0.0002  0.0000
  24.  C 1 (d5)  -0.0001 -0.0000 -0.0001 -0.0000  0.0041  0.0002 -0.0001 -0.0000
  25.  C 1 (f1)  -0.0000 -0.0000  0.0000  0.0001 -0.0024 -0.0000 -0.0000 -0.0000
  26.  C 1 (f2)   0.0000  0.0001  0.0000  0.0000  0.0000 -0.0000  0.0000  0.0001
  27.  C 1 (f3)   0.0000  0.0000 -0.0001 -0.0000 -0.0036  0.0000 -0.0000  0.0000
  28.  C 1 (f4)   0.0001  0.0000  0.0002  0.0000 -0.0086  0.0001  0.0001  0.0000
  29.  C 1 (f5)   0.0000 -0.0000 -0.0000 -0.0000 -0.0000 -0.0000 -0.0000 -0.0000
  30.  C 1 (f6)  -0.0000 -0.0002 -0.0000 -0.0000 -0.0000  0.0000 -0.0000 -0.0002
  31.  C 1 (f7)  -0.0001 -0.0000  0.0001  0.0001  0.0086  0.0001  0.0001 -0.0000
  32.  C 2 (S)   -0.0013 -0.0000 -0.0001  0.0011  0.0032  0.0007 -0.0013 -0.0000
  33.  C 2 (S)    0.0047  0.0000  0.0004 -0.0038  0.0284 -0.0083  0.0047  0.0000
  34.  C 2 (S)   -0.0000 -0.0000 -0.0006  0.0002  0.0214 -0.0010 -0.0000 -0.0000
  35.  C 2 (S)   -0.0001 -0.0000 -0.0001 -0.0000  0.0057  0.0001 -0.0001 -0.0000
  36.  C 2 (S)   -0.0000  0.0000 -0.0000 -0.0000  0.0000 -0.0000 -0.0000  0.0000
  37.  C 2 (px)   0.0000  0.0129  0.0000  0.0000  0.0000 -0.0000  0.0000  0.0129
  38.  C 2 (px)   0.0000  0.0005  0.0000  0.0000 -0.0000 -0.0000  0.0000  0.0005
  39.  C 2 (px)   0.0000  0.0001  0.0000  0.0000  0.0000 -0.0000  0.0000  0.0001
  40.  C 2 (py)   0.0010 -0.0000  0.0039 -0.0048  0.0239 -0.0194 -0.0010 -0.0000
  41.  C 2 (py)  -0.0003 -0.0000  0.0005  0.0003  0.0331  0.0001  0.0003 -0.0000
  42.  C 2 (py)  -0.0000 -0.0000  0.0000  0.0000  0.0004 -0.0000  0.0000 -0.0000
  43.  C 2 (pz)  -0.0058  0.0000  0.0017 -0.0050  0.0218  0.0198 -0.0058 -0.0000
  44.  C 2 (pz)  -0.0001  0.0000 -0.0005  0.0003  0.0172 -0.0010 -0.0001  0.0000
  45.  C 2 (pz)   0.0002  0.0000  0.0002  0.0000 -0.0097 -0.0000  0.0002  0.0000
  46.  C 2 (d1)   0.0000 -0.0000 -0.0000 -0.0000 -0.0000 -0.0000 -0.0000 -0.0000
  47.  C 2 (d1)  -0.0000  0.0000 -0.0000  0.0000  0.0000  0.0000  0.0000  0.0000
  48.  C 2 (d2)   0.0000  0.0003  0.0000  0.0000 -0.0000 -0.0000  0.0000  0.0003
  49.  C 2 (d2)   0.0000  0.0001  0.0000  0.0000  0.0000 -0.0000  0.0000  0.0001
  50.  C 2 (d3)  -0.0000  0.0000 -0.0001  0.0001 -0.0030  0.0005  0.0000  0.0000
  51.  C 2 (d3)   0.0001  0.0000 -0.0001 -0.0001 -0.0097 -0.0000 -0.0001  0.0000
  52.  C 2 (d4)  -0.0003 -0.0000 -0.0000  0.0000  0.0016  0.0006 -0.0003 -0.0000
  53.  C 2 (d4)   0.0000  0.0000  0.0001 -0.0000 -0.0030  0.0000  0.0000  0.0000
  54.  C 2 (d5)  -0.0003 -0.0000 -0.0000 -0.0003  0.0056  0.0009 -0.0003 -0.0000
  55.  C 2 (d5)   0.0001  0.0000  0.0002  0.0000 -0.0064 -0.0001  0.0001  0.0000
  56.  C 2 (f1)  -0.0000 -0.0000 -0.0001 -0.0001  0.0032  0.0000 -0.0000 -0.0000
  57.  C 2 (f2)   0.0000  0.0001  0.0000  0.0000 -0.0000 -0.0000  0.0000  0.0001
  58.  C 2 (f3)  -0.0000 -0.0000  0.0000  0.0000  0.0021 -0.0001  0.0000 -0.0000
  59.  C 2 (f4)   0.0001  0.0000 -0.0000  0.0000  0.0015 -0.0003  0.0001  0.0000
  60.  C 2 (f5)   0.0000 -0.0000  0.0000 -0.0000 -0.0000  0.0000 -0.0000 -0.0000
  61.  C 2 (f6)  -0.0000 -0.0002 -0.0000 -0.0000  0.0000  0.0000 -0.0000 -0.0002
  62.  C 2 (f7)  -0.0000  0.0000 -0.0000  0.0001 -0.0002  0.0002  0.0000  0.0000
  63.  H 3 (S)    0.0000  0.0000 -0.0153 -0.0057 -0.0088 -0.0060 -0.0083 -0.0000
  64.  H 3 (S)   -0.0000 -0.0000  0.0001 -0.0002 -0.0060  0.0001 -0.0001 -0.0000
  65.  H 3 (S)    0.0002  0.0000  0.0000 -0.0000 -0.0083 -0.0001  0.0001  0.0000
  66.  H 3 (px)   0.0000  0.0002  0.0000  0.0000 -0.0000 -0.0000  0.0000  0.0002
  67.  H 3 (py)   0.0000  0.0000  0.0003  0.0001 -0.0037  0.0001  0.0001  0.0000
  68.  H 3 (pz)  -0.0000  0.0000  0.0001  0.0001  0.0036  0.0001  0.0001  0.0000
  69.  H 4 (S)   -0.0083 -0.0000 -0.0037  0.0036  0.8038  0.0000 -0.0000  0.0000
  70.  H 4 (S)   -0.0001 -0.0000  0.0001  0.0001  0.0000  0.0008  0.0000 -0.0000
  71.  H 4 (S)    0.0001  0.0000  0.0001  0.0001 -0.0000  0.0000  0.0002  0.0000
  72.  H 4 (px)   0.0000  0.0002  0.0000  0.0000  0.0000 -0.0000  0.0000  0.0002
  73.  H 4 (py)  -0.0001  0.0000 -0.0001  0.0000  0.0153 -0.0001 -0.0000  0.0000
  74.  H 4 (pz)   0.0001 -0.0000 -0.0000 -0.0000 -0.0057 -0.0002 -0.0000 -0.0000
  75.  H 5 (S)    0.0037 -0.0000  0.0023 -0.0020  0.1207 -0.0213  0.0041 -0.0000
  76.  H 5 (S)    0.0002  0.0000  0.0002 -0.0002 -0.0213  0.0000 -0.0000  0.0000
  77.  H 5 (S)   -0.0001 -0.0000 -0.0001 -0.0000  0.0041 -0.0000 -0.0001 -0.0000
  78.  H 5 (px)   0.0000  0.0002  0.0000  0.0000  0.0000 -0.0000  0.0000  0.0002
  79.  H 5 (py)  -0.0001 -0.0000 -0.0000 -0.0000 -0.0042  0.0004 -0.0001 -0.0000
  80.  H 5 (pz)   0.0000  0.0000  0.0000 -0.0001 -0.0017 -0.0001 -0.0000  0.0000
  81.  H 6 (S)    0.0041  0.0000 -0.0042  0.0017 -0.0584 -0.0002  0.0037  0.0000
  82.  H 6 (S)   -0.0000  0.0000  0.0004  0.0001 -0.0002  0.0005  0.0002  0.0000
  83.  H 6 (S)   -0.0001 -0.0000 -0.0001  0.0000  0.0037  0.0002 -0.0001 -0.0000
  84.  H 6 (px)   0.0000  0.0002  0.0000  0.0000 -0.0000 -0.0000  0.0000  0.0002
  85.  H 6 (py)   0.0001 -0.0000 -0.0001  0.0000 -0.0023 -0.0002  0.0001 -0.0000
  86.  H 6 (pz)  -0.0000 -0.0000  0.0000  0.0000  0.0020  0.0002  0.0000 -0.0000

          NAO       73      74      75      76      77      78      79      80
      ---------- ------- ------- ------- ------- ------- ------- ------- -------
   1.  C 1 (S)   -0.0032  0.0016  0.0032  0.0007 -0.0013 -0.0000 -0.0001 -0.0011
   2.  C 1 (S)    0.0115 -0.0050  0.0284 -0.0083  0.0047 -0.0000  0.0004  0.0038
   3.  C 1 (S)    0.0005  0.0002  0.0214 -0.0010 -0.0000  0.0000 -0.0006 -0.0002
   4.  C 1 (S)   -0.0001 -0.0000  0.0057  0.0001 -0.0001  0.0000 -0.0001  0.0000
   5.  C 1 (S)   -0.0000 -0.0000  0.0000 -0.0000 -0.0000 -0.0000 -0.0000  0.0000
   6.  C 1 (px)   0.0000 -0.0000  0.0000  0.0000 -0.0000  0.0129 -0.0000  0.0000
   7.  C 1 (px)   0.0000 -0.0000  0.0000  0.0000 -0.0000  0.0005 -0.0000  0.0000
   8.  C 1 (px)   0.0000 -0.0000 -0.0000  0.0000 -0.0000  0.0001 -0.0000  0.0000
   9.  C 1 (py)  -0.0091  0.0088 -0.0239  0.0194  0.0010 -0.0000  0.0039  0.0048
  10.  C 1 (py)  -0.0003 -0.0001 -0.0331 -0.0001 -0.0003  0.0000  0.0005 -0.0003
  11.  C 1 (py)  -0.0000  0.0000 -0.0004  0.0000 -0.0000  0.0000  0.0000 -0.0000
  12.  C 1 (pz)   0.0121  0.0039 -0.0218 -0.0198  0.0058 -0.0000 -0.0017 -0.0050
  13.  C 1 (pz)  -0.0004 -0.0003 -0.0172  0.0010  0.0001  0.0000  0.0005  0.0003
  14.  C 1 (pz)  -0.0001  0.0000  0.0097  0.0000 -0.0002  0.0000 -0.0002  0.0000
  15.  C 1 (d1)   0.0000 -0.0000  0.0000 -0.0000 -0.0000  0.0000 -0.0000 -0.0000
  16.  C 1 (d1)  -0.0000  0.0000 -0.0000  0.0000 -0.0000 -0.0000  0.0000  0.0000
  17.  C 1 (d2)  -0.0000  0.0000 -0.0000 -0.0000  0.0000 -0.0003  0.0000 -0.0000
  18.  C 1 (d2)  -0.0000 -0.0000  0.0000 -0.0000  0.0000 -0.0001 -0.0000 -0.0000
  19.  C 1 (d3)  -0.0003  0.0002 -0.0030  0.0005  0.0000 -0.0000  0.0001  0.0001
  20.  C 1 (d3)  -0.0001 -0.0000 -0.0097 -0.0000 -0.0001 -0.0000  0.0001 -0.0001
  21.  C 1 (d4)  -0.0006  0.0001  0.0016  0.0006 -0.0003  0.0000 -0.0000 -0.0000
  22.  C 1 (d4)  -0.0000 -0.0000 -0.0030  0.0000  0.0000 -0.0000  0.0001  0.0000
  23.  C 1 (d5)  -0.0005 -0.0003  0.0056  0.0009 -0.0003  0.0000 -0.0000  0.0003
  24.  C 1 (d5)   0.0001 -0.0000 -0.0064 -0.0001  0.0001 -0.0000  0.0002 -0.0000
  25.  C 1 (f1)  -0.0000  0.0001 -0.0032 -0.0000  0.0000 -0.0000  0.0001 -0.0001
  26.  C 1 (f2)   0.0000 -0.0000  0.0000 -0.0000 -0.0000  0.0001 -0.0000  0.0000
  27.  C 1 (f3)  -0.0001  0.0000 -0.0021  0.0001 -0.0000  0.0000  0.0000 -0.0000
  28.  C 1 (f4)  -0.0002  0.0000 -0.0015  0.0003 -0.0001  0.0000  0.0000  0.0000
  29.  C 1 (f5)  -0.0000  0.0000 -0.0000  0.0000 -0.0000 -0.0000  0.0000  0.0000
  30.  C 1 (f6)  -0.0000  0.0000 -0.0000 -0.0000  0.0000 -0.0002  0.0000 -0.0000
  31.  C 1 (f7)   0.0001 -0.0001  0.0002 -0.0002 -0.0000 -0.0000 -0.0000 -0.0001
  32.  C 2 (S)    0.0001  0.0011 -0.0070 -0.0103 -0.0083  0.0000  0.0032 -0.0016
  33.  C 2 (S)   -0.0004 -0.0038  0.5391  0.0025 -0.0065  0.0000 -0.0115  0.0050
  34.  C 2 (S)    0.0006  0.0002  0.0171 -0.0011  0.0001 -0.0000 -0.0005 -0.0002
  35.  C 2 (S)    0.0001 -0.0000 -0.0019 -0.0001  0.0001 -0.0000  0.0001  0.0000
  36.  C 2 (S)    0.0000 -0.0000 -0.0000 -0.0000  0.0000  0.0000  0.0000  0.0000
  37.  C 2 (px)   0.0000 -0.0000 -0.0000  0.0000 -0.0000  0.0129 -0.0000  0.0000
  38.  C 2 (px)   0.0000 -0.0000 -0.0000  0.0000 -0.0000  0.0005 -0.0000  0.0000
  39.  C 2 (px)   0.0000 -0.0000  0.0000  0.0000 -0.0000  0.0001 -0.0000  0.0000
  40.  C 2 (py)   0.0039  0.0048  0.6809  0.0087  0.0072 -0.0000 -0.0091  0.0088
  41.  C 2 (py)   0.0005 -0.0003  0.0126 -0.0008  0.0001 -0.0000 -0.0003 -0.0001
  42.  C 2 (py)   0.0000 -0.0000  0.0003 -0.0000  0.0000 -0.0000 -0.0000  0.0000
  43.  C 2 (pz)  -0.0017 -0.0050 -0.4269  0.0104  0.0041  0.0000  0.0121  0.0039
  44.  C 2 (pz)   0.0005  0.0003  0.0111 -0.0010  0.0001  0.0000 -0.0004 -0.0003
  45.  C 2 (pz)  -0.0002  0.0000  0.0040  0.0002 -0.0001  0.0000 -0.0001  0.0000
  46.  C 2 (d1)  -0.0000  0.0000 -0.0000  0.0000 -0.0000 -0.0000  0.0000 -0.0000
  47.  C 2 (d1)   0.0000 -0.0000 -0.0000 -0.0000 -0.0000  0.0000  0.0000 -0.0000
  48.  C 2 (d2)   0.0000 -0.0000 -0.0000  0.0000 -0.0000  0.0003 -0.0000  0.0000
  49.  C 2 (d2)   0.0000 -0.0000  0.0000 -0.0000 -0.0000  0.0001 -0.0000  0.0000
  50.  C 2 (d3)  -0.0001 -0.0001 -0.0199 -0.0002 -0.0002 -0.0000  0.0003 -0.0002
  51.  C 2 (d3)  -0.0001  0.0001 -0.0038  0.0002 -0.0000 -0.0000  0.0001  0.0000
  52.  C 2 (d4)   0.0000  0.0000 -0.0236  0.0000  0.0003 -0.0000  0.0006 -0.0001
  53.  C 2 (d4)  -0.0001 -0.0000  0.0002  0.0001 -0.0000  0.0000  0.0000  0.0000
  54.  C 2 (d5)   0.0000 -0.0003 -0.0157  0.0004  0.0002 -0.0000  0.0005  0.0003
  55.  C 2 (d5)  -0.0002  0.0000  0.0041  0.0002 -0.0001  0.0000 -0.0001  0.0000
  56.  C 2 (f1)   0.0001 -0.0001  0.0024  0.0000  0.0000 -0.0000 -0.0000  0.0001
  57.  C 2 (f2)   0.0000  0.0000 -0.0000  0.0000 -0.0000  0.0001  0.0000  0.0000
  58.  C 2 (f3)   0.0000 -0.0000  0.0036 -0.0000  0.0000 -0.0000 -0.0001  0.0000
  59.  C 2 (f4)   0.0000  0.0000  0.0086 -0.0001 -0.0001  0.0000 -0.0002  0.0000
  60.  C 2 (f5)  -0.0000  0.0000 -0.0000  0.0000  0.0000 -0.0000  0.0000  0.0000
  61.  C 2 (f6)  -0.0000  0.0000  0.0000 -0.0000  0.0000 -0.0002  0.0000 -0.0000
  62.  C 2 (f7)  -0.0000 -0.0001 -0.0086 -0.0001 -0.0001  0.0000  0.0001 -0.0001
  63.  H 3 (S)    0.0037  0.0036 -0.0584 -0.0002  0.0037 -0.0000  0.0023  0.0020
  64.  H 3 (S)   -0.0001  0.0001 -0.0002  0.0005  0.0002 -0.0000  0.0002  0.0002
  65.  H 3 (S)   -0.0001  0.0001  0.0037  0.0002 -0.0001  0.0000 -0.0001  0.0000
  66.  H 3 (px)   0.0000 -0.0000 -0.0000  0.0000 -0.0000  0.0002 -0.0000  0.0000
  67.  H 3 (py)  -0.0001 -0.0000  0.0023  0.0002 -0.0001  0.0000 -0.0000  0.0000
  68.  H 3 (pz)   0.0000 -0.0000 -0.0020 -0.0002 -0.0000  0.0000 -0.0000 -0.0001
  69.  H 4 (S)    0.0153 -0.0057  0.1207 -0.0213  0.0041  0.0000 -0.0042 -0.0017
  70.  H 4 (S)   -0.0001 -0.0002 -0.0213  0.0000 -0.0000 -0.0000  0.0004 -0.0001
  71.  H 4 (S)   -0.0000 -0.0000  0.0041 -0.0000 -0.0001  0.0000 -0.0001 -0.0000
  72.  H 4 (px)   0.0000 -0.0000 -0.0000  0.0000 -0.0000  0.0002 -0.0000  0.0000
  73.  H 4 (py)   0.0003 -0.0001  0.0042 -0.0004  0.0001  0.0000 -0.0001 -0.0000
  74.  H 4 (pz)  -0.0001  0.0001  0.0017  0.0001  0.0000 -0.0000 -0.0000  0.0000
  75.  H 5 (S)    0.0042  0.0017  0.8038  0.0000  0.0000  0.0000 -0.0153  0.0057
  76.  H 5 (S)   -0.0004  0.0001  0.0000  0.0008 -0.0000  0.0000  0.0001  0.0002
  77.  H 5 (S)    0.0001  0.0000  0.0000 -0.0000  0.0002 -0.0000  0.0000  0.0000
  78.  H 5 (px)   0.0000 -0.0000  0.0000  0.0000 -0.0000  0.0002 -0.0000  0.0000
  79.  H 5 (py)  -0.0001 -0.0000 -0.0153  0.0001  0.0000 -0.0000  0.0003 -0.0001
  80.  H 5 (pz)  -0.0000  0.0000  0.0057  0.0002  0.0000  0.0000 -0.0001  0.0001
  81.  H 6 (S)   -0.0023 -0.0020 -0.0088 -0.0060 -0.0083 -0.0000 -0.0037 -0.0036
  82.  H 6 (S)   -0.0002 -0.0002 -0.0060  0.0001 -0.0001  0.0000  0.0001 -0.0001
  83.  H 6 (S)    0.0001 -0.0000 -0.0083 -0.0001  0.0001 -0.0000  0.0001 -0.0001
  84.  H 6 (px)   0.0000 -0.0000 -0.0000  0.0000 -0.0000  0.0002 -0.0000  0.0000
  85.  H 6 (py)  -0.0000  0.0000  0.0037 -0.0001 -0.0001 -0.0000 -0.0001 -0.0000
  86.  H 6 (pz)  -0.0000 -0.0001 -0.0036 -0.0001 -0.0001 -0.0000  0.0000 -0.0000

          NAO       81      82      83      84      85      86
      ---------- ------- ------- ------- ------- ------- -------
   1.  C 1 (S)    0.0032  0.0007 -0.0013  0.0000  0.0001 -0.0011
   2.  C 1 (S)    0.0284 -0.0083  0.0047 -0.0000 -0.0004  0.0038
   3.  C 1 (S)    0.0214 -0.0010 -0.0000  0.0000  0.0006 -0.0002
   4.  C 1 (S)    0.0057  0.0001 -0.0001  0.0000  0.0001  0.0000
   5.  C 1 (S)    0.0000 -0.0000 -0.0000 -0.0000  0.0000  0.0000
   6.  C 1 (px)  -0.0000  0.0000 -0.0000  0.0129 -0.0000 -0.0000
   7.  C 1 (px)   0.0000  0.0000 -0.0000  0.0005 -0.0000 -0.0000
   8.  C 1 (px)   0.0000  0.0000 -0.0000  0.0001 -0.0000 -0.0000
   9.  C 1 (py)   0.0239 -0.0194 -0.0010  0.0000  0.0039 -0.0048
  10.  C 1 (py)   0.0331  0.0001  0.0003  0.0000  0.0005  0.0003
  11.  C 1 (py)   0.0004 -0.0000  0.0000  0.0000  0.0000  0.0000
  12.  C 1 (pz)  -0.0218 -0.0198  0.0058 -0.0000  0.0017 -0.0050
  13.  C 1 (pz)  -0.0172  0.0010  0.0001  0.0000 -0.0005  0.0003
  14.  C 1 (pz)   0.0097  0.0000 -0.0002  0.0000  0.0002  0.0000
  15.  C 1 (d1)   0.0000  0.0000  0.0000  0.0000  0.0000  0.0000
  16.  C 1 (d1)   0.0000 -0.0000  0.0000 -0.0000  0.0000 -0.0000
  17.  C 1 (d2)  -0.0000 -0.0000  0.0000 -0.0003  0.0000  0.0000
  18.  C 1 (d2)   0.0000 -0.0000  0.0000 -0.0001  0.0000  0.0000
  19.  C 1 (d3)   0.0030 -0.0005 -0.0000  0.0000  0.0001 -0.0001
  20.  C 1 (d3)   0.0097  0.0000  0.0001 -0.0000  0.0001  0.0001
  21.  C 1 (d4)   0.0016  0.0006 -0.0003  0.0000  0.0000 -0.0000
  22.  C 1 (d4)  -0.0030  0.0000  0.0000 -0.0000 -0.0001  0.0000
  23.  C 1 (d5)   0.0056  0.0009 -0.0003  0.0000  0.0000  0.0003
  24.  C 1 (d5)  -0.0064 -0.0001  0.0001 -0.0000 -0.0002 -0.0000
  25.  C 1 (f1)  -0.0032 -0.0000  0.0000 -0.0000 -0.0001 -0.0001
  26.  C 1 (f2)   0.0000  0.0000 -0.0000  0.0001 -0.0000  0.0000
  27.  C 1 (f3)   0.0021 -0.0001  0.0000  0.0000  0.0000  0.0000
  28.  C 1 (f4)  -0.0015  0.0003 -0.0001  0.0000 -0.0000  0.0000
  29.  C 1 (f5)   0.0000 -0.0000  0.0000 -0.0000  0.0000 -0.0000
  30.  C 1 (f6)   0.0000 -0.0000  0.0000 -0.0002  0.0000  0.0000
  31.  C 1 (f7)  -0.0002  0.0002  0.0000 -0.0000 -0.0000  0.0001
  32.  C 2 (S)   -0.0070 -0.0103 -0.0083  0.0000 -0.0032 -0.0016
  33.  C 2 (S)    0.5391  0.0025 -0.0065  0.0000  0.0115  0.0050
  34.  C 2 (S)    0.0171 -0.0011  0.0001 -0.0000  0.0005 -0.0002
  35.  C 2 (S)   -0.0019 -0.0001  0.0001 -0.0000 -0.0001  0.0000
  36.  C 2 (S)   -0.0000 -0.0000  0.0000  0.0000 -0.0000  0.0000
  37.  C 2 (px)  -0.0000  0.0000 -0.0000  0.0129 -0.0000 -0.0000
  38.  C 2 (px)   0.0000  0.0000 -0.0000  0.0005 -0.0000 -0.0000
  39.  C 2 (px)   0.0000  0.0000 -0.0000  0.0001 -0.0000 -0.0000
  40.  C 2 (py)  -0.6809 -0.0087 -0.0072 -0.0000 -0.0091 -0.0088
  41.  C 2 (py)  -0.0126  0.0008 -0.0001 -0.0000 -0.0003  0.0001
  42.  C 2 (py)  -0.0003  0.0000 -0.0000 -0.0000 -0.0000 -0.0000
  43.  C 2 (pz)  -0.4269  0.0104  0.0041 -0.0000 -0.0121  0.0039
  44.  C 2 (pz)   0.0111 -0.0010  0.0001  0.0000  0.0004 -0.0003
  45.  C 2 (pz)   0.0040  0.0002 -0.0001  0.0000  0.0001  0.0000
  46.  C 2 (d1)   0.0000 -0.0000  0.0000 -0.0000  0.0000  0.0000
  47.  C 2 (d1)   0.0000  0.0000  0.0000  0.0000 -0.0000  0.0000
  48.  C 2 (d2)   0.0000  0.0000 -0.0000  0.0003 -0.0000 -0.0000
  49.  C 2 (d2)  -0.0000  0.0000 -0.0000  0.0001 -0.0000 -0.0000
  50.  C 2 (d3)   0.0199  0.0002  0.0002  0.0000  0.0003  0.0002
  51.  C 2 (d3)   0.0038 -0.0002  0.0000  0.0000  0.0001 -0.0000
  52.  C 2 (d4)  -0.0236  0.0000  0.0003 -0.0000 -0.0006 -0.0001
  53.  C 2 (d4)   0.0002  0.0001 -0.0000  0.0000 -0.0000  0.0000
  54.  C 2 (d5)  -0.0157  0.0004  0.0002 -0.0000 -0.0005  0.0003
  55.  C 2 (d5)   0.0041  0.0002 -0.0001  0.0000  0.0001  0.0000
  56.  C 2 (f1)   0.0024  0.0000  0.0000 -0.0000  0.0000  0.0001
  57.  C 2 (f2)  -0.0000  0.0000 -0.0000  0.0001 -0.0000 -0.0000
  58.  C 2 (f3)  -0.0036  0.0000 -0.0000 -0.0000 -0.0001 -0.0000
  59.  C 2 (f4)   0.0086 -0.0001 -0.0001  0.0000  0.0002  0.0000
  60.  C 2 (f5)  -0.0000  0.0000 -0.0000 -0.0000 -0.0000 -0.0000
  61.  C 2 (f6)   0.0000 -0.0000  0.0000 -0.0002  0.0000  0.0000
  62.  C 2 (f7)   0.0086  0.0001  0.0001  0.0000  0.0001  0.0001
  63.  H 3 (S)    0.1207 -0.0213  0.0041 -0.0000  0.0042 -0.0017
  64.  H 3 (S)   -0.0213  0.0000 -0.0000 -0.0000 -0.0004 -0.0001
  65.  H 3 (S)    0.0041 -0.0000 -0.0001  0.0000  0.0001 -0.0000
  66.  H 3 (px)   0.0000  0.0000 -0.0000  0.0002 -0.0000 -0.0000
  67.  H 3 (py)  -0.0042  0.0004 -0.0001  0.0000 -0.0001  0.0000
  68.  H 3 (pz)   0.0017  0.0001  0.0000  0.0000  0.0000  0.0000
  69.  H 4 (S)   -0.0584 -0.0002  0.0037 -0.0000 -0.0023  0.0020
  70.  H 4 (S)   -0.0002  0.0005  0.0002 -0.0000 -0.0002  0.0002
  71.  H 4 (S)    0.0037  0.0002 -0.0001  0.0000  0.0001  0.0000
  72.  H 4 (px)   0.0000  0.0000 -0.0000  0.0002 -0.0000 -0.0000
  73.  H 4 (py)  -0.0023 -0.0002  0.0001  0.0000 -0.0000 -0.0000
  74.  H 4 (pz)  -0.0020 -0.0002 -0.0000 -0.0000  0.0000 -0.0001
  75.  H 5 (S)   -0.0088 -0.0060 -0.0083 -0.0000  0.0037 -0.0036
  76.  H 5 (S)   -0.0060  0.0001 -0.0001  0.0000 -0.0001 -0.0001
  77.  H 5 (S)   -0.0083 -0.0001  0.0001 -0.0000 -0.0001 -0.0001
  78.  H 5 (px)  -0.0000  0.0000 -0.0000  0.0002 -0.0000 -0.0000
  79.  H 5 (py)  -0.0037  0.0001  0.0001 -0.0000 -0.0001  0.0000
  80.  H 5 (pz)  -0.0036 -0.0001 -0.0001  0.0000 -0.0000 -0.0000
  81.  H 6 (S)    0.8038  0.0000 -0.0000  0.0000  0.0153  0.0057
  82.  H 6 (S)    0.0000  0.0008  0.0000  0.0000 -0.0001  0.0002
  83.  H 6 (S)   -0.0000  0.0000  0.0002 -0.0000 -0.0000  0.0000
  84.  H 6 (px)   0.0000  0.0000 -0.0000  0.0002 -0.0000 -0.0000
  85.  H 6 (py)   0.0153 -0.0001 -0.0000 -0.0000  0.0003  0.0001
  86.  H 6 (pz)   0.0057  0.0002  0.0000 -0.0000  0.0001  0.0001


 NATURAL BOND ORBITAL ANALYSIS:

                       Occupancies       Lewis Structure    Low   High
           Occ.    -------------------  -----------------   occ   occ
  Cycle   Thresh.   Lewis   Non-Lewis     CR  BD  3C  LP    (L)   (NL)   Dev
 =============================================================================
   1(1)    1.90    15.94008   0.05992      2   6   0   0     0      0    0.04
 -----------------------------------------------------------------------------

 Structure accepted: No low occupancy Lewis orbitals

 --------------------------------------------------------
   Core                      3.99851 ( 99.963% of   4)
   Valence Lewis            11.94157 ( 99.513% of  12)
  ==================       ============================
   Total Lewis              15.94008 ( 99.625% of  16)
  -----------------------------------------------------
   Valence non-Lewis         0.04278 (  0.267% of  16)
   Rydberg non-Lewis         0.01714 (  0.107% of  16)
  ==================       ============================
   Total non-Lewis           0.05992 (  0.375% of  16)
 --------------------------------------------------------


       (Occupancy)   Bond orbital/ Coefficients/ Hybrids
 ---------------------------------------------------------------------------------
     1. (1.99725) BD ( 1) C   1 - C   2  
                ( 50.00%)   0.7071* C   1 s( 38.98%)p 1.56( 60.79%)d 0.01(  0.21%)
                                                  f 0.00(  0.01%)
                                            0.0000  0.6232 -0.0375  0.0046  0.0001
                                            0.0000  0.0000  0.0000 -0.0000 -0.0000
                                           -0.0000 -0.7782  0.0477  0.0012  0.0000
                                            0.0000  0.0000  0.0000 -0.0000 -0.0000
                                           -0.0069  0.0028  0.0456  0.0013 -0.0107
                                            0.0000 -0.0000  0.0012  0.0000  0.0000
                                            0.0000
                ( 50.00%)   0.7071* C   2 s( 38.98%)p 1.56( 60.79%)d 0.01(  0.21%)
                                                  f 0.00(  0.01%)
                                            0.0000  0.6232 -0.0375  0.0046  0.0001
                                            0.0000  0.0000  0.0000 -0.0000 -0.0000
                                           -0.0000  0.7782 -0.0477 -0.0012  0.0000
                                            0.0000  0.0000  0.0000  0.0000  0.0000
                                           -0.0069  0.0028  0.0456  0.0013  0.0107
                                            0.0000 -0.0000 -0.0012  0.0000  0.0000
                                            0.0000
     2. (1.99933) BD ( 2) C   1 - C   2  
                ( 50.00%)   0.7071* C   1 s(  0.00%)p 1.00( 99.92%)d 0.00(  0.06%)
                                                  f 0.00(  0.02%)
                                            0.0000  0.0000  0.0000  0.0000  0.0000
                                            0.9989  0.0374  0.0066  0.0000  0.0000
                                            0.0000  0.0000  0.0000  0.0000  0.0000
                                            0.0000 -0.0234 -0.0059  0.0000  0.0000
                                            0.0000  0.0000  0.0000  0.0000  0.0000
                                            0.0096  0.0000  0.0000  0.0000 -0.0118
                                            0.0000
                ( 50.00%)   0.7071* C   2 s(  0.00%)p 1.00( 99.92%)d 0.00(  0.06%)
                                                  f 0.00(  0.02%)
                                            0.0000  0.0000  0.0000  0.0000  0.0000
                                            0.9989  0.0374  0.0066  0.0000  0.0000
                                            0.0000  0.0000  0.0000  0.0000  0.0000
                                            0.0000  0.0234  0.0059  0.0000  0.0000
                                            0.0000  0.0000  0.0000  0.0000  0.0000
                                            0.0096  0.0000  0.0000  0.0000 -0.0118
                                            0.0000
     3. (1.98625) BD ( 1) C   1 - H   3  
                ( 59.81%)   0.7734* C   1 s( 30.53%)p 2.27( 69.33%)d 0.00(  0.13%)
                                                  f 0.00(  0.02%)
                                           -0.0002  0.5523  0.0167 -0.0022 -0.0000
                                            0.0000  0.0000  0.0000  0.7067  0.0093
                                            0.0003  0.4400 -0.0107 -0.0046  0.0000
                                            0.0000  0.0000  0.0000  0.0204  0.0028
                                           -0.0243  0.0003 -0.0164  0.0045 -0.0023
                                            0.0000  0.0035 -0.0087  0.0000  0.0000
                                           -0.0089
                ( 40.19%)   0.6339* H   3 s( 99.96%)p 0.00(  0.04%)
                                            0.9998  0.0014 -0.0003  0.0000 -0.0190
                                           -0.0072
     4. (1.98625) BD ( 1) C   1 - H   4  
                ( 59.81%)   0.7734* C   1 s( 30.53%)p 2.27( 69.33%)d 0.00(  0.13%)
                                                  f 0.00(  0.02%)
                                            0.0002 -0.5523 -0.0167  0.0022  0.0000
                                            0.0000  0.0000  0.0000  0.7067  0.0093
                                            0.0003 -0.4400  0.0107  0.0046  0.0000
                                            0.0000  0.0000  0.0000  0.0204  0.0028
                                            0.0243 -0.0003  0.0164 -0.0045  0.0023
                                            0.0000  0.0035  0.0087  0.0000  0.0000
                                           -0.0089
                ( 40.19%)   0.6339* H   4 s( 99.96%)p 0.00(  0.04%)
                                           -0.9998 -0.0014  0.0003  0.0000 -0.0190
                                            0.0072
     5. (1.98625) BD ( 1) C   2 - H   5  
                ( 59.81%)   0.7734* C   2 s( 30.53%)p 2.27( 69.33%)d 0.00(  0.13%)
                                                  f 0.00(  0.02%)
                                           -0.0002  0.5523  0.0167 -0.0022 -0.0000
                                            0.0000  0.0000  0.0000  0.7067  0.0093
                                            0.0003 -0.4400  0.0107  0.0046  0.0000
                                            0.0000  0.0000  0.0000 -0.0204 -0.0028
                                           -0.0243  0.0003 -0.0164  0.0045  0.0023
                                            0.0000  0.0035  0.0087  0.0000  0.0000
                                           -0.0089
                ( 40.19%)   0.6339* H   5 s( 99.96%)p 0.00(  0.04%)
                                            0.9998  0.0014 -0.0003  0.0000 -0.0190
                                            0.0072
     6. (1.98625) BD ( 1) C   2 - H   6  
                ( 59.81%)   0.7734* C   2 s( 30.53%)p 2.27( 69.33%)d 0.00(  0.13%)
                                                  f 0.00(  0.02%)
                                            0.0002 -0.5523 -0.0167  0.0022  0.0000
                                            0.0000  0.0000  0.0000  0.7067  0.0093
                                            0.0003  0.4400 -0.0107 -0.0046  0.0000
                                            0.0000  0.0000  0.0000 -0.0204 -0.0028
                                            0.0243 -0.0003  0.0164 -0.0045 -0.0023
                                            0.0000  0.0035 -0.0087  0.0000  0.0000
                                           -0.0089
                ( 40.19%)   0.6339* H   6 s( 99.96%)p 0.00(  0.04%)
                                           -0.9998 -0.0014  0.0003  0.0000 -0.0190
                                           -0.0072
     7. (1.99925) CR ( 1) C   1           s(100.00%)p 0.00(  0.00%)
                                            1.0000  0.0002  0.0000 -0.0000 -0.0000
                                            0.0000  0.0000  0.0000 -0.0000 -0.0000
                                           -0.0000  0.0002 -0.0000 -0.0000  0.0000
                                            0.0000  0.0000  0.0000 -0.0000 -0.0000
                                           -0.0000  0.0000 -0.0000  0.0000 -0.0000
                                            0.0000 -0.0000 -0.0000  0.0000  0.0000
                                            0.0000
     8. (1.99925) CR ( 1) C   2           s(100.00%)p 0.00(  0.00%)
                                            1.0000  0.0002  0.0000 -0.0000 -0.0000
                                            0.0000  0.0000  0.0000 -0.0000 -0.0000
                                           -0.0000 -0.0002  0.0000  0.0000  0.0000
                                            0.0000  0.0000  0.0000  0.0000  0.0000
                                           -0.0000  0.0000 -0.0000  0.0000  0.0000
                                            0.0000 -0.0000  0.0000  0.0000  0.0000
                                            0.0000
     9. (0.00293) RY*( 1) C   1           s(  0.00%)p 1.00( 91.34%)d 0.09(  8.32%)
                                                  f 0.00(  0.34%)
                                           -0.0000  0.0000  0.0000 -0.0000 -0.0000
                                            0.0000  0.0000  0.0000 -0.0160  0.9555
                                            0.0121  0.0000 -0.0000 -0.0000  0.0000
                                            0.0000  0.0000  0.0000  0.0682  0.2803
                                           -0.0000  0.0000 -0.0000  0.0000 -0.0000
                                            0.0000  0.0586 -0.0000  0.0000  0.0000
                                            0.0023
    10. (0.00286) RY*( 2) C   1           s( 47.52%)p 0.98( 46.50%)d 0.11(  5.30%)
                                                  f 0.01(  0.68%)
                                           -0.0000  0.0167  0.6761  0.1334  0.0020
                                            0.0000  0.0000  0.0000  0.0000  0.0000
                                            0.0000 -0.0502 -0.6122  0.2960  0.0000
                                            0.0000  0.0000  0.0000  0.0000  0.0000
                                            0.0607 -0.0852  0.0941 -0.1822 -0.0719
                                            0.0000  0.0000 -0.0402  0.0000  0.0000
                                           -0.0000
    11. (0.00021) RY*( 3) C   1           s( 29.97%)p 1.01( 30.25%)d 1.16( 34.92%)
                                                  f 0.16(  4.86%)
                                            0.0000 -0.0131  0.1969  0.5105 -0.0115
                                            0.0000  0.0000  0.0000 -0.0000 -0.0000
                                           -0.0000  0.0486  0.5466  0.0375  0.0000
                                            0.0000  0.0000  0.0000 -0.0000 -0.0000
                                            0.0580 -0.1177  0.5190 -0.2501 -0.2180
                                            0.0000 -0.0000 -0.0323  0.0000  0.0000
                                            0.0000
    12. (0.00002) RY*( 4) C   1           s(  3.54%)p 0.16(  0.58%)d26.28( 92.92%)
                                                  f 0.84(  2.97%)
    13. (0.00000) RY*( 5) C   1           s(  0.00%)p 1.00(100.00%)d 0.00(  0.00%)
    14. (0.00000) RY*( 6) C   1           s( 56.65%)p 0.01(  0.33%)d 0.76( 43.01%)
                                                  f 0.00(  0.00%)
    15. (0.00000) RY*( 7) C   1           s(  0.00%)p 1.00(100.00%)d 0.00(  0.00%)
                                                  f 0.00(  0.00%)
    16. (0.00000) RY*( 8) C   1           s( 44.68%)p 0.65( 28.98%)d 0.59( 26.31%)
                                                  f 0.00(  0.03%)
    17. (0.00000) RY*( 9) C   1           s(  6.40%)p14.43( 92.29%)d 0.20(  1.26%)
                                                  f 0.01(  0.05%)
    18. (0.00000) RY*(10) C   1           s(  0.00%)p 0.00(  0.00%)d 1.00(100.00%)
    19. (0.00000) RY*(11) C   1           s(  0.00%)p 0.00(  0.00%)d 1.00(100.00%)
    20. (0.00000) RY*(12) C   1           s(  0.00%)p 1.00(  0.05%)d99.99( 99.95%)
                                                  f 0.00(  0.00%)
    21. (0.00000) RY*(13) C   1           s(  0.00%)p 0.00(  0.00%)d 1.00(100.00%)
    22. (0.00000) RY*(14) C   1           s(  0.00%)p 1.00(  0.59%)d99.99( 99.41%)
                                                  f 0.00(  0.00%)
    23. (0.00000) RY*(15) C   1           s(  0.00%)p 1.00(  7.85%)d11.75( 92.15%)
    24. (0.00000) RY*(16) C   1           s( 99.99%)p 0.00(  0.01%)d 0.00(  0.00%)
                                                  f 0.00(  0.00%)
    25. (0.00000) RY*(17) C   1           s(  1.15%)p 0.48(  0.55%)d85.56( 98.16%)
                                                  f 0.12(  0.14%)
    26. (0.00000) RY*(18) C   1           s(  0.00%)p 1.00(100.00%)d 0.00(  0.00%)
                                                  f 0.00(  0.00%)
    27. (0.00000) RY*(19) C   1           s(  6.82%)p 0.06(  0.40%)d13.60( 92.78%)
                                                  f 0.00(  0.00%)
    28. (0.00000) RY*(20) C   1           s(  2.91%)p 0.19(  0.55%)d 0.96(  2.80%)
                                                  f32.23( 93.75%)
    29. (0.00000) RY*(21) C   1           s(  0.00%)p 0.00(  0.01%)d 0.00(  0.00%)
                                                  f 1.00( 99.99%)
    30. (0.00000) RY*(22) C   1           s(  0.00%)p 1.00(  0.32%)d 0.09(  0.03%)
                                                  f99.99( 99.65%)
    31. (0.00000) RY*(23) C   1           s(  0.34%)p 0.05(  0.02%)d 6.39(  2.14%)
                                                  f99.99( 97.51%)
    32. (0.00000) RY*(24) C   1           s(  0.00%)p 0.00(  0.00%)d 0.00(  0.00%)
                                                  f 1.00(100.00%)
    33. (0.00000) RY*(25) C   1           s(  0.00%)p 1.00(  0.01%)d 0.00(  0.00%)
                                                  f99.99( 99.99%)
    34. (0.00000) RY*(26) C   1           s(  0.00%)p 1.00(  0.02%)d 0.00(  0.00%)
                                                  f99.99( 99.98%)
    35. (0.00293) RY*( 1) C   2           s(  0.00%)p 1.00( 91.34%)d 0.09(  8.32%)
                                                  f 0.00(  0.34%)
                                           -0.0000  0.0000  0.0000 -0.0000 -0.0000
                                            0.0000  0.0000  0.0000 -0.0160  0.9555
                                            0.0121 -0.0000  0.0000  0.0000  0.0000
                                            0.0000  0.0000  0.0000 -0.0682 -0.2803
                                           -0.0000  0.0000 -0.0000  0.0000  0.0000
                                            0.0000  0.0586  0.0000  0.0000  0.0000
                                            0.0023
    36. (0.00286) RY*( 2) C   2           s( 47.52%)p 0.98( 46.50%)d 0.11(  5.30%)
                                                  f 0.01(  0.68%)
                                           -0.0000  0.0167  0.6761  0.1334  0.0020
                                            0.0000  0.0000  0.0000  0.0000  0.0000
                                            0.0000  0.0502  0.6122 -0.2960  0.0000
                                            0.0000  0.0000  0.0000 -0.0000 -0.0000
                                            0.0607 -0.0852  0.0941 -0.1822  0.0719
                                            0.0000  0.0000  0.0402  0.0000  0.0000
                                           -0.0000
    37. (0.00021) RY*( 3) C   2           s( 29.97%)p 1.01( 30.25%)d 1.16( 34.92%)
                                                  f 0.16(  4.86%)
                                            0.0000 -0.0131  0.1969  0.5105 -0.0115
                                            0.0000  0.0000  0.0000 -0.0000 -0.0000
                                           -0.0000 -0.0486 -0.5466 -0.0375  0.0000
                                            0.0000  0.0000  0.0000  0.0000  0.0000
                                            0.0580 -0.1177  0.5190 -0.2501  0.2180
                                            0.0000 -0.0000  0.0323  0.0000  0.0000
                                            0.0000
    38. (0.00002) RY*( 4) C   2           s(  3.54%)p 0.16(  0.58%)d26.28( 92.92%)
                                                  f 0.84(  2.97%)
    39. (0.00000) RY*( 5) C   2           s(  0.00%)p 1.00(100.00%)d 0.00(  0.00%)
    40. (0.00000) RY*( 6) C   2           s( 56.65%)p 0.01(  0.33%)d 0.76( 43.01%)
                                                  f 0.00(  0.00%)
    41. (0.00000) RY*( 7) C   2           s(  0.00%)p 1.00(100.00%)d 0.00(  0.00%)
                                                  f 0.00(  0.00%)
    42. (0.00000) RY*( 8) C   2           s( 44.68%)p 0.65( 28.98%)d 0.59( 26.31%)
                                                  f 0.00(  0.03%)
    43. (0.00000) RY*( 9) C   2           s(  6.40%)p14.43( 92.29%)d 0.20(  1.26%)
                                                  f 0.01(  0.05%)
    44. (0.00000) RY*(10) C   2           s(  0.00%)p 0.00(  0.00%)d 1.00(100.00%)
    45. (0.00000) RY*(11) C   2           s(  0.00%)p 0.00(  0.00%)d 1.00(100.00%)
    46. (0.00000) RY*(12) C   2           s(  0.00%)p 1.00(  0.05%)d99.99( 99.95%)
                                                  f 0.00(  0.00%)
    47. (0.00000) RY*(13) C   2           s(  0.00%)p 0.00(  0.00%)d 1.00(100.00%)
    48. (0.00000) RY*(14) C   2           s(  0.00%)p 1.00(  0.59%)d99.99( 99.41%)
                                                  f 0.00(  0.00%)
    49. (0.00000) RY*(15) C   2           s(  0.00%)p 1.00(  7.85%)d11.75( 92.15%)
    50. (0.00000) RY*(16) C   2           s( 99.99%)p 0.00(  0.01%)d 0.00(  0.00%)
                                                  f 0.00(  0.00%)
    51. (0.00000) RY*(17) C   2           s(  1.15%)p 0.48(  0.55%)d85.56( 98.16%)
                                                  f 0.12(  0.14%)
    52. (0.00000) RY*(18) C   2           s(  0.00%)p 1.00(100.00%)d 0.00(  0.00%)
                                                  f 0.00(  0.00%)
    53. (0.00000) RY*(19) C   2           s(  6.82%)p 0.06(  0.40%)d13.60( 92.78%)
                                                  f 0.00(  0.00%)
    54. (0.00000) RY*(20) C   2           s(  2.91%)p 0.19(  0.55%)d 0.96(  2.80%)
                                                  f32.23( 93.75%)
    55. (0.00000) RY*(21) C   2           s(  0.00%)p 0.00(  0.01%)d 0.00(  0.00%)
                                                  f 1.00( 99.99%)
    56. (0.00000) RY*(22) C   2           s(  0.00%)p 1.00(  0.32%)d 0.09(  0.03%)
                                                  f99.99( 99.65%)
    57. (0.00000) RY*(23) C   2           s(  0.34%)p 0.05(  0.02%)d 6.39(  2.14%)
                                                  f99.99( 97.51%)
    58. (0.00000) RY*(24) C   2           s(  0.00%)p 0.00(  0.00%)d 0.00(  0.00%)
                                                  f 1.00(100.00%)
    59. (0.00000) RY*(25) C   2           s(  0.00%)p 1.00(  0.01%)d 0.00(  0.00%)
                                                  f99.99( 99.99%)
    60. (0.00000) RY*(26) C   2           s(  0.00%)p 1.00(  0.02%)d 0.00(  0.00%)
                                                  f99.99( 99.98%)
    61. (0.00088) RY*( 1) H   3           s( 92.96%)p 0.08(  7.04%)
                                           -0.0005  0.9640  0.0182  0.0000  0.1318
                                           -0.2303
    62. (0.00019) RY*( 2) H   3           s( 89.83%)p 0.11( 10.17%)
                                            0.0018 -0.1054  0.9419  0.0000  0.1741
                                           -0.2672
    63. (0.00017) RY*( 3) H   3           s(  0.00%)p 1.00(100.00%)
                                            0.0000  0.0000  0.0000  1.0000  0.0000
                                            0.0000
    64. (0.00003) RY*( 4) H   3           s( 16.50%)p 5.06( 83.50%)
    65. (0.00001) RY*( 5) H   3           s(  0.75%)p99.99( 99.25%)
    66. (0.00088) RY*( 1) H   4           s( 92.96%)p 0.08(  7.04%)
                                           -0.0005  0.9640  0.0182  0.0000 -0.1318
                                           -0.2303
    67. (0.00019) RY*( 2) H   4           s( 89.83%)p 0.11( 10.17%)
                                            0.0018 -0.1054  0.9419  0.0000 -0.1741
                                           -0.2672
    68. (0.00017) RY*( 3) H   4           s(  0.00%)p 1.00(100.00%)
                                            0.0000  0.0000  0.0000  1.0000  0.0000
                                            0.0000
    69. (0.00003) RY*( 4) H   4           s( 16.50%)p 5.06( 83.50%)
    70. (0.00001) RY*( 5) H   4           s(  0.75%)p99.99( 99.25%)
    71. (0.00088) RY*( 1) H   5           s( 92.96%)p 0.08(  7.04%)
                                           -0.0005  0.9640  0.0182  0.0000  0.1318
                                            0.2303
    72. (0.00019) RY*( 2) H   5           s( 89.83%)p 0.11( 10.17%)
                                            0.0018 -0.1054  0.9419  0.0000  0.1741
                                            0.2672
    73. (0.00017) RY*( 3) H   5           s(  0.00%)p 1.00(100.00%)
                                            0.0000  0.0000  0.0000  1.0000  0.0000
                                            0.0000
    74. (0.00003) RY*( 4) H   5           s( 16.50%)p 5.06( 83.50%)
    75. (0.00001) RY*( 5) H   5           s(  0.75%)p99.99( 99.25%)
    76. (0.00088) RY*( 1) H   6           s( 92.96%)p 0.08(  7.04%)
                                           -0.0005  0.9640  0.0182  0.0000 -0.1318
                                            0.2303
    77. (0.00019) RY*( 2) H   6           s( 89.83%)p 0.11( 10.17%)
                                            0.0018 -0.1054  0.9419  0.0000 -0.1741
                                            0.2672
    78. (0.00017) RY*( 3) H   6           s(  0.00%)p 1.00(100.00%)
                                            0.0000  0.0000  0.0000  1.0000  0.0000
                                            0.0000
    79. (0.00003) RY*( 4) H   6           s( 16.50%)p 5.06( 83.50%)
    80. (0.00001) RY*( 5) H   6           s(  0.75%)p99.99( 99.25%)
    81. (0.00284) BD*( 1) C   1 - C   2  
                ( 50.00%)   0.7071* C   1 s( 38.98%)p 1.56( 60.79%)d 0.01(  0.21%)
                                                  f 0.00(  0.01%)
                                            0.0000  0.6232 -0.0375  0.0046  0.0001
                                            0.0000  0.0000  0.0000 -0.0000 -0.0000
                                           -0.0000 -0.7782  0.0477  0.0012  0.0000
                                            0.0000  0.0000  0.0000 -0.0000 -0.0000
                                           -0.0069  0.0028  0.0456  0.0013 -0.0107
                                            0.0000 -0.0000  0.0012  0.0000  0.0000
                                            0.0000
                ( 50.00%)  -0.7071* C   2 s( 38.98%)p 1.56( 60.79%)d 0.01(  0.21%)
                                                  f 0.00(  0.01%)
                                            0.0000  0.6232 -0.0375  0.0046  0.0001
                                            0.0000  0.0000  0.0000 -0.0000 -0.0000
                                           -0.0000  0.7782 -0.0477 -0.0012  0.0000
                                            0.0000  0.0000  0.0000  0.0000  0.0000
                                           -0.0069  0.0028  0.0456  0.0013  0.0107
                                            0.0000 -0.0000 -0.0012  0.0000  0.0000
                                            0.0000
    82. (0.00000) BD*( 2) C   1 - C   2  
                ( 50.00%)   0.7071* C   1 s(  0.00%)p 1.00( 99.92%)d 0.00(  0.06%)
                                                  f 0.00(  0.02%)
                ( 50.00%)  -0.7071* C   2 s(  0.00%)p 1.00( 99.92%)d 0.00(  0.06%)
                                                  f 0.00(  0.02%)
    83. (0.00998) BD*( 1) C   1 - H   3  
                ( 40.19%)   0.6339* C   1 s( 30.53%)p 2.27( 69.33%)d 0.00(  0.13%)
                                                  f 0.00(  0.02%)
                                            0.0002 -0.5523 -0.0167  0.0022  0.0000
                                           -0.0000 -0.0000 -0.0000 -0.7067 -0.0093
                                           -0.0003 -0.4400  0.0107  0.0046 -0.0000
                                           -0.0000 -0.0000 -0.0000 -0.0204 -0.0028
                                            0.0243 -0.0003  0.0164 -0.0045  0.0023
                                           -0.0000 -0.0035  0.0087 -0.0000 -0.0000
                                            0.0089
                ( 59.81%)  -0.7734* H   3 s( 99.96%)p 0.00(  0.04%)
                                           -0.9998 -0.0014  0.0003 -0.0000  0.0190
                                            0.0072
    84. (0.00998) BD*( 1) C   1 - H   4  
                ( 40.19%)   0.6339* C   1 s( 30.53%)p 2.27( 69.33%)d 0.00(  0.13%)
                                                  f 0.00(  0.02%)
                                           -0.0002  0.5523  0.0167 -0.0022 -0.0000
                                           -0.0000 -0.0000 -0.0000 -0.7067 -0.0093
                                           -0.0003  0.4400 -0.0107 -0.0046 -0.0000
                                           -0.0000 -0.0000 -0.0000 -0.0204 -0.0028
                                           -0.0243  0.0003 -0.0164  0.0045 -0.0023
                                           -0.0000 -0.0035 -0.0087 -0.0000 -0.0000
                                            0.0089
                ( 59.81%)  -0.7734* H   4 s( 99.96%)p 0.00(  0.04%)
                                            0.9998  0.0014 -0.0003 -0.0000  0.0190
                                           -0.0072
    85. (0.00998) BD*( 1) C   2 - H   5  
                ( 40.19%)   0.6339* C   2 s( 30.53%)p 2.27( 69.33%)d 0.00(  0.13%)
                                                  f 0.00(  0.02%)
                                            0.0002 -0.5523 -0.0167  0.0022  0.0000
                                           -0.0000 -0.0000 -0.0000 -0.7067 -0.0093
                                           -0.0003  0.4400 -0.0107 -0.0046 -0.0000
                                           -0.0000 -0.0000 -0.0000  0.0204  0.0028
                                            0.0243 -0.0003  0.0164 -0.0045 -0.0023
                                           -0.0000 -0.0035 -0.0087 -0.0000 -0.0000
                                            0.0089
                ( 59.81%)  -0.7734* H   5 s( 99.96%)p 0.00(  0.04%)
                                           -0.9998 -0.0014  0.0003 -0.0000  0.0190
                                           -0.0072
    86. (0.00998) BD*( 1) C   2 - H   6  
                ( 40.19%)   0.6339* C   2 s( 30.53%)p 2.27( 69.33%)d 0.00(  0.13%)
                                                  f 0.00(  0.02%)
                                           -0.0002  0.5523  0.0167 -0.0022 -0.0000
                                           -0.0000 -0.0000 -0.0000 -0.7067 -0.0093
                                           -0.0003 -0.4400  0.0107  0.0046 -0.0000
                                           -0.0000 -0.0000 -0.0000  0.0204  0.0028
                                           -0.0243  0.0003 -0.0164  0.0045  0.0023
                                           -0.0000 -0.0035  0.0087 -0.0000 -0.0000
                                            0.0089
                ( 59.81%)  -0.7734* H   6 s( 99.96%)p 0.00(  0.04%)
                                            0.9998  0.0014 -0.0003 -0.0000  0.0190
                                            0.0072


 NHO Directionality and "Bond Bending" (deviations from line of nuclear centers)

         [Thresholds for printing:  angular deviation  >  1.0 degree]
                                    hybrid p-character > 25.0%
                                    orbital occupancy  >  0.10e

                                Line of Centers        Hybrid 1              Hybrid 2
                                ---------------  -------------------   ------------------
                NBO               Theta   Phi    Theta   Phi    Dev    Theta   Phi    Dev
 ========================================================================================
     2. BD (   2) C   1 - C   2   180.0    0.0    90.0    0.0  90.0     90.0    0.0  90.0
     3. BD (   1) C   1 - H   3    62.3   90.0    59.3   90.0   3.0      --     --    --
     4. BD (   1) C   1 - H   4    62.3  270.0    59.3  270.0   3.0      --     --    --
     5. BD (   1) C   2 - H   5   117.7   90.0   120.7   90.0   3.0      --     --    --
     6. BD (   1) C   2 - H   6   117.7  270.0   120.7  270.0   3.0      --     --    --


 Second Order Perturbation Theory Analysis of Fock Matrix in NBO Basis

     Threshold for printing:   0.50 kcal/mol
                                                                              E(2)  E(j)-E(i) F(i,j)
         Donor NBO (i)                     Acceptor NBO (j)                 kcal/mol   a.u.    a.u. 
 ===================================================================================================

 within unit  1
   1. BD (   1) C   1 - C   2        / 83. BD*(   1) C   1 - H   3            0.58    1.35    0.025
   1. BD (   1) C   1 - C   2        / 84. BD*(   1) C   1 - H   4            0.58    1.35    0.025
   1. BD (   1) C   1 - C   2        / 85. BD*(   1) C   2 - H   5            0.58    1.35    0.025
   1. BD (   1) C   1 - C   2        / 86. BD*(   1) C   2 - H   6            0.58    1.35    0.025
   3. BD (   1) C   1 - H   3        / 35. RY*(   1) C   2                    1.60    1.84    0.049
   3. BD (   1) C   1 - H   3        / 36. RY*(   2) C   2                    1.60    1.58    0.045
   3. BD (   1) C   1 - H   3        / 81. BD*(   1) C   1 - C   2            0.67    1.33    0.027
   3. BD (   1) C   1 - H   3        / 85. BD*(   1) C   2 - H   5            0.89    1.11    0.028
   3. BD (   1) C   1 - H   3        / 86. BD*(   1) C   2 - H   6            5.21    1.11    0.068
   4. BD (   1) C   1 - H   4        / 35. RY*(   1) C   2                    1.60    1.84    0.049
   4. BD (   1) C   1 - H   4        / 36. RY*(   2) C   2                    1.60    1.58    0.045
   4. BD (   1) C   1 - H   4        / 81. BD*(   1) C   1 - C   2            0.67    1.33    0.027
   4. BD (   1) C   1 - H   4        / 85. BD*(   1) C   2 - H   5            5.21    1.11    0.068
   4. BD (   1) C   1 - H   4        / 86. BD*(   1) C   2 - H   6            0.89    1.11    0.028
   5. BD (   1) C   2 - H   5        /  9. RY*(   1) C   1                    1.60    1.84    0.049
   5. BD (   1) C   2 - H   5        / 10. RY*(   2) C   1                    1.60    1.58    0.045
   5. BD (   1) C   2 - H   5        / 81. BD*(   1) C   1 - C   2            0.67    1.33    0.027
   5. BD (   1) C   2 - H   5        / 83. BD*(   1) C   1 - H   3            0.89    1.11    0.028
   5. BD (   1) C   2 - H   5        / 84. BD*(   1) C   1 - H   4            5.21    1.11    0.068
   6. BD (   1) C   2 - H   6        /  9. RY*(   1) C   1                    1.60    1.84    0.049
   6. BD (   1) C   2 - H   6        / 10. RY*(   2) C   1                    1.60    1.58    0.045
   6. BD (   1) C   2 - H   6        / 81. BD*(   1) C   1 - C   2            0.67    1.33    0.027
   6. BD (   1) C   2 - H   6        / 83. BD*(   1) C   1 - H   3            5.21    1.11    0.068
   6. BD (   1) C   2 - H   6        / 84. BD*(   1) C   1 - H   4            0.89    1.11    0.028
   7. CR (   1) C   1                / 36. RY*(   2) C   2                    2.06   11.10    0.135
   7. CR (   1) C   1                / 37. RY*(   3) C   2                    1.29   11.34    0.108
   7. CR (   1) C   1                / 81. BD*(   1) C   1 - C   2            0.86   10.85    0.086
   8. CR (   1) C   2                / 10. RY*(   2) C   1                    2.06   11.10    0.135
   8. CR (   1) C   2                / 11. RY*(   3) C   1                    1.29   11.34    0.108
   8. CR (   1) C   2                / 81. BD*(   1) C   1 - C   2            0.86   10.85    0.086


 Natural Bond Orbitals (Summary):

                                                            Principal Delocalizations
           NBO                        Occupancy    Energy   (geminal,vicinal,remote)
 ====================================================================================
 Molecular unit  1  (C2H4)
     1. BD (   1) C   1 - C   2          1.99725    -0.85219  83(g),84(g),85(g),86(g)
     2. BD (   2) C   1 - C   2          1.99933    -0.35944   
     3. BD (   1) C   1 - H   3          1.98625    -0.61203  86(v),36(v),35(v),85(v)
                                                    81(g)
     4. BD (   1) C   1 - H   4          1.98625    -0.61203  85(v),36(v),35(v),86(v)
                                                    81(g)
     5. BD (   1) C   2 - H   5          1.98625    -0.61203  84(v),10(v),9(v),83(v),81(g)
     6. BD (   1) C   2 - H   6          1.98625    -0.61203  83(v),10(v),9(v),84(v),81(g)
     7. CR (   1) C   1                  1.99925   -10.12893  36(v),37(v),81(g)
     8. CR (   1) C   2                  1.99925   -10.12893  10(v),11(v),81(g)
     9. RY*(   1) C   1                  0.00293     1.22543   
    10. RY*(   2) C   1                  0.00286     0.97257   
    11. RY*(   3) C   1                  0.00021     1.20978   
    12. RY*(   4) C   1                  0.00002     1.62434   
    13. RY*(   5) C   1                  0.00000     1.34075   
    14. RY*(   6) C   1                  0.00000     2.07676   
    15. RY*(   7) C   1                  0.00000     1.81203   
    16. RY*(   8) C   1                  0.00000     1.09935   
    17. RY*(   9) C   1                  0.00000     1.91243   
    18. RY*(  10) C   1                  0.00000     1.36787   
    19. RY*(  11) C   1                  0.00000     2.44146   
    20. RY*(  12) C   1                  0.00000     1.71053   
    21. RY*(  13) C   1                  0.00000     2.58103   
    22. RY*(  14) C   1                  0.00000     1.98898   
    23. RY*(  15) C   1                  0.00000     2.52595   
    24. RY*(  16) C   1                  0.00000    21.22607   
    25. RY*(  17) C   1                  0.00000     3.17189   
    26. RY*(  18) C   1                  0.00000     0.64351   
    27. RY*(  19) C   1                  0.00000     2.87367   
    28. RY*(  20) C   1                  0.00000     4.05293   
    29. RY*(  21) C   1                  0.00000     3.55623   
    30. RY*(  22) C   1                  0.00000     3.70904   
    31. RY*(  23) C   1                  0.00000     3.75525   
    32. RY*(  24) C   1                  0.00000     3.18969   
    33. RY*(  25) C   1                  0.00000     3.05789   
    34. RY*(  26) C   1                  0.00000     3.36443   
    35. RY*(   1) C   2                  0.00293     1.22543   
    36. RY*(   2) C   2                  0.00286     0.97257   
    37. RY*(   3) C   2                  0.00021     1.20978   
    38. RY*(   4) C   2                  0.00002     1.62434   
    39. RY*(   5) C   2                  0.00000     1.34075   
    40. RY*(   6) C   2                  0.00000     2.07676   
    41. RY*(   7) C   2                  0.00000     1.81203   
    42. RY*(   8) C   2                  0.00000     1.09935   
    43. RY*(   9) C   2                  0.00000     1.91243   
    44. RY*(  10) C   2                  0.00000     1.36787   
    45. RY*(  11) C   2                  0.00000     2.44146   
    46. RY*(  12) C   2                  0.00000     1.71053   
    47. RY*(  13) C   2                  0.00000     2.58103   
    48. RY*(  14) C   2                  0.00000     1.98898   
    49. RY*(  15) C   2                  0.00000     2.52595   
    50. RY*(  16) C   2                  0.00000    21.22607   
    51. RY*(  17) C   2                  0.00000     3.17188   
    52. RY*(  18) C   2                  0.00000     0.64351   
    53. RY*(  19) C   2                  0.00000     2.87367   
    54. RY*(  20) C   2                  0.00000     4.05293   
    55. RY*(  21) C   2                  0.00000     3.55623   
    56. RY*(  22) C   2                  0.00000     3.70904   
    57. RY*(  23) C   2                  0.00000     3.75525   
    58. RY*(  24) C   2                  0.00000     3.18969   
    59. RY*(  25) C   2                  0.00000     3.05789   
    60. RY*(  26) C   2                  0.00000     3.36443   
    61. RY*(   1) H   3                  0.00088     1.15051   
    62. RY*(   2) H   3                  0.00019     1.43636   
    63. RY*(   3) H   3                  0.00017     2.16817   
    64. RY*(   4) H   3                  0.00003     2.49602   
    65. RY*(   5) H   3                  0.00001     3.07395   
    66. RY*(   1) H   4                  0.00088     1.15051   
    67. RY*(   2) H   4                  0.00019     1.43636   
    68. RY*(   3) H   4                  0.00017     2.16817   
    69. RY*(   4) H   4                  0.00003     2.49602   
    70. RY*(   5) H   4                  0.00001     3.07395   
    71. RY*(   1) H   5                  0.00088     1.15051   
    72. RY*(   2) H   5                  0.00019     1.43636   
    73. RY*(   3) H   5                  0.00017     2.16817   
    74. RY*(   4) H   5                  0.00003     2.49602   
    75. RY*(   5) H   5                  0.00001     3.07395   
    76. RY*(   1) H   6                  0.00088     1.15051   
    77. RY*(   2) H   6                  0.00019     1.43636   
    78. RY*(   3) H   6                  0.00017     2.16817   
    79. RY*(   4) H   6                  0.00003     2.49602   
    80. RY*(   5) H   6                  0.00001     3.07395   
    81. BD*(   1) C   1 - C   2          0.00284     0.72093   
    82. BD*(   2) C   1 - C   2          0.00000     0.11277   
    83. BD*(   1) C   1 - H   3          0.00998     0.49319   
    84. BD*(   1) C   1 - H   4          0.00998     0.49319   
    85. BD*(   1) C   2 - H   5          0.00998     0.49319   
    86. BD*(   1) C   2 - H   6          0.00998     0.49319   
       -------------------------------
              Total Lewis   15.94008  ( 99.6255%)
        Valence non-Lewis    0.04278  (  0.2674%)
        Rydberg non-Lewis    0.01714  (  0.1071%)
       -------------------------------
            Total unit  1   16.00000  (100.0000%)
           Charge unit  1    0.00000
 Variable Step   Value    
 -------- ---- -----------
     6       2    1.983851
 ---------------------------------------------------------------------------------------------------
                            Z-MATRIX (ANGSTROMS AND DEGREES)
   CD    Cent   Atom    N1       Length/X        N2       Alpha/Y        N3        Beta/Z          J
 ---------------------------------------------------------------------------------------------------
      1      1  C 
      2      2  C        1   1.321406(     1)
      3      3  H        1   1.083410(     2)      2  113.666(     6)
      4      4  H        1   1.083410(     3)      2  113.666(     7)      3  180.000(    10)      0
      5      5  H        2   1.083410(     4)      1  113.666(     8)      3   -0.000(    11)      0
      6      6  H        2   1.083410(     5)      1  113.666(     9)      3 -180.000(    12)      0
 ---------------------------------------------------------------------------------------------------
                         Z-Matrix orientation:                         
 ---------------------------------------------------------------------
 Center     Atomic      Atomic             Coordinates (Angstroms)
 Number     Number       Type             X           Y           Z
 ---------------------------------------------------------------------
      1          6           0        0.000000    0.000000    0.000000
      2          6           0        0.000000    0.000000    1.321406
      3          1           0        0.992294    0.000000   -0.434890
      4          1           0       -0.992294   -0.000000   -0.434890
      5          1           0        0.992294    0.000000    1.756296
      6          1           0       -0.992294   -0.000000    1.756296
 ---------------------------------------------------------------------
                    Distance matrix (angstroms):
                    1          2          3          4          5
     1  C    0.000000
     2  C    1.321406   0.000000
     3  H    1.083410   2.017231   0.000000
     4  H    1.083410   2.017231   1.984588   0.000000
     5  H    2.017231   1.083410   2.191186   2.956329   0.000000
     6  H    2.017231   1.083410   2.956329   2.191186   1.984588
                    6
     6  H    0.000000
 Stoichiometry    C2H4
 Framework group  D2H[C2"(C.C),SG(H4)]
 Deg. of freedom     3
 Full point group                 D2H     NOp   8
 Largest Abelian subgroup         D2H     NOp   8
 Largest concise Abelian subgroup D2      NOp   4
                         Standard orientation:                         
 ---------------------------------------------------------------------
 Center     Atomic      Atomic             Coordinates (Angstroms)
 Number     Number       Type             X           Y           Z
 ---------------------------------------------------------------------
      1          6           0       -0.000000    0.000000    0.660703
      2          6           0        0.000000   -0.000000   -0.660703
      3          1           0        0.000000    0.992294    1.095593
      4          1           0       -0.000000   -0.992294    1.095593
      5          1           0        0.000000    0.992294   -1.095593
      6          1           0       -0.000000   -0.992294   -1.095593
 ---------------------------------------------------------------------
 Rotational constants (GHZ):         127.3184540          32.9977825          26.2058713
 Standard basis: def2TZVP (5D, 7F)
 There are    22 symmetry adapted cartesian basis functions of AG  symmetry.
 There are     4 symmetry adapted cartesian basis functions of B1G symmetry.
 There are     9 symmetry adapted cartesian basis functions of B2G symmetry.
 There are    13 symmetry adapted cartesian basis functions of B3G symmetry.
 There are     4 symmetry adapted cartesian basis functions of AU  symmetry.
 There are    22 symmetry adapted cartesian basis functions of B1U symmetry.
 There are    13 symmetry adapted cartesian basis functions of B2U symmetry.
 There are     9 symmetry adapted cartesian basis functions of B3U symmetry.
 There are    19 symmetry adapted basis functions of AG  symmetry.
 There are     4 symmetry adapted basis functions of B1G symmetry.
 There are     8 symmetry adapted basis functions of B2G symmetry.
 There are    12 symmetry adapted basis functions of B3G symmetry.
 There are     4 symmetry adapted basis functions of AU  symmetry.
 There are    19 symmetry adapted basis functions of B1U symmetry.
 There are    12 symmetry adapted basis functions of B2U symmetry.
 There are     8 symmetry adapted basis functions of B3U symmetry.
    86 basis functions,   134 primitive gaussians,    96 cartesian basis functions
     8 alpha electrons        8 beta electrons
       nuclear repulsion energy        33.8094077773 Hartrees.
 NAtoms=    6 NActive=    6 NUniq=    2 SFac= 4.00D+00 NAtFMM=   60 NAOKFM=F Big=F
 Integral buffers will be    131072 words long.
 Raffenetti 2 integral format.
 Two-electron integral symmetry is turned on.
 Nuclear repulsion after empirical dispersion term =       33.8085291820 Hartrees.
 One-electron integrals computed using PRISM.
   8 Symmetry operations used in ECPInt.
 ECPInt:  NShTT=     741 NPrTT=    2136 LenC2=     742 LenP2D=    1978.
 LDataN:  DoStor=T MaxTD1= 6 Len=  172
 NBasis=    86 RedAO= T EigKep=  2.02D-04  NBF=    19     4     8    12     4    19    12     8
 NBsUse=    86 1.00D-06 EigRej= -1.00D+00 NBFU=    19     4     8    12     4    19    12     8
 Initial guess from the checkpoint file:  "ethylene-rigidscan-bent-dec-M.chk"
 B after Tr=    -0.000000   -0.000000   -0.000000
         Rot=    1.000000   -0.000000    0.000000    0.000000 Ang=   0.00 deg.
 Initial guess orbital symmetries:
       Occupied  (AG) (B1U) (AG) (B1U) (B2U) (AG) (B3G) (B3U)
       Virtual   (B2G) (AG) (B2U) (B1U) (B3G) (AG) (AG) (B1U) (B3U)
                 (B2U) (B2G) (B1U) (B2U) (AG) (B1U) (B3G) (B1G)
                 (B1U) (B3G) (B3U) (AU) (AG) (AG) (B2U) (B3G) (B1U)
                 (B2G) (B1U) (AG) (B3U) (B1U) (B2U) (B2G) (B3G)
                 (B1U) (B2U) (B3U) (B1G) (AG) (B2G) (AG) (AU) (AG)
                 (B3G) (B2U) (B1U) (B2U) (B3U) (AG) (B1U) (B3G)
                 (B1G) (AG) (B1U) (B3U) (B3G) (AU) (B2U) (B2G)
                 (B1G) (AG) (B3G) (B1U) (B3U) (B2G) (B2U) (AU)
                 (B1U) (B3G) (B2U) (AG) (B2G) (AG) (B1U) (B3G)
                 (B1U) (AG) (B1U)
 ExpMin= 9.52D-02 ExpMax= 1.36D+04 ExpMxC= 4.63D+02 IAcc=2 IRadAn=         4 AccDes= 0.00D+00
 Harris functional with IExCor= 4639 and IRadAn=       4 diagonalized for initial guess.
 HarFok:  IExCor= 4639 AccDes= 0.00D+00 IRadAn=         4 IDoV= 1 UseB2=F ITyADJ=14
 ICtDFT=  3500011 ScaDFX=  1.000000  1.000000  1.000000  1.000000
 FoFCou: FMM=F IPFlag=           0 FMFlag=      100000 FMFlg1=           0
         NFxFlg=           0 DoJE=T BraDBF=F KetDBF=T FulRan=T
         wScrn=  0.000000 ICntrl=       500 IOpCl=  0 I1Cent=   200000004 NGrid=           0
         NMat0=    1 NMatS0=      1 NMatT0=    0 NMatD0=    1 NMtDS0=    0 NMtDT0=    0
 Petite list used in FoFCou.
 Keep R1 ints in memory in symmetry-blocked form, NReq=21381480.
 Requested convergence on RMS density matrix=1.00D-08 within 128 cycles.
 Requested convergence on MAX density matrix=1.00D-06.
 Requested convergence on             energy=1.00D-06.
 No special actions if energy rises.
 Integral accuracy reduced to 1.0D-05 until final iterations.
 Initial convergence to 1.0D-05 achieved.  Increase integral accuracy.
 SCF Done:  E(RwB97XD) =  -78.5761414821     A.U. after   10 cycles
            NFock= 10  Conv=0.82D-08     -V/T= 2.0049

 **********************************************************************

            Population analysis using the SCF density.

 **********************************************************************

 Orbital symmetries:
       Occupied  (AG) (B1U) (AG) (B1U) (B2U) (AG) (B3G) (B3U)
       Virtual   (B2G) (AG) (B2U) (B1U) (B3G) (AG) (B1U) (AG) (B3U)
                 (B2G) (B2U) (B1U) (AG) (B2U) (B1U) (B3G) (B1G)
                 (B1U) (B3G) (B3U) (AU) (AG) (B2U) (AG) (B3G) (B1U)
                 (B2G) (B1U) (AG) (B3U) (B1U) (B2U) (B2G) (B3G)
                 (B3U) (B1U) (AG) (B2U) (B2G) (B1G) (AG) (AG) (AU)
                 (B3G) (B1U) (B2U) (B3U) (B2U) (B1U) (AG) (B3G)
                 (B1G) (B3G) (AG) (B1U) (B2U) (B3U) (AU) (B2G)
                 (B1G) (AG) (B3G) (B1U) (B3U) (B2G) (AU) (B2U)
                 (B1U) (B2U) (B3G) (AG) (B2G) (AG) (B1U) (B1U)
                 (B3G) (AG) (B1U)
 The electronic state is 1-AG.
 Alpha  occ. eigenvalues --  -10.27881 -10.27782  -0.87129  -0.65548  -0.58716
 Alpha  occ. eigenvalues --   -0.47512  -0.45017  -0.36058
 Alpha virt. eigenvalues --    0.07699   0.13192   0.16416   0.18238   0.23020
 Alpha virt. eigenvalues --    0.25903   0.27854   0.29420   0.29632   0.39716
 Alpha virt. eigenvalues --    0.40064   0.42556   0.50765   0.51123   0.53346
 Alpha virt. eigenvalues --    0.56988   0.60870   0.64858   0.75731   0.81889
 Alpha virt. eigenvalues --    0.85020   0.92114   0.94554   0.98467   1.11323
 Alpha virt. eigenvalues --    1.15111   1.20832   1.32230   1.41224   1.51087
 Alpha virt. eigenvalues --    1.62061   1.62590   1.64874   1.74898   1.80756
 Alpha virt. eigenvalues --    1.81991   1.86866   1.87839   1.88874   1.90575
 Alpha virt. eigenvalues --    2.09161   2.35020   2.37812   2.41425   2.45116
 Alpha virt. eigenvalues --    2.45325   2.61204   2.61753   2.65912   2.67758
 Alpha virt. eigenvalues --    2.72105   2.80412   2.95773   2.95919   3.05966
 Alpha virt. eigenvalues --    3.08792   3.11248   3.11463   3.17391   3.17946
 Alpha virt. eigenvalues --    3.29208   3.41900   3.46232   3.52646   3.56539
 Alpha virt. eigenvalues --    3.61240   3.78713   3.90668   3.98234   4.04889
 Alpha virt. eigenvalues --    4.19794   4.46257   4.55171   4.65802   4.88622
 Alpha virt. eigenvalues --    4.91211  21.98247  22.66880
          Condensed to atoms (all electrons):
               1          2          3          4          5          6
     1  C    4.923567   0.597710   0.414545   0.414545  -0.045964  -0.045964
     2  C    0.597710   4.923567  -0.045964  -0.045964   0.414545   0.414545
     3  H    0.414545  -0.045964   0.521249  -0.016528  -0.008354   0.005832
     4  H    0.414545  -0.045964  -0.016528   0.521249   0.005832  -0.008354
     5  H   -0.045964   0.414545  -0.008354   0.005832   0.521249  -0.016528
     6  H   -0.045964   0.414545   0.005832  -0.008354  -0.016528   0.521249
 Mulliken charges:
               1
     1  C   -0.258439
     2  C   -0.258439
     3  H    0.129220
     4  H    0.129220
     5  H    0.129220
     6  H    0.129220
 Sum of Mulliken charges =  -0.00000
 Mulliken charges with hydrogens summed into heavy atoms:
               1
     1  C   -0.000000
     2  C   -0.000000
 Electronic spatial extent (au):  <R**2>=             80.0206
 Charge=              0.0000 electrons
 Dipole moment (field-independent basis, Debye):
    X=             -0.0000    Y=              0.0000    Z=              0.0000  Tot=              0.0000
 Quadrupole moment (field-independent basis, Debye-Ang):
   XX=            -15.6558   YY=            -11.4075   ZZ=            -13.4268
   XY=              0.0000   XZ=              0.0000   YZ=             -0.0000
 Traceless Quadrupole moment (field-independent basis, Debye-Ang):
   XX=             -2.1591   YY=              2.0892   ZZ=              0.0699
   XY=              0.0000   XZ=              0.0000   YZ=             -0.0000
 Octapole moment (field-independent basis, Debye-Ang**2):
  XXX=             -0.0000  YYY=              0.0000  ZZZ=              0.0000  XYY=             -0.0000
  XXY=              0.0000  XXZ=             -0.0000  XZZ=             -0.0000  YZZ=              0.0000
  YYZ=              0.0000  XYZ=             -0.0000
 Hexadecapole moment (field-independent basis, Debye-Ang**3):
 XXXX=            -19.2513 YYYY=            -26.5694 ZZZZ=            -67.5429 XXXY=             -0.0000
 XXXZ=              0.0000 YYYX=             -0.0000 YYYZ=             -0.0000 ZZZX=              0.0000
 ZZZY=              0.0000 XXYY=             -8.6663 XXZZ=            -14.6757 YYZZ=            -13.1069
 XXYZ=             -0.0000 YYXZ=              0.0000 ZZXY=              0.0000
 N-N= 3.380852918200D+01 E-N=-2.494260301933D+02  KE= 7.819256561014D+01
 Symmetry AG   KE= 3.759010796872D+01
 Symmetry B1G  KE= 1.691775885782D-33
 Symmetry B2G  KE=-1.750003073153D-20
 Symmetry B3G  KE= 2.157982943468D+00
 Symmetry AU   KE= 4.749433196005D-33
 Symmetry B1U  KE= 3.452922583377D+01
 Symmetry B2U  KE= 1.863618892343D+00
 Symmetry B3U  KE= 2.051629971837D+00
 ******************************Gaussian NBO Version 3.1******************************
             N A T U R A L   A T O M I C   O R B I T A L   A N D
          N A T U R A L   B O N D   O R B I T A L   A N A L Y S I S
 ******************************Gaussian NBO Version 3.1******************************

       /RESON  / : Allow strongly delocalized NBO set
       /DMNAO  / : Print the NAO density matrix
       /BNDIDX / : Print bond indices based on the NAO density matrix
       /MULORB / : Print Mulliken populations by orbital and atom

 Analyzing the SCF density

 Job title: Title Card Required                                             

 Storage needed:     22652 in NPA,     29909 in NBO (2147483420 available)


 Input atomic orbitals, gross Mulliken populations:

  AO  Atom No lang  Mulliken Population    Atom No      Total
 -------------------------------------------------------------------------------
   1    C  1  S        0.8550629
   2    C  1  S        1.1169718
   3    C  1  S        0.5318168
   4    C  1  S        0.6111701
   5    C  1  S        0.1338271
   6    C  1  px       0.3372310
   7    C  1  py       0.4645036
   8    C  1  pz       0.5145501
   9    C  1  px       0.4141446
  10    C  1  py       0.4058552
  11    C  1  pz       0.3817891
  12    C  1  px       0.2241643
  13    C  1  py       0.1415199
  14    C  1  pz       0.0719193
  15    C  1  dz2      0.0056151
  16    C  1  dxz      0.0024489
  17    C  1  dyz      0.0056085
  18    C  1  dx2y2    0.0025189
  19    C  1  dxy      0.0000000
  20    C  1  dz2     -0.0011625
  21    C  1  dxz      0.0102968
  22    C  1  dyz      0.0221658
  23    C  1  dx2y2    0.0016555
  24    C  1  dxy      0.0000000
  25    C  1  f(0)     0.0004001
  26    C  1  f(C1)    0.0014566
  27    C  1  f(S1)    0.0014791
  28    C  1  f(C2)    0.0006560
  29    C  1  f(S2)    0.0000000
  30    C  1  f(C3)    0.0001089
  31    C  1  f(S3)    0.0006655
                                             C  1      6.2584392
  32    C  2  S        0.8550629
  33    C  2  S        1.1169718
  34    C  2  S        0.5318168
  35    C  2  S        0.6111701
  36    C  2  S        0.1338271
  37    C  2  px       0.3372310
  38    C  2  py       0.4645036
  39    C  2  pz       0.5145501
  40    C  2  px       0.4141446
  41    C  2  py       0.4058552
  42    C  2  pz       0.3817891
  43    C  2  px       0.2241643
  44    C  2  py       0.1415199
  45    C  2  pz       0.0719193
  46    C  2  dz2      0.0056151
  47    C  2  dxz      0.0024489
  48    C  2  dyz      0.0056085
  49    C  2  dx2y2    0.0025189
  50    C  2  dxy      0.0000000
  51    C  2  dz2     -0.0011625
  52    C  2  dxz      0.0102968
  53    C  2  dyz      0.0221658
  54    C  2  dx2y2    0.0016555
  55    C  2  dxy      0.0000000
  56    C  2  f(0)     0.0004001
  57    C  2  f(C1)    0.0014566
  58    C  2  f(S1)    0.0014791
  59    C  2  f(C2)    0.0006560
  60    C  2  f(S2)    0.0000000
  61    C  2  f(C3)    0.0001089
  62    C  2  f(S3)    0.0006655
                                             C  2      6.2584392
  63    H  3  S        0.2715416
  64    H  3  S        0.4903675
  65    H  3  S        0.0866436
  66    H  3  px       0.0050744
  67    H  3  py       0.0121440
  68    H  3  pz       0.0050093
                                             H  3      0.8707804
  69    H  4  S        0.2715416
  70    H  4  S        0.4903675
  71    H  4  S        0.0866436
  72    H  4  px       0.0050744
  73    H  4  py       0.0121440
  74    H  4  pz       0.0050093
                                             H  4      0.8707804
  75    H  5  S        0.2715416
  76    H  5  S        0.4903675
  77    H  5  S        0.0866436
  78    H  5  px       0.0050744
  79    H  5  py       0.0121440
  80    H  5  pz       0.0050093
                                             H  5      0.8707804
  81    H  6  S        0.2715416
  82    H  6  S        0.4903675
  83    H  6  S        0.0866436
  84    H  6  px       0.0050744
  85    H  6  py       0.0121440
  86    H  6  pz       0.0050093
                                             H  6      0.8707804

 Total number of electrons:   16.000000


 Mayer-Mulliken atom-atom bond order matrix:                                   

     Atom    1       2       3       4       5       6
     ---- ------  ------  ------  ------  ------  ------
   1.  C  0.0000  1.9596  0.9670  0.9670  0.0000  0.0000
   2.  C  1.9596  0.0000  0.0000  0.0000  0.9670  0.9670
   3.  H  0.9670  0.0000  0.0000  0.0053 -0.0017  0.0075
   4.  H  0.9670  0.0000  0.0053  0.0000  0.0075 -0.0017
   5.  H  0.0000  0.9670 -0.0017  0.0075  0.0000  0.0053
   6.  H  0.0000  0.9670  0.0075 -0.0017  0.0053  0.0000


 Mayer-Mulliken valencies by atom:                                             

     Atom    1
     ---- ------
   1.  C  3.8935
   2.  C  3.8935
   3.  H  0.9780
   4.  H  0.9780
   5.  H  0.9780
   6.  H  0.9780
 GSVD:  LWork=        1996 too small for GESVD, short by        8354 words or        8354 for optimal perf.


 NATURAL POPULATIONS:  Natural atomic orbital occupancies 
                                                          
   NAO  Atom  No  lang   Type(AO)    Occupancy      Energy
 ----------------------------------------------------------
     1    C    1  S      Cor( 1S)     1.99920     -10.12683
     2    C    1  S      Val( 2S)     1.07532      -0.27632
     3    C    1  S      Ryd( 3S)     0.00312       0.76070
     4    C    1  S      Ryd( 4S)     0.00014       1.85101
     5    C    1  S      Ryd( 5S)     0.00000      21.13647
     6    C    1  px     Val( 2p)     0.99727      -0.11884
     7    C    1  px     Ryd( 3p)     0.00137       0.64624
     8    C    1  px     Ryd( 4p)     0.00006       1.33355
     9    C    1  py     Val( 2p)     1.19118      -0.05749
    10    C    1  py     Ryd( 3p)     0.00277       1.11279
    11    C    1  py     Ryd( 4p)     0.00000       1.81701
    12    C    1  pz     Val( 2p)     1.11838      -0.09965
    13    C    1  pz     Ryd( 3p)     0.00377       0.74370
    14    C    1  pz     Ryd( 4p)     0.00030       2.18818
    15    C    1  dxy    Ryd( 3d)     0.00000       1.35495
    16    C    1  dxy    Ryd( 4d)     0.00000       2.44528
    17    C    1  dxz    Ryd( 3d)     0.00066       1.71005
    18    C    1  dxz    Ryd( 4d)     0.00002       2.59253
    19    C    1  dyz    Ryd( 3d)     0.00076       1.89092
    20    C    1  dyz    Ryd( 4d)     0.00017       2.65968
    21    C    1  dx2y2  Ryd( 3d)     0.00154       1.90225
    22    C    1  dx2y2  Ryd( 4d)     0.00006       2.78937
    23    C    1  dz2    Ryd( 3d)     0.00314       2.06258
    24    C    1  dz2    Ryd( 4d)     0.00016       2.72879
    25    C    1  f(0)   Ryd( 4f)     0.00013       4.14588
    26    C    1  f(C1)  Ryd( 4f)     0.00007       3.56446
    27    C    1  f(S1)  Ryd( 4f)     0.00001       3.71331
    28    C    1  f(C2)  Ryd( 4f)     0.00019       3.76476
    29    C    1  f(S2)  Ryd( 4f)     0.00000       3.14255
    30    C    1  f(C3)  Ryd( 4f)     0.00017       3.09416
    31    C    1  f(S3)  Ryd( 4f)     0.00022       3.42397

    32    C    2  S      Cor( 1S)     1.99920     -10.12683
    33    C    2  S      Val( 2S)     1.07532      -0.27632
    34    C    2  S      Ryd( 3S)     0.00312       0.76070
    35    C    2  S      Ryd( 4S)     0.00014       1.85101
    36    C    2  S      Ryd( 5S)     0.00000      21.13647
    37    C    2  px     Val( 2p)     0.99727      -0.11884
    38    C    2  px     Ryd( 3p)     0.00137       0.64624
    39    C    2  px     Ryd( 4p)     0.00006       1.33355
    40    C    2  py     Val( 2p)     1.19118      -0.05749
    41    C    2  py     Ryd( 3p)     0.00277       1.11279
    42    C    2  py     Ryd( 4p)     0.00000       1.81701
    43    C    2  pz     Val( 2p)     1.11838      -0.09965
    44    C    2  pz     Ryd( 3p)     0.00377       0.74370
    45    C    2  pz     Ryd( 4p)     0.00030       2.18818
    46    C    2  dxy    Ryd( 3d)     0.00000       1.35495
    47    C    2  dxy    Ryd( 4d)     0.00000       2.44528
    48    C    2  dxz    Ryd( 3d)     0.00066       1.71005
    49    C    2  dxz    Ryd( 4d)     0.00002       2.59253
    50    C    2  dyz    Ryd( 3d)     0.00076       1.89092
    51    C    2  dyz    Ryd( 4d)     0.00017       2.65968
    52    C    2  dx2y2  Ryd( 3d)     0.00154       1.90225
    53    C    2  dx2y2  Ryd( 4d)     0.00006       2.78937
    54    C    2  dz2    Ryd( 3d)     0.00314       2.06258
    55    C    2  dz2    Ryd( 4d)     0.00016       2.72879
    56    C    2  f(0)   Ryd( 4f)     0.00013       4.14588
    57    C    2  f(C1)  Ryd( 4f)     0.00007       3.56446
    58    C    2  f(S1)  Ryd( 4f)     0.00001       3.71331
    59    C    2  f(C2)  Ryd( 4f)     0.00019       3.76476
    60    C    2  f(S2)  Ryd( 4f)     0.00000       3.14255
    61    C    2  f(C3)  Ryd( 4f)     0.00017       3.09416
    62    C    2  f(S3)  Ryd( 4f)     0.00022       3.42397

    63    H    3  S      Val( 1S)     0.79800       0.04652
    64    H    3  S      Ryd( 2S)     0.00109       1.14841
    65    H    3  S      Ryd( 3S)     0.00017       1.34947
    66    H    3  px     Ryd( 2p)     0.00019       2.16735
    67    H    3  py     Ryd( 2p)     0.00036       2.96343
    68    H    3  pz     Ryd( 2p)     0.00011       2.66852

    69    H    4  S      Val( 1S)     0.79800       0.04652
    70    H    4  S      Ryd( 2S)     0.00109       1.14841
    71    H    4  S      Ryd( 3S)     0.00017       1.34947
    72    H    4  px     Ryd( 2p)     0.00019       2.16735
    73    H    4  py     Ryd( 2p)     0.00036       2.96343
    74    H    4  pz     Ryd( 2p)     0.00011       2.66852

    75    H    5  S      Val( 1S)     0.79800       0.04652
    76    H    5  S      Ryd( 2S)     0.00109       1.14841
    77    H    5  S      Ryd( 3S)     0.00017       1.34947
    78    H    5  px     Ryd( 2p)     0.00019       2.16735
    79    H    5  py     Ryd( 2p)     0.00036       2.96343
    80    H    5  pz     Ryd( 2p)     0.00011       2.66852

    81    H    6  S      Val( 1S)     0.79800       0.04652
    82    H    6  S      Ryd( 2S)     0.00109       1.14841
    83    H    6  S      Ryd( 3S)     0.00017       1.34947
    84    H    6  px     Ryd( 2p)     0.00019       2.16735
    85    H    6  py     Ryd( 2p)     0.00036       2.96343
    86    H    6  pz     Ryd( 2p)     0.00011       2.66852


 Summary of Natural Population Analysis:                  
                                                          
                                       Natural Population 
                Natural  -----------------------------------------------
    Atom  No    Charge         Core      Valence    Rydberg      Total
 -----------------------------------------------------------------------
      C    1   -0.40017      1.99920     4.38214    0.01883     6.40017
      C    2   -0.40017      1.99920     4.38214    0.01883     6.40017
      H    3    0.20008      0.00000     0.79800    0.00191     0.79992
      H    4    0.20008      0.00000     0.79800    0.00191     0.79992
      H    5    0.20008      0.00000     0.79800    0.00191     0.79992
      H    6    0.20008      0.00000     0.79800    0.00191     0.79992
 =======================================================================
   * Total *   -0.00000      3.99840    11.95629    0.04532    16.00000

                                 Natural Population      
 --------------------------------------------------------
   Core                       3.99840 ( 99.9599% of   4)
   Valence                   11.95629 ( 99.6357% of  12)
   Natural Minimal Basis     15.95468 ( 99.7168% of  16)
   Natural Rydberg Basis      0.04532 (  0.2832% of  16)
 --------------------------------------------------------

    Atom  No          Natural Electron Configuration
 ----------------------------------------------------------------------------
      C    1      [core]2S( 1.08)2p( 3.31)3p( 0.01)3d( 0.01)
      C    2      [core]2S( 1.08)2p( 3.31)3p( 0.01)3d( 0.01)
      H    3            1S( 0.80)
      H    4            1S( 0.80)
      H    5            1S( 0.80)
      H    6            1S( 0.80)


 Wiberg bond index matrix in the NAO basis:                                    

     Atom    1       2       3       4       5       6
     ---- ------  ------  ------  ------  ------  ------
   1.  C  0.0000  2.0401  0.9390  0.9390  0.0054  0.0054
   2.  C  2.0401  0.0000  0.0054  0.0054  0.9390  0.9390
   3.  H  0.9390  0.0054  0.0000  0.0004  0.0030  0.0147
   4.  H  0.9390  0.0054  0.0004  0.0000  0.0147  0.0030
   5.  H  0.0054  0.9390  0.0030  0.0147  0.0000  0.0004
   6.  H  0.0054  0.9390  0.0147  0.0030  0.0004  0.0000


 Wiberg bond index, Totals by atom:                                            

     Atom    1
     ---- ------
   1.  C  3.9288
   2.  C  3.9288
   3.  H  0.9625
   4.  H  0.9625
   5.  H  0.9625
   6.  H  0.9625


 Atom-atom overlap-weighted NAO bond order:                                    

     Atom    1       2       3       4       5       6
     ---- ------  ------  ------  ------  ------  ------
   1.  C  0.0000  1.4452  0.8026  0.8026  0.0199  0.0199
   2.  C  1.4452  0.0000  0.0199  0.0199  0.8026  0.8026
   3.  H  0.8026  0.0199  0.0000 -0.0071 -0.0039 -0.0024
   4.  H  0.8026  0.0199 -0.0071  0.0000 -0.0024 -0.0039
   5.  H  0.0199  0.8026 -0.0039 -0.0024  0.0000 -0.0071
   6.  H  0.0199  0.8026 -0.0024 -0.0039 -0.0071  0.0000


 Atom-atom overlap-weighted NAO bond order, Totals by atom:                    

     Atom    1
     ---- ------
   1.  C  3.0902
   2.  C  3.0902
   3.  H  0.8091
   4.  H  0.8091
   5.  H  0.8091
   6.  H  0.8091


 MO bond order:                                                                

     Atom    1       2       3       4       5       6
     ---- ------  ------  ------  ------  ------  ------
   1.  C  0.0000  1.0603  1.5677  0.1692 -0.0256  0.0638
   2.  C  1.0603  0.0000  0.0830  0.1412  0.8251 -0.5628
   3.  H  1.5677  0.0830  0.0000 -0.0351 -0.0403  0.0834
   4.  H  0.1692  0.1412 -0.0351  0.0000  0.0833 -0.0474
   5.  H -0.0256  0.8251 -0.0403  0.0833  0.0000 -0.0486
   6.  H  0.0638 -0.5628  0.0834 -0.0474 -0.0486  0.0000


 MO atomic valencies:                                                          

     Atom    1
     ---- ------
   1.  C  2.8354
   2.  C  1.5469
   3.  H  1.6588
   4.  H  0.3112
   5.  H  0.7938
   6.  H -0.5116


 NAO density matrix:                                                           

          NAO        1       2       3       4       5       6       7       8
      ---------- ------- ------- ------- ------- ------- ------- ------- -------
   1.  C 1 (S)    1.9992 -0.0000 -0.0000 -0.0000 -0.0000  0.0000  0.0000 -0.0000
   2.  C 1 (S)   -0.0000  1.0753 -0.0000  0.0000 -0.0000 -0.0000 -0.0000  0.0000
   3.  C 1 (S)   -0.0000 -0.0000  0.0031  0.0000  0.0000  0.0000  0.0000 -0.0000
   4.  C 1 (S)   -0.0000  0.0000  0.0000  0.0001 -0.0000 -0.0000 -0.0000 -0.0000
   5.  C 1 (S)   -0.0000 -0.0000  0.0000 -0.0000  0.0000 -0.0000 -0.0000 -0.0000
   6.  C 1 (px)   0.0000 -0.0000  0.0000 -0.0000 -0.0000  0.9973  0.0370  0.0078
   7.  C 1 (px)   0.0000 -0.0000  0.0000 -0.0000 -0.0000  0.0370  0.0014  0.0003
   8.  C 1 (px)  -0.0000  0.0000 -0.0000 -0.0000 -0.0000  0.0078  0.0003  0.0001
   9.  C 1 (py)  -0.0000  0.0000  0.0000  0.0000 -0.0000  0.0000  0.0000 -0.0000
  10.  C 1 (py)  -0.0000 -0.0000 -0.0000 -0.0000  0.0000  0.0000  0.0000 -0.0000
  11.  C 1 (py)   0.0000 -0.0000 -0.0000 -0.0000  0.0000 -0.0000 -0.0000 -0.0000
  12.  C 1 (pz)   0.0127  0.1121  0.0462 -0.0063 -0.0001 -0.0000 -0.0000  0.0000
  13.  C 1 (pz)  -0.0016  0.0121 -0.0033  0.0001 -0.0000  0.0000  0.0000  0.0000
  14.  C 1 (pz)   0.0003 -0.0036  0.0003  0.0002  0.0000  0.0000  0.0000  0.0000
  15.  C 1 (d1)   0.0000 -0.0000  0.0000  0.0000  0.0000 -0.0000 -0.0000 -0.0000
  16.  C 1 (d1)   0.0000 -0.0000 -0.0000 -0.0000 -0.0000  0.0000 -0.0000 -0.0000
  17.  C 1 (d2)  -0.0000  0.0000 -0.0000  0.0000  0.0000 -0.0257 -0.0010 -0.0002
  18.  C 1 (d2)   0.0000 -0.0000  0.0000  0.0000  0.0000 -0.0044 -0.0002 -0.0000
  19.  C 1 (d3)  -0.0000  0.0000  0.0000 -0.0000  0.0000  0.0000  0.0000  0.0000
  20.  C 1 (d3)  -0.0000 -0.0000 -0.0000  0.0000 -0.0000 -0.0000 -0.0000 -0.0000
  21.  C 1 (d4)   0.0062 -0.0380 -0.0004  0.0001  0.0000 -0.0000 -0.0000 -0.0000
  22.  C 1 (d4)  -0.0017  0.0019 -0.0004 -0.0000  0.0000  0.0000  0.0000  0.0000
  23.  C 1 (d5)  -0.0012  0.0016 -0.0023  0.0004  0.0000 -0.0000 -0.0000 -0.0000
  24.  C 1 (d5)  -0.0002  0.0063 -0.0002 -0.0001 -0.0000  0.0000  0.0000  0.0000
  25.  C 1 (f1)   0.0007 -0.0090  0.0001 -0.0001 -0.0000 -0.0000 -0.0000 -0.0000
  26.  C 1 (f2)   0.0000 -0.0000  0.0000 -0.0000 -0.0000  0.0084  0.0003  0.0001
  27.  C 1 (f3)  -0.0000 -0.0000 -0.0000 -0.0000  0.0000  0.0000  0.0000  0.0000
  28.  C 1 (f4)   0.0008 -0.0100 -0.0005  0.0000  0.0000 -0.0000 -0.0000 -0.0000
  29.  C 1 (f5)  -0.0000  0.0000  0.0000  0.0000  0.0000 -0.0000 -0.0000 -0.0000
  30.  C 1 (f6)  -0.0000  0.0000 -0.0000  0.0000  0.0000 -0.0129 -0.0005 -0.0001
  31.  C 1 (f7)   0.0000  0.0000  0.0000  0.0000 -0.0000 -0.0000 -0.0000 -0.0000
  32.  C 2 (S)    0.0001  0.0061  0.0087 -0.0076  0.0003  0.0000  0.0000 -0.0000
  33.  C 2 (S)    0.0061  0.3429  0.0053  0.0104  0.0001  0.0000  0.0000 -0.0000
  34.  C 2 (S)    0.0087  0.0053  0.0030 -0.0000 -0.0000 -0.0000 -0.0000 -0.0000
  35.  C 2 (S)   -0.0076  0.0104 -0.0000 -0.0000 -0.0000  0.0000  0.0000  0.0000
  36.  C 2 (S)    0.0003  0.0001 -0.0000 -0.0000 -0.0000 -0.0000 -0.0000 -0.0000
  37.  C 2 (px)   0.0000  0.0000  0.0000 -0.0000 -0.0000  0.9973  0.0370  0.0078
  38.  C 2 (px)  -0.0000  0.0000  0.0000 -0.0000 -0.0000  0.0370  0.0014  0.0003
  39.  C 2 (px)   0.0000  0.0000  0.0000 -0.0000 -0.0000  0.0078  0.0003  0.0001
  40.  C 2 (py)   0.0000  0.0000  0.0000  0.0000 -0.0000  0.0000 -0.0000  0.0000
  41.  C 2 (py)   0.0000  0.0000  0.0000  0.0000 -0.0000  0.0000  0.0000  0.0000
  42.  C 2 (py)   0.0000  0.0000  0.0000 -0.0000 -0.0000  0.0000  0.0000  0.0000
  43.  C 2 (pz)   0.0114  0.5124 -0.0508 -0.0025 -0.0000 -0.0000 -0.0000  0.0000
  44.  C 2 (pz)   0.0219 -0.0061  0.0032 -0.0001 -0.0000  0.0000  0.0000 -0.0000
  45.  C 2 (pz)  -0.0048 -0.0147 -0.0002  0.0001  0.0000  0.0000  0.0000  0.0000
  46.  C 2 (d1)   0.0000 -0.0000  0.0000  0.0000  0.0000  0.0000  0.0000  0.0000
  47.  C 2 (d1)   0.0000  0.0000 -0.0000 -0.0000 -0.0000 -0.0000 -0.0000  0.0000
  48.  C 2 (d2)  -0.0000  0.0000 -0.0000 -0.0000 -0.0000  0.0257  0.0010  0.0002
  49.  C 2 (d2)   0.0000 -0.0000  0.0000  0.0000 -0.0000  0.0044  0.0002  0.0000
  50.  C 2 (d3)   0.0000 -0.0000  0.0000  0.0000 -0.0000 -0.0000 -0.0000 -0.0000
  51.  C 2 (d3)  -0.0000 -0.0000 -0.0000 -0.0000  0.0000  0.0000  0.0000  0.0000
  52.  C 2 (d4)   0.0001 -0.0017 -0.0006 -0.0004 -0.0000  0.0000  0.0000  0.0000
  53.  C 2 (d4)   0.0007 -0.0016 -0.0004  0.0000  0.0000 -0.0000 -0.0000 -0.0000
  54.  C 2 (d5)  -0.0077  0.0346 -0.0025 -0.0001  0.0000 -0.0000 -0.0000  0.0000
  55.  C 2 (d5)   0.0015 -0.0084 -0.0001  0.0001  0.0000  0.0000  0.0000  0.0000
  56.  C 2 (f1)  -0.0026  0.0096 -0.0001  0.0001  0.0000 -0.0000 -0.0000 -0.0000
  57.  C 2 (f2)  -0.0000  0.0000 -0.0000 -0.0000 -0.0000  0.0084  0.0003  0.0001
  58.  C 2 (f3)   0.0000  0.0000  0.0000  0.0000 -0.0000 -0.0000 -0.0000 -0.0000
  59.  C 2 (f4)   0.0002  0.0002  0.0006  0.0001  0.0000 -0.0000 -0.0000 -0.0000
  60.  C 2 (f5)  -0.0000  0.0000 -0.0000 -0.0000 -0.0000  0.0000  0.0000  0.0000
  61.  C 2 (f6)  -0.0000  0.0000 -0.0000  0.0000  0.0000 -0.0129 -0.0005 -0.0001
  62.  C 2 (f7)  -0.0000 -0.0000 -0.0000 -0.0000  0.0000 -0.0000 -0.0000 -0.0000
  63.  H 3 (S)   -0.0080  0.5458  0.0164 -0.0017 -0.0000 -0.0000  0.0000 -0.0000
  64.  H 3 (S)   -0.0110  0.0016 -0.0013 -0.0001  0.0000  0.0000  0.0000  0.0000
  65.  H 3 (S)   -0.0075 -0.0064  0.0001  0.0001  0.0000  0.0000  0.0000  0.0000
  66.  H 3 (px)  -0.0000  0.0000 -0.0000 -0.0000 -0.0000  0.0137  0.0005  0.0001
  67.  H 3 (py)   0.0033 -0.0120 -0.0005  0.0000  0.0000  0.0000  0.0000  0.0000
  68.  H 3 (pz)   0.0013 -0.0042  0.0002 -0.0000 -0.0000  0.0000  0.0000  0.0000
  69.  H 4 (S)   -0.0080  0.5458  0.0164 -0.0017 -0.0000 -0.0000 -0.0000  0.0000
  70.  H 4 (S)   -0.0110  0.0016 -0.0013 -0.0001  0.0000 -0.0000 -0.0000 -0.0000
  71.  H 4 (S)   -0.0075 -0.0064  0.0001  0.0001  0.0000  0.0000  0.0000  0.0000
  72.  H 4 (px)  -0.0000  0.0000 -0.0000 -0.0000 -0.0000  0.0137  0.0005  0.0001
  73.  H 4 (py)  -0.0033  0.0120  0.0005 -0.0000 -0.0000  0.0000  0.0000  0.0000
  74.  H 4 (pz)   0.0013 -0.0042  0.0002 -0.0000 -0.0000  0.0000  0.0000  0.0000
  75.  H 5 (S)    0.0019  0.0289  0.0202  0.0057  0.0000 -0.0000 -0.0000  0.0000
  76.  H 5 (S)    0.0002 -0.0062 -0.0013  0.0001 -0.0000  0.0000  0.0000  0.0000
  77.  H 5 (S)   -0.0014  0.0058  0.0000 -0.0001 -0.0000 -0.0000 -0.0000 -0.0000
  78.  H 5 (px)  -0.0000  0.0000  0.0000 -0.0000 -0.0000  0.0137  0.0005  0.0001
  79.  H 5 (py)  -0.0000  0.0003 -0.0006 -0.0001 -0.0000  0.0000  0.0000  0.0000
  80.  H 5 (pz)  -0.0010  0.0037 -0.0002  0.0000  0.0000  0.0000  0.0000  0.0000
  81.  H 6 (S)    0.0019  0.0289  0.0202  0.0057  0.0000  0.0000  0.0000 -0.0000
  82.  H 6 (S)    0.0002 -0.0062 -0.0013  0.0001 -0.0000 -0.0000 -0.0000 -0.0000
  83.  H 6 (S)   -0.0014  0.0058  0.0000 -0.0001 -0.0000  0.0000  0.0000  0.0000
  84.  H 6 (px)  -0.0000  0.0000  0.0000 -0.0000 -0.0000  0.0137  0.0005  0.0001
  85.  H 6 (py)   0.0000 -0.0003  0.0006  0.0001  0.0000  0.0000  0.0000  0.0000
  86.  H 6 (pz)  -0.0010  0.0037 -0.0002  0.0000  0.0000  0.0000  0.0000  0.0000

          NAO        9      10      11      12      13      14      15      16
      ---------- ------- ------- ------- ------- ------- ------- ------- -------
   1.  C 1 (S)   -0.0000 -0.0000  0.0000  0.0127 -0.0016  0.0003  0.0000  0.0000
   2.  C 1 (S)    0.0000 -0.0000 -0.0000  0.1121  0.0121 -0.0036 -0.0000 -0.0000
   3.  C 1 (S)    0.0000 -0.0000 -0.0000  0.0462 -0.0033  0.0003  0.0000 -0.0000
   4.  C 1 (S)    0.0000 -0.0000 -0.0000 -0.0063  0.0001  0.0002  0.0000 -0.0000
   5.  C 1 (S)   -0.0000  0.0000  0.0000 -0.0001 -0.0000  0.0000  0.0000 -0.0000
   6.  C 1 (px)   0.0000  0.0000 -0.0000 -0.0000  0.0000  0.0000 -0.0000  0.0000
   7.  C 1 (px)   0.0000  0.0000 -0.0000 -0.0000  0.0000  0.0000 -0.0000 -0.0000
   8.  C 1 (px)  -0.0000 -0.0000 -0.0000  0.0000  0.0000  0.0000 -0.0000 -0.0000
   9.  C 1 (py)   1.1912  0.0149 -0.0017  0.0000  0.0000  0.0000 -0.0000  0.0000
  10.  C 1 (py)   0.0149  0.0028 -0.0000  0.0000  0.0000 -0.0000 -0.0000  0.0000
  11.  C 1 (py)  -0.0017 -0.0000  0.0000 -0.0000 -0.0000 -0.0000  0.0000 -0.0000
  12.  C 1 (pz)   0.0000  0.0000 -0.0000  1.1184 -0.0518 -0.0060 -0.0000  0.0000
  13.  C 1 (pz)   0.0000  0.0000 -0.0000 -0.0518  0.0038 -0.0003 -0.0000  0.0000
  14.  C 1 (pz)   0.0000 -0.0000 -0.0000 -0.0060 -0.0003  0.0003  0.0000 -0.0000
  15.  C 1 (d1)  -0.0000 -0.0000  0.0000 -0.0000 -0.0000  0.0000  0.0000 -0.0000
  16.  C 1 (d1)   0.0000  0.0000 -0.0000  0.0000  0.0000 -0.0000 -0.0000  0.0000
  17.  C 1 (d2)  -0.0000 -0.0000  0.0000  0.0000 -0.0000 -0.0000  0.0000 -0.0000
  18.  C 1 (d2)   0.0000  0.0000  0.0000 -0.0000 -0.0000 -0.0000 -0.0000  0.0000
  19.  C 1 (d3)   0.0294  0.0007 -0.0000  0.0000  0.0000  0.0000 -0.0000  0.0000
  20.  C 1 (d3)   0.0041  0.0007 -0.0000 -0.0000 -0.0000 -0.0000 -0.0000  0.0000
  21.  C 1 (d4)  -0.0000  0.0000  0.0000 -0.0170  0.0001  0.0003  0.0000 -0.0000
  22.  C 1 (d4)   0.0000 -0.0000 -0.0000 -0.0047  0.0004 -0.0001 -0.0000  0.0000
  23.  C 1 (d5)   0.0000 -0.0000 -0.0000 -0.0580  0.0027  0.0004  0.0000 -0.0000
  24.  C 1 (d5)  -0.0000  0.0000  0.0000  0.0042  0.0002 -0.0002 -0.0000  0.0000
  25.  C 1 (f1)  -0.0000  0.0000  0.0000  0.0053 -0.0003 -0.0001 -0.0000  0.0000
  26.  C 1 (f2)   0.0000  0.0000 -0.0000 -0.0000 -0.0000  0.0000 -0.0000  0.0000
  27.  C 1 (f3)   0.0027  0.0002 -0.0000  0.0000  0.0000  0.0000 -0.0000  0.0000
  28.  C 1 (f4)  -0.0000  0.0000  0.0000 -0.0109  0.0004  0.0000  0.0000  0.0000
  29.  C 1 (f5)  -0.0000 -0.0000  0.0000  0.0000 -0.0000  0.0000  0.0000  0.0000
  30.  C 1 (f6)  -0.0000 -0.0000  0.0000  0.0000 -0.0000 -0.0000  0.0000 -0.0000
  31.  C 1 (f7)  -0.0163 -0.0002  0.0000 -0.0000  0.0000  0.0000  0.0000 -0.0000
  32.  C 2 (S)    0.0000  0.0000  0.0000 -0.0114 -0.0219  0.0048 -0.0000  0.0000
  33.  C 2 (S)   -0.0000 -0.0000  0.0000 -0.5124  0.0061  0.0147  0.0000 -0.0000
  34.  C 2 (S)   -0.0000  0.0000  0.0000  0.0508 -0.0032  0.0002  0.0000 -0.0000
  35.  C 2 (S)   -0.0000  0.0000 -0.0000  0.0025  0.0001 -0.0001 -0.0000  0.0000
  36.  C 2 (S)    0.0000 -0.0000 -0.0000  0.0000  0.0000 -0.0000 -0.0000  0.0000
  37.  C 2 (px)   0.0000  0.0000 -0.0000 -0.0000  0.0000  0.0000 -0.0000  0.0000
  38.  C 2 (px)  -0.0000  0.0000 -0.0000  0.0000  0.0000  0.0000 -0.0000 -0.0000
  39.  C 2 (px)   0.0000  0.0000 -0.0000  0.0000  0.0000  0.0000 -0.0000  0.0000
  40.  C 2 (py)   0.1722 -0.0528 -0.0005  0.0000  0.0000  0.0000  0.0000 -0.0000
  41.  C 2 (py)  -0.0528 -0.0017  0.0001 -0.0000  0.0000  0.0000  0.0000 -0.0000
  42.  C 2 (py)  -0.0005  0.0001  0.0000 -0.0000  0.0000  0.0000 -0.0000  0.0000
  43.  C 2 (pz)   0.0000 -0.0000 -0.0000 -0.5855  0.0572 -0.0096 -0.0000  0.0000
  44.  C 2 (pz)   0.0000 -0.0000  0.0000  0.0572 -0.0035  0.0001  0.0000 -0.0000
  45.  C 2 (pz)   0.0000 -0.0000 -0.0000 -0.0096  0.0001  0.0002  0.0000 -0.0000
  46.  C 2 (d1)  -0.0000 -0.0000  0.0000 -0.0000 -0.0000  0.0000  0.0000 -0.0000
  47.  C 2 (d1)  -0.0000 -0.0000  0.0000 -0.0000  0.0000 -0.0000  0.0000 -0.0000
  48.  C 2 (d2)  -0.0000 -0.0000 -0.0000  0.0000  0.0000  0.0000 -0.0000  0.0000
  49.  C 2 (d2)   0.0000  0.0000 -0.0000 -0.0000 -0.0000  0.0000 -0.0000  0.0000
  50.  C 2 (d3)   0.0021  0.0014  0.0000  0.0000  0.0000  0.0000 -0.0000  0.0000
  51.  C 2 (d3)   0.0127  0.0004 -0.0000 -0.0000  0.0000 -0.0000 -0.0000  0.0000
  52.  C 2 (d4)   0.0000 -0.0000 -0.0000  0.0139  0.0003 -0.0006 -0.0000  0.0000
  53.  C 2 (d4)  -0.0000  0.0000  0.0000 -0.0077  0.0004  0.0000  0.0000 -0.0000
  54.  C 2 (d5)  -0.0000 -0.0000  0.0000 -0.0300  0.0029 -0.0004 -0.0000  0.0000
  55.  C 2 (d5)   0.0000 -0.0000 -0.0000 -0.0083  0.0001  0.0002  0.0000 -0.0000
  56.  C 2 (f1)  -0.0000 -0.0000  0.0000 -0.0047  0.0003  0.0001  0.0000 -0.0000
  57.  C 2 (f2)  -0.0000 -0.0000 -0.0000  0.0000  0.0000  0.0000 -0.0000  0.0000
  58.  C 2 (f3)  -0.0023 -0.0002  0.0000 -0.0000 -0.0000  0.0000  0.0000 -0.0000
  59.  C 2 (f4)  -0.0000 -0.0000 -0.0000  0.0025 -0.0005  0.0002  0.0000 -0.0000
  60.  C 2 (f5)   0.0000  0.0000 -0.0000  0.0000  0.0000 -0.0000 -0.0000  0.0000
  61.  C 2 (f6)  -0.0000 -0.0000  0.0000  0.0000 -0.0000 -0.0000  0.0000 -0.0000
  62.  C 2 (f7)  -0.0018  0.0007  0.0000  0.0000  0.0000  0.0000 -0.0000  0.0000
  63.  H 3 (S)    0.6806  0.0143 -0.0010  0.4175 -0.0124 -0.0030 -0.0000  0.0000
  64.  H 3 (S)    0.0127 -0.0008 -0.0000 -0.0163  0.0013 -0.0002  0.0000 -0.0000
  65.  H 3 (S)    0.0066  0.0001 -0.0000 -0.0038 -0.0001  0.0002  0.0000  0.0000
  66.  H 3 (px)  -0.0000  0.0000 -0.0000  0.0000  0.0000  0.0000 -0.0000  0.0000
  67.  H 3 (py)  -0.0101 -0.0003  0.0000 -0.0125  0.0005  0.0001  0.0000 -0.0000
  68.  H 3 (pz)  -0.0073  0.0001  0.0000  0.0049 -0.0003 -0.0000 -0.0000  0.0000
  69.  H 4 (S)   -0.6806 -0.0143  0.0010  0.4175 -0.0124 -0.0030  0.0000 -0.0000
  70.  H 4 (S)   -0.0127  0.0008  0.0000 -0.0163  0.0013 -0.0002 -0.0000  0.0000
  71.  H 4 (S)   -0.0066 -0.0001  0.0000 -0.0038 -0.0001  0.0002  0.0000 -0.0000
  72.  H 4 (px)  -0.0000 -0.0000 -0.0000  0.0000  0.0000  0.0000 -0.0000  0.0000
  73.  H 4 (py)  -0.0101 -0.0003  0.0000  0.0125 -0.0005 -0.0001  0.0000 -0.0000
  74.  H 4 (pz)   0.0073 -0.0001 -0.0000  0.0049 -0.0003 -0.0000  0.0000 -0.0000
  75.  H 5 (S)   -0.0240 -0.0325 -0.0001 -0.0231 -0.0165  0.0099  0.0000 -0.0000
  76.  H 5 (S)    0.0215 -0.0002 -0.0000 -0.0227  0.0014 -0.0000 -0.0000  0.0000
  77.  H 5 (S)    0.0001 -0.0003 -0.0000  0.0067  0.0000 -0.0002  0.0000 -0.0000
  78.  H 5 (px)   0.0000  0.0000 -0.0000  0.0000  0.0000  0.0000 -0.0000  0.0000
  79.  H 5 (py)   0.0030  0.0005 -0.0000 -0.0020  0.0005 -0.0002 -0.0000  0.0000
  80.  H 5 (pz)   0.0060 -0.0002 -0.0000 -0.0054  0.0003  0.0000  0.0000 -0.0000
  81.  H 6 (S)    0.0240  0.0325  0.0001 -0.0231 -0.0165  0.0099 -0.0000  0.0000
  82.  H 6 (S)   -0.0215  0.0002  0.0000 -0.0227  0.0014 -0.0000  0.0000 -0.0000
  83.  H 6 (S)   -0.0001  0.0003  0.0000  0.0067  0.0000 -0.0002 -0.0000  0.0000
  84.  H 6 (px)  -0.0000  0.0000 -0.0000 -0.0000  0.0000  0.0000 -0.0000  0.0000
  85.  H 6 (py)   0.0030  0.0005 -0.0000  0.0020 -0.0005  0.0002 -0.0000  0.0000
  86.  H 6 (pz)  -0.0060  0.0002  0.0000 -0.0054  0.0003  0.0000 -0.0000  0.0000

          NAO       17      18      19      20      21      22      23      24
      ---------- ------- ------- ------- ------- ------- ------- ------- -------
   1.  C 1 (S)   -0.0000  0.0000 -0.0000 -0.0000  0.0062 -0.0017 -0.0012 -0.0002
   2.  C 1 (S)    0.0000 -0.0000  0.0000 -0.0000 -0.0380  0.0019  0.0016  0.0063
   3.  C 1 (S)   -0.0000  0.0000  0.0000 -0.0000 -0.0004 -0.0004 -0.0023 -0.0002
   4.  C 1 (S)    0.0000  0.0000 -0.0000  0.0000  0.0001 -0.0000  0.0004 -0.0001
   5.  C 1 (S)    0.0000  0.0000  0.0000 -0.0000  0.0000  0.0000  0.0000 -0.0000
   6.  C 1 (px)  -0.0257 -0.0044  0.0000 -0.0000 -0.0000  0.0000 -0.0000  0.0000
   7.  C 1 (px)  -0.0010 -0.0002  0.0000 -0.0000 -0.0000  0.0000 -0.0000  0.0000
   8.  C 1 (px)  -0.0002 -0.0000  0.0000 -0.0000 -0.0000  0.0000 -0.0000  0.0000
   9.  C 1 (py)  -0.0000  0.0000  0.0294  0.0041 -0.0000  0.0000  0.0000 -0.0000
  10.  C 1 (py)  -0.0000  0.0000  0.0007  0.0007  0.0000 -0.0000 -0.0000  0.0000
  11.  C 1 (py)   0.0000  0.0000 -0.0000 -0.0000  0.0000 -0.0000 -0.0000  0.0000
  12.  C 1 (pz)   0.0000 -0.0000  0.0000 -0.0000 -0.0170 -0.0047 -0.0580  0.0042
  13.  C 1 (pz)  -0.0000 -0.0000  0.0000 -0.0000  0.0001  0.0004  0.0027  0.0002
  14.  C 1 (pz)  -0.0000 -0.0000  0.0000 -0.0000  0.0003 -0.0001  0.0004 -0.0002
  15.  C 1 (d1)   0.0000 -0.0000 -0.0000 -0.0000  0.0000 -0.0000  0.0000 -0.0000
  16.  C 1 (d1)  -0.0000  0.0000  0.0000  0.0000 -0.0000  0.0000 -0.0000  0.0000
  17.  C 1 (d2)   0.0007  0.0001 -0.0000  0.0000  0.0000 -0.0000  0.0000 -0.0000
  18.  C 1 (d2)   0.0001  0.0000  0.0000  0.0000  0.0000 -0.0000  0.0000 -0.0000
  19.  C 1 (d3)  -0.0000  0.0000  0.0008  0.0002  0.0000 -0.0000  0.0000  0.0000
  20.  C 1 (d3)   0.0000  0.0000  0.0002  0.0002 -0.0000  0.0000 -0.0000  0.0000
  21.  C 1 (d4)   0.0000  0.0000  0.0000 -0.0000  0.0015 -0.0000  0.0007 -0.0003
  22.  C 1 (d4)  -0.0000 -0.0000 -0.0000  0.0000 -0.0000  0.0001  0.0002  0.0001
  23.  C 1 (d5)   0.0000  0.0000  0.0000 -0.0000  0.0007  0.0002  0.0031 -0.0002
  24.  C 1 (d5)  -0.0000 -0.0000  0.0000  0.0000 -0.0003  0.0001 -0.0002  0.0002
  25.  C 1 (f1)   0.0000  0.0000 -0.0000  0.0000  0.0002 -0.0000 -0.0004  0.0000
  26.  C 1 (f2)  -0.0002 -0.0000  0.0000  0.0000  0.0000  0.0000  0.0000 -0.0000
  27.  C 1 (f3)  -0.0000  0.0000  0.0001  0.0000  0.0000 -0.0000  0.0000 -0.0000
  28.  C 1 (f4)   0.0000  0.0000 -0.0000  0.0000  0.0005  0.0000  0.0005 -0.0001
  29.  C 1 (f5)  -0.0000  0.0000 -0.0000 -0.0000 -0.0000 -0.0000  0.0000 -0.0000
  30.  C 1 (f6)   0.0003  0.0001 -0.0000  0.0000  0.0000 -0.0000  0.0000 -0.0000
  31.  C 1 (f7)   0.0000 -0.0000 -0.0004 -0.0001  0.0000 -0.0000  0.0000 -0.0000
  32.  C 2 (S)   -0.0000  0.0000  0.0000 -0.0000  0.0001  0.0007 -0.0077  0.0015
  33.  C 2 (S)   -0.0000  0.0000 -0.0000  0.0000 -0.0017 -0.0016  0.0346 -0.0084
  34.  C 2 (S)    0.0000  0.0000  0.0000 -0.0000 -0.0006 -0.0004 -0.0025 -0.0001
  35.  C 2 (S)   -0.0000 -0.0000  0.0000 -0.0000 -0.0004  0.0000 -0.0001  0.0001
  36.  C 2 (S)    0.0000  0.0000  0.0000 -0.0000 -0.0000  0.0000  0.0000  0.0000
  37.  C 2 (px)  -0.0257 -0.0044  0.0000 -0.0000 -0.0000  0.0000 -0.0000  0.0000
  38.  C 2 (px)  -0.0010 -0.0002  0.0000 -0.0000 -0.0000  0.0000 -0.0000  0.0000
  39.  C 2 (px)  -0.0002 -0.0000  0.0000 -0.0000 -0.0000  0.0000 -0.0000  0.0000
  40.  C 2 (py)   0.0000 -0.0000 -0.0021 -0.0127 -0.0000  0.0000  0.0000 -0.0000
  41.  C 2 (py)   0.0000 -0.0000 -0.0014 -0.0004 -0.0000  0.0000  0.0000 -0.0000
  42.  C 2 (py)  -0.0000 -0.0000 -0.0000  0.0000 -0.0000  0.0000  0.0000 -0.0000
  43.  C 2 (pz)   0.0000 -0.0000  0.0000 -0.0000 -0.0139  0.0077  0.0300  0.0083
  44.  C 2 (pz)  -0.0000  0.0000 -0.0000  0.0000 -0.0003 -0.0004 -0.0029 -0.0001
  45.  C 2 (pz)  -0.0000 -0.0000 -0.0000  0.0000  0.0006 -0.0000  0.0004 -0.0002
  46.  C 2 (d1)  -0.0000  0.0000 -0.0000 -0.0000  0.0000 -0.0000  0.0000 -0.0000
  47.  C 2 (d1)   0.0000  0.0000 -0.0000 -0.0000 -0.0000  0.0000  0.0000  0.0000
  48.  C 2 (d2)  -0.0007 -0.0001  0.0000 -0.0000 -0.0000  0.0000 -0.0000  0.0000
  49.  C 2 (d2)  -0.0001 -0.0000  0.0000  0.0000  0.0000  0.0000  0.0000 -0.0000
  50.  C 2 (d3)   0.0000  0.0000  0.0002  0.0003  0.0000  0.0000  0.0000 -0.0000
  51.  C 2 (d3)  -0.0000  0.0000  0.0003  0.0001 -0.0000  0.0000 -0.0000  0.0000
  52.  C 2 (d4)  -0.0000 -0.0000 -0.0000  0.0000 -0.0003  0.0001 -0.0010  0.0004
  53.  C 2 (d4)   0.0000  0.0000 -0.0000  0.0000  0.0001  0.0000  0.0004 -0.0000
  54.  C 2 (d5)   0.0000 -0.0000 -0.0000  0.0000 -0.0010  0.0004  0.0016  0.0004
  55.  C 2 (d5)  -0.0000 -0.0000  0.0000 -0.0000  0.0004 -0.0000  0.0004 -0.0001
  56.  C 2 (f1)   0.0000  0.0000  0.0000 -0.0000 -0.0003  0.0000  0.0003 -0.0000
  57.  C 2 (f2)  -0.0002 -0.0000 -0.0000 -0.0000 -0.0000  0.0000 -0.0000  0.0000
  58.  C 2 (f3)   0.0000 -0.0000 -0.0001 -0.0000  0.0000 -0.0000  0.0000 -0.0000
  59.  C 2 (f4)   0.0000  0.0000 -0.0000  0.0000  0.0000 -0.0001 -0.0000 -0.0001
  60.  C 2 (f5)   0.0000 -0.0000  0.0000  0.0000 -0.0000  0.0000 -0.0000  0.0000
  61.  C 2 (f6)   0.0003  0.0001 -0.0000  0.0000  0.0000 -0.0000  0.0000 -0.0000
  62.  C 2 (f7)   0.0000  0.0000  0.0000  0.0002 -0.0000  0.0000 -0.0000  0.0000
  63.  H 3 (S)   -0.0000  0.0000  0.0175  0.0038 -0.0234 -0.0008 -0.0179  0.0039
  64.  H 3 (S)    0.0000 -0.0000  0.0002 -0.0002  0.0000  0.0002  0.0008  0.0001
  65.  H 3 (S)   -0.0000  0.0000  0.0002  0.0000  0.0003 -0.0000  0.0002 -0.0001
  66.  H 3 (px)  -0.0004 -0.0001  0.0000 -0.0000 -0.0000  0.0000 -0.0000  0.0000
  67.  H 3 (py)  -0.0000 -0.0000 -0.0003 -0.0001  0.0006  0.0000  0.0006 -0.0001
  68.  H 3 (pz)  -0.0000 -0.0000 -0.0002  0.0000  0.0001 -0.0000 -0.0003 -0.0000
  69.  H 4 (S)    0.0000 -0.0000 -0.0175 -0.0038 -0.0234 -0.0008 -0.0179  0.0039
  70.  H 4 (S)    0.0000  0.0000 -0.0002  0.0002  0.0000  0.0002  0.0008  0.0001
  71.  H 4 (S)   -0.0000 -0.0000 -0.0002 -0.0000  0.0003 -0.0000  0.0002 -0.0001
  72.  H 4 (px)  -0.0004 -0.0001  0.0000 -0.0000 -0.0000  0.0000 -0.0000  0.0000
  73.  H 4 (py)  -0.0000 -0.0000 -0.0003 -0.0001 -0.0006 -0.0000 -0.0006  0.0001
  74.  H 4 (pz)  -0.0000 -0.0000  0.0002 -0.0000  0.0001 -0.0000 -0.0003 -0.0000
  75.  H 5 (S)    0.0000 -0.0000 -0.0043 -0.0079  0.0023 -0.0033  0.0054 -0.0064
  76.  H 5 (S)   -0.0000 -0.0000  0.0005 -0.0000  0.0004  0.0001  0.0011 -0.0000
  77.  H 5 (S)    0.0000 -0.0000 -0.0000 -0.0001 -0.0003  0.0000 -0.0003  0.0001
  78.  H 5 (px)  -0.0004 -0.0001  0.0000 -0.0000 -0.0000  0.0000 -0.0000  0.0000
  79.  H 5 (py)  -0.0000 -0.0000  0.0001  0.0001 -0.0001  0.0001 -0.0000  0.0002
  80.  H 5 (pz)  -0.0000 -0.0000  0.0001 -0.0001 -0.0001  0.0000  0.0003 -0.0000
  81.  H 6 (S)   -0.0000  0.0000  0.0043  0.0079  0.0023 -0.0033  0.0054 -0.0064
  82.  H 6 (S)    0.0000 -0.0000 -0.0005  0.0000  0.0004  0.0001  0.0011 -0.0000
  83.  H 6 (S)   -0.0000 -0.0000  0.0000  0.0001 -0.0003  0.0000 -0.0003  0.0001
  84.  H 6 (px)  -0.0004 -0.0001  0.0000 -0.0000 -0.0000  0.0000 -0.0000  0.0000
  85.  H 6 (py)  -0.0000 -0.0000  0.0001  0.0001  0.0001 -0.0001  0.0000 -0.0002
  86.  H 6 (pz)  -0.0000 -0.0000 -0.0001  0.0001 -0.0001  0.0000  0.0003 -0.0000

          NAO       25      26      27      28      29      30      31      32
      ---------- ------- ------- ------- ------- ------- ------- ------- -------
   1.  C 1 (S)    0.0007  0.0000 -0.0000  0.0008 -0.0000 -0.0000  0.0000  0.0001
   2.  C 1 (S)   -0.0090 -0.0000 -0.0000 -0.0100  0.0000  0.0000  0.0000  0.0061
   3.  C 1 (S)    0.0001  0.0000 -0.0000 -0.0005  0.0000 -0.0000  0.0000  0.0087
   4.  C 1 (S)   -0.0001 -0.0000 -0.0000  0.0000  0.0000  0.0000  0.0000 -0.0076
   5.  C 1 (S)   -0.0000 -0.0000  0.0000  0.0000  0.0000  0.0000 -0.0000  0.0003
   6.  C 1 (px)  -0.0000  0.0084  0.0000 -0.0000 -0.0000 -0.0129 -0.0000  0.0000
   7.  C 1 (px)  -0.0000  0.0003  0.0000 -0.0000 -0.0000 -0.0005 -0.0000  0.0000
   8.  C 1 (px)  -0.0000  0.0001  0.0000 -0.0000 -0.0000 -0.0001 -0.0000 -0.0000
   9.  C 1 (py)  -0.0000  0.0000  0.0027 -0.0000 -0.0000 -0.0000 -0.0163  0.0000
  10.  C 1 (py)   0.0000  0.0000  0.0002  0.0000 -0.0000 -0.0000 -0.0002  0.0000
  11.  C 1 (py)   0.0000 -0.0000 -0.0000  0.0000  0.0000  0.0000  0.0000  0.0000
  12.  C 1 (pz)   0.0053 -0.0000  0.0000 -0.0109  0.0000  0.0000 -0.0000 -0.0114
  13.  C 1 (pz)  -0.0003 -0.0000  0.0000  0.0004 -0.0000 -0.0000  0.0000 -0.0219
  14.  C 1 (pz)  -0.0001  0.0000  0.0000  0.0000  0.0000 -0.0000  0.0000  0.0048
  15.  C 1 (d1)  -0.0000 -0.0000 -0.0000  0.0000  0.0000  0.0000  0.0000 -0.0000
  16.  C 1 (d1)   0.0000  0.0000  0.0000  0.0000  0.0000 -0.0000 -0.0000  0.0000
  17.  C 1 (d2)   0.0000 -0.0002 -0.0000  0.0000 -0.0000  0.0003  0.0000 -0.0000
  18.  C 1 (d2)   0.0000 -0.0000  0.0000  0.0000  0.0000  0.0001 -0.0000  0.0000
  19.  C 1 (d3)  -0.0000  0.0000  0.0001 -0.0000 -0.0000 -0.0000 -0.0004  0.0000
  20.  C 1 (d3)   0.0000  0.0000  0.0000  0.0000 -0.0000  0.0000 -0.0001 -0.0000
  21.  C 1 (d4)   0.0002  0.0000  0.0000  0.0005 -0.0000  0.0000  0.0000  0.0001
  22.  C 1 (d4)  -0.0000  0.0000 -0.0000  0.0000 -0.0000 -0.0000 -0.0000  0.0007
  23.  C 1 (d5)  -0.0004  0.0000  0.0000  0.0005  0.0000  0.0000  0.0000 -0.0077
  24.  C 1 (d5)   0.0000 -0.0000 -0.0000 -0.0001 -0.0000 -0.0000 -0.0000  0.0015
  25.  C 1 (f1)   0.0001 -0.0000 -0.0000  0.0000 -0.0000  0.0000  0.0000  0.0026
  26.  C 1 (f2)  -0.0000  0.0001  0.0000 -0.0000  0.0000 -0.0001 -0.0000  0.0000
  27.  C 1 (f3)  -0.0000  0.0000  0.0000  0.0000 -0.0000 -0.0000 -0.0000 -0.0000
  28.  C 1 (f4)   0.0000 -0.0000  0.0000  0.0002 -0.0000  0.0000  0.0000 -0.0002
  29.  C 1 (f5)  -0.0000  0.0000 -0.0000 -0.0000  0.0000 -0.0000  0.0000 -0.0000
  30.  C 1 (f6)   0.0000 -0.0001 -0.0000  0.0000 -0.0000  0.0002  0.0000 -0.0000
  31.  C 1 (f7)   0.0000 -0.0000 -0.0000  0.0000  0.0000  0.0000  0.0002 -0.0000
  32.  C 2 (S)    0.0026  0.0000 -0.0000 -0.0002 -0.0000 -0.0000 -0.0000  1.9992
  33.  C 2 (S)   -0.0096  0.0000 -0.0000 -0.0002  0.0000 -0.0000  0.0000  0.0000
  34.  C 2 (S)    0.0001  0.0000  0.0000 -0.0006  0.0000  0.0000 -0.0000 -0.0000
  35.  C 2 (S)   -0.0001 -0.0000  0.0000 -0.0001 -0.0000 -0.0000 -0.0000 -0.0000
  36.  C 2 (S)   -0.0000 -0.0000 -0.0000 -0.0000 -0.0000  0.0000  0.0000 -0.0000
  37.  C 2 (px)  -0.0000  0.0084  0.0000 -0.0000 -0.0000 -0.0129 -0.0000  0.0000
  38.  C 2 (px)  -0.0000  0.0003  0.0000 -0.0000 -0.0000 -0.0005 -0.0000 -0.0000
  39.  C 2 (px)  -0.0000  0.0001  0.0000 -0.0000  0.0000 -0.0001 -0.0000  0.0000
  40.  C 2 (py)  -0.0000 -0.0000 -0.0023 -0.0000  0.0000  0.0000 -0.0018  0.0000
  41.  C 2 (py)  -0.0000 -0.0000 -0.0002 -0.0000  0.0000 -0.0000  0.0007 -0.0000
  42.  C 2 (py)  -0.0000  0.0000  0.0000 -0.0000 -0.0000 -0.0000  0.0000 -0.0000
  43.  C 2 (pz)  -0.0047 -0.0000 -0.0000  0.0025 -0.0000  0.0000  0.0000 -0.0127
  44.  C 2 (pz)   0.0003  0.0000 -0.0000 -0.0005  0.0000 -0.0000  0.0000  0.0016
  45.  C 2 (pz)   0.0001  0.0000  0.0000  0.0002  0.0000 -0.0000  0.0000 -0.0003
  46.  C 2 (d1)  -0.0000  0.0000 -0.0000  0.0000  0.0000 -0.0000  0.0000 -0.0000
  47.  C 2 (d1)  -0.0000  0.0000 -0.0000  0.0000  0.0000  0.0000  0.0000  0.0000
  48.  C 2 (d2)  -0.0000  0.0002  0.0000 -0.0000 -0.0000 -0.0003 -0.0000 -0.0000
  49.  C 2 (d2)  -0.0000  0.0000  0.0000 -0.0000  0.0000 -0.0001 -0.0000  0.0000
  50.  C 2 (d3)  -0.0000  0.0000  0.0001  0.0000 -0.0000  0.0000 -0.0000  0.0000
  51.  C 2 (d3)   0.0000  0.0000  0.0000 -0.0000 -0.0000 -0.0000 -0.0002 -0.0000
  52.  C 2 (d4)   0.0003 -0.0000  0.0000 -0.0000 -0.0000 -0.0000  0.0000  0.0062
  53.  C 2 (d4)  -0.0000 -0.0000  0.0000  0.0001 -0.0000  0.0000  0.0000 -0.0017
  54.  C 2 (d5)  -0.0003 -0.0000 -0.0000  0.0000 -0.0000  0.0000  0.0000 -0.0012
  55.  C 2 (d5)   0.0000  0.0000  0.0000  0.0001  0.0000 -0.0000 -0.0000 -0.0002
  56.  C 2 (f1)  -0.0001 -0.0000 -0.0000 -0.0000  0.0000  0.0000  0.0000 -0.0007
  57.  C 2 (f2)  -0.0000  0.0001 -0.0000 -0.0000 -0.0000 -0.0001  0.0000 -0.0000
  58.  C 2 (f3)   0.0000 -0.0000 -0.0000  0.0000  0.0000  0.0000  0.0000  0.0000
  59.  C 2 (f4)  -0.0000  0.0000  0.0000 -0.0001  0.0000 -0.0000 -0.0000 -0.0008
  60.  C 2 (f5)   0.0000 -0.0000  0.0000  0.0000 -0.0000 -0.0000 -0.0000  0.0000
  61.  C 2 (f6)   0.0000 -0.0001 -0.0000  0.0000  0.0000  0.0002  0.0000 -0.0000
  62.  C 2 (f7)  -0.0000  0.0000  0.0000  0.0000 -0.0000  0.0000  0.0000  0.0000
  63.  H 3 (S)   -0.0027  0.0000  0.0018 -0.0084 -0.0000 -0.0000 -0.0093  0.0019
  64.  H 3 (S)   -0.0000 -0.0000 -0.0000  0.0002  0.0000 -0.0000 -0.0002  0.0002
  65.  H 3 (S)   -0.0000  0.0000  0.0000  0.0001  0.0000 -0.0000 -0.0001 -0.0014
  66.  H 3 (px)  -0.0000  0.0001  0.0000 -0.0000 -0.0000 -0.0002 -0.0000 -0.0000
  67.  H 3 (py)   0.0000  0.0000 -0.0000  0.0002  0.0000 -0.0000  0.0001 -0.0000
  68.  H 3 (pz)   0.0001  0.0000 -0.0000 -0.0000 -0.0000 -0.0000  0.0001  0.0010
  69.  H 4 (S)   -0.0027 -0.0000 -0.0018 -0.0084  0.0000  0.0000  0.0093  0.0019
  70.  H 4 (S)   -0.0000 -0.0000  0.0000  0.0002 -0.0000  0.0000  0.0002  0.0002
  71.  H 4 (S)   -0.0000  0.0000 -0.0000  0.0001  0.0000 -0.0000  0.0001 -0.0014
  72.  H 4 (px)  -0.0000  0.0001  0.0000 -0.0000 -0.0000 -0.0002 -0.0000 -0.0000
  73.  H 4 (py)  -0.0000 -0.0000 -0.0000 -0.0002  0.0000 -0.0000  0.0001  0.0000
  74.  H 4 (pz)   0.0001  0.0000  0.0000 -0.0000  0.0000 -0.0000 -0.0001  0.0010
  75.  H 5 (S)   -0.0032 -0.0000 -0.0016 -0.0014  0.0000 -0.0000  0.0007 -0.0080
  76.  H 5 (S)   -0.0000  0.0000  0.0000  0.0003 -0.0000 -0.0000 -0.0003 -0.0110
  77.  H 5 (S)    0.0000 -0.0000 -0.0000 -0.0001  0.0000  0.0000  0.0000 -0.0075
  78.  H 5 (px)  -0.0000  0.0001  0.0000 -0.0000  0.0000 -0.0002 -0.0000 -0.0000
  79.  H 5 (py)   0.0001  0.0000  0.0000  0.0000 -0.0000 -0.0000 -0.0000  0.0033
  80.  H 5 (pz)  -0.0001  0.0000 -0.0000  0.0000  0.0000 -0.0000 -0.0001 -0.0013
  81.  H 6 (S)   -0.0032  0.0000  0.0016 -0.0014 -0.0000 -0.0000 -0.0007 -0.0080
  82.  H 6 (S)   -0.0000 -0.0000 -0.0000  0.0003 -0.0000  0.0000  0.0003 -0.0110
  83.  H 6 (S)    0.0000  0.0000  0.0000 -0.0001 -0.0000 -0.0000 -0.0000 -0.0075
  84.  H 6 (px)  -0.0000  0.0001  0.0000 -0.0000 -0.0000 -0.0002 -0.0000 -0.0000
  85.  H 6 (py)  -0.0001  0.0000  0.0000 -0.0000  0.0000 -0.0000 -0.0000 -0.0033
  86.  H 6 (pz)  -0.0001  0.0000  0.0000  0.0000 -0.0000 -0.0000  0.0001 -0.0013

          NAO       33      34      35      36      37      38      39      40
      ---------- ------- ------- ------- ------- ------- ------- ------- -------
   1.  C 1 (S)    0.0061  0.0087 -0.0076  0.0003  0.0000 -0.0000  0.0000  0.0000
   2.  C 1 (S)    0.3429  0.0053  0.0104  0.0001  0.0000  0.0000  0.0000  0.0000
   3.  C 1 (S)    0.0053  0.0030 -0.0000 -0.0000  0.0000  0.0000  0.0000  0.0000
   4.  C 1 (S)    0.0104 -0.0000 -0.0000 -0.0000 -0.0000 -0.0000 -0.0000  0.0000
   5.  C 1 (S)    0.0001 -0.0000 -0.0000 -0.0000 -0.0000 -0.0000 -0.0000 -0.0000
   6.  C 1 (px)   0.0000 -0.0000  0.0000 -0.0000  0.9973  0.0370  0.0078  0.0000
   7.  C 1 (px)   0.0000 -0.0000  0.0000 -0.0000  0.0370  0.0014  0.0003 -0.0000
   8.  C 1 (px)  -0.0000 -0.0000  0.0000 -0.0000  0.0078  0.0003  0.0001  0.0000
   9.  C 1 (py)  -0.0000 -0.0000 -0.0000  0.0000  0.0000 -0.0000  0.0000  0.1722
  10.  C 1 (py)  -0.0000  0.0000  0.0000 -0.0000  0.0000  0.0000  0.0000 -0.0528
  11.  C 1 (py)   0.0000  0.0000 -0.0000 -0.0000 -0.0000 -0.0000 -0.0000 -0.0005
  12.  C 1 (pz)  -0.5124  0.0508  0.0025  0.0000 -0.0000  0.0000  0.0000  0.0000
  13.  C 1 (pz)   0.0061 -0.0032  0.0001  0.0000  0.0000  0.0000  0.0000  0.0000
  14.  C 1 (pz)   0.0147  0.0002 -0.0001 -0.0000  0.0000  0.0000  0.0000  0.0000
  15.  C 1 (d1)   0.0000  0.0000 -0.0000 -0.0000 -0.0000 -0.0000 -0.0000  0.0000
  16.  C 1 (d1)  -0.0000 -0.0000  0.0000  0.0000  0.0000 -0.0000  0.0000 -0.0000
  17.  C 1 (d2)  -0.0000  0.0000 -0.0000  0.0000 -0.0257 -0.0010 -0.0002  0.0000
  18.  C 1 (d2)   0.0000  0.0000 -0.0000  0.0000 -0.0044 -0.0002 -0.0000 -0.0000
  19.  C 1 (d3)  -0.0000  0.0000  0.0000  0.0000  0.0000  0.0000  0.0000 -0.0021
  20.  C 1 (d3)   0.0000 -0.0000 -0.0000 -0.0000 -0.0000 -0.0000 -0.0000 -0.0127
  21.  C 1 (d4)  -0.0017 -0.0006 -0.0004 -0.0000 -0.0000 -0.0000 -0.0000 -0.0000
  22.  C 1 (d4)  -0.0016 -0.0004  0.0000  0.0000  0.0000  0.0000  0.0000  0.0000
  23.  C 1 (d5)   0.0346 -0.0025 -0.0001  0.0000 -0.0000 -0.0000 -0.0000  0.0000
  24.  C 1 (d5)  -0.0084 -0.0001  0.0001  0.0000  0.0000  0.0000  0.0000 -0.0000
  25.  C 1 (f1)  -0.0096  0.0001 -0.0001 -0.0000 -0.0000 -0.0000 -0.0000 -0.0000
  26.  C 1 (f2)   0.0000  0.0000 -0.0000 -0.0000  0.0084  0.0003  0.0001 -0.0000
  27.  C 1 (f3)  -0.0000  0.0000  0.0000 -0.0000  0.0000  0.0000  0.0000 -0.0023
  28.  C 1 (f4)  -0.0002 -0.0006 -0.0001 -0.0000 -0.0000 -0.0000 -0.0000 -0.0000
  29.  C 1 (f5)   0.0000  0.0000 -0.0000 -0.0000 -0.0000 -0.0000  0.0000  0.0000
  30.  C 1 (f6)  -0.0000  0.0000 -0.0000  0.0000 -0.0129 -0.0005 -0.0001  0.0000
  31.  C 1 (f7)   0.0000 -0.0000 -0.0000  0.0000 -0.0000 -0.0000 -0.0000 -0.0018
  32.  C 2 (S)    0.0000 -0.0000 -0.0000 -0.0000  0.0000 -0.0000  0.0000  0.0000
  33.  C 2 (S)    1.0753 -0.0000  0.0000 -0.0000  0.0000 -0.0000  0.0000 -0.0000
  34.  C 2 (S)   -0.0000  0.0031  0.0000  0.0000 -0.0000 -0.0000 -0.0000 -0.0000
  35.  C 2 (S)    0.0000  0.0000  0.0001 -0.0000  0.0000  0.0000  0.0000 -0.0000
  36.  C 2 (S)   -0.0000  0.0000 -0.0000  0.0000 -0.0000 -0.0000 -0.0000  0.0000
  37.  C 2 (px)   0.0000 -0.0000  0.0000 -0.0000  0.9973  0.0370  0.0078  0.0000
  38.  C 2 (px)  -0.0000 -0.0000  0.0000 -0.0000  0.0370  0.0014  0.0003  0.0000
  39.  C 2 (px)   0.0000 -0.0000  0.0000 -0.0000  0.0078  0.0003  0.0001 -0.0000
  40.  C 2 (py)  -0.0000 -0.0000 -0.0000  0.0000  0.0000  0.0000 -0.0000  1.1912
  41.  C 2 (py)   0.0000 -0.0000 -0.0000  0.0000  0.0000  0.0000  0.0000  0.0149
  42.  C 2 (py)   0.0000 -0.0000  0.0000  0.0000  0.0000  0.0000  0.0000 -0.0017
  43.  C 2 (pz)  -0.1121 -0.0462  0.0063  0.0001 -0.0000  0.0000 -0.0000  0.0000
  44.  C 2 (pz)  -0.0121  0.0033 -0.0001  0.0000  0.0000  0.0000  0.0000  0.0000
  45.  C 2 (pz)   0.0036 -0.0003 -0.0002 -0.0000  0.0000  0.0000  0.0000  0.0000
  46.  C 2 (d1)   0.0000  0.0000 -0.0000 -0.0000  0.0000  0.0000  0.0000  0.0000
  47.  C 2 (d1)  -0.0000 -0.0000  0.0000  0.0000 -0.0000 -0.0000  0.0000  0.0000
  48.  C 2 (d2)  -0.0000 -0.0000  0.0000 -0.0000  0.0257  0.0010  0.0002  0.0000
  49.  C 2 (d2)   0.0000  0.0000 -0.0000 -0.0000  0.0044  0.0002  0.0000 -0.0000
  50.  C 2 (d3)  -0.0000 -0.0000  0.0000  0.0000 -0.0000 -0.0000 -0.0000 -0.0294
  51.  C 2 (d3)   0.0000  0.0000 -0.0000 -0.0000  0.0000  0.0000  0.0000 -0.0041
  52.  C 2 (d4)  -0.0380 -0.0004  0.0001  0.0000  0.0000  0.0000  0.0000  0.0000
  53.  C 2 (d4)   0.0019 -0.0004 -0.0000  0.0000 -0.0000 -0.0000 -0.0000 -0.0000
  54.  C 2 (d5)   0.0016 -0.0023  0.0004  0.0000 -0.0000 -0.0000 -0.0000 -0.0000
  55.  C 2 (d5)   0.0063 -0.0002 -0.0001 -0.0000  0.0000  0.0000  0.0000  0.0000
  56.  C 2 (f1)   0.0090 -0.0001  0.0001  0.0000 -0.0000 -0.0000 -0.0000 -0.0000
  57.  C 2 (f2)  -0.0000 -0.0000  0.0000 -0.0000  0.0084  0.0003  0.0001  0.0000
  58.  C 2 (f3)   0.0000 -0.0000 -0.0000  0.0000 -0.0000 -0.0000 -0.0000  0.0027
  59.  C 2 (f4)   0.0100  0.0005 -0.0000 -0.0000 -0.0000 -0.0000 -0.0000 -0.0000
  60.  C 2 (f5)  -0.0000 -0.0000  0.0000  0.0000  0.0000 -0.0000  0.0000 -0.0000
  61.  C 2 (f6)  -0.0000  0.0000 -0.0000  0.0000 -0.0129 -0.0005 -0.0001 -0.0000
  62.  C 2 (f7)  -0.0000  0.0000  0.0000 -0.0000 -0.0000 -0.0000 -0.0000 -0.0163
  63.  H 3 (S)    0.0289  0.0202  0.0057  0.0000 -0.0000 -0.0000  0.0000 -0.0240
  64.  H 3 (S)   -0.0062 -0.0013  0.0001 -0.0000  0.0000  0.0000 -0.0000  0.0215
  65.  H 3 (S)    0.0058  0.0000 -0.0001 -0.0000  0.0000  0.0000  0.0000  0.0001
  66.  H 3 (px)  -0.0000 -0.0000  0.0000 -0.0000  0.0137  0.0005  0.0001  0.0000
  67.  H 3 (py)   0.0003 -0.0006 -0.0001 -0.0000  0.0000  0.0000  0.0000  0.0030
  68.  H 3 (pz)  -0.0037  0.0002 -0.0000 -0.0000  0.0000  0.0000  0.0000 -0.0060
  69.  H 4 (S)    0.0289  0.0202  0.0057  0.0000  0.0000  0.0000 -0.0000  0.0240
  70.  H 4 (S)   -0.0062 -0.0013  0.0001 -0.0000 -0.0000 -0.0000 -0.0000 -0.0215
  71.  H 4 (S)    0.0058  0.0000 -0.0001 -0.0000  0.0000  0.0000  0.0000 -0.0001
  72.  H 4 (px)  -0.0000 -0.0000  0.0000 -0.0000  0.0137  0.0005  0.0001  0.0000
  73.  H 4 (py)  -0.0003  0.0006  0.0001  0.0000  0.0000  0.0000  0.0000  0.0030
  74.  H 4 (pz)  -0.0037  0.0002 -0.0000 -0.0000  0.0000  0.0000  0.0000  0.0060
  75.  H 5 (S)    0.5458  0.0164 -0.0017 -0.0000 -0.0000 -0.0000 -0.0000  0.6806
  76.  H 5 (S)    0.0016 -0.0013 -0.0001  0.0000  0.0000  0.0000  0.0000  0.0127
  77.  H 5 (S)   -0.0064  0.0001  0.0001  0.0000 -0.0000 -0.0000 -0.0000  0.0066
  78.  H 5 (px)  -0.0000 -0.0000  0.0000 -0.0000  0.0137  0.0005  0.0001 -0.0000
  79.  H 5 (py)  -0.0120 -0.0005  0.0000  0.0000  0.0000  0.0000  0.0000 -0.0101
  80.  H 5 (pz)   0.0042 -0.0002  0.0000  0.0000  0.0000  0.0000  0.0000  0.0073
  81.  H 6 (S)    0.5458  0.0164 -0.0017 -0.0000  0.0000 -0.0000  0.0000 -0.6806
  82.  H 6 (S)    0.0016 -0.0013 -0.0001  0.0000 -0.0000 -0.0000 -0.0000 -0.0127
  83.  H 6 (S)   -0.0064  0.0001  0.0001  0.0000  0.0000  0.0000  0.0000 -0.0066
  84.  H 6 (px)  -0.0000 -0.0000  0.0000 -0.0000  0.0137  0.0005  0.0001 -0.0000
  85.  H 6 (py)   0.0120  0.0005 -0.0000 -0.0000  0.0000  0.0000  0.0000 -0.0101
  86.  H 6 (pz)   0.0042 -0.0002  0.0000  0.0000  0.0000  0.0000  0.0000 -0.0073

          NAO       41      42      43      44      45      46      47      48
      ---------- ------- ------- ------- ------- ------- ------- ------- -------
   1.  C 1 (S)    0.0000  0.0000  0.0114  0.0219 -0.0048  0.0000  0.0000 -0.0000
   2.  C 1 (S)    0.0000  0.0000  0.5124 -0.0061 -0.0147 -0.0000  0.0000  0.0000
   3.  C 1 (S)    0.0000  0.0000 -0.0508  0.0032 -0.0002  0.0000 -0.0000 -0.0000
   4.  C 1 (S)    0.0000 -0.0000 -0.0025 -0.0001  0.0001  0.0000 -0.0000 -0.0000
   5.  C 1 (S)   -0.0000 -0.0000 -0.0000 -0.0000  0.0000  0.0000 -0.0000 -0.0000
   6.  C 1 (px)   0.0000  0.0000 -0.0000  0.0000  0.0000  0.0000 -0.0000  0.0257
   7.  C 1 (px)   0.0000  0.0000 -0.0000  0.0000  0.0000  0.0000 -0.0000  0.0010
   8.  C 1 (px)   0.0000  0.0000  0.0000 -0.0000  0.0000  0.0000  0.0000  0.0002
   9.  C 1 (py)  -0.0528 -0.0005  0.0000  0.0000  0.0000 -0.0000 -0.0000 -0.0000
  10.  C 1 (py)  -0.0017  0.0001 -0.0000 -0.0000 -0.0000 -0.0000 -0.0000 -0.0000
  11.  C 1 (py)   0.0001  0.0000 -0.0000  0.0000 -0.0000  0.0000  0.0000 -0.0000
  12.  C 1 (pz)  -0.0000 -0.0000 -0.5855  0.0572 -0.0096 -0.0000 -0.0000  0.0000
  13.  C 1 (pz)   0.0000  0.0000  0.0572 -0.0035  0.0001 -0.0000  0.0000  0.0000
  14.  C 1 (pz)   0.0000  0.0000 -0.0096  0.0001  0.0002  0.0000 -0.0000  0.0000
  15.  C 1 (d1)   0.0000 -0.0000 -0.0000  0.0000  0.0000  0.0000  0.0000 -0.0000
  16.  C 1 (d1)  -0.0000  0.0000  0.0000 -0.0000 -0.0000 -0.0000 -0.0000  0.0000
  17.  C 1 (d2)   0.0000 -0.0000  0.0000 -0.0000 -0.0000 -0.0000  0.0000 -0.0007
  18.  C 1 (d2)  -0.0000 -0.0000 -0.0000  0.0000 -0.0000  0.0000  0.0000 -0.0001
  19.  C 1 (d3)  -0.0014 -0.0000  0.0000 -0.0000 -0.0000 -0.0000 -0.0000  0.0000
  20.  C 1 (d3)  -0.0004  0.0000 -0.0000  0.0000  0.0000 -0.0000 -0.0000 -0.0000
  21.  C 1 (d4)  -0.0000 -0.0000 -0.0139 -0.0003  0.0006  0.0000 -0.0000 -0.0000
  22.  C 1 (d4)   0.0000  0.0000  0.0077 -0.0004 -0.0000 -0.0000  0.0000  0.0000
  23.  C 1 (d5)   0.0000  0.0000  0.0300 -0.0029  0.0004  0.0000  0.0000 -0.0000
  24.  C 1 (d5)  -0.0000 -0.0000  0.0083 -0.0001 -0.0002 -0.0000  0.0000  0.0000
  25.  C 1 (f1)  -0.0000 -0.0000 -0.0047  0.0003  0.0001 -0.0000 -0.0000 -0.0000
  26.  C 1 (f2)  -0.0000  0.0000 -0.0000  0.0000  0.0000  0.0000  0.0000  0.0002
  27.  C 1 (f3)  -0.0002  0.0000 -0.0000 -0.0000  0.0000 -0.0000 -0.0000  0.0000
  28.  C 1 (f4)  -0.0000 -0.0000  0.0025 -0.0005  0.0002  0.0000  0.0000 -0.0000
  29.  C 1 (f5)   0.0000 -0.0000 -0.0000  0.0000  0.0000  0.0000  0.0000 -0.0000
  30.  C 1 (f6)  -0.0000 -0.0000  0.0000 -0.0000 -0.0000 -0.0000  0.0000 -0.0003
  31.  C 1 (f7)   0.0007  0.0000  0.0000  0.0000  0.0000  0.0000  0.0000 -0.0000
  32.  C 2 (S)   -0.0000 -0.0000 -0.0127  0.0016 -0.0003 -0.0000  0.0000 -0.0000
  33.  C 2 (S)    0.0000  0.0000 -0.1121 -0.0121  0.0036  0.0000 -0.0000 -0.0000
  34.  C 2 (S)   -0.0000 -0.0000 -0.0462  0.0033 -0.0003  0.0000 -0.0000 -0.0000
  35.  C 2 (S)   -0.0000  0.0000  0.0063 -0.0001 -0.0002 -0.0000  0.0000  0.0000
  36.  C 2 (S)    0.0000  0.0000  0.0001  0.0000 -0.0000 -0.0000  0.0000 -0.0000
  37.  C 2 (px)   0.0000  0.0000 -0.0000  0.0000  0.0000  0.0000 -0.0000  0.0257
  38.  C 2 (px)   0.0000  0.0000  0.0000  0.0000  0.0000  0.0000 -0.0000  0.0010
  39.  C 2 (px)   0.0000  0.0000 -0.0000  0.0000  0.0000  0.0000  0.0000  0.0002
  40.  C 2 (py)   0.0149 -0.0017  0.0000  0.0000  0.0000  0.0000  0.0000  0.0000
  41.  C 2 (py)   0.0028 -0.0000  0.0000  0.0000  0.0000  0.0000  0.0000  0.0000
  42.  C 2 (py)  -0.0000  0.0000  0.0000  0.0000  0.0000 -0.0000 -0.0000  0.0000
  43.  C 2 (pz)   0.0000  0.0000  1.1184 -0.0518 -0.0060 -0.0000  0.0000  0.0000
  44.  C 2 (pz)   0.0000  0.0000 -0.0518  0.0038 -0.0003 -0.0000 -0.0000 -0.0000
  45.  C 2 (pz)   0.0000  0.0000 -0.0060 -0.0003  0.0003  0.0000 -0.0000  0.0000
  46.  C 2 (d1)   0.0000 -0.0000 -0.0000 -0.0000  0.0000  0.0000  0.0000  0.0000
  47.  C 2 (d1)   0.0000 -0.0000  0.0000 -0.0000 -0.0000  0.0000  0.0000 -0.0000
  48.  C 2 (d2)   0.0000  0.0000  0.0000 -0.0000  0.0000  0.0000 -0.0000  0.0007
  49.  C 2 (d2)  -0.0000  0.0000 -0.0000  0.0000  0.0000 -0.0000 -0.0000  0.0001
  50.  C 2 (d3)  -0.0007  0.0000  0.0000  0.0000  0.0000 -0.0000 -0.0000 -0.0000
  51.  C 2 (d3)  -0.0007  0.0000 -0.0000 -0.0000 -0.0000 -0.0000 -0.0000  0.0000
  52.  C 2 (d4)   0.0000  0.0000  0.0170 -0.0001 -0.0003 -0.0000  0.0000  0.0000
  53.  C 2 (d4)  -0.0000 -0.0000  0.0047 -0.0004  0.0001  0.0000  0.0000 -0.0000
  54.  C 2 (d5)  -0.0000 -0.0000  0.0580 -0.0027 -0.0004 -0.0000  0.0000  0.0000
  55.  C 2 (d5)  -0.0000  0.0000 -0.0042 -0.0002  0.0002  0.0000 -0.0000  0.0000
  56.  C 2 (f1)   0.0000 -0.0000  0.0053 -0.0003 -0.0001  0.0000  0.0000 -0.0000
  57.  C 2 (f2)   0.0000  0.0000  0.0000 -0.0000  0.0000  0.0000  0.0000  0.0002
  58.  C 2 (f3)   0.0002 -0.0000  0.0000 -0.0000 -0.0000  0.0000  0.0000 -0.0000
  59.  C 2 (f4)   0.0000  0.0000 -0.0109  0.0004  0.0000  0.0000 -0.0000 -0.0000
  60.  C 2 (f5)  -0.0000  0.0000  0.0000 -0.0000 -0.0000 -0.0000 -0.0000 -0.0000
  61.  C 2 (f6)  -0.0000 -0.0000  0.0000 -0.0000 -0.0000 -0.0000  0.0000 -0.0003
  62.  C 2 (f7)  -0.0002  0.0000 -0.0000  0.0000  0.0000 -0.0000 -0.0000 -0.0000
  63.  H 3 (S)   -0.0325 -0.0001  0.0231  0.0165 -0.0099 -0.0000 -0.0000 -0.0000
  64.  H 3 (S)   -0.0002 -0.0000  0.0227 -0.0014  0.0000  0.0000  0.0000  0.0000
  65.  H 3 (S)   -0.0003 -0.0000 -0.0067 -0.0000  0.0002  0.0000 -0.0000  0.0000
  66.  H 3 (px)   0.0000  0.0000  0.0000 -0.0000  0.0000 -0.0000  0.0000  0.0004
  67.  H 3 (py)   0.0005 -0.0000  0.0020 -0.0005  0.0002  0.0000  0.0000  0.0000
  68.  H 3 (pz)   0.0002  0.0000 -0.0054  0.0003  0.0000 -0.0000  0.0000  0.0000
  69.  H 4 (S)    0.0325  0.0001  0.0231  0.0165 -0.0099  0.0000  0.0000  0.0000
  70.  H 4 (S)    0.0002  0.0000  0.0227 -0.0014  0.0000 -0.0000 -0.0000 -0.0000
  71.  H 4 (S)    0.0003  0.0000 -0.0067 -0.0000  0.0002  0.0000  0.0000  0.0000
  72.  H 4 (px)   0.0000  0.0000  0.0000 -0.0000  0.0000 -0.0000  0.0000  0.0004
  73.  H 4 (py)   0.0005 -0.0000 -0.0020  0.0005 -0.0002  0.0000  0.0000  0.0000
  74.  H 4 (pz)  -0.0002 -0.0000 -0.0054  0.0003  0.0000  0.0000 -0.0000  0.0000
  75.  H 5 (S)    0.0143 -0.0010 -0.4175  0.0124  0.0030  0.0000  0.0000  0.0000
  76.  H 5 (S)   -0.0008 -0.0000  0.0163 -0.0013  0.0002  0.0000 -0.0000  0.0000
  77.  H 5 (S)    0.0001 -0.0000  0.0038  0.0001 -0.0002 -0.0000  0.0000 -0.0000
  78.  H 5 (px)   0.0000  0.0000  0.0000 -0.0000  0.0000 -0.0000  0.0000  0.0004
  79.  H 5 (py)  -0.0003  0.0000  0.0125 -0.0005 -0.0001 -0.0000 -0.0000  0.0000
  80.  H 5 (pz)  -0.0001 -0.0000  0.0049 -0.0003 -0.0000  0.0000  0.0000  0.0000
  81.  H 6 (S)   -0.0143  0.0010 -0.4175  0.0124  0.0030  0.0000 -0.0000 -0.0000
  82.  H 6 (S)    0.0008  0.0000  0.0163 -0.0013  0.0002  0.0000  0.0000 -0.0000
  83.  H 6 (S)   -0.0001  0.0000  0.0038  0.0001 -0.0002 -0.0000 -0.0000  0.0000
  84.  H 6 (px)   0.0000  0.0000  0.0000 -0.0000  0.0000 -0.0000  0.0000  0.0004
  85.  H 6 (py)  -0.0003  0.0000 -0.0125  0.0005  0.0001  0.0000 -0.0000  0.0000
  86.  H 6 (pz)   0.0001  0.0000  0.0049 -0.0003 -0.0000 -0.0000 -0.0000  0.0000

          NAO       49      50      51      52      53      54      55      56
      ---------- ------- ------- ------- ------- ------- ------- ------- -------
   1.  C 1 (S)    0.0000  0.0000 -0.0000  0.0001  0.0007 -0.0077  0.0015 -0.0026
   2.  C 1 (S)   -0.0000 -0.0000 -0.0000 -0.0017 -0.0016  0.0346 -0.0084  0.0096
   3.  C 1 (S)    0.0000  0.0000 -0.0000 -0.0006 -0.0004 -0.0025 -0.0001 -0.0001
   4.  C 1 (S)    0.0000  0.0000 -0.0000 -0.0004  0.0000 -0.0001  0.0001  0.0001
   5.  C 1 (S)   -0.0000 -0.0000  0.0000 -0.0000  0.0000  0.0000  0.0000  0.0000
   6.  C 1 (px)   0.0044 -0.0000  0.0000  0.0000 -0.0000 -0.0000  0.0000 -0.0000
   7.  C 1 (px)   0.0002 -0.0000  0.0000  0.0000 -0.0000 -0.0000  0.0000 -0.0000
   8.  C 1 (px)   0.0000 -0.0000  0.0000  0.0000 -0.0000  0.0000  0.0000 -0.0000
   9.  C 1 (py)   0.0000  0.0021  0.0127  0.0000 -0.0000 -0.0000  0.0000 -0.0000
  10.  C 1 (py)   0.0000  0.0014  0.0004 -0.0000  0.0000 -0.0000 -0.0000 -0.0000
  11.  C 1 (py)  -0.0000  0.0000 -0.0000 -0.0000  0.0000  0.0000 -0.0000  0.0000
  12.  C 1 (pz)  -0.0000  0.0000 -0.0000  0.0139 -0.0077 -0.0300 -0.0083 -0.0047
  13.  C 1 (pz)  -0.0000  0.0000  0.0000  0.0003  0.0004  0.0029  0.0001  0.0003
  14.  C 1 (pz)   0.0000  0.0000 -0.0000 -0.0006  0.0000 -0.0004  0.0002  0.0001
  15.  C 1 (d1)  -0.0000 -0.0000 -0.0000 -0.0000  0.0000 -0.0000  0.0000  0.0000
  16.  C 1 (d1)   0.0000  0.0000  0.0000  0.0000 -0.0000  0.0000 -0.0000 -0.0000
  17.  C 1 (d2)  -0.0001  0.0000 -0.0000 -0.0000  0.0000  0.0000 -0.0000  0.0000
  18.  C 1 (d2)  -0.0000  0.0000  0.0000 -0.0000  0.0000 -0.0000 -0.0000  0.0000
  19.  C 1 (d3)   0.0000  0.0002  0.0003 -0.0000 -0.0000 -0.0000  0.0000  0.0000
  20.  C 1 (d3)   0.0000  0.0003  0.0001  0.0000  0.0000  0.0000 -0.0000 -0.0000
  21.  C 1 (d4)   0.0000  0.0000 -0.0000 -0.0003  0.0001 -0.0010  0.0004 -0.0003
  22.  C 1 (d4)   0.0000  0.0000  0.0000  0.0001  0.0000  0.0004 -0.0000  0.0000
  23.  C 1 (d5)   0.0000  0.0000 -0.0000 -0.0010  0.0004  0.0016  0.0004  0.0003
  24.  C 1 (d5)  -0.0000 -0.0000  0.0000  0.0004 -0.0000  0.0004 -0.0001 -0.0000
  25.  C 1 (f1)  -0.0000 -0.0000  0.0000  0.0003 -0.0000 -0.0003  0.0000 -0.0001
  26.  C 1 (f2)   0.0000  0.0000  0.0000 -0.0000 -0.0000 -0.0000  0.0000 -0.0000
  27.  C 1 (f3)   0.0000  0.0001  0.0000  0.0000  0.0000 -0.0000  0.0000 -0.0000
  28.  C 1 (f4)  -0.0000  0.0000 -0.0000 -0.0000  0.0001  0.0000  0.0001 -0.0000
  29.  C 1 (f5)   0.0000 -0.0000 -0.0000 -0.0000 -0.0000 -0.0000  0.0000  0.0000
  30.  C 1 (f6)  -0.0001  0.0000 -0.0000 -0.0000  0.0000  0.0000 -0.0000  0.0000
  31.  C 1 (f7)  -0.0000 -0.0000 -0.0002  0.0000  0.0000  0.0000 -0.0000  0.0000
  32.  C 2 (S)    0.0000  0.0000 -0.0000  0.0062 -0.0017 -0.0012 -0.0002 -0.0007
  33.  C 2 (S)    0.0000 -0.0000  0.0000 -0.0380  0.0019  0.0016  0.0063  0.0090
  34.  C 2 (S)    0.0000 -0.0000  0.0000 -0.0004 -0.0004 -0.0023 -0.0002 -0.0001
  35.  C 2 (S)   -0.0000  0.0000 -0.0000  0.0001 -0.0000  0.0004 -0.0001  0.0001
  36.  C 2 (S)   -0.0000  0.0000 -0.0000  0.0000  0.0000  0.0000 -0.0000  0.0000
  37.  C 2 (px)   0.0044 -0.0000  0.0000  0.0000 -0.0000 -0.0000  0.0000 -0.0000
  38.  C 2 (px)   0.0002 -0.0000  0.0000  0.0000 -0.0000 -0.0000  0.0000 -0.0000
  39.  C 2 (px)   0.0000 -0.0000  0.0000  0.0000 -0.0000 -0.0000  0.0000 -0.0000
  40.  C 2 (py)  -0.0000 -0.0294 -0.0041  0.0000 -0.0000 -0.0000  0.0000 -0.0000
  41.  C 2 (py)  -0.0000 -0.0007 -0.0007  0.0000 -0.0000 -0.0000 -0.0000  0.0000
  42.  C 2 (py)   0.0000  0.0000  0.0000  0.0000 -0.0000 -0.0000  0.0000 -0.0000
  43.  C 2 (pz)  -0.0000  0.0000 -0.0000  0.0170  0.0047  0.0580 -0.0042  0.0053
  44.  C 2 (pz)   0.0000  0.0000 -0.0000 -0.0001 -0.0004 -0.0027 -0.0002 -0.0003
  45.  C 2 (pz)   0.0000  0.0000 -0.0000 -0.0003  0.0001 -0.0004  0.0002 -0.0001
  46.  C 2 (d1)  -0.0000 -0.0000 -0.0000 -0.0000  0.0000 -0.0000  0.0000  0.0000
  47.  C 2 (d1)  -0.0000 -0.0000 -0.0000  0.0000  0.0000  0.0000 -0.0000  0.0000
  48.  C 2 (d2)   0.0001 -0.0000  0.0000  0.0000 -0.0000  0.0000  0.0000 -0.0000
  49.  C 2 (d2)   0.0000  0.0000  0.0000 -0.0000 -0.0000 -0.0000  0.0000 -0.0000
  50.  C 2 (d3)   0.0000  0.0008  0.0002  0.0000  0.0000  0.0000 -0.0000 -0.0000
  51.  C 2 (d3)   0.0000  0.0002  0.0002 -0.0000  0.0000 -0.0000 -0.0000  0.0000
  52.  C 2 (d4)  -0.0000  0.0000 -0.0000  0.0015 -0.0000  0.0007 -0.0003 -0.0002
  53.  C 2 (d4)  -0.0000  0.0000  0.0000 -0.0000  0.0001  0.0002  0.0001  0.0000
  54.  C 2 (d5)  -0.0000  0.0000 -0.0000  0.0007  0.0002  0.0031 -0.0002  0.0004
  55.  C 2 (d5)   0.0000 -0.0000 -0.0000 -0.0003  0.0001 -0.0002  0.0002 -0.0000
  56.  C 2 (f1)  -0.0000 -0.0000  0.0000 -0.0002  0.0000  0.0004 -0.0000  0.0001
  57.  C 2 (f2)   0.0000 -0.0000 -0.0000  0.0000 -0.0000  0.0000 -0.0000 -0.0000
  58.  C 2 (f3)  -0.0000 -0.0001 -0.0000  0.0000 -0.0000  0.0000 -0.0000 -0.0000
  59.  C 2 (f4)   0.0000 -0.0000  0.0000 -0.0005 -0.0000 -0.0005  0.0001  0.0000
  60.  C 2 (f5)   0.0000  0.0000  0.0000  0.0000  0.0000  0.0000 -0.0000 -0.0000
  61.  C 2 (f6)  -0.0001  0.0000 -0.0000 -0.0000  0.0000  0.0000 -0.0000  0.0000
  62.  C 2 (f7)   0.0000  0.0004  0.0001  0.0000 -0.0000  0.0000 -0.0000 -0.0000
  63.  H 3 (S)    0.0000  0.0043  0.0079  0.0023 -0.0033  0.0054 -0.0064  0.0032
  64.  H 3 (S)   -0.0000 -0.0005  0.0000  0.0004  0.0001  0.0011 -0.0000  0.0000
  65.  H 3 (S)    0.0000  0.0000  0.0001 -0.0003  0.0000 -0.0003  0.0001 -0.0000
  66.  H 3 (px)   0.0001 -0.0000  0.0000  0.0000 -0.0000  0.0000  0.0000 -0.0000
  67.  H 3 (py)   0.0000 -0.0001 -0.0001 -0.0001  0.0001 -0.0000  0.0002 -0.0001
  68.  H 3 (pz)   0.0000  0.0001 -0.0001  0.0001 -0.0000 -0.0003  0.0000 -0.0001
  69.  H 4 (S)   -0.0000 -0.0043 -0.0079  0.0023 -0.0033  0.0054 -0.0064  0.0032
  70.  H 4 (S)   -0.0000  0.0005 -0.0000  0.0004  0.0001  0.0011 -0.0000  0.0000
  71.  H 4 (S)    0.0000 -0.0000 -0.0001 -0.0003  0.0000 -0.0003  0.0001 -0.0000
  72.  H 4 (px)   0.0001 -0.0000  0.0000  0.0000 -0.0000  0.0000  0.0000 -0.0000
  73.  H 4 (py)  -0.0000 -0.0001 -0.0001  0.0001 -0.0001  0.0000 -0.0002  0.0001
  74.  H 4 (pz)   0.0000 -0.0001  0.0001  0.0001 -0.0000 -0.0003  0.0000 -0.0001
  75.  H 5 (S)   -0.0000 -0.0175 -0.0038 -0.0234 -0.0008 -0.0179  0.0039  0.0027
  76.  H 5 (S)    0.0000 -0.0002  0.0002  0.0000  0.0002  0.0008  0.0001  0.0000
  77.  H 5 (S)   -0.0000 -0.0002 -0.0000  0.0003 -0.0000  0.0002 -0.0001  0.0000
  78.  H 5 (px)   0.0001 -0.0000  0.0000  0.0000 -0.0000  0.0000  0.0000 -0.0000
  79.  H 5 (py)   0.0000  0.0003  0.0001  0.0006  0.0000  0.0006 -0.0001 -0.0000
  80.  H 5 (pz)   0.0000 -0.0002  0.0000 -0.0001  0.0000  0.0003  0.0000  0.0001
  81.  H 6 (S)    0.0000  0.0175  0.0038 -0.0234 -0.0008 -0.0179  0.0039  0.0027
  82.  H 6 (S)   -0.0000  0.0002 -0.0002  0.0000  0.0002  0.0008  0.0001  0.0000
  83.  H 6 (S)   -0.0000  0.0002  0.0000  0.0003 -0.0000  0.0002 -0.0001  0.0000
  84.  H 6 (px)   0.0001 -0.0000  0.0000  0.0000 -0.0000  0.0000  0.0000 -0.0000
  85.  H 6 (py)   0.0000  0.0003  0.0001 -0.0006 -0.0000 -0.0006  0.0001  0.0000
  86.  H 6 (pz)   0.0000  0.0002 -0.0000 -0.0001  0.0000  0.0003  0.0000  0.0001

          NAO       57      58      59      60      61      62      63      64
      ---------- ------- ------- ------- ------- ------- ------- ------- -------
   1.  C 1 (S)   -0.0000  0.0000  0.0002 -0.0000 -0.0000 -0.0000 -0.0080 -0.0110
   2.  C 1 (S)    0.0000  0.0000  0.0002  0.0000  0.0000 -0.0000  0.5458  0.0016
   3.  C 1 (S)   -0.0000  0.0000  0.0006 -0.0000 -0.0000 -0.0000  0.0164 -0.0013
   4.  C 1 (S)   -0.0000  0.0000  0.0001 -0.0000  0.0000 -0.0000 -0.0017 -0.0001
   5.  C 1 (S)   -0.0000 -0.0000  0.0000 -0.0000  0.0000  0.0000 -0.0000  0.0000
   6.  C 1 (px)   0.0084 -0.0000 -0.0000  0.0000 -0.0129 -0.0000 -0.0000  0.0000
   7.  C 1 (px)   0.0003 -0.0000 -0.0000  0.0000 -0.0005 -0.0000  0.0000  0.0000
   8.  C 1 (px)   0.0001 -0.0000 -0.0000  0.0000 -0.0001 -0.0000 -0.0000  0.0000
   9.  C 1 (py)  -0.0000 -0.0023 -0.0000  0.0000 -0.0000 -0.0018  0.6806  0.0127
  10.  C 1 (py)  -0.0000 -0.0002 -0.0000  0.0000 -0.0000  0.0007  0.0143 -0.0008
  11.  C 1 (py)  -0.0000  0.0000 -0.0000 -0.0000  0.0000  0.0000 -0.0010 -0.0000
  12.  C 1 (pz)   0.0000 -0.0000  0.0025  0.0000  0.0000  0.0000  0.4175 -0.0163
  13.  C 1 (pz)   0.0000 -0.0000 -0.0005  0.0000 -0.0000  0.0000 -0.0124  0.0013
  14.  C 1 (pz)   0.0000  0.0000  0.0002 -0.0000 -0.0000  0.0000 -0.0030 -0.0002
  15.  C 1 (d1)  -0.0000  0.0000  0.0000 -0.0000  0.0000 -0.0000 -0.0000  0.0000
  16.  C 1 (d1)   0.0000 -0.0000 -0.0000  0.0000 -0.0000  0.0000  0.0000 -0.0000
  17.  C 1 (d2)  -0.0002  0.0000  0.0000  0.0000  0.0003  0.0000 -0.0000  0.0000
  18.  C 1 (d2)  -0.0000 -0.0000  0.0000 -0.0000  0.0001  0.0000  0.0000 -0.0000
  19.  C 1 (d3)  -0.0000 -0.0001 -0.0000  0.0000 -0.0000  0.0000  0.0175  0.0002
  20.  C 1 (d3)  -0.0000 -0.0000  0.0000  0.0000  0.0000  0.0002  0.0038 -0.0002
  21.  C 1 (d4)  -0.0000  0.0000  0.0000 -0.0000  0.0000 -0.0000 -0.0234  0.0000
  22.  C 1 (d4)   0.0000 -0.0000 -0.0001  0.0000 -0.0000  0.0000 -0.0008  0.0002
  23.  C 1 (d5)  -0.0000  0.0000 -0.0000 -0.0000  0.0000 -0.0000 -0.0179  0.0008
  24.  C 1 (d5)   0.0000 -0.0000 -0.0001  0.0000 -0.0000  0.0000  0.0039  0.0001
  25.  C 1 (f1)  -0.0000  0.0000 -0.0000  0.0000  0.0000 -0.0000 -0.0027 -0.0000
  26.  C 1 (f2)   0.0001 -0.0000  0.0000 -0.0000 -0.0001  0.0000  0.0000 -0.0000
  27.  C 1 (f3)  -0.0000 -0.0000  0.0000  0.0000 -0.0000  0.0000  0.0018 -0.0000
  28.  C 1 (f4)  -0.0000  0.0000 -0.0001  0.0000  0.0000  0.0000 -0.0084  0.0002
  29.  C 1 (f5)  -0.0000  0.0000  0.0000 -0.0000  0.0000 -0.0000 -0.0000  0.0000
  30.  C 1 (f6)  -0.0001  0.0000 -0.0000 -0.0000  0.0002  0.0000 -0.0000 -0.0000
  31.  C 1 (f7)   0.0000  0.0000 -0.0000 -0.0000  0.0000  0.0000 -0.0093 -0.0002
  32.  C 2 (S)   -0.0000  0.0000 -0.0008  0.0000 -0.0000  0.0000  0.0019  0.0002
  33.  C 2 (S)   -0.0000  0.0000  0.0100 -0.0000 -0.0000 -0.0000  0.0289 -0.0062
  34.  C 2 (S)   -0.0000 -0.0000  0.0005 -0.0000  0.0000  0.0000  0.0202 -0.0013
  35.  C 2 (S)    0.0000 -0.0000 -0.0000  0.0000 -0.0000  0.0000  0.0057  0.0001
  36.  C 2 (S)   -0.0000  0.0000 -0.0000  0.0000  0.0000 -0.0000  0.0000 -0.0000
  37.  C 2 (px)   0.0084 -0.0000 -0.0000  0.0000 -0.0129 -0.0000 -0.0000  0.0000
  38.  C 2 (px)   0.0003 -0.0000 -0.0000 -0.0000 -0.0005 -0.0000 -0.0000  0.0000
  39.  C 2 (px)   0.0001 -0.0000 -0.0000  0.0000 -0.0001 -0.0000  0.0000 -0.0000
  40.  C 2 (py)   0.0000  0.0027 -0.0000 -0.0000 -0.0000 -0.0163 -0.0240  0.0215
  41.  C 2 (py)   0.0000  0.0002  0.0000 -0.0000 -0.0000 -0.0002 -0.0325 -0.0002
  42.  C 2 (py)   0.0000 -0.0000  0.0000  0.0000 -0.0000  0.0000 -0.0001 -0.0000
  43.  C 2 (pz)   0.0000  0.0000 -0.0109  0.0000  0.0000 -0.0000  0.0231  0.0227
  44.  C 2 (pz)  -0.0000 -0.0000  0.0004 -0.0000 -0.0000  0.0000  0.0165 -0.0014
  45.  C 2 (pz)   0.0000 -0.0000  0.0000 -0.0000 -0.0000  0.0000 -0.0099  0.0000
  46.  C 2 (d1)   0.0000  0.0000  0.0000 -0.0000 -0.0000 -0.0000 -0.0000  0.0000
  47.  C 2 (d1)   0.0000  0.0000 -0.0000 -0.0000  0.0000 -0.0000 -0.0000  0.0000
  48.  C 2 (d2)   0.0002 -0.0000 -0.0000 -0.0000 -0.0003 -0.0000 -0.0000  0.0000
  49.  C 2 (d2)   0.0000 -0.0000  0.0000  0.0000 -0.0001  0.0000  0.0000 -0.0000
  50.  C 2 (d3)  -0.0000 -0.0001 -0.0000  0.0000  0.0000  0.0004  0.0043 -0.0005
  51.  C 2 (d3)  -0.0000 -0.0000  0.0000  0.0000 -0.0000  0.0001  0.0079  0.0000
  52.  C 2 (d4)   0.0000  0.0000 -0.0005  0.0000 -0.0000  0.0000  0.0023  0.0004
  53.  C 2 (d4)  -0.0000 -0.0000 -0.0000  0.0000  0.0000 -0.0000 -0.0033  0.0001
  54.  C 2 (d5)   0.0000  0.0000 -0.0005  0.0000  0.0000  0.0000  0.0054  0.0011
  55.  C 2 (d5)  -0.0000 -0.0000  0.0001 -0.0000 -0.0000 -0.0000 -0.0064 -0.0000
  56.  C 2 (f1)  -0.0000 -0.0000  0.0000 -0.0000  0.0000 -0.0000  0.0032  0.0000
  57.  C 2 (f2)   0.0001  0.0000 -0.0000  0.0000 -0.0001 -0.0000 -0.0000  0.0000
  58.  C 2 (f3)   0.0000  0.0000 -0.0000 -0.0000  0.0000 -0.0000 -0.0016  0.0000
  59.  C 2 (f4)  -0.0000 -0.0000  0.0002 -0.0000  0.0000 -0.0000  0.0014 -0.0003
  60.  C 2 (f5)   0.0000 -0.0000 -0.0000  0.0000 -0.0000  0.0000  0.0000  0.0000
  61.  C 2 (f6)  -0.0001  0.0000  0.0000 -0.0000  0.0002  0.0000  0.0000 -0.0000
  62.  C 2 (f7)  -0.0000 -0.0000 -0.0000  0.0000  0.0000  0.0002  0.0007 -0.0003
  63.  H 3 (S)   -0.0000 -0.0016  0.0014  0.0000  0.0000  0.0007  0.7980  0.0000
  64.  H 3 (S)    0.0000  0.0000 -0.0003  0.0000 -0.0000 -0.0003  0.0000  0.0011
  65.  H 3 (S)   -0.0000 -0.0000  0.0001 -0.0000 -0.0000  0.0000  0.0000 -0.0000
  66.  H 3 (px)   0.0001 -0.0000 -0.0000  0.0000 -0.0002 -0.0000 -0.0000  0.0000
  67.  H 3 (py)   0.0000  0.0000 -0.0000 -0.0000 -0.0000 -0.0000 -0.0161  0.0001
  68.  H 3 (pz)   0.0000  0.0000  0.0000 -0.0000 -0.0000  0.0001 -0.0041 -0.0003
  69.  H 4 (S)    0.0000  0.0016  0.0014 -0.0000  0.0000 -0.0007 -0.0055 -0.0104
  70.  H 4 (S)   -0.0000 -0.0000 -0.0003  0.0000  0.0000  0.0003 -0.0104  0.0002
  71.  H 4 (S)    0.0000  0.0000  0.0001 -0.0000 -0.0000 -0.0000 -0.0078 -0.0001
  72.  H 4 (px)   0.0001 -0.0000 -0.0000  0.0000 -0.0002 -0.0000 -0.0000  0.0000
  73.  H 4 (py)   0.0000  0.0000  0.0000 -0.0000 -0.0000 -0.0000  0.0036 -0.0002
  74.  H 4 (pz)   0.0000 -0.0000  0.0000 -0.0000 -0.0000 -0.0001  0.0033  0.0001
  75.  H 5 (S)    0.0000  0.0018  0.0084 -0.0000 -0.0000 -0.0093 -0.0541  0.0005
  76.  H 5 (S)    0.0000 -0.0000 -0.0002  0.0000 -0.0000 -0.0002  0.0005  0.0009
  77.  H 5 (S)    0.0000  0.0000 -0.0001 -0.0000  0.0000 -0.0001  0.0040  0.0002
  78.  H 5 (px)   0.0001 -0.0000 -0.0000  0.0000 -0.0002 -0.0000  0.0000  0.0000
  79.  H 5 (py)   0.0000 -0.0000 -0.0002  0.0000 -0.0000  0.0001  0.0017  0.0002
  80.  H 5 (pz)   0.0000  0.0000 -0.0000 -0.0000 -0.0000 -0.0001  0.0027  0.0003
  81.  H 6 (S)   -0.0000 -0.0018  0.0084  0.0000 -0.0000  0.0093  0.1169 -0.0220
  82.  H 6 (S)    0.0000  0.0000 -0.0002 -0.0000  0.0000  0.0002 -0.0220  0.0001
  83.  H 6 (S)    0.0000 -0.0000 -0.0001  0.0000 -0.0000  0.0001  0.0053 -0.0001
  84.  H 6 (px)   0.0001 -0.0000 -0.0000  0.0000 -0.0002 -0.0000  0.0000  0.0000
  85.  H 6 (py)  -0.0000 -0.0000  0.0002  0.0000 -0.0000  0.0001  0.0039 -0.0005
  86.  H 6 (pz)   0.0000 -0.0000 -0.0000  0.0000 -0.0000  0.0001 -0.0027 -0.0001

          NAO       65      66      67      68      69      70      71      72
      ---------- ------- ------- ------- ------- ------- ------- ------- -------
   1.  C 1 (S)   -0.0075 -0.0000  0.0033  0.0013 -0.0080 -0.0110 -0.0075 -0.0000
   2.  C 1 (S)   -0.0064  0.0000 -0.0120 -0.0042  0.5458  0.0016 -0.0064  0.0000
   3.  C 1 (S)    0.0001 -0.0000 -0.0005  0.0002  0.0164 -0.0013  0.0001 -0.0000
   4.  C 1 (S)    0.0001 -0.0000  0.0000 -0.0000 -0.0017 -0.0001  0.0001 -0.0000
   5.  C 1 (S)    0.0000 -0.0000  0.0000 -0.0000 -0.0000  0.0000  0.0000 -0.0000
   6.  C 1 (px)   0.0000  0.0137  0.0000  0.0000 -0.0000 -0.0000  0.0000  0.0137
   7.  C 1 (px)   0.0000  0.0005  0.0000  0.0000 -0.0000 -0.0000  0.0000  0.0005
   8.  C 1 (px)   0.0000  0.0001  0.0000  0.0000  0.0000 -0.0000  0.0000  0.0001
   9.  C 1 (py)   0.0066 -0.0000 -0.0101 -0.0073 -0.6806 -0.0127 -0.0066 -0.0000
  10.  C 1 (py)   0.0001  0.0000 -0.0003  0.0001 -0.0143  0.0008 -0.0001 -0.0000
  11.  C 1 (py)  -0.0000 -0.0000  0.0000  0.0000  0.0010  0.0000  0.0000 -0.0000
  12.  C 1 (pz)  -0.0038  0.0000 -0.0125  0.0049  0.4175 -0.0163 -0.0038  0.0000
  13.  C 1 (pz)  -0.0001  0.0000  0.0005 -0.0003 -0.0124  0.0013 -0.0001  0.0000
  14.  C 1 (pz)   0.0002  0.0000  0.0001 -0.0000 -0.0030 -0.0002  0.0002  0.0000
  15.  C 1 (d1)   0.0000 -0.0000  0.0000 -0.0000  0.0000 -0.0000  0.0000 -0.0000
  16.  C 1 (d1)   0.0000  0.0000 -0.0000  0.0000 -0.0000  0.0000 -0.0000  0.0000
  17.  C 1 (d2)  -0.0000 -0.0004 -0.0000 -0.0000  0.0000  0.0000 -0.0000 -0.0004
  18.  C 1 (d2)   0.0000 -0.0001 -0.0000 -0.0000 -0.0000  0.0000 -0.0000 -0.0001
  19.  C 1 (d3)   0.0002  0.0000 -0.0003 -0.0002 -0.0175 -0.0002 -0.0002  0.0000
  20.  C 1 (d3)   0.0000 -0.0000 -0.0001  0.0000 -0.0038  0.0002 -0.0000 -0.0000
  21.  C 1 (d4)   0.0003 -0.0000  0.0006  0.0001 -0.0234  0.0000  0.0003 -0.0000
  22.  C 1 (d4)  -0.0000  0.0000  0.0000 -0.0000 -0.0008  0.0002 -0.0000  0.0000
  23.  C 1 (d5)   0.0002 -0.0000  0.0006 -0.0003 -0.0179  0.0008  0.0002 -0.0000
  24.  C 1 (d5)  -0.0001  0.0000 -0.0001 -0.0000  0.0039  0.0001 -0.0001  0.0000
  25.  C 1 (f1)  -0.0000 -0.0000  0.0000  0.0001 -0.0027 -0.0000 -0.0000 -0.0000
  26.  C 1 (f2)   0.0000  0.0001  0.0000  0.0000 -0.0000 -0.0000  0.0000  0.0001
  27.  C 1 (f3)   0.0000  0.0000 -0.0000 -0.0000 -0.0018  0.0000 -0.0000  0.0000
  28.  C 1 (f4)   0.0001 -0.0000  0.0002 -0.0000 -0.0084  0.0002  0.0001 -0.0000
  29.  C 1 (f5)   0.0000 -0.0000  0.0000 -0.0000  0.0000 -0.0000  0.0000 -0.0000
  30.  C 1 (f6)  -0.0000 -0.0002 -0.0000 -0.0000  0.0000  0.0000 -0.0000 -0.0002
  31.  C 1 (f7)  -0.0001 -0.0000  0.0001  0.0001  0.0093  0.0002  0.0001 -0.0000
  32.  C 2 (S)   -0.0014 -0.0000 -0.0000  0.0010  0.0019  0.0002 -0.0014 -0.0000
  33.  C 2 (S)    0.0058 -0.0000  0.0003 -0.0037  0.0289 -0.0062  0.0058 -0.0000
  34.  C 2 (S)    0.0000 -0.0000 -0.0006  0.0002  0.0202 -0.0013  0.0000 -0.0000
  35.  C 2 (S)   -0.0001  0.0000 -0.0001 -0.0000  0.0057  0.0001 -0.0001  0.0000
  36.  C 2 (S)   -0.0000 -0.0000 -0.0000 -0.0000  0.0000 -0.0000 -0.0000 -0.0000
  37.  C 2 (px)   0.0000  0.0137  0.0000  0.0000  0.0000 -0.0000  0.0000  0.0137
  38.  C 2 (px)   0.0000  0.0005  0.0000  0.0000  0.0000 -0.0000  0.0000  0.0005
  39.  C 2 (px)   0.0000  0.0001  0.0000  0.0000 -0.0000 -0.0000  0.0000  0.0001
  40.  C 2 (py)   0.0001  0.0000  0.0030 -0.0060  0.0240 -0.0215 -0.0001  0.0000
  41.  C 2 (py)  -0.0003  0.0000  0.0005  0.0002  0.0325  0.0002  0.0003  0.0000
  42.  C 2 (py)  -0.0000  0.0000 -0.0000  0.0000  0.0001  0.0000  0.0000  0.0000
  43.  C 2 (pz)  -0.0067  0.0000  0.0020 -0.0054  0.0231  0.0227 -0.0067  0.0000
  44.  C 2 (pz)  -0.0000 -0.0000 -0.0005  0.0003  0.0165 -0.0014 -0.0000 -0.0000
  45.  C 2 (pz)   0.0002  0.0000  0.0002  0.0000 -0.0099  0.0000  0.0002  0.0000
  46.  C 2 (d1)   0.0000 -0.0000  0.0000 -0.0000  0.0000 -0.0000  0.0000 -0.0000
  47.  C 2 (d1)  -0.0000  0.0000  0.0000  0.0000  0.0000 -0.0000  0.0000  0.0000
  48.  C 2 (d2)   0.0000  0.0004  0.0000  0.0000  0.0000 -0.0000  0.0000  0.0004
  49.  C 2 (d2)   0.0000  0.0001  0.0000  0.0000 -0.0000 -0.0000  0.0000  0.0001
  50.  C 2 (d3)   0.0000 -0.0000 -0.0001  0.0001 -0.0043  0.0005 -0.0000 -0.0000
  51.  C 2 (d3)   0.0001  0.0000 -0.0001 -0.0001 -0.0079 -0.0000 -0.0001  0.0000
  52.  C 2 (d4)  -0.0003  0.0000 -0.0001  0.0001  0.0023  0.0004 -0.0003  0.0000
  53.  C 2 (d4)   0.0000 -0.0000  0.0001 -0.0000 -0.0033  0.0001  0.0000 -0.0000
  54.  C 2 (d5)  -0.0003  0.0000 -0.0000 -0.0003  0.0054  0.0011 -0.0003  0.0000
  55.  C 2 (d5)   0.0001  0.0000  0.0002  0.0000 -0.0064 -0.0000  0.0001  0.0000
  56.  C 2 (f1)  -0.0000 -0.0000 -0.0001 -0.0001  0.0032  0.0000 -0.0000 -0.0000
  57.  C 2 (f2)  -0.0000  0.0001  0.0000  0.0000  0.0000 -0.0000  0.0000  0.0001
  58.  C 2 (f3)  -0.0000 -0.0000  0.0000  0.0000  0.0016 -0.0000  0.0000 -0.0000
  59.  C 2 (f4)   0.0001 -0.0000 -0.0000  0.0000  0.0014 -0.0003  0.0001 -0.0000
  60.  C 2 (f5)  -0.0000  0.0000 -0.0000 -0.0000 -0.0000  0.0000 -0.0000  0.0000
  61.  C 2 (f6)  -0.0000 -0.0002 -0.0000 -0.0000  0.0000  0.0000 -0.0000 -0.0002
  62.  C 2 (f7)   0.0000 -0.0000 -0.0000  0.0001 -0.0007  0.0003 -0.0000 -0.0000
  63.  H 3 (S)    0.0000 -0.0000 -0.0161 -0.0041 -0.0055 -0.0104 -0.0078 -0.0000
  64.  H 3 (S)   -0.0000  0.0000  0.0001 -0.0003 -0.0104  0.0002 -0.0001  0.0000
  65.  H 3 (S)    0.0002  0.0000  0.0000 -0.0000 -0.0078 -0.0001  0.0001  0.0000
  66.  H 3 (px)   0.0000  0.0002  0.0000  0.0000  0.0000 -0.0000  0.0000  0.0002
  67.  H 3 (py)   0.0000  0.0000  0.0004  0.0000 -0.0036  0.0002  0.0001  0.0000
  68.  H 3 (pz)  -0.0000  0.0000  0.0000  0.0001  0.0033  0.0001  0.0000  0.0000
  69.  H 4 (S)   -0.0078  0.0000 -0.0036  0.0033  0.7980  0.0000 -0.0000  0.0000
  70.  H 4 (S)   -0.0001 -0.0000  0.0002  0.0001  0.0000  0.0011  0.0000 -0.0000
  71.  H 4 (S)    0.0001  0.0000  0.0001  0.0000 -0.0000  0.0000  0.0002  0.0000
  72.  H 4 (px)   0.0000  0.0002  0.0000  0.0000  0.0000 -0.0000  0.0000  0.0002
  73.  H 4 (py)  -0.0001  0.0000 -0.0002  0.0000  0.0161 -0.0001 -0.0000  0.0000
  74.  H 4 (pz)   0.0000  0.0000 -0.0000 -0.0000 -0.0041 -0.0003 -0.0000  0.0000
  75.  H 5 (S)    0.0040 -0.0000  0.0017 -0.0027  0.1169 -0.0220  0.0053 -0.0000
  76.  H 5 (S)    0.0002  0.0000  0.0002 -0.0003 -0.0220  0.0001 -0.0001  0.0000
  77.  H 5 (S)   -0.0001 -0.0000 -0.0001 -0.0000  0.0053 -0.0001 -0.0001 -0.0000
  78.  H 5 (px)   0.0000  0.0002  0.0000  0.0000  0.0000 -0.0000  0.0000  0.0002
  79.  H 5 (py)  -0.0001  0.0000 -0.0000  0.0000 -0.0039  0.0005 -0.0001  0.0000
  80.  H 5 (pz)   0.0000  0.0000 -0.0000 -0.0001 -0.0027 -0.0001 -0.0000  0.0000
  81.  H 6 (S)    0.0053 -0.0000 -0.0039  0.0027 -0.0541  0.0005  0.0040 -0.0000
  82.  H 6 (S)   -0.0001 -0.0000  0.0005  0.0001  0.0005  0.0009  0.0002 -0.0000
  83.  H 6 (S)   -0.0001  0.0000 -0.0001  0.0000  0.0040  0.0002 -0.0001  0.0000
  84.  H 6 (px)   0.0000  0.0002  0.0000  0.0000  0.0000 -0.0000  0.0000  0.0002
  85.  H 6 (py)   0.0001  0.0000 -0.0001  0.0000 -0.0017 -0.0002  0.0001  0.0000
  86.  H 6 (pz)  -0.0000  0.0000  0.0000  0.0000  0.0027  0.0003  0.0000  0.0000

          NAO       73      74      75      76      77      78      79      80
      ---------- ------- ------- ------- ------- ------- ------- ------- -------
   1.  C 1 (S)   -0.0033  0.0013  0.0019  0.0002 -0.0014 -0.0000 -0.0000 -0.0010
   2.  C 1 (S)    0.0120 -0.0042  0.0289 -0.0062  0.0058  0.0000  0.0003  0.0037
   3.  C 1 (S)    0.0005  0.0002  0.0202 -0.0013  0.0000  0.0000 -0.0006 -0.0002
   4.  C 1 (S)   -0.0000 -0.0000  0.0057  0.0001 -0.0001 -0.0000 -0.0001  0.0000
   5.  C 1 (S)   -0.0000 -0.0000  0.0000 -0.0000 -0.0000 -0.0000 -0.0000  0.0000
   6.  C 1 (px)   0.0000  0.0000 -0.0000  0.0000 -0.0000  0.0137  0.0000  0.0000
   7.  C 1 (px)   0.0000  0.0000 -0.0000  0.0000 -0.0000  0.0005  0.0000  0.0000
   8.  C 1 (px)   0.0000  0.0000  0.0000  0.0000 -0.0000  0.0001  0.0000  0.0000
   9.  C 1 (py)  -0.0101  0.0073 -0.0240  0.0215  0.0001  0.0000  0.0030  0.0060
  10.  C 1 (py)  -0.0003 -0.0001 -0.0325 -0.0002 -0.0003  0.0000  0.0005 -0.0002
  11.  C 1 (py)   0.0000 -0.0000 -0.0001 -0.0000 -0.0000 -0.0000 -0.0000 -0.0000
  12.  C 1 (pz)   0.0125  0.0049 -0.0231 -0.0227  0.0067  0.0000 -0.0020 -0.0054
  13.  C 1 (pz)  -0.0005 -0.0003 -0.0165  0.0014  0.0000  0.0000  0.0005  0.0003
  14.  C 1 (pz)  -0.0001 -0.0000  0.0099 -0.0000 -0.0002  0.0000 -0.0002  0.0000
  15.  C 1 (d1)   0.0000  0.0000  0.0000 -0.0000  0.0000 -0.0000 -0.0000  0.0000
  16.  C 1 (d1)  -0.0000 -0.0000 -0.0000  0.0000 -0.0000  0.0000  0.0000 -0.0000
  17.  C 1 (d2)  -0.0000 -0.0000  0.0000 -0.0000  0.0000 -0.0004 -0.0000 -0.0000
  18.  C 1 (d2)  -0.0000 -0.0000 -0.0000 -0.0000 -0.0000 -0.0001 -0.0000 -0.0000
  19.  C 1 (d3)  -0.0003  0.0002 -0.0043  0.0005 -0.0000  0.0000  0.0001  0.0001
  20.  C 1 (d3)  -0.0001 -0.0000 -0.0079 -0.0000 -0.0001 -0.0000  0.0001 -0.0001
  21.  C 1 (d4)  -0.0006  0.0001  0.0023  0.0004 -0.0003 -0.0000 -0.0001 -0.0001
  22.  C 1 (d4)  -0.0000 -0.0000 -0.0033  0.0001  0.0000  0.0000  0.0001  0.0000
  23.  C 1 (d5)  -0.0006 -0.0003  0.0054  0.0011 -0.0003 -0.0000 -0.0000  0.0003
  24.  C 1 (d5)   0.0001 -0.0000 -0.0064 -0.0000  0.0001  0.0000  0.0002 -0.0000
  25.  C 1 (f1)  -0.0000  0.0001 -0.0032 -0.0000  0.0000 -0.0000  0.0001 -0.0001
  26.  C 1 (f2)  -0.0000  0.0000 -0.0000  0.0000 -0.0000  0.0001  0.0000  0.0000
  27.  C 1 (f3)  -0.0000  0.0000 -0.0016  0.0000 -0.0000  0.0000  0.0000 -0.0000
  28.  C 1 (f4)  -0.0002 -0.0000 -0.0014  0.0003 -0.0001 -0.0000  0.0000  0.0000
  29.  C 1 (f5)   0.0000  0.0000  0.0000 -0.0000  0.0000  0.0000 -0.0000  0.0000
  30.  C 1 (f6)  -0.0000 -0.0000 -0.0000 -0.0000  0.0000 -0.0002 -0.0000 -0.0000
  31.  C 1 (f7)   0.0001 -0.0001  0.0007 -0.0003  0.0000 -0.0000 -0.0000 -0.0001
  32.  C 2 (S)    0.0000  0.0010 -0.0080 -0.0110 -0.0075 -0.0000  0.0033 -0.0013
  33.  C 2 (S)   -0.0003 -0.0037  0.5458  0.0016 -0.0064 -0.0000 -0.0120  0.0042
  34.  C 2 (S)    0.0006  0.0002  0.0164 -0.0013  0.0001 -0.0000 -0.0005 -0.0002
  35.  C 2 (S)    0.0001 -0.0000 -0.0017 -0.0001  0.0001  0.0000  0.0000  0.0000
  36.  C 2 (S)    0.0000 -0.0000 -0.0000  0.0000  0.0000 -0.0000  0.0000  0.0000
  37.  C 2 (px)   0.0000  0.0000 -0.0000  0.0000 -0.0000  0.0137  0.0000  0.0000
  38.  C 2 (px)   0.0000  0.0000 -0.0000  0.0000 -0.0000  0.0005  0.0000  0.0000
  39.  C 2 (px)   0.0000  0.0000 -0.0000  0.0000 -0.0000  0.0001  0.0000  0.0000
  40.  C 2 (py)   0.0030  0.0060  0.6806  0.0127  0.0066 -0.0000 -0.0101  0.0073
  41.  C 2 (py)   0.0005 -0.0002  0.0143 -0.0008  0.0001  0.0000 -0.0003 -0.0001
  42.  C 2 (py)  -0.0000 -0.0000 -0.0010 -0.0000 -0.0000  0.0000  0.0000 -0.0000
  43.  C 2 (pz)  -0.0020 -0.0054 -0.4175  0.0163  0.0038  0.0000  0.0125  0.0049
  44.  C 2 (pz)   0.0005  0.0003  0.0124 -0.0013  0.0001 -0.0000 -0.0005 -0.0003
  45.  C 2 (pz)  -0.0002  0.0000  0.0030  0.0002 -0.0002  0.0000 -0.0001 -0.0000
  46.  C 2 (d1)   0.0000  0.0000  0.0000  0.0000 -0.0000 -0.0000 -0.0000  0.0000
  47.  C 2 (d1)   0.0000 -0.0000  0.0000 -0.0000  0.0000  0.0000 -0.0000  0.0000
  48.  C 2 (d2)   0.0000  0.0000  0.0000  0.0000 -0.0000  0.0004  0.0000  0.0000
  49.  C 2 (d2)  -0.0000  0.0000 -0.0000  0.0000 -0.0000  0.0001  0.0000  0.0000
  50.  C 2 (d3)  -0.0001 -0.0001 -0.0175 -0.0002 -0.0002 -0.0000  0.0003 -0.0002
  51.  C 2 (d3)  -0.0001  0.0001 -0.0038  0.0002 -0.0000  0.0000  0.0001  0.0000
  52.  C 2 (d4)   0.0001  0.0001 -0.0234  0.0000  0.0003  0.0000  0.0006 -0.0001
  53.  C 2 (d4)  -0.0001 -0.0000 -0.0008  0.0002 -0.0000 -0.0000  0.0000  0.0000
  54.  C 2 (d5)   0.0000 -0.0003 -0.0179  0.0008  0.0002  0.0000  0.0006  0.0003
  55.  C 2 (d5)  -0.0002  0.0000  0.0039  0.0001 -0.0001  0.0000 -0.0001  0.0000
  56.  C 2 (f1)   0.0001 -0.0001  0.0027  0.0000  0.0000 -0.0000 -0.0000  0.0001
  57.  C 2 (f2)   0.0000  0.0000  0.0000  0.0000  0.0000  0.0001  0.0000  0.0000
  58.  C 2 (f3)   0.0000 -0.0000  0.0018 -0.0000  0.0000 -0.0000 -0.0000  0.0000
  59.  C 2 (f4)   0.0000  0.0000  0.0084 -0.0002 -0.0001 -0.0000 -0.0002 -0.0000
  60.  C 2 (f5)  -0.0000 -0.0000 -0.0000  0.0000 -0.0000  0.0000  0.0000 -0.0000
  61.  C 2 (f6)  -0.0000 -0.0000 -0.0000 -0.0000  0.0000 -0.0002 -0.0000 -0.0000
  62.  C 2 (f7)  -0.0000 -0.0001 -0.0093 -0.0002 -0.0001 -0.0000  0.0001 -0.0001
  63.  H 3 (S)    0.0036  0.0033 -0.0541  0.0005  0.0040  0.0000  0.0017  0.0027
  64.  H 3 (S)   -0.0002  0.0001  0.0005  0.0009  0.0002  0.0000  0.0002  0.0003
  65.  H 3 (S)   -0.0001  0.0000  0.0040  0.0002 -0.0001  0.0000 -0.0001  0.0000
  66.  H 3 (px)   0.0000  0.0000 -0.0000  0.0000 -0.0000  0.0002  0.0000  0.0000
  67.  H 3 (py)  -0.0002 -0.0000  0.0017  0.0002 -0.0001  0.0000 -0.0000 -0.0000
  68.  H 3 (pz)   0.0000 -0.0000 -0.0027 -0.0003 -0.0000  0.0000  0.0000 -0.0001
  69.  H 4 (S)    0.0161 -0.0041  0.1169 -0.0220  0.0053  0.0000 -0.0039 -0.0027
  70.  H 4 (S)   -0.0001 -0.0003 -0.0220  0.0001 -0.0001 -0.0000  0.0005 -0.0001
  71.  H 4 (S)   -0.0000 -0.0000  0.0053 -0.0001 -0.0001  0.0000 -0.0001 -0.0000
  72.  H 4 (px)   0.0000  0.0000 -0.0000  0.0000 -0.0000  0.0002  0.0000  0.0000
  73.  H 4 (py)   0.0004 -0.0000  0.0039 -0.0005  0.0001  0.0000 -0.0001 -0.0000
  74.  H 4 (pz)  -0.0000  0.0001  0.0027  0.0001  0.0000  0.0000 -0.0000  0.0000
  75.  H 5 (S)    0.0039  0.0027  0.7980  0.0000 -0.0000 -0.0000 -0.0161  0.0041
  76.  H 5 (S)   -0.0005  0.0001  0.0000  0.0011 -0.0000  0.0000  0.0001  0.0003
  77.  H 5 (S)    0.0001  0.0000 -0.0000 -0.0000  0.0002 -0.0000  0.0000  0.0000
  78.  H 5 (px)   0.0000  0.0000 -0.0000  0.0000 -0.0000  0.0002  0.0000  0.0000
  79.  H 5 (py)  -0.0001 -0.0000 -0.0161  0.0001  0.0000  0.0000  0.0004 -0.0000
  80.  H 5 (pz)  -0.0000  0.0000  0.0041  0.0003  0.0000  0.0000 -0.0000  0.0001
  81.  H 6 (S)   -0.0017 -0.0027 -0.0055 -0.0104 -0.0078 -0.0000 -0.0036 -0.0033
  82.  H 6 (S)   -0.0002 -0.0003 -0.0104  0.0002 -0.0001 -0.0000  0.0002 -0.0001
  83.  H 6 (S)    0.0001 -0.0000 -0.0078 -0.0001  0.0001  0.0000  0.0001 -0.0000
  84.  H 6 (px)   0.0000  0.0000 -0.0000  0.0000 -0.0000  0.0002  0.0000  0.0000
  85.  H 6 (py)  -0.0000 -0.0000  0.0036 -0.0002 -0.0001  0.0000 -0.0002 -0.0000
  86.  H 6 (pz)   0.0000 -0.0001 -0.0033 -0.0001 -0.0000  0.0000  0.0000 -0.0000

          NAO       81      82      83      84      85      86
      ---------- ------- ------- ------- ------- ------- -------
   1.  C 1 (S)    0.0019  0.0002 -0.0014 -0.0000  0.0000 -0.0010
   2.  C 1 (S)    0.0289 -0.0062  0.0058  0.0000 -0.0003  0.0037
   3.  C 1 (S)    0.0202 -0.0013  0.0000  0.0000  0.0006 -0.0002
   4.  C 1 (S)    0.0057  0.0001 -0.0001 -0.0000  0.0001  0.0000
   5.  C 1 (S)    0.0000 -0.0000 -0.0000 -0.0000  0.0000  0.0000
   6.  C 1 (px)   0.0000 -0.0000  0.0000  0.0137  0.0000  0.0000
   7.  C 1 (px)   0.0000 -0.0000  0.0000  0.0005  0.0000  0.0000
   8.  C 1 (px)  -0.0000 -0.0000  0.0000  0.0001  0.0000  0.0000
   9.  C 1 (py)   0.0240 -0.0215 -0.0001 -0.0000  0.0030 -0.0060
  10.  C 1 (py)   0.0325  0.0002  0.0003  0.0000  0.0005  0.0002
  11.  C 1 (py)   0.0001  0.0000  0.0000 -0.0000 -0.0000  0.0000
  12.  C 1 (pz)  -0.0231 -0.0227  0.0067 -0.0000  0.0020 -0.0054
  13.  C 1 (pz)  -0.0165  0.0014  0.0000  0.0000 -0.0005  0.0003
  14.  C 1 (pz)   0.0099 -0.0000 -0.0002  0.0000  0.0002  0.0000
  15.  C 1 (d1)  -0.0000  0.0000 -0.0000 -0.0000 -0.0000 -0.0000
  16.  C 1 (d1)   0.0000 -0.0000  0.0000  0.0000  0.0000  0.0000
  17.  C 1 (d2)  -0.0000  0.0000 -0.0000 -0.0004 -0.0000 -0.0000
  18.  C 1 (d2)   0.0000 -0.0000 -0.0000 -0.0001 -0.0000 -0.0000
  19.  C 1 (d3)   0.0043 -0.0005  0.0000  0.0000  0.0001 -0.0001
  20.  C 1 (d3)   0.0079  0.0000  0.0001 -0.0000  0.0001  0.0001
  21.  C 1 (d4)   0.0023  0.0004 -0.0003 -0.0000  0.0001 -0.0001
  22.  C 1 (d4)  -0.0033  0.0001  0.0000  0.0000 -0.0001  0.0000
  23.  C 1 (d5)   0.0054  0.0011 -0.0003 -0.0000  0.0000  0.0003
  24.  C 1 (d5)  -0.0064 -0.0000  0.0001  0.0000 -0.0002 -0.0000
  25.  C 1 (f1)  -0.0032 -0.0000  0.0000 -0.0000 -0.0001 -0.0001
  26.  C 1 (f2)   0.0000 -0.0000  0.0000  0.0001  0.0000  0.0000
  27.  C 1 (f3)   0.0016 -0.0000  0.0000  0.0000  0.0000  0.0000
  28.  C 1 (f4)  -0.0014  0.0003 -0.0001 -0.0000 -0.0000  0.0000
  29.  C 1 (f5)  -0.0000 -0.0000 -0.0000 -0.0000  0.0000 -0.0000
  30.  C 1 (f6)  -0.0000  0.0000 -0.0000 -0.0002 -0.0000 -0.0000
  31.  C 1 (f7)  -0.0007  0.0003 -0.0000 -0.0000 -0.0000  0.0001
  32.  C 2 (S)   -0.0080 -0.0110 -0.0075 -0.0000 -0.0033 -0.0013
  33.  C 2 (S)    0.5458  0.0016 -0.0064 -0.0000  0.0120  0.0042
  34.  C 2 (S)    0.0164 -0.0013  0.0001 -0.0000  0.0005 -0.0002
  35.  C 2 (S)   -0.0017 -0.0001  0.0001  0.0000 -0.0000  0.0000
  36.  C 2 (S)   -0.0000  0.0000  0.0000 -0.0000 -0.0000  0.0000
  37.  C 2 (px)   0.0000 -0.0000  0.0000  0.0137  0.0000  0.0000
  38.  C 2 (px)  -0.0000 -0.0000  0.0000  0.0005  0.0000  0.0000
  39.  C 2 (px)   0.0000 -0.0000  0.0000  0.0001  0.0000  0.0000
  40.  C 2 (py)  -0.6806 -0.0127 -0.0066 -0.0000 -0.0101 -0.0073
  41.  C 2 (py)  -0.0143  0.0008 -0.0001  0.0000 -0.0003  0.0001
  42.  C 2 (py)   0.0010  0.0000  0.0000  0.0000  0.0000  0.0000
  43.  C 2 (pz)  -0.4175  0.0163  0.0038  0.0000 -0.0125  0.0049
  44.  C 2 (pz)   0.0124 -0.0013  0.0001 -0.0000  0.0005 -0.0003
  45.  C 2 (pz)   0.0030  0.0002 -0.0002  0.0000  0.0001 -0.0000
  46.  C 2 (d1)   0.0000  0.0000 -0.0000 -0.0000  0.0000 -0.0000
  47.  C 2 (d1)  -0.0000  0.0000 -0.0000  0.0000 -0.0000 -0.0000
  48.  C 2 (d2)  -0.0000 -0.0000  0.0000  0.0004  0.0000  0.0000
  49.  C 2 (d2)   0.0000 -0.0000 -0.0000  0.0001  0.0000  0.0000
  50.  C 2 (d3)   0.0175  0.0002  0.0002 -0.0000  0.0003  0.0002
  51.  C 2 (d3)   0.0038 -0.0002  0.0000  0.0000  0.0001 -0.0000
  52.  C 2 (d4)  -0.0234  0.0000  0.0003  0.0000 -0.0006 -0.0001
  53.  C 2 (d4)  -0.0008  0.0002 -0.0000 -0.0000 -0.0000  0.0000
  54.  C 2 (d5)  -0.0179  0.0008  0.0002  0.0000 -0.0006  0.0003
  55.  C 2 (d5)   0.0039  0.0001 -0.0001  0.0000  0.0001  0.0000
  56.  C 2 (f1)   0.0027  0.0000  0.0000 -0.0000  0.0000  0.0001
  57.  C 2 (f2)  -0.0000  0.0000  0.0000  0.0001 -0.0000  0.0000
  58.  C 2 (f3)  -0.0018  0.0000 -0.0000 -0.0000 -0.0000 -0.0000
  59.  C 2 (f4)   0.0084 -0.0002 -0.0001 -0.0000  0.0002 -0.0000
  60.  C 2 (f5)   0.0000 -0.0000  0.0000  0.0000  0.0000  0.0000
  61.  C 2 (f6)  -0.0000  0.0000 -0.0000 -0.0002 -0.0000 -0.0000
  62.  C 2 (f7)   0.0093  0.0002  0.0001 -0.0000  0.0001  0.0001
  63.  H 3 (S)    0.1169 -0.0220  0.0053  0.0000  0.0039 -0.0027
  64.  H 3 (S)   -0.0220  0.0001 -0.0001  0.0000 -0.0005 -0.0001
  65.  H 3 (S)    0.0053 -0.0001 -0.0001  0.0000  0.0001 -0.0000
  66.  H 3 (px)  -0.0000 -0.0000  0.0000  0.0002  0.0000  0.0000
  67.  H 3 (py)  -0.0039  0.0005 -0.0001  0.0000 -0.0001  0.0000
  68.  H 3 (pz)   0.0027  0.0001  0.0000  0.0000  0.0000  0.0000
  69.  H 4 (S)   -0.0541  0.0005  0.0040  0.0000 -0.0017  0.0027
  70.  H 4 (S)    0.0005  0.0009  0.0002 -0.0000 -0.0002  0.0003
  71.  H 4 (S)    0.0040  0.0002 -0.0001  0.0000  0.0001  0.0000
  72.  H 4 (px)  -0.0000 -0.0000  0.0000  0.0002  0.0000  0.0000
  73.  H 4 (py)  -0.0017 -0.0002  0.0001  0.0000 -0.0000  0.0000
  74.  H 4 (pz)  -0.0027 -0.0003 -0.0000  0.0000 -0.0000 -0.0001
  75.  H 5 (S)   -0.0055 -0.0104 -0.0078 -0.0000  0.0036 -0.0033
  76.  H 5 (S)   -0.0104  0.0002 -0.0001  0.0000 -0.0002 -0.0001
  77.  H 5 (S)   -0.0078 -0.0001  0.0001 -0.0000 -0.0001 -0.0000
  78.  H 5 (px)  -0.0000 -0.0000  0.0000  0.0002  0.0000  0.0000
  79.  H 5 (py)  -0.0036  0.0002  0.0001  0.0000 -0.0002  0.0000
  80.  H 5 (pz)  -0.0033 -0.0001 -0.0000  0.0000 -0.0000 -0.0000
  81.  H 6 (S)    0.7980  0.0000  0.0000 -0.0000  0.0161  0.0041
  82.  H 6 (S)    0.0000  0.0011 -0.0000 -0.0000 -0.0001  0.0003
  83.  H 6 (S)    0.0000 -0.0000  0.0002  0.0000 -0.0000  0.0000
  84.  H 6 (px)  -0.0000 -0.0000  0.0000  0.0002  0.0000  0.0000
  85.  H 6 (py)   0.0161 -0.0001 -0.0000  0.0000  0.0004  0.0000
  86.  H 6 (pz)   0.0041  0.0003  0.0000  0.0000  0.0000  0.0001


 NATURAL BOND ORBITAL ANALYSIS:

                       Occupancies       Lewis Structure    Low   High
           Occ.    -------------------  -----------------   occ   occ
  Cycle   Thresh.   Lewis   Non-Lewis     CR  BD  3C  LP    (L)   (NL)   Dev
 =============================================================================
   1(1)    1.90    15.94203   0.05797      2   6   0   0     0      0    0.04
 -----------------------------------------------------------------------------

 Structure accepted: No low occupancy Lewis orbitals

 --------------------------------------------------------
   Core                      3.99841 ( 99.960% of   4)
   Valence Lewis            11.94362 ( 99.530% of  12)
  ==================       ============================
   Total Lewis              15.94203 ( 99.638% of  16)
  -----------------------------------------------------
   Valence non-Lewis         0.04023 (  0.251% of  16)
   Rydberg non-Lewis         0.01774 (  0.111% of  16)
  ==================       ============================
   Total non-Lewis           0.05797 (  0.362% of  16)
 --------------------------------------------------------


       (Occupancy)   Bond orbital/ Coefficients/ Hybrids
 ---------------------------------------------------------------------------------
     1. (1.99924) BD ( 1) C   1 - C   2  
                ( 50.00%)   0.7071* C   1 s(  0.00%)p 1.00( 99.91%)d 0.00(  0.07%)
                                                  f 0.00(  0.02%)
                                            0.0000  0.0000  0.0000  0.0000  0.0000
                                            0.9988  0.0370  0.0078  0.0000  0.0000
                                            0.0000  0.0000  0.0000  0.0000  0.0000
                                            0.0000 -0.0258 -0.0045  0.0000  0.0000
                                            0.0000  0.0000  0.0000  0.0000  0.0000
                                            0.0085  0.0000  0.0000  0.0000 -0.0129
                                            0.0000
                ( 50.00%)   0.7071* C   2 s(  0.00%)p 1.00( 99.91%)d 0.00(  0.07%)
                                                  f 0.00(  0.02%)
                                            0.0000  0.0000  0.0000  0.0000  0.0000
                                            0.9988  0.0370  0.0078  0.0000  0.0000
                                            0.0000  0.0000  0.0000  0.0000  0.0000
                                            0.0000  0.0258  0.0045  0.0000  0.0000
                                            0.0000  0.0000  0.0000  0.0000  0.0000
                                            0.0085  0.0000  0.0000  0.0000 -0.0129
                                            0.0000
     2. (1.99670) BD ( 2) C   1 - C   2  
                ( 50.00%)   0.7071* C   1 s( 37.39%)p 1.67( 62.38%)d 0.01(  0.22%)
                                                  f 0.00(  0.01%)
                                            0.0001  0.6103 -0.0375  0.0044  0.0001
                                            0.0000  0.0000  0.0000 -0.0000 -0.0000
                                            0.0000 -0.7883  0.0494  0.0014  0.0000
                                            0.0000  0.0000  0.0000 -0.0000 -0.0000
                                           -0.0118  0.0052  0.0454  0.0014 -0.0096
                                            0.0000 -0.0000  0.0020  0.0000  0.0000
                                            0.0000
                ( 50.00%)   0.7071* C   2 s( 37.39%)p 1.67( 62.38%)d 0.01(  0.22%)
                                                  f 0.00(  0.01%)
                                            0.0001  0.6103 -0.0375  0.0044  0.0001
                                            0.0000  0.0000  0.0000 -0.0000 -0.0000
                                            0.0000  0.7883 -0.0494 -0.0014  0.0000
                                            0.0000  0.0000  0.0000  0.0000  0.0000
                                           -0.0118  0.0052  0.0454  0.0014  0.0096
                                            0.0000 -0.0000 -0.0020  0.0000  0.0000
                                            0.0000
[truncated: 1,191,286 more chars]
