# Supplementary material for: Hyperpyramidalized alkenes with bond orders near 1.5 as synthetic building blocks
Source: Nat Chem. 2026 Jan 21;18(5):913–22. doi: 10.1038/s41557-025-02055-9 (PMC12859755; doi:10.1038/s41557-025-02055-9)
Supplement: Supplementary file 2 — Output files for reported computations. [file 41557_2025_2055_MOESM2_ESM.zip › Computation data/Ethylene 1-Scan-Bent/wb97x-D-def2tzvp/ethylene-rigidscan-bent-inc-M.out]

 Entering Gaussian System, Link 0=/u/local/apps/gaussian/16_sse4/g16
 Initial command:
 /u/local/apps/gaussian/16_sse4/l1.exe "/work/8558951.1.pod_smp.q/Gau-14377.inp" -scrdir="/work/8558951.1.pod_smp.q/"
 Entering Link 1 = /u/local/apps/gaussian/16_sse4/l1.exe PID=     14378.
  
 Copyright (c) 1988,1990,1992,1993,1995,1998,2003,2009,2016,
            Gaussian, Inc.  All Rights Reserved.
  
 This is part of the Gaussian(R) 16 program.  It is based on
 the Gaussian(R) 09 system (copyright 2009, Gaussian, Inc.),
 the Gaussian(R) 03 system (copyright 2003, Gaussian, Inc.),
 the Gaussian(R) 98 system (copyright 1998, Gaussian, Inc.),
 the Gaussian(R) 94 system (copyright 1995, Gaussian, Inc.),
 the Gaussian 92(TM) system (copyright 1992, Gaussian, Inc.),
 the Gaussian 90(TM) system (copyright 1990, Gaussian, Inc.),
 the Gaussian 88(TM) system (copyright 1988, Gaussian, Inc.),
 the Gaussian 86(TM) system (copyright 1986, Carnegie Mellon
 University), and the Gaussian 82(TM) system (copyright 1983,
 Carnegie Mellon University). Gaussian is a federally registered
 trademark of Gaussian, Inc.
  
 This software contains proprietary and confidential information,
 including trade secrets, belonging to Gaussian, Inc.
  
 This software is provided under written license and may be
 used, copied, transmitted, or stored only in accord with that
 written license.
  
 The following legend is applicable only to US Government
 contracts under FAR:
  
                    RESTRICTED RIGHTS LEGEND
  
 Use, reproduction and disclosure by the US Government is
 subject to restrictions as set forth in subparagraphs (a)
 and (c) of the Commercial Computer Software - Restricted
 Rights clause in FAR 52.227-19.
  
 Gaussian, Inc.
 340 Quinnipiac St., Bldg. 40, Wallingford CT 06492
  
  
 ---------------------------------------------------------------
 Warning -- This program may not be used in any manner that
 competes with the business of Gaussian, Inc. or will provide
 assistance to any competitor of Gaussian, Inc.  The licensee
 of this program is prohibited from giving any competitor of
 Gaussian, Inc. access to this program.  By using this program,
 the user acknowledges that Gaussian, Inc. is engaged in the
 business of creating and licensing software in the field of
 computational chemistry and represents and warrants to the
 licensee that it is not a competitor of Gaussian, Inc. and that
 it will not use this program in any manner prohibited above.
 ---------------------------------------------------------------
  

 Cite this work as:
 Gaussian 16, Revision A.03,
 M. J. Frisch, G. W. Trucks, H. B. Schlegel, G. E. Scuseria, 
 M. A. Robb, J. R. Cheeseman, G. Scalmani, V. Barone, 
 G. A. Petersson, H. Nakatsuji, X. Li, M. Caricato, A. V. Marenich, 
 J. Bloino, B. G. Janesko, R. Gomperts, B. Mennucci, H. P. Hratchian, 
 J. V. Ortiz, A. F. Izmaylov, J. L. Sonnenberg, D. Williams-Young, 
 F. Ding, F. Lipparini, F. Egidi, J. Goings, B. Peng, A. Petrone, 
 T. Henderson, D. Ranasinghe, V. G. Zakrzewski, J. Gao, N. Rega, 
 G. Zheng, W. Liang, M. Hada, M. Ehara, K. Toyota, R. Fukuda, 
 J. Hasegawa, M. Ishida, T. Nakajima, Y. Honda, O. Kitao, H. Nakai, 
 T. Vreven, K. Throssell, J. A. Montgomery, Jr., J. E. Peralta, 
 F. Ogliaro, M. J. Bearpark, J. J. Heyd, E. N. Brothers, K. N. Kudin, 
 V. N. Staroverov, T. A. Keith, R. Kobayashi, J. Normand, 
 K. Raghavachari, A. P. Rendell, J. C. Burant, S. S. Iyengar, 
 J. Tomasi, M. Cossi, J. M. Millam, M. Klene, C. Adamo, R. Cammi, 
 J. W. Ochterski, R. L. Martin, K. Morokuma, O. Farkas, 
 J. B. Foresman, and D. J. Fox, Gaussian, Inc., Wallingford CT, 2016.
 
 ******************************************
 Gaussian 16:  ES64L-G16RevA.03 25-Dec-2016
                 1-May-2025 
 ******************************************
 %nproc=8
 Will use up to    8 processors via shared memory.
 %mem=16GB
 %chk=ethylene-rigidscan-bent-inc-M.chk
 -------------------------------------------------------------
 # scan wb97xd pop=(always,nboread) geom=connectivity def2tzvp
 -------------------------------------------------------------
 1/38=1,57=2,60=1,172=1/1,8;
 2/12=2,17=6,18=5,29=3,40=1/2;
 3/5=44,7=101,11=2,25=1,30=1,74=-58/1,2,3;
 4//1;
 5/5=2,38=5/2;
 6/7=2,8=2,9=2,10=2,18=1,28=1,40=2/1,7;
 1/60=1/8(1);
 99/9=1/99;
 2/29=3/2;
 3/5=44,7=101,11=2,25=1,30=1,74=-58/1,2,3;
 4/5=5,16=3,69=1/1;
 5/5=2,38=5/2;
 6/7=2,8=2,9=2,10=2,18=1,28=1,40=2/1,7;
 1/60=1/8(-5);
 99/9=1/99;
 -------------------
 Title Card Required
 -------------------
 Symbolic Z-matrix:
 Charge =  0 Multiplicity = 1
 C
 C                    1    B1
 H                    1    B2       2    A1
 H                    1    B3       2    A1       3    D1       0
 H                    2    B4       1    A1       3    D2       0
 H                    2    B5       1    A1       3    D3       0
       Variables:
  B1                    1.32141                  
  B2                    1.08341                  
  B3                    1.08341                  
  B4                    1.08341                  
  B5                    1.08341                  
  A1                  121.66626Scan 10    4.     
  D1                  180.                       
  D2                    0.                       
  D3                 -180.                       
 
 Scan the potential surface.
 Variable   Value     No. Steps Step-Size
 -------- ----------- --------- ---------
     6     121.666264      10      4.0000
 A total of     11 points will be computed.
 ---------------------------------------------------------------------------------------------------
                            Z-MATRIX (ANGSTROMS AND DEGREES)
   CD    Cent   Atom    N1       Length/X        N2       Alpha/Y        N3        Beta/Z          J
 ---------------------------------------------------------------------------------------------------
      1      1  C 
      2      2  C        1   1.321406(     1)
      3      3  H        1   1.083410(     2)      2  121.666(     6)
      4      4  H        1   1.083410(     3)      2  121.666(     7)      3  180.000(    10)      0
      5      5  H        2   1.083410(     4)      1  121.666(     8)      3   -0.000(    11)      0
      6      6  H        2   1.083410(     5)      1  121.666(     9)      3 -180.000(    12)      0
 ---------------------------------------------------------------------------------------------------
                         Z-Matrix orientation:                         
 ---------------------------------------------------------------------
 Center     Atomic      Atomic             Coordinates (Angstroms)
 Number     Number       Type             X           Y           Z
 ---------------------------------------------------------------------
      1          6           0        0.000000    0.000000    0.000000
      2          6           0        0.000000    0.000000    1.321406
      3          1           0        0.922112    0.000000   -0.568758
      4          1           0       -0.922112   -0.000000   -0.568758
      5          1           0        0.922112    0.000000    1.890164
      6          1           0       -0.922112   -0.000000    1.890164
 ---------------------------------------------------------------------
                    Distance matrix (angstroms):
                    1          2          3          4          5
     1  C    0.000000
     2  C    1.321406   0.000000
     3  H    1.083410   2.103096   0.000000
     4  H    1.083410   2.103096   1.844224   0.000000
     5  H    2.103096   1.083410   2.458922   3.073672   0.000000
     6  H    2.103096   1.083410   3.073672   2.458922   1.844224
                    6
     6  H    0.000000
 Stoichiometry    C2H4
 Framework group  D2H[C2"(C.C),SG(H4)]
 Deg. of freedom     3
 Full point group                 D2H     NOp   8
 Largest Abelian subgroup         D2H     NOp   8
 Largest concise Abelian subgroup D2      NOp   4
                         Standard orientation:                         
 ---------------------------------------------------------------------
 Center     Atomic      Atomic             Coordinates (Angstroms)
 Number     Number       Type             X           Y           Z
 ---------------------------------------------------------------------
      1          6           0        0.000000   -0.000000    0.660703
      2          6           0        0.000000   -0.000000   -0.660703
      3          1           0        0.000000    0.922112    1.229461
      4          1           0       -0.000000   -0.922112    1.229461
      5          1           0        0.000000    0.922112   -1.229461
      6          1           0       -0.000000   -0.922112   -1.229461
 ---------------------------------------------------------------------
 Rotational constants (GHZ):         147.4363810          30.4991029          25.2713920
 Standard basis: def2TZVP (5D, 7F)
 There are    22 symmetry adapted cartesian basis functions of AG  symmetry.
 There are     4 symmetry adapted cartesian basis functions of B1G symmetry.
 There are     9 symmetry adapted cartesian basis functions of B2G symmetry.
 There are    13 symmetry adapted cartesian basis functions of B3G symmetry.
 There are     4 symmetry adapted cartesian basis functions of AU  symmetry.
 There are    22 symmetry adapted cartesian basis functions of B1U symmetry.
 There are    13 symmetry adapted cartesian basis functions of B2U symmetry.
 There are     9 symmetry adapted cartesian basis functions of B3U symmetry.
 There are    19 symmetry adapted basis functions of AG  symmetry.
 There are     4 symmetry adapted basis functions of B1G symmetry.
 There are     8 symmetry adapted basis functions of B2G symmetry.
 There are    12 symmetry adapted basis functions of B3G symmetry.
 There are     4 symmetry adapted basis functions of AU  symmetry.
 There are    19 symmetry adapted basis functions of B1U symmetry.
 There are    12 symmetry adapted basis functions of B2U symmetry.
 There are     8 symmetry adapted basis functions of B3U symmetry.
    86 basis functions,   134 primitive gaussians,    96 cartesian basis functions
     8 alpha electrons        8 beta electrons
       nuclear repulsion energy        33.5266921540 Hartrees.
 NAtoms=    6 NActive=    6 NUniq=    2 SFac= 4.00D+00 NAtFMM=   60 NAOKFM=F Big=F
 Integral buffers will be    131072 words long.
 Raffenetti 2 integral format.
 Two-electron integral symmetry is turned on.
 Nuclear repulsion after empirical dispersion term =       33.5258622470 Hartrees.
 One-electron integrals computed using PRISM.
   8 Symmetry operations used in ECPInt.
 ECPInt:  NShTT=     741 NPrTT=    2136 LenC2=     742 LenP2D=    1976.
 LDataN:  DoStor=T MaxTD1= 6 Len=  172
 NBasis=    86 RedAO= T EigKep=  2.12D-04  NBF=    19     4     8    12     4    19    12     8
 NBsUse=    86 1.00D-06 EigRej= -1.00D+00 NBFU=    19     4     8    12     4    19    12     8
 ExpMin= 9.52D-02 ExpMax= 1.36D+04 ExpMxC= 4.63D+02 IAcc=3 IRadAn=         5 AccDes= 0.00D+00
 Harris functional with IExCor= 4639 and IRadAn=       5 diagonalized for initial guess.
 HarFok:  IExCor= 4639 AccDes= 0.00D+00 IRadAn=         5 IDoV= 1 UseB2=F ITyADJ=14
 ICtDFT=  3500011 ScaDFX=  1.000000  1.000000  1.000000  1.000000
 FoFCou: FMM=F IPFlag=           0 FMFlag=      100000 FMFlg1=           0
         NFxFlg=           0 DoJE=T BraDBF=F KetDBF=T FulRan=T
         wScrn=  0.000000 ICntrl=       500 IOpCl=  0 I1Cent=   200000004 NGrid=           0
         NMat0=    1 NMatS0=      1 NMatT0=    0 NMatD0=    1 NMtDS0=    0 NMtDT0=    0
 Petite list used in FoFCou.
 Initial guess orbital symmetries:
       Occupied  (AG) (B1U) (AG) (B1U) (B2U) (AG) (B3G) (B3U)
       Virtual   (B2G) (AG) (B2U) (B1U) (B3G) (AG) (AG) (B3U) (B1U)
                 (B2U) (B2G) (B1U) (B2U) (AG) (B1U) (B3G) (B1G)
                 (B1U) (B3G) (B3U) (AU) (AG) (AG) (B2U) (B1U) (B3G)
                 (B2G) (B1U) (AG) (B3U) (B2U) (B1U) (B2G) (B3G)
                 (B2U) (B1G) (B1U) (AG) (B3U) (B2G) (AG) (AU) (B3G)
                 (B2U) (AG) (B2U) (B1U) (B3U) (AG) (B3G) (B1U)
                 (B1G) (AG) (B1U) (B3U) (AU) (B3G) (B2G) (B2U)
                 (B1G) (AG) (B3G) (B2G) (B1U) (B3U) (B2U) (B1U)
                 (AU) (AG) (B3G) (B2U) (B2G) (AG) (B1U) (B3G) (B1U)
                 (AG) (B1U)
 The electronic state of the initial guess is 1-AG.
 Keep R1 ints in memory in symmetry-blocked form, NReq=21381480.
 Requested convergence on RMS density matrix=1.00D-08 within 128 cycles.
 Requested convergence on MAX density matrix=1.00D-06.
 Requested convergence on             energy=1.00D-06.
 No special actions if energy rises.
 Integral accuracy reduced to 1.0D-05 until final iterations.
 Initial convergence to 1.0D-05 achieved.  Increase integral accuracy.
 SCF Done:  E(RwB97XD) =  -78.5890239594     A.U. after   11 cycles
            NFock= 11  Conv=0.30D-08     -V/T= 2.0054

 **********************************************************************

            Population analysis using the SCF density.

 **********************************************************************

 Orbital symmetries:
       Occupied  (AG) (B1U) (AG) (B1U) (B2U) (AG) (B3G) (B3U)
       Virtual   (B2G) (AG) (B2U) (B1U) (B3G) (AG) (AG) (B3U) (B1U)
                 (B2U) (B2G) (B1U) (B2U) (B1U) (AG) (B3G) (B1G)
                 (B1U) (B3G) (B3U) (AU) (AG) (AG) (B2U) (B1U) (B3G)
                 (B2G) (B1U) (AG) (B3U) (B2U) (B1U) (B3G) (B2G)
                 (B2U) (B1G) (B1U) (AG) (B3U) (B2G) (AG) (AU) (B3G)
                 (B2U) (AG) (B1U) (B2U) (B3U) (AG) (B3G) (B1U)
                 (B1G) (AG) (B1U) (B3U) (B3G) (AU) (B2G) (B2U)
                 (B1G) (AG) (B3G) (B2G) (B1U) (B3U) (B2U) (B1U)
                 (AU) (AG) (B3G) (B2U) (B2G) (AG) (B1U) (B3G) (B1U)
                 (AG) (B1U)
 The electronic state is 1-AG.
 Alpha  occ. eigenvalues --  -10.28313 -10.28214  -0.86388  -0.67406  -0.56076
 Alpha  occ. eigenvalues --   -0.50867  -0.43829  -0.36042
 Alpha virt. eigenvalues --    0.07344   0.14673   0.16858   0.17188   0.22975
 Alpha virt. eigenvalues --    0.27322   0.28506   0.29736   0.30143   0.35015
 Alpha virt. eigenvalues --    0.39541   0.42100   0.49638   0.53749   0.54204
 Alpha virt. eigenvalues --    0.57033   0.62083   0.65618   0.71452   0.80491
 Alpha virt. eigenvalues --    0.85601   0.88126   0.97179   1.03935   1.14018
 Alpha virt. eigenvalues --    1.16933   1.19140   1.32721   1.40427   1.51433
 Alpha virt. eigenvalues --    1.62075   1.62387   1.68411   1.68647   1.79060
 Alpha virt. eigenvalues --    1.81388   1.82159   1.87710   1.89547   1.92181
 Alpha virt. eigenvalues --    2.10323   2.28438   2.32521   2.39013   2.44074
 Alpha virt. eigenvalues --    2.48816   2.50307   2.60451   2.68231   2.70233
 Alpha virt. eigenvalues --    2.71095   2.83379   2.91491   3.01009   3.02528
 Alpha virt. eigenvalues --    3.08571   3.11640   3.16267   3.21549   3.24719
 Alpha virt. eigenvalues --    3.24862   3.37516   3.46323   3.47162   3.50216
 Alpha virt. eigenvalues --    3.55608   3.72488   3.79792   4.18248   4.18583
 Alpha virt. eigenvalues --    4.29543   4.45175   4.49148   4.65038   4.72406
 Alpha virt. eigenvalues --    5.07598  22.04310  22.69763
          Condensed to atoms (all electrons):
               1          2          3          4          5          6
     1  C    4.896166   0.604341   0.413063   0.413063  -0.037500  -0.037500
     2  C    0.604341   4.896166  -0.037500  -0.037500   0.413063   0.413063
     3  H    0.413063  -0.037500   0.528968  -0.028254  -0.006758   0.004666
     4  H    0.413063  -0.037500  -0.028254   0.528968   0.004666  -0.006758
     5  H   -0.037500   0.413063  -0.006758   0.004666   0.528968  -0.028254
     6  H   -0.037500   0.413063   0.004666  -0.006758  -0.028254   0.528968
 Mulliken charges:
               1
     1  C   -0.251632
     2  C   -0.251632
     3  H    0.125816
     4  H    0.125816
     5  H    0.125816
     6  H    0.125816
 Sum of Mulliken charges =  -0.00000
 Mulliken charges with hydrogens summed into heavy atoms:
               1
     1  C   -0.000000
     2  C   -0.000000
 Electronic spatial extent (au):  <R**2>=             82.1711
 Charge=             -0.0000 electrons
 Dipole moment (field-independent basis, Debye):
    X=             -0.0000    Y=              0.0000    Z=             -0.0000  Tot=              0.0000
 Quadrupole moment (field-independent basis, Debye-Ang):
   XX=            -15.5998   YY=            -12.2172   ZZ=            -12.1671
   XY=              0.0000   XZ=              0.0000   YZ=             -0.0000
 Traceless Quadrupole moment (field-independent basis, Debye-Ang):
   XX=             -2.2718   YY=              1.1108   ZZ=              1.1609
   XY=              0.0000   XZ=              0.0000   YZ=             -0.0000
 Octapole moment (field-independent basis, Debye-Ang**2):
  XXX=             -0.0000  YYY=              0.0000  ZZZ=             -0.0000  XYY=             -0.0000
  XXY=             -0.0000  XXZ=             -0.0000  XZZ=             -0.0000  YZZ=              0.0000
  YYZ=             -0.0000  XYZ=             -0.0000
 Hexadecapole moment (field-independent basis, Debye-Ang**3):
 XXXX=            -19.0545 YYYY=            -26.7647 ZZZZ=            -67.7664 XXXY=             -0.0000
 XXXZ=              0.0000 YYYX=             -0.0000 YYYZ=              0.0000 ZZZX=              0.0000
 ZZZY=             -0.0000 XXYY=             -8.3481 XXZZ=            -15.3562 YYZZ=            -12.9624
 XXYZ=              0.0000 YYXZ=              0.0000 ZZXY=              0.0000
 N-N= 3.352586224697D+01 E-N=-2.488294218950D+02  KE= 7.816371132463D+01
 Symmetry AG   KE= 3.760100746109D+01
 Symmetry B1G  KE= 2.650060511155D-33
 Symmetry B2G  KE= 1.616380897411D-20
 Symmetry B3G  KE= 2.126092418160D+00
 Symmetry AU   KE= 5.636725338009D-33
 Symmetry B1U  KE= 3.447226571210D+01
 Symmetry B2U  KE= 1.899479066856D+00
 Symmetry B3U  KE= 2.064866666427D+00
 ******************************Gaussian NBO Version 3.1******************************
             N A T U R A L   A T O M I C   O R B I T A L   A N D
          N A T U R A L   B O N D   O R B I T A L   A N A L Y S I S
 ******************************Gaussian NBO Version 3.1******************************

       /RESON  / : Allow strongly delocalized NBO set
       /DMNAO  / : Print the NAO density matrix
       /BNDIDX / : Print bond indices based on the NAO density matrix
       /MULORB / : Print Mulliken populations by orbital and atom

 Analyzing the SCF density

 Job title: Title Card Required                                             

 Storage needed:     22652 in NPA,     29909 in NBO (2147483420 available)


 Input atomic orbitals, gross Mulliken populations:

  AO  Atom No lang  Mulliken Population    Atom No      Total
 -------------------------------------------------------------------------------
   1    C  1  S        0.8550563
   2    C  1  S        1.1169686
   3    C  1  S        0.5325278
   4    C  1  S        0.6150459
   5    C  1  S        0.1286228
   6    C  1  px       0.3399328
   7    C  1  py       0.4627304
   8    C  1  pz       0.5101983
   9    C  1  px       0.4170294
  10    C  1  py       0.4151935
  11    C  1  pz       0.3725319
  12    C  1  px       0.2210055
  13    C  1  py       0.1444367
  14    C  1  pz       0.0725362
  15    C  1  dz2      0.0047286
  16    C  1  dxz      0.0024052
  17    C  1  dyz      0.0068064
  18    C  1  dx2y2    0.0018913
  19    C  1  dxy      0.0000000
  20    C  1  dz2     -0.0014006
  21    C  1  dxz      0.0085423
  22    C  1  dyz      0.0189674
  23    C  1  dx2y2    0.0013081
  24    C  1  dxy      0.0000000
  25    C  1  f(0)     0.0004901
  26    C  1  f(C1)    0.0016839
  27    C  1  f(S1)    0.0012290
  28    C  1  f(C2)    0.0006892
  29    C  1  f(S2)    0.0000000
  30    C  1  f(C3)    0.0000724
  31    C  1  f(S3)    0.0004022
                                             C  1      6.2516316
  32    C  2  S        0.8550563
  33    C  2  S        1.1169686
  34    C  2  S        0.5325278
  35    C  2  S        0.6150459
  36    C  2  S        0.1286228
  37    C  2  px       0.3399328
  38    C  2  py       0.4627304
  39    C  2  pz       0.5101983
  40    C  2  px       0.4170294
  41    C  2  py       0.4151935
  42    C  2  pz       0.3725319
  43    C  2  px       0.2210055
  44    C  2  py       0.1444367
  45    C  2  pz       0.0725362
  46    C  2  dz2      0.0047286
  47    C  2  dxz      0.0024052
  48    C  2  dyz      0.0068064
  49    C  2  dx2y2    0.0018913
  50    C  2  dxy      0.0000000
  51    C  2  dz2     -0.0014006
  52    C  2  dxz      0.0085423
  53    C  2  dyz      0.0189674
  54    C  2  dx2y2    0.0013081
  55    C  2  dxy      0.0000000
  56    C  2  f(0)     0.0004901
  57    C  2  f(C1)    0.0016839
  58    C  2  f(S1)    0.0012290
  59    C  2  f(C2)    0.0006892
  60    C  2  f(S2)   -0.0000000
  61    C  2  f(C3)    0.0000724
  62    C  2  f(S3)    0.0004022
                                             C  2      6.2516316
  63    H  3  S        0.2734787
  64    H  3  S        0.4928951
  65    H  3  S        0.0861073
  66    H  3  px       0.0046643
  67    H  3  py       0.0107772
  68    H  3  pz       0.0062617
                                             H  3      0.8741842
  69    H  4  S        0.2734787
  70    H  4  S        0.4928951
  71    H  4  S        0.0861073
  72    H  4  px       0.0046643
  73    H  4  py       0.0107772
  74    H  4  pz       0.0062617
                                             H  4      0.8741842
  75    H  5  S        0.2734787
  76    H  5  S        0.4928951
  77    H  5  S        0.0861073
  78    H  5  px       0.0046643
  79    H  5  py       0.0107772
  80    H  5  pz       0.0062617
                                             H  5      0.8741842
  81    H  6  S        0.2734787
  82    H  6  S        0.4928951
  83    H  6  S        0.0861073
  84    H  6  px       0.0046643
  85    H  6  py       0.0107772
  86    H  6  pz       0.0062617
                                             H  6      0.8741842

 Total number of electrons:   16.000000


 Mayer-Mulliken atom-atom bond order matrix:                                   

     Atom    1       2       3       4       5       6
     ---- ------  ------  ------  ------  ------  ------
   1.  C  0.0000  1.9660  0.9649  0.9649  0.0013  0.0013
   2.  C  1.9660  0.0000  0.0013  0.0013  0.9649  0.9649
   3.  H  0.9649  0.0013  0.0000 -0.0023  0.0008  0.0084
   4.  H  0.9649  0.0013 -0.0023  0.0000  0.0084  0.0008
   5.  H  0.0013  0.9649  0.0008  0.0084  0.0000 -0.0023
   6.  H  0.0013  0.9649  0.0084  0.0008 -0.0023  0.0000


 Mayer-Mulliken valencies by atom:                                             

     Atom    1
     ---- ------
   1.  C  3.8983
   2.  C  3.8983
   3.  H  0.9730
   4.  H  0.9730
   5.  H  0.9730
   6.  H  0.9730
 GSVD:  LWork=        1996 too small for GESVD, short by        8354 words or        8354 for optimal perf.


 NATURAL POPULATIONS:  Natural atomic orbital occupancies 
                                                          
   NAO  Atom  No  lang   Type(AO)    Occupancy      Energy
 ----------------------------------------------------------
     1    C    1  S      Cor( 1S)     1.99929     -10.13125
     2    C    1  S      Val( 2S)     1.06658      -0.27411
     3    C    1  S      Ryd( 3S)     0.00349       0.78651
     4    C    1  S      Ryd( 4S)     0.00015       1.69476
     5    C    1  S      Ryd( 5S)     0.00000      21.24395
     6    C    1  px     Val( 2p)     0.99760      -0.11971
     7    C    1  px     Ryd( 3p)     0.00134       0.62789
     8    C    1  px     Ryd( 4p)     0.00003       1.35017
     9    C    1  py     Val( 2p)     1.17650      -0.06222
    10    C    1  py     Ryd( 3p)     0.00270       1.01832
    11    C    1  py     Ryd( 4p)     0.00001       1.79692
    12    C    1  pz     Val( 2p)     1.12424      -0.08822
    13    C    1  pz     Ryd( 3p)     0.00328       0.73222
    14    C    1  pz     Ryd( 4p)     0.00033       2.17027
    15    C    1  dxy    Ryd( 3d)     0.00000       1.37501
    16    C    1  dxy    Ryd( 4d)     0.00000       2.44305
    17    C    1  dxz    Ryd( 3d)     0.00045       1.70481
    18    C    1  dxz    Ryd( 4d)     0.00005       2.57805
    19    C    1  dyz    Ryd( 3d)     0.00112       2.10077
    20    C    1  dyz    Ryd( 4d)     0.00034       2.73558
    21    C    1  dx2y2  Ryd( 3d)     0.00143       1.79414
    22    C    1  dx2y2  Ryd( 4d)     0.00002       2.72086
    23    C    1  dz2    Ryd( 3d)     0.00269       2.02045
    24    C    1  dz2    Ryd( 4d)     0.00016       2.74470
    25    C    1  f(0)   Ryd( 4f)     0.00017       4.16623
    26    C    1  f(C1)  Ryd( 4f)     0.00012       3.54676
    27    C    1  f(S1)  Ryd( 4f)     0.00008       3.73284
    28    C    1  f(C2)  Ryd( 4f)     0.00018       3.84531
    29    C    1  f(S2)  Ryd( 4f)     0.00000       3.23523
    30    C    1  f(C3)  Ryd( 4f)     0.00011       3.02211
    31    C    1  f(S3)  Ryd( 4f)     0.00015       3.31456

    32    C    2  S      Cor( 1S)     1.99929     -10.13125
    33    C    2  S      Val( 2S)     1.06658      -0.27411
    34    C    2  S      Ryd( 3S)     0.00349       0.78651
    35    C    2  S      Ryd( 4S)     0.00015       1.69476
    36    C    2  S      Ryd( 5S)     0.00000      21.24395
    37    C    2  px     Val( 2p)     0.99760      -0.11971
    38    C    2  px     Ryd( 3p)     0.00134       0.62789
    39    C    2  px     Ryd( 4p)     0.00003       1.35017
    40    C    2  py     Val( 2p)     1.17650      -0.06222
    41    C    2  py     Ryd( 3p)     0.00270       1.01832
    42    C    2  py     Ryd( 4p)     0.00001       1.79692
    43    C    2  pz     Val( 2p)     1.12424      -0.08822
    44    C    2  pz     Ryd( 3p)     0.00328       0.73222
    45    C    2  pz     Ryd( 4p)     0.00033       2.17027
    46    C    2  dxy    Ryd( 3d)     0.00000       1.37501
    47    C    2  dxy    Ryd( 4d)     0.00000       2.44305
    48    C    2  dxz    Ryd( 3d)     0.00045       1.70481
    49    C    2  dxz    Ryd( 4d)     0.00005       2.57805
    50    C    2  dyz    Ryd( 3d)     0.00112       2.10077
    51    C    2  dyz    Ryd( 4d)     0.00034       2.73558
    52    C    2  dx2y2  Ryd( 3d)     0.00143       1.79414
    53    C    2  dx2y2  Ryd( 4d)     0.00002       2.72086
    54    C    2  dz2    Ryd( 3d)     0.00269       2.02045
    55    C    2  dz2    Ryd( 4d)     0.00016       2.74470
    56    C    2  f(0)   Ryd( 4f)     0.00017       4.16623
    57    C    2  f(C1)  Ryd( 4f)     0.00012       3.54676
    58    C    2  f(S1)  Ryd( 4f)     0.00008       3.73284
    59    C    2  f(C2)  Ryd( 4f)     0.00018       3.84531
    60    C    2  f(S2)  Ryd( 4f)     0.00000       3.23523
    61    C    2  f(C3)  Ryd( 4f)     0.00011       3.02211
    62    C    2  f(S3)  Ryd( 4f)     0.00015       3.31456

    63    H    3  S      Val( 1S)     0.80730       0.04435
    64    H    3  S      Ryd( 2S)     0.00064       0.91810
    65    H    3  S      Ryd( 3S)     0.00016       1.60583
    66    H    3  px     Ryd( 2p)     0.00015       2.16836
    67    H    3  py     Ryd( 2p)     0.00030       2.90839
    68    H    3  pz     Ryd( 2p)     0.00014       2.71711

    69    H    4  S      Val( 1S)     0.80730       0.04435
    70    H    4  S      Ryd( 2S)     0.00064       0.91810
    71    H    4  S      Ryd( 3S)     0.00016       1.60583
    72    H    4  px     Ryd( 2p)     0.00015       2.16836
    73    H    4  py     Ryd( 2p)     0.00030       2.90839
    74    H    4  pz     Ryd( 2p)     0.00014       2.71711

    75    H    5  S      Val( 1S)     0.80730       0.04435
    76    H    5  S      Ryd( 2S)     0.00064       0.91810
    77    H    5  S      Ryd( 3S)     0.00016       1.60583
    78    H    5  px     Ryd( 2p)     0.00015       2.16836
    79    H    5  py     Ryd( 2p)     0.00030       2.90839
    80    H    5  pz     Ryd( 2p)     0.00014       2.71711

    81    H    6  S      Val( 1S)     0.80730       0.04435
    82    H    6  S      Ryd( 2S)     0.00064       0.91810
    83    H    6  S      Ryd( 3S)     0.00016       1.60583
    84    H    6  px     Ryd( 2p)     0.00015       2.16836
    85    H    6  py     Ryd( 2p)     0.00030       2.90839
    86    H    6  pz     Ryd( 2p)     0.00014       2.71711


 Summary of Natural Population Analysis:                  
                                                          
                                       Natural Population 
                Natural  -----------------------------------------------
    Atom  No    Charge         Core      Valence    Rydberg      Total
 -----------------------------------------------------------------------
      C    1   -0.38263      1.99929     4.36493    0.01841     6.38263
      C    2   -0.38263      1.99929     4.36493    0.01841     6.38263
      H    3    0.19131      0.00000     0.80730    0.00138     0.80869
      H    4    0.19131      0.00000     0.80730    0.00138     0.80869
      H    5    0.19131      0.00000     0.80730    0.00138     0.80869
      H    6    0.19131      0.00000     0.80730    0.00138     0.80869
 =======================================================================
   * Total *    0.00000      3.99858    11.95907    0.04235    16.00000

                                 Natural Population      
 --------------------------------------------------------
   Core                       3.99858 ( 99.9644% of   4)
   Valence                   11.95907 ( 99.6590% of  12)
   Natural Minimal Basis     15.95765 ( 99.7353% of  16)
   Natural Rydberg Basis      0.04235 (  0.2647% of  16)
 --------------------------------------------------------

    Atom  No          Natural Electron Configuration
 ----------------------------------------------------------------------------
      C    1      [core]2S( 1.07)2p( 3.30)3p( 0.01)3d( 0.01)
      C    2      [core]2S( 1.07)2p( 3.30)3p( 0.01)3d( 0.01)
      H    3            1S( 0.81)
      H    4            1S( 0.81)
      H    5            1S( 0.81)
      H    6            1S( 0.81)


 Wiberg bond index matrix in the NAO basis:                                    

     Atom    1       2       3       4       5       6
     ---- ------  ------  ------  ------  ------  ------
   1.  C  0.0000  2.0482  0.9392  0.9392  0.0052  0.0052
   2.  C  2.0482  0.0000  0.0052  0.0052  0.9392  0.9392
   3.  H  0.9392  0.0052  0.0000  0.0003  0.0039  0.0165
   4.  H  0.9392  0.0052  0.0003  0.0000  0.0165  0.0039
   5.  H  0.0052  0.9392  0.0039  0.0165  0.0000  0.0003
   6.  H  0.0052  0.9392  0.0165  0.0039  0.0003  0.0000


 Wiberg bond index, Totals by atom:                                            

     Atom    1
     ---- ------
   1.  C  3.9369
   2.  C  3.9369
   3.  H  0.9651
   4.  H  0.9651
   5.  H  0.9651
   6.  H  0.9651


 Atom-atom overlap-weighted NAO bond order:                                    

     Atom    1       2       3       4       5       6
     ---- ------  ------  ------  ------  ------  ------
   1.  C  0.0000  1.4603  0.8045  0.8045  0.0177  0.0177
   2.  C  1.4603  0.0000  0.0177  0.0177  0.8045  0.8045
   3.  H  0.8045  0.0177  0.0000 -0.0020 -0.0032 -0.0021
   4.  H  0.8045  0.0177 -0.0020  0.0000 -0.0021 -0.0032
   5.  H  0.0177  0.8045 -0.0032 -0.0021  0.0000 -0.0020
   6.  H  0.0177  0.8045 -0.0021 -0.0032 -0.0020  0.0000


 Atom-atom overlap-weighted NAO bond order, Totals by atom:                    

     Atom    1
     ---- ------
   1.  C  3.1048
   2.  C  3.1048
   3.  H  0.8150
   4.  H  0.8150
   5.  H  0.8150
   6.  H  0.8150


 MO bond order:                                                                

     Atom    1       2       3       4       5       6
     ---- ------  ------  ------  ------  ------  ------
   1.  C  0.0000  1.1275  1.5934  0.1967 -0.0297  0.0755
   2.  C  1.1275  0.0000  0.0772  0.1391  0.7878 -0.5911
   3.  H  1.5934  0.0772  0.0000 -0.0213 -0.0505  0.0878
   4.  H  0.1967  0.1391 -0.0213  0.0000  0.0879 -0.0624
   5.  H -0.0297  0.7878 -0.0505  0.0879  0.0000 -0.0376
   6.  H  0.0755 -0.5911  0.0878 -0.0624 -0.0376  0.0000


 MO atomic valencies:                                                          

     Atom    1
     ---- ------
   1.  C  2.9633
   2.  C  1.5405
   3.  H  1.6866
   4.  H  0.3400
   5.  H  0.7580
   6.  H -0.5277


 NAO density matrix:                                                           

          NAO        1       2       3       4       5       6       7       8
      ---------- ------- ------- ------- ------- ------- ------- ------- -------
   1.  C 1 (S)    1.9993 -0.0000 -0.0000 -0.0000 -0.0000 -0.0000  0.0000  0.0000
   2.  C 1 (S)   -0.0000  1.0666 -0.0000  0.0000  0.0000 -0.0000 -0.0000  0.0000
   3.  C 1 (S)   -0.0000 -0.0000  0.0035  0.0000  0.0000 -0.0000 -0.0000 -0.0000
   4.  C 1 (S)   -0.0000  0.0000  0.0000  0.0001 -0.0000 -0.0000 -0.0000 -0.0000
   5.  C 1 (S)   -0.0000  0.0000  0.0000 -0.0000  0.0000  0.0000  0.0000  0.0000
   6.  C 1 (px)  -0.0000 -0.0000 -0.0000 -0.0000  0.0000  0.9976  0.0366  0.0057
   7.  C 1 (px)   0.0000 -0.0000 -0.0000 -0.0000  0.0000  0.0366  0.0013  0.0002
   8.  C 1 (px)   0.0000  0.0000 -0.0000 -0.0000  0.0000  0.0057  0.0002  0.0000
   9.  C 1 (py)   0.0000  0.0000  0.0000  0.0000 -0.0000 -0.0000 -0.0000  0.0000
  10.  C 1 (py)  -0.0000 -0.0000 -0.0000  0.0000 -0.0000 -0.0000 -0.0000 -0.0000
  11.  C 1 (py)  -0.0000  0.0000  0.0000  0.0000 -0.0000 -0.0000 -0.0000 -0.0000
  12.  C 1 (pz)   0.0087  0.1083  0.0476 -0.0069 -0.0001 -0.0000  0.0000 -0.0000
  13.  C 1 (pz)  -0.0026  0.0153 -0.0032  0.0001 -0.0000 -0.0000 -0.0000 -0.0000
  14.  C 1 (pz)   0.0010 -0.0063  0.0003  0.0002  0.0000 -0.0000 -0.0000 -0.0000
  15.  C 1 (d1)  -0.0000  0.0000 -0.0000 -0.0000 -0.0000 -0.0000 -0.0000 -0.0000
  16.  C 1 (d1)   0.0000 -0.0000  0.0000 -0.0000 -0.0000 -0.0000  0.0000  0.0000
  17.  C 1 (d2)  -0.0000  0.0000  0.0000  0.0000 -0.0000 -0.0211 -0.0008 -0.0001
  18.  C 1 (d2)   0.0000 -0.0000  0.0000  0.0000 -0.0000 -0.0074 -0.0003 -0.0000
  19.  C 1 (d3)   0.0000 -0.0000 -0.0000 -0.0000  0.0000 -0.0000 -0.0000  0.0000
  20.  C 1 (d3)  -0.0000 -0.0000  0.0000  0.0000 -0.0000  0.0000  0.0000  0.0000
  21.  C 1 (d4)   0.0051 -0.0321 -0.0009  0.0002  0.0000  0.0000  0.0000  0.0000
  22.  C 1 (d4)  -0.0014  0.0020 -0.0001 -0.0000 -0.0000 -0.0000 -0.0000 -0.0000
  23.  C 1 (d5)  -0.0023  0.0100 -0.0020  0.0004  0.0000 -0.0000 -0.0000 -0.0000
  24.  C 1 (d5)  -0.0000  0.0064 -0.0002 -0.0001 -0.0000  0.0000  0.0000  0.0000
  25.  C 1 (f1)   0.0008 -0.0091  0.0002 -0.0001 -0.0000  0.0000  0.0000  0.0000
  26.  C 1 (f2)  -0.0000 -0.0000 -0.0000 -0.0000  0.0000  0.0108  0.0004  0.0001
  27.  C 1 (f3)  -0.0000 -0.0000 -0.0000  0.0000 -0.0000  0.0000  0.0000  0.0000
  28.  C 1 (f4)   0.0008 -0.0107 -0.0005  0.0000  0.0000  0.0000  0.0000  0.0000
  29.  C 1 (f5)   0.0000 -0.0000 -0.0000 -0.0000  0.0000  0.0000 -0.0000  0.0000
  30.  C 1 (f6)   0.0000  0.0000  0.0000  0.0000 -0.0000 -0.0106 -0.0004 -0.0001
  31.  C 1 (f7)  -0.0000  0.0000  0.0000  0.0000 -0.0000  0.0000  0.0000  0.0000
  32.  C 2 (S)    0.0001  0.0016  0.0089 -0.0073  0.0002 -0.0000 -0.0000  0.0000
  33.  C 2 (S)    0.0016  0.3748  0.0067  0.0106  0.0001 -0.0000 -0.0000  0.0000
  34.  C 2 (S)    0.0089  0.0067  0.0034 -0.0001 -0.0000  0.0000  0.0000  0.0000
  35.  C 2 (S)   -0.0073  0.0106 -0.0001 -0.0000 -0.0000  0.0000  0.0000  0.0000
  36.  C 2 (S)    0.0002  0.0001 -0.0000 -0.0000 -0.0000 -0.0000 -0.0000 -0.0000
  37.  C 2 (px)  -0.0000 -0.0000 -0.0000 -0.0000  0.0000  0.9976  0.0366  0.0057
  38.  C 2 (px)   0.0000  0.0000 -0.0000 -0.0000  0.0000  0.0366  0.0013  0.0002
  39.  C 2 (px)   0.0000 -0.0000 -0.0000 -0.0000  0.0000  0.0057  0.0002  0.0000
  40.  C 2 (py)   0.0000  0.0000  0.0000  0.0000 -0.0000  0.0000  0.0000 -0.0000
  41.  C 2 (py)  -0.0000 -0.0000  0.0000  0.0000  0.0000  0.0000  0.0000  0.0000
  42.  C 2 (py)  -0.0000 -0.0000 -0.0000 -0.0000  0.0000  0.0000  0.0000  0.0000
  43.  C 2 (pz)   0.0101  0.5192 -0.0537 -0.0026 -0.0000  0.0000  0.0000 -0.0000
  44.  C 2 (pz)   0.0219 -0.0041  0.0030 -0.0002 -0.0000 -0.0000 -0.0000  0.0000
  45.  C 2 (pz)  -0.0051 -0.0137 -0.0001  0.0001  0.0000 -0.0000 -0.0000 -0.0000
  46.  C 2 (d1)  -0.0000  0.0000 -0.0000 -0.0000 -0.0000 -0.0000 -0.0000  0.0000
  47.  C 2 (d1)  -0.0000  0.0000 -0.0000 -0.0000 -0.0000 -0.0000 -0.0000  0.0000
  48.  C 2 (d2)   0.0000  0.0000 -0.0000 -0.0000  0.0000  0.0211  0.0008  0.0001
  49.  C 2 (d2)  -0.0000 -0.0000 -0.0000 -0.0000  0.0000  0.0074  0.0003  0.0000
  50.  C 2 (d3)   0.0000  0.0000 -0.0000 -0.0000  0.0000 -0.0000 -0.0000 -0.0000
  51.  C 2 (d3)  -0.0000  0.0000  0.0000  0.0000  0.0000  0.0000  0.0000  0.0000
  52.  C 2 (d4)  -0.0007  0.0016 -0.0012 -0.0004 -0.0000  0.0000  0.0000 -0.0000
  53.  C 2 (d4)   0.0009 -0.0032 -0.0001  0.0000  0.0000 -0.0000 -0.0000 -0.0000
  54.  C 2 (d5)  -0.0079  0.0359 -0.0022  0.0000  0.0000  0.0000  0.0000  0.0000
  55.  C 2 (d5)   0.0013 -0.0080 -0.0001  0.0001  0.0000 -0.0000 -0.0000 -0.0000
  56.  C 2 (f1)  -0.0029  0.0112 -0.0002  0.0001  0.0000  0.0000  0.0000  0.0000
  57.  C 2 (f2)   0.0000  0.0000  0.0000 -0.0000  0.0000  0.0108  0.0004  0.0001
  58.  C 2 (f3)   0.0000  0.0000  0.0000 -0.0000  0.0000 -0.0000 -0.0000 -0.0000
  59.  C 2 (f4)   0.0001  0.0010  0.0006  0.0001  0.0000 -0.0000 -0.0000 -0.0000
  60.  C 2 (f5)   0.0000 -0.0000 -0.0000  0.0000  0.0000  0.0000 -0.0000  0.0000
  61.  C 2 (f6)   0.0000  0.0000  0.0000  0.0000 -0.0000 -0.0106 -0.0004 -0.0001
  62.  C 2 (f7)  -0.0000 -0.0000 -0.0000 -0.0000 -0.0000 -0.0000 -0.0000 -0.0000
  63.  H 3 (S)   -0.0060  0.5329  0.0178 -0.0020 -0.0000  0.0000 -0.0000  0.0000
  64.  H 3 (S)   -0.0092  0.0034 -0.0008 -0.0001 -0.0000  0.0000  0.0000 -0.0000
  65.  H 3 (S)   -0.0094 -0.0065  0.0000  0.0001  0.0000 -0.0000 -0.0000 -0.0000
  66.  H 3 (px)   0.0000  0.0000 -0.0000 -0.0000  0.0000  0.0122  0.0004  0.0001
  67.  H 3 (py)   0.0030 -0.0108 -0.0005  0.0001  0.0000 -0.0000 -0.0000 -0.0000
  68.  H 3 (pz)   0.0019 -0.0058  0.0002 -0.0000 -0.0000 -0.0000 -0.0000 -0.0000
  69.  H 4 (S)   -0.0060  0.5329  0.0178 -0.0020 -0.0000 -0.0000  0.0000 -0.0000
  70.  H 4 (S)   -0.0092  0.0034 -0.0008 -0.0001 -0.0000  0.0000  0.0000  0.0000
  71.  H 4 (S)   -0.0094 -0.0065  0.0000  0.0001  0.0000 -0.0000 -0.0000 -0.0000
  72.  H 4 (px)   0.0000  0.0000 -0.0000 -0.0000  0.0000  0.0122  0.0004  0.0001
  73.  H 4 (py)  -0.0030  0.0108  0.0005 -0.0001 -0.0000 -0.0000 -0.0000 -0.0000
  74.  H 4 (pz)   0.0019 -0.0058  0.0002 -0.0000 -0.0000 -0.0000 -0.0000 -0.0000
  75.  H 5 (S)    0.0044  0.0291  0.0226  0.0057  0.0000 -0.0000  0.0000  0.0000
  76.  H 5 (S)    0.0011 -0.0105 -0.0008  0.0001 -0.0000 -0.0000 -0.0000 -0.0000
  77.  H 5 (S)   -0.0012  0.0030 -0.0001 -0.0001 -0.0000  0.0000  0.0000  0.0000
  78.  H 5 (px)   0.0000  0.0000 -0.0000 -0.0000  0.0000  0.0122  0.0004  0.0001
  79.  H 5 (py)  -0.0002  0.0006 -0.0006 -0.0001 -0.0000  0.0000  0.0000  0.0000
  80.  H 5 (pz)  -0.0012  0.0040 -0.0001  0.0001  0.0000  0.0000  0.0000  0.0000
  81.  H 6 (S)    0.0044  0.0291  0.0226  0.0057  0.0000  0.0000 -0.0000  0.0000
  82.  H 6 (S)    0.0011 -0.0105 -0.0008  0.0001 -0.0000 -0.0000 -0.0000 -0.0000
  83.  H 6 (S)   -0.0012  0.0030 -0.0001 -0.0001 -0.0000  0.0000  0.0000  0.0000
  84.  H 6 (px)   0.0000  0.0000 -0.0000 -0.0000  0.0000  0.0122  0.0004  0.0001
  85.  H 6 (py)   0.0002 -0.0006  0.0006  0.0001  0.0000  0.0000  0.0000  0.0000
  86.  H 6 (pz)  -0.0012  0.0040 -0.0001  0.0001  0.0000  0.0000  0.0000  0.0000

          NAO        9      10      11      12      13      14      15      16
      ---------- ------- ------- ------- ------- ------- ------- ------- -------
   1.  C 1 (S)    0.0000 -0.0000 -0.0000  0.0087 -0.0026  0.0010 -0.0000  0.0000
   2.  C 1 (S)    0.0000 -0.0000  0.0000  0.1083  0.0153 -0.0063  0.0000 -0.0000
   3.  C 1 (S)    0.0000 -0.0000  0.0000  0.0476 -0.0032  0.0003 -0.0000  0.0000
   4.  C 1 (S)    0.0000  0.0000  0.0000 -0.0069  0.0001  0.0002 -0.0000 -0.0000
   5.  C 1 (S)   -0.0000 -0.0000 -0.0000 -0.0001 -0.0000  0.0000 -0.0000 -0.0000
   6.  C 1 (px)  -0.0000 -0.0000 -0.0000 -0.0000 -0.0000 -0.0000 -0.0000 -0.0000
   7.  C 1 (px)  -0.0000 -0.0000 -0.0000  0.0000 -0.0000 -0.0000 -0.0000  0.0000
   8.  C 1 (px)   0.0000 -0.0000 -0.0000 -0.0000 -0.0000 -0.0000 -0.0000  0.0000
   9.  C 1 (py)   1.1765  0.0079  0.0023  0.0000  0.0000  0.0000 -0.0000  0.0000
  10.  C 1 (py)   0.0079  0.0027  0.0001  0.0000  0.0000  0.0000 -0.0000  0.0000
  11.  C 1 (py)   0.0023  0.0001  0.0000  0.0000  0.0000  0.0000 -0.0000  0.0000
  12.  C 1 (pz)   0.0000  0.0000  0.0000  1.1242 -0.0445 -0.0079  0.0000  0.0000
  13.  C 1 (pz)   0.0000  0.0000  0.0000 -0.0445  0.0033 -0.0003  0.0000 -0.0000
  14.  C 1 (pz)   0.0000  0.0000  0.0000 -0.0079 -0.0003  0.0003 -0.0000  0.0000
  15.  C 1 (d1)  -0.0000 -0.0000 -0.0000  0.0000  0.0000 -0.0000  0.0000 -0.0000
  16.  C 1 (d1)   0.0000  0.0000  0.0000  0.0000 -0.0000  0.0000 -0.0000  0.0000
  17.  C 1 (d2)   0.0000  0.0000  0.0000 -0.0000  0.0000  0.0000  0.0000  0.0000
  18.  C 1 (d2)  -0.0000 -0.0000  0.0000  0.0000  0.0000  0.0000  0.0000 -0.0000
  19.  C 1 (d3)   0.0362  0.0003  0.0001 -0.0000 -0.0000 -0.0000 -0.0000  0.0000
  20.  C 1 (d3)   0.0035  0.0010  0.0000  0.0000  0.0000  0.0000 -0.0000  0.0000
  21.  C 1 (d4)  -0.0000  0.0000 -0.0000 -0.0255  0.0004  0.0004 -0.0000 -0.0000
  22.  C 1 (d4)   0.0000 -0.0000  0.0000  0.0012  0.0001 -0.0001  0.0000 -0.0000
  23.  C 1 (d5)   0.0000  0.0000  0.0000 -0.0518  0.0022  0.0004 -0.0000 -0.0000
  24.  C 1 (d5)  -0.0000 -0.0000 -0.0000  0.0043  0.0002 -0.0002  0.0000 -0.0000
  25.  C 1 (f1)  -0.0000 -0.0000 -0.0000  0.0077 -0.0004 -0.0001  0.0000  0.0000
  26.  C 1 (f2)  -0.0000 -0.0000 -0.0000  0.0000 -0.0000 -0.0000 -0.0000 -0.0000
  27.  C 1 (f3)   0.0089  0.0003  0.0000 -0.0000 -0.0000  0.0000 -0.0000  0.0000
  28.  C 1 (f4)  -0.0000  0.0000 -0.0000 -0.0101  0.0003  0.0001 -0.0000 -0.0000
  29.  C 1 (f5)   0.0000  0.0000  0.0000 -0.0000  0.0000 -0.0000 -0.0000  0.0000
  30.  C 1 (f6)  -0.0000  0.0000  0.0000  0.0000  0.0000  0.0000  0.0000  0.0000
  31.  C 1 (f7)  -0.0135 -0.0001 -0.0000 -0.0000 -0.0000 -0.0000  0.0000 -0.0000
  32.  C 2 (S)    0.0000  0.0000  0.0000 -0.0101 -0.0219  0.0051  0.0000  0.0000
  33.  C 2 (S)   -0.0000  0.0000  0.0000 -0.5192  0.0041  0.0137 -0.0000 -0.0000
  34.  C 2 (S)   -0.0000 -0.0000 -0.0000  0.0537 -0.0030  0.0001  0.0000  0.0000
  35.  C 2 (S)   -0.0000  0.0000 -0.0000  0.0026  0.0002 -0.0001  0.0000 -0.0000
  36.  C 2 (S)    0.0000  0.0000  0.0000  0.0000  0.0000 -0.0000  0.0000 -0.0000
  37.  C 2 (px)   0.0000 -0.0000 -0.0000 -0.0000 -0.0000 -0.0000 -0.0000 -0.0000
  38.  C 2 (px)   0.0000 -0.0000 -0.0000 -0.0000 -0.0000 -0.0000 -0.0000 -0.0000
  39.  C 2 (px)  -0.0000 -0.0000 -0.0000  0.0000 -0.0000 -0.0000 -0.0000 -0.0000
  40.  C 2 (py)   0.1884 -0.0538 -0.0013  0.0000  0.0000  0.0000 -0.0000 -0.0000
  41.  C 2 (py)  -0.0538 -0.0012 -0.0001 -0.0000 -0.0000 -0.0000  0.0000 -0.0000
  42.  C 2 (py)  -0.0013 -0.0001 -0.0000  0.0000  0.0000  0.0000  0.0000 -0.0000
  43.  C 2 (pz)   0.0000  0.0000 -0.0000 -0.5547  0.0548 -0.0102  0.0000 -0.0000
  44.  C 2 (pz)   0.0000  0.0000 -0.0000  0.0548 -0.0029 -0.0001  0.0000  0.0000
  45.  C 2 (pz)   0.0000  0.0000 -0.0000 -0.0102 -0.0001  0.0003 -0.0000 -0.0000
  46.  C 2 (d1)   0.0000  0.0000  0.0000  0.0000  0.0000 -0.0000 -0.0000  0.0000
  47.  C 2 (d1)  -0.0000 -0.0000 -0.0000  0.0000  0.0000 -0.0000  0.0000 -0.0000
  48.  C 2 (d2)   0.0000 -0.0000 -0.0000 -0.0000 -0.0000 -0.0000 -0.0000  0.0000
  49.  C 2 (d2)  -0.0000 -0.0000 -0.0000  0.0000  0.0000 -0.0000 -0.0000 -0.0000
  50.  C 2 (d3)  -0.0042  0.0017  0.0000  0.0000  0.0000  0.0000  0.0000  0.0000
  51.  C 2 (d3)   0.0188  0.0004  0.0000 -0.0000 -0.0000 -0.0000 -0.0000  0.0000
  52.  C 2 (d4)   0.0000 -0.0000 -0.0000  0.0050  0.0009 -0.0006  0.0000 -0.0000
  53.  C 2 (d4)  -0.0000  0.0000  0.0000 -0.0035  0.0000  0.0001 -0.0000 -0.0000
  54.  C 2 (d5)  -0.0000  0.0000  0.0000 -0.0283  0.0026 -0.0004  0.0000 -0.0000
  55.  C 2 (d5)   0.0000 -0.0000 -0.0000 -0.0087  0.0000  0.0002 -0.0000 -0.0000
  56.  C 2 (f1)  -0.0000 -0.0000  0.0000 -0.0059  0.0004  0.0000 -0.0000 -0.0000
  57.  C 2 (f2)   0.0000  0.0000 -0.0000 -0.0000 -0.0000 -0.0000 -0.0000  0.0000
  58.  C 2 (f3)  -0.0026 -0.0005 -0.0000  0.0000  0.0000 -0.0000  0.0000 -0.0000
  59.  C 2 (f4)  -0.0000 -0.0000 -0.0000  0.0013 -0.0004  0.0002 -0.0000  0.0000
  60.  C 2 (f5)   0.0000 -0.0000  0.0000 -0.0000  0.0000  0.0000 -0.0000  0.0000
  61.  C 2 (f6)  -0.0000  0.0000  0.0000  0.0000  0.0000  0.0000  0.0000  0.0000
  62.  C 2 (f7)  -0.0028  0.0006  0.0000 -0.0000  0.0000  0.0000  0.0000  0.0000
  63.  H 3 (S)    0.6805  0.0110  0.0015  0.4350 -0.0094 -0.0050 -0.0000  0.0000
  64.  H 3 (S)    0.0044 -0.0008 -0.0000 -0.0044  0.0008 -0.0003 -0.0000 -0.0000
  65.  H 3 (S)    0.0073 -0.0000  0.0000 -0.0037 -0.0001  0.0001 -0.0000  0.0000
  66.  H 3 (px)   0.0000 -0.0000 -0.0000 -0.0000 -0.0000 -0.0000 -0.0000  0.0000
  67.  H 3 (py)  -0.0080 -0.0003 -0.0000 -0.0116  0.0003  0.0001  0.0000 -0.0000
  68.  H 3 (pz)  -0.0101  0.0000 -0.0000  0.0030 -0.0002  0.0000  0.0000 -0.0000
  69.  H 4 (S)   -0.6805 -0.0110 -0.0015  0.4350 -0.0094 -0.0050  0.0000 -0.0000
  70.  H 4 (S)   -0.0044  0.0008  0.0000 -0.0044  0.0008 -0.0003  0.0000  0.0000
  71.  H 4 (S)   -0.0073  0.0000 -0.0000 -0.0037 -0.0001  0.0001  0.0000 -0.0000
  72.  H 4 (px)  -0.0000 -0.0000 -0.0000  0.0000 -0.0000 -0.0000 -0.0000  0.0000
  73.  H 4 (py)  -0.0080 -0.0003 -0.0000  0.0116 -0.0003 -0.0001  0.0000 -0.0000
  74.  H 4 (pz)   0.0101 -0.0000  0.0000  0.0030 -0.0002  0.0000 -0.0000  0.0000
  75.  H 5 (S)   -0.0243 -0.0330 -0.0010 -0.0218 -0.0174  0.0095 -0.0000 -0.0000
  76.  H 5 (S)    0.0176  0.0000  0.0000 -0.0169  0.0006  0.0001 -0.0000  0.0000
  77.  H 5 (S)    0.0024 -0.0003 -0.0000  0.0049  0.0001 -0.0002 -0.0000 -0.0000
  78.  H 5 (px)  -0.0000 -0.0000 -0.0000  0.0000 -0.0000 -0.0000 -0.0000  0.0000
  79.  H 5 (py)   0.0045  0.0005  0.0000 -0.0013  0.0005 -0.0002 -0.0000  0.0000
  80.  H 5 (pz)   0.0035 -0.0004 -0.0000 -0.0047  0.0002  0.0000 -0.0000 -0.0000
  81.  H 6 (S)    0.0243  0.0330  0.0010 -0.0218 -0.0174  0.0095 -0.0000  0.0000
  82.  H 6 (S)   -0.0176 -0.0000 -0.0000 -0.0169  0.0006  0.0001  0.0000 -0.0000
  83.  H 6 (S)   -0.0024  0.0003  0.0000  0.0049  0.0001 -0.0002  0.0000  0.0000
  84.  H 6 (px)  -0.0000 -0.0000 -0.0000 -0.0000 -0.0000 -0.0000 -0.0000  0.0000
  85.  H 6 (py)   0.0045  0.0005  0.0000  0.0013 -0.0005  0.0002 -0.0000  0.0000
  86.  H 6 (pz)  -0.0035  0.0004  0.0000 -0.0047  0.0002  0.0000  0.0000  0.0000

          NAO       17      18      19      20      21      22      23      24
      ---------- ------- ------- ------- ------- ------- ------- ------- -------
   1.  C 1 (S)   -0.0000  0.0000  0.0000 -0.0000  0.0051 -0.0014 -0.0023 -0.0000
   2.  C 1 (S)    0.0000 -0.0000 -0.0000 -0.0000 -0.0321  0.0020  0.0100  0.0064
   3.  C 1 (S)    0.0000  0.0000 -0.0000  0.0000 -0.0009 -0.0001 -0.0020 -0.0002
   4.  C 1 (S)    0.0000  0.0000 -0.0000  0.0000  0.0002 -0.0000  0.0004 -0.0001
   5.  C 1 (S)   -0.0000 -0.0000  0.0000 -0.0000  0.0000 -0.0000  0.0000 -0.0000
   6.  C 1 (px)  -0.0211 -0.0074 -0.0000  0.0000  0.0000 -0.0000 -0.0000  0.0000
   7.  C 1 (px)  -0.0008 -0.0003 -0.0000  0.0000  0.0000 -0.0000 -0.0000  0.0000
   8.  C 1 (px)  -0.0001 -0.0000  0.0000  0.0000  0.0000 -0.0000 -0.0000  0.0000
   9.  C 1 (py)   0.0000 -0.0000  0.0362  0.0035 -0.0000  0.0000  0.0000 -0.0000
  10.  C 1 (py)   0.0000 -0.0000  0.0003  0.0010  0.0000 -0.0000  0.0000 -0.0000
  11.  C 1 (py)   0.0000  0.0000  0.0001  0.0000 -0.0000  0.0000  0.0000 -0.0000
  12.  C 1 (pz)  -0.0000  0.0000 -0.0000  0.0000 -0.0255  0.0012 -0.0518  0.0043
  13.  C 1 (pz)   0.0000  0.0000 -0.0000  0.0000  0.0004  0.0001  0.0022  0.0002
  14.  C 1 (pz)   0.0000  0.0000 -0.0000  0.0000  0.0004 -0.0001  0.0004 -0.0002
  15.  C 1 (d1)   0.0000  0.0000 -0.0000 -0.0000 -0.0000  0.0000 -0.0000  0.0000
  16.  C 1 (d1)   0.0000 -0.0000  0.0000  0.0000 -0.0000 -0.0000 -0.0000 -0.0000
  17.  C 1 (d2)   0.0004  0.0002  0.0000 -0.0000 -0.0000  0.0000  0.0000 -0.0000
  18.  C 1 (d2)   0.0002  0.0001 -0.0000 -0.0000 -0.0000  0.0000  0.0000 -0.0000
  19.  C 1 (d3)   0.0000 -0.0000  0.0011  0.0001  0.0000 -0.0000  0.0000  0.0000
  20.  C 1 (d3)  -0.0000 -0.0000  0.0001  0.0003  0.0000  0.0000  0.0000 -0.0000
  21.  C 1 (d4)  -0.0000 -0.0000  0.0000  0.0000  0.0014 -0.0001  0.0008 -0.0003
  22.  C 1 (d4)   0.0000  0.0000 -0.0000  0.0000 -0.0001  0.0000 -0.0001  0.0001
  23.  C 1 (d5)   0.0000  0.0000  0.0000  0.0000  0.0008 -0.0001  0.0027 -0.0002
  24.  C 1 (d5)  -0.0000 -0.0000  0.0000 -0.0000 -0.0003  0.0001 -0.0002  0.0002
  25.  C 1 (f1)  -0.0000 -0.0000  0.0000 -0.0000  0.0001  0.0000 -0.0005  0.0000
  26.  C 1 (f2)  -0.0002 -0.0001 -0.0000 -0.0000  0.0000 -0.0000 -0.0000  0.0000
  27.  C 1 (f3)  -0.0000 -0.0000  0.0003  0.0001  0.0000 -0.0000  0.0000 -0.0000
  28.  C 1 (f4)  -0.0000 -0.0000  0.0000 -0.0000  0.0005 -0.0000  0.0003 -0.0001
  29.  C 1 (f5)   0.0000 -0.0000  0.0000  0.0000  0.0000  0.0000  0.0000  0.0000
  30.  C 1 (f6)   0.0002  0.0001  0.0000 -0.0000 -0.0000  0.0000  0.0000 -0.0000
  31.  C 1 (f7)  -0.0000  0.0000 -0.0004 -0.0000 -0.0000  0.0000 -0.0000  0.0000
  32.  C 2 (S)    0.0000 -0.0000  0.0000 -0.0000 -0.0007  0.0009 -0.0079  0.0013
  33.  C 2 (S)    0.0000 -0.0000  0.0000 -0.0000  0.0016 -0.0032  0.0359 -0.0080
  34.  C 2 (S)   -0.0000 -0.0000  0.0000 -0.0000 -0.0012 -0.0001 -0.0022 -0.0001
  35.  C 2 (S)   -0.0000 -0.0000 -0.0000 -0.0000 -0.0004  0.0000  0.0000  0.0001
  36.  C 2 (S)    0.0000  0.0000 -0.0000  0.0000 -0.0000  0.0000  0.0000  0.0000
  37.  C 2 (px)  -0.0211 -0.0074 -0.0000  0.0000  0.0000 -0.0000 -0.0000  0.0000
  38.  C 2 (px)  -0.0008 -0.0003 -0.0000  0.0000  0.0000 -0.0000 -0.0000  0.0000
  39.  C 2 (px)  -0.0001 -0.0000 -0.0000  0.0000  0.0000 -0.0000 -0.0000  0.0000
  40.  C 2 (py)  -0.0000  0.0000  0.0042 -0.0188  0.0000 -0.0000  0.0000 -0.0000
  41.  C 2 (py)  -0.0000  0.0000 -0.0017 -0.0004 -0.0000  0.0000 -0.0000  0.0000
  42.  C 2 (py)  -0.0000 -0.0000 -0.0000 -0.0000 -0.0000  0.0000  0.0000 -0.0000
  43.  C 2 (pz)  -0.0000  0.0000 -0.0000  0.0000 -0.0050  0.0035  0.0283  0.0087
  44.  C 2 (pz)   0.0000  0.0000  0.0000 -0.0000 -0.0009 -0.0000 -0.0026 -0.0000
  45.  C 2 (pz)   0.0000  0.0000 -0.0000  0.0000  0.0006 -0.0001  0.0004 -0.0002
  46.  C 2 (d1)   0.0000 -0.0000  0.0000  0.0000 -0.0000  0.0000  0.0000  0.0000
  47.  C 2 (d1)   0.0000 -0.0000 -0.0000 -0.0000 -0.0000  0.0000 -0.0000  0.0000
  48.  C 2 (d2)  -0.0004 -0.0002  0.0000  0.0000  0.0000 -0.0000 -0.0000  0.0000
  49.  C 2 (d2)  -0.0002 -0.0001 -0.0000  0.0000  0.0000 -0.0000 -0.0000  0.0000
  50.  C 2 (d3)   0.0000 -0.0000 -0.0001  0.0006 -0.0000 -0.0000  0.0000 -0.0000
  51.  C 2 (d3)  -0.0000 -0.0000  0.0006  0.0002 -0.0000  0.0000 -0.0000  0.0000
  52.  C 2 (d4)  -0.0000  0.0000  0.0000 -0.0000 -0.0002  0.0002 -0.0005  0.0004
  53.  C 2 (d4)   0.0000  0.0000  0.0000 -0.0000  0.0002 -0.0000  0.0001 -0.0001
  54.  C 2 (d5)  -0.0000 -0.0000  0.0000 -0.0000 -0.0005  0.0001  0.0017  0.0003
  55.  C 2 (d5)   0.0000  0.0000 -0.0000  0.0000  0.0004 -0.0001  0.0003 -0.0001
  56.  C 2 (f1)  -0.0000 -0.0000 -0.0000  0.0000 -0.0002  0.0000  0.0005  0.0000
  57.  C 2 (f2)  -0.0002 -0.0001  0.0000  0.0000  0.0000 -0.0000 -0.0000  0.0000
  58.  C 2 (f3)   0.0000  0.0000 -0.0001 -0.0002 -0.0000  0.0000 -0.0000  0.0000
  59.  C 2 (f4)   0.0000  0.0000  0.0000 -0.0000 -0.0000 -0.0001  0.0001 -0.0001
  60.  C 2 (f5)   0.0000 -0.0000  0.0000 -0.0000  0.0000 -0.0000  0.0000 -0.0000
  61.  C 2 (f6)   0.0002  0.0001  0.0000 -0.0000 -0.0000  0.0000  0.0000 -0.0000
  62.  C 2 (f7)   0.0000  0.0000 -0.0001  0.0002  0.0000 -0.0000  0.0000 -0.0000
  63.  H 3 (S)    0.0000 -0.0000  0.0211  0.0043 -0.0236  0.0012 -0.0128  0.0040
  64.  H 3 (S)   -0.0000  0.0000  0.0001 -0.0003 -0.0001  0.0001  0.0001  0.0002
  65.  H 3 (S)    0.0000  0.0000  0.0002  0.0000  0.0002 -0.0000  0.0001 -0.0001
  66.  H 3 (px)  -0.0003 -0.0001 -0.0000  0.0000  0.0000 -0.0000 -0.0000  0.0000
  67.  H 3 (py)   0.0000  0.0000 -0.0003 -0.0001  0.0005 -0.0000  0.0004 -0.0001
  68.  H 3 (pz)   0.0000  0.0000 -0.0003  0.0000  0.0001 -0.0000 -0.0002 -0.0000
  69.  H 4 (S)   -0.0000  0.0000 -0.0211 -0.0043 -0.0236  0.0012 -0.0128  0.0040
  70.  H 4 (S)   -0.0000 -0.0000 -0.0001  0.0003 -0.0001  0.0001  0.0001  0.0002
  71.  H 4 (S)    0.0000  0.0000 -0.0002 -0.0000  0.0002 -0.0000  0.0001 -0.0001
  72.  H 4 (px)  -0.0003 -0.0001 -0.0000  0.0000  0.0000 -0.0000 -0.0000  0.0000
  73.  H 4 (py)   0.0000  0.0000 -0.0003 -0.0001 -0.0005  0.0000 -0.0004  0.0001
  74.  H 4 (pz)   0.0000  0.0000  0.0003 -0.0000  0.0001 -0.0000 -0.0002 -0.0000
  75.  H 5 (S)   -0.0000  0.0000 -0.0017 -0.0116  0.0010 -0.0026  0.0061 -0.0065
  76.  H 5 (S)    0.0000 -0.0000  0.0005  0.0000  0.0006 -0.0000  0.0007 -0.0001
  77.  H 5 (S)   -0.0000 -0.0000  0.0001 -0.0001 -0.0002  0.0000 -0.0002  0.0001
  78.  H 5 (px)  -0.0003 -0.0001 -0.0000  0.0000  0.0000 -0.0000 -0.0000  0.0000
  79.  H 5 (py)  -0.0000 -0.0000  0.0002  0.0002 -0.0000  0.0001 -0.0000  0.0002
  80.  H 5 (pz)  -0.0000 -0.0000  0.0001 -0.0002 -0.0000 -0.0000  0.0003 -0.0000
  81.  H 6 (S)    0.0000 -0.0000  0.0017  0.0116  0.0010 -0.0026  0.0061 -0.0065
  82.  H 6 (S)    0.0000  0.0000 -0.0005 -0.0000  0.0006 -0.0000  0.0007 -0.0001
  83.  H 6 (S)   -0.0000 -0.0000 -0.0001  0.0001 -0.0002  0.0000 -0.0002  0.0001
  84.  H 6 (px)  -0.0003 -0.0001 -0.0000  0.0000  0.0000 -0.0000 -0.0000  0.0000
  85.  H 6 (py)  -0.0000 -0.0000  0.0002  0.0002  0.0000 -0.0001  0.0000 -0.0002
  86.  H 6 (pz)  -0.0000 -0.0000 -0.0001  0.0002 -0.0000 -0.0000  0.0003 -0.0000

          NAO       25      26      27      28      29      30      31      32
      ---------- ------- ------- ------- ------- ------- ------- ------- -------
   1.  C 1 (S)    0.0008 -0.0000 -0.0000  0.0008  0.0000  0.0000 -0.0000  0.0001
   2.  C 1 (S)   -0.0091 -0.0000 -0.0000 -0.0107 -0.0000  0.0000  0.0000  0.0016
   3.  C 1 (S)    0.0002 -0.0000 -0.0000 -0.0005 -0.0000  0.0000  0.0000  0.0089
   4.  C 1 (S)   -0.0001 -0.0000  0.0000  0.0000 -0.0000  0.0000  0.0000 -0.0073
   5.  C 1 (S)   -0.0000  0.0000 -0.0000  0.0000  0.0000 -0.0000 -0.0000  0.0002
   6.  C 1 (px)   0.0000  0.0108  0.0000  0.0000  0.0000 -0.0106  0.0000 -0.0000
   7.  C 1 (px)   0.0000  0.0004  0.0000  0.0000 -0.0000 -0.0004  0.0000 -0.0000
   8.  C 1 (px)   0.0000  0.0001  0.0000  0.0000  0.0000 -0.0001  0.0000  0.0000
   9.  C 1 (py)  -0.0000 -0.0000  0.0089 -0.0000  0.0000 -0.0000 -0.0135  0.0000
  10.  C 1 (py)  -0.0000 -0.0000  0.0003  0.0000  0.0000  0.0000 -0.0001  0.0000
  11.  C 1 (py)  -0.0000 -0.0000  0.0000 -0.0000  0.0000  0.0000 -0.0000  0.0000
  12.  C 1 (pz)   0.0077  0.0000 -0.0000 -0.0101 -0.0000  0.0000 -0.0000 -0.0101
  13.  C 1 (pz)  -0.0004 -0.0000 -0.0000  0.0003  0.0000  0.0000 -0.0000 -0.0219
  14.  C 1 (pz)  -0.0001 -0.0000  0.0000  0.0001 -0.0000  0.0000 -0.0000  0.0051
  15.  C 1 (d1)   0.0000 -0.0000 -0.0000 -0.0000 -0.0000  0.0000  0.0000  0.0000
  16.  C 1 (d1)   0.0000 -0.0000  0.0000 -0.0000  0.0000  0.0000 -0.0000  0.0000
  17.  C 1 (d2)  -0.0000 -0.0002 -0.0000 -0.0000  0.0000  0.0002 -0.0000  0.0000
  18.  C 1 (d2)  -0.0000 -0.0001 -0.0000 -0.0000 -0.0000  0.0001  0.0000 -0.0000
  19.  C 1 (d3)   0.0000 -0.0000  0.0003  0.0000  0.0000  0.0000 -0.0004  0.0000
  20.  C 1 (d3)  -0.0000 -0.0000  0.0001 -0.0000  0.0000 -0.0000 -0.0000 -0.0000
  21.  C 1 (d4)   0.0001  0.0000  0.0000  0.0005  0.0000 -0.0000 -0.0000 -0.0007
  22.  C 1 (d4)   0.0000 -0.0000 -0.0000 -0.0000  0.0000  0.0000  0.0000  0.0009
  23.  C 1 (d5)  -0.0005 -0.0000  0.0000  0.0003  0.0000  0.0000 -0.0000 -0.0079
  24.  C 1 (d5)   0.0000  0.0000 -0.0000 -0.0001  0.0000 -0.0000  0.0000  0.0013
  25.  C 1 (f1)   0.0002  0.0000  0.0000  0.0000  0.0000 -0.0000  0.0000  0.0029
  26.  C 1 (f2)   0.0000  0.0001 -0.0000  0.0000 -0.0000 -0.0001  0.0000 -0.0000
  27.  C 1 (f3)   0.0000 -0.0000  0.0001  0.0000  0.0000 -0.0000 -0.0001  0.0000
  28.  C 1 (f4)   0.0000  0.0000  0.0000  0.0002  0.0000 -0.0000 -0.0000 -0.0001
  29.  C 1 (f5)   0.0000 -0.0000  0.0000  0.0000  0.0000  0.0000 -0.0000  0.0000
  30.  C 1 (f6)  -0.0000 -0.0001 -0.0000 -0.0000  0.0000  0.0001 -0.0000  0.0000
  31.  C 1 (f7)   0.0000  0.0000 -0.0001 -0.0000 -0.0000 -0.0000  0.0002 -0.0000
  32.  C 2 (S)    0.0029 -0.0000  0.0000 -0.0001  0.0000  0.0000 -0.0000  1.9993
  33.  C 2 (S)   -0.0112 -0.0000 -0.0000 -0.0010 -0.0000  0.0000 -0.0000  0.0000
  34.  C 2 (S)    0.0002 -0.0000 -0.0000 -0.0006 -0.0000 -0.0000 -0.0000 -0.0000
  35.  C 2 (S)   -0.0001  0.0000  0.0000 -0.0001 -0.0000 -0.0000 -0.0000  0.0000
  36.  C 2 (S)   -0.0000 -0.0000  0.0000 -0.0000  0.0000  0.0000 -0.0000  0.0000
  37.  C 2 (px)   0.0000  0.0108  0.0000  0.0000 -0.0000 -0.0106  0.0000 -0.0000
  38.  C 2 (px)   0.0000  0.0004  0.0000  0.0000  0.0000 -0.0004  0.0000  0.0000
  39.  C 2 (px)   0.0000  0.0001  0.0000  0.0000 -0.0000 -0.0001  0.0000 -0.0000
  40.  C 2 (py)  -0.0000  0.0000 -0.0026  0.0000 -0.0000  0.0000 -0.0028 -0.0000
  41.  C 2 (py)   0.0000  0.0000 -0.0005 -0.0000 -0.0000 -0.0000  0.0006 -0.0000
  42.  C 2 (py)  -0.0000  0.0000 -0.0000 -0.0000 -0.0000 -0.0000  0.0000 -0.0000
  43.  C 2 (pz)  -0.0059  0.0000  0.0000  0.0013  0.0000 -0.0000  0.0000 -0.0087
  44.  C 2 (pz)   0.0004 -0.0000  0.0000 -0.0004 -0.0000  0.0000 -0.0000  0.0026
  45.  C 2 (pz)   0.0000 -0.0000  0.0000  0.0002  0.0000  0.0000 -0.0000 -0.0010
  46.  C 2 (d1)  -0.0000 -0.0000  0.0000 -0.0000  0.0000  0.0000 -0.0000 -0.0000
  47.  C 2 (d1)   0.0000 -0.0000 -0.0000 -0.0000 -0.0000  0.0000  0.0000  0.0000
  48.  C 2 (d2)   0.0000  0.0002  0.0000  0.0000  0.0000 -0.0002  0.0000  0.0000
  49.  C 2 (d2)   0.0000  0.0001  0.0000  0.0000 -0.0000 -0.0001  0.0000 -0.0000
  50.  C 2 (d3)  -0.0000 -0.0000  0.0001 -0.0000  0.0000  0.0000  0.0001 -0.0000
  51.  C 2 (d3)   0.0000 -0.0000  0.0002 -0.0000  0.0000 -0.0000 -0.0002  0.0000
  52.  C 2 (d4)   0.0002  0.0000  0.0000  0.0000  0.0000 -0.0000  0.0000  0.0051
  53.  C 2 (d4)  -0.0000 -0.0000  0.0000  0.0001  0.0000  0.0000 -0.0000 -0.0014
  54.  C 2 (d5)  -0.0005  0.0000  0.0000 -0.0001  0.0000 -0.0000 -0.0000 -0.0023
  55.  C 2 (d5)  -0.0000 -0.0000  0.0000  0.0001  0.0000  0.0000  0.0000 -0.0000
  56.  C 2 (f1)  -0.0002  0.0000 -0.0000 -0.0001 -0.0000 -0.0000  0.0000 -0.0008
  57.  C 2 (f2)   0.0000  0.0001  0.0000  0.0000  0.0000 -0.0001 -0.0000  0.0000
  58.  C 2 (f3)  -0.0000  0.0000 -0.0001 -0.0000 -0.0000  0.0000  0.0000 -0.0000
  59.  C 2 (f4)  -0.0001 -0.0000 -0.0000 -0.0000 -0.0000  0.0000 -0.0000 -0.0008
  60.  C 2 (f5)  -0.0000 -0.0000  0.0000  0.0000  0.0000 -0.0000 -0.0000 -0.0000
  61.  C 2 (f6)  -0.0000 -0.0001 -0.0000 -0.0000  0.0000  0.0001 -0.0000  0.0000
  62.  C 2 (f7)  -0.0000 -0.0000  0.0000  0.0000  0.0000  0.0000  0.0000 -0.0000
  63.  H 3 (S)   -0.0017 -0.0000  0.0056 -0.0085  0.0000 -0.0000 -0.0077  0.0044
  64.  H 3 (S)    0.0000  0.0000 -0.0000  0.0000 -0.0000 -0.0000 -0.0001  0.0011
  65.  H 3 (S)    0.0000 -0.0000  0.0001  0.0001  0.0000  0.0000 -0.0001 -0.0012
  66.  H 3 (px)   0.0000  0.0001  0.0000  0.0000 -0.0000 -0.0001  0.0000  0.0000
  67.  H 3 (py)   0.0000 -0.0000 -0.0001  0.0002 -0.0000  0.0000  0.0001 -0.0002
  68.  H 3 (pz)   0.0001 -0.0000 -0.0001  0.0000 -0.0000  0.0000  0.0001  0.0012
  69.  H 4 (S)   -0.0017  0.0000 -0.0056 -0.0085 -0.0000  0.0000  0.0077  0.0044
  70.  H 4 (S)    0.0000  0.0000  0.0000  0.0000  0.0000 -0.0000  0.0001  0.0011
  71.  H 4 (S)    0.0000 -0.0000 -0.0001  0.0001 -0.0000  0.0000  0.0001 -0.0012
  72.  H 4 (px)   0.0000  0.0001  0.0000  0.0000 -0.0000 -0.0001  0.0000  0.0000
  73.  H 4 (py)  -0.0000  0.0000 -0.0001 -0.0002 -0.0000  0.0000  0.0001  0.0002
  74.  H 4 (pz)   0.0001 -0.0000  0.0001  0.0000  0.0000  0.0000 -0.0001  0.0012
  75.  H 5 (S)   -0.0033  0.0000 -0.0026 -0.0015 -0.0000  0.0000 -0.0001 -0.0060
  76.  H 5 (S)   -0.0000 -0.0000  0.0001  0.0002  0.0000  0.0000 -0.0002 -0.0092
  77.  H 5 (S)    0.0000  0.0000 -0.0000 -0.0001 -0.0000 -0.0000 -0.0000 -0.0094
  78.  H 5 (px)   0.0000  0.0001  0.0000  0.0000 -0.0000 -0.0001  0.0000  0.0000
  79.  H 5 (py)   0.0001  0.0000  0.0001  0.0000  0.0000 -0.0000 -0.0000  0.0030
  80.  H 5 (pz)  -0.0001  0.0000 -0.0000 -0.0000 -0.0000 -0.0000 -0.0000 -0.0019
  81.  H 6 (S)   -0.0033 -0.0000  0.0026 -0.0015  0.0000  0.0000  0.0001 -0.0060
  82.  H 6 (S)   -0.0000 -0.0000 -0.0001  0.0002 -0.0000  0.0000  0.0002 -0.0092
  83.  H 6 (S)    0.0000  0.0000  0.0000 -0.0001  0.0000 -0.0000  0.0000 -0.0094
  84.  H 6 (px)   0.0000  0.0001  0.0000  0.0000  0.0000 -0.0001  0.0000  0.0000
  85.  H 6 (py)  -0.0001  0.0000  0.0001 -0.0000  0.0000 -0.0000 -0.0000 -0.0030
  86.  H 6 (pz)  -0.0001  0.0000  0.0000 -0.0000  0.0000 -0.0000  0.0000 -0.0019

          NAO       33      34      35      36      37      38      39      40
      ---------- ------- ------- ------- ------- ------- ------- ------- -------
   1.  C 1 (S)    0.0016  0.0089 -0.0073  0.0002 -0.0000  0.0000  0.0000  0.0000
   2.  C 1 (S)    0.3748  0.0067  0.0106  0.0001 -0.0000  0.0000 -0.0000  0.0000
   3.  C 1 (S)    0.0067  0.0034 -0.0001 -0.0000 -0.0000 -0.0000 -0.0000  0.0000
   4.  C 1 (S)    0.0106 -0.0001 -0.0000 -0.0000 -0.0000 -0.0000 -0.0000  0.0000
   5.  C 1 (S)    0.0001 -0.0000 -0.0000 -0.0000  0.0000  0.0000  0.0000 -0.0000
   6.  C 1 (px)  -0.0000  0.0000  0.0000 -0.0000  0.9976  0.0366  0.0057  0.0000
   7.  C 1 (px)  -0.0000  0.0000  0.0000 -0.0000  0.0366  0.0013  0.0002  0.0000
   8.  C 1 (px)   0.0000  0.0000  0.0000 -0.0000  0.0057  0.0002  0.0000 -0.0000
   9.  C 1 (py)  -0.0000 -0.0000 -0.0000  0.0000  0.0000  0.0000 -0.0000  0.1884
  10.  C 1 (py)   0.0000 -0.0000  0.0000  0.0000 -0.0000 -0.0000 -0.0000 -0.0538
  11.  C 1 (py)   0.0000 -0.0000 -0.0000  0.0000 -0.0000 -0.0000 -0.0000 -0.0013
  12.  C 1 (pz)  -0.5192  0.0537  0.0026  0.0000 -0.0000 -0.0000  0.0000  0.0000
  13.  C 1 (pz)   0.0041 -0.0030  0.0002  0.0000 -0.0000 -0.0000 -0.0000  0.0000
  14.  C 1 (pz)   0.0137  0.0001 -0.0001 -0.0000 -0.0000 -0.0000 -0.0000  0.0000
  15.  C 1 (d1)  -0.0000  0.0000  0.0000  0.0000 -0.0000 -0.0000 -0.0000 -0.0000
  16.  C 1 (d1)  -0.0000  0.0000 -0.0000 -0.0000 -0.0000 -0.0000 -0.0000 -0.0000
  17.  C 1 (d2)   0.0000 -0.0000 -0.0000  0.0000 -0.0211 -0.0008 -0.0001 -0.0000
  18.  C 1 (d2)  -0.0000 -0.0000 -0.0000  0.0000 -0.0074 -0.0003 -0.0000  0.0000
  19.  C 1 (d3)   0.0000  0.0000 -0.0000 -0.0000 -0.0000 -0.0000 -0.0000  0.0042
  20.  C 1 (d3)  -0.0000 -0.0000 -0.0000  0.0000  0.0000  0.0000  0.0000 -0.0188
  21.  C 1 (d4)   0.0016 -0.0012 -0.0004 -0.0000  0.0000  0.0000  0.0000  0.0000
  22.  C 1 (d4)  -0.0032 -0.0001  0.0000  0.0000 -0.0000 -0.0000 -0.0000 -0.0000
  23.  C 1 (d5)   0.0359 -0.0022  0.0000  0.0000 -0.0000 -0.0000 -0.0000  0.0000
  24.  C 1 (d5)  -0.0080 -0.0001  0.0001  0.0000  0.0000  0.0000  0.0000 -0.0000
  25.  C 1 (f1)  -0.0112  0.0002 -0.0001 -0.0000  0.0000  0.0000  0.0000 -0.0000
  26.  C 1 (f2)  -0.0000 -0.0000  0.0000 -0.0000  0.0108  0.0004  0.0001  0.0000
  27.  C 1 (f3)  -0.0000 -0.0000  0.0000  0.0000  0.0000  0.0000  0.0000 -0.0026
  28.  C 1 (f4)  -0.0010 -0.0006 -0.0001 -0.0000  0.0000  0.0000  0.0000  0.0000
  29.  C 1 (f5)  -0.0000 -0.0000 -0.0000  0.0000 -0.0000  0.0000 -0.0000 -0.0000
  30.  C 1 (f6)   0.0000 -0.0000 -0.0000  0.0000 -0.0106 -0.0004 -0.0001  0.0000
  31.  C 1 (f7)  -0.0000 -0.0000 -0.0000 -0.0000  0.0000  0.0000  0.0000 -0.0028
  32.  C 2 (S)    0.0000 -0.0000  0.0000  0.0000 -0.0000  0.0000 -0.0000 -0.0000
  33.  C 2 (S)    1.0666  0.0000 -0.0000 -0.0000 -0.0000  0.0000 -0.0000 -0.0000
  34.  C 2 (S)    0.0000  0.0035 -0.0000 -0.0000  0.0000  0.0000  0.0000 -0.0000
  35.  C 2 (S)   -0.0000 -0.0000  0.0001 -0.0000  0.0000  0.0000  0.0000 -0.0000
  36.  C 2 (S)   -0.0000 -0.0000 -0.0000  0.0000 -0.0000 -0.0000 -0.0000  0.0000
  37.  C 2 (px)  -0.0000  0.0000  0.0000 -0.0000  0.9976  0.0366  0.0057 -0.0000
  38.  C 2 (px)   0.0000  0.0000  0.0000 -0.0000  0.0366  0.0013  0.0002 -0.0000
  39.  C 2 (px)  -0.0000  0.0000  0.0000 -0.0000  0.0057  0.0002  0.0000  0.0000
  40.  C 2 (py)  -0.0000 -0.0000 -0.0000  0.0000 -0.0000 -0.0000  0.0000  1.1765
  41.  C 2 (py)  -0.0000  0.0000 -0.0000 -0.0000  0.0000  0.0000  0.0000  0.0079
  42.  C 2 (py)  -0.0000  0.0000  0.0000 -0.0000  0.0000  0.0000  0.0000  0.0023
  43.  C 2 (pz)  -0.1083 -0.0476  0.0069  0.0001  0.0000 -0.0000 -0.0000  0.0000
  44.  C 2 (pz)  -0.0153  0.0032 -0.0001  0.0000 -0.0000 -0.0000 -0.0000  0.0000
  45.  C 2 (pz)   0.0063 -0.0003 -0.0002 -0.0000 -0.0000 -0.0000 -0.0000  0.0000
  46.  C 2 (d1)   0.0000 -0.0000  0.0000  0.0000 -0.0000 -0.0000  0.0000 -0.0000
  47.  C 2 (d1)  -0.0000  0.0000  0.0000  0.0000 -0.0000 -0.0000  0.0000 -0.0000
  48.  C 2 (d2)   0.0000  0.0000  0.0000 -0.0000  0.0211  0.0008  0.0001 -0.0000
  49.  C 2 (d2)  -0.0000 -0.0000  0.0000 -0.0000  0.0074  0.0003  0.0000  0.0000
  50.  C 2 (d3)  -0.0000  0.0000  0.0000 -0.0000 -0.0000 -0.0000 -0.0000 -0.0362
  51.  C 2 (d3)   0.0000 -0.0000 -0.0000  0.0000  0.0000  0.0000  0.0000 -0.0035
  52.  C 2 (d4)  -0.0321 -0.0009  0.0002  0.0000  0.0000  0.0000  0.0000 -0.0000
  53.  C 2 (d4)   0.0020 -0.0001 -0.0000 -0.0000 -0.0000 -0.0000 -0.0000  0.0000
  54.  C 2 (d5)   0.0100 -0.0020  0.0004  0.0000  0.0000  0.0000  0.0000 -0.0000
  55.  C 2 (d5)   0.0064 -0.0002 -0.0001 -0.0000 -0.0000 -0.0000 -0.0000  0.0000
  56.  C 2 (f1)   0.0091 -0.0002  0.0001  0.0000  0.0000  0.0000  0.0000 -0.0000
  57.  C 2 (f2)   0.0000  0.0000  0.0000 -0.0000  0.0108  0.0004  0.0001 -0.0000
  58.  C 2 (f3)   0.0000  0.0000 -0.0000  0.0000 -0.0000 -0.0000 -0.0000  0.0089
  59.  C 2 (f4)   0.0107  0.0005 -0.0000 -0.0000 -0.0000 -0.0000 -0.0000  0.0000
  60.  C 2 (f5)   0.0000 -0.0000 -0.0000 -0.0000  0.0000 -0.0000  0.0000  0.0000
  61.  C 2 (f6)   0.0000 -0.0000 -0.0000  0.0000 -0.0106 -0.0004 -0.0001  0.0000
  62.  C 2 (f7)  -0.0000  0.0000 -0.0000 -0.0000 -0.0000 -0.0000 -0.0000 -0.0135
  63.  H 3 (S)    0.0291  0.0226  0.0057  0.0000  0.0000  0.0000 -0.0000 -0.0243
  64.  H 3 (S)   -0.0105 -0.0008  0.0001 -0.0000  0.0000  0.0000  0.0000  0.0176
  65.  H 3 (S)    0.0030 -0.0001 -0.0001 -0.0000 -0.0000 -0.0000 -0.0000  0.0024
  66.  H 3 (px)   0.0000  0.0000  0.0000 -0.0000  0.0122  0.0004  0.0001  0.0000
  67.  H 3 (py)   0.0006 -0.0006 -0.0001 -0.0000 -0.0000 -0.0000 -0.0000  0.0045
  68.  H 3 (pz)  -0.0040  0.0001 -0.0001 -0.0000 -0.0000 -0.0000 -0.0000 -0.0035
  69.  H 4 (S)    0.0291  0.0226  0.0057  0.0000 -0.0000 -0.0000  0.0000  0.0243
  70.  H 4 (S)   -0.0105 -0.0008  0.0001 -0.0000  0.0000  0.0000  0.0000 -0.0176
  71.  H 4 (S)    0.0030 -0.0001 -0.0001 -0.0000 -0.0000 -0.0000 -0.0000 -0.0024
  72.  H 4 (px)   0.0000  0.0000  0.0000 -0.0000  0.0122  0.0004  0.0001  0.0000
  73.  H 4 (py)  -0.0006  0.0006  0.0001  0.0000 -0.0000 -0.0000 -0.0000  0.0045
  74.  H 4 (pz)  -0.0040  0.0001 -0.0001 -0.0000 -0.0000 -0.0000 -0.0000  0.0035
  75.  H 5 (S)    0.5329  0.0178 -0.0020 -0.0000 -0.0000  0.0000  0.0000  0.6805
  76.  H 5 (S)    0.0034 -0.0008 -0.0001 -0.0000 -0.0000 -0.0000 -0.0000  0.0044
  77.  H 5 (S)   -0.0065  0.0000  0.0001  0.0000  0.0000  0.0000  0.0000  0.0073
  78.  H 5 (px)   0.0000  0.0000  0.0000 -0.0000  0.0122  0.0004  0.0001  0.0000
  79.  H 5 (py)  -0.0108 -0.0005  0.0001  0.0000  0.0000  0.0000  0.0000 -0.0080
  80.  H 5 (pz)   0.0058 -0.0002  0.0000  0.0000  0.0000  0.0000  0.0000  0.0101
  81.  H 6 (S)    0.5329  0.0178 -0.0020 -0.0000  0.0000  0.0000 -0.0000 -0.6805
  82.  H 6 (S)    0.0034 -0.0008 -0.0001 -0.0000 -0.0000 -0.0000 -0.0000 -0.0044
  83.  H 6 (S)   -0.0065  0.0000  0.0001  0.0000  0.0000  0.0000  0.0000 -0.0073
  84.  H 6 (px)   0.0000  0.0000  0.0000 -0.0000  0.0122  0.0004  0.0001  0.0000
  85.  H 6 (py)   0.0108  0.0005 -0.0001 -0.0000  0.0000  0.0000  0.0000 -0.0080
  86.  H 6 (pz)   0.0058 -0.0002  0.0000  0.0000  0.0000  0.0000  0.0000 -0.0101

          NAO       41      42      43      44      45      46      47      48
      ---------- ------- ------- ------- ------- ------- ------- ------- -------
   1.  C 1 (S)   -0.0000 -0.0000  0.0101  0.0219 -0.0051 -0.0000 -0.0000  0.0000
   2.  C 1 (S)   -0.0000 -0.0000  0.5192 -0.0041 -0.0137  0.0000  0.0000  0.0000
   3.  C 1 (S)    0.0000 -0.0000 -0.0537  0.0030 -0.0001 -0.0000 -0.0000 -0.0000
   4.  C 1 (S)    0.0000 -0.0000 -0.0026 -0.0002  0.0001 -0.0000 -0.0000 -0.0000
   5.  C 1 (S)    0.0000  0.0000 -0.0000 -0.0000  0.0000 -0.0000 -0.0000  0.0000
   6.  C 1 (px)   0.0000  0.0000  0.0000 -0.0000 -0.0000 -0.0000 -0.0000  0.0211
   7.  C 1 (px)   0.0000  0.0000  0.0000 -0.0000 -0.0000 -0.0000 -0.0000  0.0008
   8.  C 1 (px)   0.0000  0.0000 -0.0000  0.0000 -0.0000  0.0000  0.0000  0.0001
   9.  C 1 (py)  -0.0538 -0.0013  0.0000  0.0000  0.0000  0.0000 -0.0000  0.0000
  10.  C 1 (py)  -0.0012 -0.0001  0.0000  0.0000  0.0000  0.0000 -0.0000 -0.0000
  11.  C 1 (py)  -0.0001 -0.0000 -0.0000 -0.0000 -0.0000  0.0000 -0.0000 -0.0000
  12.  C 1 (pz)  -0.0000  0.0000 -0.5547  0.0548 -0.0102  0.0000  0.0000 -0.0000
  13.  C 1 (pz)  -0.0000  0.0000  0.0548 -0.0029 -0.0001  0.0000  0.0000 -0.0000
  14.  C 1 (pz)  -0.0000  0.0000 -0.0102 -0.0001  0.0003 -0.0000 -0.0000 -0.0000
  15.  C 1 (d1)   0.0000  0.0000  0.0000  0.0000 -0.0000 -0.0000  0.0000 -0.0000
  16.  C 1 (d1)  -0.0000 -0.0000 -0.0000  0.0000 -0.0000  0.0000 -0.0000  0.0000
  17.  C 1 (d2)  -0.0000 -0.0000 -0.0000  0.0000  0.0000  0.0000  0.0000 -0.0004
  18.  C 1 (d2)   0.0000 -0.0000  0.0000  0.0000  0.0000 -0.0000 -0.0000 -0.0002
  19.  C 1 (d3)  -0.0017 -0.0000 -0.0000  0.0000 -0.0000  0.0000 -0.0000  0.0000
  20.  C 1 (d3)  -0.0004 -0.0000  0.0000 -0.0000  0.0000  0.0000 -0.0000  0.0000
  21.  C 1 (d4)  -0.0000 -0.0000 -0.0050 -0.0009  0.0006 -0.0000 -0.0000  0.0000
  22.  C 1 (d4)   0.0000  0.0000  0.0035 -0.0000 -0.0001  0.0000  0.0000 -0.0000
  23.  C 1 (d5)  -0.0000  0.0000  0.0283 -0.0026  0.0004  0.0000 -0.0000 -0.0000
  24.  C 1 (d5)   0.0000 -0.0000  0.0087 -0.0000 -0.0002  0.0000  0.0000  0.0000
  25.  C 1 (f1)   0.0000 -0.0000 -0.0059  0.0004  0.0000 -0.0000  0.0000  0.0000
  26.  C 1 (f2)   0.0000  0.0000  0.0000 -0.0000 -0.0000 -0.0000 -0.0000  0.0002
  27.  C 1 (f3)  -0.0005 -0.0000  0.0000  0.0000  0.0000  0.0000 -0.0000  0.0000
  28.  C 1 (f4)  -0.0000 -0.0000  0.0013 -0.0004  0.0002 -0.0000 -0.0000  0.0000
  29.  C 1 (f5)  -0.0000 -0.0000  0.0000 -0.0000  0.0000  0.0000 -0.0000  0.0000
  30.  C 1 (f6)  -0.0000 -0.0000 -0.0000  0.0000  0.0000  0.0000  0.0000 -0.0002
  31.  C 1 (f7)   0.0006  0.0000  0.0000 -0.0000 -0.0000 -0.0000  0.0000  0.0000
  32.  C 2 (S)   -0.0000 -0.0000 -0.0087  0.0026 -0.0010 -0.0000  0.0000  0.0000
  33.  C 2 (S)   -0.0000 -0.0000 -0.1083 -0.0153  0.0063  0.0000 -0.0000  0.0000
  34.  C 2 (S)    0.0000  0.0000 -0.0476  0.0032 -0.0003 -0.0000  0.0000  0.0000
  35.  C 2 (S)   -0.0000  0.0000  0.0069 -0.0001 -0.0002  0.0000  0.0000  0.0000
  36.  C 2 (S)   -0.0000 -0.0000  0.0001  0.0000 -0.0000  0.0000  0.0000 -0.0000
  37.  C 2 (px)   0.0000  0.0000  0.0000 -0.0000 -0.0000 -0.0000 -0.0000  0.0211
  38.  C 2 (px)   0.0000  0.0000 -0.0000 -0.0000 -0.0000 -0.0000 -0.0000  0.0008
  39.  C 2 (px)   0.0000  0.0000 -0.0000 -0.0000 -0.0000  0.0000  0.0000  0.0001
  40.  C 2 (py)   0.0079  0.0023  0.0000  0.0000  0.0000 -0.0000 -0.0000 -0.0000
  41.  C 2 (py)   0.0027  0.0001 -0.0000 -0.0000 -0.0000 -0.0000  0.0000  0.0000
  42.  C 2 (py)   0.0001  0.0000 -0.0000 -0.0000 -0.0000 -0.0000  0.0000  0.0000
  43.  C 2 (pz)  -0.0000 -0.0000  1.1242 -0.0445 -0.0079  0.0000  0.0000 -0.0000
  44.  C 2 (pz)  -0.0000 -0.0000 -0.0445  0.0033 -0.0003 -0.0000  0.0000 -0.0000
  45.  C 2 (pz)  -0.0000 -0.0000 -0.0079 -0.0003  0.0003 -0.0000 -0.0000 -0.0000
  46.  C 2 (d1)  -0.0000 -0.0000  0.0000 -0.0000 -0.0000  0.0000 -0.0000 -0.0000
  47.  C 2 (d1)   0.0000  0.0000  0.0000  0.0000 -0.0000 -0.0000  0.0000 -0.0000
  48.  C 2 (d2)   0.0000  0.0000 -0.0000 -0.0000 -0.0000 -0.0000 -0.0000  0.0004
  49.  C 2 (d2)   0.0000  0.0000  0.0000 -0.0000 -0.0000 -0.0000  0.0000  0.0002
  50.  C 2 (d3)  -0.0003 -0.0001 -0.0000  0.0000  0.0000  0.0000  0.0000 -0.0000
  51.  C 2 (d3)  -0.0010 -0.0000  0.0000 -0.0000 -0.0000  0.0000 -0.0000  0.0000
  52.  C 2 (d4)   0.0000  0.0000  0.0255 -0.0004 -0.0004  0.0000  0.0000 -0.0000
  53.  C 2 (d4)  -0.0000 -0.0000 -0.0012 -0.0001  0.0001 -0.0000 -0.0000 -0.0000
  54.  C 2 (d5)   0.0000 -0.0000  0.0518 -0.0022 -0.0004  0.0000  0.0000  0.0000
  55.  C 2 (d5)   0.0000  0.0000 -0.0043 -0.0002  0.0002 -0.0000 -0.0000 -0.0000
  56.  C 2 (f1)   0.0000  0.0000  0.0077 -0.0004 -0.0001  0.0000  0.0000  0.0000
  57.  C 2 (f2)  -0.0000  0.0000 -0.0000  0.0000 -0.0000 -0.0000 -0.0000  0.0002
  58.  C 2 (f3)   0.0003  0.0000 -0.0000 -0.0000 -0.0000 -0.0000  0.0000 -0.0000
  59.  C 2 (f4)   0.0000  0.0000 -0.0101  0.0003  0.0001 -0.0000 -0.0000 -0.0000
  60.  C 2 (f5)  -0.0000 -0.0000 -0.0000 -0.0000  0.0000  0.0000 -0.0000 -0.0000
  61.  C 2 (f6)  -0.0000 -0.0000 -0.0000  0.0000  0.0000  0.0000  0.0000 -0.0002
  62.  C 2 (f7)  -0.0001 -0.0000 -0.0000  0.0000  0.0000  0.0000  0.0000 -0.0000
  63.  H 3 (S)   -0.0330 -0.0010  0.0218  0.0174 -0.0095  0.0000 -0.0000  0.0000
  64.  H 3 (S)    0.0000  0.0000  0.0169 -0.0006 -0.0001 -0.0000  0.0000  0.0000
  65.  H 3 (S)   -0.0003 -0.0000 -0.0049 -0.0001  0.0002  0.0000 -0.0000 -0.0000
  66.  H 3 (px)   0.0000  0.0000 -0.0000 -0.0000 -0.0000 -0.0000  0.0000  0.0003
  67.  H 3 (py)   0.0005  0.0000  0.0013 -0.0005  0.0002 -0.0000 -0.0000 -0.0000
  68.  H 3 (pz)   0.0004  0.0000 -0.0047  0.0002  0.0000 -0.0000  0.0000 -0.0000
  69.  H 4 (S)    0.0330  0.0010  0.0218  0.0174 -0.0095 -0.0000  0.0000 -0.0000
  70.  H 4 (S)   -0.0000 -0.0000  0.0169 -0.0006 -0.0001  0.0000  0.0000  0.0000
  71.  H 4 (S)    0.0003  0.0000 -0.0049 -0.0001  0.0002 -0.0000 -0.0000 -0.0000
  72.  H 4 (px)   0.0000  0.0000 -0.0000 -0.0000 -0.0000 -0.0000  0.0000  0.0003
  73.  H 4 (py)   0.0005  0.0000 -0.0013  0.0005 -0.0002 -0.0000  0.0000 -0.0000
  74.  H 4 (pz)  -0.0004 -0.0000 -0.0047  0.0002  0.0000  0.0000 -0.0000 -0.0000
  75.  H 5 (S)    0.0110  0.0015 -0.4350  0.0094  0.0050 -0.0000 -0.0000  0.0000
  76.  H 5 (S)   -0.0008 -0.0000  0.0044 -0.0008  0.0003  0.0000 -0.0000 -0.0000
  77.  H 5 (S)   -0.0000  0.0000  0.0037  0.0001 -0.0001 -0.0000  0.0000  0.0000
  78.  H 5 (px)   0.0000  0.0000 -0.0000 -0.0000 -0.0000 -0.0000 -0.0000  0.0003
  79.  H 5 (py)  -0.0003 -0.0000  0.0116 -0.0003 -0.0001  0.0000  0.0000  0.0000
  80.  H 5 (pz)  -0.0000  0.0000  0.0030 -0.0002  0.0000 -0.0000 -0.0000  0.0000
  81.  H 6 (S)   -0.0110 -0.0015 -0.4350  0.0094  0.0050  0.0000 -0.0000  0.0000
  82.  H 6 (S)    0.0008  0.0000  0.0044 -0.0008  0.0003 -0.0000  0.0000 -0.0000
  83.  H 6 (S)    0.0000 -0.0000  0.0037  0.0001 -0.0001  0.0000  0.0000  0.0000
  84.  H 6 (px)   0.0000  0.0000 -0.0000 -0.0000 -0.0000 -0.0000  0.0000  0.0003
  85.  H 6 (py)  -0.0003 -0.0000 -0.0116  0.0003  0.0001  0.0000 -0.0000  0.0000
  86.  H 6 (pz)   0.0000 -0.0000  0.0030 -0.0002  0.0000  0.0000  0.0000  0.0000

          NAO       49      50      51      52      53      54      55      56
      ---------- ------- ------- ------- ------- ------- ------- ------- -------
   1.  C 1 (S)   -0.0000  0.0000 -0.0000 -0.0007  0.0009 -0.0079  0.0013 -0.0029
   2.  C 1 (S)   -0.0000  0.0000  0.0000  0.0016 -0.0032  0.0359 -0.0080  0.0112
   3.  C 1 (S)   -0.0000 -0.0000  0.0000 -0.0012 -0.0001 -0.0022 -0.0001 -0.0002
   4.  C 1 (S)   -0.0000 -0.0000  0.0000 -0.0004  0.0000  0.0000  0.0001  0.0001
   5.  C 1 (S)    0.0000  0.0000  0.0000 -0.0000  0.0000  0.0000  0.0000  0.0000
   6.  C 1 (px)   0.0074 -0.0000  0.0000  0.0000 -0.0000  0.0000 -0.0000  0.0000
   7.  C 1 (px)   0.0003 -0.0000  0.0000  0.0000 -0.0000  0.0000 -0.0000  0.0000
   8.  C 1 (px)   0.0000 -0.0000  0.0000 -0.0000 -0.0000  0.0000 -0.0000  0.0000
   9.  C 1 (py)  -0.0000 -0.0042  0.0188  0.0000 -0.0000 -0.0000  0.0000 -0.0000
  10.  C 1 (py)  -0.0000  0.0017  0.0004 -0.0000  0.0000  0.0000 -0.0000 -0.0000
  11.  C 1 (py)  -0.0000  0.0000  0.0000 -0.0000  0.0000  0.0000 -0.0000  0.0000
  12.  C 1 (pz)   0.0000  0.0000 -0.0000  0.0050 -0.0035 -0.0283 -0.0087 -0.0059
  13.  C 1 (pz)   0.0000  0.0000 -0.0000  0.0009  0.0000  0.0026  0.0000  0.0004
  14.  C 1 (pz)  -0.0000  0.0000 -0.0000 -0.0006  0.0001 -0.0004  0.0002  0.0000
  15.  C 1 (d1)  -0.0000  0.0000 -0.0000  0.0000 -0.0000  0.0000 -0.0000 -0.0000
  16.  C 1 (d1)  -0.0000  0.0000  0.0000 -0.0000 -0.0000 -0.0000 -0.0000 -0.0000
  17.  C 1 (d2)  -0.0002  0.0000 -0.0000 -0.0000  0.0000 -0.0000  0.0000 -0.0000
  18.  C 1 (d2)  -0.0001 -0.0000 -0.0000  0.0000  0.0000 -0.0000  0.0000 -0.0000
  19.  C 1 (d3)  -0.0000 -0.0001  0.0006  0.0000  0.0000  0.0000 -0.0000 -0.0000
  20.  C 1 (d3)   0.0000  0.0006  0.0002 -0.0000 -0.0000 -0.0000  0.0000  0.0000
  21.  C 1 (d4)   0.0000 -0.0000 -0.0000 -0.0002  0.0002 -0.0005  0.0004 -0.0002
  22.  C 1 (d4)  -0.0000 -0.0000  0.0000  0.0002 -0.0000  0.0001 -0.0001  0.0000
  23.  C 1 (d5)  -0.0000  0.0000 -0.0000 -0.0005  0.0001  0.0017  0.0003  0.0005
  24.  C 1 (d5)   0.0000 -0.0000  0.0000  0.0004 -0.0001  0.0003 -0.0001  0.0000
  25.  C 1 (f1)   0.0000 -0.0000  0.0000  0.0002 -0.0000 -0.0005 -0.0000 -0.0002
  26.  C 1 (f2)   0.0001 -0.0000 -0.0000  0.0000 -0.0000  0.0000 -0.0000  0.0000
  27.  C 1 (f3)   0.0000  0.0001  0.0002  0.0000  0.0000  0.0000  0.0000 -0.0000
  28.  C 1 (f4)   0.0000 -0.0000 -0.0000  0.0000  0.0001 -0.0001  0.0001 -0.0001
  29.  C 1 (f5)  -0.0000  0.0000  0.0000  0.0000  0.0000  0.0000  0.0000 -0.0000
  30.  C 1 (f6)  -0.0001  0.0000 -0.0000 -0.0000  0.0000 -0.0000  0.0000 -0.0000
  31.  C 1 (f7)   0.0000  0.0001 -0.0002  0.0000 -0.0000 -0.0000  0.0000  0.0000
  32.  C 2 (S)   -0.0000 -0.0000  0.0000  0.0051 -0.0014 -0.0023 -0.0000 -0.0008
  33.  C 2 (S)   -0.0000 -0.0000  0.0000 -0.0321  0.0020  0.0100  0.0064  0.0091
  34.  C 2 (S)   -0.0000  0.0000 -0.0000 -0.0009 -0.0001 -0.0020 -0.0002 -0.0002
  35.  C 2 (S)    0.0000  0.0000 -0.0000  0.0002 -0.0000  0.0004 -0.0001  0.0001
  36.  C 2 (S)   -0.0000 -0.0000  0.0000  0.0000 -0.0000  0.0000 -0.0000  0.0000
  37.  C 2 (px)   0.0074 -0.0000  0.0000  0.0000 -0.0000  0.0000 -0.0000  0.0000
  38.  C 2 (px)   0.0003 -0.0000  0.0000  0.0000 -0.0000  0.0000 -0.0000  0.0000
  39.  C 2 (px)   0.0000 -0.0000  0.0000  0.0000 -0.0000  0.0000 -0.0000  0.0000
  40.  C 2 (py)   0.0000 -0.0362 -0.0035 -0.0000  0.0000 -0.0000  0.0000 -0.0000
  41.  C 2 (py)   0.0000 -0.0003 -0.0010  0.0000 -0.0000  0.0000  0.0000  0.0000
  42.  C 2 (py)   0.0000 -0.0001 -0.0000  0.0000 -0.0000 -0.0000  0.0000  0.0000
  43.  C 2 (pz)   0.0000 -0.0000  0.0000  0.0255 -0.0012  0.0518 -0.0043  0.0077
  44.  C 2 (pz)  -0.0000  0.0000 -0.0000 -0.0004 -0.0001 -0.0022 -0.0002 -0.0004
  45.  C 2 (pz)  -0.0000  0.0000 -0.0000 -0.0004  0.0001 -0.0004  0.0002 -0.0001
  46.  C 2 (d1)  -0.0000  0.0000  0.0000  0.0000 -0.0000  0.0000 -0.0000  0.0000
  47.  C 2 (d1)   0.0000  0.0000 -0.0000  0.0000 -0.0000  0.0000 -0.0000  0.0000
  48.  C 2 (d2)   0.0002 -0.0000  0.0000 -0.0000 -0.0000  0.0000 -0.0000  0.0000
  49.  C 2 (d2)   0.0001 -0.0000  0.0000  0.0000 -0.0000  0.0000 -0.0000  0.0000
  50.  C 2 (d3)  -0.0000  0.0011  0.0001 -0.0000  0.0000 -0.0000 -0.0000 -0.0000
  51.  C 2 (d3)   0.0000  0.0001  0.0003  0.0000 -0.0000  0.0000 -0.0000  0.0000
  52.  C 2 (d4)   0.0000 -0.0000  0.0000  0.0014 -0.0001  0.0008 -0.0003 -0.0001
  53.  C 2 (d4)  -0.0000  0.0000 -0.0000 -0.0001  0.0000 -0.0001  0.0001 -0.0000
  54.  C 2 (d5)   0.0000 -0.0000  0.0000  0.0008 -0.0001  0.0027 -0.0002  0.0005
  55.  C 2 (d5)  -0.0000 -0.0000 -0.0000 -0.0003  0.0001 -0.0002  0.0002 -0.0000
  56.  C 2 (f1)   0.0000 -0.0000  0.0000 -0.0001 -0.0000  0.0005 -0.0000  0.0002
  57.  C 2 (f2)   0.0001  0.0000  0.0000 -0.0000 -0.0000  0.0000 -0.0000  0.0000
  58.  C 2 (f3)  -0.0000 -0.0003 -0.0001 -0.0000 -0.0000  0.0000 -0.0000  0.0000
  59.  C 2 (f4)  -0.0000  0.0000 -0.0000 -0.0005  0.0000 -0.0003  0.0001  0.0000
  60.  C 2 (f5)   0.0000 -0.0000  0.0000 -0.0000  0.0000 -0.0000  0.0000 -0.0000
  61.  C 2 (f6)  -0.0001  0.0000 -0.0000 -0.0000  0.0000 -0.0000  0.0000 -0.0000
  62.  C 2 (f7)  -0.0000  0.0004  0.0000 -0.0000  0.0000 -0.0000  0.0000  0.0000
  63.  H 3 (S)   -0.0000  0.0017  0.0116  0.0010 -0.0026  0.0061 -0.0065  0.0033
  64.  H 3 (S)    0.0000 -0.0005 -0.0000  0.0006 -0.0000  0.0007 -0.0001  0.0000
  65.  H 3 (S)   -0.0000 -0.0001  0.0001 -0.0002  0.0000 -0.0002  0.0001 -0.0000
  66.  H 3 (px)   0.0001 -0.0000  0.0000 -0.0000 -0.0000  0.0000 -0.0000  0.0000
  67.  H 3 (py)  -0.0000 -0.0002 -0.0002 -0.0000  0.0001 -0.0000  0.0002 -0.0001
  68.  H 3 (pz)  -0.0000  0.0001 -0.0002  0.0000  0.0000 -0.0003  0.0000 -0.0001
  69.  H 4 (S)    0.0000 -0.0017 -0.0116  0.0010 -0.0026  0.0061 -0.0065  0.0033
  70.  H 4 (S)    0.0000  0.0005  0.0000  0.0006 -0.0000  0.0007 -0.0001  0.0000
  71.  H 4 (S)   -0.0000  0.0001 -0.0001 -0.0002  0.0000 -0.0002  0.0001 -0.0000
  72.  H 4 (px)   0.0001 -0.0000  0.0000 -0.0000 -0.0000  0.0000 -0.0000  0.0000
  73.  H 4 (py)  -0.0000 -0.0002 -0.0002  0.0000 -0.0001  0.0000 -0.0002  0.0001
  74.  H 4 (pz)  -0.0000 -0.0001  0.0002  0.0000  0.0000 -0.0003  0.0000 -0.0001
  75.  H 5 (S)   -0.0000 -0.0211 -0.0043 -0.0236  0.0012 -0.0128  0.0040  0.0017
  76.  H 5 (S)   -0.0000 -0.0001  0.0003 -0.0001  0.0001  0.0001  0.0002 -0.0000
  77.  H 5 (S)    0.0000 -0.0002 -0.0000  0.0002 -0.0000  0.0001 -0.0001 -0.0000
  78.  H 5 (px)   0.0001 -0.0000  0.0000 -0.0000 -0.0000  0.0000 -0.0000  0.0000
  79.  H 5 (py)   0.0000  0.0003  0.0001  0.0005 -0.0000  0.0004 -0.0001 -0.0000
  80.  H 5 (pz)  -0.0000 -0.0003  0.0000 -0.0001  0.0000  0.0002  0.0000  0.0001
  81.  H 6 (S)   -0.0000  0.0211  0.0043 -0.0236  0.0012 -0.0128  0.0040  0.0017
  82.  H 6 (S)   -0.0000  0.0001 -0.0003 -0.0001  0.0001  0.0001  0.0002 -0.0000
  83.  H 6 (S)    0.0000  0.0002  0.0000  0.0002 -0.0000  0.0001 -0.0001 -0.0000
  84.  H 6 (px)   0.0001 -0.0000  0.0000 -0.0000 -0.0000  0.0000 -0.0000  0.0000
  85.  H 6 (py)   0.0000  0.0003  0.0001 -0.0005  0.0000 -0.0004  0.0001  0.0000
  86.  H 6 (pz)   0.0000  0.0003 -0.0000 -0.0001  0.0000  0.0002  0.0000  0.0001

          NAO       57      58      59      60      61      62      63      64
      ---------- ------- ------- ------- ------- ------- ------- ------- -------
   1.  C 1 (S)    0.0000  0.0000  0.0001  0.0000  0.0000 -0.0000 -0.0060 -0.0092
   2.  C 1 (S)    0.0000  0.0000  0.0010 -0.0000  0.0000 -0.0000  0.5329  0.0034
   3.  C 1 (S)    0.0000  0.0000  0.0006 -0.0000  0.0000 -0.0000  0.0178 -0.0008
   4.  C 1 (S)   -0.0000 -0.0000  0.0001  0.0000  0.0000 -0.0000 -0.0020 -0.0001
   5.  C 1 (S)    0.0000  0.0000  0.0000  0.0000 -0.0000 -0.0000 -0.0000 -0.0000
   6.  C 1 (px)   0.0108 -0.0000 -0.0000  0.0000 -0.0106 -0.0000  0.0000  0.0000
   7.  C 1 (px)   0.0004 -0.0000 -0.0000 -0.0000 -0.0004 -0.0000 -0.0000  0.0000
   8.  C 1 (px)   0.0001 -0.0000 -0.0000  0.0000 -0.0001 -0.0000  0.0000 -0.0000
   9.  C 1 (py)   0.0000 -0.0026 -0.0000  0.0000 -0.0000 -0.0028  0.6805  0.0044
  10.  C 1 (py)   0.0000 -0.0005 -0.0000 -0.0000  0.0000  0.0006  0.0110 -0.0008
  11.  C 1 (py)  -0.0000 -0.0000 -0.0000  0.0000  0.0000  0.0000  0.0015 -0.0000
  12.  C 1 (pz)  -0.0000  0.0000  0.0013 -0.0000  0.0000 -0.0000  0.4350 -0.0044
  13.  C 1 (pz)  -0.0000  0.0000 -0.0004  0.0000  0.0000  0.0000 -0.0094  0.0008
  14.  C 1 (pz)  -0.0000 -0.0000  0.0002  0.0000  0.0000  0.0000 -0.0050 -0.0003
  15.  C 1 (d1)  -0.0000  0.0000 -0.0000 -0.0000  0.0000  0.0000 -0.0000 -0.0000
  16.  C 1 (d1)   0.0000 -0.0000  0.0000  0.0000  0.0000  0.0000  0.0000 -0.0000
  17.  C 1 (d2)  -0.0002  0.0000  0.0000  0.0000  0.0002  0.0000  0.0000 -0.0000
  18.  C 1 (d2)  -0.0001  0.0000  0.0000 -0.0000  0.0001  0.0000 -0.0000  0.0000
  19.  C 1 (d3)   0.0000 -0.0001  0.0000  0.0000  0.0000 -0.0001  0.0211  0.0001
  20.  C 1 (d3)   0.0000 -0.0002 -0.0000 -0.0000 -0.0000  0.0002  0.0043 -0.0003
  21.  C 1 (d4)   0.0000 -0.0000 -0.0000  0.0000 -0.0000  0.0000 -0.0236 -0.0001
  22.  C 1 (d4)  -0.0000  0.0000 -0.0001 -0.0000  0.0000 -0.0000  0.0012  0.0001
  23.  C 1 (d5)  -0.0000 -0.0000  0.0001  0.0000  0.0000  0.0000 -0.0128  0.0001
  24.  C 1 (d5)   0.0000  0.0000 -0.0001 -0.0000 -0.0000 -0.0000  0.0040  0.0002
  25.  C 1 (f1)   0.0000 -0.0000 -0.0001 -0.0000 -0.0000 -0.0000 -0.0017  0.0000
  26.  C 1 (f2)   0.0001  0.0000 -0.0000 -0.0000 -0.0001 -0.0000 -0.0000  0.0000
  27.  C 1 (f3)   0.0000 -0.0001 -0.0000  0.0000 -0.0000  0.0000  0.0056 -0.0000
  28.  C 1 (f4)   0.0000 -0.0000 -0.0000  0.0000 -0.0000  0.0000 -0.0085  0.0000
  29.  C 1 (f5)   0.0000 -0.0000 -0.0000  0.0000  0.0000  0.0000  0.0000 -0.0000
  30.  C 1 (f6)  -0.0001  0.0000  0.0000 -0.0000  0.0001  0.0000 -0.0000 -0.0000
  31.  C 1 (f7)  -0.0000  0.0000 -0.0000 -0.0000 -0.0000  0.0000 -0.0077 -0.0001
  32.  C 2 (S)    0.0000 -0.0000 -0.0008 -0.0000  0.0000 -0.0000  0.0044  0.0011
  33.  C 2 (S)    0.0000  0.0000  0.0107  0.0000  0.0000 -0.0000  0.0291 -0.0105
  34.  C 2 (S)    0.0000  0.0000  0.0005 -0.0000 -0.0000  0.0000  0.0226 -0.0008
  35.  C 2 (S)    0.0000 -0.0000 -0.0000 -0.0000 -0.0000 -0.0000  0.0057  0.0001
  36.  C 2 (S)   -0.0000  0.0000 -0.0000 -0.0000  0.0000 -0.0000  0.0000 -0.0000
  37.  C 2 (px)   0.0108 -0.0000 -0.0000  0.0000 -0.0106 -0.0000  0.0000  0.0000
  38.  C 2 (px)   0.0004 -0.0000 -0.0000 -0.0000 -0.0004 -0.0000  0.0000  0.0000
  39.  C 2 (px)   0.0001 -0.0000 -0.0000  0.0000 -0.0001 -0.0000 -0.0000  0.0000
  40.  C 2 (py)  -0.0000  0.0089  0.0000  0.0000  0.0000 -0.0135 -0.0243  0.0176
  41.  C 2 (py)  -0.0000  0.0003  0.0000 -0.0000 -0.0000 -0.0001 -0.0330  0.0000
  42.  C 2 (py)   0.0000  0.0000  0.0000 -0.0000 -0.0000 -0.0000 -0.0010  0.0000
  43.  C 2 (pz)  -0.0000 -0.0000 -0.0101 -0.0000 -0.0000 -0.0000  0.0218  0.0169
  44.  C 2 (pz)   0.0000 -0.0000  0.0003 -0.0000  0.0000  0.0000  0.0174 -0.0006
  45.  C 2 (pz)  -0.0000 -0.0000  0.0001  0.0000  0.0000  0.0000 -0.0095 -0.0001
  46.  C 2 (d1)  -0.0000 -0.0000 -0.0000  0.0000  0.0000  0.0000  0.0000 -0.0000
  47.  C 2 (d1)  -0.0000  0.0000 -0.0000 -0.0000  0.0000  0.0000 -0.0000  0.0000
  48.  C 2 (d2)   0.0002 -0.0000 -0.0000 -0.0000 -0.0002 -0.0000  0.0000  0.0000
  49.  C 2 (d2)   0.0001 -0.0000 -0.0000  0.0000 -0.0001 -0.0000 -0.0000  0.0000
  50.  C 2 (d3)   0.0000 -0.0003  0.0000 -0.0000  0.0000  0.0004  0.0017 -0.0005
  51.  C 2 (d3)   0.0000 -0.0001 -0.0000  0.0000 -0.0000  0.0000  0.0116 -0.0000
  52.  C 2 (d4)  -0.0000 -0.0000 -0.0005 -0.0000 -0.0000 -0.0000  0.0010  0.0006
  53.  C 2 (d4)  -0.0000 -0.0000  0.0000  0.0000  0.0000  0.0000 -0.0026 -0.0000
  54.  C 2 (d5)   0.0000  0.0000 -0.0003 -0.0000 -0.0000 -0.0000  0.0061  0.0007
  55.  C 2 (d5)  -0.0000 -0.0000  0.0001  0.0000  0.0000  0.0000 -0.0065 -0.0001
  56.  C 2 (f1)   0.0000  0.0000  0.0000 -0.0000 -0.0000  0.0000  0.0033  0.0000
  57.  C 2 (f2)   0.0001 -0.0000 -0.0000 -0.0000 -0.0001 -0.0000  0.0000 -0.0000
  58.  C 2 (f3)  -0.0000  0.0001  0.0000 -0.0000  0.0000 -0.0001 -0.0026  0.0001
  59.  C 2 (f4)  -0.0000  0.0000  0.0002  0.0000  0.0000  0.0000  0.0015 -0.0002
  60.  C 2 (f5)  -0.0000 -0.0000  0.0000  0.0000 -0.0000 -0.0000  0.0000  0.0000
  61.  C 2 (f6)  -0.0001  0.0000  0.0000 -0.0000  0.0001  0.0000 -0.0000 -0.0000
  62.  C 2 (f7)  -0.0000 -0.0001  0.0000 -0.0000  0.0000  0.0002 -0.0001 -0.0002
  63.  H 3 (S)    0.0000 -0.0026  0.0015  0.0000 -0.0000 -0.0001  0.8073  0.0000
  64.  H 3 (S)   -0.0000  0.0001 -0.0002  0.0000 -0.0000 -0.0002  0.0000  0.0006
  65.  H 3 (S)   -0.0000 -0.0000  0.0001  0.0000  0.0000 -0.0000 -0.0000  0.0000
  66.  H 3 (px)   0.0001 -0.0000 -0.0000  0.0000 -0.0001 -0.0000  0.0000  0.0000
  67.  H 3 (py)  -0.0000  0.0001 -0.0000 -0.0000  0.0000 -0.0000 -0.0144  0.0001
  68.  H 3 (pz)  -0.0000  0.0000 -0.0000 -0.0000  0.0000  0.0000 -0.0073 -0.0001
  69.  H 4 (S)   -0.0000  0.0026  0.0015 -0.0000  0.0000  0.0001 -0.0108 -0.0012
  70.  H 4 (S)    0.0000 -0.0001 -0.0002 -0.0000 -0.0000  0.0002 -0.0012  0.0001
  71.  H 4 (S)   -0.0000  0.0000  0.0001 -0.0000  0.0000  0.0000 -0.0081 -0.0001
  72.  H 4 (px)   0.0001 -0.0000 -0.0000  0.0000 -0.0001 -0.0000 -0.0000  0.0000
  73.  H 4 (py)  -0.0000  0.0001  0.0000 -0.0000  0.0000 -0.0000  0.0037  0.0000
  74.  H 4 (pz)  -0.0000 -0.0000 -0.0000  0.0000  0.0000 -0.0000  0.0040  0.0000
  75.  H 5 (S)    0.0000  0.0056  0.0085  0.0000  0.0000 -0.0077 -0.0623 -0.0007
  76.  H 5 (S)   -0.0000 -0.0000 -0.0000  0.0000  0.0000 -0.0001 -0.0007  0.0001
  77.  H 5 (S)    0.0000  0.0001 -0.0001  0.0000 -0.0000 -0.0001  0.0034  0.0002
  78.  H 5 (px)   0.0001 -0.0000 -0.0000  0.0000 -0.0001 -0.0000 -0.0000  0.0000
  79.  H 5 (py)   0.0000 -0.0001 -0.0002 -0.0000 -0.0000  0.0001  0.0029  0.0001
  80.  H 5 (pz)   0.0000  0.0001  0.0000  0.0000 -0.0000 -0.0001  0.0012  0.0002
  81.  H 6 (S)    0.0000 -0.0056  0.0085 -0.0000  0.0000  0.0077  0.1250 -0.0207
  82.  H 6 (S)   -0.0000  0.0000 -0.0000 -0.0000  0.0000  0.0001 -0.0207 -0.0000
  83.  H 6 (S)    0.0000 -0.0001 -0.0001 -0.0000 -0.0000  0.0001  0.0022 -0.0000
  84.  H 6 (px)   0.0001 -0.0000 -0.0000  0.0000 -0.0001 -0.0000 -0.0000  0.0000
  85.  H 6 (py)   0.0000 -0.0001  0.0002  0.0000 -0.0000  0.0001  0.0044 -0.0004
  86.  H 6 (pz)   0.0000 -0.0001  0.0000 -0.0000 -0.0000  0.0001 -0.0006 -0.0002

          NAO       65      66      67      68      69      70      71      72
      ---------- ------- ------- ------- ------- ------- ------- ------- -------
   1.  C 1 (S)   -0.0094  0.0000  0.0030  0.0019 -0.0060 -0.0092 -0.0094  0.0000
   2.  C 1 (S)   -0.0065  0.0000 -0.0108 -0.0058  0.5329  0.0034 -0.0065  0.0000
   3.  C 1 (S)    0.0000 -0.0000 -0.0005  0.0002  0.0178 -0.0008  0.0000 -0.0000
   4.  C 1 (S)    0.0001 -0.0000  0.0001 -0.0000 -0.0020 -0.0001  0.0001 -0.0000
   5.  C 1 (S)    0.0000  0.0000  0.0000 -0.0000 -0.0000 -0.0000  0.0000  0.0000
   6.  C 1 (px)  -0.0000  0.0122 -0.0000 -0.0000 -0.0000  0.0000 -0.0000  0.0122
   7.  C 1 (px)  -0.0000  0.0004 -0.0000 -0.0000  0.0000  0.0000 -0.0000  0.0004
   8.  C 1 (px)  -0.0000  0.0001 -0.0000 -0.0000 -0.0000  0.0000 -0.0000  0.0001
   9.  C 1 (py)   0.0073  0.0000 -0.0080 -0.0101 -0.6805 -0.0044 -0.0073 -0.0000
  10.  C 1 (py)  -0.0000 -0.0000 -0.0003  0.0000 -0.0110  0.0008  0.0000 -0.0000
  11.  C 1 (py)   0.0000 -0.0000 -0.0000 -0.0000 -0.0015  0.0000 -0.0000 -0.0000
  12.  C 1 (pz)  -0.0037 -0.0000 -0.0116  0.0030  0.4350 -0.0044 -0.0037  0.0000
  13.  C 1 (pz)  -0.0001 -0.0000  0.0003 -0.0002 -0.0094  0.0008 -0.0001 -0.0000
  14.  C 1 (pz)   0.0001 -0.0000  0.0001  0.0000 -0.0050 -0.0003  0.0001 -0.0000
  15.  C 1 (d1)  -0.0000 -0.0000  0.0000  0.0000  0.0000  0.0000  0.0000 -0.0000
  16.  C 1 (d1)   0.0000  0.0000 -0.0000 -0.0000 -0.0000  0.0000 -0.0000  0.0000
  17.  C 1 (d2)   0.0000 -0.0003  0.0000  0.0000 -0.0000 -0.0000  0.0000 -0.0003
  18.  C 1 (d2)   0.0000 -0.0001  0.0000  0.0000  0.0000 -0.0000  0.0000 -0.0001
  19.  C 1 (d3)   0.0002 -0.0000 -0.0003 -0.0003 -0.0211 -0.0001 -0.0002 -0.0000
  20.  C 1 (d3)   0.0000  0.0000 -0.0001  0.0000 -0.0043  0.0003 -0.0000  0.0000
  21.  C 1 (d4)   0.0002  0.0000  0.0005  0.0001 -0.0236 -0.0001  0.0002  0.0000
  22.  C 1 (d4)  -0.0000 -0.0000 -0.0000 -0.0000  0.0012  0.0001 -0.0000 -0.0000
  23.  C 1 (d5)   0.0001 -0.0000  0.0004 -0.0002 -0.0128  0.0001  0.0001 -0.0000
  24.  C 1 (d5)  -0.0001  0.0000 -0.0001 -0.0000  0.0040  0.0002 -0.0001  0.0000
  25.  C 1 (f1)   0.0000  0.0000  0.0000  0.0001 -0.0017  0.0000  0.0000  0.0000
  26.  C 1 (f2)  -0.0000  0.0001 -0.0000 -0.0000  0.0000  0.0000 -0.0000  0.0001
  27.  C 1 (f3)   0.0001  0.0000 -0.0001 -0.0001 -0.0056  0.0000 -0.0001  0.0000
  28.  C 1 (f4)   0.0001  0.0000  0.0002  0.0000 -0.0085  0.0000  0.0001  0.0000
  29.  C 1 (f5)   0.0000 -0.0000 -0.0000 -0.0000 -0.0000  0.0000 -0.0000 -0.0000
  30.  C 1 (f6)   0.0000 -0.0001  0.0000  0.0000  0.0000 -0.0000  0.0000 -0.0001
  31.  C 1 (f7)  -0.0001  0.0000  0.0001  0.0001  0.0077  0.0001  0.0001  0.0000
  32.  C 2 (S)   -0.0012  0.0000 -0.0002  0.0012  0.0044  0.0011 -0.0012  0.0000
  33.  C 2 (S)    0.0030  0.0000  0.0006 -0.0040  0.0291 -0.0105  0.0030  0.0000
  34.  C 2 (S)   -0.0001  0.0000 -0.0006  0.0001  0.0226 -0.0008 -0.0001  0.0000
  35.  C 2 (S)   -0.0001  0.0000 -0.0001 -0.0001  0.0057  0.0001 -0.0001  0.0000
  36.  C 2 (S)   -0.0000 -0.0000 -0.0000 -0.0000  0.0000 -0.0000 -0.0000 -0.0000
  37.  C 2 (px)  -0.0000  0.0122 -0.0000 -0.0000 -0.0000  0.0000 -0.0000  0.0122
  38.  C 2 (px)  -0.0000  0.0004 -0.0000 -0.0000 -0.0000  0.0000 -0.0000  0.0004
  39.  C 2 (px)  -0.0000  0.0001 -0.0000 -0.0000  0.0000  0.0000 -0.0000  0.0001
  40.  C 2 (py)   0.0024  0.0000  0.0045 -0.0035  0.0243 -0.0176 -0.0024  0.0000
  41.  C 2 (py)  -0.0003  0.0000  0.0005  0.0004  0.0330 -0.0000  0.0003  0.0000
  42.  C 2 (py)  -0.0000  0.0000  0.0000  0.0000  0.0010 -0.0000  0.0000  0.0000
  43.  C 2 (pz)  -0.0049 -0.0000  0.0013 -0.0047  0.0218  0.0169 -0.0049 -0.0000
  44.  C 2 (pz)  -0.0001 -0.0000 -0.0005  0.0002  0.0174 -0.0006 -0.0001 -0.0000
  45.  C 2 (pz)   0.0002 -0.0000  0.0002  0.0000 -0.0095 -0.0001  0.0002 -0.0000
  46.  C 2 (d1)   0.0000 -0.0000 -0.0000 -0.0000 -0.0000  0.0000 -0.0000 -0.0000
  47.  C 2 (d1)  -0.0000  0.0000 -0.0000  0.0000  0.0000  0.0000 -0.0000  0.0000
  48.  C 2 (d2)  -0.0000  0.0003 -0.0000 -0.0000 -0.0000  0.0000 -0.0000  0.0003
  49.  C 2 (d2)  -0.0000  0.0001 -0.0000 -0.0000  0.0000  0.0000 -0.0000  0.0001
  50.  C 2 (d3)  -0.0001 -0.0000 -0.0002  0.0001 -0.0017  0.0005  0.0001 -0.0000
  51.  C 2 (d3)   0.0001  0.0000 -0.0002 -0.0002 -0.0116  0.0000 -0.0001  0.0000
  52.  C 2 (d4)  -0.0002 -0.0000 -0.0000  0.0000  0.0010  0.0006 -0.0002 -0.0000
  53.  C 2 (d4)   0.0000 -0.0000  0.0001  0.0000 -0.0026 -0.0000  0.0000 -0.0000
  54.  C 2 (d5)  -0.0002  0.0000 -0.0000 -0.0003  0.0061  0.0007 -0.0002  0.0000
  55.  C 2 (d5)   0.0001 -0.0000  0.0002  0.0000 -0.0065 -0.0001  0.0001 -0.0000
  56.  C 2 (f1)  -0.0000  0.0000 -0.0001 -0.0001  0.0033  0.0000 -0.0000  0.0000
  57.  C 2 (f2)  -0.0000  0.0001 -0.0000 -0.0000 -0.0000  0.0000 -0.0000  0.0001
  58.  C 2 (f3)  -0.0000 -0.0000  0.0001  0.0000  0.0026 -0.0001  0.0000 -0.0000
  59.  C 2 (f4)   0.0001 -0.0000 -0.0000 -0.0000  0.0015 -0.0002  0.0001 -0.0000
  60.  C 2 (f5)   0.0000  0.0000 -0.0000 -0.0000 -0.0000 -0.0000 -0.0000  0.0000
  61.  C 2 (f6)   0.0000 -0.0001  0.0000  0.0000  0.0000 -0.0000  0.0000 -0.0001
  62.  C 2 (f7)  -0.0000 -0.0000 -0.0000  0.0000  0.0001  0.0002  0.0000 -0.0000
  63.  H 3 (S)   -0.0000  0.0000 -0.0144 -0.0073 -0.0108 -0.0012 -0.0081 -0.0000
  64.  H 3 (S)    0.0000  0.0000  0.0001 -0.0001 -0.0012  0.0001 -0.0001  0.0000
  65.  H 3 (S)    0.0002 -0.0000  0.0000 -0.0000 -0.0081 -0.0001  0.0001 -0.0000
  66.  H 3 (px)  -0.0000  0.0001 -0.0000 -0.0000  0.0000  0.0000 -0.0000  0.0001
  67.  H 3 (py)   0.0000 -0.0000  0.0003  0.0001 -0.0037 -0.0000  0.0001 -0.0000
  68.  H 3 (pz)  -0.0000 -0.0000  0.0001  0.0001  0.0040  0.0000  0.0001 -0.0000
  69.  H 4 (S)   -0.0081  0.0000 -0.0037  0.0040  0.8073  0.0000 -0.0000  0.0000
  70.  H 4 (S)   -0.0001  0.0000 -0.0000  0.0000  0.0000  0.0006 -0.0000  0.0000
  71.  H 4 (S)    0.0001 -0.0000  0.0001  0.0001 -0.0000 -0.0000  0.0002 -0.0000
  72.  H 4 (px)  -0.0000  0.0001 -0.0000 -0.0000  0.0000  0.0000 -0.0000  0.0001
  73.  H 4 (py)  -0.0001 -0.0000 -0.0001  0.0000  0.0144 -0.0001 -0.0000 -0.0000
  74.  H 4 (pz)   0.0001 -0.0000 -0.0000 -0.0000 -0.0073 -0.0001 -0.0000 -0.0000
  75.  H 5 (S)    0.0034  0.0000  0.0029 -0.0012  0.1250 -0.0207  0.0022  0.0000
  76.  H 5 (S)    0.0002 -0.0000  0.0001 -0.0002 -0.0207 -0.0000 -0.0000 -0.0000
  77.  H 5 (S)   -0.0000  0.0000 -0.0000 -0.0000  0.0022 -0.0000 -0.0001  0.0000
  78.  H 5 (px)  -0.0000  0.0001 -0.0000 -0.0000  0.0000  0.0000 -0.0000  0.0001
  79.  H 5 (py)  -0.0000  0.0000 -0.0001 -0.0000 -0.0044  0.0004 -0.0001  0.0000
  80.  H 5 (pz)   0.0000  0.0000  0.0000 -0.0001 -0.0006 -0.0002 -0.0000  0.0000
  81.  H 6 (S)    0.0022  0.0000 -0.0044  0.0006 -0.0623 -0.0007  0.0034  0.0000
  82.  H 6 (S)   -0.0000 -0.0000  0.0004  0.0002 -0.0007  0.0001  0.0002 -0.0000
  83.  H 6 (S)   -0.0001  0.0000 -0.0001  0.0000  0.0034  0.0002 -0.0000  0.0000
  84.  H 6 (px)  -0.0000  0.0001 -0.0000 -0.0000  0.0000  0.0000 -0.0000  0.0001
  85.  H 6 (py)   0.0001  0.0000 -0.0001 -0.0000 -0.0029 -0.0001  0.0000  0.0000
  86.  H 6 (pz)  -0.0000  0.0000 -0.0000  0.0000  0.0012  0.0002  0.0000  0.0000

          NAO       73      74      75      76      77      78      79      80
      ---------- ------- ------- ------- ------- ------- ------- ------- -------
   1.  C 1 (S)   -0.0030  0.0019  0.0044  0.0011 -0.0012  0.0000 -0.0002 -0.0012
   2.  C 1 (S)    0.0108 -0.0058  0.0291 -0.0105  0.0030  0.0000  0.0006  0.0040
   3.  C 1 (S)    0.0005  0.0002  0.0226 -0.0008 -0.0001 -0.0000 -0.0006 -0.0001
   4.  C 1 (S)   -0.0001 -0.0000  0.0057  0.0001 -0.0001 -0.0000 -0.0001  0.0001
   5.  C 1 (S)   -0.0000 -0.0000  0.0000 -0.0000 -0.0000  0.0000 -0.0000  0.0000
   6.  C 1 (px)  -0.0000 -0.0000 -0.0000 -0.0000  0.0000  0.0122  0.0000  0.0000
   7.  C 1 (px)  -0.0000 -0.0000  0.0000 -0.0000  0.0000  0.0004  0.0000  0.0000
   8.  C 1 (px)  -0.0000 -0.0000  0.0000 -0.0000  0.0000  0.0001  0.0000  0.0000
   9.  C 1 (py)  -0.0080  0.0101 -0.0243  0.0176  0.0024 -0.0000  0.0045  0.0035
  10.  C 1 (py)  -0.0003 -0.0000 -0.0330  0.0000 -0.0003 -0.0000  0.0005 -0.0004
  11.  C 1 (py)  -0.0000  0.0000 -0.0010  0.0000 -0.0000 -0.0000  0.0000 -0.0000
  12.  C 1 (pz)   0.0116  0.0030 -0.0218 -0.0169  0.0049  0.0000 -0.0013 -0.0047
  13.  C 1 (pz)  -0.0003 -0.0002 -0.0174  0.0006  0.0001 -0.0000  0.0005  0.0002
  14.  C 1 (pz)  -0.0001  0.0000  0.0095  0.0001 -0.0002 -0.0000 -0.0002  0.0000
  15.  C 1 (d1)   0.0000 -0.0000 -0.0000 -0.0000 -0.0000 -0.0000 -0.0000 -0.0000
  16.  C 1 (d1)  -0.0000  0.0000 -0.0000  0.0000 -0.0000  0.0000  0.0000 -0.0000
  17.  C 1 (d2)   0.0000  0.0000 -0.0000  0.0000 -0.0000 -0.0003 -0.0000 -0.0000
  18.  C 1 (d2)   0.0000  0.0000  0.0000 -0.0000 -0.0000 -0.0001 -0.0000 -0.0000
  19.  C 1 (d3)  -0.0003  0.0003 -0.0017  0.0005  0.0001 -0.0000  0.0002  0.0001
  20.  C 1 (d3)  -0.0001 -0.0000 -0.0116  0.0000 -0.0001  0.0000  0.0002 -0.0002
  21.  C 1 (d4)  -0.0005  0.0001  0.0010  0.0006 -0.0002  0.0000 -0.0000 -0.0000
  22.  C 1 (d4)   0.0000 -0.0000 -0.0026 -0.0000  0.0000 -0.0000  0.0001 -0.0000
  23.  C 1 (d5)  -0.0004 -0.0002  0.0061  0.0007 -0.0002 -0.0000 -0.0000  0.0003
  24.  C 1 (d5)   0.0001 -0.0000 -0.0065 -0.0001  0.0001  0.0000  0.0002 -0.0000
  25.  C 1 (f1)  -0.0000  0.0001 -0.0033 -0.0000  0.0000  0.0000  0.0001 -0.0001
  26.  C 1 (f2)   0.0000 -0.0000  0.0000 -0.0000  0.0000  0.0001  0.0000  0.0000
  27.  C 1 (f3)  -0.0001  0.0001 -0.0026  0.0001 -0.0000  0.0000  0.0001 -0.0000
  28.  C 1 (f4)  -0.0002  0.0000 -0.0015  0.0002 -0.0001  0.0000  0.0000 -0.0000
  29.  C 1 (f5)  -0.0000  0.0000 -0.0000  0.0000 -0.0000 -0.0000  0.0000 -0.0000
  30.  C 1 (f6)   0.0000  0.0000  0.0000  0.0000 -0.0000 -0.0001 -0.0000 -0.0000
  31.  C 1 (f7)   0.0001 -0.0001 -0.0001 -0.0002 -0.0000  0.0000 -0.0000 -0.0000
  32.  C 2 (S)    0.0002  0.0012 -0.0060 -0.0092 -0.0094  0.0000  0.0030 -0.0019
  33.  C 2 (S)   -0.0006 -0.0040  0.5329  0.0034 -0.0065  0.0000 -0.0108  0.0058
  34.  C 2 (S)    0.0006  0.0001  0.0178 -0.0008  0.0000  0.0000 -0.0005 -0.0002
  35.  C 2 (S)    0.0001 -0.0001 -0.0020 -0.0001  0.0001  0.0000  0.0001  0.0000
  36.  C 2 (S)    0.0000 -0.0000 -0.0000 -0.0000  0.0000 -0.0000  0.0000  0.0000
  37.  C 2 (px)  -0.0000 -0.0000 -0.0000 -0.0000  0.0000  0.0122  0.0000  0.0000
  38.  C 2 (px)  -0.0000 -0.0000  0.0000 -0.0000  0.0000  0.0004  0.0000  0.0000
  39.  C 2 (px)  -0.0000 -0.0000  0.0000 -0.0000  0.0000  0.0001  0.0000  0.0000
  40.  C 2 (py)   0.0045  0.0035  0.6805  0.0044  0.0073  0.0000 -0.0080  0.0101
  41.  C 2 (py)   0.0005 -0.0004  0.0110 -0.0008 -0.0000  0.0000 -0.0003 -0.0000
  42.  C 2 (py)   0.0000 -0.0000  0.0015 -0.0000  0.0000  0.0000 -0.0000  0.0000
  43.  C 2 (pz)  -0.0013 -0.0047 -0.4350  0.0044  0.0037 -0.0000  0.0116  0.0030
  44.  C 2 (pz)   0.0005  0.0002  0.0094 -0.0008  0.0001 -0.0000 -0.0003 -0.0002
  45.  C 2 (pz)  -0.0002  0.0000  0.0050  0.0003 -0.0001 -0.0000 -0.0001  0.0000
  46.  C 2 (d1)  -0.0000  0.0000 -0.0000  0.0000 -0.0000 -0.0000  0.0000 -0.0000
  47.  C 2 (d1)   0.0000 -0.0000 -0.0000 -0.0000  0.0000 -0.0000  0.0000 -0.0000
  48.  C 2 (d2)  -0.0000 -0.0000  0.0000 -0.0000  0.0000  0.0003  0.0000  0.0000
  49.  C 2 (d2)  -0.0000 -0.0000 -0.0000 -0.0000  0.0000  0.0001  0.0000 -0.0000
  50.  C 2 (d3)  -0.0002 -0.0001 -0.0211 -0.0001 -0.0002 -0.0000  0.0003 -0.0003
  51.  C 2 (d3)  -0.0002  0.0002 -0.0043  0.0003 -0.0000  0.0000  0.0001  0.0000
  52.  C 2 (d4)   0.0000  0.0000 -0.0236 -0.0001  0.0002 -0.0000  0.0005 -0.0001
  53.  C 2 (d4)  -0.0001  0.0000  0.0012  0.0001 -0.0000 -0.0000 -0.0000  0.0000
  54.  C 2 (d5)   0.0000 -0.0003 -0.0128  0.0001  0.0001  0.0000  0.0004  0.0002
  55.  C 2 (d5)  -0.0002  0.0000  0.0040  0.0002 -0.0001 -0.0000 -0.0001  0.0000
  56.  C 2 (f1)   0.0001 -0.0001  0.0017 -0.0000 -0.0000  0.0000 -0.0000  0.0001
  57.  C 2 (f2)  -0.0000 -0.0000  0.0000 -0.0000  0.0000  0.0001  0.0000  0.0000
  58.  C 2 (f3)   0.0001 -0.0000  0.0056 -0.0000  0.0001 -0.0000 -0.0001  0.0001
  59.  C 2 (f4)   0.0000 -0.0000  0.0085 -0.0000 -0.0001 -0.0000 -0.0002  0.0000
  60.  C 2 (f5)  -0.0000  0.0000  0.0000  0.0000  0.0000  0.0000 -0.0000  0.0000
  61.  C 2 (f6)   0.0000  0.0000  0.0000  0.0000 -0.0000 -0.0001 -0.0000 -0.0000
  62.  C 2 (f7)  -0.0000 -0.0000 -0.0077 -0.0001 -0.0001 -0.0000  0.0001 -0.0001
  63.  H 3 (S)    0.0037  0.0040 -0.0623 -0.0007  0.0034 -0.0000  0.0029  0.0012
  64.  H 3 (S)    0.0000  0.0000 -0.0007  0.0001  0.0002  0.0000  0.0001  0.0002
  65.  H 3 (S)   -0.0001  0.0001  0.0034  0.0002 -0.0000 -0.0000 -0.0000  0.0000
  66.  H 3 (px)  -0.0000 -0.0000  0.0000 -0.0000  0.0000  0.0001  0.0000  0.0000
  67.  H 3 (py)  -0.0001 -0.0000  0.0029  0.0001 -0.0000 -0.0000 -0.0001  0.0000
  68.  H 3 (pz)   0.0000 -0.0000 -0.0012 -0.0002 -0.0000 -0.0000 -0.0000 -0.0001
  69.  H 4 (S)    0.0144 -0.0073  0.1250 -0.0207  0.0022  0.0000 -0.0044 -0.0006
  70.  H 4 (S)   -0.0001 -0.0001 -0.0207 -0.0000 -0.0000  0.0000  0.0004 -0.0002
  71.  H 4 (S)   -0.0000 -0.0000  0.0022 -0.0000 -0.0001 -0.0000 -0.0001 -0.0000
  72.  H 4 (px)  -0.0000 -0.0000  0.0000 -0.0000  0.0000  0.0001  0.0000  0.0000
  73.  H 4 (py)   0.0003 -0.0001  0.0044 -0.0004  0.0001 -0.0000 -0.0001  0.0000
  74.  H 4 (pz)  -0.0001  0.0001  0.0006  0.0002  0.0000 -0.0000  0.0000  0.0000
  75.  H 5 (S)    0.0044  0.0006  0.8073  0.0000  0.0000  0.0000 -0.0144  0.0073
  76.  H 5 (S)   -0.0004  0.0002  0.0000  0.0006 -0.0000 -0.0000  0.0001  0.0001
  77.  H 5 (S)    0.0001  0.0000  0.0000 -0.0000  0.0002  0.0000  0.0000  0.0000
  78.  H 5 (px)  -0.0000 -0.0000  0.0000 -0.0000  0.0000  0.0001  0.0000  0.0000
  79.  H 5 (py)  -0.0001  0.0000 -0.0144  0.0001  0.0000  0.0000  0.0003 -0.0001
  80.  H 5 (pz)   0.0000  0.0000  0.0073  0.0001  0.0000  0.0000 -0.0001  0.0001
  81.  H 6 (S)   -0.0029 -0.0012 -0.0108 -0.0012 -0.0081 -0.0000 -0.0037 -0.0040
  82.  H 6 (S)   -0.0001 -0.0002 -0.0012  0.0001 -0.0001 -0.0000 -0.0000 -0.0000
  83.  H 6 (S)    0.0000 -0.0000 -0.0081 -0.0001  0.0001  0.0000  0.0001 -0.0001
  84.  H 6 (px)  -0.0000 -0.0000  0.0000 -0.0000  0.0000  0.0001  0.0000  0.0000
  85.  H 6 (py)  -0.0001  0.0000  0.0037  0.0000 -0.0001  0.0000 -0.0001 -0.0000
  86.  H 6 (pz)  -0.0000 -0.0001 -0.0040 -0.0000 -0.0001  0.0000  0.0000 -0.0000

          NAO       81      82      83      84      85      86
      ---------- ------- ------- ------- ------- ------- -------
   1.  C 1 (S)    0.0044  0.0011 -0.0012  0.0000  0.0002 -0.0012
   2.  C 1 (S)    0.0291 -0.0105  0.0030  0.0000 -0.0006  0.0040
   3.  C 1 (S)    0.0226 -0.0008 -0.0001 -0.0000  0.0006 -0.0001
   4.  C 1 (S)    0.0057  0.0001 -0.0001 -0.0000  0.0001  0.0001
   5.  C 1 (S)    0.0000 -0.0000 -0.0000  0.0000  0.0000  0.0000
   6.  C 1 (px)   0.0000 -0.0000  0.0000  0.0122  0.0000  0.0000
   7.  C 1 (px)  -0.0000 -0.0000  0.0000  0.0004  0.0000  0.0000
   8.  C 1 (px)   0.0000 -0.0000  0.0000  0.0001  0.0000  0.0000
   9.  C 1 (py)   0.0243 -0.0176 -0.0024 -0.0000  0.0045 -0.0035
  10.  C 1 (py)   0.0330 -0.0000  0.0003 -0.0000  0.0005  0.0004
  11.  C 1 (py)   0.0010 -0.0000  0.0000 -0.0000  0.0000  0.0000
  12.  C 1 (pz)  -0.0218 -0.0169  0.0049 -0.0000  0.0013 -0.0047
  13.  C 1 (pz)  -0.0174  0.0006  0.0001 -0.0000 -0.0005  0.0002
  14.  C 1 (pz)   0.0095  0.0001 -0.0002 -0.0000  0.0002  0.0000
  15.  C 1 (d1)  -0.0000  0.0000  0.0000 -0.0000 -0.0000  0.0000
  16.  C 1 (d1)   0.0000 -0.0000  0.0000  0.0000  0.0000  0.0000
  17.  C 1 (d2)   0.0000  0.0000 -0.0000 -0.0003 -0.0000 -0.0000
  18.  C 1 (d2)  -0.0000  0.0000 -0.0000 -0.0001 -0.0000 -0.0000
  19.  C 1 (d3)   0.0017 -0.0005 -0.0001 -0.0000  0.0002 -0.0001
  20.  C 1 (d3)   0.0116 -0.0000  0.0001  0.0000  0.0002  0.0002
  21.  C 1 (d4)   0.0010  0.0006 -0.0002  0.0000  0.0000 -0.0000
  22.  C 1 (d4)  -0.0026 -0.0000  0.0000 -0.0000 -0.0001 -0.0000
  23.  C 1 (d5)   0.0061  0.0007 -0.0002 -0.0000  0.0000  0.0003
  24.  C 1 (d5)  -0.0065 -0.0001  0.0001  0.0000 -0.0002 -0.0000
  25.  C 1 (f1)  -0.0033 -0.0000  0.0000  0.0000 -0.0001 -0.0001
  26.  C 1 (f2)  -0.0000 -0.0000  0.0000  0.0001  0.0000  0.0000
  27.  C 1 (f3)   0.0026 -0.0001  0.0000  0.0000  0.0001  0.0000
  28.  C 1 (f4)  -0.0015  0.0002 -0.0001  0.0000 -0.0000 -0.0000
  29.  C 1 (f5)   0.0000 -0.0000  0.0000  0.0000  0.0000  0.0000
  30.  C 1 (f6)   0.0000  0.0000 -0.0000 -0.0001 -0.0000 -0.0000
  31.  C 1 (f7)   0.0001  0.0002  0.0000  0.0000 -0.0000  0.0000
  32.  C 2 (S)   -0.0060 -0.0092 -0.0094  0.0000 -0.0030 -0.0019
  33.  C 2 (S)    0.5329  0.0034 -0.0065  0.0000  0.0108  0.0058
  34.  C 2 (S)    0.0178 -0.0008  0.0000  0.0000  0.0005 -0.0002
  35.  C 2 (S)   -0.0020 -0.0001  0.0001  0.0000 -0.0001  0.0000
  36.  C 2 (S)   -0.0000 -0.0000  0.0000 -0.0000 -0.0000  0.0000
  37.  C 2 (px)   0.0000 -0.0000  0.0000  0.0122  0.0000  0.0000
  38.  C 2 (px)   0.0000 -0.0000  0.0000  0.0004  0.0000  0.0000
  39.  C 2 (px)  -0.0000 -0.0000  0.0000  0.0001  0.0000  0.0000
  40.  C 2 (py)  -0.6805 -0.0044 -0.0073  0.0000 -0.0080 -0.0101
  41.  C 2 (py)  -0.0110  0.0008  0.0000  0.0000 -0.0003  0.0000
  42.  C 2 (py)  -0.0015  0.0000 -0.0000  0.0000 -0.0000 -0.0000
  43.  C 2 (pz)  -0.4350  0.0044  0.0037 -0.0000 -0.0116  0.0030
  44.  C 2 (pz)   0.0094 -0.0008  0.0001 -0.0000  0.0003 -0.0002
  45.  C 2 (pz)   0.0050  0.0003 -0.0001 -0.0000  0.0001  0.0000
  46.  C 2 (d1)   0.0000 -0.0000  0.0000 -0.0000  0.0000  0.0000
  47.  C 2 (d1)  -0.0000  0.0000  0.0000  0.0000 -0.0000  0.0000
  48.  C 2 (d2)   0.0000 -0.0000  0.0000  0.0003  0.0000  0.0000
  49.  C 2 (d2)  -0.0000 -0.0000  0.0000  0.0001  0.0000  0.0000
  50.  C 2 (d3)   0.0211  0.0001  0.0002 -0.0000  0.0003  0.0003
  51.  C 2 (d3)   0.0043 -0.0003  0.0000  0.0000  0.0001 -0.0000
  52.  C 2 (d4)  -0.0236 -0.0001  0.0002 -0.0000 -0.0005 -0.0001
  53.  C 2 (d4)   0.0012  0.0001 -0.0000 -0.0000  0.0000  0.0000
  54.  C 2 (d5)  -0.0128  0.0001  0.0001  0.0000 -0.0004  0.0002
  55.  C 2 (d5)   0.0040  0.0002 -0.0001 -0.0000  0.0001  0.0000
  56.  C 2 (f1)   0.0017 -0.0000 -0.0000  0.0000  0.0000  0.0001
  57.  C 2 (f2)   0.0000 -0.0000  0.0000  0.0001  0.0000  0.0000
  58.  C 2 (f3)  -0.0056  0.0000 -0.0001 -0.0000 -0.0001 -0.0001
  59.  C 2 (f4)   0.0085 -0.0000 -0.0001 -0.0000  0.0002  0.0000
  60.  C 2 (f5)  -0.0000 -0.0000 -0.0000  0.0000  0.0000 -0.0000
  61.  C 2 (f6)   0.0000  0.0000 -0.0000 -0.0001 -0.0000 -0.0000
  62.  C 2 (f7)   0.0077  0.0001  0.0001 -0.0000  0.0001  0.0001
  63.  H 3 (S)    0.1250 -0.0207  0.0022 -0.0000  0.0044 -0.0006
  64.  H 3 (S)   -0.0207 -0.0000 -0.0000  0.0000 -0.0004 -0.0002
  65.  H 3 (S)    0.0022 -0.0000 -0.0001 -0.0000  0.0001 -0.0000
  66.  H 3 (px)   0.0000 -0.0000  0.0000  0.0001  0.0000  0.0000
  67.  H 3 (py)  -0.0044  0.0004 -0.0001 -0.0000 -0.0001 -0.0000
  68.  H 3 (pz)   0.0006  0.0002  0.0000 -0.0000 -0.0000  0.0000
  69.  H 4 (S)   -0.0623 -0.0007  0.0034  0.0000 -0.0029  0.0012
  70.  H 4 (S)   -0.0007  0.0001  0.0002  0.0000 -0.0001  0.0002
  71.  H 4 (S)    0.0034  0.0002 -0.0000 -0.0000  0.0000  0.0000
  72.  H 4 (px)   0.0000 -0.0000  0.0000  0.0001  0.0000  0.0000
  73.  H 4 (py)  -0.0029 -0.0001  0.0000 -0.0000 -0.0001 -0.0000
  74.  H 4 (pz)  -0.0012 -0.0002 -0.0000 -0.0000  0.0000 -0.0001
  75.  H 5 (S)   -0.0108 -0.0012 -0.0081  0.0000  0.0037 -0.0040
  76.  H 5 (S)   -0.0012  0.0001 -0.0001 -0.0000  0.0000 -0.0000
  77.  H 5 (S)   -0.0081 -0.0001  0.0001  0.0000 -0.0001 -0.0001
  78.  H 5 (px)  -0.0000 -0.0000  0.0000  0.0001  0.0000  0.0000
  79.  H 5 (py)  -0.0037 -0.0000  0.0001  0.0000 -0.0001  0.0000
  80.  H 5 (pz)  -0.0040 -0.0000 -0.0001  0.0000 -0.0000 -0.0000
  81.  H 6 (S)    0.8073  0.0000  0.0000  0.0000  0.0144  0.0073
  82.  H 6 (S)    0.0000  0.0006 -0.0000 -0.0000 -0.0001  0.0001
  83.  H 6 (S)    0.0000 -0.0000  0.0002  0.0000 -0.0000  0.0000
  84.  H 6 (px)   0.0000 -0.0000  0.0000  0.0001  0.0000  0.0000
  85.  H 6 (py)   0.0144 -0.0001 -0.0000  0.0000  0.0003  0.0001
  86.  H 6 (pz)   0.0073  0.0001  0.0000  0.0000  0.0001  0.0001


 NATURAL BOND ORBITAL ANALYSIS:

                       Occupancies       Lewis Structure    Low   High
           Occ.    -------------------  -----------------   occ   occ
  Cycle   Thresh.   Lewis   Non-Lewis     CR  BD  3C  LP    (L)   (NL)   Dev
 =============================================================================
   1(1)    1.90    15.93711   0.06289      2   6   0   0     0      0    0.05
 -----------------------------------------------------------------------------

 Structure accepted: No low occupancy Lewis orbitals

 --------------------------------------------------------
   Core                      3.99858 ( 99.965% of   4)
   Valence Lewis            11.93853 ( 99.488% of  12)
  ==================       ============================
   Total Lewis              15.93711 ( 99.607% of  16)
  -----------------------------------------------------
   Valence non-Lewis         0.04614 (  0.288% of  16)
   Rydberg non-Lewis         0.01674 (  0.105% of  16)
  ==================       ============================
   Total non-Lewis           0.06289 (  0.393% of  16)
 --------------------------------------------------------


       (Occupancy)   Bond orbital/ Coefficients/ Hybrids
 ---------------------------------------------------------------------------------
     1. (1.99741) BD ( 1) C   1 - C   2  
                ( 50.00%)   0.7071* C   1 s( 40.43%)p 1.47( 59.35%)d 0.01(  0.20%)
                                                  f 0.00(  0.01%)
                                            0.0000  0.6347 -0.0377  0.0048  0.0000
                                            0.0000  0.0000  0.0000 -0.0000 -0.0000
                                           -0.0000 -0.7691  0.0453  0.0009  0.0000
                                            0.0000  0.0000  0.0000 -0.0000 -0.0000
                                           -0.0026  0.0007  0.0451  0.0016 -0.0117
                                            0.0000 -0.0000  0.0005  0.0000  0.0000
                                            0.0000
                ( 50.00%)   0.7071* C   2 s( 40.43%)p 1.47( 59.35%)d 0.01(  0.20%)
                                                  f 0.00(  0.01%)
                                            0.0000  0.6347 -0.0377  0.0048  0.0000
                                            0.0000  0.0000  0.0000 -0.0000 -0.0000
                                           -0.0000  0.7691 -0.0453 -0.0009  0.0000
                                            0.0000  0.0000  0.0000  0.0000  0.0000
                                           -0.0026  0.0007  0.0451  0.0016  0.0117
                                            0.0000 -0.0000 -0.0005  0.0000  0.0000
                                            0.0000
     2. (1.99941) BD ( 2) C   1 - C   2  
                ( 50.00%)   0.7071* C   1 s(  0.00%)p 1.00( 99.93%)d 0.00(  0.05%)
                                                  f 0.00(  0.02%)
                                            0.0000  0.0000  0.0000  0.0000  0.0000
                                            0.9989  0.0366  0.0057  0.0000  0.0000
                                            0.0000  0.0000  0.0000  0.0000  0.0000
                                            0.0000 -0.0211 -0.0074  0.0000  0.0000
                                            0.0000  0.0000  0.0000  0.0000  0.0000
                                            0.0108  0.0000  0.0000  0.0000 -0.0107
                                            0.0000
                ( 50.00%)   0.7071* C   2 s(  0.00%)p 1.00( 99.93%)d 0.00(  0.05%)
                                                  f 0.00(  0.02%)
                                            0.0000  0.0000  0.0000  0.0000  0.0000
                                            0.9989  0.0366  0.0057  0.0000  0.0000
                                            0.0000  0.0000  0.0000  0.0000  0.0000
                                            0.0000  0.0211  0.0074  0.0000  0.0000
                                            0.0000  0.0000  0.0000  0.0000  0.0000
                                            0.0108  0.0000  0.0000  0.0000 -0.0107
                                            0.0000
     3. (1.98543) BD ( 1) C   1 - H   3  
                ( 59.65%)   0.7723* C   1 s( 29.81%)p 2.35( 70.05%)d 0.00(  0.13%)
                                                  f 0.00(  0.02%)
                                           -0.0002  0.5457  0.0174 -0.0023 -0.0000
                                            0.0000  0.0000  0.0000  0.7067  0.0075
                                            0.0015  0.4483 -0.0089 -0.0056  0.0000
                                            0.0000  0.0000  0.0000  0.0218  0.0031
                                           -0.0243  0.0014 -0.0134  0.0044 -0.0017
                                            0.0000  0.0055 -0.0087  0.0000  0.0000
                                           -0.0081
                ( 40.35%)   0.6352* H   3 s( 99.96%)p 0.00(  0.04%)
                                            0.9998  0.0017 -0.0001  0.0000 -0.0177
                                           -0.0090
     4. (1.98543) BD ( 1) C   1 - H   4  
                ( 59.65%)   0.7723* C   1 s( 29.81%)p 2.35( 70.05%)d 0.00(  0.13%)
                                                  f 0.00(  0.02%)
                                            0.0002 -0.5457 -0.0174  0.0023  0.0000
                                            0.0000  0.0000  0.0000  0.7067  0.0075
                                            0.0015 -0.4483  0.0089  0.0056  0.0000
                                            0.0000  0.0000  0.0000  0.0218  0.0031
                                            0.0243 -0.0014  0.0134 -0.0044  0.0017
                                            0.0000  0.0055  0.0087  0.0000  0.0000
                                           -0.0081
                ( 40.35%)   0.6352* H   4 s( 99.96%)p 0.00(  0.04%)
                                           -0.9998 -0.0017  0.0001  0.0000 -0.0177
                                            0.0090
     5. (1.98543) BD ( 1) C   2 - H   5  
                ( 59.65%)   0.7723* C   2 s( 29.81%)p 2.35( 70.05%)d 0.00(  0.13%)
                                                  f 0.00(  0.02%)
                                           -0.0002  0.5457  0.0174 -0.0023 -0.0000
                                            0.0000  0.0000  0.0000  0.7067  0.0075
                                            0.0015 -0.4483  0.0089  0.0056  0.0000
                                            0.0000  0.0000  0.0000 -0.0218 -0.0031
                                           -0.0243  0.0014 -0.0134  0.0044  0.0017
                                            0.0000  0.0055  0.0087  0.0000  0.0000
                                           -0.0081
                ( 40.35%)   0.6352* H   5 s( 99.96%)p 0.00(  0.04%)
                                            0.9998  0.0017 -0.0001  0.0000 -0.0177
                                            0.0090
     6. (1.98543) BD ( 1) C   2 - H   6  
                ( 59.65%)   0.7723* C   2 s( 29.81%)p 2.35( 70.05%)d 0.00(  0.13%)
                                                  f 0.00(  0.02%)
                                            0.0002 -0.5457 -0.0174  0.0023  0.0000
                                            0.0000  0.0000  0.0000  0.7067  0.0075
                                            0.0015  0.4483 -0.0089 -0.0056  0.0000
                                            0.0000  0.0000  0.0000 -0.0218 -0.0031
                                            0.0243 -0.0014  0.0134 -0.0044 -0.0017
                                            0.0000  0.0055 -0.0087  0.0000  0.0000
                                           -0.0081
                ( 40.35%)   0.6352* H   6 s( 99.96%)p 0.00(  0.04%)
                                           -0.9998 -0.0017  0.0001  0.0000 -0.0177
                                           -0.0090
     7. (1.99929) CR ( 1) C   1           s(100.00%)p 0.00(  0.00%)
                                            1.0000  0.0002  0.0000 -0.0000 -0.0000
                                            0.0000  0.0000  0.0000 -0.0000 -0.0000
                                           -0.0000  0.0002 -0.0000 -0.0000  0.0000
                                            0.0000  0.0000  0.0000 -0.0000 -0.0000
                                           -0.0000  0.0000 -0.0000  0.0000 -0.0000
                                            0.0000 -0.0000 -0.0000  0.0000  0.0000
                                            0.0000
     8. (1.99929) CR ( 1) C   2           s(100.00%)p 0.00(  0.00%)
                                            1.0000  0.0002  0.0000 -0.0000 -0.0000
                                            0.0000  0.0000  0.0000 -0.0000 -0.0000
                                           -0.0000 -0.0002  0.0000  0.0000  0.0000
                                            0.0000  0.0000  0.0000  0.0000  0.0000
                                           -0.0000  0.0000 -0.0000  0.0000  0.0000
                                            0.0000 -0.0000  0.0000  0.0000  0.0000
                                            0.0000
     9. (0.00301) RY*( 1) C   1           s( 49.92%)p 0.89( 44.44%)d 0.10(  5.00%)
                                                  f 0.01(  0.64%)
                                           -0.0000  0.0163  0.6938  0.1329  0.0014
                                            0.0000  0.0000  0.0000  0.0000  0.0000
                                            0.0000 -0.0482 -0.6010  0.2845  0.0000
                                            0.0000  0.0000  0.0000  0.0000  0.0000
                                            0.0371 -0.0719  0.1056 -0.1797 -0.0698
                                            0.0000  0.0000 -0.0385  0.0000  0.0000
                                           -0.0000
    10. (0.00301) RY*( 2) C   1           s(  0.00%)p 1.00( 88.49%)d 0.12( 11.03%)
                                                  f 0.01(  0.48%)
                                           -0.0000  0.0000  0.0000 -0.0000 -0.0000
                                            0.0000  0.0000  0.0000 -0.0127  0.9402
                                            0.0279  0.0000 -0.0000 -0.0000  0.0000
                                            0.0000  0.0000  0.0000  0.0275  0.3310
                                           -0.0000  0.0000 -0.0000  0.0000 -0.0000
                                            0.0000  0.0686 -0.0000  0.0000  0.0000
                                            0.0117
    11. (0.00021) RY*( 3) C   1           s( 28.69%)p 1.08( 30.93%)d 1.23( 35.29%)
                                                  f 0.18(  5.09%)
                                            0.0000 -0.0166  0.2029  0.4953 -0.0088
                                            0.0000  0.0000  0.0000 -0.0000 -0.0000
                                           -0.0000  0.0458  0.5542  0.0115  0.0000
                                            0.0000  0.0000  0.0000 -0.0000 -0.0000
                                            0.0498 -0.1082  0.5301 -0.2404 -0.2227
                                            0.0000 -0.0000 -0.0356  0.0000  0.0000
                                            0.0000
    12. (0.00002) RY*( 4) C   1           s(  4.92%)p 0.29(  1.42%)d18.48( 90.96%)
                                                  f 0.55(  2.70%)
    13. (0.00000) RY*( 5) C   1           s(  0.00%)p 1.00(100.00%)d 0.00(  0.00%)
    14. (0.00000) RY*( 6) C   1           s( 57.16%)p 0.01(  0.32%)d 0.74( 42.52%)
                                                  f 0.00(  0.00%)
    15. (0.00000) RY*( 7) C   1           s(  0.00%)p 1.00( 99.99%)d 0.00(  0.01%)
                                                  f 0.00(  0.00%)
    16. (0.00000) RY*( 8) C   1           s( 42.87%)p 0.68( 29.22%)d 0.65( 27.89%)
                                                  f 0.00(  0.02%)
    17. (0.00000) RY*( 9) C   1           s(  5.63%)p16.42( 92.48%)d 0.33(  1.87%)
                                                  f 0.00(  0.02%)
    18. (0.00000) RY*(10) C   1           s(  0.00%)p 0.00(  0.00%)d 1.00(100.00%)
    19. (0.00000) RY*(11) C   1           s(  0.00%)p 0.00(  0.00%)d 1.00(100.00%)
    20. (0.00000) RY*(12) C   1           s(  0.00%)p 1.00(  0.04%)d99.99( 99.96%)
                                                  f 0.00(  0.00%)
    21. (0.00000) RY*(13) C   1           s(  0.00%)p 0.00(  0.01%)d 1.00( 99.99%)
    22. (0.00000) RY*(14) C   1           s(  0.00%)p 1.00(  0.18%)d99.99( 99.82%)
                                                  f 0.00(  0.00%)
    23. (0.00000) RY*(15) C   1           s(  0.00%)p 1.00( 11.01%)d 8.08( 88.99%)
    24. (0.00000) RY*(16) C   1           s( 99.99%)p 0.00(  0.00%)d 0.00(  0.00%)
                                                  f 0.00(  0.00%)
    25. (0.00000) RY*(17) C   1           s(  1.34%)p 0.38(  0.51%)d73.32( 98.04%)
                                                  f 0.08(  0.11%)
    26. (0.00000) RY*(18) C   1           s(  0.00%)p 1.00(100.00%)d 0.00(  0.00%)
                                                  f 0.00(  0.00%)
    27. (0.00000) RY*(19) C   1           s(  6.46%)p 0.06(  0.40%)d14.42( 93.14%)
                                                  f 0.00(  0.00%)
    28. (0.00000) RY*(20) C   1           s(  2.67%)p 0.26(  0.69%)d 0.99(  2.64%)
                                                  f35.21( 94.00%)
    29. (0.00000) RY*(21) C   1           s(  0.00%)p 1.00(  0.01%)d 0.00(  0.00%)
                                                  f99.99( 99.99%)
    30. (0.00000) RY*(22) C   1           s(  0.00%)p 1.00(  0.42%)d 0.12(  0.05%)
                                                  f99.99( 99.52%)
    31. (0.00000) RY*(23) C   1           s(  0.30%)p 0.05(  0.01%)d 7.66(  2.28%)
                                                  f99.99( 97.40%)
    32. (0.00000) RY*(24) C   1           s(  0.00%)p 0.00(  0.00%)d 0.00(  0.00%)
                                                  f 1.00(100.00%)
    33. (0.00000) RY*(25) C   1           s(  0.00%)p 1.00(  0.01%)d 0.00(  0.00%)
                                                  f99.99( 99.99%)
    34. (0.00000) RY*(26) C   1           s(  0.00%)p 1.00(  0.03%)d 0.06(  0.00%)
                                                  f99.99( 99.97%)
    35. (0.00301) RY*( 1) C   2           s( 49.92%)p 0.89( 44.44%)d 0.10(  5.00%)
                                                  f 0.01(  0.64%)
                                           -0.0000  0.0163  0.6938  0.1329  0.0014
                                            0.0000  0.0000  0.0000  0.0000  0.0000
                                            0.0000  0.0482  0.6010 -0.2845  0.0000
                                            0.0000  0.0000  0.0000 -0.0000 -0.0000
                                            0.0371 -0.0719  0.1056 -0.1797  0.0698
                                            0.0000  0.0000  0.0385  0.0000  0.0000
                                           -0.0000
    36. (0.00301) RY*( 2) C   2           s(  0.00%)p 1.00( 88.49%)d 0.12( 11.03%)
                                                  f 0.01(  0.48%)
                                           -0.0000  0.0000  0.0000 -0.0000 -0.0000
                                            0.0000  0.0000  0.0000 -0.0127  0.9402
                                            0.0279 -0.0000  0.0000  0.0000  0.0000
                                            0.0000  0.0000  0.0000 -0.0275 -0.3310
                                           -0.0000  0.0000 -0.0000  0.0000  0.0000
                                            0.0000  0.0686  0.0000  0.0000  0.0000
                                            0.0117
    37. (0.00021) RY*( 3) C   2           s( 28.69%)p 1.08( 30.93%)d 1.23( 35.29%)
                                                  f 0.18(  5.09%)
                                            0.0000 -0.0166  0.2029  0.4953 -0.0088
                                            0.0000  0.0000  0.0000 -0.0000 -0.0000
                                           -0.0000 -0.0458 -0.5542 -0.0115  0.0000
                                            0.0000  0.0000  0.0000  0.0000  0.0000
                                            0.0498 -0.1082  0.5301 -0.2404  0.2227
                                            0.0000 -0.0000  0.0356  0.0000  0.0000
                                            0.0000
    38. (0.00002) RY*( 4) C   2           s(  4.92%)p 0.29(  1.42%)d18.48( 90.96%)
                                                  f 0.55(  2.70%)
    39. (0.00000) RY*( 5) C   2           s(  0.00%)p 1.00(100.00%)d 0.00(  0.00%)
    40. (0.00000) RY*( 6) C   2           s( 57.16%)p 0.01(  0.32%)d 0.74( 42.52%)
                                                  f 0.00(  0.00%)
    41. (0.00000) RY*( 7) C   2           s(  0.00%)p 1.00( 99.99%)d 0.00(  0.01%)
                                                  f 0.00(  0.00%)
    42. (0.00000) RY*( 8) C   2           s( 42.87%)p 0.68( 29.22%)d 0.65( 27.89%)
                                                  f 0.00(  0.02%)
    43. (0.00000) RY*( 9) C   2           s(  5.63%)p16.42( 92.48%)d 0.33(  1.87%)
                                                  f 0.00(  0.02%)
    44. (0.00000) RY*(10) C   2           s(  0.00%)p 0.00(  0.00%)d 1.00(100.00%)
    45. (0.00000) RY*(11) C   2           s(  0.00%)p 0.00(  0.00%)d 1.00(100.00%)
    46. (0.00000) RY*(12) C   2           s(  0.00%)p 1.00(  0.04%)d99.99( 99.96%)
                                                  f 0.00(  0.00%)
    47. (0.00000) RY*(13) C   2           s(  0.00%)p 0.00(  0.01%)d 1.00( 99.99%)
    48. (0.00000) RY*(14) C   2           s(  0.00%)p 1.00(  0.18%)d99.99( 99.82%)
                                                  f 0.00(  0.00%)
    49. (0.00000) RY*(15) C   2           s(  0.00%)p 1.00( 11.01%)d 8.08( 88.99%)
    50. (0.00000) RY*(16) C   2           s( 99.99%)p 0.00(  0.00%)d 0.00(  0.00%)
                                                  f 0.00(  0.00%)
    51. (0.00000) RY*(17) C   2           s(  1.34%)p 0.38(  0.51%)d73.32( 98.04%)
                                                  f 0.08(  0.11%)
    52. (0.00000) RY*(18) C   2           s(  0.00%)p 1.00(100.00%)d 0.00(  0.00%)
                                                  f 0.00(  0.00%)
    53. (0.00000) RY*(19) C   2           s(  6.46%)p 0.06(  0.40%)d14.42( 93.14%)
                                                  f 0.00(  0.00%)
    54. (0.00000) RY*(20) C   2           s(  2.67%)p 0.26(  0.69%)d 0.99(  2.64%)
                                                  f35.21( 94.00%)
    55. (0.00000) RY*(21) C   2           s(  0.00%)p 1.00(  0.01%)d 0.00(  0.00%)
                                                  f99.99( 99.99%)
    56. (0.00000) RY*(22) C   2           s(  0.00%)p 1.00(  0.42%)d 0.12(  0.05%)
                                                  f99.99( 99.52%)
    57. (0.00000) RY*(23) C   2           s(  0.30%)p 0.05(  0.01%)d 7.66(  2.28%)
                                                  f99.99( 97.40%)
    58. (0.00000) RY*(24) C   2           s(  0.00%)p 0.00(  0.00%)d 0.00(  0.00%)
                                                  f 1.00(100.00%)
    59. (0.00000) RY*(25) C   2           s(  0.00%)p 1.00(  0.01%)d 0.00(  0.00%)
                                                  f99.99( 99.99%)
    60. (0.00000) RY*(26) C   2           s(  0.00%)p 1.00(  0.03%)d 0.06(  0.00%)
                                                  f99.99( 99.97%)
    61. (0.00067) RY*( 1) H   3           s( 95.24%)p 0.05(  4.76%)
                                           -0.0011  0.9756  0.0246  0.0000  0.1224
                                           -0.1805
    62. (0.00019) RY*( 2) H   3           s( 81.36%)p 0.23( 18.64%)
                                            0.0014 -0.1191  0.8941  0.0000  0.2429
                                           -0.3570
    63. (0.00015) RY*( 3) H   3           s(  0.00%)p 1.00(100.00%)
                                            0.0000  0.0000  0.0000  1.0000  0.0000
                                            0.0000
    64. (0.00005) RY*( 4) H   3           s( 23.13%)p 3.32( 76.87%)
    65. (0.00001) RY*( 5) H   3           s(  0.31%)p99.99( 99.69%)
    66. (0.00067) RY*( 1) H   4           s( 95.24%)p 0.05(  4.76%)
                                           -0.0011  0.9756  0.0246  0.0000 -0.1224
                                           -0.1805
    67. (0.00019) RY*( 2) H   4           s( 81.36%)p 0.23( 18.64%)
                                            0.0014 -0.1191  0.8941  0.0000 -0.2429
                                           -0.3570
    68. (0.00015) RY*( 3) H   4           s(  0.00%)p 1.00(100.00%)
                                            0.0000  0.0000  0.0000  1.0000  0.0000
                                            0.0000
    69. (0.00005) RY*( 4) H   4           s( 23.13%)p 3.32( 76.87%)
    70. (0.00001) RY*( 5) H   4           s(  0.31%)p99.99( 99.69%)
    71. (0.00067) RY*( 1) H   5           s( 95.24%)p 0.05(  4.76%)
                                           -0.0011  0.9756  0.0246  0.0000  0.1224
                                            0.1805
    72. (0.00019) RY*( 2) H   5           s( 81.36%)p 0.23( 18.64%)
                                            0.0014 -0.1191  0.8941  0.0000  0.2429
                                            0.3570
    73. (0.00015) RY*( 3) H   5           s(  0.00%)p 1.00(100.00%)
                                            0.0000  0.0000  0.0000  1.0000  0.0000
                                            0.0000
    74. (0.00005) RY*( 4) H   5           s( 23.13%)p 3.32( 76.87%)
    75. (0.00001) RY*( 5) H   5           s(  0.31%)p99.99( 99.69%)
    76. (0.00067) RY*( 1) H   6           s( 95.24%)p 0.05(  4.76%)
                                           -0.0011  0.9756  0.0246  0.0000 -0.1224
                                            0.1805
    77. (0.00019) RY*( 2) H   6           s( 81.36%)p 0.23( 18.64%)
                                            0.0014 -0.1191  0.8941  0.0000 -0.2429
                                            0.3570
    78. (0.00015) RY*( 3) H   6           s(  0.00%)p 1.00(100.00%)
                                            0.0000  0.0000  0.0000  1.0000  0.0000
                                            0.0000
    79. (0.00005) RY*( 4) H   6           s( 23.13%)p 3.32( 76.87%)
    80. (0.00001) RY*( 5) H   6           s(  0.31%)p99.99( 99.69%)
    81. (0.00289) BD*( 1) C   1 - C   2  
                ( 50.00%)   0.7071* C   1 s( 40.43%)p 1.47( 59.35%)d 0.01(  0.20%)
                                                  f 0.00(  0.01%)
                                            0.0000  0.6347 -0.0377  0.0048  0.0000
                                            0.0000  0.0000  0.0000 -0.0000 -0.0000
                                           -0.0000 -0.7691  0.0453  0.0009  0.0000
                                            0.0000  0.0000  0.0000 -0.0000 -0.0000
                                           -0.0026  0.0007  0.0451  0.0016 -0.0117
                                            0.0000 -0.0000  0.0005  0.0000  0.0000
                                            0.0000
                ( 50.00%)  -0.7071* C   2 s( 40.43%)p 1.47( 59.35%)d 0.01(  0.20%)
                                                  f 0.00(  0.01%)
                                            0.0000  0.6347 -0.0377  0.0048  0.0000
                                            0.0000  0.0000  0.0000 -0.0000 -0.0000
                                           -0.0000  0.7691 -0.0453 -0.0009  0.0000
                                            0.0000  0.0000  0.0000  0.0000  0.0000
                                           -0.0026  0.0007  0.0451  0.0016  0.0117
                                            0.0000 -0.0000 -0.0005  0.0000  0.0000
                                            0.0000
    82. (0.00000) BD*( 2) C   1 - C   2  
                ( 50.00%)   0.7071* C   1 s(  0.00%)p 1.00( 99.93%)d 0.00(  0.05%)
                                                  f 0.00(  0.02%)
                ( 50.00%)  -0.7071* C   2 s(  0.00%)p 1.00( 99.93%)d 0.00(  0.05%)
                                                  f 0.00(  0.02%)
    83. (0.01081) BD*( 1) C   1 - H   3  
                ( 40.35%)   0.6352* C   1 s( 29.81%)p 2.35( 70.05%)d 0.00(  0.13%)
                                                  f 0.00(  0.02%)
                                            0.0002 -0.5457 -0.0174  0.0023  0.0000
                                           -0.0000 -0.0000 -0.0000 -0.7067 -0.0075
                                           -0.0015 -0.4483  0.0089  0.0056 -0.0000
                                           -0.0000 -0.0000 -0.0000 -0.0218 -0.0031
                                            0.0243 -0.0014  0.0134 -0.0044  0.0017
                                           -0.0000 -0.0055  0.0087 -0.0000 -0.0000
                                            0.0081
                ( 59.65%)  -0.7723* H   3 s( 99.96%)p 0.00(  0.04%)
                                           -0.9998 -0.0017  0.0001 -0.0000  0.0177
                                            0.0090
    84. (0.01081) BD*( 1) C   1 - H   4  
                ( 40.35%)   0.6352* C   1 s( 29.81%)p 2.35( 70.05%)d 0.00(  0.13%)
                                                  f 0.00(  0.02%)
                                           -0.0002  0.5457  0.0174 -0.0023 -0.0000
                                           -0.0000 -0.0000 -0.0000 -0.7067 -0.0075
                                           -0.0015  0.4483 -0.0089 -0.0056 -0.0000
                                           -0.0000 -0.0000 -0.0000 -0.0218 -0.0031
                                           -0.0243  0.0014 -0.0134  0.0044 -0.0017
                                           -0.0000 -0.0055 -0.0087 -0.0000 -0.0000
                                            0.0081
                ( 59.65%)  -0.7723* H   4 s( 99.96%)p 0.00(  0.04%)
                                            0.9998  0.0017 -0.0001 -0.0000  0.0177
                                           -0.0090
    85. (0.01081) BD*( 1) C   2 - H   5  
                ( 40.35%)   0.6352* C   2 s( 29.81%)p 2.35( 70.05%)d 0.00(  0.13%)
                                                  f 0.00(  0.02%)
                                            0.0002 -0.5457 -0.0174  0.0023  0.0000
                                           -0.0000 -0.0000 -0.0000 -0.7067 -0.0075
                                           -0.0015  0.4483 -0.0089 -0.0056 -0.0000
                                           -0.0000 -0.0000 -0.0000  0.0218  0.0031
                                            0.0243 -0.0014  0.0134 -0.0044 -0.0017
                                           -0.0000 -0.0055 -0.0087 -0.0000 -0.0000
                                            0.0081
                ( 59.65%)  -0.7723* H   5 s( 99.96%)p 0.00(  0.04%)
                                           -0.9998 -0.0017  0.0001 -0.0000  0.0177
                                           -0.0090
    86. (0.01081) BD*( 1) C   2 - H   6  
                ( 40.35%)   0.6352* C   2 s( 29.81%)p 2.35( 70.05%)d 0.00(  0.13%)
                                                  f 0.00(  0.02%)
                                           -0.0002  0.5457  0.0174 -0.0023 -0.0000
                                           -0.0000 -0.0000 -0.0000 -0.7067 -0.0075
                                           -0.0015 -0.4483  0.0089  0.0056 -0.0000
                                           -0.0000 -0.0000 -0.0000  0.0218  0.0031
                                           -0.0243  0.0014 -0.0134  0.0044  0.0017
                                           -0.0000 -0.0055  0.0087 -0.0000 -0.0000
                                            0.0081
                ( 59.65%)  -0.7723* H   6 s( 99.96%)p 0.00(  0.04%)
                                            0.9998  0.0017 -0.0001 -0.0000  0.0177
                                            0.0090


 NHO Directionality and "Bond Bending" (deviations from line of nuclear centers)

         [Thresholds for printing:  angular deviation  >  1.0 degree]
                                    hybrid p-character > 25.0%
                                    orbital occupancy  >  0.10e

                                Line of Centers        Hybrid 1              Hybrid 2
                                ---------------  -------------------   ------------------
                NBO               Theta   Phi    Theta   Phi    Dev    Theta   Phi    Dev
 ========================================================================================
     2. BD (   2) C   1 - C   2   180.0    0.0    90.0    0.0  90.0     90.0    0.0  90.0


 Second Order Perturbation Theory Analysis of Fock Matrix in NBO Basis

     Threshold for printing:   0.50 kcal/mol
                                                                              E(2)  E(j)-E(i) F(i,j)
         Donor NBO (i)                     Acceptor NBO (j)                 kcal/mol   a.u.    a.u. 
 ===================================================================================================

 within unit  1
   1. BD (   1) C   1 - C   2        / 83. BD*(   1) C   1 - H   3            0.64    1.36    0.026
   1. BD (   1) C   1 - C   2        / 84. BD*(   1) C   1 - H   4            0.64    1.36    0.026
   1. BD (   1) C   1 - C   2        / 85. BD*(   1) C   2 - H   5            0.64    1.36    0.026
   1. BD (   1) C   1 - C   2        / 86. BD*(   1) C   2 - H   6            0.64    1.36    0.026
   3. BD (   1) C   1 - H   3        / 35. RY*(   1) C   2                    1.71    1.56    0.046
   3. BD (   1) C   1 - H   3        / 36. RY*(   2) C   2                    1.61    1.82    0.048
   3. BD (   1) C   1 - H   3        / 81. BD*(   1) C   1 - C   2            0.68    1.33    0.027
   3. BD (   1) C   1 - H   3        / 85. BD*(   1) C   2 - H   5            0.84    1.10    0.027
   3. BD (   1) C   1 - H   3        / 86. BD*(   1) C   2 - H   6            5.57    1.10    0.070
   4. BD (   1) C   1 - H   4        / 35. RY*(   1) C   2                    1.71    1.56    0.046
   4. BD (   1) C   1 - H   4        / 36. RY*(   2) C   2                    1.61    1.82    0.048
   4. BD (   1) C   1 - H   4        / 81. BD*(   1) C   1 - C   2            0.68    1.33    0.027
   4. BD (   1) C   1 - H   4        / 85. BD*(   1) C   2 - H   5            5.57    1.10    0.070
   4. BD (   1) C   1 - H   4        / 86. BD*(   1) C   2 - H   6            0.84    1.10    0.027
   5. BD (   1) C   2 - H   5        /  9. RY*(   1) C   1                    1.71    1.56    0.046
   5. BD (   1) C   2 - H   5        / 10. RY*(   2) C   1                    1.61    1.82    0.048
   5. BD (   1) C   2 - H   5        / 81. BD*(   1) C   1 - C   2            0.68    1.33    0.027
   5. BD (   1) C   2 - H   5        / 83. BD*(   1) C   1 - H   3            0.84    1.10    0.027
   5. BD (   1) C   2 - H   5        / 84. BD*(   1) C   1 - H   4            5.57    1.10    0.070
   6. BD (   1) C   2 - H   6        /  9. RY*(   1) C   1                    1.71    1.56    0.046
   6. BD (   1) C   2 - H   6        / 10. RY*(   2) C   1                    1.61    1.82    0.048
   6. BD (   1) C   2 - H   6        / 81. BD*(   1) C   1 - C   2            0.68    1.33    0.027
   6. BD (   1) C   2 - H   6        / 83. BD*(   1) C   1 - H   3            5.57    1.10    0.070
   6. BD (   1) C   2 - H   6        / 84. BD*(   1) C   1 - H   4            0.84    1.10    0.027
   7. CR (   1) C   1                / 35. RY*(   1) C   2                    2.05   11.08    0.135
   7. CR (   1) C   1                / 37. RY*(   3) C   2                    1.30   11.29    0.108
   7. CR (   1) C   1                / 81. BD*(   1) C   1 - C   2            0.64   10.85    0.074
   8. CR (   1) C   2                /  9. RY*(   1) C   1                    2.05   11.08    0.135
   8. CR (   1) C   2                / 11. RY*(   3) C   1                    1.30   11.29    0.108
   8. CR (   1) C   2                / 81. BD*(   1) C   1 - C   2            0.64   10.85    0.074


 Natural Bond Orbitals (Summary):

                                                            Principal Delocalizations
           NBO                        Occupancy    Energy   (geminal,vicinal,remote)
 ====================================================================================
 Molecular unit  1  (C2H4)
     1. BD (   1) C   1 - C   2          1.99741    -0.86156  83(g),84(g),85(g),86(g)
     2. BD (   2) C   1 - C   2          1.99941    -0.35969   
     3. BD (   1) C   1 - H   3          1.98543    -0.61006  86(v),35(v),36(v),85(v)
                                                    81(g)
     4. BD (   1) C   1 - H   4          1.98543    -0.61006  85(v),35(v),36(v),86(v)
                                                    81(g)
     5. BD (   1) C   2 - H   5          1.98543    -0.61006  84(v),9(v),10(v),83(v),81(g)
     6. BD (   1) C   2 - H   6          1.98543    -0.61006  83(v),9(v),10(v),84(v),81(g)
     7. CR (   1) C   1                  1.99929   -10.13164  35(v),37(v),81(g)
     8. CR (   1) C   2                  1.99929   -10.13164  9(v),11(v),81(g)
     9. RY*(   1) C   1                  0.00301     0.94511   
    10. RY*(   2) C   1                  0.00301     1.20922   
    11. RY*(   3) C   1                  0.00021     1.15428   
    12. RY*(   4) C   1                  0.00002     1.62092   
    13. RY*(   5) C   1                  0.00000     1.35000   
    14. RY*(   6) C   1                  0.00000     1.98122   
    15. RY*(   7) C   1                  0.00000     1.81522   
    16. RY*(   8) C   1                  0.00000     1.12783   
    17. RY*(   9) C   1                  0.00000     1.91894   
    18. RY*(  10) C   1                  0.00000     1.37501   
    19. RY*(  11) C   1                  0.00000     2.44305   
    20. RY*(  12) C   1                  0.00000     1.70352   
    21. RY*(  13) C   1                  0.00000     2.57802   
    22. RY*(  14) C   1                  0.00000     2.09809   
    23. RY*(  15) C   1                  0.00000     2.52369   
    24. RY*(  16) C   1                  0.00000    21.27087   
    25. RY*(  17) C   1                  0.00000     3.16315   
    26. RY*(  18) C   1                  0.00000     0.63329   
    27. RY*(  19) C   1                  0.00000     2.87780   
    28. RY*(  20) C   1                  0.00000     4.04932   
    29. RY*(  21) C   1                  0.00000     3.54686   
    30. RY*(  22) C   1                  0.00000     3.74038   
    31. RY*(  23) C   1                  0.00000     3.77965   
    32. RY*(  24) C   1                  0.00000     3.23523   
    33. RY*(  25) C   1                  0.00000     3.02234   
    34. RY*(  26) C   1                  0.00000     3.31121   
    35. RY*(   1) C   2                  0.00301     0.94511   
    36. RY*(   2) C   2                  0.00301     1.20922   
    37. RY*(   3) C   2                  0.00021     1.15428   
    38. RY*(   4) C   2                  0.00002     1.62092   
    39. RY*(   5) C   2                  0.00000     1.35000   
    40. RY*(   6) C   2                  0.00000     1.98122   
    41. RY*(   7) C   2                  0.00000     1.81522   
    42. RY*(   8) C   2                  0.00000     1.12783   
    43. RY*(   9) C   2                  0.00000     1.91894   
    44. RY*(  10) C   2                  0.00000     1.37501   
    45. RY*(  11) C   2                  0.00000     2.44305   
    46. RY*(  12) C   2                  0.00000     1.70352   
    47. RY*(  13) C   2                  0.00000     2.57802   
    48. RY*(  14) C   2                  0.00000     2.09809   
    49. RY*(  15) C   2                  0.00000     2.52369   
    50. RY*(  16) C   2                  0.00000    21.27087   
    51. RY*(  17) C   2                  0.00000     3.16315   
    52. RY*(  18) C   2                  0.00000     0.63329   
    53. RY*(  19) C   2                  0.00000     2.87780   
    54. RY*(  20) C   2                  0.00000     4.04932   
    55. RY*(  21) C   2                  0.00000     3.54686   
    56. RY*(  22) C   2                  0.00000     3.74038   
    57. RY*(  23) C   2                  0.00000     3.77965   
    58. RY*(  24) C   2                  0.00000     3.23523   
    59. RY*(  25) C   2                  0.00000     3.02234   
    60. RY*(  26) C   2                  0.00000     3.31121   
    61. RY*(   1) H   3                  0.00067     0.98785   
    62. RY*(   2) H   3                  0.00019     1.63161   
    63. RY*(   3) H   3                  0.00015     2.16836   
    64. RY*(   4) H   3                  0.00005     2.41939   
    65. RY*(   5) H   3                  0.00001     3.10835   
    66. RY*(   1) H   4                  0.00067     0.98785   
    67. RY*(   2) H   4                  0.00019     1.63161   
    68. RY*(   3) H   4                  0.00015     2.16836   
    69. RY*(   4) H   4                  0.00005     2.41939   
    70. RY*(   5) H   4                  0.00001     3.10835   
    71. RY*(   1) H   5                  0.00067     0.98785   
    72. RY*(   2) H   5                  0.00019     1.63161   
    73. RY*(   3) H   5                  0.00015     2.16836   
    74. RY*(   4) H   5                  0.00005     2.41939   
    75. RY*(   5) H   5                  0.00001     3.10835   
    76. RY*(   1) H   6                  0.00067     0.98785   
    77. RY*(   2) H   6                  0.00019     1.63161   
    78. RY*(   3) H   6                  0.00015     2.16836   
    79. RY*(   4) H   6                  0.00005     2.41939   
    80. RY*(   5) H   6                  0.00001     3.10835   
    81. BD*(   1) C   1 - C   2          0.00289     0.72314   
    82. BD*(   2) C   1 - C   2          0.00000     0.11180   
    83. BD*(   1) C   1 - H   3          0.01081     0.49490   
    84. BD*(   1) C   1 - H   4          0.01081     0.49490   
    85. BD*(   1) C   2 - H   5          0.01081     0.49490   
    86. BD*(   1) C   2 - H   6          0.01081     0.49490   
       -------------------------------
              Total Lewis   15.93711  ( 99.6070%)
        Valence non-Lewis    0.04614  (  0.2884%)
        Rydberg non-Lewis    0.01674  (  0.1046%)
       -------------------------------
            Total unit  1   16.00000  (100.0000%)
           Charge unit  1    0.00000
 Variable Step   Value    
 -------- ---- -----------
     6       1    2.193290
 ---------------------------------------------------------------------------------------------------
                            Z-MATRIX (ANGSTROMS AND DEGREES)
   CD    Cent   Atom    N1       Length/X        N2       Alpha/Y        N3        Beta/Z          J
 ---------------------------------------------------------------------------------------------------
      1      1  C 
      2      2  C        1   1.321406(     1)
      3      3  H        1   1.083410(     2)      2  125.666(     6)
      4      4  H        1   1.083410(     3)      2  125.666(     7)      3  180.000(    10)      0
      5      5  H        2   1.083410(     4)      1  125.666(     8)      3   -0.000(    11)      0
      6      6  H        2   1.083410(     5)      1  125.666(     9)      3 -180.000(    12)      0
 ---------------------------------------------------------------------------------------------------
                         Z-Matrix orientation:                         
 ---------------------------------------------------------------------
 Center     Atomic      Atomic             Coordinates (Angstroms)
 Number     Number       Type             X           Y           Z
 ---------------------------------------------------------------------
      1          6           0        0.000000    0.000000    0.000000
      2          6           0        0.000000    0.000000    1.321406
      3          1           0        0.880191    0.000000   -0.631696
      4          1           0       -0.880191   -0.000000   -0.631696
      5          1           0        0.880191    0.000000    1.953102
      6          1           0       -0.880191   -0.000000    1.953102
 ---------------------------------------------------------------------
                    Distance matrix (angstroms):
                    1          2          3          4          5
     1  C    0.000000
     2  C    1.321406   0.000000
     3  H    1.083410   2.142275   0.000000
     4  H    1.083410   2.142275   1.760383   0.000000
     5  H    2.142275   1.083410   2.584798   3.127319   0.000000
     6  H    2.142275   1.083410   3.127319   2.584798   1.760383
                    6
     6  H    0.000000
 Stoichiometry    C2H4
 Framework group  D2H[C2"(C.C),SG(H4)]
 Deg. of freedom     3
 Full point group                 D2H     NOp   8
 Largest Abelian subgroup         D2H     NOp   8
 Largest concise Abelian subgroup D2      NOp   4
                         Standard orientation:                         
 ---------------------------------------------------------------------
 Center     Atomic      Atomic             Coordinates (Angstroms)
 Number     Number       Type             X           Y           Z
 ---------------------------------------------------------------------
      1          6           0       -0.000000    0.000000    0.660703
      2          6           0        0.000000    0.000000   -0.660703
      3          1           0        0.000000    0.880191    1.292399
      4          1           0       -0.000000   -0.880191    1.292399
      5          1           0        0.000000    0.880191   -1.292399
      6          1           0       -0.000000   -0.880191   -1.292399
 ---------------------------------------------------------------------
 Rotational constants (GHZ):         161.8146917          29.3651880          24.8547015
 Standard basis: def2TZVP (5D, 7F)
 There are    22 symmetry adapted cartesian basis functions of AG  symmetry.
 There are     4 symmetry adapted cartesian basis functions of B1G symmetry.
 There are     9 symmetry adapted cartesian basis functions of B2G symmetry.
 There are    13 symmetry adapted cartesian basis functions of B3G symmetry.
 There are     4 symmetry adapted cartesian basis functions of AU  symmetry.
 There are    22 symmetry adapted cartesian basis functions of B1U symmetry.
 There are    13 symmetry adapted cartesian basis functions of B2U symmetry.
 There are     9 symmetry adapted cartesian basis functions of B3U symmetry.
 There are    19 symmetry adapted basis functions of AG  symmetry.
 There are     4 symmetry adapted basis functions of B1G symmetry.
 There are     8 symmetry adapted basis functions of B2G symmetry.
 There are    12 symmetry adapted basis functions of B3G symmetry.
 There are     4 symmetry adapted basis functions of AU  symmetry.
 There are    19 symmetry adapted basis functions of B1U symmetry.
 There are    12 symmetry adapted basis functions of B2U symmetry.
 There are     8 symmetry adapted basis functions of B3U symmetry.
    86 basis functions,   134 primitive gaussians,    96 cartesian basis functions
     8 alpha electrons        8 beta electrons
       nuclear repulsion energy        33.4167132704 Hartrees.
 NAtoms=    6 NActive=    6 NUniq=    2 SFac= 4.00D+00 NAtFMM=   60 NAOKFM=F Big=F
 Integral buffers will be    131072 words long.
 Raffenetti 2 integral format.
 Two-electron integral symmetry is turned on.
 Nuclear repulsion after empirical dispersion term =       33.4159460062 Hartrees.
 One-electron integrals computed using PRISM.
   8 Symmetry operations used in ECPInt.
 ECPInt:  NShTT=     741 NPrTT=    2136 LenC2=     742 LenP2D=    1980.
 LDataN:  DoStor=T MaxTD1= 6 Len=  172
 NBasis=    86 RedAO= T EigKep=  2.08D-04  NBF=    19     4     8    12     4    19    12     8
 NBsUse=    86 1.00D-06 EigRej= -1.00D+00 NBFU=    19     4     8    12     4    19    12     8
 Initial guess from the checkpoint file:  "ethylene-rigidscan-bent-inc-M.chk"
 B after Tr=     0.000000    0.000000    0.000000
         Rot=    1.000000    0.000000   -0.000000   -0.000000 Ang=   0.00 deg.
 Initial guess orbital symmetries:
       Occupied  (AG) (B1U) (AG) (B1U) (B2U) (AG) (B3G) (B3U)
       Virtual   (B2G) (AG) (B2U) (B1U) (B3G) (AG) (AG) (B3U) (B1U)
                 (B2U) (B2G) (B1U) (B2U) (B1U) (AG) (B3G) (B1G)
                 (B1U) (B3G) (B3U) (AU) (AG) (AG) (B2U) (B1U) (B3G)
                 (B2G) (B1U) (AG) (B3U) (B2U) (B1U) (B3G) (B2G)
                 (B2U) (B1G) (B1U) (AG) (B3U) (B2G) (AG) (AU) (B3G)
                 (B2U) (AG) (B1U) (B2U) (B3U) (AG) (B3G) (B1U)
                 (B1G) (AG) (B1U) (B3U) (B3G) (AU) (B2G) (B2U)
                 (B1G) (AG) (B3G) (B2G) (B1U) (B3U) (B2U) (B1U)
                 (AU) (AG) (B3G) (B2U) (B2G) (AG) (B1U) (B3G) (B1U)
                 (AG) (B1U)
 ExpMin= 9.52D-02 ExpMax= 1.36D+04 ExpMxC= 4.63D+02 IAcc=2 IRadAn=         4 AccDes= 0.00D+00
 Harris functional with IExCor= 4639 and IRadAn=       4 diagonalized for initial guess.
 HarFok:  IExCor= 4639 AccDes= 0.00D+00 IRadAn=         4 IDoV= 1 UseB2=F ITyADJ=14
 ICtDFT=  3500011 ScaDFX=  1.000000  1.000000  1.000000  1.000000
 FoFCou: FMM=F IPFlag=           0 FMFlag=      100000 FMFlg1=           0
         NFxFlg=           0 DoJE=T BraDBF=F KetDBF=T FulRan=T
         wScrn=  0.000000 ICntrl=       500 IOpCl=  0 I1Cent=   200000004 NGrid=           0
         NMat0=    1 NMatS0=      1 NMatT0=    0 NMatD0=    1 NMtDS0=    0 NMtDT0=    0
 Petite list used in FoFCou.
 Keep R1 ints in memory in symmetry-blocked form, NReq=21381480.
 Requested convergence on RMS density matrix=1.00D-08 within 128 cycles.
 Requested convergence on MAX density matrix=1.00D-06.
 Requested convergence on             energy=1.00D-06.
 No special actions if energy rises.
 Integral accuracy reduced to 1.0D-05 until final iterations.
 Initial convergence to 1.0D-05 achieved.  Increase integral accuracy.
 SCF Done:  E(RwB97XD) =  -78.5856192948     A.U. after   10 cycles
            NFock= 10  Conv=0.28D-08     -V/T= 2.0056

 **********************************************************************

            Population analysis using the SCF density.

 **********************************************************************

 Orbital symmetries:
       Occupied  (AG) (B1U) (AG) (B1U) (B2U) (AG) (B3G) (B3U)
       Virtual   (B2G) (AG) (B1U) (B2U) (B3G) (AG) (AG) (B3U) (B1U)
                 (B2U) (B2G) (B1U) (B2U) (B1U) (AG) (B3G) (B1G)
                 (B1U) (B3G) (B3U) (AU) (AG) (AG) (B2U) (B1U) (B2G)
                 (B3G) (B1U) (AG) (B3U) (B2U) (B1U) (B3G) (B2G)
                 (B2U) (B1G) (B1U) (AG) (B3U) (B2G) (AG) (AU) (B3G)
                 (B2U) (B2U) (B1U) (AG) (B3U) (B3G) (AG) (B1U)
                 (B1G) (AG) (B3G) (B3U) (B1U) (AU) (B2G) (AG) (B2U)
                 (B1G) (B3G) (B2G) (B2U) (B1U) (B3U) (B1U) (AU)
                 (AG) (B3G) (AG) (B2U) (B2G) (B1U) (B3G) (B1U)
                 (AG) (B1U)
 The electronic state is 1-AG.
 Alpha  occ. eigenvalues --  -10.28589 -10.28490  -0.86186  -0.68391  -0.54734
 Alpha  occ. eigenvalues --   -0.52605  -0.42900  -0.36097
 Alpha virt. eigenvalues --    0.07132   0.15091   0.16620   0.16903   0.23153
 Alpha virt. eigenvalues --    0.27657   0.28531   0.29756   0.31084   0.33250
 Alpha virt. eigenvalues --    0.39422   0.41840   0.49036   0.53185   0.55695
 Alpha virt. eigenvalues --    0.56774   0.62637   0.66900   0.67571   0.79674
 Alpha virt. eigenvalues --    0.86028   0.86795   0.96567   1.07542   1.13663
 Alpha virt. eigenvalues --    1.18079   1.22555   1.32824   1.39878   1.51466
 Alpha virt. eigenvalues --    1.61759   1.62422   1.65724   1.69917   1.77377
 Alpha virt. eigenvalues --    1.77990   1.82158   1.86116   1.94555   1.95966
 Alpha virt. eigenvalues --    2.10981   2.22328   2.26184   2.36112   2.48194
 Alpha virt. eigenvalues --    2.49485   2.51867   2.59996   2.68804   2.70226
 Alpha virt. eigenvalues --    2.75575   2.83797   2.90387   2.98656   2.98765
 Alpha virt. eigenvalues --    2.99217   3.11748   3.15533   3.22284   3.24070
 Alpha virt. eigenvalues --    3.26096   3.40994   3.41559   3.46487   3.47808
 Alpha virt. eigenvalues --    3.49778   3.64175   3.88046   4.15363   4.31145
 Alpha virt. eigenvalues --    4.43258   4.43716   4.44491   4.64100   4.70245
 Alpha virt. eigenvalues --    5.10995  22.05488  22.69061
          Condensed to atoms (all electrons):
               1          2          3          4          5          6
     1  C    4.891065   0.605663   0.412364   0.412364  -0.034226  -0.034226
     2  C    0.605663   4.891065  -0.034226  -0.034226   0.412364   0.412364
     3  H    0.412364  -0.034226   0.533950  -0.036548  -0.006363   0.004320
     4  H    0.412364  -0.034226  -0.036548   0.533950   0.004320  -0.006363
     5  H   -0.034226   0.412364  -0.006363   0.004320   0.533950  -0.036548
     6  H   -0.034226   0.412364   0.004320  -0.006363  -0.036548   0.533950
 Mulliken charges:
               1
     1  C   -0.253005
     2  C   -0.253005
     3  H    0.126502
     4  H    0.126502
     5  H    0.126502
     6  H    0.126502
 Sum of Mulliken charges =  -0.00000
 Mulliken charges with hydrogens summed into heavy atoms:
               1
     1  C   -0.000000
     2  C   -0.000000
 Electronic spatial extent (au):  <R**2>=             83.2256
 Charge=             -0.0000 electrons
 Dipole moment (field-independent basis, Debye):
    X=             -0.0000    Y=             -0.0000    Z=              0.0000  Tot=              0.0000
 Quadrupole moment (field-independent basis, Debye-Ang):
   XX=            -15.5785   YY=            -12.6996   ZZ=            -11.5264
   XY=              0.0000   XZ=             -0.0000   YZ=              0.0000
 Traceless Quadrupole moment (field-independent basis, Debye-Ang):
   XX=             -2.3103   YY=              0.5686   ZZ=              1.7417
   XY=              0.0000   XZ=             -0.0000   YZ=              0.0000
 Octapole moment (field-independent basis, Debye-Ang**2):
  XXX=             -0.0000  YYY=             -0.0000  ZZZ=             -0.0000  XYY=             -0.0000
  XXY=             -0.0000  XXZ=             -0.0000  XZZ=             -0.0000  YZZ=              0.0000
  YYZ=             -0.0000  XYZ=             -0.0000
 Hexadecapole moment (field-independent basis, Debye-Ang**3):
 XXXX=            -18.9678 YYYY=            -26.8615 ZZZZ=            -67.4379 XXXY=             -0.0000
 XXXZ=              0.0000 YYYX=             -0.0000 YYYZ=              0.0000 ZZZX=              0.0000
 ZZZY=              0.0000 XXYY=             -8.1954 XXZZ=            -15.7262 YYZZ=            -13.2810
 XXYZ=              0.0000 YYXZ=              0.0000 ZZXY=              0.0000
 N-N= 3.341594600619D+01 E-N=-2.485738919347D+02  KE= 7.815045345283D+01
 Symmetry AG   KE= 3.759914445681D+01
 Symmetry B1G  KE= 2.984679952058D-33
 Symmetry B2G  KE= 2.187991861255D-20
 Symmetry B3G  KE= 2.117279457879D+00
 Symmetry AU   KE= 6.276241234305D-33
 Symmetry B1U  KE= 3.444501580388D+01
 Symmetry B2U  KE= 1.917083900529D+00
 Symmetry B3U  KE= 2.071929833744D+00
 ******************************Gaussian NBO Version 3.1******************************
             N A T U R A L   A T O M I C   O R B I T A L   A N D
          N A T U R A L   B O N D   O R B I T A L   A N A L Y S I S
 ******************************Gaussian NBO Version 3.1******************************

       /RESON  / : Allow strongly delocalized NBO set
       /DMNAO  / : Print the NAO density matrix
       /BNDIDX / : Print bond indices based on the NAO density matrix
       /MULORB / : Print Mulliken populations by orbital and atom

 Analyzing the SCF density

 Job title: Title Card Required                                             

 Storage needed:     22652 in NPA,     29909 in NBO (2147483420 available)


 Input atomic orbitals, gross Mulliken populations:

  AO  Atom No lang  Mulliken Population    Atom No      Total
 -------------------------------------------------------------------------------
   1    C  1  S        0.8550094
   2    C  1  S        1.1170431
   3    C  1  S        0.5320911
   4    C  1  S        0.6142101
   5    C  1  S        0.1262862
   6    C  1  px       0.3412933
   7    C  1  py       0.4627698
   8    C  1  pz       0.5079672
   9    C  1  px       0.4186274
  10    C  1  py       0.4242874
  11    C  1  pz       0.3684723
  12    C  1  px       0.2190999
  13    C  1  py       0.1471664
  14    C  1  pz       0.0726723
  15    C  1  dz2      0.0043966
  16    C  1  dxz      0.0023843
  17    C  1  dyz      0.0073332
  18    C  1  dx2y2    0.0015660
  19    C  1  dxy      0.0000000
  20    C  1  dz2     -0.0010140
  21    C  1  dxz      0.0077361
  22    C  1  dyz      0.0178643
  23    C  1  dx2y2    0.0010992
  24    C  1  dxy      0.0000000
  25    C  1  f(0)     0.0005089
  26    C  1  f(C1)    0.0018241
  27    C  1  f(S1)    0.0013021
  28    C  1  f(C2)    0.0006420
  29    C  1  f(S2)    0.0000000
  30    C  1  f(C3)    0.0000566
  31    C  1  f(S3)    0.0003093
                                             C  1      6.2530045
  32    C  2  S        0.8550094
  33    C  2  S        1.1170431
  34    C  2  S        0.5320911
  35    C  2  S        0.6142101
  36    C  2  S        0.1262862
  37    C  2  px       0.3412933
  38    C  2  py       0.4627698
  39    C  2  pz       0.5079672
  40    C  2  px       0.4186274
  41    C  2  py       0.4242874
  42    C  2  pz       0.3684723
  43    C  2  px       0.2190999
  44    C  2  py       0.1471664
  45    C  2  pz       0.0726723
  46    C  2  dz2      0.0043966
  47    C  2  dxz      0.0023843
  48    C  2  dyz      0.0073332
  49    C  2  dx2y2    0.0015660
  50    C  2  dxy      0.0000000
  51    C  2  dz2     -0.0010140
  52    C  2  dxz      0.0077361
  53    C  2  dyz      0.0178643
  54    C  2  dx2y2    0.0010992
  55    C  2  dxy      0.0000000
  56    C  2  f(0)     0.0005089
  57    C  2  f(C1)    0.0018241
  58    C  2  f(S1)    0.0013021
  59    C  2  f(C2)    0.0006420
  60    C  2  f(S2)   -0.0000000
  61    C  2  f(C3)    0.0000566
  62    C  2  f(S3)    0.0003093
                                             C  2      6.2530045
  63    H  3  S        0.2736432
  64    H  3  S        0.4914997
  65    H  3  S        0.0866025
  66    H  3  px       0.0044892
  67    H  3  py       0.0101214
  68    H  3  pz       0.0071418
                                             H  3      0.8734977
  69    H  4  S        0.2736432
  70    H  4  S        0.4914997
  71    H  4  S        0.0866025
  72    H  4  px       0.0044892
  73    H  4  py       0.0101214
  74    H  4  pz       0.0071418
                                             H  4      0.8734977
  75    H  5  S        0.2736432
  76    H  5  S        0.4914997
  77    H  5  S        0.0866025
  78    H  5  px       0.0044892
  79    H  5  py       0.0101214
  80    H  5  pz       0.0071418
                                             H  5      0.8734977
  81    H  6  S        0.2736432
  82    H  6  S        0.4914997
  83    H  6  S        0.0866025
  84    H  6  px       0.0044892
  85    H  6  py       0.0101214
  86    H  6  pz       0.0071418
                                             H  6      0.8734977

 Total number of electrons:   16.000000


 Mayer-Mulliken atom-atom bond order matrix:                                   

     Atom    1       2       3       4       5       6
     ---- ------  ------  ------  ------  ------  ------
   1.  C  0.0000  1.9675  0.9644  0.9644  0.0016  0.0016
   2.  C  1.9675  0.0000  0.0016  0.0016  0.9644  0.9644
   3.  H  0.9644  0.0016  0.0000 -0.0070  0.0019  0.0090
   4.  H  0.9644  0.0016 -0.0070  0.0000  0.0090  0.0019
   5.  H  0.0016  0.9644  0.0019  0.0090  0.0000 -0.0070
   6.  H  0.0016  0.9644  0.0090  0.0019 -0.0070  0.0000


 Mayer-Mulliken valencies by atom:                                             

     Atom    1
     ---- ------
   1.  C  3.8996
   2.  C  3.8996
   3.  H  0.9700
   4.  H  0.9700
   5.  H  0.9700
   6.  H  0.9700
 GSVD:  LWork=        1996 too small for GESVD, short by        8354 words or        8354 for optimal perf.


 NATURAL POPULATIONS:  Natural atomic orbital occupancies 
                                                          
   NAO  Atom  No  lang   Type(AO)    Occupancy      Energy
 ----------------------------------------------------------
     1    C    1  S      Cor( 1S)     1.99931     -10.13484
     2    C    1  S      Val( 2S)     1.05944      -0.27243
     3    C    1  S      Ryd( 3S)     0.00373       0.79908
     4    C    1  S      Ryd( 4S)     0.00015       1.61358
     5    C    1  S      Ryd( 5S)     0.00000      21.29076
     6    C    1  px     Val( 2p)     0.99786      -0.12096
     7    C    1  px     Ryd( 3p)     0.00118       0.61652
     8    C    1  px     Ryd( 4p)     0.00002       1.36076
     9    C    1  py     Val( 2p)     1.17575      -0.06708
    10    C    1  py     Ryd( 3p)     0.00264       0.96797
    11    C    1  py     Ryd( 4p)     0.00002       1.79348
    12    C    1  pz     Val( 2p)     1.13099      -0.08104
    13    C    1  pz     Ryd( 3p)     0.00290       0.73919
    14    C    1  pz     Ryd( 4p)     0.00035       2.15610
    15    C    1  dxy    Ryd( 3d)     0.00000       1.38719
    16    C    1  dxy    Ryd( 4d)     0.00000       2.43910
    17    C    1  dxz    Ryd( 3d)     0.00036       1.70049
    18    C    1  dxz    Ryd( 4d)     0.00008       2.57210
    19    C    1  dyz    Ryd( 3d)     0.00115       2.20763
    20    C    1  dyz    Ryd( 4d)     0.00046       2.79099
    21    C    1  dx2y2  Ryd( 3d)     0.00139       1.75594
    22    C    1  dx2y2  Ryd( 4d)     0.00003       2.69384
    23    C    1  dz2    Ryd( 3d)     0.00236       2.00721
    24    C    1  dz2    Ryd( 4d)     0.00016       2.76141
    25    C    1  f(0)   Ryd( 4f)     0.00019       4.14986
    26    C    1  f(C1)  Ryd( 4f)     0.00015       3.53794
    27    C    1  f(S1)  Ryd( 4f)     0.00015       3.79352
    28    C    1  f(C2)  Ryd( 4f)     0.00017       3.84641
    29    C    1  f(S2)  Ryd( 4f)     0.00000       3.27338
    30    C    1  f(C3)  Ryd( 4f)     0.00009       2.98835
    31    C    1  f(S3)  Ryd( 4f)     0.00012       3.26273

    32    C    2  S      Cor( 1S)     1.99931     -10.13484
    33    C    2  S      Val( 2S)     1.05944      -0.27243
    34    C    2  S      Ryd( 3S)     0.00373       0.79908
    35    C    2  S      Ryd( 4S)     0.00015       1.61358
    36    C    2  S      Ryd( 5S)     0.00000      21.29076
    37    C    2  px     Val( 2p)     0.99786      -0.12096
    38    C    2  px     Ryd( 3p)     0.00118       0.61652
    39    C    2  px     Ryd( 4p)     0.00002       1.36076
    40    C    2  py     Val( 2p)     1.17575      -0.06708
    41    C    2  py     Ryd( 3p)     0.00264       0.96797
    42    C    2  py     Ryd( 4p)     0.00002       1.79348
    43    C    2  pz     Val( 2p)     1.13099      -0.08104
    44    C    2  pz     Ryd( 3p)     0.00290       0.73919
    45    C    2  pz     Ryd( 4p)     0.00035       2.15610
    46    C    2  dxy    Ryd( 3d)     0.00000       1.38719
    47    C    2  dxy    Ryd( 4d)     0.00000       2.43910
    48    C    2  dxz    Ryd( 3d)     0.00036       1.70049
    49    C    2  dxz    Ryd( 4d)     0.00008       2.57210
    50    C    2  dyz    Ryd( 3d)     0.00115       2.20763
    51    C    2  dyz    Ryd( 4d)     0.00046       2.79099
    52    C    2  dx2y2  Ryd( 3d)     0.00139       1.75594
    53    C    2  dx2y2  Ryd( 4d)     0.00003       2.69384
    54    C    2  dz2    Ryd( 3d)     0.00236       2.00721
    55    C    2  dz2    Ryd( 4d)     0.00016       2.76141
    56    C    2  f(0)   Ryd( 4f)     0.00019       4.14986
    57    C    2  f(C1)  Ryd( 4f)     0.00015       3.53794
    58    C    2  f(S1)  Ryd( 4f)     0.00015       3.79352
    59    C    2  f(C2)  Ryd( 4f)     0.00017       3.84641
    60    C    2  f(S2)  Ryd( 4f)     0.00000       3.27338
    61    C    2  f(C3)  Ryd( 4f)     0.00009       2.98835
    62    C    2  f(S3)  Ryd( 4f)     0.00012       3.26273

    63    H    3  S      Val( 1S)     0.80813       0.04551
    64    H    3  S      Ryd( 2S)     0.00056       0.81384
    65    H    3  S      Ryd( 3S)     0.00015       1.71981
    66    H    3  px     Ryd( 2p)     0.00013       2.16921
    67    H    3  py     Ryd( 2p)     0.00026       2.86948
    68    H    3  pz     Ryd( 2p)     0.00016       2.71834

    69    H    4  S      Val( 1S)     0.80813       0.04551
    70    H    4  S      Ryd( 2S)     0.00056       0.81384
    71    H    4  S      Ryd( 3S)     0.00015       1.71981
    72    H    4  px     Ryd( 2p)     0.00013       2.16921
    73    H    4  py     Ryd( 2p)     0.00026       2.86948
    74    H    4  pz     Ryd( 2p)     0.00016       2.71834

    75    H    5  S      Val( 1S)     0.80813       0.04551
    76    H    5  S      Ryd( 2S)     0.00056       0.81384
    77    H    5  S      Ryd( 3S)     0.00015       1.71981
    78    H    5  px     Ryd( 2p)     0.00013       2.16921
    79    H    5  py     Ryd( 2p)     0.00026       2.86948
    80    H    5  pz     Ryd( 2p)     0.00016       2.71834

    81    H    6  S      Val( 1S)     0.80813       0.04551
    82    H    6  S      Ryd( 2S)     0.00056       0.81384
    83    H    6  S      Ryd( 3S)     0.00015       1.71981
    84    H    6  px     Ryd( 2p)     0.00013       2.16921
    85    H    6  py     Ryd( 2p)     0.00026       2.86948
    86    H    6  pz     Ryd( 2p)     0.00016       2.71834


 Summary of Natural Population Analysis:                  
                                                          
                                       Natural Population 
                Natural  -----------------------------------------------
    Atom  No    Charge         Core      Valence    Rydberg      Total
 -----------------------------------------------------------------------
      C    1   -0.38121      1.99931     4.36405    0.01785     6.38121
      C    2   -0.38121      1.99931     4.36405    0.01785     6.38121
      H    3    0.19061      0.00000     0.80813    0.00126     0.80939
      H    4    0.19061      0.00000     0.80813    0.00126     0.80939
      H    5    0.19061      0.00000     0.80813    0.00126     0.80939
      H    6    0.19061      0.00000     0.80813    0.00126     0.80939
 =======================================================================
   * Total *    0.00000      3.99863    11.96063    0.04075    16.00000

                                 Natural Population      
 --------------------------------------------------------
   Core                       3.99863 ( 99.9657% of   4)
   Valence                   11.96063 ( 99.6719% of  12)
   Natural Minimal Basis     15.95925 ( 99.7453% of  16)
   Natural Rydberg Basis      0.04075 (  0.2547% of  16)
 --------------------------------------------------------

    Atom  No          Natural Electron Configuration
 ----------------------------------------------------------------------------
      C    1      [core]2S( 1.06)2p( 3.30)3p( 0.01)3d( 0.01)
      C    2      [core]2S( 1.06)2p( 3.30)3p( 0.01)3d( 0.01)
      H    3            1S( 0.81)
      H    4            1S( 0.81)
      H    5            1S( 0.81)
      H    6            1S( 0.81)


 Wiberg bond index matrix in the NAO basis:                                    

     Atom    1       2       3       4       5       6
     ---- ------  ------  ------  ------  ------  ------
   1.  C  0.0000  2.0515  0.9375  0.9375  0.0054  0.0054
   2.  C  2.0515  0.0000  0.0054  0.0054  0.9375  0.9375
   3.  H  0.9375  0.0054  0.0000  0.0003  0.0044  0.0176
   4.  H  0.9375  0.0054  0.0003  0.0000  0.0176  0.0044
   5.  H  0.0054  0.9375  0.0044  0.0176  0.0000  0.0003
   6.  H  0.0054  0.9375  0.0176  0.0044  0.0003  0.0000


 Wiberg bond index, Totals by atom:                                            

     Atom    1
     ---- ------
   1.  C  3.9372
   2.  C  3.9372
   3.  H  0.9652
   4.  H  0.9652
   5.  H  0.9652
   6.  H  0.9652


 Atom-atom overlap-weighted NAO bond order:                                    

     Atom    1       2       3       4       5       6
     ---- ------  ------  ------  ------  ------  ------
   1.  C  0.0000  1.4654  0.8019  0.8019  0.0173  0.0173
   2.  C  1.4654  0.0000  0.0173  0.0173  0.8019  0.8019
   3.  H  0.8019  0.0173  0.0000  0.0012 -0.0027 -0.0019
   4.  H  0.8019  0.0173  0.0012  0.0000 -0.0019 -0.0027
   5.  H  0.0173  0.8019 -0.0027 -0.0019  0.0000  0.0012
   6.  H  0.0173  0.8019 -0.0019 -0.0027  0.0012  0.0000


 Atom-atom overlap-weighted NAO bond order, Totals by atom:                    

     Atom    1
     ---- ------
   1.  C  3.1039
   2.  C  3.1039
   3.  H  0.8159
   4.  H  0.8159
   5.  H  0.8159
   6.  H  0.8159


 MO bond order:                                                                

     Atom    1       2       3       4       5       6
     ---- ------  ------  ------  ------  ------  ------
   1.  C  0.0000  1.1553  1.6072  0.2164 -0.0312  0.0820
   2.  C  1.1553  0.0000  0.0767  0.1394  0.7696 -0.6040
   3.  H  1.6072  0.0767  0.0000 -0.0089 -0.0546  0.0900
   4.  H  0.2164  0.1394 -0.0089  0.0000  0.0902 -0.0680
   5.  H -0.0312  0.7696 -0.0546  0.0902  0.0000 -0.0265
   6.  H  0.0820 -0.6040  0.0900 -0.0680 -0.0265  0.0000


 MO atomic valencies:                                                          

     Atom    1
     ---- ------
   1.  C  3.0298
   2.  C  1.5369
   3.  H  1.7105
   4.  H  0.3691
   5.  H  0.7475
   6.  H -0.5265


 NAO density matrix:                                                           

          NAO        1       2       3       4       5       6       7       8
      ---------- ------- ------- ------- ------- ------- ------- ------- -------
   1.  C 1 (S)    1.9993 -0.0000 -0.0000 -0.0000  0.0000  0.0000  0.0000 -0.0000
   2.  C 1 (S)   -0.0000  1.0594  0.0000 -0.0000  0.0000 -0.0000  0.0000 -0.0000
   3.  C 1 (S)   -0.0000  0.0000  0.0037 -0.0000 -0.0000 -0.0000 -0.0000 -0.0000
   4.  C 1 (S)   -0.0000 -0.0000 -0.0000  0.0002 -0.0000 -0.0000 -0.0000 -0.0000
   5.  C 1 (S)    0.0000  0.0000 -0.0000 -0.0000  0.0000  0.0000  0.0000  0.0000
   6.  C 1 (px)   0.0000 -0.0000 -0.0000 -0.0000  0.0000  0.9979  0.0343  0.0050
   7.  C 1 (px)   0.0000  0.0000 -0.0000 -0.0000  0.0000  0.0343  0.0012  0.0002
   8.  C 1 (px)  -0.0000 -0.0000 -0.0000 -0.0000  0.0000  0.0050  0.0002  0.0000
   9.  C 1 (py)  -0.0000  0.0000  0.0000  0.0000 -0.0000 -0.0000 -0.0000  0.0000
  10.  C 1 (py)  -0.0000  0.0000  0.0000  0.0000 -0.0000 -0.0000 -0.0000  0.0000
  11.  C 1 (py)  -0.0000  0.0000  0.0000  0.0000 -0.0000 -0.0000 -0.0000 -0.0000
  12.  C 1 (pz)   0.0069  0.1076  0.0486 -0.0074 -0.0000  0.0000  0.0000 -0.0000
  13.  C 1 (pz)  -0.0031  0.0170 -0.0031  0.0001 -0.0000 -0.0000 -0.0000  0.0000
  14.  C 1 (pz)   0.0013 -0.0076  0.0002  0.0002  0.0000 -0.0000 -0.0000 -0.0000
  15.  C 1 (d1)   0.0000 -0.0000 -0.0000  0.0000  0.0000 -0.0000  0.0000 -0.0000
  16.  C 1 (d1)  -0.0000  0.0000  0.0000 -0.0000 -0.0000 -0.0000  0.0000 -0.0000
  17.  C 1 (d2)  -0.0000 -0.0000  0.0000  0.0000 -0.0000 -0.0190 -0.0007 -0.0001
  18.  C 1 (d2)   0.0000  0.0000  0.0000  0.0000 -0.0000 -0.0087 -0.0003 -0.0000
  19.  C 1 (d3)   0.0000 -0.0000  0.0000  0.0000 -0.0000 -0.0000 -0.0000  0.0000
  20.  C 1 (d3)  -0.0000 -0.0000 -0.0000 -0.0000  0.0000  0.0000  0.0000  0.0000
  21.  C 1 (d4)   0.0045 -0.0290 -0.0011  0.0002  0.0000 -0.0000 -0.0000  0.0000
  22.  C 1 (d4)  -0.0013  0.0023  0.0000 -0.0001 -0.0000  0.0000  0.0000  0.0000
  23.  C 1 (d5)  -0.0029  0.0145 -0.0018  0.0004  0.0000 -0.0000 -0.0000  0.0000
  24.  C 1 (d5)   0.0001  0.0062 -0.0003 -0.0001 -0.0000  0.0000  0.0000  0.0000
  25.  C 1 (f1)   0.0008 -0.0087  0.0003 -0.0001 -0.0000  0.0000  0.0000  0.0000
  26.  C 1 (f2)   0.0000  0.0000  0.0000 -0.0000  0.0000  0.0122  0.0004  0.0001
  27.  C 1 (f3)   0.0000  0.0000 -0.0000 -0.0000  0.0000 -0.0000 -0.0000 -0.0000
  28.  C 1 (f4)   0.0008 -0.0105 -0.0005  0.0000  0.0000 -0.0000 -0.0000  0.0000
  29.  C 1 (f5)  -0.0000  0.0000  0.0000 -0.0000 -0.0000 -0.0000  0.0000  0.0000
  30.  C 1 (f6)  -0.0000  0.0000  0.0000  0.0000 -0.0000 -0.0095 -0.0003 -0.0000
  31.  C 1 (f7)  -0.0000 -0.0000 -0.0000 -0.0000  0.0000  0.0000  0.0000  0.0000
  32.  C 2 (S)    0.0000 -0.0004  0.0090 -0.0071  0.0001  0.0000 -0.0000 -0.0000
  33.  C 2 (S)   -0.0004  0.3889  0.0072  0.0108  0.0000  0.0000 -0.0000  0.0000
  34.  C 2 (S)    0.0090  0.0072  0.0036 -0.0001 -0.0000  0.0000  0.0000 -0.0000
  35.  C 2 (S)   -0.0071  0.0108 -0.0001 -0.0000 -0.0000  0.0000  0.0000  0.0000
  36.  C 2 (S)    0.0001  0.0000 -0.0000 -0.0000 -0.0000 -0.0000 -0.0000 -0.0000
  37.  C 2 (px)  -0.0000 -0.0000 -0.0000 -0.0000  0.0000  0.9979  0.0343  0.0050
  38.  C 2 (px)  -0.0000 -0.0000 -0.0000 -0.0000  0.0000  0.0343  0.0012  0.0002
  39.  C 2 (px)   0.0000  0.0000 -0.0000 -0.0000  0.0000  0.0050  0.0002  0.0000
  40.  C 2 (py)  -0.0000 -0.0000 -0.0000 -0.0000  0.0000  0.0000 -0.0000 -0.0000
  41.  C 2 (py)   0.0000  0.0000 -0.0000 -0.0000  0.0000  0.0000  0.0000 -0.0000
  42.  C 2 (py)   0.0000 -0.0000 -0.0000 -0.0000  0.0000  0.0000  0.0000  0.0000
  43.  C 2 (pz)   0.0097  0.5217 -0.0555 -0.0027  0.0000 -0.0000 -0.0000  0.0000
  44.  C 2 (pz)   0.0215 -0.0030  0.0028 -0.0002 -0.0000 -0.0000 -0.0000 -0.0000
  45.  C 2 (pz)  -0.0053 -0.0131 -0.0000  0.0002  0.0000 -0.0000 -0.0000 -0.0000
  46.  C 2 (d1)   0.0000 -0.0000 -0.0000  0.0000  0.0000 -0.0000 -0.0000  0.0000
  47.  C 2 (d1)   0.0000 -0.0000 -0.0000  0.0000  0.0000  0.0000 -0.0000  0.0000
  48.  C 2 (d2)  -0.0000 -0.0000 -0.0000 -0.0000  0.0000  0.0190  0.0007  0.0001
  49.  C 2 (d2)   0.0000  0.0000  0.0000 -0.0000  0.0000  0.0087  0.0003  0.0000
  50.  C 2 (d3)  -0.0000 -0.0000  0.0000  0.0000 -0.0000  0.0000  0.0000  0.0000
  51.  C 2 (d3)  -0.0000  0.0000 -0.0000  0.0000  0.0000 -0.0000 -0.0000 -0.0000
  52.  C 2 (d4)  -0.0011  0.0032 -0.0014 -0.0004 -0.0000  0.0000  0.0000 -0.0000
  53.  C 2 (d4)   0.0010 -0.0040  0.0001  0.0000  0.0000 -0.0000 -0.0000 -0.0000
  54.  C 2 (d5)  -0.0079  0.0361 -0.0020  0.0001  0.0000  0.0000  0.0000  0.0000
  55.  C 2 (d5)   0.0012 -0.0077 -0.0001  0.0001  0.0000 -0.0000 -0.0000 -0.0000
  56.  C 2 (f1)  -0.0031  0.0118 -0.0003  0.0001  0.0000  0.0000  0.0000  0.0000
  57.  C 2 (f2)  -0.0000 -0.0000 -0.0000 -0.0000  0.0000  0.0122  0.0004  0.0001
  58.  C 2 (f3)   0.0000  0.0000  0.0000  0.0000 -0.0000  0.0000  0.0000  0.0000
  59.  C 2 (f4)  -0.0000  0.0013  0.0005  0.0001  0.0000 -0.0000 -0.0000 -0.0000
  60.  C 2 (f5)  -0.0000  0.0000  0.0000  0.0000 -0.0000 -0.0000  0.0000  0.0000
  61.  C 2 (f6)  -0.0000  0.0000  0.0000  0.0000 -0.0000 -0.0095 -0.0003 -0.0000
  62.  C 2 (f7)   0.0000 -0.0000  0.0000 -0.0000 -0.0000  0.0000  0.0000  0.0000
  63.  H 3 (S)   -0.0050  0.5269  0.0185 -0.0022 -0.0000  0.0000 -0.0000  0.0000
  64.  H 3 (S)   -0.0082  0.0042 -0.0006 -0.0002 -0.0000 -0.0000 -0.0000 -0.0000
  65.  H 3 (S)   -0.0102 -0.0064  0.0001  0.0000  0.0000 -0.0000 -0.0000 -0.0000
  66.  H 3 (px)  -0.0000  0.0000 -0.0000 -0.0000  0.0000  0.0114  0.0004  0.0001
  67.  H 3 (py)   0.0028 -0.0101 -0.0005  0.0001  0.0000 -0.0000 -0.0000 -0.0000
  68.  H 3 (pz)   0.0022 -0.0065  0.0001 -0.0000 -0.0000 -0.0000 -0.0000 -0.0000
  69.  H 4 (S)   -0.0050  0.5269  0.0185 -0.0022 -0.0000 -0.0000  0.0000 -0.0000
  70.  H 4 (S)   -0.0082  0.0042 -0.0006 -0.0002 -0.0000  0.0000  0.0000  0.0000
  71.  H 4 (S)   -0.0102 -0.0064  0.0001  0.0000  0.0000 -0.0000 -0.0000 -0.0000
  72.  H 4 (px)  -0.0000  0.0000 -0.0000 -0.0000  0.0000  0.0114  0.0004  0.0001
  73.  H 4 (py)  -0.0028  0.0101  0.0005 -0.0001 -0.0000 -0.0000 -0.0000 -0.0000
  74.  H 4 (pz)   0.0022 -0.0065  0.0001 -0.0000 -0.0000  0.0000  0.0000  0.0000
  75.  H 5 (S)    0.0055  0.0310  0.0238  0.0058  0.0000  0.0000 -0.0000 -0.0000
  76.  H 5 (S)    0.0016 -0.0123 -0.0005  0.0001 -0.0000 -0.0000 -0.0000  0.0000
  77.  H 5 (S)   -0.0010  0.0008 -0.0001 -0.0000 -0.0000  0.0000  0.0000  0.0000
  78.  H 5 (px)  -0.0000  0.0000 -0.0000 -0.0000  0.0000  0.0114  0.0004  0.0001
  79.  H 5 (py)  -0.0004  0.0007 -0.0006 -0.0001 -0.0000 -0.0000 -0.0000  0.0000
  80.  H 5 (pz)  -0.0013  0.0043 -0.0001  0.0001  0.0000 -0.0000 -0.0000 -0.0000
  81.  H 6 (S)    0.0055  0.0310  0.0238  0.0058  0.0000  0.0000  0.0000  0.0000
  82.  H 6 (S)    0.0016 -0.0123 -0.0005  0.0001 -0.0000 -0.0000 -0.0000 -0.0000
  83.  H 6 (S)   -0.0010  0.0008 -0.0001 -0.0000 -0.0000  0.0000  0.0000  0.0000
  84.  H 6 (px)  -0.0000  0.0000 -0.0000 -0.0000  0.0000  0.0114  0.0004  0.0001
  85.  H 6 (py)   0.0004 -0.0007  0.0006  0.0001  0.0000 -0.0000 -0.0000 -0.0000
  86.  H 6 (pz)  -0.0013  0.0043 -0.0001  0.0001  0.0000  0.0000  0.0000  0.0000

          NAO        9      10      11      12      13      14      15      16
      ---------- ------- ------- ------- ------- ------- ------- ------- -------
   1.  C 1 (S)   -0.0000 -0.0000 -0.0000  0.0069 -0.0031  0.0013  0.0000 -0.0000
   2.  C 1 (S)    0.0000  0.0000  0.0000  0.1076  0.0170 -0.0076 -0.0000  0.0000
   3.  C 1 (S)    0.0000  0.0000  0.0000  0.0486 -0.0031  0.0002 -0.0000  0.0000
   4.  C 1 (S)    0.0000  0.0000  0.0000 -0.0074  0.0001  0.0002  0.0000 -0.0000
   5.  C 1 (S)   -0.0000 -0.0000 -0.0000 -0.0000 -0.0000  0.0000  0.0000 -0.0000
   6.  C 1 (px)  -0.0000 -0.0000 -0.0000  0.0000 -0.0000 -0.0000 -0.0000 -0.0000
   7.  C 1 (px)  -0.0000 -0.0000 -0.0000  0.0000 -0.0000 -0.0000  0.0000  0.0000
   8.  C 1 (px)   0.0000  0.0000 -0.0000 -0.0000  0.0000 -0.0000 -0.0000 -0.0000
   9.  C 1 (py)   1.1758  0.0049  0.0041  0.0000 -0.0000 -0.0000  0.0000  0.0000
  10.  C 1 (py)   0.0049  0.0026  0.0001  0.0000  0.0000  0.0000 -0.0000  0.0000
  11.  C 1 (py)   0.0041  0.0001  0.0000 -0.0000  0.0000  0.0000 -0.0000  0.0000
  12.  C 1 (pz)   0.0000  0.0000 -0.0000  1.1310 -0.0392 -0.0091 -0.0000  0.0000
  13.  C 1 (pz)  -0.0000  0.0000  0.0000 -0.0392  0.0029 -0.0003  0.0000 -0.0000
  14.  C 1 (pz)  -0.0000  0.0000  0.0000 -0.0091 -0.0003  0.0003 -0.0000 -0.0000
  15.  C 1 (d1)   0.0000 -0.0000 -0.0000 -0.0000  0.0000 -0.0000  0.0000 -0.0000
  16.  C 1 (d1)   0.0000  0.0000  0.0000  0.0000 -0.0000 -0.0000 -0.0000  0.0000
  17.  C 1 (d2)   0.0000  0.0000  0.0000 -0.0000  0.0000  0.0000 -0.0000  0.0000
  18.  C 1 (d2)  -0.0000  0.0000  0.0000  0.0000 -0.0000  0.0000  0.0000 -0.0000
  19.  C 1 (d3)   0.0368  0.0001  0.0001 -0.0000 -0.0000 -0.0000  0.0000  0.0000
  20.  C 1 (d3)   0.0043  0.0011  0.0001 -0.0000 -0.0000 -0.0000 -0.0000  0.0000
  21.  C 1 (d4)  -0.0000 -0.0000 -0.0000 -0.0286  0.0004  0.0004  0.0000 -0.0000
  22.  C 1 (d4)   0.0000  0.0000  0.0000  0.0039  0.0000 -0.0001 -0.0000  0.0000
  23.  C 1 (d5)  -0.0000  0.0000  0.0000 -0.0464  0.0018  0.0004  0.0000 -0.0000
  24.  C 1 (d5)   0.0000 -0.0000 -0.0000  0.0035  0.0003 -0.0002  0.0000 -0.0000
  25.  C 1 (f1)   0.0000 -0.0000 -0.0000  0.0094 -0.0004 -0.0001 -0.0000  0.0000
  26.  C 1 (f2)  -0.0000 -0.0000 -0.0000  0.0000 -0.0000 -0.0000  0.0000 -0.0000
  27.  C 1 (f3)   0.0124  0.0003  0.0001 -0.0000 -0.0000 -0.0000 -0.0000  0.0000
  28.  C 1 (f4)  -0.0000 -0.0000 -0.0000 -0.0095  0.0002  0.0001  0.0000 -0.0000
  29.  C 1 (f5)   0.0000 -0.0000  0.0000  0.0000 -0.0000 -0.0000  0.0000  0.0000
  30.  C 1 (f6)   0.0000  0.0000  0.0000 -0.0000  0.0000  0.0000  0.0000  0.0000
  31.  C 1 (f7)  -0.0118  0.0000 -0.0000 -0.0000  0.0000  0.0000 -0.0000 -0.0000
  32.  C 2 (S)   -0.0000 -0.0000 -0.0000 -0.0097 -0.0215  0.0053  0.0000  0.0000
  33.  C 2 (S)    0.0000 -0.0000 -0.0000 -0.5217  0.0030  0.0131 -0.0000  0.0000
  34.  C 2 (S)    0.0000 -0.0000 -0.0000  0.0555 -0.0028  0.0000 -0.0000  0.0000
  35.  C 2 (S)   -0.0000 -0.0000 -0.0000  0.0027  0.0002 -0.0002 -0.0000  0.0000
  36.  C 2 (S)   -0.0000  0.0000  0.0000 -0.0000  0.0000 -0.0000  0.0000 -0.0000
  37.  C 2 (px)  -0.0000 -0.0000 -0.0000 -0.0000 -0.0000 -0.0000 -0.0000 -0.0000
  38.  C 2 (px)   0.0000 -0.0000 -0.0000 -0.0000 -0.0000 -0.0000 -0.0000 -0.0000
  39.  C 2 (px)  -0.0000 -0.0000 -0.0000  0.0000 -0.0000 -0.0000  0.0000 -0.0000
  40.  C 2 (py)   0.1967 -0.0539 -0.0021 -0.0000 -0.0000 -0.0000  0.0000 -0.0000
  41.  C 2 (py)  -0.0539 -0.0009 -0.0002 -0.0000 -0.0000 -0.0000  0.0000 -0.0000
  42.  C 2 (py)  -0.0021 -0.0002 -0.0000 -0.0000 -0.0000 -0.0000  0.0000 -0.0000
  43.  C 2 (pz)  -0.0000 -0.0000  0.0000 -0.5404  0.0525 -0.0104  0.0000 -0.0000
  44.  C 2 (pz)  -0.0000  0.0000  0.0000  0.0525 -0.0024 -0.0002 -0.0000  0.0000
  45.  C 2 (pz)  -0.0000  0.0000  0.0000 -0.0104 -0.0002  0.0003  0.0000 -0.0000
  46.  C 2 (d1)   0.0000 -0.0000  0.0000 -0.0000 -0.0000  0.0000  0.0000  0.0000
  47.  C 2 (d1)  -0.0000 -0.0000 -0.0000 -0.0000  0.0000  0.0000  0.0000 -0.0000
  48.  C 2 (d2)   0.0000 -0.0000 -0.0000 -0.0000  0.0000 -0.0000 -0.0000  0.0000
  49.  C 2 (d2)  -0.0000 -0.0000 -0.0000  0.0000 -0.0000 -0.0000  0.0000 -0.0000
  50.  C 2 (d3)  -0.0066  0.0017  0.0001  0.0000  0.0000  0.0000 -0.0000  0.0000
  51.  C 2 (d3)   0.0217  0.0005  0.0001 -0.0000 -0.0000 -0.0000 -0.0000  0.0000
  52.  C 2 (d4)  -0.0000  0.0000  0.0000  0.0016  0.0011 -0.0006  0.0000 -0.0000
  53.  C 2 (d4)   0.0000 -0.0000 -0.0000 -0.0020 -0.0001  0.0001 -0.0000 -0.0000
  54.  C 2 (d5)   0.0000 -0.0000  0.0000 -0.0262  0.0022 -0.0003  0.0000 -0.0000
  55.  C 2 (d5)   0.0000  0.0000  0.0000 -0.0094  0.0000  0.0002  0.0000 -0.0000
  56.  C 2 (f1)   0.0000 -0.0000 -0.0000 -0.0065  0.0005 -0.0000  0.0000 -0.0000
  57.  C 2 (f2)   0.0000  0.0000 -0.0000 -0.0000  0.0000 -0.0000 -0.0000  0.0000
  58.  C 2 (f3)  -0.0025 -0.0006 -0.0000  0.0000  0.0000 -0.0000  0.0000 -0.0000
  59.  C 2 (f4)   0.0000 -0.0000 -0.0000  0.0009 -0.0004  0.0002 -0.0000  0.0000
  60.  C 2 (f5)  -0.0000  0.0000  0.0000  0.0000 -0.0000  0.0000 -0.0000  0.0000
  61.  C 2 (f6)   0.0000  0.0000  0.0000 -0.0000  0.0000  0.0000  0.0000  0.0000
  62.  C 2 (f7)  -0.0030  0.0005  0.0000  0.0000  0.0000  0.0000 -0.0000  0.0000
  63.  H 3 (S)    0.6793  0.0095  0.0027  0.4423 -0.0071 -0.0061 -0.0000  0.0000
  64.  H 3 (S)    0.0003 -0.0008 -0.0000  0.0014  0.0005 -0.0003  0.0000 -0.0000
  65.  H 3 (S)    0.0067 -0.0001  0.0000 -0.0021 -0.0001  0.0001  0.0000  0.0000
  66.  H 3 (px)   0.0000 -0.0000 -0.0000 -0.0000 -0.0000 -0.0000 -0.0000 -0.0000
  67.  H 3 (py)  -0.0070 -0.0003 -0.0000 -0.0110  0.0002  0.0001  0.0000 -0.0000
  68.  H 3 (pz)  -0.0114 -0.0000 -0.0000  0.0023 -0.0002  0.0000 -0.0000 -0.0000
  69.  H 4 (S)   -0.6793 -0.0095 -0.0027  0.4423 -0.0071 -0.0061 -0.0000 -0.0000
  70.  H 4 (S)   -0.0003  0.0008  0.0000  0.0014  0.0005 -0.0003 -0.0000  0.0000
  71.  H 4 (S)   -0.0067  0.0001 -0.0000 -0.0021 -0.0001  0.0001 -0.0000 -0.0000
  72.  H 4 (px)   0.0000 -0.0000 -0.0000 -0.0000  0.0000 -0.0000 -0.0000 -0.0000
  73.  H 4 (py)  -0.0070 -0.0003 -0.0000  0.0110 -0.0002 -0.0001 -0.0000  0.0000
  74.  H 4 (pz)   0.0114  0.0000  0.0000  0.0023 -0.0002  0.0000  0.0000  0.0000
  75.  H 5 (S)   -0.0254 -0.0328 -0.0017 -0.0231 -0.0173  0.0093  0.0000 -0.0000
  76.  H 5 (S)    0.0161  0.0002  0.0001 -0.0141  0.0003  0.0002  0.0000  0.0000
  77.  H 5 (S)    0.0036 -0.0003 -0.0000  0.0047  0.0001 -0.0001  0.0000 -0.0000
  78.  H 5 (px)   0.0000 -0.0000 -0.0000 -0.0000 -0.0000 -0.0000  0.0000 -0.0000
  79.  H 5 (py)   0.0048  0.0004  0.0000 -0.0008  0.0004 -0.0002  0.0000  0.0000
  80.  H 5 (pz)   0.0019 -0.0005 -0.0000 -0.0044  0.0002  0.0000  0.0000 -0.0000
  81.  H 6 (S)    0.0254  0.0328  0.0017 -0.0231 -0.0173  0.0093 -0.0000  0.0000
  82.  H 6 (S)   -0.0161 -0.0002 -0.0001 -0.0141  0.0003  0.0002  0.0000 -0.0000
  83.  H 6 (S)   -0.0036  0.0003  0.0000  0.0047  0.0001 -0.0001 -0.0000  0.0000
  84.  H 6 (px)   0.0000 -0.0000 -0.0000 -0.0000 -0.0000 -0.0000  0.0000 -0.0000
  85.  H 6 (py)   0.0048  0.0004  0.0000  0.0008 -0.0004  0.0002 -0.0000  0.0000
  86.  H 6 (pz)  -0.0019  0.0005  0.0000 -0.0044  0.0002  0.0000 -0.0000  0.0000

          NAO       17      18      19      20      21      22      23      24
      ---------- ------- ------- ------- ------- ------- ------- ------- -------
   1.  C 1 (S)   -0.0000  0.0000  0.0000 -0.0000  0.0045 -0.0013 -0.0029  0.0001
   2.  C 1 (S)   -0.0000  0.0000 -0.0000 -0.0000 -0.0290  0.0023  0.0145  0.0062
   3.  C 1 (S)    0.0000  0.0000  0.0000 -0.0000 -0.0011  0.0000 -0.0018 -0.0003
   4.  C 1 (S)    0.0000  0.0000  0.0000 -0.0000  0.0002 -0.0001  0.0004 -0.0001
   5.  C 1 (S)   -0.0000 -0.0000 -0.0000  0.0000  0.0000 -0.0000  0.0000 -0.0000
   6.  C 1 (px)  -0.0190 -0.0087 -0.0000  0.0000 -0.0000  0.0000 -0.0000  0.0000
   7.  C 1 (px)  -0.0007 -0.0003 -0.0000  0.0000 -0.0000  0.0000 -0.0000  0.0000
   8.  C 1 (px)  -0.0001 -0.0000  0.0000  0.0000  0.0000  0.0000  0.0000  0.0000
   9.  C 1 (py)   0.0000 -0.0000  0.0368  0.0043 -0.0000  0.0000 -0.0000  0.0000
  10.  C 1 (py)   0.0000  0.0000  0.0001  0.0011 -0.0000  0.0000  0.0000 -0.0000
  11.  C 1 (py)   0.0000  0.0000  0.0001  0.0001 -0.0000  0.0000  0.0000 -0.0000
  12.  C 1 (pz)  -0.0000  0.0000 -0.0000 -0.0000 -0.0286  0.0039 -0.0464  0.0035
  13.  C 1 (pz)   0.0000 -0.0000 -0.0000 -0.0000  0.0004  0.0000  0.0018  0.0003
  14.  C 1 (pz)   0.0000  0.0000 -0.0000 -0.0000  0.0004 -0.0001  0.0004 -0.0002
  15.  C 1 (d1)  -0.0000  0.0000  0.0000 -0.0000  0.0000 -0.0000  0.0000  0.0000
  16.  C 1 (d1)   0.0000 -0.0000  0.0000  0.0000 -0.0000  0.0000 -0.0000 -0.0000
  17.  C 1 (d2)   0.0004  0.0002  0.0000  0.0000  0.0000 -0.0000  0.0000 -0.0000
  18.  C 1 (d2)   0.0002  0.0001 -0.0000 -0.0000 -0.0000 -0.0000 -0.0000 -0.0000
  19.  C 1 (d3)   0.0000 -0.0000  0.0011  0.0001  0.0000  0.0000  0.0000 -0.0000
  20.  C 1 (d3)   0.0000 -0.0000  0.0001  0.0005 -0.0000 -0.0000 -0.0000  0.0000
  21.  C 1 (d4)   0.0000 -0.0000  0.0000 -0.0000  0.0014 -0.0002  0.0007 -0.0002
  22.  C 1 (d4)  -0.0000 -0.0000  0.0000 -0.0000 -0.0002  0.0000 -0.0002  0.0001
  23.  C 1 (d5)   0.0000 -0.0000  0.0000 -0.0000  0.0007 -0.0002  0.0024 -0.0001
  24.  C 1 (d5)  -0.0000 -0.0000 -0.0000  0.0000 -0.0002  0.0001 -0.0001  0.0002
  25.  C 1 (f1)  -0.0000 -0.0000  0.0000 -0.0000 -0.0000  0.0000 -0.0006  0.0000
  26.  C 1 (f2)  -0.0002 -0.0001 -0.0000 -0.0000 -0.0000  0.0000 -0.0000  0.0000
  27.  C 1 (f3)   0.0000  0.0000  0.0004  0.0001  0.0000  0.0000 -0.0000  0.0000
  28.  C 1 (f4)   0.0000 -0.0000 -0.0000  0.0000  0.0005 -0.0000  0.0002 -0.0001
  29.  C 1 (f5)   0.0000  0.0000  0.0000 -0.0000 -0.0000  0.0000 -0.0000  0.0000
  30.  C 1 (f6)   0.0002  0.0001  0.0000  0.0000  0.0000 -0.0000  0.0000 -0.0000
  31.  C 1 (f7)  -0.0000 -0.0000 -0.0004 -0.0000  0.0000 -0.0000 -0.0000  0.0000
  32.  C 2 (S)    0.0000 -0.0000 -0.0000  0.0000 -0.0011  0.0010 -0.0079  0.0012
  33.  C 2 (S)    0.0000 -0.0000 -0.0000  0.0000  0.0032 -0.0040  0.0361 -0.0077
  34.  C 2 (S)   -0.0000  0.0000 -0.0000  0.0000 -0.0014  0.0001 -0.0020 -0.0001
  35.  C 2 (S)   -0.0000 -0.0000 -0.0000  0.0000 -0.0004  0.0000  0.0001  0.0001
  36.  C 2 (S)    0.0000  0.0000  0.0000 -0.0000 -0.0000  0.0000  0.0000  0.0000
  37.  C 2 (px)  -0.0190 -0.0087 -0.0000  0.0000  0.0000  0.0000 -0.0000  0.0000
  38.  C 2 (px)  -0.0007 -0.0003  0.0000  0.0000  0.0000  0.0000 -0.0000  0.0000
  39.  C 2 (px)  -0.0001 -0.0000 -0.0000 -0.0000 -0.0000  0.0000 -0.0000  0.0000
  40.  C 2 (py)  -0.0000 -0.0000  0.0066 -0.0217  0.0000 -0.0000 -0.0000  0.0000
  41.  C 2 (py)  -0.0000  0.0000 -0.0017 -0.0005 -0.0000  0.0000 -0.0000  0.0000
  42.  C 2 (py)  -0.0000 -0.0000 -0.0001 -0.0001  0.0000 -0.0000 -0.0000  0.0000
  43.  C 2 (pz)   0.0000 -0.0000 -0.0000  0.0000 -0.0016  0.0020  0.0262  0.0094
  44.  C 2 (pz)   0.0000  0.0000 -0.0000  0.0000 -0.0011  0.0001 -0.0022 -0.0000
  45.  C 2 (pz)   0.0000  0.0000 -0.0000  0.0000  0.0006 -0.0001  0.0003 -0.0002
  46.  C 2 (d1)   0.0000  0.0000  0.0000 -0.0000  0.0000 -0.0000  0.0000 -0.0000
  47.  C 2 (d1)  -0.0000  0.0000 -0.0000 -0.0000  0.0000 -0.0000  0.0000  0.0000
  48.  C 2 (d2)  -0.0004 -0.0002  0.0000  0.0000  0.0000  0.0000 -0.0000  0.0000
  49.  C 2 (d2)  -0.0002 -0.0001 -0.0000 -0.0000 -0.0000  0.0000 -0.0000  0.0000
  50.  C 2 (d3)  -0.0000 -0.0000 -0.0002  0.0007  0.0000 -0.0000  0.0000 -0.0000
  51.  C 2 (d3)   0.0000  0.0000  0.0007  0.0002  0.0000 -0.0000 -0.0000  0.0000
  52.  C 2 (d4)  -0.0000  0.0000 -0.0000  0.0000 -0.0002  0.0002 -0.0003  0.0004
  53.  C 2 (d4)   0.0000  0.0000  0.0000 -0.0000  0.0002 -0.0000  0.0000 -0.0001
  54.  C 2 (d5)  -0.0000 -0.0000 -0.0000  0.0000 -0.0003  0.0000  0.0016  0.0003
  55.  C 2 (d5)   0.0000  0.0000  0.0000 -0.0000  0.0004 -0.0001  0.0003 -0.0001
  56.  C 2 (f1)  -0.0000 -0.0000 -0.0000  0.0000 -0.0002 -0.0000  0.0005  0.0000
  57.  C 2 (f2)  -0.0002 -0.0001  0.0000  0.0000  0.0000 -0.0000  0.0000  0.0000
  58.  C 2 (f3)  -0.0000 -0.0000 -0.0001 -0.0003 -0.0000  0.0000 -0.0000  0.0000
  59.  C 2 (f4)   0.0000 -0.0000  0.0000 -0.0000 -0.0000 -0.0000  0.0001 -0.0001
  60.  C 2 (f5)   0.0000  0.0000 -0.0000  0.0000 -0.0000  0.0000 -0.0000 -0.0000
  61.  C 2 (f6)   0.0002  0.0001  0.0000  0.0000  0.0000 -0.0000  0.0000 -0.0000
  62.  C 2 (f7)  -0.0000  0.0000 -0.0001  0.0002 -0.0000  0.0000  0.0000 -0.0000
  63.  H 3 (S)    0.0000 -0.0000  0.0212  0.0052 -0.0233  0.0023 -0.0091  0.0036
  64.  H 3 (S)   -0.0000  0.0000  0.0000 -0.0003 -0.0002  0.0001 -0.0001  0.0002
  65.  H 3 (S)    0.0000  0.0000  0.0002 -0.0000  0.0002 -0.0000  0.0000 -0.0001
  66.  H 3 (px)  -0.0002 -0.0001  0.0000  0.0000  0.0000  0.0000 -0.0000  0.0000
  67.  H 3 (py)   0.0000  0.0000 -0.0002 -0.0001  0.0005 -0.0001  0.0003 -0.0001
  68.  H 3 (pz)   0.0000  0.0000 -0.0004 -0.0000  0.0001 -0.0000 -0.0002 -0.0000
  69.  H 4 (S)   -0.0000  0.0000 -0.0212 -0.0052 -0.0233  0.0023 -0.0091  0.0036
  70.  H 4 (S)   -0.0000 -0.0000 -0.0000  0.0003 -0.0002  0.0001 -0.0001  0.0002
  71.  H 4 (S)    0.0000  0.0000 -0.0002  0.0000  0.0002 -0.0000  0.0000 -0.0001
  72.  H 4 (px)  -0.0002 -0.0001  0.0000  0.0000  0.0000  0.0000 -0.0000  0.0000
  73.  H 4 (py)   0.0000  0.0000 -0.0002 -0.0001 -0.0005  0.0001 -0.0003  0.0001
  74.  H 4 (pz)  -0.0000 -0.0000  0.0004  0.0000  0.0001 -0.0000 -0.0002 -0.0000
  75.  H 5 (S)    0.0000 -0.0000 -0.0005 -0.0135  0.0006 -0.0024  0.0069 -0.0066
  76.  H 5 (S)    0.0000 -0.0000  0.0005  0.0001  0.0006 -0.0001  0.0004 -0.0001
  77.  H 5 (S)   -0.0000 -0.0000  0.0001 -0.0001 -0.0001  0.0000 -0.0002  0.0001
  78.  H 5 (px)  -0.0002 -0.0001 -0.0000  0.0000  0.0000  0.0000 -0.0000  0.0000
  79.  H 5 (py)   0.0000  0.0000  0.0001  0.0002 -0.0000  0.0001 -0.0001  0.0001
  80.  H 5 (pz)   0.0000  0.0000  0.0001 -0.0002 -0.0000 -0.0000  0.0003 -0.0000
  81.  H 6 (S)    0.0000 -0.0000  0.0005  0.0135  0.0006 -0.0024  0.0069 -0.0066
  82.  H 6 (S)    0.0000  0.0000 -0.0005 -0.0001  0.0006 -0.0001  0.0004 -0.0001
  83.  H 6 (S)   -0.0000 -0.0000 -0.0001  0.0001 -0.0001  0.0000 -0.0002  0.0001
  84.  H 6 (px)  -0.0002 -0.0001  0.0000  0.0000  0.0000  0.0000 -0.0000  0.0000
  85.  H 6 (py)   0.0000  0.0000  0.0001  0.0002  0.0000 -0.0001  0.0001 -0.0001
  86.  H 6 (pz)  -0.0000 -0.0000 -0.0001  0.0002 -0.0000 -0.0000  0.0003 -0.0000

          NAO       25      26      27      28      29      30      31      32
      ---------- ------- ------- ------- ------- ------- ------- ------- -------
   1.  C 1 (S)    0.0008  0.0000  0.0000  0.0008 -0.0000 -0.0000 -0.0000  0.0000
   2.  C 1 (S)   -0.0087  0.0000  0.0000 -0.0105  0.0000  0.0000 -0.0000 -0.0004
   3.  C 1 (S)    0.0003  0.0000 -0.0000 -0.0005  0.0000  0.0000 -0.0000  0.0090
   4.  C 1 (S)   -0.0001 -0.0000 -0.0000  0.0000 -0.0000  0.0000 -0.0000 -0.0071
   5.  C 1 (S)   -0.0000  0.0000  0.0000  0.0000 -0.0000 -0.0000  0.0000  0.0001
   6.  C 1 (px)   0.0000  0.0122 -0.0000 -0.0000 -0.0000 -0.0095  0.0000  0.0000
   7.  C 1 (px)   0.0000  0.0004 -0.0000 -0.0000  0.0000 -0.0003  0.0000 -0.0000
   8.  C 1 (px)   0.0000  0.0001 -0.0000  0.0000  0.0000 -0.0000  0.0000 -0.0000
   9.  C 1 (py)   0.0000 -0.0000  0.0124 -0.0000  0.0000  0.0000 -0.0118 -0.0000
  10.  C 1 (py)  -0.0000 -0.0000  0.0003 -0.0000 -0.0000  0.0000  0.0000 -0.0000
  11.  C 1 (py)  -0.0000 -0.0000  0.0001 -0.0000  0.0000  0.0000 -0.0000 -0.0000
  12.  C 1 (pz)   0.0094  0.0000 -0.0000 -0.0095  0.0000 -0.0000 -0.0000 -0.0097
  13.  C 1 (pz)  -0.0004 -0.0000 -0.0000  0.0002 -0.0000  0.0000  0.0000 -0.0215
  14.  C 1 (pz)  -0.0001 -0.0000 -0.0000  0.0001 -0.0000  0.0000  0.0000  0.0053
  15.  C 1 (d1)  -0.0000  0.0000 -0.0000  0.0000  0.0000  0.0000 -0.0000  0.0000
  16.  C 1 (d1)   0.0000 -0.0000  0.0000 -0.0000  0.0000  0.0000 -0.0000  0.0000
  17.  C 1 (d2)  -0.0000 -0.0002  0.0000  0.0000  0.0000  0.0002 -0.0000  0.0000
  18.  C 1 (d2)  -0.0000 -0.0001  0.0000 -0.0000  0.0000  0.0001 -0.0000 -0.0000
  19.  C 1 (d3)   0.0000 -0.0000  0.0004 -0.0000  0.0000  0.0000 -0.0004 -0.0000
  20.  C 1 (d3)  -0.0000 -0.0000  0.0001  0.0000 -0.0000  0.0000 -0.0000  0.0000
  21.  C 1 (d4)  -0.0000 -0.0000  0.0000  0.0005 -0.0000  0.0000  0.0000 -0.0011
  22.  C 1 (d4)   0.0000  0.0000  0.0000 -0.0000  0.0000 -0.0000 -0.0000  0.0010
  23.  C 1 (d5)  -0.0006 -0.0000 -0.0000  0.0002 -0.0000  0.0000 -0.0000 -0.0079
  24.  C 1 (d5)   0.0000  0.0000  0.0000 -0.0001  0.0000 -0.0000  0.0000  0.0012
  25.  C 1 (f1)   0.0002  0.0000  0.0000  0.0000 -0.0000 -0.0000  0.0000  0.0031
  26.  C 1 (f2)   0.0000  0.0001 -0.0000 -0.0000  0.0000 -0.0001  0.0000 -0.0000
  27.  C 1 (f3)   0.0000 -0.0000  0.0001  0.0000  0.0000  0.0000 -0.0001 -0.0000
  28.  C 1 (f4)   0.0000 -0.0000  0.0000  0.0002 -0.0000  0.0000 -0.0000  0.0000
  29.  C 1 (f5)  -0.0000  0.0000  0.0000 -0.0000  0.0000  0.0000 -0.0000  0.0000
  30.  C 1 (f6)  -0.0000 -0.0001  0.0000  0.0000  0.0000  0.0001 -0.0000 -0.0000
  31.  C 1 (f7)   0.0000  0.0000 -0.0001 -0.0000 -0.0000 -0.0000  0.0001  0.0000
  32.  C 2 (S)    0.0031 -0.0000 -0.0000  0.0000  0.0000 -0.0000  0.0000  1.9993
  33.  C 2 (S)   -0.0118 -0.0000  0.0000 -0.0013  0.0000 -0.0000  0.0000  0.0000
  34.  C 2 (S)    0.0003  0.0000 -0.0000 -0.0005  0.0000 -0.0000  0.0000 -0.0000
  35.  C 2 (S)   -0.0001  0.0000 -0.0000 -0.0001  0.0000 -0.0000  0.0000  0.0000
  36.  C 2 (S)   -0.0000 -0.0000 -0.0000 -0.0000  0.0000  0.0000 -0.0000  0.0000
  37.  C 2 (px)   0.0000  0.0122 -0.0000 -0.0000 -0.0000 -0.0095  0.0000  0.0000
  38.  C 2 (px)   0.0000  0.0004 -0.0000 -0.0000  0.0000 -0.0003  0.0000 -0.0000
  39.  C 2 (px)   0.0000  0.0001 -0.0000 -0.0000 -0.0000 -0.0000  0.0000 -0.0000
  40.  C 2 (py)   0.0000  0.0000 -0.0025 -0.0000  0.0000 -0.0000 -0.0030  0.0000
  41.  C 2 (py)   0.0000  0.0000 -0.0006 -0.0000 -0.0000 -0.0000  0.0005  0.0000
  42.  C 2 (py)   0.0000  0.0000 -0.0000  0.0000  0.0000 -0.0000  0.0000  0.0000
  43.  C 2 (pz)  -0.0065 -0.0000 -0.0000  0.0009 -0.0000  0.0000  0.0000 -0.0069
  44.  C 2 (pz)   0.0005  0.0000 -0.0000 -0.0004  0.0000  0.0000  0.0000  0.0031
  45.  C 2 (pz)  -0.0000 -0.0000 -0.0000  0.0002 -0.0000  0.0000  0.0000 -0.0013
  46.  C 2 (d1)   0.0000 -0.0000  0.0000  0.0000 -0.0000  0.0000 -0.0000  0.0000
  47.  C 2 (d1)  -0.0000  0.0000 -0.0000  0.0000  0.0000  0.0000  0.0000  0.0000
  48.  C 2 (d2)   0.0000  0.0002 -0.0000  0.0000 -0.0000 -0.0002  0.0000 -0.0000
  49.  C 2 (d2)   0.0000  0.0001 -0.0000 -0.0000 -0.0000 -0.0001  0.0000  0.0000
  50.  C 2 (d3)  -0.0000  0.0000  0.0001  0.0000 -0.0000 -0.0000  0.0001 -0.0000
  51.  C 2 (d3)   0.0000 -0.0000  0.0003  0.0000  0.0000  0.0000 -0.0002  0.0000
  52.  C 2 (d4)   0.0002  0.0000  0.0000  0.0000 -0.0000  0.0000 -0.0000  0.0045
  53.  C 2 (d4)   0.0000 -0.0000 -0.0000  0.0000 -0.0000  0.0000 -0.0000 -0.0013
  54.  C 2 (d5)  -0.0005  0.0000  0.0000 -0.0001  0.0000 -0.0000  0.0000 -0.0029
  55.  C 2 (d5)  -0.0000 -0.0000 -0.0000  0.0001 -0.0000  0.0000 -0.0000  0.0001
  56.  C 2 (f1)  -0.0002  0.0000  0.0000 -0.0001  0.0000 -0.0000  0.0000 -0.0008
  57.  C 2 (f2)   0.0000  0.0001 -0.0000  0.0000 -0.0000 -0.0001  0.0000 -0.0000
  58.  C 2 (f3)   0.0000  0.0000 -0.0001 -0.0000  0.0000 -0.0000  0.0000  0.0000
  59.  C 2 (f4)  -0.0001 -0.0000 -0.0000 -0.0000  0.0000  0.0000 -0.0000 -0.0008
  60.  C 2 (f5)  -0.0000  0.0000  0.0000 -0.0000  0.0000  0.0000  0.0000 -0.0000
  61.  C 2 (f6)  -0.0000 -0.0001  0.0000  0.0000  0.0000  0.0001 -0.0000 -0.0000
  62.  C 2 (f7)  -0.0000 -0.0000  0.0000 -0.0000 -0.0000 -0.0000  0.0000 -0.0000
  63.  H 3 (S)   -0.0009 -0.0000  0.0077 -0.0083  0.0000  0.0000 -0.0067  0.0055
  64.  H 3 (S)    0.0000  0.0000 -0.0001 -0.0000  0.0000  0.0000 -0.0000  0.0016
  65.  H 3 (S)    0.0000 -0.0000  0.0001  0.0001  0.0000  0.0000 -0.0001 -0.0010
  66.  H 3 (px)   0.0000  0.0001 -0.0000 -0.0000 -0.0000 -0.0001  0.0000 -0.0000
  67.  H 3 (py)  -0.0000 -0.0000 -0.0001  0.0002 -0.0000  0.0000  0.0001 -0.0004
  68.  H 3 (pz)   0.0001 -0.0000 -0.0001  0.0000 -0.0000  0.0000  0.0001  0.0013
  69.  H 4 (S)   -0.0009  0.0000 -0.0077 -0.0083 -0.0000 -0.0000  0.0067  0.0055
  70.  H 4 (S)    0.0000  0.0000  0.0001 -0.0000 -0.0000 -0.0000  0.0000  0.0016
  71.  H 4 (S)    0.0000 -0.0000 -0.0001  0.0001 -0.0000  0.0000  0.0001 -0.0010
  72.  H 4 (px)   0.0000  0.0001 -0.0000  0.0000 -0.0000 -0.0001  0.0000 -0.0000
  73.  H 4 (py)   0.0000  0.0000 -0.0001 -0.0002  0.0000  0.0000  0.0001  0.0004
  74.  H 4 (pz)   0.0001  0.0000  0.0001  0.0000  0.0000 -0.0000 -0.0001  0.0013
  75.  H 5 (S)   -0.0033  0.0000 -0.0030 -0.0014  0.0000 -0.0000 -0.0004 -0.0050
  76.  H 5 (S)   -0.0000 -0.0000  0.0002  0.0002  0.0000  0.0000 -0.0002 -0.0082
  77.  H 5 (S)    0.0000  0.0000  0.0000 -0.0000  0.0000 -0.0000 -0.0000 -0.0102
  78.  H 5 (px)   0.0000  0.0001 -0.0000  0.0000 -0.0000 -0.0001  0.0000 -0.0000
  79.  H 5 (py)   0.0000 -0.0000  0.0001  0.0000 -0.0000  0.0000 -0.0000  0.0028
  80.  H 5 (pz)  -0.0001 -0.0000 -0.0000 -0.0000  0.0000  0.0000 -0.0000 -0.0022
  81.  H 6 (S)   -0.0033 -0.0000  0.0030 -0.0014 -0.0000  0.0000  0.0004 -0.0050
  82.  H 6 (S)   -0.0000 -0.0000 -0.0002  0.0002 -0.0000  0.0000  0.0002 -0.0082
  83.  H 6 (S)    0.0000  0.0000 -0.0000 -0.0000 -0.0000 -0.0000  0.0000 -0.0102
  84.  H 6 (px)   0.0000  0.0001 -0.0000  0.0000 -0.0000 -0.0001  0.0000 -0.0000
  85.  H 6 (py)  -0.0000 -0.0000  0.0001 -0.0000 -0.0000  0.0000 -0.0000 -0.0028
  86.  H 6 (pz)  -0.0001  0.0000  0.0000 -0.0000 -0.0000 -0.0000  0.0000 -0.0022

          NAO       33      34      35      36      37      38      39      40
      ---------- ------- ------- ------- ------- ------- ------- ------- -------
   1.  C 1 (S)   -0.0004  0.0090 -0.0071  0.0001 -0.0000 -0.0000  0.0000 -0.0000
   2.  C 1 (S)    0.3889  0.0072  0.0108  0.0000 -0.0000 -0.0000  0.0000 -0.0000
   3.  C 1 (S)    0.0072  0.0036 -0.0001 -0.0000 -0.0000 -0.0000 -0.0000 -0.0000
   4.  C 1 (S)    0.0108 -0.0001 -0.0000 -0.0000 -0.0000 -0.0000 -0.0000 -0.0000
   5.  C 1 (S)    0.0000 -0.0000 -0.0000 -0.0000  0.0000  0.0000  0.0000  0.0000
   6.  C 1 (px)   0.0000  0.0000  0.0000 -0.0000  0.9979  0.0343  0.0050  0.0000
   7.  C 1 (px)  -0.0000  0.0000  0.0000 -0.0000  0.0343  0.0012  0.0002 -0.0000
   8.  C 1 (px)   0.0000 -0.0000  0.0000 -0.0000  0.0050  0.0002  0.0000 -0.0000
   9.  C 1 (py)   0.0000  0.0000 -0.0000 -0.0000 -0.0000  0.0000 -0.0000  0.1967
  10.  C 1 (py)  -0.0000 -0.0000 -0.0000  0.0000 -0.0000 -0.0000 -0.0000 -0.0539
  11.  C 1 (py)  -0.0000 -0.0000 -0.0000  0.0000 -0.0000 -0.0000 -0.0000 -0.0021
  12.  C 1 (pz)  -0.5217  0.0555  0.0027 -0.0000 -0.0000 -0.0000  0.0000 -0.0000
  13.  C 1 (pz)   0.0030 -0.0028  0.0002  0.0000 -0.0000 -0.0000 -0.0000 -0.0000
  14.  C 1 (pz)   0.0131  0.0000 -0.0002 -0.0000 -0.0000 -0.0000 -0.0000 -0.0000
  15.  C 1 (d1)  -0.0000 -0.0000 -0.0000  0.0000 -0.0000 -0.0000  0.0000  0.0000
  16.  C 1 (d1)   0.0000  0.0000  0.0000 -0.0000 -0.0000 -0.0000 -0.0000 -0.0000
  17.  C 1 (d2)   0.0000 -0.0000 -0.0000  0.0000 -0.0190 -0.0007 -0.0001 -0.0000
  18.  C 1 (d2)  -0.0000  0.0000 -0.0000  0.0000 -0.0087 -0.0003 -0.0000 -0.0000
  19.  C 1 (d3)  -0.0000 -0.0000 -0.0000  0.0000 -0.0000  0.0000 -0.0000  0.0066
  20.  C 1 (d3)   0.0000  0.0000  0.0000 -0.0000  0.0000  0.0000 -0.0000 -0.0217
  21.  C 1 (d4)   0.0032 -0.0014 -0.0004 -0.0000  0.0000  0.0000 -0.0000  0.0000
  22.  C 1 (d4)  -0.0040  0.0001  0.0000  0.0000  0.0000  0.0000  0.0000 -0.0000
  23.  C 1 (d5)   0.0361 -0.0020  0.0001  0.0000 -0.0000 -0.0000 -0.0000 -0.0000
  24.  C 1 (d5)  -0.0077 -0.0001  0.0001  0.0000  0.0000  0.0000  0.0000  0.0000
  25.  C 1 (f1)  -0.0118  0.0003 -0.0001 -0.0000  0.0000  0.0000  0.0000  0.0000
  26.  C 1 (f2)  -0.0000  0.0000  0.0000 -0.0000  0.0122  0.0004  0.0001  0.0000
  27.  C 1 (f3)   0.0000 -0.0000 -0.0000 -0.0000 -0.0000 -0.0000 -0.0000 -0.0025
  28.  C 1 (f4)  -0.0013 -0.0005 -0.0001 -0.0000 -0.0000 -0.0000 -0.0000 -0.0000
  29.  C 1 (f5)   0.0000  0.0000  0.0000  0.0000 -0.0000  0.0000 -0.0000  0.0000
  30.  C 1 (f6)  -0.0000 -0.0000 -0.0000  0.0000 -0.0095 -0.0003 -0.0000 -0.0000
  31.  C 1 (f7)   0.0000  0.0000  0.0000 -0.0000  0.0000  0.0000  0.0000 -0.0030
  32.  C 2 (S)    0.0000 -0.0000  0.0000  0.0000  0.0000 -0.0000 -0.0000  0.0000
  33.  C 2 (S)    1.0594  0.0000 -0.0000 -0.0000  0.0000  0.0000 -0.0000  0.0000
  34.  C 2 (S)    0.0000  0.0037 -0.0000 -0.0000  0.0000  0.0000  0.0000  0.0000
  35.  C 2 (S)   -0.0000 -0.0000  0.0002 -0.0000  0.0000  0.0000  0.0000  0.0000
  36.  C 2 (S)   -0.0000 -0.0000 -0.0000  0.0000 -0.0000 -0.0000 -0.0000 -0.0000
  37.  C 2 (px)   0.0000  0.0000  0.0000 -0.0000  0.9979  0.0343  0.0050  0.0000
  38.  C 2 (px)   0.0000  0.0000  0.0000 -0.0000  0.0343  0.0012  0.0002  0.0000
  39.  C 2 (px)  -0.0000  0.0000  0.0000 -0.0000  0.0050  0.0002  0.0000  0.0000
  40.  C 2 (py)   0.0000  0.0000  0.0000 -0.0000  0.0000  0.0000  0.0000  1.1758
  41.  C 2 (py)   0.0000  0.0000  0.0000 -0.0000  0.0000  0.0000  0.0000  0.0049
  42.  C 2 (py)   0.0000  0.0000  0.0000 -0.0000  0.0000  0.0000  0.0000  0.0041
  43.  C 2 (pz)  -0.1076 -0.0486  0.0074  0.0000 -0.0000  0.0000  0.0000 -0.0000
  44.  C 2 (pz)  -0.0170  0.0031 -0.0001  0.0000 -0.0000 -0.0000 -0.0000 -0.0000
  45.  C 2 (pz)   0.0076 -0.0002 -0.0002 -0.0000 -0.0000 -0.0000 -0.0000 -0.0000
  46.  C 2 (d1)   0.0000 -0.0000 -0.0000 -0.0000 -0.0000 -0.0000  0.0000  0.0000
  47.  C 2 (d1)  -0.0000 -0.0000 -0.0000  0.0000  0.0000 -0.0000  0.0000  0.0000
  48.  C 2 (d2)   0.0000  0.0000  0.0000 -0.0000  0.0190  0.0007  0.0001 -0.0000
  49.  C 2 (d2)  -0.0000  0.0000  0.0000 -0.0000  0.0087  0.0003  0.0000  0.0000
  50.  C 2 (d3)  -0.0000 -0.0000  0.0000  0.0000  0.0000  0.0000  0.0000 -0.0368
  51.  C 2 (d3)   0.0000  0.0000 -0.0000 -0.0000 -0.0000 -0.0000 -0.0000 -0.0043
  52.  C 2 (d4)  -0.0290 -0.0011  0.0002  0.0000  0.0000 -0.0000  0.0000 -0.0000
  53.  C 2 (d4)   0.0023  0.0000 -0.0001 -0.0000 -0.0000 -0.0000 -0.0000  0.0000
  54.  C 2 (d5)   0.0145 -0.0018  0.0004  0.0000  0.0000  0.0000  0.0000  0.0000
  55.  C 2 (d5)   0.0062 -0.0003 -0.0001 -0.0000 -0.0000 -0.0000 -0.0000 -0.0000
  56.  C 2 (f1)   0.0087 -0.0003  0.0001  0.0000  0.0000  0.0000  0.0000  0.0000
  57.  C 2 (f2)   0.0000 -0.0000  0.0000 -0.0000  0.0122  0.0004  0.0001 -0.0000
  58.  C 2 (f3)  -0.0000  0.0000 -0.0000  0.0000  0.0000  0.0000  0.0000  0.0124
  59.  C 2 (f4)   0.0105  0.0005 -0.0000 -0.0000 -0.0000 -0.0000 -0.0000  0.0000
  60.  C 2 (f5)   0.0000  0.0000  0.0000 -0.0000 -0.0000  0.0000  0.0000 -0.0000
  61.  C 2 (f6)  -0.0000 -0.0000 -0.0000  0.0000 -0.0095 -0.0003 -0.0000 -0.0000
  62.  C 2 (f7)  -0.0000  0.0000  0.0000  0.0000  0.0000  0.0000 -0.0000 -0.0118
  63.  H 3 (S)    0.0310  0.0238  0.0058  0.0000  0.0000  0.0000 -0.0000 -0.0254
  64.  H 3 (S)   -0.0123 -0.0005  0.0001 -0.0000 -0.0000 -0.0000  0.0000  0.0161
  65.  H 3 (S)    0.0008 -0.0001 -0.0000 -0.0000 -0.0000 -0.0000 -0.0000  0.0036
  66.  H 3 (px)  -0.0000  0.0000  0.0000 -0.0000  0.0114  0.0004  0.0001 -0.0000
  67.  H 3 (py)   0.0007 -0.0006 -0.0001 -0.0000 -0.0000 -0.0000 -0.0000  0.0048
  68.  H 3 (pz)  -0.0043  0.0001 -0.0001 -0.0000 -0.0000 -0.0000 -0.0000 -0.0019
  69.  H 4 (S)    0.0310  0.0238  0.0058  0.0000 -0.0000 -0.0000  0.0000  0.0254
  70.  H 4 (S)   -0.0123 -0.0005  0.0001 -0.0000  0.0000  0.0000  0.0000 -0.0161
  71.  H 4 (S)    0.0008 -0.0001 -0.0000 -0.0000 -0.0000 -0.0000 -0.0000 -0.0036
  72.  H 4 (px)  -0.0000  0.0000  0.0000 -0.0000  0.0114  0.0004  0.0001 -0.0000
  73.  H 4 (py)  -0.0007  0.0006  0.0001  0.0000 -0.0000 -0.0000 -0.0000  0.0048
  74.  H 4 (pz)  -0.0043  0.0001 -0.0001 -0.0000  0.0000  0.0000  0.0000  0.0019
  75.  H 5 (S)    0.5269  0.0185 -0.0022 -0.0000  0.0000  0.0000  0.0000  0.6793
  76.  H 5 (S)    0.0042 -0.0006 -0.0002 -0.0000 -0.0000 -0.0000 -0.0000  0.0003
  77.  H 5 (S)   -0.0064  0.0001  0.0000  0.0000  0.0000  0.0000  0.0000  0.0067
  78.  H 5 (px)   0.0000  0.0000  0.0000 -0.0000  0.0114  0.0004  0.0001 -0.0000
  79.  H 5 (py)  -0.0101 -0.0005  0.0001  0.0000 -0.0000 -0.0000 -0.0000 -0.0070
  80.  H 5 (pz)   0.0065 -0.0001  0.0000  0.0000 -0.0000 -0.0000 -0.0000  0.0114
  81.  H 6 (S)    0.5269  0.0185 -0.0022 -0.0000  0.0000  0.0000 -0.0000 -0.6793
  82.  H 6 (S)    0.0042 -0.0006 -0.0002 -0.0000 -0.0000 -0.0000 -0.0000 -0.0003
  83.  H 6 (S)   -0.0064  0.0001  0.0000  0.0000  0.0000  0.0000  0.0000 -0.0067
  84.  H 6 (px)   0.0000  0.0000  0.0000 -0.0000  0.0114  0.0004  0.0001 -0.0000
  85.  H 6 (py)   0.0101  0.0005 -0.0001 -0.0000 -0.0000 -0.0000 -0.0000 -0.0070
  86.  H 6 (pz)   0.0065 -0.0001  0.0000  0.0000  0.0000  0.0000  0.0000 -0.0114

          NAO       41      42      43      44      45      46      47      48
      ---------- ------- ------- ------- ------- ------- ------- ------- -------
   1.  C 1 (S)    0.0000  0.0000  0.0097  0.0215 -0.0053  0.0000  0.0000 -0.0000
   2.  C 1 (S)    0.0000 -0.0000  0.5217 -0.0030 -0.0131 -0.0000 -0.0000 -0.0000
   3.  C 1 (S)   -0.0000 -0.0000 -0.0555  0.0028 -0.0000 -0.0000 -0.0000 -0.0000
   4.  C 1 (S)   -0.0000 -0.0000 -0.0027 -0.0002  0.0002  0.0000  0.0000 -0.0000
   5.  C 1 (S)    0.0000  0.0000  0.0000 -0.0000  0.0000  0.0000  0.0000  0.0000
   6.  C 1 (px)   0.0000  0.0000 -0.0000 -0.0000 -0.0000 -0.0000  0.0000  0.0190
   7.  C 1 (px)   0.0000  0.0000 -0.0000 -0.0000 -0.0000 -0.0000 -0.0000  0.0007
   8.  C 1 (px)  -0.0000  0.0000  0.0000 -0.0000 -0.0000  0.0000  0.0000  0.0001
   9.  C 1 (py)  -0.0539 -0.0021 -0.0000 -0.0000 -0.0000  0.0000 -0.0000  0.0000
  10.  C 1 (py)  -0.0009 -0.0002 -0.0000  0.0000  0.0000 -0.0000 -0.0000 -0.0000
  11.  C 1 (py)  -0.0002 -0.0000  0.0000  0.0000  0.0000  0.0000 -0.0000 -0.0000
  12.  C 1 (pz)  -0.0000 -0.0000 -0.5404  0.0525 -0.0104 -0.0000 -0.0000 -0.0000
  13.  C 1 (pz)  -0.0000 -0.0000  0.0525 -0.0024 -0.0002 -0.0000  0.0000  0.0000
  14.  C 1 (pz)  -0.0000 -0.0000 -0.0104 -0.0002  0.0003  0.0000  0.0000 -0.0000
  15.  C 1 (d1)   0.0000  0.0000  0.0000 -0.0000  0.0000  0.0000  0.0000 -0.0000
  16.  C 1 (d1)  -0.0000 -0.0000 -0.0000  0.0000 -0.0000  0.0000 -0.0000  0.0000
  17.  C 1 (d2)  -0.0000 -0.0000  0.0000  0.0000  0.0000  0.0000 -0.0000 -0.0004
  18.  C 1 (d2)   0.0000 -0.0000 -0.0000  0.0000  0.0000  0.0000  0.0000 -0.0002
  19.  C 1 (d3)  -0.0017 -0.0001 -0.0000 -0.0000 -0.0000  0.0000 -0.0000  0.0000
  20.  C 1 (d3)  -0.0005 -0.0001  0.0000  0.0000  0.0000 -0.0000 -0.0000  0.0000
  21.  C 1 (d4)  -0.0000  0.0000 -0.0016 -0.0011  0.0006  0.0000  0.0000  0.0000
  22.  C 1 (d4)   0.0000 -0.0000  0.0020  0.0001 -0.0001 -0.0000 -0.0000  0.0000
  23.  C 1 (d5)  -0.0000 -0.0000  0.0262 -0.0022  0.0003  0.0000  0.0000 -0.0000
  24.  C 1 (d5)   0.0000  0.0000  0.0094 -0.0000 -0.0002 -0.0000  0.0000  0.0000
  25.  C 1 (f1)   0.0000  0.0000 -0.0065  0.0005 -0.0000  0.0000 -0.0000  0.0000
  26.  C 1 (f2)   0.0000  0.0000 -0.0000  0.0000 -0.0000 -0.0000  0.0000  0.0002
  27.  C 1 (f3)  -0.0006 -0.0000 -0.0000 -0.0000 -0.0000  0.0000 -0.0000 -0.0000
  28.  C 1 (f4)  -0.0000  0.0000  0.0009 -0.0004  0.0002  0.0000  0.0000  0.0000
  29.  C 1 (f5)  -0.0000  0.0000 -0.0000  0.0000 -0.0000 -0.0000  0.0000 -0.0000
  30.  C 1 (f6)  -0.0000 -0.0000  0.0000  0.0000  0.0000  0.0000  0.0000 -0.0002
  31.  C 1 (f7)   0.0005  0.0000  0.0000  0.0000  0.0000 -0.0000  0.0000  0.0000
  32.  C 2 (S)    0.0000  0.0000 -0.0069  0.0031 -0.0013  0.0000  0.0000 -0.0000
  33.  C 2 (S)    0.0000  0.0000 -0.1076 -0.0170  0.0076  0.0000 -0.0000  0.0000
  34.  C 2 (S)    0.0000  0.0000 -0.0486  0.0031 -0.0002 -0.0000 -0.0000  0.0000
  35.  C 2 (S)    0.0000  0.0000  0.0074 -0.0001 -0.0002 -0.0000 -0.0000  0.0000
  36.  C 2 (S)   -0.0000 -0.0000  0.0000  0.0000 -0.0000 -0.0000  0.0000 -0.0000
  37.  C 2 (px)   0.0000  0.0000 -0.0000 -0.0000 -0.0000 -0.0000  0.0000  0.0190
  38.  C 2 (px)   0.0000  0.0000  0.0000 -0.0000 -0.0000 -0.0000 -0.0000  0.0007
  39.  C 2 (px)   0.0000  0.0000  0.0000 -0.0000 -0.0000  0.0000  0.0000  0.0001
  40.  C 2 (py)   0.0049  0.0041 -0.0000 -0.0000 -0.0000  0.0000  0.0000 -0.0000
  41.  C 2 (py)   0.0026  0.0001 -0.0000 -0.0000 -0.0000 -0.0000  0.0000  0.0000
  42.  C 2 (py)   0.0001  0.0000 -0.0000 -0.0000 -0.0000  0.0000  0.0000  0.0000
  43.  C 2 (pz)  -0.0000 -0.0000  1.1310 -0.0392 -0.0091 -0.0000  0.0000  0.0000
  44.  C 2 (pz)  -0.0000 -0.0000 -0.0392  0.0029 -0.0003 -0.0000 -0.0000 -0.0000
  45.  C 2 (pz)  -0.0000 -0.0000 -0.0091 -0.0003  0.0003  0.0000  0.0000 -0.0000
  46.  C 2 (d1)  -0.0000  0.0000 -0.0000 -0.0000  0.0000  0.0000 -0.0000 -0.0000
  47.  C 2 (d1)   0.0000  0.0000  0.0000 -0.0000  0.0000 -0.0000  0.0000  0.0000
  48.  C 2 (d2)   0.0000  0.0000  0.0000 -0.0000 -0.0000 -0.0000  0.0000  0.0004
  49.  C 2 (d2)   0.0000  0.0000 -0.0000  0.0000 -0.0000 -0.0000  0.0000  0.0002
  50.  C 2 (d3)  -0.0001 -0.0001  0.0000  0.0000  0.0000 -0.0000 -0.0000  0.0000
  51.  C 2 (d3)  -0.0011 -0.0001 -0.0000 -0.0000 -0.0000  0.0000 -0.0000 -0.0000
  52.  C 2 (d4)  -0.0000  0.0000  0.0286 -0.0004 -0.0004 -0.0000  0.0000 -0.0000
  53.  C 2 (d4)   0.0000  0.0000 -0.0039 -0.0000  0.0001  0.0000  0.0000 -0.0000
  54.  C 2 (d5)   0.0000  0.0000  0.0464 -0.0018 -0.0004 -0.0000  0.0000  0.0000
  55.  C 2 (d5)  -0.0000 -0.0000 -0.0035 -0.0003  0.0002  0.0000  0.0000 -0.0000
  56.  C 2 (f1)   0.0000  0.0000  0.0094 -0.0004 -0.0001 -0.0000  0.0000  0.0000
  57.  C 2 (f2)  -0.0000  0.0000  0.0000 -0.0000 -0.0000 -0.0000 -0.0000  0.0002
  58.  C 2 (f3)   0.0003  0.0001  0.0000 -0.0000 -0.0000  0.0000  0.0000  0.0000
  59.  C 2 (f4)   0.0000  0.0000 -0.0095  0.0002  0.0001  0.0000 -0.0000  0.0000
  60.  C 2 (f5)   0.0000 -0.0000 -0.0000  0.0000 -0.0000 -0.0000  0.0000 -0.0000
  61.  C 2 (f6)  -0.0000 -0.0000  0.0000  0.0000  0.0000  0.0000 -0.0000 -0.0002
  62.  C 2 (f7)   0.0000 -0.0000 -0.0000  0.0000  0.0000 -0.0000 -0.0000  0.0000
  63.  H 3 (S)   -0.0328 -0.0017  0.0231  0.0173 -0.0093  0.0000 -0.0000  0.0000
  64.  H 3 (S)    0.0002  0.0001  0.0141 -0.0003 -0.0002  0.0000  0.0000 -0.0000
  65.  H 3 (S)   -0.0003 -0.0000 -0.0047 -0.0001  0.0001  0.0000 -0.0000 -0.0000
  66.  H 3 (px)   0.0000  0.0000  0.0000 -0.0000 -0.0000 -0.0000  0.0000  0.0002
  67.  H 3 (py)   0.0004  0.0000  0.0008 -0.0004  0.0002  0.0000  0.0000 -0.0000
  68.  H 3 (pz)   0.0005  0.0000 -0.0044  0.0002  0.0000 -0.0000  0.0000 -0.0000
  69.  H 4 (S)    0.0328  0.0017  0.0231  0.0173 -0.0093 -0.0000  0.0000 -0.0000
  70.  H 4 (S)   -0.0002 -0.0001  0.0141 -0.0003 -0.0002 -0.0000 -0.0000  0.0000
  71.  H 4 (S)    0.0003  0.0000 -0.0047 -0.0001  0.0001 -0.0000  0.0000 -0.0000
  72.  H 4 (px)   0.0000  0.0000  0.0000 -0.0000 -0.0000 -0.0000  0.0000  0.0002
  73.  H 4 (py)   0.0004  0.0000 -0.0008  0.0004 -0.0002 -0.0000  0.0000 -0.0000
  74.  H 4 (pz)  -0.0005 -0.0000 -0.0044  0.0002  0.0000  0.0000 -0.0000  0.0000
  75.  H 5 (S)    0.0095  0.0027 -0.4423  0.0071  0.0061  0.0000  0.0000 -0.0000
  76.  H 5 (S)   -0.0008 -0.0000 -0.0014 -0.0005  0.0003  0.0000 -0.0000 -0.0000
  77.  H 5 (S)   -0.0001  0.0000  0.0021  0.0001 -0.0001  0.0000  0.0000  0.0000
  78.  H 5 (px)   0.0000  0.0000  0.0000 -0.0000 -0.0000 -0.0000  0.0000  0.0002
  79.  H 5 (py)  -0.0003 -0.0000  0.0110 -0.0002 -0.0001 -0.0000 -0.0000  0.0000
  80.  H 5 (pz)   0.0000  0.0000  0.0023 -0.0002  0.0000  0.0000  0.0000 -0.0000
  81.  H 6 (S)   -0.0095 -0.0027 -0.4423  0.0071  0.0061 -0.0000 -0.0000  0.0000
  82.  H 6 (S)    0.0008  0.0000 -0.0014 -0.0005  0.0003 -0.0000  0.0000 -0.0000
  83.  H 6 (S)    0.0001 -0.0000  0.0021  0.0001 -0.0001 -0.0000 -0.0000  0.0000
  84.  H 6 (px)   0.0000  0.0000  0.0000 -0.0000 -0.0000 -0.0000  0.0000  0.0002
  85.  H 6 (py)  -0.0003 -0.0000 -0.0110  0.0002  0.0001 -0.0000 -0.0000 -0.0000
  86.  H 6 (pz)  -0.0000 -0.0000  0.0023 -0.0002  0.0000 -0.0000 -0.0000  0.0000

          NAO       49      50      51      52      53      54      55      56
      ---------- ------- ------- ------- ------- ------- ------- ------- -------
   1.  C 1 (S)    0.0000 -0.0000 -0.0000 -0.0011  0.0010 -0.0079  0.0012 -0.0031
   2.  C 1 (S)    0.0000 -0.0000  0.0000  0.0032 -0.0040  0.0361 -0.0077  0.0118
   3.  C 1 (S)    0.0000  0.0000 -0.0000 -0.0014  0.0001 -0.0020 -0.0001 -0.0003
   4.  C 1 (S)   -0.0000  0.0000  0.0000 -0.0004  0.0000  0.0001  0.0001  0.0001
   5.  C 1 (S)    0.0000 -0.0000  0.0000 -0.0000  0.0000  0.0000  0.0000  0.0000
   6.  C 1 (px)   0.0087  0.0000 -0.0000  0.0000 -0.0000  0.0000 -0.0000  0.0000
   7.  C 1 (px)   0.0003  0.0000 -0.0000  0.0000 -0.0000  0.0000 -0.0000  0.0000
   8.  C 1 (px)   0.0000  0.0000 -0.0000 -0.0000 -0.0000  0.0000 -0.0000  0.0000
   9.  C 1 (py)  -0.0000 -0.0066  0.0217 -0.0000  0.0000  0.0000  0.0000  0.0000
  10.  C 1 (py)  -0.0000  0.0017  0.0005  0.0000 -0.0000 -0.0000  0.0000 -0.0000
  11.  C 1 (py)  -0.0000  0.0001  0.0001  0.0000 -0.0000  0.0000  0.0000 -0.0000
  12.  C 1 (pz)   0.0000  0.0000 -0.0000  0.0016 -0.0020 -0.0262 -0.0094 -0.0065
  13.  C 1 (pz)  -0.0000  0.0000 -0.0000  0.0011 -0.0001  0.0022  0.0000  0.0005
  14.  C 1 (pz)  -0.0000  0.0000 -0.0000 -0.0006  0.0001 -0.0003  0.0002 -0.0000
  15.  C 1 (d1)   0.0000 -0.0000 -0.0000  0.0000 -0.0000  0.0000  0.0000  0.0000
  16.  C 1 (d1)  -0.0000  0.0000  0.0000 -0.0000 -0.0000 -0.0000 -0.0000 -0.0000
  17.  C 1 (d2)  -0.0002 -0.0000  0.0000 -0.0000  0.0000 -0.0000  0.0000 -0.0000
  18.  C 1 (d2)  -0.0001 -0.0000  0.0000  0.0000  0.0000 -0.0000  0.0000 -0.0000
  19.  C 1 (d3)  -0.0000 -0.0002  0.0007 -0.0000  0.0000 -0.0000  0.0000 -0.0000
  20.  C 1 (d3)  -0.0000  0.0007  0.0002  0.0000 -0.0000  0.0000 -0.0000  0.0000
  21.  C 1 (d4)  -0.0000  0.0000  0.0000 -0.0002  0.0002 -0.0003  0.0004 -0.0002
  22.  C 1 (d4)   0.0000 -0.0000 -0.0000  0.0002 -0.0000  0.0000 -0.0001 -0.0000
  23.  C 1 (d5)  -0.0000  0.0000 -0.0000 -0.0003  0.0000  0.0016  0.0003  0.0005
  24.  C 1 (d5)   0.0000 -0.0000  0.0000  0.0004 -0.0001  0.0003 -0.0001  0.0000
  25.  C 1 (f1)   0.0000 -0.0000  0.0000  0.0002  0.0000 -0.0005 -0.0000 -0.0002
  26.  C 1 (f2)   0.0001  0.0000 -0.0000  0.0000 -0.0000  0.0000 -0.0000  0.0000
  27.  C 1 (f3)  -0.0000  0.0001  0.0003  0.0000 -0.0000  0.0000 -0.0000  0.0000
  28.  C 1 (f4)  -0.0000  0.0000  0.0000  0.0000  0.0000 -0.0001  0.0001 -0.0001
  29.  C 1 (f5)  -0.0000 -0.0000  0.0000 -0.0000 -0.0000  0.0000 -0.0000  0.0000
  30.  C 1 (f6)  -0.0001 -0.0000  0.0000  0.0000  0.0000 -0.0000  0.0000 -0.0000
  31.  C 1 (f7)   0.0000  0.0001 -0.0002 -0.0000 -0.0000  0.0000 -0.0000  0.0000
  32.  C 2 (S)    0.0000 -0.0000  0.0000  0.0045 -0.0013 -0.0029  0.0001 -0.0008
  33.  C 2 (S)   -0.0000 -0.0000  0.0000 -0.0290  0.0023  0.0145  0.0062  0.0087
  34.  C 2 (S)    0.0000 -0.0000  0.0000 -0.0011  0.0000 -0.0018 -0.0003 -0.0003
  35.  C 2 (S)    0.0000  0.0000 -0.0000  0.0002 -0.0001  0.0004 -0.0001  0.0001
  36.  C 2 (S)   -0.0000  0.0000 -0.0000  0.0000 -0.0000  0.0000 -0.0000  0.0000
  37.  C 2 (px)   0.0087  0.0000 -0.0000  0.0000 -0.0000  0.0000 -0.0000  0.0000
  38.  C 2 (px)   0.0003  0.0000 -0.0000 -0.0000 -0.0000  0.0000 -0.0000  0.0000
  39.  C 2 (px)   0.0000  0.0000 -0.0000  0.0000 -0.0000  0.0000 -0.0000  0.0000
  40.  C 2 (py)   0.0000 -0.0368 -0.0043 -0.0000  0.0000  0.0000 -0.0000  0.0000
  41.  C 2 (py)   0.0000 -0.0001 -0.0011 -0.0000  0.0000  0.0000 -0.0000  0.0000
  42.  C 2 (py)   0.0000 -0.0001 -0.0001  0.0000  0.0000  0.0000 -0.0000  0.0000
  43.  C 2 (pz)  -0.0000  0.0000 -0.0000  0.0286 -0.0039  0.0464 -0.0035  0.0094
  44.  C 2 (pz)   0.0000  0.0000 -0.0000 -0.0004 -0.0000 -0.0018 -0.0003 -0.0004
  45.  C 2 (pz)  -0.0000  0.0000 -0.0000 -0.0004  0.0001 -0.0004  0.0002 -0.0001
  46.  C 2 (d1)  -0.0000 -0.0000  0.0000 -0.0000  0.0000 -0.0000  0.0000 -0.0000
  47.  C 2 (d1)   0.0000 -0.0000 -0.0000  0.0000  0.0000  0.0000  0.0000  0.0000
  48.  C 2 (d2)   0.0002  0.0000 -0.0000 -0.0000 -0.0000  0.0000 -0.0000  0.0000
  49.  C 2 (d2)   0.0001  0.0000 -0.0000  0.0000 -0.0000 -0.0000 -0.0000  0.0000
  50.  C 2 (d3)   0.0000  0.0011  0.0001  0.0000 -0.0000 -0.0000  0.0000 -0.0000
  51.  C 2 (d3)  -0.0000  0.0001  0.0005 -0.0000  0.0000  0.0000 -0.0000  0.0000
  52.  C 2 (d4)   0.0000  0.0000 -0.0000  0.0014 -0.0002  0.0007 -0.0002  0.0000
  53.  C 2 (d4)  -0.0000 -0.0000  0.0000 -0.0002  0.0000 -0.0002  0.0001 -0.0000
  54.  C 2 (d5)  -0.0000 -0.0000  0.0000  0.0007 -0.0002  0.0024 -0.0001  0.0006
  55.  C 2 (d5)  -0.0000  0.0000 -0.0000 -0.0002  0.0001 -0.0001  0.0002 -0.0000
  56.  C 2 (f1)   0.0000 -0.0000  0.0000  0.0000 -0.0000  0.0006 -0.0000  0.0002
  57.  C 2 (f2)   0.0001  0.0000  0.0000 -0.0000 -0.0000  0.0000 -0.0000  0.0000
  58.  C 2 (f3)   0.0000 -0.0004 -0.0001 -0.0000  0.0000  0.0000  0.0000  0.0000
  59.  C 2 (f4)  -0.0000  0.0000 -0.0000 -0.0005  0.0000 -0.0002  0.0001  0.0000
  60.  C 2 (f5)  -0.0000  0.0000  0.0000 -0.0000  0.0000 -0.0000 -0.0000  0.0000
  61.  C 2 (f6)  -0.0001 -0.0000  0.0000 -0.0000  0.0000 -0.0000  0.0000 -0.0000
  62.  C 2 (f7)  -0.0000  0.0004  0.0000  0.0000 -0.0000 -0.0000  0.0000 -0.0000
  63.  H 3 (S)   -0.0000  0.0005  0.0135  0.0006 -0.0024  0.0069 -0.0066  0.0033
  64.  H 3 (S)    0.0000 -0.0005 -0.0001  0.0006 -0.0001  0.0004 -0.0001  0.0000
  65.  H 3 (S)   -0.0000 -0.0001  0.0001 -0.0001  0.0000 -0.0002  0.0001 -0.0000
  66.  H 3 (px)   0.0001  0.0000 -0.0000  0.0000 -0.0000  0.0000 -0.0000  0.0000
  67.  H 3 (py)  -0.0000 -0.0001 -0.0002 -0.0000  0.0001 -0.0001  0.0001 -0.0000
  68.  H 3 (pz)  -0.0000  0.0001 -0.0002  0.0000  0.0000 -0.0003  0.0000 -0.0001
  69.  H 4 (S)    0.0000 -0.0005 -0.0135  0.0006 -0.0024  0.0069 -0.0066  0.0033
  70.  H 4 (S)    0.0000  0.0005  0.0001  0.0006 -0.0001  0.0004 -0.0001  0.0000
  71.  H 4 (S)   -0.0000  0.0001 -0.0001 -0.0001  0.0000 -0.0002  0.0001 -0.0000
  72.  H 4 (px)   0.0001  0.0000 -0.0000  0.0000 -0.0000  0.0000 -0.0000  0.0000
  73.  H 4 (py)   0.0000 -0.0001 -0.0002  0.0000 -0.0001  0.0001 -0.0001  0.0000
  74.  H 4 (pz)   0.0000 -0.0001  0.0002  0.0000  0.0000 -0.0003  0.0000 -0.0001
  75.  H 5 (S)    0.0000 -0.0212 -0.0052 -0.0233  0.0023 -0.0091  0.0036  0.0009
  76.  H 5 (S)   -0.0000 -0.0000  0.0003 -0.0002  0.0001 -0.0001  0.0002 -0.0000
  77.  H 5 (S)    0.0000 -0.0002  0.0000  0.0002 -0.0000  0.0000 -0.0001 -0.0000
  78.  H 5 (px)   0.0001  0.0000 -0.0000  0.0000 -0.0000  0.0000 -0.0000  0.0000
  79.  H 5 (py)  -0.0000  0.0002  0.0001  0.0005 -0.0001  0.0003 -0.0001  0.0000
  80.  H 5 (pz)  -0.0000 -0.0004 -0.0000 -0.0001  0.0000  0.0002  0.0000  0.0001
  81.  H 6 (S)   -0.0000  0.0212  0.0052 -0.0233  0.0023 -0.0091  0.0036  0.0009
  82.  H 6 (S)   -0.0000  0.0000 -0.0003 -0.0002  0.0001 -0.0001  0.0002 -0.0000
  83.  H 6 (S)    0.0000  0.0002 -0.0000  0.0002 -0.0000  0.0000 -0.0001 -0.0000
  84.  H 6 (px)   0.0001  0.0000 -0.0000  0.0000 -0.0000  0.0000 -0.0000  0.0000
  85.  H 6 (py)  -0.0000  0.0002  0.0001 -0.0005  0.0001 -0.0003  0.0001 -0.0000
  86.  H 6 (pz)   0.0000  0.0004  0.0000 -0.0001  0.0000  0.0002  0.0000  0.0001

          NAO       57      58      59      60      61      62      63      64
      ---------- ------- ------- ------- ------- ------- ------- ------- -------
   1.  C 1 (S)   -0.0000  0.0000 -0.0000 -0.0000 -0.0000  0.0000 -0.0050 -0.0082
   2.  C 1 (S)   -0.0000  0.0000  0.0013  0.0000  0.0000 -0.0000  0.5269  0.0042
   3.  C 1 (S)   -0.0000  0.0000  0.0005  0.0000  0.0000  0.0000  0.0185 -0.0006
   4.  C 1 (S)   -0.0000  0.0000  0.0001  0.0000  0.0000 -0.0000 -0.0022 -0.0002
   5.  C 1 (S)    0.0000 -0.0000  0.0000 -0.0000 -0.0000 -0.0000 -0.0000 -0.0000
   6.  C 1 (px)   0.0122  0.0000 -0.0000 -0.0000 -0.0095  0.0000  0.0000 -0.0000
   7.  C 1 (px)   0.0004  0.0000 -0.0000  0.0000 -0.0003  0.0000 -0.0000 -0.0000
   8.  C 1 (px)   0.0001  0.0000 -0.0000  0.0000 -0.0000  0.0000  0.0000 -0.0000
   9.  C 1 (py)   0.0000 -0.0025  0.0000 -0.0000  0.0000 -0.0030  0.6793  0.0003
  10.  C 1 (py)   0.0000 -0.0006 -0.0000  0.0000  0.0000  0.0005  0.0095 -0.0008
  11.  C 1 (py)  -0.0000 -0.0000 -0.0000  0.0000  0.0000  0.0000  0.0027 -0.0000
  12.  C 1 (pz)  -0.0000  0.0000  0.0009  0.0000 -0.0000  0.0000  0.4423  0.0014
  13.  C 1 (pz)   0.0000  0.0000 -0.0004 -0.0000  0.0000  0.0000 -0.0071  0.0005
  14.  C 1 (pz)  -0.0000 -0.0000  0.0002  0.0000  0.0000  0.0000 -0.0061 -0.0003
  15.  C 1 (d1)  -0.0000  0.0000 -0.0000 -0.0000  0.0000 -0.0000 -0.0000  0.0000
  16.  C 1 (d1)   0.0000 -0.0000  0.0000  0.0000  0.0000  0.0000  0.0000 -0.0000
  17.  C 1 (d2)  -0.0002 -0.0000  0.0000  0.0000  0.0002 -0.0000  0.0000 -0.0000
  18.  C 1 (d2)  -0.0001 -0.0000 -0.0000  0.0000  0.0001  0.0000 -0.0000  0.0000
  19.  C 1 (d3)   0.0000 -0.0001  0.0000 -0.0000  0.0000 -0.0001  0.0212  0.0000
  20.  C 1 (d3)   0.0000 -0.0003 -0.0000  0.0000  0.0000  0.0002  0.0052 -0.0003
  21.  C 1 (d4)   0.0000 -0.0000 -0.0000 -0.0000  0.0000 -0.0000 -0.0233 -0.0002
  22.  C 1 (d4)  -0.0000  0.0000 -0.0000  0.0000 -0.0000  0.0000  0.0023  0.0001
  23.  C 1 (d5)   0.0000 -0.0000  0.0001 -0.0000  0.0000  0.0000 -0.0091 -0.0001
  24.  C 1 (d5)   0.0000  0.0000 -0.0001 -0.0000 -0.0000 -0.0000  0.0036  0.0002
  25.  C 1 (f1)   0.0000  0.0000 -0.0001 -0.0000 -0.0000 -0.0000 -0.0009  0.0000
  26.  C 1 (f2)   0.0001  0.0000 -0.0000  0.0000 -0.0001 -0.0000 -0.0000  0.0000
  27.  C 1 (f3)  -0.0000 -0.0001 -0.0000  0.0000  0.0000  0.0000  0.0077 -0.0001
  28.  C 1 (f4)   0.0000 -0.0000 -0.0000 -0.0000  0.0000 -0.0000 -0.0083 -0.0000
  29.  C 1 (f5)  -0.0000  0.0000  0.0000  0.0000  0.0000 -0.0000  0.0000  0.0000
  30.  C 1 (f6)  -0.0001 -0.0000  0.0000  0.0000  0.0001 -0.0000  0.0000  0.0000
  31.  C 1 (f7)   0.0000  0.0000 -0.0000  0.0000 -0.0000  0.0000 -0.0067 -0.0000
  32.  C 2 (S)   -0.0000  0.0000 -0.0008 -0.0000 -0.0000 -0.0000  0.0055  0.0016
  33.  C 2 (S)    0.0000 -0.0000  0.0105  0.0000 -0.0000 -0.0000  0.0310 -0.0123
  34.  C 2 (S)   -0.0000  0.0000  0.0005  0.0000 -0.0000  0.0000  0.0238 -0.0005
  35.  C 2 (S)    0.0000 -0.0000 -0.0000  0.0000 -0.0000  0.0000  0.0058  0.0001
  36.  C 2 (S)   -0.0000  0.0000 -0.0000 -0.0000  0.0000  0.0000  0.0000 -0.0000
  37.  C 2 (px)   0.0122  0.0000 -0.0000 -0.0000 -0.0095  0.0000  0.0000 -0.0000
  38.  C 2 (px)   0.0004  0.0000 -0.0000  0.0000 -0.0003  0.0000  0.0000 -0.0000
  39.  C 2 (px)   0.0001  0.0000 -0.0000  0.0000 -0.0000 -0.0000 -0.0000  0.0000
  40.  C 2 (py)  -0.0000  0.0124  0.0000 -0.0000 -0.0000 -0.0118 -0.0254  0.0161
  41.  C 2 (py)  -0.0000  0.0003  0.0000  0.0000 -0.0000  0.0000 -0.0328  0.0002
  42.  C 2 (py)   0.0000  0.0001  0.0000 -0.0000 -0.0000 -0.0000 -0.0017  0.0001
  43.  C 2 (pz)   0.0000  0.0000 -0.0095 -0.0000  0.0000 -0.0000  0.0231  0.0141
  44.  C 2 (pz)  -0.0000 -0.0000  0.0002  0.0000  0.0000  0.0000  0.0173 -0.0003
  45.  C 2 (pz)  -0.0000 -0.0000  0.0001 -0.0000  0.0000  0.0000 -0.0093 -0.0002
  46.  C 2 (d1)  -0.0000  0.0000  0.0000 -0.0000  0.0000 -0.0000  0.0000  0.0000
  47.  C 2 (d1)  -0.0000  0.0000 -0.0000  0.0000 -0.0000 -0.0000 -0.0000  0.0000
  48.  C 2 (d2)   0.0002  0.0000  0.0000 -0.0000 -0.0002  0.0000  0.0000 -0.0000
  49.  C 2 (d2)   0.0001  0.0000 -0.0000 -0.0000 -0.0001 -0.0000 -0.0000  0.0000
  50.  C 2 (d3)   0.0000 -0.0004  0.0000  0.0000 -0.0000  0.0004  0.0005 -0.0005
  51.  C 2 (d3)   0.0000 -0.0001 -0.0000  0.0000  0.0000  0.0000  0.0135 -0.0001
  52.  C 2 (d4)  -0.0000 -0.0000 -0.0005 -0.0000 -0.0000  0.0000  0.0006  0.0006
  53.  C 2 (d4)  -0.0000  0.0000  0.0000  0.0000  0.0000 -0.0000 -0.0024 -0.0001
  54.  C 2 (d5)   0.0000  0.0000 -0.0002 -0.0000 -0.0000 -0.0000  0.0069  0.0004
  55.  C 2 (d5)  -0.0000  0.0000  0.0001 -0.0000  0.0000  0.0000 -0.0066 -0.0001
  56.  C 2 (f1)   0.0000  0.0000  0.0000  0.0000 -0.0000 -0.0000  0.0033  0.0000
  57.  C 2 (f2)   0.0001  0.0000  0.0000  0.0000 -0.0001  0.0000  0.0000 -0.0000
  58.  C 2 (f3)   0.0000  0.0001  0.0000 -0.0000 -0.0000 -0.0001 -0.0030  0.0002
  59.  C 2 (f4)   0.0000  0.0000  0.0002  0.0000  0.0000 -0.0000  0.0014 -0.0002
  60.  C 2 (f5)   0.0000 -0.0000  0.0000 -0.0000  0.0000  0.0000  0.0000 -0.0000
  61.  C 2 (f6)  -0.0001 -0.0000  0.0000  0.0000  0.0001 -0.0000  0.0000 -0.0000
  62.  C 2 (f7)   0.0000 -0.0001 -0.0000  0.0000 -0.0000  0.0001 -0.0004 -0.0002
  63.  H 3 (S)    0.0000 -0.0030  0.0014  0.0000  0.0000 -0.0004  0.8081  0.0000
  64.  H 3 (S)   -0.0000  0.0002 -0.0002 -0.0000 -0.0000 -0.0002  0.0000  0.0006
  65.  H 3 (S)   -0.0000  0.0000  0.0000 -0.0000  0.0000 -0.0000 -0.0000  0.0000
  66.  H 3 (px)   0.0001  0.0000 -0.0000 -0.0000 -0.0001  0.0000  0.0000 -0.0000
  67.  H 3 (py)  -0.0000  0.0001 -0.0000 -0.0000  0.0000 -0.0000 -0.0133  0.0000
  68.  H 3 (pz)  -0.0000  0.0000 -0.0000  0.0000  0.0000  0.0000 -0.0089 -0.0000
  69.  H 4 (S)   -0.0000  0.0030  0.0014  0.0000 -0.0000  0.0004 -0.0107  0.0036
  70.  H 4 (S)    0.0000 -0.0002 -0.0002  0.0000 -0.0000  0.0002  0.0036  0.0001
  71.  H 4 (S)   -0.0000 -0.0000  0.0000  0.0000  0.0000  0.0000 -0.0071 -0.0001
  72.  H 4 (px)   0.0001  0.0000 -0.0000 -0.0000 -0.0001  0.0000  0.0000  0.0000
  73.  H 4 (py)  -0.0000  0.0001  0.0000 -0.0000  0.0000 -0.0000  0.0037  0.0001
  74.  H 4 (pz)   0.0000 -0.0000 -0.0000 -0.0000 -0.0000 -0.0000  0.0043 -0.0000
  75.  H 5 (S)   -0.0000  0.0077  0.0083 -0.0000 -0.0000 -0.0067 -0.0660 -0.0009
  76.  H 5 (S)    0.0000 -0.0001  0.0000 -0.0000  0.0000 -0.0000 -0.0009 -0.0002
  77.  H 5 (S)    0.0000  0.0001 -0.0001 -0.0000 -0.0000 -0.0001  0.0031  0.0002
  78.  H 5 (px)   0.0001  0.0000 -0.0000 -0.0000 -0.0001  0.0000  0.0000 -0.0000
  79.  H 5 (py)   0.0000 -0.0001 -0.0002  0.0000  0.0000  0.0001  0.0033  0.0001
  80.  H 5 (pz)  -0.0000  0.0001  0.0000 -0.0000  0.0000 -0.0001  0.0003  0.0001
  81.  H 6 (S)    0.0000 -0.0077  0.0083  0.0000  0.0000  0.0067  0.1296 -0.0201
  82.  H 6 (S)   -0.0000  0.0001  0.0000 -0.0000  0.0000  0.0000 -0.0201 -0.0001
  83.  H 6 (S)    0.0000 -0.0001 -0.0001  0.0000 -0.0000  0.0001  0.0004  0.0000
  84.  H 6 (px)   0.0001  0.0000 -0.0000 -0.0000 -0.0001  0.0000  0.0000 -0.0000
  85.  H 6 (py)   0.0000 -0.0001  0.0002  0.0000  0.0000  0.0001  0.0042 -0.0003
  86.  H 6 (pz)   0.0000 -0.0001  0.0000  0.0000 -0.0000  0.0001  0.0008 -0.0002

          NAO       65      66      67      68      69      70      71      72
      ---------- ------- ------- ------- ------- ------- ------- ------- -------
   1.  C 1 (S)   -0.0102 -0.0000  0.0028  0.0022 -0.0050 -0.0082 -0.0102 -0.0000
   2.  C 1 (S)   -0.0064  0.0000 -0.0101 -0.0065  0.5269  0.0042 -0.0064  0.0000
   3.  C 1 (S)    0.0001 -0.0000 -0.0005  0.0001  0.0185 -0.0006  0.0001 -0.0000
   4.  C 1 (S)    0.0000 -0.0000  0.0001 -0.0000 -0.0022 -0.0002  0.0000 -0.0000
   5.  C 1 (S)    0.0000  0.0000  0.0000 -0.0000 -0.0000 -0.0000  0.0000  0.0000
   6.  C 1 (px)  -0.0000  0.0114 -0.0000 -0.0000 -0.0000  0.0000 -0.0000  0.0114
   7.  C 1 (px)  -0.0000  0.0004 -0.0000 -0.0000  0.0000  0.0000 -0.0000  0.0004
   8.  C 1 (px)  -0.0000  0.0001 -0.0000 -0.0000 -0.0000  0.0000 -0.0000  0.0001
   9.  C 1 (py)   0.0067  0.0000 -0.0070 -0.0114 -0.6793 -0.0003 -0.0067  0.0000
  10.  C 1 (py)  -0.0001 -0.0000 -0.0003 -0.0000 -0.0095  0.0008  0.0001 -0.0000
  11.  C 1 (py)   0.0000 -0.0000 -0.0000 -0.0000 -0.0027  0.0000 -0.0000 -0.0000
  12.  C 1 (pz)  -0.0021 -0.0000 -0.0110  0.0023  0.4423  0.0014 -0.0021 -0.0000
  13.  C 1 (pz)  -0.0001 -0.0000  0.0002 -0.0002 -0.0071  0.0005 -0.0001  0.0000
  14.  C 1 (pz)   0.0001 -0.0000  0.0001  0.0000 -0.0061 -0.0003  0.0001 -0.0000
  15.  C 1 (d1)   0.0000 -0.0000  0.0000 -0.0000 -0.0000 -0.0000 -0.0000 -0.0000
  16.  C 1 (d1)   0.0000 -0.0000 -0.0000 -0.0000 -0.0000  0.0000 -0.0000 -0.0000
  17.  C 1 (d2)   0.0000 -0.0002  0.0000  0.0000 -0.0000 -0.0000  0.0000 -0.0002
  18.  C 1 (d2)   0.0000 -0.0001  0.0000  0.0000  0.0000 -0.0000  0.0000 -0.0001
  19.  C 1 (d3)   0.0002  0.0000 -0.0002 -0.0004 -0.0212 -0.0000 -0.0002  0.0000
  20.  C 1 (d3)  -0.0000  0.0000 -0.0001 -0.0000 -0.0052  0.0003  0.0000  0.0000
  21.  C 1 (d4)   0.0002  0.0000  0.0005  0.0001 -0.0233 -0.0002  0.0002  0.0000
  22.  C 1 (d4)  -0.0000  0.0000 -0.0001 -0.0000  0.0023  0.0001 -0.0000  0.0000
  23.  C 1 (d5)   0.0000 -0.0000  0.0003 -0.0002 -0.0091 -0.0001  0.0000 -0.0000
  24.  C 1 (d5)  -0.0001  0.0000 -0.0001 -0.0000  0.0036  0.0002 -0.0001  0.0000
  25.  C 1 (f1)   0.0000  0.0000 -0.0000  0.0001 -0.0009  0.0000  0.0000  0.0000
  26.  C 1 (f2)  -0.0000  0.0001 -0.0000 -0.0000  0.0000  0.0000 -0.0000  0.0001
  27.  C 1 (f3)   0.0001 -0.0000 -0.0001 -0.0001 -0.0077  0.0001 -0.0001 -0.0000
  28.  C 1 (f4)   0.0001 -0.0000  0.0002  0.0000 -0.0083 -0.0000  0.0001  0.0000
  29.  C 1 (f5)   0.0000 -0.0000 -0.0000 -0.0000 -0.0000 -0.0000 -0.0000 -0.0000
  30.  C 1 (f6)   0.0000 -0.0001  0.0000  0.0000 -0.0000 -0.0000  0.0000 -0.0001
  31.  C 1 (f7)  -0.0001  0.0000  0.0001  0.0001  0.0067  0.0000  0.0001  0.0000
  32.  C 2 (S)   -0.0010 -0.0000 -0.0004  0.0013  0.0055  0.0016 -0.0010 -0.0000
  33.  C 2 (S)    0.0008 -0.0000  0.0007 -0.0043  0.0310 -0.0123  0.0008 -0.0000
  34.  C 2 (S)   -0.0001  0.0000 -0.0006  0.0001  0.0238 -0.0005 -0.0001  0.0000
  35.  C 2 (S)   -0.0000  0.0000 -0.0001 -0.0001  0.0058  0.0001 -0.0000  0.0000
  36.  C 2 (S)   -0.0000 -0.0000 -0.0000 -0.0000  0.0000 -0.0000 -0.0000 -0.0000
  37.  C 2 (px)  -0.0000  0.0114 -0.0000 -0.0000 -0.0000  0.0000 -0.0000  0.0114
  38.  C 2 (px)  -0.0000  0.0004 -0.0000 -0.0000 -0.0000  0.0000 -0.0000  0.0004
  39.  C 2 (px)  -0.0000  0.0001 -0.0000 -0.0000  0.0000  0.0000 -0.0000  0.0001
  40.  C 2 (py)   0.0036 -0.0000  0.0048 -0.0019  0.0254 -0.0161 -0.0036 -0.0000
  41.  C 2 (py)  -0.0003  0.0000  0.0004  0.0005  0.0328 -0.0002  0.0003  0.0000
  42.  C 2 (py)  -0.0000  0.0000  0.0000  0.0000  0.0017 -0.0001  0.0000  0.0000
  43.  C 2 (pz)  -0.0047  0.0000  0.0008 -0.0044  0.0231  0.0141 -0.0047  0.0000
  44.  C 2 (pz)  -0.0001 -0.0000 -0.0004  0.0002  0.0173 -0.0003 -0.0001 -0.0000
  45.  C 2 (pz)   0.0001 -0.0000  0.0002  0.0000 -0.0093 -0.0002  0.0001 -0.0000
  46.  C 2 (d1)   0.0000 -0.0000  0.0000 -0.0000 -0.0000 -0.0000 -0.0000 -0.0000
  47.  C 2 (d1)  -0.0000  0.0000  0.0000  0.0000  0.0000 -0.0000  0.0000  0.0000
  48.  C 2 (d2)  -0.0000  0.0002 -0.0000 -0.0000 -0.0000  0.0000 -0.0000  0.0002
  49.  C 2 (d2)  -0.0000  0.0001 -0.0000 -0.0000  0.0000  0.0000 -0.0000  0.0001
  50.  C 2 (d3)  -0.0001  0.0000 -0.0001  0.0001 -0.0005  0.0005  0.0001  0.0000
  51.  C 2 (d3)   0.0001 -0.0000 -0.0002 -0.0002 -0.0135  0.0001 -0.0001 -0.0000
  52.  C 2 (d4)  -0.0001  0.0000 -0.0000  0.0000  0.0006  0.0006 -0.0001  0.0000
  53.  C 2 (d4)   0.0000 -0.0000  0.0001  0.0000 -0.0024 -0.0001  0.0000 -0.0000
  54.  C 2 (d5)  -0.0002  0.0000 -0.0001 -0.0003  0.0069  0.0004 -0.0002  0.0000
  55.  C 2 (d5)   0.0001 -0.0000  0.0001  0.0000 -0.0066 -0.0001  0.0001 -0.0000
  56.  C 2 (f1)  -0.0000  0.0000 -0.0000 -0.0001  0.0033  0.0000 -0.0000  0.0000
  57.  C 2 (f2)  -0.0000  0.0001 -0.0000 -0.0000 -0.0000  0.0000 -0.0000  0.0001
  58.  C 2 (f3)   0.0000  0.0000  0.0001  0.0000  0.0030 -0.0002 -0.0000  0.0000
  59.  C 2 (f4)   0.0000 -0.0000 -0.0000 -0.0000  0.0014 -0.0002  0.0000 -0.0000
  60.  C 2 (f5)  -0.0000 -0.0000 -0.0000  0.0000  0.0000  0.0000  0.0000 -0.0000
  61.  C 2 (f6)   0.0000 -0.0001  0.0000  0.0000 -0.0000 -0.0000  0.0000 -0.0001
  62.  C 2 (f7)  -0.0000  0.0000 -0.0000  0.0000  0.0004  0.0002  0.0000  0.0000
  63.  H 3 (S)   -0.0000  0.0000 -0.0133 -0.0089 -0.0107  0.0036 -0.0071  0.0000
  64.  H 3 (S)    0.0000 -0.0000  0.0000 -0.0000  0.0036  0.0001 -0.0001  0.0000
  65.  H 3 (S)    0.0001 -0.0000  0.0000 -0.0000 -0.0071 -0.0001  0.0001 -0.0000
  66.  H 3 (px)  -0.0000  0.0001 -0.0000 -0.0000 -0.0000  0.0000 -0.0000  0.0001
  67.  H 3 (py)   0.0000 -0.0000  0.0003  0.0001 -0.0037 -0.0001  0.0001 -0.0000
  68.  H 3 (pz)  -0.0000 -0.0000  0.0001  0.0002  0.0043 -0.0000  0.0001 -0.0000
  69.  H 4 (S)   -0.0071 -0.0000 -0.0037  0.0043  0.8081  0.0000 -0.0000 -0.0000
  70.  H 4 (S)   -0.0001  0.0000 -0.0001 -0.0000  0.0000  0.0006  0.0000  0.0000
  71.  H 4 (S)    0.0001 -0.0000  0.0001  0.0001 -0.0000  0.0000  0.0001 -0.0000
  72.  H 4 (px)  -0.0000  0.0001 -0.0000 -0.0000 -0.0000  0.0000 -0.0000  0.0001
  73.  H 4 (py)  -0.0001 -0.0000 -0.0001  0.0000  0.0133 -0.0000 -0.0000 -0.0000
  74.  H 4 (pz)   0.0001  0.0000 -0.0000 -0.0001 -0.0089 -0.0000 -0.0000  0.0000
  75.  H 5 (S)    0.0031 -0.0000  0.0033 -0.0003  0.1296 -0.0201  0.0004 -0.0000
  76.  H 5 (S)    0.0002 -0.0000  0.0001 -0.0001 -0.0201 -0.0001  0.0000 -0.0000
  77.  H 5 (S)    0.0000  0.0000 -0.0000 -0.0000  0.0004  0.0000 -0.0001  0.0000
  78.  H 5 (px)  -0.0000  0.0001 -0.0000 -0.0000 -0.0000  0.0000 -0.0000  0.0001
  79.  H 5 (py)  -0.0000  0.0000 -0.0001 -0.0000 -0.0042  0.0003 -0.0001  0.0000
  80.  H 5 (pz)   0.0000 -0.0000  0.0000 -0.0001  0.0008 -0.0002 -0.0000 -0.0000
  81.  H 6 (S)    0.0004  0.0000 -0.0042 -0.0008 -0.0660 -0.0009  0.0031 -0.0000
  82.  H 6 (S)    0.0000 -0.0000  0.0003  0.0002 -0.0009 -0.0002  0.0002 -0.0000
  83.  H 6 (S)   -0.0001  0.0000 -0.0001  0.0000  0.0031  0.0002  0.0000  0.0000
  84.  H 6 (px)  -0.0000  0.0001 -0.0000 -0.0000 -0.0000  0.0000 -0.0000  0.0001
  85.  H 6 (py)   0.0001 -0.0000 -0.0001 -0.0000 -0.0033 -0.0001  0.0000 -0.0000
  86.  H 6 (pz)  -0.0000  0.0000 -0.0000 -0.0000  0.0003  0.0001  0.0000  0.0000

          NAO       73      74      75      76      77      78      79      80
      ---------- ------- ------- ------- ------- ------- ------- ------- -------
   1.  C 1 (S)   -0.0028  0.0022  0.0055  0.0016 -0.0010 -0.0000 -0.0004 -0.0013
   2.  C 1 (S)    0.0101 -0.0065  0.0310 -0.0123  0.0008  0.0000  0.0007  0.0043
   3.  C 1 (S)    0.0005  0.0001  0.0238 -0.0005 -0.0001 -0.0000 -0.0006 -0.0001
   4.  C 1 (S)   -0.0001 -0.0000  0.0058  0.0001 -0.0000 -0.0000 -0.0001  0.0001
   5.  C 1 (S)   -0.0000 -0.0000  0.0000 -0.0000 -0.0000  0.0000 -0.0000  0.0000
   6.  C 1 (px)  -0.0000  0.0000  0.0000 -0.0000  0.0000  0.0114 -0.0000 -0.0000
   7.  C 1 (px)  -0.0000  0.0000 -0.0000 -0.0000  0.0000  0.0004 -0.0000 -0.0000
   8.  C 1 (px)  -0.0000  0.0000 -0.0000  0.0000  0.0000  0.0001  0.0000 -0.0000
   9.  C 1 (py)  -0.0070  0.0114 -0.0254  0.0161  0.0036  0.0000  0.0048  0.0019
  10.  C 1 (py)  -0.0003  0.0000 -0.0328  0.0002 -0.0003 -0.0000  0.0004 -0.0005
  11.  C 1 (py)  -0.0000  0.0000 -0.0017  0.0001 -0.0000 -0.0000  0.0000 -0.0000
  12.  C 1 (pz)   0.0110  0.0023 -0.0231 -0.0141  0.0047 -0.0000 -0.0008 -0.0044
  13.  C 1 (pz)  -0.0002 -0.0002 -0.0173  0.0003  0.0001 -0.0000  0.0004  0.0002
  14.  C 1 (pz)  -0.0001  0.0000  0.0093  0.0002 -0.0001 -0.0000 -0.0002  0.0000
  15.  C 1 (d1)  -0.0000  0.0000  0.0000  0.0000  0.0000  0.0000  0.0000  0.0000
  16.  C 1 (d1)   0.0000  0.0000 -0.0000  0.0000 -0.0000 -0.0000  0.0000 -0.0000
  17.  C 1 (d2)   0.0000 -0.0000  0.0000  0.0000 -0.0000 -0.0002  0.0000  0.0000
  18.  C 1 (d2)   0.0000 -0.0000 -0.0000 -0.0000 -0.0000 -0.0001  0.0000  0.0000
  19.  C 1 (d3)  -0.0002  0.0004 -0.0005  0.0005  0.0001 -0.0000  0.0001  0.0001
  20.  C 1 (d3)  -0.0001  0.0000 -0.0135  0.0001 -0.0001  0.0000  0.0002 -0.0002
  21.  C 1 (d4)  -0.0005  0.0001  0.0006  0.0006 -0.0001  0.0000 -0.0000 -0.0000
  22.  C 1 (d4)   0.0001 -0.0000 -0.0024 -0.0001  0.0000  0.0000  0.0001 -0.0000
  23.  C 1 (d5)  -0.0003 -0.0002  0.0069  0.0004 -0.0002 -0.0000 -0.0001  0.0003
  24.  C 1 (d5)   0.0001 -0.0000 -0.0066 -0.0001  0.0001  0.0000  0.0001 -0.0000
  25.  C 1 (f1)   0.0000  0.0001 -0.0033 -0.0000  0.0000  0.0000  0.0000 -0.0001
  26.  C 1 (f2)   0.0000  0.0000  0.0000 -0.0000  0.0000  0.0001 -0.0000 -0.0000
  27.  C 1 (f3)  -0.0001  0.0001 -0.0030  0.0002  0.0000 -0.0000  0.0001 -0.0000
  28.  C 1 (f4)  -0.0002  0.0000 -0.0014  0.0002 -0.0000  0.0000  0.0000 -0.0000
  29.  C 1 (f5)   0.0000  0.0000  0.0000  0.0000  0.0000 -0.0000 -0.0000  0.0000
  30.  C 1 (f6)   0.0000 -0.0000 -0.0000  0.0000 -0.0000 -0.0001  0.0000  0.0000
  31.  C 1 (f7)   0.0001 -0.0001 -0.0004 -0.0002 -0.0000  0.0000 -0.0000 -0.0000
  32.  C 2 (S)    0.0004  0.0013 -0.0050 -0.0082 -0.0102 -0.0000  0.0028 -0.0022
  33.  C 2 (S)   -0.0007 -0.0043  0.5269  0.0042 -0.0064  0.0000 -0.0101  0.0065
  34.  C 2 (S)    0.0006  0.0001  0.0185 -0.0006  0.0001  0.0000 -0.0005 -0.0001
  35.  C 2 (S)    0.0001 -0.0001 -0.0022 -0.0002  0.0000  0.0000  0.0001  0.0000
  36.  C 2 (S)    0.0000 -0.0000 -0.0000 -0.0000  0.0000 -0.0000  0.0000  0.0000
  37.  C 2 (px)  -0.0000  0.0000  0.0000 -0.0000  0.0000  0.0114 -0.0000 -0.0000
  38.  C 2 (px)  -0.0000  0.0000  0.0000 -0.0000  0.0000  0.0004 -0.0000 -0.0000
  39.  C 2 (px)  -0.0000  0.0000  0.0000 -0.0000  0.0000  0.0001 -0.0000 -0.0000
  40.  C 2 (py)   0.0048  0.0019  0.6793  0.0003  0.0067 -0.0000 -0.0070  0.0114
  41.  C 2 (py)   0.0004 -0.0005  0.0095 -0.0008 -0.0001  0.0000 -0.0003  0.0000
  42.  C 2 (py)   0.0000 -0.0000  0.0027 -0.0000  0.0000  0.0000 -0.0000  0.0000
  43.  C 2 (pz)  -0.0008 -0.0044 -0.4423 -0.0014  0.0021  0.0000  0.0110  0.0023
  44.  C 2 (pz)   0.0004  0.0002  0.0071 -0.0005  0.0001 -0.0000 -0.0002 -0.0002
  45.  C 2 (pz)  -0.0002  0.0000  0.0061  0.0003 -0.0001 -0.0000 -0.0001  0.0000
  46.  C 2 (d1)  -0.0000  0.0000  0.0000  0.0000  0.0000 -0.0000 -0.0000  0.0000
  47.  C 2 (d1)   0.0000 -0.0000  0.0000 -0.0000  0.0000  0.0000 -0.0000  0.0000
  48.  C 2 (d2)  -0.0000  0.0000 -0.0000 -0.0000  0.0000  0.0002  0.0000 -0.0000
  49.  C 2 (d2)   0.0000  0.0000  0.0000 -0.0000  0.0000  0.0001 -0.0000 -0.0000
  50.  C 2 (d3)  -0.0001 -0.0001 -0.0212 -0.0000 -0.0002  0.0000  0.0002 -0.0004
  51.  C 2 (d3)  -0.0002  0.0002 -0.0052  0.0003  0.0000 -0.0000  0.0001 -0.0000
  52.  C 2 (d4)   0.0000  0.0000 -0.0233 -0.0002  0.0002  0.0000  0.0005 -0.0001
  53.  C 2 (d4)  -0.0001  0.0000  0.0023  0.0001 -0.0000 -0.0000 -0.0001  0.0000
  54.  C 2 (d5)   0.0001 -0.0003 -0.0091 -0.0001  0.0000  0.0000  0.0003  0.0002
  55.  C 2 (d5)  -0.0001  0.0000  0.0036  0.0002 -0.0001 -0.0000 -0.0001  0.0000
  56.  C 2 (f1)   0.0000 -0.0001  0.0009 -0.0000 -0.0000  0.0000  0.0000  0.0001
  57.  C 2 (f2)  -0.0000  0.0000 -0.0000  0.0000  0.0000  0.0001  0.0000 -0.0000
  58.  C 2 (f3)   0.0001 -0.0000  0.0077 -0.0001  0.0001  0.0000 -0.0001  0.0001
  59.  C 2 (f4)   0.0000 -0.0000  0.0083  0.0000 -0.0001 -0.0000 -0.0002  0.0000
  60.  C 2 (f5)  -0.0000 -0.0000 -0.0000 -0.0000 -0.0000 -0.0000  0.0000 -0.0000
  61.  C 2 (f6)   0.0000 -0.0000 -0.0000  0.0000 -0.0000 -0.0001  0.0000  0.0000
  62.  C 2 (f7)  -0.0000 -0.0000 -0.0067 -0.0000 -0.0001  0.0000  0.0001 -0.0001
  63.  H 3 (S)    0.0037  0.0043 -0.0660 -0.0009  0.0031  0.0000  0.0033  0.0003
  64.  H 3 (S)    0.0001 -0.0000 -0.0009 -0.0002  0.0002 -0.0000  0.0001  0.0001
  65.  H 3 (S)   -0.0001  0.0001  0.0031  0.0002  0.0000 -0.0000 -0.0000  0.0000
  66.  H 3 (px)  -0.0000  0.0000 -0.0000 -0.0000  0.0000  0.0001  0.0000 -0.0000
  67.  H 3 (py)  -0.0001 -0.0000  0.0033  0.0001 -0.0000 -0.0000 -0.0001  0.0000
  68.  H 3 (pz)   0.0000 -0.0001 -0.0003 -0.0001 -0.0000 -0.0000 -0.0000 -0.0001
  69.  H 4 (S)    0.0133 -0.0089  0.1296 -0.0201  0.0004 -0.0000 -0.0042  0.0008
  70.  H 4 (S)   -0.0000 -0.0000 -0.0201 -0.0001  0.0000  0.0000  0.0003 -0.0002
  71.  H 4 (S)   -0.0000 -0.0000  0.0004  0.0000 -0.0001 -0.0000 -0.0001 -0.0000
  72.  H 4 (px)  -0.0000  0.0000 -0.0000 -0.0000  0.0000  0.0001  0.0000 -0.0000
  73.  H 4 (py)   0.0003 -0.0001  0.0042 -0.0003  0.0001 -0.0000 -0.0001  0.0000
  74.  H 4 (pz)  -0.0001  0.0002 -0.0008  0.0002  0.0000  0.0000  0.0000 -0.0000
  75.  H 5 (S)    0.0042 -0.0008  0.8081  0.0000  0.0000 -0.0000 -0.0133  0.0089
  76.  H 5 (S)   -0.0003  0.0002  0.0000  0.0006 -0.0000 -0.0000  0.0000  0.0000
  77.  H 5 (S)    0.0001  0.0000  0.0000 -0.0000  0.0001  0.0000  0.0000  0.0000
  78.  H 5 (px)  -0.0000  0.0000 -0.0000 -0.0000  0.0000  0.0001  0.0000 -0.0000
  79.  H 5 (py)  -0.0001  0.0000 -0.0133  0.0000  0.0000  0.0000  0.0003 -0.0001
  80.  H 5 (pz)   0.0000 -0.0000  0.0089  0.0000  0.0000 -0.0000 -0.0001  0.0002
  81.  H 6 (S)   -0.0033 -0.0003 -0.0107  0.0036 -0.0071  0.0000 -0.0037 -0.0043
  82.  H 6 (S)   -0.0001 -0.0001  0.0036  0.0001 -0.0001 -0.0000 -0.0001  0.0000
  83.  H 6 (S)    0.0000 -0.0000 -0.0071 -0.0001  0.0001  0.0000  0.0001 -0.0001
  84.  H 6 (px)  -0.0000  0.0000 -0.0000 -0.0000  0.0000  0.0001  0.0000 -0.0000
  85.  H 6 (py)  -0.0001  0.0000  0.0037  0.0001 -0.0001 -0.0000 -0.0001 -0.0000
  86.  H 6 (pz)  -0.0000 -0.0001 -0.0043  0.0000 -0.0001  0.0000  0.0000 -0.0001

          NAO       81      82      83      84      85      86
      ---------- ------- ------- ------- ------- ------- -------
   1.  C 1 (S)    0.0055  0.0016 -0.0010 -0.0000  0.0004 -0.0013
   2.  C 1 (S)    0.0310 -0.0123  0.0008  0.0000 -0.0007  0.0043
   3.  C 1 (S)    0.0238 -0.0005 -0.0001 -0.0000  0.0006 -0.0001
   4.  C 1 (S)    0.0058  0.0001 -0.0000 -0.0000  0.0001  0.0001
   5.  C 1 (S)    0.0000 -0.0000 -0.0000  0.0000  0.0000  0.0000
   6.  C 1 (px)   0.0000 -0.0000  0.0000  0.0114 -0.0000  0.0000
   7.  C 1 (px)   0.0000 -0.0000  0.0000  0.0004 -0.0000  0.0000
   8.  C 1 (px)   0.0000 -0.0000  0.0000  0.0001 -0.0000  0.0000
   9.  C 1 (py)   0.0254 -0.0161 -0.0036  0.0000  0.0048 -0.0019
  10.  C 1 (py)   0.0328 -0.0002  0.0003 -0.0000  0.0004  0.0005
  11.  C 1 (py)   0.0017 -0.0001  0.0000 -0.0000  0.0000  0.0000
  12.  C 1 (pz)  -0.0231 -0.0141  0.0047 -0.0000  0.0008 -0.0044
  13.  C 1 (pz)  -0.0173  0.0003  0.0001 -0.0000 -0.0004  0.0002
  14.  C 1 (pz)   0.0093  0.0002 -0.0001 -0.0000  0.0002  0.0000
  15.  C 1 (d1)  -0.0000  0.0000 -0.0000  0.0000 -0.0000 -0.0000
  16.  C 1 (d1)   0.0000 -0.0000  0.0000 -0.0000  0.0000  0.0000
  17.  C 1 (d2)   0.0000  0.0000 -0.0000 -0.0002  0.0000 -0.0000
  18.  C 1 (d2)  -0.0000  0.0000 -0.0000 -0.0001  0.0000 -0.0000
  19.  C 1 (d3)   0.0005 -0.0005 -0.0001  0.0000  0.0001 -0.0001
  20.  C 1 (d3)   0.0135 -0.0001  0.0001  0.0000  0.0002  0.0002
  21.  C 1 (d4)   0.0006  0.0006 -0.0001  0.0000  0.0000 -0.0000
  22.  C 1 (d4)  -0.0024 -0.0001  0.0000  0.0000 -0.0001 -0.0000
  23.  C 1 (d5)   0.0069  0.0004 -0.0002 -0.0000  0.0001  0.0003
  24.  C 1 (d5)  -0.0066 -0.0001  0.0001  0.0000 -0.0001 -0.0000
  25.  C 1 (f1)  -0.0033 -0.0000  0.0000  0.0000 -0.0000 -0.0001
  26.  C 1 (f2)  -0.0000 -0.0000  0.0000  0.0001 -0.0000  0.0000
  27.  C 1 (f3)   0.0030 -0.0002 -0.0000 -0.0000  0.0001  0.0000
  28.  C 1 (f4)  -0.0014  0.0002 -0.0000  0.0000 -0.0000 -0.0000
  29.  C 1 (f5)  -0.0000 -0.0000 -0.0000 -0.0000 -0.0000 -0.0000
  30.  C 1 (f6)   0.0000  0.0000 -0.0000 -0.0001  0.0000 -0.0000
  31.  C 1 (f7)   0.0004  0.0002  0.0000  0.0000 -0.0000  0.0000
  32.  C 2 (S)   -0.0050 -0.0082 -0.0102 -0.0000 -0.0028 -0.0022
  33.  C 2 (S)    0.5269  0.0042 -0.0064  0.0000  0.0101  0.0065
  34.  C 2 (S)    0.0185 -0.0006  0.0001  0.0000  0.0005 -0.0001
  35.  C 2 (S)   -0.0022 -0.0002  0.0000  0.0000 -0.0001  0.0000
  36.  C 2 (S)   -0.0000 -0.0000  0.0000 -0.0000 -0.0000  0.0000
  37.  C 2 (px)   0.0000 -0.0000  0.0000  0.0114 -0.0000  0.0000
  38.  C 2 (px)   0.0000 -0.0000  0.0000  0.0004 -0.0000  0.0000
  39.  C 2 (px)  -0.0000 -0.0000  0.0000  0.0001 -0.0000  0.0000
  40.  C 2 (py)  -0.6793 -0.0003 -0.0067 -0.0000 -0.0070 -0.0114
  41.  C 2 (py)  -0.0095  0.0008  0.0001  0.0000 -0.0003 -0.0000
  42.  C 2 (py)  -0.0027  0.0000 -0.0000  0.0000 -0.0000 -0.0000
  43.  C 2 (pz)  -0.4423 -0.0014  0.0021  0.0000 -0.0110  0.0023
  44.  C 2 (pz)   0.0071 -0.0005  0.0001 -0.0000  0.0002 -0.0002
  45.  C 2 (pz)   0.0061  0.0003 -0.0001 -0.0000  0.0001  0.0000
  46.  C 2 (d1)  -0.0000 -0.0000 -0.0000 -0.0000 -0.0000 -0.0000
  47.  C 2 (d1)  -0.0000  0.0000 -0.0000  0.0000 -0.0000 -0.0000
  48.  C 2 (d2)   0.0000 -0.0000  0.0000  0.0002 -0.0000  0.0000
  49.  C 2 (d2)  -0.0000 -0.0000  0.0000  0.0001 -0.0000  0.0000
  50.  C 2 (d3)   0.0212  0.0000  0.0002  0.0000  0.0002  0.0004
  51.  C 2 (d3)   0.0052 -0.0003 -0.0000 -0.0000  0.0001  0.0000
  52.  C 2 (d4)  -0.0233 -0.0002  0.0002  0.0000 -0.0005 -0.0001
  53.  C 2 (d4)   0.0023  0.0001 -0.0000 -0.0000  0.0001  0.0000
  54.  C 2 (d5)  -0.0091 -0.0001  0.0000  0.0000 -0.0003  0.0002
  55.  C 2 (d5)   0.0036  0.0002 -0.0001 -0.0000  0.0001  0.0000
  56.  C 2 (f1)   0.0009 -0.0000 -0.0000  0.0000 -0.0000  0.0001
  57.  C 2 (f2)   0.0000 -0.0000  0.0000  0.0001  0.0000  0.0000
  58.  C 2 (f3)  -0.0077  0.0001 -0.0001  0.0000 -0.0001 -0.0001
  59.  C 2 (f4)   0.0083  0.0000 -0.0001 -0.0000  0.0002  0.0000
  60.  C 2 (f5)   0.0000 -0.0000  0.0000 -0.0000  0.0000  0.0000
  61.  C 2 (f6)   0.0000  0.0000 -0.0000 -0.0001  0.0000 -0.0000
  62.  C 2 (f7)   0.0067  0.0000  0.0001  0.0000  0.0001  0.0001
  63.  H 3 (S)    0.1296 -0.0201  0.0004  0.0000  0.0042  0.0008
  64.  H 3 (S)   -0.0201 -0.0001  0.0000 -0.0000 -0.0003 -0.0002
  65.  H 3 (S)    0.0004  0.0000 -0.0001 -0.0000  0.0001 -0.0000
  66.  H 3 (px)   0.0000 -0.0000  0.0000  0.0001 -0.0000  0.0000
  67.  H 3 (py)  -0.0042  0.0003 -0.0001 -0.0000 -0.0001 -0.0000
  68.  H 3 (pz)  -0.0008  0.0002  0.0000 -0.0000 -0.0000 -0.0000
  69.  H 4 (S)   -0.0660 -0.0009  0.0031 -0.0000 -0.0033  0.0003
  70.  H 4 (S)   -0.0009 -0.0002  0.0002  0.0000 -0.0001  0.0001
  71.  H 4 (S)    0.0031  0.0002  0.0000 -0.0000  0.0000  0.0000
  72.  H 4 (px)  -0.0000 -0.0000  0.0000  0.0001 -0.0000  0.0000
  73.  H 4 (py)  -0.0033 -0.0001  0.0000 -0.0000 -0.0001 -0.0000
  74.  H 4 (pz)  -0.0003 -0.0001 -0.0000  0.0000  0.0000 -0.0001
  75.  H 5 (S)   -0.0107  0.0036 -0.0071 -0.0000  0.0037 -0.0043
  76.  H 5 (S)    0.0036  0.0001 -0.0001 -0.0000  0.0001  0.0000
  77.  H 5 (S)   -0.0071 -0.0001  0.0001  0.0000 -0.0001 -0.0001
  78.  H 5 (px)   0.0000 -0.0000  0.0000  0.0001 -0.0000  0.0000
  79.  H 5 (py)  -0.0037 -0.0001  0.0001  0.0000 -0.0001  0.0000
  80.  H 5 (pz)  -0.0043  0.0000 -0.0001 -0.0000 -0.0000 -0.0001
  81.  H 6 (S)    0.8081  0.0000  0.0000  0.0000  0.0133  0.0089
  82.  H 6 (S)    0.0000  0.0006 -0.0000 -0.0000 -0.0000  0.0000
  83.  H 6 (S)    0.0000 -0.0000  0.0001  0.0000 -0.0000  0.0000
  84.  H 6 (px)   0.0000 -0.0000  0.0000  0.0001 -0.0000  0.0000
  85.  H 6 (py)   0.0133 -0.0000 -0.0000 -0.0000  0.0003  0.0001
  86.  H 6 (pz)   0.0089  0.0000  0.0000  0.0000  0.0001  0.0002


 NATURAL BOND ORBITAL ANALYSIS:

                       Occupancies       Lewis Structure    Low   High
           Occ.    -------------------  -----------------   occ   occ
  Cycle   Thresh.   Lewis   Non-Lewis     CR  BD  3C  LP    (L)   (NL)   Dev
 =============================================================================
   1(1)    1.90    15.93292   0.06708      2   6   0   0     0      0    0.05
 -----------------------------------------------------------------------------

 Structure accepted: No low occupancy Lewis orbitals

 --------------------------------------------------------
   Core                      3.99863 ( 99.966% of   4)
   Valence Lewis            11.93429 ( 99.452% of  12)
  ==================       ============================
   Total Lewis              15.93292 ( 99.581% of  16)
  -----------------------------------------------------
   Valence non-Lewis         0.05032 (  0.315% of  16)
   Rydberg non-Lewis         0.01675 (  0.105% of  16)
  ==================       ============================
   Total non-Lewis           0.06708 (  0.419% of  16)
 --------------------------------------------------------


       (Occupancy)   Bond orbital/ Coefficients/ Hybrids
 ---------------------------------------------------------------------------------
     1. (1.99719) BD ( 1) C   1 - C   2  
                ( 50.00%)   0.7071* C   1 s( 41.76%)p 1.39( 58.03%)d 0.00(  0.19%)
                                                  f 0.00(  0.02%)
                                           -0.0000  0.6451 -0.0382  0.0049  0.0000
                                            0.0000  0.0000  0.0000 -0.0000 -0.0000
                                           -0.0000 -0.7606  0.0423  0.0006  0.0000
                                            0.0000  0.0000  0.0000 -0.0000 -0.0000
                                            0.0012 -0.0011  0.0437  0.0022 -0.0126
                                            0.0000 -0.0000 -0.0000  0.0000  0.0000
                                            0.0000
                ( 50.00%)   0.7071* C   2 s( 41.76%)p 1.39( 58.03%)d 0.00(  0.19%)
                                                  f 0.00(  0.02%)
                                           -0.0000  0.6451 -0.0382  0.0049  0.0000
                                            0.0000  0.0000  0.0000 -0.0000 -0.0000
                                           -0.0000  0.7606 -0.0423 -0.0006  0.0000
                                            0.0000  0.0000  0.0000  0.0000  0.0000
                                            0.0012 -0.0011  0.0437  0.0022  0.0126
                                            0.0000 -0.0000  0.0000  0.0000  0.0000
                                            0.0000
     2. (1.99948) BD ( 2) C   1 - C   2  
                ( 50.00%)   0.7071* C   1 s(  0.00%)p 1.00( 99.93%)d 0.00(  0.04%)
                                                  f 0.00(  0.02%)
                                            0.0000  0.0000  0.0000  0.0000  0.0000
                                            0.9991  0.0343  0.0050  0.0000  0.0000
                                            0.0000  0.0000  0.0000  0.0000  0.0000
                                            0.0000 -0.0191 -0.0087  0.0000  0.0000
                                            0.0000  0.0000  0.0000  0.0000  0.0000
                                            0.0122  0.0000  0.0000  0.0000 -0.0095
                                            0.0000
                ( 50.00%)   0.7071* C   2 s(  0.00%)p 1.00( 99.93%)d 0.00(  0.04%)
                                                  f 0.00(  0.02%)
                                            0.0000  0.0000  0.0000  0.0000  0.0000
                                            0.9991  0.0343  0.0050  0.0000  0.0000
                                            0.0000  0.0000  0.0000  0.0000  0.0000
                                            0.0000  0.0191  0.0087  0.0000  0.0000
                                            0.0000  0.0000  0.0000  0.0000  0.0000
                                            0.0122  0.0000  0.0000  0.0000 -0.0095
                                            0.0000
     3. (1.98440) BD ( 1) C   1 - H   3  
                ( 59.61%)   0.7721* C   1 s( 29.14%)p 2.43( 70.72%)d 0.00(  0.12%)
                                                  f 0.00(  0.02%)
                                           -0.0002  0.5395  0.0180 -0.0025 -0.0000
                                            0.0000  0.0000  0.0000  0.7066  0.0058
                                            0.0026  0.4558 -0.0065 -0.0066  0.0000
                                            0.0000  0.0000  0.0000  0.0221  0.0037
                                           -0.0239  0.0024 -0.0096  0.0040 -0.0008
                                            0.0000  0.0077 -0.0084  0.0000  0.0000
                                           -0.0070
                ( 40.39%)   0.6355* H   3 s( 99.96%)p 0.00(  0.04%)
                                            0.9998  0.0019  0.0001  0.0000 -0.0163
                                           -0.0107
     4. (1.98440) BD ( 1) C   1 - H   4  
                ( 59.61%)   0.7721* C   1 s( 29.14%)p 2.43( 70.72%)d 0.00(  0.12%)
                                                  f 0.00(  0.02%)
                                            0.0002 -0.5395 -0.0180  0.0025  0.0000
                                            0.0000  0.0000  0.0000  0.7066  0.0058
                                            0.0026 -0.4558  0.0065  0.0066  0.0000
                                            0.0000  0.0000  0.0000  0.0221  0.0037
                                            0.0239 -0.0024  0.0096 -0.0040  0.0008
                                            0.0000  0.0077  0.0084  0.0000  0.0000
                                           -0.0070
                ( 40.39%)   0.6355* H   4 s( 99.96%)p 0.00(  0.04%)
                                           -0.9998 -0.0019 -0.0001  0.0000 -0.0163
                                            0.0107
     5. (1.98440) BD ( 1) C   2 - H   5  
                ( 59.61%)   0.7721* C   2 s( 29.14%)p 2.43( 70.72%)d 0.00(  0.12%)
                                                  f 0.00(  0.02%)
                                           -0.0002  0.5395  0.0180 -0.0025 -0.0000
                                            0.0000  0.0000  0.0000  0.7066  0.0058
                                            0.0026 -0.4558  0.0065  0.0066  0.0000
                                            0.0000  0.0000  0.0000 -0.0221 -0.0037
                                           -0.0239  0.0024 -0.0096  0.0040  0.0008
                                            0.0000  0.0077  0.0084  0.0000  0.0000
                                           -0.0070
                ( 40.39%)   0.6355* H   5 s( 99.96%)p 0.00(  0.04%)
                                            0.9998  0.0019  0.0001  0.0000 -0.0163
                                            0.0107
     6. (1.98440) BD ( 1) C   2 - H   6  
                ( 59.61%)   0.7721* C   2 s( 29.14%)p 2.43( 70.72%)d 0.00(  0.12%)
                                                  f 0.00(  0.02%)
                                            0.0002 -0.5395 -0.0180  0.0025  0.0000
                                            0.0000  0.0000  0.0000  0.7066  0.0058
                                            0.0026  0.4558 -0.0065 -0.0066  0.0000
                                            0.0000  0.0000  0.0000 -0.0221 -0.0037
                                            0.0239 -0.0024  0.0096 -0.0040 -0.0008
                                            0.0000  0.0077 -0.0084  0.0000  0.0000
                                           -0.0070
                ( 40.39%)   0.6355* H   6 s( 99.96%)p 0.00(  0.04%)
                                           -0.9998 -0.0019 -0.0001  0.0000 -0.0163
                                           -0.0107
     7. (1.99932) CR ( 1) C   1           s(100.00%)p 0.00(  0.00%)
                                            1.0000  0.0002  0.0000 -0.0000 -0.0000
                                            0.0000  0.0000  0.0000 -0.0000 -0.0000
                                           -0.0000  0.0002 -0.0000 -0.0000  0.0000
                                            0.0000  0.0000  0.0000 -0.0000 -0.0000
                                           -0.0000  0.0000 -0.0000  0.0000 -0.0000
                                            0.0000 -0.0000 -0.0000  0.0000  0.0000
                                            0.0000
     8. (1.99932) CR ( 1) C   2           s(100.00%)p 0.00(  0.00%)
                                            1.0000  0.0002  0.0000 -0.0000 -0.0000
                                            0.0000  0.0000  0.0000 -0.0000 -0.0000
                                           -0.0000 -0.0002  0.0000  0.0000  0.0000
                                            0.0000  0.0000  0.0000  0.0000  0.0000
                                           -0.0000  0.0000 -0.0000  0.0000  0.0000
                                            0.0000 -0.0000  0.0000  0.0000  0.0000
                                            0.0000
     9. (0.00315) RY*( 1) C   1           s( 52.72%)p 0.79( 41.45%)d 0.10(  5.25%)
                                                  f 0.01(  0.58%)
                                           -0.0000  0.0159  0.7134  0.1344  0.0009
                                            0.0000  0.0000  0.0000  0.0000  0.0000
                                            0.0000 -0.0458 -0.5815  0.2725  0.0000
                                            0.0000  0.0000  0.0000  0.0000  0.0000
                                            0.0204 -0.0627  0.1244 -0.1808 -0.0671
                                            0.0000  0.0000 -0.0363  0.0000  0.0000
                                           -0.0000
    10. (0.00311) RY*( 2) C   1           s(  0.00%)p 1.00( 85.09%)d 0.17( 14.28%)
                                                  f 0.01(  0.63%)
                                           -0.0000  0.0000  0.0000 -0.0000 -0.0000
                                            0.0000  0.0000  0.0000 -0.0101  0.9212
                                            0.0462  0.0000 -0.0000 -0.0000  0.0000
                                            0.0000  0.0000  0.0000 -0.0073  0.3778
                                           -0.0000  0.0000 -0.0000  0.0000 -0.0000
                                            0.0000  0.0774 -0.0000  0.0000  0.0000
                                            0.0180
    11. (0.00021) RY*( 3) C   1           s( 26.68%)p 1.21( 32.30%)d 1.34( 35.82%)
                                                  f 0.19(  5.20%)
                                            0.0000 -0.0202  0.1965  0.4772 -0.0060
                                            0.0000  0.0000  0.0000 -0.0000 -0.0000
                                           -0.0000  0.0420  0.5665 -0.0198  0.0000
                                            0.0000  0.0000  0.0000 -0.0000 -0.0000
                                            0.0481 -0.1012  0.5409 -0.2303 -0.2249
                                            0.0000 -0.0000 -0.0377  0.0000  0.0000
                                            0.0000
    12. (0.00002) RY*( 4) C   1           s(  7.51%)p 0.34(  2.53%)d11.65( 87.57%)
                                                  f 0.32(  2.39%)
    13. (0.00000) RY*( 5) C   1           s(  0.00%)p 1.00(100.00%)
    14. (0.00000) RY*( 6) C   1           s( 56.29%)p 0.01(  0.29%)d 0.77( 43.42%)
                                                  f 0.00(  0.00%)
    15. (0.00000) RY*( 7) C   1           s(  0.00%)p 1.00(100.00%)d 0.00(  0.00%)
    16. (0.00000) RY*( 8) C   1           s( 41.04%)p 0.73( 29.80%)d 0.71( 29.15%)
                                                  f 0.00(  0.01%)
    17. (0.00000) RY*( 9) C   1           s(  5.06%)p18.25( 92.28%)d 0.53(  2.66%)
                                                  f 0.00(  0.00%)
    18. (0.00000) RY*(10) C   1           s(  0.00%)p 0.00(  0.00%)d 1.00(100.00%)
    19. (0.00000) RY*(11) C   1           s(  0.00%)p 0.00(  0.00%)d 1.00(100.00%)
    20. (0.00000) RY*(12) C   1           s(  0.00%)p 1.00(  0.04%)d99.99( 99.96%)
                                                  f 0.00(  0.00%)
    21. (0.00000) RY*(13) C   1           s(  0.00%)p 0.00(  0.01%)d 1.00( 99.99%)
                                                  f 0.00(  0.00%)
    22. (0.00000) RY*(14) C   1           s(  0.00%)p 1.00(  0.10%)d99.99( 99.90%)
                                                  f 0.00(  0.00%)
    23. (0.00000) RY*(15) C   1           s(  0.00%)p 1.00( 14.36%)d 5.96( 85.64%)
    24. (0.00000) RY*(16) C   1           s(100.00%)p 0.00(  0.00%)d 0.00(  0.00%)
                                                  f 0.00(  0.00%)
    25. (0.00000) RY*(17) C   1           s(  1.76%)p 0.28(  0.50%)d55.42( 97.66%)
                                                  f 0.05(  0.08%)
    26. (0.00000) RY*(18) C   1           s(  0.00%)p 1.00(100.00%)d 0.00(  0.00%)
                                                  f 0.00(  0.00%)
    27. (0.00000) RY*(19) C   1           s(  6.18%)p 0.06(  0.40%)d15.11( 93.42%)
                                                  f 0.00(  0.00%)
    28. (0.00000) RY*(20) C   1           s(  2.44%)p 0.35(  0.85%)d 0.99(  2.42%)
                                                  f38.67( 94.30%)
    29. (0.00000) RY*(21) C   1           s(  0.00%)p 1.00(  0.01%)d 0.00(  0.00%)
                                                  f99.99( 99.99%)
    30. (0.00000) RY*(22) C   1           s(  0.00%)p 1.00(  0.53%)d 0.16(  0.09%)
                                                  f99.99( 99.39%)
    31. (0.00000) RY*(23) C   1           s(  0.28%)p 0.08(  0.02%)d 8.27(  2.29%)
                                                  f99.99( 97.41%)
    32. (0.00000) RY*(24) C   1           s(  0.00%)p 0.00(  0.00%)d 0.00(  0.00%)
                                                  f 1.00(100.00%)
    33. (0.00000) RY*(25) C   1           s(  0.00%)p 0.00(  0.01%)d 0.00(  0.00%)
                                                  f 1.00( 99.99%)
    34. (0.00000) RY*(26) C   1           s(  0.00%)p 1.00(  0.04%)d 0.12(  0.00%)
                                                  f99.99( 99.96%)
    35. (0.00315) RY*( 1) C   2           s( 52.72%)p 0.79( 41.45%)d 0.10(  5.25%)
                                                  f 0.01(  0.58%)
                                           -0.0000  0.0159  0.7134  0.1344  0.0009
                                            0.0000  0.0000  0.0000  0.0000  0.0000
                                            0.0000  0.0458  0.5815 -0.2725  0.0000
                                            0.0000  0.0000  0.0000 -0.0000 -0.0000
                                            0.0204 -0.0627  0.1244 -0.1808  0.0671
                                            0.0000  0.0000  0.0363  0.0000  0.0000
                                           -0.0000
    36. (0.00311) RY*( 2) C   2           s(  0.00%)p 1.00( 85.09%)d 0.17( 14.28%)
                                                  f 0.01(  0.63%)
                                           -0.0000  0.0000  0.0000 -0.0000 -0.0000
                                            0.0000  0.0000  0.0000 -0.0101  0.9212
                                            0.0462 -0.0000  0.0000  0.0000  0.0000
                                            0.0000  0.0000  0.0000  0.0073 -0.3778
                                           -0.0000  0.0000 -0.0000  0.0000  0.0000
                                            0.0000  0.0774  0.0000  0.0000  0.0000
                                            0.0180
    37. (0.00021) RY*( 3) C   2           s( 26.68%)p 1.21( 32.30%)d 1.34( 35.82%)
                                                  f 0.19(  5.20%)
                                            0.0000 -0.0202  0.1965  0.4772 -0.0060
                                            0.0000  0.0000  0.0000 -0.0000 -0.0000
                                           -0.0000 -0.0420 -0.5665  0.0198  0.0000
                                            0.0000  0.0000  0.0000  0.0000  0.0000
                                            0.0481 -0.1012  0.5409 -0.2303  0.2249
                                            0.0000 -0.0000  0.0377  0.0000  0.0000
                                            0.0000
    38. (0.00002) RY*( 4) C   2           s(  7.51%)p 0.34(  2.53%)d11.65( 87.57%)
                                                  f 0.32(  2.39%)
    39. (0.00000) RY*( 5) C   2           s(  0.00%)p 1.00(100.00%)
    40. (0.00000) RY*( 6) C   2           s( 56.29%)p 0.01(  0.29%)d 0.77( 43.42%)
                                                  f 0.00(  0.00%)
    41. (0.00000) RY*( 7) C   2           s(  0.00%)p 1.00(100.00%)d 0.00(  0.00%)
    42. (0.00000) RY*( 8) C   2           s( 41.04%)p 0.73( 29.80%)d 0.71( 29.15%)
                                                  f 0.00(  0.01%)
    43. (0.00000) RY*( 9) C   2           s(  5.06%)p18.25( 92.28%)d 0.53(  2.66%)
                                                  f 0.00(  0.00%)
    44. (0.00000) RY*(10) C   2           s(  0.00%)p 0.00(  0.00%)d 1.00(100.00%)
    45. (0.00000) RY*(11) C   2           s(  0.00%)p 0.00(  0.00%)d 1.00(100.00%)
    46. (0.00000) RY*(12) C   2           s(  0.00%)p 1.00(  0.04%)d99.99( 99.96%)
                                                  f 0.00(  0.00%)
    47. (0.00000) RY*(13) C   2           s(  0.00%)p 0.00(  0.01%)d 1.00( 99.99%)
                                                  f 0.00(  0.00%)
    48. (0.00000) RY*(14) C   2           s(  0.00%)p 1.00(  0.10%)d99.99( 99.90%)
                                                  f 0.00(  0.00%)
    49. (0.00000) RY*(15) C   2           s(  0.00%)p 1.00( 14.36%)d 5.96( 85.64%)
    50. (0.00000) RY*(16) C   2           s(100.00%)p 0.00(  0.00%)d 0.00(  0.00%)
                                                  f 0.00(  0.00%)
    51. (0.00000) RY*(17) C   2           s(  1.76%)p 0.28(  0.50%)d55.42( 97.66%)
                                                  f 0.05(  0.08%)
    52. (0.00000) RY*(18) C   2           s(  0.00%)p 1.00(100.00%)d 0.00(  0.00%)
                                                  f 0.00(  0.00%)
    53. (0.00000) RY*(19) C   2           s(  6.18%)p 0.06(  0.40%)d15.11( 93.42%)
                                                  f 0.00(  0.00%)
    54. (0.00000) RY*(20) C   2           s(  2.44%)p 0.35(  0.85%)d 0.99(  2.42%)
                                                  f38.67( 94.30%)
    55. (0.00000) RY*(21) C   2           s(  0.00%)p 1.00(  0.01%)d 0.00(  0.00%)
                                                  f99.99( 99.99%)
    56. (0.00000) RY*(22) C   2           s(  0.00%)p 1.00(  0.53%)d 0.16(  0.09%)
                                                  f99.99( 99.39%)
    57. (0.00000) RY*(23) C   2           s(  0.28%)p 0.08(  0.02%)d 8.27(  2.29%)
                                                  f99.99( 97.41%)
    58. (0.00000) RY*(24) C   2           s(  0.00%)p 0.00(  0.00%)d 0.00(  0.00%)
                                                  f 1.00(100.00%)
    59. (0.00000) RY*(25) C   2           s(  0.00%)p 0.00(  0.01%)d 0.00(  0.00%)
                                                  f 1.00( 99.99%)
    60. (0.00000) RY*(26) C   2           s(  0.00%)p 1.00(  0.04%)d 0.12(  0.00%)
                                                  f99.99( 99.96%)
    61. (0.00057) RY*( 1) H   3           s( 99.22%)p 0.01(  0.78%)
                                           -0.0014  0.9960  0.0111  0.0000  0.0679
                                           -0.0567
    62. (0.00018) RY*( 2) H   3           s( 73.81%)p 0.35( 26.19%)
                                            0.0005 -0.0537  0.8574  0.0000  0.3035
                                           -0.4121
    63. (0.00013) RY*( 3) H   3           s(  0.00%)p 1.00(100.00%)
                                            0.0000  0.0000  0.0000  1.0000  0.0000
                                            0.0000
    64. (0.00006) RY*( 4) H   3           s( 26.93%)p 2.71( 73.07%)
    65. (0.00001) RY*( 5) H   3           s(  0.08%)p99.99( 99.92%)
    66. (0.00057) RY*( 1) H   4           s( 99.22%)p 0.01(  0.78%)
                                           -0.0014  0.9960  0.0111  0.0000 -0.0679
                                           -0.0567
    67. (0.00018) RY*( 2) H   4           s( 73.81%)p 0.35( 26.19%)
                                            0.0005 -0.0537  0.8574  0.0000 -0.3035
                                           -0.4121
    68. (0.00013) RY*( 3) H   4           s(  0.00%)p 1.00(100.00%)
                                            0.0000  0.0000  0.0000  1.0000  0.0000
                                            0.0000
    69. (0.00006) RY*( 4) H   4           s( 26.93%)p 2.71( 73.07%)
    70. (0.00001) RY*( 5) H   4           s(  0.08%)p99.99( 99.92%)
    71. (0.00057) RY*( 1) H   5           s( 99.22%)p 0.01(  0.78%)
                                           -0.0014  0.9960  0.0111  0.0000  0.0679
                                            0.0567
    72. (0.00018) RY*( 2) H   5           s( 73.81%)p 0.35( 26.19%)
                                            0.0005 -0.0537  0.8574  0.0000  0.3035
                                            0.4121
    73. (0.00013) RY*( 3) H   5           s(  0.00%)p 1.00(100.00%)
                                            0.0000  0.0000  0.0000  1.0000  0.0000
                                            0.0000
    74. (0.00006) RY*( 4) H   5           s( 26.93%)p 2.71( 73.07%)
    75. (0.00001) RY*( 5) H   5           s(  0.08%)p99.99( 99.92%)
    76. (0.00057) RY*( 1) H   6           s( 99.22%)p 0.01(  0.78%)
                                           -0.0014  0.9960  0.0111  0.0000 -0.0679
                                            0.0567
    77. (0.00018) RY*( 2) H   6           s( 73.81%)p 0.35( 26.19%)
                                            0.0005 -0.0537  0.8574  0.0000 -0.3035
                                            0.4121
    78. (0.00013) RY*( 3) H   6           s(  0.00%)p 1.00(100.00%)
                                            0.0000  0.0000  0.0000  1.0000  0.0000
                                            0.0000
    79. (0.00006) RY*( 4) H   6           s( 26.93%)p 2.71( 73.07%)
    80. (0.00001) RY*( 5) H   6           s(  0.08%)p99.99( 99.92%)
    81. (0.00325) BD*( 1) C   1 - C   2  
                ( 50.00%)   0.7071* C   1 s( 41.76%)p 1.39( 58.03%)d 0.00(  0.19%)
                                                  f 0.00(  0.02%)
                                           -0.0000  0.6451 -0.0382  0.0049  0.0000
                                            0.0000  0.0000  0.0000 -0.0000 -0.0000
                                           -0.0000 -0.7606  0.0423  0.0006  0.0000
                                            0.0000  0.0000  0.0000 -0.0000 -0.0000
                                            0.0012 -0.0011  0.0437  0.0022 -0.0126
                                            0.0000 -0.0000 -0.0000  0.0000  0.0000
                                            0.0000
                ( 50.00%)  -0.7071* C   2 s( 41.76%)p 1.39( 58.03%)d 0.00(  0.19%)
                                                  f 0.00(  0.02%)
                                           -0.0000  0.6451 -0.0382  0.0049  0.0000
                                            0.0000  0.0000  0.0000 -0.0000 -0.0000
                                           -0.0000  0.7606 -0.0423 -0.0006  0.0000
                                            0.0000  0.0000  0.0000  0.0000  0.0000
                                            0.0012 -0.0011  0.0437  0.0022  0.0126
                                            0.0000 -0.0000  0.0000  0.0000  0.0000
                                            0.0000
    82. (0.00000) BD*( 2) C   1 - C   2  
                ( 50.00%)   0.7071* C   1 s(  0.00%)p 1.00( 99.93%)d 0.00(  0.04%)
                                                  f 0.00(  0.02%)
                ( 50.00%)  -0.7071* C   2 s(  0.00%)p 1.00( 99.93%)d 0.00(  0.04%)
                                                  f 0.00(  0.02%)
    83. (0.01177) BD*( 1) C   1 - H   3  
                ( 40.39%)   0.6355* C   1 s( 29.14%)p 2.43( 70.72%)d 0.00(  0.12%)
                                                  f 0.00(  0.02%)
                                            0.0002 -0.5395 -0.0180  0.0025  0.0000
                                           -0.0000 -0.0000 -0.0000 -0.7066 -0.0058
                                           -0.0026 -0.4558  0.0065  0.0066 -0.0000
                                           -0.0000 -0.0000 -0.0000 -0.0221 -0.0037
                                            0.0239 -0.0024  0.0096 -0.0040  0.0008
                                           -0.0000 -0.0077  0.0084 -0.0000 -0.0000
                                            0.0070
                ( 59.61%)  -0.7721* H   3 s( 99.96%)p 0.00(  0.04%)
                                           -0.9998 -0.0019 -0.0001 -0.0000  0.0163
                                            0.0107
    84. (0.01177) BD*( 1) C   1 - H   4  
                ( 40.39%)   0.6355* C   1 s( 29.14%)p 2.43( 70.72%)d 0.00(  0.12%)
                                                  f 0.00(  0.02%)
                                           -0.0002  0.5395  0.0180 -0.0025 -0.0000
                                           -0.0000 -0.0000 -0.0000 -0.7066 -0.0058
                                           -0.0026  0.4558 -0.0065 -0.0066 -0.0000
                                           -0.0000 -0.0000 -0.0000 -0.0221 -0.0037
                                           -0.0239  0.0024 -0.0096  0.0040 -0.0008
                                           -0.0000 -0.0077 -0.0084 -0.0000 -0.0000
                                            0.0070
                ( 59.61%)  -0.7721* H   4 s( 99.96%)p 0.00(  0.04%)
                                            0.9998  0.0019  0.0001 -0.0000  0.0163
                                           -0.0107
    85. (0.01177) BD*( 1) C   2 - H   5  
                ( 40.39%)   0.6355* C   2 s( 29.14%)p 2.43( 70.72%)d 0.00(  0.12%)
                                                  f 0.00(  0.02%)
                                            0.0002 -0.5395 -0.0180  0.0025  0.0000
                                           -0.0000 -0.0000 -0.0000 -0.7066 -0.0058
                                           -0.0026  0.4558 -0.0065 -0.0066 -0.0000
                                           -0.0000 -0.0000 -0.0000  0.0221  0.0037
                                            0.0239 -0.0024  0.0096 -0.0040 -0.0008
                                           -0.0000 -0.0077 -0.0084 -0.0000 -0.0000
                                            0.0070
                ( 59.61%)  -0.7721* H   5 s( 99.96%)p 0.00(  0.04%)
                                           -0.9998 -0.0019 -0.0001 -0.0000  0.0163
                                           -0.0107
    86. (0.01177) BD*( 1) C   2 - H   6  
                ( 40.39%)   0.6355* C   2 s( 29.14%)p 2.43( 70.72%)d 0.00(  0.12%)
                                                  f 0.00(  0.02%)
                                           -0.0002  0.5395  0.0180 -0.0025 -0.0000
                                           -0.0000 -0.0000 -0.0000 -0.7066 -0.0058
                                           -0.0026 -0.4558  0.0065  0.0066 -0.0000
                                           -0.0000 -0.0000 -0.0000  0.0221  0.0037
                                           -0.0239  0.0024 -0.0096  0.0040  0.0008
                                           -0.0000 -0.0077  0.0084 -0.0000 -0.0000
                                            0.0070
                ( 59.61%)  -0.7721* H   6 s( 99.96%)p 0.00(  0.04%)
                                            0.9998  0.0019  0.0001 -0.0000  0.0163
                                            0.0107


 NHO Directionality and "Bond Bending" (deviations from line of nuclear centers)

         [Thresholds for printing:  angular deviation  >  1.0 degree]
                                    hybrid p-character > 25.0%
                                    orbital occupancy  >  0.10e

                                Line of Centers        Hybrid 1              Hybrid 2
                                ---------------  -------------------   ------------------
                NBO               Theta   Phi    Theta   Phi    Dev    Theta   Phi    Dev
 ========================================================================================
     2. BD (   2) C   1 - C   2   180.0    0.0    90.0    0.0  90.0     90.0    0.0  90.0
     3. BD (   1) C   1 - H   3    54.3   90.0    58.2   90.0   3.9      --     --    --
     4. BD (   1) C   1 - H   4    54.3  270.0    58.2  270.0   3.9      --     --    --
     5. BD (   1) C   2 - H   5   125.7   90.0   121.8   90.0   3.9      --     --    --
     6. BD (   1) C   2 - H   6   125.7  270.0   121.8  270.0   3.9      --     --    --


 Second Order Perturbation Theory Analysis of Fock Matrix in NBO Basis

     Threshold for printing:   0.50 kcal/mol
                                                                              E(2)  E(j)-E(i) F(i,j)
         Donor NBO (i)                     Acceptor NBO (j)                 kcal/mol   a.u.    a.u. 
 ===================================================================================================

 within unit  1
   1. BD (   1) C   1 - C   2        / 83. BD*(   1) C   1 - H   3            0.75    1.37    0.029
   1. BD (   1) C   1 - C   2        / 84. BD*(   1) C   1 - H   4            0.75    1.37    0.029
   1. BD (   1) C   1 - C   2        / 85. BD*(   1) C   2 - H   5            0.75    1.37    0.029
   1. BD (   1) C   1 - C   2        / 86. BD*(   1) C   2 - H   6            0.75    1.37    0.029
   3. BD (   1) C   1 - H   3        / 35. RY*(   1) C   2                    1.81    1.53    0.047
   3. BD (   1) C   1 - H   3        / 36. RY*(   2) C   2                    1.60    1.82    0.048
   3. BD (   1) C   1 - H   3        / 81. BD*(   1) C   1 - C   2            0.78    1.34    0.029
   3. BD (   1) C   1 - H   3        / 85. BD*(   1) C   2 - H   5            0.76    1.10    0.026
   3. BD (   1) C   1 - H   3        / 86. BD*(   1) C   2 - H   6            5.95    1.10    0.072
   4. BD (   1) C   1 - H   4        / 35. RY*(   1) C   2                    1.81    1.53    0.047
   4. BD (   1) C   1 - H   4        / 36. RY*(   2) C   2                    1.60    1.82    0.048
   4. BD (   1) C   1 - H   4        / 81. BD*(   1) C   1 - C   2            0.78    1.34    0.029
   4. BD (   1) C   1 - H   4        / 85. BD*(   1) C   2 - H   5            5.95    1.10    0.072
   4. BD (   1) C   1 - H   4        / 86. BD*(   1) C   2 - H   6            0.76    1.10    0.026
   5. BD (   1) C   2 - H   5        /  9. RY*(   1) C   1                    1.81    1.53    0.047
   5. BD (   1) C   2 - H   5        / 10. RY*(   2) C   1                    1.60    1.82    0.048
   5. BD (   1) C   2 - H   5        / 81. BD*(   1) C   1 - C   2            0.78    1.34    0.029
   5. BD (   1) C   2 - H   5        / 83. BD*(   1) C   1 - H   3            0.76    1.10    0.026
   5. BD (   1) C   2 - H   5        / 84. BD*(   1) C   1 - H   4            5.95    1.10    0.072
   6. BD (   1) C   2 - H   6        /  9. RY*(   1) C   1                    1.81    1.53    0.047
   6. BD (   1) C   2 - H   6        / 10. RY*(   2) C   1                    1.60    1.82    0.048
   6. BD (   1) C   2 - H   6        / 81. BD*(   1) C   1 - C   2            0.78    1.34    0.029
   6. BD (   1) C   2 - H   6        / 83. BD*(   1) C   1 - H   3            5.95    1.10    0.072
   6. BD (   1) C   2 - H   6        / 84. BD*(   1) C   1 - H   4            0.76    1.10    0.026
   7. CR (   1) C   1                / 35. RY*(   1) C   2                    1.99   11.06    0.133
   7. CR (   1) C   1                / 37. RY*(   3) C   2                    1.31   11.25    0.108
   7. CR (   1) C   1                / 85. BD*(   1) C   2 - H   5            0.59   10.63    0.071
   7. CR (   1) C   1                / 86. BD*(   1) C   2 - H   6            0.59   10.63    0.071
   8. CR (   1) C   2                /  9. RY*(   1) C   1                    1.99   11.06    0.133
   8. CR (   1) C   2                / 11. RY*(   3) C   1                    1.31   11.25    0.108
   8. CR (   1) C   2                / 83. BD*(   1) C   1 - H   3            0.59   10.63    0.071
   8. CR (   1) C   2                / 84. BD*(   1) C   1 - H   4            0.59   10.63    0.071


 Natural Bond Orbitals (Summary):

                                                            Principal Delocalizations
           NBO                        Occupancy    Energy   (geminal,vicinal,remote)
 ====================================================================================
 Molecular unit  1  (C2H4)
     1. BD (   1) C   1 - C   2          1.99719    -0.86990  83(g),84(g),85(g),86(g)
     2. BD (   2) C   1 - C   2          1.99948    -0.36032   
     3. BD (   1) C   1 - H   3          1.98440    -0.60774  86(v),35(v),36(v),81(g)
                                                    85(v)
     4. BD (   1) C   1 - H   4          1.98440    -0.60774  85(v),35(v),36(v),81(g)
                                                    86(v)
     5. BD (   1) C   2 - H   5          1.98440    -0.60774  84(v),9(v),10(v),81(g),83(v)
     6. BD (   1) C   2 - H   6          1.98440    -0.60774  83(v),9(v),10(v),81(g),84(v)
     7. CR (   1) C   1                  1.99932   -10.13525  35(v),37(v),85(v),86(v)
     8. CR (   1) C   2                  1.99932   -10.13525  9(v),11(v),83(v),84(v)
     9. RY*(   1) C   1                  0.00315     0.92629   
    10. RY*(   2) C   1                  0.00311     1.21312   
    11. RY*(   3) C   1                  0.00021     1.11667   
    12. RY*(   4) C   1                  0.00002     1.63062   
    13. RY*(   5) C   1                  0.00000     1.36061   
    14. RY*(   6) C   1                  0.00000     1.87737   
    15. RY*(   7) C   1                  0.00000     1.82218   
    16. RY*(   8) C   1                  0.00000     1.15515   
    17. RY*(   9) C   1                  0.00000     1.92206   
    18. RY*(  10) C   1                  0.00000     1.38719   
    19. RY*(  11) C   1                  0.00000     2.43910   
    20. RY*(  12) C   1                  0.00000     1.69921   
    21. RY*(  13) C   1                  0.00000     2.57206   
    22. RY*(  14) C   1                  0.00000     2.20966   
    23. RY*(  15) C   1                  0.00000     2.50359   
    24. RY*(  16) C   1                  0.00000    21.31097   
    25. RY*(  17) C   1                  0.00000     3.15064   
    26. RY*(  18) C   1                  0.00000     0.62156   
    27. RY*(  19) C   1                  0.00000     2.88914   
    28. RY*(  20) C   1                  0.00000     4.02537   
    29. RY*(  21) C   1                  0.00000     3.53808   
    30. RY*(  22) C   1                  0.00000     3.80939   
    31. RY*(  23) C   1                  0.00000     3.78014   
    32. RY*(  24) C   1                  0.00000     3.27338   
    33. RY*(  25) C   1                  0.00000     2.98854   
    34. RY*(  26) C   1                  0.00000     3.25644   
    35. RY*(   1) C   2                  0.00315     0.92629   
    36. RY*(   2) C   2                  0.00311     1.21312   
    37. RY*(   3) C   2                  0.00021     1.11667   
    38. RY*(   4) C   2                  0.00002     1.63062   
    39. RY*(   5) C   2                  0.00000     1.36061   
    40. RY*(   6) C   2                  0.00000     1.87737   
    41. RY*(   7) C   2                  0.00000     1.82218   
    42. RY*(   8) C   2                  0.00000     1.15515   
    43. RY*(   9) C   2                  0.00000     1.92206   
    44. RY*(  10) C   2                  0.00000     1.38719   
    45. RY*(  11) C   2                  0.00000     2.43910   
    46. RY*(  12) C   2                  0.00000     1.69921   
    47. RY*(  13) C   2                  0.00000     2.57206   
    48. RY*(  14) C   2                  0.00000     2.20966   
    49. RY*(  15) C   2                  0.00000     2.50359   
    50. RY*(  16) C   2                  0.00000    21.31097   
    51. RY*(  17) C   2                  0.00000     3.15064   
    52. RY*(  18) C   2                  0.00000     0.62156   
    53. RY*(  19) C   2                  0.00000     2.88914   
    54. RY*(  20) C   2                  0.00000     4.02537   
    55. RY*(  21) C   2                  0.00000     3.53808   
    56. RY*(  22) C   2                  0.00000     3.80939   
    57. RY*(  23) C   2                  0.00000     3.78014   
    58. RY*(  24) C   2                  0.00000     3.27338   
    59. RY*(  25) C   2                  0.00000     2.98854   
    60. RY*(  26) C   2                  0.00000     3.25644   
    61. RY*(   1) H   3                  0.00057     0.80604   
    62. RY*(   2) H   3                  0.00018     1.86817   
    63. RY*(   3) H   3                  0.00013     2.16921   
    64. RY*(   4) H   3                  0.00006     2.31166   
    65. RY*(   5) H   3                  0.00001     3.13329   
    66. RY*(   1) H   4                  0.00057     0.80604   
    67. RY*(   2) H   4                  0.00018     1.86817   
    68. RY*(   3) H   4                  0.00013     2.16921   
    69. RY*(   4) H   4                  0.00006     2.31166   
    70. RY*(   5) H   4                  0.00001     3.13329   
    71. RY*(   1) H   5                  0.00057     0.80604   
    72. RY*(   2) H   5                  0.00018     1.86817   
    73. RY*(   3) H   5                  0.00013     2.16921   
    74. RY*(   4) H   5                  0.00006     2.31166   
    75. RY*(   5) H   5                  0.00001     3.13329   
    76. RY*(   1) H   6                  0.00057     0.80604   
    77. RY*(   2) H   6                  0.00018     1.86817   
    78. RY*(   3) H   6                  0.00013     2.16921   
    79. RY*(   4) H   6                  0.00006     2.31166   
    80. RY*(   5) H   6                  0.00001     3.13329   
    81. BD*(   1) C   1 - C   2          0.00325     0.72755   
    82. BD*(   2) C   1 - C   2          0.00000     0.11062   
    83. BD*(   1) C   1 - H   3          0.01177     0.49652   
    84. BD*(   1) C   1 - H   4          0.01177     0.49652   
    85. BD*(   1) C   2 - H   5          0.01177     0.49652   
    86. BD*(   1) C   2 - H   6          0.01177     0.49652   
       -------------------------------
              Total Lewis   15.93292  ( 99.5808%)
        Valence non-Lewis    0.05032  (  0.3145%)
        Rydberg non-Lewis    0.01675  (  0.1047%)
       -------------------------------
            Total unit  1   16.00000  (100.0000%)
           Charge unit  1    0.00000
 Variable Step   Value    
 -------- ---- -----------
     6       2    2.263103
 ---------------------------------------------------------------------------------------------------
                            Z-MATRIX (ANGSTROMS AND DEGREES)
   CD    Cent   Atom    N1       Length/X        N2       Alpha/Y        N3        Beta/Z          J
 ---------------------------------------------------------------------------------------------------
      1      1  C 
      2      2  C        1   1.321406(     1)
      3      3  H        1   1.083410(     2)      2  129.666(     6)
      4      4  H        1   1.083410(     3)      2  129.666(     7)      3  180.000(    10)      0
      5      5  H        2   1.083410(     4)      1  129.666(     8)      3   -0.000(    11)      0
      6      6  H        2   1.083410(     5)      1  129.666(     9)      3 -180.000(    12)      0
 ---------------------------------------------------------------------------------------------------
                         Z-Matrix orientation:                         
 ---------------------------------------------------------------------
 Center     Atomic      Atomic             Coordinates (Angstroms)
 Number     Number       Type             X           Y           Z
 ---------------------------------------------------------------------
      1          6           0        0.000000    0.000000    0.000000
      2          6           0        0.000000    0.000000    1.321406
      3          1           0        0.833982    0.000000   -0.691556
      4          1           0       -0.833982   -0.000000   -0.691556
      5          1           0        0.833982    0.000000    2.012962
      6          1           0       -0.833982   -0.000000    2.012962
 ---------------------------------------------------------------------
                    Distance matrix (angstroms):
                    1          2          3          4          5
     1  C    0.000000
     2  C    1.321406   0.000000
     3  H    1.083410   2.178886   0.000000
     4  H    1.083410   2.178886   1.667965   0.000000
     5  H    2.178886   1.083410   2.704518   3.177503   0.000000
     6  H    2.178886   1.083410   3.177503   2.704518   1.667965
                    6
     6  H    0.000000
 Stoichiometry    C2H4
 Framework group  D2H[C2"(C.C),SG(H4)]
 Deg. of freedom     3
 Full point group                 D2H     NOp   8
 Largest Abelian subgroup         D2H     NOp   8
 Largest concise Abelian subgroup D2      NOp   4
                         Standard orientation:                         
 ---------------------------------------------------------------------
 Center     Atomic      Atomic             Coordinates (Angstroms)
 Number     Number       Type             X           Y           Z
 ---------------------------------------------------------------------
      1          6           0       -0.000000    0.000000    0.660703
      2          6           0        0.000000    0.000000   -0.660703
      3          1           0        0.000000    0.833982    1.352259
      4          1           0       -0.000000   -0.833982    1.352259
      5          1           0        0.000000    0.833982   -1.352259
      6          1           0       -0.000000   -0.833982   -1.352259
 ---------------------------------------------------------------------
 Rotational constants (GHZ):         180.2430046          28.3151903          24.4709395
 Standard basis: def2TZVP (5D, 7F)
 There are    22 symmetry adapted cartesian basis functions of AG  symmetry.
 There are     4 symmetry adapted cartesian basis functions of B1G symmetry.
 There are     9 symmetry adapted cartesian basis functions of B2G symmetry.
 There are    13 symmetry adapted cartesian basis functions of B3G symmetry.
 There are     4 symmetry adapted cartesian basis functions of AU  symmetry.
 There are    22 symmetry adapted cartesian basis functions of B1U symmetry.
 There are    13 symmetry adapted cartesian basis functions of B2U symmetry.
 There are     9 symmetry adapted cartesian basis functions of B3U symmetry.
 There are    19 symmetry adapted basis functions of AG  symmetry.
 There are     4 symmetry adapted basis functions of B1G symmetry.
 There are     8 symmetry adapted basis functions of B2G symmetry.
 There are    12 symmetry adapted basis functions of B3G symmetry.
 There are     4 symmetry adapted basis functions of AU  symmetry.
 There are    19 symmetry adapted basis functions of B1U symmetry.
 There are    12 symmetry adapted basis functions of B2U symmetry.
 There are     8 symmetry adapted basis functions of B3U symmetry.
    86 basis functions,   134 primitive gaussians,    96 cartesian basis functions
     8 alpha electrons        8 beta electrons
       nuclear repulsion energy        33.3269437492 Hartrees.
 NAtoms=    6 NActive=    6 NUniq=    2 SFac= 4.00D+00 NAtFMM=   60 NAOKFM=F Big=F
 Integral buffers will be    131072 words long.
 Raffenetti 2 integral format.
 Two-electron integral symmetry is turned on.
 Nuclear repulsion after empirical dispersion term =       33.3262391027 Hartrees.
 One-electron integrals computed using PRISM.
   8 Symmetry operations used in ECPInt.
 ECPInt:  NShTT=     741 NPrTT=    2136 LenC2=     742 LenP2D=    1980.
 LDataN:  DoStor=T MaxTD1= 6 Len=  172
 NBasis=    86 RedAO= T EigKep=  1.95D-04  NBF=    19     4     8    12     4    19    12     8
 NBsUse=    86 1.00D-06 EigRej= -1.00D+00 NBFU=    19     4     8    12     4    19    12     8
 Initial guess from the checkpoint file:  "ethylene-rigidscan-bent-inc-M.chk"
 B after Tr=     0.000000    0.000000   -0.000000
         Rot=    1.000000   -0.000000    0.000000    0.000000 Ang=   0.00 deg.
 Initial guess orbital symmetries:
       Occupied  (AG) (B1U) (AG) (B1U) (B2U) (AG) (B3G) (B3U)
       Virtual   (B2G) (AG) (B1U) (B2U) (B3G) (AG) (AG) (B3U) (B1U)
                 (B2U) (B2G) (B1U) (B2U) (B1U) (AG) (B3G) (B1G)
                 (B1U) (B3G) (B3U) (AU) (AG) (AG) (B2U) (B1U) (B2G)
                 (B3G) (B1U) (AG) (B3U) (B2U) (B1U) (B3G) (B2G)
                 (B2U) (B1G) (B1U) (AG) (B3U) (B2G) (AG) (AU) (B3G)
                 (B2U) (B2U) (B1U) (AG) (B3U) (B3G) (AG) (B1U)
                 (B1G) (AG) (B3G) (B3U) (B1U) (AU) (B2G) (AG) (B2U)
                 (B1G) (B3G) (B2G) (B2U) (B1U) (B3U) (B1U) (AU)
                 (AG) (B3G) (AG) (B2U) (B2G) (B1U) (B3G) (B1U)
                 (AG) (B1U)
 ExpMin= 9.52D-02 ExpMax= 1.36D+04 ExpMxC= 4.63D+02 IAcc=2 IRadAn=         4 AccDes= 0.00D+00
 Harris functional with IExCor= 4639 and IRadAn=       4 diagonalized for initial guess.
 HarFok:  IExCor= 4639 AccDes= 0.00D+00 IRadAn=         4 IDoV= 1 UseB2=F ITyADJ=14
 ICtDFT=  3500011 ScaDFX=  1.000000  1.000000  1.000000  1.000000
 FoFCou: FMM=F IPFlag=           0 FMFlag=      100000 FMFlg1=           0
         NFxFlg=           0 DoJE=T BraDBF=F KetDBF=T FulRan=T
         wScrn=  0.000000 ICntrl=       500 IOpCl=  0 I1Cent=   200000004 NGrid=           0
         NMat0=    1 NMatS0=      1 NMatT0=    0 NMatD0=    1 NMtDS0=    0 NMtDT0=    0
 Petite list used in FoFCou.
 Keep R1 ints in memory in symmetry-blocked form, NReq=21381480.
 Requested convergence on RMS density matrix=1.00D-08 within 128 cycles.
 Requested convergence on MAX density matrix=1.00D-06.
 Requested convergence on             energy=1.00D-06.
 No special actions if energy rises.
 Integral accuracy reduced to 1.0D-05 until final iterations.
 Initial convergence to 1.0D-05 achieved.  Increase integral accuracy.
 SCF Done:  E(RwB97XD) =  -78.5752759266     A.U. after   10 cycles
            NFock= 10  Conv=0.45D-08     -V/T= 2.0056

 **********************************************************************

            Population analysis using the SCF density.

 **********************************************************************

 Orbital symmetries:
       Occupied  (AG) (B1U) (AG) (B1U) (AG) (B2U) (B3G) (B3U)
       Virtual   (B2G) (AG) (B1U) (B2U) (B3G) (AG) (AG) (B3U) (B1U)
                 (B2U) (B2G) (B1U) (B2U) (B1U) (B3G) (AG) (B1G)
                 (B3G) (B1U) (B3U) (AG) (AU) (AG) (B2U) (B1U) (B2G)
                 (B3G) (B1U) (AG) (B3U) (B2U) (B1U) (B3G) (B2G)
                 (B1G) (B2U) (B1U) (AG) (B3U) (B2G) (AG) (AU) (B3G)
                 (B2U) (B2U) (B1U) (B3U) (AG) (B3G) (AG) (B1U)
                 (B1G) (B3G) (AG) (B3U) (B1U) (AU) (B2G) (AG) (B2U)
                 (B1G) (B2G) (B2U) (B3G) (B1U) (B3U) (B1U) (AU)
                 (AG) (B3G) (AG) (B2G) (B2U) (B1U) (B3G) (B1U)
                 (AG) (B1U)
 The electronic state is 1-AG.
 Alpha  occ. eigenvalues --  -10.28893 -10.28794  -0.86076  -0.69450  -0.54381
 Alpha  occ. eigenvalues --   -0.53347  -0.41744  -0.36182
 Alpha virt. eigenvalues --    0.06899   0.15300   0.15995   0.16848   0.23394
 Alpha virt. eigenvalues --    0.27063   0.29643   0.29758   0.31740   0.31990
 Alpha virt. eigenvalues --    0.39285   0.41626   0.48566   0.52302   0.56387
 Alpha virt. eigenvalues --    0.56869   0.63165   0.64021   0.68498   0.78799
 Alpha virt. eigenvalues --    0.85863   0.86540   0.96044   1.10676   1.13357
 Alpha virt. eigenvalues --    1.16887   1.27731   1.32987   1.39345   1.51437
 Alpha virt. eigenvalues --    1.61278   1.62184   1.65281   1.70517   1.75517
 Alpha virt. eigenvalues --    1.78642   1.82041   1.83309   1.99578   2.01469
 Alpha virt. eigenvalues --    2.11661   2.16355   2.21337   2.34352   2.48589
 Alpha virt. eigenvalues --    2.49696   2.59562   2.60949   2.68402   2.72947
 Alpha virt. eigenvalues --    2.79413   2.83743   2.88001   2.90914   2.95244
 Alpha virt. eigenvalues --    2.99608   3.11869   3.14682   3.18134   3.24669
 Alpha virt. eigenvalues --    3.26028   3.37117   3.38662   3.44021   3.46839
 Alpha virt. eigenvalues --    3.50284   3.59189   3.94062   4.10620   4.36645
 Alpha virt. eigenvalues --    4.38171   4.43907   4.56666   4.63531   4.76539
 Alpha virt. eigenvalues --    5.08266  22.05584  22.66575
          Condensed to atoms (all electrons):
               1          2          3          4          5          6
     1  C    4.889437   0.607547   0.411386   0.411386  -0.031383  -0.031383
     2  C    0.607547   4.889437  -0.031383  -0.031383   0.411386   0.411386
     3  H    0.411386  -0.031383   0.540778  -0.047217  -0.006224   0.004163
     4  H    0.411386  -0.031383  -0.047217   0.540778   0.004163  -0.006224
     5  H   -0.031383   0.411386  -0.006224   0.004163   0.540778  -0.047217
     6  H   -0.031383   0.411386   0.004163  -0.006224  -0.047217   0.540778
 Mulliken charges:
               1
     1  C   -0.256992
     2  C   -0.256992
     3  H    0.128496
     4  H    0.128496
     5  H    0.128496
     6  H    0.128496
 Sum of Mulliken charges =  -0.00000
 Mulliken charges with hydrogens summed into heavy atoms:
               1
     1  C   -0.000000
     2  C   -0.000000
 Electronic spatial extent (au):  <R**2>=             84.2542
 Charge=             -0.0000 electrons
 Dipole moment (field-independent basis, Debye):
    X=             -0.0000    Y=              0.0000    Z=             -0.0000  Tot=              0.0000
 Quadrupole moment (field-independent basis, Debye-Ang):
   XX=            -15.5626   YY=            -13.2291   ZZ=            -10.8766
   XY=              0.0000   XZ=             -0.0000   YZ=             -0.0000
 Traceless Quadrupole moment (field-independent basis, Debye-Ang):
   XX=             -2.3398   YY=             -0.0063   ZZ=              2.3461
   XY=              0.0000   XZ=             -0.0000   YZ=             -0.0000
 Octapole moment (field-independent basis, Debye-Ang**2):
  XXX=             -0.0000  YYY=              0.0000  ZZZ=             -0.0000  XYY=             -0.0000
  XXY=             -0.0000  XXZ=             -0.0000  XZZ=             -0.0000  YZZ=             -0.0000
  YYZ=             -0.0000  XYZ=             -0.0000
 Hexadecapole moment (field-independent basis, Debye-Ang**3):
 XXXX=            -18.8934 YYYY=            -26.9465 ZZZZ=            -66.7784 XXXY=             -0.0000
 XXXZ=              0.0000 YYYX=             -0.0000 YYYZ=              0.0000 ZZZX=              0.0000
 ZZZY=              0.0000 XXYY=             -8.0546 XXZZ=            -16.1085 YYZZ=            -13.8909
 XXYZ=              0.0000 YYXZ=              0.0000 ZZXY=              0.0000
 N-N= 3.332623910268D+01 E-N=-2.483450857026D+02  KE= 7.813723876301D+01
 Symmetry AG   KE= 3.759300859649D+01
 Symmetry B1G  KE= 3.418869348623D-33
 Symmetry B2G  KE= 7.185001140344D-20
 Symmetry B3G  KE= 2.112832711887D+00
 Symmetry AU   KE= 6.815932230577D-33
 Symmetry B1U  KE= 3.441743380239D+01
 Symmetry B2U  KE= 1.934920867506D+00
 Symmetry B3U  KE= 2.079042784737D+00
 ******************************Gaussian NBO Version 3.1******************************
             N A T U R A L   A T O M I C   O R B I T A L   A N D
          N A T U R A L   B O N D   O R B I T A L   A N A L Y S I S
 ******************************Gaussian NBO Version 3.1******************************

       /RESON  / : Allow strongly delocalized NBO set
       /DMNAO  / : Print the NAO density matrix
       /BNDIDX / : Print bond indices based on the NAO density matrix
       /MULORB / : Print Mulliken populations by orbital and atom

 Analyzing the SCF density

 Job title: Title Card Required                                             

 Storage needed:     22652 in NPA,     29909 in NBO (2147483420 available)


 Input atomic orbitals, gross Mulliken populations:

  AO  Atom No lang  Mulliken Population    Atom No      Total
 -------------------------------------------------------------------------------
   1    C  1  S        0.8549275
   2    C  1  S        1.1171751
   3    C  1  S        0.5310427
   4    C  1  S        0.6113767
   5    C  1  S        0.1235361
   6    C  1  px       0.3426320
   7    C  1  py       0.4638829
   8    C  1  pz       0.5054457
   9    C  1  px       0.4202707
  10    C  1  py       0.4361761
  11    C  1  pz       0.3643082
  12    C  1  px       0.2171053
  13    C  1  py       0.1506112
  14    C  1  pz       0.0729417
  15    C  1  dz2      0.0041649
  16    C  1  dxz      0.0023573
  17    C  1  dyz      0.0077637
  18    C  1  dx2y2    0.0012551
  19    C  1  dxy      0.0000000
  20    C  1  dz2     -0.0003088
  21    C  1  dxz      0.0069370
  22    C  1  dyz      0.0176451
  23    C  1  dx2y2    0.0008734
  24    C  1  dxy      0.0000000
  25    C  1  f(0)     0.0005423
  26    C  1  f(C1)    0.0019803
  27    C  1  f(S1)    0.0015107
  28    C  1  f(C2)    0.0005610
  29    C  1  f(S2)    0.0000000
  30    C  1  f(C3)    0.0000425
  31    C  1  f(S3)    0.0002351
                                             C  1      6.2569916
  32    C  2  S        0.8549275
  33    C  2  S        1.1171751
  34    C  2  S        0.5310427
  35    C  2  S        0.6113767
  36    C  2  S        0.1235361
  37    C  2  px       0.3426320
  38    C  2  py       0.4638829
  39    C  2  pz       0.5054457
  40    C  2  px       0.4202707
  41    C  2  py       0.4361761
  42    C  2  pz       0.3643082
  43    C  2  px       0.2171053
  44    C  2  py       0.1506112
  45    C  2  pz       0.0729417
  46    C  2  dz2      0.0041649
  47    C  2  dxz      0.0023573
  48    C  2  dyz      0.0077637
  49    C  2  dx2y2    0.0012551
  50    C  2  dxy      0.0000000
  51    C  2  dz2     -0.0003088
  52    C  2  dxz      0.0069370
  53    C  2  dyz      0.0176451
  54    C  2  dx2y2    0.0008734
  55    C  2  dxy      0.0000000
  56    C  2  f(0)     0.0005423
  57    C  2  f(C1)    0.0019803
  58    C  2  f(S1)    0.0015107
  59    C  2  f(C2)    0.0005610
  60    C  2  f(S2)   -0.0000000
  61    C  2  f(C3)    0.0000425
  62    C  2  f(S3)    0.0002351
                                             C  2      6.2569916
  63    H  3  S        0.2731700
  64    H  3  S        0.4885301
  65    H  3  S        0.0877420
  66    H  3  px       0.0043375
  67    H  3  py       0.0096742
  68    H  3  pz       0.0080503
                                             H  3      0.8715042
  69    H  4  S        0.2731700
  70    H  4  S        0.4885301
  71    H  4  S        0.0877420
  72    H  4  px       0.0043375
  73    H  4  py       0.0096742
  74    H  4  pz       0.0080503
                                             H  4      0.8715042
  75    H  5  S        0.2731700
  76    H  5  S        0.4885301
  77    H  5  S        0.0877420
  78    H  5  px       0.0043375
  79    H  5  py       0.0096742
  80    H  5  pz       0.0080503
                                             H  5      0.8715042
  81    H  6  S        0.2731700
  82    H  6  S        0.4885301
  83    H  6  S        0.0877420
  84    H  6  px       0.0043375
  85    H  6  py       0.0096742
  86    H  6  pz       0.0080503
                                             H  6      0.8715042

 Total number of electrons:   16.000000


 Mayer-Mulliken atom-atom bond order matrix:                                   

     Atom    1       2       3       4       5       6
     ---- ------  ------  ------  ------  ------  ------
   1.  C  0.0000  1.9698  0.9639  0.9639  0.0021  0.0021
   2.  C  1.9698  0.0000  0.0021  0.0021  0.9639  0.9639
   3.  H  0.9639  0.0021  0.0000 -0.0122  0.0028  0.0098
   4.  H  0.9639  0.0021 -0.0122  0.0000  0.0098  0.0028
   5.  H  0.0021  0.9639  0.0028  0.0098  0.0000 -0.0122
   6.  H  0.0021  0.9639  0.0098  0.0028 -0.0122  0.0000


 Mayer-Mulliken valencies by atom:                                             

     Atom    1
     ---- ------
   1.  C  3.9017
   2.  C  3.9017
   3.  H  0.9664
   4.  H  0.9664
   5.  H  0.9664
   6.  H  0.9664
 GSVD:  LWork=        1996 too small for GESVD, short by        8354 words or        8354 for optimal perf.


 NATURAL POPULATIONS:  Natural atomic orbital occupancies 
                                                          
   NAO  Atom  No  lang   Type(AO)    Occupancy      Energy
 ----------------------------------------------------------
     1    C    1  S      Cor( 1S)     1.99933     -10.13932
     2    C    1  S      Val( 2S)     1.04981      -0.27009
     3    C    1  S      Ryd( 3S)     0.00396       0.81070
     4    C    1  S      Ryd( 4S)     0.00016       1.53051
     5    C    1  S      Ryd( 5S)     0.00000      21.33430
     6    C    1  px     Val( 2p)     0.99817      -0.12266
     7    C    1  px     Ryd( 3p)     0.00093       0.60527
     8    C    1  px     Ryd( 4p)     0.00002       1.37147
     9    C    1  py     Val( 2p)     1.18091      -0.07328
    10    C    1  py     Ryd( 3p)     0.00264       0.92242
    11    C    1  py     Ryd( 4p)     0.00005       1.78592
    12    C    1  pz     Val( 2p)     1.13957      -0.07289
    13    C    1  pz     Ryd( 3p)     0.00248       0.75969
    14    C    1  pz     Ryd( 4p)     0.00038       2.14597
    15    C    1  dxy    Ryd( 3d)     0.00000       1.41401
    16    C    1  dxy    Ryd( 4d)     0.00000       2.41992
    17    C    1  dxz    Ryd( 3d)     0.00029       1.71003
    18    C    1  dxz    Ryd( 4d)     0.00010       2.55169
    19    C    1  dyz    Ryd( 3d)     0.00110       2.31125
    20    C    1  dyz    Ryd( 4d)     0.00058       2.83854
    21    C    1  dx2y2  Ryd( 3d)     0.00132       1.73818
    22    C    1  dx2y2  Ryd( 4d)     0.00005       2.65408
    23    C    1  dz2    Ryd( 3d)     0.00198       2.01896
    24    C    1  dz2    Ryd( 4d)     0.00016       2.76636
    25    C    1  f(0)   Ryd( 4f)     0.00022       4.12115
    26    C    1  f(C1)  Ryd( 4f)     0.00018       3.53207
    27    C    1  f(S1)  Ryd( 4f)     0.00024       3.88575
    28    C    1  f(C2)  Ryd( 4f)     0.00016       3.81930
    29    C    1  f(S2)  Ryd( 4f)     0.00000       3.29951
    30    C    1  f(C3)  Ryd( 4f)     0.00007       2.95659
    31    C    1  f(S3)  Ryd( 4f)     0.00009       3.20149

    32    C    2  S      Cor( 1S)     1.99933     -10.13932
    33    C    2  S      Val( 2S)     1.04981      -0.27009
    34    C    2  S      Ryd( 3S)     0.00396       0.81070
    35    C    2  S      Ryd( 4S)     0.00016       1.53051
    36    C    2  S      Ryd( 5S)     0.00000      21.33430
    37    C    2  px     Val( 2p)     0.99817      -0.12266
    38    C    2  px     Ryd( 3p)     0.00093       0.60527
    39    C    2  px     Ryd( 4p)     0.00002       1.37147
    40    C    2  py     Val( 2p)     1.18091      -0.07328
    41    C    2  py     Ryd( 3p)     0.00264       0.92242
    42    C    2  py     Ryd( 4p)     0.00005       1.78592
    43    C    2  pz     Val( 2p)     1.13957      -0.07289
    44    C    2  pz     Ryd( 3p)     0.00248       0.75969
    45    C    2  pz     Ryd( 4p)     0.00038       2.14597
    46    C    2  dxy    Ryd( 3d)     0.00000       1.41401
    47    C    2  dxy    Ryd( 4d)     0.00000       2.41992
    48    C    2  dxz    Ryd( 3d)     0.00029       1.71003
    49    C    2  dxz    Ryd( 4d)     0.00010       2.55169
    50    C    2  dyz    Ryd( 3d)     0.00110       2.31125
    51    C    2  dyz    Ryd( 4d)     0.00058       2.83854
    52    C    2  dx2y2  Ryd( 3d)     0.00132       1.73818
    53    C    2  dx2y2  Ryd( 4d)     0.00005       2.65408
    54    C    2  dz2    Ryd( 3d)     0.00198       2.01896
    55    C    2  dz2    Ryd( 4d)     0.00016       2.76636
    56    C    2  f(0)   Ryd( 4f)     0.00022       4.12115
    57    C    2  f(C1)  Ryd( 4f)     0.00018       3.53207
    58    C    2  f(S1)  Ryd( 4f)     0.00024       3.88575
    59    C    2  f(C2)  Ryd( 4f)     0.00016       3.81930
    60    C    2  f(S2)  Ryd( 4f)     0.00000       3.29951
    61    C    2  f(C3)  Ryd( 4f)     0.00007       2.95659
    62    C    2  f(S3)  Ryd( 4f)     0.00009       3.20149

    63    H    3  S      Val( 1S)     0.80627       0.04760
    64    H    3  S      Ryd( 2S)     0.00057       0.80221
    65    H    3  S      Ryd( 3S)     0.00014       1.74045
    66    H    3  px     Ryd( 2p)     0.00012       2.17236
    67    H    3  py     Ryd( 2p)     0.00022       2.82505
    68    H    3  pz     Ryd( 2p)     0.00020       2.73088

    69    H    4  S      Val( 1S)     0.80627       0.04760
    70    H    4  S      Ryd( 2S)     0.00057       0.80221
    71    H    4  S      Ryd( 3S)     0.00014       1.74045
    72    H    4  px     Ryd( 2p)     0.00012       2.17236
    73    H    4  py     Ryd( 2p)     0.00022       2.82505
    74    H    4  pz     Ryd( 2p)     0.00020       2.73088

    75    H    5  S      Val( 1S)     0.80627       0.04760
    76    H    5  S      Ryd( 2S)     0.00057       0.80221
    77    H    5  S      Ryd( 3S)     0.00014       1.74045
    78    H    5  px     Ryd( 2p)     0.00012       2.17236
    79    H    5  py     Ryd( 2p)     0.00022       2.82505
    80    H    5  pz     Ryd( 2p)     0.00020       2.73088

    81    H    6  S      Val( 1S)     0.80627       0.04760
    82    H    6  S      Ryd( 2S)     0.00057       0.80221
    83    H    6  S      Ryd( 3S)     0.00014       1.74045
    84    H    6  px     Ryd( 2p)     0.00012       2.17236
    85    H    6  py     Ryd( 2p)     0.00022       2.82505
    86    H    6  pz     Ryd( 2p)     0.00020       2.73088

 WARNING:  Population inversion found on atom  C    2


 Summary of Natural Population Analysis:                  
                                                          
                                       Natural Population 
                Natural  -----------------------------------------------
    Atom  No    Charge         Core      Valence    Rydberg      Total
 -----------------------------------------------------------------------
      C    1   -0.38494      1.99933     4.36847    0.01715     6.38494
      C    2   -0.38494      1.99933     4.36847    0.01715     6.38494
      H    3    0.19247      0.00000     0.80627    0.00126     0.80753
      H    4    0.19247      0.00000     0.80627    0.00126     0.80753
      H    5    0.19247      0.00000     0.80627    0.00126     0.80753
      H    6    0.19247      0.00000     0.80627    0.00126     0.80753
 =======================================================================
   * Total *    0.00000      3.99866    11.96202    0.03933    16.00000

                                 Natural Population      
 --------------------------------------------------------
   Core                       3.99866 ( 99.9664% of   4)
   Valence                   11.96202 ( 99.6835% of  12)
   Natural Minimal Basis     15.96067 ( 99.7542% of  16)
   Natural Rydberg Basis      0.03933 (  0.2458% of  16)
 --------------------------------------------------------

    Atom  No          Natural Electron Configuration
 ----------------------------------------------------------------------------
      C    1      [core]2S( 1.05)2p( 3.32)3p( 0.01)
      C    2      [core]2S( 1.05)2p( 3.32)3p( 0.01)
      H    3            1S( 0.81)
      H    4            1S( 0.81)
      H    5            1S( 0.81)
      H    6            1S( 0.81)


 Wiberg bond index matrix in the NAO basis:                                    

     Atom    1       2       3       4       5       6
     ---- ------  ------  ------  ------  ------  ------
   1.  C  0.0000  2.0545  0.9345  0.9345  0.0058  0.0058
   2.  C  2.0545  0.0000  0.0058  0.0058  0.9345  0.9345
   3.  H  0.9345  0.0058  0.0000  0.0003  0.0049  0.0189
   4.  H  0.9345  0.0058  0.0003  0.0000  0.0189  0.0049
   5.  H  0.0058  0.9345  0.0049  0.0189  0.0000  0.0003
   6.  H  0.0058  0.9345  0.0189  0.0049  0.0003  0.0000


 Wiberg bond index, Totals by atom:                                            

     Atom    1
     ---- ------
   1.  C  3.9352
   2.  C  3.9352
   3.  H  0.9645
   4.  H  0.9645
   5.  H  0.9645
   6.  H  0.9645


 Atom-atom overlap-weighted NAO bond order:                                    

     Atom    1       2       3       4       5       6
     ---- ------  ------  ------  ------  ------  ------
   1.  C  0.0000  1.4691  0.7969  0.7969  0.0174  0.0174
   2.  C  1.4691  0.0000  0.0174  0.0174  0.7969  0.7969
   3.  H  0.7969  0.0174  0.0000  0.0051 -0.0022 -0.0017
   4.  H  0.7969  0.0174  0.0051  0.0000 -0.0017 -0.0022
   5.  H  0.0174  0.7969 -0.0022 -0.0017  0.0000  0.0051
   6.  H  0.0174  0.7969 -0.0017 -0.0022  0.0051  0.0000


 Atom-atom overlap-weighted NAO bond order, Totals by atom:                    

     Atom    1
     ---- ------
   1.  C  3.0977
   2.  C  3.0977
   3.  H  0.8154
   4.  H  0.8154
   5.  H  0.8154
   6.  H  0.8154


 MO bond order:                                                                

     Atom    1       2       3       4       5       6
     ---- ------  ------  ------  ------  ------  ------
   1.  C  0.0000  1.1787  1.6210  0.2389 -0.0325  0.0916
   2.  C  1.1787  0.0000  0.0768  0.1416  0.7523 -0.6168
   3.  H  1.6210  0.0768  0.0000  0.0068 -0.0578  0.0941
   4.  H  0.2389  0.1416  0.0068  0.0000  0.0944 -0.0718
   5.  H -0.0325  0.7523 -0.0578  0.0944  0.0000 -0.0124
   6.  H  0.0916 -0.6168  0.0941 -0.0718 -0.0124  0.0000


 MO atomic valencies:                                                          

     Atom    1
     ---- ------
   1.  C  3.0977
   2.  C  1.5326
   3.  H  1.7409
   4.  H  0.4099
   5.  H  0.7440
   6.  H -0.5153


 NAO density matrix:                                                           

          NAO        1       2       3       4       5       6       7       8
      ---------- ------- ------- ------- ------- ------- ------- ------- -------
   1.  C 1 (S)    1.9993  0.0000 -0.0000 -0.0000  0.0000 -0.0000 -0.0000  0.0000
   2.  C 1 (S)    0.0000  1.0498  0.0000  0.0000  0.0000 -0.0000  0.0000 -0.0000
   3.  C 1 (S)   -0.0000  0.0000  0.0040 -0.0000 -0.0000 -0.0000 -0.0000  0.0000
   4.  C 1 (S)   -0.0000  0.0000 -0.0000  0.0002 -0.0000 -0.0000 -0.0000 -0.0000
   5.  C 1 (S)    0.0000  0.0000 -0.0000 -0.0000  0.0000  0.0000  0.0000  0.0000
   6.  C 1 (px)  -0.0000 -0.0000 -0.0000 -0.0000  0.0000  0.9982  0.0305  0.0045
   7.  C 1 (px)  -0.0000  0.0000 -0.0000 -0.0000  0.0000  0.0305  0.0009  0.0001
   8.  C 1 (px)   0.0000 -0.0000  0.0000 -0.0000  0.0000  0.0045  0.0001  0.0000
   9.  C 1 (py)   0.0000 -0.0000 -0.0000  0.0000  0.0000  0.0000 -0.0000 -0.0000
  10.  C 1 (py)   0.0000  0.0000 -0.0000 -0.0000  0.0000  0.0000  0.0000  0.0000
  11.  C 1 (py)  -0.0000  0.0000 -0.0000 -0.0000  0.0000  0.0000  0.0000 -0.0000
  12.  C 1 (pz)   0.0054  0.1065  0.0496 -0.0079 -0.0000 -0.0000 -0.0000  0.0000
  13.  C 1 (pz)  -0.0036  0.0186 -0.0028  0.0000 -0.0000 -0.0000 -0.0000 -0.0000
  14.  C 1 (pz)   0.0016 -0.0090  0.0002  0.0002  0.0000 -0.0000 -0.0000 -0.0000
  15.  C 1 (d1)   0.0000  0.0000  0.0000  0.0000 -0.0000  0.0000  0.0000  0.0000
  16.  C 1 (d1)   0.0000 -0.0000 -0.0000  0.0000  0.0000 -0.0000 -0.0000  0.0000
  17.  C 1 (d2)   0.0000  0.0000  0.0000  0.0000 -0.0000 -0.0171 -0.0005 -0.0001
  18.  C 1 (d2)  -0.0000 -0.0000 -0.0000  0.0000 -0.0000 -0.0099 -0.0003 -0.0000
  19.  C 1 (d3)   0.0000 -0.0000 -0.0000 -0.0000  0.0000  0.0000  0.0000 -0.0000
  20.  C 1 (d3)  -0.0000  0.0000  0.0000 -0.0000 -0.0000 -0.0000 -0.0000 -0.0000
  21.  C 1 (d4)   0.0039 -0.0257 -0.0012  0.0002  0.0000  0.0000  0.0000 -0.0000
  22.  C 1 (d4)  -0.0013  0.0027  0.0001 -0.0001 -0.0000  0.0000  0.0000  0.0000
  23.  C 1 (d5)  -0.0035  0.0193 -0.0014  0.0004  0.0000 -0.0000 -0.0000 -0.0000
  24.  C 1 (d5)   0.0003  0.0056 -0.0004 -0.0001 -0.0000  0.0000  0.0000  0.0000
  25.  C 1 (f1)   0.0008 -0.0079  0.0004 -0.0001 -0.0000  0.0000  0.0000  0.0000
  26.  C 1 (f2)  -0.0000 -0.0000 -0.0000 -0.0000  0.0000  0.0136  0.0004  0.0001
  27.  C 1 (f3)   0.0000  0.0000  0.0000  0.0000 -0.0000  0.0000  0.0000 -0.0000
  28.  C 1 (f4)   0.0008 -0.0102 -0.0004  0.0000  0.0000  0.0000  0.0000 -0.0000
  29.  C 1 (f5)   0.0000 -0.0000 -0.0000 -0.0000 -0.0000  0.0000 -0.0000 -0.0000
  30.  C 1 (f6)   0.0000  0.0000  0.0000  0.0000 -0.0000 -0.0083 -0.0003 -0.0000
  31.  C 1 (f7)  -0.0000  0.0000  0.0000  0.0000 -0.0000 -0.0000 -0.0000 -0.0000
  32.  C 2 (S)    0.0000 -0.0023  0.0093 -0.0068  0.0001  0.0000  0.0000 -0.0000
  33.  C 2 (S)   -0.0023  0.4024  0.0078  0.0111  0.0000  0.0000  0.0000 -0.0000
  34.  C 2 (S)    0.0093  0.0078  0.0038 -0.0001 -0.0000  0.0000  0.0000  0.0000
  35.  C 2 (S)   -0.0068  0.0111 -0.0001 -0.0001 -0.0000  0.0000  0.0000  0.0000
  36.  C 2 (S)    0.0001  0.0000 -0.0000 -0.0000 -0.0000 -0.0000 -0.0000 -0.0000
  37.  C 2 (px)  -0.0000 -0.0000 -0.0000 -0.0000  0.0000  0.9982  0.0305  0.0045
  38.  C 2 (px)  -0.0000  0.0000 -0.0000 -0.0000  0.0000  0.0305  0.0009  0.0001
  39.  C 2 (px)   0.0000 -0.0000 -0.0000 -0.0000  0.0000  0.0045  0.0001  0.0000
  40.  C 2 (py)   0.0000 -0.0000  0.0000  0.0000 -0.0000  0.0000 -0.0000 -0.0000
  41.  C 2 (py)  -0.0000  0.0000  0.0000  0.0000 -0.0000 -0.0000 -0.0000  0.0000
  42.  C 2 (py)  -0.0000 -0.0000  0.0000  0.0000 -0.0000 -0.0000 -0.0000 -0.0000
  43.  C 2 (pz)   0.0094  0.5235 -0.0573 -0.0029  0.0000 -0.0000  0.0000 -0.0000
  44.  C 2 (pz)   0.0210 -0.0016  0.0026 -0.0003 -0.0000  0.0000 -0.0000  0.0000
  45.  C 2 (pz)  -0.0055 -0.0125  0.0001  0.0002  0.0000 -0.0000 -0.0000 -0.0000
  46.  C 2 (d1)  -0.0000 -0.0000 -0.0000 -0.0000 -0.0000 -0.0000  0.0000  0.0000
  47.  C 2 (d1)   0.0000 -0.0000  0.0000 -0.0000 -0.0000  0.0000  0.0000  0.0000
  48.  C 2 (d2)   0.0000  0.0000 -0.0000 -0.0000  0.0000  0.0171  0.0005  0.0001
  49.  C 2 (d2)  -0.0000 -0.0000 -0.0000 -0.0000  0.0000  0.0099  0.0003  0.0000
  50.  C 2 (d3)  -0.0000 -0.0000 -0.0000 -0.0000  0.0000 -0.0000  0.0000  0.0000
  51.  C 2 (d3)   0.0000  0.0000 -0.0000 -0.0000 -0.0000  0.0000  0.0000 -0.0000
  52.  C 2 (d4)  -0.0014  0.0047 -0.0015 -0.0003 -0.0000  0.0000  0.0000  0.0000
  53.  C 2 (d4)   0.0011 -0.0048  0.0002  0.0001  0.0000 -0.0000 -0.0000 -0.0000
  54.  C 2 (d5)  -0.0077  0.0357 -0.0016  0.0001  0.0000  0.0000  0.0000 -0.0000
  55.  C 2 (d5)   0.0011 -0.0073 -0.0002  0.0001  0.0000 -0.0000 -0.0000 -0.0000
  56.  C 2 (f1)  -0.0032  0.0125 -0.0004  0.0000  0.0000  0.0000  0.0000  0.0000
  57.  C 2 (f2)   0.0000  0.0000  0.0000 -0.0000  0.0000  0.0136  0.0004  0.0001
  58.  C 2 (f3)  -0.0000 -0.0000 -0.0000 -0.0000  0.0000  0.0000  0.0000  0.0000
  59.  C 2 (f4)  -0.0001  0.0015  0.0005  0.0001  0.0000 -0.0000 -0.0000 -0.0000
  60.  C 2 (f5)  -0.0000  0.0000 -0.0000  0.0000  0.0000 -0.0000  0.0000  0.0000
  61.  C 2 (f6)   0.0000  0.0000  0.0000  0.0000 -0.0000 -0.0083 -0.0003 -0.0000
  62.  C 2 (f7)   0.0000 -0.0000 -0.0000  0.0000  0.0000 -0.0000  0.0000  0.0000
  63.  H 3 (S)   -0.0042  0.5213  0.0192 -0.0024 -0.0000 -0.0000 -0.0000 -0.0000
  64.  H 3 (S)   -0.0077  0.0048 -0.0004 -0.0002 -0.0000  0.0000  0.0000  0.0000
  65.  H 3 (S)   -0.0105 -0.0066  0.0001  0.0000 -0.0000 -0.0000 -0.0000 -0.0000
  66.  H 3 (px)   0.0000 -0.0000 -0.0000 -0.0000  0.0000  0.0108  0.0003  0.0000
  67.  H 3 (py)   0.0026 -0.0093 -0.0004  0.0001  0.0000  0.0000  0.0000  0.0000
  68.  H 3 (pz)   0.0024 -0.0072  0.0001 -0.0000 -0.0000  0.0000  0.0000  0.0000
  69.  H 4 (S)   -0.0042  0.5213  0.0192 -0.0024 -0.0000 -0.0000  0.0000  0.0000
  70.  H 4 (S)   -0.0077  0.0048 -0.0004 -0.0002 -0.0000  0.0000  0.0000  0.0000
  71.  H 4 (S)   -0.0105 -0.0066  0.0001  0.0000 -0.0000 -0.0000 -0.0000 -0.0000
  72.  H 4 (px)   0.0000  0.0000 -0.0000 -0.0000  0.0000  0.0108  0.0003  0.0000
  73.  H 4 (py)  -0.0026  0.0093  0.0004 -0.0001 -0.0000  0.0000  0.0000  0.0000
  74.  H 4 (pz)   0.0024 -0.0072  0.0001 -0.0000 -0.0000 -0.0000 -0.0000 -0.0000
  75.  H 5 (S)    0.0066  0.0338  0.0250  0.0060  0.0000  0.0000 -0.0000 -0.0000
  76.  H 5 (S)    0.0019 -0.0138 -0.0002  0.0002 -0.0000 -0.0000 -0.0000 -0.0000
  77.  H 5 (S)   -0.0008 -0.0009  0.0000 -0.0000 -0.0000  0.0000  0.0000  0.0000
  78.  H 5 (px)   0.0000  0.0000 -0.0000 -0.0000  0.0000  0.0108  0.0003  0.0000
  79.  H 5 (py)  -0.0005  0.0010 -0.0005 -0.0001 -0.0000  0.0000  0.0000  0.0000
  80.  H 5 (pz)  -0.0013  0.0046 -0.0000  0.0001  0.0000 -0.0000 -0.0000 -0.0000
  81.  H 6 (S)    0.0066  0.0338  0.0250  0.0060  0.0000  0.0000  0.0000  0.0000
  82.  H 6 (S)    0.0019 -0.0138 -0.0002  0.0002 -0.0000 -0.0000 -0.0000  0.0000
  83.  H 6 (S)   -0.0008 -0.0009  0.0000 -0.0000 -0.0000  0.0000  0.0000  0.0000
  84.  H 6 (px)   0.0000  0.0000 -0.0000 -0.0000  0.0000  0.0108  0.0003  0.0000
  85.  H 6 (py)   0.0005 -0.0010  0.0005  0.0001  0.0000  0.0000  0.0000  0.0000
  86.  H 6 (pz)  -0.0013  0.0046 -0.0000  0.0001  0.0000  0.0000  0.0000  0.0000

          NAO        9      10      11      12      13      14      15      16
      ---------- ------- ------- ------- ------- ------- ------- ------- -------
   1.  C 1 (S)    0.0000  0.0000 -0.0000  0.0054 -0.0036  0.0016  0.0000  0.0000
   2.  C 1 (S)   -0.0000  0.0000  0.0000  0.1065  0.0186 -0.0090  0.0000 -0.0000
   3.  C 1 (S)   -0.0000 -0.0000 -0.0000  0.0496 -0.0028  0.0002  0.0000 -0.0000
   4.  C 1 (S)    0.0000 -0.0000 -0.0000 -0.0079  0.0000  0.0002  0.0000  0.0000
   5.  C 1 (S)    0.0000  0.0000  0.0000 -0.0000 -0.0000  0.0000 -0.0000  0.0000
   6.  C 1 (px)   0.0000  0.0000  0.0000 -0.0000 -0.0000 -0.0000  0.0000 -0.0000
   7.  C 1 (px)  -0.0000  0.0000  0.0000 -0.0000 -0.0000 -0.0000  0.0000 -0.0000
   8.  C 1 (px)  -0.0000  0.0000 -0.0000  0.0000 -0.0000 -0.0000  0.0000  0.0000
   9.  C 1 (py)   1.1809  0.0023  0.0062  0.0000 -0.0000 -0.0000  0.0000 -0.0000
  10.  C 1 (py)   0.0023  0.0026  0.0002  0.0000  0.0000 -0.0000 -0.0000  0.0000
  11.  C 1 (py)   0.0062  0.0002  0.0000 -0.0000 -0.0000 -0.0000  0.0000 -0.0000
  12.  C 1 (pz)   0.0000  0.0000 -0.0000  1.1396 -0.0327 -0.0107  0.0000 -0.0000
  13.  C 1 (pz)  -0.0000  0.0000 -0.0000 -0.0327  0.0025 -0.0003 -0.0000  0.0000
  14.  C 1 (pz)  -0.0000 -0.0000 -0.0000 -0.0107 -0.0003  0.0004  0.0000  0.0000
  15.  C 1 (d1)   0.0000 -0.0000  0.0000  0.0000 -0.0000  0.0000  0.0000 -0.0000
  16.  C 1 (d1)  -0.0000  0.0000 -0.0000 -0.0000  0.0000  0.0000 -0.0000  0.0000
  17.  C 1 (d2)  -0.0000 -0.0000 -0.0000  0.0000  0.0000  0.0000  0.0000  0.0000
  18.  C 1 (d2)   0.0000  0.0000  0.0000 -0.0000  0.0000  0.0000 -0.0000 -0.0000
  19.  C 1 (d3)   0.0360 -0.0000  0.0002 -0.0000 -0.0000 -0.0000  0.0000 -0.0000
  20.  C 1 (d3)   0.0052  0.0012  0.0001  0.0000  0.0000  0.0000 -0.0000  0.0000
  21.  C 1 (d4)   0.0000 -0.0000 -0.0000 -0.0304  0.0004  0.0005 -0.0000  0.0000
  22.  C 1 (d4)  -0.0000 -0.0000  0.0000  0.0063 -0.0000 -0.0001  0.0000 -0.0000
  23.  C 1 (d5)  -0.0000  0.0000  0.0000 -0.0391  0.0014  0.0003 -0.0000  0.0000
  24.  C 1 (d5)   0.0000  0.0000  0.0000  0.0021  0.0004 -0.0002 -0.0000  0.0000
  25.  C 1 (f1)   0.0000  0.0000  0.0000  0.0114 -0.0004 -0.0001  0.0000 -0.0000
  26.  C 1 (f2)   0.0000  0.0000  0.0000 -0.0000  0.0000 -0.0000 -0.0000 -0.0000
  27.  C 1 (f3)   0.0160  0.0003  0.0001  0.0000  0.0000  0.0000  0.0000 -0.0000
  28.  C 1 (f4)   0.0000 -0.0000  0.0000 -0.0089  0.0001  0.0001 -0.0000  0.0000
  29.  C 1 (f5)   0.0000 -0.0000 -0.0000  0.0000  0.0000 -0.0000  0.0000 -0.0000
  30.  C 1 (f6)   0.0000 -0.0000 -0.0000  0.0000  0.0000  0.0000 -0.0000  0.0000
  31.  C 1 (f7)  -0.0101  0.0000 -0.0000 -0.0000  0.0000  0.0000 -0.0000  0.0000
  32.  C 2 (S)    0.0000  0.0000  0.0000 -0.0094 -0.0210  0.0055 -0.0000 -0.0000
  33.  C 2 (S)   -0.0000  0.0000  0.0000 -0.5235  0.0016  0.0125  0.0000 -0.0000
  34.  C 2 (S)    0.0000  0.0000  0.0000  0.0573 -0.0026 -0.0001  0.0000 -0.0000
  35.  C 2 (S)    0.0000  0.0000  0.0000  0.0029  0.0003 -0.0002 -0.0000 -0.0000
  36.  C 2 (S)   -0.0000 -0.0000 -0.0000 -0.0000  0.0000 -0.0000 -0.0000  0.0000
  37.  C 2 (px)  -0.0000  0.0000  0.0000 -0.0000 -0.0000 -0.0000  0.0000 -0.0000
  38.  C 2 (px)   0.0000 -0.0000  0.0000 -0.0000 -0.0000 -0.0000  0.0000 -0.0000
  39.  C 2 (px)   0.0000 -0.0000  0.0000 -0.0000 -0.0000 -0.0000 -0.0000 -0.0000
  40.  C 2 (py)   0.2053 -0.0545 -0.0028  0.0000 -0.0000 -0.0000  0.0000 -0.0000
  41.  C 2 (py)  -0.0545 -0.0007 -0.0003  0.0000  0.0000  0.0000 -0.0000  0.0000
  42.  C 2 (py)  -0.0028 -0.0003 -0.0000  0.0000 -0.0000  0.0000  0.0000 -0.0000
  43.  C 2 (pz)  -0.0000 -0.0000  0.0000 -0.5264  0.0494 -0.0103 -0.0000  0.0000
  44.  C 2 (pz)  -0.0000  0.0000 -0.0000  0.0494 -0.0019 -0.0003  0.0000 -0.0000
  45.  C 2 (pz)  -0.0000 -0.0000 -0.0000 -0.0103 -0.0003  0.0003  0.0000  0.0000
  46.  C 2 (d1)   0.0000 -0.0000  0.0000 -0.0000  0.0000 -0.0000  0.0000  0.0000
  47.  C 2 (d1)   0.0000 -0.0000  0.0000  0.0000 -0.0000  0.0000  0.0000 -0.0000
  48.  C 2 (d2)  -0.0000  0.0000 -0.0000  0.0000 -0.0000 -0.0000  0.0000 -0.0000
  49.  C 2 (d2)   0.0000  0.0000  0.0000 -0.0000  0.0000 -0.0000  0.0000 -0.0000
  50.  C 2 (d3)  -0.0081  0.0016  0.0001 -0.0000 -0.0000 -0.0000 -0.0000  0.0000
  51.  C 2 (d3)   0.0243  0.0005  0.0002  0.0000  0.0000  0.0000  0.0000 -0.0000
  52.  C 2 (d4)   0.0000  0.0000  0.0000 -0.0008  0.0011 -0.0005 -0.0000  0.0000
  53.  C 2 (d4)  -0.0000 -0.0000 -0.0000 -0.0009 -0.0002  0.0001  0.0000 -0.0000
  54.  C 2 (d5)   0.0000  0.0000  0.0000 -0.0231  0.0018 -0.0002 -0.0000  0.0000
  55.  C 2 (d5)  -0.0000 -0.0000 -0.0000 -0.0105  0.0000  0.0002 -0.0000  0.0000
  56.  C 2 (f1)   0.0000  0.0000  0.0000 -0.0070  0.0005 -0.0001 -0.0000  0.0000
  57.  C 2 (f2)  -0.0000  0.0000 -0.0000  0.0000 -0.0000 -0.0000  0.0000 -0.0000
  58.  C 2 (f3)  -0.0024 -0.0008 -0.0001 -0.0000 -0.0000 -0.0000  0.0000 -0.0000
  59.  C 2 (f4)  -0.0000  0.0000  0.0000  0.0005 -0.0003  0.0002  0.0000 -0.0000
  60.  C 2 (f5)  -0.0000  0.0000 -0.0000 -0.0000  0.0000  0.0000 -0.0000  0.0000
  61.  C 2 (f6)  -0.0000 -0.0000 -0.0000  0.0000  0.0000  0.0000 -0.0000  0.0000
  62.  C 2 (f7)  -0.0030  0.0005  0.0000 -0.0000 -0.0000 -0.0000 -0.0000  0.0000
  63.  H 3 (S)    0.6772  0.0083  0.0040  0.4489 -0.0042 -0.0073  0.0000 -0.0000
  64.  H 3 (S)   -0.0034 -0.0008 -0.0001  0.0068  0.0004 -0.0003  0.0000 -0.0000
  65.  H 3 (S)    0.0057 -0.0001  0.0000  0.0001 -0.0002  0.0001  0.0000 -0.0000
  66.  H 3 (px)   0.0000  0.0000  0.0000  0.0000 -0.0000 -0.0000  0.0000  0.0000
  67.  H 3 (py)  -0.0059 -0.0003 -0.0001 -0.0104  0.0001  0.0002 -0.0000  0.0000
  68.  H 3 (pz)  -0.0128 -0.0001 -0.0001  0.0016 -0.0002  0.0000 -0.0000  0.0000
  69.  H 4 (S)   -0.6772 -0.0083 -0.0040  0.4489 -0.0042 -0.0073 -0.0000  0.0000
  70.  H 4 (S)    0.0034  0.0008  0.0001  0.0068  0.0004 -0.0003 -0.0000  0.0000
  71.  H 4 (S)   -0.0057  0.0001 -0.0000  0.0001 -0.0002  0.0001 -0.0000  0.0000
  72.  H 4 (px)   0.0000  0.0000  0.0000  0.0000 -0.0000 -0.0000  0.0000  0.0000
  73.  H 4 (py)  -0.0059 -0.0003 -0.0001  0.0104 -0.0001 -0.0002  0.0000 -0.0000
  74.  H 4 (pz)   0.0128  0.0001  0.0001  0.0016 -0.0002  0.0000  0.0000 -0.0000
  75.  H 5 (S)   -0.0274 -0.0328 -0.0025 -0.0254 -0.0169  0.0089  0.0000 -0.0000
  76.  H 5 (S)    0.0153  0.0003  0.0001 -0.0113 -0.0001  0.0003  0.0000  0.0000
  77.  H 5 (S)    0.0041 -0.0002  0.0000  0.0057  0.0000 -0.0001  0.0000 -0.0000
  78.  H 5 (px)  -0.0000  0.0000  0.0000  0.0000 -0.0000 -0.0000  0.0000  0.0000
  79.  H 5 (py)   0.0048  0.0003  0.0000 -0.0004  0.0004 -0.0002 -0.0000  0.0000
  80.  H 5 (pz)   0.0002 -0.0006 -0.0000 -0.0042  0.0001  0.0000  0.0000 -0.0000
  81.  H 6 (S)    0.0274  0.0328  0.0025 -0.0254 -0.0169  0.0089 -0.0000  0.0000
  82.  H 6 (S)   -0.0153 -0.0003 -0.0001 -0.0113 -0.0001  0.0003 -0.0000  0.0000
  83.  H 6 (S)   -0.0041  0.0002 -0.0000  0.0057  0.0000 -0.0001 -0.0000  0.0000
  84.  H 6 (px)  -0.0000  0.0000  0.0000  0.0000 -0.0000 -0.0000  0.0000  0.0000
  85.  H 6 (py)   0.0048  0.0003  0.0000  0.0004 -0.0004  0.0002  0.0000 -0.0000
  86.  H 6 (pz)  -0.0002  0.0006  0.0000 -0.0042  0.0001  0.0000 -0.0000  0.0000

          NAO       17      18      19      20      21      22      23      24
      ---------- ------- ------- ------- ------- ------- ------- ------- -------
   1.  C 1 (S)    0.0000 -0.0000  0.0000 -0.0000  0.0039 -0.0013 -0.0035  0.0003
   2.  C 1 (S)    0.0000 -0.0000 -0.0000  0.0000 -0.0257  0.0027  0.0193  0.0056
   3.  C 1 (S)    0.0000 -0.0000 -0.0000  0.0000 -0.0012  0.0001 -0.0014 -0.0004
   4.  C 1 (S)    0.0000  0.0000 -0.0000 -0.0000  0.0002 -0.0001  0.0004 -0.0001
   5.  C 1 (S)   -0.0000 -0.0000  0.0000 -0.0000  0.0000 -0.0000  0.0000 -0.0000
   6.  C 1 (px)  -0.0171 -0.0099  0.0000 -0.0000  0.0000  0.0000 -0.0000  0.0000
   7.  C 1 (px)  -0.0005 -0.0003  0.0000 -0.0000  0.0000  0.0000 -0.0000  0.0000
   8.  C 1 (px)  -0.0001 -0.0000 -0.0000 -0.0000 -0.0000  0.0000 -0.0000  0.0000
   9.  C 1 (py)  -0.0000  0.0000  0.0360  0.0052  0.0000 -0.0000 -0.0000  0.0000
  10.  C 1 (py)  -0.0000  0.0000 -0.0000  0.0012 -0.0000 -0.0000  0.0000  0.0000
  11.  C 1 (py)  -0.0000  0.0000  0.0002  0.0001 -0.0000  0.0000  0.0000  0.0000
  12.  C 1 (pz)   0.0000 -0.0000 -0.0000  0.0000 -0.0304  0.0063 -0.0391  0.0021
  13.  C 1 (pz)   0.0000  0.0000 -0.0000  0.0000  0.0004 -0.0000  0.0014  0.0004
  14.  C 1 (pz)   0.0000  0.0000 -0.0000  0.0000  0.0005 -0.0001  0.0003 -0.0002
  15.  C 1 (d1)   0.0000 -0.0000  0.0000 -0.0000 -0.0000  0.0000 -0.0000 -0.0000
  16.  C 1 (d1)   0.0000 -0.0000 -0.0000  0.0000  0.0000 -0.0000  0.0000  0.0000
  17.  C 1 (d2)   0.0003  0.0002 -0.0000  0.0000 -0.0000 -0.0000  0.0000 -0.0000
  18.  C 1 (d2)   0.0002  0.0001  0.0000  0.0000  0.0000 -0.0000  0.0000 -0.0000
  19.  C 1 (d3)  -0.0000  0.0000  0.0011  0.0001  0.0000 -0.0000 -0.0000  0.0000
  20.  C 1 (d3)   0.0000  0.0000  0.0001  0.0006 -0.0000  0.0000  0.0000 -0.0000
  21.  C 1 (d4)  -0.0000  0.0000  0.0000 -0.0000  0.0013 -0.0002  0.0005 -0.0002
  22.  C 1 (d4)  -0.0000 -0.0000 -0.0000  0.0000 -0.0002  0.0001 -0.0002  0.0001
  23.  C 1 (d5)   0.0000  0.0000 -0.0000  0.0000  0.0005 -0.0002  0.0020 -0.0001
  24.  C 1 (d5)  -0.0000 -0.0000  0.0000 -0.0000 -0.0002  0.0001 -0.0001  0.0002
  25.  C 1 (f1)  -0.0000 -0.0000 -0.0000 -0.0000 -0.0001  0.0001 -0.0006  0.0000
  26.  C 1 (f2)  -0.0002 -0.0001  0.0000 -0.0000  0.0000 -0.0000  0.0000  0.0000
  27.  C 1 (f3)  -0.0000  0.0000  0.0005  0.0002 -0.0000  0.0000  0.0000 -0.0000
  28.  C 1 (f4)  -0.0000 -0.0000 -0.0000  0.0000  0.0004 -0.0001  0.0001 -0.0000
  29.  C 1 (f5)  -0.0000  0.0000  0.0000 -0.0000  0.0000  0.0000 -0.0000  0.0000
  30.  C 1 (f6)   0.0001  0.0001 -0.0000  0.0000 -0.0000 -0.0000  0.0000 -0.0000
  31.  C 1 (f7)   0.0000  0.0000 -0.0003 -0.0000 -0.0000  0.0000  0.0000 -0.0000
  32.  C 2 (S)   -0.0000  0.0000  0.0000 -0.0000 -0.0014  0.0011 -0.0077  0.0011
  33.  C 2 (S)   -0.0000  0.0000 -0.0000  0.0000  0.0047 -0.0048  0.0357 -0.0073
  34.  C 2 (S)   -0.0000 -0.0000  0.0000 -0.0000 -0.0015  0.0002 -0.0016 -0.0002
  35.  C 2 (S)   -0.0000 -0.0000 -0.0000  0.0000 -0.0003  0.0001  0.0001  0.0001
  36.  C 2 (S)    0.0000  0.0000 -0.0000  0.0000 -0.0000  0.0000  0.0000  0.0000
  37.  C 2 (px)  -0.0171 -0.0099  0.0000 -0.0000  0.0000  0.0000 -0.0000  0.0000
  38.  C 2 (px)  -0.0005 -0.0003  0.0000 -0.0000  0.0000  0.0000 -0.0000  0.0000
  39.  C 2 (px)  -0.0001 -0.0000  0.0000 -0.0000  0.0000  0.0000 -0.0000  0.0000
  40.  C 2 (py)  -0.0000 -0.0000  0.0081 -0.0243  0.0000 -0.0000  0.0000 -0.0000
  41.  C 2 (py)   0.0000 -0.0000 -0.0016 -0.0005 -0.0000 -0.0000  0.0000 -0.0000
  42.  C 2 (py)   0.0000  0.0000 -0.0001 -0.0002  0.0000 -0.0000  0.0000 -0.0000
  43.  C 2 (pz)  -0.0000  0.0000 -0.0000  0.0000  0.0008  0.0009  0.0231  0.0105
  44.  C 2 (pz)   0.0000 -0.0000  0.0000 -0.0000 -0.0011  0.0002 -0.0018 -0.0000
  45.  C 2 (pz)   0.0000  0.0000  0.0000 -0.0000  0.0005 -0.0001  0.0002 -0.0002
  46.  C 2 (d1)  -0.0000  0.0000  0.0000 -0.0000  0.0000  0.0000 -0.0000  0.0000
  47.  C 2 (d1)  -0.0000  0.0000  0.0000 -0.0000 -0.0000  0.0000 -0.0000 -0.0000
  48.  C 2 (d2)  -0.0003 -0.0002 -0.0000 -0.0000 -0.0000  0.0000 -0.0000  0.0000
  49.  C 2 (d2)  -0.0002 -0.0001  0.0000 -0.0000  0.0000 -0.0000  0.0000  0.0000
  50.  C 2 (d3)   0.0000  0.0000 -0.0003  0.0007  0.0000 -0.0000 -0.0000  0.0000
  51.  C 2 (d3)  -0.0000  0.0000  0.0007  0.0003  0.0000 -0.0000  0.0000 -0.0000
  52.  C 2 (d4)  -0.0000  0.0000 -0.0000  0.0000 -0.0001  0.0001 -0.0002  0.0004
  53.  C 2 (d4)   0.0000  0.0000 -0.0000  0.0000  0.0001 -0.0000 -0.0000 -0.0001
  54.  C 2 (d5)  -0.0000  0.0000  0.0000 -0.0000 -0.0002 -0.0000  0.0016  0.0003
  55.  C 2 (d5)   0.0000  0.0000 -0.0000  0.0000  0.0004 -0.0001  0.0003 -0.0001
  56.  C 2 (f1)  -0.0000 -0.0000 -0.0000  0.0000 -0.0001 -0.0000  0.0005  0.0001
  57.  C 2 (f2)  -0.0002 -0.0001 -0.0000 -0.0000 -0.0000  0.0000 -0.0000  0.0000
  58.  C 2 (f3)  -0.0000 -0.0000 -0.0000 -0.0004  0.0000 -0.0000 -0.0000  0.0000
  59.  C 2 (f4)   0.0000  0.0000 -0.0000  0.0000 -0.0000 -0.0000  0.0001 -0.0001
  60.  C 2 (f5)  -0.0000  0.0000 -0.0000  0.0000  0.0000 -0.0000  0.0000  0.0000
  61.  C 2 (f6)   0.0001  0.0001 -0.0000  0.0000 -0.0000 -0.0000  0.0000 -0.0000
  62.  C 2 (f7)   0.0000  0.0000 -0.0001  0.0002  0.0000 -0.0000 -0.0000  0.0000
  63.  H 3 (S)   -0.0000  0.0000  0.0204  0.0062 -0.0225  0.0033 -0.0045  0.0029
  64.  H 3 (S)   -0.0000 -0.0000 -0.0001 -0.0004 -0.0003  0.0001 -0.0003  0.0002
  65.  H 3 (S)    0.0000  0.0000  0.0002 -0.0000  0.0001 -0.0000 -0.0001 -0.0001
  66.  H 3 (px)  -0.0002 -0.0001  0.0000 -0.0000 -0.0000  0.0000 -0.0000  0.0000
  67.  H 3 (py)  -0.0000 -0.0000 -0.0002 -0.0002  0.0005 -0.0001  0.0002 -0.0001
  68.  H 3 (pz)  -0.0000 -0.0000 -0.0004 -0.0001  0.0001 -0.0000 -0.0002 -0.0000
  69.  H 4 (S)    0.0000 -0.0000 -0.0204 -0.0062 -0.0225  0.0033 -0.0045  0.0029
  70.  H 4 (S)   -0.0000  0.0000  0.0001  0.0004 -0.0003  0.0001 -0.0003  0.0002
  71.  H 4 (S)    0.0000  0.0000 -0.0002  0.0000  0.0001 -0.0000 -0.0001 -0.0001
  72.  H 4 (px)  -0.0002 -0.0001  0.0000 -0.0000 -0.0000  0.0000 -0.0000  0.0000
  73.  H 4 (py)  -0.0000 -0.0000 -0.0002 -0.0002 -0.0005  0.0001 -0.0002  0.0001
  74.  H 4 (pz)   0.0000  0.0000  0.0004  0.0001  0.0001 -0.0000 -0.0002 -0.0000
  75.  H 5 (S)    0.0000 -0.0000  0.0002 -0.0151  0.0004 -0.0023  0.0080 -0.0069
  76.  H 5 (S)    0.0000  0.0000  0.0005  0.0002  0.0006 -0.0001  0.0002 -0.0002
  77.  H 5 (S)   -0.0000 -0.0000  0.0001 -0.0001 -0.0001  0.0000 -0.0002  0.0000
  78.  H 5 (px)  -0.0002 -0.0001  0.0000 -0.0000 -0.0000  0.0000 -0.0000  0.0000
  79.  H 5 (py)  -0.0000  0.0000  0.0001  0.0002 -0.0000  0.0000 -0.0001  0.0001
  80.  H 5 (pz)   0.0000  0.0000  0.0000 -0.0003  0.0000 -0.0000  0.0003 -0.0000
  81.  H 6 (S)   -0.0000  0.0000 -0.0002  0.0151  0.0004 -0.0023  0.0080 -0.0069
  82.  H 6 (S)    0.0000 -0.0000 -0.0005 -0.0002  0.0006 -0.0001  0.0002 -0.0002
  83.  H 6 (S)    0.0000 -0.0000 -0.0001  0.0001 -0.0001  0.0000 -0.0002  0.0000
  84.  H 6 (px)  -0.0002 -0.0001  0.0000 -0.0000 -0.0000  0.0000 -0.0000  0.0000
  85.  H 6 (py)  -0.0000 -0.0000  0.0001  0.0002  0.0000 -0.0000  0.0001 -0.0001
  86.  H 6 (pz)  -0.0000 -0.0000 -0.0000  0.0003  0.0000 -0.0000  0.0003 -0.0000

          NAO       25      26      27      28      29      30      31      32
      ---------- ------- ------- ------- ------- ------- ------- ------- -------
   1.  C 1 (S)    0.0008 -0.0000  0.0000  0.0008  0.0000  0.0000 -0.0000  0.0000
   2.  C 1 (S)   -0.0079 -0.0000  0.0000 -0.0102 -0.0000  0.0000  0.0000 -0.0023
   3.  C 1 (S)    0.0004 -0.0000  0.0000 -0.0004 -0.0000  0.0000  0.0000  0.0093
   4.  C 1 (S)   -0.0001 -0.0000  0.0000  0.0000 -0.0000  0.0000  0.0000 -0.0068
   5.  C 1 (S)   -0.0000  0.0000 -0.0000  0.0000 -0.0000 -0.0000 -0.0000  0.0001
   6.  C 1 (px)   0.0000  0.0136  0.0000  0.0000  0.0000 -0.0083 -0.0000  0.0000
   7.  C 1 (px)   0.0000  0.0004  0.0000  0.0000 -0.0000 -0.0003 -0.0000  0.0000
   8.  C 1 (px)   0.0000  0.0001 -0.0000 -0.0000 -0.0000 -0.0000 -0.0000 -0.0000
   9.  C 1 (py)   0.0000  0.0000  0.0160  0.0000  0.0000  0.0000 -0.0101  0.0000
  10.  C 1 (py)   0.0000  0.0000  0.0003 -0.0000 -0.0000 -0.0000  0.0000  0.0000
  11.  C 1 (py)   0.0000  0.0000  0.0001  0.0000 -0.0000 -0.0000 -0.0000  0.0000
  12.  C 1 (pz)   0.0114 -0.0000  0.0000 -0.0089  0.0000  0.0000 -0.0000 -0.0094
  13.  C 1 (pz)  -0.0004  0.0000  0.0000  0.0001  0.0000  0.0000  0.0000 -0.0210
  14.  C 1 (pz)  -0.0001 -0.0000  0.0000  0.0001 -0.0000  0.0000  0.0000  0.0055
  15.  C 1 (d1)   0.0000 -0.0000  0.0000 -0.0000  0.0000 -0.0000 -0.0000 -0.0000
  16.  C 1 (d1)  -0.0000 -0.0000 -0.0000  0.0000 -0.0000  0.0000  0.0000 -0.0000
  17.  C 1 (d2)  -0.0000 -0.0002 -0.0000 -0.0000 -0.0000  0.0001  0.0000 -0.0000
  18.  C 1 (d2)  -0.0000 -0.0001  0.0000 -0.0000  0.0000  0.0001  0.0000  0.0000
  19.  C 1 (d3)  -0.0000  0.0000  0.0005 -0.0000  0.0000 -0.0000 -0.0003  0.0000
  20.  C 1 (d3)  -0.0000 -0.0000  0.0002  0.0000 -0.0000  0.0000 -0.0000 -0.0000
  21.  C 1 (d4)  -0.0001  0.0000 -0.0000  0.0004  0.0000 -0.0000 -0.0000 -0.0014
  22.  C 1 (d4)   0.0001 -0.0000  0.0000 -0.0001  0.0000 -0.0000  0.0000  0.0011
  23.  C 1 (d5)  -0.0006  0.0000  0.0000  0.0001 -0.0000  0.0000  0.0000 -0.0077
  24.  C 1 (d5)   0.0000  0.0000 -0.0000 -0.0000  0.0000 -0.0000 -0.0000  0.0011
  25.  C 1 (f1)   0.0002  0.0000 -0.0000  0.0000  0.0000 -0.0000 -0.0000  0.0032
  26.  C 1 (f2)   0.0000  0.0002  0.0000  0.0000  0.0000 -0.0001 -0.0000  0.0000
  27.  C 1 (f3)  -0.0000  0.0000  0.0002  0.0000 -0.0000  0.0000 -0.0001  0.0000
  28.  C 1 (f4)   0.0000  0.0000  0.0000  0.0002  0.0000 -0.0000 -0.0000  0.0001
  29.  C 1 (f5)   0.0000  0.0000 -0.0000  0.0000 -0.0000 -0.0000 -0.0000  0.0000
  30.  C 1 (f6)  -0.0000 -0.0001  0.0000 -0.0000 -0.0000  0.0001  0.0000  0.0000
  31.  C 1 (f7)  -0.0000 -0.0000 -0.0001 -0.0000 -0.0000  0.0000  0.0001 -0.0000
  32.  C 2 (S)    0.0032  0.0000  0.0000  0.0001  0.0000  0.0000 -0.0000  1.9993
  33.  C 2 (S)   -0.0125  0.0000 -0.0000 -0.0015 -0.0000 -0.0000  0.0000 -0.0000
  34.  C 2 (S)    0.0004 -0.0000 -0.0000 -0.0005 -0.0000 -0.0000 -0.0000 -0.0000
  35.  C 2 (S)   -0.0000  0.0000 -0.0000 -0.0001 -0.0000 -0.0000  0.0000  0.0000
  36.  C 2 (S)   -0.0000 -0.0000  0.0000 -0.0000  0.0000  0.0000  0.0000  0.0000
  37.  C 2 (px)   0.0000  0.0136  0.0000  0.0000  0.0000 -0.0083 -0.0000 -0.0000
  38.  C 2 (px)   0.0000  0.0004  0.0000  0.0000 -0.0000 -0.0003 -0.0000 -0.0000
  39.  C 2 (px)   0.0000  0.0001  0.0000  0.0000  0.0000 -0.0000 -0.0000  0.0000
  40.  C 2 (py)   0.0000  0.0000 -0.0024  0.0000  0.0000  0.0000 -0.0030  0.0000
  41.  C 2 (py)  -0.0000 -0.0000 -0.0008  0.0000  0.0000 -0.0000  0.0005 -0.0000
  42.  C 2 (py)  -0.0000 -0.0000 -0.0001  0.0000  0.0000  0.0000  0.0000 -0.0000
  43.  C 2 (pz)  -0.0070  0.0000 -0.0000  0.0005  0.0000  0.0000  0.0000 -0.0054
  44.  C 2 (pz)   0.0005 -0.0000  0.0000 -0.0003  0.0000 -0.0000 -0.0000  0.0036
  45.  C 2 (pz)  -0.0001 -0.0000  0.0000  0.0002 -0.0000  0.0000  0.0000 -0.0016
  46.  C 2 (d1)   0.0000  0.0000  0.0000  0.0000 -0.0000  0.0000 -0.0000  0.0000
  47.  C 2 (d1)   0.0000  0.0000  0.0000 -0.0000  0.0000 -0.0000 -0.0000  0.0000
  48.  C 2 (d2)   0.0000  0.0002 -0.0000  0.0000 -0.0000 -0.0001 -0.0000 -0.0000
  49.  C 2 (d2)   0.0000  0.0001  0.0000  0.0000  0.0000 -0.0001 -0.0000  0.0000
  50.  C 2 (d3)   0.0000 -0.0000  0.0000  0.0000 -0.0000  0.0000  0.0001 -0.0000
  51.  C 2 (d3)  -0.0000  0.0000  0.0004  0.0000 -0.0000  0.0000 -0.0002  0.0000
  52.  C 2 (d4)   0.0001  0.0000 -0.0000  0.0000  0.0000 -0.0000  0.0000  0.0039
  53.  C 2 (d4)   0.0000 -0.0000  0.0000  0.0000 -0.0000  0.0000  0.0000 -0.0013
  54.  C 2 (d5)  -0.0005  0.0000 -0.0000 -0.0001 -0.0000 -0.0000 -0.0000 -0.0035
  55.  C 2 (d5)  -0.0001 -0.0000  0.0000  0.0001 -0.0000  0.0000  0.0000  0.0003
  56.  C 2 (f1)  -0.0002  0.0000 -0.0000 -0.0001 -0.0000 -0.0000  0.0000 -0.0008
  57.  C 2 (f2)   0.0000  0.0002 -0.0000 -0.0000 -0.0000 -0.0001  0.0000 -0.0000
  58.  C 2 (f3)   0.0000  0.0000 -0.0001  0.0000  0.0000 -0.0000  0.0000 -0.0000
  59.  C 2 (f4)  -0.0001 -0.0000  0.0000 -0.0000 -0.0000  0.0000 -0.0000 -0.0008
  60.  C 2 (f5)  -0.0000  0.0000 -0.0000  0.0000 -0.0000  0.0000  0.0000 -0.0000
  61.  C 2 (f6)  -0.0000 -0.0001 -0.0000 -0.0000 -0.0000  0.0001  0.0000 -0.0000
  62.  C 2 (f7)   0.0000 -0.0000  0.0000 -0.0000 -0.0000  0.0000  0.0000 -0.0000
  63.  H 3 (S)    0.0002  0.0000  0.0098 -0.0079 -0.0000  0.0000 -0.0056  0.0066
  64.  H 3 (S)    0.0001  0.0000 -0.0001 -0.0001  0.0000 -0.0000  0.0000  0.0019
  65.  H 3 (S)    0.0000 -0.0000  0.0001  0.0000  0.0000  0.0000 -0.0001 -0.0008
  66.  H 3 (px)   0.0000  0.0001  0.0000  0.0000 -0.0000 -0.0001 -0.0000  0.0000
  67.  H 3 (py)  -0.0000  0.0000 -0.0001  0.0002  0.0000 -0.0000  0.0000 -0.0005
  68.  H 3 (pz)   0.0001  0.0000 -0.0002  0.0001  0.0000 -0.0000  0.0001  0.0013
  69.  H 4 (S)    0.0002 -0.0000 -0.0098 -0.0079  0.0000 -0.0000  0.0056  0.0066
  70.  H 4 (S)    0.0001  0.0000  0.0001 -0.0001 -0.0000 -0.0000 -0.0000  0.0019
  71.  H 4 (S)    0.0000 -0.0000 -0.0001  0.0000 -0.0000  0.0000  0.0001 -0.0008
  72.  H 4 (px)   0.0000  0.0001  0.0000  0.0000 -0.0000 -0.0001 -0.0000  0.0000
  73.  H 4 (py)   0.0000  0.0000 -0.0001 -0.0002  0.0000 -0.0000  0.0000  0.0005
  74.  H 4 (pz)   0.0001 -0.0000  0.0002  0.0001  0.0000  0.0000 -0.0001  0.0013
  75.  H 5 (S)   -0.0033 -0.0000 -0.0034 -0.0014  0.0000 -0.0000 -0.0005 -0.0042
  76.  H 5 (S)   -0.0000  0.0000  0.0002  0.0002 -0.0000  0.0000 -0.0001 -0.0077
  77.  H 5 (S)    0.0001  0.0000  0.0000 -0.0000  0.0000 -0.0000 -0.0000 -0.0105
  78.  H 5 (px)   0.0000  0.0001 -0.0000  0.0000 -0.0000 -0.0001 -0.0000 -0.0000
  79.  H 5 (py)   0.0000  0.0000  0.0001  0.0000 -0.0000 -0.0000 -0.0000  0.0026
  80.  H 5 (pz)  -0.0001 -0.0000 -0.0001 -0.0000  0.0000  0.0000 -0.0000 -0.0024
  81.  H 6 (S)   -0.0033  0.0000  0.0034 -0.0014 -0.0000 -0.0000  0.0005 -0.0042
  82.  H 6 (S)   -0.0000 -0.0000 -0.0002  0.0002  0.0000  0.0000  0.0001 -0.0077
  83.  H 6 (S)    0.0001 -0.0000 -0.0000 -0.0000 -0.0000 -0.0000  0.0000 -0.0105
  84.  H 6 (px)   0.0000  0.0001  0.0000  0.0000 -0.0000 -0.0001 -0.0000 -0.0000
  85.  H 6 (py)  -0.0000  0.0000  0.0001 -0.0000 -0.0000 -0.0000 -0.0000 -0.0026
  86.  H 6 (pz)  -0.0001  0.0000  0.0001 -0.0000 -0.0000 -0.0000  0.0000 -0.0024

          NAO       33      34      35      36      37      38      39      40
      ---------- ------- ------- ------- ------- ------- ------- ------- -------
   1.  C 1 (S)   -0.0023  0.0093 -0.0068  0.0001 -0.0000 -0.0000  0.0000  0.0000
   2.  C 1 (S)    0.4024  0.0078  0.0111  0.0000 -0.0000  0.0000 -0.0000 -0.0000
   3.  C 1 (S)    0.0078  0.0038 -0.0001 -0.0000 -0.0000 -0.0000 -0.0000  0.0000
   4.  C 1 (S)    0.0111 -0.0001 -0.0001 -0.0000 -0.0000 -0.0000 -0.0000  0.0000
   5.  C 1 (S)    0.0000 -0.0000 -0.0000 -0.0000  0.0000  0.0000  0.0000 -0.0000
   6.  C 1 (px)   0.0000  0.0000  0.0000 -0.0000  0.9982  0.0305  0.0045  0.0000
   7.  C 1 (px)   0.0000  0.0000  0.0000 -0.0000  0.0305  0.0009  0.0001 -0.0000
   8.  C 1 (px)  -0.0000  0.0000  0.0000 -0.0000  0.0045  0.0001  0.0000 -0.0000
   9.  C 1 (py)  -0.0000  0.0000  0.0000 -0.0000 -0.0000  0.0000  0.0000  0.2053
  10.  C 1 (py)   0.0000  0.0000  0.0000 -0.0000  0.0000 -0.0000 -0.0000 -0.0545
  11.  C 1 (py)   0.0000  0.0000  0.0000 -0.0000  0.0000  0.0000  0.0000 -0.0028
  12.  C 1 (pz)  -0.5235  0.0573  0.0029 -0.0000 -0.0000 -0.0000 -0.0000  0.0000
  13.  C 1 (pz)   0.0016 -0.0026  0.0003  0.0000 -0.0000 -0.0000 -0.0000 -0.0000
  14.  C 1 (pz)   0.0125 -0.0001 -0.0002 -0.0000 -0.0000 -0.0000 -0.0000 -0.0000
  15.  C 1 (d1)   0.0000  0.0000 -0.0000 -0.0000  0.0000  0.0000 -0.0000  0.0000
  16.  C 1 (d1)  -0.0000 -0.0000 -0.0000  0.0000 -0.0000 -0.0000 -0.0000 -0.0000
  17.  C 1 (d2)  -0.0000 -0.0000 -0.0000  0.0000 -0.0171 -0.0005 -0.0001 -0.0000
  18.  C 1 (d2)   0.0000 -0.0000 -0.0000  0.0000 -0.0099 -0.0003 -0.0000 -0.0000
  19.  C 1 (d3)  -0.0000  0.0000 -0.0000 -0.0000  0.0000  0.0000  0.0000  0.0081
  20.  C 1 (d3)   0.0000 -0.0000  0.0000  0.0000 -0.0000 -0.0000 -0.0000 -0.0243
  21.  C 1 (d4)   0.0047 -0.0015 -0.0003 -0.0000  0.0000  0.0000  0.0000  0.0000
  22.  C 1 (d4)  -0.0048  0.0002  0.0001  0.0000  0.0000  0.0000  0.0000 -0.0000
  23.  C 1 (d5)   0.0357 -0.0016  0.0001  0.0000 -0.0000 -0.0000 -0.0000  0.0000
  24.  C 1 (d5)  -0.0073 -0.0002  0.0001  0.0000  0.0000  0.0000  0.0000 -0.0000
  25.  C 1 (f1)  -0.0125  0.0004 -0.0000 -0.0000  0.0000  0.0000  0.0000  0.0000
  26.  C 1 (f2)   0.0000 -0.0000  0.0000 -0.0000  0.0136  0.0004  0.0001  0.0000
  27.  C 1 (f3)  -0.0000 -0.0000 -0.0000  0.0000  0.0000  0.0000  0.0000 -0.0024
  28.  C 1 (f4)  -0.0015 -0.0005 -0.0001 -0.0000  0.0000  0.0000  0.0000  0.0000
  29.  C 1 (f5)  -0.0000 -0.0000 -0.0000  0.0000  0.0000 -0.0000  0.0000  0.0000
  30.  C 1 (f6)  -0.0000 -0.0000 -0.0000  0.0000 -0.0083 -0.0003 -0.0000  0.0000
  31.  C 1 (f7)   0.0000 -0.0000  0.0000  0.0000 -0.0000 -0.0000 -0.0000 -0.0030
  32.  C 2 (S)   -0.0000 -0.0000  0.0000  0.0000 -0.0000 -0.0000  0.0000  0.0000
  33.  C 2 (S)    1.0498  0.0000 -0.0000  0.0000  0.0000  0.0000 -0.0000 -0.0000
  34.  C 2 (S)    0.0000  0.0040 -0.0000 -0.0000  0.0000  0.0000  0.0000 -0.0000
  35.  C 2 (S)   -0.0000 -0.0000  0.0002 -0.0000  0.0000  0.0000  0.0000 -0.0000
  36.  C 2 (S)    0.0000 -0.0000 -0.0000  0.0000 -0.0000 -0.0000 -0.0000  0.0000
  37.  C 2 (px)   0.0000  0.0000  0.0000 -0.0000  0.9982  0.0305  0.0045  0.0000
  38.  C 2 (px)   0.0000  0.0000  0.0000 -0.0000  0.0305  0.0009  0.0001  0.0000
  39.  C 2 (px)  -0.0000  0.0000  0.0000 -0.0000  0.0045  0.0001  0.0000  0.0000
  40.  C 2 (py)  -0.0000 -0.0000 -0.0000  0.0000  0.0000  0.0000  0.0000  1.1809
  41.  C 2 (py)   0.0000 -0.0000 -0.0000  0.0000 -0.0000 -0.0000 -0.0000  0.0023
  42.  C 2 (py)  -0.0000 -0.0000 -0.0000  0.0000 -0.0000 -0.0000 -0.0000  0.0062
  43.  C 2 (pz)  -0.1065 -0.0496  0.0079  0.0000 -0.0000  0.0000 -0.0000  0.0000
  44.  C 2 (pz)  -0.0186  0.0028 -0.0000  0.0000  0.0000  0.0000  0.0000 -0.0000
  45.  C 2 (pz)   0.0090 -0.0002 -0.0002 -0.0000 -0.0000 -0.0000 -0.0000 -0.0000
  46.  C 2 (d1)  -0.0000 -0.0000  0.0000  0.0000 -0.0000 -0.0000  0.0000  0.0000
  47.  C 2 (d1)   0.0000  0.0000 -0.0000 -0.0000  0.0000 -0.0000  0.0000  0.0000
  48.  C 2 (d2)  -0.0000  0.0000  0.0000 -0.0000  0.0171  0.0005  0.0001 -0.0000
  49.  C 2 (d2)   0.0000 -0.0000  0.0000 -0.0000  0.0099  0.0003  0.0000 -0.0000
  50.  C 2 (d3)  -0.0000  0.0000  0.0000 -0.0000 -0.0000 -0.0000 -0.0000 -0.0360
  51.  C 2 (d3)   0.0000  0.0000  0.0000  0.0000  0.0000  0.0000  0.0000 -0.0052
  52.  C 2 (d4)  -0.0257 -0.0012  0.0002  0.0000  0.0000  0.0000  0.0000  0.0000
  53.  C 2 (d4)   0.0027  0.0001 -0.0001 -0.0000 -0.0000 -0.0000 -0.0000 -0.0000
  54.  C 2 (d5)   0.0193 -0.0014  0.0004  0.0000  0.0000  0.0000 -0.0000 -0.0000
  55.  C 2 (d5)   0.0056 -0.0004 -0.0001 -0.0000 -0.0000 -0.0000 -0.0000  0.0000
  56.  C 2 (f1)   0.0079 -0.0004  0.0001  0.0000  0.0000  0.0000  0.0000  0.0000
  57.  C 2 (f2)  -0.0000  0.0000  0.0000 -0.0000  0.0136  0.0004  0.0001 -0.0000
  58.  C 2 (f3)   0.0000 -0.0000  0.0000 -0.0000  0.0000  0.0000  0.0000  0.0160
  59.  C 2 (f4)   0.0102  0.0004 -0.0000 -0.0000 -0.0000 -0.0000 -0.0000  0.0000
  60.  C 2 (f5)   0.0000 -0.0000  0.0000  0.0000 -0.0000 -0.0000 -0.0000 -0.0000
  61.  C 2 (f6)  -0.0000 -0.0000 -0.0000  0.0000 -0.0083 -0.0003 -0.0000 -0.0000
  62.  C 2 (f7)  -0.0000  0.0000  0.0000 -0.0000 -0.0000 -0.0000 -0.0000 -0.0101
  63.  H 3 (S)    0.0338  0.0250  0.0060  0.0000 -0.0000  0.0000  0.0000 -0.0274
  64.  H 3 (S)   -0.0138 -0.0002  0.0002 -0.0000  0.0000  0.0000  0.0000  0.0153
  65.  H 3 (S)   -0.0009  0.0000 -0.0000 -0.0000 -0.0000 -0.0000  0.0000  0.0041
  66.  H 3 (px)  -0.0000  0.0000  0.0000 -0.0000  0.0108  0.0003  0.0000 -0.0000
  67.  H 3 (py)   0.0010 -0.0005 -0.0001 -0.0000  0.0000  0.0000  0.0000  0.0048
  68.  H 3 (pz)  -0.0046  0.0000 -0.0001 -0.0000  0.0000  0.0000  0.0000 -0.0002
  69.  H 4 (S)    0.0338  0.0250  0.0060  0.0000  0.0000  0.0000 -0.0000  0.0274
  70.  H 4 (S)   -0.0138 -0.0002  0.0002 -0.0000  0.0000  0.0000  0.0000 -0.0153
  71.  H 4 (S)   -0.0009  0.0000 -0.0000 -0.0000 -0.0000 -0.0000 -0.0000 -0.0041
  72.  H 4 (px)  -0.0000  0.0000  0.0000 -0.0000  0.0108  0.0003  0.0000  0.0000
  73.  H 4 (py)  -0.0010  0.0005  0.0001  0.0000  0.0000  0.0000  0.0000  0.0048
  74.  H 4 (pz)  -0.0046  0.0000 -0.0001 -0.0000 -0.0000 -0.0000  0.0000  0.0002
  75.  H 5 (S)    0.5213  0.0192 -0.0024 -0.0000  0.0000  0.0000  0.0000  0.6772
  76.  H 5 (S)    0.0048 -0.0004 -0.0002 -0.0000 -0.0000 -0.0000  0.0000 -0.0034
  77.  H 5 (S)   -0.0066  0.0001  0.0000 -0.0000  0.0000  0.0000  0.0000  0.0057
  78.  H 5 (px)  -0.0000  0.0000  0.0000 -0.0000  0.0108  0.0003  0.0000 -0.0000
  79.  H 5 (py)  -0.0093 -0.0004  0.0001  0.0000  0.0000  0.0000  0.0000 -0.0059
  80.  H 5 (pz)   0.0072 -0.0001  0.0000  0.0000 -0.0000 -0.0000  0.0000  0.0128
  81.  H 6 (S)    0.5213  0.0192 -0.0024 -0.0000  0.0000 -0.0000 -0.0000 -0.6772
  82.  H 6 (S)    0.0048 -0.0004 -0.0002 -0.0000 -0.0000 -0.0000 -0.0000  0.0034
  83.  H 6 (S)   -0.0066  0.0001  0.0000 -0.0000  0.0000  0.0000 -0.0000 -0.0057
  84.  H 6 (px)  -0.0000  0.0000  0.0000 -0.0000  0.0108  0.0003  0.0000 -0.0000
  85.  H 6 (py)   0.0093  0.0004 -0.0001 -0.0000  0.0000  0.0000  0.0000 -0.0059
  86.  H 6 (pz)   0.0072 -0.0001  0.0000  0.0000  0.0000  0.0000  0.0000 -0.0128

          NAO       41      42      43      44      45      46      47      48
      ---------- ------- ------- ------- ------- ------- ------- ------- -------
   1.  C 1 (S)   -0.0000 -0.0000  0.0094  0.0210 -0.0055 -0.0000  0.0000  0.0000
   2.  C 1 (S)    0.0000 -0.0000  0.5235 -0.0016 -0.0125 -0.0000 -0.0000  0.0000
   3.  C 1 (S)    0.0000  0.0000 -0.0573  0.0026  0.0001 -0.0000  0.0000 -0.0000
   4.  C 1 (S)    0.0000  0.0000 -0.0029 -0.0003  0.0002 -0.0000 -0.0000 -0.0000
   5.  C 1 (S)   -0.0000 -0.0000  0.0000 -0.0000  0.0000 -0.0000 -0.0000  0.0000
   6.  C 1 (px)  -0.0000 -0.0000 -0.0000  0.0000 -0.0000 -0.0000  0.0000  0.0171
   7.  C 1 (px)  -0.0000 -0.0000  0.0000 -0.0000 -0.0000  0.0000  0.0000  0.0005
   8.  C 1 (px)   0.0000 -0.0000 -0.0000  0.0000 -0.0000  0.0000  0.0000  0.0001
   9.  C 1 (py)  -0.0545 -0.0028 -0.0000 -0.0000 -0.0000  0.0000  0.0000 -0.0000
  10.  C 1 (py)  -0.0007 -0.0003 -0.0000  0.0000 -0.0000 -0.0000 -0.0000  0.0000
  11.  C 1 (py)  -0.0003 -0.0000  0.0000 -0.0000 -0.0000  0.0000  0.0000 -0.0000
  12.  C 1 (pz)   0.0000  0.0000 -0.5264  0.0494 -0.0103 -0.0000  0.0000  0.0000
  13.  C 1 (pz)   0.0000 -0.0000  0.0494 -0.0019 -0.0003  0.0000 -0.0000 -0.0000
  14.  C 1 (pz)   0.0000  0.0000 -0.0103 -0.0003  0.0003 -0.0000  0.0000 -0.0000
  15.  C 1 (d1)  -0.0000  0.0000 -0.0000  0.0000  0.0000  0.0000  0.0000  0.0000
  16.  C 1 (d1)   0.0000 -0.0000  0.0000 -0.0000  0.0000  0.0000 -0.0000 -0.0000
  17.  C 1 (d2)   0.0000  0.0000 -0.0000  0.0000  0.0000 -0.0000 -0.0000 -0.0003
  18.  C 1 (d2)  -0.0000  0.0000  0.0000 -0.0000  0.0000  0.0000  0.0000 -0.0002
  19.  C 1 (d3)  -0.0016 -0.0001 -0.0000  0.0000  0.0000  0.0000  0.0000 -0.0000
  20.  C 1 (d3)  -0.0005 -0.0002  0.0000 -0.0000 -0.0000 -0.0000 -0.0000 -0.0000
  21.  C 1 (d4)  -0.0000  0.0000  0.0008 -0.0011  0.0005  0.0000 -0.0000 -0.0000
  22.  C 1 (d4)  -0.0000 -0.0000  0.0009  0.0002 -0.0001  0.0000  0.0000  0.0000
  23.  C 1 (d5)   0.0000  0.0000  0.0231 -0.0018  0.0002 -0.0000 -0.0000 -0.0000
  24.  C 1 (d5)  -0.0000 -0.0000  0.0105 -0.0000 -0.0002  0.0000 -0.0000  0.0000
  25.  C 1 (f1)  -0.0000 -0.0000 -0.0070  0.0005 -0.0001  0.0000  0.0000  0.0000
  26.  C 1 (f2)  -0.0000 -0.0000  0.0000 -0.0000 -0.0000  0.0000  0.0000  0.0002
  27.  C 1 (f3)  -0.0008 -0.0001 -0.0000  0.0000  0.0000  0.0000  0.0000 -0.0000
  28.  C 1 (f4)   0.0000  0.0000  0.0005 -0.0003  0.0002  0.0000 -0.0000  0.0000
  29.  C 1 (f5)   0.0000  0.0000  0.0000  0.0000 -0.0000 -0.0000  0.0000 -0.0000
  30.  C 1 (f6)  -0.0000  0.0000  0.0000 -0.0000  0.0000  0.0000 -0.0000 -0.0001
  31.  C 1 (f7)   0.0005  0.0000  0.0000 -0.0000  0.0000 -0.0000 -0.0000 -0.0000
  32.  C 2 (S)   -0.0000 -0.0000 -0.0054  0.0036 -0.0016  0.0000  0.0000 -0.0000
  33.  C 2 (S)    0.0000 -0.0000 -0.1065 -0.0186  0.0090 -0.0000  0.0000 -0.0000
  34.  C 2 (S)   -0.0000 -0.0000 -0.0496  0.0028 -0.0002 -0.0000  0.0000  0.0000
  35.  C 2 (S)   -0.0000 -0.0000  0.0079 -0.0000 -0.0002  0.0000 -0.0000  0.0000
  36.  C 2 (S)    0.0000  0.0000  0.0000  0.0000 -0.0000  0.0000 -0.0000 -0.0000
  37.  C 2 (px)  -0.0000 -0.0000 -0.0000  0.0000 -0.0000 -0.0000  0.0000  0.0171
  38.  C 2 (px)  -0.0000 -0.0000  0.0000  0.0000 -0.0000 -0.0000 -0.0000  0.0005
  39.  C 2 (px)  -0.0000 -0.0000 -0.0000  0.0000 -0.0000  0.0000  0.0000  0.0001
  40.  C 2 (py)   0.0023  0.0062  0.0000 -0.0000 -0.0000  0.0000  0.0000 -0.0000
  41.  C 2 (py)   0.0026  0.0002  0.0000  0.0000  0.0000 -0.0000 -0.0000  0.0000
  42.  C 2 (py)   0.0002  0.0000 -0.0000 -0.0000 -0.0000  0.0000  0.0000 -0.0000
  43.  C 2 (pz)   0.0000 -0.0000  1.1396 -0.0327 -0.0107  0.0000 -0.0000 -0.0000
  44.  C 2 (pz)   0.0000 -0.0000 -0.0327  0.0025 -0.0003 -0.0000  0.0000  0.0000
  45.  C 2 (pz)   0.0000 -0.0000 -0.0107 -0.0003  0.0004 -0.0000  0.0000 -0.0000
  46.  C 2 (d1)  -0.0000  0.0000  0.0000 -0.0000 -0.0000  0.0000 -0.0000 -0.0000
  47.  C 2 (d1)  -0.0000  0.0000 -0.0000  0.0000  0.0000 -0.0000  0.0000  0.0000
  48.  C 2 (d2)   0.0000 -0.0000 -0.0000  0.0000 -0.0000 -0.0000  0.0000  0.0003
  49.  C 2 (d2)  -0.0000 -0.0000  0.0000 -0.0000 -0.0000 -0.0000  0.0000  0.0002
  50.  C 2 (d3)   0.0000 -0.0002  0.0000 -0.0000 -0.0000 -0.0000 -0.0000 -0.0000
  51.  C 2 (d3)  -0.0012 -0.0001 -0.0000  0.0000  0.0000  0.0000  0.0000 -0.0000
  52.  C 2 (d4)  -0.0000  0.0000  0.0304 -0.0004 -0.0005  0.0000 -0.0000  0.0000
  53.  C 2 (d4)   0.0000  0.0000 -0.0063  0.0000  0.0001 -0.0000  0.0000 -0.0000
  54.  C 2 (d5)  -0.0000 -0.0000  0.0391 -0.0014 -0.0003  0.0000 -0.0000  0.0000
  55.  C 2 (d5)   0.0000  0.0000 -0.0021 -0.0004  0.0002 -0.0000 -0.0000 -0.0000
  56.  C 2 (f1)  -0.0000 -0.0000  0.0114 -0.0004 -0.0001  0.0000 -0.0000  0.0000
  57.  C 2 (f2)   0.0000 -0.0000 -0.0000  0.0000 -0.0000  0.0000  0.0000  0.0002
  58.  C 2 (f3)   0.0003  0.0001 -0.0000  0.0000 -0.0000  0.0000  0.0000  0.0000
  59.  C 2 (f4)  -0.0000 -0.0000 -0.0089  0.0001  0.0001 -0.0000  0.0000 -0.0000
  60.  C 2 (f5)   0.0000 -0.0000  0.0000 -0.0000  0.0000 -0.0000 -0.0000 -0.0000
  61.  C 2 (f6)   0.0000  0.0000 -0.0000  0.0000  0.0000  0.0000 -0.0000 -0.0001
  62.  C 2 (f7)   0.0000 -0.0000  0.0000 -0.0000 -0.0000 -0.0000 -0.0000 -0.0000
  63.  H 3 (S)   -0.0328 -0.0025  0.0254  0.0169 -0.0089  0.0000  0.0000 -0.0000
  64.  H 3 (S)    0.0003  0.0001  0.0113  0.0001 -0.0003  0.0000  0.0000  0.0000
  65.  H 3 (S)   -0.0002  0.0000 -0.0057 -0.0000  0.0001  0.0000  0.0000 -0.0000
  66.  H 3 (px)  -0.0000 -0.0000  0.0000  0.0000 -0.0000 -0.0000  0.0000  0.0002
  67.  H 3 (py)   0.0003  0.0000  0.0004 -0.0004  0.0002 -0.0000 -0.0000  0.0000
  68.  H 3 (pz)   0.0006  0.0000 -0.0042  0.0001  0.0000 -0.0000 -0.0000  0.0000
  69.  H 4 (S)    0.0328  0.0025  0.0254  0.0169 -0.0089 -0.0000 -0.0000  0.0000
  70.  H 4 (S)   -0.0003 -0.0001  0.0113  0.0001 -0.0003 -0.0000 -0.0000  0.0000
  71.  H 4 (S)    0.0002 -0.0000 -0.0057 -0.0000  0.0001 -0.0000 -0.0000 -0.0000
  72.  H 4 (px)  -0.0000 -0.0000 -0.0000  0.0000 -0.0000 -0.0000  0.0000  0.0002
  73.  H 4 (py)   0.0003  0.0000 -0.0004  0.0004 -0.0002 -0.0000  0.0000  0.0000
  74.  H 4 (pz)  -0.0006 -0.0000 -0.0042  0.0001  0.0000  0.0000  0.0000 -0.0000
  75.  H 5 (S)    0.0083  0.0040 -0.4489  0.0042  0.0073  0.0000  0.0000  0.0000
  76.  H 5 (S)   -0.0008 -0.0001 -0.0068 -0.0004  0.0003  0.0000  0.0000 -0.0000
  77.  H 5 (S)   -0.0001  0.0000 -0.0001  0.0002 -0.0001  0.0000  0.0000  0.0000
  78.  H 5 (px)   0.0000 -0.0000 -0.0000  0.0000 -0.0000  0.0000  0.0000  0.0002
  79.  H 5 (py)  -0.0003 -0.0001  0.0104 -0.0001 -0.0002  0.0000 -0.0000  0.0000
  80.  H 5 (pz)   0.0001  0.0001  0.0016 -0.0002  0.0000  0.0000  0.0000 -0.0000
  81.  H 6 (S)   -0.0083 -0.0040 -0.4489  0.0042  0.0073 -0.0000 -0.0000  0.0000
  82.  H 6 (S)    0.0008  0.0001 -0.0068 -0.0004  0.0003 -0.0000 -0.0000 -0.0000
  83.  H 6 (S)    0.0001 -0.0000 -0.0001  0.0002 -0.0001 -0.0000 -0.0000  0.0000
  84.  H 6 (px)   0.0000 -0.0000 -0.0000  0.0000 -0.0000  0.0000  0.0000  0.0002
  85.  H 6 (py)  -0.0003 -0.0001 -0.0104  0.0001  0.0002 -0.0000  0.0000  0.0000
  86.  H 6 (pz)  -0.0001 -0.0001  0.0016 -0.0002  0.0000 -0.0000 -0.0000  0.0000

          NAO       49      50      51      52      53      54      55      56
      ---------- ------- ------- ------- ------- ------- ------- ------- -------
   1.  C 1 (S)   -0.0000 -0.0000  0.0000 -0.0014  0.0011 -0.0077  0.0011 -0.0032
   2.  C 1 (S)   -0.0000 -0.0000  0.0000  0.0047 -0.0048  0.0357 -0.0073  0.0125
   3.  C 1 (S)   -0.0000 -0.0000 -0.0000 -0.0015  0.0002 -0.0016 -0.0002 -0.0004
   4.  C 1 (S)   -0.0000 -0.0000 -0.0000 -0.0003  0.0001  0.0001  0.0001  0.0000
   5.  C 1 (S)    0.0000  0.0000 -0.0000 -0.0000  0.0000  0.0000  0.0000  0.0000
   6.  C 1 (px)   0.0099 -0.0000  0.0000  0.0000 -0.0000  0.0000 -0.0000  0.0000
   7.  C 1 (px)   0.0003  0.0000  0.0000  0.0000 -0.0000  0.0000 -0.0000  0.0000
   8.  C 1 (px)   0.0000  0.0000 -0.0000  0.0000 -0.0000 -0.0000 -0.0000  0.0000
   9.  C 1 (py)   0.0000 -0.0081  0.0243  0.0000 -0.0000  0.0000 -0.0000  0.0000
  10.  C 1 (py)   0.0000  0.0016  0.0005  0.0000 -0.0000  0.0000 -0.0000  0.0000
  11.  C 1 (py)   0.0000  0.0001  0.0002  0.0000 -0.0000  0.0000 -0.0000  0.0000
  12.  C 1 (pz)  -0.0000 -0.0000  0.0000 -0.0008 -0.0009 -0.0231 -0.0105 -0.0070
  13.  C 1 (pz)   0.0000 -0.0000  0.0000  0.0011 -0.0002  0.0018  0.0000  0.0005
  14.  C 1 (pz)  -0.0000 -0.0000  0.0000 -0.0005  0.0001 -0.0002  0.0002 -0.0001
  15.  C 1 (d1)   0.0000 -0.0000  0.0000 -0.0000  0.0000 -0.0000 -0.0000 -0.0000
  16.  C 1 (d1)  -0.0000  0.0000 -0.0000  0.0000 -0.0000  0.0000  0.0000  0.0000
  17.  C 1 (d2)  -0.0002  0.0000 -0.0000 -0.0000  0.0000 -0.0000  0.0000 -0.0000
  18.  C 1 (d2)  -0.0001  0.0000  0.0000  0.0000  0.0000  0.0000  0.0000 -0.0000
  19.  C 1 (d3)   0.0000 -0.0003  0.0007 -0.0000 -0.0000  0.0000 -0.0000 -0.0000
  20.  C 1 (d3)  -0.0000  0.0007  0.0003  0.0000  0.0000 -0.0000  0.0000  0.0000
  21.  C 1 (d4)   0.0000  0.0000  0.0000 -0.0001  0.0001 -0.0002  0.0004 -0.0001
  22.  C 1 (d4)  -0.0000 -0.0000 -0.0000  0.0001 -0.0000 -0.0000 -0.0001 -0.0000
  23.  C 1 (d5)   0.0000 -0.0000  0.0000 -0.0002 -0.0000  0.0016  0.0003  0.0005
  24.  C 1 (d5)   0.0000  0.0000 -0.0000  0.0004 -0.0001  0.0003 -0.0001  0.0001
  25.  C 1 (f1)   0.0000  0.0000 -0.0000  0.0001  0.0000 -0.0005 -0.0001 -0.0002
  26.  C 1 (f2)   0.0001 -0.0000  0.0000  0.0000 -0.0000  0.0000 -0.0000  0.0000
  27.  C 1 (f3)   0.0000  0.0000  0.0004 -0.0000  0.0000 -0.0000  0.0000 -0.0000
  28.  C 1 (f4)   0.0000  0.0000  0.0000  0.0000  0.0000 -0.0001  0.0001 -0.0001
  29.  C 1 (f5)   0.0000 -0.0000 -0.0000  0.0000 -0.0000 -0.0000 -0.0000 -0.0000
  30.  C 1 (f6)  -0.0001  0.0000  0.0000 -0.0000  0.0000 -0.0000  0.0000 -0.0000
  31.  C 1 (f7)  -0.0000  0.0001 -0.0002  0.0000  0.0000 -0.0000  0.0000  0.0000
  32.  C 2 (S)    0.0000 -0.0000  0.0000  0.0039 -0.0013 -0.0035  0.0003 -0.0008
  33.  C 2 (S)    0.0000 -0.0000  0.0000 -0.0257  0.0027  0.0193  0.0056  0.0079
  34.  C 2 (S)   -0.0000  0.0000  0.0000 -0.0012  0.0001 -0.0014 -0.0004 -0.0004
  35.  C 2 (S)    0.0000  0.0000  0.0000  0.0002 -0.0001  0.0004 -0.0001  0.0001
  36.  C 2 (S)   -0.0000 -0.0000  0.0000  0.0000 -0.0000  0.0000 -0.0000  0.0000
  37.  C 2 (px)   0.0099 -0.0000  0.0000  0.0000 -0.0000  0.0000 -0.0000  0.0000
  38.  C 2 (px)   0.0003 -0.0000  0.0000  0.0000 -0.0000  0.0000 -0.0000  0.0000
  39.  C 2 (px)   0.0000 -0.0000  0.0000  0.0000 -0.0000 -0.0000 -0.0000  0.0000
  40.  C 2 (py)  -0.0000 -0.0360 -0.0052  0.0000 -0.0000 -0.0000  0.0000  0.0000
  41.  C 2 (py)  -0.0000  0.0000 -0.0012 -0.0000  0.0000 -0.0000  0.0000 -0.0000
  42.  C 2 (py)  -0.0000 -0.0002 -0.0001  0.0000  0.0000 -0.0000  0.0000 -0.0000
  43.  C 2 (pz)   0.0000  0.0000 -0.0000  0.0304 -0.0063  0.0391 -0.0021  0.0114
  44.  C 2 (pz)  -0.0000 -0.0000  0.0000 -0.0004  0.0000 -0.0014 -0.0004 -0.0004
  45.  C 2 (pz)  -0.0000 -0.0000  0.0000 -0.0005  0.0001 -0.0003  0.0002 -0.0001
  46.  C 2 (d1)  -0.0000 -0.0000  0.0000  0.0000 -0.0000  0.0000 -0.0000  0.0000
  47.  C 2 (d1)   0.0000 -0.0000  0.0000 -0.0000  0.0000 -0.0000 -0.0000 -0.0000
  48.  C 2 (d2)   0.0002 -0.0000 -0.0000  0.0000 -0.0000  0.0000 -0.0000  0.0000
  49.  C 2 (d2)   0.0001 -0.0000  0.0000  0.0000 -0.0000  0.0000 -0.0000  0.0000
  50.  C 2 (d3)  -0.0000  0.0011  0.0001  0.0000 -0.0000  0.0000 -0.0000  0.0000
  51.  C 2 (d3)   0.0000  0.0001  0.0006 -0.0000  0.0000 -0.0000  0.0000 -0.0000
  52.  C 2 (d4)   0.0000  0.0000 -0.0000  0.0013 -0.0002  0.0005 -0.0002  0.0001
  53.  C 2 (d4)  -0.0000 -0.0000  0.0000 -0.0002  0.0001 -0.0002  0.0001 -0.0001
  54.  C 2 (d5)   0.0000  0.0000 -0.0000  0.0005 -0.0002  0.0020 -0.0001  0.0006
  55.  C 2 (d5)  -0.0000 -0.0000  0.0000 -0.0002  0.0001 -0.0001  0.0002 -0.0000
  56.  C 2 (f1)   0.0000  0.0000 -0.0000  0.0001 -0.0001  0.0006 -0.0000  0.0002
  57.  C 2 (f2)   0.0001  0.0000 -0.0000 -0.0000 -0.0000 -0.0000 -0.0000  0.0000
  58.  C 2 (f3)   0.0000 -0.0005 -0.0002  0.0000 -0.0000  0.0000 -0.0000  0.0000
  59.  C 2 (f4)  -0.0000  0.0000 -0.0000 -0.0004  0.0001 -0.0001  0.0000  0.0000
  60.  C 2 (f5)  -0.0000  0.0000 -0.0000  0.0000 -0.0000  0.0000  0.0000  0.0000
  61.  C 2 (f6)  -0.0001  0.0000 -0.0000 -0.0000  0.0000 -0.0000  0.0000 -0.0000
  62.  C 2 (f7)  -0.0000  0.0003  0.0000 -0.0000  0.0000  0.0000 -0.0000  0.0000
  63.  H 3 (S)    0.0000 -0.0002  0.0151  0.0004 -0.0023  0.0080 -0.0069  0.0033
  64.  H 3 (S)    0.0000 -0.0005 -0.0002  0.0006 -0.0001  0.0002 -0.0002  0.0000
  65.  H 3 (S)   -0.0000 -0.0001  0.0001 -0.0001  0.0000 -0.0002  0.0000 -0.0001
  66.  H 3 (px)   0.0001 -0.0000  0.0000  0.0000 -0.0000  0.0000 -0.0000  0.0000
  67.  H 3 (py)   0.0000 -0.0001 -0.0002 -0.0000  0.0000 -0.0001  0.0001 -0.0000
  68.  H 3 (pz)   0.0000  0.0000 -0.0003 -0.0000  0.0000 -0.0003  0.0000 -0.0001
  69.  H 4 (S)   -0.0000  0.0002 -0.0151  0.0004 -0.0023  0.0080 -0.0069  0.0033
  70.  H 4 (S)    0.0000  0.0005  0.0002  0.0006 -0.0001  0.0002 -0.0002  0.0000
  71.  H 4 (S)   -0.0000  0.0001 -0.0001 -0.0001  0.0000 -0.0002  0.0000 -0.0001
  72.  H 4 (px)   0.0001 -0.0000  0.0000  0.0000 -0.0000  0.0000 -0.0000  0.0000
  73.  H 4 (py)   0.0000 -0.0001 -0.0002  0.0000 -0.0000  0.0001 -0.0001  0.0000
  74.  H 4 (pz)  -0.0000 -0.0000  0.0003 -0.0000  0.0000 -0.0003  0.0000 -0.0001
  75.  H 5 (S)   -0.0000 -0.0204 -0.0062 -0.0225  0.0033 -0.0045  0.0029 -0.0002
  76.  H 5 (S)    0.0000  0.0001  0.0004 -0.0003  0.0001 -0.0003  0.0002 -0.0001
  77.  H 5 (S)    0.0000 -0.0002  0.0000  0.0001 -0.0000 -0.0001 -0.0001 -0.0000
  78.  H 5 (px)   0.0001  0.0000 -0.0000  0.0000 -0.0000 -0.0000 -0.0000  0.0000
  79.  H 5 (py)   0.0000  0.0002  0.0002  0.0005 -0.0001  0.0002 -0.0001  0.0000
  80.  H 5 (pz)  -0.0000 -0.0004 -0.0001 -0.0001  0.0000  0.0002  0.0000  0.0001
  81.  H 6 (S)    0.0000  0.0204  0.0062 -0.0225  0.0033 -0.0045  0.0029 -0.0002
  82.  H 6 (S)   -0.0000 -0.0001 -0.0004 -0.0003  0.0001 -0.0003  0.0002 -0.0001
  83.  H 6 (S)   -0.0000  0.0002 -0.0000  0.0001 -0.0000 -0.0001 -0.0001 -0.0000
  84.  H 6 (px)   0.0001  0.0000 -0.0000  0.0000 -0.0000  0.0000 -0.0000  0.0000
  85.  H 6 (py)   0.0000  0.0002  0.0002 -0.0005  0.0001 -0.0002  0.0001 -0.0000
  86.  H 6 (pz)   0.0000  0.0004  0.0001 -0.0001  0.0000  0.0002  0.0000  0.0001

          NAO       57      58      59      60      61      62      63      64
      ---------- ------- ------- ------- ------- ------- ------- ------- -------
   1.  C 1 (S)    0.0000 -0.0000 -0.0001 -0.0000  0.0000  0.0000 -0.0042 -0.0077
   2.  C 1 (S)    0.0000 -0.0000  0.0015  0.0000  0.0000 -0.0000  0.5213  0.0048
   3.  C 1 (S)    0.0000 -0.0000  0.0005 -0.0000  0.0000 -0.0000  0.0192 -0.0004
   4.  C 1 (S)   -0.0000 -0.0000  0.0001  0.0000  0.0000  0.0000 -0.0024 -0.0002
   5.  C 1 (S)    0.0000  0.0000  0.0000  0.0000 -0.0000  0.0000 -0.0000 -0.0000
   6.  C 1 (px)   0.0136  0.0000 -0.0000 -0.0000 -0.0083 -0.0000 -0.0000  0.0000
   7.  C 1 (px)   0.0004  0.0000 -0.0000  0.0000 -0.0003  0.0000 -0.0000  0.0000
   8.  C 1 (px)   0.0001  0.0000 -0.0000  0.0000 -0.0000  0.0000 -0.0000  0.0000
   9.  C 1 (py)  -0.0000 -0.0024 -0.0000 -0.0000 -0.0000 -0.0030  0.6772 -0.0034
  10.  C 1 (py)   0.0000 -0.0008  0.0000  0.0000 -0.0000  0.0005  0.0083 -0.0008
  11.  C 1 (py)  -0.0000 -0.0001  0.0000 -0.0000 -0.0000  0.0000  0.0040 -0.0001
  12.  C 1 (pz)   0.0000 -0.0000  0.0005 -0.0000  0.0000 -0.0000  0.4489  0.0068
  13.  C 1 (pz)  -0.0000 -0.0000 -0.0003  0.0000  0.0000 -0.0000 -0.0042  0.0004
  14.  C 1 (pz)  -0.0000 -0.0000  0.0002  0.0000  0.0000 -0.0000 -0.0073 -0.0003
  15.  C 1 (d1)   0.0000  0.0000  0.0000 -0.0000 -0.0000 -0.0000  0.0000  0.0000
  16.  C 1 (d1)  -0.0000 -0.0000 -0.0000  0.0000  0.0000  0.0000 -0.0000 -0.0000
  17.  C 1 (d2)  -0.0002 -0.0000  0.0000 -0.0000  0.0001  0.0000 -0.0000 -0.0000
  18.  C 1 (d2)  -0.0001 -0.0000  0.0000  0.0000  0.0001  0.0000  0.0000 -0.0000
  19.  C 1 (d3)  -0.0000 -0.0000 -0.0000 -0.0000 -0.0000 -0.0001  0.0204 -0.0001
  20.  C 1 (d3)  -0.0000 -0.0004  0.0000  0.0000  0.0000  0.0002  0.0062 -0.0004
  21.  C 1 (d4)  -0.0000  0.0000 -0.0000  0.0000 -0.0000  0.0000 -0.0225 -0.0003
  22.  C 1 (d4)   0.0000 -0.0000 -0.0000 -0.0000 -0.0000 -0.0000  0.0033  0.0001
  23.  C 1 (d5)  -0.0000 -0.0000  0.0001  0.0000  0.0000 -0.0000 -0.0045 -0.0003
  24.  C 1 (d5)   0.0000  0.0000 -0.0001  0.0000 -0.0000  0.0000  0.0029  0.0002
  25.  C 1 (f1)   0.0000  0.0000 -0.0001 -0.0000 -0.0000  0.0000  0.0002  0.0001
  26.  C 1 (f2)   0.0002  0.0000 -0.0000  0.0000 -0.0001 -0.0000  0.0000  0.0000
  27.  C 1 (f3)  -0.0000 -0.0001  0.0000 -0.0000 -0.0000  0.0000  0.0098 -0.0001
  28.  C 1 (f4)  -0.0000  0.0000 -0.0000  0.0000 -0.0000 -0.0000 -0.0079 -0.0001
  29.  C 1 (f5)  -0.0000  0.0000 -0.0000 -0.0000 -0.0000 -0.0000 -0.0000  0.0000
  30.  C 1 (f6)  -0.0001 -0.0000  0.0000  0.0000  0.0001  0.0000  0.0000 -0.0000
  31.  C 1 (f7)   0.0000  0.0000 -0.0000  0.0000  0.0000  0.0000 -0.0056  0.0000
  32.  C 2 (S)   -0.0000 -0.0000 -0.0008 -0.0000 -0.0000 -0.0000  0.0066  0.0019
  33.  C 2 (S)   -0.0000  0.0000  0.0102  0.0000 -0.0000 -0.0000  0.0338 -0.0138
  34.  C 2 (S)    0.0000 -0.0000  0.0004 -0.0000 -0.0000  0.0000  0.0250 -0.0002
  35.  C 2 (S)    0.0000  0.0000 -0.0000  0.0000 -0.0000  0.0000  0.0060  0.0002
  36.  C 2 (S)   -0.0000 -0.0000 -0.0000  0.0000  0.0000 -0.0000  0.0000 -0.0000
  37.  C 2 (px)   0.0136  0.0000 -0.0000 -0.0000 -0.0083 -0.0000 -0.0000  0.0000
  38.  C 2 (px)   0.0004  0.0000 -0.0000 -0.0000 -0.0003 -0.0000  0.0000  0.0000
  39.  C 2 (px)   0.0001  0.0000 -0.0000 -0.0000 -0.0000 -0.0000  0.0000  0.0000
  40.  C 2 (py)  -0.0000  0.0160  0.0000 -0.0000 -0.0000 -0.0101 -0.0274  0.0153
  41.  C 2 (py)   0.0000  0.0003 -0.0000  0.0000  0.0000  0.0000 -0.0328  0.0003
  42.  C 2 (py)  -0.0000  0.0001 -0.0000 -0.0000  0.0000 -0.0000 -0.0025  0.0001
  43.  C 2 (pz)  -0.0000 -0.0000 -0.0089  0.0000 -0.0000  0.0000  0.0254  0.0113
  44.  C 2 (pz)   0.0000  0.0000  0.0001 -0.0000  0.0000 -0.0000  0.0169  0.0001
  45.  C 2 (pz)  -0.0000 -0.0000  0.0001  0.0000  0.0000 -0.0000 -0.0089 -0.0003
  46.  C 2 (d1)   0.0000  0.0000 -0.0000 -0.0000  0.0000 -0.0000  0.0000  0.0000
  47.  C 2 (d1)   0.0000  0.0000  0.0000 -0.0000 -0.0000 -0.0000  0.0000  0.0000
  48.  C 2 (d2)   0.0002  0.0000 -0.0000 -0.0000 -0.0001 -0.0000 -0.0000  0.0000
  49.  C 2 (d2)   0.0001  0.0000 -0.0000 -0.0000 -0.0001 -0.0000  0.0000  0.0000
  50.  C 2 (d3)   0.0000 -0.0005  0.0000  0.0000  0.0000  0.0003 -0.0002 -0.0005
  51.  C 2 (d3)  -0.0000 -0.0002 -0.0000 -0.0000 -0.0000  0.0000  0.0151 -0.0002
  52.  C 2 (d4)  -0.0000  0.0000 -0.0004  0.0000 -0.0000 -0.0000  0.0004  0.0006
  53.  C 2 (d4)  -0.0000 -0.0000  0.0001 -0.0000  0.0000  0.0000 -0.0023 -0.0001
  54.  C 2 (d5)  -0.0000  0.0000 -0.0001  0.0000 -0.0000  0.0000  0.0080  0.0002
  55.  C 2 (d5)  -0.0000 -0.0000  0.0000  0.0000  0.0000 -0.0000 -0.0069 -0.0002
  56.  C 2 (f1)   0.0000  0.0000  0.0000  0.0000 -0.0000  0.0000  0.0033  0.0000
  57.  C 2 (f2)   0.0002  0.0000  0.0000  0.0000 -0.0001  0.0000 -0.0000  0.0000
  58.  C 2 (f3)   0.0000  0.0002 -0.0000 -0.0000 -0.0000 -0.0001 -0.0034  0.0002
  59.  C 2 (f4)   0.0000 -0.0000  0.0002 -0.0000  0.0000 -0.0000  0.0014 -0.0002
  60.  C 2 (f5)   0.0000 -0.0000 -0.0000  0.0000 -0.0000  0.0000 -0.0000 -0.0000
  61.  C 2 (f6)  -0.0001 -0.0000  0.0000 -0.0000  0.0001  0.0000  0.0000 -0.0000
  62.  C 2 (f7)   0.0000 -0.0001 -0.0000  0.0000  0.0000  0.0001 -0.0005 -0.0001
  63.  H 3 (S)   -0.0000 -0.0034  0.0014 -0.0000  0.0000 -0.0005  0.8063  0.0000
  64.  H 3 (S)    0.0000  0.0002 -0.0002 -0.0000 -0.0000 -0.0001  0.0000  0.0006
  65.  H 3 (S)   -0.0000  0.0000  0.0000 -0.0000  0.0000 -0.0000 -0.0000  0.0000
  66.  H 3 (px)   0.0001  0.0000 -0.0000  0.0000 -0.0001 -0.0000  0.0000  0.0000
  67.  H 3 (py)   0.0000  0.0001 -0.0000  0.0000 -0.0000 -0.0000 -0.0121 -0.0000
  68.  H 3 (pz)   0.0000  0.0001 -0.0000  0.0000 -0.0000  0.0000 -0.0104  0.0001
  69.  H 4 (S)    0.0000  0.0034  0.0014  0.0000  0.0000  0.0005 -0.0072  0.0080
  70.  H 4 (S)    0.0000 -0.0002 -0.0002  0.0000 -0.0000  0.0001  0.0080  0.0001
  71.  H 4 (S)   -0.0000 -0.0000  0.0000  0.0000  0.0000  0.0000 -0.0058 -0.0001
  72.  H 4 (px)   0.0001  0.0000 -0.0000  0.0000 -0.0001 -0.0000  0.0000  0.0000
  73.  H 4 (py)   0.0000  0.0001  0.0000 -0.0000 -0.0000 -0.0000  0.0038  0.0002
  74.  H 4 (pz)  -0.0000 -0.0001 -0.0000 -0.0000  0.0000 -0.0000  0.0048 -0.0001
  75.  H 5 (S)    0.0000  0.0098  0.0079 -0.0000 -0.0000 -0.0056 -0.0697 -0.0006
  76.  H 5 (S)   -0.0000 -0.0001  0.0001 -0.0000  0.0000  0.0000 -0.0006 -0.0004
  77.  H 5 (S)    0.0000  0.0001 -0.0000 -0.0000 -0.0000 -0.0001  0.0031  0.0001
  78.  H 5 (px)   0.0001  0.0000 -0.0000  0.0000 -0.0001  0.0000 -0.0000  0.0000
  79.  H 5 (py)  -0.0000 -0.0001 -0.0002  0.0000 -0.0000  0.0000  0.0034  0.0001
  80.  H 5 (pz)  -0.0000  0.0002  0.0001 -0.0000  0.0000 -0.0001 -0.0007  0.0001
  81.  H 6 (S)    0.0000 -0.0098  0.0079  0.0000  0.0000  0.0056  0.1345 -0.0197
  82.  H 6 (S)    0.0000  0.0001  0.0001  0.0000  0.0000 -0.0000 -0.0197 -0.0001
  83.  H 6 (S)    0.0000 -0.0001 -0.0000  0.0000 -0.0000  0.0001 -0.0004  0.0000
  84.  H 6 (px)   0.0001  0.0000 -0.0000  0.0000 -0.0001  0.0000 -0.0000  0.0000
  85.  H 6 (py)   0.0000 -0.0001  0.0002 -0.0000 -0.0000  0.0000  0.0038 -0.0003
  86.  H 6 (pz)   0.0000 -0.0002  0.0001  0.0000 -0.0000  0.0001  0.0023 -0.0002

          NAO       65      66      67      68      69      70      71      72
      ---------- ------- ------- ------- ------- ------- ------- ------- -------
   1.  C 1 (S)   -0.0105  0.0000  0.0026  0.0024 -0.0042 -0.0077 -0.0105  0.0000
   2.  C 1 (S)   -0.0066 -0.0000 -0.0093 -0.0072  0.5213  0.0048 -0.0066  0.0000
   3.  C 1 (S)    0.0001 -0.0000 -0.0004  0.0001  0.0192 -0.0004  0.0001 -0.0000
   4.  C 1 (S)    0.0000 -0.0000  0.0001 -0.0000 -0.0024 -0.0002  0.0000 -0.0000
   5.  C 1 (S)   -0.0000  0.0000  0.0000 -0.0000 -0.0000 -0.0000 -0.0000  0.0000
   6.  C 1 (px)  -0.0000  0.0108  0.0000  0.0000 -0.0000  0.0000 -0.0000  0.0108
   7.  C 1 (px)  -0.0000  0.0003  0.0000  0.0000  0.0000  0.0000 -0.0000  0.0003
   8.  C 1 (px)  -0.0000  0.0000  0.0000  0.0000  0.0000  0.0000 -0.0000  0.0000
   9.  C 1 (py)   0.0057  0.0000 -0.0059 -0.0128 -0.6772  0.0034 -0.0057  0.0000
  10.  C 1 (py)  -0.0001  0.0000 -0.0003 -0.0001 -0.0083  0.0008  0.0001  0.0000
  11.  C 1 (py)   0.0000  0.0000 -0.0001 -0.0001 -0.0040  0.0001 -0.0000  0.0000
  12.  C 1 (pz)   0.0001  0.0000 -0.0104  0.0016  0.4489  0.0068  0.0001  0.0000
  13.  C 1 (pz)  -0.0002 -0.0000  0.0001 -0.0002 -0.0042  0.0004 -0.0002 -0.0000
  14.  C 1 (pz)   0.0001 -0.0000  0.0002  0.0000 -0.0073 -0.0003  0.0001 -0.0000
  15.  C 1 (d1)   0.0000  0.0000 -0.0000 -0.0000 -0.0000 -0.0000 -0.0000  0.0000
  16.  C 1 (d1)  -0.0000  0.0000  0.0000  0.0000  0.0000  0.0000  0.0000  0.0000
  17.  C 1 (d2)   0.0000 -0.0002 -0.0000 -0.0000  0.0000 -0.0000  0.0000 -0.0002
  18.  C 1 (d2)   0.0000 -0.0001 -0.0000 -0.0000 -0.0000  0.0000  0.0000 -0.0001
  19.  C 1 (d3)   0.0002  0.0000 -0.0002 -0.0004 -0.0204  0.0001 -0.0002  0.0000
  20.  C 1 (d3)  -0.0000 -0.0000 -0.0002 -0.0001 -0.0062  0.0004  0.0000 -0.0000
  21.  C 1 (d4)   0.0001 -0.0000  0.0005  0.0001 -0.0225 -0.0003  0.0001 -0.0000
  22.  C 1 (d4)  -0.0000  0.0000 -0.0001 -0.0000  0.0033  0.0001 -0.0000  0.0000
  23.  C 1 (d5)  -0.0001 -0.0000  0.0002 -0.0002 -0.0045 -0.0003 -0.0001 -0.0000
  24.  C 1 (d5)  -0.0001  0.0000 -0.0001 -0.0000  0.0029  0.0002 -0.0001  0.0000
  25.  C 1 (f1)   0.0000  0.0000 -0.0000  0.0001  0.0002  0.0001  0.0000  0.0000
  26.  C 1 (f2)  -0.0000  0.0001  0.0000  0.0000 -0.0000  0.0000 -0.0000  0.0001
  27.  C 1 (f3)   0.0001  0.0000 -0.0001 -0.0002 -0.0098  0.0001 -0.0001  0.0000
  28.  C 1 (f4)   0.0000  0.0000  0.0002  0.0001 -0.0079 -0.0001  0.0000  0.0000
  29.  C 1 (f5)   0.0000 -0.0000  0.0000  0.0000  0.0000 -0.0000 -0.0000 -0.0000
  30.  C 1 (f6)   0.0000 -0.0001 -0.0000 -0.0000 -0.0000 -0.0000  0.0000 -0.0001
  31.  C 1 (f7)  -0.0001 -0.0000  0.0000  0.0001  0.0056 -0.0000  0.0001 -0.0000
  32.  C 2 (S)   -0.0008  0.0000 -0.0005  0.0013  0.0066  0.0019 -0.0008  0.0000
  33.  C 2 (S)   -0.0009 -0.0000  0.0010 -0.0046  0.0338 -0.0138 -0.0009 -0.0000
  34.  C 2 (S)    0.0000  0.0000 -0.0005  0.0000  0.0250 -0.0002  0.0000  0.0000
  35.  C 2 (S)   -0.0000  0.0000 -0.0001 -0.0001  0.0060  0.0002 -0.0000  0.0000
  36.  C 2 (S)   -0.0000 -0.0000 -0.0000 -0.0000  0.0000 -0.0000 -0.0000 -0.0000
  37.  C 2 (px)  -0.0000  0.0108  0.0000  0.0000  0.0000  0.0000 -0.0000  0.0108
  38.  C 2 (px)  -0.0000  0.0003  0.0000  0.0000  0.0000  0.0000 -0.0000  0.0003
  39.  C 2 (px)   0.0000  0.0000  0.0000  0.0000 -0.0000  0.0000 -0.0000  0.0000
  40.  C 2 (py)   0.0041 -0.0000  0.0048 -0.0002  0.0274 -0.0153 -0.0041  0.0000
  41.  C 2 (py)  -0.0002 -0.0000  0.0003  0.0006  0.0328 -0.0003  0.0002 -0.0000
  42.  C 2 (py)   0.0000 -0.0000  0.0000  0.0000  0.0025 -0.0001 -0.0000 -0.0000
  43.  C 2 (pz)  -0.0057  0.0000  0.0004 -0.0042  0.0254  0.0113 -0.0057 -0.0000
  44.  C 2 (pz)  -0.0000  0.0000 -0.0004  0.0001  0.0169  0.0001 -0.0000  0.0000
  45.  C 2 (pz)   0.0001 -0.0000  0.0002  0.0000 -0.0089 -0.0003  0.0001 -0.0000
  46.  C 2 (d1)   0.0000 -0.0000 -0.0000 -0.0000 -0.0000 -0.0000 -0.0000 -0.0000
  47.  C 2 (d1)   0.0000  0.0000 -0.0000 -0.0000 -0.0000 -0.0000 -0.0000  0.0000
  48.  C 2 (d2)  -0.0000  0.0002  0.0000  0.0000  0.0000  0.0000 -0.0000  0.0002
  49.  C 2 (d2)  -0.0000  0.0001  0.0000  0.0000 -0.0000  0.0000 -0.0000  0.0001
  50.  C 2 (d3)  -0.0001 -0.0000 -0.0001  0.0000  0.0002  0.0005  0.0001 -0.0000
  51.  C 2 (d3)   0.0001  0.0000 -0.0002 -0.0003 -0.0151  0.0002 -0.0001  0.0000
  52.  C 2 (d4)  -0.0001  0.0000 -0.0000 -0.0000  0.0004  0.0006 -0.0001  0.0000
  53.  C 2 (d4)   0.0000 -0.0000  0.0000  0.0000 -0.0023 -0.0001  0.0000 -0.0000
  54.  C 2 (d5)  -0.0002  0.0000 -0.0001 -0.0003  0.0080  0.0002 -0.0002  0.0000
  55.  C 2 (d5)   0.0000 -0.0000  0.0001  0.0000 -0.0069 -0.0002  0.0000 -0.0000
  56.  C 2 (f1)  -0.0001  0.0000 -0.0000 -0.0001  0.0033  0.0000 -0.0001  0.0000
  57.  C 2 (f2)  -0.0000  0.0001  0.0000  0.0000  0.0000  0.0000 -0.0000  0.0001
  58.  C 2 (f3)   0.0000  0.0000  0.0001  0.0001  0.0034 -0.0002 -0.0000  0.0000
  59.  C 2 (f4)   0.0000 -0.0000 -0.0000 -0.0000  0.0014 -0.0002  0.0000 -0.0000
  60.  C 2 (f5)  -0.0000  0.0000  0.0000  0.0000  0.0000  0.0000  0.0000  0.0000
  61.  C 2 (f6)   0.0000 -0.0001 -0.0000 -0.0000  0.0000 -0.0000  0.0000 -0.0001
  62.  C 2 (f7)  -0.0000 -0.0000 -0.0000  0.0000  0.0005  0.0001  0.0000 -0.0000
  63.  H 3 (S)   -0.0000  0.0000 -0.0121 -0.0104 -0.0072  0.0080 -0.0058  0.0000
  64.  H 3 (S)    0.0000  0.0000 -0.0000  0.0001  0.0080  0.0001 -0.0001  0.0000
  65.  H 3 (S)    0.0001 -0.0000  0.0000 -0.0000 -0.0058 -0.0001  0.0001 -0.0000
  66.  H 3 (px)  -0.0000  0.0001  0.0000  0.0000 -0.0000  0.0000 -0.0000  0.0001
  67.  H 3 (py)   0.0000  0.0000  0.0002  0.0001 -0.0038 -0.0002  0.0001  0.0000
  68.  H 3 (pz)  -0.0000  0.0000  0.0001  0.0002  0.0048 -0.0001  0.0001  0.0000
  69.  H 4 (S)   -0.0058 -0.0000 -0.0038  0.0048  0.8063  0.0000 -0.0000 -0.0000
  70.  H 4 (S)   -0.0001  0.0000 -0.0002 -0.0001  0.0000  0.0006  0.0000  0.0000
  71.  H 4 (S)    0.0001 -0.0000  0.0001  0.0001 -0.0000  0.0000  0.0001 -0.0000
  72.  H 4 (px)  -0.0000  0.0001  0.0000  0.0000 -0.0000  0.0000 -0.0000  0.0001
  73.  H 4 (py)  -0.0001  0.0000 -0.0001  0.0000  0.0121  0.0000 -0.0000  0.0000
  74.  H 4 (pz)   0.0001 -0.0000 -0.0000 -0.0001 -0.0104  0.0001 -0.0000 -0.0000
  75.  H 5 (S)    0.0031 -0.0000  0.0034  0.0007  0.1345 -0.0197 -0.0004  0.0000
  76.  H 5 (S)    0.0001 -0.0000  0.0001 -0.0001 -0.0197 -0.0001  0.0000 -0.0000
  77.  H 5 (S)    0.0000  0.0000 -0.0000 -0.0000 -0.0004  0.0000 -0.0000  0.0000
  78.  H 5 (px)  -0.0000  0.0001  0.0000  0.0000  0.0000  0.0000 -0.0000  0.0001
  79.  H 5 (py)  -0.0000  0.0000 -0.0001 -0.0001 -0.0038  0.0003 -0.0000  0.0000
  80.  H 5 (pz)   0.0000 -0.0000  0.0001 -0.0000  0.0023 -0.0002 -0.0001 -0.0000
  81.  H 6 (S)   -0.0004  0.0000 -0.0038 -0.0023 -0.0697 -0.0006  0.0031 -0.0000
  82.  H 6 (S)    0.0000 -0.0000  0.0003  0.0002 -0.0006 -0.0004  0.0001 -0.0000
  83.  H 6 (S)   -0.0000  0.0000 -0.0000  0.0001  0.0031  0.0001  0.0000  0.0000
  84.  H 6 (px)  -0.0000  0.0001  0.0000  0.0000  0.0000  0.0000 -0.0000  0.0001
  85.  H 6 (py)   0.0000  0.0000 -0.0001 -0.0001 -0.0034 -0.0001  0.0000  0.0000
  86.  H 6 (pz)  -0.0001  0.0000 -0.0001 -0.0001 -0.0007  0.0001  0.0000  0.0000

          NAO       73      74      75      76      77      78      79      80
      ---------- ------- ------- ------- ------- ------- ------- ------- -------
   1.  C 1 (S)   -0.0026  0.0024  0.0066  0.0019 -0.0008  0.0000 -0.0005 -0.0013
   2.  C 1 (S)    0.0093 -0.0072  0.0338 -0.0138 -0.0009  0.0000  0.0010  0.0046
   3.  C 1 (S)    0.0004  0.0001  0.0250 -0.0002  0.0000 -0.0000 -0.0005 -0.0000
   4.  C 1 (S)   -0.0001 -0.0000  0.0060  0.0002 -0.0000 -0.0000 -0.0001  0.0001
   5.  C 1 (S)   -0.0000 -0.0000  0.0000 -0.0000 -0.0000  0.0000 -0.0000  0.0000
   6.  C 1 (px)   0.0000 -0.0000  0.0000 -0.0000  0.0000  0.0108  0.0000 -0.0000
   7.  C 1 (px)   0.0000 -0.0000 -0.0000 -0.0000  0.0000  0.0003  0.0000 -0.0000
   8.  C 1 (px)   0.0000 -0.0000 -0.0000 -0.0000  0.0000  0.0000  0.0000 -0.0000
   9.  C 1 (py)  -0.0059  0.0128 -0.0274  0.0153  0.0041 -0.0000  0.0048  0.0002
  10.  C 1 (py)  -0.0003  0.0001 -0.0328  0.0003 -0.0002  0.0000  0.0003 -0.0006
  11.  C 1 (py)  -0.0001  0.0001 -0.0025  0.0001  0.0000  0.0000  0.0000 -0.0000
  12.  C 1 (pz)   0.0104  0.0016 -0.0254 -0.0113  0.0057  0.0000 -0.0004 -0.0042
  13.  C 1 (pz)  -0.0001 -0.0002 -0.0169 -0.0001  0.0000 -0.0000  0.0004  0.0001
  14.  C 1 (pz)  -0.0002  0.0000  0.0089  0.0003 -0.0001 -0.0000 -0.0002  0.0000
  15.  C 1 (d1)   0.0000  0.0000  0.0000  0.0000  0.0000  0.0000 -0.0000  0.0000
  16.  C 1 (d1)  -0.0000 -0.0000 -0.0000  0.0000 -0.0000  0.0000  0.0000 -0.0000
  17.  C 1 (d2)  -0.0000  0.0000  0.0000  0.0000 -0.0000 -0.0002 -0.0000  0.0000
  18.  C 1 (d2)  -0.0000  0.0000 -0.0000  0.0000 -0.0000 -0.0001  0.0000  0.0000
  19.  C 1 (d3)  -0.0002  0.0004  0.0002  0.0005  0.0001  0.0000  0.0001  0.0000
  20.  C 1 (d3)  -0.0002  0.0001 -0.0151  0.0002 -0.0001 -0.0000  0.0002 -0.0003
  21.  C 1 (d4)  -0.0005  0.0001  0.0004  0.0006 -0.0001 -0.0000 -0.0000  0.0000
  22.  C 1 (d4)   0.0001 -0.0000 -0.0023 -0.0001  0.0000  0.0000  0.0000 -0.0000
  23.  C 1 (d5)  -0.0002 -0.0002  0.0080  0.0002 -0.0002 -0.0000 -0.0001  0.0003
  24.  C 1 (d5)   0.0001 -0.0000 -0.0069 -0.0002  0.0000  0.0000  0.0001 -0.0000
  25.  C 1 (f1)   0.0000  0.0001 -0.0033 -0.0000  0.0001  0.0000  0.0000 -0.0001
  26.  C 1 (f2)   0.0000 -0.0000 -0.0000  0.0000  0.0000  0.0001  0.0000 -0.0000
  27.  C 1 (f3)  -0.0001  0.0002 -0.0034  0.0002  0.0000 -0.0000  0.0001 -0.0001
  28.  C 1 (f4)  -0.0002  0.0001 -0.0014  0.0002 -0.0000  0.0000  0.0000 -0.0000
  29.  C 1 (f5)   0.0000  0.0000  0.0000 -0.0000  0.0000 -0.0000 -0.0000  0.0000
  30.  C 1 (f6)  -0.0000  0.0000 -0.0000  0.0000 -0.0000 -0.0001 -0.0000  0.0000
  31.  C 1 (f7)   0.0000 -0.0001 -0.0005 -0.0001 -0.0000 -0.0000 -0.0000 -0.0000
  32.  C 2 (S)    0.0005  0.0013 -0.0042 -0.0077 -0.0105 -0.0000  0.0026 -0.0024
  33.  C 2 (S)   -0.0010 -0.0046  0.5213  0.0048 -0.0066 -0.0000 -0.0093  0.0072
  34.  C 2 (S)    0.0005  0.0000  0.0192 -0.0004  0.0001  0.0000 -0.0004 -0.0001
  35.  C 2 (S)    0.0001 -0.0001 -0.0024 -0.0002  0.0000  0.0000  0.0001  0.0000
  36.  C 2 (S)    0.0000 -0.0000 -0.0000 -0.0000 -0.0000 -0.0000  0.0000  0.0000
  37.  C 2 (px)   0.0000 -0.0000  0.0000 -0.0000  0.0000  0.0108  0.0000 -0.0000
  38.  C 2 (px)   0.0000 -0.0000  0.0000 -0.0000  0.0000  0.0003  0.0000 -0.0000
  39.  C 2 (px)   0.0000  0.0000  0.0000  0.0000  0.0000  0.0000  0.0000  0.0000
  40.  C 2 (py)   0.0048  0.0002  0.6772 -0.0034  0.0057 -0.0000 -0.0059  0.0128
  41.  C 2 (py)   0.0003 -0.0006  0.0083 -0.0008 -0.0001  0.0000 -0.0003  0.0001
  42.  C 2 (py)   0.0000 -0.0000  0.0040 -0.0001  0.0000 -0.0000 -0.0001  0.0001
  43.  C 2 (pz)  -0.0004 -0.0042 -0.4489 -0.0068 -0.0001 -0.0000  0.0104  0.0016
  44.  C 2 (pz)   0.0004  0.0001  0.0042 -0.0004  0.0002  0.0000 -0.0001 -0.0002
  45.  C 2 (pz)  -0.0002  0.0000  0.0073  0.0003 -0.0001 -0.0000 -0.0002  0.0000
  46.  C 2 (d1)  -0.0000  0.0000  0.0000  0.0000  0.0000  0.0000  0.0000  0.0000
  47.  C 2 (d1)   0.0000  0.0000  0.0000  0.0000  0.0000  0.0000 -0.0000  0.0000
  48.  C 2 (d2)   0.0000 -0.0000  0.0000 -0.0000  0.0000  0.0002  0.0000 -0.0000
  49.  C 2 (d2)   0.0000 -0.0000 -0.0000  0.0000  0.0000  0.0001  0.0000 -0.0000
  50.  C 2 (d3)  -0.0001 -0.0000 -0.0204  0.0001 -0.0002  0.0000  0.0002 -0.0004
  51.  C 2 (d3)  -0.0002  0.0003 -0.0062  0.0004  0.0000 -0.0000  0.0002 -0.0001
  52.  C 2 (d4)   0.0000 -0.0000 -0.0225 -0.0003  0.0001  0.0000  0.0005 -0.0001
  53.  C 2 (d4)  -0.0000  0.0000  0.0033  0.0001 -0.0000 -0.0000 -0.0001  0.0000
  54.  C 2 (d5)   0.0001 -0.0003 -0.0045 -0.0003 -0.0001 -0.0000  0.0002  0.0002
  55.  C 2 (d5)  -0.0001  0.0000  0.0029  0.0002 -0.0001 -0.0000 -0.0001  0.0000
  56.  C 2 (f1)   0.0000 -0.0001 -0.0002 -0.0001 -0.0000  0.0000  0.0000  0.0001
  57.  C 2 (f2)   0.0000 -0.0000  0.0000 -0.0000  0.0000  0.0001 -0.0000 -0.0000
  58.  C 2 (f3)   0.0001 -0.0001  0.0098 -0.0001  0.0001  0.0000 -0.0001  0.0002
  59.  C 2 (f4)   0.0000 -0.0000  0.0079  0.0001 -0.0000 -0.0000 -0.0002  0.0001
  60.  C 2 (f5)  -0.0000 -0.0000 -0.0000 -0.0000 -0.0000  0.0000  0.0000 -0.0000
  61.  C 2 (f6)  -0.0000  0.0000 -0.0000  0.0000 -0.0000 -0.0001 -0.0000  0.0000
  62.  C 2 (f7)  -0.0000 -0.0000 -0.0056  0.0000 -0.0001  0.0000  0.0000 -0.0001
  63.  H 3 (S)    0.0038  0.0048 -0.0697 -0.0006  0.0031 -0.0000  0.0034 -0.0007
  64.  H 3 (S)    0.0002 -0.0001 -0.0006 -0.0004  0.0001  0.0000  0.0001  0.0001
  65.  H 3 (S)   -0.0001  0.0001  0.0031  0.0001  0.0000 -0.0000 -0.0000  0.0000
  66.  H 3 (px)   0.0000 -0.0000 -0.0000 -0.0000  0.0000  0.0001  0.0000 -0.0000
  67.  H 3 (py)  -0.0001 -0.0000  0.0034  0.0001 -0.0000  0.0000 -0.0001  0.0001
  68.  H 3 (pz)   0.0000 -0.0001  0.0007 -0.0001 -0.0000  0.0000 -0.0001 -0.0000
  69.  H 4 (S)    0.0121 -0.0104  0.1345 -0.0197 -0.0004  0.0000 -0.0038  0.0023
  70.  H 4 (S)    0.0000  0.0001 -0.0197 -0.0001  0.0000  0.0000  0.0003 -0.0002
  71.  H 4 (S)   -0.0000 -0.0000 -0.0004  0.0000 -0.0000 -0.0000 -0.0000 -0.0001
  72.  H 4 (px)   0.0000 -0.0000  0.0000 -0.0000  0.0000  0.0001  0.0000 -0.0000
  73.  H 4 (py)   0.0002 -0.0001  0.0038 -0.0003  0.0000  0.0000 -0.0001  0.0001
  74.  H 4 (pz)  -0.0001  0.0002 -0.0023  0.0002  0.0001 -0.0000  0.0001 -0.0001
  75.  H 5 (S)    0.0038 -0.0023  0.8063  0.0000 -0.0000 -0.0000 -0.0121  0.0104
  76.  H 5 (S)   -0.0003  0.0002  0.0000  0.0006  0.0000 -0.0000 -0.0000 -0.0001
  77.  H 5 (S)    0.0000  0.0001 -0.0000  0.0000  0.0001  0.0000  0.0000  0.0000
  78.  H 5 (px)   0.0000 -0.0000 -0.0000 -0.0000  0.0000  0.0001  0.0000 -0.0000
  79.  H 5 (py)  -0.0001  0.0001 -0.0121 -0.0000  0.0000  0.0000  0.0002 -0.0001
  80.  H 5 (pz)   0.0001 -0.0001  0.0104 -0.0001  0.0000 -0.0000 -0.0001  0.0002
  81.  H 6 (S)   -0.0034  0.0007 -0.0072  0.0080 -0.0058  0.0000 -0.0038 -0.0048
  82.  H 6 (S)   -0.0001 -0.0001  0.0080  0.0001 -0.0001 -0.0000 -0.0002  0.0001
  83.  H 6 (S)    0.0000 -0.0000 -0.0058 -0.0001  0.0001  0.0000  0.0001 -0.0001
  84.  H 6 (px)   0.0000 -0.0000 -0.0000 -0.0000  0.0000  0.0001  0.0000 -0.0000
  85.  H 6 (py)  -0.0001  0.0001  0.0038  0.0002 -0.0001  0.0000 -0.0001 -0.0000
  86.  H 6 (pz)  -0.0001 -0.0000 -0.0048  0.0001 -0.0001  0.0000  0.0000 -0.0001

          NAO       81      82      83      84      85      86
      ---------- ------- ------- ------- ------- ------- -------
   1.  C 1 (S)    0.0066  0.0019 -0.0008  0.0000  0.0005 -0.0013
   2.  C 1 (S)    0.0338 -0.0138 -0.0009  0.0000 -0.0010  0.0046
   3.  C 1 (S)    0.0250 -0.0002  0.0000 -0.0000  0.0005 -0.0000
   4.  C 1 (S)    0.0060  0.0002 -0.0000 -0.0000  0.0001  0.0001
   5.  C 1 (S)    0.0000 -0.0000 -0.0000  0.0000  0.0000  0.0000
   6.  C 1 (px)   0.0000 -0.0000  0.0000  0.0108  0.0000  0.0000
   7.  C 1 (px)   0.0000 -0.0000  0.0000  0.0003  0.0000  0.0000
   8.  C 1 (px)   0.0000  0.0000  0.0000  0.0000  0.0000  0.0000
   9.  C 1 (py)   0.0274 -0.0153 -0.0041 -0.0000  0.0048 -0.0002
  10.  C 1 (py)   0.0328 -0.0003  0.0002  0.0000  0.0003  0.0006
  11.  C 1 (py)   0.0025 -0.0001 -0.0000  0.0000  0.0000  0.0000
  12.  C 1 (pz)  -0.0254 -0.0113  0.0057  0.0000  0.0004 -0.0042
  13.  C 1 (pz)  -0.0169 -0.0001  0.0000 -0.0000 -0.0004  0.0001
  14.  C 1 (pz)   0.0089  0.0003 -0.0001 -0.0000  0.0002  0.0000
  15.  C 1 (d1)  -0.0000 -0.0000 -0.0000  0.0000  0.0000 -0.0000
  16.  C 1 (d1)   0.0000  0.0000  0.0000  0.0000 -0.0000  0.0000
  17.  C 1 (d2)  -0.0000  0.0000  0.0000 -0.0002 -0.0000 -0.0000
  18.  C 1 (d2)   0.0000 -0.0000 -0.0000 -0.0001 -0.0000 -0.0000
  19.  C 1 (d3)  -0.0002 -0.0005 -0.0001  0.0000  0.0001 -0.0000
  20.  C 1 (d3)   0.0151 -0.0002  0.0001 -0.0000  0.0002  0.0003
  21.  C 1 (d4)   0.0004  0.0006 -0.0001 -0.0000  0.0000  0.0000
  22.  C 1 (d4)  -0.0023 -0.0001  0.0000  0.0000 -0.0000 -0.0000
  23.  C 1 (d5)   0.0080  0.0002 -0.0002 -0.0000  0.0001  0.0003
  24.  C 1 (d5)  -0.0069 -0.0002  0.0000  0.0000 -0.0001 -0.0000
  25.  C 1 (f1)  -0.0033 -0.0000  0.0001  0.0000 -0.0000 -0.0001
  26.  C 1 (f2)   0.0000 -0.0000 -0.0000  0.0001  0.0000  0.0000
  27.  C 1 (f3)   0.0034 -0.0002 -0.0000  0.0000  0.0001  0.0001
  28.  C 1 (f4)  -0.0014  0.0002 -0.0000  0.0000 -0.0000 -0.0000
  29.  C 1 (f5)  -0.0000  0.0000 -0.0000 -0.0000 -0.0000 -0.0000
  30.  C 1 (f6)  -0.0000  0.0000 -0.0000 -0.0001 -0.0000 -0.0000
  31.  C 1 (f7)   0.0005  0.0001  0.0000 -0.0000 -0.0000  0.0000
  32.  C 2 (S)   -0.0042 -0.0077 -0.0105 -0.0000 -0.0026 -0.0024
  33.  C 2 (S)    0.5213  0.0048 -0.0066 -0.0000  0.0093  0.0072
  34.  C 2 (S)    0.0192 -0.0004  0.0001  0.0000  0.0004 -0.0001
  35.  C 2 (S)   -0.0024 -0.0002  0.0000  0.0000 -0.0001  0.0000
  36.  C 2 (S)   -0.0000 -0.0000 -0.0000 -0.0000 -0.0000  0.0000
  37.  C 2 (px)   0.0000 -0.0000  0.0000  0.0108  0.0000  0.0000
  38.  C 2 (px)  -0.0000 -0.0000  0.0000  0.0003  0.0000  0.0000
  39.  C 2 (px)  -0.0000 -0.0000 -0.0000  0.0000  0.0000  0.0000
  40.  C 2 (py)  -0.6772  0.0034 -0.0057 -0.0000 -0.0059 -0.0128
  41.  C 2 (py)  -0.0083  0.0008  0.0001  0.0000 -0.0003 -0.0001
  42.  C 2 (py)  -0.0040  0.0001 -0.0000 -0.0000 -0.0001 -0.0001
  43.  C 2 (pz)  -0.4489 -0.0068 -0.0001 -0.0000 -0.0104  0.0016
  44.  C 2 (pz)   0.0042 -0.0004  0.0002  0.0000  0.0001 -0.0002
  45.  C 2 (pz)   0.0073  0.0003 -0.0001 -0.0000  0.0002  0.0000
  46.  C 2 (d1)  -0.0000 -0.0000 -0.0000  0.0000 -0.0000 -0.0000
  47.  C 2 (d1)  -0.0000 -0.0000 -0.0000  0.0000  0.0000 -0.0000
  48.  C 2 (d2)   0.0000 -0.0000  0.0000  0.0002  0.0000  0.0000
  49.  C 2 (d2)   0.0000 -0.0000 -0.0000  0.0001  0.0000  0.0000
  50.  C 2 (d3)   0.0204 -0.0001  0.0002  0.0000  0.0002  0.0004
  51.  C 2 (d3)   0.0062 -0.0004 -0.0000 -0.0000  0.0002  0.0001
  52.  C 2 (d4)  -0.0225 -0.0003  0.0001  0.0000 -0.0005 -0.0001
  53.  C 2 (d4)   0.0033  0.0001 -0.0000 -0.0000  0.0001  0.0000
  54.  C 2 (d5)  -0.0045 -0.0003 -0.0001  0.0000 -0.0002  0.0002
  55.  C 2 (d5)   0.0029  0.0002 -0.0001 -0.0000  0.0001  0.0000
  56.  C 2 (f1)  -0.0002 -0.0001 -0.0000  0.0000 -0.0000  0.0001
  57.  C 2 (f2)   0.0000  0.0000  0.0000  0.0001  0.0000  0.0000
  58.  C 2 (f3)  -0.0098  0.0001 -0.0001  0.0000 -0.0001 -0.0002
  59.  C 2 (f4)   0.0079  0.0001 -0.0000 -0.0000  0.0002  0.0001
  60.  C 2 (f5)   0.0000  0.0000  0.0000  0.0000 -0.0000  0.0000
  61.  C 2 (f6)   0.0000  0.0000 -0.0000 -0.0001 -0.0000 -0.0000
  62.  C 2 (f7)   0.0056 -0.0000  0.0001  0.0000  0.0000  0.0001
  63.  H 3 (S)    0.1345 -0.0197 -0.0004 -0.0000  0.0038  0.0023
  64.  H 3 (S)   -0.0197 -0.0001  0.0000  0.0000 -0.0003 -0.0002
  65.  H 3 (S)   -0.0004  0.0000 -0.0000 -0.0000  0.0000 -0.0001
  66.  H 3 (px)   0.0000 -0.0000  0.0000  0.0001  0.0000  0.0000
  67.  H 3 (py)  -0.0038  0.0003 -0.0000  0.0000 -0.0001 -0.0001
  68.  H 3 (pz)  -0.0023  0.0002  0.0001  0.0000 -0.0001 -0.0001
  69.  H 4 (S)   -0.0697 -0.0006  0.0031  0.0000 -0.0034 -0.0007
  70.  H 4 (S)   -0.0006 -0.0004  0.0001  0.0000 -0.0001  0.0001
  71.  H 4 (S)    0.0031  0.0001  0.0000 -0.0000  0.0000  0.0000
  72.  H 4 (px)  -0.0000 -0.0000  0.0000  0.0001  0.0000  0.0000
  73.  H 4 (py)  -0.0034 -0.0001  0.0000  0.0000 -0.0001 -0.0001
  74.  H 4 (pz)   0.0007 -0.0001 -0.0000 -0.0000  0.0001 -0.0000
  75.  H 5 (S)   -0.0072  0.0080 -0.0058 -0.0000  0.0038 -0.0048
  76.  H 5 (S)    0.0080  0.0001 -0.0001 -0.0000  0.0002  0.0001
  77.  H 5 (S)   -0.0058 -0.0001  0.0001  0.0000 -0.0001 -0.0001
  78.  H 5 (px)   0.0000 -0.0000  0.0000  0.0001  0.0000  0.0000
  79.  H 5 (py)  -0.0038 -0.0002  0.0001  0.0000 -0.0001  0.0000
  80.  H 5 (pz)  -0.0048  0.0001 -0.0001 -0.0000 -0.0000 -0.0001
  81.  H 6 (S)    0.8063  0.0000  0.0000  0.0000  0.0121  0.0104
  82.  H 6 (S)    0.0000  0.0006 -0.0000 -0.0000  0.0000 -0.0001
  83.  H 6 (S)    0.0000 -0.0000  0.0001  0.0000 -0.0000  0.0000
  84.  H 6 (px)   0.0000 -0.0000  0.0000  0.0001  0.0000  0.0000
  85.  H 6 (py)   0.0121  0.0000 -0.0000  0.0000  0.0002  0.0001
  86.  H 6 (pz)   0.0104 -0.0001  0.0000  0.0000  0.0001  0.0002


 NATURAL BOND ORBITAL ANALYSIS:

                       Occupancies       Lewis Structure    Low   High
           Occ.    -------------------  -----------------   occ   occ
  Cycle   Thresh.   Lewis   Non-Lewis     CR  BD  3C  LP    (L)   (NL)   Dev
 =============================================================================
   1(1)    1.90    15.92731   0.07269      2   6   0   0     0      0    0.05
 -----------------------------------------------------------------------------

 Structure accepted: No low occupancy Lewis orbitals

 --------------------------------------------------------
   Core                      3.99866 ( 99.966% of   4)
   Valence Lewis            11.92865 ( 99.405% of  12)
  ==================       ============================
   Total Lewis              15.92731 ( 99.546% of  16)
  -----------------------------------------------------
   Valence non-Lewis         0.05538 (  0.346% of  16)
   Rydberg non-Lewis         0.01731 (  0.108% of  16)
  ==================       ============================
   Total non-Lewis           0.07269 (  0.454% of  16)
 --------------------------------------------------------


       (Occupancy)   Bond orbital/ Coefficients/ Hybrids
 ---------------------------------------------------------------------------------
     1. (1.99657) BD ( 1) C   1 - C   2  
                ( 50.00%)   0.7071* C   1 s( 43.02%)p 1.32( 56.79%)d 0.00(  0.17%)
                                                  f 0.00(  0.02%)
                                           -0.0000  0.6547 -0.0387  0.0051  0.0000
                                            0.0000  0.0000  0.0000 -0.0000 -0.0000
                                           -0.0000 -0.7526  0.0387  0.0005  0.0000
                                            0.0000  0.0000  0.0000 -0.0000 -0.0000
                                            0.0041 -0.0025  0.0411  0.0031 -0.0135
                                            0.0000 -0.0000 -0.0005  0.0000  0.0000
                                            0.0000
                ( 50.00%)   0.7071* C   2 s( 43.02%)p 1.32( 56.79%)d 0.00(  0.17%)
                                                  f 0.00(  0.02%)
                                           -0.0000  0.6547 -0.0387  0.0051  0.0000
                                            0.0000  0.0000  0.0000 -0.0000 -0.0000
                                           -0.0000  0.7526 -0.0387 -0.0005  0.0000
                                            0.0000  0.0000  0.0000  0.0000  0.0000
                                            0.0041 -0.0025  0.0411  0.0031  0.0135
                                            0.0000 -0.0000  0.0005  0.0000  0.0000
                                            0.0000
     2. (1.99954) BD ( 2) C   1 - C   2  
                ( 50.00%)   0.7071* C   1 s(  0.00%)p 1.00( 99.94%)d 0.00(  0.04%)
                                                  f 0.00(  0.03%)
                                            0.0000  0.0000  0.0000  0.0000  0.0000
                                            0.9992  0.0305  0.0045  0.0000  0.0000
                                            0.0000  0.0000  0.0000  0.0000  0.0000
                                            0.0000 -0.0171 -0.0099  0.0000  0.0000
                                            0.0000  0.0000  0.0000  0.0000  0.0000
                                            0.0136  0.0000  0.0000  0.0000 -0.0083
                                            0.0000
                ( 50.00%)   0.7071* C   2 s(  0.00%)p 1.00( 99.94%)d 0.00(  0.04%)
                                                  f 0.00(  0.03%)
                                            0.0000  0.0000  0.0000  0.0000  0.0000
                                            0.9992  0.0305  0.0045  0.0000  0.0000
                                            0.0000  0.0000  0.0000  0.0000  0.0000
                                            0.0000  0.0171  0.0099  0.0000  0.0000
[truncated: 1,196,796 more chars]
