# Supplementary material for: Hyperpyramidalized alkenes with bond orders near 1.5 as synthetic building blocks
Source: Nat Chem. 2026 Jan 21;18(5):913–22. doi: 10.1038/s41557-025-02055-9 (PMC12859755; doi:10.1038/s41557-025-02055-9)
Supplement: Supplementary file 2 — Output files for reported computations. [file 41557_2025_2055_MOESM2_ESM.zip › Computation data/Ethylene 1-Scan-Bent/M062X-def2tzvp/ethylene-rigidscan-bent-inc-M-m06.out]

 Entering Gaussian System, Link 0=/u/local/apps/gaussian/16_sse4/g16
 Initial command:
 /u/local/apps/gaussian/16_sse4/l1.exe "/work/8568537.1.msa_smp.q/Gau-4338.inp" -scrdir="/work/8568537.1.msa_smp.q/"
 Entering Link 1 = /u/local/apps/gaussian/16_sse4/l1.exe PID=      4339.
  
 Copyright (c) 1988,1990,1992,1993,1995,1998,2003,2009,2016,
            Gaussian, Inc.  All Rights Reserved.
  
 This is part of the Gaussian(R) 16 program.  It is based on
 the Gaussian(R) 09 system (copyright 2009, Gaussian, Inc.),
 the Gaussian(R) 03 system (copyright 2003, Gaussian, Inc.),
 the Gaussian(R) 98 system (copyright 1998, Gaussian, Inc.),
 the Gaussian(R) 94 system (copyright 1995, Gaussian, Inc.),
 the Gaussian 92(TM) system (copyright 1992, Gaussian, Inc.),
 the Gaussian 90(TM) system (copyright 1990, Gaussian, Inc.),
 the Gaussian 88(TM) system (copyright 1988, Gaussian, Inc.),
 the Gaussian 86(TM) system (copyright 1986, Carnegie Mellon
 University), and the Gaussian 82(TM) system (copyright 1983,
 Carnegie Mellon University). Gaussian is a federally registered
 trademark of Gaussian, Inc.
  
 This software contains proprietary and confidential information,
 including trade secrets, belonging to Gaussian, Inc.
  
 This software is provided under written license and may be
 used, copied, transmitted, or stored only in accord with that
 written license.
  
 The following legend is applicable only to US Government
 contracts under FAR:
  
                    RESTRICTED RIGHTS LEGEND
  
 Use, reproduction and disclosure by the US Government is
 subject to restrictions as set forth in subparagraphs (a)
 and (c) of the Commercial Computer Software - Restricted
 Rights clause in FAR 52.227-19.
  
 Gaussian, Inc.
 340 Quinnipiac St., Bldg. 40, Wallingford CT 06492
  
  
 ---------------------------------------------------------------
 Warning -- This program may not be used in any manner that
 competes with the business of Gaussian, Inc. or will provide
 assistance to any competitor of Gaussian, Inc.  The licensee
 of this program is prohibited from giving any competitor of
 Gaussian, Inc. access to this program.  By using this program,
 the user acknowledges that Gaussian, Inc. is engaged in the
 business of creating and licensing software in the field of
 computational chemistry and represents and warrants to the
 licensee that it is not a competitor of Gaussian, Inc. and that
 it will not use this program in any manner prohibited above.
 ---------------------------------------------------------------
  

 Cite this work as:
 Gaussian 16, Revision A.03,
 M. J. Frisch, G. W. Trucks, H. B. Schlegel, G. E. Scuseria, 
 M. A. Robb, J. R. Cheeseman, G. Scalmani, V. Barone, 
 G. A. Petersson, H. Nakatsuji, X. Li, M. Caricato, A. V. Marenich, 
 J. Bloino, B. G. Janesko, R. Gomperts, B. Mennucci, H. P. Hratchian, 
 J. V. Ortiz, A. F. Izmaylov, J. L. Sonnenberg, D. Williams-Young, 
 F. Ding, F. Lipparini, F. Egidi, J. Goings, B. Peng, A. Petrone, 
 T. Henderson, D. Ranasinghe, V. G. Zakrzewski, J. Gao, N. Rega, 
 G. Zheng, W. Liang, M. Hada, M. Ehara, K. Toyota, R. Fukuda, 
 J. Hasegawa, M. Ishida, T. Nakajima, Y. Honda, O. Kitao, H. Nakai, 
 T. Vreven, K. Throssell, J. A. Montgomery, Jr., J. E. Peralta, 
 F. Ogliaro, M. J. Bearpark, J. J. Heyd, E. N. Brothers, K. N. Kudin, 
 V. N. Staroverov, T. A. Keith, R. Kobayashi, J. Normand, 
 K. Raghavachari, A. P. Rendell, J. C. Burant, S. S. Iyengar, 
 J. Tomasi, M. Cossi, J. M. Millam, M. Klene, C. Adamo, R. Cammi, 
 J. W. Ochterski, R. L. Martin, K. Morokuma, O. Farkas, 
 J. B. Foresman, and D. J. Fox, Gaussian, Inc., Wallingford CT, 2016.
 
 ******************************************
 Gaussian 16:  ES64L-G16RevA.03 25-Dec-2016
                 1-May-2025 
 ******************************************
 %nproc=8
 Will use up to    8 processors via shared memory.
 %mem=16GB
 %chk=ethylene-rigidscan-bent-inc-M-m06.chk
 ------------------------------------------------------------
 # scan m062x pop=(always,nboread) geom=connectivity def2tzvp
 ------------------------------------------------------------
 1/38=1,57=2,60=1,172=1/1,8;
 2/12=2,17=6,18=5,29=3,40=1/2;
 3/5=44,7=101,11=2,25=1,30=1,74=-55/1,2,3;
 4//1;
 5/5=2,38=5/2;
 6/7=2,8=2,9=2,10=2,18=1,28=1,40=2/1,7;
 1/60=1/8(1);
 99/9=1/99;
 2/29=3/2;
 3/5=44,7=101,11=2,25=1,30=1,74=-55/1,2,3;
 4/5=5,16=3,69=1/1;
 5/5=2,38=5/2;
 6/7=2,8=2,9=2,10=2,18=1,28=1,40=2/1,7;
 1/60=1/8(-5);
 99/9=1/99;
 -------------------
 Title Card Required
 -------------------
 Symbolic Z-matrix:
 Charge =  0 Multiplicity = 1
 C
 C                    1    B1
 H                    1    B2       2    A1
 H                    1    B3       2    A1       3    D1       0
 H                    2    B4       1    A1       3    D2       0
 H                    2    B5       1    A1       3    D3       0
       Variables:
  B1                    1.32141                  
  B2                    1.08341                  
  B3                    1.08341                  
  B4                    1.08341                  
  B5                    1.08341                  
  A1                  121.66626Scan 10    4.     
  D1                  180.                       
  D2                    0.                       
  D3                 -180.                       
 
 Scan the potential surface.
 Variable   Value     No. Steps Step-Size
 -------- ----------- --------- ---------
     6     121.666264      10      4.0000
 A total of     11 points will be computed.
 ---------------------------------------------------------------------------------------------------
                            Z-MATRIX (ANGSTROMS AND DEGREES)
   CD    Cent   Atom    N1       Length/X        N2       Alpha/Y        N3        Beta/Z          J
 ---------------------------------------------------------------------------------------------------
      1      1  C 
      2      2  C        1   1.321406(     1)
      3      3  H        1   1.083410(     2)      2  121.666(     6)
      4      4  H        1   1.083410(     3)      2  121.666(     7)      3  180.000(    10)      0
      5      5  H        2   1.083410(     4)      1  121.666(     8)      3   -0.000(    11)      0
      6      6  H        2   1.083410(     5)      1  121.666(     9)      3 -180.000(    12)      0
 ---------------------------------------------------------------------------------------------------
                         Z-Matrix orientation:                         
 ---------------------------------------------------------------------
 Center     Atomic      Atomic             Coordinates (Angstroms)
 Number     Number       Type             X           Y           Z
 ---------------------------------------------------------------------
      1          6           0        0.000000    0.000000    0.000000
      2          6           0        0.000000    0.000000    1.321406
      3          1           0        0.922112    0.000000   -0.568758
      4          1           0       -0.922112   -0.000000   -0.568758
      5          1           0        0.922112    0.000000    1.890164
      6          1           0       -0.922112   -0.000000    1.890164
 ---------------------------------------------------------------------
                    Distance matrix (angstroms):
                    1          2          3          4          5
     1  C    0.000000
     2  C    1.321406   0.000000
     3  H    1.083410   2.103096   0.000000
     4  H    1.083410   2.103096   1.844224   0.000000
     5  H    2.103096   1.083410   2.458922   3.073672   0.000000
     6  H    2.103096   1.083410   3.073672   2.458922   1.844224
                    6
     6  H    0.000000
 Stoichiometry    C2H4
 Framework group  D2H[C2"(C.C),SG(H4)]
 Deg. of freedom     3
 Full point group                 D2H     NOp   8
 Largest Abelian subgroup         D2H     NOp   8
 Largest concise Abelian subgroup D2      NOp   4
                         Standard orientation:                         
 ---------------------------------------------------------------------
 Center     Atomic      Atomic             Coordinates (Angstroms)
 Number     Number       Type             X           Y           Z
 ---------------------------------------------------------------------
      1          6           0        0.000000   -0.000000    0.660703
      2          6           0        0.000000   -0.000000   -0.660703
      3          1           0        0.000000    0.922112    1.229461
      4          1           0       -0.000000   -0.922112    1.229461
      5          1           0        0.000000    0.922112   -1.229461
      6          1           0       -0.000000   -0.922112   -1.229461
 ---------------------------------------------------------------------
 Rotational constants (GHZ):         147.4363810          30.4991029          25.2713920
 Standard basis: def2TZVP (5D, 7F)
 There are    22 symmetry adapted cartesian basis functions of AG  symmetry.
 There are     4 symmetry adapted cartesian basis functions of B1G symmetry.
 There are     9 symmetry adapted cartesian basis functions of B2G symmetry.
 There are    13 symmetry adapted cartesian basis functions of B3G symmetry.
 There are     4 symmetry adapted cartesian basis functions of AU  symmetry.
 There are    22 symmetry adapted cartesian basis functions of B1U symmetry.
 There are    13 symmetry adapted cartesian basis functions of B2U symmetry.
 There are     9 symmetry adapted cartesian basis functions of B3U symmetry.
 There are    19 symmetry adapted basis functions of AG  symmetry.
 There are     4 symmetry adapted basis functions of B1G symmetry.
 There are     8 symmetry adapted basis functions of B2G symmetry.
 There are    12 symmetry adapted basis functions of B3G symmetry.
 There are     4 symmetry adapted basis functions of AU  symmetry.
 There are    19 symmetry adapted basis functions of B1U symmetry.
 There are    12 symmetry adapted basis functions of B2U symmetry.
 There are     8 symmetry adapted basis functions of B3U symmetry.
    86 basis functions,   134 primitive gaussians,    96 cartesian basis functions
     8 alpha electrons        8 beta electrons
       nuclear repulsion energy        33.5266921540 Hartrees.
 NAtoms=    6 NActive=    6 NUniq=    2 SFac= 4.00D+00 NAtFMM=   60 NAOKFM=F Big=F
 Integral buffers will be    131072 words long.
 Raffenetti 2 integral format.
 Two-electron integral symmetry is turned on.
 One-electron integrals computed using PRISM.
   8 Symmetry operations used in ECPInt.
 ECPInt:  NShTT=     741 NPrTT=    2136 LenC2=     742 LenP2D=    1976.
 LDataN:  DoStor=T MaxTD1= 6 Len=  172
 NBasis=    86 RedAO= T EigKep=  2.12D-04  NBF=    19     4     8    12     4    19    12     8
 NBsUse=    86 1.00D-06 EigRej= -1.00D+00 NBFU=    19     4     8    12     4    19    12     8
 ExpMin= 9.52D-02 ExpMax= 1.36D+04 ExpMxC= 4.63D+02 IAcc=3 IRadAn=         5 AccDes= 0.00D+00
 Harris functional with IExCor= 1009 and IRadAn=       5 diagonalized for initial guess.
 HarFok:  IExCor= 1009 AccDes= 0.00D+00 IRadAn=         5 IDoV= 1 UseB2=F ITyADJ=14
 ICtDFT=  3500011 ScaDFX=  1.000000  1.000000  1.000000  1.000000
 FoFCou: FMM=F IPFlag=           0 FMFlag=      100000 FMFlg1=           0
         NFxFlg=           0 DoJE=T BraDBF=F KetDBF=T FulRan=T
         wScrn=  0.000000 ICntrl=       500 IOpCl=  0 I1Cent=   200000004 NGrid=           0
         NMat0=    1 NMatS0=      1 NMatT0=    0 NMatD0=    1 NMtDS0=    0 NMtDT0=    0
 Petite list used in FoFCou.
 Initial guess orbital symmetries:
       Occupied  (AG) (B1U) (AG) (B1U) (B2U) (AG) (B3G) (B3U)
       Virtual   (B2G) (AG) (B2U) (B1U) (B3G) (AG) (AG) (B3U) (B1U)
                 (B2U) (B2G) (B1U) (B2U) (AG) (B1U) (B3G) (B1G)
                 (B1U) (B3G) (B3U) (AU) (AG) (AG) (B2U) (B1U) (B3G)
                 (B2G) (B1U) (AG) (B3U) (B2U) (B1U) (B2G) (B3G)
                 (B2U) (B1U) (B1G) (AG) (B3U) (B2G) (AG) (AU) (B3G)
                 (B2U) (AG) (B2U) (B1U) (B3U) (AG) (B3G) (B1U)
                 (B1G) (AG) (B1U) (B3U) (AU) (B3G) (B2G) (B2U)
                 (B1G) (AG) (B3G) (B1U) (B2G) (B3U) (B2U) (B1U)
                 (AU) (AG) (B3G) (B2U) (B2G) (AG) (B1U) (B3G) (B1U)
                 (AG) (B1U)
 The electronic state of the initial guess is 1-AG.
 Keep R1 ints in memory in symmetry-blocked form, NReq=14388197.
 Requested convergence on RMS density matrix=1.00D-08 within 128 cycles.
 Requested convergence on MAX density matrix=1.00D-06.
 Requested convergence on             energy=1.00D-06.
 No special actions if energy rises.
 Integral accuracy reduced to 1.0D-05 until final iterations.
 Initial convergence to 1.0D-05 achieved.  Increase integral accuracy.
 SCF Done:  E(RM062X) =  -78.5719751296     A.U. after   10 cycles
            NFock= 10  Conv=0.52D-08     -V/T= 2.0053

 **********************************************************************

            Population analysis using the SCF density.

 **********************************************************************

 Orbital symmetries:
       Occupied  (AG) (B1U) (AG) (B1U) (B2U) (AG) (B3G) (B3U)
       Virtual   (B2G) (AG) (B2U) (B1U) (B3G) (AG) (AG) (B1U) (B3U)
                 (B2U) (B2G) (B1U) (B2U) (B1U) (AG) (B3G) (B1G)
                 (B1U) (B3G) (B3U) (AU) (AG) (AG) (B2U) (B1U) (B3G)
                 (B2G) (B1U) (AG) (B3U) (B1U) (B2U) (B3G) (B2G)
                 (B2U) (B1G) (B1U) (AG) (B3U) (B2G) (AG) (AU) (B3G)
                 (B2U) (AG) (B1U) (B2U) (B3U) (AG) (B3G) (B1U)
                 (B1G) (AG) (B1U) (B3U) (B3G) (AU) (B2G) (B2U)
                 (AG) (B1G) (B3G) (B2G) (B1U) (B3U) (B2U) (B1U)
                 (AU) (B3G) (AG) (B2U) (B2G) (AG) (B1U) (B3G) (B1U)
                 (AG) (B1U)
 The electronic state is 1-AG.
 Alpha  occ. eigenvalues --  -10.53573 -10.53453  -0.86107  -0.66177  -0.54260
 Alpha  occ. eigenvalues --   -0.48595  -0.41634  -0.33656
 Alpha virt. eigenvalues --    0.04030   0.10297   0.12534   0.12701   0.17988
 Alpha virt. eigenvalues --    0.22749   0.24254   0.25506   0.25622   0.30691
 Alpha virt. eigenvalues --    0.35497   0.37605   0.45608   0.50269   0.50840
 Alpha virt. eigenvalues --    0.52500   0.58530   0.62269   0.68248   0.77007
 Alpha virt. eigenvalues --    0.82207   0.84322   0.92720   0.99987   1.09727
 Alpha virt. eigenvalues --    1.12791   1.14882   1.27799   1.35903   1.47901
 Alpha virt. eigenvalues --    1.57419   1.58199   1.64382   1.64484   1.74631
 Alpha virt. eigenvalues --    1.77048   1.77612   1.83275   1.84906   1.87598
 Alpha virt. eigenvalues --    2.04348   2.22022   2.25508   2.32717   2.37620
 Alpha virt. eigenvalues --    2.41615   2.43391   2.53328   2.60906   2.63659
 Alpha virt. eigenvalues --    2.64132   2.76971   2.85754   2.91409   2.94505
 Alpha virt. eigenvalues --    2.99611   3.06408   3.09265   3.13210   3.17135
 Alpha virt. eigenvalues --    3.18106   3.30647   3.37555   3.38918   3.41747
 Alpha virt. eigenvalues --    3.47275   3.64169   3.70530   4.08707   4.09283
 Alpha virt. eigenvalues --    4.20556   4.31002   4.38328   4.51230   4.60722
 Alpha virt. eigenvalues --    4.96450  22.05106  22.69154
          Condensed to atoms (all electrons):
               1          2          3          4          5          6
     1  C    4.969992   0.542838   0.418655   0.418655  -0.046497  -0.046497
     2  C    0.542838   4.969992  -0.046497  -0.046497   0.418655   0.418655
     3  H    0.418655  -0.046497   0.530014  -0.028677  -0.007340   0.005274
     4  H    0.418655  -0.046497  -0.028677   0.530014   0.005274  -0.007340
     5  H   -0.046497   0.418655  -0.007340   0.005274   0.530014  -0.028677
     6  H   -0.046497   0.418655   0.005274  -0.007340  -0.028677   0.530014
 Mulliken charges:
               1
     1  C   -0.257145
     2  C   -0.257145
     3  H    0.128572
     4  H    0.128572
     5  H    0.128572
     6  H    0.128572
 Sum of Mulliken charges =   0.00000
 Mulliken charges with hydrogens summed into heavy atoms:
               1
     1  C    0.000000
     2  C    0.000000
 Electronic spatial extent (au):  <R**2>=             82.3932
 Charge=             -0.0000 electrons
 Dipole moment (field-independent basis, Debye):
    X=             -0.0000    Y=              0.0000    Z=             -0.0000  Tot=              0.0000
 Quadrupole moment (field-independent basis, Debye-Ang):
   XX=            -15.7095   YY=            -12.3289   ZZ=            -12.2444
   XY=              0.0000   XZ=              0.0000   YZ=             -0.0000
 Traceless Quadrupole moment (field-independent basis, Debye-Ang):
   XX=             -2.2819   YY=              1.0987   ZZ=              1.1832
   XY=              0.0000   XZ=              0.0000   YZ=             -0.0000
 Octapole moment (field-independent basis, Debye-Ang**2):
  XXX=             -0.0000  YYY=             -0.0000  ZZZ=             -0.0000  XYY=             -0.0000
  XXY=              0.0000  XXZ=             -0.0000  XZZ=             -0.0000  YZZ=             -0.0000
  YYZ=              0.0000  XYZ=             -0.0000
 Hexadecapole moment (field-independent basis, Debye-Ang**3):
 XXXX=            -19.2969 YYYY=            -27.2705 ZZZZ=            -68.4790 XXXY=             -0.0000
 XXXZ=              0.0000 YYYX=             -0.0000 YYYZ=             -0.0000 ZZZX=              0.0000
 ZZZY=              0.0000 XXYY=             -8.4651 XXZZ=            -15.5087 YYZZ=            -13.2156
 XXYZ=              0.0000 YYXZ=              0.0000 ZZXY=              0.0000
 N-N= 3.352669215401D+01 E-N=-2.487526195923D+02  KE= 7.815985161463D+01
 Symmetry AG   KE= 3.759963499983D+01
 Symmetry B1G  KE= 2.621539012064D-33
 Symmetry B2G  KE=-8.878464980639D-20
 Symmetry B3G  KE= 2.117045726450D+00
 Symmetry AU   KE= 5.637551408124D-33
 Symmetry B1U  KE= 3.450606718106D+01
 Symmetry B2U  KE= 1.891400354656D+00
 Symmetry B3U  KE= 2.045703352639D+00
 ******************************Gaussian NBO Version 3.1******************************
             N A T U R A L   A T O M I C   O R B I T A L   A N D
          N A T U R A L   B O N D   O R B I T A L   A N A L Y S I S
 ******************************Gaussian NBO Version 3.1******************************

       /RESON  / : Allow strongly delocalized NBO set
       /DMNAO  / : Print the NAO density matrix
       /BNDIDX / : Print bond indices based on the NAO density matrix
       /MULORB / : Print Mulliken populations by orbital and atom

 Analyzing the SCF density

 Job title: Title Card Required                                             

 Storage needed:     22652 in NPA,     29909 in NBO (2147483420 available)


 Input atomic orbitals, gross Mulliken populations:

  AO  Atom No lang  Mulliken Population    Atom No      Total
 -------------------------------------------------------------------------------
   1    C  1  S        0.8552809
   2    C  1  S        1.1186918
   3    C  1  S        0.5242342
   4    C  1  S        0.6785489
   5    C  1  S        0.1120310
   6    C  1  px       0.3356547
   7    C  1  py       0.4585261
   8    C  1  pz       0.5059352
   9    C  1  px       0.4209678
  10    C  1  py       0.4305415
  11    C  1  pz       0.3433928
  12    C  1  px       0.2227260
  13    C  1  py       0.1447544
  14    C  1  pz       0.0677382
  15    C  1  dz2      0.0047866
  16    C  1  dxz      0.0024043
  17    C  1  dyz      0.0066891
  18    C  1  dx2y2    0.0018590
  19    C  1  dxy      0.0000000
  20    C  1  dz2     -0.0066287
  21    C  1  dxz      0.0086985
  22    C  1  dyz      0.0148256
  23    C  1  dx2y2    0.0012077
  24    C  1  dxy      0.0000000
  25    C  1  f(0)     0.0006124
  26    C  1  f(C1)    0.0014495
  27    C  1  f(S1)    0.0010856
  28    C  1  f(C2)    0.0005978
  29    C  1  f(S2)    0.0000000
  30    C  1  f(C3)    0.0000448
  31    C  1  f(S3)    0.0004892
                                             C  1      6.2571448
  32    C  2  S        0.8552809
  33    C  2  S        1.1186918
  34    C  2  S        0.5242342
  35    C  2  S        0.6785489
  36    C  2  S        0.1120310
  37    C  2  px       0.3356547
  38    C  2  py       0.4585261
  39    C  2  pz       0.5059352
  40    C  2  px       0.4209678
  41    C  2  py       0.4305415
  42    C  2  pz       0.3433928
  43    C  2  px       0.2227260
  44    C  2  py       0.1447544
  45    C  2  pz       0.0677382
  46    C  2  dz2      0.0047866
  47    C  2  dxz      0.0024043
  48    C  2  dyz      0.0066891
  49    C  2  dx2y2    0.0018590
  50    C  2  dxy      0.0000000
  51    C  2  dz2     -0.0066287
  52    C  2  dxz      0.0086985
  53    C  2  dyz      0.0148256
  54    C  2  dx2y2    0.0012077
  55    C  2  dxy      0.0000000
  56    C  2  f(0)     0.0006124
  57    C  2  f(C1)    0.0014495
  58    C  2  f(S1)    0.0010856
  59    C  2  f(C2)    0.0005978
  60    C  2  f(S2)   -0.0000000
  61    C  2  f(C3)    0.0000448
  62    C  2  f(S3)    0.0004892
                                             C  2      6.2571448
  63    H  3  S        0.2765790
  64    H  3  S        0.4742895
  65    H  3  S        0.1009699
  66    H  3  px       0.0040272
  67    H  3  py       0.0100118
  68    H  3  pz       0.0055502
                                             H  3      0.8714276
  69    H  4  S        0.2765790
  70    H  4  S        0.4742895
  71    H  4  S        0.1009699
  72    H  4  px       0.0040272
  73    H  4  py       0.0100118
  74    H  4  pz       0.0055502
                                             H  4      0.8714276
  75    H  5  S        0.2765790
  76    H  5  S        0.4742895
  77    H  5  S        0.1009699
  78    H  5  px       0.0040272
  79    H  5  py       0.0100118
  80    H  5  pz       0.0055502
                                             H  5      0.8714276
  81    H  6  S        0.2765790
  82    H  6  S        0.4742895
  83    H  6  S        0.1009699
  84    H  6  px       0.0040272
  85    H  6  py       0.0100118
  86    H  6  pz       0.0055502
                                             H  6      0.8714276

 Total number of electrons:   16.000000


 Mayer-Mulliken atom-atom bond order matrix:                                   

     Atom    1       2       3       4       5       6
     ---- ------  ------  ------  ------  ------  ------
   1.  C  0.0000  1.9184  0.9689  0.9689 -0.0044 -0.0044
   2.  C  1.9184  0.0000 -0.0044 -0.0044  0.9689  0.9689
   3.  H  0.9689 -0.0044  0.0000 -0.0030  0.0003  0.0081
   4.  H  0.9689 -0.0044 -0.0030  0.0000  0.0081  0.0003
   5.  H -0.0044  0.9689  0.0003  0.0081  0.0000 -0.0030
   6.  H -0.0044  0.9689  0.0081  0.0003 -0.0030  0.0000


 Mayer-Mulliken valencies by atom:                                             

     Atom    1
     ---- ------
   1.  C  3.8474
   2.  C  3.8474
   3.  H  0.9699
   4.  H  0.9699
   5.  H  0.9699
   6.  H  0.9699
 GSVD:  LWork=        1996 too small for GESVD, short by        8354 words or        8354 for optimal perf.


 NATURAL POPULATIONS:  Natural atomic orbital occupancies 
                                                          
   NAO  Atom  No  lang   Type(AO)    Occupancy      Energy
 ----------------------------------------------------------
     1    C    1  S      Cor( 1S)     1.99930     -10.38099
     2    C    1  S      Val( 2S)     1.06798      -0.28603
     3    C    1  S      Ryd( 3S)     0.00345       0.75254
     4    C    1  S      Ryd( 4S)     0.00016       1.60133
     5    C    1  S      Ryd( 5S)     0.00000      21.26565
     6    C    1  px     Val( 2p)     0.99774      -0.12288
     7    C    1  px     Ryd( 3p)     0.00131       0.59404
     8    C    1  px     Ryd( 4p)     0.00002       1.30795
     9    C    1  py     Val( 2p)     1.17745      -0.05744
    10    C    1  py     Ryd( 3p)     0.00282       0.97789
    11    C    1  py     Ryd( 4p)     0.00001       1.73243
    12    C    1  pz     Val( 2p)     1.12233      -0.08849
    13    C    1  pz     Ryd( 3p)     0.00324       0.69113
    14    C    1  pz     Ryd( 4p)     0.00030       2.10437
    15    C    1  dxy    Ryd( 3d)     0.00000       1.37214
    16    C    1  dxy    Ryd( 4d)     0.00000       2.35618
    17    C    1  dxz    Ryd( 3d)     0.00051       1.68898
    18    C    1  dxz    Ryd( 4d)     0.00004       2.47300
    19    C    1  dyz    Ryd( 3d)     0.00104       2.08844
    20    C    1  dyz    Ryd( 4d)     0.00035       2.62776
    21    C    1  dx2y2  Ryd( 3d)     0.00135       1.78180
    22    C    1  dx2y2  Ryd( 4d)     0.00003       2.62751
    23    C    1  dz2    Ryd( 3d)     0.00261       1.99932
    24    C    1  dz2    Ryd( 4d)     0.00016       2.64623
    25    C    1  f(0)   Ryd( 4f)     0.00018       4.05980
    26    C    1  f(C1)  Ryd( 4f)     0.00009       3.44040
    27    C    1  f(S1)  Ryd( 4f)     0.00012       3.65476
    28    C    1  f(C2)  Ryd( 4f)     0.00016       3.74992
    29    C    1  f(S2)  Ryd( 4f)     0.00000       3.16416
    30    C    1  f(C3)  Ryd( 4f)     0.00008       2.95241
    31    C    1  f(S3)  Ryd( 4f)     0.00016       3.23412

    32    C    2  S      Cor( 1S)     1.99930     -10.38099
    33    C    2  S      Val( 2S)     1.06798      -0.28603
    34    C    2  S      Ryd( 3S)     0.00345       0.75254
    35    C    2  S      Ryd( 4S)     0.00016       1.60133
    36    C    2  S      Ryd( 5S)     0.00000      21.26565
    37    C    2  px     Val( 2p)     0.99774      -0.12288
    38    C    2  px     Ryd( 3p)     0.00131       0.59404
    39    C    2  px     Ryd( 4p)     0.00002       1.30795
    40    C    2  py     Val( 2p)     1.17745      -0.05744
    41    C    2  py     Ryd( 3p)     0.00282       0.97789
    42    C    2  py     Ryd( 4p)     0.00001       1.73243
    43    C    2  pz     Val( 2p)     1.12233      -0.08849
    44    C    2  pz     Ryd( 3p)     0.00324       0.69113
    45    C    2  pz     Ryd( 4p)     0.00030       2.10437
    46    C    2  dxy    Ryd( 3d)     0.00000       1.37214
    47    C    2  dxy    Ryd( 4d)     0.00000       2.35618
    48    C    2  dxz    Ryd( 3d)     0.00051       1.68898
    49    C    2  dxz    Ryd( 4d)     0.00004       2.47300
    50    C    2  dyz    Ryd( 3d)     0.00104       2.08844
    51    C    2  dyz    Ryd( 4d)     0.00035       2.62776
    52    C    2  dx2y2  Ryd( 3d)     0.00135       1.78180
    53    C    2  dx2y2  Ryd( 4d)     0.00003       2.62751
    54    C    2  dz2    Ryd( 3d)     0.00261       1.99932
    55    C    2  dz2    Ryd( 4d)     0.00016       2.64623
    56    C    2  f(0)   Ryd( 4f)     0.00018       4.05980
    57    C    2  f(C1)  Ryd( 4f)     0.00009       3.44040
    58    C    2  f(S1)  Ryd( 4f)     0.00012       3.65476
    59    C    2  f(C2)  Ryd( 4f)     0.00016       3.74992
    60    C    2  f(S2)  Ryd( 4f)     0.00000       3.16416
    61    C    2  f(C3)  Ryd( 4f)     0.00008       2.95241
    62    C    2  f(S3)  Ryd( 4f)     0.00016       3.23412

    63    H    3  S      Val( 1S)     0.80717       0.04071
    64    H    3  S      Ryd( 2S)     0.00068       0.87096
    65    H    3  S      Ryd( 3S)     0.00016       1.54116
    66    H    3  px     Ryd( 2p)     0.00010       2.10555
    67    H    3  py     Ryd( 2p)     0.00028       2.82092
    68    H    3  pz     Ryd( 2p)     0.00010       2.63668

    69    H    4  S      Val( 1S)     0.80717       0.04071
    70    H    4  S      Ryd( 2S)     0.00068       0.87096
    71    H    4  S      Ryd( 3S)     0.00016       1.54116
    72    H    4  px     Ryd( 2p)     0.00010       2.10555
    73    H    4  py     Ryd( 2p)     0.00028       2.82092
    74    H    4  pz     Ryd( 2p)     0.00010       2.63668

    75    H    5  S      Val( 1S)     0.80717       0.04071
    76    H    5  S      Ryd( 2S)     0.00068       0.87096
    77    H    5  S      Ryd( 3S)     0.00016       1.54116
    78    H    5  px     Ryd( 2p)     0.00010       2.10555
    79    H    5  py     Ryd( 2p)     0.00028       2.82092
    80    H    5  pz     Ryd( 2p)     0.00010       2.63668

    81    H    6  S      Val( 1S)     0.80717       0.04071
    82    H    6  S      Ryd( 2S)     0.00068       0.87096
    83    H    6  S      Ryd( 3S)     0.00016       1.54116
    84    H    6  px     Ryd( 2p)     0.00010       2.10555
    85    H    6  py     Ryd( 2p)     0.00028       2.82092
    86    H    6  pz     Ryd( 2p)     0.00010       2.63668


 Summary of Natural Population Analysis:                  
                                                          
                                       Natural Population 
                Natural  -----------------------------------------------
    Atom  No    Charge         Core      Valence    Rydberg      Total
 -----------------------------------------------------------------------
      C    1   -0.38299      1.99930     4.36551    0.01818     6.38299
      C    2   -0.38299      1.99930     4.36551    0.01818     6.38299
      H    3    0.19150      0.00000     0.80717    0.00133     0.80850
      H    4    0.19150      0.00000     0.80717    0.00133     0.80850
      H    5    0.19150      0.00000     0.80717    0.00133     0.80850
      H    6    0.19150      0.00000     0.80717    0.00133     0.80850
 =======================================================================
   * Total *   -0.00000      3.99860    11.95971    0.04169    16.00000

                                 Natural Population      
 --------------------------------------------------------
   Core                       3.99860 ( 99.9650% of   4)
   Valence                   11.95971 ( 99.6643% of  12)
   Natural Minimal Basis     15.95831 ( 99.7394% of  16)
   Natural Rydberg Basis      0.04169 (  0.2606% of  16)
 --------------------------------------------------------

    Atom  No          Natural Electron Configuration
 ----------------------------------------------------------------------------
      C    1      [core]2S( 1.07)2p( 3.30)3p( 0.01)3d( 0.01)
      C    2      [core]2S( 1.07)2p( 3.30)3p( 0.01)3d( 0.01)
      H    3            1S( 0.81)
      H    4            1S( 0.81)
      H    5            1S( 0.81)
      H    6            1S( 0.81)


 Wiberg bond index matrix in the NAO basis:                                    

     Atom    1       2       3       4       5       6
     ---- ------  ------  ------  ------  ------  ------
   1.  C  0.0000  2.0491  0.9389  0.9389  0.0051  0.0051
   2.  C  2.0491  0.0000  0.0051  0.0051  0.9389  0.9389
   3.  H  0.9389  0.0051  0.0000  0.0003  0.0039  0.0168
   4.  H  0.9389  0.0051  0.0003  0.0000  0.0168  0.0039
   5.  H  0.0051  0.9389  0.0039  0.0168  0.0000  0.0003
   6.  H  0.0051  0.9389  0.0168  0.0039  0.0003  0.0000


 Wiberg bond index, Totals by atom:                                            

     Atom    1
     ---- ------
   1.  C  3.9371
   2.  C  3.9371
   3.  H  0.9650
   4.  H  0.9650
   5.  H  0.9650
   6.  H  0.9650


 Atom-atom overlap-weighted NAO bond order:                                    

     Atom    1       2       3       4       5       6
     ---- ------  ------  ------  ------  ------  ------
   1.  C  0.0000  1.4618  0.8035  0.8035  0.0169  0.0169
   2.  C  1.4618  0.0000  0.0169  0.0169  0.8035  0.8035
   3.  H  0.8035  0.0169  0.0000 -0.0018 -0.0030 -0.0022
   4.  H  0.8035  0.0169 -0.0018  0.0000 -0.0022 -0.0030
   5.  H  0.0169  0.8035 -0.0030 -0.0022  0.0000 -0.0018
   6.  H  0.0169  0.8035 -0.0022 -0.0030 -0.0018  0.0000


 Atom-atom overlap-weighted NAO bond order, Totals by atom:                    

     Atom    1
     ---- ------
   1.  C  3.1026
   2.  C  3.1026
   3.  H  0.8133
   4.  H  0.8133
   5.  H  0.8133
   6.  H  0.8133


 MO bond order:                                                                

     Atom    1       2       3       4       5       6
     ---- ------  ------  ------  ------  ------  ------
   1.  C  0.0000  1.1217  1.5947  0.1921 -0.0317  0.0739
   2.  C  1.1217  0.0000  0.0741  0.1362  0.7836 -0.5955
   3.  H  1.5947  0.0741  0.0000 -0.0216 -0.0491  0.0868
   4.  H  0.1921  0.1362 -0.0216  0.0000  0.0869 -0.0609
   5.  H -0.0317  0.7836 -0.0491  0.0869  0.0000 -0.0335
   6.  H  0.0739 -0.5955  0.0868 -0.0609 -0.0335  0.0000


 MO atomic valencies:                                                          

     Atom    1
     ---- ------
   1.  C  2.9506
   2.  C  1.5201
   3.  H  1.6850
   4.  H  0.3327
   5.  H  0.7562
   6.  H -0.5292


 NAO density matrix:                                                           

          NAO        1       2       3       4       5       6       7       8
      ---------- ------- ------- ------- ------- ------- ------- ------- -------
   1.  C 1 (S)    1.9993 -0.0000 -0.0000  0.0000  0.0000 -0.0000 -0.0000  0.0000
   2.  C 1 (S)   -0.0000  1.0680  0.0000 -0.0000 -0.0000  0.0000 -0.0000 -0.0000
   3.  C 1 (S)   -0.0000  0.0000  0.0035 -0.0000 -0.0000  0.0000  0.0000  0.0000
   4.  C 1 (S)    0.0000 -0.0000 -0.0000  0.0002 -0.0000  0.0000  0.0000  0.0000
   5.  C 1 (S)    0.0000 -0.0000 -0.0000 -0.0000  0.0000 -0.0000 -0.0000 -0.0000
   6.  C 1 (px)  -0.0000  0.0000  0.0000  0.0000 -0.0000  0.9977  0.0362  0.0047
   7.  C 1 (px)  -0.0000 -0.0000  0.0000  0.0000 -0.0000  0.0362  0.0013  0.0002
   8.  C 1 (px)   0.0000 -0.0000  0.0000  0.0000 -0.0000  0.0047  0.0002  0.0000
   9.  C 1 (py)  -0.0000 -0.0000  0.0000 -0.0000 -0.0000  0.0000  0.0000 -0.0000
  10.  C 1 (py)   0.0000 -0.0000  0.0000  0.0000 -0.0000 -0.0000  0.0000 -0.0000
  11.  C 1 (py)   0.0000 -0.0000  0.0000  0.0000 -0.0000 -0.0000 -0.0000 -0.0000
  12.  C 1 (pz)   0.0088  0.1077  0.0477 -0.0072 -0.0000  0.0000 -0.0000 -0.0000
  13.  C 1 (pz)  -0.0027  0.0151 -0.0032  0.0001 -0.0000  0.0000  0.0000  0.0000
  14.  C 1 (pz)   0.0009 -0.0060  0.0003  0.0002  0.0000  0.0000  0.0000  0.0000
  15.  C 1 (d1)   0.0000 -0.0000  0.0000  0.0000  0.0000  0.0000  0.0000 -0.0000
  16.  C 1 (d1)  -0.0000  0.0000 -0.0000 -0.0000 -0.0000 -0.0000 -0.0000 -0.0000
  17.  C 1 (d2)   0.0000  0.0000 -0.0000 -0.0000  0.0000 -0.0226 -0.0008 -0.0001
  18.  C 1 (d2)  -0.0000 -0.0000 -0.0000 -0.0000  0.0000 -0.0060 -0.0002 -0.0000
  19.  C 1 (d3)   0.0000 -0.0000  0.0000  0.0000 -0.0000  0.0000  0.0000  0.0000
  20.  C 1 (d3)  -0.0000  0.0000 -0.0000 -0.0000  0.0000 -0.0000 -0.0000 -0.0000
  21.  C 1 (d4)   0.0053 -0.0319 -0.0008  0.0002  0.0000 -0.0000 -0.0000  0.0000
  22.  C 1 (d4)  -0.0011  0.0026 -0.0001 -0.0000 -0.0000 -0.0000 -0.0000 -0.0000
  23.  C 1 (d5)  -0.0024  0.0092 -0.0020  0.0004  0.0000  0.0000  0.0000  0.0000
  24.  C 1 (d5)  -0.0004  0.0066 -0.0003 -0.0001 -0.0000 -0.0000 -0.0000 -0.0000
  25.  C 1 (f1)   0.0012 -0.0095  0.0003 -0.0001 -0.0000 -0.0000 -0.0000 -0.0000
  26.  C 1 (f2)  -0.0000 -0.0000  0.0000  0.0000 -0.0000  0.0096  0.0003  0.0000
  27.  C 1 (f3)   0.0000 -0.0000  0.0000  0.0000 -0.0000 -0.0000 -0.0000 -0.0000
  28.  C 1 (f4)   0.0008 -0.0084 -0.0005  0.0000  0.0000 -0.0000 -0.0000  0.0000
  29.  C 1 (f5)   0.0000 -0.0000 -0.0000  0.0000  0.0000  0.0000 -0.0000 -0.0000
  30.  C 1 (f6)   0.0000 -0.0000 -0.0000 -0.0000  0.0000 -0.0087 -0.0003 -0.0000
  31.  C 1 (f7)  -0.0000  0.0000 -0.0000 -0.0000  0.0000 -0.0000 -0.0000 -0.0000
  32.  C 2 (S)    0.0001  0.0015  0.0090 -0.0070  0.0001 -0.0000  0.0000 -0.0000
  33.  C 2 (S)    0.0015  0.3735  0.0060  0.0111  0.0000 -0.0000  0.0000  0.0000
  34.  C 2 (S)    0.0090  0.0060  0.0034 -0.0001 -0.0000 -0.0000 -0.0000 -0.0000
  35.  C 2 (S)   -0.0070  0.0111 -0.0001 -0.0000 -0.0000 -0.0000 -0.0000 -0.0000
  36.  C 2 (S)    0.0001  0.0000 -0.0000 -0.0000 -0.0000  0.0000  0.0000  0.0000
  37.  C 2 (px)   0.0000  0.0000  0.0000  0.0000 -0.0000  0.9977  0.0362  0.0047
  38.  C 2 (px)   0.0000  0.0000  0.0000  0.0000 -0.0000  0.0362  0.0013  0.0002
  39.  C 2 (px)  -0.0000 -0.0000  0.0000  0.0000 -0.0000  0.0047  0.0002  0.0000
  40.  C 2 (py)  -0.0000  0.0000  0.0000  0.0000 -0.0000  0.0000 -0.0000  0.0000
  41.  C 2 (py)  -0.0000  0.0000 -0.0000 -0.0000  0.0000  0.0000  0.0000  0.0000
  42.  C 2 (py)  -0.0000 -0.0000 -0.0000 -0.0000  0.0000 -0.0000 -0.0000 -0.0000
  43.  C 2 (pz)   0.0103  0.5200 -0.0532 -0.0028  0.0000  0.0000 -0.0000  0.0000
  44.  C 2 (pz)   0.0215 -0.0048  0.0030 -0.0002 -0.0000  0.0000  0.0000  0.0000
  45.  C 2 (pz)  -0.0053 -0.0131 -0.0001  0.0001  0.0000  0.0000  0.0000  0.0000
  46.  C 2 (d1)  -0.0000  0.0000 -0.0000 -0.0000  0.0000  0.0000  0.0000 -0.0000
  47.  C 2 (d1)  -0.0000  0.0000  0.0000  0.0000  0.0000 -0.0000 -0.0000 -0.0000
  48.  C 2 (d2)   0.0000  0.0000  0.0000  0.0000 -0.0000  0.0226  0.0008  0.0001
  49.  C 2 (d2)  -0.0000  0.0000  0.0000  0.0000 -0.0000  0.0060  0.0002  0.0000
  50.  C 2 (d3)   0.0000  0.0000  0.0000  0.0000 -0.0000 -0.0000  0.0000 -0.0000
  51.  C 2 (d3)  -0.0000 -0.0000 -0.0000 -0.0000  0.0000 -0.0000 -0.0000 -0.0000
  52.  C 2 (d4)  -0.0005  0.0011 -0.0011 -0.0004 -0.0000  0.0000  0.0000  0.0000
  53.  C 2 (d4)   0.0008 -0.0030 -0.0001  0.0000  0.0000 -0.0000  0.0000  0.0000
  54.  C 2 (d5)  -0.0075  0.0349 -0.0022 -0.0000  0.0000 -0.0000 -0.0000 -0.0000
  55.  C 2 (d5)   0.0013 -0.0079 -0.0001  0.0001  0.0000  0.0000  0.0000  0.0000
  56.  C 2 (f1)  -0.0028  0.0110 -0.0003  0.0001  0.0000 -0.0000 -0.0000 -0.0000
  57.  C 2 (f2)   0.0000  0.0000  0.0000  0.0000 -0.0000  0.0096  0.0003  0.0000
  58.  C 2 (f3)   0.0000  0.0000 -0.0000 -0.0000  0.0000  0.0000  0.0000  0.0000
  59.  C 2 (f4)   0.0003 -0.0003  0.0006  0.0001  0.0000 -0.0000 -0.0000 -0.0000
  60.  C 2 (f5)  -0.0000  0.0000 -0.0000 -0.0000 -0.0000 -0.0000 -0.0000  0.0000
  61.  C 2 (f6)   0.0000 -0.0000 -0.0000 -0.0000  0.0000 -0.0087 -0.0003 -0.0000
  62.  C 2 (f7)   0.0000 -0.0000  0.0000  0.0000 -0.0000 -0.0000 -0.0000 -0.0000
  63.  H 3 (S)   -0.0061  0.5330  0.0179 -0.0021 -0.0000 -0.0000  0.0000 -0.0000
  64.  H 3 (S)   -0.0091  0.0039 -0.0009 -0.0001 -0.0000 -0.0000 -0.0000 -0.0000
  65.  H 3 (S)   -0.0093 -0.0065  0.0000  0.0001  0.0000  0.0000  0.0000  0.0000
  66.  H 3 (px)   0.0000 -0.0000  0.0000  0.0000 -0.0000  0.0101  0.0004  0.0000
  67.  H 3 (py)   0.0027 -0.0102 -0.0005  0.0001  0.0000  0.0000  0.0000  0.0000
  68.  H 3 (pz)   0.0017 -0.0054  0.0001 -0.0000 -0.0000  0.0000  0.0000  0.0000
  69.  H 4 (S)   -0.0061  0.5330  0.0179 -0.0021 -0.0000  0.0000 -0.0000  0.0000
  70.  H 4 (S)   -0.0091  0.0039 -0.0009 -0.0001 -0.0000 -0.0000 -0.0000 -0.0000
  71.  H 4 (S)   -0.0093 -0.0065  0.0000  0.0001  0.0000  0.0000  0.0000  0.0000
  72.  H 4 (px)   0.0000 -0.0000  0.0000  0.0000 -0.0000  0.0101  0.0004  0.0000
  73.  H 4 (py)  -0.0027  0.0102  0.0005 -0.0001 -0.0000  0.0000  0.0000  0.0000
  74.  H 4 (pz)   0.0017 -0.0054  0.0001 -0.0000 -0.0000  0.0000  0.0000 -0.0000
  75.  H 5 (S)    0.0045  0.0285  0.0222  0.0060  0.0000 -0.0000 -0.0000  0.0000
  76.  H 5 (S)    0.0010 -0.0104 -0.0008  0.0001 -0.0000  0.0000  0.0000  0.0000
  77.  H 5 (S)   -0.0012  0.0027 -0.0001 -0.0001 -0.0000 -0.0000 -0.0000 -0.0000
  78.  H 5 (px)   0.0000 -0.0000  0.0000  0.0000 -0.0000  0.0101  0.0004  0.0000
  79.  H 5 (py)  -0.0002  0.0005 -0.0005 -0.0001 -0.0000 -0.0000 -0.0000 -0.0000
  80.  H 5 (pz)  -0.0010  0.0033 -0.0001  0.0001  0.0000 -0.0000 -0.0000 -0.0000
  81.  H 6 (S)    0.0045  0.0285  0.0222  0.0060  0.0000 -0.0000  0.0000 -0.0000
  82.  H 6 (S)    0.0010 -0.0104 -0.0008  0.0001 -0.0000  0.0000  0.0000  0.0000
  83.  H 6 (S)   -0.0012  0.0027 -0.0001 -0.0001 -0.0000 -0.0000 -0.0000 -0.0000
  84.  H 6 (px)   0.0000 -0.0000  0.0000  0.0000 -0.0000  0.0101  0.0004  0.0000
  85.  H 6 (py)   0.0002 -0.0005  0.0005  0.0001  0.0000  0.0000  0.0000  0.0000
  86.  H 6 (pz)  -0.0010  0.0033 -0.0001  0.0001  0.0000  0.0000  0.0000  0.0000

          NAO        9      10      11      12      13      14      15      16
      ---------- ------- ------- ------- ------- ------- ------- ------- -------
   1.  C 1 (S)   -0.0000  0.0000  0.0000  0.0088 -0.0027  0.0009  0.0000 -0.0000
   2.  C 1 (S)   -0.0000 -0.0000 -0.0000  0.1077  0.0151 -0.0060 -0.0000  0.0000
   3.  C 1 (S)    0.0000  0.0000  0.0000  0.0477 -0.0032  0.0003  0.0000 -0.0000
   4.  C 1 (S)   -0.0000  0.0000  0.0000 -0.0072  0.0001  0.0002  0.0000 -0.0000
   5.  C 1 (S)   -0.0000 -0.0000 -0.0000 -0.0000 -0.0000  0.0000  0.0000 -0.0000
   6.  C 1 (px)   0.0000 -0.0000 -0.0000  0.0000  0.0000  0.0000  0.0000 -0.0000
   7.  C 1 (px)   0.0000  0.0000 -0.0000 -0.0000  0.0000  0.0000  0.0000 -0.0000
   8.  C 1 (px)  -0.0000 -0.0000 -0.0000 -0.0000  0.0000  0.0000 -0.0000 -0.0000
   9.  C 1 (py)   1.1775  0.0085  0.0024 -0.0000  0.0000  0.0000  0.0000 -0.0000
  10.  C 1 (py)   0.0085  0.0028  0.0001 -0.0000  0.0000  0.0000 -0.0000  0.0000
  11.  C 1 (py)   0.0024  0.0001  0.0000 -0.0000  0.0000  0.0000 -0.0000  0.0000
  12.  C 1 (pz)  -0.0000 -0.0000 -0.0000  1.1223 -0.0447 -0.0071  0.0000 -0.0000
  13.  C 1 (pz)   0.0000  0.0000  0.0000 -0.0447  0.0032 -0.0003 -0.0000  0.0000
  14.  C 1 (pz)   0.0000  0.0000  0.0000 -0.0071 -0.0003  0.0003  0.0000 -0.0000
  15.  C 1 (d1)   0.0000 -0.0000 -0.0000  0.0000 -0.0000  0.0000  0.0000 -0.0000
  16.  C 1 (d1)  -0.0000  0.0000  0.0000 -0.0000  0.0000 -0.0000 -0.0000  0.0000
  17.  C 1 (d2)  -0.0000 -0.0000  0.0000  0.0000 -0.0000 -0.0000 -0.0000  0.0000
  18.  C 1 (d2)   0.0000  0.0000  0.0000 -0.0000 -0.0000 -0.0000 -0.0000  0.0000
  19.  C 1 (d3)   0.0349  0.0003  0.0001 -0.0000  0.0000  0.0000  0.0000 -0.0000
  20.  C 1 (d3)   0.0038  0.0010  0.0000  0.0000 -0.0000 -0.0000 -0.0000  0.0000
  21.  C 1 (d4)   0.0000  0.0000  0.0000 -0.0238  0.0003  0.0003  0.0000  0.0000
  22.  C 1 (d4)  -0.0000  0.0000 -0.0000  0.0013  0.0001 -0.0001 -0.0000  0.0000
  23.  C 1 (d5)   0.0000  0.0000  0.0000 -0.0513  0.0022  0.0003 -0.0000  0.0000
  24.  C 1 (d5)  -0.0000 -0.0000 -0.0000  0.0038  0.0003 -0.0002 -0.0000  0.0000
  25.  C 1 (f1)  -0.0000 -0.0000 -0.0000  0.0082 -0.0004 -0.0000  0.0000 -0.0000
  26.  C 1 (f2)   0.0000  0.0000  0.0000  0.0000 -0.0000  0.0000  0.0000 -0.0000
  27.  C 1 (f3)   0.0108  0.0003  0.0000 -0.0000  0.0000  0.0000 -0.0000  0.0000
  28.  C 1 (f4)   0.0000  0.0000  0.0000 -0.0110  0.0004  0.0001 -0.0000  0.0000
  29.  C 1 (f5)  -0.0000  0.0000 -0.0000 -0.0000  0.0000  0.0000  0.0000  0.0000
  30.  C 1 (f6)   0.0000  0.0000  0.0000 -0.0000 -0.0000 -0.0000 -0.0000  0.0000
  31.  C 1 (f7)  -0.0136 -0.0001 -0.0000  0.0000 -0.0000 -0.0000 -0.0000  0.0000
  32.  C 2 (S)    0.0000  0.0000  0.0000 -0.0103 -0.0215  0.0053 -0.0000  0.0000
  33.  C 2 (S)   -0.0000 -0.0000 -0.0000 -0.5200  0.0048  0.0131  0.0000 -0.0000
  34.  C 2 (S)   -0.0000 -0.0000  0.0000  0.0532 -0.0030  0.0001  0.0000 -0.0000
  35.  C 2 (S)   -0.0000 -0.0000  0.0000  0.0028  0.0002 -0.0001 -0.0000  0.0000
  36.  C 2 (S)    0.0000  0.0000  0.0000 -0.0000  0.0000 -0.0000 -0.0000  0.0000
  37.  C 2 (px)  -0.0000 -0.0000 -0.0000  0.0000  0.0000  0.0000  0.0000 -0.0000
  38.  C 2 (px)  -0.0000 -0.0000 -0.0000  0.0000  0.0000  0.0000  0.0000 -0.0000
  39.  C 2 (px)   0.0000  0.0000 -0.0000 -0.0000  0.0000  0.0000  0.0000 -0.0000
  40.  C 2 (py)   0.1890 -0.0549 -0.0020  0.0000  0.0000  0.0000  0.0000 -0.0000
  41.  C 2 (py)  -0.0549 -0.0012 -0.0001  0.0000 -0.0000 -0.0000  0.0000  0.0000
  42.  C 2 (py)  -0.0020 -0.0001 -0.0000  0.0000  0.0000  0.0000  0.0000 -0.0000
  43.  C 2 (pz)   0.0000  0.0000 -0.0000 -0.5547  0.0542 -0.0101 -0.0000  0.0000
  44.  C 2 (pz)   0.0000  0.0000 -0.0000  0.0542 -0.0029 -0.0000  0.0000 -0.0000
  45.  C 2 (pz)   0.0000  0.0000 -0.0000 -0.0101 -0.0000  0.0002  0.0000 -0.0000
  46.  C 2 (d1)  -0.0000  0.0000  0.0000 -0.0000  0.0000 -0.0000 -0.0000  0.0000
  47.  C 2 (d1)  -0.0000 -0.0000 -0.0000  0.0000 -0.0000  0.0000  0.0000 -0.0000
  48.  C 2 (d2)  -0.0000 -0.0000 -0.0000 -0.0000  0.0000  0.0000  0.0000 -0.0000
  49.  C 2 (d2)   0.0000  0.0000  0.0000  0.0000  0.0000  0.0000  0.0000 -0.0000
  50.  C 2 (d3)  -0.0041  0.0017  0.0001  0.0000 -0.0000 -0.0000 -0.0000  0.0000
  51.  C 2 (d3)   0.0191  0.0005  0.0001 -0.0000 -0.0000 -0.0000 -0.0000 -0.0000
  52.  C 2 (d4)   0.0000  0.0000  0.0000  0.0060  0.0008 -0.0006 -0.0000  0.0000
  53.  C 2 (d4)   0.0000 -0.0000 -0.0000 -0.0037  0.0000  0.0001  0.0000 -0.0000
  54.  C 2 (d5)  -0.0000 -0.0000 -0.0000 -0.0281  0.0025 -0.0004 -0.0000  0.0000
  55.  C 2 (d5)   0.0000  0.0000  0.0000 -0.0093  0.0001  0.0002  0.0000 -0.0000
  56.  C 2 (f1)  -0.0000 -0.0000  0.0000 -0.0068  0.0004  0.0000 -0.0000  0.0000
  57.  C 2 (f2)  -0.0000 -0.0000 -0.0000 -0.0000  0.0000  0.0000  0.0000 -0.0000
  58.  C 2 (f3)  -0.0028 -0.0006 -0.0000  0.0000 -0.0000 -0.0000  0.0000 -0.0000
  59.  C 2 (f4)  -0.0000 -0.0000 -0.0000  0.0032 -0.0005  0.0002  0.0000 -0.0000
  60.  C 2 (f5)   0.0000  0.0000  0.0000 -0.0000  0.0000 -0.0000 -0.0000  0.0000
  61.  C 2 (f6)   0.0000  0.0000  0.0000 -0.0000 -0.0000 -0.0000 -0.0000  0.0000
  62.  C 2 (f7)  -0.0026  0.0006  0.0000  0.0000  0.0000  0.0000 -0.0000  0.0000
  63.  H 3 (S)    0.6802  0.0115  0.0017  0.4351 -0.0096 -0.0046 -0.0000 -0.0000
  64.  H 3 (S)    0.0043 -0.0009 -0.0000 -0.0045  0.0008 -0.0003  0.0000 -0.0000
  65.  H 3 (S)    0.0072 -0.0000  0.0000 -0.0035 -0.0001  0.0001  0.0000 -0.0000
  66.  H 3 (px)   0.0000  0.0000 -0.0000 -0.0000  0.0000  0.0000  0.0000 -0.0000
  67.  H 3 (py)  -0.0089 -0.0003 -0.0000 -0.0108  0.0003  0.0001  0.0000  0.0000
  68.  H 3 (pz)  -0.0088  0.0000 -0.0000  0.0016 -0.0002  0.0000 -0.0000  0.0000
  69.  H 4 (S)   -0.6802 -0.0115 -0.0017  0.4351 -0.0096 -0.0046  0.0000  0.0000
  70.  H 4 (S)   -0.0043  0.0009  0.0000 -0.0045  0.0008 -0.0003 -0.0000  0.0000
  71.  H 4 (S)   -0.0072  0.0000 -0.0000 -0.0035 -0.0001  0.0001 -0.0000  0.0000
  72.  H 4 (px)   0.0000  0.0000 -0.0000 -0.0000  0.0000  0.0000  0.0000 -0.0000
  73.  H 4 (py)  -0.0089 -0.0003 -0.0000  0.0108 -0.0003 -0.0001  0.0000 -0.0000
  74.  H 4 (pz)   0.0088 -0.0000  0.0000  0.0016 -0.0002  0.0000  0.0000 -0.0000
  75.  H 5 (S)   -0.0245 -0.0338 -0.0014 -0.0208 -0.0170  0.0092  0.0000 -0.0000
  76.  H 5 (S)    0.0187  0.0001  0.0000 -0.0174  0.0007  0.0001  0.0000 -0.0000
  77.  H 5 (S)    0.0026 -0.0003 -0.0000  0.0050  0.0001 -0.0002  0.0000 -0.0000
  78.  H 5 (px)   0.0000  0.0000 -0.0000 -0.0000  0.0000  0.0000  0.0000 -0.0000
  79.  H 5 (py)   0.0044  0.0005  0.0000 -0.0012  0.0004 -0.0002 -0.0000  0.0000
  80.  H 5 (pz)   0.0034 -0.0004 -0.0000 -0.0036  0.0001  0.0000  0.0000 -0.0000
  81.  H 6 (S)    0.0245  0.0338  0.0014 -0.0208 -0.0170  0.0092 -0.0000  0.0000
  82.  H 6 (S)   -0.0187 -0.0001 -0.0000 -0.0174  0.0007  0.0001 -0.0000  0.0000
  83.  H 6 (S)   -0.0026  0.0003  0.0000  0.0050  0.0001 -0.0002 -0.0000  0.0000
  84.  H 6 (px)   0.0000  0.0000 -0.0000 -0.0000  0.0000  0.0000  0.0000 -0.0000
  85.  H 6 (py)   0.0044  0.0005  0.0000  0.0012 -0.0004  0.0002 -0.0000  0.0000
  86.  H 6 (pz)  -0.0034  0.0004  0.0000 -0.0036  0.0001  0.0000 -0.0000  0.0000

          NAO       17      18      19      20      21      22      23      24
      ---------- ------- ------- ------- ------- ------- ------- ------- -------
   1.  C 1 (S)    0.0000 -0.0000  0.0000 -0.0000  0.0053 -0.0011 -0.0024 -0.0004
   2.  C 1 (S)    0.0000 -0.0000 -0.0000  0.0000 -0.0319  0.0026  0.0092  0.0066
   3.  C 1 (S)   -0.0000 -0.0000  0.0000 -0.0000 -0.0008 -0.0001 -0.0020 -0.0003
   4.  C 1 (S)   -0.0000 -0.0000  0.0000 -0.0000  0.0002 -0.0000  0.0004 -0.0001
   5.  C 1 (S)    0.0000  0.0000 -0.0000  0.0000  0.0000 -0.0000  0.0000 -0.0000
   6.  C 1 (px)  -0.0226 -0.0060  0.0000 -0.0000 -0.0000 -0.0000  0.0000 -0.0000
   7.  C 1 (px)  -0.0008 -0.0002  0.0000 -0.0000 -0.0000 -0.0000  0.0000 -0.0000
   8.  C 1 (px)  -0.0001 -0.0000  0.0000 -0.0000  0.0000 -0.0000  0.0000 -0.0000
   9.  C 1 (py)  -0.0000  0.0000  0.0349  0.0038  0.0000 -0.0000  0.0000 -0.0000
  10.  C 1 (py)  -0.0000  0.0000  0.0003  0.0010  0.0000  0.0000  0.0000 -0.0000
  11.  C 1 (py)   0.0000  0.0000  0.0001  0.0000  0.0000 -0.0000  0.0000 -0.0000
  12.  C 1 (pz)   0.0000 -0.0000 -0.0000  0.0000 -0.0238  0.0013 -0.0513  0.0038
  13.  C 1 (pz)  -0.0000 -0.0000  0.0000 -0.0000  0.0003  0.0001  0.0022  0.0003
  14.  C 1 (pz)  -0.0000 -0.0000  0.0000 -0.0000  0.0003 -0.0001  0.0003 -0.0002
  15.  C 1 (d1)  -0.0000 -0.0000  0.0000 -0.0000  0.0000 -0.0000 -0.0000 -0.0000
  16.  C 1 (d1)   0.0000  0.0000 -0.0000  0.0000  0.0000  0.0000  0.0000  0.0000
  17.  C 1 (d2)   0.0005  0.0001 -0.0000  0.0000  0.0000  0.0000 -0.0000  0.0000
  18.  C 1 (d2)   0.0001  0.0000  0.0000  0.0000  0.0000 -0.0000 -0.0000  0.0000
  19.  C 1 (d3)  -0.0000  0.0000  0.0010  0.0001  0.0000 -0.0000 -0.0000  0.0000
  20.  C 1 (d3)   0.0000  0.0000  0.0001  0.0004 -0.0000  0.0000 -0.0000 -0.0000
  21.  C 1 (d4)   0.0000  0.0000  0.0000 -0.0000  0.0014 -0.0001  0.0007 -0.0003
  22.  C 1 (d4)   0.0000 -0.0000 -0.0000  0.0000 -0.0001  0.0000 -0.0001  0.0001
  23.  C 1 (d5)  -0.0000 -0.0000 -0.0000 -0.0000  0.0007 -0.0001  0.0026 -0.0002
  24.  C 1 (d5)   0.0000  0.0000  0.0000 -0.0000 -0.0003  0.0001 -0.0002  0.0002
  25.  C 1 (f1)   0.0000  0.0000 -0.0000  0.0000  0.0001  0.0000 -0.0005  0.0000
  26.  C 1 (f2)  -0.0002 -0.0001  0.0000 -0.0000 -0.0000 -0.0000  0.0000 -0.0000
  27.  C 1 (f3)   0.0000  0.0000  0.0003  0.0001 -0.0000  0.0000  0.0000 -0.0000
  28.  C 1 (f4)   0.0000  0.0000 -0.0000  0.0000  0.0004 -0.0000  0.0004 -0.0001
  29.  C 1 (f5)   0.0000 -0.0000 -0.0000  0.0000  0.0000 -0.0000  0.0000 -0.0000
  30.  C 1 (f6)   0.0002  0.0001 -0.0000  0.0000  0.0000  0.0000 -0.0000  0.0000
  31.  C 1 (f7)   0.0000 -0.0000 -0.0004 -0.0000  0.0000 -0.0000 -0.0000  0.0000
  32.  C 2 (S)   -0.0000  0.0000  0.0000 -0.0000 -0.0005  0.0008 -0.0075  0.0013
  33.  C 2 (S)   -0.0000  0.0000  0.0000 -0.0000  0.0011 -0.0030  0.0349 -0.0079
  34.  C 2 (S)    0.0000  0.0000 -0.0000  0.0000 -0.0011 -0.0001 -0.0022 -0.0001
  35.  C 2 (S)    0.0000  0.0000 -0.0000  0.0000 -0.0004  0.0000 -0.0000  0.0001
  36.  C 2 (S)   -0.0000 -0.0000  0.0000 -0.0000 -0.0000  0.0000  0.0000  0.0000
  37.  C 2 (px)  -0.0226 -0.0060  0.0000 -0.0000 -0.0000 -0.0000  0.0000 -0.0000
  38.  C 2 (px)  -0.0008 -0.0002  0.0000 -0.0000 -0.0000 -0.0000  0.0000 -0.0000
  39.  C 2 (px)  -0.0001 -0.0000  0.0000 -0.0000  0.0000 -0.0000  0.0000 -0.0000
  40.  C 2 (py)   0.0000 -0.0000  0.0041 -0.0191 -0.0000 -0.0000  0.0000 -0.0000
  41.  C 2 (py)   0.0000 -0.0000 -0.0017 -0.0005  0.0000 -0.0000 -0.0000  0.0000
  42.  C 2 (py)   0.0000  0.0000 -0.0001 -0.0001  0.0000 -0.0000 -0.0000  0.0000
  43.  C 2 (pz)   0.0000 -0.0000 -0.0000  0.0000 -0.0060  0.0037  0.0281  0.0093
  44.  C 2 (pz)  -0.0000 -0.0000 -0.0000  0.0000 -0.0008 -0.0000 -0.0025 -0.0001
  45.  C 2 (pz)  -0.0000 -0.0000  0.0000 -0.0000  0.0006 -0.0001  0.0004 -0.0002
  46.  C 2 (d1)  -0.0000 -0.0000 -0.0000  0.0000  0.0000  0.0000  0.0000  0.0000
  47.  C 2 (d1)   0.0000  0.0000 -0.0000 -0.0000 -0.0000 -0.0000 -0.0000 -0.0000
  48.  C 2 (d2)  -0.0005 -0.0001  0.0000 -0.0000 -0.0000 -0.0000  0.0000 -0.0000
  49.  C 2 (d2)  -0.0001 -0.0000  0.0000 -0.0000 -0.0000 -0.0000  0.0000 -0.0000
  50.  C 2 (d3)  -0.0000  0.0000 -0.0001  0.0006  0.0000 -0.0000  0.0000 -0.0000
  51.  C 2 (d3)  -0.0000  0.0000  0.0006  0.0002  0.0000 -0.0000 -0.0000  0.0000
  52.  C 2 (d4)   0.0000 -0.0000 -0.0000  0.0000 -0.0002  0.0002 -0.0005  0.0004
  53.  C 2 (d4)  -0.0000  0.0000  0.0000 -0.0000  0.0002 -0.0000  0.0002 -0.0001
  54.  C 2 (d5)   0.0000  0.0000  0.0000 -0.0000 -0.0005  0.0002  0.0016  0.0004
  55.  C 2 (d5)  -0.0000 -0.0000  0.0000 -0.0000  0.0004 -0.0001  0.0004 -0.0001
  56.  C 2 (f1)   0.0000  0.0000 -0.0000  0.0000 -0.0002  0.0000  0.0005  0.0000
  57.  C 2 (f2)  -0.0002 -0.0001 -0.0000 -0.0000 -0.0000  0.0000  0.0000 -0.0000
  58.  C 2 (f3)  -0.0000 -0.0000 -0.0001 -0.0002 -0.0000  0.0000 -0.0000  0.0000
  59.  C 2 (f4)   0.0000  0.0000  0.0000 -0.0000 -0.0000 -0.0000 -0.0001 -0.0001
  60.  C 2 (f5)   0.0000 -0.0000  0.0000  0.0000 -0.0000  0.0000  0.0000  0.0000
  61.  C 2 (f6)   0.0002  0.0001 -0.0000  0.0000  0.0000  0.0000 -0.0000  0.0000
  62.  C 2 (f7)   0.0000  0.0000 -0.0001  0.0002 -0.0000  0.0000  0.0000 -0.0000
  63.  H 3 (S)   -0.0000  0.0000  0.0203  0.0045 -0.0229  0.0015 -0.0131  0.0039
  64.  H 3 (S)    0.0000 -0.0000  0.0001 -0.0003 -0.0001  0.0001  0.0002  0.0002
  65.  H 3 (S)   -0.0000 -0.0000  0.0002 -0.0000  0.0002 -0.0000  0.0001 -0.0001
  66.  H 3 (px)  -0.0002 -0.0001  0.0000 -0.0000 -0.0000 -0.0000  0.0000 -0.0000
  67.  H 3 (py)  -0.0000 -0.0000 -0.0003 -0.0001  0.0005 -0.0000  0.0004 -0.0001
  68.  H 3 (pz)  -0.0000 -0.0000 -0.0003  0.0000  0.0001 -0.0000 -0.0002 -0.0000
  69.  H 4 (S)    0.0000 -0.0000 -0.0203 -0.0045 -0.0229  0.0015 -0.0131  0.0039
  70.  H 4 (S)    0.0000  0.0000 -0.0001  0.0003 -0.0001  0.0001  0.0002  0.0002
  71.  H 4 (S)   -0.0000 -0.0000 -0.0002  0.0000  0.0002 -0.0000  0.0001 -0.0001
  72.  H 4 (px)  -0.0002 -0.0001  0.0000 -0.0000  0.0000 -0.0000  0.0000 -0.0000
  73.  H 4 (py)  -0.0000 -0.0000 -0.0003 -0.0001 -0.0005  0.0000 -0.0004  0.0001
  74.  H 4 (pz)  -0.0000  0.0000  0.0003 -0.0000  0.0001 -0.0000 -0.0002 -0.0000
  75.  H 5 (S)    0.0000 -0.0000 -0.0016 -0.0119  0.0011 -0.0026  0.0056 -0.0066
  76.  H 5 (S)   -0.0000  0.0000  0.0006  0.0000  0.0006 -0.0000  0.0007 -0.0001
  77.  H 5 (S)    0.0000  0.0000  0.0001 -0.0001 -0.0002  0.0000 -0.0002  0.0001
  78.  H 5 (px)  -0.0002 -0.0001  0.0000 -0.0000  0.0000 -0.0000  0.0000 -0.0000
  79.  H 5 (py)   0.0000  0.0000  0.0001  0.0002 -0.0000  0.0001 -0.0000  0.0001
  80.  H 5 (pz)   0.0000  0.0000  0.0001 -0.0001 -0.0000 -0.0000  0.0002 -0.0000
  81.  H 6 (S)   -0.0000  0.0000  0.0016  0.0119  0.0011 -0.0026  0.0056 -0.0066
  82.  H 6 (S)   -0.0000 -0.0000 -0.0006 -0.0000  0.0006 -0.0000  0.0007 -0.0001
  83.  H 6 (S)    0.0000  0.0000 -0.0001  0.0001 -0.0002  0.0000 -0.0002  0.0001
  84.  H 6 (px)  -0.0002 -0.0001  0.0000 -0.0000  0.0000 -0.0000  0.0000 -0.0000
  85.  H 6 (py)  -0.0000  0.0000  0.0001  0.0002  0.0000 -0.0001  0.0000 -0.0001
  86.  H 6 (pz)  -0.0000 -0.0000 -0.0001  0.0001 -0.0000 -0.0000  0.0002 -0.0000

          NAO       25      26      27      28      29      30      31      32
      ---------- ------- ------- ------- ------- ------- ------- ------- -------
   1.  C 1 (S)    0.0012 -0.0000  0.0000  0.0008  0.0000  0.0000 -0.0000  0.0001
   2.  C 1 (S)   -0.0095 -0.0000 -0.0000 -0.0084 -0.0000 -0.0000  0.0000  0.0015
   3.  C 1 (S)    0.0003  0.0000  0.0000 -0.0005 -0.0000 -0.0000 -0.0000  0.0090
   4.  C 1 (S)   -0.0001  0.0000  0.0000  0.0000  0.0000 -0.0000 -0.0000 -0.0070
   5.  C 1 (S)   -0.0000 -0.0000 -0.0000  0.0000  0.0000  0.0000  0.0000  0.0001
   6.  C 1 (px)  -0.0000  0.0096 -0.0000 -0.0000  0.0000 -0.0087 -0.0000 -0.0000
   7.  C 1 (px)  -0.0000  0.0003 -0.0000 -0.0000 -0.0000 -0.0003 -0.0000  0.0000
   8.  C 1 (px)  -0.0000  0.0000 -0.0000  0.0000 -0.0000 -0.0000 -0.0000 -0.0000
   9.  C 1 (py)  -0.0000  0.0000  0.0108  0.0000 -0.0000  0.0000 -0.0136  0.0000
  10.  C 1 (py)  -0.0000  0.0000  0.0003  0.0000  0.0000  0.0000 -0.0001  0.0000
  11.  C 1 (py)  -0.0000  0.0000  0.0000  0.0000 -0.0000  0.0000 -0.0000  0.0000
  12.  C 1 (pz)   0.0082  0.0000 -0.0000 -0.0110 -0.0000 -0.0000  0.0000 -0.0103
  13.  C 1 (pz)  -0.0004 -0.0000  0.0000  0.0004  0.0000 -0.0000 -0.0000 -0.0215
  14.  C 1 (pz)  -0.0000  0.0000  0.0000  0.0001  0.0000 -0.0000 -0.0000  0.0053
  15.  C 1 (d1)   0.0000  0.0000 -0.0000 -0.0000  0.0000 -0.0000 -0.0000 -0.0000
  16.  C 1 (d1)  -0.0000 -0.0000  0.0000  0.0000  0.0000  0.0000  0.0000  0.0000
  17.  C 1 (d2)   0.0000 -0.0002  0.0000  0.0000  0.0000  0.0002  0.0000 -0.0000
  18.  C 1 (d2)   0.0000 -0.0001  0.0000  0.0000 -0.0000  0.0001 -0.0000  0.0000
  19.  C 1 (d3)  -0.0000  0.0000  0.0003 -0.0000 -0.0000 -0.0000 -0.0004  0.0000
  20.  C 1 (d3)   0.0000 -0.0000  0.0001  0.0000  0.0000  0.0000 -0.0000 -0.0000
  21.  C 1 (d4)   0.0001 -0.0000 -0.0000  0.0004  0.0000  0.0000  0.0000 -0.0005
  22.  C 1 (d4)   0.0000 -0.0000  0.0000 -0.0000 -0.0000  0.0000 -0.0000  0.0008
  23.  C 1 (d5)  -0.0005  0.0000  0.0000  0.0004  0.0000 -0.0000 -0.0000 -0.0075
  24.  C 1 (d5)   0.0000 -0.0000 -0.0000 -0.0001 -0.0000  0.0000  0.0000  0.0013
  25.  C 1 (f1)   0.0002 -0.0000 -0.0000 -0.0000 -0.0000  0.0000  0.0000  0.0028
  26.  C 1 (f2)  -0.0000  0.0001  0.0000 -0.0000 -0.0000 -0.0001 -0.0000  0.0000
  27.  C 1 (f3)  -0.0000  0.0000  0.0001 -0.0000 -0.0000  0.0000 -0.0001  0.0000
  28.  C 1 (f4)  -0.0000 -0.0000 -0.0000  0.0002  0.0000  0.0000  0.0000 -0.0003
  29.  C 1 (f5)  -0.0000 -0.0000 -0.0000  0.0000  0.0000 -0.0000  0.0000  0.0000
  30.  C 1 (f6)   0.0000 -0.0001  0.0000  0.0000 -0.0000  0.0001  0.0000  0.0000
  31.  C 1 (f7)   0.0000 -0.0000 -0.0001  0.0000  0.0000  0.0000  0.0002 -0.0000
  32.  C 2 (S)    0.0028  0.0000  0.0000 -0.0003  0.0000  0.0000 -0.0000  1.9993
  33.  C 2 (S)   -0.0110  0.0000 -0.0000  0.0003 -0.0000  0.0000  0.0000 -0.0000
  34.  C 2 (S)    0.0003 -0.0000 -0.0000 -0.0006 -0.0000  0.0000  0.0000 -0.0000
  35.  C 2 (S)   -0.0001 -0.0000 -0.0000 -0.0001 -0.0000  0.0000  0.0000  0.0000
  36.  C 2 (S)   -0.0000  0.0000  0.0000 -0.0000 -0.0000 -0.0000 -0.0000  0.0000
  37.  C 2 (px)  -0.0000  0.0096 -0.0000 -0.0000  0.0000 -0.0087 -0.0000 -0.0000
  38.  C 2 (px)  -0.0000  0.0003 -0.0000 -0.0000  0.0000 -0.0003 -0.0000 -0.0000
  39.  C 2 (px)  -0.0000  0.0000 -0.0000 -0.0000 -0.0000 -0.0000 -0.0000  0.0000
  40.  C 2 (py)   0.0000 -0.0000 -0.0028 -0.0000 -0.0000 -0.0000 -0.0026  0.0000
  41.  C 2 (py)   0.0000 -0.0000 -0.0006 -0.0000  0.0000 -0.0000  0.0006 -0.0000
  42.  C 2 (py)   0.0000 -0.0000 -0.0000  0.0000  0.0000  0.0000  0.0000 -0.0000
  43.  C 2 (pz)  -0.0068 -0.0000  0.0000  0.0032  0.0000 -0.0000 -0.0000 -0.0088
  44.  C 2 (pz)   0.0004  0.0000  0.0000 -0.0005 -0.0000 -0.0000 -0.0000  0.0027
  45.  C 2 (pz)   0.0000  0.0000  0.0000  0.0002  0.0000 -0.0000 -0.0000 -0.0009
  46.  C 2 (d1)  -0.0000  0.0000  0.0000  0.0000  0.0000 -0.0000  0.0000  0.0000
  47.  C 2 (d1)  -0.0000 -0.0000 -0.0000 -0.0000 -0.0000 -0.0000 -0.0000 -0.0000
  48.  C 2 (d2)  -0.0000  0.0002 -0.0000 -0.0000  0.0000 -0.0002 -0.0000 -0.0000
  49.  C 2 (d2)  -0.0000  0.0001  0.0000 -0.0000 -0.0000 -0.0001 -0.0000  0.0000
  50.  C 2 (d3)  -0.0000  0.0000  0.0001  0.0000  0.0000  0.0000  0.0001 -0.0000
  51.  C 2 (d3)   0.0000  0.0000  0.0002 -0.0000 -0.0000  0.0000 -0.0002  0.0000
  52.  C 2 (d4)   0.0002 -0.0000  0.0000  0.0000  0.0000 -0.0000 -0.0000  0.0053
  53.  C 2 (d4)  -0.0000  0.0000 -0.0000  0.0000  0.0000  0.0000  0.0000 -0.0011
  54.  C 2 (d5)  -0.0005 -0.0000  0.0000  0.0001  0.0000  0.0000  0.0000 -0.0024
  55.  C 2 (d5)  -0.0000  0.0000  0.0000  0.0001  0.0000 -0.0000 -0.0000 -0.0004
  56.  C 2 (f1)  -0.0002 -0.0000 -0.0000 -0.0000 -0.0000  0.0000  0.0000 -0.0012
  57.  C 2 (f2)  -0.0000  0.0001 -0.0000 -0.0000  0.0000 -0.0001  0.0000 -0.0000
  58.  C 2 (f3)   0.0000  0.0000 -0.0001 -0.0000 -0.0000 -0.0000  0.0000  0.0000
  59.  C 2 (f4)  -0.0000  0.0000 -0.0000 -0.0001 -0.0000  0.0000 -0.0000 -0.0008
  60.  C 2 (f5)  -0.0000 -0.0000  0.0000 -0.0000  0.0000 -0.0000 -0.0000 -0.0000
  61.  C 2 (f6)   0.0000 -0.0001  0.0000  0.0000 -0.0000  0.0001  0.0000  0.0000
  62.  C 2 (f7)  -0.0000  0.0000  0.0000  0.0000  0.0000  0.0000  0.0000 -0.0000
  63.  H 3 (S)   -0.0017  0.0000  0.0068 -0.0078 -0.0000  0.0000 -0.0078  0.0045
  64.  H 3 (S)   -0.0000 -0.0000 -0.0000  0.0001 -0.0000  0.0000 -0.0001  0.0010
  65.  H 3 (S)    0.0000  0.0000  0.0001  0.0001 -0.0000 -0.0000 -0.0001 -0.0012
  66.  H 3 (px)  -0.0000  0.0001 -0.0000 -0.0000  0.0000 -0.0001 -0.0000  0.0000
  67.  H 3 (py)   0.0000  0.0000 -0.0001  0.0002  0.0000 -0.0000  0.0001 -0.0002
  68.  H 3 (pz)   0.0001 -0.0000 -0.0001  0.0000  0.0000 -0.0000  0.0001  0.0010
  69.  H 4 (S)   -0.0017 -0.0000 -0.0068 -0.0078  0.0000 -0.0000  0.0078  0.0045
  70.  H 4 (S)   -0.0000 -0.0000  0.0000  0.0001  0.0000  0.0000  0.0001  0.0010
  71.  H 4 (S)    0.0000  0.0000 -0.0001  0.0001  0.0000 -0.0000  0.0001 -0.0012
  72.  H 4 (px)  -0.0000  0.0001 -0.0000 -0.0000  0.0000 -0.0001 -0.0000  0.0000
  73.  H 4 (py)  -0.0000 -0.0000 -0.0001 -0.0002 -0.0000 -0.0000  0.0001  0.0002
  74.  H 4 (pz)   0.0001  0.0000  0.0001  0.0000 -0.0000 -0.0000 -0.0001  0.0010
  75.  H 5 (S)   -0.0029 -0.0000 -0.0029 -0.0015 -0.0000 -0.0000  0.0000 -0.0061
  76.  H 5 (S)   -0.0001  0.0000  0.0002  0.0002 -0.0000 -0.0000 -0.0002 -0.0091
  77.  H 5 (S)    0.0000 -0.0000 -0.0000 -0.0000 -0.0000  0.0000 -0.0000 -0.0093
  78.  H 5 (px)  -0.0000  0.0001 -0.0000 -0.0000  0.0000 -0.0001 -0.0000  0.0000
  79.  H 5 (py)   0.0000  0.0000  0.0001  0.0000  0.0000  0.0000 -0.0000  0.0027
  80.  H 5 (pz)  -0.0001 -0.0000 -0.0000  0.0000 -0.0000  0.0000 -0.0000 -0.0017
  81.  H 6 (S)   -0.0029  0.0000  0.0029 -0.0015  0.0000  0.0000 -0.0000 -0.0061
  82.  H 6 (S)   -0.0001 -0.0000 -0.0002  0.0002  0.0000 -0.0000  0.0002 -0.0091
  83.  H 6 (S)    0.0000 -0.0000  0.0000 -0.0000  0.0000  0.0000  0.0000 -0.0093
  84.  H 6 (px)  -0.0000  0.0001 -0.0000 -0.0000  0.0000 -0.0001 -0.0000  0.0000
  85.  H 6 (py)  -0.0000  0.0000  0.0001 -0.0000 -0.0000 -0.0000 -0.0000 -0.0027
  86.  H 6 (pz)  -0.0001  0.0000  0.0000  0.0000  0.0000 -0.0000  0.0000 -0.0017

          NAO       33      34      35      36      37      38      39      40
      ---------- ------- ------- ------- ------- ------- ------- ------- -------
   1.  C 1 (S)    0.0015  0.0090 -0.0070  0.0001  0.0000  0.0000 -0.0000 -0.0000
   2.  C 1 (S)    0.3735  0.0060  0.0111  0.0000  0.0000  0.0000 -0.0000  0.0000
   3.  C 1 (S)    0.0060  0.0034 -0.0001 -0.0000  0.0000  0.0000  0.0000  0.0000
   4.  C 1 (S)    0.0111 -0.0001 -0.0000 -0.0000  0.0000  0.0000  0.0000  0.0000
   5.  C 1 (S)    0.0000 -0.0000 -0.0000 -0.0000 -0.0000 -0.0000 -0.0000 -0.0000
   6.  C 1 (px)  -0.0000 -0.0000 -0.0000  0.0000  0.9977  0.0362  0.0047  0.0000
   7.  C 1 (px)   0.0000 -0.0000 -0.0000  0.0000  0.0362  0.0013  0.0002 -0.0000
   8.  C 1 (px)   0.0000 -0.0000 -0.0000  0.0000  0.0047  0.0002  0.0000  0.0000
   9.  C 1 (py)  -0.0000 -0.0000 -0.0000  0.0000 -0.0000 -0.0000  0.0000  0.1890
  10.  C 1 (py)  -0.0000 -0.0000 -0.0000  0.0000 -0.0000 -0.0000  0.0000 -0.0549
  11.  C 1 (py)  -0.0000  0.0000  0.0000  0.0000 -0.0000 -0.0000 -0.0000 -0.0020
  12.  C 1 (pz)  -0.5200  0.0532  0.0028 -0.0000  0.0000  0.0000 -0.0000  0.0000
  13.  C 1 (pz)   0.0048 -0.0030  0.0002  0.0000  0.0000  0.0000  0.0000  0.0000
  14.  C 1 (pz)   0.0131  0.0001 -0.0001 -0.0000  0.0000  0.0000  0.0000  0.0000
  15.  C 1 (d1)   0.0000  0.0000 -0.0000 -0.0000  0.0000  0.0000  0.0000  0.0000
  16.  C 1 (d1)  -0.0000 -0.0000  0.0000  0.0000 -0.0000 -0.0000 -0.0000 -0.0000
  17.  C 1 (d2)  -0.0000  0.0000  0.0000 -0.0000 -0.0226 -0.0008 -0.0001  0.0000
  18.  C 1 (d2)   0.0000  0.0000  0.0000 -0.0000 -0.0060 -0.0002 -0.0000 -0.0000
  19.  C 1 (d3)   0.0000 -0.0000 -0.0000  0.0000  0.0000  0.0000  0.0000  0.0041
  20.  C 1 (d3)  -0.0000  0.0000  0.0000 -0.0000 -0.0000 -0.0000 -0.0000 -0.0191
  21.  C 1 (d4)   0.0011 -0.0011 -0.0004 -0.0000 -0.0000 -0.0000  0.0000 -0.0000
  22.  C 1 (d4)  -0.0030 -0.0001  0.0000  0.0000 -0.0000 -0.0000 -0.0000 -0.0000
  23.  C 1 (d5)   0.0349 -0.0022 -0.0000  0.0000  0.0000  0.0000  0.0000  0.0000
  24.  C 1 (d5)  -0.0079 -0.0001  0.0001  0.0000 -0.0000 -0.0000 -0.0000 -0.0000
  25.  C 1 (f1)  -0.0110  0.0003 -0.0001 -0.0000 -0.0000 -0.0000 -0.0000  0.0000
  26.  C 1 (f2)   0.0000 -0.0000 -0.0000  0.0000  0.0096  0.0003  0.0000 -0.0000
  27.  C 1 (f3)  -0.0000 -0.0000 -0.0000  0.0000 -0.0000 -0.0000 -0.0000 -0.0028
  28.  C 1 (f4)   0.0003 -0.0006 -0.0001 -0.0000 -0.0000 -0.0000 -0.0000 -0.0000
  29.  C 1 (f5)  -0.0000 -0.0000 -0.0000 -0.0000  0.0000  0.0000 -0.0000 -0.0000
  30.  C 1 (f6)   0.0000  0.0000  0.0000 -0.0000 -0.0087 -0.0003 -0.0000 -0.0000
  31.  C 1 (f7)   0.0000  0.0000  0.0000 -0.0000 -0.0000 -0.0000 -0.0000 -0.0026
  32.  C 2 (S)   -0.0000 -0.0000  0.0000  0.0000 -0.0000 -0.0000  0.0000  0.0000
  33.  C 2 (S)    1.0680  0.0000 -0.0000 -0.0000 -0.0000 -0.0000  0.0000 -0.0000
  34.  C 2 (S)    0.0000  0.0035 -0.0000 -0.0000 -0.0000 -0.0000 -0.0000 -0.0000
  35.  C 2 (S)   -0.0000 -0.0000  0.0002 -0.0000 -0.0000 -0.0000 -0.0000 -0.0000
  36.  C 2 (S)   -0.0000 -0.0000 -0.0000  0.0000  0.0000  0.0000  0.0000  0.0000
  37.  C 2 (px)  -0.0000 -0.0000 -0.0000  0.0000  0.9977  0.0362  0.0047  0.0000
  38.  C 2 (px)  -0.0000 -0.0000 -0.0000  0.0000  0.0362  0.0013  0.0002  0.0000
  39.  C 2 (px)   0.0000 -0.0000 -0.0000  0.0000  0.0047  0.0002  0.0000 -0.0000
  40.  C 2 (py)  -0.0000 -0.0000 -0.0000  0.0000  0.0000  0.0000 -0.0000  1.1775
  41.  C 2 (py)   0.0000  0.0000  0.0000 -0.0000  0.0000  0.0000 -0.0000  0.0085
  42.  C 2 (py)  -0.0000  0.0000  0.0000 -0.0000 -0.0000 -0.0000 -0.0000  0.0024
  43.  C 2 (pz)  -0.1077 -0.0477  0.0072  0.0000  0.0000  0.0000 -0.0000  0.0000
  44.  C 2 (pz)  -0.0151  0.0032 -0.0001  0.0000  0.0000  0.0000  0.0000 -0.0000
  45.  C 2 (pz)   0.0060 -0.0003 -0.0002 -0.0000  0.0000  0.0000  0.0000  0.0000
  46.  C 2 (d1)  -0.0000 -0.0000  0.0000  0.0000  0.0000  0.0000 -0.0000 -0.0000
  47.  C 2 (d1)   0.0000  0.0000  0.0000 -0.0000 -0.0000 -0.0000 -0.0000  0.0000
  48.  C 2 (d2)  -0.0000 -0.0000 -0.0000  0.0000  0.0226  0.0008  0.0001  0.0000
  49.  C 2 (d2)   0.0000 -0.0000 -0.0000  0.0000  0.0060  0.0002  0.0000 -0.0000
  50.  C 2 (d3)  -0.0000 -0.0000 -0.0000  0.0000 -0.0000 -0.0000  0.0000 -0.0349
  51.  C 2 (d3)   0.0000  0.0000 -0.0000 -0.0000 -0.0000 -0.0000  0.0000 -0.0038
  52.  C 2 (d4)  -0.0319 -0.0008  0.0002  0.0000  0.0000  0.0000 -0.0000 -0.0000
  53.  C 2 (d4)   0.0026 -0.0001 -0.0000 -0.0000 -0.0000 -0.0000  0.0000 -0.0000
  54.  C 2 (d5)   0.0092 -0.0020  0.0004  0.0000 -0.0000 -0.0000 -0.0000 -0.0000
  55.  C 2 (d5)   0.0066 -0.0003 -0.0001 -0.0000  0.0000  0.0000  0.0000  0.0000
  56.  C 2 (f1)   0.0095 -0.0003  0.0001  0.0000 -0.0000 -0.0000 -0.0000 -0.0000
  57.  C 2 (f2)  -0.0000 -0.0000 -0.0000  0.0000  0.0096  0.0003  0.0000  0.0000
  58.  C 2 (f3)   0.0000  0.0000 -0.0000 -0.0000  0.0000  0.0000  0.0000  0.0108
  59.  C 2 (f4)   0.0084  0.0005 -0.0000 -0.0000 -0.0000 -0.0000  0.0000  0.0000
  60.  C 2 (f5)  -0.0000 -0.0000  0.0000  0.0000 -0.0000 -0.0000  0.0000 -0.0000
  61.  C 2 (f6)   0.0000  0.0000  0.0000 -0.0000 -0.0087 -0.0003 -0.0000 -0.0000
  62.  C 2 (f7)  -0.0000 -0.0000  0.0000  0.0000 -0.0000 -0.0000  0.0000 -0.0136
  63.  H 3 (S)    0.0285  0.0222  0.0060  0.0000 -0.0000 -0.0000  0.0000 -0.0245
  64.  H 3 (S)   -0.0104 -0.0008  0.0001 -0.0000 -0.0000 -0.0000 -0.0000  0.0187
  65.  H 3 (S)    0.0027 -0.0001 -0.0001 -0.0000  0.0000  0.0000  0.0000  0.0026
  66.  H 3 (px)   0.0000 -0.0000 -0.0000  0.0000  0.0101  0.0004  0.0000 -0.0000
  67.  H 3 (py)   0.0005 -0.0005 -0.0001 -0.0000  0.0000  0.0000  0.0000  0.0044
  68.  H 3 (pz)  -0.0033  0.0001 -0.0001 -0.0000  0.0000  0.0000 -0.0000 -0.0034
  69.  H 4 (S)    0.0285  0.0222  0.0060  0.0000  0.0000  0.0000 -0.0000  0.0245
  70.  H 4 (S)   -0.0104 -0.0008  0.0001 -0.0000 -0.0000 -0.0000 -0.0000 -0.0187
  71.  H 4 (S)    0.0027 -0.0001 -0.0001 -0.0000  0.0000  0.0000  0.0000 -0.0026
  72.  H 4 (px)   0.0000 -0.0000 -0.0000  0.0000  0.0101  0.0004  0.0000 -0.0000
  73.  H 4 (py)  -0.0005  0.0005  0.0001  0.0000  0.0000  0.0000  0.0000  0.0044
  74.  H 4 (pz)  -0.0033  0.0001 -0.0001 -0.0000  0.0000  0.0000  0.0000  0.0034
  75.  H 5 (S)    0.5330  0.0179 -0.0021 -0.0000  0.0000  0.0000 -0.0000  0.6802
  76.  H 5 (S)    0.0039 -0.0009 -0.0001 -0.0000  0.0000  0.0000  0.0000  0.0043
  77.  H 5 (S)   -0.0065  0.0000  0.0001  0.0000 -0.0000 -0.0000 -0.0000  0.0072
  78.  H 5 (px)   0.0000 -0.0000 -0.0000  0.0000  0.0101  0.0004  0.0000 -0.0000
  79.  H 5 (py)  -0.0102 -0.0005  0.0001  0.0000 -0.0000 -0.0000  0.0000 -0.0089
  80.  H 5 (pz)   0.0054 -0.0001  0.0000  0.0000 -0.0000 -0.0000 -0.0000  0.0088
  81.  H 6 (S)    0.5330  0.0179 -0.0021 -0.0000 -0.0000 -0.0000  0.0000 -0.6802
  82.  H 6 (S)    0.0039 -0.0009 -0.0001 -0.0000  0.0000  0.0000 -0.0000 -0.0043
  83.  H 6 (S)   -0.0065  0.0000  0.0001  0.0000 -0.0000 -0.0000 -0.0000 -0.0072
  84.  H 6 (px)   0.0000 -0.0000 -0.0000  0.0000  0.0101  0.0004  0.0000 -0.0000
  85.  H 6 (py)   0.0102  0.0005 -0.0001 -0.0000  0.0000  0.0000  0.0000 -0.0089
  86.  H 6 (pz)   0.0054 -0.0001  0.0000  0.0000  0.0000  0.0000  0.0000 -0.0088

          NAO       41      42      43      44      45      46      47      48
      ---------- ------- ------- ------- ------- ------- ------- ------- -------
   1.  C 1 (S)   -0.0000 -0.0000  0.0103  0.0215 -0.0053 -0.0000 -0.0000  0.0000
   2.  C 1 (S)    0.0000 -0.0000  0.5200 -0.0048 -0.0131  0.0000  0.0000  0.0000
   3.  C 1 (S)   -0.0000 -0.0000 -0.0532  0.0030 -0.0001 -0.0000  0.0000  0.0000
   4.  C 1 (S)   -0.0000 -0.0000 -0.0028 -0.0002  0.0001 -0.0000  0.0000  0.0000
   5.  C 1 (S)    0.0000  0.0000  0.0000 -0.0000  0.0000  0.0000  0.0000 -0.0000
   6.  C 1 (px)   0.0000 -0.0000  0.0000  0.0000  0.0000  0.0000 -0.0000  0.0226
   7.  C 1 (px)   0.0000 -0.0000 -0.0000  0.0000  0.0000  0.0000 -0.0000  0.0008
   8.  C 1 (px)   0.0000 -0.0000  0.0000  0.0000  0.0000 -0.0000 -0.0000  0.0001
   9.  C 1 (py)  -0.0549 -0.0020  0.0000  0.0000  0.0000 -0.0000 -0.0000 -0.0000
  10.  C 1 (py)  -0.0012 -0.0001  0.0000  0.0000  0.0000  0.0000 -0.0000 -0.0000
  11.  C 1 (py)  -0.0001 -0.0000 -0.0000 -0.0000 -0.0000  0.0000 -0.0000 -0.0000
  12.  C 1 (pz)   0.0000  0.0000 -0.5547  0.0542 -0.0101 -0.0000  0.0000 -0.0000
  13.  C 1 (pz)  -0.0000  0.0000  0.0542 -0.0029 -0.0000  0.0000 -0.0000  0.0000
  14.  C 1 (pz)  -0.0000  0.0000 -0.0101 -0.0000  0.0002 -0.0000  0.0000  0.0000
  15.  C 1 (d1)   0.0000  0.0000 -0.0000  0.0000  0.0000 -0.0000  0.0000  0.0000
  16.  C 1 (d1)   0.0000 -0.0000  0.0000 -0.0000 -0.0000  0.0000 -0.0000 -0.0000
  17.  C 1 (d2)   0.0000  0.0000  0.0000 -0.0000 -0.0000 -0.0000  0.0000 -0.0005
  18.  C 1 (d2)  -0.0000  0.0000 -0.0000 -0.0000 -0.0000 -0.0000  0.0000 -0.0001
  19.  C 1 (d3)  -0.0017 -0.0001 -0.0000 -0.0000  0.0000 -0.0000 -0.0000  0.0000
  20.  C 1 (d3)  -0.0005 -0.0001  0.0000  0.0000 -0.0000  0.0000 -0.0000 -0.0000
  21.  C 1 (d4)   0.0000  0.0000 -0.0060 -0.0008  0.0006  0.0000 -0.0000 -0.0000
  22.  C 1 (d4)  -0.0000 -0.0000  0.0037 -0.0000 -0.0001  0.0000 -0.0000 -0.0000
  23.  C 1 (d5)  -0.0000 -0.0000  0.0281 -0.0025  0.0004  0.0000 -0.0000  0.0000
  24.  C 1 (d5)   0.0000  0.0000  0.0093 -0.0001 -0.0002  0.0000 -0.0000 -0.0000
  25.  C 1 (f1)   0.0000  0.0000 -0.0068  0.0004  0.0000 -0.0000 -0.0000 -0.0000
  26.  C 1 (f2)  -0.0000 -0.0000 -0.0000  0.0000  0.0000  0.0000 -0.0000  0.0002
  27.  C 1 (f3)  -0.0006 -0.0000  0.0000  0.0000  0.0000  0.0000 -0.0000 -0.0000
  28.  C 1 (f4)  -0.0000  0.0000  0.0032 -0.0005  0.0002  0.0000 -0.0000 -0.0000
  29.  C 1 (f5)   0.0000  0.0000  0.0000 -0.0000  0.0000  0.0000 -0.0000  0.0000
  30.  C 1 (f6)  -0.0000  0.0000 -0.0000 -0.0000 -0.0000 -0.0000 -0.0000 -0.0002
  31.  C 1 (f7)   0.0006  0.0000 -0.0000 -0.0000 -0.0000  0.0000 -0.0000 -0.0000
  32.  C 2 (S)   -0.0000 -0.0000 -0.0088  0.0027 -0.0009  0.0000 -0.0000 -0.0000
  33.  C 2 (S)    0.0000 -0.0000 -0.1077 -0.0151  0.0060 -0.0000  0.0000 -0.0000
  34.  C 2 (S)    0.0000  0.0000 -0.0477  0.0032 -0.0003 -0.0000  0.0000 -0.0000
  35.  C 2 (S)    0.0000  0.0000  0.0072 -0.0001 -0.0002  0.0000  0.0000 -0.0000
  36.  C 2 (S)   -0.0000 -0.0000  0.0000  0.0000 -0.0000  0.0000 -0.0000  0.0000
  37.  C 2 (px)   0.0000 -0.0000  0.0000  0.0000  0.0000  0.0000 -0.0000  0.0226
  38.  C 2 (px)   0.0000 -0.0000  0.0000  0.0000  0.0000  0.0000 -0.0000  0.0008
  39.  C 2 (px)  -0.0000 -0.0000 -0.0000  0.0000  0.0000 -0.0000 -0.0000  0.0001
  40.  C 2 (py)   0.0085  0.0024  0.0000 -0.0000  0.0000 -0.0000  0.0000  0.0000
  41.  C 2 (py)   0.0028  0.0001 -0.0000 -0.0000 -0.0000 -0.0000  0.0000  0.0000
  42.  C 2 (py)   0.0001  0.0000  0.0000 -0.0000  0.0000 -0.0000  0.0000 -0.0000
  43.  C 2 (pz)  -0.0000  0.0000  1.1223 -0.0447 -0.0071  0.0000 -0.0000  0.0000
  44.  C 2 (pz)  -0.0000 -0.0000 -0.0447  0.0032 -0.0003 -0.0000  0.0000  0.0000
  45.  C 2 (pz)  -0.0000  0.0000 -0.0071 -0.0003  0.0003 -0.0000 -0.0000  0.0000
  46.  C 2 (d1)  -0.0000 -0.0000  0.0000 -0.0000 -0.0000  0.0000 -0.0000  0.0000
  47.  C 2 (d1)   0.0000  0.0000 -0.0000  0.0000 -0.0000 -0.0000  0.0000 -0.0000
  48.  C 2 (d2)   0.0000 -0.0000  0.0000  0.0000  0.0000  0.0000 -0.0000  0.0005
  49.  C 2 (d2)  -0.0000 -0.0000 -0.0000  0.0000  0.0000  0.0000  0.0000  0.0001
  50.  C 2 (d3)  -0.0003 -0.0001 -0.0000  0.0000 -0.0000  0.0000 -0.0000 -0.0000
  51.  C 2 (d3)  -0.0010 -0.0000 -0.0000 -0.0000 -0.0000  0.0000 -0.0000 -0.0000
  52.  C 2 (d4)  -0.0000  0.0000  0.0238 -0.0003 -0.0003  0.0000 -0.0000  0.0000
  53.  C 2 (d4)   0.0000  0.0000 -0.0013 -0.0001  0.0001  0.0000 -0.0000 -0.0000
  54.  C 2 (d5)   0.0000 -0.0000  0.0513 -0.0022 -0.0003  0.0000 -0.0000 -0.0000
  55.  C 2 (d5)  -0.0000 -0.0000 -0.0038 -0.0003  0.0002 -0.0000 -0.0000  0.0000
  56.  C 2 (f1)   0.0000 -0.0000  0.0082 -0.0004 -0.0000  0.0000  0.0000 -0.0000
  57.  C 2 (f2)   0.0000 -0.0000  0.0000  0.0000  0.0000  0.0000 -0.0000  0.0002
  58.  C 2 (f3)   0.0003  0.0000 -0.0000 -0.0000 -0.0000 -0.0000  0.0000  0.0000
  59.  C 2 (f4)   0.0000 -0.0000 -0.0110  0.0004  0.0001 -0.0000  0.0000 -0.0000
  60.  C 2 (f5)  -0.0000 -0.0000  0.0000 -0.0000 -0.0000  0.0000 -0.0000  0.0000
  61.  C 2 (f6)  -0.0000  0.0000 -0.0000 -0.0000 -0.0000 -0.0000  0.0000 -0.0002
  62.  C 2 (f7)  -0.0001 -0.0000  0.0000  0.0000  0.0000  0.0000 -0.0000 -0.0000
  63.  H 3 (S)   -0.0338 -0.0014  0.0208  0.0170 -0.0092 -0.0000  0.0000 -0.0000
  64.  H 3 (S)    0.0001  0.0000  0.0174 -0.0007 -0.0001 -0.0000  0.0000 -0.0000
  65.  H 3 (S)   -0.0003 -0.0000 -0.0050 -0.0001  0.0002 -0.0000  0.0000  0.0000
  66.  H 3 (px)  -0.0000 -0.0000 -0.0000  0.0000  0.0000  0.0000 -0.0000  0.0002
  67.  H 3 (py)   0.0005  0.0000  0.0012 -0.0004  0.0002 -0.0000 -0.0000  0.0000
  68.  H 3 (pz)   0.0004  0.0000 -0.0036  0.0001  0.0000  0.0000 -0.0000  0.0000
  69.  H 4 (S)    0.0338  0.0014  0.0208  0.0170 -0.0092 -0.0000  0.0000  0.0000
  70.  H 4 (S)   -0.0001 -0.0000  0.0174 -0.0007 -0.0001  0.0000 -0.0000 -0.0000
  71.  H 4 (S)    0.0003  0.0000 -0.0050 -0.0001  0.0002 -0.0000 -0.0000  0.0000
  72.  H 4 (px)  -0.0000 -0.0000 -0.0000  0.0000  0.0000  0.0000 -0.0000  0.0002
  73.  H 4 (py)   0.0005  0.0000 -0.0012  0.0004 -0.0002 -0.0000  0.0000  0.0000
  74.  H 4 (pz)  -0.0004 -0.0000 -0.0036  0.0001  0.0000 -0.0000  0.0000  0.0000
  75.  H 5 (S)    0.0115  0.0017 -0.4351  0.0096  0.0046 -0.0000  0.0000  0.0000
  76.  H 5 (S)   -0.0009 -0.0000  0.0045 -0.0008  0.0003  0.0000 -0.0000  0.0000
  77.  H 5 (S)   -0.0000  0.0000  0.0035  0.0001 -0.0001 -0.0000  0.0000 -0.0000
  78.  H 5 (px)  -0.0000 -0.0000 -0.0000  0.0000  0.0000  0.0000 -0.0000  0.0002
  79.  H 5 (py)  -0.0003 -0.0000  0.0108 -0.0003 -0.0001  0.0000 -0.0000 -0.0000
  80.  H 5 (pz)  -0.0000  0.0000  0.0016 -0.0002  0.0000 -0.0000  0.0000 -0.0000
  81.  H 6 (S)   -0.0115 -0.0017 -0.4351  0.0096  0.0046  0.0000 -0.0000 -0.0000
  82.  H 6 (S)    0.0009  0.0000  0.0045 -0.0008  0.0003  0.0000 -0.0000  0.0000
  83.  H 6 (S)    0.0000 -0.0000  0.0035  0.0001 -0.0001  0.0000 -0.0000 -0.0000
  84.  H 6 (px)  -0.0000 -0.0000 -0.0000  0.0000  0.0000  0.0000 -0.0000  0.0002
  85.  H 6 (py)  -0.0003 -0.0000 -0.0108  0.0003  0.0001 -0.0000  0.0000  0.0000
  86.  H 6 (pz)   0.0000 -0.0000  0.0016 -0.0002  0.0000  0.0000 -0.0000  0.0000

          NAO       49      50      51      52      53      54      55      56
      ---------- ------- ------- ------- ------- ------- ------- ------- -------
   1.  C 1 (S)   -0.0000  0.0000 -0.0000 -0.0005  0.0008 -0.0075  0.0013 -0.0028
   2.  C 1 (S)    0.0000  0.0000 -0.0000  0.0011 -0.0030  0.0349 -0.0079  0.0110
   3.  C 1 (S)    0.0000  0.0000 -0.0000 -0.0011 -0.0001 -0.0022 -0.0001 -0.0003
   4.  C 1 (S)    0.0000  0.0000 -0.0000 -0.0004  0.0000 -0.0000  0.0001  0.0001
   5.  C 1 (S)   -0.0000 -0.0000  0.0000 -0.0000  0.0000  0.0000  0.0000  0.0000
   6.  C 1 (px)   0.0060 -0.0000 -0.0000  0.0000 -0.0000 -0.0000  0.0000 -0.0000
   7.  C 1 (px)   0.0002  0.0000 -0.0000  0.0000  0.0000 -0.0000  0.0000 -0.0000
   8.  C 1 (px)   0.0000 -0.0000 -0.0000  0.0000  0.0000 -0.0000  0.0000 -0.0000
   9.  C 1 (py)   0.0000 -0.0041  0.0191  0.0000  0.0000 -0.0000  0.0000 -0.0000
  10.  C 1 (py)   0.0000  0.0017  0.0005  0.0000 -0.0000 -0.0000  0.0000 -0.0000
  11.  C 1 (py)   0.0000  0.0001  0.0001  0.0000 -0.0000 -0.0000  0.0000  0.0000
  12.  C 1 (pz)   0.0000  0.0000 -0.0000  0.0060 -0.0037 -0.0281 -0.0093 -0.0068
  13.  C 1 (pz)   0.0000 -0.0000 -0.0000  0.0008  0.0000  0.0025  0.0001  0.0004
  14.  C 1 (pz)   0.0000 -0.0000 -0.0000 -0.0006  0.0001 -0.0004  0.0002  0.0000
  15.  C 1 (d1)   0.0000 -0.0000 -0.0000 -0.0000  0.0000 -0.0000  0.0000 -0.0000
  16.  C 1 (d1)  -0.0000  0.0000 -0.0000  0.0000 -0.0000  0.0000 -0.0000  0.0000
  17.  C 1 (d2)  -0.0001 -0.0000 -0.0000  0.0000 -0.0000  0.0000 -0.0000  0.0000
  18.  C 1 (d2)  -0.0000  0.0000  0.0000 -0.0000  0.0000  0.0000 -0.0000  0.0000
  19.  C 1 (d3)   0.0000 -0.0001  0.0006 -0.0000  0.0000  0.0000  0.0000 -0.0000
  20.  C 1 (d3)  -0.0000  0.0006  0.0002  0.0000 -0.0000 -0.0000 -0.0000  0.0000
  21.  C 1 (d4)  -0.0000  0.0000  0.0000 -0.0002  0.0002 -0.0005  0.0004 -0.0002
  22.  C 1 (d4)  -0.0000 -0.0000 -0.0000  0.0002 -0.0000  0.0002 -0.0001  0.0000
  23.  C 1 (d5)   0.0000  0.0000 -0.0000 -0.0005  0.0002  0.0016  0.0004  0.0005
  24.  C 1 (d5)  -0.0000 -0.0000  0.0000  0.0004 -0.0001  0.0004 -0.0001  0.0000
  25.  C 1 (f1)  -0.0000 -0.0000  0.0000  0.0002 -0.0000 -0.0005 -0.0000 -0.0002
  26.  C 1 (f2)   0.0001  0.0000  0.0000 -0.0000  0.0000 -0.0000  0.0000 -0.0000
  27.  C 1 (f3)   0.0000  0.0001  0.0002  0.0000 -0.0000  0.0000  0.0000 -0.0000
  28.  C 1 (f4)  -0.0000  0.0000 -0.0000  0.0000  0.0000  0.0001  0.0001 -0.0000
  29.  C 1 (f5)  -0.0000  0.0000 -0.0000  0.0000  0.0000  0.0000  0.0000 -0.0000
  30.  C 1 (f6)  -0.0001  0.0000  0.0000 -0.0000  0.0000  0.0000 -0.0000  0.0000
  31.  C 1 (f7)  -0.0000  0.0001 -0.0002 -0.0000  0.0000  0.0000 -0.0000  0.0000
  32.  C 2 (S)    0.0000 -0.0000  0.0000  0.0053 -0.0011 -0.0024 -0.0004 -0.0012
  33.  C 2 (S)    0.0000 -0.0000  0.0000 -0.0319  0.0026  0.0092  0.0066  0.0095
  34.  C 2 (S)   -0.0000 -0.0000  0.0000 -0.0008 -0.0001 -0.0020 -0.0003 -0.0003
  35.  C 2 (S)   -0.0000 -0.0000 -0.0000  0.0002 -0.0000  0.0004 -0.0001  0.0001
  36.  C 2 (S)    0.0000  0.0000 -0.0000  0.0000 -0.0000  0.0000 -0.0000  0.0000
  37.  C 2 (px)   0.0060 -0.0000 -0.0000  0.0000 -0.0000 -0.0000  0.0000 -0.0000
  38.  C 2 (px)   0.0002 -0.0000 -0.0000  0.0000 -0.0000 -0.0000  0.0000 -0.0000
  39.  C 2 (px)   0.0000  0.0000  0.0000 -0.0000  0.0000 -0.0000  0.0000 -0.0000
  40.  C 2 (py)  -0.0000 -0.0349 -0.0038 -0.0000 -0.0000 -0.0000  0.0000 -0.0000
  41.  C 2 (py)  -0.0000 -0.0003 -0.0010 -0.0000  0.0000  0.0000 -0.0000  0.0000
  42.  C 2 (py)  -0.0000 -0.0001 -0.0000  0.0000  0.0000 -0.0000 -0.0000 -0.0000
  43.  C 2 (pz)  -0.0000 -0.0000 -0.0000  0.0238 -0.0013  0.0513 -0.0038  0.0082
  44.  C 2 (pz)   0.0000  0.0000 -0.0000 -0.0003 -0.0001 -0.0022 -0.0003 -0.0004
  45.  C 2 (pz)   0.0000 -0.0000 -0.0000 -0.0003  0.0001 -0.0003  0.0002 -0.0000
  46.  C 2 (d1)   0.0000  0.0000  0.0000  0.0000  0.0000  0.0000 -0.0000  0.0000
  47.  C 2 (d1)   0.0000 -0.0000 -0.0000 -0.0000 -0.0000 -0.0000 -0.0000  0.0000
  48.  C 2 (d2)   0.0001 -0.0000 -0.0000  0.0000 -0.0000 -0.0000  0.0000 -0.0000
  49.  C 2 (d2)   0.0000  0.0000  0.0000 -0.0000  0.0000 -0.0000  0.0000 -0.0000
  50.  C 2 (d3)   0.0000  0.0010  0.0001  0.0000 -0.0000 -0.0000  0.0000 -0.0000
  51.  C 2 (d3)   0.0000  0.0001  0.0004 -0.0000  0.0000  0.0000 -0.0000  0.0000
  52.  C 2 (d4)  -0.0000  0.0000 -0.0000  0.0014 -0.0001  0.0007 -0.0003 -0.0001
  53.  C 2 (d4)   0.0000 -0.0000  0.0000 -0.0001  0.0000 -0.0001  0.0001 -0.0000
  54.  C 2 (d5)  -0.0000 -0.0000  0.0000  0.0007 -0.0001  0.0026 -0.0002  0.0005
  55.  C 2 (d5)   0.0000  0.0000 -0.0000 -0.0003  0.0001 -0.0002  0.0002 -0.0000
  56.  C 2 (f1)  -0.0000 -0.0000  0.0000 -0.0001 -0.0000  0.0005 -0.0000  0.0002
  57.  C 2 (f2)   0.0001 -0.0000 -0.0000  0.0000 -0.0000 -0.0000  0.0000 -0.0000
  58.  C 2 (f3)   0.0000 -0.0003 -0.0001 -0.0000  0.0000  0.0000 -0.0000  0.0000
  59.  C 2 (f4)   0.0000 -0.0000 -0.0000 -0.0004  0.0000 -0.0004  0.0001 -0.0000
  60.  C 2 (f5)   0.0000  0.0000  0.0000  0.0000 -0.0000  0.0000 -0.0000  0.0000
  61.  C 2 (f6)  -0.0001  0.0000  0.0000 -0.0000  0.0000  0.0000 -0.0000  0.0000
  62.  C 2 (f7)   0.0000  0.0004  0.0000  0.0000 -0.0000 -0.0000  0.0000 -0.0000
  63.  H 3 (S)    0.0000  0.0016  0.0119  0.0011 -0.0026  0.0056 -0.0066  0.0029
  64.  H 3 (S)   -0.0000 -0.0006 -0.0000  0.0006 -0.0000  0.0007 -0.0001  0.0001
  65.  H 3 (S)    0.0000 -0.0001  0.0001 -0.0002  0.0000 -0.0002  0.0001 -0.0000
  66.  H 3 (px)   0.0001  0.0000 -0.0000 -0.0000  0.0000 -0.0000  0.0000 -0.0000
  67.  H 3 (py)   0.0000 -0.0001 -0.0002 -0.0000  0.0001 -0.0000  0.0001 -0.0000
  68.  H 3 (pz)  -0.0000  0.0001 -0.0001  0.0000  0.0000 -0.0002  0.0000 -0.0001
  69.  H 4 (S)   -0.0000 -0.0016 -0.0119  0.0011 -0.0026  0.0056 -0.0066  0.0029
  70.  H 4 (S)   -0.0000  0.0006  0.0000  0.0006 -0.0000  0.0007 -0.0001  0.0001
  71.  H 4 (S)    0.0000  0.0001 -0.0001 -0.0002  0.0000 -0.0002  0.0001 -0.0000
  72.  H 4 (px)   0.0001  0.0000 -0.0000 -0.0000  0.0000 -0.0000  0.0000 -0.0000
  73.  H 4 (py)   0.0000 -0.0001 -0.0002  0.0000 -0.0001  0.0000 -0.0001  0.0000
  74.  H 4 (pz)   0.0000 -0.0001  0.0001  0.0000  0.0000 -0.0002  0.0000 -0.0001
  75.  H 5 (S)   -0.0000 -0.0203 -0.0045 -0.0229  0.0015 -0.0131  0.0039  0.0017
  76.  H 5 (S)    0.0000 -0.0001  0.0003 -0.0001  0.0001  0.0002  0.0002  0.0000
  77.  H 5 (S)   -0.0000 -0.0002  0.0000  0.0002 -0.0000  0.0001 -0.0001 -0.0000
  78.  H 5 (px)   0.0001  0.0000 -0.0000 -0.0000  0.0000 -0.0000  0.0000 -0.0000
  79.  H 5 (py)   0.0000  0.0003  0.0001  0.0005 -0.0000  0.0004 -0.0001 -0.0000
  80.  H 5 (pz)  -0.0000 -0.0003  0.0000 -0.0001  0.0000  0.0002  0.0000  0.0001
  81.  H 6 (S)    0.0000  0.0203  0.0045 -0.0229  0.0015 -0.0131  0.0039  0.0017
  82.  H 6 (S)   -0.0000  0.0001 -0.0003 -0.0001  0.0001  0.0002  0.0002  0.0000
  83.  H 6 (S)   -0.0000  0.0002 -0.0000  0.0002 -0.0000  0.0001 -0.0001 -0.0000
  84.  H 6 (px)   0.0001  0.0000 -0.0000 -0.0000  0.0000 -0.0000  0.0000 -0.0000
  85.  H 6 (py)   0.0000  0.0003  0.0001 -0.0005  0.0000 -0.0004  0.0001  0.0000
  86.  H 6 (pz)   0.0000  0.0003 -0.0000 -0.0001  0.0000  0.0002  0.0000  0.0001

          NAO       57      58      59      60      61      62      63      64
      ---------- ------- ------- ------- ------- ------- ------- ------- -------
   1.  C 1 (S)    0.0000  0.0000  0.0003 -0.0000  0.0000  0.0000 -0.0061 -0.0091
   2.  C 1 (S)    0.0000  0.0000 -0.0003  0.0000 -0.0000 -0.0000  0.5330  0.0039
   3.  C 1 (S)    0.0000 -0.0000  0.0006 -0.0000 -0.0000  0.0000  0.0179 -0.0009
   4.  C 1 (S)    0.0000 -0.0000  0.0001 -0.0000 -0.0000  0.0000 -0.0021 -0.0001
   5.  C 1 (S)   -0.0000  0.0000  0.0000 -0.0000  0.0000 -0.0000 -0.0000 -0.0000
   6.  C 1 (px)   0.0096  0.0000 -0.0000 -0.0000 -0.0087 -0.0000 -0.0000 -0.0000
   7.  C 1 (px)   0.0003  0.0000 -0.0000 -0.0000 -0.0003 -0.0000  0.0000 -0.0000
   8.  C 1 (px)   0.0000  0.0000 -0.0000  0.0000 -0.0000 -0.0000 -0.0000 -0.0000
   9.  C 1 (py)  -0.0000 -0.0028 -0.0000  0.0000  0.0000 -0.0026  0.6802  0.0043
  10.  C 1 (py)  -0.0000 -0.0006 -0.0000  0.0000  0.0000  0.0006  0.0115 -0.0009
  11.  C 1 (py)  -0.0000 -0.0000 -0.0000  0.0000  0.0000  0.0000  0.0017 -0.0000
  12.  C 1 (pz)  -0.0000  0.0000  0.0032 -0.0000 -0.0000  0.0000  0.4351 -0.0045
  13.  C 1 (pz)   0.0000 -0.0000 -0.0005  0.0000 -0.0000  0.0000 -0.0096  0.0008
  14.  C 1 (pz)   0.0000 -0.0000  0.0002 -0.0000 -0.0000  0.0000 -0.0046 -0.0003
  15.  C 1 (d1)   0.0000  0.0000  0.0000 -0.0000 -0.0000 -0.0000 -0.0000  0.0000
  16.  C 1 (d1)  -0.0000 -0.0000 -0.0000  0.0000  0.0000  0.0000 -0.0000 -0.0000
  17.  C 1 (d2)  -0.0002 -0.0000  0.0000  0.0000  0.0002  0.0000 -0.0000  0.0000
  18.  C 1 (d2)  -0.0001 -0.0000  0.0000 -0.0000  0.0001  0.0000  0.0000 -0.0000
  19.  C 1 (d3)  -0.0000 -0.0001  0.0000  0.0000 -0.0000 -0.0001  0.0203  0.0001
  20.  C 1 (d3)  -0.0000 -0.0002 -0.0000  0.0000  0.0000  0.0002  0.0045 -0.0003
  21.  C 1 (d4)  -0.0000 -0.0000 -0.0000 -0.0000  0.0000 -0.0000 -0.0229 -0.0001
  22.  C 1 (d4)   0.0000  0.0000 -0.0000  0.0000  0.0000  0.0000  0.0015  0.0001
  23.  C 1 (d5)   0.0000 -0.0000 -0.0001  0.0000 -0.0000  0.0000 -0.0131  0.0002
  24.  C 1 (d5)  -0.0000  0.0000 -0.0001  0.0000  0.0000 -0.0000  0.0039  0.0002
  25.  C 1 (f1)  -0.0000  0.0000 -0.0000 -0.0000  0.0000 -0.0000 -0.0017 -0.0000
  26.  C 1 (f2)   0.0001  0.0000  0.0000 -0.0000 -0.0001  0.0000  0.0000 -0.0000
  27.  C 1 (f3)  -0.0000 -0.0001 -0.0000  0.0000  0.0000  0.0000  0.0068 -0.0000
  28.  C 1 (f4)  -0.0000 -0.0000 -0.0001 -0.0000  0.0000  0.0000 -0.0078  0.0001
  29.  C 1 (f5)   0.0000 -0.0000 -0.0000  0.0000 -0.0000  0.0000 -0.0000 -0.0000
  30.  C 1 (f6)  -0.0001 -0.0000  0.0000 -0.0000  0.0001  0.0000  0.0000  0.0000
  31.  C 1 (f7)   0.0000  0.0000 -0.0000 -0.0000  0.0000  0.0000 -0.0078 -0.0001
  32.  C 2 (S)   -0.0000  0.0000 -0.0008 -0.0000  0.0000 -0.0000  0.0045  0.0010
  33.  C 2 (S)   -0.0000  0.0000  0.0084 -0.0000  0.0000 -0.0000  0.0285 -0.0104
  34.  C 2 (S)   -0.0000  0.0000  0.0005 -0.0000  0.0000 -0.0000  0.0222 -0.0008
  35.  C 2 (S)   -0.0000 -0.0000 -0.0000  0.0000  0.0000  0.0000  0.0060  0.0001
  36.  C 2 (S)    0.0000 -0.0000 -0.0000  0.0000 -0.0000  0.0000  0.0000 -0.0000
  37.  C 2 (px)   0.0096  0.0000 -0.0000 -0.0000 -0.0087 -0.0000 -0.0000 -0.0000
  38.  C 2 (px)   0.0003  0.0000 -0.0000 -0.0000 -0.0003 -0.0000 -0.0000 -0.0000
  39.  C 2 (px)   0.0000  0.0000  0.0000  0.0000 -0.0000  0.0000  0.0000 -0.0000
  40.  C 2 (py)   0.0000  0.0108  0.0000 -0.0000 -0.0000 -0.0136 -0.0245  0.0187
  41.  C 2 (py)   0.0000  0.0003  0.0000 -0.0000 -0.0000 -0.0001 -0.0338  0.0001
  42.  C 2 (py)  -0.0000  0.0000 -0.0000 -0.0000  0.0000 -0.0000 -0.0014  0.0000
  43.  C 2 (pz)   0.0000 -0.0000 -0.0110  0.0000 -0.0000  0.0000  0.0208  0.0174
  44.  C 2 (pz)   0.0000 -0.0000  0.0004 -0.0000 -0.0000  0.0000  0.0170 -0.0007
  45.  C 2 (pz)   0.0000 -0.0000  0.0001 -0.0000 -0.0000  0.0000 -0.0092 -0.0001
  46.  C 2 (d1)   0.0000 -0.0000 -0.0000  0.0000 -0.0000  0.0000 -0.0000 -0.0000
  47.  C 2 (d1)  -0.0000  0.0000  0.0000 -0.0000  0.0000 -0.0000  0.0000  0.0000
  48.  C 2 (d2)   0.0002  0.0000 -0.0000  0.0000 -0.0002 -0.0000 -0.0000 -0.0000
  49.  C 2 (d2)   0.0001  0.0000  0.0000  0.0000 -0.0001  0.0000  0.0000 -0.0000
  50.  C 2 (d3)  -0.0000 -0.0003 -0.0000  0.0000  0.0000  0.0004  0.0016 -0.0006
  51.  C 2 (d3)  -0.0000 -0.0001 -0.0000  0.0000  0.0000  0.0000  0.0119 -0.0000
  52.  C 2 (d4)   0.0000 -0.0000 -0.0004  0.0000 -0.0000  0.0000  0.0011  0.0006
  53.  C 2 (d4)  -0.0000  0.0000  0.0000 -0.0000  0.0000 -0.0000 -0.0026 -0.0000
  54.  C 2 (d5)  -0.0000  0.0000 -0.0004  0.0000  0.0000 -0.0000  0.0056  0.0007
  55.  C 2 (d5)   0.0000 -0.0000  0.0001 -0.0000 -0.0000  0.0000 -0.0066 -0.0001
  56.  C 2 (f1)  -0.0000  0.0000 -0.0000  0.0000  0.0000 -0.0000  0.0029  0.0001
  57.  C 2 (f2)   0.0001  0.0000 -0.0000 -0.0000 -0.0001 -0.0000 -0.0000  0.0000
  58.  C 2 (f3)   0.0000  0.0001  0.0000 -0.0000 -0.0000 -0.0001 -0.0029  0.0002
  59.  C 2 (f4)  -0.0000  0.0000  0.0002 -0.0000  0.0000 -0.0000  0.0015 -0.0002
  60.  C 2 (f5)  -0.0000 -0.0000 -0.0000  0.0000  0.0000  0.0000  0.0000 -0.0000
  61.  C 2 (f6)  -0.0001 -0.0000  0.0000  0.0000  0.0001  0.0000  0.0000  0.0000
  62.  C 2 (f7)  -0.0000 -0.0001 -0.0000  0.0000  0.0000  0.0002  0.0000 -0.0002
  63.  H 3 (S)   -0.0000 -0.0029  0.0015  0.0000  0.0000  0.0000  0.8072  0.0000
  64.  H 3 (S)    0.0000  0.0002 -0.0002 -0.0000  0.0000 -0.0002  0.0000  0.0007
  65.  H 3 (S)    0.0000 -0.0000  0.0000 -0.0000 -0.0000 -0.0000  0.0000 -0.0000
  66.  H 3 (px)   0.0001  0.0000 -0.0000 -0.0000 -0.0001 -0.0000  0.0000 -0.0000
  67.  H 3 (py)   0.0000  0.0001 -0.0000 -0.0000 -0.0000 -0.0000 -0.0143  0.0001
  68.  H 3 (pz)   0.0000  0.0000  0.0000  0.0000 -0.0000  0.0000 -0.0068 -0.0001
  69.  H 4 (S)    0.0000  0.0029  0.0015 -0.0000 -0.0000 -0.0000 -0.0099 -0.0008
  70.  H 4 (S)   -0.0000 -0.0002 -0.0002  0.0000  0.0000  0.0002 -0.0008  0.0001
  71.  H 4 (S)    0.0000  0.0000  0.0000 -0.0000 -0.0000  0.0000 -0.0080 -0.0001
  72.  H 4 (px)   0.0001  0.0000 -0.0000 -0.0000 -0.0001 -0.0000  0.0000 -0.0000
  73.  H 4 (py)   0.0000  0.0001  0.0000 -0.0000 -0.0000 -0.0000  0.0027  0.0000
  74.  H 4 (pz)  -0.0000 -0.0000  0.0000 -0.0000 -0.0000 -0.0000  0.0029  0.0000
  75.  H 5 (S)    0.0000  0.0068  0.0078 -0.0000 -0.0000 -0.0078 -0.0618 -0.0002
  76.  H 5 (S)   -0.0000 -0.0000 -0.0001  0.0000 -0.0000 -0.0001 -0.0002  0.0001
  77.  H 5 (S)   -0.0000  0.0001 -0.0001 -0.0000  0.0000 -0.0001  0.0034  0.0002
  78.  H 5 (px)   0.0001  0.0000 -0.0000 -0.0000 -0.0001 -0.0000  0.0000 -0.0000
  79.  H 5 (py)  -0.0000 -0.0001 -0.0002  0.0000  0.0000  0.0001  0.0029  0.0001
  80.  H 5 (pz)  -0.0000  0.0001  0.0000 -0.0000  0.0000 -0.0001  0.0014  0.0001
  81.  H 6 (S)   -0.0000 -0.0068  0.0078  0.0000  0.0000  0.0078  0.1260 -0.0215
  82.  H 6 (S)    0.0000  0.0000 -0.0001 -0.0000 -0.0000  0.0001 -0.0215 -0.0001
  83.  H 6 (S)   -0.0000 -0.0001 -0.0001  0.0000  0.0000  0.0001  0.0020 -0.0000
  84.  H 6 (px)   0.0001  0.0000 -0.0000 -0.0000 -0.0001 -0.0000  0.0000 -0.0000
  85.  H 6 (py)  -0.0000 -0.0001  0.0002  0.0000 -0.0000  0.0001  0.0044 -0.0004
  86.  H 6 (pz)   0.0000 -0.0001  0.0000  0.0000 -0.0000  0.0001 -0.0006 -0.0002

          NAO       65      66      67      68      69      70      71      72
      ---------- ------- ------- ------- ------- ------- ------- ------- -------
   1.  C 1 (S)   -0.0093  0.0000  0.0027  0.0017 -0.0061 -0.0091 -0.0093  0.0000
   2.  C 1 (S)   -0.0065 -0.0000 -0.0102 -0.0054  0.5330  0.0039 -0.0065 -0.0000
   3.  C 1 (S)    0.0000  0.0000 -0.0005  0.0001  0.0179 -0.0009  0.0000  0.0000
   4.  C 1 (S)    0.0001  0.0000  0.0001 -0.0000 -0.0021 -0.0001  0.0001  0.0000
   5.  C 1 (S)    0.0000 -0.0000  0.0000 -0.0000 -0.0000 -0.0000  0.0000 -0.0000
   6.  C 1 (px)   0.0000  0.0101  0.0000  0.0000  0.0000 -0.0000  0.0000  0.0101
   7.  C 1 (px)   0.0000  0.0004  0.0000  0.0000 -0.0000 -0.0000  0.0000  0.0004
   8.  C 1 (px)   0.0000  0.0000  0.0000  0.0000  0.0000 -0.0000  0.0000  0.0000
   9.  C 1 (py)   0.0072  0.0000 -0.0089 -0.0088 -0.6802 -0.0043 -0.0072  0.0000
  10.  C 1 (py)  -0.0000  0.0000 -0.0003  0.0000 -0.0115  0.0009  0.0000  0.0000
  11.  C 1 (py)   0.0000 -0.0000 -0.0000 -0.0000 -0.0017  0.0000 -0.0000 -0.0000
  12.  C 1 (pz)  -0.0035 -0.0000 -0.0108  0.0016  0.4351 -0.0045 -0.0035 -0.0000
  13.  C 1 (pz)  -0.0001  0.0000  0.0003 -0.0002 -0.0096  0.0008 -0.0001  0.0000
  14.  C 1 (pz)   0.0001  0.0000  0.0001  0.0000 -0.0046 -0.0003  0.0001  0.0000
  15.  C 1 (d1)   0.0000  0.0000  0.0000 -0.0000  0.0000 -0.0000 -0.0000  0.0000
  16.  C 1 (d1)  -0.0000 -0.0000  0.0000  0.0000  0.0000  0.0000  0.0000 -0.0000
  17.  C 1 (d2)  -0.0000 -0.0002 -0.0000 -0.0000  0.0000  0.0000 -0.0000 -0.0002
  18.  C 1 (d2)  -0.0000 -0.0001 -0.0000 -0.0000 -0.0000  0.0000 -0.0000 -0.0001
  19.  C 1 (d3)   0.0002  0.0000 -0.0003 -0.0003 -0.0203 -0.0001 -0.0002  0.0000
  20.  C 1 (d3)  -0.0000 -0.0000 -0.0001  0.0000 -0.0045  0.0003  0.0000 -0.0000
  21.  C 1 (d4)   0.0002 -0.0000  0.0005  0.0001 -0.0229 -0.0001  0.0002  0.0000
  22.  C 1 (d4)  -0.0000 -0.0000 -0.0000 -0.0000  0.0015  0.0001 -0.0000 -0.0000
  23.  C 1 (d5)   0.0001  0.0000  0.0004 -0.0002 -0.0131  0.0002  0.0001  0.0000
  24.  C 1 (d5)  -0.0001 -0.0000 -0.0001 -0.0000  0.0039  0.0002 -0.0001 -0.0000
  25.  C 1 (f1)   0.0000 -0.0000  0.0000  0.0001 -0.0017 -0.0000  0.0000 -0.0000
  26.  C 1 (f2)   0.0000  0.0001  0.0000 -0.0000 -0.0000 -0.0000  0.0000  0.0001
  27.  C 1 (f3)   0.0001 -0.0000 -0.0001 -0.0001 -0.0068  0.0000 -0.0001 -0.0000
  28.  C 1 (f4)   0.0001 -0.0000  0.0002  0.0000 -0.0078  0.0001  0.0001 -0.0000
  29.  C 1 (f5)  -0.0000  0.0000  0.0000  0.0000  0.0000  0.0000  0.0000  0.0000
  30.  C 1 (f6)  -0.0000 -0.0001 -0.0000 -0.0000 -0.0000  0.0000 -0.0000 -0.0001
  31.  C 1 (f7)  -0.0001 -0.0000  0.0001  0.0001  0.0078  0.0001  0.0001 -0.0000
  32.  C 2 (S)   -0.0012  0.0000 -0.0002  0.0010  0.0045  0.0010 -0.0012  0.0000
  33.  C 2 (S)    0.0027  0.0000  0.0005 -0.0033  0.0285 -0.0104  0.0027  0.0000
  34.  C 2 (S)   -0.0001 -0.0000 -0.0005  0.0001  0.0222 -0.0008 -0.0001 -0.0000
  35.  C 2 (S)   -0.0001 -0.0000 -0.0001 -0.0001  0.0060  0.0001 -0.0001 -0.0000
  36.  C 2 (S)   -0.0000  0.0000 -0.0000 -0.0000  0.0000 -0.0000 -0.0000  0.0000
  37.  C 2 (px)   0.0000  0.0101  0.0000  0.0000  0.0000 -0.0000  0.0000  0.0101
  38.  C 2 (px)   0.0000  0.0004  0.0000  0.0000  0.0000 -0.0000  0.0000  0.0004
  39.  C 2 (px)   0.0000  0.0000  0.0000 -0.0000 -0.0000 -0.0000  0.0000  0.0000
  40.  C 2 (py)   0.0026 -0.0000  0.0044 -0.0034  0.0245 -0.0187 -0.0026 -0.0000
  41.  C 2 (py)  -0.0003 -0.0000  0.0005  0.0004  0.0338 -0.0001  0.0003 -0.0000
  42.  C 2 (py)  -0.0000 -0.0000  0.0000  0.0000  0.0014 -0.0000  0.0000 -0.0000
  43.  C 2 (pz)  -0.0050 -0.0000  0.0012 -0.0036  0.0208  0.0174 -0.0050 -0.0000
  44.  C 2 (pz)  -0.0001  0.0000 -0.0004  0.0001  0.0170 -0.0007 -0.0001  0.0000
  45.  C 2 (pz)   0.0002  0.0000  0.0002  0.0000 -0.0092 -0.0001  0.0002  0.0000
  46.  C 2 (d1)  -0.0000  0.0000 -0.0000  0.0000 -0.0000  0.0000 -0.0000  0.0000
  47.  C 2 (d1)   0.0000 -0.0000 -0.0000 -0.0000  0.0000 -0.0000 -0.0000 -0.0000
  48.  C 2 (d2)   0.0000  0.0002  0.0000  0.0000  0.0000 -0.0000  0.0000  0.0002
  49.  C 2 (d2)   0.0000  0.0001  0.0000 -0.0000 -0.0000 -0.0000  0.0000  0.0001
  50.  C 2 (d3)  -0.0001  0.0000 -0.0001  0.0001 -0.0016  0.0006  0.0001  0.0000
  51.  C 2 (d3)   0.0001 -0.0000 -0.0002 -0.0001 -0.0119  0.0000 -0.0001 -0.0000
  52.  C 2 (d4)  -0.0002 -0.0000 -0.0000  0.0000  0.0011  0.0006 -0.0002 -0.0000
  53.  C 2 (d4)   0.0000  0.0000  0.0001  0.0000 -0.0026 -0.0000  0.0000  0.0000
  54.  C 2 (d5)  -0.0002 -0.0000 -0.0000 -0.0002  0.0056  0.0007 -0.0002 -0.0000
  55.  C 2 (d5)   0.0001  0.0000  0.0001  0.0000 -0.0066 -0.0001  0.0001  0.0000
  56.  C 2 (f1)  -0.0000 -0.0000 -0.0000 -0.0001  0.0029  0.0001 -0.0000 -0.0000
  57.  C 2 (f2)   0.0000  0.0001  0.0000  0.0000  0.0000 -0.0000  0.0000  0.0001
  58.  C 2 (f3)  -0.0000  0.0000  0.0001  0.0000  0.0029 -0.0002  0.0000  0.0000
  59.  C 2 (f4)   0.0000 -0.0000 -0.0000  0.0000  0.0015 -0.0002  0.0000 -0.0000
  60.  C 2 (f5)  -0.0000 -0.0000 -0.0000  0.0000 -0.0000  0.0000 -0.0000 -0.0000
  61.  C 2 (f6)  -0.0000 -0.0001 -0.0000 -0.0000 -0.0000  0.0000 -0.0000 -0.0001
  62.  C 2 (f7)  -0.0000 -0.0000 -0.0000  0.0000 -0.0000  0.0002  0.0000 -0.0000
  63.  H 3 (S)    0.0000  0.0000 -0.0143 -0.0068 -0.0099 -0.0008 -0.0080  0.0000
  64.  H 3 (S)   -0.0000 -0.0000  0.0001 -0.0001 -0.0008  0.0001 -0.0001 -0.0000
  65.  H 3 (S)    0.0002  0.0000  0.0000 -0.0000 -0.0080 -0.0001  0.0001  0.0000
  66.  H 3 (px)   0.0000  0.0001  0.0000  0.0000 -0.0000 -0.0000  0.0000  0.0001
  67.  H 3 (py)   0.0000  0.0000  0.0003  0.0001 -0.0027 -0.0000  0.0001  0.0000
  68.  H 3 (pz)  -0.0000  0.0000  0.0001  0.0001  0.0029  0.0000  0.0001  0.0000
  69.  H 4 (S)   -0.0080 -0.0000 -0.0027  0.0029  0.8072  0.0000  0.0000 -0.0000
  70.  H 4 (S)   -0.0001 -0.0000 -0.0000  0.0000  0.0000  0.0007 -0.0000 -0.0000
  71.  H 4 (S)    0.0001  0.0000  0.0001  0.0001  0.0000 -0.0000  0.0002  0.0000
  72.  H 4 (px)   0.0000  0.0001  0.0000  0.0000 -0.0000 -0.0000  0.0000  0.0001
  73.  H 4 (py)  -0.0001  0.0000 -0.0001  0.0000  0.0143 -0.0001 -0.0000  0.0000
  74.  H 4 (pz)   0.0001  0.0000 -0.0000 -0.0000 -0.0068 -0.0001 -0.0000  0.0000
  75.  H 5 (S)    0.0034 -0.0000  0.0029 -0.0014  0.1260 -0.0215  0.0020 -0.0000
  76.  H 5 (S)    0.0002  0.0000  0.0001 -0.0001 -0.0215 -0.0001 -0.0000  0.0000
  77.  H 5 (S)   -0.0000 -0.0000 -0.0000 -0.0000  0.0020 -0.0000 -0.0001 -0.0000
  78.  H 5 (px)   0.0000  0.0001  0.0000  0.0000 -0.0000 -0.0000  0.0000  0.0001
  79.  H 5 (py)  -0.0000 -0.0000 -0.0001 -0.0000 -0.0044  0.0004 -0.0001 -0.0000
  80.  H 5 (pz)   0.0000 -0.0000  0.0000 -0.0001 -0.0006 -0.0002 -0.0000 -0.0000
  81.  H 6 (S)    0.0020  0.0000 -0.0044  0.0006 -0.0618 -0.0002  0.0034  0.0000
  82.  H 6 (S)   -0.0000  0.0000  0.0004  0.0002 -0.0002  0.0001  0.0002  0.0000
  83.  H 6 (S)   -0.0001 -0.0000 -0.0001  0.0000  0.0034  0.0002 -0.0000 -0.0000
  84.  H 6 (px)   0.0000  0.0001  0.0000  0.0000 -0.0000 -0.0000  0.0000  0.0001
  85.  H 6 (py)   0.0001  0.0000 -0.0001 -0.0000 -0.0029 -0.0001  0.0000  0.0000
  86.  H 6 (pz)  -0.0000  0.0000 -0.0000  0.0000  0.0014  0.0001  0.0000  0.0000

          NAO       73      74      75      76      77      78      79      80
      ---------- ------- ------- ------- ------- ------- ------- ------- -------
   1.  C 1 (S)   -0.0027  0.0017  0.0045  0.0010 -0.0012  0.0000 -0.0002 -0.0010
   2.  C 1 (S)    0.0102 -0.0054  0.0285 -0.0104  0.0027 -0.0000  0.0005  0.0033
   3.  C 1 (S)    0.0005  0.0001  0.0222 -0.0008 -0.0001  0.0000 -0.0005 -0.0001
   4.  C 1 (S)   -0.0001 -0.0000  0.0060  0.0001 -0.0001  0.0000 -0.0001  0.0001
   5.  C 1 (S)   -0.0000 -0.0000  0.0000 -0.0000 -0.0000 -0.0000 -0.0000  0.0000
   6.  C 1 (px)   0.0000  0.0000 -0.0000  0.0000 -0.0000  0.0101 -0.0000 -0.0000
   7.  C 1 (px)   0.0000  0.0000 -0.0000  0.0000 -0.0000  0.0004 -0.0000 -0.0000
   8.  C 1 (px)   0.0000 -0.0000  0.0000  0.0000 -0.0000  0.0000 -0.0000 -0.0000
   9.  C 1 (py)  -0.0089  0.0088 -0.0245  0.0187  0.0026  0.0000  0.0044  0.0034
  10.  C 1 (py)  -0.0003 -0.0000 -0.0338  0.0001 -0.0003  0.0000  0.0005 -0.0004
  11.  C 1 (py)  -0.0000  0.0000 -0.0014  0.0000 -0.0000 -0.0000  0.0000 -0.0000
  12.  C 1 (pz)   0.0108  0.0016 -0.0208 -0.0174  0.0050 -0.0000 -0.0012 -0.0036
  13.  C 1 (pz)  -0.0003 -0.0002 -0.0170  0.0007  0.0001  0.0000  0.0004  0.0001
  14.  C 1 (pz)  -0.0001  0.0000  0.0092  0.0001 -0.0002  0.0000 -0.0002  0.0000
  15.  C 1 (d1)   0.0000  0.0000  0.0000  0.0000  0.0000  0.0000 -0.0000  0.0000
  16.  C 1 (d1)  -0.0000 -0.0000 -0.0000 -0.0000 -0.0000 -0.0000  0.0000 -0.0000
  17.  C 1 (d2)  -0.0000 -0.0000  0.0000 -0.0000  0.0000 -0.0002  0.0000  0.0000
  18.  C 1 (d2)  -0.0000  0.0000 -0.0000  0.0000  0.0000 -0.0001  0.0000  0.0000
  19.  C 1 (d3)  -0.0003  0.0003 -0.0016  0.0006  0.0001  0.0000  0.0001  0.0001
  20.  C 1 (d3)  -0.0001 -0.0000 -0.0119  0.0000 -0.0001 -0.0000  0.0002 -0.0001
  21.  C 1 (d4)  -0.0005  0.0001  0.0011  0.0006 -0.0002  0.0000 -0.0000 -0.0000
  22.  C 1 (d4)   0.0000 -0.0000 -0.0026 -0.0000  0.0000 -0.0000  0.0001 -0.0000
  23.  C 1 (d5)  -0.0004 -0.0002  0.0056  0.0007 -0.0002  0.0000 -0.0000  0.0002
  24.  C 1 (d5)   0.0001 -0.0000 -0.0066 -0.0001  0.0001 -0.0000  0.0001 -0.0000
  25.  C 1 (f1)  -0.0000  0.0001 -0.0029 -0.0001  0.0000 -0.0000  0.0000 -0.0001
  26.  C 1 (f2)  -0.0000  0.0000 -0.0000  0.0000 -0.0000  0.0001  0.0000 -0.0000
  27.  C 1 (f3)  -0.0001  0.0001 -0.0029  0.0002 -0.0000 -0.0000  0.0001 -0.0000
  28.  C 1 (f4)  -0.0002  0.0000 -0.0015  0.0002 -0.0000 -0.0000  0.0000  0.0000
  29.  C 1 (f5)  -0.0000 -0.0000 -0.0000 -0.0000 -0.0000  0.0000  0.0000 -0.0000
  30.  C 1 (f6)  -0.0000 -0.0000 -0.0000 -0.0000  0.0000 -0.0001  0.0000  0.0000
  31.  C 1 (f7)   0.0001 -0.0001  0.0000 -0.0002 -0.0000 -0.0000 -0.0000 -0.0000
  32.  C 2 (S)    0.0002  0.0010 -0.0061 -0.0091 -0.0093  0.0000  0.0027 -0.0017
  33.  C 2 (S)   -0.0005 -0.0033  0.5330  0.0039 -0.0065  0.0000 -0.0102  0.0054
  34.  C 2 (S)    0.0005  0.0001  0.0179 -0.0009  0.0000 -0.0000 -0.0005 -0.0001
  35.  C 2 (S)    0.0001 -0.0001 -0.0021 -0.0001  0.0001 -0.0000  0.0001  0.0000
  36.  C 2 (S)    0.0000 -0.0000 -0.0000 -0.0000  0.0000  0.0000  0.0000  0.0000
  37.  C 2 (px)   0.0000  0.0000  0.0000  0.0000 -0.0000  0.0101 -0.0000 -0.0000
  38.  C 2 (px)   0.0000  0.0000  0.0000  0.0000 -0.0000  0.0004 -0.0000 -0.0000
  39.  C 2 (px)   0.0000  0.0000 -0.0000  0.0000 -0.0000  0.0000  0.0000 -0.0000
  40.  C 2 (py)   0.0044  0.0034  0.6802  0.0043  0.0072 -0.0000 -0.0089  0.0088
  41.  C 2 (py)   0.0005 -0.0004  0.0115 -0.0009 -0.0000 -0.0000 -0.0003 -0.0000
  42.  C 2 (py)   0.0000 -0.0000  0.0017 -0.0000  0.0000 -0.0000 -0.0000  0.0000
  43.  C 2 (pz)  -0.0012 -0.0036 -0.4351  0.0045  0.0035 -0.0000  0.0108  0.0016
  44.  C 2 (pz)   0.0004  0.0001  0.0096 -0.0008  0.0001  0.0000 -0.0003 -0.0002
  45.  C 2 (pz)  -0.0002  0.0000  0.0046  0.0003 -0.0001  0.0000 -0.0001  0.0000
  46.  C 2 (d1)  -0.0000 -0.0000 -0.0000  0.0000 -0.0000  0.0000  0.0000 -0.0000
  47.  C 2 (d1)   0.0000  0.0000  0.0000 -0.0000  0.0000 -0.0000 -0.0000  0.0000
  48.  C 2 (d2)   0.0000  0.0000  0.0000  0.0000 -0.0000  0.0002 -0.0000 -0.0000
  49.  C 2 (d2)   0.0000  0.0000 -0.0000  0.0000 -0.0000  0.0001  0.0000 -0.0000
  50.  C 2 (d3)  -0.0001 -0.0001 -0.0203 -0.0001 -0.0002  0.0000  0.0003 -0.0003
  51.  C 2 (d3)  -0.0002  0.0001 -0.0045  0.0003  0.0000 -0.0000  0.0001  0.0000
  52.  C 2 (d4)   0.0000  0.0000 -0.0229 -0.0001  0.0002 -0.0000  0.0005 -0.0001
  53.  C 2 (d4)  -0.0001  0.0000  0.0015  0.0001 -0.0000  0.0000 -0.0000  0.0000
  54.  C 2 (d5)   0.0000 -0.0002 -0.0131  0.0002  0.0001 -0.0000  0.0004  0.0002
  55.  C 2 (d5)  -0.0001  0.0000  0.0039  0.0002 -0.0001  0.0000 -0.0001  0.0000
  56.  C 2 (f1)   0.0000 -0.0001  0.0017  0.0000 -0.0000 -0.0000 -0.0000  0.0001
  57.  C 2 (f2)   0.0000 -0.0000  0.0000 -0.0000 -0.0000  0.0001 -0.0000 -0.0000
  58.  C 2 (f3)   0.0001 -0.0000  0.0068 -0.0000  0.0001  0.0000 -0.0001  0.0001
  59.  C 2 (f4)   0.0000  0.0000  0.0078 -0.0001 -0.0001 -0.0000 -0.0002  0.0000
  60.  C 2 (f5)  -0.0000 -0.0000 -0.0000  0.0000 -0.0000 -0.0000  0.0000 -0.0000
  61.  C 2 (f6)  -0.0000 -0.0000 -0.0000 -0.0000  0.0000 -0.0001  0.0000  0.0000
  62.  C 2 (f7)  -0.0000 -0.0000 -0.0078 -0.0001 -0.0001 -0.0000  0.0001 -0.0001
  63.  H 3 (S)    0.0027  0.0029 -0.0618 -0.0002  0.0034  0.0000  0.0029  0.0014
  64.  H 3 (S)    0.0000  0.0000 -0.0002  0.0001  0.0002 -0.0000  0.0001  0.0001
  65.  H 3 (S)   -0.0001  0.0001  0.0034  0.0002 -0.0000  0.0000 -0.0000  0.0000
  66.  H 3 (px)   0.0000  0.0000 -0.0000  0.0000 -0.0000  0.0001 -0.0000 -0.0000
  67.  H 3 (py)  -0.0001 -0.0000  0.0029  0.0001 -0.0000  0.0000 -0.0001  0.0000
  68.  H 3 (pz)   0.0000 -0.0000 -0.0014 -0.0001 -0.0000  0.0000 -0.0000 -0.0001
  69.  H 4 (S)    0.0143 -0.0068  0.1260 -0.0215  0.0020 -0.0000 -0.0044 -0.0006
  70.  H 4 (S)   -0.0001 -0.0001 -0.0215 -0.0001 -0.0000 -0.0000  0.0004 -0.0002
  71.  H 4 (S)   -0.0000 -0.0000  0.0020 -0.0000 -0.0001  0.0000 -0.0001 -0.0000
  72.  H 4 (px)   0.0000  0.0000 -0.0000  0.0000 -0.0000  0.0001 -0.0000 -0.0000
  73.  H 4 (py)   0.0003 -0.0001  0.0044 -0.0004  0.0001  0.0000 -0.0001  0.0000
  74.  H 4 (pz)  -0.0001  0.0001  0.0006  0.0002  0.0000  0.0000  0.0000  0.0000
  75.  H 5 (S)    0.0044  0.0006  0.8072  0.0000 -0.0000 -0.0000 -0.0143  0.0068
  76.  H 5 (S)   -0.0004  0.0002  0.0000  0.0007  0.0000  0.0000  0.0001  0.0001
  77.  H 5 (S)    0.0001  0.0000 -0.0000  0.0000  0.0002 -0.0000  0.0000  0.0000
  78.  H 5 (px)   0.0000  0.0000 -0.0000  0.0000 -0.0000  0.0001 -0.0000 -0.0000
  79.  H 5 (py)  -0.0001  0.0000 -0.0143  0.0001  0.0000 -0.0000  0.0003 -0.0001
  80.  H 5 (pz)   0.0000  0.0000  0.0068  0.0001  0.0000 -0.0000 -0.0001  0.0001
  81.  H 6 (S)   -0.0029 -0.0014 -0.0099 -0.0008 -0.0080  0.0000 -0.0027 -0.0029
  82.  H 6 (S)   -0.0001 -0.0001 -0.0008  0.0001 -0.0001  0.0000 -0.0000 -0.0000
  83.  H 6 (S)    0.0000 -0.0000 -0.0080 -0.0001  0.0001 -0.0000  0.0001 -0.0001
  84.  H 6 (px)   0.0000  0.0000 -0.0000  0.0000 -0.0000  0.0001 -0.0000 -0.0000
  85.  H 6 (py)  -0.0001  0.0000  0.0027  0.0000 -0.0001  0.0000 -0.0001 -0.0000
  86.  H 6 (pz)  -0.0000 -0.0001 -0.0029 -0.0000 -0.0001  0.0000  0.0000 -0.0000

          NAO       81      82      83      84      85      86
      ---------- ------- ------- ------- ------- ------- -------
   1.  C 1 (S)    0.0045  0.0010 -0.0012  0.0000  0.0002 -0.0010
   2.  C 1 (S)    0.0285 -0.0104  0.0027 -0.0000 -0.0005  0.0033
   3.  C 1 (S)    0.0222 -0.0008 -0.0001  0.0000  0.0005 -0.0001
   4.  C 1 (S)    0.0060  0.0001 -0.0001  0.0000  0.0001  0.0001
   5.  C 1 (S)    0.0000 -0.0000 -0.0000 -0.0000  0.0000  0.0000
   6.  C 1 (px)  -0.0000  0.0000 -0.0000  0.0101  0.0000  0.0000
   7.  C 1 (px)   0.0000  0.0000 -0.0000  0.0004  0.0000  0.0000
   8.  C 1 (px)  -0.0000  0.0000 -0.0000  0.0000  0.0000  0.0000
   9.  C 1 (py)   0.0245 -0.0187 -0.0026  0.0000  0.0044 -0.0034
  10.  C 1 (py)   0.0338 -0.0001  0.0003  0.0000  0.0005  0.0004
  11.  C 1 (py)   0.0014 -0.0000  0.0000 -0.0000  0.0000  0.0000
  12.  C 1 (pz)  -0.0208 -0.0174  0.0050 -0.0000  0.0012 -0.0036
  13.  C 1 (pz)  -0.0170  0.0007  0.0001  0.0000 -0.0004  0.0001
  14.  C 1 (pz)   0.0092  0.0001 -0.0002  0.0000  0.0002  0.0000
  15.  C 1 (d1)  -0.0000 -0.0000 -0.0000  0.0000 -0.0000 -0.0000
  16.  C 1 (d1)   0.0000  0.0000  0.0000 -0.0000  0.0000  0.0000
  17.  C 1 (d2)  -0.0000 -0.0000  0.0000 -0.0002 -0.0000 -0.0000
  18.  C 1 (d2)   0.0000 -0.0000  0.0000 -0.0001  0.0000 -0.0000
  19.  C 1 (d3)   0.0016 -0.0006 -0.0001  0.0000  0.0001 -0.0001
  20.  C 1 (d3)   0.0119 -0.0000  0.0001 -0.0000  0.0002  0.0001
  21.  C 1 (d4)   0.0011  0.0006 -0.0002  0.0000  0.0000 -0.0000
  22.  C 1 (d4)  -0.0026 -0.0000  0.0000 -0.0000 -0.0001 -0.0000
  23.  C 1 (d5)   0.0056  0.0007 -0.0002  0.0000  0.0000  0.0002
  24.  C 1 (d5)  -0.0066 -0.0001  0.0001 -0.0000 -0.0001 -0.0000
  25.  C 1 (f1)  -0.0029 -0.0001  0.0000 -0.0000 -0.0000 -0.0001
  26.  C 1 (f2)   0.0000 -0.0000 -0.0000  0.0001  0.0000  0.0000
  27.  C 1 (f3)   0.0029 -0.0002  0.0000 -0.0000  0.0001  0.0000
  28.  C 1 (f4)  -0.0015  0.0002 -0.0000 -0.0000 -0.0000  0.0000
  29.  C 1 (f5)   0.0000  0.0000  0.0000  0.0000 -0.0000  0.0000
  30.  C 1 (f6)   0.0000 -0.0000  0.0000 -0.0001 -0.0000 -0.0000
  31.  C 1 (f7)  -0.0000  0.0002  0.0000 -0.0000 -0.0000  0.0000
  32.  C 2 (S)   -0.0061 -0.0091 -0.0093  0.0000 -0.0027 -0.0017
  33.  C 2 (S)    0.5330  0.0039 -0.0065  0.0000  0.0102  0.0054
  34.  C 2 (S)    0.0179 -0.0009  0.0000 -0.0000  0.0005 -0.0001
  35.  C 2 (S)   -0.0021 -0.0001  0.0001 -0.0000 -0.0001  0.0000
  36.  C 2 (S)   -0.0000 -0.0000  0.0000  0.0000 -0.0000  0.0000
  37.  C 2 (px)  -0.0000  0.0000 -0.0000  0.0101  0.0000  0.0000
  38.  C 2 (px)  -0.0000  0.0000 -0.0000  0.0004  0.0000  0.0000
  39.  C 2 (px)   0.0000 -0.0000 -0.0000  0.0000  0.0000  0.0000
  40.  C 2 (py)  -0.6802 -0.0043 -0.0072 -0.0000 -0.0089 -0.0088
  41.  C 2 (py)  -0.0115  0.0009  0.0000 -0.0000 -0.0003  0.0000
  42.  C 2 (py)  -0.0017  0.0000 -0.0000 -0.0000 -0.0000 -0.0000
  43.  C 2 (pz)  -0.4351  0.0045  0.0035 -0.0000 -0.0108  0.0016
  44.  C 2 (pz)   0.0096 -0.0008  0.0001  0.0000  0.0003 -0.0002
  45.  C 2 (pz)   0.0046  0.0003 -0.0001  0.0000  0.0001  0.0000
  46.  C 2 (d1)   0.0000  0.0000  0.0000  0.0000 -0.0000  0.0000
  47.  C 2 (d1)  -0.0000 -0.0000 -0.0000 -0.0000  0.0000 -0.0000
  48.  C 2 (d2)  -0.0000  0.0000 -0.0000  0.0002  0.0000  0.0000
  49.  C 2 (d2)   0.0000 -0.0000 -0.0000  0.0001  0.0000  0.0000
  50.  C 2 (d3)   0.0203  0.0001  0.0002  0.0000  0.0003  0.0003
  51.  C 2 (d3)   0.0045 -0.0003 -0.0000 -0.0000  0.0001 -0.0000
  52.  C 2 (d4)  -0.0229 -0.0001  0.0002 -0.0000 -0.0005 -0.0001
  53.  C 2 (d4)   0.0015  0.0001 -0.0000  0.0000  0.0000  0.0000
  54.  C 2 (d5)  -0.0131  0.0002  0.0001 -0.0000 -0.0004  0.0002
  55.  C 2 (d5)   0.0039  0.0002 -0.0001  0.0000  0.0001  0.0000
  56.  C 2 (f1)   0.0017  0.0000 -0.0000 -0.0000  0.0000  0.0001
  57.  C 2 (f2)  -0.0000  0.0000 -0.0000  0.0001 -0.0000  0.0000
  58.  C 2 (f3)  -0.0068  0.0000 -0.0001  0.0000 -0.0001 -0.0001
  59.  C 2 (f4)   0.0078 -0.0001 -0.0001 -0.0000  0.0002  0.0000
  60.  C 2 (f5)   0.0000 -0.0000  0.0000 -0.0000  0.0000  0.0000
  61.  C 2 (f6)   0.0000 -0.0000  0.0000 -0.0001 -0.0000 -0.0000
  62.  C 2 (f7)   0.0078  0.0001  0.0001 -0.0000  0.0001  0.0001
  63.  H 3 (S)    0.1260 -0.0215  0.0020  0.0000  0.0044 -0.0006
  64.  H 3 (S)   -0.0215 -0.0001 -0.0000 -0.0000 -0.0004 -0.0002
  65.  H 3 (S)    0.0020 -0.0000 -0.0001  0.0000  0.0001 -0.0000
  66.  H 3 (px)   0.0000  0.0000 -0.0000  0.0001  0.0000  0.0000
  67.  H 3 (py)  -0.0044  0.0004 -0.0001  0.0000 -0.0001 -0.0000
  68.  H 3 (pz)   0.0006  0.0002  0.0000  0.0000 -0.0000  0.0000
  69.  H 4 (S)   -0.0618 -0.0002  0.0034 -0.0000 -0.0029  0.0014
  70.  H 4 (S)   -0.0002  0.0001  0.0002 -0.0000 -0.0001  0.0001
  71.  H 4 (S)    0.0034  0.0002 -0.0000  0.0000  0.0000  0.0000
  72.  H 4 (px)   0.0000  0.0000 -0.0000  0.0001  0.0000  0.0000
  73.  H 4 (py)  -0.0029 -0.0001  0.0000  0.0000 -0.0001 -0.0000
  74.  H 4 (pz)  -0.0014 -0.0001 -0.0000  0.0000  0.0000 -0.0001
  75.  H 5 (S)   -0.0099 -0.0008 -0.0080 -0.0000  0.0027 -0.0029
  76.  H 5 (S)   -0.0008  0.0001 -0.0001  0.0000  0.0000 -0.0000
  77.  H 5 (S)   -0.0080 -0.0001  0.0001 -0.0000 -0.0001 -0.0001
  78.  H 5 (px)   0.0000  0.0000 -0.0000  0.0001  0.0000  0.0000
  79.  H 5 (py)  -0.0027 -0.0000  0.0001 -0.0000 -0.0001  0.0000
  80.  H 5 (pz)  -0.0029 -0.0000 -0.0001 -0.0000 -0.0000 -0.0000
  81.  H 6 (S)    0.8072  0.0000 -0.0000  0.0000  0.0143  0.0068
  82.  H 6 (S)    0.0000  0.0007  0.0000  0.0000 -0.0001  0.0001
  83.  H 6 (S)   -0.0000  0.0000  0.0002 -0.0000 -0.0000  0.0000
  84.  H 6 (px)   0.0000  0.0000 -0.0000  0.0001  0.0000  0.0000
  85.  H 6 (py)   0.0143 -0.0001 -0.0000  0.0000  0.0003  0.0001
  86.  H 6 (pz)   0.0068  0.0001  0.0000  0.0000  0.0001  0.0001


 NATURAL BOND ORBITAL ANALYSIS:

                       Occupancies       Lewis Structure    Low   High
           Occ.    -------------------  -----------------   occ   occ
  Cycle   Thresh.   Lewis   Non-Lewis     CR  BD  3C  LP    (L)   (NL)   Dev
 =============================================================================
   1(1)    1.90    15.93720   0.06280      2   6   0   0     0      0    0.05
 -----------------------------------------------------------------------------

 Structure accepted: No low occupancy Lewis orbitals

 --------------------------------------------------------
   Core                      3.99861 ( 99.965% of   4)
   Valence Lewis            11.93859 ( 99.488% of  12)
  ==================       ============================
   Total Lewis              15.93720 ( 99.607% of  16)
  -----------------------------------------------------
   Valence non-Lewis         0.04620 (  0.289% of  16)
   Rydberg non-Lewis         0.01660 (  0.104% of  16)
  ==================       ============================
   Total non-Lewis           0.06280 (  0.393% of  16)
 --------------------------------------------------------


       (Occupancy)   Bond orbital/ Coefficients/ Hybrids
 ---------------------------------------------------------------------------------
     1. (1.99760) BD ( 1) C   1 - C   2  
                ( 50.00%)   0.7071* C   1 s( 40.42%)p 1.47( 59.36%)d 0.00(  0.20%)
                                                  f 0.00(  0.02%)
                                            0.0000  0.6347 -0.0378  0.0049  0.0000
                                            0.0000  0.0000  0.0000 -0.0000 -0.0000
                                           -0.0000 -0.7691  0.0453  0.0005  0.0000
                                            0.0000  0.0000  0.0000 -0.0000 -0.0000
                                           -0.0036  0.0010  0.0443  0.0021 -0.0123
                                            0.0000 -0.0000  0.0028  0.0000  0.0000
                                            0.0000
                ( 50.00%)   0.7071* C   2 s( 40.42%)p 1.47( 59.36%)d 0.00(  0.20%)
                                                  f 0.00(  0.02%)
                                            0.0000  0.6347 -0.0378  0.0049  0.0000
                                            0.0000  0.0000  0.0000 -0.0000 -0.0000
                                           -0.0000  0.7691 -0.0453 -0.0005  0.0000
                                            0.0000  0.0000  0.0000  0.0000  0.0000
                                           -0.0036  0.0010  0.0443  0.0021  0.0123
                                            0.0000 -0.0000 -0.0028  0.0000  0.0000
                                            0.0000
     2. (1.99959) BD ( 2) C   1 - C   2  
                ( 50.00%)   0.7071* C   1 s(  0.00%)p 1.00( 99.93%)d 0.00(  0.05%)
                                                  f 0.00(  0.02%)
                                            0.0000  0.0000  0.0000  0.0000  0.0000
                                            0.9990  0.0362  0.0047  0.0000  0.0000
                                            0.0000  0.0000  0.0000  0.0000  0.0000
                                            0.0000 -0.0226 -0.0060  0.0000  0.0000
                                            0.0000  0.0000  0.0000  0.0000  0.0000
                                            0.0096  0.0000  0.0000  0.0000 -0.0087
                                            0.0000
                ( 50.00%)   0.7071* C   2 s(  0.00%)p 1.00( 99.93%)d 0.00(  0.05%)
                                                  f 0.00(  0.02%)
                                            0.0000  0.0000  0.0000  0.0000  0.0000
                                            0.9990  0.0362  0.0047  0.0000  0.0000
                                            0.0000  0.0000  0.0000  0.0000  0.0000
                                            0.0000  0.0226  0.0060  0.0000  0.0000
                                            0.0000  0.0000  0.0000  0.0000  0.0000
                                            0.0096  0.0000  0.0000  0.0000 -0.0087
                                            0.0000
     3. (1.98535) BD ( 1) C   1 - H   3  
                ( 59.65%)   0.7724* C   1 s( 29.81%)p 2.35( 70.05%)d 0.00(  0.12%)
                                                  f 0.00(  0.02%)
                                           -0.0002  0.5457  0.0175 -0.0024 -0.0000
                                            0.0000  0.0000  0.0000  0.7067  0.0079
                                            0.0016  0.4482 -0.0091 -0.0051  0.0000
                                            0.0000  0.0000  0.0000  0.0210  0.0033
                                           -0.0235  0.0016 -0.0137  0.0043 -0.0017
                                            0.0000  0.0067 -0.0079  0.0000  0.0000
                                           -0.0081
                ( 40.35%)   0.6352* H   3 s( 99.96%)p 0.00(  0.04%)
                                            0.9998  0.0018 -0.0001  0.0000 -0.0175
                                           -0.0085
     4. (1.98535) BD ( 1) C   1 - H   4  
                ( 59.65%)   0.7724* C   1 s( 29.81%)p 2.35( 70.05%)d 0.00(  0.12%)
                                                  f 0.00(  0.02%)
                                            0.0002 -0.5457 -0.0175  0.0024  0.0000
                                            0.0000  0.0000  0.0000  0.7067  0.0079
                                            0.0016 -0.4482  0.0091  0.0051  0.0000
                                            0.0000  0.0000  0.0000  0.0210  0.0033
                                            0.0235 -0.0016  0.0137 -0.0043  0.0017
                                            0.0000  0.0067  0.0079  0.0000  0.0000
                                           -0.0081
                ( 40.35%)   0.6352* H   4 s( 99.96%)p 0.00(  0.04%)
                                           -0.9998 -0.0018  0.0001  0.0000 -0.0175
                                            0.0085
     5. (1.98535) BD ( 1) C   2 - H   5  
                ( 59.65%)   0.7724* C   2 s( 29.81%)p 2.35( 70.05%)d 0.00(  0.12%)
                                                  f 0.00(  0.02%)
                                           -0.0002  0.5457  0.0175 -0.0024 -0.0000
                                            0.0000  0.0000  0.0000  0.7067  0.0079
                                            0.0016 -0.4482  0.0091  0.0051  0.0000
                                            0.0000  0.0000  0.0000 -0.0210 -0.0033
                                           -0.0235  0.0016 -0.0137  0.0043  0.0017
                                            0.0000  0.0067  0.0079  0.0000  0.0000
                                           -0.0081
                ( 40.35%)   0.6352* H   5 s( 99.96%)p 0.00(  0.04%)
                                            0.9998  0.0018 -0.0001  0.0000 -0.0175
                                            0.0085
     6. (1.98535) BD ( 1) C   2 - H   6  
                ( 59.65%)   0.7724* C   2 s( 29.81%)p 2.35( 70.05%)d 0.00(  0.12%)
                                                  f 0.00(  0.02%)
                                            0.0002 -0.5457 -0.0175  0.0024  0.0000
                                            0.0000  0.0000  0.0000  0.7067  0.0079
                                            0.0016  0.4482 -0.0091 -0.0051  0.0000
                                            0.0000  0.0000  0.0000 -0.0210 -0.0033
                                            0.0235 -0.0016  0.0137 -0.0043 -0.0017
                                            0.0000  0.0067 -0.0079  0.0000  0.0000
                                           -0.0081
                ( 40.35%)   0.6352* H   6 s( 99.96%)p 0.00(  0.04%)
                                           -0.9998 -0.0018  0.0001  0.0000 -0.0175
                                           -0.0085
     7. (1.99930) CR ( 1) C   1           s(100.00%)p 0.00(  0.00%)
                                            1.0000  0.0002  0.0000 -0.0000 -0.0000
                                            0.0000  0.0000  0.0000 -0.0000 -0.0000
                                           -0.0000  0.0002 -0.0000 -0.0000  0.0000
                                            0.0000  0.0000  0.0000 -0.0000 -0.0000
                                           -0.0000  0.0000 -0.0000  0.0000 -0.0000
                                            0.0000 -0.0000 -0.0000  0.0000  0.0000
                                            0.0000
     8. (1.99930) CR ( 1) C   2           s(100.00%)p 0.00(  0.00%)
                                            1.0000  0.0002  0.0000 -0.0000 -0.0000
                                            0.0000  0.0000  0.0000 -0.0000 -0.0000
                                           -0.0000 -0.0002  0.0000  0.0000  0.0000
                                            0.0000  0.0000  0.0000  0.0000  0.0000
                                           -0.0000  0.0000 -0.0000  0.0000  0.0000
                                            0.0000 -0.0000  0.0000  0.0000  0.0000
                                            0.0000
     9. (0.00315) RY*( 1) C   1           s(  0.00%)p 1.00( 88.51%)d 0.12( 10.92%)
                                                  f 0.01(  0.57%)
                                           -0.0000  0.0000  0.0000 -0.0000 -0.0000
                                            0.0000  0.0000  0.0000 -0.0134  0.9399
                                            0.0390  0.0000 -0.0000 -0.0000  0.0000
                                            0.0000  0.0000  0.0000  0.0242  0.3296
                                           -0.0000  0.0000 -0.0000  0.0000 -0.0000
                                            0.0000  0.0754 -0.0000  0.0000  0.0000
                                            0.0069
    10. (0.00289) RY*( 2) C   1           s( 50.29%)p 0.88( 44.02%)d 0.10(  5.14%)
                                                  f 0.01(  0.55%)
                                           -0.0000  0.0165  0.6943  0.1434  0.0010
                                            0.0000  0.0000  0.0000  0.0000  0.0000
                                            0.0000 -0.0490 -0.5984  0.2824  0.0000
                                            0.0000  0.0000  0.0000  0.0000  0.0000
                                            0.0419 -0.0720  0.0968 -0.1873 -0.0602
                                            0.0000  0.0000 -0.0431  0.0000  0.0000
                                           -0.0000
    11. (0.00020) RY*( 3) C   1           s( 29.78%)p 1.05( 31.13%)d 1.15( 34.29%)
                                                  f 0.16(  4.80%)
                                            0.0000 -0.0159  0.2047  0.5056 -0.0067
                                            0.0000  0.0000  0.0000 -0.0000 -0.0000
                                           -0.0000  0.0449  0.5561  0.0001  0.0000
                                            0.0000  0.0000  0.0000 -0.0000 -0.0000
                                            0.0428 -0.1077  0.5170 -0.2494 -0.2172
                                            0.0000 -0.0000 -0.0288  0.0000  0.0000
                                            0.0000
    12. (0.00002) RY*( 4) C   1           s(  5.06%)p 0.20(  1.00%)d17.89( 90.51%)
                                                  f 0.68(  3.43%)
    13. (0.00000) RY*( 5) C   1           s(  0.00%)p 1.00(100.00%)d 0.00(  0.00%)
    14. (0.00000) RY*( 6) C   1           s( 55.06%)p 0.01(  0.30%)d 0.81( 44.63%)
                                                  f 0.00(  0.00%)
    15. (0.00000) RY*( 7) C   1           s(  0.00%)p 1.00(100.00%)
    16. (0.00000) RY*( 8) C   1           s( 43.20%)p 0.67( 29.15%)d 0.64( 27.63%)
                                                  f 0.00(  0.02%)
    17. (0.00000) RY*( 9) C   1           s(  5.34%)p17.47( 93.28%)d 0.26(  1.37%)
                                                  f 0.00(  0.01%)
    18. (0.00000) RY*(10) C   1           s(  0.00%)p 0.00(  0.00%)d 1.00(100.00%)
    19. (0.00000) RY*(11) C   1           s(  0.00%)p 0.00(  0.00%)d 1.00(100.00%)
    20. (0.00000) RY*(12) C   1           s(  0.00%)p 1.00(  0.05%)d99.99( 99.95%)
                                                  f 0.00(  0.00%)
    21. (0.00000) RY*(13) C   1           s(  0.00%)p 0.00(  0.00%)d 1.00(100.00%)
    22. (0.00000) RY*(14) C   1           s(  0.00%)p 1.00(  0.15%)d99.99( 99.85%)
                                                  f 0.00(  0.00%)
    23. (0.00000) RY*(15) C   1           s(  0.00%)p 1.00( 10.92%)d 8.16( 89.08%)
    24. (0.00000) RY*(16) C   1           s(100.00%)p 0.00(  0.00%)d 0.00(  0.00%)
                                                  f 0.00(  0.00%)
    25. (0.00000) RY*(17) C   1           s(  1.36%)p 0.22(  0.30%)d72.35( 98.22%)
                                                  f 0.09(  0.12%)
    26. (0.00000) RY*(18) C   1           s(  0.00%)p 1.00(100.00%)d 0.00(  0.00%)
                                                  f 0.00(  0.00%)
    27. (0.00000) RY*(19) C   1           s(  7.11%)p 0.07(  0.49%)d12.99( 92.40%)
                                                  f 0.00(  0.00%)
    28. (0.00000) RY*(20) C   1           s(  2.45%)p 0.30(  0.74%)d 1.44(  3.54%)
                                                  f38.01( 93.27%)
    29. (0.00000) RY*(21) C   1           s(  0.00%)p 0.00(  0.01%)d 0.00(  0.00%)
                                                  f 1.00( 99.99%)
    30. (0.00000) RY*(22) C   1           s(  0.00%)p 1.00(  0.51%)d 0.12(  0.06%)
                                                  f99.99( 99.42%)
    31. (0.00000) RY*(23) C   1           s(  0.30%)p 0.06(  0.02%)d 6.40(  1.91%)
                                                  f99.99( 97.77%)
    32. (0.00000) RY*(24) C   1           s(  0.00%)p 0.00(  0.00%)d 0.00(  0.00%)
                                                  f 1.00(100.00%)
    33. (0.00000) RY*(25) C   1           s(  0.00%)p 0.00(  0.01%)d 0.00(  0.00%)
                                                  f 1.00( 99.99%)
    34. (0.00000) RY*(26) C   1           s(  0.00%)p 1.00(  0.02%)d 0.03(  0.00%)
                                                  f99.99( 99.98%)
    35. (0.00315) RY*( 1) C   2           s(  0.00%)p 1.00( 88.51%)d 0.12( 10.92%)
                                                  f 0.01(  0.57%)
                                           -0.0000  0.0000  0.0000 -0.0000 -0.0000
                                            0.0000  0.0000  0.0000 -0.0134  0.9399
                                            0.0390 -0.0000  0.0000  0.0000  0.0000
                                            0.0000  0.0000  0.0000 -0.0242 -0.3296
                                           -0.0000  0.0000 -0.0000  0.0000  0.0000
                                            0.0000  0.0754  0.0000  0.0000  0.0000
                                            0.0069
    36. (0.00289) RY*( 2) C   2           s( 50.29%)p 0.88( 44.02%)d 0.10(  5.14%)
                                                  f 0.01(  0.55%)
                                           -0.0000  0.0165  0.6943  0.1434  0.0010
                                            0.0000  0.0000  0.0000  0.0000  0.0000
                                            0.0000  0.0490  0.5984 -0.2824  0.0000
                                            0.0000  0.0000  0.0000 -0.0000 -0.0000
                                            0.0419 -0.0720  0.0968 -0.1873  0.0602
                                            0.0000  0.0000  0.0431  0.0000  0.0000
                                           -0.0000
    37. (0.00020) RY*( 3) C   2           s( 29.78%)p 1.05( 31.13%)d 1.15( 34.29%)
                                                  f 0.16(  4.80%)
                                            0.0000 -0.0159  0.2047  0.5056 -0.0067
                                            0.0000  0.0000  0.0000 -0.0000 -0.0000
                                           -0.0000 -0.0449 -0.5561 -0.0001  0.0000
                                            0.0000  0.0000  0.0000  0.0000  0.0000
                                            0.0428 -0.1077  0.5170 -0.2494  0.2172
                                            0.0000 -0.0000  0.0288  0.0000  0.0000
                                            0.0000
    38. (0.00002) RY*( 4) C   2           s(  5.06%)p 0.20(  1.00%)d17.89( 90.51%)
                                                  f 0.68(  3.43%)
    39. (0.00000) RY*( 5) C   2           s(  0.00%)p 1.00(100.00%)d 0.00(  0.00%)
    40. (0.00000) RY*( 6) C   2           s( 55.06%)p 0.01(  0.30%)d 0.81( 44.63%)
                                                  f 0.00(  0.00%)
    41. (0.00000) RY*( 7) C   2           s(  0.00%)p 1.00(100.00%)
    42. (0.00000) RY*( 8) C   2           s( 43.20%)p 0.67( 29.15%)d 0.64( 27.63%)
                                                  f 0.00(  0.02%)
    43. (0.00000) RY*( 9) C   2           s(  5.34%)p17.47( 93.28%)d 0.26(  1.37%)
                                                  f 0.00(  0.01%)
    44. (0.00000) RY*(10) C   2           s(  0.00%)p 0.00(  0.00%)d 1.00(100.00%)
    45. (0.00000) RY*(11) C   2           s(  0.00%)p 0.00(  0.00%)d 1.00(100.00%)
    46. (0.00000) RY*(12) C   2           s(  0.00%)p 1.00(  0.05%)d99.99( 99.95%)
                                                  f 0.00(  0.00%)
    47. (0.00000) RY*(13) C   2           s(  0.00%)p 0.00(  0.00%)d 1.00(100.00%)
    48. (0.00000) RY*(14) C   2           s(  0.00%)p 1.00(  0.15%)d99.99( 99.85%)
                                                  f 0.00(  0.00%)
    49. (0.00000) RY*(15) C   2           s(  0.00%)p 1.00( 10.92%)d 8.16( 89.08%)
    50. (0.00000) RY*(16) C   2           s(100.00%)p 0.00(  0.00%)d 0.00(  0.00%)
                                                  f 0.00(  0.00%)
    51. (0.00000) RY*(17) C   2           s(  1.36%)p 0.22(  0.30%)d72.35( 98.22%)
                                                  f 0.09(  0.12%)
    52. (0.00000) RY*(18) C   2           s(  0.00%)p 1.00(100.00%)d 0.00(  0.00%)
                                                  f 0.00(  0.00%)
    53. (0.00000) RY*(19) C   2           s(  7.11%)p 0.07(  0.49%)d12.99( 92.40%)
                                                  f 0.00(  0.00%)
    54. (0.00000) RY*(20) C   2           s(  2.45%)p 0.30(  0.74%)d 1.44(  3.54%)
                                                  f38.01( 93.27%)
    55. (0.00000) RY*(21) C   2           s(  0.00%)p 0.00(  0.01%)d 0.00(  0.00%)
                                                  f 1.00( 99.99%)
    56. (0.00000) RY*(22) C   2           s(  0.00%)p 1.00(  0.51%)d 0.12(  0.06%)
                                                  f99.99( 99.42%)
    57. (0.00000) RY*(23) C   2           s(  0.30%)p 0.06(  0.02%)d 6.40(  1.91%)
                                                  f99.99( 97.77%)
    58. (0.00000) RY*(24) C   2           s(  0.00%)p 0.00(  0.00%)d 0.00(  0.00%)
                                                  f 1.00(100.00%)
    59. (0.00000) RY*(25) C   2           s(  0.00%)p 0.00(  0.01%)d 0.00(  0.00%)
                                                  f 1.00( 99.99%)
    60. (0.00000) RY*(26) C   2           s(  0.00%)p 1.00(  0.02%)d 0.03(  0.00%)
                                                  f99.99( 99.98%)
    61. (0.00071) RY*( 1) H   3           s( 96.68%)p 0.03(  3.32%)
                                           -0.0011  0.9832  0.0142  0.0000  0.1094
                                           -0.1457
    62. (0.00017) RY*( 2) H   3           s( 89.83%)p 0.11( 10.17%)
                                            0.0009 -0.0725  0.9450  0.0000  0.1680
                                           -0.2711
    63. (0.00010) RY*( 3) H   3           s(  0.00%)p 1.00(100.00%)
                                            0.0000  0.0000  0.0000  1.0000  0.0000
                                            0.0000
    64. (0.00003) RY*( 4) H   3           s( 13.00%)p 6.69( 87.00%)
    65. (0.00001) RY*( 5) H   3           s(  0.53%)p99.99( 99.47%)
    66. (0.00071) RY*( 1) H   4           s( 96.68%)p 0.03(  3.32%)
                                           -0.0011  0.9832  0.0142  0.0000 -0.1094
                                           -0.1457
    67. (0.00017) RY*( 2) H   4           s( 89.83%)p 0.11( 10.17%)
                                            0.0009 -0.0725  0.9450  0.0000 -0.1680
                                           -0.2711
    68. (0.00010) RY*( 3) H   4           s(  0.00%)p 1.00(100.00%)
                                            0.0000  0.0000  0.0000  1.0000  0.0000
                                            0.0000
    69. (0.00003) RY*( 4) H   4           s( 13.00%)p 6.69( 87.00%)
    70. (0.00001) RY*( 5) H   4           s(  0.53%)p99.99( 99.47%)
    71. (0.00071) RY*( 1) H   5           s( 96.68%)p 0.03(  3.32%)
                                           -0.0011  0.9832  0.0142  0.0000  0.1094
                                            0.1457
    72. (0.00017) RY*( 2) H   5           s( 89.83%)p 0.11( 10.17%)
                                            0.0009 -0.0725  0.9450  0.0000  0.1680
                                            0.2711
    73. (0.00010) RY*( 3) H   5           s(  0.00%)p 1.00(100.00%)
                                            0.0000  0.0000  0.0000  1.0000  0.0000
                                            0.0000
    74. (0.00003) RY*( 4) H   5           s( 13.00%)p 6.69( 87.00%)
    75. (0.00001) RY*( 5) H   5           s(  0.53%)p99.99( 99.47%)
    76. (0.00071) RY*( 1) H   6           s( 96.68%)p 0.03(  3.32%)
                                           -0.0011  0.9832  0.0142  0.0000 -0.1094
                                            0.1457
    77. (0.00017) RY*( 2) H   6           s( 89.83%)p 0.11( 10.17%)
                                            0.0009 -0.0725  0.9450  0.0000 -0.1680
                                            0.2711
    78. (0.00010) RY*( 3) H   6           s(  0.00%)p 1.00(100.00%)
                                            0.0000  0.0000  0.0000  1.0000  0.0000
                                            0.0000
    79. (0.00003) RY*( 4) H   6           s( 13.00%)p 6.69( 87.00%)
    80. (0.00001) RY*( 5) H   6           s(  0.53%)p99.99( 99.47%)
    81. (0.00270) BD*( 1) C   1 - C   2  
                ( 50.00%)   0.7071* C   1 s( 40.42%)p 1.47( 59.36%)d 0.00(  0.20%)
                                                  f 0.00(  0.02%)
                                            0.0000  0.6347 -0.0378  0.0049  0.0000
                                            0.0000  0.0000  0.0000 -0.0000 -0.0000
                                           -0.0000 -0.7691  0.0453  0.0005  0.0000
                                            0.0000  0.0000  0.0000 -0.0000 -0.0000
                                           -0.0036  0.0010  0.0443  0.0021 -0.0123
                                            0.0000 -0.0000  0.0028  0.0000  0.0000
                                            0.0000
                ( 50.00%)  -0.7071* C   2 s( 40.42%)p 1.47( 59.36%)d 0.00(  0.20%)
                                                  f 0.00(  0.02%)
                                            0.0000  0.6347 -0.0378  0.0049  0.0000
                                            0.0000  0.0000  0.0000 -0.0000 -0.0000
                                           -0.0000  0.7691 -0.0453 -0.0005  0.0000
                                            0.0000  0.0000  0.0000  0.0000  0.0000
                                           -0.0036  0.0010  0.0443  0.0021  0.0123
                                            0.0000 -0.0000 -0.0028  0.0000  0.0000
                                            0.0000
    82. (0.00000) BD*( 2) C   1 - C   2  
                ( 50.00%)   0.7071* C   1 s(  0.00%)p 1.00( 99.93%)d 0.00(  0.05%)
                                                  f 0.00(  0.02%)
                ( 50.00%)  -0.7071* C   2 s(  0.00%)p 1.00( 99.93%)d 0.00(  0.05%)
                                                  f 0.00(  0.02%)
    83. (0.01088) BD*( 1) C   1 - H   3  
                ( 40.35%)   0.6352* C   1 s( 29.81%)p 2.35( 70.05%)d 0.00(  0.12%)
                                                  f 0.00(  0.02%)
                                            0.0002 -0.5457 -0.0175  0.0024  0.0000
                                           -0.0000 -0.0000 -0.0000 -0.7067 -0.0079
                                           -0.0016 -0.4482  0.0091  0.0051 -0.0000
                                           -0.0000 -0.0000 -0.0000 -0.0210 -0.0033
                                            0.0235 -0.0016  0.0137 -0.0043  0.0017
                                           -0.0000 -0.0067  0.0079 -0.0000 -0.0000
                                            0.0081
                ( 59.65%)  -0.7724* H   3 s( 99.96%)p 0.00(  0.04%)
                                           -0.9998 -0.0018  0.0001 -0.0000  0.0175
                                            0.0085
    84. (0.01088) BD*( 1) C   1 - H   4  
                ( 40.35%)   0.6352* C   1 s( 29.81%)p 2.35( 70.05%)d 0.00(  0.12%)
                                                  f 0.00(  0.02%)
                                           -0.0002  0.5457  0.0175 -0.0024 -0.0000
                                           -0.0000 -0.0000 -0.0000 -0.7067 -0.0079
                                           -0.0016  0.4482 -0.0091 -0.0051 -0.0000
                                           -0.0000 -0.0000 -0.0000 -0.0210 -0.0033
                                           -0.0235  0.0016 -0.0137  0.0043 -0.0017
                                           -0.0000 -0.0067 -0.0079 -0.0000 -0.0000
                                            0.0081
                ( 59.65%)  -0.7724* H   4 s( 99.96%)p 0.00(  0.04%)
                                            0.9998  0.0018 -0.0001 -0.0000  0.0175
                                           -0.0085
    85. (0.01088) BD*( 1) C   2 - H   5  
                ( 40.35%)   0.6352* C   2 s( 29.81%)p 2.35( 70.05%)d 0.00(  0.12%)
                                                  f 0.00(  0.02%)
                                            0.0002 -0.5457 -0.0175  0.0024  0.0000
                                           -0.0000 -0.0000 -0.0000 -0.7067 -0.0079
                                           -0.0016  0.4482 -0.0091 -0.0051 -0.0000
                                           -0.0000 -0.0000 -0.0000  0.0210  0.0033
                                            0.0235 -0.0016  0.0137 -0.0043 -0.0017
                                           -0.0000 -0.0067 -0.0079 -0.0000 -0.0000
                                            0.0081
                ( 59.65%)  -0.7724* H   5 s( 99.96%)p 0.00(  0.04%)
                                           -0.9998 -0.0018  0.0001 -0.0000  0.0175
                                           -0.0085
    86. (0.01088) BD*( 1) C   2 - H   6  
                ( 40.35%)   0.6352* C   2 s( 29.81%)p 2.35( 70.05%)d 0.00(  0.12%)
                                                  f 0.00(  0.02%)
                                           -0.0002  0.5457  0.0175 -0.0024 -0.0000
                                           -0.0000 -0.0000 -0.0000 -0.7067 -0.0079
                                           -0.0016 -0.4482  0.0091  0.0051 -0.0000
                                           -0.0000 -0.0000 -0.0000  0.0210  0.0033
                                           -0.0235  0.0016 -0.0137  0.0043  0.0017
                                           -0.0000 -0.0067  0.0079 -0.0000 -0.0000
                                            0.0081
                ( 59.65%)  -0.7724* H   6 s( 99.96%)p 0.00(  0.04%)
                                            0.9998  0.0018 -0.0001 -0.0000  0.0175
                                            0.0085


 NHO Directionality and "Bond Bending" (deviations from line of nuclear centers)

         [Thresholds for printing:  angular deviation  >  1.0 degree]
                                    hybrid p-character > 25.0%
                                    orbital occupancy  >  0.10e

                                Line of Centers        Hybrid 1              Hybrid 2
                                ---------------  -------------------   ------------------
                NBO               Theta   Phi    Theta   Phi    Dev    Theta   Phi    Dev
 ========================================================================================
     2. BD (   2) C   1 - C   2   180.0    0.0    90.0    0.0  90.0     90.0    0.0  90.0


 Second Order Perturbation Theory Analysis of Fock Matrix in NBO Basis

     Threshold for printing:   0.50 kcal/mol
                                                                              E(2)  E(j)-E(i) F(i,j)
         Donor NBO (i)                     Acceptor NBO (j)                 kcal/mol   a.u.    a.u. 
 ===================================================================================================

 within unit  1
   1. BD (   1) C   1 - C   2        / 83. BD*(   1) C   1 - H   3            0.61    1.33    0.026
   1. BD (   1) C   1 - C   2        / 84. BD*(   1) C   1 - H   4            0.61    1.33    0.026
   1. BD (   1) C   1 - C   2        / 85. BD*(   1) C   2 - H   5            0.61    1.33    0.026
   1. BD (   1) C   1 - C   2        / 86. BD*(   1) C   2 - H   6            0.61    1.33    0.026
   3. BD (   1) C   1 - H   3        / 35. RY*(   1) C   2                    1.60    1.74    0.047
   3. BD (   1) C   1 - H   3        / 36. RY*(   2) C   2                    1.61    1.49    0.044
   3. BD (   1) C   1 - H   3        / 81. BD*(   1) C   1 - C   2            0.63    1.29    0.025
   3. BD (   1) C   1 - H   3        / 85. BD*(   1) C   2 - H   5            0.77    1.07    0.026
   3. BD (   1) C   1 - H   3        / 86. BD*(   1) C   2 - H   6            5.46    1.07    0.068
   4. BD (   1) C   1 - H   4        / 35. RY*(   1) C   2                    1.60    1.74    0.047
   4. BD (   1) C   1 - H   4        / 36. RY*(   2) C   2                    1.61    1.49    0.044
   4. BD (   1) C   1 - H   4        / 81. BD*(   1) C   1 - C   2            0.63    1.29    0.025
   4. BD (   1) C   1 - H   4        / 85. BD*(   1) C   2 - H   5            5.46    1.07    0.068
   4. BD (   1) C   1 - H   4        / 86. BD*(   1) C   2 - H   6            0.77    1.07    0.026
   5. BD (   1) C   2 - H   5        /  9. RY*(   1) C   1                    1.60    1.74    0.047
   5. BD (   1) C   2 - H   5        / 10. RY*(   2) C   1                    1.61    1.49    0.044
   5. BD (   1) C   2 - H   5        / 81. BD*(   1) C   1 - C   2            0.63    1.29    0.025
   5. BD (   1) C   2 - H   5        / 83. BD*(   1) C   1 - H   3            0.77    1.07    0.026
   5. BD (   1) C   2 - H   5        / 84. BD*(   1) C   1 - H   4            5.46    1.07    0.068
   6. BD (   1) C   2 - H   6        /  9. RY*(   1) C   1                    1.60    1.74    0.047
   6. BD (   1) C   2 - H   6        / 10. RY*(   2) C   1                    1.61    1.49    0.044
   6. BD (   1) C   2 - H   6        / 81. BD*(   1) C   1 - C   2            0.63    1.29    0.025
   6. BD (   1) C   2 - H   6        / 83. BD*(   1) C   1 - H   3            5.46    1.07    0.068
   6. BD (   1) C   2 - H   6        / 84. BD*(   1) C   1 - H   4            0.77    1.07    0.026
   7. CR (   1) C   1                / 36. RY*(   2) C   2                    2.09   11.27    0.137
   7. CR (   1) C   1                / 37. RY*(   3) C   2                    1.24   11.47    0.107
   7. CR (   1) C   1                / 81. BD*(   1) C   1 - C   2            0.66   11.07    0.076
   8. CR (   1) C   2                / 10. RY*(   2) C   1                    2.09   11.27    0.137
   8. CR (   1) C   2                / 11. RY*(   3) C   1                    1.24   11.47    0.107
   8. CR (   1) C   2                / 81. BD*(   1) C   1 - C   2            0.66   11.07    0.076


 Natural Bond Orbitals (Summary):

                                                            Principal Delocalizations
           NBO                        Occupancy    Energy   (geminal,vicinal,remote)
 ====================================================================================
 Molecular unit  1  (C2H4)
     1. BD (   1) C   1 - C   2          1.99760    -0.85216  83(g),84(g),85(g),86(g)
     2. BD (   2) C   1 - C   2          1.99959    -0.33607   
     3. BD (   1) C   1 - H   3          1.98535    -0.59469  86(v),36(v),35(v),85(v)
                                                    81(g)
     4. BD (   1) C   1 - H   4          1.98535    -0.59469  85(v),36(v),35(v),86(v)
                                                    81(g)
     5. BD (   1) C   2 - H   5          1.98535    -0.59469  84(v),10(v),9(v),83(v),81(g)
     6. BD (   1) C   2 - H   6          1.98535    -0.59469  83(v),10(v),9(v),84(v),81(g)
     7. CR (   1) C   1                  1.99930   -10.38139  36(v),37(v),81(g)
     8. CR (   1) C   2                  1.99930   -10.38139  10(v),11(v),81(g)
     9. RY*(   1) C   1                  0.00315     1.14602   
    10. RY*(   2) C   1                  0.00289     0.89196   
    11. RY*(   3) C   1                  0.00020     1.09177   
    12. RY*(   4) C   1                  0.00002     1.71679   
    13. RY*(   5) C   1                  0.00000     1.30779   
    14. RY*(   6) C   1                  0.00000     1.93350   
    15. RY*(   7) C   1                  0.00000     1.75923   
    16. RY*(   8) C   1                  0.00000     1.10732   
    17. RY*(   9) C   1                  0.00000     1.86225   
    18. RY*(  10) C   1                  0.00000     1.37214   
    19. RY*(  11) C   1                  0.00000     2.35618   
    20. RY*(  12) C   1                  0.00000     1.68768   
    21. RY*(  13) C   1                  0.00000     2.47300   
    22. RY*(  14) C   1                  0.00000     2.08631   
    23. RY*(  15) C   1                  0.00000     2.42685   
    24. RY*(  16) C   1                  0.00000    21.28624   
    25. RY*(  17) C   1                  0.00000     3.00369   
    26. RY*(  18) C   1                  0.00000     0.59952   
    27. RY*(  19) C   1                  0.00000     2.74083   
    28. RY*(  20) C   1                  0.00000     3.92574   
    29. RY*(  21) C   1                  0.00000     3.44052   
    30. RY*(  22) C   1                  0.00000     3.66361   
    31. RY*(  23) C   1                  0.00000     3.68935   
    32. RY*(  24) C   1                  0.00000     3.16416   
    33. RY*(  25) C   1                  0.00000     2.95253   
    34. RY*(  26) C   1                  0.00000     3.23192   
    35. RY*(   1) C   2                  0.00315     1.14602   
    36. RY*(   2) C   2                  0.00289     0.89196   
    37. RY*(   3) C   2                  0.00020     1.09177   
    38. RY*(   4) C   2                  0.00002     1.71679   
    39. RY*(   5) C   2                  0.00000     1.30779   
    40. RY*(   6) C   2                  0.00000     1.93350   
    41. RY*(   7) C   2                  0.00000     1.75923   
    42. RY*(   8) C   2                  0.00000     1.10732   
    43. RY*(   9) C   2                  0.00000     1.86225   
    44. RY*(  10) C   2                  0.00000     1.37214   
    45. RY*(  11) C   2                  0.00000     2.35618   
    46. RY*(  12) C   2                  0.00000     1.68768   
    47. RY*(  13) C   2                  0.00000     2.47300   
    48. RY*(  14) C   2                  0.00000     2.08631   
    49. RY*(  15) C   2                  0.00000     2.42685   
    50. RY*(  16) C   2                  0.00000    21.28624   
    51. RY*(  17) C   2                  0.00000     3.00369   
    52. RY*(  18) C   2                  0.00000     0.59952   
    53. RY*(  19) C   2                  0.00000     2.74083   
    54. RY*(  20) C   2                  0.00000     3.92574   
    55. RY*(  21) C   2                  0.00000     3.44052   
    56. RY*(  22) C   2                  0.00000     3.66361   
    57. RY*(  23) C   2                  0.00000     3.68935   
    58. RY*(  24) C   2                  0.00000     3.16416   
    59. RY*(  25) C   2                  0.00000     2.95253   
    60. RY*(  26) C   2                  0.00000     3.23192   
    61. RY*(   1) H   3                  0.00071     0.90224   
    62. RY*(   2) H   3                  0.00017     1.53917   
    63. RY*(   3) H   3                  0.00010     2.10555   
    64. RY*(   4) H   3                  0.00003     2.41915   
    65. RY*(   5) H   3                  0.00001     3.00697   
    66. RY*(   1) H   4                  0.00071     0.90224   
    67. RY*(   2) H   4                  0.00017     1.53917   
    68. RY*(   3) H   4                  0.00010     2.10555   
    69. RY*(   4) H   4                  0.00003     2.41915   
    70. RY*(   5) H   4                  0.00001     3.00697   
    71. RY*(   1) H   5                  0.00071     0.90224   
    72. RY*(   2) H   5                  0.00017     1.53917   
    73. RY*(   3) H   5                  0.00010     2.10555   
    74. RY*(   4) H   5                  0.00003     2.41915   
    75. RY*(   5) H   5                  0.00001     3.00697   
    76. RY*(   1) H   6                  0.00071     0.90224   
    77. RY*(   2) H   6                  0.00017     1.53917   
    78. RY*(   3) H   6                  0.00010     2.10555   
    79. RY*(   4) H   6                  0.00003     2.41915   
    80. RY*(   5) H   6                  0.00001     3.00697   
    81. BD*(   1) C   1 - C   2          0.00270     0.69051   
    82. BD*(   2) C   1 - C   2          0.00000     0.08179   
    83. BD*(   1) C   1 - H   3          0.01088     0.47803   
    84. BD*(   1) C   1 - H   4          0.01088     0.47803   
    85. BD*(   1) C   2 - H   5          0.01088     0.47803   
    86. BD*(   1) C   2 - H   6          0.01088     0.47803   
       -------------------------------
              Total Lewis   15.93720  ( 99.6075%)
        Valence non-Lewis    0.04620  (  0.2888%)
        Rydberg non-Lewis    0.01660  (  0.1038%)
       -------------------------------
            Total unit  1   16.00000  (100.0000%)
           Charge unit  1    0.00000
 Variable Step   Value    
 -------- ---- -----------
     6       1    2.193290
 ---------------------------------------------------------------------------------------------------
                            Z-MATRIX (ANGSTROMS AND DEGREES)
   CD    Cent   Atom    N1       Length/X        N2       Alpha/Y        N3        Beta/Z          J
 ---------------------------------------------------------------------------------------------------
      1      1  C 
      2      2  C        1   1.321406(     1)
      3      3  H        1   1.083410(     2)      2  125.666(     6)
      4      4  H        1   1.083410(     3)      2  125.666(     7)      3  180.000(    10)      0
      5      5  H        2   1.083410(     4)      1  125.666(     8)      3   -0.000(    11)      0
      6      6  H        2   1.083410(     5)      1  125.666(     9)      3 -180.000(    12)      0
 ---------------------------------------------------------------------------------------------------
                         Z-Matrix orientation:                         
 ---------------------------------------------------------------------
 Center     Atomic      Atomic             Coordinates (Angstroms)
 Number     Number       Type             X           Y           Z
 ---------------------------------------------------------------------
      1          6           0        0.000000    0.000000    0.000000
      2          6           0        0.000000    0.000000    1.321406
      3          1           0        0.880191    0.000000   -0.631696
      4          1           0       -0.880191   -0.000000   -0.631696
      5          1           0        0.880191    0.000000    1.953102
      6          1           0       -0.880191   -0.000000    1.953102
 ---------------------------------------------------------------------
                    Distance matrix (angstroms):
                    1          2          3          4          5
     1  C    0.000000
     2  C    1.321406   0.000000
     3  H    1.083410   2.142275   0.000000
     4  H    1.083410   2.142275   1.760383   0.000000
     5  H    2.142275   1.083410   2.584798   3.127319   0.000000
     6  H    2.142275   1.083410   3.127319   2.584798   1.760383
                    6
     6  H    0.000000
 Stoichiometry    C2H4
 Framework group  D2H[C2"(C.C),SG(H4)]
 Deg. of freedom     3
 Full point group                 D2H     NOp   8
 Largest Abelian subgroup         D2H     NOp   8
 Largest concise Abelian subgroup D2      NOp   4
                         Standard orientation:                         
 ---------------------------------------------------------------------
 Center     Atomic      Atomic             Coordinates (Angstroms)
 Number     Number       Type             X           Y           Z
 ---------------------------------------------------------------------
      1          6           0       -0.000000    0.000000    0.660703
      2          6           0        0.000000    0.000000   -0.660703
      3          1           0        0.000000    0.880191    1.292399
      4          1           0       -0.000000   -0.880191    1.292399
      5          1           0        0.000000    0.880191   -1.292399
      6          1           0       -0.000000   -0.880191   -1.292399
 ---------------------------------------------------------------------
 Rotational constants (GHZ):         161.8146917          29.3651880          24.8547015
 Standard basis: def2TZVP (5D, 7F)
 There are    22 symmetry adapted cartesian basis functions of AG  symmetry.
 There are     4 symmetry adapted cartesian basis functions of B1G symmetry.
 There are     9 symmetry adapted cartesian basis functions of B2G symmetry.
 There are    13 symmetry adapted cartesian basis functions of B3G symmetry.
 There are     4 symmetry adapted cartesian basis functions of AU  symmetry.
 There are    22 symmetry adapted cartesian basis functions of B1U symmetry.
 There are    13 symmetry adapted cartesian basis functions of B2U symmetry.
 There are     9 symmetry adapted cartesian basis functions of B3U symmetry.
 There are    19 symmetry adapted basis functions of AG  symmetry.
 There are     4 symmetry adapted basis functions of B1G symmetry.
 There are     8 symmetry adapted basis functions of B2G symmetry.
 There are    12 symmetry adapted basis functions of B3G symmetry.
 There are     4 symmetry adapted basis functions of AU  symmetry.
 There are    19 symmetry adapted basis functions of B1U symmetry.
 There are    12 symmetry adapted basis functions of B2U symmetry.
 There are     8 symmetry adapted basis functions of B3U symmetry.
    86 basis functions,   134 primitive gaussians,    96 cartesian basis functions
     8 alpha electrons        8 beta electrons
       nuclear repulsion energy        33.4167132704 Hartrees.
 NAtoms=    6 NActive=    6 NUniq=    2 SFac= 4.00D+00 NAtFMM=   60 NAOKFM=F Big=F
 Integral buffers will be    131072 words long.
 Raffenetti 2 integral format.
 Two-electron integral symmetry is turned on.
 One-electron integrals computed using PRISM.
   8 Symmetry operations used in ECPInt.
 ECPInt:  NShTT=     741 NPrTT=    2136 LenC2=     742 LenP2D=    1980.
 LDataN:  DoStor=T MaxTD1= 6 Len=  172
 NBasis=    86 RedAO= T EigKep=  2.08D-04  NBF=    19     4     8    12     4    19    12     8
 NBsUse=    86 1.00D-06 EigRej= -1.00D+00 NBFU=    19     4     8    12     4    19    12     8
 Initial guess from the checkpoint file:  "ethylene-rigidscan-bent-inc-M-m06.chk"
 B after Tr=     0.000000    0.000000    0.000000
         Rot=    1.000000    0.000000   -0.000000   -0.000000 Ang=   0.00 deg.
 Initial guess orbital symmetries:
       Occupied  (AG) (B1U) (AG) (B1U) (B2U) (AG) (B3G) (B3U)
       Virtual   (B2G) (AG) (B2U) (B1U) (B3G) (AG) (AG) (B1U) (B3U)
                 (B2U) (B2G) (B1U) (B2U) (B1U) (AG) (B3G) (B1G)
                 (B1U) (B3G) (B3U) (AU) (AG) (AG) (B2U) (B1U) (B3G)
                 (B2G) (B1U) (AG) (B3U) (B1U) (B2U) (B3G) (B2G)
                 (B2U) (B1G) (B1U) (AG) (B3U) (B2G) (AG) (AU) (B3G)
                 (B2U) (AG) (B1U) (B2U) (B3U) (AG) (B3G) (B1U)
                 (B1G) (AG) (B1U) (B3U) (B3G) (AU) (B2G) (B2U)
                 (AG) (B1G) (B3G) (B2G) (B1U) (B3U) (B2U) (B1U)
                 (AU) (B3G) (AG) (B2U) (B2G) (AG) (B1U) (B3G) (B1U)
                 (AG) (B1U)
 ExpMin= 9.52D-02 ExpMax= 1.36D+04 ExpMxC= 4.63D+02 IAcc=2 IRadAn=         4 AccDes= 0.00D+00
 Harris functional with IExCor= 1009 and IRadAn=       4 diagonalized for initial guess.
 HarFok:  IExCor= 1009 AccDes= 0.00D+00 IRadAn=         4 IDoV= 1 UseB2=F ITyADJ=14
 ICtDFT=  3500011 ScaDFX=  1.000000  1.000000  1.000000  1.000000
 FoFCou: FMM=F IPFlag=           0 FMFlag=      100000 FMFlg1=           0
         NFxFlg=           0 DoJE=T BraDBF=F KetDBF=T FulRan=T
         wScrn=  0.000000 ICntrl=       500 IOpCl=  0 I1Cent=   200000004 NGrid=           0
         NMat0=    1 NMatS0=      1 NMatT0=    0 NMatD0=    1 NMtDS0=    0 NMtDT0=    0
 Petite list used in FoFCou.
 Keep R1 ints in memory in symmetry-blocked form, NReq=14388197.
 Requested convergence on RMS density matrix=1.00D-08 within 128 cycles.
 Requested convergence on MAX density matrix=1.00D-06.
 Requested convergence on             energy=1.00D-06.
 No special actions if energy rises.
 Integral accuracy reduced to 1.0D-05 until final iterations.
 Initial convergence to 1.0D-05 achieved.  Increase integral accuracy.
 SCF Done:  E(RM062X) =  -78.5685608869     A.U. after    8 cycles
            NFock=  8  Conv=0.48D-08     -V/T= 2.0054

 **********************************************************************

            Population analysis using the SCF density.

 **********************************************************************

 Orbital symmetries:
       Occupied  (AG) (B1U) (AG) (B1U) (B2U) (AG) (B3G) (B3U)
       Virtual   (B2G) (AG) (B1U) (B2U) (B3G) (AG) (AG) (B3U) (B1U)
                 (B2U) (B2G) (B1U) (B2U) (B1U) (B3G) (AG) (B1G)
                 (B1U) (B3G) (B3U) (AU) (AG) (AG) (B2U) (B1U) (B2G)
                 (B3G) (B1U) (AG) (B3U) (B1U) (B2U) (B3G) (B2G)
                 (B2U) (B1G) (B1U) (AG) (B3U) (B2G) (AG) (AU) (B3G)
                 (B2U) (B2U) (B1U) (AG) (B3U) (B3G) (AG) (B1U)
                 (B1G) (AG) (B1U) (B3G) (B3U) (AU) (B2G) (AG) (B2U)
                 (B1G) (B2G) (B3G) (B2U) (B1U) (B3U) (B1U) (AU)
                 (AG) (B3G) (B2G) (AG) (B2U) (B1U) (B3G) (B1U)
                 (AG) (B1U)
 The electronic state is 1-AG.
 Alpha  occ. eigenvalues --  -10.53848 -10.53728  -0.85886  -0.67169  -0.52904
 Alpha  occ. eigenvalues --   -0.50337  -0.40698  -0.33716
 Alpha virt. eigenvalues --    0.03811   0.10710   0.12132   0.12685   0.18209
 Alpha virt. eigenvalues --    0.23146   0.24156   0.25640   0.26356   0.28964
 Alpha virt. eigenvalues --    0.35354   0.37365   0.44868   0.49710   0.52125
 Alpha virt. eigenvalues --    0.52437   0.59035   0.63603   0.64524   0.76250
 Alpha virt. eigenvalues --    0.82587   0.82910   0.92181   1.03530   1.09372
 Alpha virt. eigenvalues --    1.13898   1.18257   1.27887   1.35372   1.47929
 Alpha virt. eigenvalues --    1.57446   1.57912   1.61649   1.65778   1.73140
 Alpha virt. eigenvalues --    1.73750   1.77494   1.81820   1.89694   1.91136
 Alpha virt. eigenvalues --    2.04914   2.16121   2.19403   2.29720   2.41279
 Alpha virt. eigenvalues --    2.42270   2.44867   2.52845   2.61759   2.63153
 Alpha virt. eigenvalues --    2.68213   2.77467   2.84472   2.90043   2.90299
 Alpha virt. eigenvalues --    2.90599   3.06549   3.08543   3.14586   3.15685
 Alpha virt. eigenvalues --    3.19447   3.32765   3.33804   3.37998   3.39489
 Alpha virt. eigenvalues --    3.41333   3.56169   3.78640   4.06460   4.21556
 Alpha virt. eigenvalues --    4.30265   4.32563   4.34510   4.50242   4.58348
 Alpha virt. eigenvalues --    4.99544  22.06252  22.68418
          Condensed to atoms (all electrons):
               1          2          3          4          5          6
     1  C    4.963129   0.546393   0.416954   0.416954  -0.042133  -0.042133
     2  C    0.546393   4.963129  -0.042133  -0.042133   0.416954   0.416954
     3  H    0.416954  -0.042133   0.536588  -0.038685  -0.007405   0.005099
     4  H    0.416954  -0.042133  -0.038685   0.536588   0.005099  -0.007405
     5  H   -0.042133   0.416954  -0.007405   0.005099   0.536588  -0.038685
     6  H   -0.042133   0.416954   0.005099  -0.007405  -0.038685   0.536588
 Mulliken charges:
               1
     1  C   -0.259163
     2  C   -0.259163
     3  H    0.129582
     4  H    0.129582
     5  H    0.129582
     6  H    0.129582
 Sum of Mulliken charges =   0.00000
 Mulliken charges with hydrogens summed into heavy atoms:
               1
     1  C    0.000000
     2  C    0.000000
 Electronic spatial extent (au):  <R**2>=             83.4506
 Charge=             -0.0000 electrons
 Dipole moment (field-independent basis, Debye):
    X=             -0.0000    Y=             -0.0000    Z=             -0.0000  Tot=              0.0000
 Quadrupole moment (field-independent basis, Debye-Ang):
   XX=            -15.6870   YY=            -12.8090   ZZ=            -11.6111
   XY=              0.0000   XZ=              0.0000   YZ=              0.0000
 Traceless Quadrupole moment (field-independent basis, Debye-Ang):
   XX=             -2.3180   YY=              0.5600   ZZ=              1.7580
   XY=              0.0000   XZ=              0.0000   YZ=              0.0000
 Octapole moment (field-independent basis, Debye-Ang**2):
  XXX=             -0.0000  YYY=              0.0000  ZZZ=              0.0000  XYY=             -0.0000
  XXY=              0.0000  XXZ=             -0.0000  XZZ=             -0.0000  YZZ=              0.0000
  YYZ=             -0.0000  XYZ=             -0.0000
 Hexadecapole moment (field-independent basis, Debye-Ang**3):
 XXXX=            -19.2060 YYYY=            -27.3454 ZZZZ=            -68.2405 XXXY=             -0.0000
 XXXZ=              0.0000 YYYX=             -0.0000 YYYZ=              0.0000 ZZZX=              0.0000
 ZZZY=             -0.0000 XXYY=             -8.3080 XXZZ=            -15.8882 YYZZ=            -13.5453
 XXYZ=              0.0000 YYXZ=              0.0000 ZZXY=              0.0000
 N-N= 3.341671327041D+01 E-N=-2.484967359574D+02  KE= 7.814640490343D+01
 Symmetry AG   KE= 3.759687453411D+01
 Symmetry B1G  KE= 2.931165181670D-33
 Symmetry B2G  KE= 1.294102988393D-20
 Symmetry B3G  KE= 2.108427575556D+00
 Symmetry AU   KE= 6.282196798140D-33
 Symmetry B1U  KE= 3.447908445637D+01
 Symmetry B2U  KE= 1.909075978716D+00
 Symmetry B3U  KE= 2.052942358675D+00
 ******************************Gaussian NBO Version 3.1******************************
             N A T U R A L   A T O M I C   O R B I T A L   A N D
          N A T U R A L   B O N D   O R B I T A L   A N A L Y S I S
 ******************************Gaussian NBO Version 3.1******************************

       /RESON  / : Allow strongly delocalized NBO set
       /DMNAO  / : Print the NAO density matrix
       /BNDIDX / : Print bond indices based on the NAO density matrix
       /MULORB / : Print Mulliken populations by orbital and atom

 Analyzing the SCF density

 Job title: Title Card Required                                             

 Storage needed:     22652 in NPA,     29909 in NBO (2147483420 available)


 Input atomic orbitals, gross Mulliken populations:

  AO  Atom No lang  Mulliken Population    Atom No      Total
 -------------------------------------------------------------------------------
   1    C  1  S        0.8552338
   2    C  1  S        1.1187635
   3    C  1  S        0.5238565
   4    C  1  S        0.6791877
   5    C  1  S        0.1101738
   6    C  1  px       0.3370463
   7    C  1  py       0.4585678
   8    C  1  pz       0.5036768
   9    C  1  px       0.4226562
  10    C  1  py       0.4407904
  11    C  1  pz       0.3384353
  12    C  1  px       0.2207413
  13    C  1  py       0.1442392
  14    C  1  pz       0.0688106
  15    C  1  dz2      0.0044526
  16    C  1  dxz      0.0023880
  17    C  1  dyz      0.0072272
  18    C  1  dx2y2    0.0015187
  19    C  1  dxy      0.0000000
  20    C  1  dz2     -0.0060171
  21    C  1  dxz      0.0078335
  22    C  1  dyz      0.0141107
  23    C  1  dx2y2    0.0010473
  24    C  1  dxy      0.0000000
  25    C  1  f(0)     0.0006192
  26    C  1  f(C1)    0.0015936
  27    C  1  f(S1)    0.0012384
  28    C  1  f(C2)    0.0005606
  29    C  1  f(S2)    0.0000000
  30    C  1  f(C3)    0.0000335
  31    C  1  f(S3)    0.0003779
                                             C  1      6.2591633
  32    C  2  S        0.8552338
  33    C  2  S        1.1187635
  34    C  2  S        0.5238565
  35    C  2  S        0.6791877
  36    C  2  S        0.1101738
  37    C  2  px       0.3370463
  38    C  2  py       0.4585678
  39    C  2  pz       0.5036768
  40    C  2  px       0.4226562
  41    C  2  py       0.4407904
  42    C  2  pz       0.3384353
  43    C  2  px       0.2207413
  44    C  2  py       0.1442392
  45    C  2  pz       0.0688106
  46    C  2  dz2      0.0044526
  47    C  2  dxz      0.0023880
  48    C  2  dyz      0.0072272
  49    C  2  dx2y2    0.0015187
  50    C  2  dxy      0.0000000
  51    C  2  dz2     -0.0060171
  52    C  2  dxz      0.0078335
  53    C  2  dyz      0.0141107
  54    C  2  dx2y2    0.0010473
  55    C  2  dxy      0.0000000
  56    C  2  f(0)     0.0006192
  57    C  2  f(C1)    0.0015936
  58    C  2  f(S1)    0.0012384
  59    C  2  f(C2)    0.0005606
  60    C  2  f(S2)   -0.0000000
  61    C  2  f(C3)    0.0000335
  62    C  2  f(S3)    0.0003779
                                             C  2      6.2591633
  63    H  3  S        0.2766399
  64    H  3  S        0.4720623
  65    H  3  S        0.1021645
  66    H  3  px       0.0038538
  67    H  3  py       0.0092664
  68    H  3  pz       0.0064315
                                             H  3      0.8704184
  69    H  4  S        0.2766399
  70    H  4  S        0.4720623
  71    H  4  S        0.1021645
  72    H  4  px       0.0038538
  73    H  4  py       0.0092664
  74    H  4  pz       0.0064315
                                             H  4      0.8704184
  75    H  5  S        0.2766399
  76    H  5  S        0.4720623
  77    H  5  S        0.1021645
  78    H  5  px       0.0038538
  79    H  5  py       0.0092664
  80    H  5  pz       0.0064315
                                             H  5      0.8704184
  81    H  6  S        0.2766399
  82    H  6  S        0.4720623
  83    H  6  S        0.1021645
  84    H  6  px       0.0038538
  85    H  6  py       0.0092664
  86    H  6  pz       0.0064315
                                             H  6      0.8704184

 Total number of electrons:   16.000000


 Mayer-Mulliken atom-atom bond order matrix:                                   

     Atom    1       2       3       4       5       6
     ---- ------  ------  ------  ------  ------  ------
   1.  C  0.0000  1.9237  0.9669  0.9669 -0.0032 -0.0032
   2.  C  1.9237  0.0000 -0.0032 -0.0032  0.9669  0.9669
   3.  H  0.9669 -0.0032  0.0000 -0.0083  0.0012  0.0089
   4.  H  0.9669 -0.0032 -0.0083  0.0000  0.0089  0.0012
   5.  H -0.0032  0.9669  0.0012  0.0089  0.0000 -0.0083
   6.  H -0.0032  0.9669  0.0089  0.0012 -0.0083  0.0000


 Mayer-Mulliken valencies by atom:                                             

     Atom    1
     ---- ------
   1.  C  3.8512
   2.  C  3.8512
   3.  H  0.9655
   4.  H  0.9655
   5.  H  0.9655
   6.  H  0.9655
 GSVD:  LWork=        1996 too small for GESVD, short by        8354 words or        8354 for optimal perf.


 NATURAL POPULATIONS:  Natural atomic orbital occupancies 
                                                          
   NAO  Atom  No  lang   Type(AO)    Occupancy      Energy
 ----------------------------------------------------------
     1    C    1  S      Cor( 1S)     1.99932     -10.38455
     2    C    1  S      Val( 2S)     1.06092      -0.28447
     3    C    1  S      Ryd( 3S)     0.00367       0.76470
     4    C    1  S      Ryd( 4S)     0.00016       1.51833
     5    C    1  S      Ryd( 5S)     0.00000      21.31527
     6    C    1  px     Val( 2p)     0.99800      -0.12417
     7    C    1  px     Ryd( 3p)     0.00115       0.58376
     8    C    1  px     Ryd( 4p)     0.00002       1.31731
     9    C    1  py     Val( 2p)     1.17689      -0.06263
    10    C    1  py     Ryd( 3p)     0.00277       0.92862
    11    C    1  py     Ryd( 4p)     0.00002       1.72855
    12    C    1  pz     Val( 2p)     1.12915      -0.08090
    13    C    1  pz     Ryd( 3p)     0.00284       0.69688
    14    C    1  pz     Ryd( 4p)     0.00032       2.08952
    15    C    1  dxy    Ryd( 3d)     0.00000       1.38962
    16    C    1  dxy    Ryd( 4d)     0.00000       2.34663
    17    C    1  dxz    Ryd( 3d)     0.00042       1.69060
    18    C    1  dxz    Ryd( 4d)     0.00005       2.46039
    19    C    1  dyz    Ryd( 3d)     0.00106       2.19782
    20    C    1  dyz    Ryd( 4d)     0.00047       2.67681
    21    C    1  dx2y2  Ryd( 3d)     0.00130       1.74917
    22    C    1  dx2y2  Ryd( 4d)     0.00004       2.59553
    23    C    1  dz2    Ryd( 3d)     0.00227       1.99171
    24    C    1  dz2    Ryd( 4d)     0.00016       2.65496
    25    C    1  f(0)   Ryd( 4f)     0.00020       4.04508
    26    C    1  f(C1)  Ryd( 4f)     0.00012       3.43176
    27    C    1  f(S1)  Ryd( 4f)     0.00020       3.71329
    28    C    1  f(C2)  Ryd( 4f)     0.00016       3.75050
    29    C    1  f(S2)  Ryd( 4f)     0.00000       3.20237
    30    C    1  f(C3)  Ryd( 4f)     0.00006       2.91784
    31    C    1  f(S3)  Ryd( 4f)     0.00012       3.18254

    32    C    2  S      Cor( 1S)     1.99932     -10.38455
    33    C    2  S      Val( 2S)     1.06092      -0.28447
    34    C    2  S      Ryd( 3S)     0.00367       0.76470
    35    C    2  S      Ryd( 4S)     0.00016       1.51833
    36    C    2  S      Ryd( 5S)     0.00000      21.31527
    37    C    2  px     Val( 2p)     0.99800      -0.12417
    38    C    2  px     Ryd( 3p)     0.00115       0.58376
    39    C    2  px     Ryd( 4p)     0.00002       1.31731
    40    C    2  py     Val( 2p)     1.17689      -0.06263
    41    C    2  py     Ryd( 3p)     0.00277       0.92862
    42    C    2  py     Ryd( 4p)     0.00002       1.72855
    43    C    2  pz     Val( 2p)     1.12915      -0.08090
    44    C    2  pz     Ryd( 3p)     0.00284       0.69688
    45    C    2  pz     Ryd( 4p)     0.00032       2.08952
    46    C    2  dxy    Ryd( 3d)     0.00000       1.38962
    47    C    2  dxy    Ryd( 4d)     0.00000       2.34663
    48    C    2  dxz    Ryd( 3d)     0.00042       1.69060
    49    C    2  dxz    Ryd( 4d)     0.00005       2.46039
    50    C    2  dyz    Ryd( 3d)     0.00106       2.19782
    51    C    2  dyz    Ryd( 4d)     0.00047       2.67681
    52    C    2  dx2y2  Ryd( 3d)     0.00130       1.74917
    53    C    2  dx2y2  Ryd( 4d)     0.00004       2.59553
    54    C    2  dz2    Ryd( 3d)     0.00227       1.99171
    55    C    2  dz2    Ryd( 4d)     0.00016       2.65496
    56    C    2  f(0)   Ryd( 4f)     0.00020       4.04508
    57    C    2  f(C1)  Ryd( 4f)     0.00012       3.43176
    58    C    2  f(S1)  Ryd( 4f)     0.00020       3.71329
    59    C    2  f(C2)  Ryd( 4f)     0.00016       3.75050
    60    C    2  f(S2)  Ryd( 4f)     0.00000       3.20237
    61    C    2  f(C3)  Ryd( 4f)     0.00006       2.91784
    62    C    2  f(S3)  Ryd( 4f)     0.00012       3.18254

    63    H    3  S      Val( 1S)     0.80785       0.04195
    64    H    3  S      Ryd( 2S)     0.00060       0.77650
    65    H    3  S      Ryd( 3S)     0.00015       1.64637
    66    H    3  px     Ryd( 2p)     0.00009       2.10624
    67    H    3  py     Ryd( 2p)     0.00025       2.78203
    68    H    3  pz     Ryd( 2p)     0.00013       2.63831

    69    H    4  S      Val( 1S)     0.80785       0.04195
    70    H    4  S      Ryd( 2S)     0.00060       0.77650
    71    H    4  S      Ryd( 3S)     0.00015       1.64637
    72    H    4  px     Ryd( 2p)     0.00009       2.10624
    73    H    4  py     Ryd( 2p)     0.00025       2.78203
    74    H    4  pz     Ryd( 2p)     0.00013       2.63831

    75    H    5  S      Val( 1S)     0.80785       0.04195
    76    H    5  S      Ryd( 2S)     0.00060       0.77650
    77    H    5  S      Ryd( 3S)     0.00015       1.64637
    78    H    5  px     Ryd( 2p)     0.00009       2.10624
    79    H    5  py     Ryd( 2p)     0.00025       2.78203
    80    H    5  pz     Ryd( 2p)     0.00013       2.63831

    81    H    6  S      Val( 1S)     0.80785       0.04195
    82    H    6  S      Ryd( 2S)     0.00060       0.77650
    83    H    6  S      Ryd( 3S)     0.00015       1.64637
    84    H    6  px     Ryd( 2p)     0.00009       2.10624
    85    H    6  py     Ryd( 2p)     0.00025       2.78203
    86    H    6  pz     Ryd( 2p)     0.00013       2.63831

 WARNING:  Population inversion found on atom  C    2


 Summary of Natural Population Analysis:                  
                                                          
                                       Natural Population 
                Natural  -----------------------------------------------
    Atom  No    Charge         Core      Valence    Rydberg      Total
 -----------------------------------------------------------------------
      C    1   -0.38187      1.99932     4.36496    0.01758     6.38187
      C    2   -0.38187      1.99932     4.36496    0.01758     6.38187
      H    3    0.19093      0.00000     0.80785    0.00122     0.80907
      H    4    0.19093      0.00000     0.80785    0.00122     0.80907
      H    5    0.19093      0.00000     0.80785    0.00122     0.80907
      H    6    0.19093      0.00000     0.80785    0.00122     0.80907
 =======================================================================
   * Total *    0.00000      3.99865    11.96133    0.04003    16.00000

                                 Natural Population      
 --------------------------------------------------------
   Core                       3.99865 ( 99.9662% of   4)
   Valence                   11.96133 ( 99.6777% of  12)
   Natural Minimal Basis     15.95997 ( 99.7498% of  16)
   Natural Rydberg Basis      0.04003 (  0.2502% of  16)
 --------------------------------------------------------

    Atom  No          Natural Electron Configuration
 ----------------------------------------------------------------------------
      C    1      [core]2S( 1.06)2p( 3.30)3p( 0.01)3d( 0.01)
      C    2      [core]2S( 1.06)2p( 3.30)3p( 0.01)3d( 0.01)
      H    3            1S( 0.81)
      H    4            1S( 0.81)
      H    5            1S( 0.81)
      H    6            1S( 0.81)


 Wiberg bond index matrix in the NAO basis:                                    

     Atom    1       2       3       4       5       6
     ---- ------  ------  ------  ------  ------  ------
   1.  C  0.0000  2.0525  0.9372  0.9372  0.0053  0.0053
   2.  C  2.0525  0.0000  0.0053  0.0053  0.9372  0.9372
   3.  H  0.9372  0.0053  0.0000  0.0003  0.0043  0.0180
   4.  H  0.9372  0.0053  0.0003  0.0000  0.0180  0.0043
   5.  H  0.0053  0.9372  0.0043  0.0180  0.0000  0.0003
   6.  H  0.0053  0.9372  0.0180  0.0043  0.0003  0.0000


 Wiberg bond index, Totals by atom:                                            

     Atom    1
     ---- ------
   1.  C  3.9374
   2.  C  3.9374
   3.  H  0.9650
   4.  H  0.9650
   5.  H  0.9650
   6.  H  0.9650


 Atom-atom overlap-weighted NAO bond order:                                    

     Atom    1       2       3       4       5       6
     ---- ------  ------  ------  ------  ------  ------
   1.  C  0.0000  1.4671  0.8009  0.8009  0.0166  0.0166
   2.  C  1.4671  0.0000  0.0166  0.0166  0.8009  0.8009
   3.  H  0.8009  0.0166  0.0000  0.0014 -0.0025 -0.0020
   4.  H  0.8009  0.0166  0.0014  0.0000 -0.0020 -0.0025
   5.  H  0.0166  0.8009 -0.0025 -0.0020  0.0000  0.0014
   6.  H  0.0166  0.8009 -0.0020 -0.0025  0.0014  0.0000


 Atom-atom overlap-weighted NAO bond order, Totals by atom:                    

     Atom    1
     ---- ------
   1.  C  3.1020
   2.  C  3.1020
   3.  H  0.8143
   4.  H  0.8143
   5.  H  0.8143
   6.  H  0.8143


 MO bond order:                                                                

     Atom    1       2       3       4       5       6
     ---- ------  ------  ------  ------  ------  ------
   1.  C  0.0000  1.1487  1.6088  0.2118 -0.0329  0.0809
   2.  C  1.1487  0.0000  0.0734  0.1365  0.7653 -0.6084
   3.  H  1.6088  0.0734  0.0000 -0.0092 -0.0527  0.0892
   4.  H  0.2118  0.1365 -0.0092  0.0000  0.0893 -0.0663
   5.  H -0.0329  0.7653 -0.0527  0.0893  0.0000 -0.0230
   6.  H  0.0809 -0.6084  0.0892 -0.0663 -0.0230  0.0000


 MO atomic valencies:                                                          

     Atom    1
     ---- ------
   1.  C  3.0174
   2.  C  1.5156
   3.  H  1.7096
   4.  H  0.3623
   5.  H  0.7461
   6.  H -0.5276


 NAO density matrix:                                                           

          NAO        1       2       3       4       5       6       7       8
      ---------- ------- ------- ------- ------- ------- ------- ------- -------
   1.  C 1 (S)    1.9993  0.0000 -0.0000 -0.0000 -0.0000  0.0000  0.0000 -0.0000
   2.  C 1 (S)    0.0000  1.0609 -0.0000  0.0000  0.0000  0.0000 -0.0000  0.0000
   3.  C 1 (S)   -0.0000 -0.0000  0.0037  0.0000  0.0000  0.0000  0.0000  0.0000
   4.  C 1 (S)   -0.0000  0.0000  0.0000  0.0002  0.0000  0.0000  0.0000  0.0000
   5.  C 1 (S)   -0.0000  0.0000  0.0000  0.0000  0.0000 -0.0000 -0.0000 -0.0000
   6.  C 1 (px)   0.0000  0.0000  0.0000  0.0000 -0.0000  0.9980  0.0339  0.0041
   7.  C 1 (px)   0.0000 -0.0000  0.0000  0.0000 -0.0000  0.0339  0.0012  0.0001
   8.  C 1 (px)  -0.0000  0.0000  0.0000  0.0000 -0.0000  0.0041  0.0001  0.0000
   9.  C 1 (py)   0.0000 -0.0000  0.0000  0.0000 -0.0000 -0.0000  0.0000  0.0000
  10.  C 1 (py)  -0.0000  0.0000 -0.0000 -0.0000  0.0000  0.0000  0.0000  0.0000
  11.  C 1 (py)  -0.0000 -0.0000 -0.0000 -0.0000  0.0000  0.0000  0.0000  0.0000
  12.  C 1 (pz)   0.0070  0.1070  0.0487 -0.0076 -0.0000  0.0000  0.0000 -0.0000
  13.  C 1 (pz)  -0.0032  0.0169 -0.0030  0.0001 -0.0000  0.0000  0.0000  0.0000
  14.  C 1 (pz)   0.0012 -0.0072  0.0003  0.0002  0.0000  0.0000  0.0000  0.0000
  15.  C 1 (d1)   0.0000  0.0000  0.0000 -0.0000 -0.0000 -0.0000 -0.0000 -0.0000
  16.  C 1 (d1)  -0.0000 -0.0000 -0.0000 -0.0000  0.0000  0.0000  0.0000 -0.0000
  17.  C 1 (d2)  -0.0000  0.0000 -0.0000 -0.0000  0.0000 -0.0206 -0.0007 -0.0001
  18.  C 1 (d2)   0.0000 -0.0000 -0.0000 -0.0000  0.0000 -0.0073 -0.0002 -0.0000
  19.  C 1 (d3)  -0.0000  0.0000  0.0000  0.0000 -0.0000  0.0000  0.0000  0.0000
  20.  C 1 (d3)   0.0000 -0.0000 -0.0000 -0.0000 -0.0000 -0.0000 -0.0000 -0.0000
  21.  C 1 (d4)   0.0047 -0.0288 -0.0010  0.0002  0.0000 -0.0000 -0.0000  0.0000
  22.  C 1 (d4)  -0.0011  0.0030  0.0000 -0.0001 -0.0000  0.0000  0.0000 -0.0000
  23.  C 1 (d5)  -0.0030  0.0136 -0.0018  0.0004  0.0000  0.0000  0.0000  0.0000
  24.  C 1 (d5)  -0.0003  0.0064 -0.0003 -0.0001 -0.0000 -0.0000 -0.0000 -0.0000
  25.  C 1 (f1)   0.0012 -0.0091  0.0003 -0.0001 -0.0000 -0.0000 -0.0000 -0.0000
  26.  C 1 (f2)   0.0000 -0.0000  0.0000  0.0000 -0.0000  0.0109  0.0004  0.0000
  27.  C 1 (f3)  -0.0000  0.0000 -0.0000  0.0000  0.0000 -0.0000 -0.0000 -0.0000
  28.  C 1 (f4)   0.0008 -0.0082 -0.0005  0.0000  0.0000 -0.0000 -0.0000 -0.0000
  29.  C 1 (f5)  -0.0000  0.0000 -0.0000  0.0000  0.0000 -0.0000 -0.0000 -0.0000
  30.  C 1 (f6)  -0.0000  0.0000 -0.0000 -0.0000  0.0000 -0.0076 -0.0003 -0.0000
  31.  C 1 (f7)   0.0000 -0.0000  0.0000 -0.0000 -0.0000 -0.0000 -0.0000 -0.0000
  32.  C 2 (S)    0.0000 -0.0005  0.0091 -0.0068  0.0001  0.0000  0.0000 -0.0000
  33.  C 2 (S)   -0.0005  0.3876  0.0066  0.0114  0.0000 -0.0000 -0.0000  0.0000
  34.  C 2 (S)    0.0091  0.0066  0.0036 -0.0001 -0.0000 -0.0000 -0.0000 -0.0000
  35.  C 2 (S)   -0.0068  0.0114 -0.0001 -0.0001 -0.0000 -0.0000 -0.0000 -0.0000
  36.  C 2 (S)    0.0001  0.0000 -0.0000 -0.0000 -0.0000  0.0000  0.0000  0.0000
  37.  C 2 (px)   0.0000  0.0000  0.0000  0.0000 -0.0000  0.9980  0.0339  0.0041
  38.  C 2 (px)  -0.0000  0.0000  0.0000  0.0000 -0.0000  0.0339  0.0012  0.0001
  39.  C 2 (px)   0.0000 -0.0000  0.0000  0.0000 -0.0000  0.0041  0.0001  0.0000
  40.  C 2 (py)   0.0000  0.0000  0.0000  0.0000 -0.0000  0.0000 -0.0000 -0.0000
  41.  C 2 (py)   0.0000 -0.0000  0.0000  0.0000 -0.0000 -0.0000 -0.0000 -0.0000
  42.  C 2 (py)   0.0000  0.0000  0.0000  0.0000 -0.0000 -0.0000 -0.0000 -0.0000
  43.  C 2 (pz)   0.0098  0.5226 -0.0549 -0.0029  0.0000 -0.0000  0.0000 -0.0000
  44.  C 2 (pz)   0.0212 -0.0036  0.0028 -0.0002 -0.0000  0.0000  0.0000 -0.0000
  45.  C 2 (pz)  -0.0055 -0.0125 -0.0000  0.0002  0.0000  0.0000  0.0000  0.0000
  46.  C 2 (d1)  -0.0000  0.0000 -0.0000 -0.0000  0.0000 -0.0000  0.0000 -0.0000
  47.  C 2 (d1)  -0.0000  0.0000  0.0000 -0.0000 -0.0000 -0.0000 -0.0000 -0.0000
  48.  C 2 (d2)  -0.0000  0.0000  0.0000  0.0000 -0.0000  0.0206  0.0007  0.0001
  49.  C 2 (d2)   0.0000 -0.0000  0.0000  0.0000 -0.0000  0.0073  0.0002  0.0000
  50.  C 2 (d3)   0.0000  0.0000  0.0000  0.0000  0.0000  0.0000  0.0000  0.0000
  51.  C 2 (d3)   0.0000 -0.0000 -0.0000 -0.0000 -0.0000 -0.0000 -0.0000 -0.0000
  52.  C 2 (d4)  -0.0009  0.0026 -0.0013 -0.0004 -0.0000 -0.0000  0.0000 -0.0000
  53.  C 2 (d4)   0.0010 -0.0038  0.0001  0.0001  0.0000  0.0000  0.0000  0.0000
  54.  C 2 (d5)  -0.0075  0.0350 -0.0020  0.0000  0.0000 -0.0000 -0.0000 -0.0000
  55.  C 2 (d5)   0.0012 -0.0076 -0.0002  0.0001  0.0000  0.0000  0.0000  0.0000
  56.  C 2 (f1)  -0.0030  0.0117 -0.0004  0.0001  0.0000 -0.0000 -0.0000 -0.0000
  57.  C 2 (f2)  -0.0000  0.0000  0.0000  0.0000 -0.0000  0.0109  0.0004  0.0000
  58.  C 2 (f3)  -0.0000 -0.0000 -0.0000  0.0000 -0.0000  0.0000  0.0000  0.0000
  59.  C 2 (f4)   0.0002 -0.0001  0.0006  0.0001  0.0000  0.0000  0.0000  0.0000
  60.  C 2 (f5)  -0.0000  0.0000 -0.0000  0.0000  0.0000  0.0000 -0.0000 -0.0000
  61.  C 2 (f6)  -0.0000  0.0000 -0.0000 -0.0000  0.0000 -0.0076 -0.0003 -0.0000
  62.  C 2 (f7)  -0.0000  0.0000 -0.0000  0.0000  0.0000  0.0000  0.0000  0.0000
  63.  H 3 (S)   -0.0051  0.5271  0.0186 -0.0023 -0.0000 -0.0000  0.0000  0.0000
  64.  H 3 (S)   -0.0081  0.0048 -0.0006 -0.0002 -0.0000  0.0000  0.0000  0.0000
  65.  H 3 (S)   -0.0101 -0.0066  0.0001  0.0000  0.0000  0.0000  0.0000  0.0000
  66.  H 3 (px)  -0.0000 -0.0000  0.0000  0.0000 -0.0000  0.0094  0.0003  0.0000
  67.  H 3 (py)   0.0025 -0.0094 -0.0004  0.0001  0.0000  0.0000  0.0000  0.0000
  68.  H 3 (pz)   0.0019 -0.0060  0.0000 -0.0000  0.0000  0.0000  0.0000  0.0000
  69.  H 4 (S)   -0.0051  0.5271  0.0186 -0.0023 -0.0000  0.0000 -0.0000 -0.0000
  70.  H 4 (S)   -0.0081  0.0048 -0.0006 -0.0002 -0.0000 -0.0000 -0.0000 -0.0000
  71.  H 4 (S)   -0.0101 -0.0066  0.0001  0.0000  0.0000  0.0000  0.0000  0.0000
  72.  H 4 (px)  -0.0000  0.0000  0.0000  0.0000 -0.0000  0.0094  0.0003  0.0000
  73.  H 4 (py)  -0.0025  0.0094  0.0004 -0.0001 -0.0000  0.0000  0.0000  0.0000
  74.  H 4 (pz)   0.0019 -0.0060  0.0000 -0.0000  0.0000 -0.0000 -0.0000 -0.0000
  75.  H 5 (S)    0.0057  0.0304  0.0234  0.0061  0.0000  0.0000 -0.0000 -0.0000
  76.  H 5 (S)    0.0014 -0.0122 -0.0005  0.0001 -0.0000 -0.0000 -0.0000  0.0000
  77.  H 5 (S)   -0.0010  0.0006 -0.0001 -0.0001 -0.0000  0.0000  0.0000 -0.0000
  78.  H 5 (px)  -0.0000  0.0000  0.0000  0.0000 -0.0000  0.0094  0.0003  0.0000
  79.  H 5 (py)  -0.0003  0.0006 -0.0005 -0.0001 -0.0000 -0.0000 -0.0000 -0.0000
  80.  H 5 (pz)  -0.0011  0.0036 -0.0000  0.0001  0.0000 -0.0000 -0.0000 -0.0000
  81.  H 6 (S)    0.0057  0.0304  0.0234  0.0061  0.0000 -0.0000  0.0000  0.0000
  82.  H 6 (S)    0.0014 -0.0122 -0.0005  0.0001 -0.0000  0.0000  0.0000  0.0000
  83.  H 6 (S)   -0.0010  0.0006 -0.0001 -0.0001 -0.0000 -0.0000 -0.0000 -0.0000
  84.  H 6 (px)  -0.0000  0.0000  0.0000  0.0000 -0.0000  0.0094  0.0003  0.0000
  85.  H 6 (py)   0.0003 -0.0006  0.0005  0.0001  0.0000 -0.0000 -0.0000 -0.0000
  86.  H 6 (pz)  -0.0011  0.0036 -0.0000  0.0001  0.0000 -0.0000 -0.0000  0.0000

          NAO        9      10      11      12      13      14      15      16
      ---------- ------- ------- ------- ------- ------- ------- ------- -------
   1.  C 1 (S)    0.0000 -0.0000 -0.0000  0.0070 -0.0032  0.0012  0.0000 -0.0000
   2.  C 1 (S)   -0.0000  0.0000 -0.0000  0.1070  0.0169 -0.0072  0.0000 -0.0000
   3.  C 1 (S)    0.0000 -0.0000 -0.0000  0.0487 -0.0030  0.0003  0.0000 -0.0000
   4.  C 1 (S)    0.0000 -0.0000 -0.0000 -0.0076  0.0001  0.0002 -0.0000 -0.0000
   5.  C 1 (S)   -0.0000  0.0000  0.0000 -0.0000 -0.0000  0.0000 -0.0000  0.0000
   6.  C 1 (px)  -0.0000  0.0000  0.0000  0.0000  0.0000  0.0000 -0.0000  0.0000
   7.  C 1 (px)   0.0000  0.0000  0.0000  0.0000  0.0000  0.0000 -0.0000  0.0000
   8.  C 1 (px)   0.0000  0.0000  0.0000 -0.0000  0.0000  0.0000 -0.0000 -0.0000
   9.  C 1 (py)   1.1769  0.0052  0.0040 -0.0000  0.0000  0.0000 -0.0000  0.0000
  10.  C 1 (py)   0.0052  0.0028  0.0002 -0.0000 -0.0000 -0.0000 -0.0000 -0.0000
  11.  C 1 (py)   0.0040  0.0002  0.0000 -0.0000 -0.0000 -0.0000 -0.0000  0.0000
  12.  C 1 (pz)  -0.0000 -0.0000 -0.0000  1.1292 -0.0391 -0.0081  0.0000 -0.0000
  13.  C 1 (pz)   0.0000 -0.0000 -0.0000 -0.0391  0.0028 -0.0003 -0.0000  0.0000
  14.  C 1 (pz)   0.0000 -0.0000 -0.0000 -0.0081 -0.0003  0.0003  0.0000 -0.0000
  15.  C 1 (d1)  -0.0000 -0.0000 -0.0000  0.0000 -0.0000  0.0000  0.0000 -0.0000
  16.  C 1 (d1)   0.0000 -0.0000  0.0000 -0.0000  0.0000 -0.0000 -0.0000  0.0000
  17.  C 1 (d2)  -0.0000 -0.0000 -0.0000 -0.0000 -0.0000 -0.0000  0.0000 -0.0000
  18.  C 1 (d2)   0.0000  0.0000 -0.0000  0.0000 -0.0000 -0.0000  0.0000 -0.0000
  19.  C 1 (d3)   0.0353  0.0001  0.0001 -0.0000  0.0000  0.0000 -0.0000  0.0000
  20.  C 1 (d3)   0.0047  0.0011  0.0001 -0.0000  0.0000  0.0000 -0.0000 -0.0000
  21.  C 1 (d4)   0.0000 -0.0000 -0.0000 -0.0267  0.0004  0.0004 -0.0000  0.0000
  22.  C 1 (d4)  -0.0000  0.0000 -0.0000  0.0041  0.0000 -0.0001  0.0000 -0.0000
  23.  C 1 (d5)   0.0000  0.0000 -0.0000 -0.0459  0.0018  0.0003 -0.0000  0.0000
  24.  C 1 (d5)  -0.0000  0.0000  0.0000  0.0032  0.0003 -0.0002 -0.0000  0.0000
  25.  C 1 (f1)  -0.0000  0.0000  0.0000  0.0098 -0.0005 -0.0001  0.0000 -0.0000
  26.  C 1 (f2)   0.0000  0.0000  0.0000  0.0000  0.0000  0.0000 -0.0000 -0.0000
  27.  C 1 (f3)   0.0144  0.0003  0.0001 -0.0000  0.0000 -0.0000 -0.0000  0.0000
  28.  C 1 (f4)   0.0000  0.0000  0.0000 -0.0106  0.0003  0.0001 -0.0000  0.0000
  29.  C 1 (f5)  -0.0000  0.0000 -0.0000 -0.0000  0.0000 -0.0000 -0.0000 -0.0000
  30.  C 1 (f6)   0.0000 -0.0000 -0.0000 -0.0000 -0.0000 -0.0000  0.0000 -0.0000
  31.  C 1 (f7)  -0.0117 -0.0000 -0.0000  0.0000 -0.0000  0.0000  0.0000 -0.0000
  32.  C 2 (S)   -0.0000  0.0000  0.0000 -0.0098 -0.0212  0.0055  0.0000  0.0000
  33.  C 2 (S)   -0.0000  0.0000 -0.0000 -0.5226  0.0036  0.0125  0.0000 -0.0000
  34.  C 2 (S)   -0.0000  0.0000  0.0000  0.0549 -0.0028  0.0000  0.0000 -0.0000
  35.  C 2 (S)   -0.0000 -0.0000  0.0000  0.0029  0.0002 -0.0002  0.0000  0.0000
  36.  C 2 (S)    0.0000 -0.0000 -0.0000 -0.0000  0.0000 -0.0000 -0.0000  0.0000
  37.  C 2 (px)  -0.0000  0.0000  0.0000  0.0000  0.0000  0.0000 -0.0000  0.0000
  38.  C 2 (px)   0.0000  0.0000  0.0000 -0.0000  0.0000  0.0000 -0.0000  0.0000
  39.  C 2 (px)   0.0000  0.0000  0.0000  0.0000  0.0000  0.0000 -0.0000  0.0000
  40.  C 2 (py)   0.1972 -0.0551 -0.0027  0.0000 -0.0000  0.0000  0.0000  0.0000
  41.  C 2 (py)  -0.0551 -0.0010 -0.0002  0.0000  0.0000  0.0000  0.0000 -0.0000
  42.  C 2 (py)  -0.0027 -0.0002 -0.0000  0.0000  0.0000  0.0000  0.0000  0.0000
  43.  C 2 (pz)   0.0000  0.0000 -0.0000 -0.5402  0.0518 -0.0104 -0.0000  0.0000
  44.  C 2 (pz)   0.0000 -0.0000 -0.0000  0.0518 -0.0024 -0.0001  0.0000 -0.0000
  45.  C 2 (pz)   0.0000 -0.0000 -0.0000 -0.0104 -0.0001  0.0003 -0.0000  0.0000
  46.  C 2 (d1)  -0.0000  0.0000 -0.0000 -0.0000  0.0000 -0.0000  0.0000  0.0000
  47.  C 2 (d1)  -0.0000 -0.0000 -0.0000  0.0000 -0.0000  0.0000  0.0000 -0.0000
  48.  C 2 (d2)   0.0000  0.0000  0.0000 -0.0000  0.0000  0.0000 -0.0000  0.0000
  49.  C 2 (d2)  -0.0000  0.0000  0.0000  0.0000  0.0000  0.0000 -0.0000 -0.0000
  50.  C 2 (d3)  -0.0063  0.0017  0.0001  0.0000 -0.0000 -0.0000 -0.0000 -0.0000
  51.  C 2 (d3)   0.0220  0.0005  0.0001 -0.0000  0.0000  0.0000 -0.0000  0.0000
  52.  C 2 (d4)   0.0000 -0.0000 -0.0000  0.0027  0.0009 -0.0005 -0.0000  0.0000
  53.  C 2 (d4)  -0.0000  0.0000  0.0000 -0.0023 -0.0001  0.0001  0.0000 -0.0000
  54.  C 2 (d5)  -0.0000  0.0000  0.0000 -0.0259  0.0022 -0.0003 -0.0000  0.0000
  55.  C 2 (d5)   0.0000 -0.0000 -0.0000 -0.0099  0.0000  0.0002 -0.0000  0.0000
  56.  C 2 (f1)  -0.0000  0.0000  0.0000 -0.0074  0.0005 -0.0000 -0.0000  0.0000
  57.  C 2 (f2)  -0.0000  0.0000  0.0000 -0.0000  0.0000  0.0000 -0.0000  0.0000
  58.  C 2 (f3)  -0.0028 -0.0007 -0.0001  0.0000 -0.0000  0.0000  0.0000  0.0000
  59.  C 2 (f4)  -0.0000  0.0000  0.0000  0.0029 -0.0005  0.0002  0.0000 -0.0000
  60.  C 2 (f5)   0.0000  0.0000  0.0000 -0.0000  0.0000  0.0000 -0.0000  0.0000
  61.  C 2 (f6)   0.0000 -0.0000 -0.0000 -0.0000 -0.0000 -0.0000  0.0000 -0.0000
  62.  C 2 (f7)  -0.0028  0.0005  0.0000 -0.0000 -0.0000 -0.0000  0.0000 -0.0000
  63.  H 3 (S)    0.6790  0.0098  0.0027  0.4424 -0.0071 -0.0056 -0.0000 -0.0000
  64.  H 3 (S)    0.0002 -0.0008 -0.0000  0.0013  0.0005 -0.0003 -0.0000  0.0000
  65.  H 3 (S)    0.0067 -0.0001  0.0000 -0.0020 -0.0001  0.0001 -0.0000  0.0000
  66.  H 3 (px)   0.0000  0.0000  0.0000 -0.0000  0.0000  0.0000 -0.0000  0.0000
  67.  H 3 (py)  -0.0080 -0.0003 -0.0000 -0.0100  0.0002  0.0001  0.0000  0.0000
  68.  H 3 (pz)  -0.0102 -0.0000 -0.0000  0.0010 -0.0002  0.0000  0.0000 -0.0000
  69.  H 4 (S)   -0.6790 -0.0098 -0.0027  0.4424 -0.0071 -0.0056  0.0000 -0.0000
  70.  H 4 (S)   -0.0002  0.0008  0.0000  0.0013  0.0005 -0.0003 -0.0000  0.0000
  71.  H 4 (S)   -0.0067  0.0001 -0.0000 -0.0020 -0.0001  0.0001  0.0000 -0.0000
  72.  H 4 (px)   0.0000  0.0000  0.0000  0.0000  0.0000  0.0000 -0.0000  0.0000
  73.  H 4 (py)  -0.0080 -0.0003 -0.0000  0.0100 -0.0002 -0.0001  0.0000 -0.0000
  74.  H 4 (pz)   0.0102  0.0000  0.0000  0.0010 -0.0002  0.0000 -0.0000  0.0000
  75.  H 5 (S)   -0.0256 -0.0336 -0.0021 -0.0220 -0.0169  0.0090  0.0000 -0.0000
  76.  H 5 (S)    0.0173  0.0002  0.0001 -0.0145  0.0003  0.0002 -0.0000  0.0000
  77.  H 5 (S)    0.0038 -0.0003 -0.0000  0.0048  0.0001 -0.0001 -0.0000  0.0000
  78.  H 5 (px)   0.0000  0.0000  0.0000 -0.0000  0.0000  0.0000 -0.0000  0.0000
  79.  H 5 (py)   0.0047  0.0005  0.0000 -0.0007  0.0004 -0.0002 -0.0000  0.0000
  80.  H 5 (pz)   0.0019 -0.0005 -0.0000 -0.0033  0.0001  0.0000  0.0000  0.0000
  81.  H 6 (S)    0.0256  0.0336  0.0021 -0.0220 -0.0169  0.0090  0.0000 -0.0000
  82.  H 6 (S)   -0.0173 -0.0002 -0.0001 -0.0145  0.0003  0.0002  0.0000  0.0000
  83.  H 6 (S)   -0.0038  0.0003  0.0000  0.0048  0.0001 -0.0001  0.0000 -0.0000
  84.  H 6 (px)   0.0000  0.0000  0.0000 -0.0000  0.0000  0.0000 -0.0000  0.0000
  85.  H 6 (py)   0.0047  0.0005  0.0000  0.0007 -0.0004  0.0002  0.0000 -0.0000
  86.  H 6 (pz)  -0.0019  0.0005  0.0000 -0.0033  0.0001  0.0000 -0.0000 -0.0000

          NAO       17      18      19      20      21      22      23      24
      ---------- ------- ------- ------- ------- ------- ------- ------- -------
   1.  C 1 (S)   -0.0000  0.0000 -0.0000  0.0000  0.0047 -0.0011 -0.0030 -0.0003
   2.  C 1 (S)    0.0000 -0.0000  0.0000 -0.0000 -0.0288  0.0030  0.0136  0.0064
   3.  C 1 (S)   -0.0000 -0.0000  0.0000 -0.0000 -0.0010  0.0000 -0.0018 -0.0003
   4.  C 1 (S)   -0.0000 -0.0000  0.0000 -0.0000  0.0002 -0.0001  0.0004 -0.0001
   5.  C 1 (S)    0.0000  0.0000 -0.0000 -0.0000  0.0000 -0.0000  0.0000 -0.0000
   6.  C 1 (px)  -0.0206 -0.0073  0.0000 -0.0000 -0.0000  0.0000  0.0000 -0.0000
   7.  C 1 (px)  -0.0007 -0.0002  0.0000 -0.0000 -0.0000  0.0000  0.0000 -0.0000
   8.  C 1 (px)  -0.0001 -0.0000  0.0000 -0.0000  0.0000 -0.0000  0.0000 -0.0000
   9.  C 1 (py)  -0.0000  0.0000  0.0353  0.0047  0.0000 -0.0000  0.0000 -0.0000
  10.  C 1 (py)  -0.0000  0.0000  0.0001  0.0011 -0.0000  0.0000  0.0000  0.0000
  11.  C 1 (py)  -0.0000 -0.0000  0.0001  0.0001 -0.0000 -0.0000 -0.0000  0.0000
  12.  C 1 (pz)  -0.0000  0.0000 -0.0000 -0.0000 -0.0267  0.0041 -0.0459  0.0032
  13.  C 1 (pz)  -0.0000 -0.0000  0.0000  0.0000  0.0004  0.0000  0.0018  0.0003
  14.  C 1 (pz)  -0.0000 -0.0000  0.0000  0.0000  0.0004 -0.0001  0.0003 -0.0002
  15.  C 1 (d1)   0.0000  0.0000 -0.0000 -0.0000 -0.0000  0.0000 -0.0000 -0.0000
  16.  C 1 (d1)  -0.0000 -0.0000  0.0000 -0.0000  0.0000 -0.0000  0.0000  0.0000
  17.  C 1 (d2)   0.0004  0.0002 -0.0000  0.0000  0.0000 -0.0000 -0.0000  0.0000
  18.  C 1 (d2)   0.0002  0.0001 -0.0000  0.0000 -0.0000  0.0000 -0.0000  0.0000
  19.  C 1 (d3)  -0.0000 -0.0000  0.0011  0.0001  0.0000 -0.0000  0.0000  0.0000
  20.  C 1 (d3)   0.0000  0.0000  0.0001  0.0005 -0.0000  0.0000 -0.0000 -0.0000
  21.  C 1 (d4)   0.0000 -0.0000  0.0000 -0.0000  0.0013 -0.0002  0.0006 -0.0002
  22.  C 1 (d4)  -0.0000  0.0000 -0.0000  0.0000 -0.0002  0.0000 -0.0002  0.0001
  23.  C 1 (d5)  -0.0000 -0.0000  0.0000 -0.0000  0.0006 -0.0002  0.0023 -0.0001
  24.  C 1 (d5)   0.0000  0.0000  0.0000 -0.0000 -0.0002  0.0001 -0.0001  0.0002
  25.  C 1 (f1)   0.0000  0.0000 -0.0000  0.0000  0.0000  0.0000 -0.0006  0.0000
  26.  C 1 (f2)  -0.0002 -0.0001  0.0000 -0.0000 -0.0000  0.0000 -0.0000 -0.0000
  27.  C 1 (f3)   0.0000  0.0000  0.0004  0.0002 -0.0000  0.0000 -0.0000  0.0000
  28.  C 1 (f4)   0.0000  0.0000  0.0000 -0.0000  0.0004 -0.0000  0.0003 -0.0000
  29.  C 1 (f5)   0.0000 -0.0000 -0.0000  0.0000 -0.0000  0.0000  0.0000  0.0000
  30.  C 1 (f6)   0.0002  0.0001 -0.0000  0.0000  0.0000 -0.0000 -0.0000  0.0000
  31.  C 1 (f7)   0.0000  0.0000 -0.0004 -0.0000 -0.0000 -0.0000  0.0000 -0.0000
  32.  C 2 (S)   -0.0000  0.0000 -0.0000  0.0000 -0.0009  0.0010 -0.0075  0.0012
  33.  C 2 (S)    0.0000 -0.0000  0.0000 -0.0000  0.0026 -0.0038  0.0350 -0.0076
  34.  C 2 (S)    0.0000  0.0000 -0.0000  0.0000 -0.0013  0.0001 -0.0020 -0.0002
  35.  C 2 (S)    0.0000  0.0000 -0.0000  0.0000 -0.0004  0.0001  0.0000  0.0001
  36.  C 2 (S)   -0.0000 -0.0000 -0.0000  0.0000 -0.0000  0.0000  0.0000  0.0000
  37.  C 2 (px)  -0.0206 -0.0073  0.0000 -0.0000 -0.0000  0.0000  0.0000 -0.0000
  38.  C 2 (px)  -0.0007 -0.0002  0.0000 -0.0000 -0.0000  0.0000  0.0000 -0.0000
  39.  C 2 (px)  -0.0001 -0.0000  0.0000 -0.0000 -0.0000  0.0000  0.0000 -0.0000
  40.  C 2 (py)   0.0000 -0.0000  0.0063 -0.0220  0.0000 -0.0000  0.0000 -0.0000
  41.  C 2 (py)   0.0000 -0.0000 -0.0017 -0.0005  0.0000 -0.0000  0.0000 -0.0000
  42.  C 2 (py)   0.0000  0.0000 -0.0001 -0.0001  0.0000 -0.0000  0.0000 -0.0000
  43.  C 2 (pz)  -0.0000  0.0000  0.0000 -0.0000 -0.0027  0.0023  0.0259  0.0099
  44.  C 2 (pz)  -0.0000  0.0000  0.0000 -0.0000 -0.0009  0.0001 -0.0022 -0.0000
  45.  C 2 (pz)  -0.0000 -0.0000  0.0000 -0.0000  0.0005 -0.0001  0.0003 -0.0002
  46.  C 2 (d1)   0.0000  0.0000 -0.0000  0.0000  0.0000  0.0000  0.0000  0.0000
  47.  C 2 (d1)  -0.0000  0.0000 -0.0000 -0.0000 -0.0000  0.0000 -0.0000 -0.0000
  48.  C 2 (d2)  -0.0004 -0.0002  0.0000 -0.0000 -0.0000 -0.0000  0.0000 -0.0000
  49.  C 2 (d2)  -0.0002 -0.0001  0.0000 -0.0000 -0.0000  0.0000 -0.0000 -0.0000
  50.  C 2 (d3)  -0.0000  0.0000 -0.0002  0.0007 -0.0000  0.0000 -0.0000  0.0000
  51.  C 2 (d3)   0.0000  0.0000  0.0007  0.0003 -0.0000  0.0000  0.0000 -0.0000
  52.  C 2 (d4)  -0.0000  0.0000  0.0000 -0.0000 -0.0002  0.0002 -0.0004  0.0004
  53.  C 2 (d4)  -0.0000 -0.0000 -0.0000  0.0000  0.0002 -0.0000  0.0001 -0.0001
  54.  C 2 (d5)   0.0000  0.0000  0.0000 -0.0000 -0.0004  0.0001  0.0016  0.0003
  55.  C 2 (d5)  -0.0000 -0.0000 -0.0000  0.0000  0.0004 -0.0001  0.0003 -0.0001
  56.  C 2 (f1)   0.0000  0.0000  0.0000 -0.0000 -0.0001  0.0000  0.0005  0.0000
  57.  C 2 (f2)  -0.0002 -0.0001  0.0000 -0.0000  0.0000 -0.0000  0.0000 -0.0000
  58.  C 2 (f3)  -0.0000 -0.0000 -0.0001 -0.0003  0.0000 -0.0000  0.0000 -0.0000
  59.  C 2 (f4)  -0.0000 -0.0000  0.0000 -0.0000 -0.0000 -0.0000 -0.0000 -0.0001
  60.  C 2 (f5)  -0.0000 -0.0000  0.0000  0.0000  0.0000 -0.0000  0.0000  0.0000
  61.  C 2 (f6)   0.0002  0.0001 -0.0000  0.0000  0.0000 -0.0000 -0.0000  0.0000
  62.  C 2 (f7)  -0.0000 -0.0000 -0.0001  0.0002 -0.0000  0.0000 -0.0000  0.0000
  63.  H 3 (S)   -0.0000  0.0000  0.0203  0.0055 -0.0225  0.0027 -0.0094  0.0036
  64.  H 3 (S)   -0.0000 -0.0000  0.0000 -0.0003 -0.0002  0.0001 -0.0001  0.0002
  65.  H 3 (S)   -0.0000 -0.0000  0.0002 -0.0000  0.0002 -0.0000  0.0000 -0.0001
  66.  H 3 (px)  -0.0002 -0.0001  0.0000 -0.0000  0.0000  0.0000  0.0000 -0.0000
  67.  H 3 (py)  -0.0000 -0.0000 -0.0002 -0.0002  0.0005 -0.0001  0.0003 -0.0001
  68.  H 3 (pz)  -0.0000 -0.0000 -0.0003 -0.0000  0.0001 -0.0000 -0.0002 -0.0000
  69.  H 4 (S)    0.0000 -0.0000 -0.0203 -0.0055 -0.0225  0.0027 -0.0094  0.0036
  70.  H 4 (S)    0.0000  0.0000 -0.0000  0.0003 -0.0002  0.0001 -0.0001  0.0002
  71.  H 4 (S)   -0.0000 -0.0000 -0.0002  0.0000  0.0002 -0.0000  0.0000 -0.0001
  72.  H 4 (px)  -0.0002 -0.0001  0.0000 -0.0000 -0.0000  0.0000  0.0000 -0.0000
  73.  H 4 (py)  -0.0000 -0.0000 -0.0002 -0.0002 -0.0005  0.0001 -0.0003  0.0001
  74.  H 4 (pz)   0.0000  0.0000  0.0003  0.0000  0.0001 -0.0000 -0.0002 -0.0000
  75.  H 5 (S)    0.0000 -0.0000 -0.0006 -0.0137  0.0007 -0.0024  0.0064 -0.0067
  76.  H 5 (S)    0.0000  0.0000  0.0005  0.0001  0.0006 -0.0001  0.0005 -0.0001
  77.  H 5 (S)   -0.0000 -0.0000  0.0001 -0.0001 -0.0001  0.0000 -0.0002  0.0001
  78.  H 5 (px)  -0.0002 -0.0001  0.0000 -0.0000 -0.0000  0.0000  0.0000 -0.0000
  79.  H 5 (py)   0.0000  0.0000  0.0001  0.0002 -0.0000  0.0000 -0.0001  0.0001
  80.  H 5 (pz)   0.0000 -0.0000  0.0001 -0.0002 -0.0000 -0.0000  0.0002 -0.0000
  81.  H 6 (S)   -0.0000  0.0000  0.0006  0.0137  0.0007 -0.0024  0.0064 -0.0067
  82.  H 6 (S)   -0.0000 -0.0000 -0.0005 -0.0001  0.0006 -0.0001  0.0005 -0.0001
  83.  H 6 (S)    0.0000  0.0000 -0.0001  0.0001 -0.0001  0.0000 -0.0002  0.0001
  84.  H 6 (px)  -0.0002 -0.0001  0.0000 -0.0000 -0.0000  0.0000  0.0000 -0.0000
  85.  H 6 (py)   0.0000  0.0000  0.0001  0.0002  0.0000 -0.0000  0.0001 -0.0001
  86.  H 6 (pz)   0.0000  0.0000 -0.0001  0.0002 -0.0000 -0.0000  0.0002 -0.0000

          NAO       25      26      27      28      29      30      31      32
      ---------- ------- ------- ------- ------- ------- ------- ------- -------
   1.  C 1 (S)    0.0012  0.0000 -0.0000  0.0008 -0.0000 -0.0000  0.0000  0.0000
   2.  C 1 (S)   -0.0091 -0.0000  0.0000 -0.0082  0.0000  0.0000 -0.0000 -0.0005
   3.  C 1 (S)    0.0003  0.0000 -0.0000 -0.0005 -0.0000 -0.0000  0.0000  0.0091
   4.  C 1 (S)   -0.0001  0.0000  0.0000  0.0000  0.0000 -0.0000 -0.0000 -0.0068
   5.  C 1 (S)   -0.0000 -0.0000  0.0000  0.0000  0.0000  0.0000 -0.0000  0.0001
   6.  C 1 (px)  -0.0000  0.0109 -0.0000 -0.0000 -0.0000 -0.0076 -0.0000  0.0000
   7.  C 1 (px)  -0.0000  0.0004 -0.0000 -0.0000 -0.0000 -0.0003 -0.0000  0.0000
   8.  C 1 (px)  -0.0000  0.0000 -0.0000 -0.0000 -0.0000 -0.0000 -0.0000 -0.0000
   9.  C 1 (py)  -0.0000  0.0000  0.0144  0.0000 -0.0000  0.0000 -0.0117 -0.0000
  10.  C 1 (py)   0.0000  0.0000  0.0003  0.0000  0.0000 -0.0000 -0.0000  0.0000
  11.  C 1 (py)   0.0000  0.0000  0.0001  0.0000 -0.0000 -0.0000 -0.0000  0.0000
  12.  C 1 (pz)   0.0098  0.0000 -0.0000 -0.0106 -0.0000 -0.0000  0.0000 -0.0098
  13.  C 1 (pz)  -0.0005  0.0000  0.0000  0.0003  0.0000 -0.0000 -0.0000 -0.0212
  14.  C 1 (pz)  -0.0001  0.0000 -0.0000  0.0001 -0.0000 -0.0000  0.0000  0.0055
  15.  C 1 (d1)   0.0000 -0.0000 -0.0000 -0.0000 -0.0000  0.0000  0.0000  0.0000
  16.  C 1 (d1)  -0.0000 -0.0000  0.0000  0.0000 -0.0000 -0.0000 -0.0000  0.0000
  17.  C 1 (d2)   0.0000 -0.0002  0.0000  0.0000  0.0000  0.0002  0.0000 -0.0000
  18.  C 1 (d2)   0.0000 -0.0001  0.0000  0.0000 -0.0000  0.0001  0.0000  0.0000
  19.  C 1 (d3)  -0.0000  0.0000  0.0004  0.0000 -0.0000 -0.0000 -0.0004 -0.0000
  20.  C 1 (d3)   0.0000 -0.0000  0.0002 -0.0000  0.0000  0.0000 -0.0000  0.0000
  21.  C 1 (d4)   0.0000 -0.0000 -0.0000  0.0004 -0.0000  0.0000 -0.0000 -0.0009
  22.  C 1 (d4)   0.0000  0.0000  0.0000 -0.0000  0.0000 -0.0000 -0.0000  0.0010
  23.  C 1 (d5)  -0.0006 -0.0000 -0.0000  0.0003  0.0000 -0.0000  0.0000 -0.0075
  24.  C 1 (d5)   0.0000 -0.0000  0.0000 -0.0000  0.0000  0.0000 -0.0000  0.0012
  25.  C 1 (f1)   0.0002 -0.0000  0.0000 -0.0000 -0.0000  0.0000 -0.0000  0.0030
  26.  C 1 (f2)  -0.0000  0.0001 -0.0000 -0.0000 -0.0000 -0.0001 -0.0000  0.0000
  27.  C 1 (f3)   0.0000 -0.0000  0.0002 -0.0000 -0.0000  0.0000 -0.0001  0.0000
  28.  C 1 (f4)  -0.0000 -0.0000 -0.0000  0.0002 -0.0000  0.0000 -0.0000 -0.0002
  29.  C 1 (f5)  -0.0000 -0.0000 -0.0000 -0.0000  0.0000  0.0000  0.0000 -0.0000
  30.  C 1 (f6)   0.0000 -0.0001  0.0000  0.0000  0.0000  0.0001  0.0000 -0.0000
  31.  C 1 (f7)  -0.0000 -0.0000 -0.0001 -0.0000  0.0000  0.0000  0.0001  0.0000
  32.  C 2 (S)    0.0030  0.0000  0.0000 -0.0002 -0.0000 -0.0000  0.0000  1.9993
  33.  C 2 (S)   -0.0117 -0.0000  0.0000  0.0001  0.0000 -0.0000 -0.0000  0.0000
  34.  C 2 (S)    0.0004 -0.0000 -0.0000 -0.0006 -0.0000  0.0000  0.0000 -0.0000
  35.  C 2 (S)   -0.0001 -0.0000 -0.0000 -0.0001  0.0000  0.0000  0.0000 -0.0000
  36.  C 2 (S)   -0.0000  0.0000 -0.0000 -0.0000  0.0000 -0.0000  0.0000 -0.0000
  37.  C 2 (px)  -0.0000  0.0109 -0.0000 -0.0000 -0.0000 -0.0076 -0.0000  0.0000
  38.  C 2 (px)  -0.0000  0.0004 -0.0000 -0.0000 -0.0000 -0.0003 -0.0000 -0.0000
  39.  C 2 (px)  -0.0000  0.0000 -0.0000 -0.0000  0.0000 -0.0000 -0.0000  0.0000
  40.  C 2 (py)  -0.0000 -0.0000 -0.0028  0.0000 -0.0000 -0.0000 -0.0028 -0.0000
  41.  C 2 (py)  -0.0000 -0.0000 -0.0007 -0.0000  0.0000  0.0000  0.0005 -0.0000
  42.  C 2 (py)  -0.0000 -0.0000 -0.0001  0.0000 -0.0000  0.0000  0.0000 -0.0000
  43.  C 2 (pz)  -0.0074  0.0000  0.0000  0.0029  0.0000  0.0000 -0.0000 -0.0070
  44.  C 2 (pz)   0.0005  0.0000  0.0000 -0.0005 -0.0000 -0.0000 -0.0000  0.0032
  45.  C 2 (pz)  -0.0000  0.0000  0.0000  0.0002 -0.0000 -0.0000 -0.0000 -0.0012
  46.  C 2 (d1)  -0.0000 -0.0000 -0.0000  0.0000 -0.0000  0.0000  0.0000 -0.0000
  47.  C 2 (d1)   0.0000  0.0000 -0.0000 -0.0000  0.0000 -0.0000  0.0000  0.0000
  48.  C 2 (d2)  -0.0000  0.0002 -0.0000 -0.0000 -0.0000 -0.0002 -0.0000 -0.0000
  49.  C 2 (d2)  -0.0000  0.0001 -0.0000 -0.0000 -0.0000 -0.0001 -0.0000  0.0000
  50.  C 2 (d3)   0.0000  0.0000  0.0001 -0.0000  0.0000 -0.0000  0.0001  0.0000
  51.  C 2 (d3)  -0.0000 -0.0000  0.0003 -0.0000 -0.0000  0.0000 -0.0002  0.0000
  52.  C 2 (d4)   0.0001  0.0000 -0.0000  0.0000 -0.0000  0.0000 -0.0000  0.0047
  53.  C 2 (d4)  -0.0000 -0.0000 -0.0000  0.0000 -0.0000 -0.0000 -0.0000 -0.0011
  54.  C 2 (d5)  -0.0005 -0.0000  0.0000  0.0000  0.0000  0.0000 -0.0000 -0.0030
  55.  C 2 (d5)  -0.0000  0.0000 -0.0000  0.0001 -0.0000 -0.0000  0.0000 -0.0003
  56.  C 2 (f1)  -0.0002 -0.0000  0.0000 -0.0000  0.0000  0.0000 -0.0000 -0.0012
  57.  C 2 (f2)  -0.0000  0.0001 -0.0000 -0.0000  0.0000 -0.0001 -0.0000 -0.0000
  58.  C 2 (f3)   0.0000  0.0000 -0.0001  0.0000 -0.0000 -0.0000  0.0000 -0.0000
  59.  C 2 (f4)  -0.0000 -0.0000 -0.0000 -0.0001  0.0000 -0.0000 -0.0000 -0.0008
  60.  C 2 (f5)  -0.0000  0.0000  0.0000  0.0000 -0.0000  0.0000 -0.0000 -0.0000
  61.  C 2 (f6)   0.0000 -0.0001  0.0000  0.0000  0.0000  0.0001  0.0000 -0.0000
  62.  C 2 (f7)   0.0000  0.0000  0.0000 -0.0000  0.0000 -0.0000  0.0000  0.0000
  63.  H 3 (S)   -0.0009  0.0000  0.0089 -0.0076 -0.0000  0.0000 -0.0067  0.0057
  64.  H 3 (S)    0.0000  0.0000 -0.0001 -0.0000 -0.0000 -0.0000 -0.0000  0.0014
  65.  H 3 (S)    0.0000 -0.0000  0.0001  0.0001 -0.0000  0.0000 -0.0001 -0.0010
  66.  H 3 (px)  -0.0000  0.0001 -0.0000 -0.0000  0.0000 -0.0001 -0.0000 -0.0000
  67.  H 3 (py)  -0.0000  0.0000 -0.0001  0.0002 -0.0000 -0.0000  0.0001 -0.0003
  68.  H 3 (pz)   0.0001  0.0000 -0.0001  0.0000  0.0000 -0.0000  0.0001  0.0011
  69.  H 4 (S)   -0.0009 -0.0000 -0.0089 -0.0076  0.0000 -0.0000  0.0067  0.0057
  70.  H 4 (S)    0.0000 -0.0000  0.0001 -0.0000  0.0000  0.0000  0.0000  0.0014
  71.  H 4 (S)    0.0000  0.0000 -0.0001  0.0001  0.0000 -0.0000  0.0001 -0.0010
  72.  H 4 (px)  -0.0000  0.0001 -0.0000 -0.0000  0.0000 -0.0001 -0.0000 -0.0000
  73.  H 4 (py)   0.0000  0.0000 -0.0001 -0.0002  0.0000 -0.0000  0.0001  0.0003
  74.  H 4 (pz)   0.0001 -0.0000  0.0001  0.0000 -0.0000  0.0000 -0.0001  0.0011
  75.  H 5 (S)   -0.0029 -0.0000 -0.0034 -0.0015 -0.0000 -0.0000 -0.0003 -0.0051
  76.  H 5 (S)   -0.0000 -0.0000  0.0002  0.0002 -0.0000  0.0000 -0.0002 -0.0081
  77.  H 5 (S)    0.0000  0.0000  0.0000 -0.0000 -0.0000 -0.0000 -0.0000 -0.0101
  78.  H 5 (px)  -0.0000  0.0001 -0.0000 -0.0000  0.0000 -0.0001 -0.0000 -0.0000
  79.  H 5 (py)   0.0000 -0.0000  0.0001  0.0000  0.0000  0.0000 -0.0000  0.0025
  80.  H 5 (pz)  -0.0001 -0.0000 -0.0000 -0.0000 -0.0000  0.0000 -0.0000 -0.0019
  81.  H 6 (S)   -0.0029 -0.0000  0.0034 -0.0015  0.0000  0.0000  0.0003 -0.0051
  82.  H 6 (S)   -0.0000  0.0000 -0.0002  0.0002  0.0000 -0.0000  0.0002 -0.0081
  83.  H 6 (S)    0.0000 -0.0000 -0.0000 -0.0000  0.0000  0.0000  0.0000 -0.0101
  84.  H 6 (px)  -0.0000  0.0001 -0.0000 -0.0000  0.0000 -0.0001 -0.0000 -0.0000
  85.  H 6 (py)  -0.0000 -0.0000  0.0001 -0.0000  0.0000  0.0000 -0.0000 -0.0025
  86.  H 6 (pz)  -0.0001 -0.0000  0.0000 -0.0000  0.0000  0.0000  0.0000 -0.0019

          NAO       33      34      35      36      37      38      39      40
      ---------- ------- ------- ------- ------- ------- ------- ------- -------
   1.  C 1 (S)   -0.0005  0.0091 -0.0068  0.0001  0.0000 -0.0000  0.0000  0.0000
   2.  C 1 (S)    0.3876  0.0066  0.0114  0.0000  0.0000  0.0000 -0.0000  0.0000
   3.  C 1 (S)    0.0066  0.0036 -0.0001 -0.0000  0.0000  0.0000  0.0000  0.0000
   4.  C 1 (S)    0.0114 -0.0001 -0.0001 -0.0000  0.0000  0.0000  0.0000  0.0000
   5.  C 1 (S)    0.0000 -0.0000 -0.0000 -0.0000 -0.0000 -0.0000 -0.0000 -0.0000
   6.  C 1 (px)  -0.0000 -0.0000 -0.0000  0.0000  0.9980  0.0339  0.0041  0.0000
   7.  C 1 (px)  -0.0000 -0.0000 -0.0000  0.0000  0.0339  0.0012  0.0001 -0.0000
   8.  C 1 (px)   0.0000 -0.0000 -0.0000  0.0000  0.0041  0.0001  0.0000 -0.0000
   9.  C 1 (py)  -0.0000 -0.0000 -0.0000  0.0000 -0.0000  0.0000  0.0000  0.1972
  10.  C 1 (py)   0.0000  0.0000 -0.0000 -0.0000  0.0000  0.0000  0.0000 -0.0551
  11.  C 1 (py)  -0.0000  0.0000  0.0000 -0.0000  0.0000  0.0000  0.0000 -0.0027
  12.  C 1 (pz)  -0.5226  0.0549  0.0029 -0.0000  0.0000 -0.0000  0.0000  0.0000
  13.  C 1 (pz)   0.0036 -0.0028  0.0002  0.0000  0.0000  0.0000  0.0000 -0.0000
  14.  C 1 (pz)   0.0125  0.0000 -0.0002 -0.0000  0.0000  0.0000  0.0000  0.0000
  15.  C 1 (d1)   0.0000  0.0000  0.0000 -0.0000 -0.0000 -0.0000 -0.0000  0.0000
  16.  C 1 (d1)  -0.0000 -0.0000  0.0000  0.0000  0.0000  0.0000  0.0000  0.0000
  17.  C 1 (d2)   0.0000  0.0000  0.0000 -0.0000 -0.0206 -0.0007 -0.0001  0.0000
  18.  C 1 (d2)  -0.0000  0.0000  0.0000 -0.0000 -0.0073 -0.0002 -0.0000 -0.0000
  19.  C 1 (d3)   0.0000 -0.0000 -0.0000 -0.0000  0.0000  0.0000  0.0000  0.0063
  20.  C 1 (d3)  -0.0000  0.0000  0.0000  0.0000 -0.0000 -0.0000 -0.0000 -0.0220
  21.  C 1 (d4)   0.0026 -0.0013 -0.0004 -0.0000 -0.0000 -0.0000 -0.0000  0.0000
  22.  C 1 (d4)  -0.0038  0.0001  0.0001  0.0000  0.0000  0.0000  0.0000 -0.0000
  23.  C 1 (d5)   0.0350 -0.0020  0.0000  0.0000  0.0000  0.0000  0.0000  0.0000
  24.  C 1 (d5)  -0.0076 -0.0002  0.0001  0.0000 -0.0000 -0.0000 -0.0000 -0.0000
  25.  C 1 (f1)  -0.0117  0.0004 -0.0001 -0.0000 -0.0000 -0.0000 -0.0000 -0.0000
  26.  C 1 (f2)  -0.0000 -0.0000 -0.0000  0.0000  0.0109  0.0004  0.0000 -0.0000
  27.  C 1 (f3)   0.0000 -0.0000 -0.0000 -0.0000 -0.0000 -0.0000 -0.0000 -0.0028
  28.  C 1 (f4)   0.0001 -0.0006 -0.0001 -0.0000 -0.0000 -0.0000 -0.0000  0.0000
  29.  C 1 (f5)   0.0000 -0.0000  0.0000  0.0000 -0.0000 -0.0000  0.0000 -0.0000
  30.  C 1 (f6)  -0.0000  0.0000  0.0000 -0.0000 -0.0076 -0.0003 -0.0000 -0.0000
  31.  C 1 (f7)  -0.0000  0.0000  0.0000  0.0000 -0.0000 -0.0000 -0.0000 -0.0028
  32.  C 2 (S)    0.0000 -0.0000 -0.0000 -0.0000  0.0000 -0.0000  0.0000 -0.0000
  33.  C 2 (S)    1.0609 -0.0000  0.0000  0.0000  0.0000  0.0000 -0.0000 -0.0000
  34.  C 2 (S)   -0.0000  0.0037  0.0000  0.0000 -0.0000 -0.0000 -0.0000 -0.0000
  35.  C 2 (S)    0.0000  0.0000  0.0002  0.0000 -0.0000 -0.0000 -0.0000 -0.0000
  36.  C 2 (S)    0.0000  0.0000  0.0000  0.0000  0.0000  0.0000  0.0000  0.0000
  37.  C 2 (px)   0.0000 -0.0000 -0.0000  0.0000  0.9980  0.0339  0.0041  0.0000
  38.  C 2 (px)   0.0000 -0.0000 -0.0000  0.0000  0.0339  0.0012  0.0001 -0.0000
  39.  C 2 (px)  -0.0000 -0.0000 -0.0000  0.0000  0.0041  0.0001  0.0000 -0.0000
  40.  C 2 (py)  -0.0000 -0.0000 -0.0000  0.0000  0.0000 -0.0000 -0.0000  1.1769
  41.  C 2 (py)  -0.0000 -0.0000  0.0000  0.0000 -0.0000 -0.0000 -0.0000  0.0052
  42.  C 2 (py)  -0.0000 -0.0000 -0.0000  0.0000 -0.0000 -0.0000 -0.0000  0.0040
  43.  C 2 (pz)  -0.1070 -0.0487  0.0076  0.0000 -0.0000 -0.0000  0.0000  0.0000
  44.  C 2 (pz)  -0.0169  0.0030 -0.0001  0.0000  0.0000  0.0000  0.0000  0.0000
  45.  C 2 (pz)   0.0072 -0.0003 -0.0002 -0.0000  0.0000  0.0000  0.0000  0.0000
  46.  C 2 (d1)  -0.0000 -0.0000  0.0000  0.0000 -0.0000 -0.0000  0.0000 -0.0000
  47.  C 2 (d1)   0.0000  0.0000  0.0000 -0.0000 -0.0000  0.0000 -0.0000  0.0000
  48.  C 2 (d2)   0.0000 -0.0000 -0.0000  0.0000  0.0206  0.0007  0.0001 -0.0000
  49.  C 2 (d2)  -0.0000 -0.0000 -0.0000  0.0000  0.0073  0.0002  0.0000  0.0000
  50.  C 2 (d3)  -0.0000 -0.0000 -0.0000 -0.0000  0.0000  0.0000  0.0000 -0.0353
  51.  C 2 (d3)   0.0000 -0.0000  0.0000  0.0000 -0.0000 -0.0000 -0.0000 -0.0047
  52.  C 2 (d4)  -0.0288 -0.0010  0.0002  0.0000 -0.0000 -0.0000  0.0000  0.0000
  53.  C 2 (d4)   0.0030  0.0000 -0.0001 -0.0000  0.0000  0.0000  0.0000 -0.0000
  54.  C 2 (d5)   0.0136 -0.0018  0.0004  0.0000 -0.0000 -0.0000 -0.0000 -0.0000
  55.  C 2 (d5)   0.0064 -0.0003 -0.0001 -0.0000  0.0000  0.0000  0.0000  0.0000
  56.  C 2 (f1)   0.0091 -0.0003  0.0001  0.0000 -0.0000 -0.0000 -0.0000 -0.0000
  57.  C 2 (f2)   0.0000 -0.0000 -0.0000  0.0000  0.0109  0.0004  0.0000  0.0000
  58.  C 2 (f3)   0.0000  0.0000  0.0000  0.0000  0.0000  0.0000  0.0000  0.0144
  59.  C 2 (f4)   0.0082  0.0005 -0.0000 -0.0000  0.0000  0.0000  0.0000 -0.0000
  60.  C 2 (f5)   0.0000 -0.0000  0.0000  0.0000  0.0000 -0.0000  0.0000 -0.0000
  61.  C 2 (f6)   0.0000  0.0000  0.0000 -0.0000 -0.0076 -0.0003 -0.0000 -0.0000
  62.  C 2 (f7)  -0.0000  0.0000 -0.0000 -0.0000  0.0000  0.0000  0.0000 -0.0117
  63.  H 3 (S)    0.0304  0.0234  0.0061  0.0000 -0.0000  0.0000  0.0000 -0.0256
  64.  H 3 (S)   -0.0122 -0.0005  0.0001 -0.0000  0.0000  0.0000  0.0000  0.0173
  65.  H 3 (S)    0.0006 -0.0001 -0.0001 -0.0000  0.0000  0.0000  0.0000  0.0038
  66.  H 3 (px)  -0.0000 -0.0000 -0.0000  0.0000  0.0094  0.0003  0.0000 -0.0000
  67.  H 3 (py)   0.0006 -0.0005 -0.0001 -0.0000  0.0000  0.0000  0.0000  0.0047
  68.  H 3 (pz)  -0.0036  0.0000 -0.0001 -0.0000  0.0000  0.0000  0.0000 -0.0019
  69.  H 4 (S)    0.0304  0.0234  0.0061  0.0000  0.0000 -0.0000 -0.0000  0.0256
  70.  H 4 (S)   -0.0122 -0.0005  0.0001 -0.0000 -0.0000 -0.0000 -0.0000 -0.0173
  71.  H 4 (S)    0.0006 -0.0001 -0.0001 -0.0000  0.0000  0.0000  0.0000 -0.0038
  72.  H 4 (px)  -0.0000 -0.0000 -0.0000  0.0000  0.0094  0.0003  0.0000 -0.0000
  73.  H 4 (py)  -0.0006  0.0005  0.0001  0.0000  0.0000  0.0000  0.0000  0.0047
  74.  H 4 (pz)  -0.0036  0.0000 -0.0001 -0.0000 -0.0000 -0.0000 -0.0000  0.0019
  75.  H 5 (S)    0.5271  0.0186 -0.0023 -0.0000  0.0000 -0.0000 -0.0000  0.6790
  76.  H 5 (S)    0.0048 -0.0006 -0.0002 -0.0000 -0.0000 -0.0000  0.0000  0.0002
  77.  H 5 (S)   -0.0066  0.0001  0.0000  0.0000  0.0000  0.0000  0.0000  0.0067
  78.  H 5 (px)  -0.0000 -0.0000 -0.0000  0.0000  0.0094  0.0003  0.0000 -0.0000
  79.  H 5 (py)  -0.0094 -0.0004  0.0001  0.0000 -0.0000 -0.0000 -0.0000 -0.0080
  80.  H 5 (pz)   0.0060 -0.0000  0.0000 -0.0000 -0.0000 -0.0000 -0.0000  0.0102
  81.  H 6 (S)    0.5271  0.0186 -0.0023 -0.0000 -0.0000  0.0000  0.0000 -0.6790
  82.  H 6 (S)    0.0048 -0.0006 -0.0002 -0.0000  0.0000  0.0000  0.0000 -0.0002
  83.  H 6 (S)   -0.0066  0.0001  0.0000  0.0000 -0.0000 -0.0000 -0.0000 -0.0067
  84.  H 6 (px)   0.0000 -0.0000 -0.0000  0.0000  0.0094  0.0003  0.0000 -0.0000
  85.  H 6 (py)   0.0094  0.0004 -0.0001 -0.0000 -0.0000 -0.0000 -0.0000 -0.0080
  86.  H 6 (pz)   0.0060 -0.0000  0.0000 -0.0000 -0.0000 -0.0000  0.0000 -0.0102

          NAO       41      42      43      44      45      46      47      48
      ---------- ------- ------- ------- ------- ------- ------- ------- -------
   1.  C 1 (S)    0.0000  0.0000  0.0098  0.0212 -0.0055 -0.0000 -0.0000 -0.0000
   2.  C 1 (S)   -0.0000  0.0000  0.5226 -0.0036 -0.0125  0.0000  0.0000  0.0000
   3.  C 1 (S)    0.0000  0.0000 -0.0549  0.0028 -0.0000 -0.0000  0.0000  0.0000
   4.  C 1 (S)    0.0000  0.0000 -0.0029 -0.0002  0.0002 -0.0000 -0.0000  0.0000
   5.  C 1 (S)   -0.0000 -0.0000  0.0000 -0.0000  0.0000  0.0000 -0.0000 -0.0000
   6.  C 1 (px)  -0.0000 -0.0000 -0.0000  0.0000  0.0000 -0.0000 -0.0000  0.0206
   7.  C 1 (px)  -0.0000 -0.0000  0.0000  0.0000  0.0000  0.0000 -0.0000  0.0007
   8.  C 1 (px)  -0.0000 -0.0000 -0.0000 -0.0000  0.0000 -0.0000 -0.0000  0.0001
   9.  C 1 (py)  -0.0551 -0.0027  0.0000  0.0000  0.0000 -0.0000 -0.0000  0.0000
  10.  C 1 (py)  -0.0010 -0.0002  0.0000 -0.0000 -0.0000  0.0000 -0.0000  0.0000
  11.  C 1 (py)  -0.0002 -0.0000 -0.0000 -0.0000 -0.0000 -0.0000 -0.0000  0.0000
  12.  C 1 (pz)   0.0000  0.0000 -0.5402  0.0518 -0.0104 -0.0000  0.0000 -0.0000
  13.  C 1 (pz)   0.0000  0.0000  0.0518 -0.0024 -0.0001  0.0000 -0.0000  0.0000
  14.  C 1 (pz)   0.0000  0.0000 -0.0104 -0.0001  0.0003 -0.0000  0.0000  0.0000
  15.  C 1 (d1)   0.0000  0.0000 -0.0000  0.0000 -0.0000  0.0000  0.0000 -0.0000
  16.  C 1 (d1)  -0.0000  0.0000  0.0000 -0.0000  0.0000  0.0000 -0.0000  0.0000
  17.  C 1 (d2)   0.0000  0.0000 -0.0000 -0.0000 -0.0000  0.0000 -0.0000 -0.0004
  18.  C 1 (d2)  -0.0000  0.0000  0.0000  0.0000 -0.0000  0.0000  0.0000 -0.0002
  19.  C 1 (d3)  -0.0017 -0.0001  0.0000  0.0000  0.0000 -0.0000 -0.0000  0.0000
  20.  C 1 (d3)  -0.0005 -0.0001 -0.0000 -0.0000 -0.0000  0.0000 -0.0000 -0.0000
  21.  C 1 (d4)   0.0000  0.0000 -0.0027 -0.0009  0.0005  0.0000 -0.0000 -0.0000
  22.  C 1 (d4)  -0.0000 -0.0000  0.0023  0.0001 -0.0001  0.0000  0.0000 -0.0000
  23.  C 1 (d5)   0.0000  0.0000  0.0259 -0.0022  0.0003  0.0000 -0.0000  0.0000
  24.  C 1 (d5)  -0.0000 -0.0000  0.0099 -0.0000 -0.0002  0.0000 -0.0000 -0.0000
  25.  C 1 (f1)  -0.0000 -0.0000 -0.0074  0.0005 -0.0000 -0.0000  0.0000 -0.0000
  26.  C 1 (f2)  -0.0000 -0.0000  0.0000  0.0000  0.0000 -0.0000  0.0000  0.0002
  27.  C 1 (f3)  -0.0007 -0.0001  0.0000  0.0000  0.0000 -0.0000 -0.0000 -0.0000
  28.  C 1 (f4)  -0.0000  0.0000  0.0029 -0.0005  0.0002  0.0000 -0.0000 -0.0000
  29.  C 1 (f5)   0.0000 -0.0000  0.0000 -0.0000 -0.0000 -0.0000  0.0000 -0.0000
  30.  C 1 (f6)   0.0000  0.0000  0.0000 -0.0000 -0.0000  0.0000 -0.0000 -0.0002
  31.  C 1 (f7)   0.0005  0.0000 -0.0000 -0.0000 -0.0000  0.0000  0.0000 -0.0000
  32.  C 2 (S)   -0.0000 -0.0000 -0.0070  0.0032 -0.0012 -0.0000  0.0000 -0.0000
  33.  C 2 (S)   -0.0000 -0.0000 -0.1070 -0.0169  0.0072 -0.0000  0.0000  0.0000
  34.  C 2 (S)   -0.0000 -0.0000 -0.0487  0.0030 -0.0003 -0.0000  0.0000 -0.0000
  35.  C 2 (S)    0.0000 -0.0000  0.0076 -0.0001 -0.0002  0.0000  0.0000 -0.0000
  36.  C 2 (S)    0.0000  0.0000  0.0000  0.0000 -0.0000  0.0000 -0.0000  0.0000
  37.  C 2 (px)  -0.0000 -0.0000 -0.0000  0.0000  0.0000 -0.0000 -0.0000  0.0206
  38.  C 2 (px)  -0.0000 -0.0000 -0.0000  0.0000  0.0000 -0.0000  0.0000  0.0007
  39.  C 2 (px)  -0.0000 -0.0000  0.0000  0.0000  0.0000  0.0000 -0.0000  0.0001
  40.  C 2 (py)   0.0052  0.0040  0.0000  0.0000  0.0000 -0.0000  0.0000 -0.0000
  41.  C 2 (py)   0.0028  0.0002 -0.0000  0.0000  0.0000  0.0000  0.0000 -0.0000
  42.  C 2 (py)   0.0002  0.0000 -0.0000  0.0000  0.0000 -0.0000  0.0000 -0.0000
  43.  C 2 (pz)  -0.0000 -0.0000  1.1292 -0.0391 -0.0081  0.0000 -0.0000 -0.0000
  44.  C 2 (pz)   0.0000  0.0000 -0.0391  0.0028 -0.0003 -0.0000  0.0000  0.0000
  45.  C 2 (pz)   0.0000  0.0000 -0.0081 -0.0003  0.0003  0.0000 -0.0000  0.0000
  46.  C 2 (d1)   0.0000 -0.0000  0.0000 -0.0000  0.0000  0.0000 -0.0000 -0.0000
  47.  C 2 (d1)   0.0000  0.0000 -0.0000  0.0000 -0.0000 -0.0000  0.0000 -0.0000
  48.  C 2 (d2)  -0.0000 -0.0000 -0.0000  0.0000  0.0000 -0.0000 -0.0000  0.0004
  49.  C 2 (d2)  -0.0000 -0.0000  0.0000  0.0000  0.0000  0.0000  0.0000  0.0002
  50.  C 2 (d3)  -0.0001 -0.0001  0.0000 -0.0000 -0.0000  0.0000 -0.0000  0.0000
  51.  C 2 (d3)  -0.0011 -0.0001 -0.0000  0.0000  0.0000 -0.0000 -0.0000 -0.0000
  52.  C 2 (d4)   0.0000  0.0000  0.0267 -0.0004 -0.0004  0.0000 -0.0000 -0.0000
  53.  C 2 (d4)  -0.0000 -0.0000 -0.0041 -0.0000  0.0001 -0.0000  0.0000  0.0000
  54.  C 2 (d5)  -0.0000 -0.0000  0.0459 -0.0018 -0.0003  0.0000 -0.0000 -0.0000
  55.  C 2 (d5)   0.0000  0.0000 -0.0032 -0.0003  0.0002  0.0000 -0.0000  0.0000
  56.  C 2 (f1)  -0.0000 -0.0000  0.0098 -0.0005 -0.0001  0.0000 -0.0000 -0.0000
  57.  C 2 (f2)  -0.0000 -0.0000 -0.0000 -0.0000  0.0000  0.0000 -0.0000  0.0002
  58.  C 2 (f3)   0.0003  0.0001 -0.0000  0.0000  0.0000 -0.0000  0.0000  0.0000
  59.  C 2 (f4)  -0.0000 -0.0000 -0.0106  0.0003  0.0001 -0.0000  0.0000  0.0000
  60.  C 2 (f5)  -0.0000 -0.0000  0.0000 -0.0000  0.0000 -0.0000 -0.0000 -0.0000
  61.  C 2 (f6)   0.0000  0.0000  0.0000 -0.0000 -0.0000  0.0000 -0.0000 -0.0002
  62.  C 2 (f7)  -0.0000 -0.0000  0.0000 -0.0000 -0.0000  0.0000 -0.0000  0.0000
  63.  H 3 (S)   -0.0336 -0.0021  0.0220  0.0169 -0.0090 -0.0000 -0.0000 -0.0000
  64.  H 3 (S)    0.0002  0.0001  0.0145 -0.0003 -0.0002 -0.0000  0.0000  0.0000
  65.  H 3 (S)   -0.0003 -0.0000 -0.0048 -0.0001  0.0001 -0.0000 -0.0000  0.0000
  66.  H 3 (px)  -0.0000 -0.0000  0.0000 -0.0000  0.0000  0.0000 -0.0000  0.0002
  67.  H 3 (py)   0.0005  0.0000  0.0007 -0.0004  0.0002  0.0000  0.0000  0.0000
  68.  H 3 (pz)   0.0005  0.0000 -0.0033  0.0001  0.0000  0.0000  0.0000  0.0000
  69.  H 4 (S)    0.0336  0.0021  0.0220  0.0169 -0.0090  0.0000  0.0000 -0.0000
  70.  H 4 (S)   -0.0002 -0.0001  0.0145 -0.0003 -0.0002  0.0000 -0.0000 -0.0000
  71.  H 4 (S)    0.0003  0.0000 -0.0048 -0.0001  0.0001  0.0000  0.0000  0.0000
  72.  H 4 (px)  -0.0000 -0.0000 -0.0000  0.0000  0.0000  0.0000 -0.0000  0.0002
  73.  H 4 (py)   0.0005  0.0000 -0.0007  0.0004 -0.0002 -0.0000  0.0000  0.0000
  74.  H 4 (pz)  -0.0005 -0.0000 -0.0033  0.0001  0.0000 -0.0000 -0.0000 -0.0000
  75.  H 5 (S)    0.0098  0.0027 -0.4424  0.0071  0.0056 -0.0000  0.0000  0.0000
  76.  H 5 (S)   -0.0008 -0.0000 -0.0013 -0.0005  0.0003 -0.0000 -0.0000 -0.0000
  77.  H 5 (S)   -0.0001  0.0000  0.0020  0.0001 -0.0001 -0.0000  0.0000  0.0000
  78.  H 5 (px)  -0.0000 -0.0000  0.0000  0.0000  0.0000 -0.0000 -0.0000  0.0002
  79.  H 5 (py)  -0.0003 -0.0000  0.0100 -0.0002 -0.0001  0.0000 -0.0000 -0.0000
  80.  H 5 (pz)   0.0000  0.0000  0.0010 -0.0002  0.0000 -0.0000  0.0000 -0.0000
  81.  H 6 (S)   -0.0098 -0.0027 -0.4424  0.0071  0.0056  0.0000 -0.0000  0.0000
  82.  H 6 (S)    0.0008  0.0000 -0.0013 -0.0005  0.0003  0.0000  0.0000  0.0000
  83.  H 6 (S)    0.0001 -0.0000  0.0020  0.0001 -0.0001  0.0000 -0.0000 -0.0000
  84.  H 6 (px)  -0.0000 -0.0000  0.0000 -0.0000  0.0000 -0.0000 -0.0000  0.0002
  85.  H 6 (py)  -0.0003 -0.0000 -0.0100  0.0002  0.0001  0.0000 -0.0000 -0.0000
  86.  H 6 (pz)  -0.0000 -0.0000  0.0010 -0.0002  0.0000  0.0000 -0.0000 -0.0000

          NAO       49      50      51      52      53      54      55      56
      ---------- ------- ------- ------- ------- ------- ------- ------- -------
   1.  C 1 (S)    0.0000  0.0000  0.0000 -0.0009  0.0010 -0.0075  0.0012 -0.0030
   2.  C 1 (S)   -0.0000  0.0000 -0.0000  0.0026 -0.0038  0.0350 -0.0076  0.0117
   3.  C 1 (S)    0.0000  0.0000 -0.0000 -0.0013  0.0001 -0.0020 -0.0002 -0.0004
   4.  C 1 (S)    0.0000  0.0000 -0.0000 -0.0004  0.0001  0.0000  0.0001  0.0001
   5.  C 1 (S)   -0.0000  0.0000 -0.0000 -0.0000  0.0000  0.0000  0.0000  0.0000
   6.  C 1 (px)   0.0073  0.0000 -0.0000 -0.0000  0.0000 -0.0000  0.0000 -0.0000
   7.  C 1 (px)   0.0002  0.0000 -0.0000  0.0000  0.0000 -0.0000  0.0000 -0.0000
   8.  C 1 (px)   0.0000  0.0000 -0.0000 -0.0000  0.0000 -0.0000  0.0000 -0.0000
   9.  C 1 (py)  -0.0000 -0.0063  0.0220  0.0000 -0.0000 -0.0000  0.0000 -0.0000
  10.  C 1 (py)   0.0000  0.0017  0.0005 -0.0000  0.0000  0.0000 -0.0000  0.0000
  11.  C 1 (py)   0.0000  0.0001  0.0001 -0.0000  0.0000  0.0000 -0.0000  0.0000
  12.  C 1 (pz)   0.0000  0.0000 -0.0000  0.0027 -0.0023 -0.0259 -0.0099 -0.0074
  13.  C 1 (pz)   0.0000 -0.0000  0.0000  0.0009 -0.0001  0.0022  0.0000  0.0005
  14.  C 1 (pz)   0.0000 -0.0000  0.0000 -0.0005  0.0001 -0.0003  0.0002 -0.0000
  15.  C 1 (d1)  -0.0000 -0.0000 -0.0000 -0.0000  0.0000 -0.0000 -0.0000 -0.0000
  16.  C 1 (d1)  -0.0000 -0.0000  0.0000  0.0000 -0.0000  0.0000  0.0000  0.0000
  17.  C 1 (d2)  -0.0002 -0.0000  0.0000 -0.0000 -0.0000  0.0000 -0.0000  0.0000
  18.  C 1 (d2)  -0.0001  0.0000  0.0000  0.0000 -0.0000  0.0000 -0.0000  0.0000
  19.  C 1 (d3)   0.0000 -0.0002  0.0007  0.0000 -0.0000  0.0000 -0.0000  0.0000
  20.  C 1 (d3)  -0.0000  0.0007  0.0003 -0.0000  0.0000 -0.0000  0.0000 -0.0000
  21.  C 1 (d4)  -0.0000 -0.0000 -0.0000 -0.0002  0.0002 -0.0004  0.0004 -0.0001
  22.  C 1 (d4)   0.0000  0.0000  0.0000  0.0002 -0.0000  0.0001 -0.0001  0.0000
  23.  C 1 (d5)  -0.0000 -0.0000  0.0000 -0.0004  0.0001  0.0016  0.0003  0.0005
  24.  C 1 (d5)  -0.0000  0.0000 -0.0000  0.0004 -0.0001  0.0003 -0.0001  0.0000
  25.  C 1 (f1)  -0.0000  0.0000 -0.0000  0.0001 -0.0000 -0.0005 -0.0000 -0.0002
  26.  C 1 (f2)   0.0001  0.0000 -0.0000  0.0000 -0.0000 -0.0000  0.0000 -0.0000
  27.  C 1 (f3)  -0.0000  0.0001  0.0003 -0.0000 -0.0000  0.0000 -0.0000  0.0000
  28.  C 1 (f4)  -0.0000 -0.0000 -0.0000  0.0000  0.0000  0.0000  0.0001 -0.0000
  29.  C 1 (f5)  -0.0000  0.0000 -0.0000 -0.0000 -0.0000  0.0000 -0.0000  0.0000
  30.  C 1 (f6)  -0.0001 -0.0000  0.0000  0.0000 -0.0000  0.0000 -0.0000  0.0000
  31.  C 1 (f7)  -0.0000  0.0001 -0.0002 -0.0000 -0.0000 -0.0000  0.0000 -0.0000
  32.  C 2 (S)    0.0000  0.0000  0.0000  0.0047 -0.0011 -0.0030 -0.0003 -0.0012
  33.  C 2 (S)   -0.0000 -0.0000  0.0000 -0.0288  0.0030  0.0136  0.0064  0.0091
  34.  C 2 (S)   -0.0000 -0.0000 -0.0000 -0.0010  0.0000 -0.0018 -0.0003 -0.0003
  35.  C 2 (S)   -0.0000 -0.0000  0.0000  0.0002 -0.0001  0.0004 -0.0001  0.0001
  36.  C 2 (S)    0.0000 -0.0000  0.0000  0.0000 -0.0000  0.0000 -0.0000  0.0000
  37.  C 2 (px)   0.0073  0.0000 -0.0000 -0.0000  0.0000 -0.0000  0.0000 -0.0000
  38.  C 2 (px)   0.0002  0.0000 -0.0000 -0.0000  0.0000 -0.0000  0.0000 -0.0000
  39.  C 2 (px)   0.0000  0.0000 -0.0000  0.0000  0.0000 -0.0000  0.0000 -0.0000
  40.  C 2 (py)   0.0000 -0.0353 -0.0047  0.0000 -0.0000 -0.0000  0.0000 -0.0000
  41.  C 2 (py)  -0.0000 -0.0001 -0.0011  0.0000 -0.0000 -0.0000  0.0000 -0.0000
  42.  C 2 (py)  -0.0000 -0.0001 -0.0001  0.0000 -0.0000 -0.0000  0.0000 -0.0000
  43.  C 2 (pz)   0.0000  0.0000 -0.0000  0.0267 -0.0041  0.0459 -0.0032  0.0098
  44.  C 2 (pz)   0.0000 -0.0000  0.0000 -0.0004 -0.0000 -0.0018 -0.0003 -0.0005
  45.  C 2 (pz)   0.0000 -0.0000  0.0000 -0.0004  0.0001 -0.0003  0.0002 -0.0001
  46.  C 2 (d1)   0.0000  0.0000 -0.0000  0.0000 -0.0000  0.0000  0.0000  0.0000
  47.  C 2 (d1)   0.0000 -0.0000 -0.0000 -0.0000  0.0000 -0.0000 -0.0000 -0.0000
  48.  C 2 (d2)   0.0002  0.0000 -0.0000 -0.0000  0.0000 -0.0000  0.0000 -0.0000
  49.  C 2 (d2)   0.0001  0.0000 -0.0000  0.0000 -0.0000 -0.0000  0.0000 -0.0000
  50.  C 2 (d3)   0.0000  0.0011  0.0001 -0.0000  0.0000 -0.0000  0.0000  0.0000
  51.  C 2 (d3)  -0.0000  0.0001  0.0005  0.0000 -0.0000  0.0000 -0.0000 -0.0000
  52.  C 2 (d4)   0.0000 -0.0000  0.0000  0.0013 -0.0002  0.0006 -0.0002 -0.0000
  53.  C 2 (d4)  -0.0000  0.0000 -0.0000 -0.0002  0.0000 -0.0002  0.0001 -0.0000
  54.  C 2 (d5)  -0.0000 -0.0000  0.0000  0.0006 -0.0002  0.0023 -0.0001  0.0006
  55.  C 2 (d5)   0.0000  0.0000 -0.0000 -0.0002  0.0001 -0.0001  0.0002 -0.0000
  56.  C 2 (f1)  -0.0000  0.0000 -0.0000 -0.0000 -0.0000  0.0006 -0.0000  0.0002
  57.  C 2 (f2)   0.0001  0.0000 -0.0000 -0.0000  0.0000 -0.0000  0.0000 -0.0000
  58.  C 2 (f3)   0.0000 -0.0004 -0.0002  0.0000  0.0000 -0.0000  0.0000 -0.0000
  59.  C 2 (f4)  -0.0000  0.0000 -0.0000 -0.0004  0.0000 -0.0003  0.0000 -0.0000
  60.  C 2 (f5)   0.0000  0.0000  0.0000  0.0000  0.0000  0.0000  0.0000  0.0000
  61.  C 2 (f6)  -0.0001 -0.0000  0.0000  0.0000 -0.0000  0.0000 -0.0000  0.0000
  62.  C 2 (f7)   0.0000  0.0004  0.0000 -0.0000  0.0000  0.0000 -0.0000  0.0000
  63.  H 3 (S)   -0.0000  0.0006  0.0137  0.0007 -0.0024  0.0064 -0.0067  0.0029
  64.  H 3 (S)    0.0000 -0.0005 -0.0001  0.0006 -0.0001  0.0005 -0.0001  0.0000
  65.  H 3 (S)   -0.0000 -0.0001  0.0001 -0.0001  0.0000 -0.0002  0.0001 -0.0000
  66.  H 3 (px)   0.0001  0.0000 -0.0000  0.0000  0.0000 -0.0000  0.0000 -0.0000
  67.  H 3 (py)   0.0000 -0.0001 -0.0002 -0.0000  0.0000 -0.0001  0.0001 -0.0000
  68.  H 3 (pz)   0.0000  0.0001 -0.0002  0.0000  0.0000 -0.0002  0.0000 -0.0001
  69.  H 4 (S)    0.0000 -0.0006 -0.0137  0.0007 -0.0024  0.0064 -0.0067  0.0029
  70.  H 4 (S)   -0.0000  0.0005  0.0001  0.0006 -0.0001  0.0005 -0.0001  0.0000
  71.  H 4 (S)    0.0000  0.0001 -0.0001 -0.0001  0.0000 -0.0002  0.0001 -0.0000
  72.  H 4 (px)   0.0001  0.0000 -0.0000 -0.0000  0.0000 -0.0000  0.0000 -0.0000
  73.  H 4 (py)   0.0000 -0.0001 -0.0002  0.0000 -0.0000  0.0001 -0.0001  0.0000
  74.  H 4 (pz)  -0.0000 -0.0001  0.0002  0.0000  0.0000 -0.0002  0.0000 -0.0001
  75.  H 5 (S)    0.0000 -0.0203 -0.0055 -0.0225  0.0027 -0.0094  0.0036  0.0009
  76.  H 5 (S)   -0.0000 -0.0000  0.0003 -0.0002  0.0001 -0.0001  0.0002 -0.0000
  77.  H 5 (S)    0.0000 -0.0002  0.0000  0.0002 -0.0000  0.0000 -0.0001 -0.0000
  78.  H 5 (px)   0.0001  0.0000 -0.0000  0.0000  0.0000 -0.0000  0.0000 -0.0000
  79.  H 5 (py)  -0.0000  0.0002  0.0002  0.0005 -0.0001  0.0003 -0.0001  0.0000
  80.  H 5 (pz)  -0.0000 -0.0003 -0.0000 -0.0001  0.0000  0.0002  0.0000  0.0001
  81.  H 6 (S)   -0.0000  0.0203  0.0055 -0.0225  0.0027 -0.0094  0.0036  0.0009
  82.  H 6 (S)    0.0000  0.0000 -0.0003 -0.0002  0.0001 -0.0001  0.0002 -0.0000
  83.  H 6 (S)   -0.0000  0.0002 -0.0000  0.0002 -0.0000  0.0000 -0.0001 -0.0000
  84.  H 6 (px)   0.0001  0.0000 -0.0000  0.0000  0.0000 -0.0000  0.0000 -0.0000
  85.  H 6 (py)  -0.0000  0.0002  0.0002 -0.0005  0.0001 -0.0003  0.0001 -0.0000
  86.  H 6 (pz)  -0.0000  0.0003  0.0000 -0.0001  0.0000  0.0002  0.0000  0.0001

          NAO       57      58      59      60      61      62      63      64
      ---------- ------- ------- ------- ------- ------- ------- ------- -------
   1.  C 1 (S)   -0.0000 -0.0000  0.0002 -0.0000 -0.0000 -0.0000 -0.0051 -0.0081
   2.  C 1 (S)    0.0000 -0.0000 -0.0001  0.0000  0.0000  0.0000  0.5271  0.0048
   3.  C 1 (S)    0.0000 -0.0000  0.0006 -0.0000 -0.0000 -0.0000  0.0186 -0.0006
   4.  C 1 (S)    0.0000  0.0000  0.0001  0.0000 -0.0000  0.0000 -0.0023 -0.0002
   5.  C 1 (S)   -0.0000 -0.0000  0.0000  0.0000  0.0000  0.0000 -0.0000 -0.0000
   6.  C 1 (px)   0.0109  0.0000  0.0000  0.0000 -0.0076  0.0000 -0.0000  0.0000
   7.  C 1 (px)   0.0004  0.0000  0.0000 -0.0000 -0.0003  0.0000  0.0000  0.0000
   8.  C 1 (px)   0.0000  0.0000  0.0000 -0.0000 -0.0000  0.0000  0.0000  0.0000
   9.  C 1 (py)  -0.0000 -0.0028 -0.0000  0.0000  0.0000 -0.0028  0.6790  0.0002
  10.  C 1 (py)   0.0000 -0.0007  0.0000  0.0000 -0.0000  0.0005  0.0098 -0.0008
  11.  C 1 (py)   0.0000 -0.0001  0.0000  0.0000 -0.0000  0.0000  0.0027 -0.0000
  12.  C 1 (pz)  -0.0000  0.0000  0.0029 -0.0000 -0.0000 -0.0000  0.4424  0.0013
  13.  C 1 (pz)   0.0000 -0.0000 -0.0005  0.0000 -0.0000 -0.0000 -0.0071  0.0005
  14.  C 1 (pz)   0.0000  0.0000  0.0002  0.0000 -0.0000 -0.0000 -0.0056 -0.0003
  15.  C 1 (d1)  -0.0000  0.0000  0.0000 -0.0000  0.0000  0.0000 -0.0000 -0.0000
  16.  C 1 (d1)   0.0000  0.0000 -0.0000  0.0000 -0.0000 -0.0000 -0.0000  0.0000
  17.  C 1 (d2)  -0.0002 -0.0000 -0.0000 -0.0000  0.0002 -0.0000 -0.0000 -0.0000
  18.  C 1 (d2)  -0.0001 -0.0000 -0.0000 -0.0000  0.0001 -0.0000  0.0000 -0.0000
  19.  C 1 (d3)   0.0000 -0.0001  0.0000  0.0000 -0.0000 -0.0001  0.0203  0.0000
  20.  C 1 (d3)  -0.0000 -0.0003 -0.0000  0.0000  0.0000  0.0002  0.0055 -0.0003
  21.  C 1 (d4)   0.0000  0.0000 -0.0000  0.0000  0.0000 -0.0000 -0.0225 -0.0002
  22.  C 1 (d4)  -0.0000 -0.0000 -0.0000 -0.0000 -0.0000  0.0000  0.0027  0.0001
  23.  C 1 (d5)   0.0000  0.0000 -0.0000  0.0000 -0.0000 -0.0000 -0.0094 -0.0001
  24.  C 1 (d5)  -0.0000 -0.0000 -0.0001  0.0000  0.0000  0.0000  0.0036  0.0002
  25.  C 1 (f1)  -0.0000  0.0000 -0.0000 -0.0000  0.0000  0.0000 -0.0009  0.0000
  26.  C 1 (f2)   0.0001  0.0000 -0.0000  0.0000 -0.0001  0.0000  0.0000  0.0000
  27.  C 1 (f3)  -0.0000 -0.0001 -0.0000  0.0000  0.0000  0.0000  0.0089 -0.0001
  28.  C 1 (f4)  -0.0000  0.0000 -0.0001  0.0000  0.0000 -0.0000 -0.0076 -0.0000
  29.  C 1 (f5)   0.0000 -0.0000  0.0000 -0.0000  0.0000  0.0000 -0.0000 -0.0000
  30.  C 1 (f6)  -0.0001 -0.0000 -0.0000  0.0000  0.0001 -0.0000  0.0000 -0.0000
  31.  C 1 (f7)  -0.0000  0.0000 -0.0000 -0.0000  0.0000  0.0000 -0.0067 -0.0000
  32.  C 2 (S)   -0.0000 -0.0000 -0.0008 -0.0000 -0.0000  0.0000  0.0057  0.0014
  33.  C 2 (S)    0.0000  0.0000  0.0082  0.0000  0.0000 -0.0000  0.0304 -0.0122
  34.  C 2 (S)   -0.0000  0.0000  0.0005 -0.0000  0.0000  0.0000  0.0234 -0.0005
  35.  C 2 (S)   -0.0000  0.0000 -0.0000  0.0000  0.0000 -0.0000  0.0061  0.0001
  36.  C 2 (S)    0.0000  0.0000 -0.0000  0.0000 -0.0000 -0.0000  0.0000 -0.0000
  37.  C 2 (px)   0.0109  0.0000  0.0000  0.0000 -0.0076  0.0000 -0.0000  0.0000
  38.  C 2 (px)   0.0004  0.0000  0.0000 -0.0000 -0.0003  0.0000  0.0000  0.0000
  39.  C 2 (px)   0.0000  0.0000  0.0000  0.0000 -0.0000  0.0000  0.0000  0.0000
  40.  C 2 (py)   0.0000  0.0144 -0.0000 -0.0000 -0.0000 -0.0117 -0.0256  0.0173
  41.  C 2 (py)  -0.0000  0.0003 -0.0000 -0.0000  0.0000 -0.0000 -0.0336  0.0002
  42.  C 2 (py)  -0.0000  0.0001 -0.0000 -0.0000  0.0000 -0.0000 -0.0021  0.0001
  43.  C 2 (pz)  -0.0000 -0.0000 -0.0106  0.0000  0.0000  0.0000  0.0220  0.0145
  44.  C 2 (pz)  -0.0000  0.0000  0.0003 -0.0000 -0.0000 -0.0000  0.0169 -0.0003
  45.  C 2 (pz)   0.0000  0.0000  0.0001  0.0000 -0.0000 -0.0000 -0.0090 -0.0002
  46.  C 2 (d1)   0.0000 -0.0000 -0.0000 -0.0000  0.0000  0.0000 -0.0000 -0.0000
  47.  C 2 (d1)  -0.0000  0.0000  0.0000 -0.0000 -0.0000 -0.0000 -0.0000  0.0000
  48.  C 2 (d2)   0.0002  0.0000  0.0000 -0.0000 -0.0002  0.0000 -0.0000  0.0000
  49.  C 2 (d2)   0.0001  0.0000 -0.0000  0.0000 -0.0001  0.0000 -0.0000  0.0000
  50.  C 2 (d3)   0.0000 -0.0004  0.0000  0.0000 -0.0000  0.0004  0.0006 -0.0005
  51.  C 2 (d3)  -0.0000 -0.0002 -0.0000  0.0000  0.0000  0.0000  0.0137 -0.0001
  52.  C 2 (d4)  -0.0000  0.0000 -0.0004  0.0000  0.0000 -0.0000  0.0007  0.0006
  53.  C 2 (d4)   0.0000  0.0000  0.0000  0.0000 -0.0000  0.0000 -0.0024 -0.0001
  54.  C 2 (d5)  -0.0000 -0.0000 -0.0003  0.0000  0.0000  0.0000  0.0064  0.0005
  55.  C 2 (d5)   0.0000  0.0000  0.0000  0.0000 -0.0000 -0.0000 -0.0067 -0.0001
  56.  C 2 (f1)  -0.0000 -0.0000 -0.0000  0.0000  0.0000  0.0000  0.0029  0.0000
  57.  C 2 (f2)   0.0001  0.0000  0.0000 -0.0000 -0.0001  0.0000 -0.0000  0.0000
  58.  C 2 (f3)   0.0000  0.0002 -0.0000 -0.0000 -0.0000 -0.0001 -0.0034  0.0002
  59.  C 2 (f4)   0.0000 -0.0000  0.0002 -0.0000 -0.0000 -0.0000  0.0015 -0.0002
  60.  C 2 (f5)  -0.0000 -0.0000 -0.0000  0.0000 -0.0000  0.0000  0.0000 -0.0000
  61.  C 2 (f6)  -0.0001 -0.0000 -0.0000 -0.0000  0.0001 -0.0000  0.0000 -0.0000
  62.  C 2 (f7)   0.0000 -0.0001 -0.0000  0.0000 -0.0000  0.0001 -0.0003 -0.0002
  63.  H 3 (S)   -0.0000 -0.0034  0.0015  0.0000  0.0000 -0.0003  0.8079  0.0000
  64.  H 3 (S)    0.0000  0.0002 -0.0002 -0.0000 -0.0000 -0.0002  0.0000  0.0006
  65.  H 3 (S)    0.0000  0.0000  0.0000  0.0000 -0.0000 -0.0000 -0.0000  0.0000
  66.  H 3 (px)   0.0001  0.0000  0.0000  0.0000 -0.0001  0.0000  0.0000  0.0000
  67.  H 3 (py)   0.0000  0.0001 -0.0000 -0.0000 -0.0000 -0.0000 -0.0133  0.0000
  68.  H 3 (pz)   0.0000  0.0000 -0.0000 -0.0000 -0.0000  0.0000 -0.0083 -0.0000
  69.  H 4 (S)    0.0000  0.0034  0.0015 -0.0000 -0.0000  0.0003 -0.0097  0.0040
  70.  H 4 (S)   -0.0000 -0.0002 -0.0002  0.0000  0.0000  0.0002  0.0040  0.0001
  71.  H 4 (S)    0.0000 -0.0000  0.0000 -0.0000 -0.0000  0.0000 -0.0071 -0.0001
  72.  H 4 (px)   0.0001  0.0000  0.0000  0.0000 -0.0001  0.0000  0.0000  0.0000
  73.  H 4 (py)   0.0000  0.0001  0.0000 -0.0000 -0.0000 -0.0000  0.0025  0.0001
  74.  H 4 (pz)  -0.0000 -0.0000 -0.0000  0.0000  0.0000 -0.0000  0.0034 -0.0000
  75.  H 5 (S)    0.0000  0.0089  0.0076 -0.0000 -0.0000 -0.0067 -0.0654 -0.0003
  76.  H 5 (S)    0.0000 -0.0001  0.0000  0.0000  0.0000 -0.0000 -0.0003 -0.0002
  77.  H 5 (S)   -0.0000  0.0001 -0.0001 -0.0000 -0.0000 -0.0001  0.0031  0.0002
  78.  H 5 (px)   0.0001  0.0000  0.0000 -0.0000 -0.0001  0.0000  0.0000  0.0000
  79.  H 5 (py)  -0.0000 -0.0001 -0.0002  0.0000  0.0000  0.0001  0.0033  0.0001
  80.  H 5 (pz)   0.0000  0.0001  0.0000  0.0000  0.0000 -0.0001  0.0005  0.0001
  81.  H 6 (S)    0.0000 -0.0089  0.0076  0.0000  0.0000  0.0067  0.1306 -0.0209
  82.  H 6 (S)    0.0000  0.0001  0.0000 -0.0000 -0.0000  0.0000 -0.0209 -0.0001
  83.  H 6 (S)   -0.0000 -0.0001 -0.0001 -0.0000  0.0000  0.0001  0.0003  0.0000
  84.  H 6 (px)   0.0001  0.0000  0.0000 -0.0000 -0.0001  0.0000  0.0000  0.0000
  85.  H 6 (py)  -0.0000 -0.0001  0.0002  0.0000  0.0000  0.0001  0.0043 -0.0003
  86.  H 6 (pz)  -0.0000 -0.0001  0.0000  0.0000  0.0000  0.0001  0.0008 -0.0002

          NAO       65      66      67      68      69      70      71      72
      ---------- ------- ------- ------- ------- ------- ------- ------- -------
   1.  C 1 (S)   -0.0101 -0.0000  0.0025  0.0019 -0.0051 -0.0081 -0.0101 -0.0000
   2.  C 1 (S)   -0.0066 -0.0000 -0.0094 -0.0060  0.5271  0.0048 -0.0066  0.0000
   3.  C 1 (S)    0.0001  0.0000 -0.0004  0.0000  0.0186 -0.0006  0.0001  0.0000
   4.  C 1 (S)    0.0000  0.0000  0.0001 -0.0000 -0.0023 -0.0002  0.0000  0.0000
   5.  C 1 (S)    0.0000 -0.0000  0.0000  0.0000 -0.0000 -0.0000  0.0000 -0.0000
   6.  C 1 (px)   0.0000  0.0094  0.0000  0.0000  0.0000 -0.0000  0.0000  0.0094
   7.  C 1 (px)   0.0000  0.0003  0.0000  0.0000 -0.0000 -0.0000  0.0000  0.0003
   8.  C 1 (px)   0.0000  0.0000  0.0000  0.0000 -0.0000 -0.0000  0.0000  0.0000
   9.  C 1 (py)   0.0067  0.0000 -0.0080 -0.0102 -0.6790 -0.0002 -0.0067  0.0000
  10.  C 1 (py)  -0.0001  0.0000 -0.0003 -0.0000 -0.0098  0.0008  0.0001  0.0000
  11.  C 1 (py)   0.0000  0.0000 -0.0000 -0.0000 -0.0027  0.0000 -0.0000  0.0000
  12.  C 1 (pz)  -0.0020 -0.0000 -0.0100  0.0010  0.4424  0.0013 -0.0020  0.0000
  13.  C 1 (pz)  -0.0001  0.0000  0.0002 -0.0002 -0.0071  0.0005 -0.0001  0.0000
  14.  C 1 (pz)   0.0001  0.0000  0.0001  0.0000 -0.0056 -0.0003  0.0001  0.0000
  15.  C 1 (d1)  -0.0000 -0.0000  0.0000  0.0000  0.0000 -0.0000  0.0000 -0.0000
  16.  C 1 (d1)   0.0000  0.0000  0.0000 -0.0000 -0.0000  0.0000 -0.0000  0.0000
  17.  C 1 (d2)  -0.0000 -0.0002 -0.0000 -0.0000  0.0000  0.0000 -0.0000 -0.0002
  18.  C 1 (d2)  -0.0000 -0.0001 -0.0000 -0.0000 -0.0000  0.0000 -0.0000 -0.0001
  19.  C 1 (d3)   0.0002  0.0000 -0.0002 -0.0003 -0.0203 -0.0000 -0.0002  0.0000
  20.  C 1 (d3)  -0.0000 -0.0000 -0.0002 -0.0000 -0.0055  0.0003  0.0000 -0.0000
  21.  C 1 (d4)   0.0002  0.0000  0.0005  0.0001 -0.0225 -0.0002  0.0002 -0.0000
  22.  C 1 (d4)  -0.0000  0.0000 -0.0001 -0.0000  0.0027  0.0001 -0.0000  0.0000
  23.  C 1 (d5)   0.0000  0.0000  0.0003 -0.0002 -0.0094 -0.0001  0.0000  0.0000
  24.  C 1 (d5)  -0.0001 -0.0000 -0.0001 -0.0000  0.0036  0.0002 -0.0001 -0.0000
  25.  C 1 (f1)   0.0000 -0.0000 -0.0000  0.0001 -0.0009  0.0000  0.0000 -0.0000
  26.  C 1 (f2)  -0.0000  0.0001  0.0000  0.0000 -0.0000 -0.0000  0.0000  0.0001
  27.  C 1 (f3)   0.0001 -0.0000 -0.0001 -0.0001 -0.0089  0.0001 -0.0001 -0.0000
  28.  C 1 (f4)   0.0001 -0.0000  0.0002  0.0000 -0.0076 -0.0000  0.0001 -0.0000
  29.  C 1 (f5)  -0.0000  0.0000 -0.0000  0.0000  0.0000  0.0000  0.0000  0.0000
  30.  C 1 (f6)   0.0000 -0.0001 -0.0000 -0.0000 -0.0000  0.0000 -0.0000 -0.0001
  31.  C 1 (f7)  -0.0001 -0.0000  0.0001  0.0001  0.0067  0.0000  0.0001 -0.0000
  32.  C 2 (S)   -0.0010 -0.0000 -0.0003  0.0011  0.0057  0.0014 -0.0010 -0.0000
  33.  C 2 (S)    0.0006 -0.0000  0.0006 -0.0036  0.0304 -0.0122  0.0006 -0.0000
  34.  C 2 (S)   -0.0001 -0.0000 -0.0005  0.0000  0.0234 -0.0005 -0.0001 -0.0000
  35.  C 2 (S)   -0.0001 -0.0000 -0.0001 -0.0001  0.0061  0.0001 -0.0001 -0.0000
  36.  C 2 (S)   -0.0000  0.0000 -0.0000 -0.0000  0.0000 -0.0000 -0.0000  0.0000
  37.  C 2 (px)   0.0000  0.0094  0.0000  0.0000  0.0000 -0.0000  0.0000  0.0094
  38.  C 2 (px)   0.0000  0.0003  0.0000  0.0000 -0.0000 -0.0000  0.0000  0.0003
  39.  C 2 (px)   0.0000  0.0000  0.0000  0.0000 -0.0000 -0.0000  0.0000  0.0000
  40.  C 2 (py)   0.0038 -0.0000  0.0047 -0.0019  0.0256 -0.0173 -0.0038 -0.0000
  41.  C 2 (py)  -0.0003 -0.0000  0.0005  0.0005  0.0336 -0.0002  0.0003 -0.0000
  42.  C 2 (py)  -0.0000 -0.0000  0.0000  0.0000  0.0021 -0.0001  0.0000 -0.0000
  43.  C 2 (pz)  -0.0048  0.0000  0.0007 -0.0033  0.0220  0.0145 -0.0048 -0.0000
  44.  C 2 (pz)  -0.0001 -0.0000 -0.0004  0.0001  0.0169 -0.0003 -0.0001  0.0000
  45.  C 2 (pz)   0.0001  0.0000  0.0002  0.0000 -0.0090 -0.0002  0.0001  0.0000
  46.  C 2 (d1)  -0.0000  0.0000  0.0000  0.0000  0.0000  0.0000  0.0000  0.0000
  47.  C 2 (d1)  -0.0000 -0.0000  0.0000  0.0000  0.0000 -0.0000  0.0000 -0.0000
  48.  C 2 (d2)   0.0000  0.0002  0.0000  0.0000 -0.0000 -0.0000  0.0000  0.0002
  49.  C 2 (d2)  -0.0000  0.0001  0.0000  0.0000  0.0000 -0.0000  0.0000  0.0001
  50.  C 2 (d3)  -0.0001  0.0000 -0.0001  0.0001 -0.0006  0.0005  0.0001  0.0000
  51.  C 2 (d3)   0.0001 -0.0000 -0.0002 -0.0002 -0.0137  0.0001 -0.0001 -0.0000
  52.  C 2 (d4)  -0.0001  0.0000 -0.0000  0.0000  0.0007  0.0006 -0.0001 -0.0000
  53.  C 2 (d4)   0.0000  0.0000  0.0000  0.0000 -0.0024 -0.0001  0.0000  0.0000
  54.  C 2 (d5)  -0.0002 -0.0000 -0.0001 -0.0002  0.0064  0.0005 -0.0002 -0.0000
  55.  C 2 (d5)   0.0001  0.0000  0.0001  0.0000 -0.0067 -0.0001  0.0001  0.0000
  56.  C 2 (f1)  -0.0000 -0.0000 -0.0000 -0.0001  0.0029  0.0000 -0.0000 -0.0000
  57.  C 2 (f2)   0.0000  0.0001  0.0000  0.0000  0.0000 -0.0000  0.0000  0.0001
  58.  C 2 (f3)   0.0000  0.0000  0.0001  0.0000  0.0034 -0.0002 -0.0000  0.0000
  59.  C 2 (f4)   0.0000  0.0000 -0.0000 -0.0000  0.0015 -0.0002  0.0000  0.0000
  60.  C 2 (f5)   0.0000  0.0000 -0.0000 -0.0000 -0.0000  0.0000 -0.0000  0.0000
  61.  C 2 (f6)  -0.0000 -0.0001 -0.0000 -0.0000 -0.0000  0.0000 -0.0000 -0.0001
  62.  C 2 (f7)  -0.0000  0.0000 -0.0000  0.0000  0.0003  0.0002  0.0000  0.0000
  63.  H 3 (S)   -0.0000  0.0000 -0.0133 -0.0083 -0.0097  0.0040 -0.0071  0.0000
  64.  H 3 (S)    0.0000  0.0000  0.0000 -0.0000  0.0040  0.0001 -0.0001  0.0000
  65.  H 3 (S)    0.0001  0.0000  0.0000 -0.0000 -0.0071 -0.0001  0.0001  0.0000
  66.  H 3 (px)   0.0000  0.0001  0.0000  0.0000 -0.0000 -0.0000  0.0000  0.0001
  67.  H 3 (py)   0.0000  0.0000  0.0002  0.0001 -0.0025 -0.0001  0.0001  0.0000
  68.  H 3 (pz)  -0.0000  0.0000  0.0001  0.0001  0.0034 -0.0000  0.0001  0.0000
  69.  H 4 (S)   -0.0071 -0.0000 -0.0025  0.0034  0.8079  0.0000 -0.0000 -0.0000
  70.  H 4 (S)   -0.0001 -0.0000 -0.0001 -0.0000  0.0000  0.0006  0.0000 -0.0000
  71.  H 4 (S)    0.0001  0.0000  0.0001  0.0001 -0.0000  0.0000  0.0001  0.0000
  72.  H 4 (px)   0.0000  0.0001  0.0000  0.0000 -0.0000 -0.0000  0.0000  0.0001
  73.  H 4 (py)  -0.0001  0.0000 -0.0001  0.0000  0.0133 -0.0000 -0.0000  0.0000
  74.  H 4 (pz)   0.0001 -0.0000 -0.0000 -0.0000 -0.0083 -0.0000 -0.0000 -0.0000
  75.  H 5 (S)    0.0031 -0.0000  0.0033 -0.0005  0.1306 -0.0209  0.0003 -0.0000
  76.  H 5 (S)    0.0002  0.0000  0.0001 -0.0001 -0.0209 -0.0001  0.0000  0.0000
  77.  H 5 (S)    0.0000 -0.0000 -0.0000 -0.0000  0.0003  0.0000 -0.0001 -0.0000
  78.  H 5 (px)   0.0000  0.0001  0.0000  0.0000 -0.0000 -0.0000  0.0000  0.0001
  79.  H 5 (py)  -0.0000 -0.0000 -0.0001 -0.0000 -0.0043  0.0003 -0.0000 -0.0000
  80.  H 5 (pz)   0.0000 -0.0000  0.0000 -0.0000  0.0008 -0.0002 -0.0000 -0.0000
  81.  H 6 (S)    0.0003  0.0000 -0.0043 -0.0008 -0.0654 -0.0003  0.0031  0.0000
  82.  H 6 (S)    0.0000  0.0000  0.0003  0.0002 -0.0003 -0.0002  0.0002  0.0000
  83.  H 6 (S)   -0.0001 -0.0000 -0.0000  0.0000  0.0031  0.0002  0.0000 -0.0000
  84.  H 6 (px)   0.0000  0.0001  0.0000  0.0000 -0.0000 -0.0000  0.0000  0.0001
  85.  H 6 (py)   0.0000 -0.0000 -0.0001 -0.0000 -0.0033 -0.0001  0.0000 -0.0000
  86.  H 6 (pz)  -0.0000  0.0000 -0.0000 -0.0000  0.0005  0.0001  0.0000  0.0000

          NAO       73      74      75      76      77      78      79      80
      ---------- ------- ------- ------- ------- ------- ------- ------- -------
   1.  C 1 (S)   -0.0025  0.0019  0.0057  0.0014 -0.0010 -0.0000 -0.0003 -0.0011
   2.  C 1 (S)    0.0094 -0.0060  0.0304 -0.0122  0.0006  0.0000  0.0006  0.0036
   3.  C 1 (S)    0.0004  0.0000  0.0234 -0.0005 -0.0001  0.0000 -0.0005 -0.0000
   4.  C 1 (S)   -0.0001 -0.0000  0.0061  0.0001 -0.0001  0.0000 -0.0001  0.0001
   5.  C 1 (S)   -0.0000  0.0000  0.0000 -0.0000 -0.0000 -0.0000 -0.0000  0.0000
   6.  C 1 (px)   0.0000 -0.0000  0.0000 -0.0000  0.0000  0.0094 -0.0000 -0.0000
   7.  C 1 (px)   0.0000 -0.0000 -0.0000 -0.0000  0.0000  0.0003 -0.0000 -0.0000
   8.  C 1 (px)   0.0000 -0.0000 -0.0000  0.0000 -0.0000  0.0000 -0.0000 -0.0000
   9.  C 1 (py)  -0.0080  0.0102 -0.0256  0.0173  0.0038  0.0000  0.0047  0.0019
  10.  C 1 (py)  -0.0003  0.0000 -0.0336  0.0002 -0.0003  0.0000  0.0005 -0.0005
  11.  C 1 (py)  -0.0000  0.0000 -0.0021  0.0001 -0.0000  0.0000  0.0000 -0.0000
  12.  C 1 (pz)   0.0100  0.0010 -0.0220 -0.0145  0.0048 -0.0000 -0.0007 -0.0033
  13.  C 1 (pz)  -0.0002 -0.0002 -0.0169  0.0003  0.0001  0.0000  0.0004  0.0001
  14.  C 1 (pz)  -0.0001  0.0000  0.0090  0.0002 -0.0001  0.0000 -0.0002  0.0000
  15.  C 1 (d1)   0.0000 -0.0000  0.0000 -0.0000 -0.0000 -0.0000 -0.0000  0.0000
  16.  C 1 (d1)  -0.0000  0.0000 -0.0000  0.0000  0.0000  0.0000  0.0000  0.0000
  17.  C 1 (d2)  -0.0000  0.0000  0.0000  0.0000 -0.0000 -0.0002  0.0000  0.0000
  18.  C 1 (d2)  -0.0000  0.0000 -0.0000  0.0000 -0.0000 -0.0001  0.0000 -0.0000
  19.  C 1 (d3)  -0.0002  0.0003 -0.0006  0.0005  0.0001  0.0000  0.0001  0.0001
  20.  C 1 (d3)  -0.0002  0.0000 -0.0137  0.0001 -0.0001 -0.0000  0.0002 -0.0002
  21.  C 1 (d4)  -0.0005  0.0001  0.0007  0.0006 -0.0001 -0.0000 -0.0000 -0.0000
  22.  C 1 (d4)   0.0001 -0.0000 -0.0024 -0.0001  0.0000  0.0000  0.0000 -0.0000
  23.  C 1 (d5)  -0.0003 -0.0002  0.0064  0.0005 -0.0002  0.0000 -0.0001  0.0002
  24.  C 1 (d5)   0.0001 -0.0000 -0.0067 -0.0001  0.0001 -0.0000  0.0001 -0.0000
  25.  C 1 (f1)   0.0000  0.0001 -0.0029 -0.0000  0.0000 -0.0000  0.0000 -0.0001
  26.  C 1 (f2)   0.0000 -0.0000 -0.0000 -0.0000  0.0000  0.0001 -0.0000 -0.0000
  27.  C 1 (f3)  -0.0001  0.0001 -0.0034  0.0002  0.0000 -0.0000  0.0001 -0.0000
  28.  C 1 (f4)  -0.0002  0.0000 -0.0015  0.0002 -0.0000 -0.0000  0.0000 -0.0000
  29.  C 1 (f5)   0.0000 -0.0000 -0.0000 -0.0000 -0.0000  0.0000  0.0000 -0.0000
  30.  C 1 (f6)  -0.0000  0.0000 -0.0000  0.0000 -0.0000 -0.0001  0.0000  0.0000
  31.  C 1 (f7)   0.0001 -0.0001 -0.0003 -0.0002 -0.0000 -0.0000 -0.0000 -0.0000
  32.  C 2 (S)    0.0003  0.0011 -0.0051 -0.0081 -0.0101 -0.0000  0.0025 -0.0019
  33.  C 2 (S)   -0.0006 -0.0036  0.5271  0.0048 -0.0066 -0.0000 -0.0094  0.0060
  34.  C 2 (S)    0.0005  0.0000  0.0186 -0.0006  0.0001 -0.0000 -0.0004 -0.0000
  35.  C 2 (S)    0.0001 -0.0001 -0.0023 -0.0002  0.0000 -0.0000  0.0001  0.0000
  36.  C 2 (S)    0.0000 -0.0000 -0.0000 -0.0000  0.0000  0.0000  0.0000 -0.0000
  37.  C 2 (px)   0.0000 -0.0000  0.0000 -0.0000  0.0000  0.0094 -0.0000 -0.0000
  38.  C 2 (px)   0.0000 -0.0000 -0.0000 -0.0000  0.0000  0.0003 -0.0000 -0.0000
  39.  C 2 (px)   0.0000 -0.0000 -0.0000  0.0000  0.0000  0.0000 -0.0000 -0.0000
  40.  C 2 (py)   0.0047  0.0019  0.6790  0.0002  0.0067 -0.0000 -0.0080  0.0102
  41.  C 2 (py)   0.0005 -0.0005  0.0098 -0.0008 -0.0001 -0.0000 -0.0003  0.0000
  42.  C 2 (py)   0.0000 -0.0000  0.0027 -0.0000  0.0000 -0.0000 -0.0000  0.0000
  43.  C 2 (pz)  -0.0007 -0.0033 -0.4424 -0.0013  0.0020  0.0000  0.0100  0.0010
  44.  C 2 (pz)   0.0004  0.0001  0.0071 -0.0005  0.0001  0.0000 -0.0002 -0.0002
  45.  C 2 (pz)  -0.0002  0.0000  0.0056  0.0003 -0.0001  0.0000 -0.0001  0.0000
  46.  C 2 (d1)  -0.0000 -0.0000 -0.0000 -0.0000 -0.0000 -0.0000  0.0000 -0.0000
  47.  C 2 (d1)   0.0000 -0.0000  0.0000 -0.0000  0.0000 -0.0000 -0.0000  0.0000
  48.  C 2 (d2)   0.0000 -0.0000  0.0000 -0.0000  0.0000  0.0002 -0.0000 -0.0000
  49.  C 2 (d2)   0.0000 -0.0000  0.0000 -0.0000  0.0000  0.0001 -0.0000 -0.0000
  50.  C 2 (d3)  -0.0001 -0.0001 -0.0203 -0.0000 -0.0002  0.0000  0.0002 -0.0003
  51.  C 2 (d3)  -0.0002  0.0002 -0.0055  0.0003  0.0000 -0.0000  0.0002 -0.0000
  52.  C 2 (d4)   0.0000  0.0000 -0.0225 -0.0002  0.0002  0.0000  0.0005 -0.0001
  53.  C 2 (d4)  -0.0000  0.0000  0.0027  0.0001 -0.0000  0.0000 -0.0001  0.0000
  54.  C 2 (d5)   0.0001 -0.0002 -0.0094 -0.0001  0.0000 -0.0000  0.0003  0.0002
  55.  C 2 (d5)  -0.0001  0.0000  0.0036  0.0002 -0.0001  0.0000 -0.0001  0.0000
  56.  C 2 (f1)   0.0000 -0.0001  0.0009 -0.0000 -0.0000 -0.0000  0.0000  0.0001
  57.  C 2 (f2)   0.0000 -0.0000  0.0000  0.0000 -0.0000  0.0001 -0.0000  0.0000
  58.  C 2 (f3)   0.0001 -0.0000  0.0089 -0.0001  0.0001  0.0000 -0.0001  0.0001
  59.  C 2 (f4)   0.0000 -0.0000  0.0076  0.0000 -0.0001  0.0000 -0.0002  0.0000
  60.  C 2 (f5)  -0.0000  0.0000 -0.0000  0.0000 -0.0000 -0.0000  0.0000  0.0000
  61.  C 2 (f6)  -0.0000  0.0000 -0.0000  0.0000 -0.0000 -0.0001  0.0000  0.0000
  62.  C 2 (f7)  -0.0000 -0.0000 -0.0067 -0.0000 -0.0001  0.0000  0.0001 -0.0001
  63.  H 3 (S)    0.0025  0.0034 -0.0654 -0.0003  0.0031  0.0000  0.0033  0.0005
  64.  H 3 (S)    0.0001 -0.0000 -0.0003 -0.0002  0.0002  0.0000  0.0001  0.0001
  65.  H 3 (S)   -0.0001  0.0001  0.0031  0.0002  0.0000  0.0000 -0.0000  0.0000
  66.  H 3 (px)   0.0000 -0.0000 -0.0000  0.0000 -0.0000  0.0001 -0.0000 -0.0000
  67.  H 3 (py)  -0.0001 -0.0000  0.0033  0.0001 -0.0000  0.0000 -0.0001  0.0000
  68.  H 3 (pz)   0.0000 -0.0000 -0.0005 -0.0001 -0.0000  0.0000 -0.0000 -0.0000
  69.  H 4 (S)    0.0133 -0.0083  0.1306 -0.0209  0.0003 -0.0000 -0.0043  0.0008
  70.  H 4 (S)   -0.0000 -0.0000 -0.0209 -0.0001  0.0000 -0.0000  0.0003 -0.0002
  71.  H 4 (S)   -0.0000 -0.0000  0.0003  0.0000 -0.0001  0.0000 -0.0000 -0.0000
  72.  H 4 (px)   0.0000 -0.0000 -0.0000  0.0000 -0.0000  0.0001 -0.0000 -0.0000
  73.  H 4 (py)   0.0002 -0.0001  0.0043 -0.0003  0.0000  0.0000 -0.0001  0.0000
  74.  H 4 (pz)  -0.0001  0.0001 -0.0008  0.0002  0.0000 -0.0000  0.0000 -0.0000
  75.  H 5 (S)    0.0043 -0.0008  0.8079  0.0000  0.0000 -0.0000 -0.0133  0.0083
  76.  H 5 (S)   -0.0003  0.0002  0.0000  0.0006  0.0000  0.0000  0.0000  0.0000
  77.  H 5 (S)    0.0000  0.0000  0.0000  0.0000  0.0001 -0.0000  0.0000  0.0000
  78.  H 5 (px)   0.0000 -0.0000 -0.0000  0.0000 -0.0000  0.0001 -0.0000 -0.0000
  79.  H 5 (py)  -0.0001  0.0000 -0.0133  0.0000  0.0000 -0.0000  0.0002 -0.0001
  80.  H 5 (pz)   0.0000 -0.0000  0.0083  0.0000  0.0000 -0.0000 -0.0001  0.0001
  81.  H 6 (S)   -0.0033 -0.0005 -0.0097  0.0040 -0.0071  0.0000 -0.0025 -0.0034
  82.  H 6 (S)   -0.0001 -0.0001  0.0040  0.0001 -0.0001  0.0000 -0.0001  0.0000
  83.  H 6 (S)    0.0000 -0.0000 -0.0071 -0.0001  0.0001 -0.0000  0.0001 -0.0001
  84.  H 6 (px)   0.0000 -0.0000 -0.0000  0.0000 -0.0000  0.0001 -0.0000 -0.0000
  85.  H 6 (py)  -0.0001  0.0000  0.0025  0.0001 -0.0001 -0.0000 -0.0001 -0.0000
  86.  H 6 (pz)  -0.0000 -0.0000 -0.0034  0.0000 -0.0001  0.0000  0.0000 -0.0000

          NAO       81      82      83      84      85      86
      ---------- ------- ------- ------- ------- ------- -------
   1.  C 1 (S)    0.0057  0.0014 -0.0010 -0.0000  0.0003 -0.0011
   2.  C 1 (S)    0.0304 -0.0122  0.0006  0.0000 -0.0006  0.0036
   3.  C 1 (S)    0.0234 -0.0005 -0.0001  0.0000  0.0005 -0.0000
   4.  C 1 (S)    0.0061  0.0001 -0.0001  0.0000  0.0001  0.0001
   5.  C 1 (S)    0.0000 -0.0000 -0.0000 -0.0000  0.0000  0.0000
   6.  C 1 (px)  -0.0000  0.0000 -0.0000  0.0094 -0.0000 -0.0000
   7.  C 1 (px)   0.0000  0.0000 -0.0000  0.0003 -0.0000 -0.0000
   8.  C 1 (px)   0.0000  0.0000 -0.0000  0.0000 -0.0000  0.0000
   9.  C 1 (py)   0.0256 -0.0173 -0.0038  0.0000  0.0047 -0.0019
  10.  C 1 (py)   0.0336 -0.0002  0.0003  0.0000  0.0005  0.0005
  11.  C 1 (py)   0.0021 -0.0001  0.0000  0.0000  0.0000  0.0000
  12.  C 1 (pz)  -0.0220 -0.0145  0.0048 -0.0000  0.0007 -0.0033
  13.  C 1 (pz)  -0.0169  0.0003  0.0001  0.0000 -0.0004  0.0001
  14.  C 1 (pz)   0.0090  0.0002 -0.0001  0.0000  0.0002  0.0000
  15.  C 1 (d1)   0.0000  0.0000  0.0000 -0.0000  0.0000 -0.0000
  16.  C 1 (d1)  -0.0000  0.0000 -0.0000  0.0000 -0.0000 -0.0000
  17.  C 1 (d2)  -0.0000 -0.0000  0.0000 -0.0002  0.0000  0.0000
  18.  C 1 (d2)   0.0000 -0.0000  0.0000 -0.0001  0.0000  0.0000
  19.  C 1 (d3)   0.0006 -0.0005 -0.0001  0.0000  0.0001 -0.0001
  20.  C 1 (d3)   0.0137 -0.0001  0.0001 -0.0000  0.0002  0.0002
  21.  C 1 (d4)   0.0007  0.0006 -0.0001 -0.0000  0.0000 -0.0000
  22.  C 1 (d4)  -0.0024 -0.0001  0.0000  0.0000 -0.0000 -0.0000
  23.  C 1 (d5)   0.0064  0.0005 -0.0002  0.0000  0.0001  0.0002
  24.  C 1 (d5)  -0.0067 -0.0001  0.0001 -0.0000 -0.0001 -0.0000
  25.  C 1 (f1)  -0.0029 -0.0000  0.0000 -0.0000 -0.0000 -0.0001
  26.  C 1 (f2)  -0.0000  0.0000 -0.0000  0.0001 -0.0000 -0.0000
  27.  C 1 (f3)   0.0034 -0.0002 -0.0000 -0.0000  0.0001  0.0000
  28.  C 1 (f4)  -0.0015  0.0002 -0.0000 -0.0000 -0.0000 -0.0000
  29.  C 1 (f5)   0.0000  0.0000  0.0000  0.0000  0.0000  0.0000
  30.  C 1 (f6)   0.0000 -0.0000  0.0000 -0.0001  0.0000  0.0000
  31.  C 1 (f7)   0.0003  0.0002  0.0000 -0.0000 -0.0000  0.0000
  32.  C 2 (S)   -0.0051 -0.0081 -0.0101 -0.0000 -0.0025 -0.0019
  33.  C 2 (S)    0.5271  0.0048 -0.0066  0.0000  0.0094  0.0060
  34.  C 2 (S)    0.0186 -0.0006  0.0001 -0.0000  0.0004 -0.0000
  35.  C 2 (S)   -0.0023 -0.0002  0.0000 -0.0000 -0.0001  0.0000
  36.  C 2 (S)   -0.0000 -0.0000  0.0000  0.0000 -0.0000 -0.0000
  37.  C 2 (px)  -0.0000  0.0000 -0.0000  0.0094 -0.0000 -0.0000
  38.  C 2 (px)   0.0000  0.0000 -0.0000  0.0003 -0.0000 -0.0000
  39.  C 2 (px)   0.0000  0.0000 -0.0000  0.0000 -0.0000  0.0000
  40.  C 2 (py)  -0.6790 -0.0002 -0.0067 -0.0000 -0.0080 -0.0102
  41.  C 2 (py)  -0.0098  0.0008  0.0001 -0.0000 -0.0003 -0.0000
  42.  C 2 (py)  -0.0027  0.0000 -0.0000 -0.0000 -0.0000 -0.0000
  43.  C 2 (pz)  -0.4424 -0.0013  0.0020  0.0000 -0.0100  0.0010
  44.  C 2 (pz)   0.0071 -0.0005  0.0001 -0.0000  0.0002 -0.0002
  45.  C 2 (pz)   0.0056  0.0003 -0.0001  0.0000  0.0001  0.0000
  46.  C 2 (d1)   0.0000  0.0000  0.0000 -0.0000  0.0000  0.0000
  47.  C 2 (d1)  -0.0000  0.0000 -0.0000 -0.0000 -0.0000 -0.0000
  48.  C 2 (d2)   0.0000  0.0000 -0.0000  0.0002 -0.0000 -0.0000
  49.  C 2 (d2)  -0.0000  0.0000 -0.0000  0.0001 -0.0000 -0.0000
  50.  C 2 (d3)   0.0203  0.0000  0.0002  0.0000  0.0002  0.0003
  51.  C 2 (d3)   0.0055 -0.0003 -0.0000 -0.0000  0.0002  0.0000
  52.  C 2 (d4)  -0.0225 -0.0002  0.0002  0.0000 -0.0005 -0.0001
  53.  C 2 (d4)   0.0027  0.0001 -0.0000  0.0000  0.0001  0.0000
  54.  C 2 (d5)  -0.0094 -0.0001  0.0000 -0.0000 -0.0003  0.0002
  55.  C 2 (d5)   0.0036  0.0002 -0.0001  0.0000  0.0001  0.0000
  56.  C 2 (f1)   0.0009 -0.0000 -0.0000 -0.0000 -0.0000  0.0001
  57.  C 2 (f2)   0.0000  0.0000 -0.0000  0.0001 -0.0000 -0.0000
  58.  C 2 (f3)  -0.0089  0.0001 -0.0001  0.0000 -0.0001 -0.0001
  59.  C 2 (f4)   0.0076  0.0000 -0.0001  0.0000  0.0002  0.0000
  60.  C 2 (f5)   0.0000 -0.0000 -0.0000 -0.0000  0.0000  0.0000
  61.  C 2 (f6)   0.0000 -0.0000  0.0000 -0.0001  0.0000  0.0000
  62.  C 2 (f7)   0.0067  0.0000  0.0001  0.0000  0.0001  0.0001
  63.  H 3 (S)    0.1306 -0.0209  0.0003  0.0000  0.0043  0.0008
  64.  H 3 (S)   -0.0209 -0.0001  0.0000  0.0000 -0.0003 -0.0002
  65.  H 3 (S)    0.0003  0.0000 -0.0001  0.0000  0.0000 -0.0000
  66.  H 3 (px)   0.0000  0.0000 -0.0000  0.0001 -0.0000  0.0000
  67.  H 3 (py)  -0.0043  0.0003 -0.0000  0.0000 -0.0001 -0.0000
  68.  H 3 (pz)  -0.0008  0.0002  0.0000  0.0000 -0.0000 -0.0000
  69.  H 4 (S)   -0.0654 -0.0003  0.0031 -0.0000 -0.0033  0.0005
  70.  H 4 (S)   -0.0003 -0.0002  0.0002 -0.0000 -0.0001  0.0001
  71.  H 4 (S)    0.0031  0.0002  0.0000  0.0000  0.0000  0.0000
  72.  H 4 (px)   0.0000  0.0000 -0.0000  0.0001 -0.0000  0.0000
  73.  H 4 (py)  -0.0033 -0.0001  0.0000  0.0000 -0.0001 -0.0000
  74.  H 4 (pz)  -0.0005 -0.0001 -0.0000 -0.0000  0.0000 -0.0000
  75.  H 5 (S)   -0.0097  0.0040 -0.0071 -0.0000  0.0025 -0.0034
  76.  H 5 (S)    0.0040  0.0001 -0.0001  0.0000  0.0001  0.0000
  77.  H 5 (S)   -0.0071 -0.0001  0.0001 -0.0000 -0.0001 -0.0001
  78.  H 5 (px)   0.0000  0.0000 -0.0000  0.0001 -0.0000  0.0000
  79.  H 5 (py)  -0.0025 -0.0001  0.0001 -0.0000 -0.0001  0.0000
  80.  H 5 (pz)  -0.0034  0.0000 -0.0001 -0.0000 -0.0000 -0.0000
  81.  H 6 (S)    0.8079  0.0000  0.0000  0.0000  0.0133  0.0083
  82.  H 6 (S)    0.0000  0.0006 -0.0000  0.0000 -0.0000  0.0000
  83.  H 6 (S)    0.0000 -0.0000  0.0001 -0.0000 -0.0000  0.0000
  84.  H 6 (px)   0.0000  0.0000 -0.0000  0.0001 -0.0000  0.0000
  85.  H 6 (py)   0.0133 -0.0000 -0.0000 -0.0000  0.0002  0.0001
  86.  H 6 (pz)   0.0083  0.0000  0.0000  0.0000  0.0001  0.0001


 NATURAL BOND ORBITAL ANALYSIS:

                       Occupancies       Lewis Structure    Low   High
           Occ.    -------------------  -----------------   occ   occ
  Cycle   Thresh.   Lewis   Non-Lewis     CR  BD  3C  LP    (L)   (NL)   Dev
 =============================================================================
   1(1)    1.90    15.93300   0.06700      2   6   0   0     0      0    0.05
 -----------------------------------------------------------------------------

 Structure accepted: No low occupancy Lewis orbitals

 --------------------------------------------------------
   Core                      3.99865 ( 99.966% of   4)
   Valence Lewis            11.93435 ( 99.453% of  12)
  ==================       ============================
   Total Lewis              15.93300 ( 99.581% of  16)
  -----------------------------------------------------
   Valence non-Lewis         0.05034 (  0.315% of  16)
   Rydberg non-Lewis         0.01665 (  0.104% of  16)
  ==================       ============================
   Total non-Lewis           0.06700 (  0.419% of  16)
 --------------------------------------------------------


       (Occupancy)   Bond orbital/ Coefficients/ Hybrids
 ---------------------------------------------------------------------------------
     1. (1.99740) BD ( 1) C   1 - C   2  
                ( 50.00%)   0.7071* C   1 s( 41.76%)p 1.39( 58.04%)d 0.00(  0.18%)
                                                  f 0.00(  0.02%)
                                           -0.0000  0.6451 -0.0382  0.0051  0.0000
                                            0.0000  0.0000  0.0000 -0.0000 -0.0000
                                           -0.0000 -0.7607  0.0421  0.0002  0.0000
                                            0.0000  0.0000  0.0000 -0.0000 -0.0000
                                           -0.0000 -0.0007  0.0428  0.0027 -0.0132
                                            0.0000 -0.0000  0.0023  0.0000  0.0000
                                            0.0000
                ( 50.00%)   0.7071* C   2 s( 41.76%)p 1.39( 58.04%)d 0.00(  0.18%)
                                                  f 0.00(  0.02%)
                                           -0.0000  0.6451 -0.0382  0.0051  0.0000
                                            0.0000  0.0000  0.0000 -0.0000 -0.0000
                                           -0.0000  0.7607 -0.0421 -0.0002  0.0000
                                            0.0000  0.0000  0.0000  0.0000  0.0000
                                           -0.0000 -0.0007  0.0428  0.0027  0.0132
                                            0.0000 -0.0000 -0.0023  0.0000  0.0000
                                            0.0000
     2. (1.99964) BD ( 2) C   1 - C   2  
                ( 50.00%)   0.7071* C   1 s(  0.00%)p 1.00( 99.93%)d 0.00(  0.05%)
                                                  f 0.00(  0.02%)
                                            0.0000  0.0000  0.0000  0.0000  0.0000
                                            0.9991  0.0339  0.0041  0.0000  0.0000
                                            0.0000  0.0000  0.0000  0.0000  0.0000
                                            0.0000 -0.0206 -0.0073  0.0000  0.0000
                                            0.0000  0.0000  0.0000  0.0000  0.0000
                                            0.0109  0.0000  0.0000  0.0000 -0.0077
                                            0.0000
                ( 50.00%)   0.7071* C   2 s(  0.00%)p 1.00( 99.93%)d 0.00(  0.05%)
                                                  f 0.00(  0.02%)
                                            0.0000  0.0000  0.0000  0.0000  0.0000
                                            0.9991  0.0339  0.0041  0.0000  0.0000
                                            0.0000  0.0000  0.0000  0.0000  0.0000
                                            0.0000  0.0206  0.0073  0.0000  0.0000
                                            0.0000  0.0000  0.0000  0.0000  0.0000
                                            0.0109  0.0000  0.0000  0.0000 -0.0077
                                            0.0000
     3. (1.98433) BD ( 1) C   1 - H   3  
                ( 59.63%)   0.7722* C   1 s( 29.15%)p 2.43( 70.72%)d 0.00(  0.11%)
                                                  f 0.00(  0.02%)
                                           -0.0002  0.5396  0.0181 -0.0026 -0.0000
                                            0.0000  0.0000  0.0000  0.7067  0.0060
                                            0.0026  0.4558 -0.0065 -0.0061  0.0000
                                            0.0000  0.0000  0.0000  0.0212  0.0040
                                           -0.0232  0.0028 -0.0099  0.0040 -0.0008
                                            0.0000  0.0089 -0.0077  0.0000  0.0000
                                           -0.0070
                ( 40.37%)   0.6354* H   3 s( 99.96%)p 0.00(  0.04%)
                                            0.9998  0.0020  0.0001  0.0000 -0.0162
                                           -0.0102
     4. (1.98433) BD ( 1) C   1 - H   4  
                ( 59.63%)   0.7722* C   1 s( 29.15%)p 2.43( 70.72%)d 0.00(  0.11%)
                                                  f 0.00(  0.02%)
                                            0.0002 -0.5396 -0.0181  0.0026  0.0000
                                            0.0000  0.0000  0.0000  0.7067  0.0060
                                            0.0026 -0.4558  0.0065  0.0061  0.0000
                                            0.0000  0.0000  0.0000  0.0212  0.0040
                                            0.0232 -0.0028  0.0099 -0.0040  0.0008
                                            0.0000  0.0089  0.0077  0.0000  0.0000
                                           -0.0070
                ( 40.37%)   0.6354* H   4 s( 99.96%)p 0.00(  0.04%)
                                           -0.9998 -0.0020 -0.0001  0.0000 -0.0162
                                            0.0102
     5. (1.98433) BD ( 1) C   2 - H   5  
                ( 59.63%)   0.7722* C   2 s( 29.15%)p 2.43( 70.72%)d 0.00(  0.11%)
                                                  f 0.00(  0.02%)
                                           -0.0002  0.5396  0.0181 -0.0026 -0.0000
                                            0.0000  0.0000  0.0000  0.7067  0.0060
                                            0.0026 -0.4558  0.0065  0.0061  0.0000
                                            0.0000  0.0000  0.0000 -0.0212 -0.0040
                                           -0.0232  0.0028 -0.0099  0.0040  0.0008
                                            0.0000  0.0089  0.0077  0.0000  0.0000
                                           -0.0070
                ( 40.37%)   0.6354* H   5 s( 99.96%)p 0.00(  0.04%)
                                            0.9998  0.0020  0.0001  0.0000 -0.0162
                                            0.0102
     6. (1.98433) BD ( 1) C   2 - H   6  
                ( 59.63%)   0.7722* C   2 s( 29.15%)p 2.43( 70.72%)d 0.00(  0.11%)
                                                  f 0.00(  0.02%)
                                            0.0002 -0.5396 -0.0181  0.0026  0.0000
                                            0.0000  0.0000  0.0000  0.7067  0.0060
                                            0.0026  0.4558 -0.0065 -0.0061  0.0000
                                            0.0000  0.0000  0.0000 -0.0212 -0.0040
                                            0.0232 -0.0028  0.0099 -0.0040 -0.0008
                                            0.0000  0.0089 -0.0077  0.0000  0.0000
                                           -0.0070
                ( 40.37%)   0.6354* H   6 s( 99.96%)p 0.00(  0.04%)
                                           -0.9998 -0.0020 -0.0001  0.0000 -0.0162
                                           -0.0102
     7. (1.99933) CR ( 1) C   1           s(100.00%)p 0.00(  0.00%)
                                            1.0000  0.0002  0.0000 -0.0000 -0.0000
                                            0.0000  0.0000  0.0000 -0.0000 -0.0000
                                           -0.0000  0.0002 -0.0000 -0.0000  0.0000
                                            0.0000  0.0000  0.0000 -0.0000 -0.0000
                                           -0.0000  0.0000 -0.0000  0.0000 -0.0000
                                            0.0000 -0.0000 -0.0000  0.0000  0.0000
                                            0.0000
     8. (1.99933) CR ( 1) C   2           s(100.00%)p 0.00(  0.00%)
                                            1.0000  0.0002  0.0000 -0.0000 -0.0000
                                            0.0000  0.0000  0.0000 -0.0000 -0.0000
                                           -0.0000 -0.0002  0.0000  0.0000  0.0000
                                            0.0000  0.0000  0.0000  0.0000  0.0000
                                           -0.0000  0.0000 -0.0000  0.0000  0.0000
                                            0.0000 -0.0000  0.0000  0.0000  0.0000
                                            0.0000
     9. (0.00325) RY*( 1) C   1           s(  0.00%)p 1.00( 85.26%)d 0.16( 13.99%)
                                                  f 0.01(  0.75%)
                                           -0.0000  0.0000  0.0000 -0.0000 -0.0000
                                            0.0000  0.0000  0.0000 -0.0110  0.9216
                                            0.0551  0.0000 -0.0000 -0.0000  0.0000
                                            0.0000  0.0000  0.0000 -0.0059  0.3740
                                           -0.0000  0.0000 -0.0000  0.0000 -0.0000
                                            0.0000  0.0855 -0.0000  0.0000  0.0000
                                            0.0143
    10. (0.00303) RY*( 2) C   1           s( 53.17%)p 0.77( 40.94%)d 0.10(  5.39%)
                                                  f 0.01(  0.50%)
                                           -0.0000  0.0162  0.7143  0.1457  0.0005
                                            0.0000  0.0000  0.0000  0.0000  0.0000
                                            0.0000 -0.0462 -0.5777  0.2711  0.0000
                                            0.0000  0.0000  0.0000  0.0000  0.0000
                                            0.0253 -0.0636  0.1166 -0.1887 -0.0572
                                            0.0000  0.0000 -0.0414  0.0000  0.0000
                                           -0.0000
    11. (0.00020) RY*( 3) C   1           s( 27.53%)p 1.19( 32.78%)d 1.26( 34.78%)
                                                  f 0.18(  4.90%)
                                            0.0000 -0.0195  0.1973  0.4858 -0.0037
                                            0.0000  0.0000  0.0000 -0.0000 -0.0000
                                           -0.0000  0.0411  0.5703 -0.0288  0.0000
                                            0.0000  0.0000  0.0000 -0.0000 -0.0000
                                            0.0397 -0.1017  0.5284 -0.2382 -0.2194
                                            0.0000 -0.0000 -0.0301  0.0000  0.0000
                                            0.0000
    12. (0.00002) RY*( 4) C   1           s(  7.59%)p 0.24(  1.80%)d11.56( 87.75%)
                                                  f 0.38(  2.86%)
    13. (0.00000) RY*( 5) C   1           s(  0.00%)p 1.00(100.00%)
    14. (0.00000) RY*( 6) C   1           s( 54.55%)p 0.01(  0.29%)d 0.83( 45.16%)
                                                  f 0.00(  0.00%)
    15. (0.00000) RY*( 7) C   1           s(  0.00%)p 1.00(100.00%)
    16. (0.00000) RY*( 8) C   1           s( 41.24%)p 0.72( 29.67%)d 0.71( 29.08%)
                                                  f 0.00(  0.01%)
    17. (0.00000) RY*( 9) C   1           s(  4.84%)p19.25( 93.16%)d 0.41(  2.00%)
                                                  f 0.00(  0.00%)
    18. (0.00000) RY*(10) C   1           s(  0.00%)p 0.00(  0.00%)d 1.00(100.00%)
    19. (0.00000) RY*(11) C   1           s(  0.00%)p 0.00(  0.00%)d 1.00(100.00%)
    20. (0.00000) RY*(12) C   1           s(  0.00%)p 1.00(  0.04%)d99.99( 99.96%)
                                                  f 0.00(  0.00%)
    21. (0.00000) RY*(13) C   1           s(  0.00%)p 0.00(  0.01%)d 1.00( 99.99%)
    22. (0.00000) RY*(14) C   1           s(  0.00%)p 1.00(  0.09%)d99.99( 99.91%)
                                                  f 0.00(  0.00%)
    23. (0.00000) RY*(15) C   1           s(  0.00%)p 1.00( 14.10%)d 6.09( 85.90%)
    24. (0.00000) RY*(16) C   1           s(100.00%)p 0.00(  0.00%)d 0.00(  0.00%)
                                                  f 0.00(  0.00%)
    25. (0.00000) RY*(17) C   1           s(  1.65%)p 0.19(  0.31%)d59.35( 97.94%)
                                                  f 0.06(  0.10%)
    26. (0.00000) RY*(18) C   1           s(  0.00%)p 1.00(100.00%)d 0.00(  0.00%)
                                                  f 0.00(  0.00%)
    27. (0.00000) RY*(19) C   1           s(  6.97%)p 0.07(  0.52%)d13.27( 92.51%)
                                                  f 0.00(  0.00%)
    28. (0.00000) RY*(20) C   1           s(  2.11%)p 0.44(  0.93%)d 1.47(  3.11%)
                                                  f44.45( 93.85%)
    29. (0.00000) RY*(21) C   1           s(  0.00%)p 1.00(  0.01%)d 0.00(  0.00%)
                                                  f99.99( 99.99%)
    30. (0.00000) RY*(22) C   1           s(  0.00%)p 1.00(  0.64%)d 0.16(  0.10%)
                                                  f99.99( 99.25%)
    31. (0.00000) RY*(23) C   1           s(  0.30%)p 0.04(  0.01%)d 6.61(  1.95%)
                                                  f99.99( 97.74%)
    32. (0.00000) RY*(24) C   1           s(  0.00%)p 0.00(  0.00%)d 0.00(  0.00%)
                                                  f 1.00(100.00%)
    33. (0.00000) RY*(25) C   1           s(  0.00%)p 0.00(  0.01%)d 0.00(  0.00%)
                                                  f 1.00( 99.99%)
    34. (0.00000) RY*(26) C   1           s(  0.00%)p 1.00(  0.03%)d 0.10(  0.00%)
                                                  f99.99( 99.97%)
    35. (0.00325) RY*( 1) C   2           s(  0.00%)p 1.00( 85.26%)d 0.16( 13.99%)
                                                  f 0.01(  0.75%)
                                           -0.0000  0.0000  0.0000 -0.0000 -0.0000
                                            0.0000  0.0000  0.0000 -0.0110  0.9216
                                            0.0551 -0.0000  0.0000  0.0000  0.0000
                                            0.0000  0.0000  0.0000  0.0059 -0.3740
                                           -0.0000  0.0000 -0.0000  0.0000  0.0000
                                            0.0000  0.0855  0.0000  0.0000  0.0000
                                            0.0143
    36. (0.00303) RY*( 2) C   2           s( 53.17%)p 0.77( 40.94%)d 0.10(  5.39%)
                                                  f 0.01(  0.50%)
                                           -0.0000  0.0162  0.7143  0.1457  0.0005
                                            0.0000  0.0000  0.0000  0.0000  0.0000
                                            0.0000  0.0462  0.5777 -0.2711  0.0000
                                            0.0000  0.0000  0.0000 -0.0000 -0.0000
                                            0.0253 -0.0636  0.1166 -0.1887  0.0572
                                            0.0000  0.0000  0.0414  0.0000  0.0000
                                           -0.0000
    37. (0.00020) RY*( 3) C   2           s( 27.53%)p 1.19( 32.78%)d 1.26( 34.78%)
                                                  f 0.18(  4.90%)
                                            0.0000 -0.0195  0.1973  0.4858 -0.0037
                                            0.0000  0.0000  0.0000 -0.0000 -0.0000
                                           -0.0000 -0.0411 -0.5703  0.0288  0.0000
                                            0.0000  0.0000  0.0000  0.0000  0.0000
                                            0.0397 -0.1017  0.5284 -0.2382  0.2194
                                            0.0000 -0.0000  0.0301  0.0000  0.0000
                                            0.0000
    38. (0.00002) RY*( 4) C   2           s(  7.59%)p 0.24(  1.80%)d11.56( 87.75%)
                                                  f 0.38(  2.86%)
    39. (0.00000) RY*( 5) C   2           s(  0.00%)p 1.00(100.00%)
    40. (0.00000) RY*( 6) C   2           s( 54.55%)p 0.01(  0.29%)d 0.83( 45.16%)
                                                  f 0.00(  0.00%)
    41. (0.00000) RY*( 7) C   2           s(  0.00%)p 1.00(100.00%)
    42. (0.00000) RY*( 8) C   2           s( 41.24%)p 0.72( 29.67%)d 0.71( 29.08%)
                                                  f 0.00(  0.01%)
    43. (0.00000) RY*( 9) C   2           s(  4.84%)p19.25( 93.16%)d 0.41(  2.00%)
                                                  f 0.00(  0.00%)
    44. (0.00000) RY*(10) C   2           s(  0.00%)p 0.00(  0.00%)d 1.00(100.00%)
    45. (0.00000) RY*(11) C   2           s(  0.00%)p 0.00(  0.00%)d 1.00(100.00%)
    46. (0.00000) RY*(12) C   2           s(  0.00%)p 1.00(  0.04%)d99.99( 99.96%)
                                                  f 0.00(  0.00%)
    47. (0.00000) RY*(13) C   2           s(  0.00%)p 0.00(  0.01%)d 1.00( 99.99%)
    48. (0.00000) RY*(14) C   2           s(  0.00%)p 1.00(  0.09%)d99.99( 99.91%)
                                                  f 0.00(  0.00%)
    49. (0.00000) RY*(15) C   2           s(  0.00%)p 1.00( 14.10%)d 6.09( 85.90%)
    50. (0.00000) RY*(16) C   2           s(100.00%)p 0.00(  0.00%)d 0.00(  0.00%)
                                                  f 0.00(  0.00%)
    51. (0.00000) RY*(17) C   2           s(  1.65%)p 0.19(  0.31%)d59.35( 97.94%)
                                                  f 0.06(  0.10%)
    52. (0.00000) RY*(18) C   2           s(  0.00%)p 1.00(100.00%)d 0.00(  0.00%)
                                                  f 0.00(  0.00%)
    53. (0.00000) RY*(19) C   2           s(  6.97%)p 0.07(  0.52%)d13.27( 92.51%)
                                                  f 0.00(  0.00%)
    54. (0.00000) RY*(20) C   2           s(  2.11%)p 0.44(  0.93%)d 1.47(  3.11%)
                                                  f44.45( 93.85%)
    55. (0.00000) RY*(21) C   2           s(  0.00%)p 1.00(  0.01%)d 0.00(  0.00%)
                                                  f99.99( 99.99%)
    56. (0.00000) RY*(22) C   2           s(  0.00%)p 1.00(  0.64%)d 0.16(  0.10%)
                                                  f99.99( 99.25%)
    57. (0.00000) RY*(23) C   2           s(  0.30%)p 0.04(  0.01%)d 6.61(  1.95%)
                                                  f99.99( 97.74%)
    58. (0.00000) RY*(24) C   2           s(  0.00%)p 0.00(  0.00%)d 0.00(  0.00%)
                                                  f 1.00(100.00%)
    59. (0.00000) RY*(25) C   2           s(  0.00%)p 0.00(  0.01%)d 0.00(  0.00%)
                                                  f 1.00( 99.99%)
    60. (0.00000) RY*(26) C   2           s(  0.00%)p 1.00(  0.03%)d 0.10(  0.00%)
                                                  f99.99( 99.97%)
    61. (0.00061) RY*( 1) H   3           s( 99.21%)p 0.01(  0.79%)
                                           -0.0013  0.9960  0.0078  0.0000  0.0741
                                           -0.0490
    62. (0.00016) RY*( 2) H   3           s( 86.69%)p 0.15( 13.31%)
                                            0.0002 -0.0373  0.9303  0.0000  0.2034
                                           -0.3029
    63. (0.00009) RY*( 3) H   3           s(  0.00%)p 1.00(100.00%)
    64. (0.00004) RY*( 4) H   3           s( 13.93%)p 6.18( 86.07%)
    65. (0.00001) RY*( 5) H   3           s(  0.21%)p99.99( 99.79%)
    66. (0.00061) RY*( 1) H   4           s( 99.21%)p 0.01(  0.79%)
                                           -0.0013  0.9960  0.0078  0.0000 -0.0741
                                           -0.0490
    67. (0.00016) RY*( 2) H   4           s( 86.69%)p 0.15( 13.31%)
                                            0.0002 -0.0373  0.9303  0.0000 -0.2034
                                           -0.3029
    68. (0.00009) RY*( 3) H   4           s(  0.00%)p 1.00(100.00%)
    69. (0.00004) RY*( 4) H   4           s( 13.93%)p 6.18( 86.07%)
    70. (0.00001) RY*( 5) H   4           s(  0.21%)p99.99( 99.79%)
    71. (0.00061) RY*( 1) H   5           s( 99.21%)p 0.01(  0.79%)
                                           -0.0013  0.9960  0.0078  0.0000  0.0741
                                            0.0490
    72. (0.00016) RY*( 2) H   5           s( 86.69%)p 0.15( 13.31%)
                                            0.0002 -0.0373  0.9303  0.0000  0.2034
                                            0.3029
    73. (0.00009) RY*( 3) H   5           s(  0.00%)p 1.00(100.00%)
    74. (0.00004) RY*( 4) H   5           s( 13.93%)p 6.18( 86.07%)
    75. (0.00001) RY*( 5) H   5           s(  0.21%)p99.99( 99.79%)
    76. (0.00061) RY*( 1) H   6           s( 99.21%)p 0.01(  0.79%)
                                           -0.0013  0.9960  0.0078  0.0000 -0.0741
                                            0.0490
    77. (0.00016) RY*( 2) H   6           s( 86.69%)p 0.15( 13.31%)
                                            0.0002 -0.0373  0.9303  0.0000 -0.2034
                                            0.3029
    78. (0.00009) RY*( 3) H   6           s(  0.00%)p 1.00(100.00%)
    79. (0.00004) RY*( 4) H   6           s( 13.93%)p 6.18( 86.07%)
    80. (0.00001) RY*( 5) H   6           s(  0.21%)p99.99( 99.79%)
    81. (0.00304) BD*( 1) C   1 - C   2  
                ( 50.00%)   0.7071* C   1 s( 41.76%)p 1.39( 58.04%)d 0.00(  0.18%)
                                                  f 0.00(  0.02%)
                                           -0.0000  0.6451 -0.0382  0.0051  0.0000
                                            0.0000  0.0000  0.0000 -0.0000 -0.0000
                                           -0.0000 -0.7607  0.0421  0.0002  0.0000
                                            0.0000  0.0000  0.0000 -0.0000 -0.0000
                                           -0.0000 -0.0007  0.0428  0.0027 -0.0132
                                            0.0000 -0.0000  0.0023  0.0000  0.0000
                                            0.0000
                ( 50.00%)  -0.7071* C   2 s( 41.76%)p 1.39( 58.04%)d 0.00(  0.18%)
                                                  f 0.00(  0.02%)
                                           -0.0000  0.6451 -0.0382  0.0051  0.0000
                                            0.0000  0.0000  0.0000 -0.0000 -0.0000
                                           -0.0000  0.7607 -0.0421 -0.0002  0.0000
                                            0.0000  0.0000  0.0000  0.0000  0.0000
                                           -0.0000 -0.0007  0.0428  0.0027  0.0132
                                            0.0000 -0.0000 -0.0023  0.0000  0.0000
                                            0.0000
    82. (0.00000) BD*( 2) C   1 - C   2  
                ( 50.00%)   0.7071* C   1 s(  0.00%)p 1.00( 99.93%)d 0.00(  0.05%)
                                                  f 0.00(  0.02%)
                ( 50.00%)  -0.7071* C   2 s(  0.00%)p 1.00( 99.93%)d 0.00(  0.05%)
                                                  f 0.00(  0.02%)
    83. (0.01183) BD*( 1) C   1 - H   3  
                ( 40.37%)   0.6354* C   1 s( 29.15%)p 2.43( 70.72%)d 0.00(  0.11%)
                                                  f 0.00(  0.02%)
                                            0.0002 -0.5396 -0.0181  0.0026  0.0000
                                           -0.0000 -0.0000 -0.0000 -0.7067 -0.0060
                                           -0.0026 -0.4558  0.0065  0.0061 -0.0000
                                           -0.0000 -0.0000 -0.0000 -0.0212 -0.0040
                                            0.0232 -0.0028  0.0099 -0.0040  0.0008
                                           -0.0000 -0.0089  0.0077 -0.0000 -0.0000
                                            0.0070
                ( 59.63%)  -0.7722* H   3 s( 99.96%)p 0.00(  0.04%)
                                           -0.9998 -0.0020 -0.0001 -0.0000  0.0162
                                            0.0102
    84. (0.01183) BD*( 1) C   1 - H   4  
                ( 40.37%)   0.6354* C   1 s( 29.15%)p 2.43( 70.72%)d 0.00(  0.11%)
                                                  f 0.00(  0.02%)
                                           -0.0002  0.5396  0.0181 -0.0026 -0.0000
                                           -0.0000 -0.0000 -0.0000 -0.7067 -0.0060
                                           -0.0026  0.4558 -0.0065 -0.0061 -0.0000
                                           -0.0000 -0.0000 -0.0000 -0.0212 -0.0040
                                           -0.0232  0.0028 -0.0099  0.0040 -0.0008
                                           -0.0000 -0.0089 -0.0077 -0.0000 -0.0000
                                            0.0070
                ( 59.63%)  -0.7722* H   4 s( 99.96%)p 0.00(  0.04%)
                                            0.9998  0.0020  0.0001 -0.0000  0.0162
                                           -0.0102
    85. (0.01183) BD*( 1) C   2 - H   5  
                ( 40.37%)   0.6354* C   2 s( 29.15%)p 2.43( 70.72%)d 0.00(  0.11%)
                                                  f 0.00(  0.02%)
                                            0.0002 -0.5396 -0.0181  0.0026  0.0000
                                           -0.0000 -0.0000 -0.0000 -0.7067 -0.0060
                                           -0.0026  0.4558 -0.0065 -0.0061 -0.0000
                                           -0.0000 -0.0000 -0.0000  0.0212  0.0040
                                            0.0232 -0.0028  0.0099 -0.0040 -0.0008
                                           -0.0000 -0.0089 -0.0077 -0.0000 -0.0000
                                            0.0070
                ( 59.63%)  -0.7722* H   5 s( 99.96%)p 0.00(  0.04%)
                                           -0.9998 -0.0020 -0.0001 -0.0000  0.0162
                                           -0.0102
    86. (0.01183) BD*( 1) C   2 - H   6  
                ( 40.37%)   0.6354* C   2 s( 29.15%)p 2.43( 70.72%)d 0.00(  0.11%)
                                                  f 0.00(  0.02%)
                                           -0.0002  0.5396  0.0181 -0.0026 -0.0000
                                           -0.0000 -0.0000 -0.0000 -0.7067 -0.0060
                                           -0.0026 -0.4558  0.0065  0.0061 -0.0000
                                           -0.0000 -0.0000 -0.0000  0.0212  0.0040
                                           -0.0232  0.0028 -0.0099  0.0040  0.0008
                                           -0.0000 -0.0089  0.0077 -0.0000 -0.0000
                                            0.0070
                ( 59.63%)  -0.7722* H   6 s( 99.96%)p 0.00(  0.04%)
                                            0.9998  0.0020  0.0001 -0.0000  0.0162
                                            0.0102


 NHO Directionality and "Bond Bending" (deviations from line of nuclear centers)

         [Thresholds for printing:  angular deviation  >  1.0 degree]
                                    hybrid p-character > 25.0%
                                    orbital occupancy  >  0.10e

                                Line of Centers        Hybrid 1              Hybrid 2
                                ---------------  -------------------   ------------------
                NBO               Theta   Phi    Theta   Phi    Dev    Theta   Phi    Dev
 ========================================================================================
     2. BD (   2) C   1 - C   2   180.0    0.0    90.0    0.0  90.0     90.0    0.0  90.0
     3. BD (   1) C   1 - H   3    54.3   90.0    58.2   90.0   3.9      --     --    --
     4. BD (   1) C   1 - H   4    54.3  270.0    58.2  270.0   3.9      --     --    --
     5. BD (   1) C   2 - H   5   125.7   90.0   121.8   90.0   3.9      --     --    --
     6. BD (   1) C   2 - H   6   125.7  270.0   121.8  270.0   3.9      --     --    --


 Second Order Perturbation Theory Analysis of Fock Matrix in NBO Basis

     Threshold for printing:   0.50 kcal/mol
                                                                              E(2)  E(j)-E(i) F(i,j)
         Donor NBO (i)                     Acceptor NBO (j)                 kcal/mol   a.u.    a.u. 
 ===================================================================================================

 within unit  1
   1. BD (   1) C   1 - C   2        / 83. BD*(   1) C   1 - H   3            0.72    1.34    0.028
   1. BD (   1) C   1 - C   2        / 84. BD*(   1) C   1 - H   4            0.72    1.34    0.028
   1. BD (   1) C   1 - C   2        / 85. BD*(   1) C   2 - H   5            0.72    1.34    0.028
   1. BD (   1) C   1 - C   2        / 86. BD*(   1) C   2 - H   6            0.72    1.34    0.028
   3. BD (   1) C   1 - H   3        / 35. RY*(   1) C   2                    1.60    1.74    0.047
   3. BD (   1) C   1 - H   3        / 36. RY*(   2) C   2                    1.71    1.47    0.045
   3. BD (   1) C   1 - H   3        / 81. BD*(   1) C   1 - C   2            0.72    1.29    0.027
   3. BD (   1) C   1 - H   3        / 85. BD*(   1) C   2 - H   5            0.67    1.07    0.024
   3. BD (   1) C   1 - H   3        / 86. BD*(   1) C   2 - H   6            5.83    1.07    0.071
   4. BD (   1) C   1 - H   4        / 35. RY*(   1) C   2                    1.60    1.74    0.047
   4. BD (   1) C   1 - H   4        / 36. RY*(   2) C   2                    1.71    1.47    0.045
   4. BD (   1) C   1 - H   4        / 81. BD*(   1) C   1 - C   2            0.72    1.29    0.027
   4. BD (   1) C   1 - H   4        / 85. BD*(   1) C   2 - H   5            5.83    1.07    0.071
   4. BD (   1) C   1 - H   4        / 86. BD*(   1) C   2 - H   6            0.67    1.07    0.024
   5. BD (   1) C   2 - H   5        /  9. RY*(   1) C   1                    1.60    1.74    0.047
   5. BD (   1) C   2 - H   5        / 10. RY*(   2) C   1                    1.71    1.47    0.045
   5. BD (   1) C   2 - H   5        / 81. BD*(   1) C   1 - C   2            0.72    1.29    0.027
   5. BD (   1) C   2 - H   5        / 83. BD*(   1) C   1 - H   3            0.67    1.07    0.024
   5. BD (   1) C   2 - H   5        / 84. BD*(   1) C   1 - H   4            5.83    1.07    0.071
   6. BD (   1) C   2 - H   6        /  9. RY*(   1) C   1                    1.60    1.74    0.047
   6. BD (   1) C   2 - H   6        / 10. RY*(   2) C   1                    1.71    1.47    0.045
   6. BD (   1) C   2 - H   6        / 81. BD*(   1) C   1 - C   2            0.72    1.29    0.027
   6. BD (   1) C   2 - H   6        / 83. BD*(   1) C   1 - H   3            5.83    1.07    0.071
   6. BD (   1) C   2 - H   6        / 84. BD*(   1) C   1 - H   4            0.67    1.07    0.024
   7. CR (   1) C   1                / 36. RY*(   2) C   2                    2.02   11.26    0.135
   7. CR (   1) C   1                / 37. RY*(   3) C   2                    1.26   11.44    0.107
   7. CR (   1) C   1                / 81. BD*(   1) C   1 - C   2            0.50   11.08    0.067
   7. CR (   1) C   1                / 85. BD*(   1) C   2 - H   5            0.62   10.86    0.074
   7. CR (   1) C   1                / 86. BD*(   1) C   2 - H   6            0.62   10.86    0.074
   8. CR (   1) C   2                / 10. RY*(   2) C   1                    2.02   11.26    0.135
   8. CR (   1) C   2                / 11. RY*(   3) C   1                    1.26   11.44    0.107
   8. CR (   1) C   2                / 81. BD*(   1) C   1 - C   2            0.50   11.08    0.067
   8. CR (   1) C   2                / 83. BD*(   1) C   1 - H   3            0.62   10.86    0.074
   8. CR (   1) C   2                / 84. BD*(   1) C   1 - H   4            0.62   10.86    0.074


 Natural Bond Orbitals (Summary):

                                                            Principal Delocalizations
           NBO                        Occupancy    Energy   (geminal,vicinal,remote)
 ====================================================================================
 Molecular unit  1  (C2H4)
     1. BD (   1) C   1 - C   2          1.99740    -0.86047  83(g),84(g),85(g),86(g)
     2. BD (   2) C   1 - C   2          1.99964    -0.33673   
     3. BD (   1) C   1 - H   3          1.98433    -0.59232  86(v),36(v),35(v),81(g)
                                                    85(v)
     4. BD (   1) C   1 - H   4          1.98433    -0.59232  85(v),36(v),35(v),81(g)
                                                    86(v)
     5. BD (   1) C   2 - H   5          1.98433    -0.59232  84(v),10(v),9(v),81(g),83(v)
     6. BD (   1) C   2 - H   6          1.98433    -0.59232  83(v),10(v),9(v),81(g),84(v)
     7. CR (   1) C   1                  1.99933   -10.38498  36(v),37(v),85(v),86(v)
                                                    81(g)
     8. CR (   1) C   2                  1.99933   -10.38498  10(v),11(v),83(v),84(v)
                                                    81(g)
     9. RY*(   1) C   1                  0.00325     1.14894   
    10. RY*(   2) C   1                  0.00303     0.87292   
    11. RY*(   3) C   1                  0.00020     1.05758   
    12. RY*(   4) C   1                  0.00002     1.71949   
    13. RY*(   5) C   1                  0.00000     1.31717   
    14. RY*(   6) C   1                  0.00000     1.83381   
    15. RY*(   7) C   1                  0.00000     1.76367   
    16. RY*(   8) C   1                  0.00000     1.13424   
    17. RY*(   9) C   1                  0.00000     1.86669   
    18. RY*(  10) C   1                  0.00000     1.38962   
    19. RY*(  11) C   1                  0.00000     2.34663   
    20. RY*(  12) C   1                  0.00000     1.68929   
    21. RY*(  13) C   1                  0.00000     2.46040   
    22. RY*(  14) C   1                  0.00000     2.19843   
    23. RY*(  15) C   1                  0.00000     2.40707   
    24. RY*(  16) C   1                  0.00000    21.32713   
    25. RY*(  17) C   1                  0.00000     2.99771   
    26. RY*(  18) C   1                  0.00000     0.58888   
    27. RY*(  19) C   1                  0.00000     2.73223   
    28. RY*(  20) C   1                  0.00000     3.91306   
    29. RY*(  21) C   1                  0.00000     3.43191   
    30. RY*(  22) C   1                  0.00000     3.72962   
    31. RY*(  23) C   1                  0.00000     3.68814   
    32. RY*(  24) C   1                  0.00000     3.20237   
    33. RY*(  25) C   1                  0.00000     2.91794   
    34. RY*(  26) C   1                  0.00000     3.17760   
    35. RY*(   1) C   2                  0.00325     1.14894   
    36. RY*(   2) C   2                  0.00303     0.87292   
    37. RY*(   3) C   2                  0.00020     1.05758   
    38. RY*(   4) C   2                  0.00002     1.71949   
    39. RY*(   5) C   2                  0.00000     1.31717   
    40. RY*(   6) C   2                  0.00000     1.83381   
    41. RY*(   7) C   2                  0.00000     1.76367   
    42. RY*(   8) C   2                  0.00000     1.13424   
    43. RY*(   9) C   2                  0.00000     1.86669   
    44. RY*(  10) C   2                  0.00000     1.38962   
    45. RY*(  11) C   2                  0.00000     2.34663   
    46. RY*(  12) C   2                  0.00000     1.68929   
    47. RY*(  13) C   2                  0.00000     2.46040   
    48. RY*(  14) C   2                  0.00000     2.19843   
    49. RY*(  15) C   2                  0.00000     2.40707   
    50. RY*(  16) C   2                  0.00000    21.32713   
    51. RY*(  17) C   2                  0.00000     2.99771   
    52. RY*(  18) C   2                  0.00000     0.58888   
    53. RY*(  19) C   2                  0.00000     2.73223   
    54. RY*(  20) C   2                  0.00000     3.91306   
    55. RY*(  21) C   2                  0.00000     3.43191   
    56. RY*(  22) C   2                  0.00000     3.72962   
    57. RY*(  23) C   2                  0.00000     3.68814   
    58. RY*(  24) C   2                  0.00000     3.20237   
    59. RY*(  25) C   2                  0.00000     2.91794   
    60. RY*(  26) C   2                  0.00000     3.17760   
    61. RY*(   1) H   3                  0.00061     0.75776   
    62. RY*(   2) H   3                  0.00016     1.70744   
    63. RY*(   3) H   3                  0.00009     2.10624   
    64. RY*(   4) H   3                  0.00004     2.33277   
    65. RY*(   5) H   3                  0.00001     3.04297   
    66. RY*(   1) H   4                  0.00061     0.75776   
    67. RY*(   2) H   4                  0.00016     1.70744   
    68. RY*(   3) H   4                  0.00009     2.10624   
    69. RY*(   4) H   4                  0.00004     2.33277   
    70. RY*(   5) H   4                  0.00001     3.04297   
    71. RY*(   1) H   5                  0.00061     0.75776   
    72. RY*(   2) H   5                  0.00016     1.70744   
    73. RY*(   3) H   5                  0.00009     2.10624   
    74. RY*(   4) H   5                  0.00004     2.33277   
    75. RY*(   5) H   5                  0.00001     3.04297   
    76. RY*(   1) H   6                  0.00061     0.75776   
    77. RY*(   2) H   6                  0.00016     1.70744   
    78. RY*(   3) H   6                  0.00009     2.10624   
    79. RY*(   4) H   6                  0.00004     2.33277   
    80. RY*(   5) H   6                  0.00001     3.04297   
    81. BD*(   1) C   1 - C   2          0.00304     0.69460   
    82. BD*(   2) C   1 - C   2          0.00000     0.08056   
    83. BD*(   1) C   1 - H   3          0.01183     0.47971   
    84. BD*(   1) C   1 - H   4          0.01183     0.47971   
    85. BD*(   1) C   2 - H   5          0.01183     0.47971   
    86. BD*(   1) C   2 - H   6          0.01183     0.47971   
       -------------------------------
              Total Lewis   15.93300  ( 99.5813%)
        Valence non-Lewis    0.05034  (  0.3146%)
        Rydberg non-Lewis    0.01665  (  0.1041%)
       -------------------------------
            Total unit  1   16.00000  (100.0000%)
           Charge unit  1    0.00000
 Variable Step   Value    
 -------- ---- -----------
     6       2    2.263103
 ---------------------------------------------------------------------------------------------------
                            Z-MATRIX (ANGSTROMS AND DEGREES)
   CD    Cent   Atom    N1       Length/X        N2       Alpha/Y        N3        Beta/Z          J
 ---------------------------------------------------------------------------------------------------
      1      1  C 
      2      2  C        1   1.321406(     1)
      3      3  H        1   1.083410(     2)      2  129.666(     6)
      4      4  H        1   1.083410(     3)      2  129.666(     7)      3  180.000(    10)      0
      5      5  H        2   1.083410(     4)      1  129.666(     8)      3   -0.000(    11)      0
      6      6  H        2   1.083410(     5)      1  129.666(     9)      3 -180.000(    12)      0
 ---------------------------------------------------------------------------------------------------
                         Z-Matrix orientation:                         
 ---------------------------------------------------------------------
 Center     Atomic      Atomic             Coordinates (Angstroms)
 Number     Number       Type             X           Y           Z
 ---------------------------------------------------------------------
      1          6           0        0.000000    0.000000    0.000000
      2          6           0        0.000000    0.000000    1.321406
      3          1           0        0.833982    0.000000   -0.691556
      4          1           0       -0.833982   -0.000000   -0.691556
      5          1           0        0.833982    0.000000    2.012962
      6          1           0       -0.833982   -0.000000    2.012962
 ---------------------------------------------------------------------
                    Distance matrix (angstroms):
                    1          2          3          4          5
     1  C    0.000000
     2  C    1.321406   0.000000
     3  H    1.083410   2.178886   0.000000
     4  H    1.083410   2.178886   1.667965   0.000000
     5  H    2.178886   1.083410   2.704518   3.177503   0.000000
     6  H    2.178886   1.083410   3.177503   2.704518   1.667965
                    6
     6  H    0.000000
 Stoichiometry    C2H4
 Framework group  D2H[C2"(C.C),SG(H4)]
 Deg. of freedom     3
 Full point group                 D2H     NOp   8
 Largest Abelian subgroup         D2H     NOp   8
 Largest concise Abelian subgroup D2      NOp   4
                         Standard orientation:                         
 ---------------------------------------------------------------------
 Center     Atomic      Atomic             Coordinates (Angstroms)
 Number     Number       Type             X           Y           Z
 ---------------------------------------------------------------------
      1          6           0       -0.000000    0.000000    0.660703
      2          6           0        0.000000    0.000000   -0.660703
      3          1           0        0.000000    0.833982    1.352259
      4          1           0       -0.000000   -0.833982    1.352259
      5          1           0        0.000000    0.833982   -1.352259
      6          1           0       -0.000000   -0.833982   -1.352259
 ---------------------------------------------------------------------
 Rotational constants (GHZ):         180.2430046          28.3151903          24.4709395
 Standard basis: def2TZVP (5D, 7F)
 There are    22 symmetry adapted cartesian basis functions of AG  symmetry.
 There are     4 symmetry adapted cartesian basis functions of B1G symmetry.
 There are     9 symmetry adapted cartesian basis functions of B2G symmetry.
 There are    13 symmetry adapted cartesian basis functions of B3G symmetry.
 There are     4 symmetry adapted cartesian basis functions of AU  symmetry.
 There are    22 symmetry adapted cartesian basis functions of B1U symmetry.
 There are    13 symmetry adapted cartesian basis functions of B2U symmetry.
 There are     9 symmetry adapted cartesian basis functions of B3U symmetry.
 There are    19 symmetry adapted basis functions of AG  symmetry.
 There are     4 symmetry adapted basis functions of B1G symmetry.
 There are     8 symmetry adapted basis functions of B2G symmetry.
 There are    12 symmetry adapted basis functions of B3G symmetry.
 There are     4 symmetry adapted basis functions of AU  symmetry.
 There are    19 symmetry adapted basis functions of B1U symmetry.
 There are    12 symmetry adapted basis functions of B2U symmetry.
 There are     8 symmetry adapted basis functions of B3U symmetry.
    86 basis functions,   134 primitive gaussians,    96 cartesian basis functions
     8 alpha electrons        8 beta electrons
       nuclear repulsion energy        33.3269437492 Hartrees.
 NAtoms=    6 NActive=    6 NUniq=    2 SFac= 4.00D+00 NAtFMM=   60 NAOKFM=F Big=F
 Integral buffers will be    131072 words long.
 Raffenetti 2 integral format.
 Two-electron integral symmetry is turned on.
 One-electron integrals computed using PRISM.
   8 Symmetry operations used in ECPInt.
 ECPInt:  NShTT=     741 NPrTT=    2136 LenC2=     742 LenP2D=    1980.
 LDataN:  DoStor=T MaxTD1= 6 Len=  172
 NBasis=    86 RedAO= T EigKep=  1.95D-04  NBF=    19     4     8    12     4    19    12     8
 NBsUse=    86 1.00D-06 EigRej= -1.00D+00 NBFU=    19     4     8    12     4    19    12     8
 Initial guess from the checkpoint file:  "ethylene-rigidscan-bent-inc-M-m06.chk"
 B after Tr=     0.000000    0.000000   -0.000000
         Rot=    1.000000   -0.000000    0.000000    0.000000 Ang=   0.00 deg.
 Initial guess orbital symmetries:
       Occupied  (AG) (B1U) (AG) (B1U) (B2U) (AG) (B3G) (B3U)
       Virtual   (B2G) (AG) (B1U) (B2U) (B3G) (AG) (AG) (B3U) (B1U)
                 (B2U) (B2G) (B1U) (B2U) (B1U) (B3G) (AG) (B1G)
                 (B1U) (B3G) (B3U) (AU) (AG) (AG) (B2U) (B1U) (B2G)
                 (B3G) (B1U) (AG) (B3U) (B1U) (B2U) (B3G) (B2G)
                 (B2U) (B1G) (B1U) (AG) (B3U) (B2G) (AG) (AU) (B3G)
                 (B2U) (B2U) (B1U) (AG) (B3U) (B3G) (AG) (B1U)
                 (B1G) (AG) (B1U) (B3G) (B3U) (AU) (B2G) (AG) (B2U)
                 (B1G) (B2G) (B3G) (B2U) (B1U) (B3U) (B1U) (AU)
                 (AG) (B3G) (B2G) (AG) (B2U) (B1U) (B3G) (B1U)
                 (AG) (B1U)
 ExpMin= 9.52D-02 ExpMax= 1.36D+04 ExpMxC= 4.63D+02 IAcc=2 IRadAn=         4 AccDes= 0.00D+00
 Harris functional with IExCor= 1009 and IRadAn=       4 diagonalized for initial guess.
 HarFok:  IExCor= 1009 AccDes= 0.00D+00 IRadAn=         4 IDoV= 1 UseB2=F ITyADJ=14
 ICtDFT=  3500011 ScaDFX=  1.000000  1.000000  1.000000  1.000000
 FoFCou: FMM=F IPFlag=           0 FMFlag=      100000 FMFlg1=           0
         NFxFlg=           0 DoJE=T BraDBF=F KetDBF=T FulRan=T
         wScrn=  0.000000 ICntrl=       500 IOpCl=  0 I1Cent=   200000004 NGrid=           0
         NMat0=    1 NMatS0=      1 NMatT0=    0 NMatD0=    1 NMtDS0=    0 NMtDT0=    0
 Petite list used in FoFCou.
 Keep R1 ints in memory in symmetry-blocked form, NReq=14388197.
 Requested convergence on RMS density matrix=1.00D-08 within 128 cycles.
 Requested convergence on MAX density matrix=1.00D-06.
 Requested convergence on             energy=1.00D-06.
 No special actions if energy rises.
 Integral accuracy reduced to 1.0D-05 until final iterations.
 Initial convergence to 1.0D-05 achieved.  Increase integral accuracy.
 SCF Done:  E(RM062X) =  -78.5582431679     A.U. after    9 cycles
            NFock=  9  Conv=0.61D-08     -V/T= 2.0054

 **********************************************************************

            Population analysis using the SCF density.

 **********************************************************************

 Orbital symmetries:
       Occupied  (AG) (B1U) (AG) (B1U) (AG) (B2U) (B3G) (B3U)
       Virtual   (B2G) (AG) (B1U) (B2U) (B3G) (AG) (AG) (B3U) (B1U)
                 (B2U) (B2G) (B1U) (B2U) (B1U) (B3G) (AG) (B1G)
                 (B3G) (B1U) (B3U) (AG) (AU) (AG) (B2U) (B1U) (B2G)
                 (B3G) (B1U) (AG) (B3U) (B1U) (B2U) (B3G) (B2G)
                 (B1G) (B2U) (B1U) (AG) (B3U) (B2G) (AG) (AU) (B3G)
                 (B2U) (B2U) (B1U) (B3U) (AG) (B3G) (AG) (B1U)
                 (B1G) (B3G) (AG) (B3U) (B1U) (AU) (B2G) (AG) (B2U)
                 (B1G) (B2G) (B2U) (B3G) (B1U) (B3U) (B1U) (AU)
                 (AG) (B3G) (AG) (B2G) (B2U) (B1U) (B3G) (B1U)
                 (AG) (B1U)
 The electronic state is 1-AG.
 Alpha  occ. eigenvalues --  -10.54151 -10.54032  -0.85752  -0.68228  -0.52113
 Alpha  occ. eigenvalues --   -0.51498  -0.39526  -0.33811
 Alpha virt. eigenvalues --    0.03567   0.10916   0.11513   0.12755   0.18505
 Alpha virt. eigenvalues --    0.22745   0.25044   0.25641   0.27004   0.27726
 Alpha virt. eigenvalues --    0.35192   0.37133   0.44305   0.48763   0.51564
 Alpha virt. eigenvalues --    0.53682   0.59510   0.61191   0.65277   0.75429
 Alpha virt. eigenvalues --    0.81899   0.83038   0.91749   1.06619   1.09064
 Alpha virt. eigenvalues --    1.12787   1.23282   1.28060   1.34863   1.47897
 Alpha virt. eigenvalues --    1.57197   1.57429   1.61145   1.66444   1.71356
 Alpha virt. eigenvalues --    1.74547   1.77233   1.79101   1.94490   1.96310
 Alpha virt. eigenvalues --    2.05589   2.10352   2.14750   2.27905   2.41517
 Alpha virt. eigenvalues --    2.42542   2.52390   2.53416   2.60817   2.66375
 Alpha virt. eigenvalues --    2.71707   2.77438   2.80220   2.84565   2.86912
 Alpha virt. eigenvalues --    2.90717   3.06671   3.07700   3.10341   3.16075
 Alpha virt. eigenvalues --    3.19399   3.28280   3.30078   3.36330   3.38774
 Alpha virt. eigenvalues --    3.41800   3.51002   3.84567   4.01756   4.27285
 Alpha virt. eigenvalues --    4.27573   4.29623   4.47211   4.49594   4.64486
 Alpha virt. eigenvalues --    4.96662  22.06329  22.65933
          Condensed to atoms (all electrons):
               1          2          3          4          5          6
     1  C    4.958896   0.551942   0.414905   0.414905  -0.038129  -0.038129
     2  C    0.551942   4.958896  -0.038129  -0.038129   0.414905   0.414905
     3  H    0.414905  -0.038129   0.545076  -0.051526  -0.007652   0.005131
     4  H    0.414905  -0.038129  -0.051526   0.545076   0.005131  -0.007652
     5  H   -0.038129   0.414905  -0.007652   0.005131   0.545076  -0.051526
     6  H   -0.038129   0.414905   0.005131  -0.007652  -0.051526   0.545076
 Mulliken charges:
               1
     1  C   -0.264391
     2  C   -0.264391
     3  H    0.132195
     4  H    0.132195
     5  H    0.132195
     6  H    0.132195
 Sum of Mulliken charges =  -0.00000
 Mulliken charges with hydrogens summed into heavy atoms:
               1
     1  C   -0.000000
     2  C   -0.000000
 Electronic spatial extent (au):  <R**2>=             84.4827
 Charge=              0.0000 electrons
 Dipole moment (field-independent basis, Debye):
    X=             -0.0000    Y=              0.0000    Z=              0.0000  Tot=              0.0000
 Quadrupole moment (field-independent basis, Debye-Ang):
   XX=            -15.6694   YY=            -13.3354   ZZ=            -10.9709
   XY=              0.0000   XZ=             -0.0000   YZ=             -0.0000
 Traceless Quadrupole moment (field-independent basis, Debye-Ang):
   XX=             -2.3442   YY=             -0.0102   ZZ=              2.3544
   XY=              0.0000   XZ=             -0.0000   YZ=             -0.0000
 Octapole moment (field-independent basis, Debye-Ang**2):
  XXX=             -0.0000  YYY=              0.0000  ZZZ=              0.0000  XYY=             -0.0000
  XXY=             -0.0000  XXZ=             -0.0000  XZZ=             -0.0000  YZZ=              0.0000
  YYZ=             -0.0000  XYZ=             -0.0000
 Hexadecapole moment (field-independent basis, Debye-Ang**3):
 XXXX=            -19.1232 YYYY=            -27.4023 ZZZZ=            -67.6850 XXXY=             -0.0000
 XXXZ=              0.0000 YYYX=             -0.0000 YYYZ=              0.0000 ZZZX=              0.0000
 ZZZY=             -0.0000 XXYY=             -8.1613 XXZZ=            -16.2800 YYZZ=            -14.1676
 XXYZ=              0.0000 YYXZ=              0.0000 ZZXY=              0.0000
 N-N= 3.332694374924D+01 E-N=-2.482673519001D+02  KE= 7.813294173460D+01
 Symmetry AG   KE= 3.758977183510D+01
 Symmetry B1G  KE= 3.359094793014D-33
 Symmetry B2G  KE= 6.314274747434D-21
 Symmetry B3G  KE= 2.103981894415D+00
 Symmetry AU   KE= 6.802547949856D-33
 Symmetry B1U  KE= 3.445176976877D+01
 Symmetry B2U  KE= 1.926927427072D+00
 Symmetry B3U  KE= 2.060490809249D+00
 ******************************Gaussian NBO Version 3.1******************************
             N A T U R A L   A T O M I C   O R B I T A L   A N D
          N A T U R A L   B O N D   O R B I T A L   A N A L Y S I S
 ******************************Gaussian NBO Version 3.1******************************

       /RESON  / : Allow strongly delocalized NBO set
       /DMNAO  / : Print the NAO density matrix
       /BNDIDX / : Print bond indices based on the NAO density matrix
       /MULORB / : Print Mulliken populations by orbital and atom

 Analyzing the SCF density

 Job title: Title Card Required                                             

 Storage needed:     22652 in NPA,     29909 in NBO (2147483420 available)


 Input atomic orbitals, gross Mulliken populations:

  AO  Atom No lang  Mulliken Population    Atom No      Total
 -------------------------------------------------------------------------------
   1    C  1  S        0.8551554
   2    C  1  S        1.1188902
   3    C  1  S        0.5229990
   4    C  1  S        0.6770242
   5    C  1  S        0.1079421
   6    C  1  px       0.3384590
   7    C  1  py       0.4596079
   8    C  1  pz       0.5010436
   9    C  1  px       0.4244448
  10    C  1  py       0.4538748
  11    C  1  pz       0.3337358
  12    C  1  px       0.2185678
  13    C  1  py       0.1446861
  14    C  1  pz       0.0710123
  15    C  1  dz2      0.0042283
  16    C  1  dxz      0.0023648
  17    C  1  dyz      0.0076757
  18    C  1  dx2y2    0.0011931
  19    C  1  dxy      0.0000000
  20    C  1  dz2     -0.0050436
  21    C  1  dxz      0.0069767
  22    C  1  dyz      0.0139725
  23    C  1  dx2y2    0.0008426
  24    C  1  dxy      0.0000000
  25    C  1  f(0)     0.0006351
  26    C  1  f(C1)    0.0017567
  27    C  1  f(S1)    0.0015509
  28    C  1  f(C2)    0.0004860
  29    C  1  f(S2)    0.0000000
  30    C  1  f(C3)    0.0000236
  31    C  1  f(S3)    0.0002854
                                             C  1      6.2643907
  32    C  2  S        0.8551554
  33    C  2  S        1.1188902
  34    C  2  S        0.5229990
  35    C  2  S        0.6770242
  36    C  2  S        0.1079421
  37    C  2  px       0.3384590
  38    C  2  py       0.4596079
  39    C  2  pz       0.5010436
  40    C  2  px       0.4244448
  41    C  2  py       0.4538748
  42    C  2  pz       0.3337358
  43    C  2  px       0.2185678
  44    C  2  py       0.1446861
  45    C  2  pz       0.0710123
  46    C  2  dz2      0.0042283
  47    C  2  dxz      0.0023648
  48    C  2  dyz      0.0076757
  49    C  2  dx2y2    0.0011931
  50    C  2  dxy      0.0000000
  51    C  2  dz2     -0.0050436
  52    C  2  dxz      0.0069767
  53    C  2  dyz      0.0139725
  54    C  2  dx2y2    0.0008426
  55    C  2  dxy      0.0000000
  56    C  2  f(0)     0.0006351
  57    C  2  f(C1)    0.0017567
  58    C  2  f(S1)    0.0015509
  59    C  2  f(C2)    0.0004860
  60    C  2  f(S2)   -0.0000000
  61    C  2  f(C3)    0.0000236
  62    C  2  f(S3)    0.0002854
                                             C  2      6.2643907
  63    H  3  S        0.2759770
  64    H  3  S        0.4686570
  65    H  3  S        0.1033804
  66    H  3  px       0.0037033
  67    H  3  py       0.0087604
  68    H  3  pz       0.0073265
                                             H  3      0.8678047
  69    H  4  S        0.2759770
  70    H  4  S        0.4686570
  71    H  4  S        0.1033804
  72    H  4  px       0.0037033
  73    H  4  py       0.0087604
  74    H  4  pz       0.0073265
                                             H  4      0.8678047
  75    H  5  S        0.2759770
  76    H  5  S        0.4686570
  77    H  5  S        0.1033804
  78    H  5  px       0.0037033
  79    H  5  py       0.0087604
  80    H  5  pz       0.0073265
                                             H  5      0.8678047
  81    H  6  S        0.2759770
  82    H  6  S        0.4686570
  83    H  6  S        0.1033804
  84    H  6  px       0.0037033
  85    H  6  py       0.0087604
  86    H  6  pz       0.0073265
                                             H  6      0.8678047

 Total number of electrons:   16.000000


 Mayer-Mulliken atom-atom bond order matrix:                                   

     Atom    1       2       3       4       5       6
     ---- ------  ------  ------  ------  ------  ------
   1.  C  0.0000  1.9319  0.9645  0.9645 -0.0018 -0.0018
   2.  C  1.9319  0.0000 -0.0018 -0.0018  0.9645  0.9645
   3.  H  0.9645 -0.0018  0.0000 -0.0145  0.0021  0.0099
   4.  H  0.9645 -0.0018 -0.0145  0.0000  0.0099  0.0021
   5.  H -0.0018  0.9645  0.0021  0.0099  0.0000 -0.0145
   6.  H -0.0018  0.9645  0.0099  0.0021 -0.0145  0.0000


 Mayer-Mulliken valencies by atom:                                             

     Atom    1
     ---- ------
   1.  C  3.8573
   2.  C  3.8573
   3.  H  0.9603
   4.  H  0.9603
   5.  H  0.9603
   6.  H  0.9603
 GSVD:  LWork=        -284 too small for GESVD, short by       15104 words or       15104 for optimal perf.


 NATURAL POPULATIONS:  Natural atomic orbital occupancies 
                                                          
   NAO  Atom  No  lang   Type(AO)    Occupancy      Energy
 ----------------------------------------------------------
     1    C    1  S      Cor( 1S)     1.99935     -10.38889
     2    C    1  S      Val( 2S)     1.05191      -0.28284
     3    C    1  S      Ryd( 3S)     0.00381       0.74267
     4    C    1  S      Ryd( 4S)     0.00008       1.69532
     5    C    1  S      Ryd( 5S)     0.00000      21.16003
     6    C    1  px     Val( 2p)     0.99819      -0.12488
     7    C    1  px     Ryd( 3p)     0.00095       0.57193
     8    C    1  px     Ryd( 4p)     0.00000       1.27781
     9    C    1  py     Val( 2p)     1.18268      -0.06818
    10    C    1  py     Ryd( 3p)     0.00279       0.88343
    11    C    1  py     Ryd( 4p)     0.00003       1.64025
    12    C    1  pz     Val( 2p)     1.13976      -0.06888
    13    C    1  pz     Ryd( 3p)     0.00247       0.64394
    14    C    1  pz     Ryd( 4p)     0.00010       1.83960
    15    C    1  dxy    Ryd( 4d)     0.00000       2.78157
    16    C    1  dxy    Ryd( 3d)     0.00000       1.16261
    17    C    1  dxz    Ryd( 4d)     0.00051       3.00060
    18    C    1  dxz    Ryd( 3d)     0.00007       1.54686
    19    C    1  dyz    Ryd( 4d)     0.00077       3.43499
    20    C    1  dyz    Ryd( 3d)     0.00012       2.16103
    21    C    1  dx2y2  Ryd( 4d)     0.00034       2.98935
    22    C    1  dx2y2  Ryd( 3d)     0.00006       1.58098
    23    C    1  dz2    Ryd( 4d)     0.00063       3.32506
    24    C    1  dz2    Ryd( 3d)     0.00012       2.24472
    25    C    1  f(0)   Ryd( 4f)     0.00015       3.68182
    26    C    1  f(C1)  Ryd( 4f)     0.00016       3.18417
    27    C    1  f(S1)  Ryd( 4f)     0.00027       3.72720
    28    C    1  f(C2)  Ryd( 4f)     0.00012       3.64713
    29    C    1  f(S2)  Ryd( 4f)     0.00000       3.19666
    30    C    1  f(C3)  Ryd( 4f)     0.00005       2.87719
    31    C    1  f(S3)  Ryd( 4f)     0.00006       2.97743

    32    C    2  S      Cor( 1S)     1.99935     -10.38889
    33    C    2  S      Val( 2S)     1.05191      -0.28284
    34    C    2  S      Ryd( 3S)     0.00381       0.74267
    35    C    2  S      Ryd( 4S)     0.00008       1.69532
    36    C    2  S      Ryd( 5S)     0.00000      21.16003
    37    C    2  px     Val( 2p)     0.99819      -0.12488
    38    C    2  px     Ryd( 3p)     0.00095       0.57193
    39    C    2  px     Ryd( 4p)     0.00000       1.27781
    40    C    2  py     Val( 2p)     1.18268      -0.06818
    41    C    2  py     Ryd( 3p)     0.00279       0.88343
    42    C    2  py     Ryd( 4p)     0.00003       1.64025
    43    C    2  pz     Val( 2p)     1.13976      -0.06888
    44    C    2  pz     Ryd( 3p)     0.00247       0.64394
    45    C    2  pz     Ryd( 4p)     0.00010       1.83960
    46    C    2  dxy    Ryd( 4d)     0.00000       2.78157
    47    C    2  dxy    Ryd( 3d)     0.00000       1.16261
    48    C    2  dxz    Ryd( 4d)     0.00051       3.00060
    49    C    2  dxz    Ryd( 3d)     0.00007       1.54686
    50    C    2  dyz    Ryd( 4d)     0.00077       3.43499
    51    C    2  dyz    Ryd( 3d)     0.00012       2.16103
    52    C    2  dx2y2  Ryd( 4d)     0.00034       2.98935
    53    C    2  dx2y2  Ryd( 3d)     0.00006       1.58098
    54    C    2  dz2    Ryd( 4d)     0.00063       3.32506
    55    C    2  dz2    Ryd( 3d)     0.00012       2.24472
    56    C    2  f(0)   Ryd( 4f)     0.00015       3.68182
    57    C    2  f(C1)  Ryd( 4f)     0.00016       3.18417
    58    C    2  f(S1)  Ryd( 4f)     0.00027       3.72720
    59    C    2  f(C2)  Ryd( 4f)     0.00012       3.64713
    60    C    2  f(S2)  Ryd( 4f)     0.00000       3.19666
    61    C    2  f(C3)  Ryd( 4f)     0.00005       2.87719
    62    C    2  f(S3)  Ryd( 4f)     0.00006       2.97743

    63    H    3  S      Val( 1S)     0.80607       0.04360
    64    H    3  S      Ryd( 2S)     0.00048       1.01580
    65    H    3  S      Ryd( 3S)     0.00010       1.37813
    66    H    3  px     Ryd( 2p)     0.00004       1.97020
    67    H    3  py     Ryd( 2p)     0.00027       2.55545
    68    H    3  pz     Ryd( 2p)     0.00027       2.48535

    69    H    4  S      Val( 1S)     0.80607       0.04360
    70    H    4  S      Ryd( 2S)     0.00048       1.01580
    71    H    4  S      Ryd( 3S)     0.00010       1.37813
    72    H    4  px     Ryd( 2p)     0.00004       1.97020
    73    H    4  py     Ryd( 2p)     0.00027       2.55545
    74    H    4  pz     Ryd( 2p)     0.00027       2.48535

    75    H    5  S      Val( 1S)     0.80607       0.04360
    76    H    5  S      Ryd( 2S)     0.00048       1.01580
    77    H    5  S      Ryd( 3S)     0.00010       1.37813
    78    H    5  px     Ryd( 2p)     0.00004       1.97020
    79    H    5  py     Ryd( 2p)     0.00027       2.55545
    80    H    5  pz     Ryd( 2p)     0.00027       2.48535

    81    H    6  S      Val( 1S)     0.80607       0.04360
    82    H    6  S      Ryd( 2S)     0.00048       1.01580
    83    H    6  S      Ryd( 3S)     0.00010       1.37813
    84    H    6  px     Ryd( 2p)     0.00004       1.97020
    85    H    6  py     Ryd( 2p)     0.00027       2.55545
    86    H    6  pz     Ryd( 2p)     0.00027       2.48535

 WARNING:  Population inversion found on atom  C    1
           Population inversion found on atom  C    2


 Summary of Natural Population Analysis:                  
                                                          
                                       Natural Population 
                Natural  -----------------------------------------------
    Atom  No    Charge         Core      Valence    Rydberg      Total
 -----------------------------------------------------------------------
      C    1   -0.38555      1.99935     4.37253    0.01366     6.38555
      C    2   -0.38555      1.99935     4.37253    0.01366     6.38555
      H    3    0.19277      0.00000     0.80607    0.00116     0.80723
      H    4    0.19277      0.00000     0.80607    0.00116     0.80723
      H    5    0.19277      0.00000     0.80607    0.00116     0.80723
      H    6    0.19277      0.00000     0.80607    0.00116     0.80723
 =======================================================================
   * Total *    0.00000      3.99870    11.96935    0.03195    16.00000

                                 Natural Population      
 --------------------------------------------------------
   Core                       3.99870 ( 99.9674% of   4)
   Valence                   11.96935 ( 99.7446% of  12)
   Natural Minimal Basis     15.96805 ( 99.8003% of  16)
   Natural Rydberg Basis      0.03195 (  0.1997% of  16)
 --------------------------------------------------------

    Atom  No          Natural Electron Configuration
 ----------------------------------------------------------------------------
      C    1      [core]2S( 1.05)2p( 3.32)3p( 0.01)
      C    2      [core]2S( 1.05)2p( 3.32)3p( 0.01)
      H    3            1S( 0.81)
      H    4            1S( 0.81)
      H    5            1S( 0.81)
      H    6            1S( 0.81)


 Wiberg bond index matrix in the NAO basis:                                    

     Atom    1       2       3       4       5       6
     ---- ------  ------  ------  ------  ------  ------
   1.  C  0.0000  2.0536  0.9347  0.9347  0.0053  0.0053
   2.  C  2.0536  0.0000  0.0053  0.0053  0.9347  0.9347
   3.  H  0.9347  0.0053  0.0000  0.0002  0.0048  0.0190
   4.  H  0.9347  0.0053  0.0002  0.0000  0.0190  0.0048
   5.  H  0.0053  0.9347  0.0048  0.0190  0.0000  0.0002
   6.  H  0.0053  0.9347  0.0190  0.0048  0.0002  0.0000


 Wiberg bond index, Totals by atom:                                            

     Atom    1
     ---- ------
   1.  C  3.9335
   2.  C  3.9335
   3.  H  0.9639
   4.  H  0.9639
   5.  H  0.9639
   6.  H  0.9639


 Atom-atom overlap-weighted NAO bond order:                                    

     Atom    1       2       3       4       5       6
     ---- ------  ------  ------  ------  ------  ------
   1.  C  0.0000  1.4796  0.7917  0.7917  0.0165  0.0165
   2.  C  1.4796  0.0000  0.0165  0.0165  0.7917  0.7917
   3.  H  0.7917  0.0165  0.0000  0.0026 -0.0016 -0.0013
   4.  H  0.7917  0.0165  0.0026  0.0000 -0.0013 -0.0016
   5.  H  0.0165  0.7917 -0.0016 -0.0013  0.0000  0.0026
   6.  H  0.0165  0.7917 -0.0013 -0.0016  0.0026  0.0000


 Atom-atom overlap-weighted NAO bond order, Totals by atom:                    

     Atom    1
     ---- ------
   1.  C  3.0958
   2.  C  3.0958
   3.  H  0.8078
   4.  H  0.8078
   5.  H  0.8078
   6.  H  0.8078


 MO bond order:                                                                

     Atom    1       2       3       4       5       6
     ---- ------  ------  ------  ------  ------  ------
   1.  C  0.0000  1.1522  1.6059  0.2451 -0.0298  0.0839
   2.  C  1.1522  0.0000  0.0547  0.1535  0.7567 -0.6439
   3.  H  1.6059  0.0547  0.0000 -0.0029 -0.0631  0.1017
   4.  H  0.2451  0.1535 -0.0029  0.0000  0.1018 -0.0642
   5.  H -0.0298  0.7567 -0.0631  0.1018  0.0000 -0.0120
   6.  H  0.0839 -0.6439  0.1017 -0.0642 -0.0120  0.0000


 MO atomic valencies:                                                          

     Atom    1
     ---- ------
   1.  C  3.0573
   2.  C  1.4732
   3.  H  1.6963
   4.  H  0.4333
   5.  H  0.7536
   6.  H -0.5345


 NAO density matrix:                                                           

          NAO        1       2       3       4       5       6       7       8
      ---------- ------- ------- ------- ------- ------- ------- ------- -------
   1.  C 1 (S)    1.9993  0.0000 -0.0000 -0.0000 -0.0000 -0.0000 -0.0000  0.0000
   2.  C 1 (S)    0.0000  1.0519 -0.0000 -0.0000 -0.0000  0.0000  0.0000 -0.0000
   3.  C 1 (S)   -0.0000 -0.0000  0.0038  0.0000  0.0000  0.0000  0.0000 -0.0000
   4.  C 1 (S)   -0.0000 -0.0000  0.0000  0.0001 -0.0000  0.0000  0.0000  0.0000
   5.  C 1 (S)   -0.0000 -0.0000  0.0000 -0.0000  0.0000 -0.0000 -0.0000  0.0000
   6.  C 1 (px)  -0.0000  0.0000  0.0000  0.0000 -0.0000  0.9982  0.0307 -0.0001
   7.  C 1 (px)  -0.0000  0.0000  0.0000  0.0000 -0.0000  0.0307  0.0009 -0.0000
   8.  C 1 (px)   0.0000 -0.0000 -0.0000  0.0000  0.0000 -0.0001 -0.0000  0.0000
   9.  C 1 (py)   0.0000 -0.0000 -0.0000 -0.0000  0.0000 -0.0000 -0.0000  0.0000
  10.  C 1 (py)   0.0000 -0.0000 -0.0000 -0.0000 -0.0000 -0.0000 -0.0000  0.0000
  11.  C 1 (py)   0.0000  0.0000 -0.0000 -0.0000  0.0000 -0.0000 -0.0000  0.0000
  12.  C 1 (pz)   0.0054  0.1064  0.0515 -0.0047 -0.0001  0.0000  0.0000 -0.0000
  13.  C 1 (pz)  -0.0037  0.0188 -0.0028  0.0000 -0.0000  0.0000  0.0000 -0.0000
  14.  C 1 (pz)  -0.0001 -0.0017  0.0000  0.0000  0.0000  0.0000  0.0000  0.0000
  15.  C 1 (d1)  -0.0000  0.0000  0.0000  0.0000  0.0000  0.0000 -0.0000 -0.0000
  16.  C 1 (d1)   0.0000 -0.0000 -0.0000 -0.0000 -0.0000 -0.0000 -0.0000 -0.0000
  17.  C 1 (d2)   0.0000 -0.0000 -0.0000 -0.0000  0.0000 -0.0225 -0.0007  0.0000
  18.  C 1 (d2)   0.0000 -0.0000  0.0000 -0.0000  0.0000 -0.0084 -0.0003  0.0000
  19.  C 1 (d3)  -0.0000 -0.0000  0.0000  0.0000 -0.0000 -0.0000 -0.0000  0.0000
  20.  C 1 (d3)  -0.0000 -0.0000  0.0000  0.0000 -0.0000 -0.0000 -0.0000 -0.0000
  21.  C 1 (d4)   0.0020 -0.0151 -0.0006  0.0000  0.0000 -0.0000 -0.0000  0.0000
  22.  C 1 (d4)   0.0009 -0.0060 -0.0003  0.0000  0.0000 -0.0000 -0.0000  0.0000
  23.  C 1 (d5)  -0.0025  0.0169 -0.0009  0.0001  0.0000  0.0000  0.0000  0.0000
  24.  C 1 (d5)  -0.0000 -0.0019  0.0006  0.0001  0.0000  0.0000  0.0000 -0.0000
  25.  C 1 (f1)   0.0009 -0.0073  0.0006 -0.0000 -0.0000 -0.0000 -0.0000 -0.0000
  26.  C 1 (f2)  -0.0000  0.0000  0.0000  0.0000 -0.0000  0.0127  0.0004 -0.0000
  27.  C 1 (f3)   0.0000 -0.0000 -0.0000 -0.0000  0.0000 -0.0000 -0.0000  0.0000
  28.  C 1 (f4)   0.0007 -0.0072 -0.0004  0.0000  0.0000 -0.0000 -0.0000  0.0000
  29.  C 1 (f5)  -0.0000  0.0000  0.0000  0.0000  0.0000 -0.0000  0.0000 -0.0000
  30.  C 1 (f6)   0.0000 -0.0000 -0.0000 -0.0000  0.0000 -0.0070 -0.0002  0.0000
  31.  C 1 (f7)  -0.0000  0.0000  0.0000 -0.0000  0.0000  0.0000  0.0000 -0.0000
  32.  C 2 (S)    0.0000 -0.0025  0.0101 -0.0058  0.0002 -0.0000 -0.0000  0.0000
  33.  C 2 (S)   -0.0025  0.4019  0.0035  0.0075  0.0001 -0.0000 -0.0000  0.0000
  34.  C 2 (S)    0.0101  0.0035  0.0037 -0.0000 -0.0000 -0.0000 -0.0000 -0.0000
  35.  C 2 (S)   -0.0058  0.0075 -0.0000 -0.0000 -0.0000 -0.0000 -0.0000 -0.0000
  36.  C 2 (S)    0.0002  0.0001 -0.0000 -0.0000 -0.0000  0.0000  0.0000 -0.0000
  37.  C 2 (px)  -0.0000  0.0000  0.0000  0.0000 -0.0000  0.9982  0.0307 -0.0001
  38.  C 2 (px)   0.0000 -0.0000  0.0000  0.0000 -0.0000  0.0307  0.0009 -0.0000
  39.  C 2 (px)   0.0000 -0.0000 -0.0000  0.0000  0.0000 -0.0001 -0.0000  0.0000
  40.  C 2 (py)  -0.0000 -0.0000 -0.0000 -0.0000 -0.0000  0.0000 -0.0000  0.0000
  41.  C 2 (py)  -0.0000  0.0000  0.0000  0.0000  0.0000  0.0000  0.0000 -0.0000
  42.  C 2 (py)  -0.0000 -0.0000  0.0000  0.0000 -0.0000  0.0000  0.0000 -0.0000
  43.  C 2 (pz)   0.0093  0.5253 -0.0550 -0.0026 -0.0000  0.0000  0.0000 -0.0000
  44.  C 2 (pz)   0.0212 -0.0038  0.0026 -0.0002 -0.0000  0.0000  0.0000 -0.0000
  45.  C 2 (pz)  -0.0068 -0.0076  0.0001  0.0000  0.0000  0.0000  0.0000  0.0000
  46.  C 2 (d1)   0.0000 -0.0000  0.0000 -0.0000 -0.0000 -0.0000 -0.0000 -0.0000
  47.  C 2 (d1)   0.0000 -0.0000 -0.0000 -0.0000 -0.0000 -0.0000 -0.0000 -0.0000
  48.  C 2 (d2)   0.0000 -0.0000  0.0000  0.0000 -0.0000  0.0225  0.0007 -0.0000
  49.  C 2 (d2)   0.0000 -0.0000  0.0000  0.0000 -0.0000  0.0084  0.0003 -0.0000
  50.  C 2 (d3)  -0.0000  0.0000  0.0000  0.0000 -0.0000  0.0000  0.0000  0.0000
  51.  C 2 (d3)  -0.0000  0.0000  0.0000  0.0000 -0.0000  0.0000  0.0000 -0.0000
  52.  C 2 (d4)  -0.0001 -0.0005 -0.0006 -0.0001 -0.0000  0.0000  0.0000 -0.0000
  53.  C 2 (d4)  -0.0002 -0.0010 -0.0003 -0.0000 -0.0000  0.0000  0.0000 -0.0000
  54.  C 2 (d5)  -0.0044  0.0175 -0.0009  0.0001  0.0000 -0.0000 -0.0000  0.0000
  55.  C 2 (d5)  -0.0016  0.0054  0.0005 -0.0000 -0.0000 -0.0000 -0.0000 -0.0000
  56.  C 2 (f1)  -0.0019  0.0066 -0.0005  0.0000  0.0000 -0.0000 -0.0000  0.0000
  57.  C 2 (f2)   0.0000 -0.0000  0.0000  0.0000 -0.0000  0.0127  0.0004 -0.0000
  58.  C 2 (f3)  -0.0000  0.0000  0.0000  0.0000 -0.0000  0.0000  0.0000 -0.0000
  59.  C 2 (f4)   0.0005 -0.0022  0.0004  0.0001  0.0000 -0.0000 -0.0000  0.0000
  60.  C 2 (f5)  -0.0000  0.0000 -0.0000  0.0000  0.0000 -0.0000 -0.0000  0.0000
  61.  C 2 (f6)   0.0000 -0.0000 -0.0000 -0.0000  0.0000 -0.0070 -0.0002  0.0000
  62.  C 2 (f7)  -0.0000 -0.0000 -0.0000 -0.0000  0.0000 -0.0000 -0.0000  0.0000
  63.  H 3 (S)   -0.0044  0.5215  0.0198 -0.0014 -0.0000  0.0000 -0.0000  0.0000
  64.  H 3 (S)   -0.0095  0.0024 -0.0002 -0.0001 -0.0000 -0.0000 -0.0000 -0.0000
  65.  H 3 (S)   -0.0088 -0.0064  0.0001  0.0000 -0.0000  0.0000  0.0000  0.0000
  66.  H 3 (px)   0.0000 -0.0000  0.0000  0.0000 -0.0000  0.0063  0.0002 -0.0000
  67.  H 3 (py)   0.0026 -0.0104 -0.0005  0.0000  0.0000 -0.0000 -0.0000 -0.0000
  68.  H 3 (pz)   0.0025 -0.0093 -0.0000  0.0000  0.0000 -0.0000 -0.0000 -0.0000
  69.  H 4 (S)   -0.0044  0.5215  0.0198 -0.0014 -0.0000  0.0000  0.0000 -0.0000
  70.  H 4 (S)   -0.0095  0.0024 -0.0002 -0.0001 -0.0000  0.0000  0.0000 -0.0000
  71.  H 4 (S)   -0.0088 -0.0064  0.0001  0.0000 -0.0000 -0.0000 -0.0000 -0.0000
  72.  H 4 (px)   0.0000 -0.0000  0.0000  0.0000 -0.0000  0.0063  0.0002 -0.0000
  73.  H 4 (py)  -0.0026  0.0104  0.0005 -0.0000 -0.0000 -0.0000 -0.0000 -0.0000
  74.  H 4 (pz)   0.0025 -0.0093 -0.0000  0.0000  0.0000  0.0000  0.0000  0.0000
  75.  H 5 (S)    0.0068  0.0332  0.0223  0.0043  0.0000 -0.0000 -0.0000  0.0000
  76.  H 5 (S)    0.0011 -0.0114 -0.0002  0.0001 -0.0000  0.0000  0.0000  0.0000
  77.  H 5 (S)   -0.0005 -0.0013  0.0000 -0.0000 -0.0000 -0.0000 -0.0000 -0.0000
  78.  H 5 (px)   0.0000 -0.0000  0.0000  0.0000 -0.0000  0.0063  0.0002 -0.0000
  79.  H 5 (py)   0.0003 -0.0030 -0.0005 -0.0001 -0.0000 -0.0000 -0.0000  0.0000
  80.  H 5 (pz)  -0.0000 -0.0009  0.0001  0.0001  0.0000  0.0000 -0.0000  0.0000
  81.  H 6 (S)    0.0068  0.0332  0.0223  0.0043  0.0000  0.0000 -0.0000  0.0000
  82.  H 6 (S)    0.0011 -0.0114 -0.0002  0.0001 -0.0000 -0.0000 -0.0000 -0.0000
  83.  H 6 (S)   -0.0005 -0.0013  0.0000 -0.0000 -0.0000  0.0000  0.0000 -0.0000
  84.  H 6 (px)   0.0000 -0.0000  0.0000  0.0000 -0.0000  0.0063  0.0002 -0.0000
  85.  H 6 (py)  -0.0003  0.0030  0.0005  0.0001  0.0000  0.0000  0.0000  0.0000
  86.  H 6 (pz)  -0.0000 -0.0009  0.0001  0.0001  0.0000  0.0000  0.0000  0.0000

          NAO        9      10      11      12      13      14      15      16
      ---------- ------- ------- ------- ------- ------- ------- ------- -------
   1.  C 1 (S)    0.0000  0.0000  0.0000  0.0054 -0.0037 -0.0001 -0.0000  0.0000
   2.  C 1 (S)   -0.0000 -0.0000  0.0000  0.1064  0.0188 -0.0017  0.0000 -0.0000
   3.  C 1 (S)   -0.0000 -0.0000 -0.0000  0.0515 -0.0028  0.0000  0.0000 -0.0000
   4.  C 1 (S)   -0.0000 -0.0000 -0.0000 -0.0047  0.0000  0.0000  0.0000 -0.0000
   5.  C 1 (S)    0.0000 -0.0000  0.0000 -0.0001 -0.0000  0.0000  0.0000 -0.0000
   6.  C 1 (px)  -0.0000 -0.0000 -0.0000  0.0000  0.0000  0.0000  0.0000 -0.0000
   7.  C 1 (px)  -0.0000 -0.0000 -0.0000  0.0000  0.0000  0.0000 -0.0000 -0.0000
   8.  C 1 (px)   0.0000  0.0000  0.0000 -0.0000 -0.0000  0.0000 -0.0000 -0.0000
   9.  C 1 (py)   1.1827  0.0033  0.0060  0.0000 -0.0000  0.0000 -0.0000  0.0000
  10.  C 1 (py)   0.0033  0.0028  0.0001  0.0000  0.0000  0.0000  0.0000  0.0000
  11.  C 1 (py)   0.0060  0.0001  0.0000  0.0000  0.0000  0.0000  0.0000  0.0000
  12.  C 1 (pz)   0.0000  0.0000  0.0000  1.1398 -0.0341 -0.0059 -0.0000 -0.0000
  13.  C 1 (pz)  -0.0000  0.0000  0.0000 -0.0341  0.0025 -0.0001  0.0000  0.0000
  14.  C 1 (pz)   0.0000  0.0000  0.0000 -0.0059 -0.0001  0.0001  0.0000 -0.0000
  15.  C 1 (d1)  -0.0000  0.0000  0.0000 -0.0000  0.0000  0.0000  0.0000  0.0000
  16.  C 1 (d1)   0.0000  0.0000  0.0000 -0.0000  0.0000 -0.0000  0.0000 -0.0000
  17.  C 1 (d2)   0.0000  0.0000  0.0000 -0.0000 -0.0000 -0.0000 -0.0000 -0.0000
  18.  C 1 (d2)   0.0000  0.0000  0.0000 -0.0000 -0.0000  0.0000 -0.0000 -0.0000
  19.  C 1 (d3)   0.0250  0.0009  0.0002 -0.0000 -0.0000  0.0000  0.0000  0.0000
  20.  C 1 (d3)  -0.0042 -0.0006 -0.0000  0.0000 -0.0000  0.0000 -0.0000 -0.0000
  21.  C 1 (d4)   0.0000 -0.0000 -0.0000 -0.0134  0.0001  0.0001 -0.0000  0.0000
  22.  C 1 (d4)   0.0000  0.0000 -0.0000 -0.0055  0.0001  0.0000 -0.0000  0.0000
  23.  C 1 (d5)  -0.0000 -0.0000  0.0000 -0.0180  0.0009  0.0001  0.0000 -0.0000
  24.  C 1 (d5)  -0.0000  0.0000  0.0000  0.0037 -0.0004  0.0000  0.0000 -0.0000
  25.  C 1 (f1)   0.0000  0.0000  0.0000  0.0096 -0.0005 -0.0000 -0.0000 -0.0000
  26.  C 1 (f2)  -0.0000 -0.0000 -0.0000  0.0000  0.0000  0.0000  0.0000  0.0000
  27.  C 1 (f3)   0.0160  0.0004  0.0001  0.0000 -0.0000  0.0000  0.0000  0.0000
  28.  C 1 (f4)   0.0000  0.0000  0.0000 -0.0093  0.0001  0.0001 -0.0000  0.0000
  29.  C 1 (f5)  -0.0000  0.0000  0.0000 -0.0000 -0.0000  0.0000 -0.0000  0.0000
  30.  C 1 (f6)   0.0000  0.0000  0.0000 -0.0000 -0.0000 -0.0000 -0.0000 -0.0000
  31.  C 1 (f7)  -0.0082 -0.0000 -0.0000 -0.0000  0.0000  0.0000  0.0000 -0.0000
  32.  C 2 (S)   -0.0000 -0.0000 -0.0000 -0.0093 -0.0212  0.0068 -0.0000  0.0000
  33.  C 2 (S)    0.0000 -0.0000 -0.0000 -0.5253  0.0038  0.0076  0.0000 -0.0000
  34.  C 2 (S)    0.0000  0.0000 -0.0000  0.0550 -0.0026 -0.0001 -0.0000 -0.0000
  35.  C 2 (S)    0.0000 -0.0000 -0.0000  0.0026  0.0002 -0.0000  0.0000 -0.0000
  36.  C 2 (S)   -0.0000 -0.0000  0.0000  0.0000  0.0000 -0.0000  0.0000 -0.0000
  37.  C 2 (px)  -0.0000 -0.0000 -0.0000  0.0000  0.0000  0.0000  0.0000 -0.0000
  38.  C 2 (px)   0.0000 -0.0000 -0.0000 -0.0000 -0.0000  0.0000 -0.0000 -0.0000
  39.  C 2 (px)  -0.0000  0.0000 -0.0000 -0.0000  0.0000  0.0000  0.0000  0.0000
  40.  C 2 (py)   0.2065 -0.0559 -0.0008 -0.0000 -0.0000  0.0000 -0.0000 -0.0000
  41.  C 2 (py)  -0.0559 -0.0008 -0.0003 -0.0000  0.0000 -0.0000 -0.0000 -0.0000
  42.  C 2 (py)  -0.0008 -0.0003 -0.0000 -0.0000  0.0000 -0.0000 -0.0000 -0.0000
  43.  C 2 (pz)  -0.0000 -0.0000  0.0000 -0.5257  0.0488 -0.0031  0.0000  0.0000
  44.  C 2 (pz)  -0.0000  0.0000 -0.0000  0.0488 -0.0020 -0.0002 -0.0000 -0.0000
  45.  C 2 (pz)  -0.0000  0.0000 -0.0000 -0.0031 -0.0002  0.0001 -0.0000  0.0000
  46.  C 2 (d1)  -0.0000 -0.0000 -0.0000  0.0000 -0.0000 -0.0000  0.0000 -0.0000
  47.  C 2 (d1)   0.0000 -0.0000 -0.0000 -0.0000  0.0000 -0.0000  0.0000 -0.0000
  48.  C 2 (d2)   0.0000 -0.0000 -0.0000 -0.0000 -0.0000  0.0000  0.0000 -0.0000
  49.  C 2 (d2)   0.0000 -0.0000 -0.0000 -0.0000 -0.0000  0.0000  0.0000 -0.0000
  50.  C 2 (d3)   0.0125  0.0014  0.0001  0.0000  0.0000  0.0000  0.0000  0.0000
  51.  C 2 (d3)  -0.0103 -0.0003 -0.0001  0.0000  0.0000  0.0000 -0.0000 -0.0000
  52.  C 2 (d4)  -0.0000 -0.0000  0.0000  0.0008  0.0004 -0.0001 -0.0000  0.0000
  53.  C 2 (d4)  -0.0000 -0.0000  0.0000 -0.0006  0.0002 -0.0000 -0.0000  0.0000
  54.  C 2 (d5)   0.0000 -0.0000 -0.0000 -0.0174  0.0009  0.0001  0.0000 -0.0000
  55.  C 2 (d5)   0.0000 -0.0000 -0.0000  0.0108 -0.0003 -0.0000 -0.0000 -0.0000
  56.  C 2 (f1)   0.0000  0.0000 -0.0000 -0.0103  0.0005  0.0000  0.0000  0.0000
  57.  C 2 (f2)   0.0000 -0.0000 -0.0000 -0.0000 -0.0000  0.0000  0.0000 -0.0000
  58.  C 2 (f3)  -0.0050 -0.0008 -0.0001 -0.0000  0.0000 -0.0000 -0.0000 -0.0000
  59.  C 2 (f4)   0.0000 -0.0000 -0.0000  0.0002 -0.0003  0.0001  0.0000 -0.0000
  60.  C 2 (f5)   0.0000  0.0000  0.0000 -0.0000  0.0000  0.0000  0.0000 -0.0000
  61.  C 2 (f6)   0.0000  0.0000  0.0000 -0.0000 -0.0000 -0.0000 -0.0000 -0.0000
  62.  C 2 (f7)  -0.0015  0.0004  0.0000  0.0000 -0.0000 -0.0000  0.0000  0.0000
  63.  H 3 (S)    0.6771  0.0091  0.0036  0.4497 -0.0046 -0.0025  0.0000  0.0000
  64.  H 3 (S)   -0.0005 -0.0008 -0.0000  0.0052  0.0002 -0.0001 -0.0000 -0.0000
  65.  H 3 (S)    0.0048  0.0000  0.0000  0.0002 -0.0002  0.0000 -0.0000  0.0000
  66.  H 3 (px)   0.0000 -0.0000 -0.0000 -0.0000 -0.0000  0.0000  0.0000 -0.0000
  67.  H 3 (py)  -0.0096 -0.0002 -0.0001 -0.0089  0.0002  0.0000 -0.0000  0.0000
  68.  H 3 (pz)  -0.0138 -0.0001 -0.0001 -0.0044 -0.0002  0.0001 -0.0000 -0.0000
  69.  H 4 (S)   -0.6771 -0.0091 -0.0036  0.4497 -0.0046 -0.0025  0.0000 -0.0000
  70.  H 4 (S)    0.0005  0.0008  0.0000  0.0052  0.0002 -0.0001  0.0000  0.0000
  71.  H 4 (S)   -0.0048 -0.0000 -0.0000  0.0002 -0.0002  0.0000 -0.0000 -0.0000
  72.  H 4 (px)   0.0000 -0.0000 -0.0000 -0.0000 -0.0000  0.0000  0.0000 -0.0000
  73.  H 4 (py)  -0.0096 -0.0002 -0.0001  0.0089 -0.0002 -0.0000  0.0000 -0.0000
  74.  H 4 (pz)   0.0138  0.0001  0.0001 -0.0044 -0.0002  0.0001 -0.0000  0.0000
  75.  H 5 (S)   -0.0274 -0.0337 -0.0012 -0.0248 -0.0157  0.0044 -0.0000 -0.0000
  76.  H 5 (S)    0.0167  0.0002  0.0001 -0.0081  0.0000  0.0000  0.0000  0.0000
  77.  H 5 (S)    0.0006 -0.0002 -0.0000  0.0052  0.0000 -0.0001 -0.0000 -0.0000
  78.  H 5 (px)  -0.0000 -0.0000 -0.0000 -0.0000  0.0000  0.0000  0.0000 -0.0000
  79.  H 5 (py)   0.0027  0.0005  0.0000 -0.0017  0.0003 -0.0001  0.0000  0.0000
  80.  H 5 (pz)   0.0022 -0.0007 -0.0000 -0.0055 -0.0001  0.0001 -0.0000 -0.0000
  81.  H 6 (S)    0.0274  0.0337  0.0012 -0.0248 -0.0157  0.0044  0.0000  0.0000
  82.  H 6 (S)   -0.0167 -0.0002 -0.0001 -0.0081  0.0000  0.0000 -0.0000 -0.0000
  83.  H 6 (S)   -0.0006  0.0002  0.0000  0.0052  0.0000 -0.0001  0.0000  0.0000
  84.  H 6 (px)  -0.0000 -0.0000 -0.0000 -0.0000  0.0000  0.0000  0.0000 -0.0000
  85.  H 6 (py)   0.0027  0.0005  0.0000  0.0017 -0.0003  0.0001  0.0000 -0.0000
  86.  H 6 (pz)  -0.0022  0.0007  0.0000 -0.0055 -0.0001  0.0001  0.0000  0.0000

          NAO       17      18      19      20      21      22      23      24
      ---------- ------- ------- ------- ------- ------- ------- ------- -------
   1.  C 1 (S)    0.0000  0.0000 -0.0000 -0.0000  0.0020  0.0009 -0.0025 -0.0000
   2.  C 1 (S)   -0.0000 -0.0000 -0.0000 -0.0000 -0.0151 -0.0060  0.0169 -0.0019
   3.  C 1 (S)   -0.0000  0.0000  0.0000  0.0000 -0.0006 -0.0003 -0.0009  0.0006
   4.  C 1 (S)   -0.0000 -0.0000  0.0000  0.0000  0.0000  0.0000  0.0001  0.0001
   5.  C 1 (S)    0.0000  0.0000 -0.0000 -0.0000  0.0000  0.0000  0.0000  0.0000
   6.  C 1 (px)  -0.0225 -0.0084 -0.0000 -0.0000 -0.0000 -0.0000  0.0000  0.0000
   7.  C 1 (px)  -0.0007 -0.0003 -0.0000 -0.0000 -0.0000 -0.0000  0.0000  0.0000
   8.  C 1 (px)   0.0000  0.0000  0.0000 -0.0000  0.0000  0.0000  0.0000 -0.0000
   9.  C 1 (py)   0.0000  0.0000  0.0250 -0.0042  0.0000  0.0000 -0.0000 -0.0000
  10.  C 1 (py)   0.0000  0.0000  0.0009 -0.0006 -0.0000  0.0000 -0.0000  0.0000
  11.  C 1 (py)   0.0000  0.0000  0.0002 -0.0000 -0.0000 -0.0000  0.0000  0.0000
  12.  C 1 (pz)  -0.0000 -0.0000 -0.0000  0.0000 -0.0134 -0.0055 -0.0180  0.0037
  13.  C 1 (pz)  -0.0000 -0.0000 -0.0000 -0.0000  0.0001  0.0001  0.0009 -0.0004
  14.  C 1 (pz)  -0.0000  0.0000  0.0000  0.0000  0.0001  0.0000  0.0001  0.0000
  15.  C 1 (d1)  -0.0000 -0.0000  0.0000 -0.0000 -0.0000 -0.0000  0.0000  0.0000
  16.  C 1 (d1)  -0.0000 -0.0000  0.0000 -0.0000  0.0000  0.0000 -0.0000 -0.0000
  17.  C 1 (d2)   0.0005  0.0002  0.0000  0.0000  0.0000  0.0000 -0.0000 -0.0000
  18.  C 1 (d2)   0.0002  0.0001  0.0000  0.0000  0.0000  0.0000 -0.0000 -0.0000
  19.  C 1 (d3)   0.0000  0.0000  0.0008 -0.0002  0.0000  0.0000 -0.0000 -0.0000
  20.  C 1 (d3)   0.0000  0.0000 -0.0002  0.0001  0.0000  0.0000 -0.0000 -0.0000
  21.  C 1 (d4)   0.0000  0.0000  0.0000  0.0000  0.0003  0.0001 -0.0000 -0.0000
  22.  C 1 (d4)   0.0000  0.0000  0.0000  0.0000  0.0001  0.0001 -0.0000 -0.0000
  23.  C 1 (d5)  -0.0000 -0.0000 -0.0000 -0.0000 -0.0000 -0.0000  0.0006 -0.0001
  24.  C 1 (d5)  -0.0000 -0.0000 -0.0000 -0.0000 -0.0000 -0.0000 -0.0001  0.0001
  25.  C 1 (f1)   0.0000  0.0000  0.0000  0.0000 -0.0000 -0.0000 -0.0003  0.0001
  26.  C 1 (f2)  -0.0003 -0.0001 -0.0000 -0.0000 -0.0000 -0.0000  0.0000  0.0000
  27.  C 1 (f3)   0.0000  0.0000  0.0005 -0.0001  0.0000  0.0000 -0.0000 -0.0000
  28.  C 1 (f4)   0.0000  0.0000  0.0000  0.0000  0.0002  0.0001  0.0000 -0.0000
  29.  C 1 (f5)   0.0000  0.0000  0.0000 -0.0000  0.0000 -0.0000  0.0000  0.0000
  30.  C 1 (f6)   0.0002  0.0001  0.0000  0.0000  0.0000  0.0000 -0.0000 -0.0000
  31.  C 1 (f7)  -0.0000 -0.0000 -0.0002  0.0000 -0.0000 -0.0000  0.0000  0.0000
  32.  C 2 (S)    0.0000  0.0000 -0.0000 -0.0000 -0.0001 -0.0002 -0.0044 -0.0016
  33.  C 2 (S)    0.0000  0.0000  0.0000  0.0000 -0.0005 -0.0010  0.0175  0.0054
  34.  C 2 (S)    0.0000  0.0000  0.0000  0.0000 -0.0006 -0.0003 -0.0009  0.0005
  35.  C 2 (S)    0.0000  0.0000  0.0000  0.0000 -0.0001 -0.0000  0.0001 -0.0000
  36.  C 2 (S)   -0.0000 -0.0000 -0.0000 -0.0000 -0.0000 -0.0000  0.0000 -0.0000
  37.  C 2 (px)  -0.0225 -0.0084 -0.0000 -0.0000 -0.0000 -0.0000  0.0000  0.0000
  38.  C 2 (px)  -0.0007 -0.0003 -0.0000 -0.0000 -0.0000 -0.0000  0.0000  0.0000
  39.  C 2 (px)   0.0000  0.0000 -0.0000 -0.0000  0.0000  0.0000  0.0000 -0.0000
  40.  C 2 (py)   0.0000  0.0000 -0.0125  0.0103  0.0000  0.0000  0.0000  0.0000
  41.  C 2 (py)  -0.0000 -0.0000 -0.0014  0.0003 -0.0000 -0.0000 -0.0000 -0.0000
  42.  C 2 (py)  -0.0000 -0.0000 -0.0001  0.0001  0.0000  0.0000 -0.0000 -0.0000
  43.  C 2 (pz)  -0.0000 -0.0000 -0.0000  0.0000 -0.0008  0.0006  0.0174 -0.0108
  44.  C 2 (pz)  -0.0000 -0.0000  0.0000  0.0000 -0.0004 -0.0002 -0.0009  0.0003
  45.  C 2 (pz)  -0.0000 -0.0000  0.0000  0.0000  0.0001  0.0000 -0.0001  0.0000
  46.  C 2 (d1)  -0.0000 -0.0000 -0.0000  0.0000  0.0000  0.0000 -0.0000 -0.0000
  47.  C 2 (d1)  -0.0000 -0.0000 -0.0000  0.0000  0.0000  0.0000 -0.0000 -0.0000
  48.  C 2 (d2)  -0.0005 -0.0002 -0.0000 -0.0000 -0.0000 -0.0000  0.0000  0.0000
  49.  C 2 (d2)  -0.0002 -0.0001  0.0000 -0.0000  0.0000 -0.0000  0.0000  0.0000
  50.  C 2 (d3)  -0.0000  0.0000  0.0007 -0.0003 -0.0000 -0.0000  0.0000  0.0000
  51.  C 2 (d3)  -0.0000 -0.0000 -0.0003  0.0001 -0.0000 -0.0000  0.0000  0.0000
  52.  C 2 (d4)  -0.0000 -0.0000  0.0000  0.0000  0.0000  0.0000 -0.0001 -0.0002
  53.  C 2 (d4)  -0.0000 -0.0000  0.0000  0.0000  0.0000  0.0000 -0.0000 -0.0001
  54.  C 2 (d5)   0.0000  0.0000  0.0000 -0.0000 -0.0001 -0.0000  0.0006 -0.0001
  55.  C 2 (d5)   0.0000  0.0000  0.0000 -0.0000 -0.0002 -0.0001 -0.0001  0.0000
  56.  C 2 (f1)   0.0000  0.0000  0.0000  0.0000  0.0000  0.0000  0.0003 -0.0001
  57.  C 2 (f2)  -0.0003 -0.0001  0.0000 -0.0000 -0.0000 -0.0000  0.0000  0.0000
  58.  C 2 (f3)  -0.0000 -0.0000 -0.0004  0.0002 -0.0000 -0.0000  0.0000  0.0000
  59.  C 2 (f4)   0.0000  0.0000 -0.0000 -0.0000  0.0000 -0.0000 -0.0000  0.0001
  60.  C 2 (f5)  -0.0000 -0.0000  0.0000 -0.0000  0.0000  0.0000  0.0000  0.0000
  61.  C 2 (f6)   0.0002  0.0001  0.0000  0.0000  0.0000  0.0000 -0.0000 -0.0000
  62.  C 2 (f7)   0.0000 -0.0000  0.0001 -0.0001  0.0000  0.0000 -0.0000 -0.0000
  63.  H 3 (S)    0.0000  0.0000  0.0164 -0.0038 -0.0117 -0.0047  0.0015  0.0009
  64.  H 3 (S)    0.0000 -0.0000 -0.0003  0.0002 -0.0001 -0.0000 -0.0001 -0.0001
  65.  H 3 (S)   -0.0000 -0.0000  0.0001 -0.0000  0.0001  0.0000 -0.0001  0.0000
  66.  H 3 (px)  -0.0001 -0.0001  0.0000 -0.0000 -0.0000 -0.0000  0.0000  0.0000
  67.  H 3 (py)  -0.0000 -0.0000 -0.0003  0.0001  0.0002  0.0001 -0.0000 -0.0000
  68.  H 3 (pz)   0.0000 -0.0000 -0.0003  0.0001  0.0002  0.0001 -0.0001  0.0000
  69.  H 4 (S)   -0.0000 -0.0000 -0.0164  0.0038 -0.0117 -0.0047  0.0015  0.0009
  70.  H 4 (S)   -0.0000 -0.0000  0.0003 -0.0002 -0.0001 -0.0000 -0.0001 -0.0001
  71.  H 4 (S)    0.0000 -0.0000 -0.0001  0.0000  0.0001  0.0000 -0.0001  0.0000
  72.  H 4 (px)  -0.0001 -0.0001  0.0000 -0.0000 -0.0000 -0.0000  0.0000  0.0000
  73.  H 4 (py)   0.0000  0.0000 -0.0003  0.0001 -0.0002 -0.0001  0.0000  0.0000
  74.  H 4 (pz)  -0.0000  0.0000  0.0003 -0.0001  0.0002  0.0001 -0.0001  0.0000
  75.  H 5 (S)    0.0000  0.0000 -0.0106  0.0066 -0.0007 -0.0010  0.0020  0.0063
  76.  H 5 (S)   -0.0000  0.0000  0.0004 -0.0001  0.0002  0.0001 -0.0000  0.0000
  77.  H 5 (S)    0.0000  0.0000 -0.0001  0.0000 -0.0000 -0.0000 -0.0001 -0.0000
  78.  H 5 (px)  -0.0001 -0.0001 -0.0000 -0.0000 -0.0000 -0.0000  0.0000  0.0000
  79.  H 5 (py)   0.0000 -0.0000  0.0002 -0.0001  0.0001  0.0000 -0.0000 -0.0001
  80.  H 5 (pz)   0.0000  0.0000 -0.0002  0.0001  0.0001  0.0000  0.0001  0.0001
  81.  H 6 (S)    0.0000  0.0000  0.0106 -0.0066 -0.0007 -0.0010  0.0020  0.0063
  82.  H 6 (S)    0.0000 -0.0000 -0.0004  0.0001  0.0002  0.0001 -0.0000  0.0000
  83.  H 6 (S)   -0.0000 -0.0000  0.0001 -0.0000 -0.0000 -0.0000 -0.0001 -0.0000
  84.  H 6 (px)  -0.0001 -0.0001 -0.0000 -0.0000 -0.0000 -0.0000  0.0000  0.0000
  85.  H 6 (py)  -0.0000  0.0000  0.0002 -0.0001 -0.0001 -0.0000  0.0000  0.0001
  86.  H 6 (pz)  -0.0000 -0.0000  0.0002 -0.0001  0.0001  0.0000  0.0001  0.0001

          NAO       25      26      27      28      29      30      31      32
      ---------- ------- ------- ------- ------- ------- ------- ------- -------
   1.  C 1 (S)    0.0009 -0.0000  0.0000  0.0007 -0.0000  0.0000 -0.0000  0.0000
   2.  C 1 (S)   -0.0073  0.0000 -0.0000 -0.0072  0.0000 -0.0000  0.0000 -0.0025
   3.  C 1 (S)    0.0006  0.0000 -0.0000 -0.0004  0.0000 -0.0000  0.0000  0.0101
   4.  C 1 (S)   -0.0000  0.0000 -0.0000  0.0000  0.0000 -0.0000 -0.0000 -0.0058
   5.  C 1 (S)   -0.0000 -0.0000  0.0000  0.0000  0.0000  0.0000  0.0000  0.0002
   6.  C 1 (px)  -0.0000  0.0127 -0.0000 -0.0000 -0.0000 -0.0070  0.0000 -0.0000
   7.  C 1 (px)  -0.0000  0.0004 -0.0000 -0.0000  0.0000 -0.0002  0.0000 -0.0000
   8.  C 1 (px)  -0.0000 -0.0000  0.0000  0.0000 -0.0000  0.0000 -0.0000  0.0000
   9.  C 1 (py)   0.0000 -0.0000  0.0160  0.0000 -0.0000  0.0000 -0.0082 -0.0000
  10.  C 1 (py)   0.0000 -0.0000  0.0004  0.0000  0.0000  0.0000 -0.0000 -0.0000
  11.  C 1 (py)   0.0000 -0.0000  0.0001  0.0000  0.0000  0.0000 -0.0000 -0.0000
  12.  C 1 (pz)   0.0096  0.0000  0.0000 -0.0093 -0.0000 -0.0000 -0.0000 -0.0093
  13.  C 1 (pz)  -0.0005  0.0000 -0.0000  0.0001 -0.0000 -0.0000  0.0000 -0.0212
  14.  C 1 (pz)  -0.0000  0.0000  0.0000  0.0001  0.0000 -0.0000  0.0000  0.0068
  15.  C 1 (d1)  -0.0000  0.0000  0.0000 -0.0000 -0.0000 -0.0000  0.0000 -0.0000
  16.  C 1 (d1)  -0.0000  0.0000  0.0000  0.0000  0.0000 -0.0000 -0.0000  0.0000
  17.  C 1 (d2)   0.0000 -0.0003  0.0000  0.0000  0.0000  0.0002 -0.0000  0.0000
  18.  C 1 (d2)   0.0000 -0.0001  0.0000  0.0000  0.0000  0.0001 -0.0000  0.0000
  19.  C 1 (d3)   0.0000 -0.0000  0.0005  0.0000  0.0000  0.0000 -0.0002 -0.0000
  20.  C 1 (d3)   0.0000 -0.0000 -0.0001  0.0000 -0.0000  0.0000  0.0000 -0.0000
  21.  C 1 (d4)  -0.0000 -0.0000  0.0000  0.0002  0.0000  0.0000 -0.0000 -0.0001
  22.  C 1 (d4)  -0.0000 -0.0000  0.0000  0.0001 -0.0000  0.0000 -0.0000 -0.0002
  23.  C 1 (d5)  -0.0003  0.0000 -0.0000  0.0000  0.0000 -0.0000  0.0000 -0.0044
  24.  C 1 (d5)   0.0001  0.0000 -0.0000 -0.0000  0.0000 -0.0000  0.0000 -0.0016
  25.  C 1 (f1)   0.0002 -0.0000  0.0000 -0.0000 -0.0000  0.0000 -0.0000  0.0019
  26.  C 1 (f2)  -0.0000  0.0002 -0.0000 -0.0000 -0.0000 -0.0001  0.0000 -0.0000
  27.  C 1 (f3)   0.0000 -0.0000  0.0003  0.0000  0.0000  0.0000 -0.0001 -0.0000
  28.  C 1 (f4)  -0.0000 -0.0000  0.0000  0.0001  0.0000  0.0000 -0.0000 -0.0005
  29.  C 1 (f5)  -0.0000 -0.0000  0.0000  0.0000  0.0000  0.0000  0.0000 -0.0000
  30.  C 1 (f6)   0.0000 -0.0001  0.0000  0.0000  0.0000  0.0000 -0.0000  0.0000
  31.  C 1 (f7)  -0.0000  0.0000 -0.0001 -0.0000  0.0000 -0.0000  0.0001  0.0000
  32.  C 2 (S)    0.0019 -0.0000 -0.0000 -0.0005 -0.0000  0.0000  0.0000  1.9993
  33.  C 2 (S)   -0.0066 -0.0000 -0.0000  0.0022  0.0000  0.0000 -0.0000 -0.0000
  34.  C 2 (S)    0.0005 -0.0000  0.0000 -0.0004  0.0000  0.0000 -0.0000 -0.0000
  35.  C 2 (S)   -0.0000 -0.0000  0.0000 -0.0001 -0.0000  0.0000 -0.0000 -0.0000
  36.  C 2 (S)   -0.0000  0.0000 -0.0000 -0.0000 -0.0000 -0.0000  0.0000 -0.0000
  37.  C 2 (px)  -0.0000  0.0127 -0.0000 -0.0000 -0.0000 -0.0070  0.0000 -0.0000
  38.  C 2 (px)  -0.0000  0.0004 -0.0000 -0.0000  0.0000 -0.0002  0.0000  0.0000
  39.  C 2 (px)  -0.0000 -0.0000 -0.0000  0.0000 -0.0000  0.0000  0.0000  0.0000
  40.  C 2 (py)   0.0000 -0.0000 -0.0050  0.0000 -0.0000 -0.0000 -0.0015 -0.0000
  41.  C 2 (py)   0.0000  0.0000 -0.0008  0.0000 -0.0000 -0.0000  0.0004  0.0000
  42.  C 2 (py)   0.0000  0.0000 -0.0001  0.0000 -0.0000 -0.0000  0.0000  0.0000
  43.  C 2 (pz)  -0.0103  0.0000 -0.0000  0.0002 -0.0000 -0.0000  0.0000 -0.0054
  44.  C 2 (pz)   0.0005  0.0000  0.0000 -0.0003 -0.0000 -0.0000 -0.0000  0.0037
  45.  C 2 (pz)   0.0000  0.0000  0.0000  0.0001  0.0000 -0.0000 -0.0000  0.0001
  46.  C 2 (d1)   0.0000  0.0000 -0.0000  0.0000  0.0000 -0.0000  0.0000  0.0000
  47.  C 2 (d1)  -0.0000  0.0000 -0.0000  0.0000  0.0000 -0.0000 -0.0000  0.0000
  48.  C 2 (d2)  -0.0000  0.0003 -0.0000 -0.0000 -0.0000 -0.0002  0.0000  0.0000
  49.  C 2 (d2)  -0.0000  0.0001  0.0000  0.0000  0.0000 -0.0001 -0.0000  0.0000
  50.  C 2 (d3)  -0.0000 -0.0000  0.0004 -0.0000  0.0000  0.0000 -0.0001 -0.0000
  51.  C 2 (d3)  -0.0000  0.0000 -0.0002 -0.0000 -0.0000 -0.0000  0.0001 -0.0000
  52.  C 2 (d4)  -0.0000  0.0000 -0.0000 -0.0000 -0.0000 -0.0000  0.0000  0.0020
  53.  C 2 (d4)  -0.0000  0.0000 -0.0000  0.0000 -0.0000 -0.0000  0.0000  0.0009
  54.  C 2 (d5)  -0.0003 -0.0000  0.0000  0.0000  0.0000  0.0000 -0.0000 -0.0025
  55.  C 2 (d5)   0.0001 -0.0000  0.0000 -0.0001 -0.0000  0.0000 -0.0000 -0.0000
  56.  C 2 (f1)  -0.0001 -0.0000  0.0000  0.0000  0.0000  0.0000 -0.0000 -0.0009
  57.  C 2 (f2)  -0.0000  0.0002 -0.0000 -0.0000 -0.0000 -0.0001  0.0000  0.0000
  58.  C 2 (f3)  -0.0000  0.0000 -0.0002 -0.0000 -0.0000 -0.0000  0.0000  0.0000
  59.  C 2 (f4)   0.0000 -0.0000  0.0000  0.0000  0.0000  0.0000 -0.0000 -0.0007
  60.  C 2 (f5)  -0.0000 -0.0000  0.0000  0.0000 -0.0000  0.0000 -0.0000 -0.0000
  61.  C 2 (f6)   0.0000 -0.0001  0.0000  0.0000  0.0000  0.0000 -0.0000  0.0000
  62.  C 2 (f7)   0.0000 -0.0000  0.0000  0.0000  0.0000  0.0000  0.0000 -0.0000
  63.  H 3 (S)    0.0001 -0.0000  0.0101 -0.0066  0.0000  0.0000 -0.0047  0.0068
  64.  H 3 (S)    0.0000 -0.0000 -0.0001 -0.0001 -0.0000  0.0000  0.0000  0.0011
  65.  H 3 (S)    0.0001  0.0000  0.0001  0.0000  0.0000 -0.0000 -0.0000 -0.0005
  66.  H 3 (px)  -0.0000  0.0001 -0.0000 -0.0000  0.0000 -0.0000  0.0000  0.0000
  67.  H 3 (py)  -0.0000  0.0000 -0.0002  0.0001 -0.0000  0.0000  0.0001  0.0003
  68.  H 3 (pz)   0.0000 -0.0000 -0.0002  0.0001  0.0000  0.0000  0.0001  0.0000
  69.  H 4 (S)    0.0001  0.0000 -0.0101 -0.0066 -0.0000 -0.0000  0.0047  0.0068
  70.  H 4 (S)    0.0000  0.0000  0.0001 -0.0001  0.0000 -0.0000 -0.0000  0.0011
  71.  H 4 (S)    0.0001 -0.0000 -0.0001  0.0000  0.0000  0.0000  0.0000 -0.0005
  72.  H 4 (px)  -0.0000  0.0001 -0.0000 -0.0000  0.0000 -0.0000  0.0000  0.0000
  73.  H 4 (py)   0.0000 -0.0000 -0.0002 -0.0001 -0.0000  0.0000  0.0001 -0.0003
  74.  H 4 (pz)   0.0000  0.0000  0.0002  0.0001  0.0000 -0.0000 -0.0001  0.0000
  75.  H 5 (S)    0.0006 -0.0000 -0.0050  0.0005 -0.0000  0.0000  0.0002 -0.0044
  76.  H 5 (S)    0.0000 -0.0000  0.0002  0.0001  0.0000 -0.0000 -0.0001 -0.0095
  77.  H 5 (S)    0.0000 -0.0000 -0.0000 -0.0000 -0.0000  0.0000 -0.0000 -0.0088
  78.  H 5 (px)  -0.0000  0.0001 -0.0000 -0.0000  0.0000 -0.0000  0.0000  0.0000
  79.  H 5 (py)  -0.0000 -0.0000  0.0001  0.0000  0.0000  0.0000 -0.0000  0.0026
  80.  H 5 (pz)  -0.0000 -0.0000 -0.0001  0.0001 -0.0000 -0.0000 -0.0000 -0.0025
  81.  H 6 (S)    0.0006 -0.0000  0.0050  0.0005  0.0000  0.0000 -0.0002 -0.0044
  82.  H 6 (S)    0.0000 -0.0000 -0.0002  0.0001  0.0000  0.0000  0.0001 -0.0095
  83.  H 6 (S)    0.0000  0.0000  0.0000 -0.0000  0.0000 -0.0000  0.0000 -0.0088
  84.  H 6 (px)  -0.0000  0.0001 -0.0000 -0.0000  0.0000 -0.0000  0.0000  0.0000
  85.  H 6 (py)   0.0000  0.0000  0.0001 -0.0000  0.0000 -0.0000 -0.0000 -0.0026
  86.  H 6 (pz)  -0.0000  0.0000  0.0001  0.0001  0.0000 -0.0000  0.0000 -0.0025

          NAO       33      34      35      36      37      38      39      40
      ---------- ------- ------- ------- ------- ------- ------- ------- -------
   1.  C 1 (S)   -0.0025  0.0101 -0.0058  0.0002 -0.0000  0.0000  0.0000 -0.0000
   2.  C 1 (S)    0.4019  0.0035  0.0075  0.0001  0.0000 -0.0000 -0.0000 -0.0000
   3.  C 1 (S)    0.0035  0.0037 -0.0000 -0.0000  0.0000  0.0000 -0.0000 -0.0000
   4.  C 1 (S)    0.0075 -0.0000 -0.0000 -0.0000  0.0000  0.0000  0.0000 -0.0000
   5.  C 1 (S)    0.0001 -0.0000 -0.0000 -0.0000 -0.0000 -0.0000  0.0000 -0.0000
   6.  C 1 (px)  -0.0000 -0.0000 -0.0000  0.0000  0.9982  0.0307 -0.0001  0.0000
   7.  C 1 (px)  -0.0000 -0.0000 -0.0000  0.0000  0.0307  0.0009 -0.0000 -0.0000
   8.  C 1 (px)   0.0000 -0.0000 -0.0000 -0.0000 -0.0001 -0.0000  0.0000  0.0000
   9.  C 1 (py)   0.0000  0.0000  0.0000 -0.0000 -0.0000  0.0000 -0.0000  0.2065
  10.  C 1 (py)  -0.0000  0.0000 -0.0000 -0.0000 -0.0000 -0.0000  0.0000 -0.0559
  11.  C 1 (py)  -0.0000 -0.0000 -0.0000  0.0000 -0.0000 -0.0000 -0.0000 -0.0008
  12.  C 1 (pz)  -0.5253  0.0550  0.0026  0.0000  0.0000 -0.0000 -0.0000 -0.0000
  13.  C 1 (pz)   0.0038 -0.0026  0.0002  0.0000  0.0000 -0.0000  0.0000 -0.0000
  14.  C 1 (pz)   0.0076 -0.0001 -0.0000 -0.0000  0.0000  0.0000  0.0000  0.0000
  15.  C 1 (d1)   0.0000 -0.0000  0.0000  0.0000  0.0000 -0.0000  0.0000 -0.0000
  16.  C 1 (d1)  -0.0000 -0.0000 -0.0000 -0.0000 -0.0000 -0.0000  0.0000 -0.0000
  17.  C 1 (d2)   0.0000  0.0000  0.0000 -0.0000 -0.0225 -0.0007  0.0000  0.0000
  18.  C 1 (d2)   0.0000  0.0000  0.0000 -0.0000 -0.0084 -0.0003  0.0000  0.0000
  19.  C 1 (d3)   0.0000  0.0000  0.0000 -0.0000 -0.0000 -0.0000 -0.0000 -0.0125
  20.  C 1 (d3)   0.0000  0.0000  0.0000 -0.0000 -0.0000 -0.0000 -0.0000  0.0103
  21.  C 1 (d4)  -0.0005 -0.0006 -0.0001 -0.0000 -0.0000 -0.0000  0.0000  0.0000
  22.  C 1 (d4)  -0.0010 -0.0003 -0.0000 -0.0000 -0.0000 -0.0000  0.0000  0.0000
  23.  C 1 (d5)   0.0175 -0.0009  0.0001  0.0000  0.0000  0.0000  0.0000  0.0000
  24.  C 1 (d5)   0.0054  0.0005 -0.0000 -0.0000  0.0000  0.0000 -0.0000  0.0000
  25.  C 1 (f1)  -0.0066  0.0005 -0.0000 -0.0000 -0.0000 -0.0000 -0.0000  0.0000
  26.  C 1 (f2)  -0.0000 -0.0000 -0.0000  0.0000  0.0127  0.0004 -0.0000 -0.0000
  27.  C 1 (f3)  -0.0000  0.0000  0.0000 -0.0000 -0.0000 -0.0000 -0.0000 -0.0050
  28.  C 1 (f4)   0.0022 -0.0004 -0.0001 -0.0000 -0.0000 -0.0000  0.0000  0.0000
  29.  C 1 (f5)   0.0000  0.0000 -0.0000 -0.0000 -0.0000  0.0000 -0.0000 -0.0000
  30.  C 1 (f6)   0.0000  0.0000  0.0000 -0.0000 -0.0070 -0.0002  0.0000 -0.0000
  31.  C 1 (f7)  -0.0000 -0.0000 -0.0000  0.0000  0.0000  0.0000  0.0000 -0.0015
  32.  C 2 (S)   -0.0000 -0.0000 -0.0000 -0.0000 -0.0000  0.0000  0.0000 -0.0000
  33.  C 2 (S)    1.0519 -0.0000  0.0000 -0.0000 -0.0000  0.0000  0.0000  0.0000
  34.  C 2 (S)   -0.0000  0.0038 -0.0000  0.0000 -0.0000 -0.0000 -0.0000  0.0000
  35.  C 2 (S)    0.0000 -0.0000  0.0001 -0.0000 -0.0000 -0.0000 -0.0000  0.0000
  36.  C 2 (S)   -0.0000  0.0000 -0.0000  0.0000  0.0000  0.0000 -0.0000  0.0000
  37.  C 2 (px)  -0.0000 -0.0000 -0.0000  0.0000  0.9982  0.0307 -0.0001  0.0000
  38.  C 2 (px)   0.0000 -0.0000 -0.0000  0.0000  0.0307  0.0009 -0.0000  0.0000
  39.  C 2 (px)   0.0000 -0.0000 -0.0000 -0.0000 -0.0001 -0.0000  0.0000 -0.0000
  40.  C 2 (py)   0.0000  0.0000  0.0000  0.0000  0.0000  0.0000 -0.0000  1.1827
  41.  C 2 (py)   0.0000 -0.0000 -0.0000  0.0000  0.0000  0.0000  0.0000  0.0033
  42.  C 2 (py)   0.0000 -0.0000 -0.0000  0.0000  0.0000  0.0000 -0.0000  0.0060
  43.  C 2 (pz)  -0.1064 -0.0515  0.0047  0.0001 -0.0000 -0.0000  0.0000 -0.0000
  44.  C 2 (pz)  -0.0188  0.0028 -0.0000  0.0000  0.0000 -0.0000 -0.0000 -0.0000
  45.  C 2 (pz)   0.0017 -0.0000 -0.0000 -0.0000  0.0000  0.0000  0.0000  0.0000
  46.  C 2 (d1)  -0.0000  0.0000 -0.0000 -0.0000 -0.0000 -0.0000  0.0000  0.0000
  47.  C 2 (d1)  -0.0000 -0.0000 -0.0000  0.0000 -0.0000 -0.0000  0.0000  0.0000
  48.  C 2 (d2)   0.0000 -0.0000 -0.0000  0.0000  0.0225  0.0007 -0.0000  0.0000
  49.  C 2 (d2)   0.0000  0.0000 -0.0000  0.0000  0.0084  0.0003 -0.0000  0.0000
  50.  C 2 (d3)   0.0000 -0.0000  0.0000  0.0000  0.0000  0.0000 -0.0000 -0.0250
  51.  C 2 (d3)   0.0000 -0.0000  0.0000  0.0000  0.0000  0.0000  0.0000  0.0042
  52.  C 2 (d4)  -0.0151 -0.0006  0.0000  0.0000  0.0000  0.0000 -0.0000 -0.0000
  53.  C 2 (d4)  -0.0060 -0.0003  0.0000  0.0000  0.0000  0.0000 -0.0000 -0.0000
  54.  C 2 (d5)   0.0169 -0.0009  0.0001  0.0000 -0.0000 -0.0000  0.0000 -0.0000
  55.  C 2 (d5)  -0.0019  0.0006  0.0001  0.0000 -0.0000 -0.0000 -0.0000 -0.0000
  56.  C 2 (f1)   0.0073 -0.0006  0.0000  0.0000 -0.0000 -0.0000  0.0000 -0.0000
  57.  C 2 (f2)   0.0000 -0.0000 -0.0000  0.0000  0.0127  0.0004 -0.0000  0.0000
  58.  C 2 (f3)  -0.0000 -0.0000 -0.0000  0.0000  0.0000  0.0000 -0.0000  0.0160
  59.  C 2 (f4)   0.0072  0.0004 -0.0000 -0.0000 -0.0000 -0.0000  0.0000  0.0000
  60.  C 2 (f5)   0.0000 -0.0000 -0.0000 -0.0000 -0.0000 -0.0000  0.0000 -0.0000
  61.  C 2 (f6)  -0.0000  0.0000  0.0000 -0.0000 -0.0070 -0.0002  0.0000 -0.0000
  62.  C 2 (f7)   0.0000  0.0000  0.0000 -0.0000 -0.0000 -0.0000  0.0000 -0.0082
  63.  H 3 (S)    0.0332  0.0223  0.0043  0.0000  0.0000  0.0000 -0.0000 -0.0274
  64.  H 3 (S)   -0.0114 -0.0002  0.0001 -0.0000 -0.0000 -0.0000 -0.0000  0.0167
  65.  H 3 (S)   -0.0013  0.0000 -0.0000 -0.0000  0.0000  0.0000 -0.0000  0.0006
  66.  H 3 (px)   0.0000 -0.0000 -0.0000  0.0000  0.0063  0.0002 -0.0000  0.0000
  67.  H 3 (py)  -0.0030 -0.0005 -0.0001 -0.0000 -0.0000 -0.0000  0.0000  0.0027
  68.  H 3 (pz)   0.0009 -0.0001 -0.0001 -0.0000 -0.0000 -0.0000  0.0000 -0.0022
  69.  H 4 (S)    0.0332  0.0223  0.0043  0.0000 -0.0000 -0.0000 -0.0000  0.0274
  70.  H 4 (S)   -0.0114 -0.0002  0.0001 -0.0000  0.0000  0.0000 -0.0000 -0.0167
  71.  H 4 (S)   -0.0013  0.0000 -0.0000 -0.0000 -0.0000 -0.0000  0.0000 -0.0006
  72.  H 4 (px)   0.0000 -0.0000 -0.0000  0.0000  0.0063  0.0002 -0.0000  0.0000
  73.  H 4 (py)   0.0030  0.0005  0.0001  0.0000 -0.0000 -0.0000 -0.0000  0.0027
  74.  H 4 (pz)   0.0009 -0.0001 -0.0001 -0.0000  0.0000  0.0000 -0.0000  0.0022
  75.  H 5 (S)    0.5215  0.0198 -0.0014 -0.0000  0.0000  0.0000 -0.0000  0.6771
  76.  H 5 (S)    0.0024 -0.0002 -0.0001 -0.0000  0.0000  0.0000 -0.0000 -0.0005
  77.  H 5 (S)   -0.0064  0.0001  0.0000 -0.0000 -0.0000 -0.0000 -0.0000  0.0048
  78.  H 5 (px)  -0.0000 -0.0000 -0.0000  0.0000  0.0063  0.0002 -0.0000 -0.0000
  79.  H 5 (py)  -0.0104 -0.0005  0.0000  0.0000 -0.0000 -0.0000  0.0000 -0.0096
  80.  H 5 (pz)   0.0093  0.0000 -0.0000 -0.0000  0.0000  0.0000 -0.0000  0.0138
  81.  H 6 (S)    0.5215  0.0198 -0.0014 -0.0000  0.0000  0.0000  0.0000 -0.6771
  82.  H 6 (S)    0.0024 -0.0002 -0.0001 -0.0000 -0.0000 -0.0000  0.0000  0.0005
  83.  H 6 (S)   -0.0064  0.0001  0.0000 -0.0000  0.0000  0.0000 -0.0000 -0.0048
  84.  H 6 (px)  -0.0000 -0.0000 -0.0000  0.0000  0.0063  0.0002 -0.0000 -0.0000
  85.  H 6 (py)   0.0104  0.0005 -0.0000 -0.0000  0.0000  0.0000  0.0000 -0.0096
  86.  H 6 (pz)   0.0093  0.0000 -0.0000 -0.0000  0.0000  0.0000  0.0000 -0.0138

          NAO       41      42      43      44      45      46      47      48
      ---------- ------- ------- ------- ------- ------- ------- ------- -------
   1.  C 1 (S)   -0.0000 -0.0000  0.0093  0.0212 -0.0068  0.0000  0.0000  0.0000
   2.  C 1 (S)    0.0000 -0.0000  0.5253 -0.0038 -0.0076 -0.0000 -0.0000 -0.0000
   3.  C 1 (S)    0.0000  0.0000 -0.0550  0.0026  0.0001  0.0000 -0.0000  0.0000
   4.  C 1 (S)    0.0000  0.0000 -0.0026 -0.0002  0.0000 -0.0000 -0.0000  0.0000
   5.  C 1 (S)    0.0000 -0.0000 -0.0000 -0.0000  0.0000 -0.0000 -0.0000 -0.0000
   6.  C 1 (px)   0.0000  0.0000  0.0000  0.0000  0.0000 -0.0000 -0.0000  0.0225
   7.  C 1 (px)   0.0000  0.0000  0.0000  0.0000  0.0000 -0.0000 -0.0000  0.0007
   8.  C 1 (px)  -0.0000 -0.0000 -0.0000 -0.0000  0.0000 -0.0000 -0.0000 -0.0000
   9.  C 1 (py)  -0.0559 -0.0008 -0.0000 -0.0000 -0.0000 -0.0000  0.0000  0.0000
  10.  C 1 (py)  -0.0008 -0.0003 -0.0000  0.0000  0.0000 -0.0000 -0.0000 -0.0000
  11.  C 1 (py)  -0.0003 -0.0000  0.0000 -0.0000 -0.0000 -0.0000 -0.0000 -0.0000
  12.  C 1 (pz)  -0.0000 -0.0000 -0.5257  0.0488 -0.0031  0.0000 -0.0000 -0.0000
  13.  C 1 (pz)   0.0000  0.0000  0.0488 -0.0020 -0.0002 -0.0000  0.0000 -0.0000
  14.  C 1 (pz)  -0.0000 -0.0000 -0.0031 -0.0002  0.0001 -0.0000 -0.0000  0.0000
  15.  C 1 (d1)  -0.0000 -0.0000  0.0000 -0.0000 -0.0000  0.0000  0.0000  0.0000
  16.  C 1 (d1)  -0.0000 -0.0000  0.0000 -0.0000  0.0000 -0.0000 -0.0000 -0.0000
  17.  C 1 (d2)  -0.0000 -0.0000 -0.0000 -0.0000 -0.0000 -0.0000 -0.0000 -0.0005
  18.  C 1 (d2)  -0.0000 -0.0000 -0.0000 -0.0000 -0.0000 -0.0000 -0.0000 -0.0002
  19.  C 1 (d3)  -0.0014 -0.0001 -0.0000  0.0000  0.0000 -0.0000 -0.0000 -0.0000
  20.  C 1 (d3)   0.0003  0.0001  0.0000  0.0000  0.0000  0.0000  0.0000 -0.0000
  21.  C 1 (d4)  -0.0000  0.0000 -0.0008 -0.0004  0.0001  0.0000  0.0000 -0.0000
  22.  C 1 (d4)  -0.0000  0.0000  0.0006 -0.0002  0.0000  0.0000  0.0000 -0.0000
  23.  C 1 (d5)  -0.0000 -0.0000  0.0174 -0.0009 -0.0001 -0.0000 -0.0000  0.0000
  24.  C 1 (d5)  -0.0000 -0.0000 -0.0108  0.0003  0.0000 -0.0000 -0.0000  0.0000
  25.  C 1 (f1)   0.0000  0.0000 -0.0103  0.0005  0.0000  0.0000 -0.0000 -0.0000
  26.  C 1 (f2)   0.0000  0.0000  0.0000  0.0000  0.0000  0.0000  0.0000  0.0003
  27.  C 1 (f3)  -0.0008 -0.0001 -0.0000  0.0000  0.0000 -0.0000 -0.0000 -0.0000
  28.  C 1 (f4)   0.0000  0.0000  0.0002 -0.0003  0.0001  0.0000  0.0000 -0.0000
  29.  C 1 (f5)  -0.0000 -0.0000 -0.0000 -0.0000  0.0000  0.0000  0.0000 -0.0000
  30.  C 1 (f6)  -0.0000 -0.0000 -0.0000 -0.0000 -0.0000 -0.0000 -0.0000 -0.0002
  31.  C 1 (f7)   0.0004  0.0000  0.0000 -0.0000 -0.0000  0.0000 -0.0000  0.0000
  32.  C 2 (S)    0.0000  0.0000 -0.0054  0.0037  0.0001  0.0000  0.0000  0.0000
  33.  C 2 (S)    0.0000  0.0000 -0.1064 -0.0188  0.0017 -0.0000 -0.0000  0.0000
  34.  C 2 (S)   -0.0000 -0.0000 -0.0515  0.0028 -0.0000  0.0000 -0.0000 -0.0000
  35.  C 2 (S)   -0.0000 -0.0000  0.0047 -0.0000 -0.0000 -0.0000 -0.0000 -0.0000
  36.  C 2 (S)    0.0000  0.0000  0.0001  0.0000 -0.0000 -0.0000  0.0000  0.0000
  37.  C 2 (px)   0.0000  0.0000 -0.0000  0.0000  0.0000 -0.0000 -0.0000  0.0225
  38.  C 2 (px)   0.0000  0.0000 -0.0000 -0.0000  0.0000 -0.0000 -0.0000  0.0007
  39.  C 2 (px)   0.0000 -0.0000  0.0000 -0.0000  0.0000  0.0000  0.0000 -0.0000
  40.  C 2 (py)   0.0033  0.0060 -0.0000 -0.0000  0.0000  0.0000  0.0000  0.0000
  41.  C 2 (py)   0.0028  0.0001  0.0000 -0.0000  0.0000  0.0000  0.0000  0.0000
  42.  C 2 (py)   0.0001  0.0000  0.0000  0.0000  0.0000  0.0000  0.0000  0.0000
  43.  C 2 (pz)   0.0000  0.0000  1.1398 -0.0341 -0.0059 -0.0000  0.0000 -0.0000
  44.  C 2 (pz)  -0.0000  0.0000 -0.0341  0.0025 -0.0001  0.0000 -0.0000 -0.0000
  45.  C 2 (pz)   0.0000  0.0000 -0.0059 -0.0001  0.0001  0.0000 -0.0000  0.0000
  46.  C 2 (d1)   0.0000  0.0000 -0.0000  0.0000  0.0000  0.0000  0.0000 -0.0000
  47.  C 2 (d1)   0.0000  0.0000  0.0000 -0.0000 -0.0000  0.0000  0.0000  0.0000
  48.  C 2 (d2)   0.0000  0.0000 -0.0000 -0.0000  0.0000 -0.0000  0.0000  0.0005
  49.  C 2 (d2)  -0.0000  0.0000 -0.0000 -0.0000  0.0000 -0.0000  0.0000  0.0002
  50.  C 2 (d3)  -0.0009 -0.0002  0.0000  0.0000  0.0000 -0.0000 -0.0000  0.0000
  51.  C 2 (d3)   0.0006  0.0000  0.0000  0.0000  0.0000  0.0000  0.0000  0.0000
  52.  C 2 (d4)   0.0000  0.0000  0.0134 -0.0001 -0.0001  0.0000  0.0000  0.0000
  53.  C 2 (d4)   0.0000  0.0000  0.0055 -0.0001 -0.0000  0.0000  0.0000  0.0000
  54.  C 2 (d5)  -0.0000  0.0000  0.0180 -0.0009 -0.0001 -0.0000 -0.0000 -0.0000
  55.  C 2 (d5)  -0.0000  0.0000 -0.0037  0.0004 -0.0000  0.0000 -0.0000 -0.0000
  56.  C 2 (f1)  -0.0000 -0.0000  0.0096 -0.0005 -0.0000 -0.0000  0.0000 -0.0000
  57.  C 2 (f2)  -0.0000  0.0000 -0.0000 -0.0000  0.0000 -0.0000  0.0000  0.0003
  58.  C 2 (f3)   0.0004  0.0001  0.0000 -0.0000 -0.0000  0.0000  0.0000  0.0000
  59.  C 2 (f4)  -0.0000  0.0000 -0.0093  0.0001  0.0001 -0.0000 -0.0000 -0.0000
  60.  C 2 (f5)  -0.0000 -0.0000 -0.0000 -0.0000  0.0000  0.0000 -0.0000 -0.0000
  61.  C 2 (f6)  -0.0000 -0.0000  0.0000 -0.0000 -0.0000  0.0000  0.0000 -0.0002
  62.  C 2 (f7)  -0.0000 -0.0000 -0.0000 -0.0000 -0.0000 -0.0000 -0.0000 -0.0000
  63.  H 3 (S)   -0.0337 -0.0012  0.0248  0.0157 -0.0044 -0.0000 -0.0000  0.0000
  64.  H 3 (S)    0.0002  0.0001  0.0081 -0.0000 -0.0000  0.0000  0.0000 -0.0000
  65.  H 3 (S)   -0.0002 -0.0000 -0.0052 -0.0000  0.0001  0.0000  0.0000  0.0000
  66.  H 3 (px)  -0.0000  0.0000 -0.0000 -0.0000  0.0000  0.0000  0.0000  0.0001
  67.  H 3 (py)   0.0005  0.0000  0.0017 -0.0003  0.0001  0.0000  0.0000 -0.0000
  68.  H 3 (pz)   0.0007  0.0000 -0.0055 -0.0001  0.0001  0.0000 -0.0000 -0.0000
  69.  H 4 (S)    0.0337  0.0012  0.0248  0.0157 -0.0044  0.0000 -0.0000 -0.0000
  70.  H 4 (S)   -0.0002 -0.0001  0.0081 -0.0000 -0.0000 -0.0000  0.0000  0.0000
  71.  H 4 (S)    0.0002  0.0000 -0.0052 -0.0000  0.0001  0.0000 -0.0000 -0.0000
  72.  H 4 (px)  -0.0000  0.0000 -0.0000 -0.0000  0.0000  0.0000  0.0000  0.0001
  73.  H 4 (py)   0.0005  0.0000 -0.0017  0.0003 -0.0001  0.0000 -0.0000 -0.0000
  74.  H 4 (pz)  -0.0007 -0.0000 -0.0055 -0.0001  0.0001 -0.0000  0.0000  0.0000
  75.  H 5 (S)    0.0091  0.0036 -0.4497  0.0046  0.0025  0.0000 -0.0000  0.0000
  76.  H 5 (S)   -0.0008 -0.0000 -0.0052 -0.0002  0.0001 -0.0000  0.0000  0.0000
  77.  H 5 (S)    0.0000  0.0000 -0.0002  0.0002 -0.0000  0.0000  0.0000 -0.0000
  78.  H 5 (px)   0.0000  0.0000  0.0000 -0.0000  0.0000 -0.0000  0.0000  0.0001
  79.  H 5 (py)  -0.0002 -0.0001  0.0089 -0.0002 -0.0000 -0.0000  0.0000 -0.0000
  80.  H 5 (pz)   0.0001  0.0001 -0.0044 -0.0002  0.0001  0.0000 -0.0000  0.0000
  81.  H 6 (S)   -0.0091 -0.0036 -0.4497  0.0046  0.0025 -0.0000 -0.0000  0.0000
  82.  H 6 (S)    0.0008  0.0000 -0.0052 -0.0002  0.0001  0.0000  0.0000 -0.0000
  83.  H 6 (S)   -0.0000 -0.0000 -0.0002  0.0002 -0.0000 -0.0000  0.0000  0.0000
  84.  H 6 (px)   0.0000  0.0000  0.0000 -0.0000  0.0000 -0.0000  0.0000  0.0001
  85.  H 6 (py)  -0.0002 -0.0001 -0.0089  0.0002  0.0000 -0.0000 -0.0000  0.0000
  86.  H 6 (pz)  -0.0001 -0.0001 -0.0044 -0.0002  0.0001 -0.0000 -0.0000  0.0000

          NAO       49      50      51      52      53      54      55      56
      ---------- ------- ------- ------- ------- ------- ------- ------- -------
   1.  C 1 (S)    0.0000 -0.0000 -0.0000 -0.0001 -0.0002 -0.0044 -0.0016 -0.0019
   2.  C 1 (S)   -0.0000  0.0000  0.0000 -0.0005 -0.0010  0.0175  0.0054  0.0066
   3.  C 1 (S)    0.0000  0.0000  0.0000 -0.0006 -0.0003 -0.0009  0.0005 -0.0005
   4.  C 1 (S)    0.0000  0.0000  0.0000 -0.0001 -0.0000  0.0001 -0.0000  0.0000
   5.  C 1 (S)   -0.0000 -0.0000 -0.0000 -0.0000 -0.0000  0.0000 -0.0000  0.0000
   6.  C 1 (px)   0.0084  0.0000  0.0000  0.0000  0.0000 -0.0000 -0.0000 -0.0000
   7.  C 1 (px)   0.0003  0.0000  0.0000  0.0000  0.0000 -0.0000 -0.0000 -0.0000
   8.  C 1 (px)  -0.0000  0.0000 -0.0000 -0.0000 -0.0000  0.0000 -0.0000  0.0000
   9.  C 1 (py)   0.0000  0.0125 -0.0103 -0.0000 -0.0000  0.0000  0.0000  0.0000
  10.  C 1 (py)  -0.0000  0.0014 -0.0003 -0.0000 -0.0000 -0.0000 -0.0000  0.0000
  11.  C 1 (py)  -0.0000  0.0001 -0.0001  0.0000  0.0000 -0.0000 -0.0000 -0.0000
  12.  C 1 (pz)  -0.0000  0.0000  0.0000  0.0008 -0.0006 -0.0174  0.0108 -0.0103
  13.  C 1 (pz)  -0.0000  0.0000  0.0000  0.0004  0.0002  0.0009 -0.0003  0.0005
  14.  C 1 (pz)   0.0000  0.0000  0.0000 -0.0001 -0.0000  0.0001 -0.0000  0.0000
  15.  C 1 (d1)   0.0000  0.0000 -0.0000 -0.0000 -0.0000  0.0000 -0.0000  0.0000
  16.  C 1 (d1)  -0.0000  0.0000 -0.0000  0.0000  0.0000 -0.0000 -0.0000  0.0000
  17.  C 1 (d2)  -0.0002 -0.0000 -0.0000 -0.0000 -0.0000  0.0000  0.0000  0.0000
  18.  C 1 (d2)  -0.0001  0.0000 -0.0000 -0.0000 -0.0000  0.0000  0.0000  0.0000
  19.  C 1 (d3)   0.0000  0.0007 -0.0003  0.0000  0.0000  0.0000  0.0000  0.0000
  20.  C 1 (d3)  -0.0000 -0.0003  0.0001  0.0000  0.0000 -0.0000 -0.0000  0.0000
  21.  C 1 (d4)   0.0000 -0.0000 -0.0000  0.0000  0.0000 -0.0001 -0.0002  0.0000
  22.  C 1 (d4)  -0.0000 -0.0000 -0.0000  0.0000  0.0000 -0.0000 -0.0001  0.0000
  23.  C 1 (d5)   0.0000  0.0000  0.0000 -0.0001 -0.0000  0.0006 -0.0001  0.0003
  24.  C 1 (d5)   0.0000  0.0000  0.0000 -0.0002 -0.0001 -0.0001  0.0000 -0.0001
  25.  C 1 (f1)  -0.0000 -0.0000 -0.0000 -0.0000 -0.0000 -0.0003  0.0001 -0.0001
  26.  C 1 (f2)   0.0001 -0.0000  0.0000  0.0000  0.0000 -0.0000 -0.0000 -0.0000
  27.  C 1 (f3)   0.0000  0.0004 -0.0002 -0.0000 -0.0000  0.0000  0.0000  0.0000
  28.  C 1 (f4)   0.0000 -0.0000 -0.0000 -0.0000  0.0000  0.0000 -0.0001  0.0000
  29.  C 1 (f5)   0.0000  0.0000 -0.0000 -0.0000 -0.0000  0.0000 -0.0000  0.0000
  30.  C 1 (f6)  -0.0001  0.0000 -0.0000 -0.0000 -0.0000  0.0000  0.0000  0.0000
  31.  C 1 (f7)  -0.0000 -0.0001  0.0001  0.0000  0.0000 -0.0000 -0.0000 -0.0000
  32.  C 2 (S)    0.0000 -0.0000 -0.0000  0.0020  0.0009 -0.0025 -0.0000 -0.0009
  33.  C 2 (S)    0.0000  0.0000  0.0000 -0.0151 -0.0060  0.0169 -0.0019  0.0073
  34.  C 2 (S)    0.0000 -0.0000 -0.0000 -0.0006 -0.0003 -0.0009  0.0006 -0.0006
  35.  C 2 (S)   -0.0000  0.0000  0.0000  0.0000  0.0000  0.0001  0.0001  0.0000
  36.  C 2 (S)    0.0000  0.0000  0.0000  0.0000  0.0000  0.0000  0.0000  0.0000
  37.  C 2 (px)   0.0084  0.0000  0.0000  0.0000  0.0000 -0.0000 -0.0000 -0.0000
  38.  C 2 (px)   0.0003  0.0000  0.0000  0.0000  0.0000 -0.0000 -0.0000 -0.0000
  39.  C 2 (px)  -0.0000 -0.0000  0.0000 -0.0000 -0.0000  0.0000 -0.0000  0.0000
  40.  C 2 (py)   0.0000 -0.0250  0.0042 -0.0000 -0.0000 -0.0000 -0.0000 -0.0000
  41.  C 2 (py)  -0.0000 -0.0009  0.0006  0.0000  0.0000 -0.0000 -0.0000 -0.0000
  42.  C 2 (py)   0.0000 -0.0002  0.0000  0.0000  0.0000  0.0000  0.0000 -0.0000
  43.  C 2 (pz)  -0.0000  0.0000  0.0000  0.0134  0.0055  0.0180 -0.0037  0.0096
  44.  C 2 (pz)  -0.0000  0.0000  0.0000 -0.0001 -0.0001 -0.0009  0.0004 -0.0005
  45.  C 2 (pz)   0.0000  0.0000  0.0000 -0.0001 -0.0000 -0.0001 -0.0000 -0.0000
  46.  C 2 (d1)  -0.0000 -0.0000  0.0000  0.0000  0.0000 -0.0000  0.0000 -0.0000
  47.  C 2 (d1)   0.0000 -0.0000  0.0000  0.0000  0.0000 -0.0000 -0.0000  0.0000
  48.  C 2 (d2)   0.0002  0.0000  0.0000  0.0000  0.0000 -0.0000 -0.0000 -0.0000
  49.  C 2 (d2)   0.0001  0.0000 -0.0000 -0.0000  0.0000 -0.0000 -0.0000 -0.0000
  50.  C 2 (d3)   0.0000  0.0008 -0.0002  0.0000  0.0000  0.0000  0.0000  0.0000
  51.  C 2 (d3)  -0.0000 -0.0002  0.0001  0.0000  0.0000  0.0000  0.0000 -0.0000
  52.  C 2 (d4)  -0.0000  0.0000  0.0000  0.0003  0.0001 -0.0000 -0.0000  0.0000
  53.  C 2 (d4)   0.0000  0.0000  0.0000  0.0001  0.0001 -0.0000 -0.0000  0.0000
  54.  C 2 (d5)  -0.0000  0.0000  0.0000 -0.0000 -0.0000  0.0006 -0.0001  0.0003
  55.  C 2 (d5)  -0.0000  0.0000  0.0000 -0.0000 -0.0000 -0.0001  0.0001 -0.0001
  56.  C 2 (f1)  -0.0000  0.0000 -0.0000  0.0000  0.0000  0.0003 -0.0001  0.0002
  57.  C 2 (f2)   0.0001  0.0000  0.0000 -0.0000  0.0000 -0.0000 -0.0000 -0.0000
  58.  C 2 (f3)   0.0000 -0.0005  0.0001 -0.0000 -0.0000 -0.0000 -0.0000 -0.0000
  59.  C 2 (f4)   0.0000  0.0000 -0.0000 -0.0002 -0.0001 -0.0000  0.0000 -0.0000
  60.  C 2 (f5)   0.0000  0.0000 -0.0000 -0.0000 -0.0000  0.0000 -0.0000  0.0000
  61.  C 2 (f6)  -0.0001  0.0000 -0.0000 -0.0000 -0.0000  0.0000  0.0000  0.0000
  62.  C 2 (f7)  -0.0000  0.0002 -0.0000 -0.0000 -0.0000  0.0000  0.0000  0.0000
  63.  H 3 (S)    0.0000  0.0106 -0.0066 -0.0007 -0.0010  0.0020  0.0063 -0.0006
  64.  H 3 (S)   -0.0000 -0.0004  0.0001  0.0002  0.0001 -0.0000  0.0000 -0.0000
  65.  H 3 (S)    0.0000  0.0001 -0.0000 -0.0000 -0.0000 -0.0001 -0.0000 -0.0000
  66.  H 3 (px)   0.0001  0.0000  0.0000  0.0000  0.0000 -0.0000 -0.0000 -0.0000
  67.  H 3 (py)  -0.0000 -0.0002  0.0001  0.0001  0.0000 -0.0000 -0.0001  0.0000
  68.  H 3 (pz)  -0.0000 -0.0002  0.0001 -0.0001 -0.0000 -0.0001 -0.0001 -0.0000
  69.  H 4 (S)   -0.0000 -0.0106  0.0066 -0.0007 -0.0010  0.0020  0.0063 -0.0006
  70.  H 4 (S)   -0.0000  0.0004 -0.0001  0.0002  0.0001 -0.0000  0.0000 -0.0000
  71.  H 4 (S)   -0.0000 -0.0001  0.0000 -0.0000 -0.0000 -0.0001 -0.0000 -0.0000
  72.  H 4 (px)   0.0001  0.0000  0.0000  0.0000  0.0000 -0.0000 -0.0000 -0.0000
  73.  H 4 (py)  -0.0000 -0.0002  0.0001 -0.0001 -0.0000  0.0000  0.0001 -0.0000
  74.  H 4 (pz)   0.0000  0.0002 -0.0001 -0.0001 -0.0000 -0.0001 -0.0001 -0.0000
  75.  H 5 (S)    0.0000 -0.0164  0.0038 -0.0117 -0.0047  0.0015  0.0009 -0.0001
  76.  H 5 (S)    0.0000  0.0003 -0.0002 -0.0001 -0.0000 -0.0001 -0.0001 -0.0000
  77.  H 5 (S)   -0.0000 -0.0001  0.0000  0.0001  0.0000 -0.0001  0.0000 -0.0001
  78.  H 5 (px)   0.0001  0.0000  0.0000  0.0000  0.0000 -0.0000 -0.0000 -0.0000
  79.  H 5 (py)  -0.0000  0.0003 -0.0001  0.0002  0.0001 -0.0000 -0.0000  0.0000
  80.  H 5 (pz)   0.0000 -0.0003  0.0001 -0.0002 -0.0001  0.0001 -0.0000  0.0000
  81.  H 6 (S)    0.0000  0.0164 -0.0038 -0.0117 -0.0047  0.0015  0.0009 -0.0001
  82.  H 6 (S)   -0.0000 -0.0003  0.0002 -0.0001 -0.0000 -0.0001 -0.0001 -0.0000
  83.  H 6 (S)   -0.0000  0.0001 -0.0000  0.0001  0.0000 -0.0001  0.0000 -0.0001
  84.  H 6 (px)   0.0001  0.0000  0.0000  0.0000  0.0000 -0.0000 -0.0000 -0.0000
  85.  H 6 (py)   0.0000  0.0003 -0.0001 -0.0002 -0.0001  0.0000  0.0000 -0.0000
  86.  H 6 (pz)   0.0000  0.0003 -0.0001 -0.0002 -0.0001  0.0001 -0.0000  0.0000

          NAO       57      58      59      60      61      62      63      64
      ---------- ------- ------- ------- ------- ------- ------- ------- -------
   1.  C 1 (S)    0.0000 -0.0000  0.0005 -0.0000  0.0000 -0.0000 -0.0044 -0.0095
   2.  C 1 (S)   -0.0000  0.0000 -0.0022  0.0000 -0.0000 -0.0000  0.5215  0.0024
   3.  C 1 (S)    0.0000  0.0000  0.0004 -0.0000 -0.0000 -0.0000  0.0198 -0.0002
   4.  C 1 (S)    0.0000  0.0000  0.0001  0.0000 -0.0000 -0.0000 -0.0014 -0.0001
   5.  C 1 (S)   -0.0000 -0.0000  0.0000  0.0000  0.0000  0.0000 -0.0000 -0.0000
   6.  C 1 (px)   0.0127  0.0000 -0.0000 -0.0000 -0.0070 -0.0000  0.0000 -0.0000
   7.  C 1 (px)   0.0004  0.0000 -0.0000 -0.0000 -0.0002 -0.0000 -0.0000 -0.0000
   8.  C 1 (px)  -0.0000 -0.0000  0.0000  0.0000  0.0000  0.0000  0.0000 -0.0000
   9.  C 1 (py)   0.0000 -0.0050  0.0000  0.0000  0.0000 -0.0015  0.6771 -0.0005
  10.  C 1 (py)  -0.0000 -0.0008 -0.0000  0.0000  0.0000  0.0004  0.0091 -0.0008
  11.  C 1 (py)  -0.0000 -0.0001 -0.0000  0.0000  0.0000  0.0000  0.0036 -0.0000
  12.  C 1 (pz)  -0.0000 -0.0000  0.0002 -0.0000 -0.0000  0.0000  0.4497  0.0052
  13.  C 1 (pz)  -0.0000  0.0000 -0.0003  0.0000 -0.0000 -0.0000 -0.0046  0.0002
  14.  C 1 (pz)   0.0000 -0.0000  0.0001  0.0000 -0.0000 -0.0000 -0.0025 -0.0001
  15.  C 1 (d1)   0.0000 -0.0000  0.0000  0.0000 -0.0000  0.0000  0.0000 -0.0000
  16.  C 1 (d1)  -0.0000 -0.0000 -0.0000 -0.0000 -0.0000  0.0000  0.0000 -0.0000
  17.  C 1 (d2)  -0.0003 -0.0000  0.0000 -0.0000  0.0002  0.0000  0.0000  0.0000
  18.  C 1 (d2)  -0.0001 -0.0000  0.0000 -0.0000  0.0001 -0.0000  0.0000 -0.0000
  19.  C 1 (d3)   0.0000 -0.0004 -0.0000  0.0000  0.0000  0.0001  0.0164 -0.0003
  20.  C 1 (d3)  -0.0000  0.0002 -0.0000 -0.0000  0.0000 -0.0001 -0.0038  0.0002
  21.  C 1 (d4)  -0.0000 -0.0000  0.0000  0.0000  0.0000  0.0000 -0.0117 -0.0001
  22.  C 1 (d4)  -0.0000 -0.0000 -0.0000  0.0000  0.0000  0.0000 -0.0047 -0.0000
  23.  C 1 (d5)   0.0000  0.0000 -0.0000  0.0000 -0.0000 -0.0000  0.0015 -0.0001
  24.  C 1 (d5)   0.0000  0.0000  0.0001  0.0000 -0.0000 -0.0000  0.0009 -0.0001
  25.  C 1 (f1)  -0.0000 -0.0000  0.0000 -0.0000  0.0000  0.0000  0.0001  0.0000
  26.  C 1 (f2)   0.0002  0.0000 -0.0000 -0.0000 -0.0001 -0.0000 -0.0000 -0.0000
  27.  C 1 (f3)  -0.0000 -0.0002  0.0000  0.0000  0.0000  0.0000  0.0101 -0.0001
  28.  C 1 (f4)  -0.0000 -0.0000  0.0000  0.0000  0.0000  0.0000 -0.0066 -0.0001
  29.  C 1 (f5)  -0.0000 -0.0000  0.0000 -0.0000  0.0000  0.0000  0.0000 -0.0000
  30.  C 1 (f6)  -0.0001 -0.0000  0.0000  0.0000  0.0000  0.0000  0.0000  0.0000
  31.  C 1 (f7)   0.0000  0.0000 -0.0000 -0.0000 -0.0000  0.0000 -0.0047  0.0000
  32.  C 2 (S)    0.0000  0.0000 -0.0007 -0.0000  0.0000 -0.0000  0.0068  0.0011
  33.  C 2 (S)    0.0000 -0.0000  0.0072  0.0000 -0.0000  0.0000  0.0332 -0.0114
  34.  C 2 (S)   -0.0000 -0.0000  0.0004 -0.0000  0.0000  0.0000  0.0223 -0.0002
  35.  C 2 (S)   -0.0000 -0.0000 -0.0000 -0.0000  0.0000  0.0000  0.0043  0.0001
  36.  C 2 (S)    0.0000  0.0000 -0.0000 -0.0000 -0.0000 -0.0000  0.0000 -0.0000
  37.  C 2 (px)   0.0127  0.0000 -0.0000 -0.0000 -0.0070 -0.0000  0.0000 -0.0000
  38.  C 2 (px)   0.0004  0.0000 -0.0000 -0.0000 -0.0002 -0.0000  0.0000 -0.0000
  39.  C 2 (px)  -0.0000 -0.0000  0.0000  0.0000  0.0000  0.0000 -0.0000 -0.0000
  40.  C 2 (py)   0.0000  0.0160  0.0000 -0.0000 -0.0000 -0.0082 -0.0274  0.0167
  41.  C 2 (py)  -0.0000  0.0004 -0.0000 -0.0000 -0.0000 -0.0000 -0.0337  0.0002
  42.  C 2 (py)   0.0000  0.0001  0.0000 -0.0000 -0.0000 -0.0000 -0.0012  0.0001
  43.  C 2 (pz)  -0.0000  0.0000 -0.0093 -0.0000  0.0000 -0.0000  0.0248  0.0081
  44.  C 2 (pz)  -0.0000 -0.0000  0.0001 -0.0000 -0.0000 -0.0000  0.0157 -0.0000
  45.  C 2 (pz)   0.0000 -0.0000  0.0001  0.0000 -0.0000 -0.0000 -0.0044 -0.0000
  46.  C 2 (d1)  -0.0000  0.0000 -0.0000  0.0000  0.0000 -0.0000 -0.0000  0.0000
  47.  C 2 (d1)   0.0000  0.0000 -0.0000 -0.0000  0.0000 -0.0000 -0.0000  0.0000
  48.  C 2 (d2)   0.0003  0.0000 -0.0000 -0.0000 -0.0002 -0.0000  0.0000 -0.0000
  49.  C 2 (d2)   0.0001  0.0000  0.0000  0.0000 -0.0001 -0.0000  0.0000 -0.0000
  50.  C 2 (d3)   0.0000 -0.0005  0.0000  0.0000  0.0000  0.0002  0.0106 -0.0004
  51.  C 2 (d3)   0.0000  0.0001 -0.0000 -0.0000 -0.0000 -0.0000 -0.0066  0.0001
  52.  C 2 (d4)  -0.0000 -0.0000 -0.0002 -0.0000 -0.0000 -0.0000 -0.0007  0.0002
  53.  C 2 (d4)   0.0000 -0.0000 -0.0001 -0.0000 -0.0000 -0.0000 -0.0010  0.0001
  54.  C 2 (d5)  -0.0000 -0.0000 -0.0000  0.0000  0.0000  0.0000  0.0020 -0.0000
  55.  C 2 (d5)  -0.0000 -0.0000  0.0000 -0.0000  0.0000  0.0000  0.0063  0.0000
  56.  C 2 (f1)  -0.0000 -0.0000 -0.0000  0.0000  0.0000  0.0000 -0.0006 -0.0000
  57.  C 2 (f2)   0.0002  0.0000 -0.0000 -0.0000 -0.0001 -0.0000  0.0000 -0.0000
  58.  C 2 (f3)   0.0000  0.0003 -0.0000 -0.0000 -0.0000 -0.0001 -0.0050  0.0002
  59.  C 2 (f4)  -0.0000 -0.0000  0.0001  0.0000  0.0000  0.0000 -0.0005 -0.0001
  60.  C 2 (f5)  -0.0000 -0.0000  0.0000 -0.0000  0.0000  0.0000  0.0000 -0.0000
  61.  C 2 (f6)  -0.0001 -0.0000  0.0000  0.0000  0.0000  0.0000  0.0000  0.0000
  62.  C 2 (f7)  -0.0000 -0.0001  0.0000  0.0000  0.0000  0.0001  0.0002 -0.0001
  63.  H 3 (S)    0.0000 -0.0050 -0.0005  0.0000  0.0000  0.0002  0.8061  0.0000
  64.  H 3 (S)   -0.0000  0.0002 -0.0001 -0.0000  0.0000 -0.0001  0.0000  0.0005
  65.  H 3 (S)    0.0000 -0.0000  0.0000  0.0000 -0.0000 -0.0000  0.0000 -0.0000
  66.  H 3 (px)   0.0001  0.0000 -0.0000  0.0000 -0.0000 -0.0000  0.0000 -0.0000
  67.  H 3 (py)  -0.0000  0.0001 -0.0000 -0.0000  0.0000 -0.0000 -0.0141  0.0000
  68.  H 3 (pz)  -0.0000  0.0001  0.0001 -0.0000  0.0000  0.0000 -0.0136 -0.0001
  69.  H 4 (S)   -0.0000  0.0050 -0.0005 -0.0000 -0.0000 -0.0002 -0.0062  0.0049
  70.  H 4 (S)    0.0000 -0.0002 -0.0001  0.0000 -0.0000  0.0001  0.0049 -0.0000
  71.  H 4 (S)   -0.0000  0.0000  0.0000 -0.0000  0.0000  0.0000 -0.0055  0.0000
  72.  H 4 (px)   0.0001  0.0000 -0.0000  0.0000 -0.0000 -0.0000  0.0000 -0.0000
  73.  H 4 (py)  -0.0000  0.0001  0.0000 -0.0000  0.0000 -0.0000  0.0020  0.0001
  74.  H 4 (pz)   0.0000 -0.0001  0.0001  0.0000 -0.0000 -0.0000  0.0023 -0.0001
  75.  H 5 (S)    0.0000  0.0101  0.0066 -0.0000 -0.0000 -0.0047 -0.0693  0.0020
  76.  H 5 (S)    0.0000 -0.0001  0.0001  0.0000 -0.0000  0.0000  0.0020 -0.0002
  77.  H 5 (S)   -0.0000  0.0001 -0.0000 -0.0000  0.0000 -0.0000  0.0007  0.0001
  78.  H 5 (px)   0.0001  0.0000 -0.0000 -0.0000 -0.0000 -0.0000 -0.0000 -0.0000
  79.  H 5 (py)  -0.0000 -0.0002 -0.0001  0.0000  0.0000  0.0001  0.0003 -0.0000
  80.  H 5 (pz)   0.0000  0.0002  0.0001 -0.0000 -0.0000 -0.0001 -0.0025  0.0001
  81.  H 6 (S)    0.0000 -0.0101  0.0066  0.0000  0.0000  0.0047  0.1353 -0.0180
  82.  H 6 (S)   -0.0000  0.0001  0.0001 -0.0000  0.0000 -0.0000 -0.0180 -0.0001
  83.  H 6 (S)    0.0000 -0.0001 -0.0000  0.0000 -0.0000  0.0000  0.0013  0.0000
  84.  H 6 (px)   0.0001  0.0000 -0.0000 -0.0000 -0.0000 -0.0000 -0.0000 -0.0000
  85.  H 6 (py)   0.0000 -0.0002  0.0001  0.0000 -0.0000  0.0001  0.0053 -0.0003
  86.  H 6 (pz)   0.0000 -0.0002  0.0001  0.0000 -0.0000  0.0001 -0.0015 -0.0003

          NAO       65      66      67      68      69      70      71      72
      ---------- ------- ------- ------- ------- ------- ------- ------- -------
   1.  C 1 (S)   -0.0088  0.0000  0.0026  0.0025 -0.0044 -0.0095 -0.0088  0.0000
   2.  C 1 (S)   -0.0064 -0.0000 -0.0104 -0.0093  0.5215  0.0024 -0.0064 -0.0000
   3.  C 1 (S)    0.0001  0.0000 -0.0005 -0.0000  0.0198 -0.0002  0.0001  0.0000
   4.  C 1 (S)    0.0000  0.0000  0.0000  0.0000 -0.0014 -0.0001  0.0000  0.0000
   5.  C 1 (S)   -0.0000 -0.0000  0.0000  0.0000 -0.0000 -0.0000 -0.0000 -0.0000
   6.  C 1 (px)   0.0000  0.0063 -0.0000 -0.0000  0.0000  0.0000 -0.0000  0.0063
   7.  C 1 (px)   0.0000  0.0002 -0.0000 -0.0000  0.0000  0.0000 -0.0000  0.0002
   8.  C 1 (px)   0.0000 -0.0000 -0.0000 -0.0000 -0.0000 -0.0000 -0.0000 -0.0000
   9.  C 1 (py)   0.0048  0.0000 -0.0096 -0.0138 -0.6771  0.0005 -0.0048  0.0000
  10.  C 1 (py)   0.0000 -0.0000 -0.0002 -0.0001 -0.0091  0.0008 -0.0000 -0.0000
  11.  C 1 (py)   0.0000 -0.0000 -0.0001 -0.0001 -0.0036  0.0000 -0.0000 -0.0000
  12.  C 1 (pz)   0.0002 -0.0000 -0.0089 -0.0044  0.4497  0.0052  0.0002 -0.0000
  13.  C 1 (pz)  -0.0002 -0.0000  0.0002 -0.0002 -0.0046  0.0002 -0.0002 -0.0000
  14.  C 1 (pz)   0.0000  0.0000  0.0000  0.0001 -0.0025 -0.0001  0.0000  0.0000
  15.  C 1 (d1)  -0.0000  0.0000 -0.0000 -0.0000  0.0000  0.0000 -0.0000  0.0000
  16.  C 1 (d1)   0.0000 -0.0000  0.0000 -0.0000 -0.0000  0.0000 -0.0000 -0.0000
  17.  C 1 (d2)  -0.0000 -0.0001 -0.0000  0.0000 -0.0000 -0.0000  0.0000 -0.0001
  18.  C 1 (d2)  -0.0000 -0.0001 -0.0000 -0.0000 -0.0000 -0.0000 -0.0000 -0.0001
  19.  C 1 (d3)   0.0001  0.0000 -0.0003 -0.0003 -0.0164  0.0003 -0.0001  0.0000
  20.  C 1 (d3)  -0.0000 -0.0000  0.0001  0.0001  0.0038 -0.0002  0.0000 -0.0000
  21.  C 1 (d4)   0.0001 -0.0000  0.0002  0.0002 -0.0117 -0.0001  0.0001 -0.0000
  22.  C 1 (d4)   0.0000 -0.0000  0.0001  0.0001 -0.0047 -0.0000  0.0000 -0.0000
  23.  C 1 (d5)  -0.0001  0.0000 -0.0000 -0.0001  0.0015 -0.0001 -0.0001  0.0000
  24.  C 1 (d5)   0.0000  0.0000 -0.0000  0.0000  0.0009 -0.0001  0.0000  0.0000
  25.  C 1 (f1)   0.0001 -0.0000 -0.0000  0.0000  0.0001  0.0000  0.0001 -0.0000
  26.  C 1 (f2)   0.0000  0.0001  0.0000 -0.0000  0.0000  0.0000 -0.0000  0.0001
  27.  C 1 (f3)   0.0001 -0.0000 -0.0002 -0.0002 -0.0101  0.0001 -0.0001 -0.0000
  28.  C 1 (f4)   0.0000 -0.0000  0.0001  0.0001 -0.0066 -0.0001  0.0000 -0.0000
  29.  C 1 (f5)   0.0000  0.0000 -0.0000  0.0000 -0.0000  0.0000  0.0000  0.0000
  30.  C 1 (f6)  -0.0000 -0.0000  0.0000  0.0000 -0.0000 -0.0000  0.0000 -0.0000
  31.  C 1 (f7)  -0.0000  0.0000  0.0001  0.0001  0.0047 -0.0000  0.0000  0.0000
  32.  C 2 (S)   -0.0005  0.0000  0.0003  0.0000  0.0068  0.0011 -0.0005  0.0000
  33.  C 2 (S)   -0.0013  0.0000 -0.0030  0.0009  0.0332 -0.0114 -0.0013  0.0000
  34.  C 2 (S)    0.0000 -0.0000 -0.0005 -0.0001  0.0223 -0.0002  0.0000 -0.0000
  35.  C 2 (S)   -0.0000 -0.0000 -0.0001 -0.0001  0.0043  0.0001 -0.0000 -0.0000
  36.  C 2 (S)   -0.0000  0.0000 -0.0000 -0.0000  0.0000 -0.0000 -0.0000  0.0000
  37.  C 2 (px)   0.0000  0.0063 -0.0000 -0.0000 -0.0000  0.0000 -0.0000  0.0063
  38.  C 2 (px)   0.0000  0.0002 -0.0000 -0.0000 -0.0000  0.0000 -0.0000  0.0002
  39.  C 2 (px)  -0.0000 -0.0000  0.0000  0.0000 -0.0000 -0.0000  0.0000 -0.0000
  40.  C 2 (py)   0.0006  0.0000  0.0027 -0.0022  0.0274 -0.0167 -0.0006  0.0000
  41.  C 2 (py)  -0.0002 -0.0000  0.0005  0.0007  0.0337 -0.0002  0.0002 -0.0000
  42.  C 2 (py)  -0.0000  0.0000  0.0000  0.0000  0.0012 -0.0001  0.0000  0.0000
  43.  C 2 (pz)  -0.0052 -0.0000  0.0017 -0.0055  0.0248  0.0081 -0.0052 -0.0000
  44.  C 2 (pz)  -0.0000 -0.0000 -0.0003 -0.0001  0.0157 -0.0000 -0.0000 -0.0000
  45.  C 2 (pz)   0.0001  0.0000  0.0001  0.0001 -0.0044 -0.0000  0.0001  0.0000
  46.  C 2 (d1)   0.0000  0.0000  0.0000  0.0000  0.0000 -0.0000  0.0000  0.0000
  47.  C 2 (d1)   0.0000  0.0000  0.0000 -0.0000 -0.0000  0.0000 -0.0000  0.0000
  48.  C 2 (d2)   0.0000  0.0001 -0.0000 -0.0000 -0.0000  0.0000 -0.0000  0.0001
  49.  C 2 (d2)   0.0000  0.0001 -0.0000 -0.0000 -0.0000 -0.0000 -0.0000  0.0001
  50.  C 2 (d3)   0.0001  0.0000 -0.0002 -0.0002 -0.0106  0.0004 -0.0001  0.0000
  51.  C 2 (d3)  -0.0000  0.0000  0.0001  0.0001  0.0066 -0.0001  0.0000  0.0000
  52.  C 2 (d4)  -0.0000  0.0000  0.0001 -0.0001 -0.0007  0.0002 -0.0000  0.0000
  53.  C 2 (d4)  -0.0000  0.0000  0.0000 -0.0000 -0.0010  0.0001 -0.0000  0.0000
  54.  C 2 (d5)  -0.0001 -0.0000 -0.0000 -0.0001  0.0020 -0.0000 -0.0001 -0.0000
  55.  C 2 (d5)  -0.0000 -0.0000 -0.0001 -0.0001  0.0063  0.0000 -0.0000 -0.0000
  56.  C 2 (f1)  -0.0000 -0.0000  0.0000 -0.0000 -0.0006 -0.0000 -0.0000 -0.0000
  57.  C 2 (f2)   0.0000  0.0001 -0.0000 -0.0000 -0.0000  0.0000 -0.0000  0.0001
  58.  C 2 (f3)  -0.0000  0.0000  0.0001  0.0001  0.0050 -0.0002  0.0000  0.0000
  59.  C 2 (f4)   0.0000 -0.0000 -0.0000  0.0001 -0.0005 -0.0001  0.0000 -0.0000
  60.  C 2 (f5)   0.0000  0.0000 -0.0000 -0.0000 -0.0000  0.0000 -0.0000  0.0000
  61.  C 2 (f6)  -0.0000 -0.0000  0.0000  0.0000 -0.0000 -0.0000  0.0000 -0.0000
  62.  C 2 (f7)  -0.0000 -0.0000 -0.0000  0.0000 -0.0002  0.0001  0.0000 -0.0000
  63.  H 3 (S)    0.0000  0.0000 -0.0141 -0.0136 -0.0062  0.0049 -0.0055  0.0000
  64.  H 3 (S)   -0.0000 -0.0000  0.0000 -0.0001  0.0049 -0.0000  0.0000 -0.0000
  65.  H 3 (S)    0.0001  0.0000 -0.0000 -0.0000 -0.0055  0.0000  0.0001  0.0000
  66.  H 3 (px)   0.0000  0.0000 -0.0000 -0.0000 -0.0000  0.0000 -0.0000  0.0000
  67.  H 3 (py)  -0.0000 -0.0000  0.0003  0.0002 -0.0020 -0.0001  0.0001 -0.0000
  68.  H 3 (pz)  -0.0000 -0.0000  0.0002  0.0003  0.0023 -0.0001  0.0001 -0.0000
  69.  H 4 (S)   -0.0055 -0.0000 -0.0020  0.0023  0.8061  0.0000  0.0000 -0.0000
  70.  H 4 (S)    0.0000  0.0000 -0.0001 -0.0001  0.0000  0.0005 -0.0000  0.0000
  71.  H 4 (S)    0.0001 -0.0000  0.0001  0.0001  0.0000 -0.0000  0.0001 -0.0000
  72.  H 4 (px)   0.0000  0.0000 -0.0000 -0.0000 -0.0000  0.0000 -0.0000  0.0000
  73.  H 4 (py)  -0.0001 -0.0000 -0.0001  0.0000  0.0141 -0.0000  0.0000 -0.0000
  74.  H 4 (pz)   0.0001  0.0000 -0.0000 -0.0001 -0.0136 -0.0001 -0.0000  0.0000
  75.  H 5 (S)    0.0007  0.0000  0.0003  0.0025  0.1353 -0.0180  0.0013  0.0000
  76.  H 5 (S)    0.0001  0.0000 -0.0000 -0.0001 -0.0180 -0.0001  0.0000  0.0000
  77.  H 5 (S)    0.0000 -0.0000  0.0000 -0.0000  0.0013  0.0000  0.0000 -0.0000
  78.  H 5 (px)   0.0000  0.0000  0.0000 -0.0000 -0.0000  0.0000 -0.0000  0.0000
  79.  H 5 (py)   0.0000 -0.0000  0.0000 -0.0000 -0.0053  0.0003 -0.0000 -0.0000
  80.  H 5 (pz)   0.0000  0.0000  0.0000  0.0000 -0.0015 -0.0003  0.0000  0.0000
  81.  H 6 (S)    0.0013  0.0000 -0.0053  0.0015 -0.0693  0.0020  0.0007  0.0000
  82.  H 6 (S)    0.0000 -0.0000  0.0003  0.0003  0.0020 -0.0002  0.0001 -0.0000
  83.  H 6 (S)    0.0000  0.0000 -0.0000 -0.0000  0.0007  0.0001  0.0000  0.0000
  84.  H 6 (px)   0.0000  0.0000  0.0000 -0.0000 -0.0000  0.0000 -0.0000  0.0000
  85.  H 6 (py)   0.0000  0.0000 -0.0001 -0.0000 -0.0003  0.0000 -0.0000  0.0000
  86.  H 6 (pz)   0.0000  0.0000 -0.0000  0.0001 -0.0025  0.0001  0.0000  0.0000

          NAO       73      74      75      76      77      78      79      80
      ---------- ------- ------- ------- ------- ------- ------- ------- -------
   1.  C 1 (S)   -0.0026  0.0025  0.0068  0.0011 -0.0005  0.0000  0.0003 -0.0000
   2.  C 1 (S)    0.0104 -0.0093  0.0332 -0.0114 -0.0013 -0.0000 -0.0030 -0.0009
   3.  C 1 (S)    0.0005 -0.0000  0.0223 -0.0002  0.0000  0.0000 -0.0005  0.0001
   4.  C 1 (S)   -0.0000  0.0000  0.0043  0.0001 -0.0000  0.0000 -0.0001  0.0001
   5.  C 1 (S)   -0.0000  0.0000  0.0000 -0.0000 -0.0000 -0.0000 -0.0000  0.0000
   6.  C 1 (px)  -0.0000  0.0000 -0.0000  0.0000 -0.0000  0.0063 -0.0000  0.0000
   7.  C 1 (px)  -0.0000  0.0000 -0.0000  0.0000 -0.0000  0.0002 -0.0000 -0.0000
   8.  C 1 (px)  -0.0000  0.0000  0.0000  0.0000 -0.0000 -0.0000  0.0000  0.0000
   9.  C 1 (py)  -0.0096  0.0138 -0.0274  0.0167  0.0006 -0.0000  0.0027  0.0022
  10.  C 1 (py)  -0.0002  0.0001 -0.0337  0.0002 -0.0002 -0.0000  0.0005 -0.0007
  11.  C 1 (py)  -0.0001  0.0001 -0.0012  0.0001 -0.0000 -0.0000  0.0000 -0.0000
  12.  C 1 (pz)   0.0089 -0.0044 -0.0248 -0.0081  0.0052 -0.0000 -0.0017 -0.0055
  13.  C 1 (pz)  -0.0002 -0.0002 -0.0157  0.0000  0.0000  0.0000  0.0003 -0.0001
  14.  C 1 (pz)  -0.0000  0.0001  0.0044  0.0000 -0.0001  0.0000 -0.0001  0.0001
  15.  C 1 (d1)   0.0000 -0.0000 -0.0000  0.0000 -0.0000  0.0000  0.0000 -0.0000
  16.  C 1 (d1)  -0.0000  0.0000 -0.0000  0.0000 -0.0000 -0.0000  0.0000 -0.0000
  17.  C 1 (d2)   0.0000 -0.0000  0.0000 -0.0000  0.0000 -0.0001  0.0000  0.0000
  18.  C 1 (d2)   0.0000  0.0000  0.0000  0.0000  0.0000 -0.0001 -0.0000  0.0000
  19.  C 1 (d3)  -0.0003  0.0003 -0.0106  0.0004 -0.0001 -0.0000  0.0002 -0.0002
  20.  C 1 (d3)   0.0001 -0.0001  0.0066 -0.0001  0.0000 -0.0000 -0.0001  0.0001
  21.  C 1 (d4)  -0.0002  0.0002 -0.0007  0.0002 -0.0000 -0.0000  0.0001  0.0001
  22.  C 1 (d4)  -0.0001  0.0001 -0.0010  0.0001 -0.0000 -0.0000  0.0000  0.0000
  23.  C 1 (d5)   0.0000 -0.0001  0.0020 -0.0000 -0.0001  0.0000 -0.0000  0.0001
  24.  C 1 (d5)   0.0000  0.0000  0.0063  0.0000 -0.0000  0.0000 -0.0001  0.0001
  25.  C 1 (f1)   0.0000  0.0000  0.0006  0.0000  0.0000 -0.0000 -0.0000 -0.0000
  26.  C 1 (f2)  -0.0000  0.0000 -0.0000 -0.0000 -0.0000  0.0001 -0.0000 -0.0000
  27.  C 1 (f3)  -0.0002  0.0002 -0.0050  0.0002 -0.0000 -0.0000  0.0001 -0.0001
  28.  C 1 (f4)  -0.0001  0.0001  0.0005  0.0001 -0.0000 -0.0000  0.0000  0.0001
  29.  C 1 (f5)  -0.0000  0.0000 -0.0000  0.0000 -0.0000  0.0000  0.0000 -0.0000
  30.  C 1 (f6)   0.0000 -0.0000  0.0000 -0.0000  0.0000 -0.0000  0.0000 -0.0000
  31.  C 1 (f7)   0.0001 -0.0001  0.0002 -0.0001 -0.0000  0.0000 -0.0000 -0.0000
  32.  C 2 (S)   -0.0003  0.0000 -0.0044 -0.0095 -0.0088  0.0000  0.0026 -0.0025
  33.  C 2 (S)    0.0030  0.0009  0.5215  0.0024 -0.0064 -0.0000 -0.0104  0.0093
  34.  C 2 (S)    0.0005 -0.0001  0.0198 -0.0002  0.0001 -0.0000 -0.0005  0.0000
  35.  C 2 (S)    0.0001 -0.0001 -0.0014 -0.0001  0.0000 -0.0000  0.0000 -0.0000
  36.  C 2 (S)    0.0000 -0.0000 -0.0000 -0.0000 -0.0000  0.0000  0.0000 -0.0000
  37.  C 2 (px)  -0.0000  0.0000  0.0000  0.0000 -0.0000  0.0063 -0.0000  0.0000
  38.  C 2 (px)  -0.0000  0.0000  0.0000  0.0000 -0.0000  0.0002 -0.0000  0.0000
  39.  C 2 (px)  -0.0000 -0.0000 -0.0000 -0.0000 -0.0000 -0.0000  0.0000 -0.0000
  40.  C 2 (py)   0.0027  0.0022  0.6771 -0.0005  0.0048 -0.0000 -0.0096  0.0138
  41.  C 2 (py)   0.0005 -0.0007  0.0091 -0.0008  0.0000  0.0000 -0.0002  0.0001
  42.  C 2 (py)   0.0000 -0.0000  0.0036 -0.0000  0.0000  0.0000 -0.0001  0.0001
  43.  C 2 (pz)  -0.0017 -0.0055 -0.4497 -0.0052 -0.0002  0.0000  0.0089 -0.0044
  44.  C 2 (pz)   0.0003 -0.0001  0.0046 -0.0002  0.0002 -0.0000 -0.0002 -0.0002
  45.  C 2 (pz)  -0.0001  0.0001  0.0025  0.0001 -0.0000  0.0000 -0.0000  0.0001
  46.  C 2 (d1)   0.0000 -0.0000  0.0000 -0.0000  0.0000 -0.0000 -0.0000  0.0000
  47.  C 2 (d1)  -0.0000  0.0000 -0.0000  0.0000  0.0000  0.0000  0.0000 -0.0000
  48.  C 2 (d2)  -0.0000  0.0000  0.0000  0.0000 -0.0000  0.0001 -0.0000  0.0000
  49.  C 2 (d2)  -0.0000  0.0000  0.0000  0.0000 -0.0000  0.0001 -0.0000  0.0000
  50.  C 2 (d3)  -0.0002  0.0002 -0.0164  0.0003 -0.0001  0.0000  0.0003 -0.0003
  51.  C 2 (d3)   0.0001 -0.0001  0.0038 -0.0002  0.0000  0.0000 -0.0001  0.0001
  52.  C 2 (d4)  -0.0001 -0.0001 -0.0117 -0.0001  0.0001  0.0000  0.0002 -0.0002
  53.  C 2 (d4)  -0.0000 -0.0000 -0.0047 -0.0000  0.0000  0.0000  0.0001 -0.0001
  54.  C 2 (d5)   0.0000 -0.0001  0.0015 -0.0001 -0.0001 -0.0000 -0.0000  0.0001
  55.  C 2 (d5)   0.0001 -0.0001  0.0009 -0.0001  0.0000 -0.0000 -0.0000 -0.0000
  56.  C 2 (f1)  -0.0000 -0.0000 -0.0001 -0.0000 -0.0001 -0.0000  0.0000  0.0000
  57.  C 2 (f2)  -0.0000  0.0000  0.0000  0.0000 -0.0000  0.0001 -0.0000  0.0000
  58.  C 2 (f3)   0.0001 -0.0001  0.0101 -0.0001  0.0001  0.0000 -0.0002  0.0002
  59.  C 2 (f4)   0.0000  0.0001  0.0066  0.0001 -0.0000 -0.0000 -0.0001  0.0001
  60.  C 2 (f5)  -0.0000  0.0000 -0.0000  0.0000 -0.0000 -0.0000  0.0000 -0.0000
  61.  C 2 (f6)   0.0000 -0.0000 -0.0000 -0.0000  0.0000 -0.0000  0.0000 -0.0000
  62.  C 2 (f7)  -0.0000 -0.0000 -0.0047  0.0000 -0.0000 -0.0000  0.0001 -0.0001
  63.  H 3 (S)    0.0020  0.0023 -0.0693  0.0020  0.0007 -0.0000  0.0003 -0.0025
  64.  H 3 (S)    0.0001 -0.0001  0.0020 -0.0002  0.0001 -0.0000 -0.0000  0.0001
  65.  H 3 (S)   -0.0001  0.0001  0.0007  0.0001  0.0000  0.0000  0.0000  0.0000
  66.  H 3 (px)  -0.0000  0.0000  0.0000  0.0000 -0.0000  0.0000 -0.0000  0.0000
  67.  H 3 (py)  -0.0001 -0.0000  0.0003 -0.0000  0.0000  0.0000  0.0000  0.0000
  68.  H 3 (pz)   0.0000 -0.0001  0.0025 -0.0001 -0.0000 -0.0000 -0.0000  0.0000
  69.  H 4 (S)    0.0141 -0.0136  0.1353 -0.0180  0.0013 -0.0000 -0.0053 -0.0015
  70.  H 4 (S)   -0.0000 -0.0001 -0.0180 -0.0001  0.0000  0.0000  0.0003 -0.0003
  71.  H 4 (S)    0.0000 -0.0000  0.0013  0.0000  0.0000 -0.0000 -0.0000  0.0000
  72.  H 4 (px)  -0.0000  0.0000  0.0000  0.0000 -0.0000  0.0000 -0.0000  0.0000
  73.  H 4 (py)   0.0003 -0.0002  0.0053 -0.0003  0.0000 -0.0000 -0.0001  0.0000
  74.  H 4 (pz)  -0.0002  0.0003  0.0015  0.0003 -0.0000  0.0000  0.0000  0.0001
  75.  H 5 (S)    0.0053  0.0015  0.8061 -0.0000 -0.0000 -0.0000 -0.0141  0.0136
  76.  H 5 (S)   -0.0003  0.0003 -0.0000  0.0005  0.0000  0.0000  0.0000  0.0001
  77.  H 5 (S)    0.0000 -0.0000 -0.0000  0.0000  0.0001 -0.0000 -0.0000  0.0000
  78.  H 5 (px)  -0.0000  0.0000 -0.0000  0.0000 -0.0000  0.0000 -0.0000 -0.0000
  79.  H 5 (py)  -0.0001  0.0000 -0.0141  0.0000 -0.0000 -0.0000  0.0003 -0.0002
  80.  H 5 (pz)   0.0000  0.0001  0.0136  0.0001  0.0000 -0.0000 -0.0002  0.0003
  81.  H 6 (S)   -0.0003  0.0025 -0.0062  0.0049 -0.0055 -0.0000 -0.0020 -0.0023
  82.  H 6 (S)    0.0000 -0.0001  0.0049 -0.0000  0.0000 -0.0000 -0.0001  0.0001
  83.  H 6 (S)   -0.0000 -0.0000 -0.0055  0.0000  0.0001  0.0000  0.0001 -0.0001
  84.  H 6 (px)  -0.0000  0.0000 -0.0000  0.0000 -0.0000  0.0000 -0.0000 -0.0000
  85.  H 6 (py)   0.0000  0.0000  0.0020  0.0001 -0.0001  0.0000 -0.0001 -0.0000
  86.  H 6 (pz)  -0.0000  0.0000 -0.0023  0.0001 -0.0001  0.0000  0.0000 -0.0001

          NAO       81      82      83      84      85      86
      ---------- ------- ------- ------- ------- ------- -------
   1.  C 1 (S)    0.0068  0.0011 -0.0005  0.0000 -0.0003 -0.0000
   2.  C 1 (S)    0.0332 -0.0114 -0.0013 -0.0000  0.0030 -0.0009
   3.  C 1 (S)    0.0223 -0.0002  0.0000  0.0000  0.0005  0.0001
   4.  C 1 (S)    0.0043  0.0001 -0.0000  0.0000  0.0001  0.0001
   5.  C 1 (S)    0.0000 -0.0000 -0.0000 -0.0000  0.0000  0.0000
   6.  C 1 (px)   0.0000 -0.0000  0.0000  0.0063  0.0000  0.0000
   7.  C 1 (px)  -0.0000 -0.0000  0.0000  0.0002  0.0000  0.0000
   8.  C 1 (px)   0.0000 -0.0000 -0.0000 -0.0000  0.0000  0.0000
   9.  C 1 (py)   0.0274 -0.0167 -0.0006 -0.0000  0.0027 -0.0022
  10.  C 1 (py)   0.0337 -0.0002  0.0002 -0.0000  0.0005  0.0007
  11.  C 1 (py)   0.0012 -0.0001  0.0000 -0.0000  0.0000  0.0000
  12.  C 1 (pz)  -0.0248 -0.0081  0.0052 -0.0000  0.0017 -0.0055
  13.  C 1 (pz)  -0.0157  0.0000  0.0000  0.0000 -0.0003 -0.0001
  14.  C 1 (pz)   0.0044  0.0000 -0.0001  0.0000  0.0001  0.0001
  15.  C 1 (d1)   0.0000 -0.0000  0.0000  0.0000  0.0000  0.0000
  16.  C 1 (d1)   0.0000 -0.0000  0.0000 -0.0000 -0.0000  0.0000
  17.  C 1 (d2)   0.0000  0.0000 -0.0000 -0.0001 -0.0000 -0.0000
  18.  C 1 (d2)   0.0000 -0.0000 -0.0000 -0.0001  0.0000 -0.0000
  19.  C 1 (d3)   0.0106 -0.0004  0.0001 -0.0000  0.0002  0.0002
  20.  C 1 (d3)  -0.0066  0.0001 -0.0000 -0.0000 -0.0001 -0.0001
  21.  C 1 (d4)  -0.0007  0.0002 -0.0000 -0.0000 -0.0001  0.0001
  22.  C 1 (d4)  -0.0010  0.0001 -0.0000 -0.0000 -0.0000  0.0000
  23.  C 1 (d5)   0.0020 -0.0000 -0.0001  0.0000  0.0000  0.0001
  24.  C 1 (d5)   0.0063  0.0000 -0.0000  0.0000  0.0001  0.0001
  25.  C 1 (f1)   0.0006  0.0000  0.0000 -0.0000  0.0000 -0.0000
  26.  C 1 (f2)  -0.0000 -0.0000  0.0000  0.0001  0.0000  0.0000
  27.  C 1 (f3)   0.0050 -0.0002  0.0000 -0.0000  0.0001  0.0001
  28.  C 1 (f4)   0.0005  0.0001 -0.0000 -0.0000 -0.0000  0.0001
  29.  C 1 (f5)   0.0000  0.0000  0.0000  0.0000  0.0000  0.0000
  30.  C 1 (f6)   0.0000  0.0000 -0.0000 -0.0000 -0.0000 -0.0000
  31.  C 1 (f7)  -0.0002  0.0001  0.0000  0.0000 -0.0000  0.0000
  32.  C 2 (S)   -0.0044 -0.0095 -0.0088  0.0000 -0.0026 -0.0025
  33.  C 2 (S)    0.5215  0.0024 -0.0064 -0.0000  0.0104  0.0093
  34.  C 2 (S)    0.0198 -0.0002  0.0001 -0.0000  0.0005  0.0000
  35.  C 2 (S)   -0.0014 -0.0001  0.0000 -0.0000 -0.0000 -0.0000
  36.  C 2 (S)   -0.0000 -0.0000 -0.0000  0.0000 -0.0000 -0.0000
  37.  C 2 (px)   0.0000 -0.0000  0.0000  0.0063  0.0000  0.0000
  38.  C 2 (px)   0.0000 -0.0000  0.0000  0.0002  0.0000  0.0000
  39.  C 2 (px)   0.0000  0.0000 -0.0000 -0.0000  0.0000  0.0000
  40.  C 2 (py)  -0.6771  0.0005 -0.0048 -0.0000 -0.0096 -0.0138
  41.  C 2 (py)  -0.0091  0.0008 -0.0000  0.0000 -0.0002 -0.0001
  42.  C 2 (py)  -0.0036  0.0000 -0.0000  0.0000 -0.0001 -0.0001
  43.  C 2 (pz)  -0.4497 -0.0052 -0.0002  0.0000 -0.0089 -0.0044
  44.  C 2 (pz)   0.0046 -0.0002  0.0002 -0.0000  0.0002 -0.0002
  45.  C 2 (pz)   0.0025  0.0001 -0.0000  0.0000  0.0000  0.0001
  46.  C 2 (d1)  -0.0000  0.0000 -0.0000 -0.0000 -0.0000 -0.0000
  47.  C 2 (d1)  -0.0000  0.0000  0.0000  0.0000 -0.0000 -0.0000
  48.  C 2 (d2)   0.0000 -0.0000  0.0000  0.0001  0.0000  0.0000
  49.  C 2 (d2)   0.0000 -0.0000 -0.0000  0.0001  0.0000  0.0000
  50.  C 2 (d3)   0.0164 -0.0003  0.0001  0.0000  0.0003  0.0003
  51.  C 2 (d3)  -0.0038  0.0002 -0.0000  0.0000 -0.0001 -0.0001
  52.  C 2 (d4)  -0.0117 -0.0001  0.0001  0.0000 -0.0002 -0.0002
  53.  C 2 (d4)  -0.0047 -0.0000  0.0000  0.0000 -0.0001 -0.0001
  54.  C 2 (d5)   0.0015 -0.0001 -0.0001 -0.0000  0.0000  0.0001
  55.  C 2 (d5)   0.0009 -0.0001  0.0000 -0.0000  0.0000 -0.0000
  56.  C 2 (f1)  -0.0001 -0.0000 -0.0001 -0.0000 -0.0000  0.0000
  57.  C 2 (f2)   0.0000 -0.0000  0.0000  0.0001  0.0000  0.0000
  58.  C 2 (f3)  -0.0101  0.0001 -0.0001  0.0000 -0.0002 -0.0002
  59.  C 2 (f4)   0.0066  0.0001 -0.0000 -0.0000  0.0001  0.0001
  60.  C 2 (f5)   0.0000 -0.0000  0.0000 -0.0000  0.0000  0.0000
  61.  C 2 (f6)   0.0000  0.0000 -0.0000 -0.0000 -0.0000 -0.0000
  62.  C 2 (f7)   0.0047 -0.0000  0.0000 -0.0000  0.0001  0.0001
  63.  H 3 (S)    0.1353 -0.0180  0.0013 -0.0000  0.0053 -0.0015
  64.  H 3 (S)   -0.0180 -0.0001  0.0000 -0.0000 -0.0003 -0.0003
  65.  H 3 (S)    0.0013  0.0000  0.0000  0.0000  0.0000  0.0000
  66.  H 3 (px)   0.0000 -0.0000  0.0000  0.0000  0.0000  0.0000
  67.  H 3 (py)  -0.0053  0.0003 -0.0000  0.0000 -0.0001 -0.0000
  68.  H 3 (pz)   0.0015  0.0003 -0.0000 -0.0000 -0.0000  0.0001
  69.  H 4 (S)   -0.0693  0.0020  0.0007 -0.0000 -0.0003 -0.0025
  70.  H 4 (S)    0.0020 -0.0002  0.0001  0.0000  0.0000  0.0001
  71.  H 4 (S)    0.0007  0.0001  0.0000 -0.0000 -0.0000  0.0000
  72.  H 4 (px)   0.0000 -0.0000  0.0000  0.0000  0.0000  0.0000
  73.  H 4 (py)  -0.0003  0.0000 -0.0000 -0.0000  0.0000 -0.0000
  74.  H 4 (pz)   0.0025 -0.0001 -0.0000  0.0000  0.0000  0.0000
  75.  H 5 (S)   -0.0062  0.0049 -0.0055 -0.0000  0.0020 -0.0023
  76.  H 5 (S)    0.0049 -0.0000  0.0000  0.0000  0.0001  0.0001
  77.  H 5 (S)   -0.0055  0.0000  0.0001 -0.0000 -0.0001 -0.0001
  78.  H 5 (px)  -0.0000 -0.0000  0.0000  0.0000  0.0000  0.0000
  79.  H 5 (py)  -0.0020 -0.0001  0.0001 -0.0000 -0.0001  0.0000
  80.  H 5 (pz)  -0.0023  0.0001 -0.0001 -0.0000 -0.0000 -0.0001
  81.  H 6 (S)    0.8061 -0.0000 -0.0000 -0.0000  0.0141  0.0136
  82.  H 6 (S)   -0.0000  0.0005  0.0000 -0.0000 -0.0000  0.0001
  83.  H 6 (S)   -0.0000  0.0000  0.0001  0.0000  0.0000  0.0000
  84.  H 6 (px)  -0.0000 -0.0000  0.0000  0.0000  0.0000  0.0000
  85.  H 6 (py)   0.0141 -0.0000  0.0000  0.0000  0.0003  0.0002
  86.  H 6 (pz)   0.0136  0.0001  0.0000  0.0000  0.0002  0.0003


 NATURAL BOND ORBITAL ANALYSIS:

                       Occupancies       Lewis Structure    Low   High
           Occ.    -------------------  -----------------   occ   occ
  Cycle   Thresh.   Lewis   Non-Lewis     CR  BD  3C  LP    (L)   (NL)   Dev
 =============================================================================
   1(1)    1.90    15.93008   0.06992      2   6   0   0     0      0    0.05
 -----------------------------------------------------------------------------

 Structure accepted: No low occupancy Lewis orbitals

 --------------------------------------------------------
   Core                      3.99870 ( 99.968% of   4)
   Valence Lewis            11.93138 ( 99.428% of  12)
  ==================       ============================
   Total Lewis              15.93008 ( 99.563% of  16)
  -----------------------------------------------------
   Valence non-Lewis         0.05534 (  0.346% of  16)
   Rydberg non-Lewis         0.01458 (  0.091% of  16)
  ==================       ============================
   Total non-Lewis           0.06992 (  0.437% of  16)
 --------------------------------------------------------


       (Occupancy)   Bond orbital/ Coefficients/ Hybrids
 ---------------------------------------------------------------------------------
     1. (1.99684) BD ( 1) C   1 - C   2  
                ( 50.00%)   0.7071* C   1 s( 43.09%)p 1.32( 56.83%)d 0.00(  0.06%)
                                                  f 0.00(  0.02%)
                                           -0.0000  0.6552 -0.0398  0.0030  0.0000
                                            0.0000  0.0000  0.0000 -0.0000 -0.0000
                                           -0.0000 -0.7528  0.0396  0.0027  0.0000
                                            0.0000  0.0000  0.0000 -0.0000  0.0000
                                           -0.0007 -0.0001  0.0247 -0.0047 -0.0122
                                            0.0000 -0.0000  0.0017  0.0000  0.0000
                                            0.0000
                ( 50.00%)   0.7071* C   2 s( 43.09%)p 1.32( 56.83%)d 0.00(  0.06%)
                                                  f 0.00(  0.02%)
                                           -0.0000  0.6552 -0.0398  0.0030  0.0000
                                            0.0000  0.0000  0.0000 -0.0000 -0.0000
                                           -0.0000  0.7528 -0.0396 -0.0027  0.0000
                                            0.0000  0.0000  0.0000  0.0000 -0.0000
                                           -0.0007 -0.0001  0.0247 -0.0047  0.0122
                                            0.0000 -0.0000 -0.0017  0.0000  0.0000
                                            0.0000
     2. (1.99984) BD ( 2) C   1 - C   2  
                ( 50.00%)   0.7071* C   1 s(  0.00%)p 1.00( 99.92%)d 0.00(  0.06%)
                                                  f 0.00(  0.02%)
                                            0.0000  0.0000  0.0000  0.0000  0.0000
                                            0.9991  0.0308 -0.0001  0.0000  0.0000
                                            0.0000  0.0000  0.0000  0.0000  0.0000
                                            0.0000 -0.0225 -0.0084  0.0000  0.0000
                                            0.0000  0.0000  0.0000  0.0000  0.0000
                                            0.0128  0.0000  0.0000  0.0000 -0.0070
                                            0.0000
                ( 50.00%)   0.7071* C   2 s(  0.00%)p 1.00( 99.92%)d 0.00(  0.06%)
                                                  f 0.00(  0.02%)
                                            0.0000  0.0000  0.0000  0.0000  0.0000
                                            0.9991  0.0308 -0.0001  0.0000  0.0000
                                            0.0000  0.0000  0.0000  0.0000  0.0000
                                            0.0000  0.0225  0.0084  0.0000  0.0000
                                            0.0000  0.0000  0.0000  0.0000  0.0000
                                            0.0128  0.0000  0.0000  0.0000 -0.0070
                                            0.0000
     3. (1.98367) BD ( 1) C   1 - H   3  
                ( 59.73%)   0.7728* C   1 s( 28.52%)p 2.50( 71.42%)d 0.00(  0.04%)
                                                  f 0.00(  0.02%)
                                           -0.0002  0.5336  0.0193 -0.0016 -0.0000
                                            0.0000  0.0000  0.0000  0.7068  0.0050
                                            0.0037  0.4633 -0.0039 -0.0028  0.0000
                                            0.0000  0.0000  0.0000  0.0158 -0.0031
[truncated: 1,192,781 more chars]
