# Supplementary material for: Hyperpyramidalized alkenes with bond orders near 1.5 as synthetic building blocks
Source: Nat Chem. 2026 Jan 21;18(5):913–22. doi: 10.1038/s41557-025-02055-9 (PMC12859755; doi:10.1038/s41557-025-02055-9)
Supplement: Supplementary file 2 — Output files for reported computations. [file 41557_2025_2055_MOESM2_ESM.zip › Computation data/Ethylene 1-Scan-Bent/M062X-def2tzvp/ethylene-rigidscan-bent-dec-M-m06.out]

 Entering Gaussian System, Link 0=/u/local/apps/gaussian/16_sse4/g16
 Initial command:
 /u/local/apps/gaussian/16_sse4/l1.exe "/work/8568523.1.pod_smp.q/Gau-32366.inp" -scrdir="/work/8568523.1.pod_smp.q/"
 Entering Link 1 = /u/local/apps/gaussian/16_sse4/l1.exe PID=     32368.
  
 Copyright (c) 1988,1990,1992,1993,1995,1998,2003,2009,2016,
            Gaussian, Inc.  All Rights Reserved.
  
 This is part of the Gaussian(R) 16 program.  It is based on
 the Gaussian(R) 09 system (copyright 2009, Gaussian, Inc.),
 the Gaussian(R) 03 system (copyright 2003, Gaussian, Inc.),
 the Gaussian(R) 98 system (copyright 1998, Gaussian, Inc.),
 the Gaussian(R) 94 system (copyright 1995, Gaussian, Inc.),
 the Gaussian 92(TM) system (copyright 1992, Gaussian, Inc.),
 the Gaussian 90(TM) system (copyright 1990, Gaussian, Inc.),
 the Gaussian 88(TM) system (copyright 1988, Gaussian, Inc.),
 the Gaussian 86(TM) system (copyright 1986, Carnegie Mellon
 University), and the Gaussian 82(TM) system (copyright 1983,
 Carnegie Mellon University). Gaussian is a federally registered
 trademark of Gaussian, Inc.
  
 This software contains proprietary and confidential information,
 including trade secrets, belonging to Gaussian, Inc.
  
 This software is provided under written license and may be
 used, copied, transmitted, or stored only in accord with that
 written license.
  
 The following legend is applicable only to US Government
 contracts under FAR:
  
                    RESTRICTED RIGHTS LEGEND
  
 Use, reproduction and disclosure by the US Government is
 subject to restrictions as set forth in subparagraphs (a)
 and (c) of the Commercial Computer Software - Restricted
 Rights clause in FAR 52.227-19.
  
 Gaussian, Inc.
 340 Quinnipiac St., Bldg. 40, Wallingford CT 06492
  
  
 ---------------------------------------------------------------
 Warning -- This program may not be used in any manner that
 competes with the business of Gaussian, Inc. or will provide
 assistance to any competitor of Gaussian, Inc.  The licensee
 of this program is prohibited from giving any competitor of
 Gaussian, Inc. access to this program.  By using this program,
 the user acknowledges that Gaussian, Inc. is engaged in the
 business of creating and licensing software in the field of
 computational chemistry and represents and warrants to the
 licensee that it is not a competitor of Gaussian, Inc. and that
 it will not use this program in any manner prohibited above.
 ---------------------------------------------------------------
  

 Cite this work as:
 Gaussian 16, Revision A.03,
 M. J. Frisch, G. W. Trucks, H. B. Schlegel, G. E. Scuseria, 
 M. A. Robb, J. R. Cheeseman, G. Scalmani, V. Barone, 
 G. A. Petersson, H. Nakatsuji, X. Li, M. Caricato, A. V. Marenich, 
 J. Bloino, B. G. Janesko, R. Gomperts, B. Mennucci, H. P. Hratchian, 
 J. V. Ortiz, A. F. Izmaylov, J. L. Sonnenberg, D. Williams-Young, 
 F. Ding, F. Lipparini, F. Egidi, J. Goings, B. Peng, A. Petrone, 
 T. Henderson, D. Ranasinghe, V. G. Zakrzewski, J. Gao, N. Rega, 
 G. Zheng, W. Liang, M. Hada, M. Ehara, K. Toyota, R. Fukuda, 
 J. Hasegawa, M. Ishida, T. Nakajima, Y. Honda, O. Kitao, H. Nakai, 
 T. Vreven, K. Throssell, J. A. Montgomery, Jr., J. E. Peralta, 
 F. Ogliaro, M. J. Bearpark, J. J. Heyd, E. N. Brothers, K. N. Kudin, 
 V. N. Staroverov, T. A. Keith, R. Kobayashi, J. Normand, 
 K. Raghavachari, A. P. Rendell, J. C. Burant, S. S. Iyengar, 
 J. Tomasi, M. Cossi, J. M. Millam, M. Klene, C. Adamo, R. Cammi, 
 J. W. Ochterski, R. L. Martin, K. Morokuma, O. Farkas, 
 J. B. Foresman, and D. J. Fox, Gaussian, Inc., Wallingford CT, 2016.
 
 ******************************************
 Gaussian 16:  ES64L-G16RevA.03 25-Dec-2016
                 1-May-2025 
 ******************************************
 %nproc=8
 Will use up to    8 processors via shared memory.
 %mem=16GB
 %chk=ethylene-rigidscan-bent-dec-M-m06.chk
 ------------------------------------------------------------
 # scan m062x pop=(always,nboread) geom=connectivity def2tzvp
 ------------------------------------------------------------
 1/38=1,57=2,60=1,172=1/1,8;
 2/12=2,17=6,18=5,29=3,40=1/2;
 3/5=44,7=101,11=2,25=1,30=1,74=-55/1,2,3;
 4//1;
 5/5=2,38=5/2;
 6/7=2,8=2,9=2,10=2,18=1,28=1,40=2/1,7;
 1/60=1/8(1);
 99/9=1/99;
 2/29=3/2;
 3/5=44,7=101,11=2,25=1,30=1,74=-55/1,2,3;
 4/5=5,16=3,69=1/1;
 5/5=2,38=5/2;
 6/7=2,8=2,9=2,10=2,18=1,28=1,40=2/1,7;
 1/60=1/8(-5);
 99/9=1/99;
 -------------------
 Title Card Required
 -------------------
 Symbolic Z-matrix:
 Charge =  0 Multiplicity = 1
 C
 C                    1    B1
 H                    1    B2       2    A1
 H                    1    B3       2    A1       3    D1       0
 H                    2    B4       1    A1       3    D2       0
 H                    2    B5       1    A1       3    D3       0
       Variables:
  B1                    1.32141                  
  B2                    1.08341                  
  B3                    1.08341                  
  B4                    1.08341                  
  B5                    1.08341                  
  A1                  121.66626Scan 10   -4.     
  D1                  180.                       
  D2                    0.                       
  D3                 -180.                       
 
 Scan the potential surface.
 Variable   Value     No. Steps Step-Size
 -------- ----------- --------- ---------
     6     121.666264      10     -4.0000
 A total of     11 points will be computed.
 ---------------------------------------------------------------------------------------------------
                            Z-MATRIX (ANGSTROMS AND DEGREES)
   CD    Cent   Atom    N1       Length/X        N2       Alpha/Y        N3        Beta/Z          J
 ---------------------------------------------------------------------------------------------------
      1      1  C 
      2      2  C        1   1.321406(     1)
      3      3  H        1   1.083410(     2)      2  121.666(     6)
      4      4  H        1   1.083410(     3)      2  121.666(     7)      3  180.000(    10)      0
      5      5  H        2   1.083410(     4)      1  121.666(     8)      3   -0.000(    11)      0
      6      6  H        2   1.083410(     5)      1  121.666(     9)      3 -180.000(    12)      0
 ---------------------------------------------------------------------------------------------------
                         Z-Matrix orientation:                         
 ---------------------------------------------------------------------
 Center     Atomic      Atomic             Coordinates (Angstroms)
 Number     Number       Type             X           Y           Z
 ---------------------------------------------------------------------
      1          6           0        0.000000    0.000000    0.000000
      2          6           0        0.000000    0.000000    1.321406
      3          1           0        0.922112    0.000000   -0.568758
      4          1           0       -0.922112   -0.000000   -0.568758
      5          1           0        0.922112    0.000000    1.890164
      6          1           0       -0.922112   -0.000000    1.890164
 ---------------------------------------------------------------------
                    Distance matrix (angstroms):
                    1          2          3          4          5
     1  C    0.000000
     2  C    1.321406   0.000000
     3  H    1.083410   2.103096   0.000000
     4  H    1.083410   2.103096   1.844224   0.000000
     5  H    2.103096   1.083410   2.458922   3.073672   0.000000
     6  H    2.103096   1.083410   3.073672   2.458922   1.844224
                    6
     6  H    0.000000
 Stoichiometry    C2H4
 Framework group  D2H[C2"(C.C),SG(H4)]
 Deg. of freedom     3
 Full point group                 D2H     NOp   8
 Largest Abelian subgroup         D2H     NOp   8
 Largest concise Abelian subgroup D2      NOp   4
                         Standard orientation:                         
 ---------------------------------------------------------------------
 Center     Atomic      Atomic             Coordinates (Angstroms)
 Number     Number       Type             X           Y           Z
 ---------------------------------------------------------------------
      1          6           0        0.000000   -0.000000    0.660703
      2          6           0        0.000000   -0.000000   -0.660703
      3          1           0        0.000000    0.922112    1.229461
      4          1           0       -0.000000   -0.922112    1.229461
      5          1           0        0.000000    0.922112   -1.229461
      6          1           0       -0.000000   -0.922112   -1.229461
 ---------------------------------------------------------------------
 Rotational constants (GHZ):         147.4363810          30.4991029          25.2713920
 Standard basis: def2TZVP (5D, 7F)
 There are    22 symmetry adapted cartesian basis functions of AG  symmetry.
 There are     4 symmetry adapted cartesian basis functions of B1G symmetry.
 There are     9 symmetry adapted cartesian basis functions of B2G symmetry.
 There are    13 symmetry adapted cartesian basis functions of B3G symmetry.
 There are     4 symmetry adapted cartesian basis functions of AU  symmetry.
 There are    22 symmetry adapted cartesian basis functions of B1U symmetry.
 There are    13 symmetry adapted cartesian basis functions of B2U symmetry.
 There are     9 symmetry adapted cartesian basis functions of B3U symmetry.
 There are    19 symmetry adapted basis functions of AG  symmetry.
 There are     4 symmetry adapted basis functions of B1G symmetry.
 There are     8 symmetry adapted basis functions of B2G symmetry.
 There are    12 symmetry adapted basis functions of B3G symmetry.
 There are     4 symmetry adapted basis functions of AU  symmetry.
 There are    19 symmetry adapted basis functions of B1U symmetry.
 There are    12 symmetry adapted basis functions of B2U symmetry.
 There are     8 symmetry adapted basis functions of B3U symmetry.
    86 basis functions,   134 primitive gaussians,    96 cartesian basis functions
     8 alpha electrons        8 beta electrons
       nuclear repulsion energy        33.5266921540 Hartrees.
 NAtoms=    6 NActive=    6 NUniq=    2 SFac= 4.00D+00 NAtFMM=   60 NAOKFM=F Big=F
 Integral buffers will be    131072 words long.
 Raffenetti 2 integral format.
 Two-electron integral symmetry is turned on.
 One-electron integrals computed using PRISM.
   8 Symmetry operations used in ECPInt.
 ECPInt:  NShTT=     741 NPrTT=    2136 LenC2=     742 LenP2D=    1976.
 LDataN:  DoStor=T MaxTD1= 6 Len=  172
 NBasis=    86 RedAO= T EigKep=  2.12D-04  NBF=    19     4     8    12     4    19    12     8
 NBsUse=    86 1.00D-06 EigRej= -1.00D+00 NBFU=    19     4     8    12     4    19    12     8
 ExpMin= 9.52D-02 ExpMax= 1.36D+04 ExpMxC= 4.63D+02 IAcc=3 IRadAn=         5 AccDes= 0.00D+00
 Harris functional with IExCor= 1009 and IRadAn=       5 diagonalized for initial guess.
 HarFok:  IExCor= 1009 AccDes= 0.00D+00 IRadAn=         5 IDoV= 1 UseB2=F ITyADJ=14
 ICtDFT=  3500011 ScaDFX=  1.000000  1.000000  1.000000  1.000000
 FoFCou: FMM=F IPFlag=           0 FMFlag=      100000 FMFlg1=           0
         NFxFlg=           0 DoJE=T BraDBF=F KetDBF=T FulRan=T
         wScrn=  0.000000 ICntrl=       500 IOpCl=  0 I1Cent=   200000004 NGrid=           0
         NMat0=    1 NMatS0=      1 NMatT0=    0 NMatD0=    1 NMtDS0=    0 NMtDT0=    0
 Petite list used in FoFCou.
 Initial guess orbital symmetries:
       Occupied  (AG) (B1U) (AG) (B1U) (B2U) (AG) (B3G) (B3U)
       Virtual   (B2G) (AG) (B2U) (B1U) (B3G) (AG) (AG) (B3U) (B1U)
                 (B2U) (B2G) (B1U) (B2U) (AG) (B1U) (B3G) (B1G)
                 (B1U) (B3G) (B3U) (AU) (AG) (AG) (B2U) (B1U) (B3G)
                 (B2G) (B1U) (AG) (B3U) (B2U) (B1U) (B2G) (B3G)
                 (B2U) (B1U) (B1G) (AG) (B3U) (B2G) (AG) (AU) (B3G)
                 (B2U) (AG) (B2U) (B1U) (B3U) (AG) (B3G) (B1U)
                 (B1G) (AG) (B1U) (B3U) (AU) (B3G) (B2G) (B2U)
                 (B1G) (AG) (B3G) (B1U) (B2G) (B3U) (B2U) (B1U)
                 (AU) (AG) (B3G) (B2U) (B2G) (AG) (B1U) (B3G) (B1U)
                 (AG) (B1U)
 The electronic state of the initial guess is 1-AG.
 Keep R1 ints in memory in symmetry-blocked form, NReq=14388197.
 Requested convergence on RMS density matrix=1.00D-08 within 128 cycles.
 Requested convergence on MAX density matrix=1.00D-06.
 Requested convergence on             energy=1.00D-06.
 No special actions if energy rises.
 Integral accuracy reduced to 1.0D-05 until final iterations.
 Initial convergence to 1.0D-05 achieved.  Increase integral accuracy.
 SCF Done:  E(RM062X) =  -78.5719751296     A.U. after   10 cycles
            NFock= 10  Conv=0.52D-08     -V/T= 2.0053

 **********************************************************************

            Population analysis using the SCF density.

 **********************************************************************

 Orbital symmetries:
       Occupied  (AG) (B1U) (AG) (B1U) (B2U) (AG) (B3G) (B3U)
       Virtual   (B2G) (AG) (B2U) (B1U) (B3G) (AG) (AG) (B1U) (B3U)
                 (B2U) (B2G) (B1U) (B2U) (B1U) (AG) (B3G) (B1G)
                 (B1U) (B3G) (B3U) (AU) (AG) (AG) (B2U) (B1U) (B3G)
                 (B2G) (B1U) (AG) (B3U) (B1U) (B2U) (B3G) (B2G)
                 (B2U) (B1G) (B1U) (AG) (B3U) (B2G) (AG) (AU) (B3G)
                 (B2U) (AG) (B1U) (B2U) (B3U) (AG) (B3G) (B1U)
                 (B1G) (AG) (B1U) (B3U) (B3G) (AU) (B2G) (B2U)
                 (AG) (B1G) (B3G) (B2G) (B1U) (B3U) (B2U) (B1U)
                 (AU) (B3G) (AG) (B2U) (B2G) (AG) (B1U) (B3G) (B1U)
                 (AG) (B1U)
 The electronic state is 1-AG.
 Alpha  occ. eigenvalues --  -10.53573 -10.53453  -0.86107  -0.66177  -0.54260
 Alpha  occ. eigenvalues --   -0.48595  -0.41634  -0.33656
 Alpha virt. eigenvalues --    0.04030   0.10297   0.12534   0.12701   0.17988
 Alpha virt. eigenvalues --    0.22749   0.24254   0.25506   0.25622   0.30691
 Alpha virt. eigenvalues --    0.35497   0.37605   0.45608   0.50269   0.50840
 Alpha virt. eigenvalues --    0.52500   0.58530   0.62269   0.68248   0.77007
 Alpha virt. eigenvalues --    0.82207   0.84322   0.92720   0.99987   1.09727
 Alpha virt. eigenvalues --    1.12791   1.14882   1.27799   1.35903   1.47901
 Alpha virt. eigenvalues --    1.57419   1.58199   1.64382   1.64484   1.74631
 Alpha virt. eigenvalues --    1.77048   1.77612   1.83275   1.84906   1.87598
 Alpha virt. eigenvalues --    2.04348   2.22022   2.25508   2.32717   2.37620
 Alpha virt. eigenvalues --    2.41615   2.43391   2.53328   2.60906   2.63659
 Alpha virt. eigenvalues --    2.64132   2.76971   2.85754   2.91409   2.94505
 Alpha virt. eigenvalues --    2.99611   3.06408   3.09265   3.13210   3.17135
 Alpha virt. eigenvalues --    3.18106   3.30647   3.37555   3.38918   3.41747
 Alpha virt. eigenvalues --    3.47275   3.64169   3.70530   4.08707   4.09283
 Alpha virt. eigenvalues --    4.20556   4.31002   4.38328   4.51230   4.60722
 Alpha virt. eigenvalues --    4.96450  22.05106  22.69154
          Condensed to atoms (all electrons):
               1          2          3          4          5          6
     1  C    4.969992   0.542838   0.418655   0.418655  -0.046497  -0.046497
     2  C    0.542838   4.969992  -0.046497  -0.046497   0.418655   0.418655
     3  H    0.418655  -0.046497   0.530014  -0.028677  -0.007340   0.005274
     4  H    0.418655  -0.046497  -0.028677   0.530014   0.005274  -0.007340
     5  H   -0.046497   0.418655  -0.007340   0.005274   0.530014  -0.028677
     6  H   -0.046497   0.418655   0.005274  -0.007340  -0.028677   0.530014
 Mulliken charges:
               1
     1  C   -0.257145
     2  C   -0.257145
     3  H    0.128572
     4  H    0.128572
     5  H    0.128572
     6  H    0.128572
 Sum of Mulliken charges =   0.00000
 Mulliken charges with hydrogens summed into heavy atoms:
               1
     1  C    0.000000
     2  C    0.000000
 Electronic spatial extent (au):  <R**2>=             82.3932
 Charge=             -0.0000 electrons
 Dipole moment (field-independent basis, Debye):
    X=             -0.0000    Y=              0.0000    Z=             -0.0000  Tot=              0.0000
 Quadrupole moment (field-independent basis, Debye-Ang):
   XX=            -15.7095   YY=            -12.3289   ZZ=            -12.2444
   XY=              0.0000   XZ=              0.0000   YZ=             -0.0000
 Traceless Quadrupole moment (field-independent basis, Debye-Ang):
   XX=             -2.2819   YY=              1.0987   ZZ=              1.1832
   XY=              0.0000   XZ=              0.0000   YZ=             -0.0000
 Octapole moment (field-independent basis, Debye-Ang**2):
  XXX=             -0.0000  YYY=             -0.0000  ZZZ=             -0.0000  XYY=             -0.0000
  XXY=              0.0000  XXZ=             -0.0000  XZZ=             -0.0000  YZZ=              0.0000
  YYZ=              0.0000  XYZ=             -0.0000
 Hexadecapole moment (field-independent basis, Debye-Ang**3):
 XXXX=            -19.2969 YYYY=            -27.2705 ZZZZ=            -68.4790 XXXY=             -0.0000
 XXXZ=              0.0000 YYYX=             -0.0000 YYYZ=             -0.0000 ZZZX=              0.0000
 ZZZY=             -0.0000 XXYY=             -8.4651 XXZZ=            -15.5087 YYZZ=            -13.2156
 XXYZ=              0.0000 YYXZ=              0.0000 ZZXY=              0.0000
 N-N= 3.352669215401D+01 E-N=-2.487526195923D+02  KE= 7.815985161463D+01
 Symmetry AG   KE= 3.759963499983D+01
 Symmetry B1G  KE= 2.621806528606D-33
 Symmetry B2G  KE= 8.342502316128D-21
 Symmetry B3G  KE= 2.117045726450D+00
 Symmetry AU   KE= 5.636347254466D-33
 Symmetry B1U  KE= 3.450606718106D+01
 Symmetry B2U  KE= 1.891400354656D+00
 Symmetry B3U  KE= 2.045703352639D+00
 ******************************Gaussian NBO Version 3.1******************************
             N A T U R A L   A T O M I C   O R B I T A L   A N D
          N A T U R A L   B O N D   O R B I T A L   A N A L Y S I S
 ******************************Gaussian NBO Version 3.1******************************

       /RESON  / : Allow strongly delocalized NBO set
       /DMNAO  / : Print the NAO density matrix
       /BNDIDX / : Print bond indices based on the NAO density matrix
       /MULORB / : Print Mulliken populations by orbital and atom

 Analyzing the SCF density

 Job title: Title Card Required                                             

 Storage needed:     22652 in NPA,     29909 in NBO (2147483420 available)


 Input atomic orbitals, gross Mulliken populations:

  AO  Atom No lang  Mulliken Population    Atom No      Total
 -------------------------------------------------------------------------------
   1    C  1  S        0.8552809
   2    C  1  S        1.1186918
   3    C  1  S        0.5242342
   4    C  1  S        0.6785489
   5    C  1  S        0.1120310
   6    C  1  px       0.3356547
   7    C  1  py       0.4585261
   8    C  1  pz       0.5059352
   9    C  1  px       0.4209678
  10    C  1  py       0.4305415
  11    C  1  pz       0.3433928
  12    C  1  px       0.2227260
  13    C  1  py       0.1447544
  14    C  1  pz       0.0677382
  15    C  1  dz2      0.0047866
  16    C  1  dxz      0.0024043
  17    C  1  dyz      0.0066891
  18    C  1  dx2y2    0.0018590
  19    C  1  dxy      0.0000000
  20    C  1  dz2     -0.0066287
  21    C  1  dxz      0.0086985
  22    C  1  dyz      0.0148256
  23    C  1  dx2y2    0.0012077
  24    C  1  dxy      0.0000000
  25    C  1  f(0)     0.0006124
  26    C  1  f(C1)    0.0014495
  27    C  1  f(S1)    0.0010856
  28    C  1  f(C2)    0.0005978
  29    C  1  f(S2)    0.0000000
  30    C  1  f(C3)    0.0000448
  31    C  1  f(S3)    0.0004892
                                             C  1      6.2571448
  32    C  2  S        0.8552809
  33    C  2  S        1.1186918
  34    C  2  S        0.5242342
  35    C  2  S        0.6785489
  36    C  2  S        0.1120310
  37    C  2  px       0.3356547
  38    C  2  py       0.4585261
  39    C  2  pz       0.5059352
  40    C  2  px       0.4209678
  41    C  2  py       0.4305415
  42    C  2  pz       0.3433928
  43    C  2  px       0.2227260
  44    C  2  py       0.1447544
  45    C  2  pz       0.0677382
  46    C  2  dz2      0.0047866
  47    C  2  dxz      0.0024043
  48    C  2  dyz      0.0066891
  49    C  2  dx2y2    0.0018590
  50    C  2  dxy      0.0000000
  51    C  2  dz2     -0.0066287
  52    C  2  dxz      0.0086985
  53    C  2  dyz      0.0148256
  54    C  2  dx2y2    0.0012077
  55    C  2  dxy      0.0000000
  56    C  2  f(0)     0.0006124
  57    C  2  f(C1)    0.0014495
  58    C  2  f(S1)    0.0010856
  59    C  2  f(C2)    0.0005978
  60    C  2  f(S2)   -0.0000000
  61    C  2  f(C3)    0.0000448
  62    C  2  f(S3)    0.0004892
                                             C  2      6.2571448
  63    H  3  S        0.2765790
  64    H  3  S        0.4742895
  65    H  3  S        0.1009699
  66    H  3  px       0.0040272
  67    H  3  py       0.0100118
  68    H  3  pz       0.0055502
                                             H  3      0.8714276
  69    H  4  S        0.2765790
  70    H  4  S        0.4742895
  71    H  4  S        0.1009699
  72    H  4  px       0.0040272
  73    H  4  py       0.0100118
  74    H  4  pz       0.0055502
                                             H  4      0.8714276
  75    H  5  S        0.2765790
  76    H  5  S        0.4742895
  77    H  5  S        0.1009699
  78    H  5  px       0.0040272
  79    H  5  py       0.0100118
  80    H  5  pz       0.0055502
                                             H  5      0.8714276
  81    H  6  S        0.2765790
  82    H  6  S        0.4742895
  83    H  6  S        0.1009699
  84    H  6  px       0.0040272
  85    H  6  py       0.0100118
  86    H  6  pz       0.0055502
                                             H  6      0.8714276

 Total number of electrons:   16.000000


 Mayer-Mulliken atom-atom bond order matrix:                                   

     Atom    1       2       3       4       5       6
     ---- ------  ------  ------  ------  ------  ------
   1.  C  0.0000  1.9184  0.9689  0.9689 -0.0044 -0.0044
   2.  C  1.9184  0.0000 -0.0044 -0.0044  0.9689  0.9689
   3.  H  0.9689 -0.0044  0.0000 -0.0030  0.0003  0.0081
   4.  H  0.9689 -0.0044 -0.0030  0.0000  0.0081  0.0003
   5.  H -0.0044  0.9689  0.0003  0.0081  0.0000 -0.0030
   6.  H -0.0044  0.9689  0.0081  0.0003 -0.0030  0.0000


 Mayer-Mulliken valencies by atom:                                             

     Atom    1
     ---- ------
   1.  C  3.8474
   2.  C  3.8474
   3.  H  0.9699
   4.  H  0.9699
   5.  H  0.9699
   6.  H  0.9699
 GSVD:  LWork=        1996 too small for GESVD, short by        8354 words or        8354 for optimal perf.


 NATURAL POPULATIONS:  Natural atomic orbital occupancies 
                                                          
   NAO  Atom  No  lang   Type(AO)    Occupancy      Energy
 ----------------------------------------------------------
     1    C    1  S      Cor( 1S)     1.99930     -10.38099
     2    C    1  S      Val( 2S)     1.06798      -0.28603
     3    C    1  S      Ryd( 3S)     0.00345       0.75254
     4    C    1  S      Ryd( 4S)     0.00016       1.60133
     5    C    1  S      Ryd( 5S)     0.00000      21.26565
     6    C    1  px     Val( 2p)     0.99774      -0.12288
     7    C    1  px     Ryd( 3p)     0.00131       0.59404
     8    C    1  px     Ryd( 4p)     0.00002       1.30795
     9    C    1  py     Val( 2p)     1.17745      -0.05744
    10    C    1  py     Ryd( 3p)     0.00282       0.97789
    11    C    1  py     Ryd( 4p)     0.00001       1.73243
    12    C    1  pz     Val( 2p)     1.12233      -0.08849
    13    C    1  pz     Ryd( 3p)     0.00324       0.69113
    14    C    1  pz     Ryd( 4p)     0.00030       2.10437
    15    C    1  dxy    Ryd( 3d)     0.00000       1.37214
    16    C    1  dxy    Ryd( 4d)     0.00000       2.35618
    17    C    1  dxz    Ryd( 3d)     0.00051       1.68898
    18    C    1  dxz    Ryd( 4d)     0.00004       2.47300
    19    C    1  dyz    Ryd( 3d)     0.00104       2.08844
    20    C    1  dyz    Ryd( 4d)     0.00035       2.62776
    21    C    1  dx2y2  Ryd( 3d)     0.00135       1.78180
    22    C    1  dx2y2  Ryd( 4d)     0.00003       2.62751
    23    C    1  dz2    Ryd( 3d)     0.00261       1.99932
    24    C    1  dz2    Ryd( 4d)     0.00016       2.64623
    25    C    1  f(0)   Ryd( 4f)     0.00018       4.05980
    26    C    1  f(C1)  Ryd( 4f)     0.00009       3.44040
    27    C    1  f(S1)  Ryd( 4f)     0.00012       3.65476
    28    C    1  f(C2)  Ryd( 4f)     0.00016       3.74992
    29    C    1  f(S2)  Ryd( 4f)     0.00000       3.16416
    30    C    1  f(C3)  Ryd( 4f)     0.00008       2.95241
    31    C    1  f(S3)  Ryd( 4f)     0.00016       3.23412

    32    C    2  S      Cor( 1S)     1.99930     -10.38099
    33    C    2  S      Val( 2S)     1.06798      -0.28603
    34    C    2  S      Ryd( 3S)     0.00345       0.75254
    35    C    2  S      Ryd( 4S)     0.00016       1.60133
    36    C    2  S      Ryd( 5S)     0.00000      21.26565
    37    C    2  px     Val( 2p)     0.99774      -0.12288
    38    C    2  px     Ryd( 3p)     0.00131       0.59404
    39    C    2  px     Ryd( 4p)     0.00002       1.30795
    40    C    2  py     Val( 2p)     1.17745      -0.05744
    41    C    2  py     Ryd( 3p)     0.00282       0.97789
    42    C    2  py     Ryd( 4p)     0.00001       1.73243
    43    C    2  pz     Val( 2p)     1.12233      -0.08849
    44    C    2  pz     Ryd( 3p)     0.00324       0.69113
    45    C    2  pz     Ryd( 4p)     0.00030       2.10437
    46    C    2  dxy    Ryd( 3d)     0.00000       1.37214
    47    C    2  dxy    Ryd( 4d)     0.00000       2.35618
    48    C    2  dxz    Ryd( 3d)     0.00051       1.68898
    49    C    2  dxz    Ryd( 4d)     0.00004       2.47300
    50    C    2  dyz    Ryd( 3d)     0.00104       2.08844
    51    C    2  dyz    Ryd( 4d)     0.00035       2.62776
    52    C    2  dx2y2  Ryd( 3d)     0.00135       1.78180
    53    C    2  dx2y2  Ryd( 4d)     0.00003       2.62751
    54    C    2  dz2    Ryd( 3d)     0.00261       1.99932
    55    C    2  dz2    Ryd( 4d)     0.00016       2.64623
    56    C    2  f(0)   Ryd( 4f)     0.00018       4.05980
    57    C    2  f(C1)  Ryd( 4f)     0.00009       3.44040
    58    C    2  f(S1)  Ryd( 4f)     0.00012       3.65476
    59    C    2  f(C2)  Ryd( 4f)     0.00016       3.74992
    60    C    2  f(S2)  Ryd( 4f)     0.00000       3.16416
    61    C    2  f(C3)  Ryd( 4f)     0.00008       2.95241
    62    C    2  f(S3)  Ryd( 4f)     0.00016       3.23412

    63    H    3  S      Val( 1S)     0.80717       0.04071
    64    H    3  S      Ryd( 2S)     0.00068       0.87096
    65    H    3  S      Ryd( 3S)     0.00016       1.54116
    66    H    3  px     Ryd( 2p)     0.00010       2.10555
    67    H    3  py     Ryd( 2p)     0.00028       2.82092
    68    H    3  pz     Ryd( 2p)     0.00010       2.63668

    69    H    4  S      Val( 1S)     0.80717       0.04071
    70    H    4  S      Ryd( 2S)     0.00068       0.87096
    71    H    4  S      Ryd( 3S)     0.00016       1.54116
    72    H    4  px     Ryd( 2p)     0.00010       2.10555
    73    H    4  py     Ryd( 2p)     0.00028       2.82092
    74    H    4  pz     Ryd( 2p)     0.00010       2.63668

    75    H    5  S      Val( 1S)     0.80717       0.04071
    76    H    5  S      Ryd( 2S)     0.00068       0.87096
    77    H    5  S      Ryd( 3S)     0.00016       1.54116
    78    H    5  px     Ryd( 2p)     0.00010       2.10555
    79    H    5  py     Ryd( 2p)     0.00028       2.82092
    80    H    5  pz     Ryd( 2p)     0.00010       2.63668

    81    H    6  S      Val( 1S)     0.80717       0.04071
    82    H    6  S      Ryd( 2S)     0.00068       0.87096
    83    H    6  S      Ryd( 3S)     0.00016       1.54116
    84    H    6  px     Ryd( 2p)     0.00010       2.10555
    85    H    6  py     Ryd( 2p)     0.00028       2.82092
    86    H    6  pz     Ryd( 2p)     0.00010       2.63668


 Summary of Natural Population Analysis:                  
                                                          
                                       Natural Population 
                Natural  -----------------------------------------------
    Atom  No    Charge         Core      Valence    Rydberg      Total
 -----------------------------------------------------------------------
      C    1   -0.38299      1.99930     4.36551    0.01818     6.38299
      C    2   -0.38299      1.99930     4.36551    0.01818     6.38299
      H    3    0.19150      0.00000     0.80717    0.00133     0.80850
      H    4    0.19150      0.00000     0.80717    0.00133     0.80850
      H    5    0.19150      0.00000     0.80717    0.00133     0.80850
      H    6    0.19150      0.00000     0.80717    0.00133     0.80850
 =======================================================================
   * Total *   -0.00000      3.99860    11.95971    0.04169    16.00000

                                 Natural Population      
 --------------------------------------------------------
   Core                       3.99860 ( 99.9650% of   4)
   Valence                   11.95971 ( 99.6643% of  12)
   Natural Minimal Basis     15.95831 ( 99.7394% of  16)
   Natural Rydberg Basis      0.04169 (  0.2606% of  16)
 --------------------------------------------------------

    Atom  No          Natural Electron Configuration
 ----------------------------------------------------------------------------
      C    1      [core]2S( 1.07)2p( 3.30)3p( 0.01)3d( 0.01)
      C    2      [core]2S( 1.07)2p( 3.30)3p( 0.01)3d( 0.01)
      H    3            1S( 0.81)
      H    4            1S( 0.81)
      H    5            1S( 0.81)
      H    6            1S( 0.81)


 Wiberg bond index matrix in the NAO basis:                                    

     Atom    1       2       3       4       5       6
     ---- ------  ------  ------  ------  ------  ------
   1.  C  0.0000  2.0491  0.9389  0.9389  0.0051  0.0051
   2.  C  2.0491  0.0000  0.0051  0.0051  0.9389  0.9389
   3.  H  0.9389  0.0051  0.0000  0.0003  0.0039  0.0168
   4.  H  0.9389  0.0051  0.0003  0.0000  0.0168  0.0039
   5.  H  0.0051  0.9389  0.0039  0.0168  0.0000  0.0003
   6.  H  0.0051  0.9389  0.0168  0.0039  0.0003  0.0000


 Wiberg bond index, Totals by atom:                                            

     Atom    1
     ---- ------
   1.  C  3.9371
   2.  C  3.9371
   3.  H  0.9650
   4.  H  0.9650
   5.  H  0.9650
   6.  H  0.9650


 Atom-atom overlap-weighted NAO bond order:                                    

     Atom    1       2       3       4       5       6
     ---- ------  ------  ------  ------  ------  ------
   1.  C  0.0000  1.4618  0.8035  0.8035  0.0169  0.0169
   2.  C  1.4618  0.0000  0.0169  0.0169  0.8035  0.8035
   3.  H  0.8035  0.0169  0.0000 -0.0018 -0.0030 -0.0022
   4.  H  0.8035  0.0169 -0.0018  0.0000 -0.0022 -0.0030
   5.  H  0.0169  0.8035 -0.0030 -0.0022  0.0000 -0.0018
   6.  H  0.0169  0.8035 -0.0022 -0.0030 -0.0018  0.0000


 Atom-atom overlap-weighted NAO bond order, Totals by atom:                    

     Atom    1
     ---- ------
   1.  C  3.1026
   2.  C  3.1026
   3.  H  0.8133
   4.  H  0.8133
   5.  H  0.8133
   6.  H  0.8133


 MO bond order:                                                                

     Atom    1       2       3       4       5       6
     ---- ------  ------  ------  ------  ------  ------
   1.  C  0.0000  1.1217  1.5947  0.1921 -0.0317  0.0739
   2.  C  1.1217  0.0000  0.0741  0.1362  0.7836 -0.5955
   3.  H  1.5947  0.0741  0.0000 -0.0216 -0.0491  0.0868
   4.  H  0.1921  0.1362 -0.0216  0.0000  0.0869 -0.0609
   5.  H -0.0317  0.7836 -0.0491  0.0869  0.0000 -0.0335
   6.  H  0.0739 -0.5955  0.0868 -0.0609 -0.0335  0.0000


 MO atomic valencies:                                                          

     Atom    1
     ---- ------
   1.  C  2.9506
   2.  C  1.5201
   3.  H  1.6850
   4.  H  0.3327
   5.  H  0.7562
   6.  H -0.5292


 NAO density matrix:                                                           

          NAO        1       2       3       4       5       6       7       8
      ---------- ------- ------- ------- ------- ------- ------- ------- -------
   1.  C 1 (S)    1.9993 -0.0000 -0.0000 -0.0000 -0.0000  0.0000 -0.0000  0.0000
   2.  C 1 (S)   -0.0000  1.0680  0.0000 -0.0000  0.0000  0.0000 -0.0000  0.0000
   3.  C 1 (S)   -0.0000  0.0000  0.0035 -0.0000 -0.0000  0.0000  0.0000  0.0000
   4.  C 1 (S)   -0.0000 -0.0000 -0.0000  0.0002 -0.0000  0.0000  0.0000  0.0000
   5.  C 1 (S)   -0.0000  0.0000 -0.0000 -0.0000  0.0000 -0.0000 -0.0000 -0.0000
   6.  C 1 (px)   0.0000  0.0000  0.0000  0.0000 -0.0000  0.9977  0.0362  0.0047
   7.  C 1 (px)  -0.0000 -0.0000  0.0000  0.0000 -0.0000  0.0362  0.0013  0.0002
   8.  C 1 (px)   0.0000  0.0000  0.0000  0.0000 -0.0000  0.0047  0.0002  0.0000
   9.  C 1 (py)  -0.0000  0.0000  0.0000  0.0000 -0.0000  0.0000  0.0000 -0.0000
  10.  C 1 (py)  -0.0000  0.0000 -0.0000 -0.0000  0.0000  0.0000  0.0000  0.0000
  11.  C 1 (py)   0.0000 -0.0000  0.0000  0.0000  0.0000  0.0000  0.0000  0.0000
  12.  C 1 (pz)   0.0088  0.1077  0.0477 -0.0072 -0.0000 -0.0000 -0.0000  0.0000
  13.  C 1 (pz)  -0.0027  0.0151 -0.0032  0.0001 -0.0000  0.0000  0.0000  0.0000
  14.  C 1 (pz)   0.0009 -0.0060  0.0003  0.0002  0.0000  0.0000  0.0000  0.0000
  15.  C 1 (d1)   0.0000 -0.0000  0.0000 -0.0000 -0.0000 -0.0000 -0.0000 -0.0000
  16.  C 1 (d1)   0.0000 -0.0000 -0.0000  0.0000  0.0000  0.0000  0.0000 -0.0000
  17.  C 1 (d2)   0.0000  0.0000 -0.0000 -0.0000  0.0000 -0.0226 -0.0008 -0.0001
  18.  C 1 (d2)  -0.0000 -0.0000 -0.0000 -0.0000  0.0000 -0.0060 -0.0002 -0.0000
  19.  C 1 (d3)  -0.0000  0.0000 -0.0000 -0.0000  0.0000  0.0000  0.0000 -0.0000
  20.  C 1 (d3)  -0.0000 -0.0000  0.0000  0.0000 -0.0000 -0.0000 -0.0000 -0.0000
  21.  C 1 (d4)   0.0053 -0.0319 -0.0008  0.0002  0.0000 -0.0000 -0.0000 -0.0000
  22.  C 1 (d4)  -0.0011  0.0026 -0.0001 -0.0000 -0.0000  0.0000  0.0000  0.0000
  23.  C 1 (d5)  -0.0024  0.0092 -0.0020  0.0004  0.0000  0.0000  0.0000 -0.0000
  24.  C 1 (d5)  -0.0004  0.0066 -0.0003 -0.0001 -0.0000 -0.0000 -0.0000 -0.0000
  25.  C 1 (f1)   0.0012 -0.0095  0.0003 -0.0001 -0.0000 -0.0000 -0.0000 -0.0000
  26.  C 1 (f2)  -0.0000 -0.0000  0.0000  0.0000 -0.0000  0.0096  0.0003  0.0000
  27.  C 1 (f3)  -0.0000  0.0000 -0.0000 -0.0000  0.0000  0.0000  0.0000  0.0000
  28.  C 1 (f4)   0.0008 -0.0084 -0.0005  0.0000  0.0000 -0.0000 -0.0000 -0.0000
  29.  C 1 (f5)   0.0000 -0.0000  0.0000  0.0000  0.0000  0.0000 -0.0000  0.0000
  30.  C 1 (f6)  -0.0000 -0.0000 -0.0000 -0.0000  0.0000 -0.0087 -0.0003 -0.0000
  31.  C 1 (f7)   0.0000 -0.0000  0.0000  0.0000 -0.0000 -0.0000 -0.0000 -0.0000
  32.  C 2 (S)    0.0001  0.0015  0.0090 -0.0070  0.0001  0.0000 -0.0000  0.0000
  33.  C 2 (S)    0.0015  0.3735  0.0060  0.0111  0.0000  0.0000  0.0000 -0.0000
  34.  C 2 (S)    0.0090  0.0060  0.0034 -0.0001 -0.0000 -0.0000 -0.0000 -0.0000
  35.  C 2 (S)   -0.0070  0.0111 -0.0001 -0.0000 -0.0000 -0.0000 -0.0000 -0.0000
  36.  C 2 (S)    0.0001  0.0000 -0.0000 -0.0000 -0.0000  0.0000  0.0000  0.0000
  37.  C 2 (px)   0.0000  0.0000  0.0000  0.0000 -0.0000  0.9977  0.0362  0.0047
  38.  C 2 (px)   0.0000  0.0000  0.0000  0.0000 -0.0000  0.0362  0.0013  0.0002
  39.  C 2 (px)  -0.0000 -0.0000  0.0000  0.0000 -0.0000  0.0047  0.0002  0.0000
  40.  C 2 (py)   0.0000  0.0000  0.0000  0.0000 -0.0000 -0.0000  0.0000 -0.0000
  41.  C 2 (py)   0.0000  0.0000  0.0000  0.0000 -0.0000 -0.0000 -0.0000 -0.0000
  42.  C 2 (py)   0.0000  0.0000  0.0000 -0.0000 -0.0000 -0.0000 -0.0000 -0.0000
  43.  C 2 (pz)   0.0103  0.5200 -0.0532 -0.0028  0.0000  0.0000 -0.0000  0.0000
  44.  C 2 (pz)   0.0215 -0.0048  0.0030 -0.0002 -0.0000  0.0000  0.0000  0.0000
  45.  C 2 (pz)  -0.0053 -0.0131 -0.0001  0.0001  0.0000  0.0000  0.0000  0.0000
  46.  C 2 (d1)   0.0000 -0.0000  0.0000  0.0000  0.0000  0.0000  0.0000  0.0000
  47.  C 2 (d1)  -0.0000 -0.0000  0.0000  0.0000  0.0000 -0.0000 -0.0000  0.0000
  48.  C 2 (d2)   0.0000  0.0000  0.0000  0.0000 -0.0000  0.0226  0.0008  0.0001
  49.  C 2 (d2)  -0.0000 -0.0000  0.0000  0.0000 -0.0000  0.0060  0.0002  0.0000
  50.  C 2 (d3)   0.0000 -0.0000 -0.0000  0.0000  0.0000 -0.0000 -0.0000 -0.0000
  51.  C 2 (d3)  -0.0000  0.0000 -0.0000 -0.0000 -0.0000  0.0000  0.0000  0.0000
  52.  C 2 (d4)  -0.0005  0.0011 -0.0011 -0.0004 -0.0000  0.0000 -0.0000  0.0000
  53.  C 2 (d4)   0.0008 -0.0030 -0.0001  0.0000  0.0000 -0.0000 -0.0000 -0.0000
  54.  C 2 (d5)  -0.0075  0.0349 -0.0022 -0.0000  0.0000 -0.0000 -0.0000 -0.0000
  55.  C 2 (d5)   0.0013 -0.0079 -0.0001  0.0001  0.0000  0.0000  0.0000  0.0000
  56.  C 2 (f1)  -0.0028  0.0110 -0.0003  0.0001  0.0000 -0.0000 -0.0000 -0.0000
  57.  C 2 (f2)   0.0000  0.0000  0.0000  0.0000 -0.0000  0.0096  0.0003  0.0000
  58.  C 2 (f3)   0.0000 -0.0000  0.0000  0.0000 -0.0000 -0.0000 -0.0000 -0.0000
  59.  C 2 (f4)   0.0003 -0.0003  0.0006  0.0001  0.0000  0.0000  0.0000 -0.0000
  60.  C 2 (f5)  -0.0000  0.0000 -0.0000 -0.0000  0.0000  0.0000  0.0000 -0.0000
  61.  C 2 (f6)  -0.0000  0.0000 -0.0000 -0.0000  0.0000 -0.0087 -0.0003 -0.0000
  62.  C 2 (f7)   0.0000 -0.0000  0.0000  0.0000  0.0000  0.0000  0.0000  0.0000
  63.  H 3 (S)   -0.0061  0.5330  0.0179 -0.0021 -0.0000 -0.0000  0.0000 -0.0000
  64.  H 3 (S)   -0.0091  0.0039 -0.0009 -0.0001 -0.0000  0.0000  0.0000  0.0000
  65.  H 3 (S)   -0.0093 -0.0065  0.0000  0.0001  0.0000 -0.0000 -0.0000 -0.0000
  66.  H 3 (px)  -0.0000  0.0000  0.0000  0.0000 -0.0000  0.0101  0.0004  0.0000
  67.  H 3 (py)   0.0027 -0.0102 -0.0005  0.0001  0.0000  0.0000  0.0000  0.0000
  68.  H 3 (pz)   0.0017 -0.0054  0.0001 -0.0000 -0.0000  0.0000  0.0000  0.0000
  69.  H 4 (S)   -0.0061  0.5330  0.0179 -0.0021 -0.0000  0.0000 -0.0000  0.0000
  70.  H 4 (S)   -0.0091  0.0039 -0.0009 -0.0001 -0.0000 -0.0000 -0.0000 -0.0000
  71.  H 4 (S)   -0.0093 -0.0065  0.0000  0.0001  0.0000  0.0000  0.0000  0.0000
  72.  H 4 (px)   0.0000 -0.0000  0.0000  0.0000 -0.0000  0.0101  0.0004  0.0000
  73.  H 4 (py)  -0.0027  0.0102  0.0005 -0.0001 -0.0000  0.0000  0.0000  0.0000
  74.  H 4 (pz)   0.0017 -0.0054  0.0001 -0.0000 -0.0000 -0.0000 -0.0000 -0.0000
  75.  H 5 (S)    0.0045  0.0285  0.0222  0.0060  0.0000  0.0000  0.0000 -0.0000
  76.  H 5 (S)    0.0010 -0.0104 -0.0008  0.0001 -0.0000 -0.0000 -0.0000 -0.0000
  77.  H 5 (S)   -0.0012  0.0027 -0.0001 -0.0001 -0.0000  0.0000  0.0000  0.0000
  78.  H 5 (px)  -0.0000  0.0000  0.0000  0.0000 -0.0000  0.0101  0.0004  0.0000
  79.  H 5 (py)  -0.0002  0.0005 -0.0005 -0.0001 -0.0000 -0.0000 -0.0000 -0.0000
  80.  H 5 (pz)  -0.0010  0.0033 -0.0001  0.0001  0.0000  0.0000  0.0000  0.0000
  81.  H 6 (S)    0.0045  0.0285  0.0222  0.0060  0.0000  0.0000  0.0000 -0.0000
  82.  H 6 (S)    0.0010 -0.0104 -0.0008  0.0001 -0.0000  0.0000  0.0000  0.0000
  83.  H 6 (S)   -0.0012  0.0027 -0.0001 -0.0001 -0.0000 -0.0000 -0.0000 -0.0000
  84.  H 6 (px)  -0.0000  0.0000  0.0000  0.0000 -0.0000  0.0101  0.0004  0.0000
  85.  H 6 (py)   0.0002 -0.0005  0.0005  0.0001  0.0000 -0.0000 -0.0000 -0.0000
  86.  H 6 (pz)  -0.0010  0.0033 -0.0001  0.0001  0.0000 -0.0000 -0.0000 -0.0000

          NAO        9      10      11      12      13      14      15      16
      ---------- ------- ------- ------- ------- ------- ------- ------- -------
   1.  C 1 (S)   -0.0000 -0.0000  0.0000  0.0088 -0.0027  0.0009  0.0000  0.0000
   2.  C 1 (S)    0.0000  0.0000 -0.0000  0.1077  0.0151 -0.0060 -0.0000 -0.0000
   3.  C 1 (S)    0.0000 -0.0000  0.0000  0.0477 -0.0032  0.0003  0.0000 -0.0000
   4.  C 1 (S)    0.0000 -0.0000  0.0000 -0.0072  0.0001  0.0002 -0.0000  0.0000
   5.  C 1 (S)   -0.0000  0.0000  0.0000 -0.0000 -0.0000  0.0000 -0.0000  0.0000
   6.  C 1 (px)   0.0000  0.0000  0.0000 -0.0000  0.0000  0.0000 -0.0000  0.0000
   7.  C 1 (px)   0.0000  0.0000  0.0000 -0.0000  0.0000  0.0000 -0.0000  0.0000
   8.  C 1 (px)  -0.0000  0.0000  0.0000  0.0000  0.0000  0.0000 -0.0000 -0.0000
   9.  C 1 (py)   1.1775  0.0085  0.0024  0.0000  0.0000  0.0000 -0.0000  0.0000
  10.  C 1 (py)   0.0085  0.0028  0.0001 -0.0000 -0.0000 -0.0000 -0.0000 -0.0000
  11.  C 1 (py)   0.0024  0.0001  0.0000 -0.0000 -0.0000 -0.0000 -0.0000  0.0000
  12.  C 1 (pz)   0.0000 -0.0000 -0.0000  1.1223 -0.0447 -0.0071  0.0000 -0.0000
  13.  C 1 (pz)   0.0000 -0.0000 -0.0000 -0.0447  0.0032 -0.0003 -0.0000  0.0000
  14.  C 1 (pz)   0.0000 -0.0000 -0.0000 -0.0071 -0.0003  0.0003  0.0000  0.0000
  15.  C 1 (d1)  -0.0000 -0.0000 -0.0000  0.0000 -0.0000  0.0000  0.0000 -0.0000
  16.  C 1 (d1)   0.0000 -0.0000  0.0000 -0.0000  0.0000  0.0000 -0.0000  0.0000
  17.  C 1 (d2)  -0.0000 -0.0000 -0.0000  0.0000 -0.0000 -0.0000  0.0000 -0.0000
  18.  C 1 (d2)   0.0000 -0.0000 -0.0000 -0.0000 -0.0000 -0.0000  0.0000 -0.0000
  19.  C 1 (d3)   0.0349  0.0003  0.0001  0.0000  0.0000  0.0000 -0.0000  0.0000
  20.  C 1 (d3)   0.0038  0.0010  0.0000 -0.0000 -0.0000 -0.0000 -0.0000 -0.0000
  21.  C 1 (d4)   0.0000  0.0000  0.0000 -0.0238  0.0003  0.0003 -0.0000  0.0000
  22.  C 1 (d4)   0.0000 -0.0000  0.0000  0.0013  0.0001 -0.0001 -0.0000 -0.0000
  23.  C 1 (d5)   0.0000  0.0000  0.0000 -0.0513  0.0022  0.0003 -0.0000  0.0000
  24.  C 1 (d5)  -0.0000 -0.0000  0.0000  0.0038  0.0003 -0.0002 -0.0000 -0.0000
  25.  C 1 (f1)  -0.0000  0.0000  0.0000  0.0082 -0.0004 -0.0000  0.0000  0.0000
  26.  C 1 (f2)   0.0000  0.0000  0.0000 -0.0000  0.0000  0.0000 -0.0000  0.0000
  27.  C 1 (f3)   0.0108  0.0003  0.0000 -0.0000  0.0000  0.0000 -0.0000  0.0000
  28.  C 1 (f4)   0.0000  0.0000  0.0000 -0.0110  0.0004  0.0001 -0.0000  0.0000
  29.  C 1 (f5)   0.0000 -0.0000 -0.0000 -0.0000 -0.0000  0.0000 -0.0000  0.0000
  30.  C 1 (f6)   0.0000 -0.0000 -0.0000  0.0000 -0.0000 -0.0000  0.0000 -0.0000
  31.  C 1 (f7)  -0.0136 -0.0001 -0.0000 -0.0000 -0.0000 -0.0000  0.0000 -0.0000
  32.  C 2 (S)   -0.0000 -0.0000 -0.0000 -0.0103 -0.0215  0.0053 -0.0000  0.0000
  33.  C 2 (S)   -0.0000  0.0000  0.0000 -0.5200  0.0048  0.0131 -0.0000 -0.0000
  34.  C 2 (S)   -0.0000  0.0000  0.0000  0.0532 -0.0030  0.0001  0.0000 -0.0000
  35.  C 2 (S)   -0.0000  0.0000 -0.0000  0.0028  0.0002 -0.0001 -0.0000 -0.0000
  36.  C 2 (S)    0.0000 -0.0000 -0.0000 -0.0000  0.0000 -0.0000 -0.0000 -0.0000
  37.  C 2 (px)   0.0000  0.0000  0.0000  0.0000  0.0000  0.0000 -0.0000  0.0000
  38.  C 2 (px)   0.0000  0.0000  0.0000  0.0000  0.0000  0.0000 -0.0000  0.0000
  39.  C 2 (px)  -0.0000  0.0000  0.0000 -0.0000  0.0000  0.0000 -0.0000 -0.0000
  40.  C 2 (py)   0.1890 -0.0549 -0.0020  0.0000  0.0000  0.0000 -0.0000  0.0000
  41.  C 2 (py)  -0.0549 -0.0012 -0.0001  0.0000  0.0000  0.0000  0.0000 -0.0000
  42.  C 2 (py)  -0.0020 -0.0001 -0.0000  0.0000  0.0000  0.0000  0.0000  0.0000
  43.  C 2 (pz)   0.0000  0.0000 -0.0000 -0.5547  0.0542 -0.0101 -0.0000  0.0000
  44.  C 2 (pz)   0.0000  0.0000 -0.0000  0.0542 -0.0029 -0.0000  0.0000 -0.0000
  45.  C 2 (pz)   0.0000  0.0000 -0.0000 -0.0101 -0.0000  0.0002 -0.0000  0.0000
  46.  C 2 (d1)  -0.0000 -0.0000 -0.0000  0.0000 -0.0000  0.0000 -0.0000  0.0000
  47.  C 2 (d1)  -0.0000  0.0000  0.0000 -0.0000 -0.0000  0.0000  0.0000 -0.0000
  48.  C 2 (d2)  -0.0000  0.0000  0.0000  0.0000  0.0000  0.0000 -0.0000  0.0000
  49.  C 2 (d2)   0.0000  0.0000  0.0000 -0.0000  0.0000  0.0000 -0.0000  0.0000
  50.  C 2 (d3)  -0.0041  0.0017  0.0001 -0.0000  0.0000 -0.0000  0.0000 -0.0000
  51.  C 2 (d3)   0.0191  0.0005  0.0001  0.0000 -0.0000  0.0000 -0.0000  0.0000
  52.  C 2 (d4)   0.0000 -0.0000  0.0000  0.0060  0.0008 -0.0006 -0.0000  0.0000
  53.  C 2 (d4)  -0.0000 -0.0000 -0.0000 -0.0037  0.0000  0.0001 -0.0000  0.0000
  54.  C 2 (d5)  -0.0000 -0.0000  0.0000 -0.0281  0.0025 -0.0004 -0.0000  0.0000
  55.  C 2 (d5)   0.0000  0.0000  0.0000 -0.0093  0.0001  0.0002 -0.0000  0.0000
  56.  C 2 (f1)  -0.0000  0.0000  0.0000 -0.0068  0.0004  0.0000 -0.0000 -0.0000
  57.  C 2 (f2)  -0.0000  0.0000  0.0000  0.0000  0.0000  0.0000 -0.0000  0.0000
  58.  C 2 (f3)  -0.0028 -0.0006 -0.0000  0.0000  0.0000  0.0000  0.0000  0.0000
  59.  C 2 (f4)  -0.0000  0.0000 -0.0000  0.0032 -0.0005  0.0002  0.0000 -0.0000
  60.  C 2 (f5)   0.0000  0.0000  0.0000 -0.0000  0.0000 -0.0000 -0.0000 -0.0000
  61.  C 2 (f6)  -0.0000 -0.0000 -0.0000  0.0000 -0.0000 -0.0000  0.0000 -0.0000
  62.  C 2 (f7)  -0.0026  0.0006  0.0000 -0.0000 -0.0000 -0.0000  0.0000 -0.0000
  63.  H 3 (S)    0.6802  0.0115  0.0017  0.4351 -0.0096 -0.0046 -0.0000  0.0000
  64.  H 3 (S)    0.0043 -0.0009 -0.0000 -0.0045  0.0008 -0.0003 -0.0000  0.0000
  65.  H 3 (S)    0.0072 -0.0000  0.0000 -0.0035 -0.0001  0.0001 -0.0000  0.0000
  66.  H 3 (px)   0.0000  0.0000  0.0000  0.0000  0.0000  0.0000 -0.0000  0.0000
  67.  H 3 (py)  -0.0089 -0.0003 -0.0000 -0.0108  0.0003  0.0001  0.0000  0.0000
  68.  H 3 (pz)  -0.0088  0.0000 -0.0000  0.0016 -0.0002  0.0000  0.0000 -0.0000
  69.  H 4 (S)   -0.6802 -0.0115 -0.0017  0.4351 -0.0096 -0.0046  0.0000 -0.0000
  70.  H 4 (S)   -0.0043  0.0009  0.0000 -0.0045  0.0008 -0.0003 -0.0000 -0.0000
  71.  H 4 (S)   -0.0072  0.0000 -0.0000 -0.0035 -0.0001  0.0001  0.0000 -0.0000
  72.  H 4 (px)  -0.0000  0.0000  0.0000  0.0000  0.0000  0.0000 -0.0000  0.0000
  73.  H 4 (py)  -0.0089 -0.0003 -0.0000  0.0108 -0.0003 -0.0001  0.0000 -0.0000
  74.  H 4 (pz)   0.0088 -0.0000  0.0000  0.0016 -0.0002  0.0000 -0.0000  0.0000
  75.  H 5 (S)   -0.0245 -0.0338 -0.0014 -0.0208 -0.0170  0.0092  0.0000  0.0000
  76.  H 5 (S)    0.0187  0.0001  0.0000 -0.0174  0.0007  0.0001 -0.0000  0.0000
  77.  H 5 (S)    0.0026 -0.0003 -0.0000  0.0050  0.0001 -0.0002 -0.0000  0.0000
  78.  H 5 (px)  -0.0000  0.0000  0.0000  0.0000  0.0000  0.0000 -0.0000  0.0000
  79.  H 5 (py)   0.0044  0.0005  0.0000 -0.0012  0.0004 -0.0002 -0.0000 -0.0000
  80.  H 5 (pz)   0.0034 -0.0004 -0.0000 -0.0036  0.0001  0.0000 -0.0000  0.0000
  81.  H 6 (S)    0.0245  0.0338  0.0014 -0.0208 -0.0170  0.0092  0.0000 -0.0000
  82.  H 6 (S)   -0.0187 -0.0001 -0.0000 -0.0174  0.0007  0.0001  0.0000 -0.0000
  83.  H 6 (S)   -0.0026  0.0003  0.0000  0.0050  0.0001 -0.0002  0.0000 -0.0000
  84.  H 6 (px)  -0.0000  0.0000  0.0000  0.0000  0.0000  0.0000 -0.0000  0.0000
  85.  H 6 (py)   0.0044  0.0005  0.0000  0.0012 -0.0004  0.0002  0.0000 -0.0000
  86.  H 6 (pz)  -0.0034  0.0004  0.0000 -0.0036  0.0001  0.0000  0.0000 -0.0000

          NAO       17      18      19      20      21      22      23      24
      ---------- ------- ------- ------- ------- ------- ------- ------- -------
   1.  C 1 (S)    0.0000 -0.0000 -0.0000 -0.0000  0.0053 -0.0011 -0.0024 -0.0004
   2.  C 1 (S)    0.0000 -0.0000  0.0000 -0.0000 -0.0319  0.0026  0.0092  0.0066
   3.  C 1 (S)   -0.0000 -0.0000 -0.0000  0.0000 -0.0008 -0.0001 -0.0020 -0.0003
   4.  C 1 (S)   -0.0000 -0.0000 -0.0000  0.0000  0.0002 -0.0000  0.0004 -0.0001
   5.  C 1 (S)    0.0000  0.0000  0.0000 -0.0000  0.0000 -0.0000  0.0000 -0.0000
   6.  C 1 (px)  -0.0226 -0.0060  0.0000 -0.0000 -0.0000  0.0000  0.0000 -0.0000
   7.  C 1 (px)  -0.0008 -0.0002  0.0000 -0.0000 -0.0000  0.0000  0.0000 -0.0000
   8.  C 1 (px)  -0.0001 -0.0000 -0.0000 -0.0000 -0.0000  0.0000 -0.0000 -0.0000
   9.  C 1 (py)  -0.0000  0.0000  0.0349  0.0038  0.0000  0.0000  0.0000 -0.0000
  10.  C 1 (py)  -0.0000 -0.0000  0.0003  0.0010  0.0000 -0.0000  0.0000 -0.0000
  11.  C 1 (py)  -0.0000 -0.0000  0.0001  0.0000  0.0000  0.0000  0.0000  0.0000
  12.  C 1 (pz)   0.0000 -0.0000  0.0000 -0.0000 -0.0238  0.0013 -0.0513  0.0038
  13.  C 1 (pz)  -0.0000 -0.0000  0.0000 -0.0000  0.0003  0.0001  0.0022  0.0003
  14.  C 1 (pz)  -0.0000 -0.0000  0.0000 -0.0000  0.0003 -0.0001  0.0003 -0.0002
  15.  C 1 (d1)   0.0000  0.0000 -0.0000 -0.0000 -0.0000 -0.0000 -0.0000 -0.0000
  16.  C 1 (d1)  -0.0000 -0.0000  0.0000 -0.0000  0.0000 -0.0000  0.0000 -0.0000
  17.  C 1 (d2)   0.0005  0.0001 -0.0000  0.0000  0.0000 -0.0000 -0.0000  0.0000
  18.  C 1 (d2)   0.0001  0.0000  0.0000  0.0000  0.0000 -0.0000  0.0000 -0.0000
  19.  C 1 (d3)  -0.0000  0.0000  0.0010  0.0001  0.0000 -0.0000  0.0000 -0.0000
  20.  C 1 (d3)   0.0000  0.0000  0.0001  0.0004 -0.0000  0.0000 -0.0000  0.0000
  21.  C 1 (d4)   0.0000  0.0000  0.0000 -0.0000  0.0014 -0.0001  0.0007 -0.0003
  22.  C 1 (d4)  -0.0000 -0.0000 -0.0000  0.0000 -0.0001  0.0000 -0.0001  0.0001
  23.  C 1 (d5)  -0.0000  0.0000  0.0000 -0.0000  0.0007 -0.0001  0.0026 -0.0002
  24.  C 1 (d5)   0.0000 -0.0000 -0.0000  0.0000 -0.0003  0.0001 -0.0002  0.0002
  25.  C 1 (f1)   0.0000  0.0000 -0.0000  0.0000  0.0001  0.0000 -0.0005  0.0000
  26.  C 1 (f2)  -0.0002 -0.0001  0.0000 -0.0000  0.0000  0.0000  0.0000 -0.0000
  27.  C 1 (f3)  -0.0000 -0.0000  0.0003  0.0001 -0.0000 -0.0000  0.0000 -0.0000
  28.  C 1 (f4)   0.0000  0.0000 -0.0000  0.0000  0.0004 -0.0000  0.0004 -0.0001
  29.  C 1 (f5)  -0.0000 -0.0000  0.0000 -0.0000  0.0000 -0.0000  0.0000 -0.0000
  30.  C 1 (f6)   0.0002  0.0001 -0.0000  0.0000  0.0000 -0.0000 -0.0000  0.0000
  31.  C 1 (f7)   0.0000  0.0000 -0.0004 -0.0000 -0.0000  0.0000 -0.0000  0.0000
  32.  C 2 (S)    0.0000 -0.0000 -0.0000 -0.0000 -0.0005  0.0008 -0.0075  0.0013
  33.  C 2 (S)   -0.0000  0.0000 -0.0000  0.0000  0.0011 -0.0030  0.0349 -0.0079
  34.  C 2 (S)    0.0000  0.0000  0.0000 -0.0000 -0.0011 -0.0001 -0.0022 -0.0001
  35.  C 2 (S)    0.0000  0.0000  0.0000 -0.0000 -0.0004  0.0000 -0.0000  0.0001
  36.  C 2 (S)   -0.0000 -0.0000  0.0000 -0.0000 -0.0000  0.0000  0.0000  0.0000
  37.  C 2 (px)  -0.0226 -0.0060  0.0000 -0.0000 -0.0000  0.0000  0.0000 -0.0000
  38.  C 2 (px)  -0.0008 -0.0002  0.0000 -0.0000 -0.0000  0.0000  0.0000 -0.0000
  39.  C 2 (px)  -0.0001 -0.0000  0.0000 -0.0000 -0.0000  0.0000  0.0000 -0.0000
  40.  C 2 (py)  -0.0000  0.0000  0.0041 -0.0191  0.0000  0.0000  0.0000 -0.0000
  41.  C 2 (py)   0.0000  0.0000 -0.0017 -0.0005 -0.0000  0.0000  0.0000 -0.0000
  42.  C 2 (py)   0.0000  0.0000 -0.0001 -0.0001 -0.0000  0.0000  0.0000 -0.0000
  43.  C 2 (pz)   0.0000 -0.0000  0.0000 -0.0000 -0.0060  0.0037  0.0281  0.0093
  44.  C 2 (pz)  -0.0000 -0.0000  0.0000 -0.0000 -0.0008 -0.0000 -0.0025 -0.0001
  45.  C 2 (pz)  -0.0000 -0.0000  0.0000 -0.0000  0.0006 -0.0001  0.0004 -0.0002
  46.  C 2 (d1)  -0.0000 -0.0000 -0.0000 -0.0000  0.0000 -0.0000 -0.0000 -0.0000
  47.  C 2 (d1)   0.0000 -0.0000 -0.0000  0.0000  0.0000 -0.0000  0.0000 -0.0000
  48.  C 2 (d2)  -0.0005 -0.0001  0.0000 -0.0000 -0.0000  0.0000 -0.0000 -0.0000
  49.  C 2 (d2)  -0.0001 -0.0000  0.0000 -0.0000  0.0000  0.0000  0.0000 -0.0000
  50.  C 2 (d3)   0.0000  0.0000 -0.0001  0.0006  0.0000  0.0000 -0.0000  0.0000
  51.  C 2 (d3)  -0.0000 -0.0000  0.0006  0.0002  0.0000 -0.0000  0.0000 -0.0000
  52.  C 2 (d4)   0.0000 -0.0000  0.0000  0.0000 -0.0002  0.0002 -0.0005  0.0004
  53.  C 2 (d4)   0.0000  0.0000 -0.0000 -0.0000  0.0002 -0.0000  0.0002 -0.0001
  54.  C 2 (d5)   0.0000 -0.0000 -0.0000  0.0000 -0.0005  0.0002  0.0016  0.0004
  55.  C 2 (d5)  -0.0000 -0.0000  0.0000 -0.0000  0.0004 -0.0001  0.0004 -0.0001
  56.  C 2 (f1)   0.0000  0.0000 -0.0000  0.0000 -0.0002  0.0000  0.0005  0.0000
  57.  C 2 (f2)  -0.0002 -0.0001  0.0000 -0.0000 -0.0000  0.0000 -0.0000  0.0000
  58.  C 2 (f3)   0.0000  0.0000 -0.0001 -0.0002 -0.0000  0.0000  0.0000 -0.0000
  59.  C 2 (f4)  -0.0000  0.0000 -0.0000  0.0000 -0.0000 -0.0000 -0.0001 -0.0001
  60.  C 2 (f5)   0.0000 -0.0000  0.0000  0.0000 -0.0000  0.0000  0.0000  0.0000
  61.  C 2 (f6)   0.0002  0.0001 -0.0000  0.0000  0.0000 -0.0000 -0.0000  0.0000
  62.  C 2 (f7)  -0.0000 -0.0000 -0.0001  0.0002 -0.0000  0.0000 -0.0000  0.0000
  63.  H 3 (S)    0.0000  0.0000  0.0203  0.0045 -0.0229  0.0015 -0.0131  0.0039
  64.  H 3 (S)   -0.0000 -0.0000  0.0001 -0.0003 -0.0001  0.0001  0.0002  0.0002
  65.  H 3 (S)    0.0000  0.0000  0.0002 -0.0000  0.0002 -0.0000  0.0001 -0.0001
  66.  H 3 (px)  -0.0002 -0.0001  0.0000 -0.0000 -0.0000  0.0000  0.0000 -0.0000
  67.  H 3 (py)  -0.0000 -0.0000 -0.0003 -0.0001  0.0005 -0.0000  0.0004 -0.0001
  68.  H 3 (pz)  -0.0000 -0.0000 -0.0003  0.0000  0.0001 -0.0000 -0.0002 -0.0000
  69.  H 4 (S)    0.0000 -0.0000 -0.0203 -0.0045 -0.0229  0.0015 -0.0131  0.0039
  70.  H 4 (S)    0.0000  0.0000 -0.0001  0.0003 -0.0001  0.0001  0.0002  0.0002
  71.  H 4 (S)   -0.0000 -0.0000 -0.0002  0.0000  0.0002 -0.0000  0.0001 -0.0001
  72.  H 4 (px)  -0.0002 -0.0001  0.0000 -0.0000 -0.0000  0.0000 -0.0000 -0.0000
  73.  H 4 (py)  -0.0000 -0.0000 -0.0003 -0.0001 -0.0005  0.0000 -0.0004  0.0001
  74.  H 4 (pz)   0.0000  0.0000  0.0003 -0.0000  0.0001 -0.0000 -0.0002 -0.0000
  75.  H 5 (S)   -0.0000  0.0000 -0.0016 -0.0119  0.0011 -0.0026  0.0056 -0.0066
  76.  H 5 (S)   -0.0000  0.0000  0.0006  0.0000  0.0006 -0.0000  0.0007 -0.0001
  77.  H 5 (S)   -0.0000 -0.0000  0.0001 -0.0001 -0.0002  0.0000 -0.0002  0.0001
  78.  H 5 (px)  -0.0002 -0.0001  0.0000 -0.0000 -0.0000  0.0000  0.0000 -0.0000
  79.  H 5 (py)   0.0000 -0.0000  0.0001  0.0002 -0.0000  0.0001 -0.0000  0.0001
  80.  H 5 (pz)  -0.0000 -0.0000  0.0001 -0.0001 -0.0000 -0.0000  0.0002 -0.0000
  81.  H 6 (S)   -0.0000  0.0000  0.0016  0.0119  0.0011 -0.0026  0.0056 -0.0066
  82.  H 6 (S)   -0.0000 -0.0000 -0.0006 -0.0000  0.0006 -0.0000  0.0007 -0.0001
  83.  H 6 (S)    0.0000  0.0000 -0.0001  0.0001 -0.0002  0.0000 -0.0002  0.0001
  84.  H 6 (px)  -0.0002 -0.0001  0.0000 -0.0000 -0.0000  0.0000  0.0000 -0.0000
  85.  H 6 (py)   0.0000  0.0000  0.0001  0.0002  0.0000 -0.0001  0.0000 -0.0001
  86.  H 6 (pz)   0.0000  0.0000 -0.0001  0.0001 -0.0000 -0.0000  0.0002 -0.0000

          NAO       25      26      27      28      29      30      31      32
      ---------- ------- ------- ------- ------- ------- ------- ------- -------
   1.  C 1 (S)    0.0012 -0.0000 -0.0000  0.0008  0.0000 -0.0000  0.0000  0.0001
   2.  C 1 (S)   -0.0095 -0.0000  0.0000 -0.0084 -0.0000 -0.0000 -0.0000  0.0015
   3.  C 1 (S)    0.0003  0.0000 -0.0000 -0.0005  0.0000 -0.0000  0.0000  0.0090
   4.  C 1 (S)   -0.0001  0.0000 -0.0000  0.0000  0.0000 -0.0000  0.0000 -0.0070
   5.  C 1 (S)   -0.0000 -0.0000  0.0000  0.0000  0.0000  0.0000 -0.0000  0.0001
   6.  C 1 (px)  -0.0000  0.0096  0.0000 -0.0000  0.0000 -0.0087 -0.0000  0.0000
   7.  C 1 (px)  -0.0000  0.0003  0.0000 -0.0000 -0.0000 -0.0003 -0.0000 -0.0000
   8.  C 1 (px)  -0.0000  0.0000  0.0000 -0.0000  0.0000 -0.0000 -0.0000  0.0000
   9.  C 1 (py)  -0.0000  0.0000  0.0108  0.0000  0.0000  0.0000 -0.0136 -0.0000
  10.  C 1 (py)   0.0000  0.0000  0.0003  0.0000 -0.0000 -0.0000 -0.0001 -0.0000
  11.  C 1 (py)   0.0000  0.0000  0.0000  0.0000 -0.0000 -0.0000 -0.0000 -0.0000
  12.  C 1 (pz)   0.0082 -0.0000 -0.0000 -0.0110 -0.0000  0.0000 -0.0000 -0.0103
  13.  C 1 (pz)  -0.0004  0.0000  0.0000  0.0004 -0.0000 -0.0000 -0.0000 -0.0215
  14.  C 1 (pz)  -0.0000  0.0000  0.0000  0.0001  0.0000 -0.0000 -0.0000  0.0053
  15.  C 1 (d1)   0.0000 -0.0000 -0.0000 -0.0000 -0.0000  0.0000  0.0000 -0.0000
  16.  C 1 (d1)   0.0000  0.0000  0.0000  0.0000  0.0000 -0.0000 -0.0000  0.0000
  17.  C 1 (d2)   0.0000 -0.0002 -0.0000  0.0000 -0.0000  0.0002  0.0000  0.0000
  18.  C 1 (d2)   0.0000 -0.0001 -0.0000  0.0000 -0.0000  0.0001  0.0000 -0.0000
  19.  C 1 (d3)  -0.0000  0.0000  0.0003 -0.0000  0.0000 -0.0000 -0.0004 -0.0000
  20.  C 1 (d3)   0.0000 -0.0000  0.0001  0.0000 -0.0000  0.0000 -0.0000 -0.0000
  21.  C 1 (d4)   0.0001  0.0000 -0.0000  0.0004  0.0000  0.0000 -0.0000 -0.0005
  22.  C 1 (d4)   0.0000  0.0000 -0.0000 -0.0000 -0.0000 -0.0000  0.0000  0.0008
  23.  C 1 (d5)  -0.0005  0.0000  0.0000  0.0004  0.0000 -0.0000 -0.0000 -0.0075
  24.  C 1 (d5)   0.0000 -0.0000 -0.0000 -0.0001 -0.0000  0.0000  0.0000  0.0013
  25.  C 1 (f1)   0.0002 -0.0000 -0.0000 -0.0000 -0.0000  0.0000  0.0000  0.0028
  26.  C 1 (f2)  -0.0000  0.0001  0.0000 -0.0000 -0.0000 -0.0001 -0.0000 -0.0000
  27.  C 1 (f3)  -0.0000  0.0000  0.0001  0.0000  0.0000 -0.0000 -0.0001 -0.0000
  28.  C 1 (f4)  -0.0000 -0.0000  0.0000  0.0002  0.0000  0.0000 -0.0000 -0.0003
  29.  C 1 (f5)  -0.0000 -0.0000  0.0000  0.0000  0.0000 -0.0000 -0.0000 -0.0000
  30.  C 1 (f6)   0.0000 -0.0001 -0.0000  0.0000 -0.0000  0.0001  0.0000 -0.0000
  31.  C 1 (f7)   0.0000 -0.0000 -0.0001 -0.0000 -0.0000  0.0000  0.0002  0.0000
  32.  C 2 (S)    0.0028 -0.0000 -0.0000 -0.0003 -0.0000 -0.0000  0.0000  1.9993
  33.  C 2 (S)   -0.0110  0.0000  0.0000  0.0003  0.0000 -0.0000 -0.0000 -0.0000
  34.  C 2 (S)    0.0003 -0.0000  0.0000 -0.0006  0.0000  0.0000 -0.0000 -0.0000
  35.  C 2 (S)   -0.0001 -0.0000  0.0000 -0.0001 -0.0000  0.0000 -0.0000  0.0000
  36.  C 2 (S)   -0.0000  0.0000  0.0000 -0.0000 -0.0000 -0.0000  0.0000  0.0000
  37.  C 2 (px)  -0.0000  0.0096  0.0000 -0.0000  0.0000 -0.0087 -0.0000  0.0000
  38.  C 2 (px)  -0.0000  0.0003  0.0000 -0.0000  0.0000 -0.0003 -0.0000  0.0000
  39.  C 2 (px)  -0.0000  0.0000  0.0000 -0.0000  0.0000 -0.0000 -0.0000 -0.0000
  40.  C 2 (py)  -0.0000  0.0000 -0.0028  0.0000  0.0000  0.0000 -0.0026  0.0000
  41.  C 2 (py)  -0.0000 -0.0000 -0.0006 -0.0000 -0.0000  0.0000  0.0006  0.0000
  42.  C 2 (py)  -0.0000 -0.0000 -0.0000 -0.0000  0.0000  0.0000  0.0000  0.0000
  43.  C 2 (pz)  -0.0068 -0.0000  0.0000  0.0032 -0.0000  0.0000 -0.0000 -0.0088
  44.  C 2 (pz)   0.0004 -0.0000  0.0000 -0.0005 -0.0000 -0.0000 -0.0000  0.0027
  45.  C 2 (pz)   0.0000  0.0000  0.0000  0.0002  0.0000 -0.0000 -0.0000 -0.0009
  46.  C 2 (d1)   0.0000 -0.0000 -0.0000 -0.0000 -0.0000 -0.0000 -0.0000 -0.0000
  47.  C 2 (d1)  -0.0000 -0.0000  0.0000  0.0000 -0.0000  0.0000  0.0000 -0.0000
  48.  C 2 (d2)  -0.0000  0.0002  0.0000 -0.0000 -0.0000 -0.0002 -0.0000  0.0000
  49.  C 2 (d2)  -0.0000  0.0001  0.0000  0.0000  0.0000 -0.0001 -0.0000 -0.0000
  50.  C 2 (d3)   0.0000 -0.0000  0.0001  0.0000 -0.0000  0.0000  0.0001  0.0000
  51.  C 2 (d3)  -0.0000  0.0000  0.0002  0.0000  0.0000 -0.0000 -0.0002 -0.0000
  52.  C 2 (d4)   0.0002 -0.0000 -0.0000  0.0000 -0.0000  0.0000  0.0000  0.0053
  53.  C 2 (d4)  -0.0000  0.0000  0.0000  0.0000  0.0000  0.0000  0.0000 -0.0011
  54.  C 2 (d5)  -0.0005 -0.0000 -0.0000  0.0001 -0.0000  0.0000  0.0000 -0.0024
  55.  C 2 (d5)  -0.0000  0.0000  0.0000  0.0001  0.0000 -0.0000 -0.0000 -0.0004
  56.  C 2 (f1)  -0.0002 -0.0000  0.0000 -0.0000 -0.0000  0.0000  0.0000 -0.0012
  57.  C 2 (f2)  -0.0000  0.0001  0.0000 -0.0000 -0.0000 -0.0001 -0.0000  0.0000
  58.  C 2 (f3)  -0.0000 -0.0000 -0.0001 -0.0000  0.0000  0.0000  0.0000  0.0000
  59.  C 2 (f4)  -0.0000  0.0000  0.0000 -0.0001  0.0000 -0.0000 -0.0000 -0.0008
  60.  C 2 (f5)  -0.0000 -0.0000  0.0000  0.0000  0.0000 -0.0000 -0.0000  0.0000
  61.  C 2 (f6)   0.0000 -0.0001 -0.0000  0.0000 -0.0000  0.0001  0.0000 -0.0000
  62.  C 2 (f7)   0.0000  0.0000  0.0000 -0.0000 -0.0000 -0.0000  0.0000 -0.0000
  63.  H 3 (S)   -0.0017  0.0000  0.0068 -0.0078 -0.0000  0.0000 -0.0078  0.0045
  64.  H 3 (S)   -0.0000  0.0000 -0.0000  0.0001  0.0000 -0.0000 -0.0001  0.0010
  65.  H 3 (S)    0.0000 -0.0000  0.0001  0.0001  0.0000  0.0000 -0.0001 -0.0012
  66.  H 3 (px)  -0.0000  0.0001  0.0000 -0.0000  0.0000 -0.0001 -0.0000 -0.0000
  67.  H 3 (py)   0.0000  0.0000 -0.0001  0.0002  0.0000 -0.0000  0.0001 -0.0002
  68.  H 3 (pz)   0.0001  0.0000 -0.0001  0.0000 -0.0000 -0.0000  0.0001  0.0010
  69.  H 4 (S)   -0.0017 -0.0000 -0.0068 -0.0078 -0.0000 -0.0000  0.0078  0.0045
  70.  H 4 (S)   -0.0000 -0.0000  0.0000  0.0001 -0.0000  0.0000  0.0001  0.0010
  71.  H 4 (S)    0.0000  0.0000 -0.0001  0.0001  0.0000 -0.0000  0.0001 -0.0012
  72.  H 4 (px)  -0.0000  0.0001  0.0000 -0.0000  0.0000 -0.0001 -0.0000 -0.0000
  73.  H 4 (py)  -0.0000  0.0000 -0.0001 -0.0002 -0.0000 -0.0000  0.0001  0.0002
  74.  H 4 (pz)   0.0001 -0.0000  0.0001  0.0000  0.0000  0.0000 -0.0001  0.0010
  75.  H 5 (S)   -0.0029  0.0000 -0.0029 -0.0015  0.0000  0.0000  0.0000 -0.0061
  76.  H 5 (S)   -0.0001  0.0000  0.0002  0.0002  0.0000  0.0000 -0.0002 -0.0091
  77.  H 5 (S)    0.0000 -0.0000 -0.0000 -0.0000 -0.0000 -0.0000 -0.0000 -0.0093
  78.  H 5 (px)  -0.0000  0.0001  0.0000 -0.0000  0.0000 -0.0001 -0.0000 -0.0000
  79.  H 5 (py)   0.0000 -0.0000  0.0001  0.0000 -0.0000  0.0000 -0.0000  0.0027
  80.  H 5 (pz)  -0.0001  0.0000 -0.0000  0.0000  0.0000 -0.0000 -0.0000 -0.0017
  81.  H 6 (S)   -0.0029  0.0000  0.0029 -0.0015 -0.0000 -0.0000 -0.0000 -0.0061
  82.  H 6 (S)   -0.0001  0.0000 -0.0002  0.0002  0.0000 -0.0000  0.0002 -0.0091
  83.  H 6 (S)    0.0000 -0.0000  0.0000 -0.0000 -0.0000  0.0000  0.0000 -0.0093
  84.  H 6 (px)  -0.0000  0.0001  0.0000 -0.0000  0.0000 -0.0001 -0.0000 -0.0000
  85.  H 6 (py)  -0.0000  0.0000  0.0001 -0.0000  0.0000  0.0000 -0.0000 -0.0027
  86.  H 6 (pz)  -0.0001 -0.0000  0.0000  0.0000 -0.0000  0.0000  0.0000 -0.0017

          NAO       33      34      35      36      37      38      39      40
      ---------- ------- ------- ------- ------- ------- ------- ------- -------
   1.  C 1 (S)    0.0015  0.0090 -0.0070  0.0001  0.0000  0.0000 -0.0000  0.0000
   2.  C 1 (S)    0.3735  0.0060  0.0111  0.0000  0.0000  0.0000 -0.0000  0.0000
   3.  C 1 (S)    0.0060  0.0034 -0.0001 -0.0000  0.0000  0.0000  0.0000  0.0000
   4.  C 1 (S)    0.0111 -0.0001 -0.0000 -0.0000  0.0000  0.0000  0.0000  0.0000
   5.  C 1 (S)    0.0000 -0.0000 -0.0000 -0.0000 -0.0000 -0.0000 -0.0000 -0.0000
   6.  C 1 (px)   0.0000 -0.0000 -0.0000  0.0000  0.9977  0.0362  0.0047 -0.0000
   7.  C 1 (px)   0.0000 -0.0000 -0.0000  0.0000  0.0362  0.0013  0.0002  0.0000
   8.  C 1 (px)  -0.0000 -0.0000 -0.0000  0.0000  0.0047  0.0002  0.0000 -0.0000
   9.  C 1 (py)  -0.0000 -0.0000 -0.0000  0.0000  0.0000  0.0000 -0.0000  0.1890
  10.  C 1 (py)   0.0000  0.0000  0.0000 -0.0000  0.0000  0.0000  0.0000 -0.0549
  11.  C 1 (py)   0.0000  0.0000 -0.0000 -0.0000  0.0000  0.0000  0.0000 -0.0020
  12.  C 1 (pz)  -0.5200  0.0532  0.0028 -0.0000  0.0000  0.0000 -0.0000  0.0000
  13.  C 1 (pz)   0.0048 -0.0030  0.0002  0.0000  0.0000  0.0000  0.0000  0.0000
  14.  C 1 (pz)   0.0131  0.0001 -0.0001 -0.0000  0.0000  0.0000  0.0000  0.0000
  15.  C 1 (d1)  -0.0000  0.0000 -0.0000 -0.0000 -0.0000 -0.0000 -0.0000 -0.0000
  16.  C 1 (d1)  -0.0000 -0.0000 -0.0000 -0.0000  0.0000  0.0000 -0.0000  0.0000
  17.  C 1 (d2)  -0.0000  0.0000  0.0000 -0.0000 -0.0226 -0.0008 -0.0001 -0.0000
  18.  C 1 (d2)   0.0000  0.0000  0.0000 -0.0000 -0.0060 -0.0002 -0.0000  0.0000
  19.  C 1 (d3)  -0.0000  0.0000  0.0000  0.0000  0.0000  0.0000  0.0000  0.0041
  20.  C 1 (d3)   0.0000 -0.0000 -0.0000 -0.0000 -0.0000 -0.0000 -0.0000 -0.0191
  21.  C 1 (d4)   0.0011 -0.0011 -0.0004 -0.0000 -0.0000 -0.0000 -0.0000  0.0000
  22.  C 1 (d4)  -0.0030 -0.0001  0.0000  0.0000  0.0000  0.0000  0.0000  0.0000
  23.  C 1 (d5)   0.0349 -0.0022 -0.0000  0.0000  0.0000  0.0000  0.0000  0.0000
  24.  C 1 (d5)  -0.0079 -0.0001  0.0001  0.0000 -0.0000 -0.0000 -0.0000 -0.0000
  25.  C 1 (f1)  -0.0110  0.0003 -0.0001 -0.0000 -0.0000 -0.0000 -0.0000 -0.0000
  26.  C 1 (f2)   0.0000 -0.0000 -0.0000  0.0000  0.0096  0.0003  0.0000  0.0000
  27.  C 1 (f3)   0.0000  0.0000  0.0000  0.0000  0.0000  0.0000  0.0000 -0.0028
  28.  C 1 (f4)   0.0003 -0.0006 -0.0001 -0.0000 -0.0000 -0.0000 -0.0000  0.0000
  29.  C 1 (f5)   0.0000  0.0000 -0.0000 -0.0000  0.0000  0.0000  0.0000  0.0000
  30.  C 1 (f6)  -0.0000  0.0000  0.0000 -0.0000 -0.0087 -0.0003 -0.0000  0.0000
  31.  C 1 (f7)  -0.0000 -0.0000 -0.0000  0.0000 -0.0000 -0.0000 -0.0000 -0.0026
  32.  C 2 (S)   -0.0000 -0.0000  0.0000  0.0000  0.0000  0.0000 -0.0000  0.0000
  33.  C 2 (S)    1.0680  0.0000 -0.0000 -0.0000 -0.0000 -0.0000  0.0000 -0.0000
  34.  C 2 (S)    0.0000  0.0035 -0.0000 -0.0000 -0.0000 -0.0000 -0.0000 -0.0000
  35.  C 2 (S)   -0.0000 -0.0000  0.0002 -0.0000 -0.0000 -0.0000 -0.0000 -0.0000
  36.  C 2 (S)   -0.0000 -0.0000 -0.0000  0.0000  0.0000  0.0000  0.0000  0.0000
  37.  C 2 (px)  -0.0000 -0.0000 -0.0000  0.0000  0.9977  0.0362  0.0047 -0.0000
  38.  C 2 (px)  -0.0000 -0.0000 -0.0000  0.0000  0.0362  0.0013  0.0002  0.0000
  39.  C 2 (px)   0.0000 -0.0000 -0.0000  0.0000  0.0047  0.0002  0.0000 -0.0000
  40.  C 2 (py)  -0.0000 -0.0000 -0.0000  0.0000 -0.0000  0.0000 -0.0000  1.1775
  41.  C 2 (py)  -0.0000 -0.0000 -0.0000  0.0000 -0.0000 -0.0000 -0.0000  0.0085
  42.  C 2 (py)   0.0000 -0.0000 -0.0000  0.0000 -0.0000 -0.0000 -0.0000  0.0024
  43.  C 2 (pz)  -0.1077 -0.0477  0.0072  0.0000  0.0000  0.0000 -0.0000  0.0000
  44.  C 2 (pz)  -0.0151  0.0032 -0.0001  0.0000  0.0000  0.0000  0.0000  0.0000
  45.  C 2 (pz)   0.0060 -0.0003 -0.0002 -0.0000  0.0000  0.0000  0.0000  0.0000
  46.  C 2 (d1)   0.0000  0.0000 -0.0000 -0.0000  0.0000  0.0000 -0.0000  0.0000
  47.  C 2 (d1)   0.0000 -0.0000 -0.0000 -0.0000 -0.0000  0.0000 -0.0000 -0.0000
  48.  C 2 (d2)  -0.0000 -0.0000 -0.0000  0.0000  0.0226  0.0008  0.0001  0.0000
  49.  C 2 (d2)   0.0000 -0.0000 -0.0000  0.0000  0.0060  0.0002  0.0000 -0.0000
  50.  C 2 (d3)   0.0000  0.0000  0.0000 -0.0000 -0.0000 -0.0000 -0.0000 -0.0349
  51.  C 2 (d3)  -0.0000 -0.0000 -0.0000  0.0000  0.0000  0.0000  0.0000 -0.0038
  52.  C 2 (d4)  -0.0319 -0.0008  0.0002  0.0000  0.0000  0.0000 -0.0000  0.0000
  53.  C 2 (d4)   0.0026 -0.0001 -0.0000 -0.0000 -0.0000 -0.0000  0.0000  0.0000
  54.  C 2 (d5)   0.0092 -0.0020  0.0004  0.0000 -0.0000 -0.0000 -0.0000  0.0000
  55.  C 2 (d5)   0.0066 -0.0003 -0.0001 -0.0000  0.0000  0.0000  0.0000  0.0000
  56.  C 2 (f1)   0.0095 -0.0003  0.0001  0.0000 -0.0000 -0.0000 -0.0000 -0.0000
  57.  C 2 (f2)  -0.0000 -0.0000 -0.0000  0.0000  0.0096  0.0003  0.0000  0.0000
  58.  C 2 (f3)  -0.0000 -0.0000 -0.0000  0.0000 -0.0000 -0.0000 -0.0000  0.0108
  59.  C 2 (f4)   0.0084  0.0005 -0.0000 -0.0000  0.0000  0.0000  0.0000 -0.0000
  60.  C 2 (f5)  -0.0000 -0.0000  0.0000  0.0000  0.0000  0.0000 -0.0000 -0.0000
  61.  C 2 (f6)  -0.0000  0.0000  0.0000 -0.0000 -0.0087 -0.0003 -0.0000  0.0000
  62.  C 2 (f7)   0.0000  0.0000  0.0000 -0.0000  0.0000  0.0000  0.0000 -0.0136
  63.  H 3 (S)    0.0285  0.0222  0.0060  0.0000 -0.0000  0.0000 -0.0000 -0.0245
  64.  H 3 (S)   -0.0104 -0.0008  0.0001 -0.0000  0.0000  0.0000  0.0000  0.0187
  65.  H 3 (S)    0.0027 -0.0001 -0.0001 -0.0000 -0.0000 -0.0000 -0.0000  0.0026
  66.  H 3 (px)  -0.0000 -0.0000 -0.0000  0.0000  0.0101  0.0004  0.0000  0.0000
  67.  H 3 (py)   0.0005 -0.0005 -0.0001 -0.0000  0.0000  0.0000  0.0000  0.0044
  68.  H 3 (pz)  -0.0033  0.0001 -0.0001 -0.0000  0.0000  0.0000  0.0000 -0.0034
  69.  H 4 (S)    0.0285  0.0222  0.0060  0.0000  0.0000  0.0000  0.0000  0.0245
  70.  H 4 (S)   -0.0104 -0.0008  0.0001 -0.0000 -0.0000 -0.0000 -0.0000 -0.0187
  71.  H 4 (S)    0.0027 -0.0001 -0.0001 -0.0000  0.0000  0.0000  0.0000 -0.0026
  72.  H 4 (px)  -0.0000  0.0000 -0.0000  0.0000  0.0101  0.0004  0.0000  0.0000
  73.  H 4 (py)  -0.0005  0.0005  0.0001  0.0000  0.0000  0.0000  0.0000  0.0044
  74.  H 4 (pz)  -0.0033  0.0001 -0.0001 -0.0000 -0.0000 -0.0000 -0.0000  0.0034
  75.  H 5 (S)    0.5330  0.0179 -0.0021 -0.0000 -0.0000  0.0000  0.0000  0.6802
  76.  H 5 (S)    0.0039 -0.0009 -0.0001 -0.0000 -0.0000 -0.0000 -0.0000  0.0043
  77.  H 5 (S)   -0.0065  0.0000  0.0001  0.0000  0.0000  0.0000  0.0000  0.0072
  78.  H 5 (px)  -0.0000 -0.0000 -0.0000  0.0000  0.0101  0.0004  0.0000  0.0000
  79.  H 5 (py)  -0.0102 -0.0005  0.0001  0.0000 -0.0000 -0.0000 -0.0000 -0.0089
  80.  H 5 (pz)   0.0054 -0.0001  0.0000  0.0000  0.0000  0.0000  0.0000  0.0088
  81.  H 6 (S)    0.5330  0.0179 -0.0021 -0.0000 -0.0000 -0.0000  0.0000 -0.6802
  82.  H 6 (S)    0.0039 -0.0009 -0.0001 -0.0000  0.0000  0.0000  0.0000 -0.0043
  83.  H 6 (S)   -0.0065  0.0000  0.0001  0.0000 -0.0000 -0.0000 -0.0000 -0.0072
  84.  H 6 (px)  -0.0000 -0.0000 -0.0000  0.0000  0.0101  0.0004  0.0000  0.0000
  85.  H 6 (py)   0.0102  0.0005 -0.0001 -0.0000 -0.0000 -0.0000  0.0000 -0.0089
  86.  H 6 (pz)   0.0054 -0.0001  0.0000  0.0000 -0.0000 -0.0000 -0.0000 -0.0088

          NAO       41      42      43      44      45      46      47      48
      ---------- ------- ------- ------- ------- ------- ------- ------- -------
   1.  C 1 (S)    0.0000  0.0000  0.0103  0.0215 -0.0053  0.0000 -0.0000  0.0000
   2.  C 1 (S)    0.0000  0.0000  0.5200 -0.0048 -0.0131 -0.0000 -0.0000  0.0000
   3.  C 1 (S)    0.0000  0.0000 -0.0532  0.0030 -0.0001  0.0000  0.0000  0.0000
   4.  C 1 (S)    0.0000 -0.0000 -0.0028 -0.0002  0.0001  0.0000  0.0000  0.0000
   5.  C 1 (S)   -0.0000 -0.0000  0.0000 -0.0000  0.0000  0.0000  0.0000 -0.0000
   6.  C 1 (px)  -0.0000 -0.0000  0.0000  0.0000  0.0000  0.0000 -0.0000  0.0226
   7.  C 1 (px)  -0.0000 -0.0000 -0.0000  0.0000  0.0000  0.0000 -0.0000  0.0008
   8.  C 1 (px)  -0.0000 -0.0000  0.0000  0.0000  0.0000  0.0000  0.0000  0.0001
   9.  C 1 (py)  -0.0549 -0.0020  0.0000  0.0000  0.0000 -0.0000 -0.0000 -0.0000
  10.  C 1 (py)  -0.0012 -0.0001  0.0000  0.0000  0.0000 -0.0000  0.0000  0.0000
  11.  C 1 (py)  -0.0001 -0.0000 -0.0000 -0.0000 -0.0000 -0.0000  0.0000  0.0000
  12.  C 1 (pz)   0.0000  0.0000 -0.5547  0.0542 -0.0101  0.0000 -0.0000  0.0000
  13.  C 1 (pz)   0.0000  0.0000  0.0542 -0.0029 -0.0000 -0.0000 -0.0000  0.0000
  14.  C 1 (pz)   0.0000  0.0000 -0.0101 -0.0000  0.0002  0.0000  0.0000  0.0000
  15.  C 1 (d1)   0.0000  0.0000 -0.0000  0.0000 -0.0000 -0.0000  0.0000 -0.0000
  16.  C 1 (d1)  -0.0000  0.0000  0.0000 -0.0000  0.0000  0.0000 -0.0000  0.0000
  17.  C 1 (d2)   0.0000  0.0000  0.0000 -0.0000 -0.0000 -0.0000  0.0000 -0.0005
  18.  C 1 (d2)   0.0000  0.0000 -0.0000 -0.0000 -0.0000 -0.0000 -0.0000 -0.0001
  19.  C 1 (d3)  -0.0017 -0.0001  0.0000  0.0000  0.0000 -0.0000 -0.0000  0.0000
  20.  C 1 (d3)  -0.0005 -0.0001 -0.0000 -0.0000 -0.0000 -0.0000  0.0000 -0.0000
  21.  C 1 (d4)  -0.0000 -0.0000 -0.0060 -0.0008  0.0006  0.0000  0.0000 -0.0000
  22.  C 1 (d4)   0.0000  0.0000  0.0037 -0.0000 -0.0001 -0.0000 -0.0000  0.0000
  23.  C 1 (d5)   0.0000  0.0000  0.0281 -0.0025  0.0004 -0.0000  0.0000 -0.0000
  24.  C 1 (d5)  -0.0000 -0.0000  0.0093 -0.0001 -0.0002 -0.0000 -0.0000 -0.0000
  25.  C 1 (f1)  -0.0000 -0.0000 -0.0068  0.0004  0.0000  0.0000 -0.0000 -0.0000
  26.  C 1 (f2)  -0.0000 -0.0000 -0.0000 -0.0000  0.0000 -0.0000 -0.0000  0.0002
  27.  C 1 (f3)  -0.0006 -0.0000  0.0000  0.0000  0.0000 -0.0000  0.0000  0.0000
  28.  C 1 (f4)  -0.0000 -0.0000  0.0032 -0.0005  0.0002 -0.0000  0.0000 -0.0000
  29.  C 1 (f5)  -0.0000  0.0000 -0.0000 -0.0000  0.0000 -0.0000 -0.0000 -0.0000
  30.  C 1 (f6)   0.0000  0.0000  0.0000 -0.0000 -0.0000 -0.0000  0.0000 -0.0002
  31.  C 1 (f7)   0.0006  0.0000 -0.0000 -0.0000 -0.0000 -0.0000  0.0000 -0.0000
  32.  C 2 (S)    0.0000  0.0000 -0.0088  0.0027 -0.0009 -0.0000 -0.0000  0.0000
  33.  C 2 (S)   -0.0000  0.0000 -0.1077 -0.0151  0.0060  0.0000  0.0000 -0.0000
  34.  C 2 (S)   -0.0000 -0.0000 -0.0477  0.0032 -0.0003  0.0000 -0.0000 -0.0000
  35.  C 2 (S)   -0.0000 -0.0000  0.0072 -0.0001 -0.0002 -0.0000 -0.0000 -0.0000
  36.  C 2 (S)    0.0000  0.0000  0.0000  0.0000 -0.0000 -0.0000 -0.0000  0.0000
  37.  C 2 (px)  -0.0000 -0.0000  0.0000  0.0000  0.0000  0.0000 -0.0000  0.0226
  38.  C 2 (px)  -0.0000 -0.0000  0.0000  0.0000  0.0000  0.0000  0.0000  0.0008
  39.  C 2 (px)  -0.0000 -0.0000 -0.0000  0.0000  0.0000 -0.0000 -0.0000  0.0001
  40.  C 2 (py)   0.0085  0.0024  0.0000  0.0000  0.0000  0.0000 -0.0000  0.0000
  41.  C 2 (py)   0.0028  0.0001  0.0000  0.0000  0.0000  0.0000  0.0000 -0.0000
  42.  C 2 (py)   0.0001  0.0000 -0.0000 -0.0000  0.0000  0.0000 -0.0000 -0.0000
  43.  C 2 (pz)   0.0000 -0.0000  1.1223 -0.0447 -0.0071 -0.0000 -0.0000  0.0000
  44.  C 2 (pz)   0.0000 -0.0000 -0.0447  0.0032 -0.0003  0.0000 -0.0000  0.0000
  45.  C 2 (pz)   0.0000  0.0000 -0.0071 -0.0003  0.0003  0.0000  0.0000  0.0000
  46.  C 2 (d1)   0.0000  0.0000 -0.0000  0.0000  0.0000  0.0000 -0.0000  0.0000
  47.  C 2 (d1)   0.0000 -0.0000 -0.0000 -0.0000  0.0000 -0.0000  0.0000 -0.0000
  48.  C 2 (d2)  -0.0000 -0.0000  0.0000  0.0000  0.0000  0.0000 -0.0000  0.0005
  49.  C 2 (d2)  -0.0000 -0.0000 -0.0000 -0.0000  0.0000  0.0000 -0.0000  0.0001
  50.  C 2 (d3)  -0.0003 -0.0001 -0.0000 -0.0000 -0.0000 -0.0000  0.0000 -0.0000
  51.  C 2 (d3)  -0.0010 -0.0000  0.0000  0.0000  0.0000 -0.0000  0.0000  0.0000
  52.  C 2 (d4)  -0.0000 -0.0000  0.0238 -0.0003 -0.0003 -0.0000 -0.0000  0.0000
  53.  C 2 (d4)   0.0000  0.0000 -0.0013 -0.0001  0.0001  0.0000  0.0000 -0.0000
  54.  C 2 (d5)   0.0000  0.0000  0.0513 -0.0022 -0.0003 -0.0000 -0.0000 -0.0000
  55.  C 2 (d5)  -0.0000 -0.0000 -0.0038 -0.0003  0.0002  0.0000  0.0000  0.0000
  56.  C 2 (f1)  -0.0000 -0.0000  0.0082 -0.0004 -0.0000 -0.0000  0.0000 -0.0000
  57.  C 2 (f2)  -0.0000 -0.0000  0.0000  0.0000  0.0000  0.0000 -0.0000  0.0002
  58.  C 2 (f3)   0.0003  0.0000  0.0000  0.0000  0.0000  0.0000 -0.0000 -0.0000
  59.  C 2 (f4)  -0.0000  0.0000 -0.0110  0.0004  0.0001  0.0000  0.0000 -0.0000
  60.  C 2 (f5)  -0.0000 -0.0000  0.0000 -0.0000 -0.0000  0.0000  0.0000 -0.0000
  61.  C 2 (f6)   0.0000  0.0000  0.0000 -0.0000 -0.0000 -0.0000  0.0000 -0.0002
  62.  C 2 (f7)  -0.0001 -0.0000 -0.0000 -0.0000 -0.0000 -0.0000  0.0000  0.0000
  63.  H 3 (S)   -0.0338 -0.0014  0.0208  0.0170 -0.0092 -0.0000 -0.0000 -0.0000
  64.  H 3 (S)    0.0001  0.0000  0.0174 -0.0007 -0.0001  0.0000 -0.0000  0.0000
  65.  H 3 (S)   -0.0003 -0.0000 -0.0050 -0.0001  0.0002  0.0000 -0.0000 -0.0000
  66.  H 3 (px)  -0.0000 -0.0000 -0.0000  0.0000  0.0000  0.0000 -0.0000  0.0002
  67.  H 3 (py)   0.0005  0.0000  0.0012 -0.0004  0.0002  0.0000 -0.0000  0.0000
  68.  H 3 (pz)   0.0004  0.0000 -0.0036  0.0001  0.0000 -0.0000  0.0000  0.0000
  69.  H 4 (S)    0.0338  0.0014  0.0208  0.0170 -0.0092  0.0000  0.0000  0.0000
  70.  H 4 (S)   -0.0001 -0.0000  0.0174 -0.0007 -0.0001 -0.0000  0.0000 -0.0000
  71.  H 4 (S)    0.0003  0.0000 -0.0050 -0.0001  0.0002  0.0000  0.0000  0.0000
  72.  H 4 (px)  -0.0000 -0.0000 -0.0000  0.0000  0.0000  0.0000 -0.0000  0.0002
  73.  H 4 (py)   0.0005  0.0000 -0.0012  0.0004 -0.0002  0.0000 -0.0000  0.0000
  74.  H 4 (pz)  -0.0004 -0.0000 -0.0036  0.0001  0.0000  0.0000 -0.0000 -0.0000
  75.  H 5 (S)    0.0115  0.0017 -0.4351  0.0096  0.0046  0.0000 -0.0000 -0.0000
  76.  H 5 (S)   -0.0009 -0.0000  0.0045 -0.0008  0.0003  0.0000 -0.0000 -0.0000
  77.  H 5 (S)   -0.0000  0.0000  0.0035  0.0001 -0.0001  0.0000 -0.0000  0.0000
  78.  H 5 (px)  -0.0000 -0.0000 -0.0000  0.0000  0.0000  0.0000 -0.0000  0.0002
  79.  H 5 (py)  -0.0003 -0.0000  0.0108 -0.0003 -0.0001 -0.0000  0.0000 -0.0000
  80.  H 5 (pz)  -0.0000  0.0000  0.0016 -0.0002  0.0000  0.0000 -0.0000  0.0000
  81.  H 6 (S)   -0.0115 -0.0017 -0.4351  0.0096  0.0046 -0.0000  0.0000 -0.0000
  82.  H 6 (S)    0.0009  0.0000  0.0045 -0.0008  0.0003 -0.0000  0.0000  0.0000
  83.  H 6 (S)    0.0000 -0.0000  0.0035  0.0001 -0.0001 -0.0000  0.0000 -0.0000
  84.  H 6 (px)  -0.0000 -0.0000 -0.0000  0.0000  0.0000  0.0000 -0.0000  0.0002
  85.  H 6 (py)  -0.0003 -0.0000 -0.0108  0.0003  0.0001 -0.0000  0.0000 -0.0000
  86.  H 6 (pz)   0.0000 -0.0000  0.0016 -0.0002  0.0000 -0.0000  0.0000 -0.0000

          NAO       49      50      51      52      53      54      55      56
      ---------- ------- ------- ------- ------- ------- ------- ------- -------
   1.  C 1 (S)   -0.0000  0.0000 -0.0000 -0.0005  0.0008 -0.0075  0.0013 -0.0028
   2.  C 1 (S)   -0.0000 -0.0000  0.0000  0.0011 -0.0030  0.0349 -0.0079  0.0110
   3.  C 1 (S)    0.0000 -0.0000 -0.0000 -0.0011 -0.0001 -0.0022 -0.0001 -0.0003
   4.  C 1 (S)    0.0000  0.0000 -0.0000 -0.0004  0.0000 -0.0000  0.0001  0.0001
   5.  C 1 (S)   -0.0000  0.0000 -0.0000 -0.0000  0.0000  0.0000  0.0000  0.0000
   6.  C 1 (px)   0.0060 -0.0000  0.0000  0.0000 -0.0000 -0.0000  0.0000 -0.0000
   7.  C 1 (px)   0.0002 -0.0000  0.0000 -0.0000 -0.0000 -0.0000  0.0000 -0.0000
   8.  C 1 (px)   0.0000 -0.0000  0.0000  0.0000 -0.0000 -0.0000  0.0000 -0.0000
   9.  C 1 (py)   0.0000 -0.0041  0.0191  0.0000 -0.0000 -0.0000  0.0000 -0.0000
  10.  C 1 (py)   0.0000  0.0017  0.0005 -0.0000 -0.0000 -0.0000  0.0000  0.0000
  11.  C 1 (py)   0.0000  0.0001  0.0001  0.0000 -0.0000  0.0000  0.0000  0.0000
  12.  C 1 (pz)  -0.0000 -0.0000  0.0000  0.0060 -0.0037 -0.0281 -0.0093 -0.0068
  13.  C 1 (pz)   0.0000  0.0000 -0.0000  0.0008  0.0000  0.0025  0.0001  0.0004
  14.  C 1 (pz)   0.0000 -0.0000  0.0000 -0.0006  0.0001 -0.0004  0.0002  0.0000
  15.  C 1 (d1)  -0.0000  0.0000 -0.0000 -0.0000 -0.0000 -0.0000 -0.0000 -0.0000
  16.  C 1 (d1)   0.0000 -0.0000  0.0000  0.0000  0.0000  0.0000  0.0000 -0.0000
  17.  C 1 (d2)  -0.0001  0.0000 -0.0000  0.0000  0.0000  0.0000 -0.0000  0.0000
  18.  C 1 (d2)  -0.0000  0.0000 -0.0000 -0.0000  0.0000 -0.0000 -0.0000  0.0000
  19.  C 1 (d3)   0.0000 -0.0001  0.0006  0.0000 -0.0000 -0.0000  0.0000 -0.0000
  20.  C 1 (d3)  -0.0000  0.0006  0.0002  0.0000 -0.0000  0.0000 -0.0000  0.0000
  21.  C 1 (d4)   0.0000  0.0000  0.0000 -0.0002  0.0002 -0.0005  0.0004 -0.0002
  22.  C 1 (d4)   0.0000  0.0000 -0.0000  0.0002 -0.0000  0.0002 -0.0001  0.0000
  23.  C 1 (d5)   0.0000 -0.0000  0.0000 -0.0005  0.0002  0.0016  0.0004  0.0005
  24.  C 1 (d5)  -0.0000  0.0000 -0.0000  0.0004 -0.0001  0.0004 -0.0001  0.0000
  25.  C 1 (f1)  -0.0000  0.0000 -0.0000  0.0002 -0.0000 -0.0005 -0.0000 -0.0002
  26.  C 1 (f2)   0.0001 -0.0000  0.0000 -0.0000  0.0000 -0.0000  0.0000 -0.0000
  27.  C 1 (f3)   0.0000  0.0001  0.0002 -0.0000  0.0000 -0.0000  0.0000  0.0000
  28.  C 1 (f4)   0.0000  0.0000  0.0000  0.0000  0.0000  0.0001  0.0001 -0.0000
  29.  C 1 (f5)   0.0000 -0.0000  0.0000 -0.0000  0.0000 -0.0000  0.0000 -0.0000
  30.  C 1 (f6)  -0.0001  0.0000 -0.0000  0.0000  0.0000  0.0000 -0.0000  0.0000
  31.  C 1 (f7)  -0.0000  0.0001 -0.0002  0.0000  0.0000  0.0000 -0.0000  0.0000
  32.  C 2 (S)   -0.0000  0.0000 -0.0000  0.0053 -0.0011 -0.0024 -0.0004 -0.0012
  33.  C 2 (S)    0.0000  0.0000 -0.0000 -0.0319  0.0026  0.0092  0.0066  0.0095
  34.  C 2 (S)   -0.0000  0.0000 -0.0000 -0.0008 -0.0001 -0.0020 -0.0003 -0.0003
  35.  C 2 (S)   -0.0000  0.0000 -0.0000  0.0002 -0.0000  0.0004 -0.0001  0.0001
  36.  C 2 (S)    0.0000 -0.0000  0.0000  0.0000 -0.0000  0.0000 -0.0000  0.0000
  37.  C 2 (px)   0.0060 -0.0000  0.0000  0.0000 -0.0000 -0.0000  0.0000 -0.0000
  38.  C 2 (px)   0.0002 -0.0000  0.0000  0.0000 -0.0000 -0.0000  0.0000 -0.0000
  39.  C 2 (px)   0.0000 -0.0000  0.0000 -0.0000  0.0000 -0.0000  0.0000 -0.0000
  40.  C 2 (py)  -0.0000 -0.0349 -0.0038  0.0000  0.0000  0.0000  0.0000 -0.0000
  41.  C 2 (py)  -0.0000 -0.0003 -0.0010 -0.0000  0.0000  0.0000 -0.0000 -0.0000
  42.  C 2 (py)  -0.0000 -0.0001 -0.0000 -0.0000  0.0000  0.0000 -0.0000 -0.0000
  43.  C 2 (pz)  -0.0000 -0.0000  0.0000  0.0238 -0.0013  0.0513 -0.0038  0.0082
  44.  C 2 (pz)  -0.0000 -0.0000  0.0000 -0.0003 -0.0001 -0.0022 -0.0003 -0.0004
  45.  C 2 (pz)   0.0000 -0.0000  0.0000 -0.0003  0.0001 -0.0003  0.0002 -0.0000
  46.  C 2 (d1)   0.0000 -0.0000 -0.0000 -0.0000  0.0000 -0.0000  0.0000 -0.0000
  47.  C 2 (d1)  -0.0000  0.0000  0.0000 -0.0000  0.0000 -0.0000  0.0000  0.0000
  48.  C 2 (d2)   0.0001 -0.0000  0.0000  0.0000 -0.0000 -0.0000  0.0000 -0.0000
  49.  C 2 (d2)   0.0000  0.0000  0.0000 -0.0000  0.0000 -0.0000  0.0000 -0.0000
  50.  C 2 (d3)   0.0000  0.0010  0.0001 -0.0000  0.0000  0.0000 -0.0000  0.0000
  51.  C 2 (d3)   0.0000  0.0001  0.0004  0.0000 -0.0000 -0.0000  0.0000 -0.0000
  52.  C 2 (d4)  -0.0000 -0.0000  0.0000  0.0014 -0.0001  0.0007 -0.0003 -0.0001
  53.  C 2 (d4)   0.0000  0.0000 -0.0000 -0.0001  0.0000 -0.0001  0.0001 -0.0000
  54.  C 2 (d5)  -0.0000  0.0000 -0.0000  0.0007 -0.0001  0.0026 -0.0002  0.0005
  55.  C 2 (d5)   0.0000 -0.0000  0.0000 -0.0003  0.0001 -0.0002  0.0002 -0.0000
  56.  C 2 (f1)  -0.0000  0.0000 -0.0000 -0.0001 -0.0000  0.0005 -0.0000  0.0002
  57.  C 2 (f2)   0.0001 -0.0000  0.0000  0.0000 -0.0000 -0.0000  0.0000 -0.0000
  58.  C 2 (f3)  -0.0000 -0.0003 -0.0001  0.0000 -0.0000 -0.0000  0.0000 -0.0000
  59.  C 2 (f4)   0.0000  0.0000 -0.0000 -0.0004  0.0000 -0.0004  0.0001 -0.0000
  60.  C 2 (f5)   0.0000  0.0000  0.0000  0.0000 -0.0000  0.0000 -0.0000  0.0000
  61.  C 2 (f6)  -0.0001  0.0000 -0.0000 -0.0000  0.0000  0.0000 -0.0000  0.0000
  62.  C 2 (f7)   0.0000  0.0004  0.0000 -0.0000  0.0000  0.0000 -0.0000  0.0000
  63.  H 3 (S)   -0.0000  0.0016  0.0119  0.0011 -0.0026  0.0056 -0.0066  0.0029
  64.  H 3 (S)    0.0000 -0.0006 -0.0000  0.0006 -0.0000  0.0007 -0.0001  0.0001
  65.  H 3 (S)   -0.0000 -0.0001  0.0001 -0.0002  0.0000 -0.0002  0.0001 -0.0000
  66.  H 3 (px)   0.0001 -0.0000  0.0000  0.0000 -0.0000 -0.0000  0.0000 -0.0000
  67.  H 3 (py)   0.0000 -0.0001 -0.0002 -0.0000  0.0001 -0.0000  0.0001 -0.0000
  68.  H 3 (pz)   0.0000  0.0001 -0.0001  0.0000  0.0000 -0.0002  0.0000 -0.0001
  69.  H 4 (S)   -0.0000 -0.0016 -0.0119  0.0011 -0.0026  0.0056 -0.0066  0.0029
  70.  H 4 (S)   -0.0000  0.0006  0.0000  0.0006 -0.0000  0.0007 -0.0001  0.0001
  71.  H 4 (S)    0.0000  0.0001 -0.0001 -0.0002  0.0000 -0.0002  0.0001 -0.0000
  72.  H 4 (px)   0.0001 -0.0000  0.0000  0.0000 -0.0000 -0.0000  0.0000 -0.0000
  73.  H 4 (py)   0.0000 -0.0001 -0.0002  0.0000 -0.0001  0.0000 -0.0001  0.0000
  74.  H 4 (pz)  -0.0000 -0.0001  0.0001  0.0000  0.0000 -0.0002  0.0000 -0.0001
  75.  H 5 (S)    0.0000 -0.0203 -0.0045 -0.0229  0.0015 -0.0131  0.0039  0.0017
  76.  H 5 (S)    0.0000 -0.0001  0.0003 -0.0001  0.0001  0.0002  0.0002  0.0000
  77.  H 5 (S)   -0.0000 -0.0002  0.0000  0.0002 -0.0000  0.0001 -0.0001 -0.0000
  78.  H 5 (px)   0.0001 -0.0000  0.0000  0.0000 -0.0000 -0.0000  0.0000 -0.0000
  79.  H 5 (py)  -0.0000  0.0003  0.0001  0.0005 -0.0000  0.0004 -0.0001 -0.0000
  80.  H 5 (pz)   0.0000 -0.0003  0.0000 -0.0001  0.0000  0.0002  0.0000  0.0001
  81.  H 6 (S)    0.0000  0.0203  0.0045 -0.0229  0.0015 -0.0131  0.0039  0.0017
  82.  H 6 (S)    0.0000  0.0001 -0.0003 -0.0001  0.0001  0.0002  0.0002  0.0000
  83.  H 6 (S)   -0.0000  0.0002 -0.0000  0.0002 -0.0000  0.0001 -0.0001 -0.0000
  84.  H 6 (px)   0.0001 -0.0000  0.0000  0.0000 -0.0000 -0.0000  0.0000 -0.0000
  85.  H 6 (py)   0.0000  0.0003  0.0001 -0.0005  0.0000 -0.0004  0.0001  0.0000
  86.  H 6 (pz)  -0.0000  0.0003 -0.0000 -0.0001  0.0000  0.0002  0.0000  0.0001

          NAO       57      58      59      60      61      62      63      64
      ---------- ------- ------- ------- ------- ------- ------- ------- -------
   1.  C 1 (S)    0.0000  0.0000  0.0003 -0.0000 -0.0000  0.0000 -0.0061 -0.0091
   2.  C 1 (S)    0.0000 -0.0000 -0.0003  0.0000  0.0000 -0.0000  0.5330  0.0039
   3.  C 1 (S)    0.0000  0.0000  0.0006 -0.0000 -0.0000  0.0000  0.0179 -0.0009
   4.  C 1 (S)    0.0000  0.0000  0.0001 -0.0000 -0.0000  0.0000 -0.0021 -0.0001
   5.  C 1 (S)   -0.0000 -0.0000  0.0000  0.0000  0.0000  0.0000 -0.0000 -0.0000
   6.  C 1 (px)   0.0096 -0.0000  0.0000  0.0000 -0.0087  0.0000 -0.0000  0.0000
   7.  C 1 (px)   0.0003 -0.0000  0.0000  0.0000 -0.0003  0.0000  0.0000  0.0000
   8.  C 1 (px)   0.0000 -0.0000 -0.0000 -0.0000 -0.0000  0.0000 -0.0000  0.0000
   9.  C 1 (py)  -0.0000 -0.0028 -0.0000  0.0000 -0.0000 -0.0026  0.6802  0.0043
  10.  C 1 (py)   0.0000 -0.0006  0.0000  0.0000 -0.0000  0.0006  0.0115 -0.0009
  11.  C 1 (py)   0.0000 -0.0000 -0.0000  0.0000 -0.0000  0.0000  0.0017 -0.0000
  12.  C 1 (pz)   0.0000  0.0000  0.0032 -0.0000  0.0000 -0.0000  0.4351 -0.0045
  13.  C 1 (pz)   0.0000  0.0000 -0.0005  0.0000 -0.0000 -0.0000 -0.0096  0.0008
  14.  C 1 (pz)   0.0000  0.0000  0.0002 -0.0000 -0.0000 -0.0000 -0.0046 -0.0003
  15.  C 1 (d1)  -0.0000  0.0000  0.0000 -0.0000  0.0000  0.0000 -0.0000 -0.0000
  16.  C 1 (d1)   0.0000  0.0000 -0.0000 -0.0000 -0.0000 -0.0000  0.0000  0.0000
  17.  C 1 (d2)  -0.0002  0.0000 -0.0000  0.0000  0.0002 -0.0000  0.0000 -0.0000
  18.  C 1 (d2)  -0.0001  0.0000  0.0000 -0.0000  0.0001 -0.0000  0.0000 -0.0000
  19.  C 1 (d3)   0.0000 -0.0001 -0.0000  0.0000 -0.0000 -0.0001  0.0203  0.0001
  20.  C 1 (d3)  -0.0000 -0.0002  0.0000  0.0000  0.0000  0.0002  0.0045 -0.0003
  21.  C 1 (d4)  -0.0000 -0.0000 -0.0000 -0.0000  0.0000 -0.0000 -0.0229 -0.0001
  22.  C 1 (d4)   0.0000  0.0000 -0.0000  0.0000 -0.0000  0.0000  0.0015  0.0001
  23.  C 1 (d5)  -0.0000  0.0000 -0.0001  0.0000 -0.0000 -0.0000 -0.0131  0.0002
  24.  C 1 (d5)   0.0000 -0.0000 -0.0001  0.0000  0.0000  0.0000  0.0039  0.0002
  25.  C 1 (f1)  -0.0000 -0.0000 -0.0000 -0.0000  0.0000  0.0000 -0.0017 -0.0000
  26.  C 1 (f2)   0.0001 -0.0000  0.0000 -0.0000 -0.0001  0.0000  0.0000  0.0000
  27.  C 1 (f3)   0.0000 -0.0001  0.0000  0.0000 -0.0000  0.0000  0.0068 -0.0000
  28.  C 1 (f4)  -0.0000 -0.0000 -0.0001  0.0000  0.0000 -0.0000 -0.0078  0.0001
  29.  C 1 (f5)  -0.0000  0.0000  0.0000  0.0000 -0.0000 -0.0000 -0.0000  0.0000
  30.  C 1 (f6)  -0.0001  0.0000 -0.0000 -0.0000  0.0001 -0.0000  0.0000 -0.0000
  31.  C 1 (f7)  -0.0000  0.0000 -0.0000 -0.0000  0.0000  0.0000 -0.0078 -0.0001
  32.  C 2 (S)    0.0000  0.0000 -0.0008  0.0000 -0.0000 -0.0000  0.0045  0.0010
  33.  C 2 (S)   -0.0000 -0.0000  0.0084 -0.0000 -0.0000  0.0000  0.0285 -0.0104
  34.  C 2 (S)   -0.0000 -0.0000  0.0005 -0.0000  0.0000  0.0000  0.0222 -0.0008
  35.  C 2 (S)   -0.0000 -0.0000 -0.0000  0.0000  0.0000  0.0000  0.0060  0.0001
  36.  C 2 (S)    0.0000  0.0000 -0.0000  0.0000 -0.0000 -0.0000  0.0000 -0.0000
  37.  C 2 (px)   0.0096 -0.0000  0.0000  0.0000 -0.0087  0.0000 -0.0000  0.0000
  38.  C 2 (px)   0.0003 -0.0000  0.0000  0.0000 -0.0003  0.0000  0.0000  0.0000
  39.  C 2 (px)   0.0000 -0.0000  0.0000 -0.0000 -0.0000  0.0000 -0.0000  0.0000
  40.  C 2 (py)   0.0000  0.0108 -0.0000 -0.0000  0.0000 -0.0136 -0.0245  0.0187
  41.  C 2 (py)  -0.0000  0.0003 -0.0000 -0.0000  0.0000 -0.0001 -0.0338  0.0001
  42.  C 2 (py)  -0.0000  0.0000  0.0000 -0.0000  0.0000 -0.0000 -0.0014  0.0000
  43.  C 2 (pz)   0.0000  0.0000 -0.0110  0.0000  0.0000 -0.0000  0.0208  0.0174
  44.  C 2 (pz)   0.0000  0.0000  0.0004 -0.0000 -0.0000 -0.0000  0.0170 -0.0007
  45.  C 2 (pz)   0.0000  0.0000  0.0001 -0.0000 -0.0000 -0.0000 -0.0092 -0.0001
  46.  C 2 (d1)   0.0000  0.0000  0.0000  0.0000 -0.0000 -0.0000 -0.0000  0.0000
  47.  C 2 (d1)  -0.0000 -0.0000  0.0000  0.0000  0.0000  0.0000 -0.0000 -0.0000
  48.  C 2 (d2)   0.0002 -0.0000 -0.0000 -0.0000 -0.0002  0.0000 -0.0000  0.0000
  49.  C 2 (d2)   0.0001 -0.0000  0.0000  0.0000 -0.0001  0.0000 -0.0000  0.0000
  50.  C 2 (d3)  -0.0000 -0.0003  0.0000  0.0000  0.0000  0.0004  0.0016 -0.0006
  51.  C 2 (d3)   0.0000 -0.0001 -0.0000  0.0000 -0.0000  0.0000  0.0119 -0.0000
  52.  C 2 (d4)   0.0000  0.0000 -0.0004  0.0000 -0.0000 -0.0000  0.0011  0.0006
  53.  C 2 (d4)  -0.0000 -0.0000  0.0000 -0.0000  0.0000  0.0000 -0.0026 -0.0000
  54.  C 2 (d5)  -0.0000 -0.0000 -0.0004  0.0000  0.0000  0.0000  0.0056  0.0007
  55.  C 2 (d5)   0.0000  0.0000  0.0001 -0.0000 -0.0000 -0.0000 -0.0066 -0.0001
  56.  C 2 (f1)  -0.0000 -0.0000 -0.0000  0.0000  0.0000  0.0000  0.0029  0.0001
  57.  C 2 (f2)   0.0001 -0.0000 -0.0000 -0.0000 -0.0001  0.0000  0.0000  0.0000
  58.  C 2 (f3)  -0.0000  0.0001 -0.0000 -0.0000  0.0000 -0.0001 -0.0029  0.0002
  59.  C 2 (f4)  -0.0000 -0.0000  0.0002 -0.0000 -0.0000  0.0000  0.0015 -0.0002
  60.  C 2 (f5)  -0.0000 -0.0000 -0.0000  0.0000  0.0000  0.0000  0.0000  0.0000
  61.  C 2 (f6)  -0.0001  0.0000 -0.0000  0.0000  0.0001 -0.0000 -0.0000 -0.0000
  62.  C 2 (f7)   0.0000 -0.0001  0.0000  0.0000 -0.0000  0.0002  0.0000 -0.0002
  63.  H 3 (S)    0.0000 -0.0029  0.0015  0.0000 -0.0000  0.0000  0.8072  0.0000
  64.  H 3 (S)    0.0000  0.0002 -0.0002  0.0000 -0.0000 -0.0002  0.0000  0.0007
  65.  H 3 (S)   -0.0000 -0.0000  0.0000  0.0000  0.0000 -0.0000  0.0000 -0.0000
  66.  H 3 (px)   0.0001 -0.0000  0.0000  0.0000 -0.0001  0.0000  0.0000  0.0000
  67.  H 3 (py)   0.0000  0.0001 -0.0000 -0.0000 -0.0000 -0.0000 -0.0143  0.0001
  68.  H 3 (pz)   0.0000  0.0000  0.0000 -0.0000 -0.0000  0.0000 -0.0068 -0.0001
  69.  H 4 (S)    0.0000  0.0029  0.0015 -0.0000  0.0000 -0.0000 -0.0099 -0.0008
  70.  H 4 (S)   -0.0000 -0.0002 -0.0002  0.0000  0.0000  0.0002 -0.0008  0.0001
  71.  H 4 (S)    0.0000  0.0000  0.0000 -0.0000 -0.0000  0.0000 -0.0080 -0.0001
  72.  H 4 (px)   0.0001 -0.0000  0.0000  0.0000 -0.0001  0.0000 -0.0000  0.0000
  73.  H 4 (py)   0.0000  0.0001  0.0000 -0.0000 -0.0000 -0.0000  0.0027  0.0000
  74.  H 4 (pz)  -0.0000 -0.0000  0.0000  0.0000  0.0000 -0.0000  0.0029  0.0000
  75.  H 5 (S)   -0.0000  0.0068  0.0078 -0.0000  0.0000 -0.0078 -0.0618 -0.0002
  76.  H 5 (S)   -0.0000 -0.0000 -0.0001  0.0000  0.0000 -0.0001 -0.0002  0.0001
  77.  H 5 (S)    0.0000  0.0001 -0.0001  0.0000 -0.0000 -0.0001  0.0034  0.0002
  78.  H 5 (px)   0.0001 -0.0000  0.0000  0.0000 -0.0001  0.0000 -0.0000  0.0000
  79.  H 5 (py)  -0.0000 -0.0001 -0.0002  0.0000  0.0000  0.0001  0.0029  0.0001
  80.  H 5 (pz)   0.0000  0.0001  0.0000  0.0000 -0.0000 -0.0001  0.0014  0.0001
  81.  H 6 (S)   -0.0000 -0.0068  0.0078 -0.0000 -0.0000  0.0078  0.1260 -0.0215
  82.  H 6 (S)    0.0000  0.0000 -0.0001 -0.0000 -0.0000  0.0001 -0.0215 -0.0001
  83.  H 6 (S)   -0.0000 -0.0001 -0.0001  0.0000  0.0000  0.0001  0.0020 -0.0000
  84.  H 6 (px)   0.0001 -0.0000  0.0000  0.0000 -0.0001  0.0000 -0.0000  0.0000
  85.  H 6 (py)  -0.0000 -0.0001  0.0002  0.0000  0.0000  0.0001  0.0044 -0.0004
  86.  H 6 (pz)  -0.0000 -0.0001  0.0000 -0.0000  0.0000  0.0001 -0.0006 -0.0002

          NAO       65      66      67      68      69      70      71      72
      ---------- ------- ------- ------- ------- ------- ------- ------- -------
   1.  C 1 (S)   -0.0093 -0.0000  0.0027  0.0017 -0.0061 -0.0091 -0.0093  0.0000
   2.  C 1 (S)   -0.0065  0.0000 -0.0102 -0.0054  0.5330  0.0039 -0.0065 -0.0000
   3.  C 1 (S)    0.0000  0.0000 -0.0005  0.0001  0.0179 -0.0009  0.0000  0.0000
   4.  C 1 (S)    0.0001  0.0000  0.0001 -0.0000 -0.0021 -0.0001  0.0001  0.0000
   5.  C 1 (S)    0.0000 -0.0000  0.0000 -0.0000 -0.0000 -0.0000  0.0000 -0.0000
   6.  C 1 (px)  -0.0000  0.0101  0.0000  0.0000  0.0000 -0.0000  0.0000  0.0101
   7.  C 1 (px)  -0.0000  0.0004  0.0000  0.0000 -0.0000 -0.0000  0.0000  0.0004
   8.  C 1 (px)  -0.0000  0.0000  0.0000  0.0000  0.0000 -0.0000  0.0000  0.0000
   9.  C 1 (py)   0.0072  0.0000 -0.0089 -0.0088 -0.6802 -0.0043 -0.0072 -0.0000
  10.  C 1 (py)  -0.0000  0.0000 -0.0003  0.0000 -0.0115  0.0009  0.0000  0.0000
  11.  C 1 (py)   0.0000  0.0000 -0.0000 -0.0000 -0.0017  0.0000 -0.0000  0.0000
  12.  C 1 (pz)  -0.0035  0.0000 -0.0108  0.0016  0.4351 -0.0045 -0.0035  0.0000
  13.  C 1 (pz)  -0.0001  0.0000  0.0003 -0.0002 -0.0096  0.0008 -0.0001  0.0000
  14.  C 1 (pz)   0.0001  0.0000  0.0001  0.0000 -0.0046 -0.0003  0.0001  0.0000
  15.  C 1 (d1)  -0.0000 -0.0000  0.0000  0.0000  0.0000 -0.0000  0.0000 -0.0000
  16.  C 1 (d1)   0.0000  0.0000  0.0000 -0.0000 -0.0000 -0.0000 -0.0000  0.0000
  17.  C 1 (d2)   0.0000 -0.0002 -0.0000 -0.0000  0.0000  0.0000 -0.0000 -0.0002
  18.  C 1 (d2)   0.0000 -0.0001 -0.0000 -0.0000 -0.0000  0.0000 -0.0000 -0.0001
  19.  C 1 (d3)   0.0002  0.0000 -0.0003 -0.0003 -0.0203 -0.0001 -0.0002  0.0000
  20.  C 1 (d3)  -0.0000 -0.0000 -0.0001  0.0000 -0.0045  0.0003  0.0000 -0.0000
  21.  C 1 (d4)   0.0002 -0.0000  0.0005  0.0001 -0.0229 -0.0001  0.0002 -0.0000
  22.  C 1 (d4)  -0.0000  0.0000 -0.0000 -0.0000  0.0015  0.0001 -0.0000  0.0000
  23.  C 1 (d5)   0.0001  0.0000  0.0004 -0.0002 -0.0131  0.0002  0.0001 -0.0000
  24.  C 1 (d5)  -0.0001 -0.0000 -0.0001 -0.0000  0.0039  0.0002 -0.0001 -0.0000
  25.  C 1 (f1)   0.0000 -0.0000  0.0000  0.0001 -0.0017 -0.0000  0.0000 -0.0000
  26.  C 1 (f2)  -0.0000  0.0001  0.0000  0.0000 -0.0000 -0.0000  0.0000  0.0001
  27.  C 1 (f3)   0.0001  0.0000 -0.0001 -0.0001 -0.0068  0.0000 -0.0001  0.0000
  28.  C 1 (f4)   0.0001 -0.0000  0.0002  0.0000 -0.0078  0.0001  0.0001 -0.0000
  29.  C 1 (f5)   0.0000  0.0000  0.0000 -0.0000 -0.0000 -0.0000  0.0000  0.0000
  30.  C 1 (f6)   0.0000 -0.0001 -0.0000 -0.0000 -0.0000  0.0000 -0.0000 -0.0001
  31.  C 1 (f7)  -0.0001 -0.0000  0.0001  0.0001  0.0078  0.0001  0.0001 -0.0000
  32.  C 2 (S)   -0.0012 -0.0000 -0.0002  0.0010  0.0045  0.0010 -0.0012 -0.0000
  33.  C 2 (S)    0.0027 -0.0000  0.0005 -0.0033  0.0285 -0.0104  0.0027 -0.0000
  34.  C 2 (S)   -0.0001 -0.0000 -0.0005  0.0001  0.0222 -0.0008 -0.0001  0.0000
  35.  C 2 (S)   -0.0001 -0.0000 -0.0001 -0.0001  0.0060  0.0001 -0.0001 -0.0000
  36.  C 2 (S)   -0.0000  0.0000 -0.0000 -0.0000  0.0000 -0.0000 -0.0000  0.0000
  37.  C 2 (px)  -0.0000  0.0101  0.0000  0.0000  0.0000 -0.0000  0.0000  0.0101
  38.  C 2 (px)  -0.0000  0.0004  0.0000  0.0000  0.0000 -0.0000  0.0000  0.0004
  39.  C 2 (px)  -0.0000  0.0000  0.0000  0.0000  0.0000 -0.0000  0.0000  0.0000
  40.  C 2 (py)   0.0026  0.0000  0.0044 -0.0034  0.0245 -0.0187 -0.0026  0.0000
  41.  C 2 (py)  -0.0003 -0.0000  0.0005  0.0004  0.0338 -0.0001  0.0003 -0.0000
  42.  C 2 (py)  -0.0000 -0.0000  0.0000  0.0000  0.0014 -0.0000  0.0000 -0.0000
  43.  C 2 (pz)  -0.0050 -0.0000  0.0012 -0.0036  0.0208  0.0174 -0.0050 -0.0000
  44.  C 2 (pz)  -0.0001  0.0000 -0.0004  0.0001  0.0170 -0.0007 -0.0001  0.0000
  45.  C 2 (pz)   0.0002  0.0000  0.0002  0.0000 -0.0092 -0.0001  0.0002  0.0000
  46.  C 2 (d1)   0.0000  0.0000  0.0000 -0.0000  0.0000 -0.0000  0.0000  0.0000
  47.  C 2 (d1)  -0.0000 -0.0000 -0.0000  0.0000  0.0000  0.0000  0.0000 -0.0000
  48.  C 2 (d2)  -0.0000  0.0002  0.0000  0.0000  0.0000 -0.0000  0.0000  0.0002
  49.  C 2 (d2)  -0.0000  0.0001  0.0000  0.0000 -0.0000 -0.0000  0.0000  0.0001
  50.  C 2 (d3)  -0.0001 -0.0000 -0.0001  0.0001 -0.0016  0.0006  0.0001 -0.0000
  51.  C 2 (d3)   0.0001  0.0000 -0.0002 -0.0001 -0.0119  0.0000 -0.0001  0.0000
  52.  C 2 (d4)  -0.0002  0.0000 -0.0000  0.0000  0.0011  0.0006 -0.0002  0.0000
  53.  C 2 (d4)   0.0000 -0.0000  0.0001  0.0000 -0.0026 -0.0000  0.0000 -0.0000
  54.  C 2 (d5)  -0.0002 -0.0000 -0.0000 -0.0002  0.0056  0.0007 -0.0002 -0.0000
  55.  C 2 (d5)   0.0001  0.0000  0.0001  0.0000 -0.0066 -0.0001  0.0001  0.0000
  56.  C 2 (f1)  -0.0000 -0.0000 -0.0000 -0.0001  0.0029  0.0001 -0.0000 -0.0000
  57.  C 2 (f2)  -0.0000  0.0001  0.0000  0.0000  0.0000 -0.0000  0.0000  0.0001
  58.  C 2 (f3)  -0.0000 -0.0000  0.0001  0.0000  0.0029 -0.0002  0.0000 -0.0000
  59.  C 2 (f4)   0.0000  0.0000 -0.0000  0.0000  0.0015 -0.0002  0.0000  0.0000
  60.  C 2 (f5)   0.0000  0.0000 -0.0000 -0.0000 -0.0000  0.0000 -0.0000  0.0000
  61.  C 2 (f6)   0.0000 -0.0001 -0.0000 -0.0000  0.0000  0.0000 -0.0000 -0.0001
  62.  C 2 (f7)  -0.0000  0.0000 -0.0000  0.0000 -0.0000  0.0002  0.0000  0.0000
  63.  H 3 (S)    0.0000  0.0000 -0.0143 -0.0068 -0.0099 -0.0008 -0.0080 -0.0000
  64.  H 3 (S)   -0.0000  0.0000  0.0001 -0.0001 -0.0008  0.0001 -0.0001  0.0000
  65.  H 3 (S)    0.0002 -0.0000  0.0000 -0.0000 -0.0080 -0.0001  0.0001 -0.0000
  66.  H 3 (px)  -0.0000  0.0001  0.0000  0.0000  0.0000 -0.0000  0.0000  0.0001
  67.  H 3 (py)   0.0000  0.0000  0.0003  0.0001 -0.0027 -0.0000  0.0001  0.0000
  68.  H 3 (pz)  -0.0000  0.0000  0.0001  0.0001  0.0029  0.0000  0.0001  0.0000
  69.  H 4 (S)   -0.0080  0.0000 -0.0027  0.0029  0.8072  0.0000 -0.0000  0.0000
  70.  H 4 (S)   -0.0001 -0.0000 -0.0000  0.0000  0.0000  0.0007  0.0000 -0.0000
  71.  H 4 (S)    0.0001  0.0000  0.0001  0.0001 -0.0000  0.0000  0.0002  0.0000
  72.  H 4 (px)  -0.0000  0.0001  0.0000  0.0000  0.0000 -0.0000  0.0000  0.0001
  73.  H 4 (py)  -0.0001  0.0000 -0.0001  0.0000  0.0143 -0.0001 -0.0000  0.0000
  74.  H 4 (pz)   0.0001 -0.0000 -0.0000 -0.0000 -0.0068 -0.0001 -0.0000 -0.0000
  75.  H 5 (S)    0.0034  0.0000  0.0029 -0.0014  0.1260 -0.0215  0.0020  0.0000
  76.  H 5 (S)    0.0002 -0.0000  0.0001 -0.0001 -0.0215 -0.0001 -0.0000 -0.0000
  77.  H 5 (S)   -0.0000  0.0000 -0.0000 -0.0000  0.0020 -0.0000 -0.0001  0.0000
  78.  H 5 (px)  -0.0000  0.0001  0.0000  0.0000  0.0000 -0.0000  0.0000  0.0001
  79.  H 5 (py)  -0.0000 -0.0000 -0.0001 -0.0000 -0.0044  0.0004 -0.0001 -0.0000
  80.  H 5 (pz)   0.0000  0.0000  0.0000 -0.0001 -0.0006 -0.0002 -0.0000  0.0000
  81.  H 6 (S)    0.0020 -0.0000 -0.0044  0.0006 -0.0618 -0.0002  0.0034 -0.0000
  82.  H 6 (S)   -0.0000  0.0000  0.0004  0.0002 -0.0002  0.0001  0.0002  0.0000
  83.  H 6 (S)   -0.0001 -0.0000 -0.0001  0.0000  0.0034  0.0002 -0.0000 -0.0000
  84.  H 6 (px)  -0.0000  0.0001  0.0000  0.0000  0.0000 -0.0000  0.0000  0.0001
  85.  H 6 (py)   0.0001 -0.0000 -0.0001 -0.0000 -0.0029 -0.0001  0.0000 -0.0000
  86.  H 6 (pz)  -0.0000 -0.0000 -0.0000  0.0000  0.0014  0.0001  0.0000 -0.0000

          NAO       73      74      75      76      77      78      79      80
      ---------- ------- ------- ------- ------- ------- ------- ------- -------
   1.  C 1 (S)   -0.0027  0.0017  0.0045  0.0010 -0.0012 -0.0000 -0.0002 -0.0010
   2.  C 1 (S)    0.0102 -0.0054  0.0285 -0.0104  0.0027  0.0000  0.0005  0.0033
   3.  C 1 (S)    0.0005  0.0001  0.0222 -0.0008 -0.0001  0.0000 -0.0005 -0.0001
   4.  C 1 (S)   -0.0001 -0.0000  0.0060  0.0001 -0.0001  0.0000 -0.0001  0.0001
   5.  C 1 (S)   -0.0000 -0.0000  0.0000 -0.0000 -0.0000 -0.0000 -0.0000  0.0000
   6.  C 1 (px)   0.0000 -0.0000  0.0000 -0.0000  0.0000  0.0101 -0.0000  0.0000
   7.  C 1 (px)   0.0000 -0.0000  0.0000 -0.0000  0.0000  0.0004 -0.0000  0.0000
   8.  C 1 (px)   0.0000 -0.0000 -0.0000 -0.0000  0.0000  0.0000 -0.0000  0.0000
   9.  C 1 (py)  -0.0089  0.0088 -0.0245  0.0187  0.0026 -0.0000  0.0044  0.0034
  10.  C 1 (py)  -0.0003 -0.0000 -0.0338  0.0001 -0.0003  0.0000  0.0005 -0.0004
  11.  C 1 (py)  -0.0000  0.0000 -0.0014  0.0000 -0.0000  0.0000  0.0000 -0.0000
  12.  C 1 (pz)   0.0108  0.0016 -0.0208 -0.0174  0.0050  0.0000 -0.0012 -0.0036
  13.  C 1 (pz)  -0.0003 -0.0002 -0.0170  0.0007  0.0001  0.0000  0.0004  0.0001
  14.  C 1 (pz)  -0.0001  0.0000  0.0092  0.0001 -0.0002  0.0000 -0.0002  0.0000
  15.  C 1 (d1)   0.0000 -0.0000  0.0000 -0.0000 -0.0000 -0.0000 -0.0000 -0.0000
  16.  C 1 (d1)  -0.0000  0.0000  0.0000  0.0000  0.0000  0.0000 -0.0000  0.0000
  17.  C 1 (d2)  -0.0000  0.0000 -0.0000 -0.0000 -0.0000 -0.0002  0.0000 -0.0000
  18.  C 1 (d2)  -0.0000  0.0000  0.0000  0.0000 -0.0000 -0.0001 -0.0000 -0.0000
  19.  C 1 (d3)  -0.0003  0.0003 -0.0016  0.0006  0.0001  0.0000  0.0001  0.0001
  20.  C 1 (d3)  -0.0001 -0.0000 -0.0119  0.0000 -0.0001 -0.0000  0.0002 -0.0001
  21.  C 1 (d4)  -0.0005  0.0001  0.0011  0.0006 -0.0002 -0.0000 -0.0000 -0.0000
  22.  C 1 (d4)   0.0000 -0.0000 -0.0026 -0.0000  0.0000  0.0000  0.0001 -0.0000
  23.  C 1 (d5)  -0.0004 -0.0002  0.0056  0.0007 -0.0002  0.0000 -0.0000  0.0002
  24.  C 1 (d5)   0.0001 -0.0000 -0.0066 -0.0001  0.0001 -0.0000  0.0001 -0.0000
  25.  C 1 (f1)  -0.0000  0.0001 -0.0029 -0.0001  0.0000 -0.0000  0.0000 -0.0001
  26.  C 1 (f2)   0.0000 -0.0000  0.0000  0.0000 -0.0000  0.0001 -0.0000  0.0000
  27.  C 1 (f3)  -0.0001  0.0001 -0.0029  0.0002 -0.0000  0.0000  0.0001 -0.0000
  28.  C 1 (f4)  -0.0002  0.0000 -0.0015  0.0002 -0.0000 -0.0000  0.0000  0.0000
  29.  C 1 (f5)  -0.0000  0.0000  0.0000  0.0000 -0.0000  0.0000 -0.0000  0.0000
  30.  C 1 (f6)  -0.0000  0.0000  0.0000  0.0000 -0.0000 -0.0001  0.0000 -0.0000
  31.  C 1 (f7)   0.0001 -0.0001  0.0000 -0.0002 -0.0000 -0.0000 -0.0000 -0.0000
  32.  C 2 (S)    0.0002  0.0010 -0.0061 -0.0091 -0.0093 -0.0000  0.0027 -0.0017
  33.  C 2 (S)   -0.0005 -0.0033  0.5330  0.0039 -0.0065 -0.0000 -0.0102  0.0054
  34.  C 2 (S)    0.0005  0.0001  0.0179 -0.0009  0.0000 -0.0000 -0.0005 -0.0001
  35.  C 2 (S)    0.0001 -0.0001 -0.0021 -0.0001  0.0001 -0.0000  0.0001  0.0000
  36.  C 2 (S)    0.0000 -0.0000 -0.0000 -0.0000  0.0000  0.0000  0.0000  0.0000
  37.  C 2 (px)   0.0000 -0.0000 -0.0000 -0.0000  0.0000  0.0101 -0.0000  0.0000
  38.  C 2 (px)   0.0000 -0.0000  0.0000 -0.0000  0.0000  0.0004 -0.0000  0.0000
  39.  C 2 (px)   0.0000 -0.0000  0.0000 -0.0000  0.0000  0.0000 -0.0000  0.0000
  40.  C 2 (py)   0.0044  0.0034  0.6802  0.0043  0.0072  0.0000 -0.0089  0.0088
  41.  C 2 (py)   0.0005 -0.0004  0.0115 -0.0009 -0.0000 -0.0000 -0.0003 -0.0000
  42.  C 2 (py)   0.0000 -0.0000  0.0017 -0.0000  0.0000 -0.0000 -0.0000  0.0000
  43.  C 2 (pz)  -0.0012 -0.0036 -0.4351  0.0045  0.0035 -0.0000  0.0108  0.0016
  44.  C 2 (pz)   0.0004  0.0001  0.0096 -0.0008  0.0001  0.0000 -0.0003 -0.0002
  45.  C 2 (pz)  -0.0002  0.0000  0.0046  0.0003 -0.0001  0.0000 -0.0001  0.0000
  46.  C 2 (d1)   0.0000  0.0000  0.0000  0.0000  0.0000  0.0000 -0.0000  0.0000
  47.  C 2 (d1)  -0.0000 -0.0000 -0.0000 -0.0000 -0.0000 -0.0000  0.0000 -0.0000
  48.  C 2 (d2)   0.0000 -0.0000 -0.0000 -0.0000  0.0000  0.0002 -0.0000  0.0000
  49.  C 2 (d2)   0.0000 -0.0000  0.0000  0.0000 -0.0000  0.0001 -0.0000  0.0000
  50.  C 2 (d3)  -0.0001 -0.0001 -0.0203 -0.0001 -0.0002 -0.0000  0.0003 -0.0003
  51.  C 2 (d3)  -0.0002  0.0001 -0.0045  0.0003  0.0000  0.0000  0.0001  0.0000
  52.  C 2 (d4)   0.0000  0.0000 -0.0229 -0.0001  0.0002  0.0000  0.0005 -0.0001
  53.  C 2 (d4)  -0.0001  0.0000  0.0015  0.0001 -0.0000 -0.0000 -0.0000  0.0000
  54.  C 2 (d5)   0.0000 -0.0002 -0.0131  0.0002  0.0001 -0.0000  0.0004  0.0002
  55.  C 2 (d5)  -0.0001  0.0000  0.0039  0.0002 -0.0001  0.0000 -0.0001  0.0000
  56.  C 2 (f1)   0.0000 -0.0001  0.0017  0.0000 -0.0000 -0.0000 -0.0000  0.0001
  57.  C 2 (f2)   0.0000 -0.0000 -0.0000 -0.0000  0.0000  0.0001 -0.0000  0.0000
  58.  C 2 (f3)   0.0001 -0.0000  0.0068 -0.0000  0.0001 -0.0000 -0.0001  0.0001
  59.  C 2 (f4)   0.0000  0.0000  0.0078 -0.0001 -0.0001  0.0000 -0.0002  0.0000
  60.  C 2 (f5)  -0.0000  0.0000 -0.0000  0.0000  0.0000  0.0000  0.0000  0.0000
  61.  C 2 (f6)  -0.0000  0.0000  0.0000  0.0000 -0.0000 -0.0001  0.0000 -0.0000
  62.  C 2 (f7)  -0.0000 -0.0000 -0.0078 -0.0001 -0.0001  0.0000  0.0001 -0.0001
  63.  H 3 (S)    0.0027  0.0029 -0.0618 -0.0002  0.0034 -0.0000  0.0029  0.0014
  64.  H 3 (S)    0.0000  0.0000 -0.0002  0.0001  0.0002  0.0000  0.0001  0.0001
  65.  H 3 (S)   -0.0001  0.0001  0.0034  0.0002 -0.0000 -0.0000 -0.0000  0.0000
  66.  H 3 (px)   0.0000 -0.0000  0.0000 -0.0000  0.0000  0.0001 -0.0000  0.0000
  67.  H 3 (py)  -0.0001 -0.0000  0.0029  0.0001 -0.0000  0.0000 -0.0001  0.0000
  68.  H 3 (pz)   0.0000 -0.0000 -0.0014 -0.0001 -0.0000  0.0000 -0.0000 -0.0001
  69.  H 4 (S)    0.0143 -0.0068  0.1260 -0.0215  0.0020  0.0000 -0.0044 -0.0006
  70.  H 4 (S)   -0.0001 -0.0001 -0.0215 -0.0001 -0.0000 -0.0000  0.0004 -0.0002
  71.  H 4 (S)   -0.0000 -0.0000  0.0020 -0.0000 -0.0001  0.0000 -0.0001 -0.0000
  72.  H 4 (px)   0.0000 -0.0000  0.0000 -0.0000  0.0000  0.0001 -0.0000  0.0000
  73.  H 4 (py)   0.0003 -0.0001  0.0044 -0.0004  0.0001  0.0000 -0.0001  0.0000
  74.  H 4 (pz)  -0.0001  0.0001  0.0006  0.0002  0.0000 -0.0000  0.0000  0.0000
  75.  H 5 (S)    0.0044  0.0006  0.8072  0.0000 -0.0000  0.0000 -0.0143  0.0068
  76.  H 5 (S)   -0.0004  0.0002  0.0000  0.0007  0.0000 -0.0000  0.0001  0.0001
  77.  H 5 (S)    0.0001  0.0000 -0.0000  0.0000  0.0002  0.0000  0.0000  0.0000
  78.  H 5 (px)   0.0000 -0.0000  0.0000 -0.0000  0.0000  0.0001 -0.0000  0.0000
  79.  H 5 (py)  -0.0001  0.0000 -0.0143  0.0001  0.0000 -0.0000  0.0003 -0.0001
  80.  H 5 (pz)   0.0000  0.0000  0.0068  0.0001  0.0000  0.0000 -0.0001  0.0001
  81.  H 6 (S)   -0.0029 -0.0014 -0.0099 -0.0008 -0.0080 -0.0000 -0.0027 -0.0029
  82.  H 6 (S)   -0.0001 -0.0001 -0.0008  0.0001 -0.0001  0.0000 -0.0000 -0.0000
  83.  H 6 (S)    0.0000 -0.0000 -0.0080 -0.0001  0.0001 -0.0000  0.0001 -0.0001
  84.  H 6 (px)   0.0000 -0.0000  0.0000 -0.0000  0.0000  0.0001 -0.0000  0.0000
  85.  H 6 (py)  -0.0001  0.0000  0.0027  0.0000 -0.0001 -0.0000 -0.0001 -0.0000
  86.  H 6 (pz)  -0.0000 -0.0001 -0.0029 -0.0000 -0.0001 -0.0000  0.0000 -0.0000

          NAO       81      82      83      84      85      86
      ---------- ------- ------- ------- ------- ------- -------
   1.  C 1 (S)    0.0045  0.0010 -0.0012 -0.0000  0.0002 -0.0010
   2.  C 1 (S)    0.0285 -0.0104  0.0027  0.0000 -0.0005  0.0033
   3.  C 1 (S)    0.0222 -0.0008 -0.0001  0.0000  0.0005 -0.0001
   4.  C 1 (S)    0.0060  0.0001 -0.0001  0.0000  0.0001  0.0001
   5.  C 1 (S)    0.0000 -0.0000 -0.0000 -0.0000  0.0000  0.0000
   6.  C 1 (px)   0.0000  0.0000 -0.0000  0.0101 -0.0000 -0.0000
   7.  C 1 (px)   0.0000  0.0000 -0.0000  0.0004 -0.0000 -0.0000
   8.  C 1 (px)  -0.0000  0.0000 -0.0000  0.0000 -0.0000 -0.0000
   9.  C 1 (py)   0.0245 -0.0187 -0.0026 -0.0000  0.0044 -0.0034
  10.  C 1 (py)   0.0338 -0.0001  0.0003  0.0000  0.0005  0.0004
  11.  C 1 (py)   0.0014 -0.0000  0.0000  0.0000  0.0000  0.0000
  12.  C 1 (pz)  -0.0208 -0.0174  0.0050  0.0000  0.0012 -0.0036
  13.  C 1 (pz)  -0.0170  0.0007  0.0001  0.0000 -0.0004  0.0001
  14.  C 1 (pz)   0.0092  0.0001 -0.0002  0.0000  0.0002  0.0000
  15.  C 1 (d1)   0.0000  0.0000  0.0000 -0.0000  0.0000  0.0000
  16.  C 1 (d1)  -0.0000 -0.0000 -0.0000  0.0000 -0.0000 -0.0000
  17.  C 1 (d2)  -0.0000 -0.0000  0.0000 -0.0002  0.0000  0.0000
  18.  C 1 (d2)   0.0000 -0.0000  0.0000 -0.0001  0.0000  0.0000
  19.  C 1 (d3)   0.0016 -0.0006 -0.0001  0.0000  0.0001 -0.0001
  20.  C 1 (d3)   0.0119 -0.0000  0.0001 -0.0000  0.0002  0.0001
  21.  C 1 (d4)   0.0011  0.0006 -0.0002 -0.0000  0.0000 -0.0000
  22.  C 1 (d4)  -0.0026 -0.0000  0.0000  0.0000 -0.0001 -0.0000
  23.  C 1 (d5)   0.0056  0.0007 -0.0002  0.0000  0.0000  0.0002
  24.  C 1 (d5)  -0.0066 -0.0001  0.0001 -0.0000 -0.0001 -0.0000
  25.  C 1 (f1)  -0.0029 -0.0001  0.0000 -0.0000 -0.0000 -0.0001
  26.  C 1 (f2)   0.0000  0.0000 -0.0000  0.0001  0.0000 -0.0000
  27.  C 1 (f3)   0.0029 -0.0002  0.0000  0.0000  0.0001  0.0000
  28.  C 1 (f4)  -0.0015  0.0002 -0.0000 -0.0000 -0.0000  0.0000
  29.  C 1 (f5)  -0.0000  0.0000 -0.0000  0.0000  0.0000 -0.0000
  30.  C 1 (f6)  -0.0000 -0.0000  0.0000 -0.0001  0.0000  0.0000
  31.  C 1 (f7)  -0.0000  0.0002  0.0000 -0.0000 -0.0000  0.0000
  32.  C 2 (S)   -0.0061 -0.0091 -0.0093 -0.0000 -0.0027 -0.0017
  33.  C 2 (S)    0.5330  0.0039 -0.0065 -0.0000  0.0102  0.0054
  34.  C 2 (S)    0.0179 -0.0009  0.0000 -0.0000  0.0005 -0.0001
  35.  C 2 (S)   -0.0021 -0.0001  0.0001 -0.0000 -0.0001  0.0000
  36.  C 2 (S)   -0.0000 -0.0000  0.0000  0.0000 -0.0000  0.0000
  37.  C 2 (px)  -0.0000  0.0000 -0.0000  0.0101 -0.0000 -0.0000
  38.  C 2 (px)  -0.0000  0.0000 -0.0000  0.0004 -0.0000 -0.0000
  39.  C 2 (px)   0.0000  0.0000 -0.0000  0.0000  0.0000 -0.0000
  40.  C 2 (py)  -0.6802 -0.0043 -0.0072  0.0000 -0.0089 -0.0088
  41.  C 2 (py)  -0.0115  0.0009  0.0000 -0.0000 -0.0003  0.0000
  42.  C 2 (py)  -0.0017  0.0000 -0.0000 -0.0000 -0.0000 -0.0000
  43.  C 2 (pz)  -0.4351  0.0045  0.0035 -0.0000 -0.0108  0.0016
  44.  C 2 (pz)   0.0096 -0.0008  0.0001  0.0000  0.0003 -0.0002
  45.  C 2 (pz)   0.0046  0.0003 -0.0001  0.0000  0.0001  0.0000
  46.  C 2 (d1)  -0.0000 -0.0000 -0.0000  0.0000 -0.0000 -0.0000
  47.  C 2 (d1)   0.0000  0.0000  0.0000 -0.0000  0.0000  0.0000
  48.  C 2 (d2)  -0.0000  0.0000 -0.0000  0.0002 -0.0000 -0.0000
  49.  C 2 (d2)   0.0000  0.0000 -0.0000  0.0001  0.0000 -0.0000
  50.  C 2 (d3)   0.0203  0.0001  0.0002 -0.0000  0.0003  0.0003
  51.  C 2 (d3)   0.0045 -0.0003 -0.0000  0.0000  0.0001 -0.0000
  52.  C 2 (d4)  -0.0229 -0.0001  0.0002  0.0000 -0.0005 -0.0001
  53.  C 2 (d4)   0.0015  0.0001 -0.0000 -0.0000  0.0000  0.0000
  54.  C 2 (d5)  -0.0131  0.0002  0.0001 -0.0000 -0.0004  0.0002
  55.  C 2 (d5)   0.0039  0.0002 -0.0001  0.0000  0.0001  0.0000
  56.  C 2 (f1)   0.0017  0.0000 -0.0000 -0.0000  0.0000  0.0001
  57.  C 2 (f2)  -0.0000  0.0000 -0.0000  0.0001 -0.0000 -0.0000
  58.  C 2 (f3)  -0.0068  0.0000 -0.0001 -0.0000 -0.0001 -0.0001
  59.  C 2 (f4)   0.0078 -0.0001 -0.0001  0.0000  0.0002  0.0000
  60.  C 2 (f5)  -0.0000 -0.0000  0.0000  0.0000  0.0000 -0.0000
  61.  C 2 (f6)  -0.0000 -0.0000  0.0000 -0.0001  0.0000  0.0000
  62.  C 2 (f7)   0.0078  0.0001  0.0001  0.0000  0.0001  0.0001
  63.  H 3 (S)    0.1260 -0.0215  0.0020 -0.0000  0.0044 -0.0006
  64.  H 3 (S)   -0.0215 -0.0001 -0.0000  0.0000 -0.0004 -0.0002
  65.  H 3 (S)    0.0020 -0.0000 -0.0001 -0.0000  0.0001 -0.0000
  66.  H 3 (px)  -0.0000  0.0000 -0.0000  0.0001 -0.0000 -0.0000
  67.  H 3 (py)  -0.0044  0.0004 -0.0001  0.0000 -0.0001 -0.0000
  68.  H 3 (pz)   0.0006  0.0002  0.0000  0.0000 -0.0000  0.0000
  69.  H 4 (S)   -0.0618 -0.0002  0.0034  0.0000 -0.0029  0.0014
  70.  H 4 (S)   -0.0002  0.0001  0.0002 -0.0000 -0.0001  0.0001
  71.  H 4 (S)    0.0034  0.0002 -0.0000  0.0000  0.0000  0.0000
  72.  H 4 (px)  -0.0000  0.0000 -0.0000  0.0001 -0.0000 -0.0000
  73.  H 4 (py)  -0.0029 -0.0001  0.0000  0.0000 -0.0001 -0.0000
  74.  H 4 (pz)  -0.0014 -0.0001 -0.0000 -0.0000  0.0000 -0.0001
  75.  H 5 (S)   -0.0099 -0.0008 -0.0080  0.0000  0.0027 -0.0029
  76.  H 5 (S)   -0.0008  0.0001 -0.0001 -0.0000  0.0000 -0.0000
  77.  H 5 (S)   -0.0080 -0.0001  0.0001  0.0000 -0.0001 -0.0001
  78.  H 5 (px)  -0.0000  0.0000 -0.0000  0.0001 -0.0000 -0.0000
  79.  H 5 (py)  -0.0027 -0.0000  0.0001 -0.0000 -0.0001  0.0000
  80.  H 5 (pz)  -0.0029 -0.0000 -0.0001  0.0000 -0.0000 -0.0000
  81.  H 6 (S)    0.8072  0.0000 -0.0000 -0.0000  0.0143  0.0068
  82.  H 6 (S)    0.0000  0.0007  0.0000  0.0000 -0.0001  0.0001
  83.  H 6 (S)   -0.0000  0.0000  0.0002 -0.0000 -0.0000  0.0000
  84.  H 6 (px)  -0.0000  0.0000 -0.0000  0.0001 -0.0000 -0.0000
  85.  H 6 (py)   0.0143 -0.0001 -0.0000 -0.0000  0.0003  0.0001
  86.  H 6 (pz)   0.0068  0.0001  0.0000 -0.0000  0.0001  0.0001


 NATURAL BOND ORBITAL ANALYSIS:

                       Occupancies       Lewis Structure    Low   High
           Occ.    -------------------  -----------------   occ   occ
  Cycle   Thresh.   Lewis   Non-Lewis     CR  BD  3C  LP    (L)   (NL)   Dev
 =============================================================================
   1(1)    1.90    15.93720   0.06280      2   6   0   0     0      0    0.05
 -----------------------------------------------------------------------------

 Structure accepted: No low occupancy Lewis orbitals

 --------------------------------------------------------
   Core                      3.99861 ( 99.965% of   4)
   Valence Lewis            11.93859 ( 99.488% of  12)
  ==================       ============================
   Total Lewis              15.93720 ( 99.607% of  16)
  -----------------------------------------------------
   Valence non-Lewis         0.04620 (  0.289% of  16)
   Rydberg non-Lewis         0.01660 (  0.104% of  16)
  ==================       ============================
   Total non-Lewis           0.06280 (  0.393% of  16)
 --------------------------------------------------------


       (Occupancy)   Bond orbital/ Coefficients/ Hybrids
 ---------------------------------------------------------------------------------
     1. (1.99760) BD ( 1) C   1 - C   2  
                ( 50.00%)   0.7071* C   1 s( 40.42%)p 1.47( 59.36%)d 0.00(  0.20%)
                                                  f 0.00(  0.02%)
                                            0.0000  0.6347 -0.0378  0.0049  0.0000
                                            0.0000  0.0000  0.0000 -0.0000 -0.0000
                                           -0.0000 -0.7691  0.0453  0.0005  0.0000
                                            0.0000  0.0000  0.0000 -0.0000 -0.0000
                                           -0.0036  0.0010  0.0443  0.0021 -0.0123
                                            0.0000 -0.0000  0.0028  0.0000  0.0000
                                            0.0000
                ( 50.00%)   0.7071* C   2 s( 40.42%)p 1.47( 59.36%)d 0.00(  0.20%)
                                                  f 0.00(  0.02%)
                                            0.0000  0.6347 -0.0378  0.0049  0.0000
                                            0.0000  0.0000  0.0000 -0.0000 -0.0000
                                           -0.0000  0.7691 -0.0453 -0.0005  0.0000
                                            0.0000  0.0000  0.0000  0.0000  0.0000
                                           -0.0036  0.0010  0.0443  0.0021  0.0123
                                            0.0000 -0.0000 -0.0028  0.0000  0.0000
                                            0.0000
     2. (1.99959) BD ( 2) C   1 - C   2  
                ( 50.00%)   0.7071* C   1 s(  0.00%)p 1.00( 99.93%)d 0.00(  0.05%)
                                                  f 0.00(  0.02%)
                                            0.0000  0.0000  0.0000  0.0000  0.0000
                                            0.9990  0.0362  0.0047  0.0000  0.0000
                                            0.0000  0.0000  0.0000  0.0000  0.0000
                                            0.0000 -0.0226 -0.0060  0.0000  0.0000
                                            0.0000  0.0000  0.0000  0.0000  0.0000
                                            0.0096  0.0000  0.0000  0.0000 -0.0087
                                            0.0000
                ( 50.00%)   0.7071* C   2 s(  0.00%)p 1.00( 99.93%)d 0.00(  0.05%)
                                                  f 0.00(  0.02%)
                                            0.0000  0.0000  0.0000  0.0000  0.0000
                                            0.9990  0.0362  0.0047  0.0000  0.0000
                                            0.0000  0.0000  0.0000  0.0000  0.0000
                                            0.0000  0.0226  0.0060  0.0000  0.0000
                                            0.0000  0.0000  0.0000  0.0000  0.0000
                                            0.0096  0.0000  0.0000  0.0000 -0.0087
                                            0.0000
     3. (1.98535) BD ( 1) C   1 - H   3  
                ( 59.65%)   0.7724* C   1 s( 29.81%)p 2.35( 70.05%)d 0.00(  0.12%)
                                                  f 0.00(  0.02%)
                                           -0.0002  0.5457  0.0175 -0.0024 -0.0000
                                            0.0000  0.0000  0.0000  0.7067  0.0079
                                            0.0016  0.4482 -0.0091 -0.0051  0.0000
                                            0.0000  0.0000  0.0000  0.0210  0.0033
                                           -0.0235  0.0016 -0.0137  0.0043 -0.0017
                                            0.0000  0.0067 -0.0079  0.0000  0.0000
                                           -0.0081
                ( 40.35%)   0.6352* H   3 s( 99.96%)p 0.00(  0.04%)
                                            0.9998  0.0018 -0.0001  0.0000 -0.0175
                                           -0.0085
     4. (1.98535) BD ( 1) C   1 - H   4  
                ( 59.65%)   0.7724* C   1 s( 29.81%)p 2.35( 70.05%)d 0.00(  0.12%)
                                                  f 0.00(  0.02%)
                                            0.0002 -0.5457 -0.0175  0.0024  0.0000
                                            0.0000  0.0000  0.0000  0.7067  0.0079
                                            0.0016 -0.4482  0.0091  0.0051  0.0000
                                            0.0000  0.0000  0.0000  0.0210  0.0033
                                            0.0235 -0.0016  0.0137 -0.0043  0.0017
                                            0.0000  0.0067  0.0079  0.0000  0.0000
                                           -0.0081
                ( 40.35%)   0.6352* H   4 s( 99.96%)p 0.00(  0.04%)
                                           -0.9998 -0.0018  0.0001  0.0000 -0.0175
                                            0.0085
     5. (1.98535) BD ( 1) C   2 - H   5  
                ( 59.65%)   0.7724* C   2 s( 29.81%)p 2.35( 70.05%)d 0.00(  0.12%)
                                                  f 0.00(  0.02%)
                                           -0.0002  0.5457  0.0175 -0.0024 -0.0000
                                            0.0000  0.0000  0.0000  0.7067  0.0079
                                            0.0016 -0.4482  0.0091  0.0051  0.0000
                                            0.0000  0.0000  0.0000 -0.0210 -0.0033
                                           -0.0235  0.0016 -0.0137  0.0043  0.0017
                                            0.0000  0.0067  0.0079  0.0000  0.0000
                                           -0.0081
                ( 40.35%)   0.6352* H   5 s( 99.96%)p 0.00(  0.04%)
                                            0.9998  0.0018 -0.0001  0.0000 -0.0175
                                            0.0085
     6. (1.98535) BD ( 1) C   2 - H   6  
                ( 59.65%)   0.7724* C   2 s( 29.81%)p 2.35( 70.05%)d 0.00(  0.12%)
                                                  f 0.00(  0.02%)
                                            0.0002 -0.5457 -0.0175  0.0024  0.0000
                                            0.0000  0.0000  0.0000  0.7067  0.0079
                                            0.0016  0.4482 -0.0091 -0.0051  0.0000
                                            0.0000  0.0000  0.0000 -0.0210 -0.0033
                                            0.0235 -0.0016  0.0137 -0.0043 -0.0017
                                            0.0000  0.0067 -0.0079  0.0000  0.0000
                                           -0.0081
                ( 40.35%)   0.6352* H   6 s( 99.96%)p 0.00(  0.04%)
                                           -0.9998 -0.0018  0.0001  0.0000 -0.0175
                                           -0.0085
     7. (1.99930) CR ( 1) C   1           s(100.00%)p 0.00(  0.00%)
                                            1.0000  0.0002  0.0000 -0.0000 -0.0000
                                            0.0000  0.0000  0.0000 -0.0000 -0.0000
                                           -0.0000  0.0002 -0.0000 -0.0000  0.0000
                                            0.0000  0.0000  0.0000 -0.0000 -0.0000
                                           -0.0000  0.0000 -0.0000  0.0000 -0.0000
                                            0.0000 -0.0000 -0.0000  0.0000  0.0000
                                            0.0000
     8. (1.99930) CR ( 1) C   2           s(100.00%)p 0.00(  0.00%)
                                            1.0000  0.0002  0.0000 -0.0000 -0.0000
                                            0.0000  0.0000  0.0000 -0.0000 -0.0000
                                           -0.0000 -0.0002  0.0000  0.0000  0.0000
                                            0.0000  0.0000  0.0000  0.0000  0.0000
                                           -0.0000  0.0000 -0.0000  0.0000  0.0000
                                            0.0000 -0.0000  0.0000  0.0000  0.0000
                                            0.0000
     9. (0.00315) RY*( 1) C   1           s(  0.00%)p 1.00( 88.51%)d 0.12( 10.92%)
                                                  f 0.01(  0.57%)
                                           -0.0000  0.0000  0.0000 -0.0000 -0.0000
                                            0.0000  0.0000  0.0000 -0.0134  0.9399
                                            0.0390  0.0000 -0.0000 -0.0000  0.0000
                                            0.0000  0.0000  0.0000  0.0242  0.3296
                                           -0.0000  0.0000 -0.0000  0.0000 -0.0000
                                            0.0000  0.0754 -0.0000  0.0000  0.0000
                                            0.0069
    10. (0.00289) RY*( 2) C   1           s( 50.29%)p 0.88( 44.02%)d 0.10(  5.14%)
                                                  f 0.01(  0.55%)
                                           -0.0000  0.0165  0.6943  0.1434  0.0010
                                            0.0000  0.0000  0.0000  0.0000  0.0000
                                            0.0000 -0.0490 -0.5984  0.2824  0.0000
                                            0.0000  0.0000  0.0000  0.0000  0.0000
                                            0.0419 -0.0720  0.0968 -0.1873 -0.0602
                                            0.0000  0.0000 -0.0431  0.0000  0.0000
                                           -0.0000
    11. (0.00020) RY*( 3) C   1           s( 29.78%)p 1.05( 31.13%)d 1.15( 34.29%)
                                                  f 0.16(  4.80%)
                                            0.0000 -0.0159  0.2047  0.5056 -0.0067
                                            0.0000  0.0000  0.0000 -0.0000 -0.0000
                                           -0.0000  0.0449  0.5561  0.0001  0.0000
                                            0.0000  0.0000  0.0000 -0.0000 -0.0000
                                            0.0428 -0.1077  0.5170 -0.2494 -0.2172
                                            0.0000 -0.0000 -0.0288  0.0000  0.0000
                                            0.0000
    12. (0.00002) RY*( 4) C   1           s(  5.06%)p 0.20(  1.00%)d17.89( 90.51%)
                                                  f 0.68(  3.43%)
    13. (0.00000) RY*( 5) C   1           s(  0.00%)p 1.00(100.00%)d 0.00(  0.00%)
    14. (0.00000) RY*( 6) C   1           s( 55.06%)p 0.01(  0.30%)d 0.81( 44.63%)
                                                  f 0.00(  0.00%)
    15. (0.00000) RY*( 7) C   1           s(  0.00%)p 1.00(100.00%)
    16. (0.00000) RY*( 8) C   1           s( 43.20%)p 0.67( 29.15%)d 0.64( 27.63%)
                                                  f 0.00(  0.02%)
    17. (0.00000) RY*( 9) C   1           s(  5.34%)p17.47( 93.28%)d 0.26(  1.37%)
                                                  f 0.00(  0.01%)
    18. (0.00000) RY*(10) C   1           s(  0.00%)p 0.00(  0.00%)d 1.00(100.00%)
    19. (0.00000) RY*(11) C   1           s(  0.00%)p 0.00(  0.00%)d 1.00(100.00%)
    20. (0.00000) RY*(12) C   1           s(  0.00%)p 1.00(  0.05%)d99.99( 99.95%)
                                                  f 0.00(  0.00%)
    21. (0.00000) RY*(13) C   1           s(  0.00%)p 0.00(  0.00%)d 1.00(100.00%)
    22. (0.00000) RY*(14) C   1           s(  0.00%)p 1.00(  0.15%)d99.99( 99.85%)
                                                  f 0.00(  0.00%)
    23. (0.00000) RY*(15) C   1           s(  0.00%)p 1.00( 10.92%)d 8.16( 89.08%)
    24. (0.00000) RY*(16) C   1           s(100.00%)p 0.00(  0.00%)d 0.00(  0.00%)
                                                  f 0.00(  0.00%)
    25. (0.00000) RY*(17) C   1           s(  1.36%)p 0.22(  0.30%)d72.35( 98.22%)
                                                  f 0.09(  0.12%)
    26. (0.00000) RY*(18) C   1           s(  0.00%)p 1.00(100.00%)d 0.00(  0.00%)
                                                  f 0.00(  0.00%)
    27. (0.00000) RY*(19) C   1           s(  7.11%)p 0.07(  0.49%)d12.99( 92.40%)
                                                  f 0.00(  0.00%)
    28. (0.00000) RY*(20) C   1           s(  2.45%)p 0.30(  0.74%)d 1.44(  3.54%)
                                                  f38.01( 93.27%)
    29. (0.00000) RY*(21) C   1           s(  0.00%)p 0.00(  0.01%)d 0.00(  0.00%)
                                                  f 1.00( 99.99%)
    30. (0.00000) RY*(22) C   1           s(  0.00%)p 1.00(  0.51%)d 0.12(  0.06%)
                                                  f99.99( 99.42%)
    31. (0.00000) RY*(23) C   1           s(  0.30%)p 0.06(  0.02%)d 6.40(  1.91%)
                                                  f99.99( 97.77%)
    32. (0.00000) RY*(24) C   1           s(  0.00%)p 0.00(  0.00%)d 0.00(  0.00%)
                                                  f 1.00(100.00%)
    33. (0.00000) RY*(25) C   1           s(  0.00%)p 0.00(  0.01%)d 0.00(  0.00%)
                                                  f 1.00( 99.99%)
    34. (0.00000) RY*(26) C   1           s(  0.00%)p 1.00(  0.02%)d 0.03(  0.00%)
                                                  f99.99( 99.98%)
    35. (0.00315) RY*( 1) C   2           s(  0.00%)p 1.00( 88.51%)d 0.12( 10.92%)
                                                  f 0.01(  0.57%)
                                           -0.0000  0.0000  0.0000 -0.0000 -0.0000
                                            0.0000  0.0000  0.0000 -0.0134  0.9399
                                            0.0390 -0.0000  0.0000  0.0000  0.0000
                                            0.0000  0.0000  0.0000 -0.0242 -0.3296
                                           -0.0000  0.0000 -0.0000  0.0000  0.0000
                                            0.0000  0.0754  0.0000  0.0000  0.0000
                                            0.0069
    36. (0.00289) RY*( 2) C   2           s( 50.29%)p 0.88( 44.02%)d 0.10(  5.14%)
                                                  f 0.01(  0.55%)
                                           -0.0000  0.0165  0.6943  0.1434  0.0010
                                            0.0000  0.0000  0.0000  0.0000  0.0000
                                            0.0000  0.0490  0.5984 -0.2824  0.0000
                                            0.0000  0.0000  0.0000 -0.0000 -0.0000
                                            0.0419 -0.0720  0.0968 -0.1873  0.0602
                                            0.0000  0.0000  0.0431  0.0000  0.0000
                                           -0.0000
    37. (0.00020) RY*( 3) C   2           s( 29.78%)p 1.05( 31.13%)d 1.15( 34.29%)
                                                  f 0.16(  4.80%)
                                            0.0000 -0.0159  0.2047  0.5056 -0.0067
                                            0.0000  0.0000  0.0000 -0.0000 -0.0000
                                           -0.0000 -0.0449 -0.5561 -0.0001  0.0000
                                            0.0000  0.0000  0.0000  0.0000  0.0000
                                            0.0428 -0.1077  0.5170 -0.2494  0.2172
                                            0.0000 -0.0000  0.0288  0.0000  0.0000
                                            0.0000
    38. (0.00002) RY*( 4) C   2           s(  5.06%)p 0.20(  1.00%)d17.89( 90.51%)
                                                  f 0.68(  3.43%)
    39. (0.00000) RY*( 5) C   2           s(  0.00%)p 1.00(100.00%)d 0.00(  0.00%)
    40. (0.00000) RY*( 6) C   2           s( 55.06%)p 0.01(  0.30%)d 0.81( 44.63%)
                                                  f 0.00(  0.00%)
    41. (0.00000) RY*( 7) C   2           s(  0.00%)p 1.00(100.00%)
    42. (0.00000) RY*( 8) C   2           s( 43.20%)p 0.67( 29.15%)d 0.64( 27.63%)
                                                  f 0.00(  0.02%)
    43. (0.00000) RY*( 9) C   2           s(  5.34%)p17.47( 93.28%)d 0.26(  1.37%)
                                                  f 0.00(  0.01%)
    44. (0.00000) RY*(10) C   2           s(  0.00%)p 0.00(  0.00%)d 1.00(100.00%)
    45. (0.00000) RY*(11) C   2           s(  0.00%)p 0.00(  0.00%)d 1.00(100.00%)
    46. (0.00000) RY*(12) C   2           s(  0.00%)p 1.00(  0.05%)d99.99( 99.95%)
                                                  f 0.00(  0.00%)
    47. (0.00000) RY*(13) C   2           s(  0.00%)p 0.00(  0.00%)d 1.00(100.00%)
    48. (0.00000) RY*(14) C   2           s(  0.00%)p 1.00(  0.15%)d99.99( 99.85%)
                                                  f 0.00(  0.00%)
    49. (0.00000) RY*(15) C   2           s(  0.00%)p 1.00( 10.92%)d 8.16( 89.08%)
    50. (0.00000) RY*(16) C   2           s(100.00%)p 0.00(  0.00%)d 0.00(  0.00%)
                                                  f 0.00(  0.00%)
    51. (0.00000) RY*(17) C   2           s(  1.36%)p 0.22(  0.30%)d72.35( 98.22%)
                                                  f 0.09(  0.12%)
    52. (0.00000) RY*(18) C   2           s(  0.00%)p 1.00(100.00%)d 0.00(  0.00%)
                                                  f 0.00(  0.00%)
    53. (0.00000) RY*(19) C   2           s(  7.11%)p 0.07(  0.49%)d12.99( 92.40%)
                                                  f 0.00(  0.00%)
    54. (0.00000) RY*(20) C   2           s(  2.45%)p 0.30(  0.74%)d 1.44(  3.54%)
                                                  f38.01( 93.27%)
    55. (0.00000) RY*(21) C   2           s(  0.00%)p 0.00(  0.01%)d 0.00(  0.00%)
                                                  f 1.00( 99.99%)
    56. (0.00000) RY*(22) C   2           s(  0.00%)p 1.00(  0.51%)d 0.12(  0.06%)
                                                  f99.99( 99.42%)
    57. (0.00000) RY*(23) C   2           s(  0.30%)p 0.06(  0.02%)d 6.40(  1.91%)
                                                  f99.99( 97.77%)
    58. (0.00000) RY*(24) C   2           s(  0.00%)p 0.00(  0.00%)d 0.00(  0.00%)
                                                  f 1.00(100.00%)
    59. (0.00000) RY*(25) C   2           s(  0.00%)p 0.00(  0.01%)d 0.00(  0.00%)
                                                  f 1.00( 99.99%)
    60. (0.00000) RY*(26) C   2           s(  0.00%)p 1.00(  0.02%)d 0.03(  0.00%)
                                                  f99.99( 99.98%)
    61. (0.00071) RY*( 1) H   3           s( 96.68%)p 0.03(  3.32%)
                                           -0.0011  0.9832  0.0142  0.0000  0.1094
                                           -0.1457
    62. (0.00017) RY*( 2) H   3           s( 89.83%)p 0.11( 10.17%)
                                            0.0009 -0.0725  0.9450  0.0000  0.1680
                                           -0.2711
    63. (0.00010) RY*( 3) H   3           s(  0.00%)p 1.00(100.00%)
                                            0.0000  0.0000  0.0000  1.0000  0.0000
                                            0.0000
    64. (0.00003) RY*( 4) H   3           s( 13.00%)p 6.69( 87.00%)
    65. (0.00001) RY*( 5) H   3           s(  0.53%)p99.99( 99.47%)
    66. (0.00071) RY*( 1) H   4           s( 96.68%)p 0.03(  3.32%)
                                           -0.0011  0.9832  0.0142  0.0000 -0.1094
                                           -0.1457
    67. (0.00017) RY*( 2) H   4           s( 89.83%)p 0.11( 10.17%)
                                            0.0009 -0.0725  0.9450  0.0000 -0.1680
                                           -0.2711
    68. (0.00010) RY*( 3) H   4           s(  0.00%)p 1.00(100.00%)
                                            0.0000  0.0000  0.0000  1.0000  0.0000
                                            0.0000
    69. (0.00003) RY*( 4) H   4           s( 13.00%)p 6.69( 87.00%)
    70. (0.00001) RY*( 5) H   4           s(  0.53%)p99.99( 99.47%)
    71. (0.00071) RY*( 1) H   5           s( 96.68%)p 0.03(  3.32%)
                                           -0.0011  0.9832  0.0142  0.0000  0.1094
                                            0.1457
    72. (0.00017) RY*( 2) H   5           s( 89.83%)p 0.11( 10.17%)
                                            0.0009 -0.0725  0.9450  0.0000  0.1680
                                            0.2711
    73. (0.00010) RY*( 3) H   5           s(  0.00%)p 1.00(100.00%)
                                            0.0000  0.0000  0.0000  1.0000  0.0000
                                            0.0000
    74. (0.00003) RY*( 4) H   5           s( 13.00%)p 6.69( 87.00%)
    75. (0.00001) RY*( 5) H   5           s(  0.53%)p99.99( 99.47%)
    76. (0.00071) RY*( 1) H   6           s( 96.68%)p 0.03(  3.32%)
                                           -0.0011  0.9832  0.0142  0.0000 -0.1094
                                            0.1457
    77. (0.00017) RY*( 2) H   6           s( 89.83%)p 0.11( 10.17%)
                                            0.0009 -0.0725  0.9450  0.0000 -0.1680
                                            0.2711
    78. (0.00010) RY*( 3) H   6           s(  0.00%)p 1.00(100.00%)
                                            0.0000  0.0000  0.0000  1.0000  0.0000
                                            0.0000
    79. (0.00003) RY*( 4) H   6           s( 13.00%)p 6.69( 87.00%)
    80. (0.00001) RY*( 5) H   6           s(  0.53%)p99.99( 99.47%)
    81. (0.00270) BD*( 1) C   1 - C   2  
                ( 50.00%)   0.7071* C   1 s( 40.42%)p 1.47( 59.36%)d 0.00(  0.20%)
                                                  f 0.00(  0.02%)
                                            0.0000  0.6347 -0.0378  0.0049  0.0000
                                            0.0000  0.0000  0.0000 -0.0000 -0.0000
                                           -0.0000 -0.7691  0.0453  0.0005  0.0000
                                            0.0000  0.0000  0.0000 -0.0000 -0.0000
                                           -0.0036  0.0010  0.0443  0.0021 -0.0123
                                            0.0000 -0.0000  0.0028  0.0000  0.0000
                                            0.0000
                ( 50.00%)  -0.7071* C   2 s( 40.42%)p 1.47( 59.36%)d 0.00(  0.20%)
                                                  f 0.00(  0.02%)
                                            0.0000  0.6347 -0.0378  0.0049  0.0000
                                            0.0000  0.0000  0.0000 -0.0000 -0.0000
                                           -0.0000  0.7691 -0.0453 -0.0005  0.0000
                                            0.0000  0.0000  0.0000  0.0000  0.0000
                                           -0.0036  0.0010  0.0443  0.0021  0.0123
                                            0.0000 -0.0000 -0.0028  0.0000  0.0000
                                            0.0000
    82. (0.00000) BD*( 2) C   1 - C   2  
                ( 50.00%)   0.7071* C   1 s(  0.00%)p 1.00( 99.93%)d 0.00(  0.05%)
                                                  f 0.00(  0.02%)
                ( 50.00%)  -0.7071* C   2 s(  0.00%)p 1.00( 99.93%)d 0.00(  0.05%)
                                                  f 0.00(  0.02%)
    83. (0.01088) BD*( 1) C   1 - H   3  
                ( 40.35%)   0.6352* C   1 s( 29.81%)p 2.35( 70.05%)d 0.00(  0.12%)
                                                  f 0.00(  0.02%)
                                            0.0002 -0.5457 -0.0175  0.0024  0.0000
                                           -0.0000 -0.0000 -0.0000 -0.7067 -0.0079
                                           -0.0016 -0.4482  0.0091  0.0051 -0.0000
                                           -0.0000 -0.0000 -0.0000 -0.0210 -0.0033
                                            0.0235 -0.0016  0.0137 -0.0043  0.0017
                                           -0.0000 -0.0067  0.0079 -0.0000 -0.0000
                                            0.0081
                ( 59.65%)  -0.7724* H   3 s( 99.96%)p 0.00(  0.04%)
                                           -0.9998 -0.0018  0.0001 -0.0000  0.0175
                                            0.0085
    84. (0.01088) BD*( 1) C   1 - H   4  
                ( 40.35%)   0.6352* C   1 s( 29.81%)p 2.35( 70.05%)d 0.00(  0.12%)
                                                  f 0.00(  0.02%)
                                           -0.0002  0.5457  0.0175 -0.0024 -0.0000
                                           -0.0000 -0.0000 -0.0000 -0.7067 -0.0079
                                           -0.0016  0.4482 -0.0091 -0.0051 -0.0000
                                           -0.0000 -0.0000 -0.0000 -0.0210 -0.0033
                                           -0.0235  0.0016 -0.0137  0.0043 -0.0017
                                           -0.0000 -0.0067 -0.0079 -0.0000 -0.0000
                                            0.0081
                ( 59.65%)  -0.7724* H   4 s( 99.96%)p 0.00(  0.04%)
                                            0.9998  0.0018 -0.0001 -0.0000  0.0175
                                           -0.0085
    85. (0.01088) BD*( 1) C   2 - H   5  
                ( 40.35%)   0.6352* C   2 s( 29.81%)p 2.35( 70.05%)d 0.00(  0.12%)
                                                  f 0.00(  0.02%)
                                            0.0002 -0.5457 -0.0175  0.0024  0.0000
                                           -0.0000 -0.0000 -0.0000 -0.7067 -0.0079
                                           -0.0016  0.4482 -0.0091 -0.0051 -0.0000
                                           -0.0000 -0.0000 -0.0000  0.0210  0.0033
                                            0.0235 -0.0016  0.0137 -0.0043 -0.0017
                                           -0.0000 -0.0067 -0.0079 -0.0000 -0.0000
                                            0.0081
                ( 59.65%)  -0.7724* H   5 s( 99.96%)p 0.00(  0.04%)
                                           -0.9998 -0.0018  0.0001 -0.0000  0.0175
                                           -0.0085
    86. (0.01088) BD*( 1) C   2 - H   6  
                ( 40.35%)   0.6352* C   2 s( 29.81%)p 2.35( 70.05%)d 0.00(  0.12%)
                                                  f 0.00(  0.02%)
                                           -0.0002  0.5457  0.0175 -0.0024 -0.0000
                                           -0.0000 -0.0000 -0.0000 -0.7067 -0.0079
                                           -0.0016 -0.4482  0.0091  0.0051 -0.0000
                                           -0.0000 -0.0000 -0.0000  0.0210  0.0033
                                           -0.0235  0.0016 -0.0137  0.0043  0.0017
                                           -0.0000 -0.0067  0.0079 -0.0000 -0.0000
                                            0.0081
                ( 59.65%)  -0.7724* H   6 s( 99.96%)p 0.00(  0.04%)
                                            0.9998  0.0018 -0.0001 -0.0000  0.0175
                                            0.0085


 NHO Directionality and "Bond Bending" (deviations from line of nuclear centers)

         [Thresholds for printing:  angular deviation  >  1.0 degree]
                                    hybrid p-character > 25.0%
                                    orbital occupancy  >  0.10e

                                Line of Centers        Hybrid 1              Hybrid 2
                                ---------------  -------------------   ------------------
                NBO               Theta   Phi    Theta   Phi    Dev    Theta   Phi    Dev
 ========================================================================================
     2. BD (   2) C   1 - C   2   180.0    0.0    90.0    0.0  90.0     90.0    0.0  90.0


 Second Order Perturbation Theory Analysis of Fock Matrix in NBO Basis

     Threshold for printing:   0.50 kcal/mol
                                                                              E(2)  E(j)-E(i) F(i,j)
         Donor NBO (i)                     Acceptor NBO (j)                 kcal/mol   a.u.    a.u. 
 ===================================================================================================

 within unit  1
   1. BD (   1) C   1 - C   2        / 83. BD*(   1) C   1 - H   3            0.61    1.33    0.026
   1. BD (   1) C   1 - C   2        / 84. BD*(   1) C   1 - H   4            0.61    1.33    0.026
   1. BD (   1) C   1 - C   2        / 85. BD*(   1) C   2 - H   5            0.61    1.33    0.026
   1. BD (   1) C   1 - C   2        / 86. BD*(   1) C   2 - H   6            0.61    1.33    0.026
   3. BD (   1) C   1 - H   3        / 35. RY*(   1) C   2                    1.60    1.74    0.047
   3. BD (   1) C   1 - H   3        / 36. RY*(   2) C   2                    1.61    1.49    0.044
   3. BD (   1) C   1 - H   3        / 81. BD*(   1) C   1 - C   2            0.63    1.29    0.025
   3. BD (   1) C   1 - H   3        / 85. BD*(   1) C   2 - H   5            0.77    1.07    0.026
   3. BD (   1) C   1 - H   3        / 86. BD*(   1) C   2 - H   6            5.46    1.07    0.068
   4. BD (   1) C   1 - H   4        / 35. RY*(   1) C   2                    1.60    1.74    0.047
   4. BD (   1) C   1 - H   4        / 36. RY*(   2) C   2                    1.61    1.49    0.044
   4. BD (   1) C   1 - H   4        / 81. BD*(   1) C   1 - C   2            0.63    1.29    0.025
   4. BD (   1) C   1 - H   4        / 85. BD*(   1) C   2 - H   5            5.46    1.07    0.068
   4. BD (   1) C   1 - H   4        / 86. BD*(   1) C   2 - H   6            0.77    1.07    0.026
   5. BD (   1) C   2 - H   5        /  9. RY*(   1) C   1                    1.60    1.74    0.047
   5. BD (   1) C   2 - H   5        / 10. RY*(   2) C   1                    1.61    1.49    0.044
   5. BD (   1) C   2 - H   5        / 81. BD*(   1) C   1 - C   2            0.63    1.29    0.025
   5. BD (   1) C   2 - H   5        / 83. BD*(   1) C   1 - H   3            0.77    1.07    0.026
   5. BD (   1) C   2 - H   5        / 84. BD*(   1) C   1 - H   4            5.46    1.07    0.068
   6. BD (   1) C   2 - H   6        /  9. RY*(   1) C   1                    1.60    1.74    0.047
   6. BD (   1) C   2 - H   6        / 10. RY*(   2) C   1                    1.61    1.49    0.044
   6. BD (   1) C   2 - H   6        / 81. BD*(   1) C   1 - C   2            0.63    1.29    0.025
   6. BD (   1) C   2 - H   6        / 83. BD*(   1) C   1 - H   3            5.46    1.07    0.068
   6. BD (   1) C   2 - H   6        / 84. BD*(   1) C   1 - H   4            0.77    1.07    0.026
   7. CR (   1) C   1                / 36. RY*(   2) C   2                    2.09   11.27    0.137
   7. CR (   1) C   1                / 37. RY*(   3) C   2                    1.24   11.47    0.107
   7. CR (   1) C   1                / 81. BD*(   1) C   1 - C   2            0.66   11.07    0.076
   8. CR (   1) C   2                / 10. RY*(   2) C   1                    2.09   11.27    0.137
   8. CR (   1) C   2                / 11. RY*(   3) C   1                    1.24   11.47    0.107
   8. CR (   1) C   2                / 81. BD*(   1) C   1 - C   2            0.66   11.07    0.076


 Natural Bond Orbitals (Summary):

                                                            Principal Delocalizations
           NBO                        Occupancy    Energy   (geminal,vicinal,remote)
 ====================================================================================
 Molecular unit  1  (C2H4)
     1. BD (   1) C   1 - C   2          1.99760    -0.85216  83(g),84(g),85(g),86(g)
     2. BD (   2) C   1 - C   2          1.99959    -0.33607   
     3. BD (   1) C   1 - H   3          1.98535    -0.59469  86(v),36(v),35(v),85(v)
                                                    81(g)
     4. BD (   1) C   1 - H   4          1.98535    -0.59469  85(v),36(v),35(v),86(v)
                                                    81(g)
     5. BD (   1) C   2 - H   5          1.98535    -0.59469  84(v),10(v),9(v),83(v),81(g)
     6. BD (   1) C   2 - H   6          1.98535    -0.59469  83(v),10(v),9(v),84(v),81(g)
     7. CR (   1) C   1                  1.99930   -10.38139  36(v),37(v),81(g)
     8. CR (   1) C   2                  1.99930   -10.38139  10(v),11(v),81(g)
     9. RY*(   1) C   1                  0.00315     1.14602   
    10. RY*(   2) C   1                  0.00289     0.89196   
    11. RY*(   3) C   1                  0.00020     1.09177   
    12. RY*(   4) C   1                  0.00002     1.71679   
    13. RY*(   5) C   1                  0.00000     1.30779   
    14. RY*(   6) C   1                  0.00000     1.93350   
    15. RY*(   7) C   1                  0.00000     1.75923   
    16. RY*(   8) C   1                  0.00000     1.10732   
    17. RY*(   9) C   1                  0.00000     1.86225   
    18. RY*(  10) C   1                  0.00000     1.37214   
    19. RY*(  11) C   1                  0.00000     2.35618   
    20. RY*(  12) C   1                  0.00000     1.68768   
    21. RY*(  13) C   1                  0.00000     2.47300   
    22. RY*(  14) C   1                  0.00000     2.08631   
    23. RY*(  15) C   1                  0.00000     2.42685   
    24. RY*(  16) C   1                  0.00000    21.28624   
    25. RY*(  17) C   1                  0.00000     3.00369   
    26. RY*(  18) C   1                  0.00000     0.59952   
    27. RY*(  19) C   1                  0.00000     2.74083   
    28. RY*(  20) C   1                  0.00000     3.92574   
    29. RY*(  21) C   1                  0.00000     3.44052   
    30. RY*(  22) C   1                  0.00000     3.66361   
    31. RY*(  23) C   1                  0.00000     3.68935   
    32. RY*(  24) C   1                  0.00000     3.16416   
    33. RY*(  25) C   1                  0.00000     2.95253   
    34. RY*(  26) C   1                  0.00000     3.23192   
    35. RY*(   1) C   2                  0.00315     1.14602   
    36. RY*(   2) C   2                  0.00289     0.89196   
    37. RY*(   3) C   2                  0.00020     1.09177   
    38. RY*(   4) C   2                  0.00002     1.71679   
    39. RY*(   5) C   2                  0.00000     1.30779   
    40. RY*(   6) C   2                  0.00000     1.93350   
    41. RY*(   7) C   2                  0.00000     1.75923   
    42. RY*(   8) C   2                  0.00000     1.10732   
    43. RY*(   9) C   2                  0.00000     1.86225   
    44. RY*(  10) C   2                  0.00000     1.37214   
    45. RY*(  11) C   2                  0.00000     2.35618   
    46. RY*(  12) C   2                  0.00000     1.68768   
    47. RY*(  13) C   2                  0.00000     2.47300   
    48. RY*(  14) C   2                  0.00000     2.08631   
    49. RY*(  15) C   2                  0.00000     2.42685   
    50. RY*(  16) C   2                  0.00000    21.28624   
    51. RY*(  17) C   2                  0.00000     3.00369   
    52. RY*(  18) C   2                  0.00000     0.59952   
    53. RY*(  19) C   2                  0.00000     2.74083   
    54. RY*(  20) C   2                  0.00000     3.92574   
    55. RY*(  21) C   2                  0.00000     3.44052   
    56. RY*(  22) C   2                  0.00000     3.66361   
    57. RY*(  23) C   2                  0.00000     3.68935   
    58. RY*(  24) C   2                  0.00000     3.16416   
    59. RY*(  25) C   2                  0.00000     2.95253   
    60. RY*(  26) C   2                  0.00000     3.23192   
    61. RY*(   1) H   3                  0.00071     0.90224   
    62. RY*(   2) H   3                  0.00017     1.53917   
    63. RY*(   3) H   3                  0.00010     2.10555   
    64. RY*(   4) H   3                  0.00003     2.41915   
    65. RY*(   5) H   3                  0.00001     3.00697   
    66. RY*(   1) H   4                  0.00071     0.90224   
    67. RY*(   2) H   4                  0.00017     1.53917   
    68. RY*(   3) H   4                  0.00010     2.10555   
    69. RY*(   4) H   4                  0.00003     2.41915   
    70. RY*(   5) H   4                  0.00001     3.00697   
    71. RY*(   1) H   5                  0.00071     0.90224   
    72. RY*(   2) H   5                  0.00017     1.53917   
    73. RY*(   3) H   5                  0.00010     2.10555   
    74. RY*(   4) H   5                  0.00003     2.41915   
    75. RY*(   5) H   5                  0.00001     3.00697   
    76. RY*(   1) H   6                  0.00071     0.90224   
    77. RY*(   2) H   6                  0.00017     1.53917   
    78. RY*(   3) H   6                  0.00010     2.10555   
    79. RY*(   4) H   6                  0.00003     2.41915   
    80. RY*(   5) H   6                  0.00001     3.00697   
    81. BD*(   1) C   1 - C   2          0.00270     0.69051   
    82. BD*(   2) C   1 - C   2          0.00000     0.08179   
    83. BD*(   1) C   1 - H   3          0.01088     0.47803   
    84. BD*(   1) C   1 - H   4          0.01088     0.47803   
    85. BD*(   1) C   2 - H   5          0.01088     0.47803   
    86. BD*(   1) C   2 - H   6          0.01088     0.47803   
       -------------------------------
              Total Lewis   15.93720  ( 99.6075%)
        Valence non-Lewis    0.04620  (  0.2888%)
        Rydberg non-Lewis    0.01660  (  0.1038%)
       -------------------------------
            Total unit  1   16.00000  (100.0000%)
           Charge unit  1    0.00000
 Variable Step   Value    
 -------- ---- -----------
     6       1    2.053664
 ---------------------------------------------------------------------------------------------------
                            Z-MATRIX (ANGSTROMS AND DEGREES)
   CD    Cent   Atom    N1       Length/X        N2       Alpha/Y        N3        Beta/Z          J
 ---------------------------------------------------------------------------------------------------
      1      1  C 
      2      2  C        1   1.321406(     1)
      3      3  H        1   1.083410(     2)      2  117.666(     6)
      4      4  H        1   1.083410(     3)      2  117.666(     7)      3  180.000(    10)      0
      5      5  H        2   1.083410(     4)      1  117.666(     8)      3   -0.000(    11)      0
      6      6  H        2   1.083410(     5)      1  117.666(     9)      3 -180.000(    12)      0
 ---------------------------------------------------------------------------------------------------
                         Z-Matrix orientation:                         
 ---------------------------------------------------------------------
 Center     Atomic      Atomic             Coordinates (Angstroms)
 Number     Number       Type             X           Y           Z
 ---------------------------------------------------------------------
      1          6           0        0.000000    0.000000    0.000000
      2          6           0        0.000000    0.000000    1.321406
      3          1           0        0.959540    0.000000   -0.503049
      4          1           0       -0.959540   -0.000000   -0.503049
      5          1           0        0.959540    0.000000    1.824455
      6          1           0       -0.959540   -0.000000    1.824455
 ---------------------------------------------------------------------
                    Distance matrix (angstroms):
                    1          2          3          4          5
     1  C    0.000000
     2  C    1.321406   0.000000
     3  H    1.083410   2.061396   0.000000
     4  H    1.083410   2.061396   1.919081   0.000000
     5  H    2.061396   1.083410   2.327505   3.016645   0.000000
     6  H    2.061396   1.083410   3.016645   2.327505   1.919081
                    6
     6  H    0.000000
 Stoichiometry    C2H4
 Framework group  D2H[C2"(C.C),SG(H4)]
 Deg. of freedom     3
 Full point group                 D2H     NOp   8
 Largest Abelian subgroup         D2H     NOp   8
 Largest concise Abelian subgroup D2      NOp   4
                         Standard orientation:                         
 ---------------------------------------------------------------------
 Center     Atomic      Atomic             Coordinates (Angstroms)
 Number     Number       Type             X           Y           Z
 ---------------------------------------------------------------------
      1          6           0       -0.000000    0.000000    0.660703
      2          6           0        0.000000    0.000000   -0.660703
      3          1           0        0.000000    0.959540    1.163752
      4          1           0       -0.000000   -0.959540    1.163752
      5          1           0        0.000000    0.959540   -1.163752
      6          1           0       -0.000000   -0.959540   -1.163752
 ---------------------------------------------------------------------
 Rotational constants (GHZ):         136.1587411          31.7123466          25.7216013
 Standard basis: def2TZVP (5D, 7F)
 There are    22 symmetry adapted cartesian basis functions of AG  symmetry.
 There are     4 symmetry adapted cartesian basis functions of B1G symmetry.
 There are     9 symmetry adapted cartesian basis functions of B2G symmetry.
 There are    13 symmetry adapted cartesian basis functions of B3G symmetry.
 There are     4 symmetry adapted cartesian basis functions of AU  symmetry.
 There are    22 symmetry adapted cartesian basis functions of B1U symmetry.
 There are    13 symmetry adapted cartesian basis functions of B2U symmetry.
 There are     9 symmetry adapted cartesian basis functions of B3U symmetry.
 There are    19 symmetry adapted basis functions of AG  symmetry.
 There are     4 symmetry adapted basis functions of B1G symmetry.
 There are     8 symmetry adapted basis functions of B2G symmetry.
 There are    12 symmetry adapted basis functions of B3G symmetry.
 There are     4 symmetry adapted basis functions of AU  symmetry.
 There are    19 symmetry adapted basis functions of B1U symmetry.
 There are    12 symmetry adapted basis functions of B2U symmetry.
 There are     8 symmetry adapted basis functions of B3U symmetry.
    86 basis functions,   134 primitive gaussians,    96 cartesian basis functions
     8 alpha electrons        8 beta electrons
       nuclear repulsion energy        33.6572761368 Hartrees.
 NAtoms=    6 NActive=    6 NUniq=    2 SFac= 4.00D+00 NAtFMM=   60 NAOKFM=F Big=F
 Integral buffers will be    131072 words long.
 Raffenetti 2 integral format.
 Two-electron integral symmetry is turned on.
 One-electron integrals computed using PRISM.
   8 Symmetry operations used in ECPInt.
 ECPInt:  NShTT=     741 NPrTT=    2136 LenC2=     742 LenP2D=    1978.
 LDataN:  DoStor=T MaxTD1= 6 Len=  172
 NBasis=    86 RedAO= T EigKep=  2.09D-04  NBF=    19     4     8    12     4    19    12     8
 NBsUse=    86 1.00D-06 EigRej= -1.00D+00 NBFU=    19     4     8    12     4    19    12     8
 Initial guess from the checkpoint file:  "ethylene-rigidscan-bent-dec-M-m06.chk"
 B after Tr=    -0.000000    0.000000   -0.000000
         Rot=    1.000000    0.000000   -0.000000    0.000000 Ang=   0.00 deg.
 Initial guess orbital symmetries:
       Occupied  (AG) (B1U) (AG) (B1U) (B2U) (AG) (B3G) (B3U)
       Virtual   (B2G) (AG) (B2U) (B1U) (B3G) (AG) (AG) (B1U) (B3U)
                 (B2U) (B2G) (B1U) (B2U) (B1U) (AG) (B3G) (B1G)
                 (B1U) (B3G) (B3U) (AU) (AG) (AG) (B2U) (B1U) (B3G)
                 (B2G) (B1U) (AG) (B3U) (B1U) (B2U) (B3G) (B2G)
                 (B2U) (B1G) (B1U) (AG) (B3U) (B2G) (AG) (AU) (B3G)
                 (B2U) (AG) (B1U) (B2U) (B3U) (AG) (B3G) (B1U)
                 (B1G) (AG) (B1U) (B3U) (B3G) (AU) (B2G) (B2U)
                 (AG) (B1G) (B3G) (B2G) (B1U) (B3U) (B2U) (B1U)
                 (AU) (B3G) (AG) (B2U) (B2G) (AG) (B1U) (B3G) (B1U)
                 (AG) (B1U)
 ExpMin= 9.52D-02 ExpMax= 1.36D+04 ExpMxC= 4.63D+02 IAcc=2 IRadAn=         4 AccDes= 0.00D+00
 Harris functional with IExCor= 1009 and IRadAn=       4 diagonalized for initial guess.
 HarFok:  IExCor= 1009 AccDes= 0.00D+00 IRadAn=         4 IDoV= 1 UseB2=F ITyADJ=14
 ICtDFT=  3500011 ScaDFX=  1.000000  1.000000  1.000000  1.000000
 FoFCou: FMM=F IPFlag=           0 FMFlag=      100000 FMFlg1=           0
         NFxFlg=           0 DoJE=T BraDBF=F KetDBF=T FulRan=T
         wScrn=  0.000000 ICntrl=       500 IOpCl=  0 I1Cent=   200000004 NGrid=           0
         NMat0=    1 NMatS0=      1 NMatT0=    0 NMatD0=    1 NMtDS0=    0 NMtDT0=    0
 Petite list used in FoFCou.
 Keep R1 ints in memory in symmetry-blocked form, NReq=14388197.
 Requested convergence on RMS density matrix=1.00D-08 within 128 cycles.
 Requested convergence on MAX density matrix=1.00D-06.
 Requested convergence on             energy=1.00D-06.
 No special actions if energy rises.
 Integral accuracy reduced to 1.0D-05 until final iterations.
 Initial convergence to 1.0D-05 achieved.  Increase integral accuracy.
 SCF Done:  E(RM062X) =  -78.5688112641     A.U. after    8 cycles
            NFock=  8  Conv=0.54D-08     -V/T= 2.0051

 **********************************************************************

            Population analysis using the SCF density.

 **********************************************************************

 Orbital symmetries:
       Occupied  (AG) (B1U) (AG) (B1U) (B2U) (AG) (B3G) (B3U)
       Virtual   (B2G) (AG) (B2U) (B1U) (B3G) (AG) (B1U) (AG) (B3U)
                 (B2U) (B2G) (B1U) (B2U) (AG) (B1U) (B3G) (B1G)
                 (B1U) (B3G) (B3U) (AU) (AG) (AG) (B2U) (B3G) (B1U)
                 (B2G) (B1U) (AG) (B3U) (B1U) (B2U) (B2G) (B3G)
                 (B1U) (B2U) (B3U) (B1G) (AG) (B2G) (AG) (AU) (B3G)
                 (AG) (B2U) (B1U) (B2U) (B3U) (AG) (B1U) (B3G)
                 (B1G) (AG) (B1U) (B3U) (B3G) (AU) (B2U) (B2G)
                 (B1G) (AG) (B3G) (B1U) (B2G) (B3U) (B2U) (AU)
                 (B1U) (B3G) (B2U) (AG) (B2G) (AG) (B1U) (B3G)
                 (B1U) (AG) (B1U)
 The electronic state is 1-AG.
 Alpha  occ. eigenvalues --  -10.53335 -10.53213  -0.86429  -0.65224  -0.55586
 Alpha  occ. eigenvalues --   -0.46886  -0.42339  -0.33640
 Alpha virt. eigenvalues --    0.04223   0.09687   0.12288   0.13246   0.17892
 Alpha virt. eigenvalues --    0.22131   0.24538   0.24683   0.25583   0.32906
 Alpha virt. eigenvalues --    0.35620   0.37815   0.46486   0.49042   0.50244
 Alpha virt. eigenvalues --    0.52624   0.57990   0.61552   0.71349   0.77691
 Alpha virt. eigenvalues --    0.81901   0.86158   0.93313   0.95829   1.08568
 Alpha virt. eigenvalues --    1.10185   1.15733   1.27668   1.36350   1.47794
 Alpha virt. eigenvalues --    1.57231   1.58357   1.62719   1.67935   1.77625
 Alpha virt. eigenvalues --    1.78279   1.80457   1.81146   1.83527   1.85519
 Alpha virt. eigenvalues --    2.03923   2.27277   2.31331   2.32338   2.36523
 Alpha virt. eigenvalues --    2.40181   2.47692   2.53773   2.60050   2.60872
 Alpha virt. eigenvalues --    2.64725   2.75789   2.87776   2.93669   2.98749
 Alpha virt. eigenvalues --    3.00545   3.06247   3.08401   3.09867   3.15389
 Alpha virt. eigenvalues --    3.19114   3.30958   3.38397   3.42618   3.42734
 Alpha virt. eigenvalues --    3.57899   3.61267   3.72890   3.97275   4.05273
 Alpha virt. eigenvalues --    4.10615   4.31680   4.42664   4.52278   4.68178
 Alpha virt. eigenvalues --    4.88363  22.02689  22.68338
          Condensed to atoms (all electrons):
               1          2          3          4          5          6
     1  C    4.980163   0.540551   0.420086   0.420086  -0.051301  -0.051301
     2  C    0.540551   4.980163  -0.051301  -0.051301   0.420086   0.420086
     3  H    0.420086  -0.051301   0.524930  -0.020971  -0.007556   0.005671
     4  H    0.420086  -0.051301  -0.020971   0.524930   0.005671  -0.007556
     5  H   -0.051301   0.420086  -0.007556   0.005671   0.524930  -0.020971
     6  H   -0.051301   0.420086   0.005671  -0.007556  -0.020971   0.524930
 Mulliken charges:
               1
     1  C   -0.258283
     2  C   -0.258283
     3  H    0.129141
     4  H    0.129141
     5  H    0.129141
     6  H    0.129141
 Sum of Mulliken charges =  -0.00000
 Mulliken charges with hydrogens summed into heavy atoms:
               1
     1  C   -0.000000
     2  C   -0.000000
 Electronic spatial extent (au):  <R**2>=             81.3196
 Charge=             -0.0000 electrons
 Dipole moment (field-independent basis, Debye):
    X=             -0.0000    Y=             -0.0000    Z=             -0.0000  Tot=              0.0000
 Quadrupole moment (field-independent basis, Debye-Ang):
   XX=            -15.7359   YY=            -11.8991   ZZ=            -12.8720
   XY=              0.0000   XZ=              0.0000   YZ=              0.0000
 Traceless Quadrupole moment (field-independent basis, Debye-Ang):
   XX=             -2.2335   YY=              1.6032   ZZ=              0.6303
   XY=              0.0000   XZ=              0.0000   YZ=              0.0000
 Octapole moment (field-independent basis, Debye-Ang**2):
  XXX=             -0.0000  YYY=             -0.0000  ZZZ=              0.0000  XYY=             -0.0000
  XXY=             -0.0000  XXZ=             -0.0000  XZZ=             -0.0000  YZZ=             -0.0000
  YYZ=             -0.0000  XYZ=             -0.0000
 Hexadecapole moment (field-independent basis, Debye-Ang**3):
 XXXX=            -19.3921 YYYY=            -27.1873 ZZZZ=            -68.4254 XXXY=             -0.0000
 XXXZ=              0.0000 YYYX=             -0.0000 YYYZ=              0.0000 ZZZX=              0.0000
 ZZZY=              0.0000 XXYY=             -8.6267 XXZZ=            -15.1477 YYZZ=            -13.1607
 XXYZ=             -0.0000 YYXZ=              0.0000 ZZXY=              0.0000
 N-N= 3.365727613681D+01 E-N=-2.490363302549D+02  KE= 7.817385427154D+01
 Symmetry AG   KE= 3.759758744199D+01
 Symmetry B1G  KE= 2.111664924454D-33
 Symmetry B2G  KE=-4.619830521378D-20
 Symmetry B3G  KE= 2.130134740528D+00
 Symmetry AU   KE= 5.309922762167D-33
 Symmetry B1U  KE= 3.453357505444D+01
 Symmetry B2U  KE= 1.873605296145D+00
 Symmetry B3U  KE= 2.038951738444D+00
 ******************************Gaussian NBO Version 3.1******************************
             N A T U R A L   A T O M I C   O R B I T A L   A N D
          N A T U R A L   B O N D   O R B I T A L   A N A L Y S I S
 ******************************Gaussian NBO Version 3.1******************************

       /RESON  / : Allow strongly delocalized NBO set
       /DMNAO  / : Print the NAO density matrix
       /BNDIDX / : Print bond indices based on the NAO density matrix
       /MULORB / : Print Mulliken populations by orbital and atom

 Analyzing the SCF density

 Job title: Title Card Required                                             

 Storage needed:     22652 in NPA,     29909 in NBO (2147483420 available)


 Input atomic orbitals, gross Mulliken populations:

  AO  Atom No lang  Mulliken Population    Atom No      Total
 -------------------------------------------------------------------------------
   1    C  1  S        0.8553009
   2    C  1  S        1.1186702
   3    C  1  S        0.5241964
   4    C  1  S        0.6751562
   5    C  1  S        0.1140103
   6    C  1  px       0.3343039
   7    C  1  py       0.4591338
   8    C  1  pz       0.5080258
   9    C  1  px       0.4194234
  10    C  1  py       0.4234499
  11    C  1  pz       0.3489119
  12    C  1  px       0.2244275
  13    C  1  py       0.1457243
  14    C  1  pz       0.0673931
  15    C  1  dz2      0.0052086
  16    C  1  dxz      0.0024194
  17    C  1  dyz      0.0060956
  18    C  1  dx2y2    0.0021976
  19    C  1  dxy      0.0000000
  20    C  1  dz2     -0.0068601
  21    C  1  dxz      0.0096014
  22    C  1  dyz      0.0159356
  23    C  1  dx2y2    0.0012820
  24    C  1  dxy      0.0000000
  25    C  1  f(0)     0.0005865
  26    C  1  f(C1)    0.0013259
  27    C  1  f(S1)    0.0010887
  28    C  1  f(C2)    0.0005908
  29    C  1  f(S2)    0.0000000
  30    C  1  f(C3)    0.0000574
  31    C  1  f(S3)    0.0006256
                                             C  1      6.2582826
  32    C  2  S        0.8553009
  33    C  2  S        1.1186702
  34    C  2  S        0.5241964
  35    C  2  S        0.6751562
  36    C  2  S        0.1140103
  37    C  2  px       0.3343039
  38    C  2  py       0.4591338
  39    C  2  pz       0.5080258
  40    C  2  px       0.4194234
  41    C  2  py       0.4234499
  42    C  2  pz       0.3489119
  43    C  2  px       0.2244275
  44    C  2  py       0.1457243
  45    C  2  pz       0.0673931
  46    C  2  dz2      0.0052086
  47    C  2  dxz      0.0024194
  48    C  2  dyz      0.0060956
  49    C  2  dx2y2    0.0021976
  50    C  2  dxy      0.0000000
  51    C  2  dz2     -0.0068601
  52    C  2  dxz      0.0096014
  53    C  2  dyz      0.0159356
  54    C  2  dx2y2    0.0012820
  55    C  2  dxy      0.0000000
  56    C  2  f(0)     0.0005865
  57    C  2  f(C1)    0.0013259
  58    C  2  f(S1)    0.0010887
  59    C  2  f(C2)    0.0005908
  60    C  2  f(S2)    0.0000000
  61    C  2  f(C3)    0.0000574
  62    C  2  f(S3)    0.0006256
                                             C  2      6.2582826
  63    H  3  S        0.2758547
  64    H  3  S        0.4751237
  65    H  3  S        0.1000270
  66    H  3  px       0.0042205
  67    H  3  py       0.0108329
  68    H  3  pz       0.0047998
                                             H  3      0.8708587
  69    H  4  S        0.2758547
  70    H  4  S        0.4751237
  71    H  4  S        0.1000270
  72    H  4  px       0.0042205
  73    H  4  py       0.0108329
  74    H  4  pz       0.0047998
                                             H  4      0.8708587
  75    H  5  S        0.2758547
  76    H  5  S        0.4751237
  77    H  5  S        0.1000270
  78    H  5  px       0.0042205
  79    H  5  py       0.0108329
  80    H  5  pz       0.0047998
                                             H  5      0.8708587
  81    H  6  S        0.2758547
  82    H  6  S        0.4751237
  83    H  6  S        0.1000270
  84    H  6  px       0.0042205
  85    H  6  py       0.0108329
  86    H  6  pz       0.0047998
                                             H  6      0.8708587

 Total number of electrons:   16.000000


 Mayer-Mulliken atom-atom bond order matrix:                                   

     Atom    1       2       3       4       5       6
     ---- ------  ------  ------  ------  ------  ------
   1.  C  0.0000  1.9150  0.9710  0.9710 -0.0057 -0.0057
   2.  C  1.9150  0.0000 -0.0057 -0.0057  0.9710  0.9710
   3.  H  0.9710 -0.0057  0.0000  0.0016 -0.0007  0.0075
   4.  H  0.9710 -0.0057  0.0016  0.0000  0.0075 -0.0007
   5.  H -0.0057  0.9710 -0.0007  0.0075  0.0000  0.0016
   6.  H -0.0057  0.9710  0.0075 -0.0007  0.0016  0.0000


 Mayer-Mulliken valencies by atom:                                             

     Atom    1
     ---- ------
   1.  C  3.8455
   2.  C  3.8455
   3.  H  0.9737
   4.  H  0.9737
   5.  H  0.9737
   6.  H  0.9737
 GSVD:  LWork=        1996 too small for GESVD, short by        8354 words or        8354 for optimal perf.


 NATURAL POPULATIONS:  Natural atomic orbital occupancies 
                                                          
   NAO  Atom  No  lang   Type(AO)    Occupancy      Energy
 ----------------------------------------------------------
     1    C    1  S      Cor( 1S)     1.99926     -10.37833
     2    C    1  S      Val( 2S)     1.07311      -0.28718
     3    C    1  S      Ryd( 3S)     0.00326       0.74019
     4    C    1  S      Ryd( 4S)     0.00015       1.68315
     5    C    1  S      Ryd( 5S)     0.00000      21.21031
     6    C    1  px     Val( 2p)     0.99756      -0.12217
     7    C    1  px     Ryd( 3p)     0.00137       0.60369
     8    C    1  px     Ryd( 4p)     0.00003       1.29939
     9    C    1  py     Val( 2p)     1.18265      -0.05360
    10    C    1  py     Ryd( 3p)     0.00288       1.02714
    11    C    1  py     Ryd( 4p)     0.00000       1.73842
    12    C    1  pz     Val( 2p)     1.11792      -0.09493
    13    C    1  pz     Ryd( 3p)     0.00355       0.69469
    14    C    1  pz     Ryd( 4p)     0.00029       2.11753
    15    C    1  dxy    Ryd( 3d)     0.00000       1.36386
    16    C    1  dxy    Ryd( 4d)     0.00000       2.35573
    17    C    1  dxz    Ryd( 3d)     0.00061       1.69412
    18    C    1  dxz    Ryd( 4d)     0.00002       2.47842
    19    C    1  dyz    Ryd( 3d)     0.00091       1.98323
    20    C    1  dyz    Ryd( 4d)     0.00025       2.58240
    21    C    1  dx2y2  Ryd( 3d)     0.00140       1.83154
    22    C    1  dx2y2  Ryd( 4d)     0.00003       2.65596
    23    C    1  dz2    Ryd( 3d)     0.00287       2.02060
    24    C    1  dz2    Ryd( 4d)     0.00016       2.63466
    25    C    1  f(0)   Ryd( 4f)     0.00016       4.05715
    26    C    1  f(C1)  Ryd( 4f)     0.00007       3.44960
    27    C    1  f(S1)  Ryd( 4f)     0.00006       3.62913
    28    C    1  f(C2)  Ryd( 4f)     0.00017       3.72243
    29    C    1  f(S2)  Ryd( 4f)     0.00000       3.11841
    30    C    1  f(C3)  Ryd( 4f)     0.00010       2.98868
    31    C    1  f(S3)  Ryd( 4f)     0.00020       3.28413

    32    C    2  S      Cor( 1S)     1.99926     -10.37833
    33    C    2  S      Val( 2S)     1.07311      -0.28718
    34    C    2  S      Ryd( 3S)     0.00326       0.74019
    35    C    2  S      Ryd( 4S)     0.00015       1.68315
    36    C    2  S      Ryd( 5S)     0.00000      21.21031
    37    C    2  px     Val( 2p)     0.99756      -0.12217
    38    C    2  px     Ryd( 3p)     0.00137       0.60369
    39    C    2  px     Ryd( 4p)     0.00003       1.29939
    40    C    2  py     Val( 2p)     1.18265      -0.05360
    41    C    2  py     Ryd( 3p)     0.00288       1.02714
    42    C    2  py     Ryd( 4p)     0.00000       1.73842
    43    C    2  pz     Val( 2p)     1.11792      -0.09493
    44    C    2  pz     Ryd( 3p)     0.00355       0.69469
    45    C    2  pz     Ryd( 4p)     0.00029       2.11753
    46    C    2  dxy    Ryd( 3d)     0.00000       1.36386
    47    C    2  dxy    Ryd( 4d)     0.00000       2.35573
    48    C    2  dxz    Ryd( 3d)     0.00061       1.69412
    49    C    2  dxz    Ryd( 4d)     0.00002       2.47842
    50    C    2  dyz    Ryd( 3d)     0.00091       1.98323
    51    C    2  dyz    Ryd( 4d)     0.00025       2.58240
    52    C    2  dx2y2  Ryd( 3d)     0.00140       1.83154
    53    C    2  dx2y2  Ryd( 4d)     0.00003       2.65596
    54    C    2  dz2    Ryd( 3d)     0.00287       2.02060
    55    C    2  dz2    Ryd( 4d)     0.00016       2.63466
    56    C    2  f(0)   Ryd( 4f)     0.00016       4.05715
    57    C    2  f(C1)  Ryd( 4f)     0.00007       3.44960
    58    C    2  f(S1)  Ryd( 4f)     0.00006       3.62913
    59    C    2  f(C2)  Ryd( 4f)     0.00017       3.72243
    60    C    2  f(S2)  Ryd( 4f)     0.00000       3.11841
    61    C    2  f(C3)  Ryd( 4f)     0.00010       2.98868
    62    C    2  f(S3)  Ryd( 4f)     0.00020       3.28413

    63    H    3  S      Val( 1S)     0.80393       0.04094
    64    H    3  S      Ryd( 2S)     0.00086       0.98704
    65    H    3  S      Ryd( 3S)     0.00016       1.41289
    66    H    3  px     Ryd( 2p)     0.00012       2.10545
    67    H    3  py     Ryd( 2p)     0.00032       2.85219
    68    H    3  pz     Ryd( 2p)     0.00009       2.62627

    69    H    4  S      Val( 1S)     0.80393       0.04094
    70    H    4  S      Ryd( 2S)     0.00086       0.98704
    71    H    4  S      Ryd( 3S)     0.00016       1.41289
    72    H    4  px     Ryd( 2p)     0.00012       2.10545
    73    H    4  py     Ryd( 2p)     0.00032       2.85219
    74    H    4  pz     Ryd( 2p)     0.00009       2.62627

    75    H    5  S      Val( 1S)     0.80393       0.04094
    76    H    5  S      Ryd( 2S)     0.00086       0.98704
    77    H    5  S      Ryd( 3S)     0.00016       1.41289
    78    H    5  px     Ryd( 2p)     0.00012       2.10545
    79    H    5  py     Ryd( 2p)     0.00032       2.85219
    80    H    5  pz     Ryd( 2p)     0.00009       2.62627

    81    H    6  S      Val( 1S)     0.80393       0.04094
    82    H    6  S      Ryd( 2S)     0.00086       0.98704
    83    H    6  S      Ryd( 3S)     0.00016       1.41289
    84    H    6  px     Ryd( 2p)     0.00012       2.10545
    85    H    6  py     Ryd( 2p)     0.00032       2.85219
    86    H    6  pz     Ryd( 2p)     0.00009       2.62627

 WARNING:  Population inversion found on atom  C    2


 Summary of Natural Population Analysis:                  
                                                          
                                       Natural Population 
                Natural  -----------------------------------------------
    Atom  No    Charge         Core      Valence    Rydberg      Total
 -----------------------------------------------------------------------
      C    1   -0.38904      1.99926     4.37123    0.01855     6.38904
      C    2   -0.38904      1.99926     4.37123    0.01855     6.38904
      H    3    0.19452      0.00000     0.80393    0.00155     0.80548
      H    4    0.19452      0.00000     0.80393    0.00155     0.80548
      H    5    0.19452      0.00000     0.80393    0.00155     0.80548
      H    6    0.19452      0.00000     0.80393    0.00155     0.80548
 =======================================================================
   * Total *   -0.00000      3.99852    11.95817    0.04331    16.00000

                                 Natural Population      
 --------------------------------------------------------
   Core                       3.99852 ( 99.9631% of   4)
   Valence                   11.95817 ( 99.6514% of  12)
   Natural Minimal Basis     15.95669 ( 99.7293% of  16)
   Natural Rydberg Basis      0.04331 (  0.2707% of  16)
 --------------------------------------------------------

    Atom  No          Natural Electron Configuration
 ----------------------------------------------------------------------------
      C    1      [core]2S( 1.07)2p( 3.30)3p( 0.01)3d( 0.01)
      C    2      [core]2S( 1.07)2p( 3.30)3p( 0.01)3d( 0.01)
      H    3            1S( 0.80)
      H    4            1S( 0.80)
      H    5            1S( 0.80)
      H    6            1S( 0.80)


 Wiberg bond index matrix in the NAO basis:                                    

     Atom    1       2       3       4       5       6
     ---- ------  ------  ------  ------  ------  ------
   1.  C  0.0000  2.0454  0.9394  0.9394  0.0051  0.0051
   2.  C  2.0454  0.0000  0.0051  0.0051  0.9394  0.9394
   3.  H  0.9394  0.0051  0.0000  0.0003  0.0034  0.0159
   4.  H  0.9394  0.0051  0.0003  0.0000  0.0159  0.0034
   5.  H  0.0051  0.9394  0.0034  0.0159  0.0000  0.0003
   6.  H  0.0051  0.9394  0.0159  0.0034  0.0003  0.0000


 Wiberg bond index, Totals by atom:                                            

     Atom    1
     ---- ------
   1.  C  3.9345
   2.  C  3.9345
   3.  H  0.9641
   4.  H  0.9641
   5.  H  0.9641
   6.  H  0.9641


 Atom-atom overlap-weighted NAO bond order:                                    

     Atom    1       2       3       4       5       6
     ---- ------  ------  ------  ------  ------  ------
   1.  C  0.0000  1.4549  0.8038  0.8038  0.0176  0.0176
   2.  C  1.4549  0.0000  0.0176  0.0176  0.8038  0.8038
   3.  H  0.8038  0.0176  0.0000 -0.0046 -0.0034 -0.0024
   4.  H  0.8038  0.0176 -0.0046  0.0000 -0.0024 -0.0034
   5.  H  0.0176  0.8038 -0.0034 -0.0024  0.0000 -0.0046
   6.  H  0.0176  0.8038 -0.0024 -0.0034 -0.0046  0.0000


 Atom-atom overlap-weighted NAO bond order, Totals by atom:                    

     Atom    1
     ---- ------
   1.  C  3.0977
   2.  C  3.0977
   3.  H  0.8110
   4.  H  0.8110
   5.  H  0.8110
   6.  H  0.8110


 MO bond order:                                                                

     Atom    1       2       3       4       5       6
     ---- ------  ------  ------  ------  ------  ------
   1.  C  0.0000  1.0908  1.5813  0.1766 -0.0302  0.0678
   2.  C  1.0908  0.0000  0.0762  0.1368  0.8024 -0.5817
   3.  H  1.5813  0.0762  0.0000 -0.0302 -0.0448  0.0847
   4.  H  0.1766  0.1368 -0.0302  0.0000  0.0847 -0.0542
   5.  H -0.0302  0.8024 -0.0448  0.0847  0.0000 -0.0404
   6.  H  0.0678 -0.5817  0.0847 -0.0542 -0.0404  0.0000


 MO atomic valencies:                                                          

     Atom    1
     ---- ------
   1.  C  2.8863
   2.  C  1.5244
   3.  H  1.6672
   4.  H  0.3136
   5.  H  0.7717
   6.  H -0.5238


 NAO density matrix:                                                           

          NAO        1       2       3       4       5       6       7       8
      ---------- ------- ------- ------- ------- ------- ------- ------- -------
   1.  C 1 (S)    1.9993  0.0000 -0.0000 -0.0000  0.0000 -0.0000 -0.0000  0.0000
   2.  C 1 (S)    0.0000  1.0731 -0.0000  0.0000  0.0000  0.0000 -0.0000  0.0000
   3.  C 1 (S)   -0.0000 -0.0000  0.0033 -0.0000  0.0000  0.0000  0.0000  0.0000
   4.  C 1 (S)   -0.0000  0.0000 -0.0000  0.0002 -0.0000  0.0000  0.0000  0.0000
   5.  C 1 (S)    0.0000  0.0000  0.0000 -0.0000  0.0000 -0.0000 -0.0000 -0.0000
   6.  C 1 (px)  -0.0000  0.0000  0.0000  0.0000 -0.0000  0.9976  0.0370  0.0056
   7.  C 1 (px)  -0.0000 -0.0000  0.0000  0.0000 -0.0000  0.0370  0.0014  0.0002
   8.  C 1 (px)   0.0000  0.0000  0.0000  0.0000 -0.0000  0.0056  0.0002  0.0000
   9.  C 1 (py)  -0.0000 -0.0000 -0.0000 -0.0000  0.0000  0.0000  0.0000 -0.0000
  10.  C 1 (py)  -0.0000 -0.0000 -0.0000  0.0000 -0.0000  0.0000  0.0000  0.0000
  11.  C 1 (py)   0.0000  0.0000  0.0000  0.0000 -0.0000  0.0000  0.0000  0.0000
  12.  C 1 (pz)   0.0108  0.1089  0.0469 -0.0067 -0.0001  0.0000 -0.0000 -0.0000
  13.  C 1 (pz)  -0.0022  0.0134 -0.0033  0.0001 -0.0000  0.0000  0.0000  0.0000
  14.  C 1 (pz)   0.0006 -0.0047  0.0003  0.0002  0.0000  0.0000  0.0000  0.0000
  15.  C 1 (d1)  -0.0000  0.0000 -0.0000 -0.0000 -0.0000  0.0000  0.0000 -0.0000
  16.  C 1 (d1)   0.0000 -0.0000  0.0000  0.0000  0.0000  0.0000 -0.0000 -0.0000
  17.  C 1 (d2)   0.0000  0.0000 -0.0000 -0.0000  0.0000 -0.0247 -0.0009 -0.0001
  18.  C 1 (d2)  -0.0000 -0.0000 -0.0000 -0.0000  0.0000 -0.0045 -0.0002 -0.0000
  19.  C 1 (d3)  -0.0000 -0.0000 -0.0000 -0.0000  0.0000  0.0000  0.0000  0.0000
  20.  C 1 (d3)  -0.0000  0.0000  0.0000 -0.0000  0.0000 -0.0000 -0.0000 -0.0000
  21.  C 1 (d4)   0.0058 -0.0347 -0.0006  0.0001  0.0000 -0.0000 -0.0000  0.0000
  22.  C 1 (d4)  -0.0012  0.0023 -0.0002 -0.0000 -0.0000  0.0000  0.0000 -0.0000
  23.  C 1 (d5)  -0.0019  0.0050 -0.0022  0.0004  0.0000  0.0000  0.0000  0.0000
  24.  C 1 (d5)  -0.0005  0.0065 -0.0002 -0.0001 -0.0000 -0.0000 -0.0000 -0.0000
  25.  C 1 (f1)   0.0012 -0.0095  0.0002 -0.0001 -0.0000 -0.0000 -0.0000 -0.0000
  26.  C 1 (f2)  -0.0000 -0.0000  0.0000  0.0000 -0.0000  0.0083  0.0003  0.0000
  27.  C 1 (f3)  -0.0000  0.0000 -0.0000 -0.0000 -0.0000  0.0000  0.0000  0.0000
  28.  C 1 (f4)   0.0008 -0.0082 -0.0005  0.0000  0.0000  0.0000  0.0000  0.0000
  29.  C 1 (f5)  -0.0000 -0.0000  0.0000  0.0000  0.0000  0.0000  0.0000  0.0000
  30.  C 1 (f6)   0.0000 -0.0000 -0.0000 -0.0000  0.0000 -0.0098 -0.0004 -0.0001
  31.  C 1 (f7)   0.0000 -0.0000 -0.0000 -0.0000  0.0000 -0.0000 -0.0000 -0.0000
  32.  C 2 (S)    0.0001  0.0037  0.0089 -0.0071  0.0002 -0.0000 -0.0000  0.0000
  33.  C 2 (S)    0.0037  0.3584  0.0053  0.0109  0.0001 -0.0000 -0.0000  0.0000
  34.  C 2 (S)    0.0089  0.0053  0.0032 -0.0000 -0.0000 -0.0000 -0.0000 -0.0000
  35.  C 2 (S)   -0.0071  0.0109 -0.0000 -0.0000 -0.0000 -0.0000 -0.0000 -0.0000
  36.  C 2 (S)    0.0002  0.0001 -0.0000 -0.0000 -0.0000  0.0000  0.0000  0.0000
  37.  C 2 (px)  -0.0000  0.0000  0.0000  0.0000 -0.0000  0.9976  0.0370  0.0056
  38.  C 2 (px)   0.0000  0.0000  0.0000  0.0000 -0.0000  0.0370  0.0014  0.0002
  39.  C 2 (px)  -0.0000 -0.0000  0.0000  0.0000 -0.0000  0.0056  0.0002  0.0000
  40.  C 2 (py)  -0.0000 -0.0000 -0.0000 -0.0000  0.0000 -0.0000 -0.0000 -0.0000
  41.  C 2 (py)   0.0000 -0.0000 -0.0000 -0.0000  0.0000 -0.0000 -0.0000 -0.0000
  42.  C 2 (py)   0.0000  0.0000  0.0000  0.0000  0.0000 -0.0000 -0.0000 -0.0000
  43.  C 2 (pz)   0.0109  0.5169 -0.0517 -0.0027 -0.0000  0.0000  0.0000 -0.0000
  44.  C 2 (pz)   0.0216 -0.0058  0.0031 -0.0002 -0.0000  0.0000  0.0000  0.0000
  45.  C 2 (pz)  -0.0052 -0.0136 -0.0001  0.0001  0.0000  0.0000  0.0000  0.0000
  46.  C 2 (d1)   0.0000 -0.0000 -0.0000  0.0000  0.0000  0.0000  0.0000 -0.0000
  47.  C 2 (d1)  -0.0000  0.0000 -0.0000 -0.0000 -0.0000  0.0000  0.0000 -0.0000
  48.  C 2 (d2)   0.0000  0.0000  0.0000  0.0000 -0.0000  0.0247  0.0009  0.0001
  49.  C 2 (d2)  -0.0000 -0.0000 -0.0000  0.0000 -0.0000  0.0045  0.0002  0.0000
  50.  C 2 (d3)   0.0000  0.0000  0.0000  0.0000 -0.0000  0.0000  0.0000  0.0000
  51.  C 2 (d3)  -0.0000 -0.0000 -0.0000  0.0000 -0.0000  0.0000  0.0000 -0.0000
  52.  C 2 (d4)  -0.0001 -0.0005 -0.0008 -0.0004 -0.0000  0.0000  0.0000 -0.0000
  53.  C 2 (d4)   0.0007 -0.0021 -0.0002  0.0000  0.0000 -0.0000 -0.0000  0.0000
  54.  C 2 (d5)  -0.0074  0.0343 -0.0024 -0.0000  0.0000 -0.0000 -0.0000 -0.0000
  55.  C 2 (d5)   0.0013 -0.0081 -0.0001  0.0001  0.0000  0.0000  0.0000  0.0000
  56.  C 2 (f1)  -0.0027  0.0103 -0.0002  0.0001  0.0000 -0.0000 -0.0000 -0.0000
  57.  C 2 (f2)   0.0000  0.0000  0.0000  0.0000 -0.0000  0.0083  0.0003  0.0000
  58.  C 2 (f3)   0.0000  0.0000  0.0000 -0.0000  0.0000 -0.0000 -0.0000 -0.0000
  59.  C 2 (f4)   0.0004 -0.0006  0.0006  0.0001  0.0000 -0.0000 -0.0000  0.0000
  60.  C 2 (f5)   0.0000  0.0000  0.0000  0.0000  0.0000  0.0000  0.0000  0.0000
  61.  C 2 (f6)   0.0000 -0.0000 -0.0000 -0.0000  0.0000 -0.0098 -0.0004 -0.0001
  62.  C 2 (f7)   0.0000  0.0000  0.0000  0.0000 -0.0000  0.0000  0.0000  0.0000
  63.  H 3 (S)   -0.0071  0.5393  0.0172 -0.0019 -0.0000 -0.0000  0.0000 -0.0000
  64.  H 3 (S)   -0.0101  0.0031 -0.0011 -0.0001 -0.0000  0.0000  0.0000 -0.0000
  65.  H 3 (S)   -0.0084 -0.0065  0.0001  0.0001  0.0000  0.0000  0.0000  0.0000
  66.  H 3 (px)   0.0000 -0.0000  0.0000  0.0000 -0.0000  0.0109  0.0004  0.0001
  67.  H 3 (py)   0.0028 -0.0108 -0.0005  0.0001  0.0000  0.0000  0.0000  0.0000
  68.  H 3 (pz)   0.0014 -0.0048  0.0001 -0.0000 -0.0000  0.0000  0.0000  0.0000
  69.  H 4 (S)   -0.0071  0.5393  0.0172 -0.0019 -0.0000  0.0000 -0.0000  0.0000
  70.  H 4 (S)   -0.0101  0.0031 -0.0011 -0.0001 -0.0000 -0.0000 -0.0000 -0.0000
  71.  H 4 (S)   -0.0084 -0.0065  0.0001  0.0001  0.0000  0.0000  0.0000  0.0000
  72.  H 4 (px)   0.0000  0.0000  0.0000  0.0000 -0.0000  0.0109  0.0004  0.0001
  73.  H 4 (py)  -0.0028  0.0108  0.0005 -0.0001 -0.0000  0.0000  0.0000  0.0000
  74.  H 4 (pz)   0.0014 -0.0048  0.0001 -0.0000 -0.0000 -0.0000 -0.0000 -0.0000
  75.  H 5 (S)    0.0033  0.0278  0.0210  0.0059  0.0000  0.0000 -0.0000  0.0000
  76.  H 5 (S)    0.0006 -0.0084 -0.0010  0.0001 -0.0000  0.0000  0.0000 -0.0000
  77.  H 5 (S)   -0.0013  0.0045 -0.0000 -0.0001 -0.0000 -0.0000 -0.0000 -0.0000
  78.  H 5 (px)   0.0000  0.0000  0.0000  0.0000 -0.0000  0.0109  0.0004  0.0001
  79.  H 5 (py)  -0.0001  0.0004 -0.0006 -0.0001 -0.0000 -0.0000 -0.0000 -0.0000
  80.  H 5 (pz)  -0.0009  0.0030 -0.0001  0.0000  0.0000  0.0000  0.0000  0.0000
  81.  H 6 (S)    0.0033  0.0278  0.0210  0.0059  0.0000 -0.0000  0.0000  0.0000
  82.  H 6 (S)    0.0006 -0.0084 -0.0010  0.0001 -0.0000  0.0000  0.0000  0.0000
  83.  H 6 (S)   -0.0013  0.0045 -0.0000 -0.0001 -0.0000 -0.0000 -0.0000 -0.0000
  84.  H 6 (px)   0.0000 -0.0000  0.0000  0.0000 -0.0000  0.0109  0.0004  0.0001
  85.  H 6 (py)   0.0001 -0.0004  0.0006  0.0001  0.0000 -0.0000 -0.0000 -0.0000
  86.  H 6 (pz)  -0.0009  0.0030 -0.0001  0.0000  0.0000  0.0000  0.0000  0.0000

          NAO        9      10      11      12      13      14      15      16
      ---------- ------- ------- ------- ------- ------- ------- ------- -------
   1.  C 1 (S)   -0.0000 -0.0000  0.0000  0.0108 -0.0022  0.0006 -0.0000  0.0000
   2.  C 1 (S)   -0.0000 -0.0000  0.0000  0.1089  0.0134 -0.0047  0.0000 -0.0000
   3.  C 1 (S)   -0.0000 -0.0000  0.0000  0.0469 -0.0033  0.0003 -0.0000  0.0000
   4.  C 1 (S)   -0.0000  0.0000  0.0000 -0.0067  0.0001  0.0002 -0.0000  0.0000
   5.  C 1 (S)    0.0000 -0.0000 -0.0000 -0.0001 -0.0000  0.0000 -0.0000  0.0000
   6.  C 1 (px)   0.0000  0.0000  0.0000  0.0000  0.0000  0.0000  0.0000  0.0000
   7.  C 1 (px)   0.0000  0.0000  0.0000 -0.0000  0.0000  0.0000  0.0000 -0.0000
   8.  C 1 (px)  -0.0000  0.0000  0.0000 -0.0000  0.0000  0.0000 -0.0000 -0.0000
   9.  C 1 (py)   1.1826  0.0120  0.0007 -0.0000 -0.0000 -0.0000  0.0000 -0.0000
  10.  C 1 (py)   0.0120  0.0029  0.0001  0.0000 -0.0000  0.0000  0.0000 -0.0000
  11.  C 1 (py)   0.0007  0.0001  0.0000  0.0000  0.0000  0.0000  0.0000 -0.0000
  12.  C 1 (pz)  -0.0000  0.0000  0.0000  1.1179 -0.0490 -0.0063 -0.0000  0.0000
  13.  C 1 (pz)  -0.0000 -0.0000  0.0000 -0.0490  0.0036 -0.0003  0.0000 -0.0000
  14.  C 1 (pz)  -0.0000  0.0000  0.0000 -0.0063 -0.0003  0.0003 -0.0000  0.0000
  15.  C 1 (d1)   0.0000  0.0000  0.0000 -0.0000  0.0000 -0.0000  0.0000 -0.0000
  16.  C 1 (d1)  -0.0000 -0.0000 -0.0000  0.0000 -0.0000  0.0000 -0.0000  0.0000
  17.  C 1 (d2)  -0.0000 -0.0000 -0.0000  0.0000 -0.0000 -0.0000 -0.0000 -0.0000
  18.  C 1 (d2)   0.0000  0.0000 -0.0000 -0.0000  0.0000 -0.0000 -0.0000 -0.0000
  19.  C 1 (d3)   0.0326  0.0005  0.0000 -0.0000 -0.0000 -0.0000  0.0000 -0.0000
  20.  C 1 (d3)   0.0036  0.0009  0.0000 -0.0000  0.0000 -0.0000  0.0000 -0.0000
  21.  C 1 (d4)   0.0000  0.0000  0.0000 -0.0199  0.0002  0.0003 -0.0000  0.0000
  22.  C 1 (d4)  -0.0000 -0.0000  0.0000 -0.0017  0.0002 -0.0001  0.0000 -0.0000
  23.  C 1 (d5)  -0.0000 -0.0000 -0.0000 -0.0550  0.0025  0.0003  0.0000 -0.0000
  24.  C 1 (d5)   0.0000 -0.0000 -0.0000  0.0038  0.0002 -0.0002  0.0000 -0.0000
  25.  C 1 (f1)   0.0000 -0.0000 -0.0000  0.0069 -0.0004 -0.0000 -0.0000  0.0000
  26.  C 1 (f2)   0.0000  0.0000  0.0000 -0.0000  0.0000  0.0000  0.0000  0.0000
  27.  C 1 (f3)   0.0074  0.0003  0.0000  0.0000 -0.0000 -0.0000  0.0000 -0.0000
  28.  C 1 (f4)   0.0000  0.0000  0.0000 -0.0113  0.0004  0.0001  0.0000 -0.0000
  29.  C 1 (f5)   0.0000  0.0000  0.0000 -0.0000 -0.0000  0.0000 -0.0000 -0.0000
  30.  C 1 (f6)  -0.0000 -0.0000 -0.0000 -0.0000 -0.0000 -0.0000 -0.0000  0.0000
  31.  C 1 (f7)  -0.0152 -0.0002 -0.0000 -0.0000  0.0000  0.0000 -0.0000  0.0000
  32.  C 2 (S)   -0.0000 -0.0000 -0.0000 -0.0109 -0.0216  0.0052  0.0000 -0.0000
  33.  C 2 (S)    0.0000 -0.0000  0.0000 -0.5169  0.0058  0.0136 -0.0000  0.0000
  34.  C 2 (S)    0.0000 -0.0000 -0.0000  0.0517 -0.0031  0.0001 -0.0000  0.0000
  35.  C 2 (S)    0.0000 -0.0000  0.0000  0.0027  0.0002 -0.0001  0.0000 -0.0000
  36.  C 2 (S)   -0.0000  0.0000  0.0000  0.0000  0.0000 -0.0000  0.0000 -0.0000
  37.  C 2 (px)   0.0000  0.0000  0.0000  0.0000  0.0000  0.0000  0.0000 -0.0000
  38.  C 2 (px)  -0.0000  0.0000  0.0000  0.0000  0.0000  0.0000  0.0000 -0.0000
  39.  C 2 (px)   0.0000  0.0000  0.0000 -0.0000  0.0000  0.0000  0.0000  0.0000
  40.  C 2 (py)   0.1811 -0.0546 -0.0013  0.0000 -0.0000 -0.0000 -0.0000  0.0000
  41.  C 2 (py)  -0.0546 -0.0016 -0.0001 -0.0000  0.0000  0.0000 -0.0000  0.0000
  42.  C 2 (py)  -0.0013 -0.0001 -0.0000  0.0000 -0.0000 -0.0000 -0.0000  0.0000
  43.  C 2 (pz)  -0.0000 -0.0000 -0.0000 -0.5697  0.0559 -0.0098  0.0000 -0.0000
  44.  C 2 (pz)  -0.0000 -0.0000 -0.0000  0.0559 -0.0033  0.0000 -0.0000  0.0000
  45.  C 2 (pz)  -0.0000 -0.0000 -0.0000 -0.0098  0.0000  0.0002 -0.0000  0.0000
  46.  C 2 (d1)   0.0000  0.0000  0.0000 -0.0000  0.0000  0.0000  0.0000  0.0000
  47.  C 2 (d1)   0.0000  0.0000  0.0000 -0.0000  0.0000 -0.0000  0.0000 -0.0000
  48.  C 2 (d2)  -0.0000  0.0000  0.0000  0.0000  0.0000  0.0000  0.0000  0.0000
  49.  C 2 (d2)   0.0000  0.0000  0.0000 -0.0000  0.0000  0.0000  0.0000  0.0000
  50.  C 2 (d3)  -0.0014  0.0016  0.0000 -0.0000  0.0000  0.0000  0.0000 -0.0000
  51.  C 2 (d3)   0.0162  0.0005  0.0000  0.0000 -0.0000  0.0000  0.0000 -0.0000
  52.  C 2 (d4)  -0.0000  0.0000  0.0000  0.0100  0.0005 -0.0006  0.0000 -0.0000
  53.  C 2 (d4)   0.0000  0.0000 -0.0000 -0.0056  0.0002  0.0000  0.0000 -0.0000
  54.  C 2 (d5)   0.0000  0.0000 -0.0000 -0.0294  0.0028 -0.0004  0.0000 -0.0000
  55.  C 2 (d5)  -0.0000  0.0000  0.0000 -0.0089  0.0001  0.0002 -0.0000  0.0000
  56.  C 2 (f1)   0.0000 -0.0000 -0.0000 -0.0062  0.0004  0.0000  0.0000 -0.0000
  57.  C 2 (f2)  -0.0000 -0.0000  0.0000  0.0000 -0.0000  0.0000 -0.0000 -0.0000
  58.  C 2 (f3)  -0.0027 -0.0004 -0.0000 -0.0000  0.0000 -0.0000 -0.0000  0.0000
  59.  C 2 (f4)  -0.0000 -0.0000 -0.0000  0.0036 -0.0005  0.0002 -0.0000  0.0000
  60.  C 2 (f5)  -0.0000 -0.0000 -0.0000  0.0000 -0.0000  0.0000 -0.0000  0.0000
  61.  C 2 (f6)   0.0000 -0.0000 -0.0000 -0.0000 -0.0000 -0.0000 -0.0000  0.0000
  62.  C 2 (f7)  -0.0021  0.0007  0.0000 -0.0000  0.0000 -0.0000  0.0000 -0.0000
  63.  H 3 (S)    0.6806  0.0132  0.0006  0.4270 -0.0115 -0.0037  0.0000 -0.0000
  64.  H 3 (S)    0.0085 -0.0008 -0.0000 -0.0105  0.0011 -0.0002  0.0000 -0.0000
  65.  H 3 (S)    0.0071  0.0001  0.0000 -0.0039 -0.0001  0.0001 -0.0000  0.0000
  66.  H 3 (px)   0.0000  0.0000  0.0000  0.0000  0.0000  0.0000 -0.0000 -0.0000
  67.  H 3 (py)  -0.0097 -0.0004 -0.0000 -0.0115  0.0004  0.0001  0.0000  0.0000
  68.  H 3 (pz)  -0.0074  0.0001 -0.0000  0.0024 -0.0002  0.0000 -0.0000  0.0000
  69.  H 4 (S)   -0.6806 -0.0132 -0.0006  0.4270 -0.0115 -0.0037 -0.0000  0.0000
  70.  H 4 (S)   -0.0085  0.0008  0.0000 -0.0105  0.0011 -0.0002  0.0000 -0.0000
  71.  H 4 (S)   -0.0071 -0.0001 -0.0000 -0.0039 -0.0001  0.0001 -0.0000  0.0000
  72.  H 4 (px)   0.0000  0.0000  0.0000 -0.0000  0.0000  0.0000 -0.0000 -0.0000
  73.  H 4 (py)  -0.0097 -0.0004 -0.0000  0.0115 -0.0004 -0.0001 -0.0000  0.0000
  74.  H 4 (pz)   0.0074 -0.0001  0.0000  0.0024 -0.0002  0.0000  0.0000 -0.0000
  75.  H 5 (S)   -0.0241 -0.0337 -0.0009 -0.0208 -0.0168  0.0094 -0.0000  0.0000
  76.  H 5 (S)    0.0204 -0.0001  0.0000 -0.0204  0.0010  0.0000  0.0000 -0.0000
  77.  H 5 (S)    0.0013 -0.0003 -0.0000  0.0057  0.0001 -0.0002  0.0000 -0.0000
  78.  H 5 (px)   0.0000  0.0000  0.0000  0.0000  0.0000  0.0000 -0.0000 -0.0000
  79.  H 5 (py)   0.0037  0.0005  0.0000 -0.0017  0.0005 -0.0002  0.0000 -0.0000
  80.  H 5 (pz)   0.0047 -0.0003 -0.0000 -0.0039  0.0002  0.0000  0.0000 -0.0000
  81.  H 6 (S)    0.0241  0.0337  0.0009 -0.0208 -0.0168  0.0094 -0.0000  0.0000
  82.  H 6 (S)   -0.0204  0.0001 -0.0000 -0.0204  0.0010  0.0000  0.0000  0.0000
  83.  H 6 (S)   -0.0013  0.0003  0.0000  0.0057  0.0001 -0.0002  0.0000 -0.0000
  84.  H 6 (px)   0.0000  0.0000  0.0000 -0.0000  0.0000  0.0000 -0.0000 -0.0000
  85.  H 6 (py)   0.0037  0.0005  0.0000  0.0017 -0.0005  0.0002 -0.0000  0.0000
  86.  H 6 (pz)  -0.0047  0.0003  0.0000 -0.0039  0.0002  0.0000 -0.0000 -0.0000

          NAO       17      18      19      20      21      22      23      24
      ---------- ------- ------- ------- ------- ------- ------- ------- -------
   1.  C 1 (S)    0.0000 -0.0000 -0.0000 -0.0000  0.0058 -0.0012 -0.0019 -0.0005
   2.  C 1 (S)    0.0000 -0.0000 -0.0000  0.0000 -0.0347  0.0023  0.0050  0.0065
   3.  C 1 (S)   -0.0000 -0.0000 -0.0000  0.0000 -0.0006 -0.0002 -0.0022 -0.0002
   4.  C 1 (S)   -0.0000 -0.0000 -0.0000 -0.0000  0.0001 -0.0000  0.0004 -0.0001
   5.  C 1 (S)    0.0000  0.0000  0.0000  0.0000  0.0000 -0.0000  0.0000 -0.0000
   6.  C 1 (px)  -0.0247 -0.0045  0.0000 -0.0000 -0.0000  0.0000  0.0000 -0.0000
   7.  C 1 (px)  -0.0009 -0.0002  0.0000 -0.0000 -0.0000  0.0000  0.0000 -0.0000
   8.  C 1 (px)  -0.0001 -0.0000  0.0000 -0.0000  0.0000 -0.0000  0.0000 -0.0000
   9.  C 1 (py)  -0.0000  0.0000  0.0326  0.0036  0.0000 -0.0000 -0.0000  0.0000
  10.  C 1 (py)  -0.0000  0.0000  0.0005  0.0009  0.0000 -0.0000 -0.0000 -0.0000
  11.  C 1 (py)  -0.0000 -0.0000  0.0000  0.0000  0.0000  0.0000 -0.0000 -0.0000
  12.  C 1 (pz)   0.0000 -0.0000 -0.0000 -0.0000 -0.0199 -0.0017 -0.0550  0.0038
  13.  C 1 (pz)  -0.0000  0.0000 -0.0000  0.0000  0.0002  0.0002  0.0025  0.0002
  14.  C 1 (pz)  -0.0000 -0.0000 -0.0000 -0.0000  0.0003 -0.0001  0.0003 -0.0002
  15.  C 1 (d1)  -0.0000 -0.0000  0.0000  0.0000 -0.0000  0.0000  0.0000  0.0000
  16.  C 1 (d1)  -0.0000 -0.0000 -0.0000 -0.0000  0.0000 -0.0000 -0.0000 -0.0000
  17.  C 1 (d2)   0.0006  0.0001 -0.0000  0.0000 -0.0000 -0.0000 -0.0000  0.0000
  18.  C 1 (d2)   0.0001  0.0000  0.0000  0.0000  0.0000  0.0000 -0.0000  0.0000
  19.  C 1 (d3)  -0.0000  0.0000  0.0009  0.0002 -0.0000 -0.0000 -0.0000 -0.0000
  20.  C 1 (d3)   0.0000  0.0000  0.0002  0.0003  0.0000  0.0000  0.0000  0.0000
  21.  C 1 (d4)  -0.0000  0.0000 -0.0000  0.0000  0.0014 -0.0001  0.0007 -0.0003
  22.  C 1 (d4)  -0.0000  0.0000 -0.0000  0.0000 -0.0001  0.0000  0.0001  0.0001
  23.  C 1 (d5)  -0.0000 -0.0000 -0.0000  0.0000  0.0007  0.0001  0.0029 -0.0002
  24.  C 1 (d5)   0.0000  0.0000 -0.0000  0.0000 -0.0003  0.0001 -0.0002  0.0002
  25.  C 1 (f1)   0.0000  0.0000  0.0000 -0.0000  0.0002 -0.0000 -0.0005  0.0000
  26.  C 1 (f2)  -0.0002 -0.0000  0.0000  0.0000  0.0000  0.0000  0.0000 -0.0000
  27.  C 1 (f3)  -0.0000  0.0000  0.0002  0.0001  0.0000 -0.0000  0.0000 -0.0000
  28.  C 1 (f4)  -0.0000  0.0000  0.0000 -0.0000  0.0004  0.0000  0.0005 -0.0001
  29.  C 1 (f5)  -0.0000  0.0000  0.0000  0.0000  0.0000 -0.0000  0.0000 -0.0000
  30.  C 1 (f6)   0.0002  0.0000 -0.0000  0.0000  0.0000 -0.0000 -0.0000  0.0000
  31.  C 1 (f7)   0.0000  0.0000 -0.0004 -0.0000 -0.0000  0.0000  0.0000  0.0000
  32.  C 2 (S)    0.0000 -0.0000 -0.0000  0.0000 -0.0001  0.0007 -0.0074  0.0013
  33.  C 2 (S)    0.0000 -0.0000 -0.0000  0.0000 -0.0005 -0.0021  0.0343 -0.0081
  34.  C 2 (S)    0.0000  0.0000  0.0000  0.0000 -0.0008 -0.0002 -0.0024 -0.0001
  35.  C 2 (S)    0.0000  0.0000  0.0000 -0.0000 -0.0004  0.0000 -0.0000  0.0001
  36.  C 2 (S)   -0.0000 -0.0000 -0.0000 -0.0000 -0.0000  0.0000  0.0000  0.0000
  37.  C 2 (px)  -0.0247 -0.0045  0.0000 -0.0000 -0.0000  0.0000  0.0000 -0.0000
  38.  C 2 (px)  -0.0009 -0.0002  0.0000 -0.0000 -0.0000  0.0000  0.0000 -0.0000
  39.  C 2 (px)  -0.0001 -0.0000  0.0000 -0.0000  0.0000  0.0000  0.0000 -0.0000
  40.  C 2 (py)   0.0000 -0.0000  0.0014 -0.0162  0.0000 -0.0000 -0.0000  0.0000
  41.  C 2 (py)   0.0000 -0.0000 -0.0016 -0.0005 -0.0000  0.0000 -0.0000  0.0000
  42.  C 2 (py)   0.0000  0.0000 -0.0000 -0.0000 -0.0000  0.0000 -0.0000  0.0000
  43.  C 2 (pz)  -0.0000  0.0000 -0.0000  0.0000 -0.0100  0.0056  0.0294  0.0089
  44.  C 2 (pz)  -0.0000 -0.0000 -0.0000  0.0000 -0.0005 -0.0002 -0.0028 -0.0001
  45.  C 2 (pz)  -0.0000 -0.0000 -0.0000 -0.0000  0.0006 -0.0000  0.0004 -0.0002
  46.  C 2 (d1)  -0.0000  0.0000  0.0000  0.0000  0.0000 -0.0000  0.0000 -0.0000
  47.  C 2 (d1)  -0.0000  0.0000  0.0000  0.0000 -0.0000  0.0000  0.0000  0.0000
  48.  C 2 (d2)  -0.0006 -0.0001  0.0000 -0.0000 -0.0000 -0.0000  0.0000 -0.0000
  49.  C 2 (d2)  -0.0001 -0.0000  0.0000  0.0000  0.0000  0.0000  0.0000 -0.0000
  50.  C 2 (d3)  -0.0000  0.0000  0.0001  0.0005 -0.0000  0.0000  0.0000 -0.0000
  51.  C 2 (d3)  -0.0000  0.0000  0.0005  0.0001  0.0000 -0.0000 -0.0000  0.0000
  52.  C 2 (d4)  -0.0000  0.0000 -0.0000 -0.0000 -0.0003  0.0002 -0.0007  0.0004
  53.  C 2 (d4)  -0.0000  0.0000 -0.0000  0.0000  0.0002  0.0000  0.0003 -0.0000
  54.  C 2 (d5)   0.0000  0.0000  0.0000 -0.0000 -0.0007  0.0003  0.0017  0.0004
  55.  C 2 (d5)  -0.0000 -0.0000 -0.0000  0.0000  0.0004 -0.0000  0.0004 -0.0001
  56.  C 2 (f1)   0.0000  0.0000  0.0000 -0.0000 -0.0002  0.0000  0.0004  0.0000
  57.  C 2 (f2)  -0.0002 -0.0000 -0.0000 -0.0000 -0.0000 -0.0000  0.0000 -0.0000
  58.  C 2 (f3)   0.0000 -0.0000 -0.0001 -0.0001 -0.0000  0.0000 -0.0000  0.0000
  59.  C 2 (f4)   0.0000 -0.0000 -0.0000  0.0000  0.0000 -0.0001 -0.0001 -0.0001
  60.  C 2 (f5)   0.0000  0.0000 -0.0000 -0.0000 -0.0000 -0.0000 -0.0000 -0.0000
  61.  C 2 (f6)   0.0002  0.0000 -0.0000  0.0000  0.0000 -0.0000 -0.0000  0.0000
  62.  C 2 (f7)  -0.0000  0.0000 -0.0000  0.0002 -0.0000  0.0000  0.0000 -0.0000
  63.  H 3 (S)   -0.0000  0.0000  0.0192  0.0039 -0.0229  0.0003 -0.0159  0.0039
  64.  H 3 (S)   -0.0000 -0.0000  0.0002 -0.0003 -0.0000  0.0001  0.0005  0.0002
  65.  H 3 (S)   -0.0000 -0.0000  0.0002  0.0000  0.0003 -0.0000  0.0002 -0.0001
  66.  H 3 (px)  -0.0003 -0.0000  0.0000 -0.0000  0.0000 -0.0000  0.0000 -0.0000
  67.  H 3 (py)  -0.0000 -0.0000 -0.0003 -0.0001  0.0005  0.0000  0.0005 -0.0001
  68.  H 3 (pz)  -0.0000 -0.0000 -0.0002  0.0000  0.0001 -0.0000 -0.0002 -0.0000
  69.  H 4 (S)    0.0000 -0.0000 -0.0192 -0.0039 -0.0229  0.0003 -0.0159  0.0039
  70.  H 4 (S)    0.0000  0.0000 -0.0002  0.0003 -0.0000  0.0001  0.0005  0.0002
  71.  H 4 (S)   -0.0000 -0.0000 -0.0002 -0.0000  0.0003 -0.0000  0.0002 -0.0001
  72.  H 4 (px)  -0.0003 -0.0000  0.0000 -0.0000 -0.0000  0.0000  0.0000 -0.0000
  73.  H 4 (py)  -0.0000 -0.0000 -0.0003 -0.0001 -0.0005 -0.0000 -0.0005  0.0001
  74.  H 4 (pz)   0.0000  0.0000  0.0002 -0.0000  0.0001 -0.0000 -0.0002 -0.0000
  75.  H 5 (S)    0.0000 -0.0000 -0.0028 -0.0100  0.0017 -0.0029  0.0051 -0.0065
  76.  H 5 (S)   -0.0000  0.0000  0.0005 -0.0000  0.0005  0.0000  0.0010 -0.0001
  77.  H 5 (S)    0.0000  0.0000  0.0000 -0.0001 -0.0002  0.0000 -0.0002  0.0001
  78.  H 5 (px)  -0.0003 -0.0000  0.0000 -0.0000 -0.0000  0.0000  0.0000 -0.0000
  79.  H 5 (py)   0.0000  0.0000  0.0001  0.0002 -0.0000  0.0001 -0.0000  0.0002
  80.  H 5 (pz)  -0.0000 -0.0000  0.0001 -0.0001 -0.0000  0.0000  0.0002 -0.0000
  81.  H 6 (S)   -0.0000  0.0000  0.0028  0.0100  0.0017 -0.0029  0.0051 -0.0065
  82.  H 6 (S)   -0.0000 -0.0000 -0.0005  0.0000  0.0005  0.0000  0.0010 -0.0001
  83.  H 6 (S)    0.0000  0.0000 -0.0000  0.0001 -0.0002  0.0000 -0.0002  0.0001
  84.  H 6 (px)  -0.0003 -0.0000  0.0000 -0.0000  0.0000 -0.0000  0.0000 -0.0000
  85.  H 6 (py)   0.0000  0.0000  0.0001  0.0002  0.0000 -0.0001  0.0000 -0.0002
  86.  H 6 (pz)  -0.0000  0.0000 -0.0001  0.0001 -0.0000  0.0000  0.0002 -0.0000

          NAO       25      26      27      28      29      30      31      32
      ---------- ------- ------- ------- ------- ------- ------- ------- -------
   1.  C 1 (S)    0.0012 -0.0000 -0.0000  0.0008 -0.0000  0.0000  0.0000  0.0001
   2.  C 1 (S)   -0.0095 -0.0000  0.0000 -0.0082 -0.0000 -0.0000 -0.0000  0.0037
   3.  C 1 (S)    0.0002  0.0000 -0.0000 -0.0005  0.0000 -0.0000 -0.0000  0.0089
   4.  C 1 (S)   -0.0001  0.0000 -0.0000  0.0000  0.0000 -0.0000 -0.0000 -0.0071
   5.  C 1 (S)   -0.0000 -0.0000 -0.0000  0.0000  0.0000  0.0000  0.0000  0.0002
   6.  C 1 (px)  -0.0000  0.0083  0.0000  0.0000  0.0000 -0.0098 -0.0000 -0.0000
   7.  C 1 (px)  -0.0000  0.0003  0.0000  0.0000  0.0000 -0.0004 -0.0000 -0.0000
   8.  C 1 (px)  -0.0000  0.0000  0.0000  0.0000  0.0000 -0.0001 -0.0000  0.0000
   9.  C 1 (py)   0.0000  0.0000  0.0074  0.0000  0.0000 -0.0000 -0.0152 -0.0000
  10.  C 1 (py)  -0.0000  0.0000  0.0003  0.0000  0.0000 -0.0000 -0.0002 -0.0000
  11.  C 1 (py)  -0.0000  0.0000  0.0000  0.0000  0.0000 -0.0000 -0.0000 -0.0000
  12.  C 1 (pz)   0.0069 -0.0000  0.0000 -0.0113 -0.0000 -0.0000 -0.0000 -0.0109
  13.  C 1 (pz)  -0.0004  0.0000 -0.0000  0.0004 -0.0000 -0.0000  0.0000 -0.0216
  14.  C 1 (pz)  -0.0000  0.0000 -0.0000  0.0001  0.0000 -0.0000  0.0000  0.0052
  15.  C 1 (d1)  -0.0000  0.0000  0.0000  0.0000 -0.0000 -0.0000 -0.0000  0.0000
  16.  C 1 (d1)   0.0000  0.0000 -0.0000 -0.0000 -0.0000  0.0000  0.0000 -0.0000
  17.  C 1 (d2)   0.0000 -0.0002 -0.0000 -0.0000 -0.0000  0.0002  0.0000  0.0000
  18.  C 1 (d2)   0.0000 -0.0000  0.0000  0.0000  0.0000  0.0000  0.0000 -0.0000
  19.  C 1 (d3)   0.0000  0.0000  0.0002  0.0000  0.0000 -0.0000 -0.0004 -0.0000
  20.  C 1 (d3)  -0.0000  0.0000  0.0001 -0.0000  0.0000  0.0000 -0.0000  0.0000
  21.  C 1 (d4)   0.0002  0.0000  0.0000  0.0004  0.0000  0.0000 -0.0000 -0.0001
  22.  C 1 (d4)  -0.0000  0.0000 -0.0000  0.0000 -0.0000 -0.0000  0.0000  0.0007
  23.  C 1 (d5)  -0.0005  0.0000  0.0000  0.0005  0.0000 -0.0000  0.0000 -0.0074
  24.  C 1 (d5)   0.0000 -0.0000 -0.0000 -0.0001 -0.0000  0.0000  0.0000  0.0013
  25.  C 1 (f1)   0.0002 -0.0000  0.0000  0.0000 -0.0000  0.0000 -0.0000  0.0027
  26.  C 1 (f2)  -0.0000  0.0001  0.0000  0.0000 -0.0000 -0.0001 -0.0000 -0.0000
  27.  C 1 (f3)   0.0000  0.0000  0.0001  0.0000  0.0000 -0.0000 -0.0001 -0.0000
  28.  C 1 (f4)   0.0000  0.0000  0.0000  0.0002  0.0000  0.0000 -0.0000 -0.0004
  29.  C 1 (f5)  -0.0000 -0.0000  0.0000  0.0000 -0.0000 -0.0000 -0.0000 -0.0000
  30.  C 1 (f6)   0.0000 -0.0001 -0.0000  0.0000 -0.0000  0.0001  0.0000  0.0000
  31.  C 1 (f7)  -0.0000 -0.0000 -0.0001 -0.0000 -0.0000  0.0000  0.0002  0.0000
  32.  C 2 (S)    0.0027 -0.0000 -0.0000 -0.0004 -0.0000  0.0000  0.0000  1.9993
  33.  C 2 (S)   -0.0103 -0.0000  0.0000  0.0006  0.0000  0.0000  0.0000 -0.0000
  34.  C 2 (S)    0.0002 -0.0000  0.0000 -0.0006  0.0000  0.0000  0.0000 -0.0000
  35.  C 2 (S)   -0.0001 -0.0000 -0.0000 -0.0001 -0.0000  0.0000  0.0000 -0.0000
  36.  C 2 (S)   -0.0000  0.0000  0.0000 -0.0000 -0.0000 -0.0000  0.0000 -0.0000
  37.  C 2 (px)  -0.0000  0.0083  0.0000  0.0000  0.0000 -0.0098 -0.0000  0.0000
  38.  C 2 (px)  -0.0000  0.0003  0.0000  0.0000  0.0000 -0.0004 -0.0000  0.0000
  39.  C 2 (px)  -0.0000  0.0000  0.0000  0.0000 -0.0000 -0.0001 -0.0000 -0.0000
  40.  C 2 (py)   0.0000 -0.0000 -0.0027 -0.0000 -0.0000 -0.0000 -0.0021 -0.0000
  41.  C 2 (py)  -0.0000 -0.0000 -0.0004  0.0000 -0.0000  0.0000  0.0007  0.0000
  42.  C 2 (py)   0.0000 -0.0000 -0.0000 -0.0000 -0.0000  0.0000  0.0000  0.0000
  43.  C 2 (pz)  -0.0062  0.0000  0.0000  0.0036 -0.0000 -0.0000  0.0000 -0.0108
  44.  C 2 (pz)   0.0004 -0.0000 -0.0000 -0.0005 -0.0000 -0.0000  0.0000  0.0022
  45.  C 2 (pz)   0.0000  0.0000 -0.0000  0.0002  0.0000 -0.0000  0.0000 -0.0006
  46.  C 2 (d1)  -0.0000  0.0000  0.0000  0.0000 -0.0000 -0.0000 -0.0000 -0.0000
  47.  C 2 (d1)   0.0000  0.0000  0.0000  0.0000  0.0000 -0.0000 -0.0000  0.0000
  48.  C 2 (d2)  -0.0000  0.0002  0.0000 -0.0000 -0.0000 -0.0002 -0.0000  0.0000
  49.  C 2 (d2)  -0.0000  0.0000  0.0000  0.0000 -0.0000 -0.0000 -0.0000 -0.0000
  50.  C 2 (d3)  -0.0000  0.0000  0.0001 -0.0000  0.0000 -0.0000  0.0000  0.0000
  51.  C 2 (d3)   0.0000  0.0000  0.0001  0.0000  0.0000 -0.0000 -0.0002 -0.0000
  52.  C 2 (d4)   0.0002  0.0000 -0.0000 -0.0000 -0.0000 -0.0000  0.0000  0.0058
  53.  C 2 (d4)  -0.0000  0.0000  0.0000  0.0001  0.0000  0.0000 -0.0000 -0.0012
  54.  C 2 (d5)  -0.0004 -0.0000  0.0000  0.0001 -0.0000  0.0000 -0.0000 -0.0019
  55.  C 2 (d5)  -0.0000  0.0000 -0.0000  0.0001  0.0000 -0.0000  0.0000 -0.0005
  56.  C 2 (f1)  -0.0002 -0.0000  0.0000 -0.0000  0.0000  0.0000 -0.0000 -0.0012
  57.  C 2 (f2)  -0.0000  0.0001 -0.0000 -0.0000  0.0000 -0.0001 -0.0000  0.0000
  58.  C 2 (f3)  -0.0000 -0.0000 -0.0000 -0.0000 -0.0000  0.0000  0.0000  0.0000
  59.  C 2 (f4)  -0.0000 -0.0000  0.0000 -0.0001  0.0000  0.0000  0.0000 -0.0008
  60.  C 2 (f5)  -0.0000  0.0000 -0.0000 -0.0000 -0.0000  0.0000  0.0000 -0.0000
  61.  C 2 (f6)   0.0000 -0.0001 -0.0000  0.0000 -0.0000  0.0001  0.0000  0.0000
  62.  C 2 (f7)  -0.0000  0.0000  0.0000 -0.0000  0.0000 -0.0000  0.0000  0.0000
  63.  H 3 (S)   -0.0023  0.0000  0.0047 -0.0078  0.0000 -0.0000 -0.0088  0.0033
  64.  H 3 (S)   -0.0000  0.0000 -0.0000  0.0001 -0.0000 -0.0000 -0.0001  0.0006
  65.  H 3 (S)    0.0000  0.0000  0.0000  0.0001  0.0000 -0.0000 -0.0001 -0.0013
  66.  H 3 (px)  -0.0000  0.0001  0.0000 -0.0000  0.0000 -0.0001 -0.0000  0.0000
  67.  H 3 (py)   0.0000  0.0000 -0.0001  0.0002 -0.0000 -0.0000  0.0001 -0.0001
  68.  H 3 (pz)   0.0001  0.0000 -0.0000  0.0000 -0.0000 -0.0000  0.0001  0.0009
  69.  H 4 (S)   -0.0023 -0.0000 -0.0047 -0.0078 -0.0000 -0.0000  0.0088  0.0033
  70.  H 4 (S)   -0.0000 -0.0000  0.0000  0.0001 -0.0000  0.0000  0.0001  0.0006
  71.  H 4 (S)    0.0000  0.0000 -0.0000  0.0001  0.0000 -0.0000  0.0001 -0.0013
  72.  H 4 (px)  -0.0000  0.0001  0.0000  0.0000  0.0000 -0.0001 -0.0000  0.0000
  73.  H 4 (py)  -0.0000  0.0000 -0.0001 -0.0002 -0.0000 -0.0000  0.0001  0.0001
  74.  H 4 (pz)   0.0001 -0.0000  0.0000  0.0000 -0.0000  0.0000 -0.0001  0.0009
  75.  H 5 (S)   -0.0029 -0.0000 -0.0024 -0.0015  0.0000  0.0000  0.0004 -0.0071
  76.  H 5 (S)   -0.0001  0.0000  0.0001  0.0003  0.0000 -0.0000 -0.0003 -0.0101
  77.  H 5 (S)    0.0000 -0.0000 -0.0000 -0.0001 -0.0000  0.0000 -0.0000 -0.0084
  78.  H 5 (px)  -0.0000  0.0001  0.0000  0.0000  0.0000 -0.0001 -0.0000  0.0000
  79.  H 5 (py)   0.0000 -0.0000  0.0001  0.0000 -0.0000  0.0000 -0.0000  0.0028
  80.  H 5 (pz)  -0.0001  0.0000  0.0000  0.0000  0.0000 -0.0000 -0.0001 -0.0014
  81.  H 6 (S)   -0.0029  0.0000  0.0024 -0.0015  0.0000  0.0000 -0.0004 -0.0071
  82.  H 6 (S)   -0.0001  0.0000 -0.0001  0.0003  0.0000 -0.0000  0.0003 -0.0101
  83.  H 6 (S)    0.0000 -0.0000  0.0000 -0.0001 -0.0000  0.0000  0.0000 -0.0084
  84.  H 6 (px)  -0.0000  0.0001  0.0000  0.0000  0.0000 -0.0001 -0.0000  0.0000
  85.  H 6 (py)  -0.0000 -0.0000  0.0001 -0.0000  0.0000  0.0000 -0.0000 -0.0028
  86.  H 6 (pz)  -0.0001  0.0000 -0.0000  0.0000  0.0000 -0.0000  0.0001 -0.0014

          NAO       33      34      35      36      37      38      39      40
      ---------- ------- ------- ------- ------- ------- ------- ------- -------
   1.  C 1 (S)    0.0037  0.0089 -0.0071  0.0002 -0.0000  0.0000 -0.0000 -0.0000
   2.  C 1 (S)    0.3584  0.0053  0.0109  0.0001  0.0000  0.0000 -0.0000 -0.0000
   3.  C 1 (S)    0.0053  0.0032 -0.0000 -0.0000  0.0000  0.0000  0.0000 -0.0000
   4.  C 1 (S)    0.0109 -0.0000 -0.0000 -0.0000  0.0000  0.0000  0.0000 -0.0000
   5.  C 1 (S)    0.0001 -0.0000 -0.0000 -0.0000 -0.0000 -0.0000 -0.0000  0.0000
   6.  C 1 (px)  -0.0000 -0.0000 -0.0000  0.0000  0.9976  0.0370  0.0056 -0.0000
   7.  C 1 (px)  -0.0000 -0.0000 -0.0000  0.0000  0.0370  0.0014  0.0002 -0.0000
   8.  C 1 (px)   0.0000 -0.0000 -0.0000  0.0000  0.0056  0.0002  0.0000 -0.0000
   9.  C 1 (py)   0.0000  0.0000  0.0000 -0.0000  0.0000 -0.0000  0.0000  0.1811
  10.  C 1 (py)  -0.0000 -0.0000 -0.0000  0.0000  0.0000  0.0000  0.0000 -0.0546
  11.  C 1 (py)   0.0000 -0.0000  0.0000  0.0000  0.0000  0.0000  0.0000 -0.0013
  12.  C 1 (pz)  -0.5169  0.0517  0.0027  0.0000  0.0000  0.0000 -0.0000  0.0000
  13.  C 1 (pz)   0.0058 -0.0031  0.0002  0.0000  0.0000  0.0000  0.0000 -0.0000
  14.  C 1 (pz)   0.0136  0.0001 -0.0001 -0.0000  0.0000  0.0000  0.0000 -0.0000
  15.  C 1 (d1)  -0.0000 -0.0000  0.0000  0.0000  0.0000  0.0000  0.0000 -0.0000
  16.  C 1 (d1)   0.0000  0.0000 -0.0000 -0.0000 -0.0000 -0.0000  0.0000  0.0000
  17.  C 1 (d2)   0.0000  0.0000  0.0000 -0.0000 -0.0247 -0.0009 -0.0001  0.0000
  18.  C 1 (d2)  -0.0000  0.0000  0.0000 -0.0000 -0.0045 -0.0002 -0.0000 -0.0000
  19.  C 1 (d3)  -0.0000  0.0000  0.0000 -0.0000  0.0000  0.0000  0.0000  0.0014
  20.  C 1 (d3)   0.0000  0.0000 -0.0000 -0.0000 -0.0000 -0.0000 -0.0000 -0.0162
  21.  C 1 (d4)  -0.0005 -0.0008 -0.0004 -0.0000 -0.0000 -0.0000  0.0000  0.0000
  22.  C 1 (d4)  -0.0021 -0.0002  0.0000  0.0000  0.0000  0.0000  0.0000 -0.0000
  23.  C 1 (d5)   0.0343 -0.0024 -0.0000  0.0000  0.0000  0.0000  0.0000 -0.0000
  24.  C 1 (d5)  -0.0081 -0.0001  0.0001  0.0000 -0.0000 -0.0000 -0.0000  0.0000
  25.  C 1 (f1)  -0.0103  0.0002 -0.0001 -0.0000 -0.0000 -0.0000 -0.0000  0.0000
  26.  C 1 (f2)  -0.0000 -0.0000 -0.0000  0.0000  0.0083  0.0003  0.0000 -0.0000
  27.  C 1 (f3)   0.0000  0.0000 -0.0000  0.0000  0.0000  0.0000  0.0000 -0.0027
  28.  C 1 (f4)   0.0006 -0.0006 -0.0001 -0.0000  0.0000  0.0000  0.0000 -0.0000
  29.  C 1 (f5)   0.0000  0.0000 -0.0000 -0.0000  0.0000  0.0000 -0.0000 -0.0000
  30.  C 1 (f6)   0.0000  0.0000  0.0000 -0.0000 -0.0098 -0.0004 -0.0001 -0.0000
  31.  C 1 (f7)   0.0000  0.0000  0.0000  0.0000 -0.0000 -0.0000 -0.0000 -0.0021
  32.  C 2 (S)   -0.0000 -0.0000 -0.0000 -0.0000  0.0000  0.0000 -0.0000 -0.0000
  33.  C 2 (S)    1.0731 -0.0000  0.0000  0.0000 -0.0000  0.0000  0.0000  0.0000
  34.  C 2 (S)   -0.0000  0.0033  0.0000  0.0000 -0.0000 -0.0000 -0.0000  0.0000
  35.  C 2 (S)    0.0000  0.0000  0.0002 -0.0000 -0.0000 -0.0000 -0.0000  0.0000
  36.  C 2 (S)    0.0000  0.0000 -0.0000  0.0000  0.0000  0.0000  0.0000 -0.0000
  37.  C 2 (px)  -0.0000 -0.0000 -0.0000  0.0000  0.9976  0.0370  0.0056  0.0000
  38.  C 2 (px)   0.0000 -0.0000 -0.0000  0.0000  0.0370  0.0014  0.0002  0.0000
  39.  C 2 (px)   0.0000 -0.0000 -0.0000  0.0000  0.0056  0.0002  0.0000 -0.0000
  40.  C 2 (py)   0.0000  0.0000  0.0000 -0.0000  0.0000  0.0000 -0.0000  1.1826
  41.  C 2 (py)   0.0000  0.0000  0.0000 -0.0000 -0.0000 -0.0000 -0.0000  0.0120
  42.  C 2 (py)  -0.0000 -0.0000 -0.0000  0.0000 -0.0000 -0.0000 -0.0000  0.0007
  43.  C 2 (pz)  -0.1089 -0.0469  0.0067  0.0001  0.0000 -0.0000  0.0000 -0.0000
  44.  C 2 (pz)  -0.0134  0.0033 -0.0001  0.0000  0.0000  0.0000  0.0000 -0.0000
  45.  C 2 (pz)   0.0047 -0.0003 -0.0002 -0.0000  0.0000  0.0000  0.0000 -0.0000
  46.  C 2 (d1)   0.0000 -0.0000 -0.0000 -0.0000  0.0000  0.0000 -0.0000 -0.0000
  47.  C 2 (d1)  -0.0000 -0.0000  0.0000  0.0000  0.0000  0.0000 -0.0000 -0.0000
  48.  C 2 (d2)   0.0000 -0.0000 -0.0000  0.0000  0.0247  0.0009  0.0001  0.0000
  49.  C 2 (d2)  -0.0000 -0.0000 -0.0000  0.0000  0.0045  0.0002  0.0000 -0.0000
  50.  C 2 (d3)   0.0000 -0.0000 -0.0000  0.0000  0.0000 -0.0000  0.0000 -0.0326
  51.  C 2 (d3)   0.0000  0.0000  0.0000 -0.0000  0.0000 -0.0000  0.0000 -0.0036
  52.  C 2 (d4)  -0.0347 -0.0006  0.0001  0.0000  0.0000 -0.0000 -0.0000 -0.0000
  53.  C 2 (d4)   0.0023 -0.0002 -0.0000 -0.0000 -0.0000 -0.0000  0.0000  0.0000
  54.  C 2 (d5)   0.0050 -0.0022  0.0004  0.0000 -0.0000 -0.0000 -0.0000  0.0000
  55.  C 2 (d5)   0.0065 -0.0002 -0.0001 -0.0000  0.0000  0.0000  0.0000 -0.0000
  56.  C 2 (f1)   0.0095 -0.0002  0.0001  0.0000 -0.0000 -0.0000 -0.0000  0.0000
  57.  C 2 (f2)   0.0000 -0.0000 -0.0000  0.0000  0.0083  0.0003  0.0000  0.0000
  58.  C 2 (f3)   0.0000  0.0000 -0.0000  0.0000 -0.0000 -0.0000 -0.0000  0.0074
  59.  C 2 (f4)   0.0082  0.0005 -0.0000 -0.0000 -0.0000 -0.0000 -0.0000  0.0000
  60.  C 2 (f5)   0.0000  0.0000 -0.0000 -0.0000  0.0000  0.0000  0.0000 -0.0000
  61.  C 2 (f6)   0.0000  0.0000  0.0000 -0.0000 -0.0098 -0.0004 -0.0001 -0.0000
  62.  C 2 (f7)   0.0000 -0.0000 -0.0000  0.0000  0.0000  0.0000  0.0000 -0.0152
  63.  H 3 (S)    0.0278  0.0210  0.0059  0.0000 -0.0000 -0.0000 -0.0000 -0.0241
  64.  H 3 (S)   -0.0084 -0.0010  0.0001 -0.0000  0.0000  0.0000 -0.0000  0.0204
  65.  H 3 (S)    0.0045 -0.0000 -0.0001 -0.0000  0.0000  0.0000  0.0000  0.0013
  66.  H 3 (px)   0.0000 -0.0000 -0.0000  0.0000  0.0109  0.0004  0.0001  0.0000
  67.  H 3 (py)   0.0004 -0.0006 -0.0001 -0.0000  0.0000  0.0000  0.0000  0.0037
  68.  H 3 (pz)  -0.0030  0.0001 -0.0000 -0.0000  0.0000  0.0000  0.0000 -0.0047
  69.  H 4 (S)    0.0278  0.0210  0.0059  0.0000  0.0000  0.0000 -0.0000  0.0241
  70.  H 4 (S)   -0.0084 -0.0010  0.0001 -0.0000 -0.0000 -0.0000 -0.0000 -0.0204
  71.  H 4 (S)    0.0045 -0.0000 -0.0001 -0.0000  0.0000  0.0000  0.0000 -0.0013
  72.  H 4 (px)   0.0000 -0.0000 -0.0000  0.0000  0.0109  0.0004  0.0001  0.0000
  73.  H 4 (py)  -0.0004  0.0006  0.0001  0.0000  0.0000  0.0000  0.0000  0.0037
  74.  H 4 (pz)  -0.0030  0.0001 -0.0000 -0.0000 -0.0000 -0.0000 -0.0000  0.0047
  75.  H 5 (S)    0.5393  0.0172 -0.0019 -0.0000  0.0000  0.0000 -0.0000  0.6806
  76.  H 5 (S)    0.0031 -0.0011 -0.0001 -0.0000  0.0000  0.0000  0.0000  0.0085
  77.  H 5 (S)   -0.0065  0.0001  0.0001  0.0000 -0.0000 -0.0000 -0.0000  0.0071
  78.  H 5 (px)   0.0000 -0.0000 -0.0000  0.0000  0.0109  0.0004  0.0001 -0.0000
  79.  H 5 (py)  -0.0108 -0.0005  0.0001  0.0000 -0.0000 -0.0000 -0.0000 -0.0097
  80.  H 5 (pz)   0.0048 -0.0001  0.0000  0.0000  0.0000  0.0000  0.0000  0.0074
  81.  H 6 (S)    0.5393  0.0172 -0.0019 -0.0000 -0.0000 -0.0000  0.0000 -0.6806
  82.  H 6 (S)    0.0031 -0.0011 -0.0001 -0.0000  0.0000  0.0000  0.0000 -0.0085
  83.  H 6 (S)   -0.0065  0.0001  0.0001  0.0000 -0.0000 -0.0000 -0.0000 -0.0071
  84.  H 6 (px)   0.0000 -0.0000 -0.0000  0.0000  0.0109  0.0004  0.0001 -0.0000
  85.  H 6 (py)   0.0108  0.0005 -0.0001 -0.0000 -0.0000 -0.0000 -0.0000 -0.0097
  86.  H 6 (pz)   0.0048 -0.0001  0.0000  0.0000  0.0000  0.0000  0.0000 -0.0074

          NAO       41      42      43      44      45      46      47      48
      ---------- ------- ------- ------- ------- ------- ------- ------- -------
   1.  C 1 (S)    0.0000  0.0000  0.0109  0.0216 -0.0052  0.0000 -0.0000  0.0000
   2.  C 1 (S)   -0.0000  0.0000  0.5169 -0.0058 -0.0136 -0.0000  0.0000  0.0000
   3.  C 1 (S)   -0.0000  0.0000 -0.0517  0.0031 -0.0001 -0.0000 -0.0000  0.0000
   4.  C 1 (S)   -0.0000  0.0000 -0.0027 -0.0002  0.0001  0.0000 -0.0000  0.0000
   5.  C 1 (S)    0.0000  0.0000 -0.0000 -0.0000  0.0000  0.0000 -0.0000 -0.0000
   6.  C 1 (px)  -0.0000 -0.0000  0.0000  0.0000  0.0000  0.0000  0.0000  0.0247
   7.  C 1 (px)  -0.0000 -0.0000  0.0000  0.0000  0.0000  0.0000  0.0000  0.0009
   8.  C 1 (px)  -0.0000 -0.0000 -0.0000  0.0000  0.0000 -0.0000 -0.0000  0.0001
   9.  C 1 (py)  -0.0546 -0.0013 -0.0000 -0.0000 -0.0000  0.0000  0.0000 -0.0000
  10.  C 1 (py)  -0.0016 -0.0001 -0.0000 -0.0000 -0.0000  0.0000  0.0000  0.0000
  11.  C 1 (py)  -0.0001 -0.0000 -0.0000 -0.0000 -0.0000  0.0000  0.0000  0.0000
  12.  C 1 (pz)  -0.0000  0.0000 -0.5697  0.0559 -0.0098 -0.0000 -0.0000  0.0000
  13.  C 1 (pz)   0.0000 -0.0000  0.0559 -0.0033  0.0000  0.0000  0.0000  0.0000
  14.  C 1 (pz)   0.0000 -0.0000 -0.0098  0.0000  0.0002  0.0000 -0.0000  0.0000
  15.  C 1 (d1)  -0.0000 -0.0000  0.0000 -0.0000 -0.0000  0.0000  0.0000  0.0000
  16.  C 1 (d1)   0.0000  0.0000 -0.0000  0.0000  0.0000  0.0000 -0.0000  0.0000
  17.  C 1 (d2)   0.0000  0.0000 -0.0000 -0.0000 -0.0000 -0.0000 -0.0000 -0.0006
  18.  C 1 (d2)  -0.0000  0.0000  0.0000 -0.0000 -0.0000  0.0000  0.0000 -0.0001
  19.  C 1 (d3)  -0.0016 -0.0000 -0.0000 -0.0000 -0.0000  0.0000  0.0000  0.0000
  20.  C 1 (d3)  -0.0005 -0.0000  0.0000  0.0000 -0.0000  0.0000  0.0000 -0.0000
  21.  C 1 (d4)  -0.0000 -0.0000 -0.0100 -0.0005  0.0006  0.0000 -0.0000 -0.0000
  22.  C 1 (d4)   0.0000  0.0000  0.0056 -0.0002 -0.0000 -0.0000  0.0000 -0.0000
  23.  C 1 (d5)  -0.0000 -0.0000  0.0294 -0.0028  0.0004  0.0000  0.0000  0.0000
  24.  C 1 (d5)   0.0000  0.0000  0.0089 -0.0001 -0.0002 -0.0000  0.0000 -0.0000
  25.  C 1 (f1)  -0.0000  0.0000 -0.0062  0.0004  0.0000 -0.0000  0.0000 -0.0000
  26.  C 1 (f2)  -0.0000 -0.0000  0.0000 -0.0000  0.0000  0.0000  0.0000  0.0002
  27.  C 1 (f3)  -0.0004 -0.0000  0.0000 -0.0000 -0.0000  0.0000  0.0000  0.0000
  28.  C 1 (f4)   0.0000 -0.0000  0.0036 -0.0005  0.0002  0.0000  0.0000 -0.0000
  29.  C 1 (f5)  -0.0000 -0.0000 -0.0000 -0.0000  0.0000 -0.0000  0.0000 -0.0000
  30.  C 1 (f6)   0.0000  0.0000 -0.0000 -0.0000 -0.0000 -0.0000 -0.0000 -0.0002
  31.  C 1 (f7)   0.0007  0.0000  0.0000  0.0000  0.0000 -0.0000 -0.0000 -0.0000
  32.  C 2 (S)    0.0000  0.0000 -0.0108  0.0022 -0.0006 -0.0000  0.0000  0.0000
  33.  C 2 (S)    0.0000 -0.0000 -0.1089 -0.0134  0.0047  0.0000 -0.0000  0.0000
  34.  C 2 (S)    0.0000 -0.0000 -0.0469  0.0033 -0.0003 -0.0000 -0.0000 -0.0000
  35.  C 2 (S)    0.0000 -0.0000  0.0067 -0.0001 -0.0002 -0.0000  0.0000 -0.0000
  36.  C 2 (S)   -0.0000  0.0000  0.0001  0.0000 -0.0000 -0.0000  0.0000  0.0000
  37.  C 2 (px)  -0.0000 -0.0000  0.0000  0.0000  0.0000  0.0000  0.0000  0.0247
  38.  C 2 (px)  -0.0000 -0.0000 -0.0000  0.0000  0.0000  0.0000  0.0000  0.0009
  39.  C 2 (px)  -0.0000 -0.0000  0.0000  0.0000  0.0000 -0.0000 -0.0000  0.0001
  40.  C 2 (py)   0.0120  0.0007 -0.0000 -0.0000 -0.0000 -0.0000 -0.0000  0.0000
  41.  C 2 (py)   0.0029  0.0001 -0.0000  0.0000 -0.0000 -0.0000 -0.0000 -0.0000
  42.  C 2 (py)   0.0001  0.0000  0.0000  0.0000  0.0000 -0.0000 -0.0000 -0.0000
  43.  C 2 (pz)  -0.0000  0.0000  1.1179 -0.0490 -0.0063  0.0000  0.0000 -0.0000
  44.  C 2 (pz)   0.0000  0.0000 -0.0490  0.0036 -0.0003 -0.0000 -0.0000  0.0000
  45.  C 2 (pz)  -0.0000  0.0000 -0.0063 -0.0003  0.0003  0.0000 -0.0000  0.0000
  46.  C 2 (d1)  -0.0000 -0.0000  0.0000 -0.0000  0.0000  0.0000  0.0000  0.0000
  47.  C 2 (d1)  -0.0000 -0.0000  0.0000 -0.0000 -0.0000  0.0000  0.0000 -0.0000
  48.  C 2 (d2)  -0.0000 -0.0000 -0.0000  0.0000  0.0000  0.0000 -0.0000  0.0006
  49.  C 2 (d2)  -0.0000 -0.0000  0.0000 -0.0000  0.0000 -0.0000 -0.0000  0.0001
  50.  C 2 (d3)  -0.0005 -0.0000  0.0000  0.0000  0.0000  0.0000  0.0000 -0.0000
  51.  C 2 (d3)  -0.0009 -0.0000 -0.0000  0.0000  0.0000  0.0000  0.0000 -0.0000
  52.  C 2 (d4)  -0.0000 -0.0000  0.0199 -0.0002 -0.0003 -0.0000  0.0000 -0.0000
  53.  C 2 (d4)  -0.0000 -0.0000  0.0017 -0.0002  0.0001  0.0000  0.0000 -0.0000
  54.  C 2 (d5)   0.0000  0.0000  0.0550 -0.0025 -0.0003 -0.0000  0.0000 -0.0000
  55.  C 2 (d5)  -0.0000 -0.0000 -0.0038 -0.0002  0.0002  0.0000 -0.0000  0.0000
  56.  C 2 (f1)   0.0000  0.0000  0.0069 -0.0004 -0.0000 -0.0000  0.0000 -0.0000
  57.  C 2 (f2)   0.0000 -0.0000 -0.0000  0.0000  0.0000  0.0000  0.0000  0.0002
  58.  C 2 (f3)   0.0003  0.0000  0.0000 -0.0000  0.0000 -0.0000 -0.0000 -0.0000
  59.  C 2 (f4)   0.0000  0.0000 -0.0113  0.0004  0.0001 -0.0000 -0.0000  0.0000
  60.  C 2 (f5)   0.0000  0.0000 -0.0000  0.0000  0.0000 -0.0000  0.0000 -0.0000
  61.  C 2 (f6)   0.0000  0.0000  0.0000 -0.0000 -0.0000 -0.0000  0.0000 -0.0002
  62.  C 2 (f7)  -0.0002 -0.0000  0.0000 -0.0000  0.0000  0.0000  0.0000  0.0000
  63.  H 3 (S)   -0.0337 -0.0009  0.0208  0.0168 -0.0094 -0.0000  0.0000 -0.0000
  64.  H 3 (S)   -0.0001  0.0000  0.0204 -0.0010 -0.0000 -0.0000  0.0000 -0.0000
  65.  H 3 (S)   -0.0003 -0.0000 -0.0057 -0.0001  0.0002  0.0000  0.0000  0.0000
  66.  H 3 (px)  -0.0000 -0.0000 -0.0000  0.0000  0.0000  0.0000  0.0000  0.0003
  67.  H 3 (py)   0.0005  0.0000  0.0017 -0.0005  0.0002  0.0000 -0.0000  0.0000
  68.  H 3 (pz)   0.0003  0.0000 -0.0039  0.0002  0.0000  0.0000 -0.0000  0.0000
  69.  H 4 (S)    0.0337  0.0009  0.0208  0.0168 -0.0094 -0.0000 -0.0000  0.0000
  70.  H 4 (S)    0.0001 -0.0000  0.0204 -0.0010 -0.0000  0.0000  0.0000 -0.0000
  71.  H 4 (S)    0.0003  0.0000 -0.0057 -0.0001  0.0002  0.0000 -0.0000  0.0000
  72.  H 4 (px)  -0.0000 -0.0000 -0.0000  0.0000  0.0000  0.0000  0.0000  0.0003
  73.  H 4 (py)   0.0005  0.0000 -0.0017  0.0005 -0.0002 -0.0000 -0.0000  0.0000
  74.  H 4 (pz)  -0.0003 -0.0000 -0.0039  0.0002  0.0000  0.0000  0.0000 -0.0000
  75.  H 5 (S)    0.0132  0.0006 -0.4270  0.0115  0.0037 -0.0000 -0.0000  0.0000
  76.  H 5 (S)   -0.0008 -0.0000  0.0105 -0.0011  0.0002  0.0000  0.0000 -0.0000
  77.  H 5 (S)    0.0001  0.0000  0.0039  0.0001 -0.0001 -0.0000 -0.0000 -0.0000
  78.  H 5 (px)  -0.0000 -0.0000 -0.0000  0.0000  0.0000  0.0000  0.0000  0.0003
  79.  H 5 (py)  -0.0004 -0.0000  0.0115 -0.0004 -0.0001  0.0000  0.0000 -0.0000
  80.  H 5 (pz)  -0.0001  0.0000  0.0024 -0.0002  0.0000 -0.0000 -0.0000  0.0000
  81.  H 6 (S)   -0.0132 -0.0006 -0.4270  0.0115  0.0037  0.0000  0.0000 -0.0000
  82.  H 6 (S)    0.0008  0.0000  0.0105 -0.0011  0.0002  0.0000 -0.0000  0.0000
  83.  H 6 (S)   -0.0001 -0.0000  0.0039  0.0001 -0.0001 -0.0000  0.0000 -0.0000
  84.  H 6 (px)  -0.0000 -0.0000 -0.0000  0.0000  0.0000  0.0000  0.0000  0.0003
  85.  H 6 (py)  -0.0004 -0.0000 -0.0115  0.0004  0.0001  0.0000  0.0000 -0.0000
  86.  H 6 (pz)   0.0001 -0.0000  0.0024 -0.0002  0.0000  0.0000  0.0000  0.0000

          NAO       49      50      51      52      53      54      55      56
      ---------- ------- ------- ------- ------- ------- ------- ------- -------
   1.  C 1 (S)   -0.0000  0.0000 -0.0000 -0.0001  0.0007 -0.0074  0.0013 -0.0027
   2.  C 1 (S)   -0.0000  0.0000 -0.0000 -0.0005 -0.0021  0.0343 -0.0081  0.0103
   3.  C 1 (S)   -0.0000  0.0000 -0.0000 -0.0008 -0.0002 -0.0024 -0.0001 -0.0002
   4.  C 1 (S)    0.0000  0.0000  0.0000 -0.0004  0.0000 -0.0000  0.0001  0.0001
   5.  C 1 (S)   -0.0000 -0.0000 -0.0000 -0.0000  0.0000  0.0000  0.0000  0.0000
   6.  C 1 (px)   0.0045  0.0000  0.0000  0.0000 -0.0000 -0.0000  0.0000 -0.0000
   7.  C 1 (px)   0.0002  0.0000  0.0000  0.0000 -0.0000 -0.0000  0.0000 -0.0000
   8.  C 1 (px)   0.0000  0.0000 -0.0000 -0.0000  0.0000 -0.0000  0.0000 -0.0000
   9.  C 1 (py)   0.0000 -0.0014  0.0162 -0.0000  0.0000  0.0000 -0.0000  0.0000
  10.  C 1 (py)   0.0000  0.0016  0.0005  0.0000  0.0000  0.0000  0.0000 -0.0000
  11.  C 1 (py)   0.0000  0.0000  0.0000  0.0000 -0.0000 -0.0000  0.0000 -0.0000
  12.  C 1 (pz)  -0.0000 -0.0000  0.0000  0.0100 -0.0056 -0.0294 -0.0089 -0.0062
  13.  C 1 (pz)   0.0000  0.0000 -0.0000  0.0005  0.0002  0.0028  0.0001  0.0004
  14.  C 1 (pz)   0.0000  0.0000  0.0000 -0.0006  0.0000 -0.0004  0.0002  0.0000
  15.  C 1 (d1)   0.0000  0.0000  0.0000  0.0000  0.0000  0.0000 -0.0000  0.0000
  16.  C 1 (d1)   0.0000 -0.0000 -0.0000 -0.0000 -0.0000 -0.0000  0.0000 -0.0000
  17.  C 1 (d2)  -0.0001 -0.0000 -0.0000 -0.0000 -0.0000  0.0000 -0.0000  0.0000
  18.  C 1 (d2)  -0.0000  0.0000  0.0000  0.0000  0.0000  0.0000 -0.0000  0.0000
  19.  C 1 (d3)   0.0000  0.0001  0.0005 -0.0000 -0.0000  0.0000 -0.0000  0.0000
  20.  C 1 (d3)   0.0000  0.0005  0.0001 -0.0000  0.0000 -0.0000  0.0000 -0.0000
  21.  C 1 (d4)   0.0000 -0.0000  0.0000 -0.0003  0.0002 -0.0007  0.0004 -0.0002
  22.  C 1 (d4)   0.0000  0.0000 -0.0000  0.0002  0.0000  0.0003 -0.0000  0.0000
  23.  C 1 (d5)   0.0000  0.0000 -0.0000 -0.0007  0.0003  0.0017  0.0004  0.0004
  24.  C 1 (d5)  -0.0000 -0.0000  0.0000  0.0004 -0.0000  0.0004 -0.0001  0.0000
  25.  C 1 (f1)  -0.0000 -0.0000  0.0000  0.0002 -0.0000 -0.0004 -0.0000 -0.0002
  26.  C 1 (f2)   0.0000  0.0000  0.0000  0.0000  0.0000 -0.0000  0.0000 -0.0000
  27.  C 1 (f3)   0.0000  0.0001  0.0001 -0.0000  0.0000  0.0000 -0.0000  0.0000
  28.  C 1 (f4)   0.0000 -0.0000  0.0000 -0.0000  0.0001  0.0001  0.0001 -0.0000
  29.  C 1 (f5)  -0.0000  0.0000  0.0000 -0.0000  0.0000 -0.0000  0.0000  0.0000
  30.  C 1 (f6)  -0.0000 -0.0000 -0.0000 -0.0000  0.0000  0.0000 -0.0000  0.0000
  31.  C 1 (f7)  -0.0000  0.0000 -0.0002  0.0000 -0.0000 -0.0000  0.0000 -0.0000
  32.  C 2 (S)   -0.0000  0.0000 -0.0000  0.0058 -0.0012 -0.0019 -0.0005 -0.0012
  33.  C 2 (S)   -0.0000  0.0000  0.0000 -0.0347  0.0023  0.0050  0.0065  0.0095
  34.  C 2 (S)   -0.0000 -0.0000  0.0000 -0.0006 -0.0002 -0.0022 -0.0002 -0.0002
  35.  C 2 (S)   -0.0000 -0.0000  0.0000  0.0001 -0.0000  0.0004 -0.0001  0.0001
  36.  C 2 (S)    0.0000  0.0000 -0.0000  0.0000 -0.0000  0.0000 -0.0000  0.0000
  37.  C 2 (px)   0.0045  0.0000  0.0000  0.0000 -0.0000 -0.0000  0.0000 -0.0000
  38.  C 2 (px)   0.0002 -0.0000 -0.0000 -0.0000 -0.0000 -0.0000  0.0000 -0.0000
  39.  C 2 (px)   0.0000  0.0000  0.0000 -0.0000  0.0000 -0.0000  0.0000 -0.0000
  40.  C 2 (py)  -0.0000 -0.0326 -0.0036 -0.0000  0.0000  0.0000 -0.0000  0.0000
  41.  C 2 (py)  -0.0000 -0.0005 -0.0009 -0.0000 -0.0000  0.0000 -0.0000  0.0000
  42.  C 2 (py)  -0.0000 -0.0000 -0.0000 -0.0000 -0.0000  0.0000 -0.0000  0.0000
  43.  C 2 (pz)   0.0000  0.0000 -0.0000  0.0199  0.0017  0.0550 -0.0038  0.0069
  44.  C 2 (pz)  -0.0000  0.0000  0.0000 -0.0002 -0.0002 -0.0025 -0.0002 -0.0004
  45.  C 2 (pz)   0.0000  0.0000  0.0000 -0.0003  0.0001 -0.0003  0.0002 -0.0000
  46.  C 2 (d1)  -0.0000  0.0000  0.0000 -0.0000  0.0000 -0.0000  0.0000 -0.0000
  47.  C 2 (d1)  -0.0000  0.0000  0.0000  0.0000  0.0000  0.0000 -0.0000  0.0000
  48.  C 2 (d2)   0.0001 -0.0000 -0.0000 -0.0000 -0.0000 -0.0000  0.0000 -0.0000
  49.  C 2 (d2)   0.0000  0.0000  0.0000  0.0000  0.0000  0.0000  0.0000 -0.0000
  50.  C 2 (d3)   0.0000  0.0009  0.0002  0.0000 -0.0000 -0.0000  0.0000 -0.0000
  51.  C 2 (d3)   0.0000  0.0002  0.0003 -0.0000  0.0000  0.0000 -0.0000  0.0000
  52.  C 2 (d4)   0.0000  0.0000 -0.0000  0.0014 -0.0001  0.0007 -0.0003 -0.0002
  53.  C 2 (d4)   0.0000 -0.0000  0.0000 -0.0001  0.0000  0.0001  0.0001  0.0000
  54.  C 2 (d5)   0.0000 -0.0000  0.0000  0.0007  0.0001  0.0029 -0.0002  0.0005
  55.  C 2 (d5)   0.0000  0.0000 -0.0000 -0.0003  0.0001 -0.0002  0.0002 -0.0000
  56.  C 2 (f1)  -0.0000 -0.0000  0.0000 -0.0002  0.0000  0.0005 -0.0000  0.0002
  57.  C 2 (f2)   0.0000 -0.0000 -0.0000 -0.0000 -0.0000 -0.0000  0.0000 -0.0000
  58.  C 2 (f3)  -0.0000 -0.0002 -0.0001 -0.0000  0.0000 -0.0000  0.0000 -0.0000
  59.  C 2 (f4)  -0.0000 -0.0000  0.0000 -0.0004 -0.0000 -0.0005  0.0001  0.0000
  60.  C 2 (f5)   0.0000 -0.0000 -0.0000 -0.0000 -0.0000 -0.0000  0.0000  0.0000
  61.  C 2 (f6)  -0.0000 -0.0000  0.0000 -0.0000  0.0000  0.0000 -0.0000  0.0000
  62.  C 2 (f7)   0.0000  0.0004  0.0000 -0.0000 -0.0000 -0.0000  0.0000 -0.0000
  63.  H 3 (S)    0.0000  0.0028  0.0100  0.0017 -0.0029  0.0051 -0.0065  0.0029
  64.  H 3 (S)    0.0000 -0.0005  0.0000  0.0005  0.0000  0.0010 -0.0001  0.0001
  65.  H 3 (S)    0.0000 -0.0000  0.0001 -0.0002  0.0000 -0.0002  0.0001 -0.0000
  66.  H 3 (px)   0.0000  0.0000  0.0000 -0.0000 -0.0000 -0.0000  0.0000 -0.0000
  67.  H 3 (py)   0.0000 -0.0001 -0.0002 -0.0000  0.0001 -0.0000  0.0002 -0.0000
  68.  H 3 (pz)   0.0000  0.0001 -0.0001  0.0000 -0.0000 -0.0002  0.0000 -0.0001
  69.  H 4 (S)   -0.0000 -0.0028 -0.0100  0.0017 -0.0029  0.0051 -0.0065  0.0029
  70.  H 4 (S)    0.0000  0.0005 -0.0000  0.0005  0.0000  0.0010 -0.0001  0.0001
  71.  H 4 (S)    0.0000  0.0000 -0.0001 -0.0002  0.0000 -0.0002  0.0001 -0.0000
  72.  H 4 (px)   0.0000  0.0000  0.0000 -0.0000 -0.0000 -0.0000  0.0000 -0.0000
  73.  H 4 (py)  -0.0000 -0.0001 -0.0002  0.0000 -0.0001  0.0000 -0.0002  0.0000
  74.  H 4 (pz)  -0.0000 -0.0001  0.0001  0.0000 -0.0000 -0.0002  0.0000 -0.0001
  75.  H 5 (S)   -0.0000 -0.0192 -0.0039 -0.0229  0.0003 -0.0159  0.0039  0.0023
  76.  H 5 (S)    0.0000 -0.0002  0.0003 -0.0000  0.0001  0.0005  0.0002  0.0000
  77.  H 5 (S)   -0.0000 -0.0002 -0.0000  0.0003 -0.0000  0.0002 -0.0001 -0.0000
  78.  H 5 (px)   0.0000  0.0000  0.0000 -0.0000 -0.0000 -0.0000  0.0000 -0.0000
  79.  H 5 (py)   0.0000  0.0003  0.0001  0.0005  0.0000  0.0005 -0.0001 -0.0000
  80.  H 5 (pz)   0.0000 -0.0002  0.0000 -0.0001  0.0000  0.0002  0.0000  0.0001
  81.  H 6 (S)    0.0000  0.0192  0.0039 -0.0229  0.0003 -0.0159  0.0039  0.0023
  82.  H 6 (S)    0.0000  0.0002 -0.0003 -0.0000  0.0001  0.0005  0.0002  0.0000
  83.  H 6 (S)   -0.0000  0.0002  0.0000  0.0003 -0.0000  0.0002 -0.0001 -0.0000
  84.  H 6 (px)   0.0000  0.0000  0.0000 -0.0000  0.0000 -0.0000  0.0000 -0.0000
  85.  H 6 (py)  -0.0000  0.0003  0.0001 -0.0005 -0.0000 -0.0005  0.0001  0.0000
  86.  H 6 (pz)   0.0000  0.0002 -0.0000 -0.0001  0.0000  0.0002  0.0000  0.0001

          NAO       57      58      59      60      61      62      63      64
      ---------- ------- ------- ------- ------- ------- ------- ------- -------
   1.  C 1 (S)    0.0000  0.0000  0.0004  0.0000  0.0000  0.0000 -0.0071 -0.0101
   2.  C 1 (S)    0.0000  0.0000 -0.0006  0.0000 -0.0000  0.0000  0.5393  0.0031
   3.  C 1 (S)    0.0000  0.0000  0.0006  0.0000 -0.0000  0.0000  0.0172 -0.0011
   4.  C 1 (S)    0.0000 -0.0000  0.0001  0.0000 -0.0000  0.0000 -0.0019 -0.0001
   5.  C 1 (S)   -0.0000  0.0000  0.0000  0.0000  0.0000 -0.0000 -0.0000 -0.0000
   6.  C 1 (px)   0.0083 -0.0000 -0.0000  0.0000 -0.0098  0.0000 -0.0000  0.0000
   7.  C 1 (px)   0.0003 -0.0000 -0.0000  0.0000 -0.0004  0.0000  0.0000  0.0000
   8.  C 1 (px)   0.0000 -0.0000  0.0000  0.0000 -0.0001  0.0000 -0.0000 -0.0000
   9.  C 1 (py)  -0.0000 -0.0027 -0.0000 -0.0000  0.0000 -0.0021  0.6806  0.0085
  10.  C 1 (py)  -0.0000 -0.0004 -0.0000 -0.0000 -0.0000  0.0007  0.0132 -0.0008
  11.  C 1 (py)   0.0000 -0.0000 -0.0000 -0.0000 -0.0000  0.0000  0.0006 -0.0000
  12.  C 1 (pz)   0.0000 -0.0000  0.0036  0.0000 -0.0000 -0.0000  0.4270 -0.0105
  13.  C 1 (pz)  -0.0000  0.0000 -0.0005 -0.0000 -0.0000  0.0000 -0.0115  0.0011
  14.  C 1 (pz)   0.0000 -0.0000  0.0002  0.0000 -0.0000 -0.0000 -0.0037 -0.0002
  15.  C 1 (d1)  -0.0000 -0.0000 -0.0000 -0.0000 -0.0000  0.0000  0.0000  0.0000
  16.  C 1 (d1)  -0.0000  0.0000  0.0000  0.0000  0.0000 -0.0000 -0.0000 -0.0000
  17.  C 1 (d2)  -0.0002  0.0000  0.0000  0.0000  0.0002 -0.0000 -0.0000 -0.0000
  18.  C 1 (d2)  -0.0000 -0.0000 -0.0000  0.0000  0.0000  0.0000  0.0000 -0.0000
  19.  C 1 (d3)  -0.0000 -0.0001 -0.0000 -0.0000 -0.0000 -0.0000  0.0192  0.0002
  20.  C 1 (d3)  -0.0000 -0.0001  0.0000 -0.0000  0.0000  0.0002  0.0039 -0.0003
  21.  C 1 (d4)  -0.0000 -0.0000  0.0000 -0.0000  0.0000 -0.0000 -0.0229 -0.0000
  22.  C 1 (d4)  -0.0000  0.0000 -0.0001 -0.0000 -0.0000  0.0000  0.0003  0.0001
  23.  C 1 (d5)   0.0000 -0.0000 -0.0001 -0.0000 -0.0000  0.0000 -0.0159  0.0005
  24.  C 1 (d5)  -0.0000  0.0000 -0.0001 -0.0000  0.0000 -0.0000  0.0039  0.0002
  25.  C 1 (f1)  -0.0000 -0.0000 -0.0000 -0.0000  0.0000 -0.0000 -0.0023 -0.0000
  26.  C 1 (f2)   0.0001 -0.0000 -0.0000  0.0000 -0.0001  0.0000  0.0000  0.0000
  27.  C 1 (f3)  -0.0000 -0.0000  0.0000 -0.0000 -0.0000  0.0000  0.0047 -0.0000
  28.  C 1 (f4)  -0.0000 -0.0000 -0.0001 -0.0000  0.0000 -0.0000 -0.0078  0.0001
  29.  C 1 (f5)   0.0000 -0.0000  0.0000 -0.0000 -0.0000  0.0000  0.0000 -0.0000
  30.  C 1 (f6)  -0.0001  0.0000  0.0000  0.0000  0.0001 -0.0000 -0.0000 -0.0000
  31.  C 1 (f7)  -0.0000  0.0000  0.0000  0.0000  0.0000  0.0000 -0.0088 -0.0001
  32.  C 2 (S)    0.0000  0.0000 -0.0008 -0.0000  0.0000  0.0000  0.0033  0.0006
  33.  C 2 (S)    0.0000  0.0000  0.0082  0.0000  0.0000  0.0000  0.0278 -0.0084
  34.  C 2 (S)   -0.0000  0.0000  0.0005  0.0000  0.0000 -0.0000  0.0210 -0.0010
  35.  C 2 (S)   -0.0000 -0.0000 -0.0000 -0.0000  0.0000 -0.0000  0.0059  0.0001
  36.  C 2 (S)    0.0000  0.0000 -0.0000 -0.0000 -0.0000  0.0000  0.0000 -0.0000
  37.  C 2 (px)   0.0083 -0.0000 -0.0000  0.0000 -0.0098  0.0000 -0.0000  0.0000
  38.  C 2 (px)   0.0003 -0.0000 -0.0000  0.0000 -0.0004  0.0000 -0.0000  0.0000
  39.  C 2 (px)   0.0000 -0.0000 -0.0000  0.0000 -0.0001  0.0000 -0.0000 -0.0000
  40.  C 2 (py)   0.0000  0.0074  0.0000 -0.0000 -0.0000 -0.0152 -0.0241  0.0204
  41.  C 2 (py)   0.0000  0.0003  0.0000  0.0000  0.0000 -0.0002 -0.0337 -0.0001
  42.  C 2 (py)  -0.0000  0.0000  0.0000  0.0000  0.0000 -0.0000 -0.0009  0.0000
  43.  C 2 (pz)  -0.0000  0.0000 -0.0113 -0.0000  0.0000  0.0000  0.0208  0.0204
  44.  C 2 (pz)   0.0000 -0.0000  0.0004  0.0000 -0.0000 -0.0000  0.0168 -0.0010
  45.  C 2 (pz)   0.0000  0.0000  0.0001  0.0000 -0.0000  0.0000 -0.0094 -0.0000
  46.  C 2 (d1)   0.0000 -0.0000 -0.0000 -0.0000 -0.0000  0.0000 -0.0000 -0.0000
  47.  C 2 (d1)   0.0000 -0.0000 -0.0000  0.0000  0.0000  0.0000  0.0000  0.0000
  48.  C 2 (d2)   0.0002 -0.0000  0.0000 -0.0000 -0.0002  0.0000 -0.0000 -0.0000
  49.  C 2 (d2)   0.0000 -0.0000 -0.0000  0.0000 -0.0000  0.0000  0.0000  0.0000
  50.  C 2 (d3)  -0.0000 -0.0002 -0.0000 -0.0000 -0.0000  0.0004  0.0028 -0.0005
  51.  C 2 (d3)  -0.0000 -0.0001  0.0000 -0.0000  0.0000  0.0000  0.0100  0.0000
  52.  C 2 (d4)  -0.0000 -0.0000 -0.0004 -0.0000 -0.0000 -0.0000  0.0017  0.0005
  53.  C 2 (d4)  -0.0000  0.0000 -0.0000 -0.0000  0.0000 -0.0000 -0.0029  0.0000
  54.  C 2 (d5)  -0.0000 -0.0000 -0.0005 -0.0000  0.0000 -0.0000  0.0051  0.0010
  55.  C 2 (d5)   0.0000  0.0000  0.0001  0.0000 -0.0000  0.0000 -0.0065 -0.0001
  56.  C 2 (f1)  -0.0000 -0.0000  0.0000  0.0000  0.0000 -0.0000  0.0029  0.0001
  57.  C 2 (f2)   0.0001  0.0000  0.0000  0.0000 -0.0001 -0.0000 -0.0000 -0.0000
  58.  C 2 (f3)   0.0000  0.0001 -0.0000  0.0000  0.0000 -0.0001 -0.0024  0.0001
  59.  C 2 (f4)   0.0000 -0.0000  0.0002  0.0000  0.0000  0.0000  0.0015 -0.0003
  60.  C 2 (f5)   0.0000  0.0000  0.0000  0.0000 -0.0000  0.0000  0.0000 -0.0000
  61.  C 2 (f6)  -0.0001  0.0000  0.0000 -0.0000  0.0001 -0.0000 -0.0000 -0.0000
  62.  C 2 (f7)  -0.0000 -0.0001  0.0000  0.0000 -0.0000  0.0002  0.0004 -0.0003
  63.  H 3 (S)   -0.0000 -0.0024  0.0015  0.0000 -0.0000  0.0004  0.8039  0.0000
  64.  H 3 (S)   -0.0000  0.0001 -0.0003 -0.0000 -0.0000 -0.0003  0.0000  0.0009
  65.  H 3 (S)    0.0000 -0.0000  0.0001  0.0000 -0.0000 -0.0000 -0.0000  0.0000
  66.  H 3 (px)   0.0001 -0.0000  0.0000 -0.0000 -0.0001  0.0000  0.0000 -0.0000
  67.  H 3 (py)   0.0000  0.0001 -0.0000 -0.0000 -0.0000 -0.0000 -0.0152  0.0001
  68.  H 3 (pz)   0.0000 -0.0000  0.0000  0.0000 -0.0000  0.0001 -0.0053 -0.0002
  69.  H 4 (S)    0.0000  0.0024  0.0015  0.0000 -0.0000 -0.0004 -0.0080 -0.0055
  70.  H 4 (S)   -0.0000 -0.0001 -0.0003 -0.0000  0.0000  0.0003 -0.0055  0.0001
  71.  H 4 (S)    0.0000  0.0000  0.0001  0.0000 -0.0000  0.0000 -0.0081 -0.0001
  72.  H 4 (px)   0.0001 -0.0000 -0.0000 -0.0000 -0.0001  0.0000  0.0000 -0.0000
  73.  H 4 (py)   0.0000  0.0001  0.0000  0.0000 -0.0000 -0.0000  0.0029 -0.0001
  74.  H 4 (pz)  -0.0000  0.0000  0.0000 -0.0000  0.0000 -0.0001  0.0024  0.0001
  75.  H 5 (S)    0.0000  0.0047  0.0078  0.0000 -0.0000 -0.0088 -0.0581  0.0001
  76.  H 5 (S)   -0.0000 -0.0000 -0.0001 -0.0000 -0.0000 -0.0001  0.0001  0.0005
  77.  H 5 (S)   -0.0000  0.0000 -0.0001 -0.0000  0.0000 -0.0001  0.0037  0.0002
  78.  H 5 (px)   0.0001 -0.0000 -0.0000 -0.0000 -0.0001  0.0000  0.0000 -0.0000
  79.  H 5 (py)  -0.0000 -0.0001 -0.0002 -0.0000  0.0000  0.0001  0.0023  0.0001
  80.  H 5 (pz)   0.0000  0.0000  0.0000 -0.0000 -0.0000 -0.0001  0.0021  0.0002
  81.  H 6 (S)   -0.0000 -0.0047  0.0078  0.0000  0.0000  0.0088  0.1217 -0.0222
  82.  H 6 (S)    0.0000  0.0000 -0.0001 -0.0000 -0.0000  0.0001 -0.0222  0.0000
  83.  H 6 (S)   -0.0000 -0.0000 -0.0001 -0.0000  0.0000  0.0001  0.0037 -0.0000
  84.  H 6 (px)   0.0001 -0.0000 -0.0000 -0.0000 -0.0001  0.0000  0.0000 -0.0000
  85.  H 6 (py)  -0.0000 -0.0001  0.0002  0.0000  0.0000  0.0001  0.0043 -0.0004
  86.  H 6 (pz)  -0.0000 -0.0000  0.0000  0.0000 -0.0000  0.0001 -0.0018 -0.0001

          NAO       65      66      67      68      69      70      71      72
      ---------- ------- ------- ------- ------- ------- ------- ------- -------
   1.  C 1 (S)   -0.0084  0.0000  0.0028  0.0014 -0.0071 -0.0101 -0.0084  0.0000
   2.  C 1 (S)   -0.0065 -0.0000 -0.0108 -0.0048  0.5393  0.0031 -0.0065  0.0000
   3.  C 1 (S)    0.0001  0.0000 -0.0005  0.0001  0.0172 -0.0011  0.0001  0.0000
   4.  C 1 (S)    0.0001  0.0000  0.0001 -0.0000 -0.0019 -0.0001  0.0001  0.0000
   5.  C 1 (S)    0.0000 -0.0000  0.0000 -0.0000 -0.0000 -0.0000  0.0000 -0.0000
   6.  C 1 (px)   0.0000  0.0109  0.0000  0.0000  0.0000 -0.0000  0.0000  0.0109
   7.  C 1 (px)   0.0000  0.0004  0.0000  0.0000 -0.0000 -0.0000  0.0000  0.0004
   8.  C 1 (px)   0.0000  0.0001  0.0000  0.0000  0.0000 -0.0000  0.0000  0.0001
   9.  C 1 (py)   0.0071  0.0000 -0.0097 -0.0074 -0.6806 -0.0085 -0.0071  0.0000
  10.  C 1 (py)   0.0001  0.0000 -0.0004  0.0001 -0.0132  0.0008 -0.0001  0.0000
  11.  C 1 (py)   0.0000  0.0000 -0.0000 -0.0000 -0.0006  0.0000 -0.0000  0.0000
  12.  C 1 (pz)  -0.0039  0.0000 -0.0115  0.0024  0.4270 -0.0105 -0.0039 -0.0000
  13.  C 1 (pz)  -0.0001  0.0000  0.0004 -0.0002 -0.0115  0.0011 -0.0001  0.0000
  14.  C 1 (pz)   0.0001  0.0000  0.0001  0.0000 -0.0037 -0.0002  0.0001  0.0000
  15.  C 1 (d1)  -0.0000 -0.0000  0.0000 -0.0000 -0.0000  0.0000 -0.0000 -0.0000
  16.  C 1 (d1)   0.0000 -0.0000  0.0000  0.0000  0.0000 -0.0000  0.0000 -0.0000
  17.  C 1 (d2)  -0.0000 -0.0003 -0.0000 -0.0000  0.0000  0.0000 -0.0000 -0.0003
  18.  C 1 (d2)  -0.0000 -0.0000 -0.0000 -0.0000 -0.0000  0.0000 -0.0000 -0.0000
  19.  C 1 (d3)   0.0002  0.0000 -0.0003 -0.0002 -0.0192 -0.0002 -0.0002  0.0000
  20.  C 1 (d3)   0.0000 -0.0000 -0.0001  0.0000 -0.0039  0.0003 -0.0000 -0.0000
  21.  C 1 (d4)   0.0003  0.0000  0.0005  0.0001 -0.0229 -0.0000  0.0003 -0.0000
  22.  C 1 (d4)  -0.0000 -0.0000  0.0000 -0.0000  0.0003  0.0001 -0.0000  0.0000
  23.  C 1 (d5)   0.0002  0.0000  0.0005 -0.0002 -0.0159  0.0005  0.0002  0.0000
  24.  C 1 (d5)  -0.0001 -0.0000 -0.0001 -0.0000  0.0039  0.0002 -0.0001 -0.0000
  25.  C 1 (f1)   0.0000 -0.0000  0.0000  0.0001 -0.0023 -0.0000  0.0000 -0.0000
  26.  C 1 (f2)   0.0000  0.0001  0.0000  0.0000 -0.0000 -0.0000  0.0000  0.0001
  27.  C 1 (f3)   0.0000  0.0000 -0.0001 -0.0000 -0.0047  0.0000 -0.0000  0.0000
  28.  C 1 (f4)   0.0001 -0.0000  0.0002  0.0000 -0.0078  0.0001  0.0001  0.0000
  29.  C 1 (f5)   0.0000  0.0000 -0.0000 -0.0000 -0.0000 -0.0000  0.0000  0.0000
  30.  C 1 (f6)  -0.0000 -0.0001 -0.0000 -0.0000 -0.0000  0.0000 -0.0000 -0.0001
  31.  C 1 (f7)  -0.0001 -0.0000  0.0001  0.0001  0.0088  0.0001  0.0001 -0.0000
  32.  C 2 (S)   -0.0013  0.0000 -0.0001  0.0009  0.0033  0.0006 -0.0013  0.0000
  33.  C 2 (S)    0.0045  0.0000  0.0004 -0.0030  0.0278 -0.0084  0.0045  0.0000
  34.  C 2 (S)   -0.0000 -0.0000 -0.0006  0.0001  0.0210 -0.0010 -0.0000 -0.0000
  35.  C 2 (S)   -0.0001 -0.0000 -0.0001 -0.0000  0.0059  0.0001 -0.0001 -0.0000
  36.  C 2 (S)   -0.0000  0.0000 -0.0000 -0.0000  0.0000 -0.0000 -0.0000  0.0000
  37.  C 2 (px)   0.0000  0.0109  0.0000  0.0000  0.0000 -0.0000  0.0000  0.0109
  38.  C 2 (px)   0.0000  0.0004  0.0000  0.0000  0.0000 -0.0000  0.0000  0.0004
  39.  C 2 (px)   0.0000  0.0001  0.0000  0.0000 -0.0000 -0.0000  0.0000  0.0001
  40.  C 2 (py)   0.0013  0.0000  0.0037 -0.0047  0.0241 -0.0204 -0.0013  0.0000
  41.  C 2 (py)  -0.0003 -0.0000  0.0005  0.0003  0.0337  0.0001  0.0003 -0.0000
  42.  C 2 (py)  -0.0000 -0.0000  0.0000  0.0000  0.0009 -0.0000  0.0000 -0.0000
  43.  C 2 (pz)  -0.0057 -0.0000  0.0017 -0.0039  0.0208  0.0204 -0.0057 -0.0000
  44.  C 2 (pz)  -0.0001  0.0000 -0.0005  0.0002  0.0168 -0.0010 -0.0001  0.0000
  45.  C 2 (pz)   0.0002  0.0000  0.0002  0.0000 -0.0094 -0.0000  0.0002  0.0000
  46.  C 2 (d1)   0.0000  0.0000  0.0000  0.0000 -0.0000  0.0000  0.0000  0.0000
  47.  C 2 (d1)   0.0000  0.0000 -0.0000 -0.0000 -0.0000  0.0000 -0.0000  0.0000
  48.  C 2 (d2)   0.0000  0.0003  0.0000  0.0000  0.0000 -0.0000  0.0000  0.0003
  49.  C 2 (d2)   0.0000  0.0000  0.0000  0.0000 -0.0000  0.0000  0.0000  0.0000
  50.  C 2 (d3)  -0.0000  0.0000 -0.0001  0.0001 -0.0028  0.0005  0.0000  0.0000
  51.  C 2 (d3)   0.0001  0.0000 -0.0002 -0.0001 -0.0100 -0.0000 -0.0001  0.0000
  52.  C 2 (d4)  -0.0002 -0.0000 -0.0000  0.0000  0.0017  0.0005 -0.0002 -0.0000
  53.  C 2 (d4)   0.0000 -0.0000  0.0001 -0.0000 -0.0029  0.0000  0.0000 -0.0000
  54.  C 2 (d5)  -0.0002 -0.0000 -0.0000 -0.0002  0.0051  0.0010 -0.0002 -0.0000
  55.  C 2 (d5)   0.0001  0.0000  0.0002  0.0000 -0.0065 -0.0001  0.0001  0.0000
  56.  C 2 (f1)  -0.0000 -0.0000 -0.0000 -0.0001  0.0029  0.0001 -0.0000 -0.0000
  57.  C 2 (f2)   0.0000  0.0001  0.0000  0.0000  0.0000 -0.0000  0.0000  0.0001
  58.  C 2 (f3)  -0.0000 -0.0000  0.0001 -0.0000  0.0024 -0.0001  0.0000 -0.0000
  59.  C 2 (f4)   0.0001  0.0000 -0.0000  0.0000  0.0015 -0.0003  0.0001 -0.0000
  60.  C 2 (f5)   0.0000 -0.0000 -0.0000  0.0000  0.0000 -0.0000  0.0000 -0.0000
  61.  C 2 (f6)  -0.0000 -0.0001 -0.0000 -0.0000 -0.0000  0.0000 -0.0000 -0.0001
  62.  C 2 (f7)  -0.0000  0.0000 -0.0000  0.0001 -0.0004  0.0003  0.0000  0.0000
  63.  H 3 (S)   -0.0000  0.0000 -0.0152 -0.0053 -0.0080 -0.0055 -0.0081  0.0000
  64.  H 3 (S)    0.0000 -0.0000  0.0001 -0.0002 -0.0055  0.0001 -0.0001 -0.0000
  65.  H 3 (S)    0.0002  0.0000  0.0000 -0.0000 -0.0081 -0.0001  0.0001  0.0000
  66.  H 3 (px)   0.0000  0.0001  0.0000  0.0000  0.0000 -0.0000  0.0000  0.0001
  67.  H 3 (py)   0.0000  0.0000  0.0003  0.0001 -0.0029  0.0001  0.0001  0.0000
  68.  H 3 (pz)  -0.0000  0.0000  0.0001  0.0001  0.0024  0.0001  0.0001  0.0000
  69.  H 4 (S)   -0.0081  0.0000 -0.0029  0.0024  0.8039  0.0000  0.0000  0.0000
  70.  H 4 (S)   -0.0001 -0.0000  0.0001  0.0001  0.0000  0.0009 -0.0000 -0.0000
  71.  H 4 (S)    0.0001  0.0000  0.0001  0.0001  0.0000 -0.0000  0.0002  0.0000
  72.  H 4 (px)   0.0000  0.0001  0.0000  0.0000  0.0000 -0.0000  0.0000  0.0001
  73.  H 4 (py)  -0.0001  0.0000 -0.0001  0.0000  0.0152 -0.0001 -0.0000  0.0000
  74.  H 4 (pz)   0.0001 -0.0000 -0.0000 -0.0000 -0.0053 -0.0002 -0.0000 -0.0000
  75.  H 5 (S)    0.0037  0.0000  0.0023 -0.0021  0.1217 -0.0222  0.0037  0.0000
  76.  H 5 (S)    0.0002  0.0000  0.0001 -0.0002 -0.0222  0.0000 -0.0000  0.0000
  77.  H 5 (S)   -0.0001 -0.0000 -0.0001 -0.0000  0.0037 -0.0000 -0.0001 -0.0000
  78.  H 5 (px)   0.0000  0.0001  0.0000  0.0000 -0.0000 -0.0000  0.0000  0.0001
  79.  H 5 (py)  -0.0001 -0.0000 -0.0000  0.0000 -0.0043  0.0004 -0.0001 -0.0000
  80.  H 5 (pz)   0.0000  0.0000 -0.0000 -0.0001 -0.0018 -0.0001 -0.0000  0.0000
  81.  H 6 (S)    0.0037  0.0000 -0.0043  0.0018 -0.0581  0.0001  0.0037  0.0000
  82.  H 6 (S)   -0.0000  0.0000  0.0004  0.0001  0.0001  0.0005  0.0002  0.0000
  83.  H 6 (S)   -0.0001 -0.0000 -0.0001  0.0000  0.0037  0.0002 -0.0001 -0.0000
  84.  H 6 (px)   0.0000  0.0001  0.0000  0.0000 -0.0000 -0.0000  0.0000  0.0001
  85.  H 6 (py)   0.0001 -0.0000 -0.0001  0.0000 -0.0023 -0.0001  0.0001 -0.0000
  86.  H 6 (pz)  -0.0000  0.0000  0.0000  0.0000  0.0021  0.0002  0.0000  0.0000

          NAO       73      74      75      76      77      78      79      80
      ---------- ------- ------- ------- ------- ------- ------- ------- -------
   1.  C 1 (S)   -0.0028  0.0014  0.0033  0.0006 -0.0013  0.0000 -0.0001 -0.0009
   2.  C 1 (S)    0.0108 -0.0048  0.0278 -0.0084  0.0045  0.0000  0.0004  0.0030
   3.  C 1 (S)    0.0005  0.0001  0.0210 -0.0010 -0.0000  0.0000 -0.0006 -0.0001
   4.  C 1 (S)   -0.0001 -0.0000  0.0059  0.0001 -0.0001  0.0000 -0.0001  0.0000
   5.  C 1 (S)   -0.0000 -0.0000  0.0000 -0.0000 -0.0000 -0.0000 -0.0000  0.0000
   6.  C 1 (px)   0.0000 -0.0000  0.0000  0.0000 -0.0000  0.0109 -0.0000  0.0000
   7.  C 1 (px)   0.0000 -0.0000 -0.0000  0.0000 -0.0000  0.0004 -0.0000  0.0000
   8.  C 1 (px)   0.0000 -0.0000  0.0000 -0.0000 -0.0000  0.0001 -0.0000  0.0000
   9.  C 1 (py)  -0.0097  0.0074 -0.0241  0.0204  0.0013  0.0000  0.0037  0.0047
  10.  C 1 (py)  -0.0004 -0.0001 -0.0337 -0.0001 -0.0003  0.0000  0.0005 -0.0003
  11.  C 1 (py)  -0.0000  0.0000 -0.0009  0.0000 -0.0000  0.0000  0.0000 -0.0000
  12.  C 1 (pz)   0.0115  0.0024 -0.0208 -0.0204  0.0057  0.0000 -0.0017 -0.0039
  13.  C 1 (pz)  -0.0004 -0.0002 -0.0168  0.0010  0.0001  0.0000  0.0005  0.0002
  14.  C 1 (pz)  -0.0001  0.0000  0.0094  0.0000 -0.0002  0.0000 -0.0002  0.0000
  15.  C 1 (d1)  -0.0000  0.0000 -0.0000  0.0000  0.0000 -0.0000  0.0000  0.0000
  16.  C 1 (d1)   0.0000 -0.0000  0.0000 -0.0000 -0.0000 -0.0000 -0.0000 -0.0000
  17.  C 1 (d2)  -0.0000  0.0000  0.0000 -0.0000  0.0000 -0.0003  0.0000 -0.0000
  18.  C 1 (d2)  -0.0000  0.0000 -0.0000  0.0000  0.0000 -0.0000  0.0000 -0.0000
  19.  C 1 (d3)  -0.0003  0.0002 -0.0028  0.0005  0.0000  0.0000  0.0001  0.0001
  20.  C 1 (d3)  -0.0001 -0.0000 -0.0100 -0.0000 -0.0001 -0.0000  0.0002 -0.0001
  21.  C 1 (d4)  -0.0005  0.0001  0.0017  0.0005 -0.0002 -0.0000 -0.0000 -0.0000
  22.  C 1 (d4)  -0.0000 -0.0000 -0.0029  0.0000  0.0000  0.0000  0.0001  0.0000
  23.  C 1 (d5)  -0.0005 -0.0002  0.0051  0.0010 -0.0002  0.0000 -0.0000  0.0002
  24.  C 1 (d5)   0.0001 -0.0000 -0.0065 -0.0001  0.0001 -0.0000  0.0002 -0.0000
  25.  C 1 (f1)  -0.0000  0.0001 -0.0029 -0.0001  0.0000 -0.0000  0.0000 -0.0001
  26.  C 1 (f2)   0.0000 -0.0000 -0.0000  0.0000 -0.0000  0.0001 -0.0000  0.0000
  27.  C 1 (f3)  -0.0001  0.0000 -0.0024  0.0001 -0.0000  0.0000  0.0001  0.0000
  28.  C 1 (f4)  -0.0002  0.0000 -0.0015  0.0003 -0.0001  0.0000  0.0000  0.0000
  29.  C 1 (f5)  -0.0000 -0.0000  0.0000  0.0000 -0.0000  0.0000 -0.0000  0.0000
  30.  C 1 (f6)  -0.0000  0.0000  0.0000 -0.0000  0.0000 -0.0001  0.0000 -0.0000
  31.  C 1 (f7)   0.0001 -0.0001  0.0004 -0.0003 -0.0000 -0.0000 -0.0000 -0.0001
  32.  C 2 (S)    0.0001  0.0009 -0.0071 -0.0101 -0.0084  0.0000  0.0028 -0.0014
  33.  C 2 (S)   -0.0004 -0.0030  0.5393  0.0031 -0.0065  0.0000 -0.0108  0.0048
  34.  C 2 (S)    0.0006  0.0001  0.0172 -0.0011  0.0001 -0.0000 -0.0005 -0.0001
  35.  C 2 (S)    0.0001 -0.0000 -0.0019 -0.0001  0.0001 -0.0000  0.0001  0.0000
  36.  C 2 (S)    0.0000 -0.0000 -0.0000 -0.0000  0.0000  0.0000  0.0000  0.0000
  37.  C 2 (px)   0.0000 -0.0000  0.0000  0.0000 -0.0000  0.0109 -0.0000  0.0000
  38.  C 2 (px)   0.0000 -0.0000  0.0000  0.0000 -0.0000  0.0004 -0.0000  0.0000
  39.  C 2 (px)   0.0000 -0.0000 -0.0000  0.0000 -0.0000  0.0001 -0.0000  0.0000
  40.  C 2 (py)   0.0037  0.0047  0.6806  0.0085  0.0071 -0.0000 -0.0097  0.0074
  41.  C 2 (py)   0.0005 -0.0003  0.0132 -0.0008  0.0001 -0.0000 -0.0004 -0.0001
  42.  C 2 (py)   0.0000 -0.0000  0.0006 -0.0000  0.0000 -0.0000 -0.0000  0.0000
  43.  C 2 (pz)  -0.0017 -0.0039 -0.4270  0.0105  0.0039 -0.0000  0.0115  0.0024
  44.  C 2 (pz)   0.0005  0.0002  0.0115 -0.0011  0.0001  0.0000 -0.0004 -0.0002
  45.  C 2 (pz)  -0.0002  0.0000  0.0037  0.0002 -0.0001  0.0000 -0.0001  0.0000
  46.  C 2 (d1)  -0.0000  0.0000 -0.0000  0.0000 -0.0000  0.0000  0.0000 -0.0000
  47.  C 2 (d1)  -0.0000  0.0000 -0.0000  0.0000 -0.0000  0.0000  0.0000 -0.0000
  48.  C 2 (d2)   0.0000 -0.0000  0.0000 -0.0000 -0.0000  0.0003 -0.0000  0.0000
  49.  C 2 (d2)  -0.0000 -0.0000 -0.0000  0.0000 -0.0000  0.0000  0.0000  0.0000
  50.  C 2 (d3)  -0.0001 -0.0001 -0.0192 -0.0002 -0.0002  0.0000  0.0003 -0.0002
  51.  C 2 (d3)  -0.0002  0.0001 -0.0039  0.0003 -0.0000  0.0000  0.0001  0.0000
  52.  C 2 (d4)   0.0000  0.0000 -0.0229 -0.0000  0.0003 -0.0000  0.0005 -0.0001
  53.  C 2 (d4)  -0.0001 -0.0000  0.0003  0.0001 -0.0000 -0.0000  0.0000  0.0000
  54.  C 2 (d5)   0.0000 -0.0002 -0.0159  0.0005  0.0002 -0.0000  0.0005  0.0002
  55.  C 2 (d5)  -0.0002  0.0000  0.0039  0.0002 -0.0001  0.0000 -0.0001  0.0000
  56.  C 2 (f1)   0.0000 -0.0001  0.0023  0.0000 -0.0000 -0.0000 -0.0000  0.0001
  57.  C 2 (f2)   0.0000 -0.0000  0.0000 -0.0000 -0.0000  0.0001 -0.0000  0.0000
  58.  C 2 (f3)   0.0001  0.0000  0.0047 -0.0000  0.0000 -0.0000 -0.0001  0.0000
  59.  C 2 (f4)   0.0000  0.0000  0.0078 -0.0001 -0.0001 -0.0000 -0.0002  0.0000
  60.  C 2 (f5)   0.0000 -0.0000  0.0000 -0.0000 -0.0000 -0.0000 -0.0000 -0.0000
  61.  C 2 (f6)  -0.0000  0.0000 -0.0000 -0.0000  0.0000 -0.0001  0.0000 -0.0000
  62.  C 2 (f7)  -0.0000 -0.0001 -0.0088 -0.0001 -0.0001  0.0000  0.0001 -0.0001
  63.  H 3 (S)    0.0029  0.0024 -0.0581  0.0001  0.0037  0.0000  0.0023  0.0021
  64.  H 3 (S)   -0.0001  0.0001  0.0001  0.0005  0.0002 -0.0000  0.0001  0.0002
  65.  H 3 (S)   -0.0001  0.0001  0.0037  0.0002 -0.0001  0.0000 -0.0001  0.0000
  66.  H 3 (px)   0.0000 -0.0000  0.0000  0.0000 -0.0000  0.0001 -0.0000  0.0000
  67.  H 3 (py)  -0.0001 -0.0000  0.0023  0.0001 -0.0001  0.0000 -0.0000 -0.0000
  68.  H 3 (pz)   0.0000 -0.0000 -0.0021 -0.0002 -0.0000  0.0000  0.0000 -0.0001
  69.  H 4 (S)    0.0152 -0.0053  0.1217 -0.0222  0.0037 -0.0000 -0.0043 -0.0018
  70.  H 4 (S)   -0.0001 -0.0002 -0.0222  0.0000 -0.0000 -0.0000  0.0004 -0.0001
  71.  H 4 (S)   -0.0000 -0.0000  0.0037 -0.0000 -0.0001  0.0000 -0.0001 -0.0000
  72.  H 4 (px)   0.0000 -0.0000  0.0000  0.0000 -0.0000  0.0001 -0.0000  0.0000
  73.  H 4 (py)   0.0003 -0.0001  0.0043 -0.0004  0.0001  0.0000 -0.0001 -0.0000
  74.  H 4 (pz)  -0.0001  0.0001  0.0018  0.0001  0.0000 -0.0000 -0.0000  0.0000
  75.  H 5 (S)    0.0043  0.0018  0.8039  0.0000  0.0000 -0.0000 -0.0152  0.0053
  76.  H 5 (S)   -0.0004  0.0001  0.0000  0.0009 -0.0000  0.0000  0.0001  0.0002
  77.  H 5 (S)    0.0001  0.0000  0.0000 -0.0000  0.0002 -0.0000  0.0000  0.0000
  78.  H 5 (px)   0.0000 -0.0000 -0.0000  0.0000 -0.0000  0.0001 -0.0000  0.0000
  79.  H 5 (py)  -0.0001 -0.0000 -0.0152  0.0001  0.0000 -0.0000  0.0003 -0.0001
  80.  H 5 (pz)  -0.0000  0.0000  0.0053  0.0002  0.0000  0.0000 -0.0001  0.0001
  81.  H 6 (S)   -0.0023 -0.0021 -0.0080 -0.0055 -0.0081  0.0000 -0.0029 -0.0024
  82.  H 6 (S)   -0.0001 -0.0002 -0.0055  0.0001 -0.0001  0.0000  0.0001 -0.0001
  83.  H 6 (S)    0.0001 -0.0000 -0.0081 -0.0001  0.0001 -0.0000  0.0001 -0.0001
  84.  H 6 (px)   0.0000 -0.0000 -0.0000  0.0000 -0.0000  0.0001 -0.0000  0.0000
  85.  H 6 (py)  -0.0000 -0.0000  0.0029 -0.0001 -0.0001 -0.0000 -0.0001 -0.0000
  86.  H 6 (pz)   0.0000 -0.0001 -0.0024 -0.0001 -0.0001  0.0000  0.0000 -0.0000

          NAO       81      82      83      84      85      86
      ---------- ------- ------- ------- ------- ------- -------
   1.  C 1 (S)    0.0033  0.0006 -0.0013  0.0000  0.0001 -0.0009
   2.  C 1 (S)    0.0278 -0.0084  0.0045 -0.0000 -0.0004  0.0030
   3.  C 1 (S)    0.0210 -0.0010 -0.0000  0.0000  0.0006 -0.0001
   4.  C 1 (S)    0.0059  0.0001 -0.0001  0.0000  0.0001  0.0000
   5.  C 1 (S)    0.0000 -0.0000 -0.0000 -0.0000  0.0000  0.0000
   6.  C 1 (px)  -0.0000  0.0000 -0.0000  0.0109 -0.0000  0.0000
   7.  C 1 (px)   0.0000  0.0000 -0.0000  0.0004 -0.0000  0.0000
   8.  C 1 (px)   0.0000  0.0000 -0.0000  0.0001 -0.0000  0.0000
   9.  C 1 (py)   0.0241 -0.0204 -0.0013  0.0000  0.0037 -0.0047
  10.  C 1 (py)   0.0337  0.0001  0.0003  0.0000  0.0005  0.0003
  11.  C 1 (py)   0.0009 -0.0000  0.0000  0.0000  0.0000  0.0000
  12.  C 1 (pz)  -0.0208 -0.0204  0.0057 -0.0000  0.0017 -0.0039
  13.  C 1 (pz)  -0.0168  0.0010  0.0001  0.0000 -0.0005  0.0002
  14.  C 1 (pz)   0.0094  0.0000 -0.0002  0.0000  0.0002  0.0000
  15.  C 1 (d1)  -0.0000  0.0000  0.0000 -0.0000 -0.0000 -0.0000
  16.  C 1 (d1)   0.0000  0.0000 -0.0000 -0.0000  0.0000 -0.0000
  17.  C 1 (d2)  -0.0000 -0.0000  0.0000 -0.0003  0.0000 -0.0000
  18.  C 1 (d2)   0.0000 -0.0000  0.0000 -0.0000  0.0000  0.0000
  19.  C 1 (d3)   0.0028 -0.0005 -0.0000  0.0000  0.0001 -0.0001
  20.  C 1 (d3)   0.0100  0.0000  0.0001 -0.0000  0.0002  0.0001
  21.  C 1 (d4)   0.0017  0.0005 -0.0002  0.0000  0.0000 -0.0000
  22.  C 1 (d4)  -0.0029  0.0000  0.0000 -0.0000 -0.0001  0.0000
  23.  C 1 (d5)   0.0051  0.0010 -0.0002  0.0000  0.0000  0.0002
  24.  C 1 (d5)  -0.0065 -0.0001  0.0001 -0.0000 -0.0002 -0.0000
  25.  C 1 (f1)  -0.0029 -0.0001  0.0000 -0.0000 -0.0000 -0.0001
  26.  C 1 (f2)   0.0000  0.0000 -0.0000  0.0001 -0.0000  0.0000
  27.  C 1 (f3)   0.0024 -0.0001  0.0000  0.0000  0.0001 -0.0000
  28.  C 1 (f4)  -0.0015  0.0003 -0.0001  0.0000 -0.0000  0.0000
  29.  C 1 (f5)   0.0000  0.0000 -0.0000  0.0000  0.0000  0.0000
  30.  C 1 (f6)   0.0000 -0.0000  0.0000 -0.0001  0.0000 -0.0000
  31.  C 1 (f7)  -0.0004  0.0003  0.0000 -0.0000 -0.0000  0.0001
  32.  C 2 (S)   -0.0071 -0.0101 -0.0084  0.0000 -0.0028 -0.0014
  33.  C 2 (S)    0.5393  0.0031 -0.0065  0.0000  0.0108  0.0048
  34.  C 2 (S)    0.0172 -0.0011  0.0001 -0.0000  0.0005 -0.0001
  35.  C 2 (S)   -0.0019 -0.0001  0.0001 -0.0000 -0.0001  0.0000
  36.  C 2 (S)   -0.0000 -0.0000  0.0000  0.0000 -0.0000  0.0000
  37.  C 2 (px)  -0.0000  0.0000 -0.0000  0.0109 -0.0000  0.0000
  38.  C 2 (px)  -0.0000  0.0000 -0.0000  0.0004 -0.0000  0.0000
  39.  C 2 (px)   0.0000  0.0000 -0.0000  0.0001 -0.0000  0.0000
  40.  C 2 (py)  -0.6806 -0.0085 -0.0071 -0.0000 -0.0097 -0.0074
  41.  C 2 (py)  -0.0132  0.0008 -0.0001 -0.0000 -0.0004  0.0001
  42.  C 2 (py)  -0.0006  0.0000 -0.0000 -0.0000 -0.0000 -0.0000
  43.  C 2 (pz)  -0.4270  0.0105  0.0039 -0.0000 -0.0115  0.0024
  44.  C 2 (pz)   0.0115 -0.0011  0.0001  0.0000  0.0004 -0.0002
  45.  C 2 (pz)   0.0037  0.0002 -0.0001  0.0000  0.0001  0.0000
  46.  C 2 (d1)   0.0000  0.0000 -0.0000  0.0000  0.0000  0.0000
  47.  C 2 (d1)   0.0000 -0.0000  0.0000  0.0000  0.0000  0.0000
  48.  C 2 (d2)  -0.0000  0.0000 -0.0000  0.0003 -0.0000  0.0000
  49.  C 2 (d2)   0.0000  0.0000 -0.0000  0.0000 -0.0000  0.0000
  50.  C 2 (d3)   0.0192  0.0002  0.0002  0.0000  0.0003  0.0002
  51.  C 2 (d3)   0.0039 -0.0003  0.0000  0.0000  0.0001 -0.0000
  52.  C 2 (d4)  -0.0229 -0.0000  0.0003 -0.0000 -0.0005 -0.0001
  53.  C 2 (d4)   0.0003  0.0001 -0.0000  0.0000 -0.0000  0.0000
  54.  C 2 (d5)  -0.0159  0.0005  0.0002 -0.0000 -0.0005  0.0002
  55.  C 2 (d5)   0.0039  0.0002 -0.0001  0.0000  0.0001  0.0000
  56.  C 2 (f1)   0.0023  0.0000 -0.0000 -0.0000  0.0000  0.0001
  57.  C 2 (f2)  -0.0000  0.0000 -0.0000  0.0001 -0.0000 -0.0000
  58.  C 2 (f3)  -0.0047  0.0000 -0.0000 -0.0000 -0.0001 -0.0000
  59.  C 2 (f4)   0.0078 -0.0001 -0.0001 -0.0000  0.0002  0.0000
  60.  C 2 (f5)   0.0000 -0.0000 -0.0000 -0.0000  0.0000  0.0000
  61.  C 2 (f6)   0.0000 -0.0000  0.0000 -0.0001  0.0000 -0.0000
  62.  C 2 (f7)   0.0088  0.0001  0.0001  0.0000  0.0001  0.0001
  63.  H 3 (S)    0.1217 -0.0222  0.0037  0.0000  0.0043 -0.0018
  64.  H 3 (S)   -0.0222  0.0000 -0.0000 -0.0000 -0.0004 -0.0001
  65.  H 3 (S)    0.0037 -0.0000 -0.0001  0.0000  0.0001 -0.0000
  66.  H 3 (px)   0.0000  0.0000 -0.0000  0.0001 -0.0000  0.0000
  67.  H 3 (py)  -0.0043  0.0004 -0.0001  0.0000 -0.0001  0.0000
  68.  H 3 (pz)   0.0018  0.0001  0.0000  0.0000  0.0000  0.0000
  69.  H 4 (S)   -0.0581  0.0001  0.0037 -0.0000 -0.0023  0.0021
  70.  H 4 (S)    0.0001  0.0005  0.0002 -0.0000 -0.0001  0.0002
  71.  H 4 (S)    0.0037  0.0002 -0.0001  0.0000  0.0001  0.0000
  72.  H 4 (px)   0.0000  0.0000 -0.0000  0.0001 -0.0000  0.0000
  73.  H 4 (py)  -0.0023 -0.0001  0.0001  0.0000 -0.0000  0.0000
  74.  H 4 (pz)  -0.0021 -0.0002 -0.0000 -0.0000 -0.0000 -0.0001
  75.  H 5 (S)   -0.0080 -0.0055 -0.0081 -0.0000  0.0029 -0.0024
  76.  H 5 (S)   -0.0055  0.0001 -0.0001  0.0000 -0.0001 -0.0001
  77.  H 5 (S)   -0.0081 -0.0001  0.0001 -0.0000 -0.0001 -0.0001
  78.  H 5 (px)   0.0000  0.0000 -0.0000  0.0001 -0.0000  0.0000
  79.  H 5 (py)  -0.0029  0.0001  0.0001 -0.0000 -0.0001  0.0000
  80.  H 5 (pz)  -0.0024 -0.0001 -0.0001  0.0000 -0.0000 -0.0000
  81.  H 6 (S)    0.8039  0.0000  0.0000  0.0000  0.0152  0.0053
  82.  H 6 (S)    0.0000  0.0009 -0.0000  0.0000 -0.0001  0.0002
  83.  H 6 (S)    0.0000 -0.0000  0.0002 -0.0000 -0.0000  0.0000
  84.  H 6 (px)   0.0000  0.0000 -0.0000  0.0001 -0.0000  0.0000
  85.  H 6 (py)   0.0152 -0.0001 -0.0000 -0.0000  0.0003  0.0001
  86.  H 6 (pz)   0.0053  0.0002  0.0000  0.0000  0.0001  0.0001


 NATURAL BOND ORBITAL ANALYSIS:

                       Occupancies       Lewis Structure    Low   High
           Occ.    -------------------  -----------------   occ   occ
  Cycle   Thresh.   Lewis   Non-Lewis     CR  BD  3C  LP    (L)   (NL)   Dev
 =============================================================================
   1(1)    1.90    15.94017   0.05983      2   6   0   0     0      0    0.05
 -----------------------------------------------------------------------------

 Structure accepted: No low occupancy Lewis orbitals

 --------------------------------------------------------
   Core                      3.99853 ( 99.963% of   4)
   Valence Lewis            11.94164 ( 99.514% of  12)
  ==================       ============================
   Total Lewis              15.94017 ( 99.626% of  16)
  -----------------------------------------------------
   Valence non-Lewis         0.04287 (  0.268% of  16)
   Rydberg non-Lewis         0.01696 (  0.106% of  16)
  ==================       ============================
   Total non-Lewis           0.05983 (  0.374% of  16)
 --------------------------------------------------------


       (Occupancy)   Bond orbital/ Coefficients/ Hybrids
 ---------------------------------------------------------------------------------
     1. (1.99952) BD ( 1) C   1 - C   2  
                ( 50.00%)   0.7071* C   1 s(  0.00%)p 1.00( 99.92%)d 0.00(  0.06%)
                                                  f 0.00(  0.02%)
                                            0.0000  0.0000  0.0000  0.0000  0.0000
                                            0.9989  0.0371  0.0056  0.0000  0.0000
                                            0.0000  0.0000  0.0000  0.0000  0.0000
                                            0.0000 -0.0247 -0.0046  0.0000  0.0000
                                            0.0000  0.0000  0.0000  0.0000  0.0000
                                            0.0084  0.0000  0.0000  0.0000 -0.0098
                                            0.0000
                ( 50.00%)   0.7071* C   2 s(  0.00%)p 1.00( 99.92%)d 0.00(  0.06%)
                                                  f 0.00(  0.02%)
                                            0.0000  0.0000  0.0000  0.0000  0.0000
                                            0.9989  0.0371  0.0056  0.0000  0.0000
                                            0.0000  0.0000  0.0000  0.0000  0.0000
                                            0.0000  0.0247  0.0046  0.0000  0.0000
                                            0.0000  0.0000  0.0000  0.0000  0.0000
                                            0.0084  0.0000  0.0000  0.0000 -0.0098
                                            0.0000
     2. (1.99742) BD ( 2) C   1 - C   2  
                ( 50.00%)   0.7071* C   1 s( 38.98%)p 1.56( 60.80%)d 0.01(  0.21%)
                                                  f 0.00(  0.01%)
                                            0.0000  0.6232 -0.0375  0.0047  0.0000
                                            0.0000  0.0000  0.0000 -0.0000 -0.0000
                                           -0.0000 -0.7783  0.0477  0.0009  0.0000
                                            0.0000  0.0000  0.0000 -0.0000 -0.0000
                                           -0.0079  0.0031  0.0448  0.0019 -0.0113
                                            0.0000 -0.0000  0.0033  0.0000  0.0000
                                            0.0000
                ( 50.00%)   0.7071* C   2 s( 38.98%)p 1.56( 60.80%)d 0.01(  0.21%)
                                                  f 0.00(  0.01%)
                                            0.0000  0.6232 -0.0375  0.0047  0.0000
                                            0.0000  0.0000  0.0000 -0.0000 -0.0000
                                           -0.0000  0.7783 -0.0477 -0.0009  0.0000
                                            0.0000  0.0000  0.0000  0.0000  0.0000
                                           -0.0079  0.0031  0.0448  0.0019  0.0113
                                            0.0000 -0.0000 -0.0033  0.0000  0.0000
                                            0.0000
     3. (1.98618) BD ( 1) C   1 - H   3  
                ( 59.81%)   0.7734* C   1 s( 30.53%)p 2.27( 69.33%)d 0.00(  0.12%)
                                                  f 0.00(  0.02%)
                                           -0.0002  0.5523  0.0168 -0.0022 -0.0000
                                            0.0000  0.0000  0.0000  0.7067  0.0098
                                            0.0005  0.4400 -0.0111 -0.0042  0.0000
                                            0.0000  0.0000  0.0000  0.0197  0.0029
                                           -0.0235  0.0005 -0.0166  0.0043 -0.0022
                                            0.0000  0.0046 -0.0079  0.0000  0.0000
                                           -0.0091
                ( 40.19%)   0.6340* H   3 s( 99.96%)p 0.00(  0.04%)
                                            0.9998  0.0016 -0.0003  0.0000 -0.0188
                                           -0.0067
     4. (1.98618) BD ( 1) C   1 - H   4  
                ( 59.81%)   0.7734* C   1 s( 30.53%)p 2.27( 69.33%)d 0.00(  0.12%)
                                                  f 0.00(  0.02%)
                                            0.0002 -0.5523 -0.0168  0.0022  0.0000
                                            0.0000  0.0000  0.0000  0.7067  0.0098
                                            0.0005 -0.4400  0.0111  0.0042  0.0000
                                            0.0000  0.0000  0.0000  0.0197  0.0029
                                            0.0235 -0.0005  0.0166 -0.0043  0.0022
                                            0.0000  0.0046  0.0079  0.0000  0.0000
                                           -0.0091
                ( 40.19%)   0.6340* H   4 s( 99.96%)p 0.00(  0.04%)
                                           -0.9998 -0.0016  0.0003  0.0000 -0.0188
                                            0.0067
     5. (1.98618) BD ( 1) C   2 - H   5  
                ( 59.81%)   0.7734* C   2 s( 30.53%)p 2.27( 69.33%)d 0.00(  0.12%)
                                                  f 0.00(  0.02%)
                                           -0.0002  0.5523  0.0168 -0.0022 -0.0000
                                            0.0000  0.0000  0.0000  0.7067  0.0098
                                            0.0005 -0.4400  0.0111  0.0042  0.0000
                                            0.0000  0.0000  0.0000 -0.0197 -0.0029
                                           -0.0235  0.0005 -0.0166  0.0043  0.0022
                                            0.0000  0.0046  0.0079  0.0000  0.0000
                                           -0.0091
                ( 40.19%)   0.6340* H   5 s( 99.96%)p 0.00(  0.04%)
                                            0.9998  0.0016 -0.0003  0.0000 -0.0188
                                            0.0067
     6. (1.98618) BD ( 1) C   2 - H   6  
                ( 59.81%)   0.7734* C   2 s( 30.53%)p 2.27( 69.33%)d 0.00(  0.12%)
                                                  f 0.00(  0.02%)
                                            0.0002 -0.5523 -0.0168  0.0022  0.0000
                                            0.0000  0.0000  0.0000  0.7067  0.0098
                                            0.0005  0.4400 -0.0111 -0.0042  0.0000
                                            0.0000  0.0000  0.0000 -0.0197 -0.0029
                                            0.0235 -0.0005  0.0166 -0.0043 -0.0022
                                            0.0000  0.0046 -0.0079  0.0000  0.0000
                                           -0.0091
                ( 40.19%)   0.6340* H   6 s( 99.96%)p 0.00(  0.04%)
                                           -0.9998 -0.0016  0.0003  0.0000 -0.0188
                                           -0.0067
     7. (1.99927) CR ( 1) C   1           s(100.00%)p 0.00(  0.00%)
                                            1.0000  0.0002  0.0000 -0.0000 -0.0000
                                            0.0000  0.0000  0.0000 -0.0000 -0.0000
                                           -0.0000  0.0002 -0.0000 -0.0000  0.0000
                                            0.0000  0.0000  0.0000 -0.0000 -0.0000
                                           -0.0000  0.0000 -0.0000  0.0000 -0.0000
                                            0.0000 -0.0000 -0.0000  0.0000  0.0000
                                            0.0000
     8. (1.99927) CR ( 1) C   2           s(100.00%)p 0.00(  0.00%)
                                            1.0000  0.0002  0.0000 -0.0000 -0.0000
                                            0.0000  0.0000  0.0000 -0.0000 -0.0000
                                           -0.0000 -0.0002  0.0000  0.0000  0.0000
                                            0.0000  0.0000  0.0000  0.0000  0.0000
                                           -0.0000  0.0000 -0.0000  0.0000  0.0000
                                            0.0000 -0.0000  0.0000  0.0000  0.0000
                                            0.0000
     9. (0.00305) RY*( 1) C   1           s(  0.00%)p 1.00( 91.23%)d 0.09(  8.36%)
                                                  f 0.00(  0.41%)
                                           -0.0000  0.0000  0.0000 -0.0000 -0.0000
                                            0.0000  0.0000  0.0000 -0.0166  0.9547
                                            0.0241  0.0000 -0.0000 -0.0000  0.0000
                                            0.0000  0.0000  0.0000  0.0600  0.2829
                                           -0.0000  0.0000 -0.0000  0.0000 -0.0000
                                            0.0000  0.0640 -0.0000  0.0000  0.0000
                                           -0.0031
    10. (0.00275) RY*( 2) C   1           s( 47.83%)p 0.96( 46.13%)d 0.11(  5.46%)
                                                  f 0.01(  0.58%)
                                           -0.0000  0.0168  0.6764  0.1433  0.0016
                                            0.0000  0.0000  0.0000  0.0000  0.0000
                                            0.0000 -0.0513 -0.6106  0.2928  0.0000
                                            0.0000  0.0000  0.0000  0.0000  0.0000
                                            0.0656 -0.0847  0.0841 -0.1898 -0.0623
                                            0.0000  0.0000 -0.0442  0.0000  0.0000
                                           -0.0000
    11. (0.00019) RY*( 3) C   1           s( 31.31%)p 0.96( 30.20%)d 1.08( 33.92%)
                                                  f 0.15(  4.57%)
                                            0.0000 -0.0124  0.1993  0.5226 -0.0095
                                            0.0000  0.0000  0.0000 -0.0000 -0.0000
                                           -0.0000  0.0475  0.5469  0.0246  0.0000
                                            0.0000  0.0000  0.0000 -0.0000 -0.0000
                                            0.0531 -0.1162  0.5047 -0.2610 -0.2123
                                            0.0000 -0.0000 -0.0259  0.0000  0.0000
                                            0.0000
    12. (0.00002) RY*( 4) C   1           s(  3.66%)p 0.11(  0.39%)d25.17( 92.14%)
                                                  f 1.04(  3.81%)
    13. (0.00000) RY*( 5) C   1           s(  0.00%)p 1.00(100.00%)d 0.00(  0.00%)
    14. (0.00000) RY*( 6) C   1           s( 54.27%)p 0.01(  0.31%)d 0.84( 45.42%)
                                                  f 0.00(  0.00%)
    15. (0.00000) RY*( 7) C   1           s(  0.00%)p 1.00( 99.99%)d 0.00(  0.00%)
                                                  f 0.00(  0.00%)
    16. (0.00000) RY*( 8) C   1           s( 45.10%)p 0.64( 28.94%)d 0.57( 25.92%)
                                                  f 0.00(  0.03%)
    17. (0.00000) RY*( 9) C   1           s(  6.00%)p15.52( 93.09%)d 0.15(  0.89%)
                                                  f 0.01(  0.03%)
    18. (0.00000) RY*(10) C   1           s(  0.00%)p 0.00(  0.00%)d 1.00(100.00%)
    19. (0.00000) RY*(11) C   1           s(  0.00%)p 0.00(  0.00%)d 1.00(100.00%)
    20. (0.00000) RY*(12) C   1           s(  0.00%)p 1.00(  0.06%)d99.99( 99.94%)
                                                  f 0.00(  0.00%)
    21. (0.00000) RY*(13) C   1           s(  0.00%)p 0.00(  0.00%)d 1.00(100.00%)
    22. (0.00000) RY*(14) C   1           s(  0.00%)p 1.00(  0.47%)d99.99( 99.53%)
                                                  f 0.00(  0.00%)
    23. (0.00000) RY*(15) C   1           s(  0.00%)p 1.00(  8.01%)d11.49( 91.99%)
    24. (0.00000) RY*(16) C   1           s( 99.99%)p 0.00(  0.00%)d 0.00(  0.00%)
                                                  f 0.00(  0.00%)
    25. (0.00000) RY*(17) C   1           s(  1.27%)p 0.25(  0.32%)d77.21( 98.25%)
                                                  f 0.12(  0.15%)
    26. (0.00000) RY*(18) C   1           s(  0.00%)p 1.00(100.00%)d 0.00(  0.00%)
                                                  f 0.00(  0.00%)
    27. (0.00000) RY*(19) C   1           s(  7.42%)p 0.06(  0.47%)d12.42( 92.11%)
                                                  f 0.00(  0.00%)
    28. (0.00000) RY*(20) C   1           s(  2.79%)p 0.21(  0.57%)d 1.35(  3.76%)
                                                  f33.34( 92.88%)
    29. (0.00000) RY*(21) C   1           s(  0.00%)p 0.00(  0.01%)d 0.00(  0.00%)
                                                  f 1.00( 99.99%)
    30. (0.00000) RY*(22) C   1           s(  0.00%)p 1.00(  0.38%)d 0.09(  0.03%)
                                                  f99.99( 99.59%)
    31. (0.00000) RY*(23) C   1           s(  0.32%)p 0.11(  0.03%)d 5.54(  1.75%)
                                                  f99.99( 97.90%)
    32. (0.00000) RY*(24) C   1           s(  0.00%)p 0.00(  0.00%)d 0.00(  0.00%)
                                                  f 1.00(100.00%)
    33. (0.00000) RY*(25) C   1           s(  0.00%)p 0.00(  0.01%)d 0.00(  0.00%)
                                                  f 1.00( 99.99%)
    34. (0.00000) RY*(26) C   1           s(  0.00%)p 1.00(  0.02%)d 0.01(  0.00%)
                                                  f99.99( 99.98%)
    35. (0.00305) RY*( 1) C   2           s(  0.00%)p 1.00( 91.23%)d 0.09(  8.36%)
                                                  f 0.00(  0.41%)
                                           -0.0000  0.0000  0.0000 -0.0000 -0.0000
                                            0.0000  0.0000  0.0000 -0.0166  0.9547
                                            0.0241 -0.0000  0.0000  0.0000  0.0000
                                            0.0000  0.0000  0.0000 -0.0600 -0.2829
                                           -0.0000  0.0000 -0.0000  0.0000  0.0000
                                            0.0000  0.0640  0.0000  0.0000  0.0000
                                           -0.0031
    36. (0.00275) RY*( 2) C   2           s( 47.83%)p 0.96( 46.13%)d 0.11(  5.46%)
                                                  f 0.01(  0.58%)
                                           -0.0000  0.0168  0.6764  0.1433  0.0016
                                            0.0000  0.0000  0.0000  0.0000  0.0000
                                            0.0000  0.0513  0.6106 -0.2928  0.0000
                                            0.0000  0.0000  0.0000 -0.0000 -0.0000
                                            0.0656 -0.0847  0.0841 -0.1898  0.0623
                                            0.0000  0.0000  0.0442  0.0000  0.0000
                                           -0.0000
    37. (0.00019) RY*( 3) C   2           s( 31.31%)p 0.96( 30.20%)d 1.08( 33.92%)
                                                  f 0.15(  4.57%)
                                            0.0000 -0.0124  0.1993  0.5226 -0.0095
                                            0.0000  0.0000  0.0000 -0.0000 -0.0000
                                           -0.0000 -0.0475 -0.5469 -0.0246  0.0000
                                            0.0000  0.0000  0.0000  0.0000  0.0000
                                            0.0531 -0.1162  0.5047 -0.2610  0.2123
                                            0.0000 -0.0000  0.0259  0.0000  0.0000
                                            0.0000
    38. (0.00002) RY*( 4) C   2           s(  3.66%)p 0.11(  0.39%)d25.17( 92.14%)
                                                  f 1.04(  3.81%)
    39. (0.00000) RY*( 5) C   2           s(  0.00%)p 1.00(100.00%)d 0.00(  0.00%)
    40. (0.00000) RY*( 6) C   2           s( 54.27%)p 0.01(  0.31%)d 0.84( 45.42%)
                                                  f 0.00(  0.00%)
    41. (0.00000) RY*( 7) C   2           s(  0.00%)p 1.00( 99.99%)d 0.00(  0.00%)
                                                  f 0.00(  0.00%)
    42. (0.00000) RY*( 8) C   2           s( 45.10%)p 0.64( 28.94%)d 0.57( 25.92%)
                                                  f 0.00(  0.03%)
    43. (0.00000) RY*( 9) C   2           s(  6.00%)p15.52( 93.09%)d 0.15(  0.89%)
                                                  f 0.01(  0.03%)
    44. (0.00000) RY*(10) C   2           s(  0.00%)p 0.00(  0.00%)d 1.00(100.00%)
    45. (0.00000) RY*(11) C   2           s(  0.00%)p 0.00(  0.00%)d 1.00(100.00%)
    46. (0.00000) RY*(12) C   2           s(  0.00%)p 1.00(  0.06%)d99.99( 99.94%)
                                                  f 0.00(  0.00%)
    47. (0.00000) RY*(13) C   2           s(  0.00%)p 0.00(  0.00%)d 1.00(100.00%)
    48. (0.00000) RY*(14) C   2           s(  0.00%)p 1.00(  0.47%)d99.99( 99.53%)
                                                  f 0.00(  0.00%)
    49. (0.00000) RY*(15) C   2           s(  0.00%)p 1.00(  8.01%)d11.49( 91.99%)
    50. (0.00000) RY*(16) C   2           s( 99.99%)p 0.00(  0.00%)d 0.00(  0.00%)
                                                  f 0.00(  0.00%)
    51. (0.00000) RY*(17) C   2           s(  1.27%)p 0.25(  0.32%)d77.21( 98.25%)
                                                  f 0.12(  0.15%)
    52. (0.00000) RY*(18) C   2           s(  0.00%)p 1.00(100.00%)d 0.00(  0.00%)
                                                  f 0.00(  0.00%)
    53. (0.00000) RY*(19) C   2           s(  7.42%)p 0.06(  0.47%)d12.42( 92.11%)
                                                  f 0.00(  0.00%)
    54. (0.00000) RY*(20) C   2           s(  2.79%)p 0.21(  0.57%)d 1.35(  3.76%)
                                                  f33.34( 92.88%)
    55. (0.00000) RY*(21) C   2           s(  0.00%)p 0.00(  0.01%)d 0.00(  0.00%)
                                                  f 1.00( 99.99%)
    56. (0.00000) RY*(22) C   2           s(  0.00%)p 1.00(  0.38%)d 0.09(  0.03%)
                                                  f99.99( 99.59%)
    57. (0.00000) RY*(23) C   2           s(  0.32%)p 0.11(  0.03%)d 5.54(  1.75%)
                                                  f99.99( 97.90%)
    58. (0.00000) RY*(24) C   2           s(  0.00%)p 0.00(  0.00%)d 0.00(  0.00%)
                                                  f 1.00(100.00%)
    59. (0.00000) RY*(25) C   2           s(  0.00%)p 0.00(  0.01%)d 0.00(  0.00%)
                                                  f 1.00( 99.99%)
    60. (0.00000) RY*(26) C   2           s(  0.00%)p 1.00(  0.02%)d 0.01(  0.00%)
                                                  f99.99( 99.98%)
    61. (0.00091) RY*( 1) H   3           s( 95.09%)p 0.05(  4.91%)
                                           -0.0006  0.9751  0.0102  0.0000  0.1170
                                           -0.1881
    62. (0.00017) RY*( 2) H   3           s( 94.61%)p 0.06(  5.39%)
                                            0.0013 -0.0629  0.9706  0.0000  0.1203
                                           -0.1985
    63. (0.00012) RY*( 3) H   3           s(  0.00%)p 1.00(100.00%)
                                            0.0000  0.0000  0.0000  1.0000  0.0000
                                            0.0000
    64. (0.00002) RY*( 4) H   3           s(  2.84%)p34.24( 97.16%)
    65. (0.00002) RY*( 5) H   3           s(  7.50%)p12.34( 92.50%)
    66. (0.00091) RY*( 1) H   4           s( 95.09%)p 0.05(  4.91%)
                                           -0.0006  0.9751  0.0102  0.0000 -0.1170
                                           -0.1881
    67. (0.00017) RY*( 2) H   4           s( 94.61%)p 0.06(  5.39%)
                                            0.0013 -0.0629  0.9706  0.0000 -0.1203
                                           -0.1985
    68. (0.00012) RY*( 3) H   4           s(  0.00%)p 1.00(100.00%)
                                            0.0000  0.0000  0.0000  1.0000  0.0000
                                            0.0000
    69. (0.00002) RY*( 4) H   4           s(  2.84%)p34.24( 97.16%)
    70. (0.00002) RY*( 5) H   4           s(  7.50%)p12.34( 92.50%)
    71. (0.00091) RY*( 1) H   5           s( 95.09%)p 0.05(  4.91%)
                                           -0.0006  0.9751  0.0102  0.0000  0.1170
                                            0.1881
    72. (0.00017) RY*( 2) H   5           s( 94.61%)p 0.06(  5.39%)
                                            0.0013 -0.0629  0.9706  0.0000  0.1203
                                            0.1985
    73. (0.00012) RY*( 3) H   5           s(  0.00%)p 1.00(100.00%)
                                            0.0000  0.0000  0.0000  1.0000  0.0000
                                            0.0000
    74. (0.00002) RY*( 4) H   5           s(  2.84%)p34.24( 97.16%)
    75. (0.00002) RY*( 5) H   5           s(  7.50%)p12.34( 92.50%)
    76. (0.00091) RY*( 1) H   6           s( 95.09%)p 0.05(  4.91%)
                                           -0.0006  0.9751  0.0102  0.0000 -0.1170
                                            0.1881
    77. (0.00017) RY*( 2) H   6           s( 94.61%)p 0.06(  5.39%)
                                            0.0013 -0.0629  0.9706  0.0000 -0.1203
                                            0.1985
    78. (0.00012) RY*( 3) H   6           s(  0.00%)p 1.00(100.00%)
                                            0.0000  0.0000  0.0000  1.0000  0.0000
                                            0.0000
    79. (0.00002) RY*( 4) H   6           s(  2.84%)p34.24( 97.16%)
    80. (0.00002) RY*( 5) H   6           s(  7.50%)p12.34( 92.50%)
    81. (0.00000) BD*( 1) C   1 - C   2  
                ( 50.00%)   0.7071* C   1 s(  0.00%)p 1.00( 99.92%)d 0.00(  0.06%)
                                                  f 0.00(  0.02%)
                ( 50.00%)  -0.7071* C   2 s(  0.00%)p 1.00( 99.92%)d 0.00(  0.06%)
                                                  f 0.00(  0.02%)
    82. (0.00265) BD*( 2) C   1 - C   2  
                ( 50.00%)   0.7071* C   1 s( 38.98%)p 1.56( 60.80%)d 0.01(  0.21%)
                                                  f 0.00(  0.01%)
                                            0.0000  0.6232 -0.0375  0.0047  0.0000
                                            0.0000  0.0000  0.0000 -0.0000 -0.0000
                                           -0.0000 -0.7783  0.0477  0.0009  0.0000
                                            0.0000  0.0000  0.0000 -0.0000 -0.0000
                                           -0.0079  0.0031  0.0448  0.0019 -0.0113
                                            0.0000 -0.0000  0.0033  0.0000  0.0000
                                            0.0000
                ( 50.00%)  -0.7071* C   2 s( 38.98%)p 1.56( 60.80%)d 0.01(  0.21%)
                                                  f 0.00(  0.01%)
                                            0.0000  0.6232 -0.0375  0.0047  0.0000
                                            0.0000  0.0000  0.0000 -0.0000 -0.0000
                                           -0.0000  0.7783 -0.0477 -0.0009  0.0000
                                            0.0000  0.0000  0.0000  0.0000  0.0000
                                           -0.0079  0.0031  0.0448  0.0019  0.0113
                                            0.0000 -0.0000 -0.0033  0.0000  0.0000
                                            0.0000
    83. (0.01005) BD*( 1) C   1 - H   3  
                ( 40.19%)   0.6340* C   1 s( 30.53%)p 2.27( 69.33%)d 0.00(  0.12%)
                                                  f 0.00(  0.02%)
                                            0.0002 -0.5523 -0.0168  0.0022  0.0000
                                           -0.0000 -0.0000 -0.0000 -0.7067 -0.0098
                                           -0.0005 -0.4400  0.0111  0.0042 -0.0000
                                           -0.0000 -0.0000 -0.0000 -0.0197 -0.0029
                                            0.0235 -0.0005  0.0166 -0.0043  0.0022
                                           -0.0000 -0.0046  0.0079 -0.0000 -0.0000
                                            0.0091
                ( 59.81%)  -0.7734* H   3 s( 99.96%)p 0.00(  0.04%)
                                           -0.9998 -0.0016  0.0003 -0.0000  0.0188
                                            0.0067
    84. (0.01005) BD*( 1) C   1 - H   4  
                ( 40.19%)   0.6340* C   1 s( 30.53%)p 2.27( 69.33%)d 0.00(  0.12%)
                                                  f 0.00(  0.02%)
                                           -0.0002  0.5523  0.0168 -0.0022 -0.0000
                                           -0.0000 -0.0000 -0.0000 -0.7067 -0.0098
                                           -0.0005  0.4400 -0.0111 -0.0042 -0.0000
                                           -0.0000 -0.0000 -0.0000 -0.0197 -0.0029
                                           -0.0235  0.0005 -0.0166  0.0043 -0.0022
                                           -0.0000 -0.0046 -0.0079 -0.0000 -0.0000
                                            0.0091
                ( 59.81%)  -0.7734* H   4 s( 99.96%)p 0.00(  0.04%)
                                            0.9998  0.0016 -0.0003 -0.0000  0.0188
                                           -0.0067
    85. (0.01005) BD*( 1) C   2 - H   5  
                ( 40.19%)   0.6340* C   2 s( 30.53%)p 2.27( 69.33%)d 0.00(  0.12%)
                                                  f 0.00(  0.02%)
                                            0.0002 -0.5523 -0.0168  0.0022  0.0000
                                           -0.0000 -0.0000 -0.0000 -0.7067 -0.0098
                                           -0.0005  0.4400 -0.0111 -0.0042 -0.0000
                                           -0.0000 -0.0000 -0.0000  0.0197  0.0029
                                            0.0235 -0.0005  0.0166 -0.0043 -0.0022
                                           -0.0000 -0.0046 -0.0079 -0.0000 -0.0000
                                            0.0091
                ( 59.81%)  -0.7734* H   5 s( 99.96%)p 0.00(  0.04%)
                                           -0.9998 -0.0016  0.0003 -0.0000  0.0188
                                           -0.0067
    86. (0.01005) BD*( 1) C   2 - H   6  
                ( 40.19%)   0.6340* C   2 s( 30.53%)p 2.27( 69.33%)d 0.00(  0.12%)
                                                  f 0.00(  0.02%)
                                           -0.0002  0.5523  0.0168 -0.0022 -0.0000
                                           -0.0000 -0.0000 -0.0000 -0.7067 -0.0098
                                           -0.0005 -0.4400  0.0111  0.0042 -0.0000
                                           -0.0000 -0.0000 -0.0000  0.0197  0.0029
                                           -0.0235  0.0005 -0.0166  0.0043  0.0022
                                           -0.0000 -0.0046  0.0079 -0.0000 -0.0000
                                            0.0091
                ( 59.81%)  -0.7734* H   6 s( 99.96%)p 0.00(  0.04%)
                                            0.9998  0.0016 -0.0003 -0.0000  0.0188
                                            0.0067


 NHO Directionality and "Bond Bending" (deviations from line of nuclear centers)

         [Thresholds for printing:  angular deviation  >  1.0 degree]
                                    hybrid p-character > 25.0%
                                    orbital occupancy  >  0.10e

                                Line of Centers        Hybrid 1              Hybrid 2
                                ---------------  -------------------   ------------------
                NBO               Theta   Phi    Theta   Phi    Dev    Theta   Phi    Dev
 ========================================================================================
     1. BD (   1) C   1 - C   2   180.0    0.0    90.0    0.0  90.0     90.0    0.0  90.0
     3. BD (   1) C   1 - H   3    62.3   90.0    59.4   90.0   3.0      --     --    --
     4. BD (   1) C   1 - H   4    62.3  270.0    59.4  270.0   3.0      --     --    --
     5. BD (   1) C   2 - H   5   117.7   90.0   120.6   90.0   3.0      --     --    --
     6. BD (   1) C   2 - H   6   117.7  270.0   120.6  270.0   3.0      --     --    --


 Second Order Perturbation Theory Analysis of Fock Matrix in NBO Basis

     Threshold for printing:   0.50 kcal/mol
                                                                              E(2)  E(j)-E(i) F(i,j)
         Donor NBO (i)                     Acceptor NBO (j)                 kcal/mol   a.u.    a.u. 
 ===================================================================================================

 within unit  1
   2. BD (   2) C   1 - C   2        / 83. BD*(   1) C   1 - H   3            0.56    1.32    0.024
   2. BD (   2) C   1 - C   2        / 84. BD*(   1) C   1 - H   4            0.56    1.32    0.024
   2. BD (   2) C   1 - C   2        / 85. BD*(   1) C   2 - H   5            0.56    1.32    0.024
   2. BD (   2) C   1 - C   2        / 86. BD*(   1) C   2 - H   6            0.56    1.32    0.024
   3. BD (   1) C   1 - H   3        / 35. RY*(   1) C   2                    1.59    1.76    0.047
   3. BD (   1) C   1 - H   3        / 36. RY*(   2) C   2                    1.51    1.52    0.043
   3. BD (   1) C   1 - H   3        / 82. BD*(   2) C   1 - C   2            0.61    1.29    0.025
   3. BD (   1) C   1 - H   3        / 85. BD*(   1) C   2 - H   5            0.83    1.07    0.027
   3. BD (   1) C   1 - H   3        / 86. BD*(   1) C   2 - H   6            5.11    1.07    0.066
   4. BD (   1) C   1 - H   4        / 35. RY*(   1) C   2                    1.59    1.76    0.047
   4. BD (   1) C   1 - H   4        / 36. RY*(   2) C   2                    1.51    1.52    0.043
   4. BD (   1) C   1 - H   4        / 82. BD*(   2) C   1 - C   2            0.61    1.29    0.025
   4. BD (   1) C   1 - H   4        / 85. BD*(   1) C   2 - H   5            5.11    1.07    0.066
   4. BD (   1) C   1 - H   4        / 86. BD*(   1) C   2 - H   6            0.83    1.07    0.027
   5. BD (   1) C   2 - H   5        /  9. RY*(   1) C   1                    1.59    1.76    0.047
   5. BD (   1) C   2 - H   5        / 10. RY*(   2) C   1                    1.51    1.52    0.043
   5. BD (   1) C   2 - H   5        / 82. BD*(   2) C   1 - C   2            0.61    1.29    0.025
   5. BD (   1) C   2 - H   5        / 83. BD*(   1) C   1 - H   3            0.83    1.07    0.027
   5. BD (   1) C   2 - H   5        / 84. BD*(   1) C   1 - H   4            5.11    1.07    0.066
   6. BD (   1) C   2 - H   6        /  9. RY*(   1) C   1                    1.59    1.76    0.047
   6. BD (   1) C   2 - H   6        / 10. RY*(   2) C   1                    1.51    1.52    0.043
   6. BD (   1) C   2 - H   6        / 82. BD*(   2) C   1 - C   2            0.61    1.29    0.025
   6. BD (   1) C   2 - H   6        / 83. BD*(   1) C   1 - H   3            5.11    1.07    0.066
   6. BD (   1) C   2 - H   6        / 84. BD*(   1) C   1 - H   4            0.83    1.07    0.027
   7. CR (   1) C   1                / 36. RY*(   2) C   2                    2.11   11.30    0.138
   7. CR (   1) C   1                / 37. RY*(   3) C   2                    1.22   11.52    0.106
   7. CR (   1) C   1                / 82. BD*(   2) C   1 - C   2            0.89   11.07    0.089
   8. CR (   1) C   2                / 10. RY*(   2) C   1                    2.11   11.30    0.138
   8. CR (   1) C   2                / 11. RY*(   3) C   1                    1.22   11.52    0.106
   8. CR (   1) C   2                / 82. BD*(   2) C   1 - C   2            0.89   11.07    0.089


 Natural Bond Orbitals (Summary):

                                                            Principal Delocalizations
           NBO                        Occupancy    Energy   (geminal,vicinal,remote)
 ====================================================================================
 Molecular unit  1  (C2H4)
     1. BD (   1) C   1 - C   2          1.99952    -0.33584   
     2. BD (   2) C   1 - C   2          1.99742    -0.84279  83(g),84(g),85(g),86(g)
     3. BD (   1) C   1 - H   3          1.98618    -0.59664  86(v),35(v),36(v),85(v)
                                                    82(g)
     4. BD (   1) C   1 - H   4          1.98618    -0.59664  85(v),35(v),36(v),86(v)
                                                    82(g)
     5. BD (   1) C   2 - H   5          1.98618    -0.59664  84(v),9(v),10(v),83(v),82(g)
     6. BD (   1) C   2 - H   6          1.98618    -0.59664  83(v),9(v),10(v),84(v),82(g)
     7. CR (   1) C   1                  1.99927   -10.37869  36(v),37(v),82(g)
     8. CR (   1) C   2                  1.99927   -10.37869  10(v),11(v),82(g)
     9. RY*(   1) C   1                  0.00305     1.16350   
    10. RY*(   2) C   1                  0.00275     0.91908   
    11. RY*(   3) C   1                  0.00019     1.14477   
    12. RY*(   4) C   1                  0.00002     1.72350   
    13. RY*(   5) C   1                  0.00000     1.29920   
    14. RY*(   6) C   1                  0.00000     2.02735   
    15. RY*(   7) C   1                  0.00000     1.75675   
    16. RY*(   8) C   1                  0.00000     1.07999   
    17. RY*(   9) C   1                  0.00000     1.85468   
    18. RY*(  10) C   1                  0.00000     1.36386   
    19. RY*(  11) C   1                  0.00000     2.35573   
    20. RY*(  12) C   1                  0.00000     1.69283   
    21. RY*(  13) C   1                  0.00000     2.47843   
    22. RY*(  14) C   1                  0.00000     1.97841   
    23. RY*(  15) C   1                  0.00000     2.42994   
    24. RY*(  16) C   1                  0.00000    21.23812   
    25. RY*(  17) C   1                  0.00000     3.00774   
    26. RY*(  18) C   1                  0.00000     0.60929   
    27. RY*(  19) C   1                  0.00000     2.75107   
    28. RY*(  20) C   1                  0.00000     3.92314   
    29. RY*(  21) C   1                  0.00000     3.44969   
    30. RY*(  22) C   1                  0.00000     3.63067   
    31. RY*(  23) C   1                  0.00000     3.66794   
    32. RY*(  24) C   1                  0.00000     3.11841   
    33. RY*(  25) C   1                  0.00000     2.98883   
    34. RY*(  26) C   1                  0.00000     3.28464   
    35. RY*(   1) C   2                  0.00305     1.16350   
    36. RY*(   2) C   2                  0.00275     0.91908   
    37. RY*(   3) C   2                  0.00019     1.14477   
    38. RY*(   4) C   2                  0.00002     1.72350   
    39. RY*(   5) C   2                  0.00000     1.29920   
    40. RY*(   6) C   2                  0.00000     2.02735   
    41. RY*(   7) C   2                  0.00000     1.75675   
    42. RY*(   8) C   2                  0.00000     1.07999   
    43. RY*(   9) C   2                  0.00000     1.85468   
    44. RY*(  10) C   2                  0.00000     1.36386   
    45. RY*(  11) C   2                  0.00000     2.35573   
    46. RY*(  12) C   2                  0.00000     1.69283   
    47. RY*(  13) C   2                  0.00000     2.47843   
    48. RY*(  14) C   2                  0.00000     1.97841   
    49. RY*(  15) C   2                  0.00000     2.42994   
    50. RY*(  16) C   2                  0.00000    21.23812   
    51. RY*(  17) C   2                  0.00000     3.00774   
    52. RY*(  18) C   2                  0.00000     0.60929   
    53. RY*(  19) C   2                  0.00000     2.75107   
    54. RY*(  20) C   2                  0.00000     3.92314   
    55. RY*(  21) C   2                  0.00000     3.44969   
    56. RY*(  22) C   2                  0.00000     3.63067   
    57. RY*(  23) C   2                  0.00000     3.66794   
    58. RY*(  24) C   2                  0.00000     3.11841   
    59. RY*(  25) C   2                  0.00000     2.98883   
    60. RY*(  26) C   2                  0.00000     3.28464   
    61. RY*(   1) H   3                  0.00091     1.04222   
    62. RY*(   2) H   3                  0.00017     1.38633   
    63. RY*(   3) H   3                  0.00012     2.10545   
    64. RY*(   4) H   3                  0.00002     2.88502   
    65. RY*(   5) H   3                  0.00002     2.56265   
    66. RY*(   1) H   4                  0.00091     1.04222   
    67. RY*(   2) H   4                  0.00017     1.38633   
    68. RY*(   3) H   4                  0.00012     2.10545   
    69. RY*(   4) H   4                  0.00002     2.88502   
    70. RY*(   5) H   4                  0.00002     2.56265   
    71. RY*(   1) H   5                  0.00091     1.04222   
    72. RY*(   2) H   5                  0.00017     1.38633   
    73. RY*(   3) H   5                  0.00012     2.10545   
    74. RY*(   4) H   5                  0.00002     2.88502   
    75. RY*(   5) H   5                  0.00002     2.56265   
    76. RY*(   1) H   6                  0.00091     1.04222   
    77. RY*(   2) H   6                  0.00017     1.38633   
    78. RY*(   3) H   6                  0.00012     2.10545   
    79. RY*(   4) H   6                  0.00002     2.88502   
    80. RY*(   5) H   6                  0.00002     2.56265   
    81. BD*(   1) C   1 - C   2          0.00000     0.08278   
    82. BD*(   2) C   1 - C   2          0.00265     0.68867   
    83. BD*(   1) C   1 - H   3          0.01005     0.47629   
    84. BD*(   1) C   1 - H   4          0.01005     0.47629   
    85. BD*(   1) C   2 - H   5          0.01005     0.47629   
    86. BD*(   1) C   2 - H   6          0.01005     0.47629   
       -------------------------------
              Total Lewis   15.94017  ( 99.6261%)
        Valence non-Lewis    0.04287  (  0.2679%)
        Rydberg non-Lewis    0.01696  (  0.1060%)
       -------------------------------
            Total unit  1   16.00000  (100.0000%)
           Charge unit  1    0.00000
 Variable Step   Value    
 -------- ---- -----------
     6       2    1.983851
 ---------------------------------------------------------------------------------------------------
                            Z-MATRIX (ANGSTROMS AND DEGREES)
   CD    Cent   Atom    N1       Length/X        N2       Alpha/Y        N3        Beta/Z          J
 ---------------------------------------------------------------------------------------------------
      1      1  C 
      2      2  C        1   1.321406(     1)
      3      3  H        1   1.083410(     2)      2  113.666(     6)
      4      4  H        1   1.083410(     3)      2  113.666(     7)      3  180.000(    10)      0
      5      5  H        2   1.083410(     4)      1  113.666(     8)      3   -0.000(    11)      0
      6      6  H        2   1.083410(     5)      1  113.666(     9)      3 -180.000(    12)      0
 ---------------------------------------------------------------------------------------------------
                         Z-Matrix orientation:                         
 ---------------------------------------------------------------------
 Center     Atomic      Atomic             Coordinates (Angstroms)
 Number     Number       Type             X           Y           Z
 ---------------------------------------------------------------------
      1          6           0        0.000000    0.000000    0.000000
      2          6           0        0.000000    0.000000    1.321406
      3          1           0        0.992294    0.000000   -0.434890
      4          1           0       -0.992294   -0.000000   -0.434890
      5          1           0        0.992294    0.000000    1.756296
      6          1           0       -0.992294   -0.000000    1.756296
 ---------------------------------------------------------------------
                    Distance matrix (angstroms):
                    1          2          3          4          5
     1  C    0.000000
     2  C    1.321406   0.000000
     3  H    1.083410   2.017231   0.000000
     4  H    1.083410   2.017231   1.984588   0.000000
     5  H    2.017231   1.083410   2.191186   2.956329   0.000000
     6  H    2.017231   1.083410   2.956329   2.191186   1.984588
                    6
     6  H    0.000000
 Stoichiometry    C2H4
 Framework group  D2H[C2"(C.C),SG(H4)]
 Deg. of freedom     3
 Full point group                 D2H     NOp   8
 Largest Abelian subgroup         D2H     NOp   8
 Largest concise Abelian subgroup D2      NOp   4
                         Standard orientation:                         
 ---------------------------------------------------------------------
 Center     Atomic      Atomic             Coordinates (Angstroms)
 Number     Number       Type             X           Y           Z
 ---------------------------------------------------------------------
      1          6           0       -0.000000    0.000000    0.660703
      2          6           0        0.000000   -0.000000   -0.660703
      3          1           0        0.000000    0.992294    1.095593
      4          1           0       -0.000000   -0.992294    1.095593
      5          1           0        0.000000    0.992294   -1.095593
      6          1           0       -0.000000   -0.992294   -1.095593
 ---------------------------------------------------------------------
 Rotational constants (GHZ):         127.3184540          32.9977825          26.2058713
 Standard basis: def2TZVP (5D, 7F)
 There are    22 symmetry adapted cartesian basis functions of AG  symmetry.
 There are     4 symmetry adapted cartesian basis functions of B1G symmetry.
 There are     9 symmetry adapted cartesian basis functions of B2G symmetry.
 There are    13 symmetry adapted cartesian basis functions of B3G symmetry.
 There are     4 symmetry adapted cartesian basis functions of AU  symmetry.
 There are    22 symmetry adapted cartesian basis functions of B1U symmetry.
 There are    13 symmetry adapted cartesian basis functions of B2U symmetry.
 There are     9 symmetry adapted cartesian basis functions of B3U symmetry.
 There are    19 symmetry adapted basis functions of AG  symmetry.
 There are     4 symmetry adapted basis functions of B1G symmetry.
 There are     8 symmetry adapted basis functions of B2G symmetry.
 There are    12 symmetry adapted basis functions of B3G symmetry.
 There are     4 symmetry adapted basis functions of AU  symmetry.
 There are    19 symmetry adapted basis functions of B1U symmetry.
 There are    12 symmetry adapted basis functions of B2U symmetry.
 There are     8 symmetry adapted basis functions of B3U symmetry.
    86 basis functions,   134 primitive gaussians,    96 cartesian basis functions
     8 alpha electrons        8 beta electrons
       nuclear repulsion energy        33.8094077773 Hartrees.
 NAtoms=    6 NActive=    6 NUniq=    2 SFac= 4.00D+00 NAtFMM=   60 NAOKFM=F Big=F
 Integral buffers will be    131072 words long.
 Raffenetti 2 integral format.
 Two-electron integral symmetry is turned on.
 One-electron integrals computed using PRISM.
   8 Symmetry operations used in ECPInt.
 ECPInt:  NShTT=     741 NPrTT=    2136 LenC2=     742 LenP2D=    1978.
 LDataN:  DoStor=T MaxTD1= 6 Len=  172
 NBasis=    86 RedAO= T EigKep=  2.02D-04  NBF=    19     4     8    12     4    19    12     8
 NBsUse=    86 1.00D-06 EigRej= -1.00D+00 NBFU=    19     4     8    12     4    19    12     8
 Initial guess from the checkpoint file:  "ethylene-rigidscan-bent-dec-M-m06.chk"
 B after Tr=    -0.000000   -0.000000   -0.000000
         Rot=    1.000000   -0.000000    0.000000    0.000000 Ang=   0.00 deg.
 Initial guess orbital symmetries:
       Occupied  (AG) (B1U) (AG) (B1U) (B2U) (AG) (B3G) (B3U)
       Virtual   (B2G) (AG) (B2U) (B1U) (B3G) (AG) (B1U) (AG) (B3U)
                 (B2U) (B2G) (B1U) (B2U) (AG) (B1U) (B3G) (B1G)
                 (B1U) (B3G) (B3U) (AU) (AG) (AG) (B2U) (B3G) (B1U)
                 (B2G) (B1U) (AG) (B3U) (B1U) (B2U) (B2G) (B3G)
                 (B1U) (B2U) (B3U) (B1G) (AG) (B2G) (AG) (AU) (B3G)
                 (AG) (B2U) (B1U) (B2U) (B3U) (AG) (B1U) (B3G)
                 (B1G) (AG) (B1U) (B3U) (B3G) (AU) (B2U) (B2G)
                 (B1G) (AG) (B3G) (B1U) (B2G) (B3U) (B2U) (AU)
                 (B1U) (B3G) (B2U) (AG) (B2G) (AG) (B1U) (B3G)
                 (B1U) (AG) (B1U)
 ExpMin= 9.52D-02 ExpMax= 1.36D+04 ExpMxC= 4.63D+02 IAcc=2 IRadAn=         4 AccDes= 0.00D+00
 Harris functional with IExCor= 1009 and IRadAn=       4 diagonalized for initial guess.
 HarFok:  IExCor= 1009 AccDes= 0.00D+00 IRadAn=         4 IDoV= 1 UseB2=F ITyADJ=14
 ICtDFT=  3500011 ScaDFX=  1.000000  1.000000  1.000000  1.000000
 FoFCou: FMM=F IPFlag=           0 FMFlag=      100000 FMFlg1=           0
         NFxFlg=           0 DoJE=T BraDBF=F KetDBF=T FulRan=T
         wScrn=  0.000000 ICntrl=       500 IOpCl=  0 I1Cent=   200000004 NGrid=           0
         NMat0=    1 NMatS0=      1 NMatT0=    0 NMatD0=    1 NMtDS0=    0 NMtDT0=    0
 Petite list used in FoFCou.
 Keep R1 ints in memory in symmetry-blocked form, NReq=14388197.
 Requested convergence on RMS density matrix=1.00D-08 within 128 cycles.
 Requested convergence on MAX density matrix=1.00D-06.
 Requested convergence on             energy=1.00D-06.
 No special actions if energy rises.
 Integral accuracy reduced to 1.0D-05 until final iterations.
 Initial convergence to 1.0D-05 achieved.  Increase integral accuracy.
 SCF Done:  E(RM062X) =  -78.5592813100     A.U. after    9 cycles
            NFock=  9  Conv=0.56D-08     -V/T= 2.0047

 **********************************************************************

            Population analysis using the SCF density.

 **********************************************************************

 Orbital symmetries:
       Occupied  (AG) (B1U) (AG) (B1U) (B2U) (AG) (B3G) (B3U)
       Virtual   (B2G) (AG) (B2U) (B1U) (B3G) (AG) (B1U) (AG) (B3U)
                 (B2U) (B2G) (B1U) (AG) (B2U) (B1U) (B3G) (B1G)
                 (B1U) (B3G) (B3U) (AU) (AG) (B2U) (AG) (B3G) (B1U)
                 (B2G) (B1U) (AG) (B3U) (B1U) (B2U) (B2G) (B3G)
                 (B3U) (B1U) (AG) (B2U) (B2G) (B1G) (AG) (AG) (AU)
                 (B3G) (B1U) (B2U) (B3U) (B2U) (B1U) (AG) (B3G)
                 (B1G) (B3G) (AG) (B1U) (B2U) (B3U) (AU) (B2G)
                 (B1G) (AG) (B3G) (B1U) (B3U) (B2G) (AU) (B2U)
                 (B1U) (B2U) (B3G) (AG) (B2G) (AG) (B1U) (B1U)
                 (B3G) (AG) (B1U)
 The electronic state is 1-AG.
 Alpha  occ. eigenvalues --  -10.53140 -10.53018  -0.86871  -0.64283  -0.56911
 Alpha  occ. eigenvalues --   -0.45215  -0.42812  -0.33678
 Alpha virt. eigenvalues --    0.04391   0.08888   0.11933   0.13792   0.17987
 Alpha virt. eigenvalues --    0.21587   0.23511   0.25088   0.25520   0.35562
 Alpha virt. eigenvalues --    0.35720   0.37995   0.47135   0.47492   0.49639
 Alpha virt. eigenvalues --    0.52394   0.57408   0.61539   0.72583   0.78286
 Alpha virt. eigenvalues --    0.81671   0.88428   0.90749   0.93934   1.07303
 Alpha virt. eigenvalues --    1.10825   1.16448   1.27383   1.36679   1.47580
 Alpha virt. eigenvalues --    1.57063   1.58577   1.60819   1.70886   1.76497
 Alpha virt. eigenvalues --    1.77542   1.82185   1.82931   1.84497   1.85956
 Alpha virt. eigenvalues --    2.03565   2.29107   2.31037   2.34318   2.38228
 Alpha virt. eigenvalues --    2.39460   2.54135   2.54459   2.59536   2.60709
 Alpha virt. eigenvalues --    2.65322   2.73677   2.87485   2.90050   2.95508
 Alpha virt. eigenvalues --    3.00339   3.03393   3.06064   3.10358   3.11626
 Alpha virt. eigenvalues --    3.21061   3.34649   3.38063   3.44032   3.47772
 Alpha virt. eigenvalues --    3.52344   3.70376   3.81580   3.89742   3.94652
 Alpha virt. eigenvalues --    4.10731   4.32197   4.44338   4.52268   4.78037
 Alpha virt. eigenvalues --    4.79448  21.99165  22.66400
          Condensed to atoms (all electrons):
               1          2          3          4          5          6
     1  C    4.992528   0.539754   0.421188   0.421188  -0.056530  -0.056530
     2  C    0.539754   4.992528  -0.056530  -0.056530   0.421188   0.421188
     3  H    0.421188  -0.056530   0.521779  -0.015265  -0.008340   0.006368
     4  H    0.421188  -0.056530  -0.015265   0.521779   0.006368  -0.008340
     5  H   -0.056530   0.421188  -0.008340   0.006368   0.521779  -0.015265
     6  H   -0.056530   0.421188   0.006368  -0.008340  -0.015265   0.521779
 Mulliken charges:
               1
     1  C   -0.261598
     2  C   -0.261598
     3  H    0.130799
     4  H    0.130799
     5  H    0.130799
     6  H    0.130799
 Sum of Mulliken charges =  -0.00000
 Mulliken charges with hydrogens summed into heavy atoms:
               1
     1  C   -0.000000
     2  C   -0.000000
 Electronic spatial extent (au):  <R**2>=             80.2386
 Charge=             -0.0000 electrons
 Dipole moment (field-independent basis, Debye):
    X=             -0.0000    Y=              0.0000    Z=              0.0000  Tot=              0.0000
 Quadrupole moment (field-independent basis, Debye-Ang):
   XX=            -15.7646   YY=            -11.5241   ZZ=            -13.4947
   XY=              0.0000   XZ=              0.0000   YZ=              0.0000
 Traceless Quadrupole moment (field-independent basis, Debye-Ang):
   XX=             -2.1702   YY=              2.0704   ZZ=              0.0998
   XY=              0.0000   XZ=              0.0000   YZ=              0.0000
 Octapole moment (field-independent basis, Debye-Ang**2):
  XXX=             -0.0000  YYY=              0.0000  ZZZ=              0.0000  XYY=             -0.0000
  XXY=              0.0000  XXZ=             -0.0000  XZZ=             -0.0000  YZZ=             -0.0000
  YYZ=             -0.0000  XYZ=             -0.0000
 Hexadecapole moment (field-independent basis, Debye-Ang**3):
 XXXX=            -19.4866 YYYY=            -27.1152 ZZZZ=            -68.1196 XXXY=             -0.0000
 XXXZ=              0.0000 YYYX=             -0.0000 YYYZ=             -0.0000 ZZZX=              0.0000
 ZZZY=             -0.0000 XXYY=             -8.7871 XXZZ=            -14.8094 YYZZ=            -13.3506
 XXYZ=             -0.0000 YYXZ=              0.0000 ZZXY=              0.0000
 N-N= 3.380940777728D+01 E-N=-2.493496224693D+02  KE= 7.818902236203D+01
 Symmetry AG   KE= 3.759014450166D+01
 Symmetry B1G  KE= 1.643637123710D-33
 Symmetry B2G  KE= 1.351737457979D-19
 Symmetry B3G  KE= 2.148075942637D+00
 Symmetry AU   KE= 4.792354404658D-33
 Symmetry B1U  KE= 3.456250243212D+01
 Symmetry B2U  KE= 1.855428175662D+00
 Symmetry B3U  KE= 2.032871309952D+00
 ******************************Gaussian NBO Version 3.1******************************
             N A T U R A L   A T O M I C   O R B I T A L   A N D
          N A T U R A L   B O N D   O R B I T A L   A N A L Y S I S
 ******************************Gaussian NBO Version 3.1******************************

       /RESON  / : Allow strongly delocalized NBO set
       /DMNAO  / : Print the NAO density matrix
       /BNDIDX / : Print bond indices based on the NAO density matrix
       /MULORB / : Print Mulliken populations by orbital and atom

 Analyzing the SCF density

 Job title: Title Card Required                                             

 Storage needed:     22652 in NPA,     29909 in NBO (2147483420 available)


 Input atomic orbitals, gross Mulliken populations:

  AO  Atom No lang  Mulliken Population    Atom No      Total
 -------------------------------------------------------------------------------
   1    C  1  S        0.8552983
   2    C  1  S        1.1186899
   3    C  1  S        0.5238396
   4    C  1  S        0.6686958
   5    C  1  S        0.1164736
   6    C  1  px       0.3330137
   7    C  1  py       0.4601408
   8    C  1  pz       0.5100805
   9    C  1  px       0.4180537
  10    C  1  py       0.4192607
  11    C  1  pz       0.3554803
  12    C  1  px       0.2257468
  13    C  1  py       0.1464293
  14    C  1  pz       0.0674205
  15    C  1  dz2      0.0056925
  16    C  1  dxz      0.0024385
  17    C  1  dyz      0.0054804
  18    C  1  dx2y2    0.0025156
  19    C  1  dxy      0.0000000
  20    C  1  dz2     -0.0066634
  21    C  1  dxz      0.0105774
  22    C  1  dyz      0.0173008
  23    C  1  dx2y2    0.0012431
  24    C  1  dxy      0.0000000
  25    C  1  f(0)     0.0005243
  26    C  1  f(C1)    0.0012244
  27    C  1  f(S1)    0.0012361
  28    C  1  f(C2)    0.0005431
  29    C  1  f(S2)    0.0000000
  30    C  1  f(C3)    0.0000713
  31    C  1  f(S3)    0.0007908
                                             C  1      6.2615984
  32    C  2  S        0.8552983
  33    C  2  S        1.1186899
  34    C  2  S        0.5238396
  35    C  2  S        0.6686958
  36    C  2  S        0.1164736
  37    C  2  px       0.3330137
  38    C  2  py       0.4601408
  39    C  2  pz       0.5100805
  40    C  2  px       0.4180537
  41    C  2  py       0.4192607
  42    C  2  pz       0.3554803
  43    C  2  px       0.2257468
  44    C  2  py       0.1464293
  45    C  2  pz       0.0674205
  46    C  2  dz2      0.0056925
  47    C  2  dxz      0.0024385
  48    C  2  dyz      0.0054804
  49    C  2  dx2y2    0.0025156
  50    C  2  dxy      0.0000000
  51    C  2  dz2     -0.0066634
  52    C  2  dxz      0.0105774
  53    C  2  dyz      0.0173008
  54    C  2  dx2y2    0.0012431
  55    C  2  dxy      0.0000000
  56    C  2  f(0)     0.0005243
  57    C  2  f(C1)    0.0012244
  58    C  2  f(S1)    0.0012361
  59    C  2  f(C2)    0.0005431
  60    C  2  f(S2)    0.0000000
  61    C  2  f(C3)    0.0000713
  62    C  2  f(S3)    0.0007908
                                             C  2      6.2615984
  63    H  3  S        0.2745516
  64    H  3  S        0.4747177
  65    H  3  S        0.0996070
  66    H  3  px       0.0044371
  67    H  3  py       0.0116054
  68    H  3  pz       0.0042820
                                             H  3      0.8692008
  69    H  4  S        0.2745516
  70    H  4  S        0.4747177
  71    H  4  S        0.0996070
  72    H  4  px       0.0044371
  73    H  4  py       0.0116054
  74    H  4  pz       0.0042820
                                             H  4      0.8692008
  75    H  5  S        0.2745516
  76    H  5  S        0.4747177
  77    H  5  S        0.0996070
  78    H  5  px       0.0044371
  79    H  5  py       0.0116054
  80    H  5  pz       0.0042820
                                             H  5      0.8692008
  81    H  6  S        0.2745516
  82    H  6  S        0.4747177
  83    H  6  S        0.0996070
  84    H  6  px       0.0044371
  85    H  6  py       0.0116054
  86    H  6  pz       0.0042820
                                             H  6      0.8692008

 Total number of electrons:   16.000000


 Mayer-Mulliken atom-atom bond order matrix:                                   

     Atom    1       2       3       4       5       6
     ---- ------  ------  ------  ------  ------  ------
   1.  C  0.0000  1.9132  0.9730  0.9730 -0.0068 -0.0068
   2.  C  1.9132  0.0000 -0.0068 -0.0068  0.9730  0.9730
   3.  H  0.9730 -0.0068  0.0000  0.0052 -0.0019  0.0072
   4.  H  0.9730 -0.0068  0.0052  0.0000  0.0072 -0.0019
   5.  H -0.0068  0.9730 -0.0019  0.0072  0.0000  0.0052
   6.  H -0.0068  0.9730  0.0072 -0.0019  0.0052  0.0000


 Mayer-Mulliken valencies by atom:                                             

     Atom    1
     ---- ------
   1.  C  3.8456
   2.  C  3.8456
   3.  H  0.9767
   4.  H  0.9767
   5.  H  0.9767
   6.  H  0.9767
 GSVD:  LWork=        1996 too small for GESVD, short by        8354 words or        8354 for optimal perf.


 NATURAL POPULATIONS:  Natural atomic orbital occupancies 
                                                          
   NAO  Atom  No  lang   Type(AO)    Occupancy      Energy
 ----------------------------------------------------------
     1    C    1  S      Cor( 1S)     1.99921     -10.37658
     2    C    1  S      Val( 2S)     1.07669      -0.28806
     3    C    1  S      Ryd( 3S)     0.00309       0.72710
     4    C    1  S      Ryd( 4S)     0.00015       1.76596
     5    C    1  S      Ryd( 5S)     0.00000      21.14867
     6    C    1  px     Val( 2p)     0.99742      -0.12206
     7    C    1  px     Ryd( 3p)     0.00135       0.61211
     8    C    1  px     Ryd( 4p)     0.00005       1.29204
     9    C    1  py     Val( 2p)     1.19142      -0.05144
    10    C    1  py     Ryd( 3p)     0.00287       1.07129
    11    C    1  py     Ryd( 4p)     0.00000       1.75167
    12    C    1  pz     Val( 2p)     1.11618      -0.10036
    13    C    1  pz     Ryd( 3p)     0.00376       0.70445
    14    C    1  pz     Ryd( 4p)     0.00027       2.12310
    15    C    1  dxy    Ryd( 3d)     0.00000       1.35228
    16    C    1  dxy    Ryd( 4d)     0.00000       2.35793
    17    C    1  dxz    Ryd( 3d)     0.00073       1.69306
    18    C    1  dxz    Ryd( 4d)     0.00001       2.48958
    19    C    1  dyz    Ryd( 3d)     0.00069       1.88147
    20    C    1  dyz    Ryd( 4d)     0.00018       2.55373
    21    C    1  dx2y2  Ryd( 3d)     0.00147       1.88823
    22    C    1  dx2y2  Ryd( 4d)     0.00006       2.69510
    23    C    1  dz2    Ryd( 3d)     0.00306       2.04004
    24    C    1  dz2    Ryd( 4d)     0.00015       2.63418
    25    C    1  f(0)   Ryd( 4f)     0.00014       4.03879
    26    C    1  f(C1)  Ryd( 4f)     0.00005       3.45775
    27    C    1  f(S1)  Ryd( 4f)     0.00002       3.63408
    28    C    1  f(C2)  Ryd( 4f)     0.00017       3.67271
    29    C    1  f(S2)  Ryd( 4f)     0.00000       3.07081
    30    C    1  f(C3)  Ryd( 4f)     0.00012       3.02591
    31    C    1  f(S3)  Ryd( 4f)     0.00023       3.34201

    32    C    2  S      Cor( 1S)     1.99921     -10.37658
    33    C    2  S      Val( 2S)     1.07669      -0.28806
    34    C    2  S      Ryd( 3S)     0.00309       0.72710
    35    C    2  S      Ryd( 4S)     0.00015       1.76596
    36    C    2  S      Ryd( 5S)     0.00000      21.14867
    37    C    2  px     Val( 2p)     0.99742      -0.12206
    38    C    2  px     Ryd( 3p)     0.00135       0.61211
    39    C    2  px     Ryd( 4p)     0.00005       1.29204
    40    C    2  py     Val( 2p)     1.19142      -0.05144
    41    C    2  py     Ryd( 3p)     0.00287       1.07129
    42    C    2  py     Ryd( 4p)     0.00000       1.75167
    43    C    2  pz     Val( 2p)     1.11618      -0.10036
    44    C    2  pz     Ryd( 3p)     0.00376       0.70445
    45    C    2  pz     Ryd( 4p)     0.00027       2.12310
    46    C    2  dxy    Ryd( 3d)     0.00000       1.35228
    47    C    2  dxy    Ryd( 4d)     0.00000       2.35793
    48    C    2  dxz    Ryd( 3d)     0.00073       1.69306
    49    C    2  dxz    Ryd( 4d)     0.00001       2.48958
    50    C    2  dyz    Ryd( 3d)     0.00069       1.88147
    51    C    2  dyz    Ryd( 4d)     0.00018       2.55373
    52    C    2  dx2y2  Ryd( 3d)     0.00147       1.88823
    53    C    2  dx2y2  Ryd( 4d)     0.00006       2.69510
    54    C    2  dz2    Ryd( 3d)     0.00306       2.04004
    55    C    2  dz2    Ryd( 4d)     0.00015       2.63418
    56    C    2  f(0)   Ryd( 4f)     0.00014       4.03879
    57    C    2  f(C1)  Ryd( 4f)     0.00005       3.45775
    58    C    2  f(S1)  Ryd( 4f)     0.00002       3.63408
    59    C    2  f(C2)  Ryd( 4f)     0.00017       3.67271
    60    C    2  f(S2)  Ryd( 4f)     0.00000       3.07081
    61    C    2  f(C3)  Ryd( 4f)     0.00012       3.02591
    62    C    2  f(S3)  Ryd( 4f)     0.00023       3.34201

    63    H    3  S      Val( 1S)     0.79836       0.04263
    64    H    3  S      Ryd( 2S)     0.00114       1.07580
    65    H    3  S      Ryd( 3S)     0.00017       1.30884
    66    H    3  px     Ryd( 2p)     0.00014       2.10467
    67    H    3  py     Ryd( 2p)     0.00035       2.87609
    68    H    3  pz     Ryd( 2p)     0.00008       2.58849

    69    H    4  S      Val( 1S)     0.79836       0.04263
    70    H    4  S      Ryd( 2S)     0.00114       1.07580
    71    H    4  S      Ryd( 3S)     0.00017       1.30884
    72    H    4  px     Ryd( 2p)     0.00014       2.10467
    73    H    4  py     Ryd( 2p)     0.00035       2.87609
    74    H    4  pz     Ryd( 2p)     0.00008       2.58849

    75    H    5  S      Val( 1S)     0.79836       0.04263
    76    H    5  S      Ryd( 2S)     0.00114       1.07580
    77    H    5  S      Ryd( 3S)     0.00017       1.30884
    78    H    5  px     Ryd( 2p)     0.00014       2.10467
    79    H    5  py     Ryd( 2p)     0.00035       2.87609
    80    H    5  pz     Ryd( 2p)     0.00008       2.58849

    81    H    6  S      Val( 1S)     0.79836       0.04263
    82    H    6  S      Ryd( 2S)     0.00114       1.07580
    83    H    6  S      Ryd( 3S)     0.00017       1.30884
    84    H    6  px     Ryd( 2p)     0.00014       2.10467
    85    H    6  py     Ryd( 2p)     0.00035       2.87609
    86    H    6  pz     Ryd( 2p)     0.00008       2.58849

 WARNING:  Population inversion found on atom  C    2


 Summary of Natural Population Analysis:                  
                                                          
                                       Natural Population 
                Natural  -----------------------------------------------
    Atom  No    Charge         Core      Valence    Rydberg      Total
 -----------------------------------------------------------------------
      C    1   -0.39954      1.99921     4.38170    0.01863     6.39954
      C    2   -0.39954      1.99921     4.38170    0.01863     6.39954
      H    3    0.19977      0.00000     0.79836    0.00187     0.80023
      H    4    0.19977      0.00000     0.79836    0.00187     0.80023
      H    5    0.19977      0.00000     0.79836    0.00187     0.80023
      H    6    0.19977      0.00000     0.79836    0.00187     0.80023
 =======================================================================
   * Total *   -0.00000      3.99842    11.95685    0.04473    16.00000

                                 Natural Population      
 --------------------------------------------------------
   Core                       3.99842 ( 99.9605% of   4)
   Valence                   11.95685 ( 99.6404% of  12)
   Natural Minimal Basis     15.95527 ( 99.7204% of  16)
   Natural Rydberg Basis      0.04473 (  0.2796% of  16)
 --------------------------------------------------------

    Atom  No          Natural Electron Configuration
 ----------------------------------------------------------------------------
      C    1      [core]2S( 1.08)2p( 3.31)3p( 0.01)3d( 0.01)
      C    2      [core]2S( 1.08)2p( 3.31)3p( 0.01)3d( 0.01)
      H    3            1S( 0.80)
      H    4            1S( 0.80)
      H    5            1S( 0.80)
      H    6            1S( 0.80)


 Wiberg bond index matrix in the NAO basis:                                    

     Atom    1       2       3       4       5       6
     ---- ------  ------  ------  ------  ------  ------
   1.  C  0.0000  2.0410  0.9389  0.9389  0.0053  0.0053
   2.  C  2.0410  0.0000  0.0053  0.0053  0.9389  0.9389
   3.  H  0.9389  0.0053  0.0000  0.0004  0.0030  0.0150
   4.  H  0.9389  0.0053  0.0004  0.0000  0.0150  0.0030
   5.  H  0.0053  0.9389  0.0030  0.0150  0.0000  0.0004
   6.  H  0.0053  0.9389  0.0150  0.0030  0.0004  0.0000


 Wiberg bond index, Totals by atom:                                            

     Atom    1
     ---- ------
   1.  C  3.9294
   2.  C  3.9294
   3.  H  0.9625
   4.  H  0.9625
   5.  H  0.9625
   6.  H  0.9625


 Atom-atom overlap-weighted NAO bond order:                                    

     Atom    1       2       3       4       5       6
     ---- ------  ------  ------  ------  ------  ------
   1.  C  0.0000  1.4466  0.8017  0.8017  0.0188  0.0188
   2.  C  1.4466  0.0000  0.0188  0.0188  0.8017  0.8017
   3.  H  0.8017  0.0188  0.0000 -0.0068 -0.0039 -0.0026
   4.  H  0.8017  0.0188 -0.0068  0.0000 -0.0026 -0.0039
   5.  H  0.0188  0.8017 -0.0039 -0.0026  0.0000 -0.0068
   6.  H  0.0188  0.8017 -0.0026 -0.0039 -0.0068  0.0000


 Atom-atom overlap-weighted NAO bond order, Totals by atom:                    

     Atom    1
     ---- ------
   1.  C  3.0877
   2.  C  3.0877
   3.  H  0.8073
   4.  H  0.8073
   5.  H  0.8073
   6.  H  0.8073


 MO bond order:                                                                

     Atom    1       2       3       4       5       6
     ---- ------  ------  ------  ------  ------  ------
   1.  C  0.0000  1.0570  1.5683  0.1649 -0.0282  0.0609
   2.  C  1.0570  0.0000  0.0808  0.1377  0.8215 -0.5671
   3.  H  1.5683  0.0808  0.0000 -0.0358 -0.0397  0.0819
   4.  H  0.1649  0.1377 -0.0358  0.0000  0.0817 -0.0465
   5.  H -0.0282  0.8215 -0.0397  0.0817  0.0000 -0.0444
   6.  H  0.0609 -0.5671  0.0819 -0.0465 -0.0444  0.0000


 MO atomic valencies:                                                          

     Atom    1
     ---- ------
   1.  C  2.8230
   2.  C  1.5298
   3.  H  1.6554
   4.  H  0.3020
   5.  H  0.7909
   6.  H -0.5152


 NAO density matrix:                                                           

          NAO        1       2       3       4       5       6       7       8
      ---------- ------- ------- ------- ------- ------- ------- ------- -------
   1.  C 1 (S)    1.9992 -0.0000 -0.0000 -0.0000 -0.0000 -0.0000 -0.0000  0.0000
   2.  C 1 (S)   -0.0000  1.0767  0.0000  0.0000 -0.0000 -0.0000 -0.0000  0.0000
   3.  C 1 (S)   -0.0000  0.0000  0.0031  0.0000  0.0000 -0.0000 -0.0000  0.0000
   4.  C 1 (S)   -0.0000  0.0000  0.0000  0.0001  0.0000  0.0000  0.0000  0.0000
   5.  C 1 (S)   -0.0000 -0.0000  0.0000  0.0000  0.0000 -0.0000 -0.0000 -0.0000
   6.  C 1 (px)  -0.0000 -0.0000 -0.0000  0.0000 -0.0000  0.9974  0.0367  0.0067
   7.  C 1 (px)  -0.0000 -0.0000 -0.0000  0.0000 -0.0000  0.0367  0.0013  0.0002
   8.  C 1 (px)   0.0000  0.0000  0.0000  0.0000 -0.0000  0.0067  0.0002  0.0000
   9.  C 1 (py)   0.0000  0.0000  0.0000  0.0000  0.0000 -0.0000 -0.0000  0.0000
  10.  C 1 (py)  -0.0000  0.0000  0.0000  0.0000  0.0000 -0.0000 -0.0000 -0.0000
  11.  C 1 (py)  -0.0000  0.0000 -0.0000 -0.0000  0.0000 -0.0000 -0.0000 -0.0000
  12.  C 1 (pz)   0.0129  0.1112  0.0464 -0.0064 -0.0001  0.0000 -0.0000  0.0000
  13.  C 1 (pz)  -0.0017  0.0116 -0.0033  0.0001 -0.0000 -0.0000 -0.0000 -0.0000
  14.  C 1 (pz)   0.0003 -0.0034  0.0003  0.0001  0.0000  0.0000  0.0000  0.0000
  15.  C 1 (d1)   0.0000 -0.0000  0.0000  0.0000  0.0000  0.0000  0.0000 -0.0000
  16.  C 1 (d1)  -0.0000  0.0000 -0.0000 -0.0000 -0.0000  0.0000  0.0000 -0.0000
  17.  C 1 (d2)   0.0000 -0.0000  0.0000 -0.0000  0.0000 -0.0271 -0.0010 -0.0002
  18.  C 1 (d2)  -0.0000 -0.0000 -0.0000 -0.0000  0.0000 -0.0030 -0.0001 -0.0000
  19.  C 1 (d3)  -0.0000  0.0000  0.0000  0.0000 -0.0000 -0.0000 -0.0000 -0.0000
  20.  C 1 (d3)   0.0000  0.0000 -0.0000 -0.0000  0.0000  0.0000  0.0000  0.0000
  21.  C 1 (d4)   0.0064 -0.0374 -0.0003  0.0001  0.0000  0.0000  0.0000  0.0000
  22.  C 1 (d4)  -0.0013  0.0021 -0.0004 -0.0000  0.0000 -0.0000 -0.0000 -0.0000
  23.  C 1 (d5)  -0.0013  0.0010 -0.0023  0.0004  0.0000  0.0000  0.0000  0.0000
  24.  C 1 (d5)  -0.0005  0.0062 -0.0002 -0.0001 -0.0000 -0.0000 -0.0000 -0.0000
  25.  C 1 (f1)   0.0011 -0.0093  0.0002 -0.0001 -0.0000 -0.0000 -0.0000 -0.0000
  26.  C 1 (f2)  -0.0000 -0.0000 -0.0000 -0.0000 -0.0000  0.0073  0.0003  0.0000
  27.  C 1 (f3)   0.0000  0.0000 -0.0000  0.0000  0.0000 -0.0000 -0.0000 -0.0000
  28.  C 1 (f4)   0.0007 -0.0078 -0.0005  0.0000  0.0000  0.0000  0.0000  0.0000
  29.  C 1 (f5)   0.0000 -0.0000  0.0000 -0.0000 -0.0000  0.0000 -0.0000 -0.0000
  30.  C 1 (f6)   0.0000  0.0000  0.0000 -0.0000  0.0000 -0.0108 -0.0004 -0.0001
  31.  C 1 (f7)   0.0000 -0.0000 -0.0000 -0.0000  0.0000  0.0000  0.0000  0.0000
  32.  C 2 (S)    0.0001  0.0060  0.0089 -0.0073  0.0003  0.0000 -0.0000  0.0000
  33.  C 2 (S)    0.0060  0.3418  0.0046  0.0108  0.0001 -0.0000 -0.0000  0.0000
  34.  C 2 (S)    0.0089  0.0046  0.0030 -0.0000 -0.0000 -0.0000 -0.0000 -0.0000
  35.  C 2 (S)   -0.0073  0.0108 -0.0000 -0.0000 -0.0000 -0.0000 -0.0000 -0.0000
  36.  C 2 (S)    0.0003  0.0001 -0.0000 -0.0000 -0.0000  0.0000  0.0000  0.0000
  37.  C 2 (px)  -0.0000 -0.0000 -0.0000  0.0000 -0.0000  0.9974  0.0367  0.0067
  38.  C 2 (px)   0.0000 -0.0000 -0.0000  0.0000 -0.0000  0.0367  0.0013  0.0002
  39.  C 2 (px)  -0.0000  0.0000 -0.0000  0.0000 -0.0000  0.0067  0.0002  0.0000
  40.  C 2 (py)   0.0000 -0.0000 -0.0000 -0.0000  0.0000  0.0000  0.0000 -0.0000
  41.  C 2 (py)   0.0000 -0.0000 -0.0000 -0.0000 -0.0000  0.0000  0.0000  0.0000
  42.  C 2 (py)   0.0000 -0.0000  0.0000  0.0000 -0.0000  0.0000  0.0000  0.0000
  43.  C 2 (pz)   0.0116  0.5131 -0.0504 -0.0027 -0.0000  0.0000  0.0000 -0.0000
  44.  C 2 (pz)   0.0215 -0.0068  0.0032 -0.0001 -0.0000  0.0000  0.0000  0.0000
  45.  C 2 (pz)  -0.0050 -0.0140 -0.0002  0.0001  0.0000  0.0000  0.0000  0.0000
  46.  C 2 (d1)  -0.0000  0.0000 -0.0000 -0.0000 -0.0000  0.0000  0.0000  0.0000
  47.  C 2 (d1)   0.0000 -0.0000  0.0000  0.0000  0.0000 -0.0000  0.0000  0.0000
  48.  C 2 (d2)   0.0000  0.0000  0.0000  0.0000 -0.0000  0.0271  0.0010  0.0002
  49.  C 2 (d2)  -0.0000 -0.0000 -0.0000 -0.0000 -0.0000  0.0030  0.0001  0.0000
  50.  C 2 (d3)  -0.0000 -0.0000 -0.0000 -0.0000  0.0000  0.0000  0.0000  0.0000
  51.  C 2 (d3)   0.0000  0.0000  0.0000  0.0000 -0.0000 -0.0000 -0.0000 -0.0000
  52.  C 2 (d4)   0.0003 -0.0020 -0.0005 -0.0004 -0.0000  0.0000  0.0000 -0.0000
  53.  C 2 (d4)   0.0005 -0.0013 -0.0004  0.0000  0.0000  0.0000  0.0000  0.0000
  54.  C 2 (d5)  -0.0073  0.0335 -0.0024 -0.0001  0.0000 -0.0000 -0.0000 -0.0000
  55.  C 2 (d5)   0.0014 -0.0082 -0.0001  0.0001  0.0000  0.0000  0.0000  0.0000
  56.  C 2 (f1)  -0.0025  0.0096 -0.0002  0.0001  0.0000 -0.0000 -0.0000 -0.0000
  57.  C 2 (f2)   0.0000 -0.0000  0.0000  0.0000 -0.0000  0.0073  0.0003  0.0000
  58.  C 2 (f3)  -0.0000 -0.0000 -0.0000 -0.0000 -0.0000  0.0000  0.0000  0.0000
  59.  C 2 (f4)   0.0004 -0.0010  0.0006  0.0001  0.0000 -0.0000 -0.0000 -0.0000
  60.  C 2 (f5)  -0.0000  0.0000 -0.0000 -0.0000 -0.0000 -0.0000  0.0000 -0.0000
  61.  C 2 (f6)   0.0000  0.0000  0.0000 -0.0000  0.0000 -0.0108 -0.0004 -0.0001
  62.  C 2 (f7)  -0.0000  0.0000 -0.0000  0.0000  0.0000 -0.0000 -0.0000 -0.0000
  63.  H 3 (S)   -0.0081  0.5459  0.0166 -0.0017 -0.0000  0.0000 -0.0000  0.0000
  64.  H 3 (S)   -0.0108  0.0022 -0.0013 -0.0001  0.0000 -0.0000 -0.0000 -0.0000
  65.  H 3 (S)   -0.0077 -0.0063  0.0001  0.0001  0.0000  0.0000  0.0000  0.0000
  66.  H 3 (px)   0.0000  0.0000 -0.0000  0.0000 -0.0000  0.0117  0.0004  0.0001
  67.  H 3 (py)   0.0029 -0.0114 -0.0005  0.0000  0.0000 -0.0000 -0.0000 -0.0000
  68.  H 3 (pz)   0.0012 -0.0041  0.0002 -0.0000 -0.0000 -0.0000 -0.0000 -0.0000
  69.  H 4 (S)   -0.0081  0.5459  0.0166 -0.0017 -0.0000 -0.0000 -0.0000 -0.0000
  70.  H 4 (S)   -0.0108  0.0022 -0.0013 -0.0001  0.0000  0.0000  0.0000  0.0000
  71.  H 4 (S)   -0.0077 -0.0063  0.0001  0.0001  0.0000 -0.0000 -0.0000 -0.0000
  72.  H 4 (px)   0.0000 -0.0000  0.0000  0.0000 -0.0000  0.0117  0.0004  0.0001
  73.  H 4 (py)  -0.0029  0.0114  0.0005 -0.0000 -0.0000 -0.0000 -0.0000 -0.0000
  74.  H 4 (pz)   0.0012 -0.0041  0.0002 -0.0000 -0.0000  0.0000  0.0000  0.0000
  75.  H 5 (S)    0.0020  0.0282  0.0198  0.0059  0.0000 -0.0000  0.0000  0.0000
  76.  H 5 (S)    0.0001 -0.0064 -0.0013  0.0001 -0.0000  0.0000  0.0000  0.0000
  77.  H 5 (S)   -0.0014  0.0056  0.0000 -0.0001 -0.0000 -0.0000 -0.0000 -0.0000
  78.  H 5 (px)   0.0000 -0.0000  0.0000  0.0000 -0.0000  0.0117  0.0004  0.0001
  79.  H 5 (py)  -0.0001  0.0003 -0.0006 -0.0001 -0.0000  0.0000  0.0000  0.0000
  80.  H 5 (pz)  -0.0008  0.0029 -0.0002  0.0000  0.0000 -0.0000 -0.0000 -0.0000
  81.  H 6 (S)    0.0020  0.0282  0.0198  0.0059  0.0000  0.0000 -0.0000  0.0000
  82.  H 6 (S)    0.0001 -0.0064 -0.0013  0.0001 -0.0000 -0.0000 -0.0000 -0.0000
  83.  H 6 (S)   -0.0014  0.0056  0.0000 -0.0001 -0.0000  0.0000  0.0000  0.0000
  84.  H 6 (px)   0.0000  0.0000 -0.0000  0.0000 -0.0000  0.0117  0.0004  0.0001
  85.  H 6 (py)   0.0001 -0.0003  0.0006  0.0001  0.0000  0.0000  0.0000  0.0000
  86.  H 6 (pz)  -0.0008  0.0029 -0.0002  0.0000  0.0000  0.0000  0.0000  0.0000

          NAO        9      10      11      12      13      14      15      16
      ---------- ------- ------- ------- ------- ------- ------- ------- -------
   1.  C 1 (S)    0.0000 -0.0000 -0.0000  0.0129 -0.0017  0.0003  0.0000 -0.0000
   2.  C 1 (S)    0.0000  0.0000  0.0000  0.1112  0.0116 -0.0034 -0.0000  0.0000
   3.  C 1 (S)    0.0000  0.0000 -0.0000  0.0464 -0.0033  0.0003  0.0000 -0.0000
   4.  C 1 (S)    0.0000  0.0000 -0.0000 -0.0064  0.0001  0.0001  0.0000 -0.0000
   5.  C 1 (S)    0.0000  0.0000  0.0000 -0.0001 -0.0000  0.0000  0.0000 -0.0000
   6.  C 1 (px)  -0.0000 -0.0000 -0.0000  0.0000 -0.0000  0.0000  0.0000  0.0000
   7.  C 1 (px)  -0.0000 -0.0000 -0.0000 -0.0000 -0.0000  0.0000  0.0000  0.0000
   8.  C 1 (px)   0.0000 -0.0000 -0.0000  0.0000 -0.0000  0.0000 -0.0000 -0.0000
   9.  C 1 (py)   1.1914  0.0156 -0.0013 -0.0000 -0.0000 -0.0000  0.0000 -0.0000
  10.  C 1 (py)   0.0156  0.0029  0.0000 -0.0000 -0.0000 -0.0000  0.0000 -0.0000
  11.  C 1 (py)  -0.0013  0.0000  0.0000 -0.0000 -0.0000 -0.0000  0.0000 -0.0000
  12.  C 1 (pz)  -0.0000 -0.0000 -0.0000  1.1162 -0.0523 -0.0054  0.0000 -0.0000
  13.  C 1 (pz)  -0.0000 -0.0000 -0.0000 -0.0523  0.0038 -0.0003 -0.0000  0.0000
  14.  C 1 (pz)  -0.0000 -0.0000 -0.0000 -0.0054 -0.0003  0.0003  0.0000 -0.0000
  15.  C 1 (d1)   0.0000  0.0000  0.0000  0.0000 -0.0000  0.0000  0.0000 -0.0000
  16.  C 1 (d1)  -0.0000 -0.0000 -0.0000 -0.0000  0.0000 -0.0000 -0.0000  0.0000
  17.  C 1 (d2)   0.0000  0.0000  0.0000 -0.0000  0.0000 -0.0000 -0.0000 -0.0000
  18.  C 1 (d2)  -0.0000 -0.0000  0.0000  0.0000  0.0000 -0.0000 -0.0000 -0.0000
  19.  C 1 (d3)   0.0282  0.0006 -0.0000 -0.0000 -0.0000 -0.0000  0.0000 -0.0000
  20.  C 1 (d3)   0.0043  0.0007  0.0000 -0.0000  0.0000  0.0000  0.0000 -0.0000
  21.  C 1 (d4)  -0.0000 -0.0000  0.0000 -0.0154  0.0000  0.0002  0.0000 -0.0000
  22.  C 1 (d4)   0.0000  0.0000 -0.0000 -0.0049  0.0004 -0.0001 -0.0000  0.0000
  23.  C 1 (d5)  -0.0000 -0.0000 -0.0000 -0.0574  0.0027  0.0003 -0.0000  0.0000
  24.  C 1 (d5)   0.0000  0.0000  0.0000  0.0034  0.0002 -0.0002 -0.0000  0.0000
  25.  C 1 (f1)  -0.0000  0.0000  0.0000  0.0059 -0.0004 -0.0001  0.0000 -0.0000
  26.  C 1 (f2)  -0.0000 -0.0000 -0.0000  0.0000  0.0000  0.0000 -0.0000 -0.0000
  27.  C 1 (f3)   0.0044  0.0002 -0.0000 -0.0000 -0.0000 -0.0000  0.0000 -0.0000
  28.  C 1 (f4)  -0.0000  0.0000  0.0000 -0.0116  0.0005  0.0000 -0.0000  0.0000
  29.  C 1 (f5)  -0.0000 -0.0000 -0.0000  0.0000 -0.0000  0.0000  0.0000 -0.0000
  30.  C 1 (f6)   0.0000  0.0000  0.0000 -0.0000  0.0000 -0.0000 -0.0000 -0.0000
  31.  C 1 (f7)  -0.0167 -0.0003  0.0000  0.0000  0.0000  0.0000 -0.0000  0.0000
  32.  C 2 (S)   -0.0000  0.0000  0.0000 -0.0116 -0.0215  0.0050 -0.0000  0.0000
  33.  C 2 (S)    0.0000  0.0000  0.0000 -0.5131  0.0068  0.0140  0.0000 -0.0000
  34.  C 2 (S)    0.0000 -0.0000  0.0000  0.0504 -0.0032  0.0002  0.0000 -0.0000
  35.  C 2 (S)    0.0000 -0.0000  0.0000  0.0027  0.0001 -0.0001 -0.0000  0.0000
  36.  C 2 (S)   -0.0000  0.0000 -0.0000  0.0000  0.0000 -0.0000 -0.0000  0.0000
  37.  C 2 (px)  -0.0000 -0.0000 -0.0000  0.0000 -0.0000  0.0000  0.0000  0.0000
  38.  C 2 (px)   0.0000 -0.0000 -0.0000 -0.0000 -0.0000  0.0000  0.0000  0.0000
  39.  C 2 (px)  -0.0000 -0.0000 -0.0000  0.0000 -0.0000  0.0000 -0.0000  0.0000
  40.  C 2 (py)   0.1732 -0.0535 -0.0011 -0.0000 -0.0000 -0.0000 -0.0000  0.0000
  41.  C 2 (py)  -0.0535 -0.0018  0.0000  0.0000  0.0000  0.0000 -0.0000  0.0000
  42.  C 2 (py)  -0.0011  0.0000  0.0000  0.0000  0.0000  0.0000  0.0000 -0.0000
  43.  C 2 (pz)   0.0000 -0.0000 -0.0000 -0.5854  0.0567 -0.0094 -0.0000  0.0000
  44.  C 2 (pz)  -0.0000 -0.0000 -0.0000  0.0567 -0.0035  0.0001  0.0000 -0.0000
  45.  C 2 (pz)  -0.0000 -0.0000 -0.0000 -0.0094  0.0001  0.0002  0.0000 -0.0000
  46.  C 2 (d1)  -0.0000 -0.0000 -0.0000 -0.0000  0.0000 -0.0000 -0.0000  0.0000
  47.  C 2 (d1)   0.0000  0.0000 -0.0000  0.0000 -0.0000  0.0000  0.0000 -0.0000
  48.  C 2 (d2)   0.0000 -0.0000 -0.0000 -0.0000 -0.0000  0.0000  0.0000  0.0000
  49.  C 2 (d2)  -0.0000 -0.0000 -0.0000  0.0000  0.0000 -0.0000 -0.0000 -0.0000
  50.  C 2 (d3)   0.0016  0.0014  0.0000  0.0000  0.0000  0.0000  0.0000 -0.0000
  51.  C 2 (d3)   0.0133  0.0005 -0.0000 -0.0000 -0.0000 -0.0000  0.0000 -0.0000
  52.  C 2 (d4)  -0.0000  0.0000  0.0000  0.0146  0.0002 -0.0006 -0.0000  0.0000
  53.  C 2 (d4)   0.0000 -0.0000  0.0000 -0.0078  0.0004  0.0000 -0.0000  0.0000
  54.  C 2 (d5)   0.0000  0.0000  0.0000 -0.0299  0.0029 -0.0004 -0.0000  0.0000
  55.  C 2 (d5)  -0.0000 -0.0000 -0.0000 -0.0088  0.0001  0.0001  0.0000 -0.0000
  56.  C 2 (f1)   0.0000  0.0000  0.0000 -0.0057  0.0003  0.0000 -0.0000  0.0000
  57.  C 2 (f2)   0.0000 -0.0000 -0.0000 -0.0000 -0.0000  0.0000  0.0000  0.0000
  58.  C 2 (f3)  -0.0023 -0.0003 -0.0000  0.0000  0.0000  0.0000 -0.0000  0.0000
  59.  C 2 (f4)   0.0000 -0.0000  0.0000  0.0042 -0.0006  0.0002  0.0000 -0.0000
  60.  C 2 (f5)  -0.0000 -0.0000 -0.0000 -0.0000  0.0000 -0.0000 -0.0000  0.0000
  61.  C 2 (f6)   0.0000  0.0000  0.0000 -0.0000  0.0000 -0.0000 -0.0000 -0.0000
  62.  C 2 (f7)  -0.0015  0.0008  0.0000 -0.0000 -0.0000 -0.0000  0.0000 -0.0000
  63.  H 3 (S)    0.6804  0.0148 -0.0006  0.4177 -0.0128 -0.0028  0.0000 -0.0000
  64.  H 3 (S)    0.0125 -0.0008 -0.0000 -0.0163  0.0013 -0.0002 -0.0000  0.0000
  65.  H 3 (S)    0.0067  0.0001 -0.0000 -0.0037 -0.0001  0.0001  0.0000 -0.0000
  66.  H 3 (px)   0.0000 -0.0000 -0.0000 -0.0000  0.0000  0.0000 -0.0000  0.0000
  67.  H 3 (py)  -0.0105 -0.0003  0.0000 -0.0121  0.0005  0.0001 -0.0000  0.0000
  68.  H 3 (pz)  -0.0060  0.0002  0.0000  0.0032 -0.0002  0.0000  0.0000 -0.0000
  69.  H 4 (S)   -0.6804 -0.0148  0.0006  0.4177 -0.0128 -0.0028  0.0000 -0.0000
  70.  H 4 (S)   -0.0125  0.0008  0.0000 -0.0163  0.0013 -0.0002 -0.0000  0.0000
  71.  H 4 (S)   -0.0067 -0.0001  0.0000 -0.0037 -0.0001  0.0001  0.0000 -0.0000
  72.  H 4 (px)   0.0000 -0.0000 -0.0000  0.0000 -0.0000  0.0000 -0.0000  0.0000
  73.  H 4 (py)  -0.0105 -0.0003  0.0000  0.0121 -0.0005 -0.0001  0.0000 -0.0000
  74.  H 4 (pz)   0.0060 -0.0002 -0.0000  0.0032 -0.0002  0.0000  0.0000 -0.0000
  75.  H 5 (S)   -0.0241 -0.0330 -0.0005 -0.0221 -0.0161  0.0095  0.0000 -0.0000
  76.  H 5 (S)    0.0225 -0.0001 -0.0000 -0.0234  0.0014 -0.0000 -0.0000  0.0000
  77.  H 5 (S)    0.0005 -0.0003 -0.0000  0.0065  0.0000 -0.0002 -0.0000  0.0000
  78.  H 5 (px)   0.0000 -0.0000 -0.0000  0.0000 -0.0000  0.0000 -0.0000  0.0000
  79.  H 5 (py)   0.0029  0.0006  0.0000 -0.0021  0.0005 -0.0002 -0.0000  0.0000
  80.  H 5 (pz)   0.0057 -0.0002 -0.0000 -0.0043  0.0002  0.0000 -0.0000  0.0000
  81.  H 6 (S)    0.0241  0.0330  0.0005 -0.0221 -0.0161  0.0095  0.0000 -0.0000
  82.  H 6 (S)   -0.0225  0.0001  0.0000 -0.0234  0.0014 -0.0000 -0.0000  0.0000
  83.  H 6 (S)   -0.0005  0.0003  0.0000  0.0065  0.0000 -0.0002 -0.0000  0.0000
  84.  H 6 (px)   0.0000 -0.0000 -0.0000 -0.0000  0.0000  0.0000 -0.0000  0.0000
  85.  H 6 (py)   0.0029  0.0006  0.0000  0.0021 -0.0005  0.0002  0.0000 -0.0000
  86.  H 6 (pz)  -0.0057  0.0002  0.0000 -0.0043  0.0002  0.0000 -0.0000  0.0000

          NAO       17      18      19      20      21      22      23      24
      ---------- ------- ------- ------- ------- ------- ------- ------- -------
   1.  C 1 (S)    0.0000 -0.0000 -0.0000  0.0000  0.0064 -0.0013 -0.0013 -0.0005
   2.  C 1 (S)   -0.0000 -0.0000  0.0000  0.0000 -0.0374  0.0021  0.0010  0.0062
   3.  C 1 (S)    0.0000 -0.0000  0.0000 -0.0000 -0.0003 -0.0004 -0.0023 -0.0002
   4.  C 1 (S)   -0.0000 -0.0000  0.0000 -0.0000  0.0001 -0.0000  0.0004 -0.0001
   5.  C 1 (S)    0.0000  0.0000 -0.0000  0.0000  0.0000  0.0000  0.0000 -0.0000
   6.  C 1 (px)  -0.0271 -0.0030 -0.0000  0.0000  0.0000 -0.0000  0.0000 -0.0000
   7.  C 1 (px)  -0.0010 -0.0001 -0.0000  0.0000  0.0000 -0.0000  0.0000 -0.0000
   8.  C 1 (px)  -0.0002 -0.0000 -0.0000  0.0000  0.0000 -0.0000  0.0000 -0.0000
   9.  C 1 (py)   0.0000 -0.0000  0.0282  0.0043 -0.0000  0.0000 -0.0000  0.0000
  10.  C 1 (py)   0.0000 -0.0000  0.0006  0.0007 -0.0000  0.0000 -0.0000  0.0000
  11.  C 1 (py)   0.0000  0.0000 -0.0000  0.0000  0.0000 -0.0000 -0.0000  0.0000
  12.  C 1 (pz)  -0.0000  0.0000 -0.0000 -0.0000 -0.0154 -0.0049 -0.0574  0.0034
  13.  C 1 (pz)   0.0000  0.0000 -0.0000  0.0000  0.0000  0.0004  0.0027  0.0002
  14.  C 1 (pz)  -0.0000 -0.0000 -0.0000  0.0000  0.0002 -0.0001  0.0003 -0.0002
  15.  C 1 (d1)  -0.0000 -0.0000  0.0000  0.0000  0.0000 -0.0000 -0.0000 -0.0000
  16.  C 1 (d1)  -0.0000 -0.0000 -0.0000 -0.0000 -0.0000  0.0000  0.0000  0.0000
  17.  C 1 (d2)   0.0007  0.0001  0.0000 -0.0000 -0.0000  0.0000 -0.0000  0.0000
  18.  C 1 (d2)   0.0001  0.0000 -0.0000 -0.0000 -0.0000  0.0000 -0.0000  0.0000
  19.  C 1 (d3)   0.0000 -0.0000  0.0007  0.0002 -0.0000  0.0000  0.0000  0.0000
  20.  C 1 (d3)  -0.0000 -0.0000  0.0002  0.0002  0.0000 -0.0000 -0.0000  0.0000
  21.  C 1 (d4)  -0.0000 -0.0000 -0.0000  0.0000  0.0015 -0.0001  0.0006 -0.0003
  22.  C 1 (d4)   0.0000  0.0000  0.0000 -0.0000 -0.0001  0.0001  0.0002  0.0001
  23.  C 1 (d5)  -0.0000 -0.0000  0.0000 -0.0000  0.0006  0.0002  0.0031 -0.0002
  24.  C 1 (d5)   0.0000  0.0000  0.0000  0.0000 -0.0003  0.0001 -0.0002  0.0002
  25.  C 1 (f1)   0.0000  0.0000 -0.0000  0.0000  0.0002 -0.0000 -0.0004  0.0000
  26.  C 1 (f2)  -0.0002 -0.0000 -0.0000 -0.0000  0.0000 -0.0000 -0.0000 -0.0000
  27.  C 1 (f3)   0.0000  0.0000  0.0001  0.0001  0.0000 -0.0000 -0.0000  0.0000
  28.  C 1 (f4)  -0.0000 -0.0000  0.0000 -0.0000  0.0004  0.0000  0.0005 -0.0000
  29.  C 1 (f5)  -0.0000  0.0000 -0.0000 -0.0000  0.0000 -0.0000 -0.0000 -0.0000
  30.  C 1 (f6)   0.0003  0.0000  0.0000 -0.0000 -0.0000  0.0000 -0.0000  0.0000
  31.  C 1 (f7)  -0.0000 -0.0000 -0.0004 -0.0001  0.0000 -0.0000  0.0000 -0.0000
  32.  C 2 (S)   -0.0000 -0.0000 -0.0000  0.0000  0.0003  0.0005 -0.0073  0.0014
  33.  C 2 (S)    0.0000 -0.0000 -0.0000  0.0000 -0.0020 -0.0013  0.0335 -0.0082
  34.  C 2 (S)    0.0000 -0.0000 -0.0000  0.0000 -0.0005 -0.0004 -0.0024 -0.0001
  35.  C 2 (S)    0.0000  0.0000 -0.0000  0.0000 -0.0004  0.0000 -0.0001  0.0001
  36.  C 2 (S)   -0.0000 -0.0000  0.0000 -0.0000 -0.0000  0.0000  0.0000  0.0000
  37.  C 2 (px)  -0.0271 -0.0030 -0.0000  0.0000  0.0000 -0.0000  0.0000 -0.0000
  38.  C 2 (px)  -0.0010 -0.0001 -0.0000  0.0000  0.0000 -0.0000  0.0000 -0.0000
  39.  C 2 (px)  -0.0002 -0.0000 -0.0000  0.0000  0.0000 -0.0000 -0.0000 -0.0000
  40.  C 2 (py)  -0.0000  0.0000 -0.0016 -0.0133  0.0000 -0.0000 -0.0000  0.0000
  41.  C 2 (py)  -0.0000  0.0000 -0.0014 -0.0005  0.0000 -0.0000  0.0000 -0.0000
  42.  C 2 (py)  -0.0000 -0.0000 -0.0000  0.0000  0.0000 -0.0000  0.0000 -0.0000
  43.  C 2 (pz)  -0.0000  0.0000 -0.0000  0.0000 -0.0146  0.0078  0.0299  0.0088
  44.  C 2 (pz)   0.0000 -0.0000 -0.0000  0.0000 -0.0002 -0.0004 -0.0029 -0.0001
  45.  C 2 (pz)  -0.0000 -0.0000 -0.0000  0.0000  0.0006 -0.0000  0.0004 -0.0001
  46.  C 2 (d1)  -0.0000  0.0000 -0.0000 -0.0000 -0.0000  0.0000  0.0000  0.0000
  47.  C 2 (d1)   0.0000  0.0000  0.0000  0.0000  0.0000 -0.0000 -0.0000 -0.0000
  48.  C 2 (d2)  -0.0007 -0.0001 -0.0000  0.0000  0.0000 -0.0000  0.0000 -0.0000
  49.  C 2 (d2)  -0.0001 -0.0000 -0.0000 -0.0000 -0.0000 -0.0000 -0.0000  0.0000
  50.  C 2 (d3)  -0.0000 -0.0000  0.0002  0.0003  0.0000 -0.0000  0.0000 -0.0000
  51.  C 2 (d3)   0.0000  0.0000  0.0003  0.0001  0.0000  0.0000 -0.0000  0.0000
  52.  C 2 (d4)  -0.0000  0.0000 -0.0000  0.0000 -0.0003  0.0001 -0.0010  0.0004
  53.  C 2 (d4)  -0.0000 -0.0000 -0.0000 -0.0000  0.0001  0.0000  0.0004 -0.0000
  54.  C 2 (d5)  -0.0000  0.0000 -0.0000  0.0000 -0.0010  0.0004  0.0016  0.0004
  55.  C 2 (d5)  -0.0000 -0.0000 -0.0000 -0.0000  0.0004 -0.0000  0.0004 -0.0001
  56.  C 2 (f1)   0.0000 -0.0000  0.0000 -0.0000 -0.0003  0.0000  0.0004  0.0000
  57.  C 2 (f2)  -0.0002 -0.0000  0.0000  0.0000  0.0000 -0.0000  0.0000 -0.0000
  58.  C 2 (f3)  -0.0000 -0.0000 -0.0001 -0.0001 -0.0000  0.0000  0.0000 -0.0000
  59.  C 2 (f4)   0.0000 -0.0000  0.0000  0.0000  0.0001 -0.0001 -0.0002 -0.0001
  60.  C 2 (f5)   0.0000 -0.0000 -0.0000 -0.0000 -0.0000  0.0000  0.0000  0.0000
  61.  C 2 (f6)   0.0003  0.0000  0.0000 -0.0000 -0.0000  0.0000 -0.0000  0.0000
  62.  C 2 (f7)   0.0000  0.0000  0.0000  0.0002  0.0000 -0.0000 -0.0000  0.0000
  63.  H 3 (S)    0.0000 -0.0000  0.0167  0.0039 -0.0226 -0.0008 -0.0181  0.0036
  64.  H 3 (S)    0.0000  0.0000  0.0002 -0.0002 -0.0000  0.0002  0.0008  0.0002
  65.  H 3 (S)   -0.0000 -0.0000  0.0002  0.0000  0.0003 -0.0000  0.0002 -0.0001
  66.  H 3 (px)  -0.0003 -0.0000 -0.0000  0.0000  0.0000 -0.0000  0.0000 -0.0000
  67.  H 3 (py)   0.0000  0.0000 -0.0003 -0.0001  0.0005  0.0000  0.0005 -0.0001
  68.  H 3 (pz)   0.0000  0.0000 -0.0001  0.0000  0.0001 -0.0000 -0.0002 -0.0000
  69.  H 4 (S)   -0.0000  0.0000 -0.0167 -0.0039 -0.0226 -0.0008 -0.0181  0.0036
  70.  H 4 (S)   -0.0000  0.0000 -0.0002  0.0002 -0.0000  0.0002  0.0008  0.0002
  71.  H 4 (S)    0.0000  0.0000 -0.0002 -0.0000  0.0003 -0.0000  0.0002 -0.0001
  72.  H 4 (px)  -0.0003 -0.0000 -0.0000  0.0000  0.0000 -0.0000  0.0000 -0.0000
  73.  H 4 (py)   0.0000  0.0000 -0.0003 -0.0001 -0.0005 -0.0000 -0.0005  0.0001
  74.  H 4 (pz)  -0.0000 -0.0000  0.0001 -0.0000  0.0001 -0.0000 -0.0002 -0.0000
  75.  H 5 (S)    0.0000 -0.0000 -0.0039 -0.0082  0.0024 -0.0032  0.0048 -0.0065
  76.  H 5 (S)   -0.0000 -0.0000  0.0005 -0.0000  0.0004  0.0001  0.0012 -0.0000
  77.  H 5 (S)    0.0000  0.0000 -0.0000 -0.0001 -0.0003  0.0000 -0.0003  0.0001
  78.  H 5 (px)  -0.0003 -0.0000 -0.0000  0.0000  0.0000 -0.0000  0.0000 -0.0000
  79.  H 5 (py)  -0.0000  0.0000  0.0001  0.0001 -0.0001  0.0001  0.0000  0.0002
  80.  H 5 (pz)   0.0000  0.0000  0.0001 -0.0000 -0.0000  0.0000  0.0003 -0.0000
  81.  H 6 (S)    0.0000 -0.0000  0.0039  0.0082  0.0024 -0.0032  0.0048 -0.0065
  82.  H 6 (S)    0.0000  0.0000 -0.0005  0.0000  0.0004  0.0001  0.0012 -0.0000
  83.  H 6 (S)   -0.0000 -0.0000  0.0000  0.0001 -0.0003  0.0000 -0.0003  0.0001
  84.  H 6 (px)  -0.0003 -0.0000 -0.0000  0.0000  0.0000 -0.0000  0.0000 -0.0000
  85.  H 6 (py)  -0.0000 -0.0000  0.0001  0.0001  0.0001 -0.0001 -0.0000 -0.0002
  86.  H 6 (pz)  -0.0000 -0.0000 -0.0001  0.0000 -0.0000  0.0000  0.0003 -0.0000

          NAO       25      26      27      28      29      30      31      32
      ---------- ------- ------- ------- ------- ------- ------- ------- -------
   1.  C 1 (S)    0.0011 -0.0000  0.0000  0.0007  0.0000  0.0000  0.0000  0.0001
   2.  C 1 (S)   -0.0093 -0.0000  0.0000 -0.0078 -0.0000  0.0000 -0.0000  0.0060
   3.  C 1 (S)    0.0002 -0.0000 -0.0000 -0.0005  0.0000  0.0000 -0.0000  0.0089
   4.  C 1 (S)   -0.0001 -0.0000  0.0000  0.0000 -0.0000 -0.0000 -0.0000 -0.0073
   5.  C 1 (S)   -0.0000 -0.0000  0.0000  0.0000 -0.0000  0.0000  0.0000  0.0003
   6.  C 1 (px)  -0.0000  0.0073 -0.0000  0.0000  0.0000 -0.0108  0.0000  0.0000
   7.  C 1 (px)  -0.0000  0.0003 -0.0000  0.0000 -0.0000 -0.0004  0.0000 -0.0000
   8.  C 1 (px)  -0.0000  0.0000 -0.0000  0.0000 -0.0000 -0.0001  0.0000  0.0000
   9.  C 1 (py)  -0.0000 -0.0000  0.0044 -0.0000 -0.0000  0.0000 -0.0167 -0.0000
  10.  C 1 (py)   0.0000 -0.0000  0.0002  0.0000 -0.0000  0.0000 -0.0003  0.0000
  11.  C 1 (py)   0.0000 -0.0000 -0.0000  0.0000 -0.0000  0.0000  0.0000  0.0000
  12.  C 1 (pz)   0.0059  0.0000 -0.0000 -0.0116  0.0000 -0.0000  0.0000 -0.0116
  13.  C 1 (pz)  -0.0004  0.0000 -0.0000  0.0005 -0.0000  0.0000  0.0000 -0.0215
  14.  C 1 (pz)  -0.0001  0.0000 -0.0000  0.0000  0.0000 -0.0000  0.0000  0.0050
  15.  C 1 (d1)   0.0000 -0.0000  0.0000 -0.0000  0.0000 -0.0000 -0.0000 -0.0000
  16.  C 1 (d1)  -0.0000 -0.0000 -0.0000  0.0000 -0.0000 -0.0000  0.0000  0.0000
  17.  C 1 (d2)   0.0000 -0.0002  0.0000 -0.0000 -0.0000  0.0003 -0.0000 -0.0000
  18.  C 1 (d2)   0.0000 -0.0000  0.0000 -0.0000  0.0000  0.0000 -0.0000 -0.0000
  19.  C 1 (d3)  -0.0000 -0.0000  0.0001  0.0000 -0.0000  0.0000 -0.0004 -0.0000
  20.  C 1 (d3)   0.0000 -0.0000  0.0001 -0.0000 -0.0000 -0.0000 -0.0001  0.0000
  21.  C 1 (d4)   0.0002  0.0000  0.0000  0.0004  0.0000 -0.0000  0.0000  0.0003
  22.  C 1 (d4)  -0.0000 -0.0000 -0.0000  0.0000 -0.0000  0.0000 -0.0000  0.0005
  23.  C 1 (d5)  -0.0004 -0.0000 -0.0000  0.0005 -0.0000 -0.0000  0.0000 -0.0073
  24.  C 1 (d5)   0.0000 -0.0000  0.0000 -0.0000 -0.0000  0.0000 -0.0000  0.0014
  25.  C 1 (f1)   0.0001  0.0000  0.0000  0.0000  0.0000  0.0000  0.0000  0.0025
  26.  C 1 (f2)   0.0000  0.0001 -0.0000  0.0000  0.0000 -0.0001  0.0000 -0.0000
  27.  C 1 (f3)   0.0000 -0.0000  0.0000 -0.0000 -0.0000  0.0000 -0.0001  0.0000
  28.  C 1 (f4)   0.0000  0.0000 -0.0000  0.0002 -0.0000 -0.0000  0.0000 -0.0004
  29.  C 1 (f5)   0.0000  0.0000 -0.0000 -0.0000  0.0000  0.0000  0.0000  0.0000
  30.  C 1 (f6)   0.0000 -0.0001  0.0000 -0.0000  0.0000  0.0001 -0.0000 -0.0000
  31.  C 1 (f7)   0.0000  0.0000 -0.0001  0.0000  0.0000 -0.0000  0.0002  0.0000
  32.  C 2 (S)    0.0025 -0.0000  0.0000 -0.0004  0.0000 -0.0000  0.0000  1.9992
  33.  C 2 (S)   -0.0096 -0.0000 -0.0000  0.0010 -0.0000  0.0000  0.0000 -0.0000
  34.  C 2 (S)    0.0002 -0.0000 -0.0000 -0.0006  0.0000  0.0000  0.0000 -0.0000
  35.  C 2 (S)   -0.0001 -0.0000 -0.0000 -0.0001 -0.0000  0.0000  0.0000 -0.0000
  36.  C 2 (S)   -0.0000  0.0000 -0.0000 -0.0000 -0.0000 -0.0000 -0.0000 -0.0000
  37.  C 2 (px)  -0.0000  0.0073 -0.0000  0.0000  0.0000 -0.0108  0.0000  0.0000
  38.  C 2 (px)  -0.0000  0.0003 -0.0000  0.0000  0.0000 -0.0004  0.0000 -0.0000
  39.  C 2 (px)  -0.0000  0.0000 -0.0000  0.0000  0.0000 -0.0001  0.0000  0.0000
  40.  C 2 (py)   0.0000  0.0000 -0.0023  0.0000  0.0000 -0.0000 -0.0015 -0.0000
  41.  C 2 (py)  -0.0000  0.0000 -0.0003  0.0000  0.0000 -0.0000  0.0008 -0.0000
  42.  C 2 (py)  -0.0000  0.0000 -0.0000  0.0000 -0.0000 -0.0000  0.0000  0.0000
  43.  C 2 (pz)  -0.0057  0.0000  0.0000  0.0042 -0.0000 -0.0000 -0.0000 -0.0129
  44.  C 2 (pz)   0.0003 -0.0000 -0.0000 -0.0006  0.0000 -0.0000  0.0000  0.0017
  45.  C 2 (pz)   0.0000  0.0000 -0.0000  0.0002  0.0000 -0.0000  0.0000 -0.0003
  46.  C 2 (d1)  -0.0000  0.0000 -0.0000  0.0000  0.0000  0.0000  0.0000  0.0000
  47.  C 2 (d1)   0.0000 -0.0000  0.0000 -0.0000 -0.0000  0.0000 -0.0000 -0.0000
  48.  C 2 (d2)  -0.0000  0.0002 -0.0000  0.0000 -0.0000 -0.0003  0.0000 -0.0000
  49.  C 2 (d2)   0.0000  0.0000 -0.0000  0.0000  0.0000 -0.0000  0.0000  0.0000
  50.  C 2 (d3)   0.0000 -0.0000  0.0001  0.0000 -0.0000 -0.0000 -0.0000  0.0000
  51.  C 2 (d3)   0.0000 -0.0000  0.0001  0.0000 -0.0000  0.0000 -0.0002 -0.0000
  52.  C 2 (d4)   0.0003  0.0000  0.0000 -0.0001  0.0000 -0.0000 -0.0000  0.0064
  53.  C 2 (d4)  -0.0000 -0.0000 -0.0000  0.0001 -0.0000 -0.0000  0.0000 -0.0013
  54.  C 2 (d5)  -0.0004  0.0000  0.0000  0.0002 -0.0000  0.0000  0.0000 -0.0013
  55.  C 2 (d5)  -0.0000 -0.0000 -0.0000  0.0001  0.0000 -0.0000  0.0000 -0.0005
  56.  C 2 (f1)  -0.0001 -0.0000  0.0000 -0.0000 -0.0000  0.0000 -0.0000 -0.0011
  57.  C 2 (f2)  -0.0000  0.0001 -0.0000  0.0000 -0.0000 -0.0001  0.0000 -0.0000
  58.  C 2 (f3)  -0.0000  0.0000 -0.0000 -0.0000  0.0000 -0.0000  0.0000 -0.0000
  59.  C 2 (f4)  -0.0000 -0.0000  0.0000 -0.0001  0.0000  0.0000  0.0000 -0.0007
  60.  C 2 (f5)  -0.0000 -0.0000 -0.0000  0.0000  0.0000  0.0000  0.0000  0.0000
  61.  C 2 (f6)   0.0000 -0.0001  0.0000 -0.0000  0.0000  0.0001 -0.0000 -0.0000
  62.  C 2 (f7)   0.0000 -0.0000  0.0000 -0.0000 -0.0000  0.0000  0.0000  0.0000
  63.  H 3 (S)   -0.0026 -0.0000  0.0028 -0.0075 -0.0000  0.0000 -0.0096  0.0020
  64.  H 3 (S)   -0.0001 -0.0000 -0.0000  0.0002  0.0000  0.0000 -0.0002  0.0001
  65.  H 3 (S)    0.0000  0.0000  0.0000  0.0001 -0.0000 -0.0000 -0.0001 -0.0014
  66.  H 3 (px)  -0.0000  0.0001 -0.0000  0.0000  0.0000 -0.0001  0.0000 -0.0000
  67.  H 3 (py)   0.0000 -0.0000 -0.0000  0.0002  0.0000  0.0000  0.0002 -0.0001
  68.  H 3 (pz)   0.0001 -0.0000 -0.0000 -0.0000 -0.0000  0.0000  0.0001  0.0008
  69.  H 4 (S)   -0.0026  0.0000 -0.0028 -0.0075  0.0000 -0.0000  0.0096  0.0020
  70.  H 4 (S)   -0.0001  0.0000  0.0000  0.0002 -0.0000 -0.0000  0.0002  0.0001
  71.  H 4 (S)    0.0000 -0.0000 -0.0000  0.0001  0.0000  0.0000  0.0001 -0.0014
  72.  H 4 (px)  -0.0000  0.0001 -0.0000  0.0000  0.0000 -0.0001  0.0000 -0.0000
  73.  H 4 (py)  -0.0000 -0.0000 -0.0000 -0.0002  0.0000  0.0000  0.0002  0.0001
  74.  H 4 (pz)   0.0001  0.0000  0.0000 -0.0000  0.0000 -0.0000 -0.0001  0.0008
  75.  H 5 (S)   -0.0028 -0.0000 -0.0018 -0.0014  0.0000  0.0000  0.0009 -0.0081
  76.  H 5 (S)   -0.0001  0.0000  0.0001  0.0003 -0.0000 -0.0000 -0.0003 -0.0108
  77.  H 5 (S)    0.0000 -0.0000 -0.0000 -0.0001  0.0000  0.0000 -0.0000 -0.0077
  78.  H 5 (px)  -0.0000  0.0001 -0.0000  0.0000  0.0000 -0.0001  0.0000 -0.0000
  79.  H 5 (py)   0.0000  0.0000  0.0000  0.0001 -0.0000 -0.0000 -0.0000  0.0029
  80.  H 5 (pz)  -0.0001 -0.0000  0.0000  0.0000  0.0000  0.0000 -0.0001 -0.0012
  81.  H 6 (S)   -0.0028 -0.0000  0.0018 -0.0014 -0.0000  0.0000 -0.0009 -0.0081
  82.  H 6 (S)   -0.0001 -0.0000 -0.0001  0.0003 -0.0000  0.0000  0.0003 -0.0108
  83.  H 6 (S)    0.0000  0.0000  0.0000 -0.0001 -0.0000 -0.0000  0.0000 -0.0077
  84.  H 6 (px)  -0.0000  0.0001 -0.0000  0.0000  0.0000 -0.0001  0.0000 -0.0000
  85.  H 6 (py)  -0.0000 -0.0000  0.0000 -0.0001 -0.0000 -0.0000 -0.0000 -0.0029
  86.  H 6 (pz)  -0.0001  0.0000 -0.0000  0.0000 -0.0000 -0.0000  0.0001 -0.0012

          NAO       33      34      35      36      37      38      39      40
      ---------- ------- ------- ------- ------- ------- ------- ------- -------
   1.  C 1 (S)    0.0060  0.0089 -0.0073  0.0003 -0.0000  0.0000 -0.0000  0.0000
   2.  C 1 (S)    0.3418  0.0046  0.0108  0.0001 -0.0000 -0.0000  0.0000 -0.0000
   3.  C 1 (S)    0.0046  0.0030 -0.0000 -0.0000 -0.0000 -0.0000 -0.0000 -0.0000
   4.  C 1 (S)    0.0108 -0.0000 -0.0000 -0.0000  0.0000  0.0000  0.0000 -0.0000
   5.  C 1 (S)    0.0001 -0.0000 -0.0000 -0.0000 -0.0000 -0.0000 -0.0000  0.0000
   6.  C 1 (px)  -0.0000 -0.0000 -0.0000  0.0000  0.9974  0.0367  0.0067  0.0000
   7.  C 1 (px)  -0.0000 -0.0000 -0.0000  0.0000  0.0367  0.0013  0.0002  0.0000
   8.  C 1 (px)   0.0000 -0.0000 -0.0000  0.0000  0.0067  0.0002  0.0000 -0.0000
   9.  C 1 (py)   0.0000  0.0000  0.0000 -0.0000 -0.0000  0.0000 -0.0000  0.1732
  10.  C 1 (py)   0.0000 -0.0000 -0.0000  0.0000 -0.0000 -0.0000 -0.0000 -0.0535
  11.  C 1 (py)   0.0000  0.0000  0.0000 -0.0000 -0.0000 -0.0000 -0.0000 -0.0011
  12.  C 1 (pz)  -0.5131  0.0504  0.0027  0.0000  0.0000 -0.0000  0.0000 -0.0000
  13.  C 1 (pz)   0.0068 -0.0032  0.0001  0.0000 -0.0000 -0.0000 -0.0000 -0.0000
  14.  C 1 (pz)   0.0140  0.0002 -0.0001 -0.0000  0.0000  0.0000  0.0000 -0.0000
  15.  C 1 (d1)   0.0000  0.0000 -0.0000 -0.0000  0.0000  0.0000 -0.0000 -0.0000
  16.  C 1 (d1)  -0.0000 -0.0000  0.0000  0.0000  0.0000  0.0000  0.0000  0.0000
  17.  C 1 (d2)   0.0000  0.0000  0.0000 -0.0000 -0.0271 -0.0010 -0.0002 -0.0000
  18.  C 1 (d2)  -0.0000 -0.0000  0.0000 -0.0000 -0.0030 -0.0001 -0.0000  0.0000
  19.  C 1 (d3)  -0.0000 -0.0000 -0.0000  0.0000 -0.0000 -0.0000 -0.0000 -0.0016
  20.  C 1 (d3)   0.0000  0.0000  0.0000 -0.0000  0.0000  0.0000  0.0000 -0.0133
  21.  C 1 (d4)  -0.0020 -0.0005 -0.0004 -0.0000  0.0000  0.0000  0.0000  0.0000
  22.  C 1 (d4)  -0.0013 -0.0004  0.0000  0.0000 -0.0000 -0.0000 -0.0000 -0.0000
  23.  C 1 (d5)   0.0335 -0.0024 -0.0001  0.0000  0.0000  0.0000 -0.0000 -0.0000
  24.  C 1 (d5)  -0.0082 -0.0001  0.0001  0.0000 -0.0000 -0.0000 -0.0000  0.0000
  25.  C 1 (f1)  -0.0096  0.0002 -0.0001 -0.0000 -0.0000 -0.0000 -0.0000  0.0000
  26.  C 1 (f2)  -0.0000 -0.0000 -0.0000  0.0000  0.0073  0.0003  0.0000  0.0000
  27.  C 1 (f3)  -0.0000 -0.0000 -0.0000 -0.0000 -0.0000 -0.0000 -0.0000 -0.0023
  28.  C 1 (f4)   0.0010 -0.0006 -0.0001 -0.0000  0.0000  0.0000  0.0000  0.0000
  29.  C 1 (f5)  -0.0000  0.0000 -0.0000 -0.0000  0.0000  0.0000  0.0000  0.0000
  30.  C 1 (f6)   0.0000  0.0000  0.0000 -0.0000 -0.0108 -0.0004 -0.0001 -0.0000
  31.  C 1 (f7)   0.0000  0.0000  0.0000 -0.0000  0.0000  0.0000  0.0000 -0.0015
  32.  C 2 (S)   -0.0000 -0.0000 -0.0000 -0.0000  0.0000 -0.0000  0.0000 -0.0000
  33.  C 2 (S)    1.0767  0.0000  0.0000 -0.0000 -0.0000  0.0000 -0.0000  0.0000
  34.  C 2 (S)    0.0000  0.0031  0.0000  0.0000 -0.0000 -0.0000 -0.0000  0.0000
  35.  C 2 (S)    0.0000  0.0000  0.0001  0.0000 -0.0000 -0.0000 -0.0000  0.0000
  36.  C 2 (S)   -0.0000  0.0000  0.0000  0.0000  0.0000  0.0000  0.0000 -0.0000
  37.  C 2 (px)  -0.0000 -0.0000 -0.0000  0.0000  0.9974  0.0367  0.0067  0.0000
  38.  C 2 (px)   0.0000 -0.0000 -0.0000  0.0000  0.0367  0.0013  0.0002  0.0000
  39.  C 2 (px)  -0.0000 -0.0000 -0.0000  0.0000  0.0067  0.0002  0.0000  0.0000
  40.  C 2 (py)   0.0000  0.0000  0.0000 -0.0000  0.0000  0.0000  0.0000  1.1914
  41.  C 2 (py)  -0.0000  0.0000  0.0000  0.0000  0.0000  0.0000  0.0000  0.0156
  42.  C 2 (py)  -0.0000 -0.0000  0.0000  0.0000  0.0000  0.0000  0.0000 -0.0013
  43.  C 2 (pz)  -0.1112 -0.0464  0.0064  0.0001  0.0000 -0.0000  0.0000 -0.0000
  44.  C 2 (pz)  -0.0116  0.0033 -0.0001  0.0000  0.0000 -0.0000 -0.0000 -0.0000
  45.  C 2 (pz)   0.0034 -0.0003 -0.0001 -0.0000  0.0000  0.0000  0.0000 -0.0000
  46.  C 2 (d1)  -0.0000 -0.0000  0.0000  0.0000  0.0000 -0.0000  0.0000  0.0000
  47.  C 2 (d1)   0.0000  0.0000 -0.0000 -0.0000 -0.0000 -0.0000  0.0000 -0.0000
  48.  C 2 (d2)   0.0000 -0.0000 -0.0000  0.0000  0.0271  0.0010  0.0002 -0.0000
  49.  C 2 (d2)  -0.0000 -0.0000 -0.0000  0.0000  0.0030  0.0001  0.0000  0.0000
  50.  C 2 (d3)   0.0000  0.0000  0.0000 -0.0000  0.0000  0.0000  0.0000 -0.0282
  51.  C 2 (d3)  -0.0000 -0.0000 -0.0000  0.0000 -0.0000 -0.0000 -0.0000 -0.0043
  52.  C 2 (d4)  -0.0374 -0.0003  0.0001  0.0000  0.0000 -0.0000  0.0000 -0.0000
  53.  C 2 (d4)   0.0021 -0.0004 -0.0000  0.0000  0.0000  0.0000 -0.0000  0.0000
  54.  C 2 (d5)   0.0010 -0.0023  0.0004  0.0000 -0.0000 -0.0000  0.0000  0.0000
  55.  C 2 (d5)   0.0062 -0.0002 -0.0001 -0.0000  0.0000  0.0000 -0.0000 -0.0000
  56.  C 2 (f1)   0.0093 -0.0002  0.0001  0.0000 -0.0000 -0.0000 -0.0000  0.0000
  57.  C 2 (f2)   0.0000  0.0000 -0.0000  0.0000  0.0073  0.0003  0.0000 -0.0000
  58.  C 2 (f3)  -0.0000  0.0000  0.0000  0.0000  0.0000  0.0000  0.0000  0.0044
  59.  C 2 (f4)   0.0078  0.0005 -0.0000 -0.0000 -0.0000 -0.0000 -0.0000  0.0000
  60.  C 2 (f5)  -0.0000 -0.0000  0.0000  0.0000 -0.0000  0.0000  0.0000  0.0000
  61.  C 2 (f6)   0.0000  0.0000  0.0000 -0.0000 -0.0108 -0.0004 -0.0001  0.0000
  62.  C 2 (f7)   0.0000  0.0000 -0.0000 -0.0000 -0.0000 -0.0000 -0.0000 -0.0167
  63.  H 3 (S)    0.0282  0.0198  0.0059  0.0000  0.0000  0.0000  0.0000 -0.0241
  64.  H 3 (S)   -0.0064 -0.0013  0.0001 -0.0000 -0.0000 -0.0000 -0.0000  0.0225
  65.  H 3 (S)    0.0056  0.0000 -0.0001 -0.0000  0.0000  0.0000  0.0000  0.0005
  66.  H 3 (px)   0.0000 -0.0000 -0.0000  0.0000  0.0117  0.0004  0.0001  0.0000
  67.  H 3 (py)   0.0003 -0.0006 -0.0001 -0.0000 -0.0000 -0.0000 -0.0000  0.0029
  68.  H 3 (pz)  -0.0029  0.0002 -0.0000 -0.0000 -0.0000 -0.0000 -0.0000 -0.0057
  69.  H 4 (S)    0.0282  0.0198  0.0059  0.0000 -0.0000 -0.0000  0.0000  0.0241
  70.  H 4 (S)   -0.0064 -0.0013  0.0001 -0.0000  0.0000  0.0000  0.0000 -0.0225
  71.  H 4 (S)    0.0056  0.0000 -0.0001 -0.0000 -0.0000 -0.0000 -0.0000 -0.0005
  72.  H 4 (px)   0.0000  0.0000 -0.0000  0.0000  0.0117  0.0004  0.0001 -0.0000
  73.  H 4 (py)  -0.0003  0.0006  0.0001  0.0000 -0.0000 -0.0000 -0.0000  0.0029
  74.  H 4 (pz)  -0.0029  0.0002 -0.0000 -0.0000  0.0000  0.0000  0.0000  0.0057
  75.  H 5 (S)    0.5459  0.0166 -0.0017 -0.0000 -0.0000  0.0000 -0.0000  0.6804
  76.  H 5 (S)    0.0022 -0.0013 -0.0001  0.0000  0.0000  0.0000  0.0000  0.0125
  77.  H 5 (S)   -0.0063  0.0001  0.0001  0.0000 -0.0000 -0.0000 -0.0000  0.0067
  78.  H 5 (px)   0.0000 -0.0000 -0.0000  0.0000  0.0117  0.0004  0.0001 -0.0000
  79.  H 5 (py)  -0.0114 -0.0005  0.0000  0.0000  0.0000  0.0000  0.0000 -0.0105
  80.  H 5 (pz)   0.0041 -0.0002  0.0000  0.0000 -0.0000 -0.0000 -0.0000  0.0060
  81.  H 6 (S)    0.5459  0.0166 -0.0017 -0.0000  0.0000  0.0000 -0.0000 -0.6804
  82.  H 6 (S)    0.0022 -0.0013 -0.0001  0.0000 -0.0000 -0.0000 -0.0000 -0.0125
  83.  H 6 (S)   -0.0063  0.0001  0.0001  0.0000  0.0000  0.0000  0.0000 -0.0067
  84.  H 6 (px)  -0.0000 -0.0000 -0.0000  0.0000  0.0117  0.0004  0.0001  0.0000
  85.  H 6 (py)   0.0114  0.0005 -0.0000 -0.0000  0.0000  0.0000  0.0000 -0.0105
  86.  H 6 (pz)   0.0041 -0.0002  0.0000  0.0000  0.0000  0.0000  0.0000 -0.0060

          NAO       41      42      43      44      45      46      47      48
      ---------- ------- ------- ------- ------- ------- ------- ------- -------
   1.  C 1 (S)    0.0000  0.0000  0.0116  0.0215 -0.0050 -0.0000  0.0000  0.0000
   2.  C 1 (S)   -0.0000 -0.0000  0.5131 -0.0068 -0.0140  0.0000 -0.0000  0.0000
   3.  C 1 (S)   -0.0000  0.0000 -0.0504  0.0032 -0.0002 -0.0000  0.0000  0.0000
   4.  C 1 (S)   -0.0000  0.0000 -0.0027 -0.0001  0.0001 -0.0000  0.0000  0.0000
   5.  C 1 (S)   -0.0000 -0.0000 -0.0000 -0.0000  0.0000 -0.0000  0.0000 -0.0000
   6.  C 1 (px)   0.0000  0.0000  0.0000  0.0000  0.0000  0.0000 -0.0000  0.0271
   7.  C 1 (px)   0.0000  0.0000  0.0000  0.0000  0.0000  0.0000  0.0000  0.0010
   8.  C 1 (px)   0.0000  0.0000 -0.0000  0.0000  0.0000  0.0000  0.0000  0.0002
   9.  C 1 (py)  -0.0535 -0.0011  0.0000 -0.0000 -0.0000 -0.0000  0.0000  0.0000
  10.  C 1 (py)  -0.0018  0.0000 -0.0000 -0.0000 -0.0000 -0.0000  0.0000 -0.0000
  11.  C 1 (py)   0.0000  0.0000 -0.0000 -0.0000 -0.0000 -0.0000 -0.0000 -0.0000
  12.  C 1 (pz)   0.0000  0.0000 -0.5854  0.0567 -0.0094 -0.0000  0.0000 -0.0000
  13.  C 1 (pz)   0.0000  0.0000  0.0567 -0.0035  0.0001  0.0000 -0.0000 -0.0000
  14.  C 1 (pz)   0.0000  0.0000 -0.0094  0.0001  0.0002 -0.0000  0.0000  0.0000
  15.  C 1 (d1)  -0.0000  0.0000 -0.0000  0.0000  0.0000 -0.0000  0.0000  0.0000
  16.  C 1 (d1)   0.0000 -0.0000  0.0000 -0.0000 -0.0000  0.0000 -0.0000  0.0000
  17.  C 1 (d2)  -0.0000 -0.0000 -0.0000  0.0000 -0.0000 -0.0000  0.0000 -0.0007
  18.  C 1 (d2)   0.0000 -0.0000  0.0000 -0.0000 -0.0000  0.0000  0.0000 -0.0001
  19.  C 1 (d3)  -0.0014 -0.0000 -0.0000 -0.0000 -0.0000 -0.0000  0.0000 -0.0000
  20.  C 1 (d3)  -0.0005  0.0000  0.0000  0.0000  0.0000 -0.0000  0.0000  0.0000
  21.  C 1 (d4)   0.0000  0.0000 -0.0146 -0.0002  0.0006 -0.0000  0.0000  0.0000
  22.  C 1 (d4)  -0.0000 -0.0000  0.0078 -0.0004 -0.0000  0.0000 -0.0000 -0.0000
  23.  C 1 (d5)   0.0000  0.0000  0.0299 -0.0029  0.0004  0.0000 -0.0000  0.0000
  24.  C 1 (d5)  -0.0000 -0.0000  0.0088 -0.0001 -0.0001  0.0000 -0.0000 -0.0000
  25.  C 1 (f1)  -0.0000 -0.0000 -0.0057  0.0003  0.0000 -0.0000  0.0000 -0.0000
  26.  C 1 (f2)   0.0000  0.0000  0.0000 -0.0000  0.0000  0.0000 -0.0000  0.0002
  27.  C 1 (f3)  -0.0003 -0.0000  0.0000 -0.0000 -0.0000 -0.0000  0.0000 -0.0000
  28.  C 1 (f4)   0.0000  0.0000  0.0042 -0.0006  0.0002  0.0000 -0.0000  0.0000
  29.  C 1 (f5)   0.0000 -0.0000 -0.0000  0.0000  0.0000  0.0000 -0.0000 -0.0000
  30.  C 1 (f6)  -0.0000 -0.0000 -0.0000 -0.0000 -0.0000  0.0000  0.0000 -0.0003
  31.  C 1 (f7)   0.0008  0.0000 -0.0000  0.0000  0.0000  0.0000 -0.0000  0.0000
  32.  C 2 (S)   -0.0000  0.0000 -0.0129  0.0017 -0.0003  0.0000 -0.0000 -0.0000
  33.  C 2 (S)   -0.0000 -0.0000 -0.1112 -0.0116  0.0034 -0.0000  0.0000  0.0000
  34.  C 2 (S)    0.0000 -0.0000 -0.0464  0.0033 -0.0003 -0.0000  0.0000 -0.0000
  35.  C 2 (S)    0.0000  0.0000  0.0064 -0.0001 -0.0001  0.0000 -0.0000 -0.0000
  36.  C 2 (S)    0.0000  0.0000  0.0001  0.0000 -0.0000  0.0000 -0.0000  0.0000
  37.  C 2 (px)   0.0000  0.0000  0.0000  0.0000  0.0000  0.0000 -0.0000  0.0271
  38.  C 2 (px)   0.0000  0.0000 -0.0000 -0.0000  0.0000 -0.0000 -0.0000  0.0010
  39.  C 2 (px)   0.0000  0.0000  0.0000 -0.0000  0.0000  0.0000  0.0000  0.0002
  40.  C 2 (py)   0.0156 -0.0013 -0.0000 -0.0000 -0.0000  0.0000 -0.0000 -0.0000
  41.  C 2 (py)   0.0029  0.0000  0.0000 -0.0000  0.0000  0.0000 -0.0000  0.0000
  42.  C 2 (py)   0.0000  0.0000  0.0000  0.0000  0.0000 -0.0000 -0.0000  0.0000
  43.  C 2 (pz)   0.0000  0.0000  1.1162 -0.0523 -0.0054  0.0000 -0.0000 -0.0000
  44.  C 2 (pz)  -0.0000  0.0000 -0.0523  0.0038 -0.0003 -0.0000  0.0000  0.0000
  45.  C 2 (pz)   0.0000  0.0000 -0.0054 -0.0003  0.0003 -0.0000  0.0000  0.0000
  46.  C 2 (d1)   0.0000 -0.0000  0.0000 -0.0000 -0.0000  0.0000 -0.0000  0.0000
  47.  C 2 (d1)  -0.0000 -0.0000 -0.0000  0.0000  0.0000 -0.0000  0.0000 -0.0000
  48.  C 2 (d2)   0.0000  0.0000 -0.0000  0.0000  0.0000  0.0000 -0.0000  0.0007
  49.  C 2 (d2)   0.0000  0.0000  0.0000  0.0000  0.0000 -0.0000 -0.0000  0.0001
  50.  C 2 (d3)  -0.0006  0.0000 -0.0000  0.0000  0.0000 -0.0000  0.0000  0.0000
  51.  C 2 (d3)  -0.0007 -0.0000  0.0000 -0.0000 -0.0000 -0.0000  0.0000 -0.0000
  52.  C 2 (d4)  -0.0000 -0.0000  0.0154 -0.0000 -0.0002  0.0000 -0.0000 -0.0000
  53.  C 2 (d4)   0.0000 -0.0000  0.0049 -0.0004  0.0001  0.0000 -0.0000  0.0000
  54.  C 2 (d5)  -0.0000 -0.0000  0.0574 -0.0027 -0.0003  0.0000 -0.0000 -0.0000
  55.  C 2 (d5)   0.0000  0.0000 -0.0034 -0.0002  0.0002 -0.0000  0.0000  0.0000
  56.  C 2 (f1)  -0.0000 -0.0000  0.0059 -0.0004 -0.0001  0.0000 -0.0000 -0.0000
  57.  C 2 (f2)  -0.0000  0.0000 -0.0000  0.0000  0.0000  0.0000 -0.0000  0.0002
  58.  C 2 (f3)   0.0002 -0.0000 -0.0000  0.0000  0.0000  0.0000 -0.0000  0.0000
  59.  C 2 (f4)   0.0000 -0.0000 -0.0116  0.0005  0.0000 -0.0000  0.0000 -0.0000
  60.  C 2 (f5)   0.0000 -0.0000  0.0000 -0.0000 -0.0000  0.0000 -0.0000  0.0000
  61.  C 2 (f6)  -0.0000 -0.0000  0.0000 -0.0000 -0.0000 -0.0000  0.0000 -0.0003
  62.  C 2 (f7)  -0.0003  0.0000 -0.0000 -0.0000 -0.0000 -0.0000  0.0000 -0.0000
  63.  H 3 (S)   -0.0330 -0.0005  0.0221  0.0161 -0.0095 -0.0000  0.0000  0.0000
  64.  H 3 (S)   -0.0001 -0.0000  0.0234 -0.0014  0.0000  0.0000 -0.0000 -0.0000
  65.  H 3 (S)   -0.0003 -0.0000 -0.0065 -0.0000  0.0002 -0.0000  0.0000  0.0000
  66.  H 3 (px)   0.0000  0.0000  0.0000 -0.0000  0.0000 -0.0000  0.0000  0.0003
  67.  H 3 (py)   0.0006  0.0000  0.0021 -0.0005  0.0002  0.0000 -0.0000 -0.0000
  68.  H 3 (pz)   0.0002  0.0000 -0.0043  0.0002  0.0000 -0.0000  0.0000 -0.0000
  69.  H 4 (S)    0.0330  0.0005  0.0221  0.0161 -0.0095  0.0000 -0.0000 -0.0000
  70.  H 4 (S)    0.0001  0.0000  0.0234 -0.0014  0.0000  0.0000 -0.0000  0.0000
  71.  H 4 (S)    0.0003  0.0000 -0.0065 -0.0000  0.0002 -0.0000  0.0000 -0.0000
  72.  H 4 (px)   0.0000  0.0000 -0.0000  0.0000  0.0000 -0.0000  0.0000  0.0003
  73.  H 4 (py)   0.0006  0.0000 -0.0021  0.0005 -0.0002  0.0000  0.0000 -0.0000
  74.  H 4 (pz)  -0.0002 -0.0000 -0.0043  0.0002  0.0000 -0.0000  0.0000  0.0000
  75.  H 5 (S)    0.0148 -0.0006 -0.4177  0.0128  0.0028  0.0000  0.0000  0.0000
  76.  H 5 (S)   -0.0008 -0.0000  0.0163 -0.0013  0.0002  0.0000 -0.0000  0.0000
  77.  H 5 (S)    0.0001 -0.0000  0.0037  0.0001 -0.0001  0.0000 -0.0000 -0.0000
  78.  H 5 (px)   0.0000  0.0000 -0.0000  0.0000  0.0000 -0.0000  0.0000  0.0003
  79.  H 5 (py)  -0.0003  0.0000  0.0121 -0.0005 -0.0001  0.0000 -0.0000  0.0000
  80.  H 5 (pz)  -0.0002 -0.0000  0.0032 -0.0002  0.0000  0.0000 -0.0000 -0.0000
  81.  H 6 (S)   -0.0148  0.0006 -0.4177  0.0128  0.0028 -0.0000  0.0000  0.0000
  82.  H 6 (S)    0.0008  0.0000  0.0163 -0.0013  0.0002  0.0000 -0.0000 -0.0000
  83.  H 6 (S)   -0.0001  0.0000  0.0037  0.0001 -0.0001 -0.0000 -0.0000  0.0000
  84.  H 6 (px)   0.0000  0.0000  0.0000 -0.0000  0.0000 -0.0000  0.0000  0.0003
  85.  H 6 (py)  -0.0003  0.0000 -0.0121  0.0005  0.0001 -0.0000  0.0000  0.0000
  86.  H 6 (pz)   0.0002  0.0000  0.0032 -0.0002  0.0000 -0.0000 -0.0000  0.0000

          NAO       49      50      51      52      53      54      55      56
      ---------- ------- ------- ------- ------- ------- ------- ------- -------
   1.  C 1 (S)   -0.0000 -0.0000  0.0000  0.0003  0.0005 -0.0073  0.0014 -0.0025
   2.  C 1 (S)   -0.0000 -0.0000  0.0000 -0.0020 -0.0013  0.0335 -0.0082  0.0096
   3.  C 1 (S)   -0.0000 -0.0000  0.0000 -0.0005 -0.0004 -0.0024 -0.0001 -0.0002
   4.  C 1 (S)   -0.0000 -0.0000  0.0000 -0.0004  0.0000 -0.0001  0.0001  0.0001
   5.  C 1 (S)   -0.0000  0.0000 -0.0000 -0.0000  0.0000  0.0000  0.0000  0.0000
   6.  C 1 (px)   0.0030  0.0000 -0.0000  0.0000  0.0000 -0.0000  0.0000 -0.0000
   7.  C 1 (px)   0.0001  0.0000 -0.0000  0.0000  0.0000 -0.0000  0.0000 -0.0000
   8.  C 1 (px)   0.0000  0.0000 -0.0000 -0.0000  0.0000 -0.0000  0.0000 -0.0000
   9.  C 1 (py)  -0.0000  0.0016  0.0133 -0.0000  0.0000  0.0000 -0.0000  0.0000
  10.  C 1 (py)  -0.0000  0.0014  0.0005  0.0000 -0.0000  0.0000 -0.0000  0.0000
  11.  C 1 (py)  -0.0000  0.0000 -0.0000  0.0000  0.0000  0.0000 -0.0000  0.0000
  12.  C 1 (pz)   0.0000  0.0000 -0.0000  0.0146 -0.0078 -0.0299 -0.0088 -0.0057
  13.  C 1 (pz)   0.0000  0.0000 -0.0000  0.0002  0.0004  0.0029  0.0001  0.0003
  14.  C 1 (pz)  -0.0000  0.0000 -0.0000 -0.0006  0.0000 -0.0004  0.0001  0.0000
  15.  C 1 (d1)  -0.0000  0.0000  0.0000 -0.0000 -0.0000 -0.0000  0.0000 -0.0000
  16.  C 1 (d1)  -0.0000 -0.0000 -0.0000  0.0000  0.0000  0.0000 -0.0000  0.0000
  17.  C 1 (d2)  -0.0001 -0.0000  0.0000 -0.0000 -0.0000 -0.0000 -0.0000  0.0000
  18.  C 1 (d2)  -0.0000 -0.0000  0.0000  0.0000 -0.0000  0.0000 -0.0000 -0.0000
  19.  C 1 (d3)  -0.0000  0.0002  0.0003 -0.0000 -0.0000 -0.0000 -0.0000  0.0000
  20.  C 1 (d3)  -0.0000  0.0003  0.0001  0.0000 -0.0000  0.0000 -0.0000 -0.0000
  21.  C 1 (d4)  -0.0000  0.0000  0.0000 -0.0003  0.0001 -0.0010  0.0004 -0.0003
  22.  C 1 (d4)  -0.0000 -0.0000  0.0000  0.0001  0.0000  0.0004 -0.0000  0.0000
  23.  C 1 (d5)  -0.0000  0.0000 -0.0000 -0.0010  0.0004  0.0016  0.0004  0.0004
  24.  C 1 (d5)   0.0000 -0.0000  0.0000  0.0004 -0.0000  0.0004 -0.0001  0.0000
  25.  C 1 (f1)   0.0000  0.0000  0.0000  0.0003 -0.0000 -0.0004 -0.0000 -0.0001
  26.  C 1 (f2)   0.0000 -0.0000 -0.0000  0.0000 -0.0000  0.0000 -0.0000 -0.0000
  27.  C 1 (f3)  -0.0000  0.0001  0.0001  0.0000 -0.0000  0.0000 -0.0000  0.0000
  28.  C 1 (f4)   0.0000  0.0000  0.0000 -0.0001  0.0001  0.0002  0.0001 -0.0000
  29.  C 1 (f5)   0.0000 -0.0000 -0.0000  0.0000 -0.0000 -0.0000  0.0000 -0.0000
  30.  C 1 (f6)  -0.0000 -0.0000  0.0000 -0.0000 -0.0000  0.0000 -0.0000  0.0000
  31.  C 1 (f7)   0.0000 -0.0000 -0.0002 -0.0000  0.0000  0.0000  0.0000 -0.0000
  32.  C 2 (S)    0.0000  0.0000 -0.0000  0.0064 -0.0013 -0.0013 -0.0005 -0.0011
  33.  C 2 (S)   -0.0000  0.0000 -0.0000 -0.0374  0.0021  0.0010  0.0062  0.0093
  34.  C 2 (S)   -0.0000  0.0000 -0.0000 -0.0003 -0.0004 -0.0023 -0.0002 -0.0002
  35.  C 2 (S)   -0.0000  0.0000 -0.0000  0.0001 -0.0000  0.0004 -0.0001  0.0001
  36.  C 2 (S)    0.0000 -0.0000  0.0000  0.0000  0.0000  0.0000 -0.0000  0.0000
  37.  C 2 (px)   0.0030  0.0000 -0.0000  0.0000  0.0000 -0.0000  0.0000 -0.0000
  38.  C 2 (px)   0.0001  0.0000 -0.0000 -0.0000  0.0000 -0.0000  0.0000 -0.0000
  39.  C 2 (px)   0.0000  0.0000 -0.0000  0.0000 -0.0000  0.0000 -0.0000 -0.0000
  40.  C 2 (py)   0.0000 -0.0282 -0.0043 -0.0000  0.0000  0.0000 -0.0000  0.0000
  41.  C 2 (py)   0.0000 -0.0006 -0.0007 -0.0000  0.0000 -0.0000  0.0000 -0.0000
  42.  C 2 (py)   0.0000  0.0000 -0.0000 -0.0000 -0.0000 -0.0000  0.0000 -0.0000
  43.  C 2 (pz)   0.0000 -0.0000  0.0000  0.0154  0.0049  0.0574 -0.0034  0.0059
  44.  C 2 (pz)   0.0000  0.0000 -0.0000 -0.0000 -0.0004 -0.0027 -0.0002 -0.0004
  45.  C 2 (pz)   0.0000  0.0000 -0.0000 -0.0002  0.0001 -0.0003  0.0002 -0.0001
  46.  C 2 (d1)  -0.0000 -0.0000 -0.0000  0.0000  0.0000  0.0000 -0.0000  0.0000
  47.  C 2 (d1)  -0.0000  0.0000  0.0000 -0.0000 -0.0000 -0.0000  0.0000 -0.0000
  48.  C 2 (d2)   0.0001  0.0000 -0.0000 -0.0000  0.0000 -0.0000  0.0000 -0.0000
  49.  C 2 (d2)   0.0000 -0.0000 -0.0000  0.0000 -0.0000  0.0000 -0.0000 -0.0000
  50.  C 2 (d3)  -0.0000  0.0007  0.0002  0.0000  0.0000  0.0000 -0.0000  0.0000
  51.  C 2 (d3)  -0.0000  0.0002  0.0002 -0.0000 -0.0000  0.0000  0.0000 -0.0000
  52.  C 2 (d4)   0.0000  0.0000 -0.0000  0.0015 -0.0001  0.0006 -0.0003 -0.0002
  53.  C 2 (d4)  -0.0000  0.0000 -0.0000 -0.0001  0.0001  0.0002  0.0001  0.0000
  54.  C 2 (d5)   0.0000  0.0000  0.0000  0.0006  0.0002  0.0031 -0.0002  0.0004
  55.  C 2 (d5)  -0.0000 -0.0000  0.0000 -0.0003  0.0001 -0.0002  0.0002 -0.0000
  56.  C 2 (f1)  -0.0000  0.0000 -0.0000 -0.0002  0.0000  0.0004 -0.0000  0.0001
  57.  C 2 (f2)   0.0000  0.0000 -0.0000 -0.0000  0.0000 -0.0000  0.0000  0.0000
  58.  C 2 (f3)   0.0000 -0.0001 -0.0001  0.0000 -0.0000 -0.0000  0.0000 -0.0000
  59.  C 2 (f4)  -0.0000 -0.0000  0.0000 -0.0004 -0.0000 -0.0005  0.0000  0.0000
  60.  C 2 (f5)  -0.0000 -0.0000 -0.0000  0.0000  0.0000  0.0000 -0.0000  0.0000
  61.  C 2 (f6)  -0.0000 -0.0000  0.0000 -0.0000 -0.0000  0.0000 -0.0000  0.0000
  62.  C 2 (f7)  -0.0000  0.0004  0.0001 -0.0000  0.0000  0.0000 -0.0000  0.0000
  63.  H 3 (S)   -0.0000  0.0039  0.0082  0.0024 -0.0032  0.0048 -0.0065  0.0028
  64.  H 3 (S)   -0.0000 -0.0005  0.0000  0.0004  0.0001  0.0012 -0.0000  0.0001
  65.  H 3 (S)    0.0000  0.0000  0.0001 -0.0003  0.0000 -0.0003  0.0001 -0.0000
  66.  H 3 (px)   0.0000  0.0000 -0.0000  0.0000  0.0000  0.0000  0.0000 -0.0000
  67.  H 3 (py)  -0.0000 -0.0001 -0.0001 -0.0001  0.0001  0.0000  0.0002 -0.0000
  68.  H 3 (pz)  -0.0000  0.0001 -0.0000  0.0000 -0.0000 -0.0003  0.0000 -0.0001
  69.  H 4 (S)    0.0000 -0.0039 -0.0082  0.0024 -0.0032  0.0048 -0.0065  0.0028
  70.  H 4 (S)    0.0000  0.0005 -0.0000  0.0004  0.0001  0.0012 -0.0000  0.0001
  71.  H 4 (S)   -0.0000 -0.0000 -0.0001 -0.0003  0.0000 -0.0003  0.0001 -0.0000
  72.  H 4 (px)   0.0000  0.0000 -0.0000 -0.0000 -0.0000 -0.0000  0.0000 -0.0000
  73.  H 4 (py)  -0.0000 -0.0001 -0.0001  0.0001 -0.0001 -0.0000 -0.0002  0.0000
  74.  H 4 (pz)   0.0000 -0.0001  0.0000  0.0000 -0.0000 -0.0003  0.0000 -0.0001
  75.  H 5 (S)   -0.0000 -0.0167 -0.0039 -0.0226 -0.0008 -0.0181  0.0036  0.0026
  76.  H 5 (S)   -0.0000 -0.0002  0.0002 -0.0000  0.0002  0.0008  0.0002  0.0001
  77.  H 5 (S)   -0.0000 -0.0002 -0.0000  0.0003 -0.0000  0.0002 -0.0001 -0.0000
  78.  H 5 (px)   0.0000  0.0000 -0.0000 -0.0000  0.0000 -0.0000  0.0000 -0.0000
  79.  H 5 (py)   0.0000  0.0003  0.0001  0.0005  0.0000  0.0005 -0.0001 -0.0000
  80.  H 5 (pz)  -0.0000 -0.0001  0.0000 -0.0001  0.0000  0.0002  0.0000  0.0001
  81.  H 6 (S)   -0.0000  0.0167  0.0039 -0.0226 -0.0008 -0.0181  0.0036  0.0026
  82.  H 6 (S)    0.0000  0.0002 -0.0002 -0.0000  0.0002  0.0008  0.0002  0.0001
  83.  H 6 (S)    0.0000  0.0002  0.0000  0.0003 -0.0000  0.0002 -0.0001 -0.0000
  84.  H 6 (px)   0.0000  0.0000 -0.0000  0.0000  0.0000  0.0000  0.0000 -0.0000
  85.  H 6 (py)  -0.0000  0.0003  0.0001 -0.0005 -0.0000 -0.0005  0.0001  0.0000
  86.  H 6 (pz)   0.0000  0.0001 -0.0000 -0.0001  0.0000  0.0002  0.0000  0.0001

          NAO       57      58      59      60      61      62      63      64
      ---------- ------- ------- ------- ------- ------- ------- ------- -------
   1.  C 1 (S)    0.0000 -0.0000  0.0004 -0.0000  0.0000 -0.0000 -0.0081 -0.0108
   2.  C 1 (S)   -0.0000 -0.0000 -0.0010  0.0000  0.0000  0.0000  0.5459  0.0022
   3.  C 1 (S)    0.0000 -0.0000  0.0006 -0.0000  0.0000 -0.0000  0.0166 -0.0013
   4.  C 1 (S)    0.0000 -0.0000  0.0001 -0.0000 -0.0000  0.0000 -0.0017 -0.0001
   5.  C 1 (S)   -0.0000 -0.0000  0.0000 -0.0000  0.0000  0.0000 -0.0000  0.0000
   6.  C 1 (px)   0.0073  0.0000 -0.0000 -0.0000 -0.0108 -0.0000  0.0000 -0.0000
   7.  C 1 (px)   0.0003  0.0000 -0.0000  0.0000 -0.0004 -0.0000 -0.0000 -0.0000
   8.  C 1 (px)   0.0000  0.0000 -0.0000 -0.0000 -0.0001 -0.0000  0.0000 -0.0000
   9.  C 1 (py)   0.0000 -0.0023  0.0000 -0.0000  0.0000 -0.0015  0.6804  0.0125
  10.  C 1 (py)  -0.0000 -0.0003 -0.0000 -0.0000  0.0000  0.0008  0.0148 -0.0008
  11.  C 1 (py)  -0.0000 -0.0000  0.0000 -0.0000  0.0000  0.0000 -0.0006 -0.0000
  12.  C 1 (pz)  -0.0000  0.0000  0.0042 -0.0000 -0.0000 -0.0000  0.4177 -0.0163
  13.  C 1 (pz)  -0.0000  0.0000 -0.0006  0.0000  0.0000 -0.0000 -0.0128  0.0013
  14.  C 1 (pz)   0.0000  0.0000  0.0002 -0.0000 -0.0000 -0.0000 -0.0028 -0.0002
  15.  C 1 (d1)   0.0000 -0.0000  0.0000 -0.0000 -0.0000  0.0000  0.0000 -0.0000
  16.  C 1 (d1)   0.0000  0.0000 -0.0000  0.0000 -0.0000 -0.0000 -0.0000  0.0000
  17.  C 1 (d2)  -0.0002 -0.0000  0.0000  0.0000  0.0003  0.0000  0.0000  0.0000
  18.  C 1 (d2)  -0.0000 -0.0000 -0.0000 -0.0000  0.0000  0.0000 -0.0000  0.0000
  19.  C 1 (d3)   0.0000 -0.0001  0.0000 -0.0000  0.0000  0.0000  0.0167  0.0002
  20.  C 1 (d3)   0.0000 -0.0001  0.0000 -0.0000 -0.0000  0.0002  0.0039 -0.0002
  21.  C 1 (d4)   0.0000 -0.0000  0.0001 -0.0000 -0.0000  0.0000 -0.0226 -0.0000
  22.  C 1 (d4)  -0.0000  0.0000 -0.0001  0.0000  0.0000 -0.0000 -0.0008  0.0002
  23.  C 1 (d5)   0.0000  0.0000 -0.0002  0.0000 -0.0000 -0.0000 -0.0181  0.0008
  24.  C 1 (d5)  -0.0000 -0.0000 -0.0001  0.0000  0.0000  0.0000  0.0036  0.0002
  25.  C 1 (f1)  -0.0000 -0.0000 -0.0000 -0.0000  0.0000  0.0000 -0.0026 -0.0001
  26.  C 1 (f2)   0.0001  0.0000 -0.0000 -0.0000 -0.0001 -0.0000 -0.0000 -0.0000
  27.  C 1 (f3)  -0.0000 -0.0000  0.0000 -0.0000  0.0000  0.0000  0.0028 -0.0000
  28.  C 1 (f4)   0.0000 -0.0000 -0.0001  0.0000 -0.0000 -0.0000 -0.0075  0.0002
  29.  C 1 (f5)  -0.0000  0.0000  0.0000  0.0000  0.0000 -0.0000 -0.0000  0.0000
  30.  C 1 (f6)  -0.0001 -0.0000  0.0000  0.0000  0.0001  0.0000  0.0000  0.0000
  31.  C 1 (f7)   0.0000  0.0000  0.0000  0.0000 -0.0000  0.0000 -0.0096 -0.0002
  32.  C 2 (S)   -0.0000 -0.0000 -0.0007  0.0000 -0.0000  0.0000  0.0020  0.0001
  33.  C 2 (S)    0.0000 -0.0000  0.0078 -0.0000  0.0000  0.0000  0.0282 -0.0064
  34.  C 2 (S)    0.0000  0.0000  0.0005 -0.0000  0.0000  0.0000  0.0198 -0.0013
  35.  C 2 (S)   -0.0000  0.0000 -0.0000  0.0000  0.0000 -0.0000  0.0059  0.0001
  36.  C 2 (S)    0.0000  0.0000 -0.0000  0.0000 -0.0000 -0.0000  0.0000 -0.0000
  37.  C 2 (px)   0.0073  0.0000 -0.0000 -0.0000 -0.0108 -0.0000  0.0000 -0.0000
  38.  C 2 (px)   0.0003  0.0000 -0.0000  0.0000 -0.0004 -0.0000  0.0000 -0.0000
  39.  C 2 (px)   0.0000  0.0000 -0.0000  0.0000 -0.0001 -0.0000  0.0000 -0.0000
  40.  C 2 (py)  -0.0000  0.0044  0.0000  0.0000  0.0000 -0.0167 -0.0241  0.0225
  41.  C 2 (py)  -0.0000  0.0002  0.0000  0.0000 -0.0000 -0.0003 -0.0330 -0.0001
  42.  C 2 (py)   0.0000 -0.0000 -0.0000 -0.0000 -0.0000  0.0000 -0.0005 -0.0000
  43.  C 2 (pz)  -0.0000 -0.0000 -0.0116  0.0000  0.0000 -0.0000  0.0221  0.0234
  44.  C 2 (pz)   0.0000  0.0000  0.0005 -0.0000 -0.0000 -0.0000  0.0161 -0.0014
  45.  C 2 (pz)   0.0000  0.0000  0.0000 -0.0000 -0.0000 -0.0000 -0.0095  0.0000
  46.  C 2 (d1)   0.0000  0.0000 -0.0000  0.0000 -0.0000 -0.0000 -0.0000  0.0000
  47.  C 2 (d1)  -0.0000 -0.0000  0.0000 -0.0000  0.0000  0.0000  0.0000 -0.0000
  48.  C 2 (d2)   0.0002  0.0000 -0.0000  0.0000 -0.0003 -0.0000  0.0000 -0.0000
  49.  C 2 (d2)   0.0000  0.0000 -0.0000 -0.0000 -0.0000 -0.0000 -0.0000 -0.0000
  50.  C 2 (d3)   0.0000 -0.0001 -0.0000 -0.0000 -0.0000  0.0004  0.0039 -0.0005
  51.  C 2 (d3)  -0.0000 -0.0001  0.0000 -0.0000  0.0000  0.0001  0.0082  0.0000
  52.  C 2 (d4)  -0.0000  0.0000 -0.0004  0.0000 -0.0000 -0.0000  0.0024  0.0004
  53.  C 2 (d4)   0.0000 -0.0000 -0.0000  0.0000 -0.0000  0.0000 -0.0032  0.0001
  54.  C 2 (d5)  -0.0000 -0.0000 -0.0005  0.0000  0.0000  0.0000  0.0048  0.0012
  55.  C 2 (d5)   0.0000  0.0000  0.0000 -0.0000 -0.0000 -0.0000 -0.0065 -0.0000
  56.  C 2 (f1)   0.0000 -0.0000  0.0000  0.0000  0.0000  0.0000  0.0028  0.0001
  57.  C 2 (f2)   0.0001  0.0000  0.0000  0.0000 -0.0001 -0.0000  0.0000 -0.0000
  58.  C 2 (f3)   0.0000  0.0000 -0.0000  0.0000 -0.0000 -0.0001 -0.0018  0.0001
  59.  C 2 (f4)   0.0000 -0.0000  0.0002 -0.0000  0.0000 -0.0000  0.0014 -0.0003
  60.  C 2 (f5)   0.0000  0.0000 -0.0000  0.0000  0.0000 -0.0000 -0.0000  0.0000
  61.  C 2 (f6)  -0.0001 -0.0000  0.0000  0.0000  0.0001  0.0000 -0.0000  0.0000
  62.  C 2 (f7)  -0.0000 -0.0001 -0.0000 -0.0000  0.0000  0.0002  0.0009 -0.0003
  63.  H 3 (S)    0.0000 -0.0018  0.0014 -0.0000 -0.0000  0.0009  0.7984  0.0000
  64.  H 3 (S)   -0.0000  0.0001 -0.0003  0.0000  0.0000 -0.0003  0.0000  0.0011
  65.  H 3 (S)    0.0000 -0.0000  0.0001 -0.0000 -0.0000 -0.0000  0.0000 -0.0000
  66.  H 3 (px)   0.0001  0.0000 -0.0000 -0.0000 -0.0001 -0.0000  0.0000 -0.0000
  67.  H 3 (py)  -0.0000  0.0000 -0.0001  0.0000  0.0000 -0.0000 -0.0159  0.0001
  68.  H 3 (pz)  -0.0000 -0.0000  0.0000 -0.0000  0.0000  0.0001 -0.0038 -0.0002
  69.  H 4 (S)   -0.0000  0.0018  0.0014 -0.0000 -0.0000 -0.0009 -0.0048 -0.0099
  70.  H 4 (S)   -0.0000 -0.0001 -0.0003  0.0000 -0.0000  0.0003 -0.0099  0.0001
  71.  H 4 (S)   -0.0000  0.0000  0.0001 -0.0000  0.0000  0.0000 -0.0077 -0.0001
  72.  H 4 (px)   0.0001  0.0000  0.0000  0.0000 -0.0001 -0.0000  0.0000 -0.0000
  73.  H 4 (py)  -0.0000  0.0000  0.0001 -0.0000  0.0000 -0.0000  0.0030 -0.0002
  74.  H 4 (pz)   0.0000  0.0000  0.0000 -0.0000 -0.0000 -0.0001  0.0020  0.0001
  75.  H 5 (S)    0.0000  0.0028  0.0075 -0.0000  0.0000 -0.0096 -0.0540  0.0008
  76.  H 5 (S)    0.0000 -0.0000 -0.0002  0.0000 -0.0000 -0.0002  0.0008  0.0009
  77.  H 5 (S)   -0.0000  0.0000 -0.0001  0.0000  0.0000 -0.0001  0.0041  0.0002
  78.  H 5 (px)   0.0001  0.0000 -0.0000  0.0000 -0.0001 -0.0000  0.0000 -0.0000
  79.  H 5 (py)  -0.0000 -0.0000 -0.0002  0.0000 -0.0000  0.0002  0.0016  0.0001
  80.  H 5 (pz)  -0.0000  0.0000 -0.0000  0.0000  0.0000 -0.0001  0.0027  0.0002
  81.  H 6 (S)    0.0000 -0.0028  0.0075 -0.0000 -0.0000  0.0096  0.1178 -0.0229
  82.  H 6 (S)   -0.0000  0.0000 -0.0002  0.0000  0.0000  0.0002 -0.0229  0.0001
  83.  H 6 (S)    0.0000 -0.0000 -0.0001  0.0000 -0.0000  0.0001  0.0049 -0.0001
  84.  H 6 (px)   0.0001  0.0000 -0.0000 -0.0000 -0.0001 -0.0000 -0.0000 -0.0000
  85.  H 6 (py)   0.0000 -0.0000  0.0002 -0.0000 -0.0000  0.0002  0.0040 -0.0005
  86.  H 6 (pz)   0.0000 -0.0000 -0.0000  0.0000 -0.0000  0.0001 -0.0027 -0.0001

          NAO       65      66      67      68      69      70      71      72
      ---------- ------- ------- ------- ------- ------- ------- ------- -------
   1.  C 1 (S)   -0.0077  0.0000  0.0029  0.0012 -0.0081 -0.0108 -0.0077  0.0000
   2.  C 1 (S)   -0.0063  0.0000 -0.0114 -0.0041  0.5459  0.0022 -0.0063 -0.0000
   3.  C 1 (S)    0.0001 -0.0000 -0.0005  0.0002  0.0166 -0.0013  0.0001  0.0000
   4.  C 1 (S)    0.0001  0.0000  0.0000 -0.0000 -0.0017 -0.0001  0.0001  0.0000
   5.  C 1 (S)    0.0000 -0.0000  0.0000 -0.0000 -0.0000  0.0000  0.0000 -0.0000
   6.  C 1 (px)   0.0000  0.0117 -0.0000 -0.0000 -0.0000  0.0000 -0.0000  0.0117
   7.  C 1 (px)   0.0000  0.0004 -0.0000 -0.0000 -0.0000  0.0000 -0.0000  0.0004
   8.  C 1 (px)   0.0000  0.0001 -0.0000 -0.0000 -0.0000  0.0000 -0.0000  0.0001
   9.  C 1 (py)   0.0067  0.0000 -0.0105 -0.0060 -0.6804 -0.0125 -0.0067  0.0000
  10.  C 1 (py)   0.0001 -0.0000 -0.0003  0.0002 -0.0148  0.0008 -0.0001 -0.0000
  11.  C 1 (py)  -0.0000 -0.0000  0.0000  0.0000  0.0006  0.0000  0.0000 -0.0000
  12.  C 1 (pz)  -0.0037 -0.0000 -0.0121  0.0032  0.4177 -0.0163 -0.0037  0.0000
  13.  C 1 (pz)  -0.0001  0.0000  0.0005 -0.0002 -0.0128  0.0013 -0.0001 -0.0000
  14.  C 1 (pz)   0.0001  0.0000  0.0001  0.0000 -0.0028 -0.0002  0.0001  0.0000
  15.  C 1 (d1)   0.0000 -0.0000 -0.0000  0.0000  0.0000 -0.0000  0.0000 -0.0000
  16.  C 1 (d1)  -0.0000  0.0000  0.0000 -0.0000 -0.0000  0.0000 -0.0000  0.0000
  17.  C 1 (d2)  -0.0000 -0.0003  0.0000  0.0000 -0.0000 -0.0000  0.0000 -0.0003
  18.  C 1 (d2)  -0.0000 -0.0000  0.0000  0.0000  0.0000  0.0000  0.0000 -0.0000
  19.  C 1 (d3)   0.0002 -0.0000 -0.0003 -0.0001 -0.0167 -0.0002 -0.0002 -0.0000
  20.  C 1 (d3)   0.0000  0.0000 -0.0001  0.0000 -0.0039  0.0002 -0.0000  0.0000
  21.  C 1 (d4)   0.0003  0.0000  0.0005  0.0001 -0.0226 -0.0000  0.0003  0.0000
  22.  C 1 (d4)  -0.0000 -0.0000  0.0000 -0.0000 -0.0008  0.0002 -0.0000 -0.0000
  23.  C 1 (d5)   0.0002  0.0000  0.0005 -0.0002 -0.0181  0.0008  0.0002  0.0000
  24.  C 1 (d5)  -0.0001 -0.0000 -0.0001 -0.0000  0.0036  0.0002 -0.0001 -0.0000
  25.  C 1 (f1)   0.0000 -0.0000  0.0000  0.0001 -0.0026 -0.0001  0.0000 -0.0000
  26.  C 1 (f2)   0.0000  0.0001 -0.0000 -0.0000  0.0000  0.0000 -0.0000  0.0001
  27.  C 1 (f3)   0.0000 -0.0000 -0.0000 -0.0000 -0.0028  0.0000 -0.0000 -0.0000
  28.  C 1 (f4)   0.0001  0.0000  0.0002 -0.0000 -0.0075  0.0002  0.0001  0.0000
  29.  C 1 (f5)  -0.0000  0.0000  0.0000 -0.0000  0.0000 -0.0000  0.0000  0.0000
  30.  C 1 (f6)  -0.0000 -0.0001  0.0000  0.0000 -0.0000 -0.0000  0.0000 -0.0001
  31.  C 1 (f7)  -0.0001  0.0000  0.0002  0.0001  0.0096  0.0002  0.0001  0.0000
  32.  C 2 (S)   -0.0014 -0.0000 -0.0001  0.0008  0.0020  0.0001 -0.0014 -0.0000
  33.  C 2 (S)    0.0056  0.0000  0.0003 -0.0029  0.0282 -0.0064  0.0056  0.0000
  34.  C 2 (S)    0.0000 -0.0000 -0.0006  0.0002  0.0198 -0.0013  0.0000  0.0000
  35.  C 2 (S)   -0.0001 -0.0000 -0.0001 -0.0000  0.0059  0.0001 -0.0001 -0.0000
  36.  C 2 (S)   -0.0000  0.0000 -0.0000 -0.0000  0.0000 -0.0000 -0.0000  0.0000
  37.  C 2 (px)   0.0000  0.0117 -0.0000 -0.0000 -0.0000  0.0000 -0.0000  0.0117
  38.  C 2 (px)   0.0000  0.0004 -0.0000 -0.0000 -0.0000  0.0000 -0.0000  0.0004
  39.  C 2 (px)   0.0000  0.0001 -0.0000 -0.0000  0.0000  0.0000 -0.0000  0.0001
  40.  C 2 (py)   0.0005  0.0000  0.0029 -0.0057  0.0241 -0.0225 -0.0005 -0.0000
  41.  C 2 (py)  -0.0003  0.0000  0.0006  0.0002  0.0330  0.0001  0.0003  0.0000
  42.  C 2 (py)  -0.0000  0.0000  0.0000  0.0000  0.0005  0.0000  0.0000  0.0000
  43.  C 2 (pz)  -0.0065  0.0000  0.0021 -0.0043  0.0221  0.0234 -0.0065 -0.0000
  44.  C 2 (pz)  -0.0000 -0.0000 -0.0005  0.0002  0.0161 -0.0014 -0.0000  0.0000
  45.  C 2 (pz)   0.0002  0.0000  0.0002  0.0000 -0.0095  0.0000  0.0002  0.0000
  46.  C 2 (d1)  -0.0000 -0.0000  0.0000 -0.0000  0.0000  0.0000 -0.0000 -0.0000
  47.  C 2 (d1)   0.0000  0.0000 -0.0000  0.0000 -0.0000 -0.0000  0.0000  0.0000
  48.  C 2 (d2)   0.0000  0.0003 -0.0000 -0.0000 -0.0000  0.0000 -0.0000  0.0003
  49.  C 2 (d2)   0.0000  0.0000 -0.0000 -0.0000  0.0000  0.0000 -0.0000  0.0000
  50.  C 2 (d3)   0.0000  0.0000 -0.0001  0.0001 -0.0039  0.0005 -0.0000  0.0000
  51.  C 2 (d3)   0.0001 -0.0000 -0.0001 -0.0000 -0.0082 -0.0000 -0.0001 -0.0000
  52.  C 2 (d4)  -0.0003  0.0000 -0.0001  0.0000  0.0024  0.0004 -0.0003 -0.0000
  53.  C 2 (d4)   0.0000  0.0000  0.0001 -0.0000 -0.0032  0.0001  0.0000 -0.0000
  54.  C 2 (d5)  -0.0003  0.0000  0.0000 -0.0003  0.0048  0.0012 -0.0003 -0.0000
  55.  C 2 (d5)   0.0001  0.0000  0.0002  0.0000 -0.0065 -0.0000  0.0001  0.0000
  56.  C 2 (f1)  -0.0000 -0.0000 -0.0000 -0.0001  0.0028  0.0001 -0.0000 -0.0000
  57.  C 2 (f2)   0.0000  0.0001 -0.0000 -0.0000 -0.0000 -0.0000 -0.0000  0.0001
  58.  C 2 (f3)  -0.0000  0.0000  0.0000 -0.0000  0.0018 -0.0001  0.0000  0.0000
  59.  C 2 (f4)   0.0001 -0.0000 -0.0001  0.0000  0.0014 -0.0003  0.0001  0.0000
  60.  C 2 (f5)  -0.0000 -0.0000  0.0000 -0.0000 -0.0000  0.0000 -0.0000  0.0000
  61.  C 2 (f6)  -0.0000 -0.0001  0.0000  0.0000 -0.0000 -0.0000  0.0000 -0.0001
  62.  C 2 (f7)  -0.0000 -0.0000 -0.0000  0.0001 -0.0009  0.0003  0.0000 -0.0000
  63.  H 3 (S)    0.0000  0.0000 -0.0159 -0.0038 -0.0048 -0.0099 -0.0077  0.0000
  64.  H 3 (S)   -0.0000 -0.0000  0.0001 -0.0002 -0.0099  0.0001 -0.0001 -0.0000
  65.  H 3 (S)    0.0002  0.0000  0.0000 -0.0000 -0.0077 -0.0001  0.0001  0.0000
  66.  H 3 (px)   0.0000  0.0001 -0.0000 -0.0000 -0.0000  0.0000 -0.0000  0.0001
  67.  H 3 (py)   0.0000 -0.0000  0.0003  0.0000 -0.0030  0.0002  0.0001 -0.0000
  68.  H 3 (pz)  -0.0000 -0.0000  0.0000  0.0001  0.0020  0.0001  0.0000 -0.0000
  69.  H 4 (S)   -0.0077 -0.0000 -0.0030  0.0020  0.7984  0.0000  0.0000 -0.0000
  70.  H 4 (S)   -0.0001  0.0000  0.0002  0.0001  0.0000  0.0011 -0.0000  0.0000
  71.  H 4 (S)    0.0001 -0.0000  0.0001  0.0000  0.0000 -0.0000  0.0002 -0.0000
  72.  H 4 (px)   0.0000  0.0001 -0.0000 -0.0000 -0.0000  0.0000 -0.0000  0.0001
  73.  H 4 (py)  -0.0001 -0.0000 -0.0001  0.0000  0.0159 -0.0001 -0.0000 -0.0000
  74.  H 4 (pz)   0.0000  0.0000 -0.0000 -0.0000 -0.0038 -0.0002 -0.0000  0.0000
  75.  H 5 (S)    0.0041 -0.0000  0.0016 -0.0027  0.1178 -0.0229  0.0049  0.0000
  76.  H 5 (S)    0.0002  0.0000  0.0001 -0.0002 -0.0229  0.0001 -0.0001  0.0000
  77.  H 5 (S)   -0.0001 -0.0000 -0.0001 -0.0000  0.0049 -0.0001 -0.0001 -0.0000
  78.  H 5 (px)   0.0000  0.0001 -0.0000 -0.0000 -0.0000  0.0000 -0.0000  0.0001
  79.  H 5 (py)  -0.0001  0.0000 -0.0000  0.0000 -0.0040  0.0005 -0.0001 -0.0000
  80.  H 5 (pz)   0.0000 -0.0000 -0.0000 -0.0001 -0.0027 -0.0001 -0.0000 -0.0000
  81.  H 6 (S)    0.0049 -0.0000 -0.0040  0.0027 -0.0540  0.0008  0.0041  0.0000
  82.  H 6 (S)   -0.0001 -0.0000  0.0005  0.0001  0.0008  0.0009  0.0002 -0.0000
  83.  H 6 (S)   -0.0001  0.0000 -0.0001  0.0000  0.0041  0.0002 -0.0001  0.0000
  84.  H 6 (px)   0.0000  0.0001 -0.0000 -0.0000 -0.0000  0.0000 -0.0000  0.0001
  85.  H 6 (py)   0.0001  0.0000 -0.0001  0.0000 -0.0016 -0.0001  0.0001  0.0000
  86.  H 6 (pz)  -0.0000  0.0000  0.0000  0.0000  0.0027  0.0002  0.0000  0.0000

          NAO       73      74      75      76      77      78      79      80
      ---------- ------- ------- ------- ------- ------- ------- ------- -------
   1.  C 1 (S)   -0.0029  0.0012  0.0020  0.0001 -0.0014  0.0000 -0.0001 -0.0008
   2.  C 1 (S)    0.0114 -0.0041  0.0282 -0.0064  0.0056 -0.0000  0.0003  0.0029
   3.  C 1 (S)    0.0005  0.0002  0.0198 -0.0013  0.0000  0.0000 -0.0006 -0.0002
   4.  C 1 (S)   -0.0000 -0.0000  0.0059  0.0001 -0.0001  0.0000 -0.0001  0.0000
   5.  C 1 (S)   -0.0000 -0.0000  0.0000 -0.0000 -0.0000 -0.0000 -0.0000  0.0000
   6.  C 1 (px)  -0.0000  0.0000 -0.0000  0.0000 -0.0000  0.0117  0.0000 -0.0000
   7.  C 1 (px)  -0.0000  0.0000  0.0000  0.0000 -0.0000  0.0004  0.0000 -0.0000
   8.  C 1 (px)  -0.0000  0.0000  0.0000  0.0000 -0.0000  0.0001  0.0000 -0.0000
   9.  C 1 (py)  -0.0105  0.0060 -0.0241  0.0225  0.0005  0.0000  0.0029  0.0057
  10.  C 1 (py)  -0.0003 -0.0002 -0.0330 -0.0001 -0.0003 -0.0000  0.0006 -0.0002
  11.  C 1 (py)   0.0000 -0.0000 -0.0005 -0.0000 -0.0000 -0.0000  0.0000 -0.0000
  12.  C 1 (pz)   0.0121  0.0032 -0.0221 -0.0234  0.0065  0.0000 -0.0021 -0.0043
  13.  C 1 (pz)  -0.0005 -0.0002 -0.0161  0.0014  0.0000 -0.0000  0.0005  0.0002
  14.  C 1 (pz)  -0.0001  0.0000  0.0095 -0.0000 -0.0002  0.0000 -0.0002  0.0000
  15.  C 1 (d1)   0.0000  0.0000  0.0000 -0.0000 -0.0000 -0.0000 -0.0000 -0.0000
  16.  C 1 (d1)  -0.0000 -0.0000 -0.0000  0.0000  0.0000  0.0000  0.0000  0.0000
  17.  C 1 (d2)   0.0000 -0.0000  0.0000 -0.0000  0.0000 -0.0003 -0.0000  0.0000
  18.  C 1 (d2)   0.0000 -0.0000 -0.0000 -0.0000  0.0000 -0.0000  0.0000  0.0000
  19.  C 1 (d3)  -0.0003  0.0001 -0.0039  0.0005 -0.0000 -0.0000  0.0001  0.0001
  20.  C 1 (d3)  -0.0001 -0.0000 -0.0082 -0.0000 -0.0001  0.0000  0.0001 -0.0000
  21.  C 1 (d4)  -0.0005  0.0001  0.0024  0.0004 -0.0003  0.0000 -0.0001 -0.0000
  22.  C 1 (d4)  -0.0000 -0.0000 -0.0032  0.0001  0.0000 -0.0000  0.0001  0.0000
  23.  C 1 (d5)  -0.0005 -0.0002  0.0048  0.0012 -0.0003  0.0000  0.0000  0.0003
  24.  C 1 (d5)   0.0001 -0.0000 -0.0065 -0.0000  0.0001 -0.0000  0.0002 -0.0000
  25.  C 1 (f1)  -0.0000  0.0001 -0.0028 -0.0001  0.0000 -0.0000  0.0000 -0.0001
  26.  C 1 (f2)  -0.0000  0.0000 -0.0000  0.0000 -0.0000  0.0001  0.0000 -0.0000
  27.  C 1 (f3)  -0.0000  0.0000 -0.0018  0.0001 -0.0000 -0.0000  0.0000  0.0000
  28.  C 1 (f4)  -0.0002 -0.0000 -0.0014  0.0003 -0.0001  0.0000  0.0001  0.0000
  29.  C 1 (f5)   0.0000  0.0000  0.0000 -0.0000  0.0000  0.0000 -0.0000  0.0000
  30.  C 1 (f6)   0.0000 -0.0000  0.0000 -0.0000  0.0000 -0.0001 -0.0000  0.0000
  31.  C 1 (f7)   0.0002 -0.0001  0.0009 -0.0003 -0.0000  0.0000 -0.0000 -0.0001
  32.  C 2 (S)    0.0001  0.0008 -0.0081 -0.0108 -0.0077 -0.0000  0.0029 -0.0012
  33.  C 2 (S)   -0.0003 -0.0029  0.5459  0.0022 -0.0063  0.0000 -0.0114  0.0041
  34.  C 2 (S)    0.0006  0.0002  0.0166 -0.0013  0.0001 -0.0000 -0.0005 -0.0002
  35.  C 2 (S)    0.0001 -0.0000 -0.0017 -0.0001  0.0001 -0.0000  0.0000  0.0000
  36.  C 2 (S)    0.0000 -0.0000 -0.0000  0.0000  0.0000  0.0000  0.0000  0.0000
  37.  C 2 (px)  -0.0000  0.0000 -0.0000  0.0000 -0.0000  0.0117  0.0000 -0.0000
  38.  C 2 (px)  -0.0000  0.0000  0.0000  0.0000 -0.0000  0.0004  0.0000 -0.0000
  39.  C 2 (px)  -0.0000  0.0000 -0.0000  0.0000 -0.0000  0.0001  0.0000 -0.0000
  40.  C 2 (py)   0.0029  0.0057  0.6804  0.0125  0.0067 -0.0000 -0.0105  0.0060
  41.  C 2 (py)   0.0006 -0.0002  0.0148 -0.0008  0.0001  0.0000 -0.0003 -0.0002
  42.  C 2 (py)   0.0000 -0.0000 -0.0006 -0.0000 -0.0000  0.0000  0.0000 -0.0000
  43.  C 2 (pz)  -0.0021 -0.0043 -0.4177  0.0163  0.0037 -0.0000  0.0121  0.0032
  44.  C 2 (pz)   0.0005  0.0002  0.0128 -0.0013  0.0001  0.0000 -0.0005 -0.0002
  45.  C 2 (pz)  -0.0002  0.0000  0.0028  0.0002 -0.0001  0.0000 -0.0001  0.0000
  46.  C 2 (d1)   0.0000 -0.0000  0.0000  0.0000  0.0000 -0.0000  0.0000  0.0000
  47.  C 2 (d1)   0.0000  0.0000  0.0000 -0.0000 -0.0000  0.0000 -0.0000 -0.0000
  48.  C 2 (d2)  -0.0000  0.0000  0.0000  0.0000 -0.0000  0.0003  0.0000 -0.0000
  49.  C 2 (d2)  -0.0000  0.0000 -0.0000 -0.0000 -0.0000  0.0000  0.0000 -0.0000
  50.  C 2 (d3)  -0.0001 -0.0001 -0.0167 -0.0002 -0.0002  0.0000  0.0003 -0.0001
  51.  C 2 (d3)  -0.0001  0.0000 -0.0039  0.0002 -0.0000 -0.0000  0.0001  0.0000
  52.  C 2 (d4)   0.0001  0.0000 -0.0226 -0.0000  0.0003 -0.0000  0.0005 -0.0001
  53.  C 2 (d4)  -0.0001 -0.0000 -0.0008  0.0002 -0.0000  0.0000  0.0000  0.0000
  54.  C 2 (d5)  -0.0000 -0.0003 -0.0181  0.0008  0.0002 -0.0000  0.0005  0.0002
  55.  C 2 (d5)  -0.0002  0.0000  0.0036  0.0002 -0.0001  0.0000 -0.0001  0.0000
  56.  C 2 (f1)   0.0000 -0.0001  0.0026  0.0001 -0.0000 -0.0000 -0.0000  0.0001
  57.  C 2 (f2)  -0.0000  0.0000  0.0000  0.0000 -0.0000  0.0001 -0.0000 -0.0000
  58.  C 2 (f3)   0.0000  0.0000  0.0028 -0.0000  0.0000  0.0000 -0.0000  0.0000
  59.  C 2 (f4)   0.0001  0.0000  0.0075 -0.0002 -0.0001 -0.0000 -0.0002 -0.0000
  60.  C 2 (f5)  -0.0000 -0.0000 -0.0000  0.0000  0.0000  0.0000  0.0000  0.0000
  61.  C 2 (f6)   0.0000 -0.0000  0.0000 -0.0000  0.0000 -0.0001 -0.0000  0.0000
  62.  C 2 (f7)  -0.0000 -0.0001 -0.0096 -0.0002 -0.0001 -0.0000  0.0002 -0.0001
  63.  H 3 (S)    0.0030  0.0020 -0.0540  0.0008  0.0041  0.0000  0.0016  0.0027
  64.  H 3 (S)   -0.0002  0.0001  0.0008  0.0009  0.0002 -0.0000  0.0001  0.0002
  65.  H 3 (S)   -0.0001  0.0000  0.0041  0.0002 -0.0001  0.0000 -0.0001  0.0000
  66.  H 3 (px)  -0.0000  0.0000 -0.0000  0.0000 -0.0000  0.0001  0.0000 -0.0000
  67.  H 3 (py)  -0.0001 -0.0000  0.0016  0.0001 -0.0001 -0.0000 -0.0000 -0.0000
  68.  H 3 (pz)   0.0000 -0.0000 -0.0027 -0.0002 -0.0000 -0.0000  0.0000 -0.0001
  69.  H 4 (S)    0.0159 -0.0038  0.1178 -0.0229  0.0049 -0.0000 -0.0040 -0.0027
  70.  H 4 (S)   -0.0001 -0.0002 -0.0229  0.0001 -0.0001  0.0000  0.0005 -0.0001
  71.  H 4 (S)   -0.0000 -0.0000  0.0049 -0.0001 -0.0001 -0.0000 -0.0001 -0.0000
  72.  H 4 (px)  -0.0000  0.0000  0.0000  0.0000 -0.0000  0.0001 -0.0000 -0.0000
  73.  H 4 (py)   0.0003 -0.0000  0.0040 -0.0005  0.0001 -0.0000 -0.0001 -0.0000
  74.  H 4 (pz)  -0.0000  0.0001  0.0027  0.0001  0.0000  0.0000 -0.0000  0.0000
  75.  H 5 (S)    0.0040  0.0027  0.7984  0.0000 -0.0000  0.0000 -0.0159  0.0038
  76.  H 5 (S)   -0.0005  0.0001  0.0000  0.0011  0.0000  0.0000  0.0001  0.0002
  77.  H 5 (S)    0.0001  0.0000 -0.0000  0.0000  0.0002 -0.0000  0.0000  0.0000
  78.  H 5 (px)  -0.0000  0.0000  0.0000  0.0000 -0.0000  0.0001  0.0000 -0.0000
  79.  H 5 (py)  -0.0001 -0.0000 -0.0159  0.0001  0.0000  0.0000  0.0003 -0.0000
  80.  H 5 (pz)  -0.0000  0.0000  0.0038  0.0002  0.0000 -0.0000 -0.0000  0.0001
  81.  H 6 (S)   -0.0016 -0.0027 -0.0048 -0.0099 -0.0077  0.0000 -0.0030 -0.0020
  82.  H 6 (S)   -0.0001 -0.0002 -0.0099  0.0001 -0.0001 -0.0000  0.0002 -0.0001
  83.  H 6 (S)    0.0001 -0.0000 -0.0077 -0.0001  0.0001  0.0000  0.0001 -0.0000
  84.  H 6 (px)  -0.0000  0.0000 -0.0000  0.0000 -0.0000  0.0001  0.0000 -0.0000
  85.  H 6 (py)  -0.0000 -0.0000  0.0030 -0.0002 -0.0001  0.0000 -0.0001 -0.0000
  86.  H 6 (pz)   0.0000 -0.0001 -0.0020 -0.0001 -0.0000  0.0000  0.0000 -0.0000

          NAO       81      82      83      84      85      86
      ---------- ------- ------- ------- ------- ------- -------
   1.  C 1 (S)    0.0020  0.0001 -0.0014  0.0000  0.0001 -0.0008
   2.  C 1 (S)    0.0282 -0.0064  0.0056  0.0000 -0.0003  0.0029
   3.  C 1 (S)    0.0198 -0.0013  0.0000 -0.0000  0.0006 -0.0002
   4.  C 1 (S)    0.0059  0.0001 -0.0001  0.0000  0.0001  0.0000
   5.  C 1 (S)    0.0000 -0.0000 -0.0000 -0.0000  0.0000  0.0000
   6.  C 1 (px)   0.0000 -0.0000  0.0000  0.0117  0.0000  0.0000
   7.  C 1 (px)  -0.0000 -0.0000  0.0000  0.0004  0.0000  0.0000
   8.  C 1 (px)   0.0000 -0.0000  0.0000  0.0001  0.0000  0.0000
   9.  C 1 (py)   0.0241 -0.0225 -0.0005  0.0000  0.0029 -0.0057
  10.  C 1 (py)   0.0330  0.0001  0.0003 -0.0000  0.0006  0.0002
  11.  C 1 (py)   0.0005  0.0000  0.0000 -0.0000  0.0000  0.0000
  12.  C 1 (pz)  -0.0221 -0.0234  0.0065 -0.0000  0.0021 -0.0043
  13.  C 1 (pz)  -0.0161  0.0014  0.0000  0.0000 -0.0005  0.0002
  14.  C 1 (pz)   0.0095 -0.0000 -0.0002  0.0000  0.0002  0.0000
  15.  C 1 (d1)   0.0000 -0.0000 -0.0000 -0.0000  0.0000 -0.0000
  16.  C 1 (d1)  -0.0000  0.0000  0.0000  0.0000 -0.0000  0.0000
  17.  C 1 (d2)   0.0000  0.0000 -0.0000 -0.0003 -0.0000 -0.0000
  18.  C 1 (d2)  -0.0000  0.0000 -0.0000 -0.0000 -0.0000 -0.0000
  19.  C 1 (d3)   0.0039 -0.0005  0.0000 -0.0000  0.0001 -0.0001
  20.  C 1 (d3)   0.0082  0.0000  0.0001  0.0000  0.0001  0.0000
  21.  C 1 (d4)   0.0024  0.0004 -0.0003  0.0000  0.0001 -0.0000
  22.  C 1 (d4)  -0.0032  0.0001  0.0000 -0.0000 -0.0001  0.0000
  23.  C 1 (d5)   0.0048  0.0012 -0.0003  0.0000 -0.0000  0.0003
  24.  C 1 (d5)  -0.0065 -0.0000  0.0001 -0.0000 -0.0002 -0.0000
  25.  C 1 (f1)  -0.0028 -0.0001  0.0000 -0.0000 -0.0000 -0.0001
  26.  C 1 (f2)  -0.0000 -0.0000  0.0000  0.0001 -0.0000  0.0000
  27.  C 1 (f3)   0.0018 -0.0001  0.0000 -0.0000  0.0000 -0.0000
  28.  C 1 (f4)  -0.0014  0.0003 -0.0001  0.0000 -0.0001  0.0000
  29.  C 1 (f5)  -0.0000 -0.0000 -0.0000  0.0000 -0.0000 -0.0000
  30.  C 1 (f6)   0.0000  0.0000 -0.0000 -0.0001 -0.0000 -0.0000
  31.  C 1 (f7)  -0.0009  0.0003  0.0000  0.0000 -0.0000  0.0001
  32.  C 2 (S)   -0.0081 -0.0108 -0.0077 -0.0000 -0.0029 -0.0012
  33.  C 2 (S)    0.5459  0.0022 -0.0063 -0.0000  0.0114  0.0041
  34.  C 2 (S)    0.0166 -0.0013  0.0001 -0.0000  0.0005 -0.0002
  35.  C 2 (S)   -0.0017 -0.0001  0.0001 -0.0000 -0.0000  0.0000
  36.  C 2 (S)   -0.0000  0.0000  0.0000  0.0000 -0.0000  0.0000
  37.  C 2 (px)   0.0000 -0.0000  0.0000  0.0117  0.0000  0.0000
  38.  C 2 (px)   0.0000 -0.0000  0.0000  0.0004  0.0000  0.0000
  39.  C 2 (px)  -0.0000 -0.0000  0.0000  0.0001  0.0000  0.0000
  40.  C 2 (py)  -0.6804 -0.0125 -0.0067  0.0000 -0.0105 -0.0060
  41.  C 2 (py)  -0.0148  0.0008 -0.0001  0.0000 -0.0003  0.0002
  42.  C 2 (py)   0.0006  0.0000  0.0000  0.0000  0.0000  0.0000
  43.  C 2 (pz)  -0.4177  0.0163  0.0037  0.0000 -0.0121  0.0032
  44.  C 2 (pz)   0.0128 -0.0013  0.0001 -0.0000  0.0005 -0.0002
  45.  C 2 (pz)   0.0028  0.0002 -0.0001  0.0000  0.0001  0.0000
  46.  C 2 (d1)  -0.0000  0.0000 -0.0000 -0.0000 -0.0000 -0.0000
  47.  C 2 (d1)   0.0000 -0.0000 -0.0000  0.0000  0.0000 -0.0000
  48.  C 2 (d2)   0.0000 -0.0000  0.0000  0.0003  0.0000  0.0000
  49.  C 2 (d2)  -0.0000  0.0000  0.0000  0.0000 -0.0000  0.0000
  50.  C 2 (d3)   0.0167  0.0002  0.0002  0.0000  0.0003  0.0001
  51.  C 2 (d3)   0.0039 -0.0002  0.0000 -0.0000  0.0001 -0.0000
  52.  C 2 (d4)  -0.0226 -0.0000  0.0003  0.0000 -0.0005 -0.0001
  53.  C 2 (d4)  -0.0008  0.0002 -0.0000  0.0000 -0.0000  0.0000
  54.  C 2 (d5)  -0.0181  0.0008  0.0002  0.0000 -0.0005  0.0002
  55.  C 2 (d5)   0.0036  0.0002 -0.0001  0.0000  0.0001  0.0000
  56.  C 2 (f1)   0.0026  0.0001 -0.0000 -0.0000  0.0000  0.0001
  57.  C 2 (f2)   0.0000 -0.0000  0.0000  0.0001  0.0000  0.0000
  58.  C 2 (f3)  -0.0028  0.0000 -0.0000  0.0000 -0.0000 -0.0000
  59.  C 2 (f4)   0.0075 -0.0002 -0.0001 -0.0000  0.0002 -0.0000
  60.  C 2 (f5)  -0.0000  0.0000  0.0000 -0.0000 -0.0000  0.0000
  61.  C 2 (f6)  -0.0000  0.0000 -0.0000 -0.0001 -0.0000 -0.0000
  62.  C 2 (f7)   0.0096  0.0002  0.0001 -0.0000  0.0002  0.0001
  63.  H 3 (S)    0.1178 -0.0229  0.0049 -0.0000  0.0040 -0.0027
  64.  H 3 (S)   -0.0229  0.0001 -0.0001 -0.0000 -0.0005 -0.0001
  65.  H 3 (S)    0.0049 -0.0001 -0.0001  0.0000  0.0001 -0.0000
  66.  H 3 (px)  -0.0000 -0.0000  0.0000  0.0001  0.0000  0.0000
  67.  H 3 (py)  -0.0040  0.0005 -0.0001 -0.0000 -0.0001  0.0000
  68.  H 3 (pz)   0.0027  0.0001  0.0000 -0.0000  0.0000  0.0000
  69.  H 4 (S)   -0.0540  0.0008  0.0041 -0.0000 -0.0016  0.0027
  70.  H 4 (S)    0.0008  0.0009  0.0002  0.0000 -0.0001  0.0002
  71.  H 4 (S)    0.0041  0.0002 -0.0001 -0.0000  0.0001  0.0000
  72.  H 4 (px)   0.0000 -0.0000  0.0000  0.0001  0.0000  0.0000
  73.  H 4 (py)  -0.0016 -0.0001  0.0001 -0.0000 -0.0000  0.0000
  74.  H 4 (pz)  -0.0027 -0.0002 -0.0000  0.0000 -0.0000 -0.0001
  75.  H 5 (S)   -0.0048 -0.0099 -0.0077 -0.0000  0.0030 -0.0020
  76.  H 5 (S)   -0.0099  0.0001 -0.0001  0.0000 -0.0002 -0.0001
  77.  H 5 (S)   -0.0077 -0.0001  0.0001 -0.0000 -0.0001 -0.0000
  78.  H 5 (px)   0.0000 -0.0000  0.0000  0.0001  0.0000  0.0000
  79.  H 5 (py)  -0.0030  0.0002  0.0001  0.0000 -0.0001  0.0000
  80.  H 5 (pz)  -0.0020 -0.0001 -0.0000 -0.0000 -0.0000 -0.0000
  81.  H 6 (S)    0.7984  0.0000 -0.0000 -0.0000  0.0159  0.0038
  82.  H 6 (S)    0.0000  0.0011  0.0000 -0.0000 -0.0001  0.0002
  83.  H 6 (S)   -0.0000  0.0000  0.0002  0.0000 -0.0000  0.0000
  84.  H 6 (px)  -0.0000 -0.0000  0.0000  0.0001  0.0000  0.0000
  85.  H 6 (py)   0.0159 -0.0001 -0.0000  0.0000  0.0003  0.0000
  86.  H 6 (pz)   0.0038  0.0002  0.0000  0.0000  0.0000  0.0001


 NATURAL BOND ORBITAL ANALYSIS:

                       Occupancies       Lewis Structure    Low   High
           Occ.    -------------------  -----------------   occ   occ
  Cycle   Thresh.   Lewis   Non-Lewis     CR  BD  3C  LP    (L)   (NL)   Dev
 =============================================================================
   1(1)    1.90    15.94215   0.05785      2   6   0   0     0      0    0.04
 -----------------------------------------------------------------------------

 Structure accepted: No low occupancy Lewis orbitals

 --------------------------------------------------------
   Core                      3.99843 ( 99.961% of   4)
   Valence Lewis            11.94372 ( 99.531% of  12)
  ==================       ============================
   Total Lewis              15.94215 ( 99.638% of  16)
  -----------------------------------------------------
   Valence non-Lewis         0.04033 (  0.252% of  16)
   Rydberg non-Lewis         0.01751 (  0.109% of  16)
  ==================       ============================
   Total non-Lewis           0.05785 (  0.362% of  16)
 --------------------------------------------------------


       (Occupancy)   Bond orbital/ Coefficients/ Hybrids
 ---------------------------------------------------------------------------------
     1. (1.99945) BD ( 1) C   1 - C   2  
                ( 50.00%)   0.7071* C   1 s(  0.00%)p 1.00( 99.91%)d 0.00(  0.07%)
                                                  f 0.00(  0.02%)
                                            0.0000  0.0000  0.0000  0.0000  0.0000
                                            0.9988  0.0367  0.0067  0.0000  0.0000
                                            0.0000  0.0000  0.0000  0.0000  0.0000
                                            0.0000 -0.0271 -0.0030  0.0000  0.0000
                                            0.0000  0.0000  0.0000  0.0000  0.0000
                                            0.0073  0.0000  0.0000  0.0000 -0.0108
                                            0.0000
                ( 50.00%)   0.7071* C   2 s(  0.00%)p 1.00( 99.91%)d 0.00(  0.07%)
                                                  f 0.00(  0.02%)
                                            0.0000  0.0000  0.0000  0.0000  0.0000
                                            0.9988  0.0367  0.0067  0.0000  0.0000
                                            0.0000  0.0000  0.0000  0.0000  0.0000
                                            0.0000  0.0271  0.0030  0.0000  0.0000
                                            0.0000  0.0000  0.0000  0.0000  0.0000
                                            0.0073  0.0000  0.0000  0.0000 -0.0108
                                            0.0000
     2. (1.99688) BD ( 2) C   1 - C   2  
                ( 50.00%)   0.7071* C   1 s( 37.39%)p 1.67( 62.38%)d 0.01(  0.22%)
                                                  f 0.00(  0.01%)
                                            0.0001  0.6103 -0.0376  0.0045  0.0001
                                            0.0000  0.0000  0.0000 -0.0000 -0.0000
                                            0.0000 -0.7883  0.0495  0.0011  0.0000
                                            0.0000  0.0000  0.0000 -0.0000 -0.0000
                                           -0.0125  0.0055  0.0446  0.0020 -0.0103
                                            0.0000 -0.0000  0.0040  0.0000  0.0000
                                            0.0000
                ( 50.00%)   0.7071* C   2 s( 37.39%)p 1.67( 62.38%)d 0.01(  0.22%)
                                                  f 0.00(  0.01%)
                                            0.0001  0.6103 -0.0376  0.0045  0.0001
                                            0.0000  0.0000  0.0000 -0.0000 -0.0000
                                            0.0000  0.7883 -0.0495 -0.0011  0.0000
                                            0.0000  0.0000  0.0000  0.0000  0.0000
                                           -0.0125  0.0055  0.0446  0.0020  0.0103
                                            0.0000 -0.0000 -0.0040  0.0000  0.0000
                                            0.0000
     3. (1.98685) BD ( 1) C   1 - H   3  
                ( 60.08%)   0.7751* C   1 s( 31.32%)p 2.19( 68.54%)d 0.00(  0.12%)
                                                  f 0.00(  0.02%)
                                           -0.0002  0.5594  0.0162 -0.0020 -0.0000
                                            0.0000  0.0000  0.0000  0.7067  0.0117
[truncated: 1,188,151 more chars]
