# Supplementary material for: Hyperpyramidalized alkenes with bond orders near 1.5 as synthetic building blocks
Source: Nat Chem. 2026 Jan 21;18(5):913–22. doi: 10.1038/s41557-025-02055-9 (PMC12859755; doi:10.1038/s41557-025-02055-9)
Supplement: Supplementary file 2 — Output files for reported computations. [file 41557_2025_2055_MOESM2_ESM.zip › Computation data/Cubene 10/M06-2X-def2tzvp/parent-cubene11.out]

 Entering Gaussian System, Link 0=/u/local/apps/gaussian/16_sse4/g16
 Initial command:
 /u/local/apps/gaussian/16_sse4/l1.exe "/work/8204269.1.pod_smp.q/Gau-28922.inp" -scrdir="/work/8204269.1.pod_smp.q/"
 Entering Link 1 = /u/local/apps/gaussian/16_sse4/l1.exe PID=     28923.
  
 Copyright (c) 1988,1990,1992,1993,1995,1998,2003,2009,2016,
            Gaussian, Inc.  All Rights Reserved.
  
 This is part of the Gaussian(R) 16 program.  It is based on
 the Gaussian(R) 09 system (copyright 2009, Gaussian, Inc.),
 the Gaussian(R) 03 system (copyright 2003, Gaussian, Inc.),
 the Gaussian(R) 98 system (copyright 1998, Gaussian, Inc.),
 the Gaussian(R) 94 system (copyright 1995, Gaussian, Inc.),
 the Gaussian 92(TM) system (copyright 1992, Gaussian, Inc.),
 the Gaussian 90(TM) system (copyright 1990, Gaussian, Inc.),
 the Gaussian 88(TM) system (copyright 1988, Gaussian, Inc.),
 the Gaussian 86(TM) system (copyright 1986, Carnegie Mellon
 University), and the Gaussian 82(TM) system (copyright 1983,
 Carnegie Mellon University). Gaussian is a federally registered
 trademark of Gaussian, Inc.
  
 This software contains proprietary and confidential information,
 including trade secrets, belonging to Gaussian, Inc.
  
 This software is provided under written license and may be
 used, copied, transmitted, or stored only in accord with that
 written license.
  
 The following legend is applicable only to US Government
 contracts under FAR:
  
                    RESTRICTED RIGHTS LEGEND
  
 Use, reproduction and disclosure by the US Government is
 subject to restrictions as set forth in subparagraphs (a)
 and (c) of the Commercial Computer Software - Restricted
 Rights clause in FAR 52.227-19.
  
 Gaussian, Inc.
 340 Quinnipiac St., Bldg. 40, Wallingford CT 06492
  
  
 ---------------------------------------------------------------
 Warning -- This program may not be used in any manner that
 competes with the business of Gaussian, Inc. or will provide
 assistance to any competitor of Gaussian, Inc.  The licensee
 of this program is prohibited from giving any competitor of
 Gaussian, Inc. access to this program.  By using this program,
 the user acknowledges that Gaussian, Inc. is engaged in the
 business of creating and licensing software in the field of
 computational chemistry and represents and warrants to the
 licensee that it is not a competitor of Gaussian, Inc. and that
 it will not use this program in any manner prohibited above.
 ---------------------------------------------------------------
  

 Cite this work as:
 Gaussian 16, Revision A.03,
 M. J. Frisch, G. W. Trucks, H. B. Schlegel, G. E. Scuseria, 
 M. A. Robb, J. R. Cheeseman, G. Scalmani, V. Barone, 
 G. A. Petersson, H. Nakatsuji, X. Li, M. Caricato, A. V. Marenich, 
 J. Bloino, B. G. Janesko, R. Gomperts, B. Mennucci, H. P. Hratchian, 
 J. V. Ortiz, A. F. Izmaylov, J. L. Sonnenberg, D. Williams-Young, 
 F. Ding, F. Lipparini, F. Egidi, J. Goings, B. Peng, A. Petrone, 
 T. Henderson, D. Ranasinghe, V. G. Zakrzewski, J. Gao, N. Rega, 
 G. Zheng, W. Liang, M. Hada, M. Ehara, K. Toyota, R. Fukuda, 
 J. Hasegawa, M. Ishida, T. Nakajima, Y. Honda, O. Kitao, H. Nakai, 
 T. Vreven, K. Throssell, J. A. Montgomery, Jr., J. E. Peralta, 
 F. Ogliaro, M. J. Bearpark, J. J. Heyd, E. N. Brothers, K. N. Kudin, 
 V. N. Staroverov, T. A. Keith, R. Kobayashi, J. Normand, 
 K. Raghavachari, A. P. Rendell, J. C. Burant, S. S. Iyengar, 
 J. Tomasi, M. Cossi, J. M. Millam, M. Klene, C. Adamo, R. Cammi, 
 J. W. Ochterski, R. L. Martin, K. Morokuma, O. Farkas, 
 J. B. Foresman, and D. J. Fox, Gaussian, Inc., Wallingford CT, 2016.
 
 ******************************************
 Gaussian 16:  ES64L-G16RevA.03 25-Dec-2016
                 8-Apr-2025 
 ******************************************
 %nproc=8
 Will use up to    8 processors via shared memory.
 %mem=16GB
 %chk=parent-cubene11.chk
 -------------------------------------------------------
 # opt freq geom=connectivity pop=nboread m062x def2tzvp
 -------------------------------------------------------
 1/18=20,19=15,26=3,38=1,57=2/1,3;
 2/9=110,12=2,17=6,18=5,40=1/2;
 3/5=44,7=101,11=2,25=1,30=1,71=1,74=-55/1,2,3;
 4//1;
 5/5=2,38=5/2;
 6/7=2,8=2,9=2,10=2,28=1,40=2/1,7;
 7//1,2,3,16;
 1/18=20,19=15,26=3/3(2);
 2/9=110/2;
 99//99;
 2/9=110/2;
 3/5=44,7=101,11=2,25=1,30=1,71=1,74=-55/1,2,3;
 4/5=5,16=3,69=1/1;
 5/5=2,38=5/2;
 7//1,2,3,16;
 1/18=20,19=15,26=3/3(-5);
 2/9=110/2;
 6/7=2,8=2,9=2,10=2,19=2,28=1,40=2/1,7;
 99/9=1/99;
 -----
 M0001
 -----
 Symbolic Z-matrix:
 Charge =  0 Multiplicity = 1
 C                     0.77577  -1.17816   0.28382 
 H                     1.47371  -2.01524   0.27986 
 C                     0.6925    0.        1.28787 
 C                    -0.6925    0.        1.28787 
 C                    -0.77577  -1.17816   0.28382 
 H                    -1.47371  -2.01524   0.27986 
 C                     0.77577   1.17816   0.28382 
 H                     1.47371   2.01524   0.27986 
 C                     0.76955   0.       -0.76208 
 H                     1.39196   0.       -1.65315 
 C                    -0.77577   1.17816   0.28382 
 H                    -1.47371   2.01524   0.27986 
 C                    -0.76955   0.       -0.76208 
 H                    -1.39196   0.       -1.65315 
 

 GradGradGradGradGradGradGradGradGradGradGradGradGradGradGradGradGradGrad
 Berny optimization.
 Initialization pass.
                           ----------------------------
                           !    Initial Parameters    !
                           ! (Angstroms and Degrees)  !
 --------------------------                            --------------------------
 ! Name  Definition              Value          Derivative Info.                !
 --------------------------------------------------------------------------------
 ! R1    R(1,2)                  1.0899         estimate D2E/DX2                !
 ! R2    R(1,3)                  1.5502         estimate D2E/DX2                !
 ! R3    R(1,5)                  1.5515         estimate D2E/DX2                !
 ! R4    R(1,9)                  1.5754         estimate D2E/DX2                !
 ! R5    R(3,4)                  1.385          estimate D2E/DX2                !
 ! R6    R(3,7)                  1.5502         estimate D2E/DX2                !
 ! R7    R(4,5)                  1.5502         estimate D2E/DX2                !
 ! R8    R(4,11)                 1.5502         estimate D2E/DX2                !
 ! R9    R(5,6)                  1.0899         estimate D2E/DX2                !
 ! R10   R(5,13)                 1.5754         estimate D2E/DX2                !
 ! R11   R(7,8)                  1.0899         estimate D2E/DX2                !
 ! R12   R(7,9)                  1.5754         estimate D2E/DX2                !
 ! R13   R(7,11)                 1.5515         estimate D2E/DX2                !
 ! R14   R(9,10)                 1.0869         estimate D2E/DX2                !
 ! R15   R(9,13)                 1.5391         estimate D2E/DX2                !
 ! R16   R(11,12)                1.0899         estimate D2E/DX2                !
 ! R17   R(11,13)                1.5754         estimate D2E/DX2                !
 ! R18   R(13,14)                1.0869         estimate D2E/DX2                !
 ! A1    A(2,1,3)              128.3508         estimate D2E/DX2                !
 ! A2    A(2,1,5)              129.8202         estimate D2E/DX2                !
 ! A3    A(2,1,9)              125.0637         estimate D2E/DX2                !
 ! A4    A(3,1,5)               86.9207         estimate D2E/DX2                !
 ! A5    A(3,1,9)               82.0345         estimate D2E/DX2                !
 ! A6    A(5,1,9)               89.7738         estimate D2E/DX2                !
 ! A7    A(1,3,4)               93.0793         estimate D2E/DX2                !
 ! A8    A(1,3,7)               98.9294         estimate D2E/DX2                !
 ! A9    A(4,3,7)               93.0793         estimate D2E/DX2                !
 ! A10   A(3,4,5)               93.0793         estimate D2E/DX2                !
 ! A11   A(3,4,11)              93.0793         estimate D2E/DX2                !
 ! A12   A(5,4,11)              98.9294         estimate D2E/DX2                !
 ! A13   A(1,5,4)               86.9207         estimate D2E/DX2                !
 ! A14   A(1,5,6)              129.8202         estimate D2E/DX2                !
 ! A15   A(1,5,13)              89.7738         estimate D2E/DX2                !
 ! A16   A(4,5,6)              128.3508         estimate D2E/DX2                !
 ! A17   A(4,5,13)              82.0345         estimate D2E/DX2                !
 ! A18   A(6,5,13)             125.0637         estimate D2E/DX2                !
 ! A19   A(3,7,8)              128.3508         estimate D2E/DX2                !
 ! A20   A(3,7,9)               82.0345         estimate D2E/DX2                !
 ! A21   A(3,7,11)              86.9207         estimate D2E/DX2                !
 ! A22   A(8,7,9)              125.0637         estimate D2E/DX2                !
 ! A23   A(8,7,11)             129.8202         estimate D2E/DX2                !
 ! A24   A(9,7,11)              89.7738         estimate D2E/DX2                !
 ! A25   A(1,9,7)               96.8053         estimate D2E/DX2                !
 ! A26   A(1,9,10)             122.8195         estimate D2E/DX2                !
 ! A27   A(1,9,13)              90.2262         estimate D2E/DX2                !
 ! A28   A(7,9,10)             122.8195         estimate D2E/DX2                !
 ! A29   A(7,9,13)              90.2262         estimate D2E/DX2                !
 ! A30   A(10,9,13)            124.9342         estimate D2E/DX2                !
 ! A31   A(4,11,7)              86.9207         estimate D2E/DX2                !
 ! A32   A(4,11,12)            128.3508         estimate D2E/DX2                !
 ! A33   A(4,11,13)             82.0345         estimate D2E/DX2                !
 ! A34   A(7,11,12)            129.8202         estimate D2E/DX2                !
 ! A35   A(7,11,13)             89.7738         estimate D2E/DX2                !
 ! A36   A(12,11,13)           125.0637         estimate D2E/DX2                !
 ! A37   A(5,13,9)              90.2262         estimate D2E/DX2                !
 ! A38   A(5,13,11)             96.8053         estimate D2E/DX2                !
 ! A39   A(5,13,14)            122.8195         estimate D2E/DX2                !
 ! A40   A(9,13,11)             90.2262         estimate D2E/DX2                !
 ! A41   A(9,13,14)            124.9342         estimate D2E/DX2                !
 ! A42   A(11,13,14)           122.8195         estimate D2E/DX2                !
 ! D1    D(2,1,3,4)           -140.8226         estimate D2E/DX2                !
 ! D2    D(2,1,3,7)            125.5707         estimate D2E/DX2                !
 ! D3    D(5,1,3,4)              0.0            estimate D2E/DX2                !
 ! D4    D(5,1,3,7)            -93.6068         estimate D2E/DX2                !
 ! D5    D(9,1,3,4)             90.2025         estimate D2E/DX2                !
 ! D6    D(9,1,3,7)             -3.4042         estimate D2E/DX2                !
 ! D7    D(2,1,5,4)            139.8327         estimate D2E/DX2                !
 ! D8    D(2,1,5,6)              0.0            estimate D2E/DX2                !
 ! D9    D(2,1,5,13)          -138.1322         estimate D2E/DX2                !
 ! D10   D(3,1,5,4)              0.0            estimate D2E/DX2                !
 ! D11   D(3,1,5,6)           -139.8327         estimate D2E/DX2                !
 ! D12   D(3,1,5,13)            82.0352         estimate D2E/DX2                !
 ! D13   D(9,1,5,4)            -82.0352         estimate D2E/DX2                !
 ! D14   D(9,1,5,6)            138.1322         estimate D2E/DX2                !
 ! D15   D(9,1,5,13)             0.0            estimate D2E/DX2                !
 ! D16   D(2,1,9,7)           -128.5209         estimate D2E/DX2                !
 ! D17   D(2,1,9,10)             8.0712         estimate D2E/DX2                !
 ! D18   D(2,1,9,13)           141.2243         estimate D2E/DX2                !
 ! D19   D(3,1,9,7)              3.3325         estimate D2E/DX2                !
 ! D20   D(3,1,9,10)           139.9245         estimate D2E/DX2                !
 ! D21   D(3,1,9,13)           -86.9223         estimate D2E/DX2                !
 ! D22   D(5,1,9,7)             90.2548         estimate D2E/DX2                !
 ! D23   D(5,1,9,10)          -133.1531         estimate D2E/DX2                !
 ! D24   D(5,1,9,13)             0.0            estimate D2E/DX2                !
 ! D25   D(1,3,4,5)              0.0            estimate D2E/DX2                !
 ! D26   D(1,3,4,11)           -99.1234         estimate D2E/DX2                !
 ! D27   D(7,3,4,5)             99.1234         estimate D2E/DX2                !
 ! D28   D(7,3,4,11)             0.0            estimate D2E/DX2                !
 ! D29   D(1,3,7,8)           -125.5707         estimate D2E/DX2                !
 ! D30   D(1,3,7,9)              3.4042         estimate D2E/DX2                !
 ! D31   D(1,3,7,11)            93.6068         estimate D2E/DX2                !
 ! D32   D(4,3,7,8)            140.8226         estimate D2E/DX2                !
 ! D33   D(4,3,7,9)            -90.2025         estimate D2E/DX2                !
 ! D34   D(4,3,7,11)             0.0            estimate D2E/DX2                !
 ! D35   D(3,4,5,1)              0.0            estimate D2E/DX2                !
 ! D36   D(3,4,5,6)            140.8226         estimate D2E/DX2                !
 ! D37   D(3,4,5,13)           -90.2025         estimate D2E/DX2                !
 ! D38   D(11,4,5,1)            93.6068         estimate D2E/DX2                !
 ! D39   D(11,4,5,6)          -125.5707         estimate D2E/DX2                !
 ! D40   D(11,4,5,13)            3.4042         estimate D2E/DX2                !
 ! D41   D(3,4,11,7)             0.0            estimate D2E/DX2                !
 ! D42   D(3,4,11,12)         -140.8226         estimate D2E/DX2                !
 ! D43   D(3,4,11,13)           90.2025         estimate D2E/DX2                !
 ! D44   D(5,4,11,7)           -93.6068         estimate D2E/DX2                !
 ! D45   D(5,4,11,12)          125.5707         estimate D2E/DX2                !
 ! D46   D(5,4,11,13)           -3.4042         estimate D2E/DX2                !
 ! D47   D(1,5,13,9)             0.0            estimate D2E/DX2                !
 ! D48   D(1,5,13,11)          -90.2548         estimate D2E/DX2                !
 ! D49   D(1,5,13,14)          133.1531         estimate D2E/DX2                !
 ! D50   D(4,5,13,9)            86.9223         estimate D2E/DX2                !
 ! D51   D(4,5,13,11)           -3.3325         estimate D2E/DX2                !
 ! D52   D(4,5,13,14)         -139.9245         estimate D2E/DX2                !
 ! D53   D(6,5,13,9)          -141.2243         estimate D2E/DX2                !
 ! D54   D(6,5,13,11)          128.5209         estimate D2E/DX2                !
 ! D55   D(6,5,13,14)           -8.0712         estimate D2E/DX2                !
 ! D56   D(3,7,9,1)             -3.3325         estimate D2E/DX2                !
 ! D57   D(3,7,9,10)          -139.9245         estimate D2E/DX2                !
 ! D58   D(3,7,9,13)            86.9223         estimate D2E/DX2                !
 ! D59   D(8,7,9,1)            128.5209         estimate D2E/DX2                !
 ! D60   D(8,7,9,10)            -8.0712         estimate D2E/DX2                !
 ! D61   D(8,7,9,13)          -141.2243         estimate D2E/DX2                !
 ! D62   D(11,7,9,1)           -90.2548         estimate D2E/DX2                !
 ! D63   D(11,7,9,10)          133.1531         estimate D2E/DX2                !
 ! D64   D(11,7,9,13)            0.0            estimate D2E/DX2                !
 ! D65   D(3,7,11,4)             0.0            estimate D2E/DX2                !
 ! D66   D(3,7,11,12)          139.8327         estimate D2E/DX2                !
 ! D67   D(3,7,11,13)          -82.0352         estimate D2E/DX2                !
 ! D68   D(8,7,11,4)          -139.8327         estimate D2E/DX2                !
 ! D69   D(8,7,11,12)            0.0            estimate D2E/DX2                !
 ! D70   D(8,7,11,13)          138.1322         estimate D2E/DX2                !
 ! D71   D(9,7,11,4)            82.0352         estimate D2E/DX2                !
 ! D72   D(9,7,11,12)         -138.1322         estimate D2E/DX2                !
 ! D73   D(9,7,11,13)            0.0            estimate D2E/DX2                !
 ! D74   D(1,9,13,5)             0.0            estimate D2E/DX2                !
 ! D75   D(1,9,13,11)           96.8063         estimate D2E/DX2                !
 ! D76   D(1,9,13,14)         -131.5969         estimate D2E/DX2                !
 ! D77   D(7,9,13,5)           -96.8063         estimate D2E/DX2                !
 ! D78   D(7,9,13,11)            0.0            estimate D2E/DX2                !
 ! D79   D(7,9,13,14)          131.5969         estimate D2E/DX2                !
 ! D80   D(10,9,13,5)          131.5969         estimate D2E/DX2                !
 ! D81   D(10,9,13,11)        -131.5969         estimate D2E/DX2                !
 ! D82   D(10,9,13,14)           0.0            estimate D2E/DX2                !
 ! D83   D(4,11,13,5)            3.3325         estimate D2E/DX2                !
 ! D84   D(4,11,13,9)          -86.9223         estimate D2E/DX2                !
 ! D85   D(4,11,13,14)         139.9245         estimate D2E/DX2                !
 ! D86   D(7,11,13,5)           90.2548         estimate D2E/DX2                !
 ! D87   D(7,11,13,9)            0.0            estimate D2E/DX2                !
 ! D88   D(7,11,13,14)        -133.1531         estimate D2E/DX2                !
 ! D89   D(12,11,13,5)        -128.5209         estimate D2E/DX2                !
 ! D90   D(12,11,13,9)         141.2243         estimate D2E/DX2                !
 ! D91   D(12,11,13,14)          8.0712         estimate D2E/DX2                !
 --------------------------------------------------------------------------------
 Trust Radius=3.00D-01 FncErr=1.00D-07 GrdErr=1.00D-06 EigMax=2.50D+02 EigMin=1.00D-04
 Number of steps in this run=    100 maximum allowed number of steps=    100.
 GradGradGradGradGradGradGradGradGradGradGradGradGradGradGradGradGradGrad

                          Input orientation:                          
 ---------------------------------------------------------------------
 Center     Atomic      Atomic             Coordinates (Angstroms)
 Number     Number       Type             X           Y           Z
 ---------------------------------------------------------------------
      1          6           0        0.775770   -1.178161    0.283820
      2          1           0        1.473705   -2.015240    0.279861
      3          6           0        0.692496    0.000000    1.287872
      4          6           0       -0.692496    0.000000    1.287872
      5          6           0       -0.775770   -1.178161    0.283820
      6          1           0       -1.473705   -2.015240    0.279861
      7          6           0        0.775770    1.178161    0.283820
      8          1           0        1.473705    2.015240    0.279861
      9          6           0        0.769550    0.000000   -0.762085
     10          1           0        1.391955    0.000000   -1.653148
     11          6           0       -0.775770    1.178161    0.283820
     12          1           0       -1.473705    2.015240    0.279861
     13          6           0       -0.769550    0.000000   -0.762085
     14          1           0       -1.391955    0.000000   -1.653148
 ---------------------------------------------------------------------
                    Distance matrix (angstroms):
                    1          2          3          4          5
     1  C    0.000000
     2  H    1.089877   0.000000
     3  C    1.550200   2.384862   0.000000
     4  C    2.133540   3.125654   1.384993   0.000000
     5  C    1.551540   2.400179   2.133540   1.550200   0.000000
     6  H    2.400179   2.947411   3.125654   2.384862   1.089877
     7  C    2.356322   3.268783   1.550200   2.133540   2.821264
     8  H    3.268783   4.030481   2.384862   3.125654   3.906145
     9  C    1.575442   2.375432   2.051404   2.517917   2.206806
    10  H    2.349381   2.793635   3.023052   3.604794   3.136709
    11  C    2.821264   3.906145   2.133540   1.550200   2.356322
    12  H    3.906145   4.993196   3.125654   2.384862   3.268783
    13  C    2.206806   3.190461   2.517917   2.051404   1.575442
    14  H    3.136709   4.001216   3.604794   3.023052   2.349381
                    6          7          8          9         10
     6  H    0.000000
     7  C    3.906145   0.000000
     8  H    4.993196   1.089877   0.000000
     9  C    3.190461   1.575442   2.375432   0.000000
    10  H    4.001216   2.349381   2.793635   1.086914   0.000000
    11  C    3.268783   1.551540   2.400179   2.206806   3.136709
    12  H    4.030481   2.400179   2.947411   3.190461   4.001216
    13  C    2.375432   2.206806   3.190461   1.539100   2.337969
    14  H    2.793635   3.136709   4.001216   2.337969   2.783911
                   11         12         13         14
    11  C    0.000000
    12  H    1.089877   0.000000
    13  C    1.575442   2.375432   0.000000
    14  H    2.349381   2.793635   1.086914   0.000000
 Stoichiometry    C8H6
 Framework group  C2V[SGV(C4H2),X(C4H4)]
 Deg. of freedom    11
 Full point group                 C2V     NOp   4
 Largest Abelian subgroup         C2V     NOp   4
 Largest concise Abelian subgroup C2V     NOp   4
                         Standard orientation:                         
 ---------------------------------------------------------------------
 Center     Atomic      Atomic             Coordinates (Angstroms)
 Number     Number       Type             X           Y           Z
 ---------------------------------------------------------------------
      1          6           0       -1.178161    0.775770   -0.081333
      2          1           0       -2.015240    1.473705   -0.077374
      3          6           0        0.000000    0.692496   -1.085386
      4          6           0       -0.000000   -0.692496   -1.085386
      5          6           0       -1.178161   -0.775770   -0.081333
      6          1           0       -2.015240   -1.473705   -0.077374
      7          6           0        1.178161    0.775770   -0.081333
      8          1           0        2.015240    1.473705   -0.077374
      9          6           0        0.000000    0.769550    0.964571
     10          1           0        0.000000    1.391955    1.855634
     11          6           0        1.178161   -0.775770   -0.081333
     12          1           0        2.015240   -1.473705   -0.077374
     13          6           0       -0.000000   -0.769550    0.964571
     14          1           0       -0.000000   -1.391955    1.855634
 ---------------------------------------------------------------------
 Rotational constants (GHZ):           4.0416139           3.5900377           3.3631605
 Standard basis: def2TZVP (5D, 7F)
 There are    97 symmetry adapted cartesian basis functions of A1  symmetry.
 There are    65 symmetry adapted cartesian basis functions of A2  symmetry.
 There are    65 symmetry adapted cartesian basis functions of B1  symmetry.
 There are    97 symmetry adapted cartesian basis functions of B2  symmetry.
 There are    84 symmetry adapted basis functions of A1  symmetry.
 There are    58 symmetry adapted basis functions of A2  symmetry.
 There are    58 symmetry adapted basis functions of B1  symmetry.
 There are    84 symmetry adapted basis functions of B2  symmetry.
   284 basis functions,   456 primitive gaussians,   324 cartesian basis functions
    27 alpha electrons       27 beta electrons
       nuclear repulsion energy       348.8214782222 Hartrees.
 NAtoms=   14 NActive=   14 NUniq=    5 SFac= 4.00D+00 NAtFMM=   60 NAOKFM=F Big=F
 Integral buffers will be    131072 words long.
 Raffenetti 2 integral format.
 Two-electron integral symmetry is turned on.
 One-electron integrals computed using PRISM.
   4 Symmetry operations used in ECPInt.
 ECPInt:  NShTT=    6328 NPrTT=   19500 LenC2=    6294 LenP2D=   16345.
 LDataN:  DoStor=T MaxTD1= 6 Len=  172
 NBasis=   284 RedAO= T EigKep=  2.07D-06  NBF=    84    58    58    84
 NBsUse=   284 1.00D-06 EigRej= -1.00D+00 NBFU=    84    58    58    84
 ExpMin= 9.52D-02 ExpMax= 1.36D+04 ExpMxC= 4.63D+02 IAcc=3 IRadAn=         5 AccDes= 0.00D+00
 Harris functional with IExCor= 1009 and IRadAn=       5 diagonalized for initial guess.
 HarFok:  IExCor= 1009 AccDes= 0.00D+00 IRadAn=         5 IDoV= 1 UseB2=F ITyADJ=14
 ICtDFT=  3500011 ScaDFX=  1.000000  1.000000  1.000000  1.000000
 FoFCou: FMM=F IPFlag=           0 FMFlag=      100000 FMFlg1=           0
         NFxFlg=           0 DoJE=T BraDBF=F KetDBF=T FulRan=T
         wScrn=  0.000000 ICntrl=       500 IOpCl=  0 I1Cent=   200000004 NGrid=           0
         NMat0=    1 NMatS0=      1 NMatT0=    0 NMatD0=    1 NMtDS0=    0 NMtDT0=    0
 Petite list used in FoFCou.
 Initial guess orbital symmetries:
       Occupied  (A1) (B2) (B1) (A1) (A2) (B2) (A1) (B2) (A1) (B1)
                 (A1) (B2) (A1) (A2) (B2) (A1) (B1) (A1) (B2) (B1)
                 (A1) (B2) (B1) (A2) (A1) (A2) (A1)
       Virtual   (B2) (A1) (B1) (B2) (A1) (B1) (A2) (B2) (B1) (A1)
                 (B2) (A2) (B2) (A1) (B2) (A1) (B1) (A2) (A1) (A1)
                 (A2) (B1) (B2) (B1) (B2) (A1) (A2) (A1) (B2) (B2)
                 (A1) (A2) (B1) (A1) (B2) (A2) (B1) (A1) (B2) (A2)
                 (B2) (B2) (B1) (A1) (B1) (A2) (B2) (A1) (B2) (A1)
                 (B2) (B1) (A2) (A1) (B2) (A1) (B2) (A1) (A2) (B2)
                 (B1) (A1) (B1) (A1) (B2) (B1) (A2) (B1) (A1) (A1)
                 (A2) (A1) (A2) (B1) (A1) (B2) (B1) (B2) (A2) (B1)
                 (B2) (B1) (B2) (A1) (B2) (A2) (A1) (A2) (B2) (B2)
                 (A1) (A2) (B2) (A1) (A2) (B2) (B1) (A1) (B2) (A2)
                 (B1) (A1) (A1) (A1) (B2) (B1) (A1) (B1) (B2) (A1)
                 (A2) (A2) (B2) (B1) (A1) (B1) (B2) (A1) (B2) (A1)
                 (A2) (B2) (B1) (B2) (A1) (B1) (A2) (A2) (A1) (B1)
                 (A1) (B1) (B2) (B1) (A1) (A2) (A2) (B2) (B1) (A1)
                 (A2) (A1) (B2) (B1) (B2) (A1) (A2) (B1) (A1) (B2)
                 (B1) (B2) (A1) (A2) (B1) (A1) (B2) (A1) (B1) (A2)
                 (A1) (A1) (A2) (B2) (B2) (B1) (A2) (B2) (A2) (A1)
                 (B2) (B2) (B1) (A2) (A1) (B2) (A1) (B2) (A2) (B2)
                 (A1) (A2) (B1) (A1) (B1) (A2) (B2) (B2) (B1) (A1)
                 (A1) (A2) (B1) (B2) (A1) (A1) (B1) (B1) (B2) (A1)
                 (A2) (B2) (B2) (B1) (A2) (A1) (A2) (B2) (B1) (A2)
                 (B2) (A1) (B2) (B1) (A1) (A2) (B1) (A1) (B1) (A2)
                 (B2) (A1) (A2) (B2) (B1) (A1) (A2) (B2) (A1) (A2)
                 (A1) (B2) (B2) (B2) (B1) (A2) (B2) (A1) (B1) (A2)
                 (A2) (B2) (A1) (A2) (A2) (B2) (B2) (B2) (B2) (A1)
                 (B1) (A1) (B2) (A1) (A2) (B2) (B2)
 The electronic state of the initial guess is 1-A1.
 Keep R1 ints in memory in symmetry-blocked form, NReq=1024051723.
 Requested convergence on RMS density matrix=1.00D-08 within 128 cycles.
 Requested convergence on MAX density matrix=1.00D-06.
 Requested convergence on             energy=1.00D-06.
 No special actions if energy rises.
 Integral accuracy reduced to 1.0D-05 until final iterations.
 Initial convergence to 1.0D-05 achieved.  Increase integral accuracy.
 SCF Done:  E(RM062X) =  -308.138690787     A.U. after   13 cycles
            NFock= 13  Conv=0.64D-08     -V/T= 2.0054

 **********************************************************************

            Population analysis using the SCF density.

 **********************************************************************

 Orbital symmetries:
       Occupied  (A1) (B2) (B1) (A1) (A2) (B2) (A1) (B2) (A1) (B1)
                 (A1) (B2) (A2) (A1) (B2) (A1) (B1) (B2) (A1) (B1)
                 (A1) (B2) (B1) (A2) (A1) (A2) (A1)
       Virtual   (B2) (A1) (B2) (B1) (A1) (B2) (A2) (B1) (A1) (B2)
                 (B1) (A1) (B2) (A2) (A1) (B1) (B2) (A2) (A1) (A1)
                 (B1) (A2) (A1) (B2) (B1) (A1) (B2) (B2) (A2) (A1)
                 (B2) (B1) (B2) (B1) (A2) (A1) (B2) (A1) (B1) (A2)
                 (B2) (A2) (B2) (A1) (A2) (A1) (B2) (B1) (B2) (A2)
                 (A1) (B1) (B2) (A1) (A1) (B2) (B2) (A2) (B2) (A1)
                 (A1) (B1) (B1) (A1) (B2) (B1) (A2) (B1) (A1) (A1)
                 (A2) (A1) (A2) (B1) (B2) (A1) (B1) (B2) (A2) (B1)
                 (B2) (A1) (B1) (B2) (B2) (A2) (A2) (A1) (B2) (A1)
                 (B2) (A2) (B2) (A2) (B2) (A1) (A2) (B2) (B1) (A1)
                 (A1) (B1) (A1) (B2) (A1) (B1) (A1) (B1) (B2) (A2)
                 (A1) (A2) (B2) (B1) (A1) (B1) (B2) (A1) (B2) (A2)
                 (A1) (B2) (B2) (B1) (A1) (B1) (A2) (A2) (B1) (A1)
                 (A1) (B2) (B1) (B1) (A1) (A2) (A2) (B2) (B1) (A1)
                 (A2) (A1) (B2) (B1) (A2) (B2) (A1) (B1) (B2) (A1)
                 (B2) (B1) (A1) (B1) (A2) (A1) (B2) (A1) (B1) (A2)
                 (A1) (B2) (A1) (A2) (B2) (B1) (A2) (B2) (A1) (A2)
                 (B2) (B2) (B1) (A2) (A1) (B2) (A1) (B2) (A2) (B2)
                 (A1) (A2) (B1) (A1) (B1) (A2) (B2) (B2) (B1) (A1)
                 (A2) (B1) (A1) (A1) (B2) (A1) (B1) (B1) (B2) (A1)
                 (B2) (A2) (B2) (B1) (A2) (A1) (B2) (A2) (B1) (B2)
                 (A2) (A1) (B2) (B1) (A1) (A2) (B1) (A1) (B1) (A2)
                 (B2) (A1) (A2) (B2) (A2) (B1) (A1) (B2) (A1) (A2)
                 (B2) (A1) (B2) (B2) (B1) (A2) (B2) (A1) (B1) (A2)
                 (A2) (B2) (A1) (A2) (B2) (A2) (B2) (B2) (B2) (A1)
                 (B1) (A1) (B2) (A1) (A2) (B2) (B2)
 The electronic state is 1-A1.
 Alpha  occ. eigenvalues --  -10.57047 -10.57013 -10.56357 -10.56356 -10.56326
 Alpha  occ. eigenvalues --  -10.56323 -10.54546 -10.54459  -1.09882  -0.85947
 Alpha  occ. eigenvalues --   -0.83277  -0.83055  -0.66126  -0.65991  -0.61470
 Alpha  occ. eigenvalues --   -0.59660  -0.53585  -0.53170  -0.52676  -0.52082
 Alpha  occ. eigenvalues --   -0.40206  -0.38962  -0.36432  -0.35488  -0.33821
 Alpha  occ. eigenvalues --   -0.32644  -0.26656
 Alpha virt. eigenvalues --   -0.00336   0.05935   0.07679   0.07904   0.08655
 Alpha virt. eigenvalues --    0.12795   0.12828   0.12842   0.12865   0.13358
 Alpha virt. eigenvalues --    0.18222   0.18534   0.20376   0.21066   0.21577
 Alpha virt. eigenvalues --    0.23371   0.23681   0.24498   0.25764   0.27064
 Alpha virt. eigenvalues --    0.27405   0.27965   0.29212   0.30180   0.30897
 Alpha virt. eigenvalues --    0.34122   0.35129   0.35765   0.36912   0.38924
 Alpha virt. eigenvalues --    0.40128   0.41578   0.43273   0.43560   0.43673
 Alpha virt. eigenvalues --    0.44673   0.45257   0.45626   0.45677   0.46232
 Alpha virt. eigenvalues --    0.46757   0.48642   0.51353   0.51981   0.54008
 Alpha virt. eigenvalues --    0.55637   0.56369   0.57915   0.62761   0.63866
 Alpha virt. eigenvalues --    0.65391   0.66447   0.67748   0.70389   0.76839
 Alpha virt. eigenvalues --    0.78626   0.82980   0.84037   0.84693   0.86061
 Alpha virt. eigenvalues --    0.89613   0.90931   0.92990   0.93685   0.97539
 Alpha virt. eigenvalues --    0.98148   1.00419   1.01093   1.01589   1.02116
 Alpha virt. eigenvalues --    1.03681   1.10969   1.12370   1.13726   1.15196
 Alpha virt. eigenvalues --    1.15497   1.16482   1.18675   1.19266   1.19631
 Alpha virt. eigenvalues --    1.19665   1.20914   1.20975   1.22115   1.23844
 Alpha virt. eigenvalues --    1.24893   1.28354   1.28773   1.29966   1.33338
 Alpha virt. eigenvalues --    1.33640   1.37897   1.38664   1.44853   1.45594
 Alpha virt. eigenvalues --    1.47534   1.58265   1.58430   1.63891   1.65037
 Alpha virt. eigenvalues --    1.66909   1.67174   1.69019   1.70731   1.72784
 Alpha virt. eigenvalues --    1.75029   1.77540   1.78781   1.80119   1.83599
 Alpha virt. eigenvalues --    1.83936   1.86968   1.91111   1.94089   1.98410
 Alpha virt. eigenvalues --    2.02826   2.03094   2.04871   2.15219   2.18999
 Alpha virt. eigenvalues --    2.19002   2.22232   2.24783   2.27316   2.28250
 Alpha virt. eigenvalues --    2.30273   2.32090   2.36937   2.38772   2.39314
 Alpha virt. eigenvalues --    2.40551   2.41438   2.42709   2.44793   2.46328
 Alpha virt. eigenvalues --    2.47972   2.51379   2.52136   2.54418   2.56668
 Alpha virt. eigenvalues --    2.58116   2.59001   2.59709   2.60946   2.64391
 Alpha virt. eigenvalues --    2.65080   2.65333   2.66294   2.69628   2.70785
 Alpha virt. eigenvalues --    2.74954   2.75355   2.78603   2.83186   2.83302
 Alpha virt. eigenvalues --    2.84056   2.87513   2.88900   2.90196   2.90323
 Alpha virt. eigenvalues --    2.96384   3.00613   3.01783   3.01986   3.05366
 Alpha virt. eigenvalues --    3.06617   3.06918   3.07010   3.07518   3.08917
 Alpha virt. eigenvalues --    3.13361   3.17465   3.17625   3.19674   3.22141
 Alpha virt. eigenvalues --    3.23196   3.25730   3.26166   3.28616   3.33131
 Alpha virt. eigenvalues --    3.36305   3.37751   3.39013   3.40005   3.45757
 Alpha virt. eigenvalues --    3.46845   3.47926   3.50406   3.54584   3.57228
 Alpha virt. eigenvalues --    3.58327   3.58810   3.58866   3.66857   3.67289
 Alpha virt. eigenvalues --    3.73081   3.77763   3.80291   3.80994   3.81153
 Alpha virt. eigenvalues --    3.82100   3.82490   3.83656   3.85749   3.90070
 Alpha virt. eigenvalues --    3.91888   3.93871   3.94629   3.96118   3.96668
 Alpha virt. eigenvalues --    3.97689   3.98030   4.02623   4.03184   4.04098
 Alpha virt. eigenvalues --    4.07664   4.08909   4.10141   4.11958   4.12151
 Alpha virt. eigenvalues --    4.13610   4.20433   4.24200   4.26411   4.28320
 Alpha virt. eigenvalues --    4.29942   4.30482   4.32459   4.36095   4.51175
 Alpha virt. eigenvalues --    4.54612   4.57358   4.60501   4.69225   4.69321
 Alpha virt. eigenvalues --    4.73201   4.78216   4.78549   4.82697   4.90726
 Alpha virt. eigenvalues --    4.94342   4.97222   4.98926   5.00131   5.12464
 Alpha virt. eigenvalues --    5.12857   5.18820   5.22604   5.54662  22.29924
 Alpha virt. eigenvalues --   22.56963  22.62588  22.70772  22.80702  22.94551
 Alpha virt. eigenvalues --   22.98436  23.03634
          Condensed to atoms (all electrons):
               1          2          3          4          5          6
     1  C    5.642292   0.359801   0.043684   0.033535  -0.000117  -0.035084
     2  H    0.359801   0.552483  -0.012406   0.013466  -0.035084   0.002543
     3  C    0.043684  -0.012406   5.466179   0.355714   0.033535   0.013466
     4  C    0.033535   0.013466   0.355714   5.466179   0.043684  -0.012406
     5  C   -0.000117  -0.035084   0.033535   0.043684   5.642292   0.359801
     6  H   -0.035084   0.002543   0.013466  -0.012406   0.359801   0.552483
     7  C    0.223721   0.001383   0.043684   0.033535  -0.133869  -0.004608
     8  H    0.001383   0.000488  -0.012406   0.013466  -0.004608   0.000314
     9  C    0.073927  -0.021893  -0.007378  -0.029661   0.078575   0.005040
    10  H   -0.062356  -0.002673   0.019883  -0.000298   0.016042  -0.000156
    11  C   -0.133869  -0.004608   0.033535   0.043684   0.223721   0.001383
    12  H   -0.004608   0.000314   0.013466  -0.012406   0.001383   0.000488
    13  C    0.078575   0.005040  -0.029661  -0.007378   0.073927  -0.021893
    14  H    0.016042  -0.000156  -0.000298   0.019883  -0.062356  -0.002673
               7          8          9         10         11         12
     1  C    0.223721   0.001383   0.073927  -0.062356  -0.133869  -0.004608
     2  H    0.001383   0.000488  -0.021893  -0.002673  -0.004608   0.000314
     3  C    0.043684  -0.012406  -0.007378   0.019883   0.033535   0.013466
     4  C    0.033535   0.013466  -0.029661  -0.000298   0.043684  -0.012406
     5  C   -0.133869  -0.004608   0.078575   0.016042   0.223721   0.001383
     6  H   -0.004608   0.000314   0.005040  -0.000156   0.001383   0.000488
     7  C    5.642292   0.359801   0.073927  -0.062356  -0.000117  -0.035084
     8  H    0.359801   0.552483  -0.021893  -0.002673  -0.035084   0.002543
     9  C    0.073927  -0.021893   5.122144   0.438009   0.078575   0.005040
    10  H   -0.062356  -0.002673   0.438009   0.529139   0.016042  -0.000156
    11  C   -0.000117  -0.035084   0.078575   0.016042   5.642292   0.359801
    12  H   -0.035084   0.002543   0.005040  -0.000156   0.359801   0.552483
    13  C    0.078575   0.005040   0.261295  -0.047101   0.073927  -0.021893
    14  H    0.016042  -0.000156  -0.047101  -0.002198  -0.062356  -0.002673
              13         14
     1  C    0.078575   0.016042
     2  H    0.005040  -0.000156
     3  C   -0.029661  -0.000298
     4  C   -0.007378   0.019883
     5  C    0.073927  -0.062356
     6  H   -0.021893  -0.002673
     7  C    0.078575   0.016042
     8  H    0.005040  -0.000156
     9  C    0.261295  -0.047101
    10  H   -0.047101  -0.002198
    11  C    0.073927  -0.062356
    12  H   -0.021893  -0.002673
    13  C    5.122144   0.438009
    14  H    0.438009   0.529139
 Mulliken charges:
               1
     1  C   -0.236928
     2  H    0.141302
     3  C    0.039005
     4  C    0.039005
     5  C   -0.236928
     6  H    0.141302
     7  C   -0.236928
     8  H    0.141302
     9  C   -0.008607
    10  H    0.160855
    11  C   -0.236928
    12  H    0.141302
    13  C   -0.008607
    14  H    0.160855
 Sum of Mulliken charges =  -0.00000
 Mulliken charges with hydrogens summed into heavy atoms:
               1
     1  C   -0.095626
     3  C    0.039005
     4  C    0.039005
     5  C   -0.095626
     7  C   -0.095626
     9  C    0.152248
    11  C   -0.095626
    13  C    0.152248
 Electronic spatial extent (au):  <R**2>=            538.5065
 Charge=             -0.0000 electrons
 Dipole moment (field-independent basis, Debye):
    X=              0.0000    Y=              0.0000    Z=              2.8081  Tot=              2.8081
 Quadrupole moment (field-independent basis, Debye-Ang):
   XX=            -43.8794   YY=            -45.8325   ZZ=            -49.5851
   XY=              0.0000   XZ=              0.0000   YZ=              0.0000
 Traceless Quadrupole moment (field-independent basis, Debye-Ang):
   XX=              2.5529   YY=              0.5998   ZZ=             -3.1528
   XY=              0.0000   XZ=              0.0000   YZ=              0.0000
 Octapole moment (field-independent basis, Debye-Ang**2):
  XXX=             -0.0000  YYY=             -0.0000  ZZZ=             16.9197  XYY=             -0.0000
  XXY=              0.0000  XXZ=              0.5129  XZZ=              0.0000  YZZ=             -0.0000
  YYZ=              7.5765  XYZ=             -0.0000
 Hexadecapole moment (field-independent basis, Debye-Ang**3):
 XXXX=           -282.0673 YYYY=           -250.6234 ZZZZ=           -232.1893 XXXY=              0.0000
 XXXZ=              0.0000 YYYX=              0.0000 YYYZ=              0.0000 ZZZX=             -0.0000
 ZZZY=              0.0000 XXYY=            -79.7555 XXZZ=            -89.7917 YYZZ=            -80.4345
 XXYZ=             -0.0000 YYXZ=              0.0000 ZZXY=              0.0000
 N-N= 3.488214782222D+02 E-N=-1.411890964668D+03  KE= 3.064920977900D+02
 Symmetry A1   KE= 1.169269327778D+02
 Symmetry A2   KE= 4.063253366173D+01
 Symmetry B1   KE= 4.199502205609D+01
 Symmetry B2   KE= 1.069376092944D+02
 ******************************Gaussian NBO Version 3.1******************************
             N A T U R A L   A T O M I C   O R B I T A L   A N D
          N A T U R A L   B O N D   O R B I T A L   A N A L Y S I S
 ******************************Gaussian NBO Version 3.1******************************

       /RESON  / : Allow strongly delocalized NBO set
       /BNDIDX / : Print bond indices based on the NAO density matrix

 Analyzing the SCF density

 Job title: M0001                                                           

 Storage needed:    243224 in NPA,    323703 in NBO (2147482528 available)
 GSVD:  LWork=       28176 too small for GESVD, short by       75344 words or       75344 for optimal perf.


 NATURAL POPULATIONS:  Natural atomic orbital occupancies 
                                                          
   NAO  Atom  No  lang   Type(AO)    Occupancy      Energy
 ----------------------------------------------------------
     1    C    1  S      Cor( 1S)     1.99935     -10.42751
     2    C    1  S      Val( 2S)     1.05194      -0.29666
     3    C    1  S      Ryd( 4S)     0.00283       1.99358
     4    C    1  S      Ryd( 3S)     0.00029       1.99030
     5    C    1  S      Ryd( 5S)     0.00001      20.81755
     6    C    1  px     Val( 2p)     1.10997      -0.11136
     7    C    1  px     Ryd( 4p)     0.00357       1.79725
     8    C    1  px     Ryd( 3p)     0.00020       1.31838
     9    C    1  py     Val( 2p)     1.06154      -0.10428
    10    C    1  py     Ryd( 4p)     0.00303       1.64465
    11    C    1  py     Ryd( 3p)     0.00017       1.17766
    12    C    1  pz     Val( 2p)     0.98650      -0.10665
    13    C    1  pz     Ryd( 4p)     0.00157       1.40179
    14    C    1  pz     Ryd( 3p)     0.00040       0.91381
    15    C    1  dxy    Ryd( 3d)     0.00137       1.71067
    16    C    1  dxy    Ryd( 4d)     0.00060       3.50573
    17    C    1  dxz    Ryd( 3d)     0.00125       1.85557
    18    C    1  dxz    Ryd( 4d)     0.00028       3.74685
    19    C    1  dyz    Ryd( 3d)     0.00066       1.38564
    20    C    1  dyz    Ryd( 4d)     0.00007       3.09233
    21    C    1  dx2y2  Ryd( 3d)     0.00149       1.81324
    22    C    1  dx2y2  Ryd( 4d)     0.00035       3.66610
    23    C    1  dz2    Ryd( 3d)     0.00083       1.53097
    24    C    1  dz2    Ryd( 4d)     0.00023       3.31167
    25    C    1  f(0)   Ryd( 4f)     0.00005       3.43794
    26    C    1  f(C1)  Ryd( 4f)     0.00009       3.70831
    27    C    1  f(S1)  Ryd( 4f)     0.00008       3.44040
    28    C    1  f(C2)  Ryd( 4f)     0.00008       3.67148
    29    C    1  f(S2)  Ryd( 4f)     0.00006       3.56059
    30    C    1  f(C3)  Ryd( 4f)     0.00018       3.79673
    31    C    1  f(S3)  Ryd( 4f)     0.00017       3.77138

    32    H    2  S      Val( 1S)     0.77884       0.03835
    33    H    2  S      Ryd( 2S)     0.00065       1.16867
    34    H    2  S      Ryd( 3S)     0.00015       1.70274
    35    H    2  px     Ryd( 2p)     0.00031       2.88209
    36    H    2  py     Ryd( 2p)     0.00028       2.70592
    37    H    2  pz     Ryd( 2p)     0.00009       2.38614

    38    C    3  S      Cor( 1S)     1.99852     -10.39335
    39    C    3  S      Val( 2S)     1.11493      -0.26614
    40    C    3  S      Ryd( 3S)     0.00141       1.59758
    41    C    3  S      Ryd( 4S)     0.00028       2.10943
    42    C    3  S      Ryd( 5S)     0.00001      21.81386
    43    C    3  px     Val( 2p)     0.90911      -0.04841
    44    C    3  px     Ryd( 3p)     0.00117       1.26357
    45    C    3  px     Ryd( 4p)     0.00012       1.28970
    46    C    3  py     Val( 2p)     1.10631      -0.09125
    47    C    3  py     Ryd( 3p)     0.00237       1.16315
    48    C    3  py     Ryd( 4p)     0.00042       1.58972
    49    C    3  pz     Val( 2p)     0.86565      -0.06876
    50    C    3  pz     Ryd( 3p)     0.00740       1.15660
    51    C    3  pz     Ryd( 4p)     0.00069       1.45275
    52    C    3  dxy    Ryd( 3d)     0.00102       1.31389
    53    C    3  dxy    Ryd( 4d)     0.00031       3.40487
    54    C    3  dxz    Ryd( 3d)     0.00310       1.62888
    55    C    3  dxz    Ryd( 4d)     0.00021       3.79807
    56    C    3  dyz    Ryd( 3d)     0.00471       1.34556
    57    C    3  dyz    Ryd( 4d)     0.00023       3.42176
    58    C    3  dx2y2  Ryd( 3d)     0.00207       1.48181
    59    C    3  dx2y2  Ryd( 4d)     0.00033       3.65916
    60    C    3  dz2    Ryd( 3d)     0.00330       1.45560
    61    C    3  dz2    Ryd( 4d)     0.00029       3.40339
    62    C    3  f(0)   Ryd( 4f)     0.00006       3.76880
    63    C    3  f(C1)  Ryd( 4f)     0.00005       3.71725
    64    C    3  f(S1)  Ryd( 4f)     0.00006       3.52095
    65    C    3  f(C2)  Ryd( 4f)     0.00009       3.79938
    66    C    3  f(S2)  Ryd( 4f)     0.00006       3.63324
    67    C    3  f(C3)  Ryd( 4f)     0.00002       3.62004
    68    C    3  f(S3)  Ryd( 4f)     0.00003       3.68635

    69    C    4  S      Cor( 1S)     1.99852     -10.39335
    70    C    4  S      Val( 2S)     1.11493      -0.26614
    71    C    4  S      Ryd( 3S)     0.00141       1.59758
    72    C    4  S      Ryd( 4S)     0.00028       2.10943
    73    C    4  S      Ryd( 5S)     0.00001      21.81386
    74    C    4  px     Val( 2p)     0.90911      -0.04841
    75    C    4  px     Ryd( 3p)     0.00117       1.26357
    76    C    4  px     Ryd( 4p)     0.00012       1.28970
    77    C    4  py     Val( 2p)     1.10631      -0.09125
    78    C    4  py     Ryd( 3p)     0.00237       1.16315
    79    C    4  py     Ryd( 4p)     0.00042       1.58972
    80    C    4  pz     Val( 2p)     0.86565      -0.06876
    81    C    4  pz     Ryd( 3p)     0.00740       1.15660
    82    C    4  pz     Ryd( 4p)     0.00069       1.45275
    83    C    4  dxy    Ryd( 3d)     0.00102       1.31389
    84    C    4  dxy    Ryd( 4d)     0.00031       3.40487
    85    C    4  dxz    Ryd( 3d)     0.00310       1.62888
    86    C    4  dxz    Ryd( 4d)     0.00021       3.79807
    87    C    4  dyz    Ryd( 3d)     0.00471       1.34556
    88    C    4  dyz    Ryd( 4d)     0.00023       3.42176
    89    C    4  dx2y2  Ryd( 3d)     0.00207       1.48181
    90    C    4  dx2y2  Ryd( 4d)     0.00033       3.65916
    91    C    4  dz2    Ryd( 3d)     0.00330       1.45560
    92    C    4  dz2    Ryd( 4d)     0.00029       3.40339
    93    C    4  f(0)   Ryd( 4f)     0.00006       3.76880
    94    C    4  f(C1)  Ryd( 4f)     0.00005       3.71725
    95    C    4  f(S1)  Ryd( 4f)     0.00006       3.52095
    96    C    4  f(C2)  Ryd( 4f)     0.00009       3.79938
    97    C    4  f(S2)  Ryd( 4f)     0.00006       3.63324
    98    C    4  f(C3)  Ryd( 4f)     0.00002       3.62004
    99    C    4  f(S3)  Ryd( 4f)     0.00003       3.68635

   100    C    5  S      Cor( 1S)     1.99935     -10.42751
   101    C    5  S      Val( 2S)     1.05194      -0.29666
   102    C    5  S      Ryd( 4S)     0.00283       1.99358
   103    C    5  S      Ryd( 3S)     0.00029       1.99030
   104    C    5  S      Ryd( 5S)     0.00001      20.81755
   105    C    5  px     Val( 2p)     1.10997      -0.11136
   106    C    5  px     Ryd( 4p)     0.00357       1.79725
   107    C    5  px     Ryd( 3p)     0.00020       1.31838
   108    C    5  py     Val( 2p)     1.06154      -0.10428
   109    C    5  py     Ryd( 4p)     0.00303       1.64465
   110    C    5  py     Ryd( 3p)     0.00017       1.17766
   111    C    5  pz     Val( 2p)     0.98650      -0.10665
   112    C    5  pz     Ryd( 4p)     0.00157       1.40179
   113    C    5  pz     Ryd( 3p)     0.00040       0.91381
   114    C    5  dxy    Ryd( 3d)     0.00137       1.71067
   115    C    5  dxy    Ryd( 4d)     0.00060       3.50573
   116    C    5  dxz    Ryd( 3d)     0.00125       1.85557
   117    C    5  dxz    Ryd( 4d)     0.00028       3.74685
   118    C    5  dyz    Ryd( 3d)     0.00066       1.38564
   119    C    5  dyz    Ryd( 4d)     0.00007       3.09233
   120    C    5  dx2y2  Ryd( 3d)     0.00149       1.81324
   121    C    5  dx2y2  Ryd( 4d)     0.00035       3.66610
   122    C    5  dz2    Ryd( 3d)     0.00083       1.53097
   123    C    5  dz2    Ryd( 4d)     0.00023       3.31167
   124    C    5  f(0)   Ryd( 4f)     0.00005       3.43794
   125    C    5  f(C1)  Ryd( 4f)     0.00009       3.70831
   126    C    5  f(S1)  Ryd( 4f)     0.00008       3.44040
   127    C    5  f(C2)  Ryd( 4f)     0.00008       3.67148
   128    C    5  f(S2)  Ryd( 4f)     0.00006       3.56059
   129    C    5  f(C3)  Ryd( 4f)     0.00018       3.79673
   130    C    5  f(S3)  Ryd( 4f)     0.00017       3.77138

   131    H    6  S      Val( 1S)     0.77884       0.03835
   132    H    6  S      Ryd( 2S)     0.00065       1.16867
   133    H    6  S      Ryd( 3S)     0.00015       1.70274
   134    H    6  px     Ryd( 2p)     0.00031       2.88209
   135    H    6  py     Ryd( 2p)     0.00028       2.70592
   136    H    6  pz     Ryd( 2p)     0.00009       2.38614

   137    C    7  S      Cor( 1S)     1.99935     -10.42751
   138    C    7  S      Val( 2S)     1.05194      -0.29666
   139    C    7  S      Ryd( 4S)     0.00283       1.99358
   140    C    7  S      Ryd( 3S)     0.00029       1.99030
   141    C    7  S      Ryd( 5S)     0.00001      20.81755
   142    C    7  px     Val( 2p)     1.10997      -0.11136
   143    C    7  px     Ryd( 4p)     0.00357       1.79725
   144    C    7  px     Ryd( 3p)     0.00020       1.31838
   145    C    7  py     Val( 2p)     1.06154      -0.10428
   146    C    7  py     Ryd( 4p)     0.00303       1.64465
   147    C    7  py     Ryd( 3p)     0.00017       1.17766
   148    C    7  pz     Val( 2p)     0.98650      -0.10665
   149    C    7  pz     Ryd( 4p)     0.00157       1.40179
   150    C    7  pz     Ryd( 3p)     0.00040       0.91381
   151    C    7  dxy    Ryd( 3d)     0.00137       1.71067
   152    C    7  dxy    Ryd( 4d)     0.00060       3.50573
   153    C    7  dxz    Ryd( 3d)     0.00125       1.85557
   154    C    7  dxz    Ryd( 4d)     0.00028       3.74685
   155    C    7  dyz    Ryd( 3d)     0.00066       1.38564
   156    C    7  dyz    Ryd( 4d)     0.00007       3.09233
   157    C    7  dx2y2  Ryd( 3d)     0.00149       1.81324
   158    C    7  dx2y2  Ryd( 4d)     0.00035       3.66610
   159    C    7  dz2    Ryd( 3d)     0.00083       1.53097
   160    C    7  dz2    Ryd( 4d)     0.00023       3.31167
   161    C    7  f(0)   Ryd( 4f)     0.00005       3.43794
   162    C    7  f(C1)  Ryd( 4f)     0.00009       3.70831
   163    C    7  f(S1)  Ryd( 4f)     0.00008       3.44040
   164    C    7  f(C2)  Ryd( 4f)     0.00008       3.67148
   165    C    7  f(S2)  Ryd( 4f)     0.00006       3.56059
   166    C    7  f(C3)  Ryd( 4f)     0.00018       3.79673
   167    C    7  f(S3)  Ryd( 4f)     0.00017       3.77138

   168    H    8  S      Val( 1S)     0.77884       0.03835
   169    H    8  S      Ryd( 2S)     0.00065       1.16867
   170    H    8  S      Ryd( 3S)     0.00015       1.70274
   171    H    8  px     Ryd( 2p)     0.00031       2.88209
   172    H    8  py     Ryd( 2p)     0.00028       2.70592
   173    H    8  pz     Ryd( 2p)     0.00009       2.38614

   174    C    9  S      Cor( 1S)     1.99933     -10.43410
   175    C    9  S      Val( 2S)     1.02750      -0.29968
   176    C    9  S      Ryd( 3S)     0.00174       2.20036
   177    C    9  S      Ryd( 4S)     0.00022       2.45197
   178    C    9  S      Ryd( 5S)     0.00000      20.10074
   179    C    9  px     Val( 2p)     1.00587      -0.11585
   180    C    9  px     Ryd( 4p)     0.00081       1.58011
   181    C    9  px     Ryd( 3p)     0.00031       0.76736
   182    C    9  py     Val( 2p)     1.06745      -0.11882
   183    C    9  py     Ryd( 4p)     0.00238       1.71422
   184    C    9  py     Ryd( 3p)     0.00026       1.00666
   185    C    9  pz     Val( 2p)     1.08113      -0.11837
   186    C    9  pz     Ryd( 4p)     0.00338       1.83079
   187    C    9  pz     Ryd( 3p)     0.00035       1.16327
   188    C    9  dxy    Ryd( 3d)     0.00061       1.37879
   189    C    9  dxy    Ryd( 4d)     0.00012       3.18044
   190    C    9  dxz    Ryd( 3d)     0.00119       1.78884
   191    C    9  dxz    Ryd( 4d)     0.00033       3.73192
   192    C    9  dyz    Ryd( 3d)     0.00112       1.65623
   193    C    9  dyz    Ryd( 4d)     0.00046       3.45771
   194    C    9  dx2y2  Ryd( 3d)     0.00099       1.65700
   195    C    9  dx2y2  Ryd( 4d)     0.00038       3.64399
   196    C    9  dz2    Ryd( 3d)     0.00131       1.70749
   197    C    9  dz2    Ryd( 4d)     0.00030       3.40703
   198    C    9  f(0)   Ryd( 4f)     0.00006       3.74635
   199    C    9  f(C1)  Ryd( 4f)     0.00007       3.66301
   200    C    9  f(S1)  Ryd( 4f)     0.00017       3.66985
   201    C    9  f(C2)  Ryd( 4f)     0.00011       3.83203
   202    C    9  f(S2)  Ryd( 4f)     0.00007       3.56012
   203    C    9  f(C3)  Ryd( 4f)     0.00002       3.50983
   204    C    9  f(S3)  Ryd( 4f)     0.00005       3.56689

   205    H   10  S      Val( 1S)     0.75711       0.02548
   206    H   10  S      Ryd( 2S)     0.00041       1.07439
   207    H   10  S      Ryd( 3S)     0.00013       1.67313
   208    H   10  px     Ryd( 2p)     0.00012       2.41149
   209    H   10  py     Ryd( 2p)     0.00025       2.66237
   210    H   10  pz     Ryd( 2p)     0.00041       2.90654

   211    C   11  S      Cor( 1S)     1.99935     -10.42751
   212    C   11  S      Val( 2S)     1.05194      -0.29666
   213    C   11  S      Ryd( 4S)     0.00283       1.99358
   214    C   11  S      Ryd( 3S)     0.00029       1.99030
   215    C   11  S      Ryd( 5S)     0.00001      20.81755
   216    C   11  px     Val( 2p)     1.10997      -0.11136
   217    C   11  px     Ryd( 4p)     0.00357       1.79725
   218    C   11  px     Ryd( 3p)     0.00020       1.31838
   219    C   11  py     Val( 2p)     1.06154      -0.10428
   220    C   11  py     Ryd( 4p)     0.00303       1.64465
   221    C   11  py     Ryd( 3p)     0.00017       1.17766
   222    C   11  pz     Val( 2p)     0.98650      -0.10665
   223    C   11  pz     Ryd( 4p)     0.00157       1.40179
   224    C   11  pz     Ryd( 3p)     0.00040       0.91381
   225    C   11  dxy    Ryd( 3d)     0.00137       1.71067
   226    C   11  dxy    Ryd( 4d)     0.00060       3.50573
   227    C   11  dxz    Ryd( 3d)     0.00125       1.85557
   228    C   11  dxz    Ryd( 4d)     0.00028       3.74685
   229    C   11  dyz    Ryd( 3d)     0.00066       1.38564
   230    C   11  dyz    Ryd( 4d)     0.00007       3.09233
   231    C   11  dx2y2  Ryd( 3d)     0.00149       1.81324
   232    C   11  dx2y2  Ryd( 4d)     0.00035       3.66610
   233    C   11  dz2    Ryd( 3d)     0.00083       1.53097
   234    C   11  dz2    Ryd( 4d)     0.00023       3.31167
   235    C   11  f(0)   Ryd( 4f)     0.00005       3.43794
   236    C   11  f(C1)  Ryd( 4f)     0.00009       3.70831
   237    C   11  f(S1)  Ryd( 4f)     0.00008       3.44040
   238    C   11  f(C2)  Ryd( 4f)     0.00008       3.67148
   239    C   11  f(S2)  Ryd( 4f)     0.00006       3.56059
   240    C   11  f(C3)  Ryd( 4f)     0.00018       3.79673
   241    C   11  f(S3)  Ryd( 4f)     0.00017       3.77138

   242    H   12  S      Val( 1S)     0.77884       0.03835
   243    H   12  S      Ryd( 2S)     0.00065       1.16867
   244    H   12  S      Ryd( 3S)     0.00015       1.70274
   245    H   12  px     Ryd( 2p)     0.00031       2.88209
   246    H   12  py     Ryd( 2p)     0.00028       2.70592
   247    H   12  pz     Ryd( 2p)     0.00009       2.38614

   248    C   13  S      Cor( 1S)     1.99933     -10.43410
   249    C   13  S      Val( 2S)     1.02750      -0.29968
   250    C   13  S      Ryd( 3S)     0.00174       2.20036
   251    C   13  S      Ryd( 4S)     0.00022       2.45197
   252    C   13  S      Ryd( 5S)     0.00000      20.10074
   253    C   13  px     Val( 2p)     1.00587      -0.11585
   254    C   13  px     Ryd( 4p)     0.00081       1.58011
   255    C   13  px     Ryd( 3p)     0.00031       0.76736
   256    C   13  py     Val( 2p)     1.06745      -0.11882
   257    C   13  py     Ryd( 4p)     0.00238       1.71422
   258    C   13  py     Ryd( 3p)     0.00026       1.00666
   259    C   13  pz     Val( 2p)     1.08113      -0.11837
   260    C   13  pz     Ryd( 4p)     0.00338       1.83079
   261    C   13  pz     Ryd( 3p)     0.00035       1.16327
   262    C   13  dxy    Ryd( 3d)     0.00061       1.37879
   263    C   13  dxy    Ryd( 4d)     0.00012       3.18044
   264    C   13  dxz    Ryd( 3d)     0.00119       1.78884
   265    C   13  dxz    Ryd( 4d)     0.00033       3.73192
   266    C   13  dyz    Ryd( 3d)     0.00112       1.65623
   267    C   13  dyz    Ryd( 4d)     0.00046       3.45771
   268    C   13  dx2y2  Ryd( 3d)     0.00099       1.65700
   269    C   13  dx2y2  Ryd( 4d)     0.00038       3.64399
   270    C   13  dz2    Ryd( 3d)     0.00131       1.70749
   271    C   13  dz2    Ryd( 4d)     0.00030       3.40703
   272    C   13  f(0)   Ryd( 4f)     0.00006       3.74635
   273    C   13  f(C1)  Ryd( 4f)     0.00007       3.66301
   274    C   13  f(S1)  Ryd( 4f)     0.00017       3.66985
   275    C   13  f(C2)  Ryd( 4f)     0.00011       3.83203
   276    C   13  f(S2)  Ryd( 4f)     0.00007       3.56012
   277    C   13  f(C3)  Ryd( 4f)     0.00002       3.50983
   278    C   13  f(S3)  Ryd( 4f)     0.00005       3.56689

   279    H   14  S      Val( 1S)     0.75711       0.02548
   280    H   14  S      Ryd( 2S)     0.00041       1.07439
   281    H   14  S      Ryd( 3S)     0.00013       1.67313
   282    H   14  px     Ryd( 2p)     0.00012       2.41149
   283    H   14  py     Ryd( 2p)     0.00025       2.66237
   284    H   14  pz     Ryd( 2p)     0.00041       2.90654

 WARNING:  1 low occupancy (<1.9990e) core orbital  found on  C    3
           1 low occupancy (<1.9990e) core orbital  found on  C    4

 WARNING:  Population inversion found on atom  C    1
           Population inversion found on atom  C    5
           Population inversion found on atom  C    7
           Population inversion found on atom  C    9
           Population inversion found on atom  C   11
           Population inversion found on atom  C   13


 Summary of Natural Population Analysis:                  
                                                          
                                       Natural Population 
                Natural  -----------------------------------------------
    Atom  No    Charge         Core      Valence    Rydberg      Total
 -----------------------------------------------------------------------
      C    1   -0.22923      1.99935     4.20995    0.01993     6.22923
      H    2    0.21968      0.00000     0.77884    0.00147     0.78032
      C    3   -0.02437      1.99852     3.99601    0.02984     6.02437
      C    4   -0.02437      1.99852     3.99601    0.02984     6.02437
      C    5   -0.22923      1.99935     4.20995    0.01993     6.22923
      H    6    0.21968      0.00000     0.77884    0.00147     0.78032
      C    7   -0.22923      1.99935     4.20995    0.01993     6.22923
      H    8    0.21968      0.00000     0.77884    0.00147     0.78032
      C    9   -0.19811      1.99933     4.18195    0.01683     6.19811
      H   10    0.24157      0.00000     0.75711    0.00132     0.75843
      C   11   -0.22923      1.99935     4.20995    0.01993     6.22923
      H   12    0.21968      0.00000     0.77884    0.00147     0.78032
      C   13   -0.19811      1.99933     4.18195    0.01683     6.19811
      H   14    0.24157      0.00000     0.75711    0.00132     0.75843
 =======================================================================
   * Total *   -0.00000     15.99309    37.82532    0.18159    54.00000

                                 Natural Population      
 --------------------------------------------------------
   Core                      15.99309 ( 99.9568% of  16)
   Valence                   37.82532 ( 99.5403% of  38)
   Natural Minimal Basis     53.81841 ( 99.6637% of  54)
   Natural Rydberg Basis      0.18159 (  0.3363% of  54)
 --------------------------------------------------------

    Atom  No          Natural Electron Configuration
 ----------------------------------------------------------------------------
      C    1      [core]2S( 1.05)2p( 3.16)3d( 0.01)4p( 0.01)
      H    2            1S( 0.78)
      C    3      [core]2S( 1.11)2p( 2.88)3p( 0.01)3d( 0.01)
      C    4      [core]2S( 1.11)2p( 2.88)3p( 0.01)3d( 0.01)
      C    5      [core]2S( 1.05)2p( 3.16)3d( 0.01)4p( 0.01)
      H    6            1S( 0.78)
      C    7      [core]2S( 1.05)2p( 3.16)3d( 0.01)4p( 0.01)
      H    8            1S( 0.78)
      C    9      [core]2S( 1.03)2p( 3.15)3d( 0.01)4p( 0.01)
      H   10            1S( 0.76)
      C   11      [core]2S( 1.05)2p( 3.16)3d( 0.01)4p( 0.01)
      H   12            1S( 0.78)
      C   13      [core]2S( 1.03)2p( 3.15)3d( 0.01)4p( 0.01)
      H   14            1S( 0.76)


 Wiberg bond index matrix in the NAO basis:                                    

     Atom    1       2       3       4       5       6       7       8       9
     ---- ------  ------  ------  ------  ------  ------  ------  ------  ------
   1.  C  0.0000  0.9095  0.9729  0.0538  1.0093  0.0045  0.0089  0.0030  0.9549
   2.  H  0.9095  0.0000  0.0115  0.0131  0.0045  0.0002  0.0030  0.0000  0.0028
   3.  C  0.9729  0.0115  0.0000  1.6060  0.0538  0.0131  0.9729  0.0115  0.0578
   4.  C  0.0538  0.0131  1.6060  0.0000  0.9729  0.0115  0.0538  0.0131  0.0471
   5.  C  1.0093  0.0045  0.0538  0.9729  0.0000  0.9095  0.0222  0.0012  0.0100
   6.  H  0.0045  0.0002  0.0131  0.0115  0.9095  0.0000  0.0012  0.0018  0.0046
   7.  C  0.0089  0.0030  0.9729  0.0538  0.0222  0.0012  0.0000  0.9095  0.9549
   8.  H  0.0030  0.0000  0.0115  0.0131  0.0012  0.0018  0.9095  0.0000  0.0028
   9.  C  0.9549  0.0028  0.0578  0.0471  0.0100  0.0046  0.9549  0.0028  0.0000
  10.  H  0.0023  0.0008  0.0034  0.0207  0.0024  0.0002  0.0023  0.0008  0.9050
  11.  C  0.0222  0.0012  0.0538  0.9729  0.0089  0.0030  1.0093  0.0045  0.0100
  12.  H  0.0012  0.0018  0.0131  0.0115  0.0030  0.0000  0.0045  0.0002  0.0046
  13.  C  0.0100  0.0046  0.0471  0.0578  0.9549  0.0028  0.0100  0.0046  0.9970
  14.  H  0.0024  0.0002  0.0207  0.0034  0.0023  0.0008  0.0024  0.0002  0.0018

     Atom   10      11      12      13      14
     ---- ------  ------  ------  ------  ------
   1.  C  0.0023  0.0222  0.0012  0.0100  0.0024
   2.  H  0.0008  0.0012  0.0018  0.0046  0.0002
   3.  C  0.0034  0.0538  0.0131  0.0471  0.0207
   4.  C  0.0207  0.9729  0.0115  0.0578  0.0034
   5.  C  0.0024  0.0089  0.0030  0.9549  0.0023
   6.  H  0.0002  0.0030  0.0000  0.0028  0.0008
   7.  C  0.0023  1.0093  0.0045  0.0100  0.0024
   8.  H  0.0008  0.0045  0.0002  0.0046  0.0002
   9.  C  0.9050  0.0100  0.0046  0.9970  0.0018
  10.  H  0.0000  0.0024  0.0002  0.0018  0.0005
  11.  C  0.0024  0.0000  0.9095  0.9549  0.0023
  12.  H  0.0002  0.9095  0.0000  0.0028  0.0008
  13.  C  0.0018  0.9549  0.0028  0.0000  0.9050
  14.  H  0.0005  0.0023  0.0008  0.9050  0.0000


 Wiberg bond index, Totals by atom:                                            

     Atom    1
     ---- ------
   1.  C  3.9551
   2.  H  0.9533
   3.  C  3.8377
   4.  C  3.8377
   5.  C  3.9551
   6.  H  0.9533
   7.  C  3.9551
   8.  H  0.9533
   9.  C  3.9535
  10.  H  0.9429
  11.  C  3.9551
  12.  H  0.9533
  13.  C  3.9535
  14.  H  0.9429


 Atom-atom overlap-weighted NAO bond order:                                    

     Atom    1       2       3       4       5       6       7       8       9
     ---- ------  ------  ------  ------  ------  ------  ------  ------  ------
   1.  C  0.0000  0.7963  0.7912  0.0276  0.8129 -0.0058 -0.0168  0.0016  0.7692
   2.  H  0.7963  0.0000 -0.0024  0.0015 -0.0058 -0.0016  0.0016  0.0000 -0.0022
   3.  C  0.7912 -0.0024  0.0000  1.1153  0.0276  0.0015  0.7912 -0.0024  0.1133
   4.  C  0.0276  0.0015  1.1153  0.0000  0.7912 -0.0024  0.0276  0.0015 -0.0361
   5.  C  0.8129 -0.0058  0.0276  0.7912  0.0000  0.7963 -0.0002  0.0003  0.0208
   6.  H -0.0058 -0.0016  0.0015 -0.0024  0.7963  0.0000  0.0003 -0.0000  0.0012
   7.  C -0.0168  0.0016  0.7912  0.0276 -0.0002  0.0003  0.0000  0.7963  0.7692
   8.  H  0.0016  0.0000 -0.0024  0.0015  0.0003 -0.0000  0.7963  0.0000 -0.0022
   9.  C  0.7692 -0.0022  0.1133 -0.0361  0.0208  0.0012  0.7692 -0.0022  0.0000
  10.  H  0.0003 -0.0020 -0.0021  0.0008  0.0004  0.0001  0.0003 -0.0020  0.7973
  11.  C -0.0002  0.0003  0.0276  0.7912 -0.0168  0.0016  0.8129 -0.0058  0.0208
  12.  H  0.0003 -0.0000  0.0015 -0.0024  0.0016  0.0000 -0.0058 -0.0016  0.0012
  13.  C  0.0208  0.0012 -0.0361  0.1133  0.7692 -0.0022  0.0208  0.0012  0.7985
  14.  H  0.0004  0.0001  0.0008 -0.0021  0.0003 -0.0020  0.0004  0.0001 -0.0000

     Atom   10      11      12      13      14
     ---- ------  ------  ------  ------  ------
   1.  C  0.0003 -0.0002  0.0003  0.0208  0.0004
   2.  H -0.0020  0.0003 -0.0000  0.0012  0.0001
   3.  C -0.0021  0.0276  0.0015 -0.0361  0.0008
   4.  C  0.0008  0.7912 -0.0024  0.1133 -0.0021
   5.  C  0.0004 -0.0168  0.0016  0.7692  0.0003
   6.  H  0.0001  0.0016  0.0000 -0.0022 -0.0020
   7.  C  0.0003  0.8129 -0.0058  0.0208  0.0004
   8.  H -0.0020 -0.0058 -0.0016  0.0012  0.0001
   9.  C  0.7973  0.0208  0.0012  0.7985 -0.0000
  10.  H  0.0000  0.0004  0.0001 -0.0000 -0.0019
  11.  C  0.0004  0.0000  0.7963  0.7692  0.0003
  12.  H  0.0001  0.7963  0.0000 -0.0022 -0.0020
  13.  C -0.0000  0.7692 -0.0022  0.0000  0.7973
  14.  H -0.0019  0.0003 -0.0020  0.7973  0.0000


 Atom-atom overlap-weighted NAO bond order, Totals by atom:                    

     Atom    1
     ---- ------
   1.  C  3.1978
   2.  H  0.7871
   3.  C  2.8272
   4.  C  2.8272
   5.  C  3.1978
   6.  H  0.7871
   7.  C  3.1978
   8.  H  0.7871
   9.  C  3.2509
  10.  H  0.7917
  11.  C  3.1978
  12.  H  0.7871
  13.  C  3.2509
  14.  H  0.7917


 MO bond order:                                                                

     Atom    1       2       3       4       5       6       7       8       9
     ---- ------  ------  ------  ------  ------  ------  ------  ------  ------
   1.  C  0.0000  0.4683  0.2972 -0.1958 -0.5248  0.0619 -0.0910  0.0747 -0.8369
   2.  H  0.4683  0.0000 -0.0218  0.0904  0.0012 -0.0178  0.0014 -0.0001  0.0070
   3.  C  0.2972 -0.0218  0.0000 -0.3132 -0.1104 -0.0424 -0.9736 -0.0105 -0.1742
   4.  C -0.1958  0.0904 -0.3132  0.0000  0.3532  0.1058 -0.4285  0.1197  0.0698
   5.  C -0.5248  0.0012 -0.1104  0.3532  0.0000 -0.5464  0.1783 -0.0205 -0.1393
   6.  H  0.0619 -0.0178 -0.0424  0.1058 -0.5464  0.0000 -0.0051  0.0278 -0.0800
   7.  C -0.0910  0.0014 -0.9736 -0.4285  0.1783 -0.0051  0.0000  1.6288  1.0343
   8.  H  0.0747 -0.0001 -0.0105  0.1197 -0.0205  0.0278  1.6288  0.0000  0.0076
   9.  C -0.8369  0.0070 -0.1742  0.0698 -0.1393 -0.0800  1.0343  0.0076  0.0000
  10.  H  0.0316 -0.0300  0.0283  0.1122  0.0461 -0.0085  0.0225 -0.0265  1.6171
  11.  C  0.2067 -0.0187 -0.1474 -1.0932 -0.0280 -0.0404 -0.0226 -0.0530 -0.0855
  12.  H -0.0273  0.0281  0.0478  0.1090  0.0461  0.0022  0.0046 -0.0151  0.0154
  13.  C -0.0937  0.0184  0.0576 -0.2467 -1.3159  0.0569 -0.1351  0.0796 -0.1581
  14.  H  0.0441 -0.0088  0.0197 -0.0097  0.0385 -0.0343 -0.0259 -0.0077  0.0166

     Atom   10      11      12      13      14
     ---- ------  ------  ------  ------  ------
   1.  C  0.0316  0.2067 -0.0273 -0.0937  0.0441
   2.  H -0.0300 -0.0187  0.0281  0.0184 -0.0088
   3.  C  0.0283 -0.1474  0.0478  0.0576  0.0197
   4.  C  0.1122 -1.0932  0.1090 -0.2467 -0.0097
   5.  C  0.0461 -0.0280  0.0461 -1.3159  0.0385
   6.  H -0.0085 -0.0404  0.0022  0.0569 -0.0343
   7.  C  0.0225 -0.0226  0.0046 -0.1351 -0.0259
   8.  H -0.0265 -0.0530 -0.0151  0.0796 -0.0077
   9.  C  1.6171 -0.0855  0.0154 -0.1581  0.0166
  10.  H  0.0000  0.0224 -0.0076  0.0232 -0.0215
  11.  C  0.0224  0.0000  0.6427  0.3485  0.0118
  12.  H -0.0076  0.6427  0.0000  0.0307 -0.0308
  13.  C  0.0232  0.3485  0.0307  0.0000  0.7404
  14.  H -0.0215  0.0118 -0.0308  0.7404  0.0000


 MO atomic valencies:                                                          

     Atom    1
     ---- ------
   1.  C -0.5850
   2.  H  0.5175
   3.  C -1.3428
   4.  C -1.3271
   5.  C -2.0217
   6.  H -0.5202
   7.  C  1.1881
   8.  H  1.8049
   9.  C  1.2938
  10.  H  1.8094
  11.  C -0.2567
  12.  H  0.8458
  13.  C -0.5942
  14.  H  0.7323


 NATURAL BOND ORBITAL ANALYSIS:

                       Occupancies       Lewis Structure    Low   High
           Occ.    -------------------  -----------------   occ   occ
  Cycle   Thresh.   Lewis   Non-Lewis     CR  BD  3C  LP    (L)   (NL)   Dev
 =============================================================================
   1(1)    1.90    53.34814   0.65186      8  19   0   0     1      1    0.06
   2(2)    1.90    53.34814   0.65186      8  19   0   0     1      1    0.06
   3(1)    1.80    53.34814   0.65186      8  19   0   0     0      1    0.06
 -----------------------------------------------------------------------------

 Structure accepted: No low occupancy Lewis orbitals

 WARNING:  1 low occupancy (<1.9990e) core orbital  found on  C    3
           1 low occupancy (<1.9990e) core orbital  found on  C    4

 --------------------------------------------------------
   Core                     15.99305 ( 99.957% of  16)
   Valence Lewis            37.35509 ( 98.303% of  38)
  ==================       ============================
   Total Lewis              53.34814 ( 98.793% of  54)
  -----------------------------------------------------
   Valence non-Lewis         0.58040 (  1.075% of  54)
   Rydberg non-Lewis         0.07146 (  0.132% of  54)
  ==================       ============================
   Total non-Lewis           0.65186 (  1.207% of  54)
 --------------------------------------------------------


       (Occupancy)   Bond orbital/ Coefficients/ Hybrids
 ---------------------------------------------------------------------------------
     1. (1.99427) BD ( 1) C   1 - H   2  
                ( 61.90%)   0.7868* C   1 s( 30.48%)p 2.28( 69.49%)d 0.00(  0.02%)
                                                  f 0.00(  0.01%)
                                            0.0000 -0.5511 -0.0316 -0.0056  0.0004
                                            0.6485 -0.0097  0.0019 -0.5233  0.0077
                                           -0.0017 -0.0167  0.0037 -0.0015  0.0087
                                            0.0099 -0.0039  0.0005 -0.0013  0.0005
                                            0.0011 -0.0028  0.0028  0.0051  0.0005
                                           -0.0049  0.0066 -0.0008  0.0005 -0.0033
                                           -0.0081
                ( 38.10%)   0.6172* H   2 s( 99.95%)p 0.00(  0.05%)
                                           -0.9997 -0.0037 -0.0007 -0.0176  0.0154
                                           -0.0009
     2. (1.96573) BD ( 1) C   1 - C   3  
                ( 50.68%)   0.7119* C   1 s( 21.84%)p 3.57( 78.02%)d 0.01(  0.13%)
                                                  f 0.00(  0.01%)
                                           -0.0000  0.4670 -0.0180 -0.0031  0.0007
                                            0.4843 -0.0284 -0.0036  0.1337  0.0319
                                           -0.0001 -0.7251 -0.0108 -0.0032 -0.0105
                                            0.0074 -0.0253 -0.0086  0.0007 -0.0015
                                            0.0191  0.0011 -0.0046  0.0076  0.0044
                                            0.0029 -0.0007 -0.0050  0.0035  0.0052
                                            0.0003
                ( 49.32%)   0.7023* C   3 s( 32.17%)p 2.10( 67.57%)d 0.01(  0.26%)
                                                  f 0.00(  0.00%)
                                            0.0000  0.5672 -0.0049 -0.0038 -0.0004
                                           -0.7057 -0.0158  0.0020  0.3358  0.0157
                                            0.0056  0.2531 -0.0142 -0.0102  0.0168
                                           -0.0074 -0.0364 -0.0071 -0.0049  0.0035
                                            0.0149  0.0082  0.0233 -0.0052 -0.0002
                                           -0.0011  0.0009  0.0033  0.0008  0.0009
                                            0.0004
     3. (1.99114) BD ( 1) C   1 - C   5  
                ( 50.00%)   0.7071* C   1 s( 25.07%)p 2.98( 74.80%)d 0.00(  0.12%)
                                                  f 0.00(  0.00%)
                                            0.0000  0.5005 -0.0154 -0.0018 -0.0001
                                           -0.2443 -0.0412 -0.0033 -0.8286  0.0051
                                            0.0031  0.0086  0.0022 -0.0009 -0.0148
                                            0.0113 -0.0014  0.0003 -0.0021  0.0005
                                           -0.0168 -0.0126 -0.0196 -0.0006  0.0005
                                            0.0013  0.0026 -0.0001  0.0000 -0.0021
                                            0.0058
                ( 50.00%)   0.7071* C   5 s( 25.07%)p 2.98( 74.80%)d 0.00(  0.12%)
                                                  f 0.00(  0.00%)
                                            0.0000  0.5005 -0.0154 -0.0018 -0.0001
                                           -0.2443 -0.0412 -0.0033  0.8286 -0.0051
                                           -0.0031  0.0086  0.0022 -0.0009  0.0148
                                           -0.0113 -0.0014  0.0003  0.0021 -0.0005
                                           -0.0168 -0.0126 -0.0196 -0.0006  0.0005
                                            0.0013 -0.0026 -0.0001 -0.0000 -0.0021
                                           -0.0058
     4. (1.94290) BD ( 1) C   1 - C   9  
                ( 49.67%)   0.7048* C   1 s( 22.45%)p 3.45( 77.42%)d 0.01(  0.12%)
                                                  f 0.00(  0.01%)
                                           -0.0006  0.4735 -0.0143 -0.0017  0.0000
                                            0.5304 -0.0207 -0.0045  0.1383  0.0318
                                            0.0020  0.6871  0.0142  0.0042 -0.0132
                                            0.0083  0.0213  0.0101 -0.0020  0.0007
                                            0.0179  0.0039 -0.0060  0.0075 -0.0044
                                            0.0017 -0.0008  0.0034 -0.0035  0.0047
                                            0.0006
                ( 50.33%)   0.7094* C   9 s( 23.55%)p 3.24( 76.35%)d 0.00(  0.09%)
                                                  f 0.00(  0.00%)
                                            0.0007  0.4851 -0.0129 -0.0022  0.0004
                                           -0.7067 -0.0137 -0.0002  0.1626  0.0287
                                            0.0027 -0.4858  0.0260  0.0006  0.0009
                                           -0.0024  0.0180  0.0098  0.0138 -0.0068
                                            0.0046  0.0088  0.0133 -0.0027 -0.0014
                                           -0.0030  0.0016 -0.0042 -0.0025  0.0002
                                           -0.0009
     5. (1.98360) BD ( 1) C   3 - C   4  
                ( 50.00%)   0.7071* C   3 s( 35.25%)p 1.83( 64.44%)d 0.01(  0.31%)
                                                  f 0.00(  0.00%)
                                           -0.0000  0.5937 -0.0004  0.0065  0.0010
                                            0.0000  0.0000 -0.0000 -0.5851 -0.0157
                                            0.0113 -0.5487 -0.0210 -0.0102 -0.0000
                                            0.0000  0.0000  0.0000  0.0033  0.0072
                                           -0.0331 -0.0107 -0.0429  0.0006 -0.0011
                                            0.0000  0.0049  0.0022 -0.0000 -0.0000
                                            0.0040
                ( 50.00%)   0.7071* C   4 s( 35.25%)p 1.83( 64.44%)d 0.01(  0.31%)
                                                  f 0.00(  0.00%)
                                           -0.0000  0.5937 -0.0004  0.0065  0.0010
                                           -0.0000  0.0000  0.0000  0.5851  0.0157
                                           -0.0113 -0.5487 -0.0210 -0.0102 -0.0000
                                           -0.0000 -0.0000 -0.0000 -0.0033 -0.0072
                                           -0.0331 -0.0107 -0.0429  0.0006 -0.0011
                                           -0.0000 -0.0049  0.0022 -0.0000  0.0000
                                           -0.0040
     6. (1.83383) BD ( 2) C   3 - C   4  
                ( 50.00%)   0.7071* C   3 s(  0.38%)p99.99( 98.98%)d 1.68(  0.64%)
                                                  f 0.01(  0.00%)
                                            0.0002 -0.0480  0.0385  0.0024 -0.0001
                                            0.0000  0.0000 -0.0000  0.6507  0.0058
                                           -0.0018 -0.7478  0.0845 -0.0079 -0.0000
                                            0.0000  0.0000  0.0000  0.0726 -0.0075
                                            0.0170  0.0010 -0.0257  0.0102  0.0027
                                            0.0000  0.0040 -0.0035 -0.0000 -0.0000
                                            0.0007
                ( 50.00%)   0.7071* C   4 s(  0.38%)p99.99( 98.98%)d 1.68(  0.64%)
                                                  f 0.01(  0.00%)
                                            0.0002 -0.0480  0.0385  0.0024 -0.0001
                                           -0.0000  0.0000  0.0000 -0.6507 -0.0058
                                            0.0018 -0.7478  0.0845 -0.0079 -0.0000
                                           -0.0000 -0.0000 -0.0000 -0.0726  0.0075
                                            0.0170  0.0010 -0.0257  0.0102  0.0027
                                           -0.0000 -0.0040 -0.0035 -0.0000  0.0000
                                           -0.0007
     7. (1.96573) BD ( 1) C   3 - C   7  
                ( 49.32%)   0.7023* C   3 s( 32.17%)p 2.10( 67.57%)d 0.01(  0.26%)
                                                  f 0.00(  0.00%)
                                            0.0000  0.5672 -0.0049 -0.0038 -0.0004
                                            0.7057  0.0158 -0.0020  0.3358  0.0157
                                            0.0056  0.2531 -0.0142 -0.0102 -0.0168
                                            0.0074  0.0364  0.0071 -0.0049  0.0035
                                            0.0149  0.0082  0.0233 -0.0052 -0.0002
                                            0.0011  0.0009  0.0033 -0.0008 -0.0009
                                            0.0004
                ( 50.68%)   0.7119* C   7 s( 21.84%)p 3.57( 78.02%)d 0.01(  0.13%)
                                                  f 0.00(  0.01%)
                                           -0.0000  0.4670 -0.0180 -0.0031  0.0007
                                           -0.4843  0.0284  0.0036  0.1337  0.0319
                                           -0.0001 -0.7251 -0.0108 -0.0032  0.0105
                                           -0.0074  0.0253  0.0086  0.0007 -0.0015
                                            0.0191  0.0011 -0.0046  0.0076  0.0044
                                           -0.0029 -0.0007 -0.0050 -0.0035 -0.0052
                                            0.0003
     8. (1.96573) BD ( 1) C   4 - C   5  
                ( 49.32%)   0.7023* C   4 s( 32.17%)p 2.10( 67.57%)d 0.01(  0.26%)
                                                  f 0.00(  0.00%)
                                            0.0000  0.5672 -0.0049 -0.0038 -0.0004
                                           -0.7057 -0.0158  0.0020 -0.3358 -0.0157
                                           -0.0056  0.2531 -0.0142 -0.0102 -0.0168
                                            0.0074 -0.0364 -0.0071  0.0049 -0.0035
                                            0.0149  0.0082  0.0233 -0.0052 -0.0002
                                           -0.0011 -0.0009  0.0033 -0.0008  0.0009
                                           -0.0004
                ( 50.68%)   0.7119* C   5 s( 21.84%)p 3.57( 78.02%)d 0.01(  0.13%)
                                                  f 0.00(  0.01%)
                                           -0.0000  0.4670 -0.0180 -0.0031  0.0007
                                            0.4843 -0.0284 -0.0036 -0.1337 -0.0319
                                            0.0001 -0.7251 -0.0108 -0.0032  0.0105
                                           -0.0074 -0.0253 -0.0086 -0.0007  0.0015
                                            0.0191  0.0011 -0.0046  0.0076  0.0044
                                            0.0029  0.0007 -0.0050 -0.0035  0.0052
                                           -0.0003
     9. (1.96573) BD ( 1) C   4 - C  11  
                ( 49.32%)   0.7023* C   4 s( 32.17%)p 2.10( 67.57%)d 0.01(  0.26%)
                                                  f 0.00(  0.00%)
                                            0.0000  0.5672 -0.0049 -0.0038 -0.0004
                                            0.7057  0.0158 -0.0020 -0.3358 -0.0157
                                           -0.0056  0.2531 -0.0142 -0.0102  0.0168
                                           -0.0074  0.0364  0.0071  0.0049 -0.0035
                                            0.0149  0.0082  0.0233 -0.0052 -0.0002
                                            0.0011 -0.0009  0.0033  0.0008 -0.0009
                                           -0.0004
                ( 50.68%)   0.7119* C  11 s( 21.84%)p 3.57( 78.02%)d 0.01(  0.13%)
                                                  f 0.00(  0.01%)
                                           -0.0000  0.4670 -0.0180 -0.0031  0.0007
                                           -0.4843  0.0284  0.0036 -0.1337 -0.0319
                                            0.0001 -0.7251 -0.0108 -0.0032 -0.0105
                                            0.0074  0.0253  0.0086 -0.0007  0.0015
                                            0.0191  0.0011 -0.0046  0.0076  0.0044
                                           -0.0029  0.0007 -0.0050  0.0035 -0.0052
                                           -0.0003
    10. (1.99427) BD ( 1) C   5 - H   6  
                ( 61.90%)   0.7868* C   5 s( 30.48%)p 2.28( 69.49%)d 0.00(  0.02%)
                                                  f 0.00(  0.01%)
                                            0.0000 -0.5511 -0.0316 -0.0056  0.0004
                                            0.6485 -0.0097  0.0019  0.5233 -0.0077
                                            0.0017 -0.0167  0.0037 -0.0015 -0.0087
                                           -0.0099 -0.0039  0.0005  0.0013 -0.0005
                                            0.0011 -0.0028  0.0028  0.0051  0.0005
                                           -0.0049 -0.0066 -0.0008 -0.0005 -0.0033
                                            0.0081
                ( 38.10%)   0.6172* H   6 s( 99.95%)p 0.00(  0.05%)
                                           -0.9997 -0.0037 -0.0007 -0.0176 -0.0154
                                           -0.0009
    11. (1.94290) BD ( 1) C   5 - C  13  
                ( 49.67%)   0.7048* C   5 s( 22.45%)p 3.45( 77.42%)d 0.01(  0.12%)
                                                  f 0.00(  0.01%)
                                           -0.0006  0.4735 -0.0143 -0.0017  0.0000
                                            0.5304 -0.0207 -0.0045 -0.1383 -0.0318
                                           -0.0020  0.6871  0.0142  0.0042  0.0132
                                           -0.0083  0.0213  0.0101  0.0020 -0.0007
                                            0.0179  0.0039 -0.0060  0.0075 -0.0044
                                            0.0017  0.0008  0.0034  0.0035  0.0047
                                           -0.0006
                ( 50.33%)   0.7094* C  13 s( 23.55%)p 3.24( 76.35%)d 0.00(  0.09%)
                                                  f 0.00(  0.00%)
                                            0.0007  0.4851 -0.0129 -0.0022  0.0004
                                           -0.7067 -0.0137 -0.0002 -0.1626 -0.0287
                                           -0.0027 -0.4858  0.0260  0.0006 -0.0009
                                            0.0024  0.0180  0.0098 -0.0138  0.0068
                                            0.0046  0.0088  0.0133 -0.0027 -0.0014
                                           -0.0030 -0.0016 -0.0042  0.0025  0.0002
                                            0.0009
    12. (1.99427) BD ( 1) C   7 - H   8  
                ( 61.90%)   0.7868* C   7 s( 30.48%)p 2.28( 69.49%)d 0.00(  0.02%)
                                                  f 0.00(  0.01%)
                                           -0.0000  0.5511  0.0316  0.0056 -0.0004
                                            0.6485 -0.0097  0.0019  0.5233 -0.0077
                                            0.0017  0.0167 -0.0037  0.0015  0.0087
                                            0.0099 -0.0039  0.0005  0.0013 -0.0005
                                           -0.0011  0.0028 -0.0028 -0.0051 -0.0005
                                           -0.0049 -0.0066  0.0008  0.0005 -0.0033
                                            0.0081
                ( 38.10%)   0.6172* H   8 s( 99.95%)p 0.00(  0.05%)
                                            0.9997  0.0037  0.0007 -0.0176 -0.0154
                                            0.0009
    13. (1.94290) BD ( 1) C   7 - C   9  
                ( 49.67%)   0.7048* C   7 s( 22.45%)p 3.45( 77.42%)d 0.01(  0.12%)
                                                  f 0.00(  0.01%)
                                           -0.0006  0.4735 -0.0143 -0.0017  0.0000
                                           -0.5304  0.0207  0.0045  0.1383  0.0318
                                            0.0020  0.6871  0.0142  0.0042  0.0132
                                           -0.0083 -0.0213 -0.0101 -0.0020  0.0007
                                            0.0179  0.0039 -0.0060  0.0075 -0.0044
                                           -0.0017 -0.0008  0.0034  0.0035 -0.0047
                                            0.0006
                ( 50.33%)   0.7094* C   9 s( 23.55%)p 3.24( 76.35%)d 0.00(  0.09%)
                                                  f 0.00(  0.00%)
                                            0.0007  0.4851 -0.0129 -0.0022  0.0004
                                            0.7067  0.0137  0.0002  0.1626  0.0287
                                            0.0027 -0.4858  0.0260  0.0006 -0.0009
                                            0.0024 -0.0180 -0.0098  0.0138 -0.0068
                                            0.0046  0.0088  0.0133 -0.0027 -0.0014
                                            0.0030  0.0016 -0.0042  0.0025 -0.0002
                                           -0.0009
    14. (1.99114) BD ( 1) C   7 - C  11  
                ( 50.00%)   0.7071* C   7 s( 25.07%)p 2.98( 74.80%)d 0.00(  0.12%)
                                                  f 0.00(  0.00%)
                                            0.0000  0.5005 -0.0154 -0.0018 -0.0001
                                            0.2443  0.0412  0.0033 -0.8286  0.0051
                                            0.0031  0.0086  0.0022 -0.0009  0.0148
                                           -0.0113  0.0014 -0.0003 -0.0021  0.0005
                                           -0.0168 -0.0126 -0.0196 -0.0006  0.0005
                                           -0.0013  0.0026 -0.0001 -0.0000  0.0021
                                            0.0058
                ( 50.00%)   0.7071* C  11 s( 25.07%)p 2.98( 74.80%)d 0.00(  0.12%)
                                                  f 0.00(  0.00%)
                                            0.0000  0.5005 -0.0154 -0.0018 -0.0001
                                            0.2443  0.0412  0.0033  0.8286 -0.0051
                                           -0.0031  0.0086  0.0022 -0.0009 -0.0148
                                            0.0113  0.0014 -0.0003  0.0021 -0.0005
                                           -0.0168 -0.0126 -0.0196 -0.0006  0.0005
                                           -0.0013 -0.0026 -0.0001  0.0000  0.0021
                                           -0.0058
    15. (1.97987) BD ( 1) C   9 - H  10  
                ( 62.31%)   0.7894* C   9 s( 29.42%)p 2.40( 70.55%)d 0.00(  0.02%)
                                                  f 0.00(  0.01%)
                                           -0.0003  0.5417  0.0276  0.0020 -0.0003
                                            0.0000  0.0000  0.0000  0.4692 -0.0059
                                           -0.0010  0.6966 -0.0082  0.0028  0.0000
                                           -0.0000 -0.0000 -0.0000  0.0067  0.0096
                                           -0.0023 -0.0041  0.0069  0.0061  0.0006
                                            0.0000  0.0097 -0.0051  0.0000  0.0000
                                           -0.0018
                ( 37.69%)   0.6139* H  10 s( 99.93%)p 0.00(  0.07%)
                                            0.9997  0.0019  0.0006  0.0000 -0.0143
                                           -0.0215
    16. (1.98403) BD ( 1) C   9 - C  13  
                ( 50.00%)   0.7071* C   9 s( 23.28%)p 3.29( 76.61%)d 0.00(  0.11%)
                                                  f 0.00(  0.01%)
                                           -0.0000  0.4823 -0.0129  0.0011 -0.0002
                                           -0.0000 -0.0000 -0.0000 -0.8514  0.0032
                                            0.0030  0.1993  0.0389  0.0053 -0.0000
                                            0.0000  0.0000  0.0000  0.0141 -0.0080
                                           -0.0244 -0.0097 -0.0039 -0.0096  0.0047
                                           -0.0000  0.0056  0.0001 -0.0000 -0.0000
                                            0.0037
                ( 50.00%)   0.7071* C  13 s( 23.28%)p 3.29( 76.61%)d 0.00(  0.11%)
                                                  f 0.00(  0.01%)
                                           -0.0000  0.4823 -0.0129  0.0011 -0.0002
                                            0.0000  0.0000  0.0000  0.8514 -0.0032
                                           -0.0030  0.1993  0.0389  0.0053  0.0000
                                           -0.0000 -0.0000 -0.0000 -0.0141  0.0080
                                           -0.0244 -0.0097 -0.0039 -0.0096  0.0047
                                            0.0000 -0.0056  0.0001 -0.0000 -0.0000
                                           -0.0037
    17. (1.99427) BD ( 1) C  11 - H  12  
                ( 61.90%)   0.7868* C  11 s( 30.48%)p 2.28( 69.49%)d 0.00(  0.02%)
                                                  f 0.00(  0.01%)
                                           -0.0000  0.5511  0.0316  0.0056 -0.0004
                                            0.6485 -0.0097  0.0019 -0.5233  0.0077
                                           -0.0017  0.0167 -0.0037  0.0015 -0.0087
                                           -0.0099 -0.0039  0.0005 -0.0013  0.0005
                                           -0.0011  0.0028 -0.0028 -0.0051 -0.0005
                                           -0.0049  0.0066  0.0008 -0.0005 -0.0033
                                           -0.0081
                ( 38.10%)   0.6172* H  12 s( 99.95%)p 0.00(  0.05%)
                                            0.9997  0.0037  0.0007 -0.0176  0.0154
                                            0.0009
    18. (1.94290) BD ( 1) C  11 - C  13  
                ( 49.67%)   0.7048* C  11 s( 22.45%)p 3.45( 77.42%)d 0.01(  0.12%)
                                                  f 0.00(  0.01%)
                                           -0.0006  0.4735 -0.0143 -0.0017  0.0000
                                           -0.5304  0.0207  0.0045 -0.1383 -0.0318
                                           -0.0020  0.6871  0.0142  0.0042 -0.0132
                                            0.0083 -0.0213 -0.0101  0.0020 -0.0007
                                            0.0179  0.0039 -0.0060  0.0075 -0.0044
                                           -0.0017  0.0008  0.0034 -0.0035 -0.0047
                                           -0.0006
                ( 50.33%)   0.7094* C  13 s( 23.55%)p 3.24( 76.35%)d 0.00(  0.09%)
                                                  f 0.00(  0.00%)
                                            0.0007  0.4851 -0.0129 -0.0022  0.0004
                                            0.7067  0.0137  0.0002 -0.1626 -0.0287
                                           -0.0027 -0.4858  0.0260  0.0006  0.0009
                                           -0.0024 -0.0180 -0.0098 -0.0138  0.0068
                                            0.0046  0.0088  0.0133 -0.0027 -0.0014
                                            0.0030 -0.0016 -0.0042 -0.0025 -0.0002
                                            0.0009
    19. (1.97987) BD ( 1) C  13 - H  14  
                ( 62.31%)   0.7894* C  13 s( 29.42%)p 2.40( 70.55%)d 0.00(  0.02%)
                                                  f 0.00(  0.01%)
                                            0.0003 -0.5417 -0.0276 -0.0020  0.0003
                                            0.0000  0.0000  0.0000  0.4692 -0.0059
                                           -0.0010 -0.6966  0.0082 -0.0028  0.0000
                                           -0.0000 -0.0000 -0.0000  0.0067  0.0096
                                            0.0023  0.0041 -0.0069 -0.0061 -0.0006
                                            0.0000  0.0097  0.0051 -0.0000 -0.0000
                                           -0.0018
                ( 37.69%)   0.6139* H  14 s( 99.93%)p 0.00(  0.07%)
                                           -0.9997 -0.0019 -0.0006 -0.0000 -0.0143
                                            0.0215
    20. (1.99934) CR ( 1) C   1           s(100.00%)p 0.00(  0.00%)
                                            1.0000  0.0003 -0.0000 -0.0000  0.0000
                                            0.0003 -0.0000 -0.0000  0.0001  0.0000
                                            0.0000  0.0004  0.0000  0.0000 -0.0000
                                            0.0000  0.0000  0.0000 -0.0000  0.0000
                                            0.0000  0.0000 -0.0000  0.0000 -0.0000
                                            0.0000 -0.0000  0.0000 -0.0000  0.0000
                                            0.0000
    21. (1.99851) CR ( 1) C   3           s(100.00%)p 0.00(  0.00%)
                                            1.0000  0.0000 -0.0000 -0.0000  0.0000
                                            0.0000  0.0000 -0.0000 -0.0002 -0.0000
                                            0.0000  0.0002 -0.0000  0.0000 -0.0000
                                            0.0000  0.0000  0.0000 -0.0000  0.0000
                                           -0.0000 -0.0000  0.0000 -0.0000 -0.0000
                                            0.0000 -0.0000  0.0000 -0.0000 -0.0000
                                           -0.0000
    22. (1.99851) CR ( 1) C   4           s(100.00%)p 0.00(  0.00%)
                                            1.0000  0.0000 -0.0000 -0.0000  0.0000
                                            0.0000 -0.0000 -0.0000  0.0002  0.0000
                                           -0.0000  0.0002 -0.0000  0.0000  0.0000
                                            0.0000  0.0000  0.0000  0.0000 -0.0000
                                           -0.0000 -0.0000  0.0000 -0.0000 -0.0000
                                            0.0000  0.0000  0.0000  0.0000 -0.0000
                                            0.0000
    23. (1.99934) CR ( 1) C   5           s(100.00%)p 0.00(  0.00%)
                                            1.0000  0.0003 -0.0000 -0.0000  0.0000
                                            0.0003 -0.0000 -0.0000 -0.0001 -0.0000
                                           -0.0000  0.0004  0.0000  0.0000  0.0000
                                           -0.0000  0.0000  0.0000  0.0000 -0.0000
                                            0.0000  0.0000 -0.0000  0.0000 -0.0000
                                            0.0000  0.0000  0.0000  0.0000  0.0000
                                           -0.0000
    24. (1.99934) CR ( 1) C   7           s(100.00%)p 0.00(  0.00%)
                                            1.0000  0.0003 -0.0000 -0.0000  0.0000
                                           -0.0003  0.0000  0.0000  0.0001  0.0000
                                            0.0000  0.0004  0.0000  0.0000  0.0000
                                           -0.0000 -0.0000 -0.0000 -0.0000  0.0000
                                            0.0000  0.0000 -0.0000  0.0000 -0.0000
                                           -0.0000 -0.0000  0.0000  0.0000 -0.0000
                                            0.0000
    25. (1.99933) CR ( 1) C   9           s(100.00%)p 0.00(  0.00%)
                                            1.0000 -0.0005  0.0000  0.0000 -0.0000
                                            0.0000  0.0000  0.0000 -0.0001 -0.0000
                                           -0.0000  0.0009 -0.0000  0.0000  0.0000
                                           -0.0000 -0.0000 -0.0000 -0.0000  0.0000
                                           -0.0000 -0.0000 -0.0000  0.0000  0.0000
                                            0.0000  0.0000  0.0000  0.0000  0.0000
                                            0.0000
    26. (1.99934) CR ( 1) C  11           s(100.00%)p 0.00(  0.00%)
                                            1.0000  0.0003 -0.0000 -0.0000  0.0000
                                           -0.0003  0.0000  0.0000 -0.0001 -0.0000
                                           -0.0000  0.0004  0.0000  0.0000 -0.0000
                                            0.0000 -0.0000 -0.0000  0.0000 -0.0000
                                            0.0000  0.0000 -0.0000  0.0000 -0.0000
                                           -0.0000  0.0000  0.0000 -0.0000 -0.0000
                                           -0.0000
    27. (1.99933) CR ( 1) C  13           s(100.00%)p 0.00(  0.00%)
                                            1.0000 -0.0005  0.0000  0.0000 -0.0000
                                           -0.0000 -0.0000 -0.0000  0.0001  0.0000
                                            0.0000  0.0009 -0.0000  0.0000 -0.0000
                                            0.0000  0.0000  0.0000  0.0000 -0.0000
                                           -0.0000 -0.0000 -0.0000  0.0000  0.0000
                                           -0.0000 -0.0000  0.0000  0.0000  0.0000
                                           -0.0000
    28. (0.00323) RY*( 1) C   1           s( 31.90%)p 1.03( 32.97%)d 0.98( 31.31%)
                                                  f 0.12(  3.82%)
                                           -0.0000  0.0044  0.5381 -0.1707  0.0170
                                            0.0282  0.1177 -0.1349 -0.0163  0.0281
                                            0.0792 -0.0013 -0.4884  0.2259 -0.2195
                                           -0.1558  0.1907 -0.0720  0.3509  0.0304
                                           -0.2135  0.1254 -0.0978 -0.0648  0.0191
                                           -0.0306  0.0167  0.1058  0.0734 -0.1364
                                           -0.0375
    29. (0.00180) RY*( 2) C   1           s( 13.09%)p 3.52( 46.07%)d 3.02( 39.46%)
                                                  f 0.11(  1.38%)
                                           -0.0000  0.0481  0.3266 -0.1447 -0.0309
                                            0.0382  0.4409 -0.0229 -0.0326 -0.4907
                                            0.0542 -0.0012  0.1293 -0.0534  0.3914
                                           -0.2884 -0.1394  0.0547 -0.1222 -0.0063
                                            0.1274 -0.0203  0.2967 -0.1269  0.0164
                                           -0.0098 -0.0715 -0.0523 -0.0031  0.0237
                                           -0.0712
    30. (0.00102) RY*( 3) C   1           s(  1.91%)p21.09( 40.24%)d27.75( 52.95%)
                                                  f 2.57(  4.90%)
                                            0.0000 -0.0046  0.1314  0.0242  0.0346
                                            0.0187 -0.3403 -0.0802  0.0143 -0.3929
                                            0.1455 -0.0085  0.3179 -0.0547 -0.4390
                                           -0.0800  0.0797 -0.0845 -0.2982 -0.0343
                                           -0.4038  0.1594  0.1915  0.0407 -0.0433
                                            0.0569  0.0066 -0.0164 -0.0566 -0.1999
                                           -0.0202
    31. (0.00077) RY*( 4) C   1           s(  8.44%)p 7.60( 64.15%)d 3.02( 25.51%)
                                                  f 0.23(  1.90%)
                                           -0.0000 -0.0047  0.2841 -0.0594  0.0135
                                            0.0005  0.3389 -0.2080 -0.0116  0.4857
                                           -0.0816 -0.0121  0.4229 -0.2483 -0.0656
                                           -0.0798  0.1029 -0.0994 -0.2743 -0.0721
                                           -0.0652  0.0893 -0.3318 -0.1456 -0.0247
                                           -0.0985  0.0356 -0.0361 -0.0569 -0.0526
                                            0.0111
    32. (0.00060) RY*( 5) C   1           s(  4.54%)p 2.16(  9.81%)d17.28( 78.46%)
                                                  f 1.58(  7.19%)
                                           -0.0000 -0.0170  0.2071  0.0381  0.0280
                                           -0.0087 -0.2301 -0.0513 -0.0065 -0.0829
                                            0.1421 -0.0120  0.0759  0.0970 -0.1996
                                           -0.1025  0.3702 -0.1542 -0.1269  0.0958
                                            0.6593 -0.3271 -0.0808  0.0027 -0.0731
                                           -0.0741 -0.0703  0.1002 -0.0486  0.1286
                                           -0.1649
    33. (0.00029) RY*( 6) C   1           s(  0.98%)p77.77( 76.58%)d18.82( 18.53%)
                                                  f 3.97(  3.91%)
                                            0.0000 -0.0008  0.0812 -0.0488  0.0295
                                            0.0017 -0.0930 -0.1403  0.0051 -0.0873
                                           -0.1460 -0.0095  0.5436  0.6426  0.1846
                                            0.1379 -0.0820 -0.0562  0.3052  0.0553
                                           -0.0647  0.0209 -0.1441  0.0268 -0.0236
                                           -0.0771  0.0287  0.1380  0.0472  0.0532
                                            0.0875
    34. (0.00028) RY*( 7) C   1           s(  1.32%)p38.56( 50.80%)d31.86( 41.97%)
                                                  f 4.48(  5.91%)
                                            0.0000 -0.0010  0.1122 -0.0238  0.0027
                                            0.0074 -0.3630 -0.2362  0.0105 -0.2312
                                           -0.4265  0.0001 -0.2229 -0.1880  0.4296
                                            0.0628  0.2250 -0.0724 -0.2355  0.1788
                                           -0.0487  0.1455 -0.2533 -0.0149  0.0265
                                           -0.1223  0.0662 -0.0062  0.0258  0.0024
                                            0.1957
    35. (0.00016) RY*( 8) C   1           s( 15.67%)p 1.78( 27.83%)d 3.20( 50.17%)
                                                  f 0.40(  6.33%)
                                           -0.0000  0.0011  0.1917  0.3446  0.0347
                                            0.0010 -0.1254  0.1675 -0.0064  0.3603
                                            0.3135 -0.0064  0.0377  0.0701  0.3928
                                           -0.0497  0.2233 -0.1769 -0.0967  0.2926
                                           -0.2330  0.0144  0.3367  0.0313  0.0037
                                            0.1270 -0.1429  0.0887  0.0663  0.1057
                                            0.0578
    36. (0.00014) RY*( 9) C   1           s( 32.11%)p 0.56( 18.14%)d 1.37( 43.85%)
                                                  f 0.18(  5.90%)
                                            0.0000 -0.0118  0.1563  0.5417  0.0552
                                            0.0046 -0.2325 -0.2798  0.0008  0.0262
                                            0.1947  0.0102 -0.0872  0.0523  0.0309
                                           -0.2536 -0.4007  0.3393  0.0010 -0.1779
                                            0.0414  0.0081 -0.1901 -0.1676  0.0154
                                           -0.1748 -0.0795 -0.0986 -0.0809  0.0608
                                            0.0437
    37. (0.00006) RY*(10) C   1           s(  2.29%)p16.02( 36.66%)d14.97( 34.24%)
                                                  f11.72( 26.81%)
    38. (0.00006) RY*(11) C   1           s( 11.33%)p 1.54( 17.50%)d 6.08( 68.83%)
                                                  f 0.21(  2.34%)
    39. (0.00006) RY*(12) C   1           s(  1.73%)p14.92( 25.78%)d39.33( 67.96%)
                                                  f 2.62(  4.53%)
    40. (0.00004) RY*(13) C   1           s(  9.16%)p 2.19( 20.07%)d 6.86( 62.78%)
                                                  f 0.87(  8.00%)
    41. (0.00004) RY*(14) C   1           s( 11.72%)p 1.23( 14.45%)d 5.55( 65.04%)
                                                  f 0.75(  8.79%)
    42. (0.00002) RY*(15) C   1           s( 22.65%)p 0.54( 12.18%)d 2.06( 46.66%)
                                                  f 0.82( 18.50%)
    43. (0.00000) RY*(16) C   1           s(  4.59%)p 1.47(  6.77%)d18.86( 86.58%)
                                                  f 0.45(  2.06%)
    44. (0.00001) RY*(17) C   1           s(  5.00%)p 0.25(  1.25%)d18.27( 91.27%)
                                                  f 0.50(  2.48%)
    45. (0.00000) RY*(18) C   1           s( 12.28%)p 5.16( 63.39%)d 1.05( 12.89%)
                                                  f 0.93( 11.45%)
    46. (0.00000) RY*(19) C   1           s( 98.35%)p 0.01(  0.53%)d 0.01(  0.98%)
                                                  f 0.00(  0.14%)
    47. (0.00000) RY*(20) C   1           s(  0.30%)p 3.27(  0.99%)d 9.12(  2.75%)
                                                  f99.99( 95.97%)
    48. (0.00000) RY*(21) C   1           s(  7.06%)p 1.73( 12.19%)d 4.31( 30.39%)
                                                  f 7.14( 50.36%)
    49. (0.00000) RY*(22) C   1           s(  1.13%)p 1.57(  1.78%)d 3.14(  3.56%)
                                                  f82.44( 93.52%)
    50. (0.00000) RY*(23) C   1           s(  0.19%)p12.22(  2.32%)d37.92(  7.21%)
                                                  f99.99( 90.27%)
    51. (0.00000) RY*(24) C   1           s(  0.27%)p 1.33(  0.36%)d17.67(  4.78%)
                                                  f99.99( 94.58%)
    52. (0.00000) RY*(25) C   1           s(  0.29%)p51.55( 14.82%)d67.80( 19.49%)
                                                  f99.99( 65.41%)
    53. (0.00000) RY*(26) C   1           s(  1.88%)p 1.40(  2.63%)d 6.38( 11.98%)
                                                  f44.45( 83.51%)
    54. (0.00069) RY*( 1) H   2           s( 95.66%)p 0.05(  4.34%)
                                            0.0010  0.9780 -0.0098 -0.1066  0.1772
                                           -0.0255
    55. (0.00016) RY*( 2) H   2           s( 90.32%)p 0.11(  9.68%)
                                           -0.0073  0.0562  0.9487  0.2964 -0.0849
                                           -0.0417
    56. (0.00008) RY*( 3) H   2           s(  1.81%)p54.23( 98.19%)
    57. (0.00008) RY*( 4) H   2           s(  0.35%)p99.99( 99.65%)
    58. (0.00002) RY*( 5) H   2           s( 11.91%)p 7.39( 88.09%)
    59. (0.00318) RY*( 1) C   3           s(  3.26%)p21.76( 70.89%)d 7.52( 24.49%)
                                                  f 0.42(  1.36%)
                                            0.0000  0.0162  0.1483  0.1005  0.0146
                                           -0.0000  0.0000  0.0000 -0.0665  0.5934
                                            0.1206  0.0632  0.5661 -0.1152  0.0000
                                           -0.0000 -0.0000 -0.0000  0.4501 -0.0521
                                           -0.0963 -0.0408  0.0155  0.1686  0.0862
                                            0.0000  0.0578 -0.0529  0.0000  0.0000
                                           -0.0041
    60. (0.00129) RY*( 2) C   3           s( 12.24%)p 5.53( 67.62%)d 1.32( 16.09%)
                                                  f 0.33(  4.05%)
                                            0.0000  0.0250 -0.1120  0.3299 -0.0198
                                           -0.0000  0.0000 -0.0000  0.0021 -0.5784
                                           -0.2960  0.0528  0.4974 -0.0626 -0.0000
                                            0.0000 -0.0000  0.0000 -0.0100 -0.0406
                                           -0.2780  0.0278 -0.2041  0.1987  0.0718
                                           -0.0000  0.0196 -0.1806  0.0000 -0.0000
                                            0.0481
    61. (0.00127) RY*( 3) C   3           s(  0.00%)p 1.00(  4.76%)d18.88( 89.85%)
                                                  f 1.13(  5.40%)
                                            0.0000  0.0000  0.0000  0.0000  0.0000
                                           -0.0514  0.2097  0.0311  0.0000  0.0000
                                           -0.0000  0.0000 -0.0000  0.0000 -0.6056
                                           -0.0822  0.6818 -0.2451 -0.0000 -0.0000
                                           -0.0000  0.0000  0.0000  0.0000  0.0000
                                            0.1428  0.0000  0.0000 -0.1796 -0.0362
                                           -0.0000
    62. (0.00082) RY*( 4) C   3           s(  0.00%)p 1.00( 75.40%)d 0.28( 20.99%)
                                                  f 0.05(  3.60%)
                                           -0.0000  0.0000  0.0000  0.0000  0.0000
                                            0.0014 -0.8682  0.0150 -0.0000 -0.0000
                                           -0.0000  0.0000 -0.0000  0.0000  0.0671
                                            0.3059  0.3298 -0.0557 -0.0000 -0.0000
                                           -0.0000  0.0000 -0.0000  0.0000 -0.0000
                                            0.1558  0.0000 -0.0000  0.0557  0.0930
                                           -0.0000
    63. (0.00047) RY*( 5) C   3           s( 15.56%)p 1.29( 20.01%)d 3.96( 61.69%)
                                                  f 0.18(  2.74%)
                                            0.0000 -0.0095  0.3929  0.0067  0.0337
                                            0.0000  0.0000  0.0000  0.0165 -0.0205
                                            0.0155  0.0473 -0.3485 -0.2747  0.0000
                                            0.0000 -0.0000 -0.0000  0.2168 -0.0416
                                           -0.0181  0.1524 -0.7127  0.1915 -0.1116
                                            0.0000  0.1211 -0.0153  0.0000  0.0000
                                           -0.0091
    64. (0.00038) RY*( 6) C   3           s(  4.04%)p 5.68( 22.95%)d15.49( 62.57%)
                                                  f 2.58( 10.44%)
                                            0.0000  0.0092  0.1717  0.1036  0.0086
                                           -0.0000  0.0000  0.0000 -0.0181 -0.0018
                                            0.3383  0.0038  0.3379  0.0246  0.0000
                                            0.0000  0.0000 -0.0000 -0.3845 -0.4307
                                            0.2691  0.3268 -0.1671 -0.2921 -0.2235
                                            0.0000 -0.1575 -0.0693  0.0000  0.0000
                                           -0.1576
    65. (0.00033) RY*( 7) C   3           s( 24.16%)p 2.18( 52.73%)d 0.92( 22.29%)
                                                  f 0.03(  0.81%)
                                            0.0000 -0.0038  0.4427 -0.2092  0.0434
                                           -0.0000  0.0000  0.0000 -0.0213 -0.2374
                                           -0.0013 -0.0033  0.0761 -0.6817  0.0000
                                            0.0000  0.0000 -0.0000 -0.1030 -0.0426
                                            0.0874 -0.1743  0.4086  0.0743  0.0511
                                            0.0000 -0.0630  0.0246  0.0000  0.0000
                                           -0.0297
    66. (0.00025) RY*( 8) C   3           s(  0.00%)p 1.00( 40.65%)d 1.24( 50.56%)
                                                  f 0.22(  8.79%)
                                            0.0000  0.0000  0.0000  0.0000  0.0000
                                           -0.0143  0.3662  0.5217  0.0000  0.0000
                                           -0.0000 -0.0000  0.0000  0.0000  0.2097
                                            0.6578  0.1369 -0.1012 -0.0000  0.0000
                                           -0.0000 -0.0000  0.0000 -0.0000  0.0000
                                            0.1002  0.0000  0.0000  0.2158  0.1770
                                            0.0000
    67. (0.00017) RY*( 9) C   3           s(  5.84%)p 1.78( 10.40%)d14.20( 82.89%)
                                                  f 0.15(  0.88%)
                                            0.0000  0.0063  0.0166  0.2374 -0.0410
                                            0.0000 -0.0000  0.0000 -0.0309 -0.2410
                                           -0.1656  0.0194 -0.1292  0.0208  0.0000
                                           -0.0000  0.0000 -0.0000  0.6438 -0.3185
                                            0.3041 -0.0257  0.1548 -0.4426  0.0166
                                            0.0000  0.0325  0.0036 -0.0000  0.0000
                                           -0.0861
    68. (0.00009) RY*(10) C   3           s(  0.00%)p 1.00( 32.55%)d 1.94( 63.07%)
                                                  f 0.13(  4.38%)
    69. (0.00007) RY*(11) C   3           s(  7.35%)p 4.14( 30.41%)d 8.02( 58.90%)
                                                  f 0.46(  3.35%)
    70. (0.00005) RY*(12) C   3           s( 32.18%)p 0.81( 26.06%)d 1.07( 34.40%)
                                                  f 0.23(  7.36%)
    71. (0.00005) RY*(13) C   3           s(  0.00%)p 1.00( 14.32%)d 4.77( 68.32%)
                                                  f 1.21( 17.36%)
    72. (0.00003) RY*(14) C   3           s( 12.45%)p 0.27(  3.30%)d 5.63( 70.05%)
                                                  f 1.14( 14.20%)
    73. (0.00001) RY*(15) C   3           s( 28.89%)p 1.63( 47.22%)d 0.71( 20.39%)
                                                  f 0.12(  3.50%)
    74. (0.00001) RY*(16) C   3           s( 44.87%)p 0.86( 38.46%)d 0.30( 13.54%)
                                                  f 0.07(  3.12%)
    75. (0.00001) RY*(17) C   3           s(  4.96%)p 0.33(  1.66%)d17.29( 85.79%)
                                                  f 1.53(  7.59%)
    76. (0.00000) RY*(18) C   3           s( 94.13%)p 0.01(  1.21%)d 0.05(  4.36%)
                                                  f 0.00(  0.31%)
    77. (0.00001) RY*(19) C   3           s(  0.00%)p 1.00( 27.22%)d 2.59( 70.55%)
                                                  f 0.08(  2.22%)
    78. (0.00000) RY*(20) C   3           s(  4.19%)p 0.17(  0.71%)d 3.43( 14.36%)
                                                  f19.28( 80.74%)
    79. (0.00000) RY*(21) C   3           s(  0.00%)p 1.00(  4.57%)d 1.05(  4.82%)
                                                  f19.81( 90.60%)
    80. (0.00000) RY*(22) C   3           s(  1.43%)p 0.37(  0.52%)d12.57( 17.99%)
                                                  f55.95( 80.06%)
    81. (0.00001) RY*(23) C   3           s(  3.77%)p 1.78(  6.70%)d 0.98(  3.69%)
                                                  f22.79( 85.84%)
    82. (0.00000) RY*(24) C   3           s(  0.00%)p 1.00(  0.06%)d99.99( 21.73%)
                                                  f99.99( 78.21%)
    83. (0.00000) RY*(25) C   3           s(  0.00%)p 1.00(  0.80%)d12.15(  9.77%)
                                                  f99.99( 89.43%)
    84. (0.00000) RY*(26) C   3           s(  0.72%)p 0.36(  0.26%)d 7.48(  5.38%)
                                                  f99.99( 93.64%)
    85. (0.00318) RY*( 1) C   4           s(  3.26%)p21.76( 70.89%)d 7.52( 24.49%)
                                                  f 0.42(  1.36%)
                                           -0.0000  0.0162  0.1483  0.1005  0.0146
                                           -0.0000 -0.0000 -0.0000  0.0665 -0.5934
                                           -0.1206  0.0632  0.5661 -0.1152 -0.0000
                                            0.0000 -0.0000  0.0000 -0.4501  0.0521
                                           -0.0963 -0.0408  0.0155  0.1686  0.0862
                                            0.0000 -0.0578 -0.0529  0.0000 -0.0000
                                            0.0041
    86. (0.00129) RY*( 2) C   4           s( 12.24%)p 5.53( 67.62%)d 1.32( 16.09%)
                                                  f 0.33(  4.05%)
                                           -0.0000  0.0250 -0.1120  0.3299 -0.0198
                                           -0.0000  0.0000 -0.0000 -0.0021  0.5784
                                            0.2960  0.0528  0.4974 -0.0626  0.0000
                                            0.0000  0.0000  0.0000  0.0100  0.0406
                                           -0.2780  0.0278 -0.2041  0.1987  0.0718
                                            0.0000 -0.0196 -0.1806  0.0000 -0.0000
                                           -0.0481
    87. (0.00127) RY*( 3) C   4           s(  0.00%)p 1.00(  4.76%)d18.88( 89.85%)
                                                  f 1.13(  5.40%)
                                           -0.0000 -0.0000 -0.0000 -0.0000 -0.0000
                                           -0.0514  0.2097  0.0311 -0.0000 -0.0000
                                           -0.0000 -0.0000  0.0000 -0.0000  0.6056
                                            0.0822  0.6818 -0.2451 -0.0000 -0.0000
                                            0.0000 -0.0000  0.0000 -0.0000  0.0000
                                            0.1428  0.0000 -0.0000  0.1796 -0.0362
                                           -0.0000
    88. (0.00082) RY*( 4) C   4           s(  0.00%)p 1.00( 75.40%)d 0.28( 20.99%)
                                                  f 0.05(  3.60%)
                                            0.0000 -0.0000 -0.0000 -0.0000 -0.0000
                                            0.0014 -0.8682  0.0150 -0.0000  0.0000
                                           -0.0000 -0.0000  0.0000 -0.0000 -0.0671
                                           -0.3059  0.3298 -0.0557 -0.0000  0.0000
                                            0.0000 -0.0000  0.0000 -0.0000  0.0000
                                            0.1558  0.0000 -0.0000 -0.0557  0.0930
                                           -0.0000
    89. (0.00047) RY*( 5) C   4           s( 15.56%)p 1.29( 20.01%)d 3.96( 61.69%)
                                                  f 0.18(  2.74%)
                                           -0.0000 -0.0095  0.3929  0.0067  0.0337
                                           -0.0000 -0.0000  0.0000 -0.0165  0.0205
                                           -0.0155  0.0473 -0.3485 -0.2747  0.0000
                                           -0.0000  0.0000 -0.0000 -0.2168  0.0416
                                           -0.0181  0.1524 -0.7127  0.1915 -0.1116
                                           -0.0000 -0.1211 -0.0153  0.0000  0.0000
                                            0.0091
    90. (0.00038) RY*( 6) C   4           s(  4.04%)p 5.68( 22.95%)d15.49( 62.57%)
                                                  f 2.58( 10.44%)
                                           -0.0000  0.0092  0.1717  0.1036  0.0086
                                            0.0000  0.0000 -0.0000  0.0181  0.0018
                                           -0.3383  0.0038  0.3379  0.0246 -0.0000
                                           -0.0000  0.0000 -0.0000  0.3845  0.4307
                                            0.2691  0.3268 -0.1671 -0.2921 -0.2235
                                           -0.0000  0.1575 -0.0693  0.0000  0.0000
                                            0.1576
    91. (0.00033) RY*( 7) C   4           s( 24.16%)p 2.18( 52.73%)d 0.92( 22.29%)
                                                  f 0.03(  0.81%)
                                            0.0000 -0.0038  0.4427 -0.2092  0.0434
                                           -0.0000  0.0000  0.0000  0.0213  0.2374
                                            0.0013 -0.0033  0.0761 -0.6817  0.0000
                                           -0.0000  0.0000 -0.0000  0.1030  0.0426
                                            0.0874 -0.1743  0.4086  0.0743  0.0511
                                           -0.0000  0.0630  0.0246  0.0000  0.0000
                                            0.0297
    92. (0.00025) RY*( 8) C   4           s(  0.00%)p 1.00( 40.65%)d 1.24( 50.56%)
                                                  f 0.22(  8.79%)
                                            0.0000  0.0000  0.0000 -0.0000  0.0000
                                            0.0143 -0.3662 -0.5217  0.0000  0.0000
                                           -0.0000  0.0000  0.0000 -0.0000  0.2097
                                            0.6578 -0.1369  0.1012  0.0000  0.0000
                                            0.0000 -0.0000  0.0000  0.0000  0.0000
                                           -0.1002  0.0000 -0.0000  0.2158 -0.1770
                                            0.0000
    93. (0.00017) RY*( 9) C   4           s(  5.84%)p 1.78( 10.40%)d14.20( 82.89%)
                                                  f 0.15(  0.88%)
                                            0.0000  0.0063  0.0166  0.2374 -0.0410
                                            0.0000 -0.0000 -0.0000  0.0309  0.2410
                                            0.1656  0.0194 -0.1292  0.0208 -0.0000
                                            0.0000  0.0000 -0.0000 -0.6438  0.3185
                                            0.3041 -0.0257  0.1548 -0.4426  0.0166
                                           -0.0000 -0.0325  0.0036 -0.0000  0.0000
                                            0.0861
    94. (0.00009) RY*(10) C   4           s(  0.00%)p 1.00( 32.55%)d 1.94( 63.07%)
                                                  f 0.13(  4.38%)
    95. (0.00007) RY*(11) C   4           s(  7.35%)p 4.14( 30.41%)d 8.02( 58.90%)
                                                  f 0.46(  3.35%)
    96. (0.00005) RY*(12) C   4           s( 32.18%)p 0.81( 26.06%)d 1.07( 34.40%)
                                                  f 0.23(  7.36%)
    97. (0.00005) RY*(13) C   4           s(  0.00%)p 1.00( 14.32%)d 4.77( 68.32%)
                                                  f 1.21( 17.36%)
    98. (0.00003) RY*(14) C   4           s( 12.45%)p 0.27(  3.30%)d 5.63( 70.05%)
                                                  f 1.14( 14.20%)
    99. (0.00001) RY*(15) C   4           s( 28.89%)p 1.63( 47.22%)d 0.71( 20.39%)
                                                  f 0.12(  3.50%)
   100. (0.00001) RY*(16) C   4           s( 44.87%)p 0.86( 38.46%)d 0.30( 13.54%)
                                                  f 0.07(  3.12%)
   101. (0.00001) RY*(17) C   4           s(  4.96%)p 0.33(  1.66%)d17.29( 85.79%)
                                                  f 1.53(  7.59%)
   102. (0.00000) RY*(18) C   4           s( 94.13%)p 0.01(  1.21%)d 0.05(  4.36%)
                                                  f 0.00(  0.31%)
   103. (0.00001) RY*(19) C   4           s(  0.00%)p 1.00( 27.22%)d 2.59( 70.55%)
                                                  f 0.08(  2.22%)
   104. (0.00000) RY*(20) C   4           s(  4.19%)p 0.17(  0.71%)d 3.43( 14.36%)
                                                  f19.28( 80.74%)
   105. (0.00000) RY*(21) C   4           s(  0.00%)p 1.00(  4.57%)d 1.05(  4.82%)
                                                  f19.81( 90.60%)
   106. (0.00000) RY*(22) C   4           s(  1.43%)p 0.37(  0.52%)d12.57( 17.99%)
                                                  f55.95( 80.06%)
   107. (0.00001) RY*(23) C   4           s(  3.77%)p 1.78(  6.70%)d 0.98(  3.69%)
                                                  f22.79( 85.84%)
   108. (0.00000) RY*(24) C   4           s(  0.00%)p 1.00(  0.06%)d99.99( 21.73%)
                                                  f99.99( 78.21%)
   109. (0.00000) RY*(25) C   4           s(  0.00%)p 1.00(  0.80%)d12.15(  9.77%)
                                                  f99.99( 89.43%)
   110. (0.00000) RY*(26) C   4           s(  0.72%)p 0.36(  0.26%)d 7.48(  5.38%)
                                                  f99.99( 93.64%)
   111. (0.00323) RY*( 1) C   5           s( 31.90%)p 1.03( 32.97%)d 0.98( 31.31%)
                                                  f 0.12(  3.82%)
                                           -0.0000  0.0044  0.5381 -0.1707  0.0170
                                            0.0282  0.1177 -0.1349  0.0163 -0.0281
                                           -0.0792 -0.0013 -0.4884  0.2259  0.2195
                                            0.1558  0.1907 -0.0720 -0.3509 -0.0304
                                           -0.2135  0.1254 -0.0978 -0.0648  0.0191
                                           -0.0306 -0.0167  0.1058 -0.0734 -0.1364
                                            0.0375
   112. (0.00180) RY*( 2) C   5           s( 13.09%)p 3.52( 46.07%)d 3.02( 39.46%)
                                                  f 0.11(  1.38%)
                                           -0.0000  0.0481  0.3266 -0.1447 -0.0309
                                            0.0382  0.4409 -0.0229  0.0326  0.4907
                                           -0.0542 -0.0012  0.1293 -0.0534 -0.3914
                                            0.2884 -0.1394  0.0547  0.1222  0.0063
                                            0.1274 -0.0203  0.2967 -0.1269  0.0164
                                           -0.0098  0.0715 -0.0523  0.0031  0.0237
                                            0.0712
   113. (0.00102) RY*( 3) C   5           s(  1.91%)p21.09( 40.24%)d27.75( 52.95%)
                                                  f 2.57(  4.90%)
                                            0.0000 -0.0046  0.1314  0.0242  0.0346
                                            0.0187 -0.3403 -0.0802 -0.0143  0.3929
                                           -0.1455 -0.0085  0.3179 -0.0547  0.4390
                                            0.0800  0.0797 -0.0845  0.2982  0.0343
                                           -0.4038  0.1594  0.1915  0.0407 -0.0433
                                            0.0569 -0.0066 -0.0164  0.0566 -0.1999
                                            0.0202
   114. (0.00077) RY*( 4) C   5           s(  8.44%)p 7.60( 64.15%)d 3.02( 25.51%)
                                                  f 0.23(  1.90%)
                                           -0.0000 -0.0047  0.2841 -0.0594  0.0135
                                            0.0005  0.3389 -0.2080  0.0116 -0.4857
                                            0.0816 -0.0121  0.4229 -0.2483  0.0656
                                            0.0798  0.1029 -0.0994  0.2743  0.0721
                                           -0.0652  0.0893 -0.3318 -0.1456 -0.0247
                                           -0.0985 -0.0356 -0.0361  0.0569 -0.0526
                                           -0.0111
   115. (0.00060) RY*( 5) C   5           s(  4.54%)p 2.16(  9.81%)d17.28( 78.46%)
                                                  f 1.58(  7.19%)
                                           -0.0000 -0.0170  0.2071  0.0381  0.0280
                                           -0.0087 -0.2301 -0.0513  0.0065  0.0829
                                           -0.1421 -0.0120  0.0759  0.0970  0.1996
                                            0.1025  0.3702 -0.1542  0.1269 -0.0958
                                            0.6593 -0.3271 -0.0808  0.0027 -0.0731
                                           -0.0741  0.0703  0.1002  0.0486  0.1286
                                            0.1649
   116. (0.00029) RY*( 6) C   5           s(  0.98%)p77.77( 76.58%)d18.82( 18.53%)
                                                  f 3.97(  3.91%)
                                            0.0000 -0.0008  0.0812 -0.0488  0.0295
                                            0.0017 -0.0930 -0.1403 -0.0051  0.0873
                                            0.1460 -0.0095  0.5436  0.6426 -0.1846
                                           -0.1379 -0.0820 -0.0562 -0.3052 -0.0553
                                           -0.0647  0.0209 -0.1441  0.0268 -0.0236
                                           -0.0771 -0.0287  0.1380 -0.0472  0.0532
                                           -0.0875
   117. (0.00028) RY*( 7) C   5           s(  1.32%)p38.56( 50.80%)d31.86( 41.97%)
                                                  f 4.48(  5.91%)
                                            0.0000 -0.0010  0.1122 -0.0238  0.0027
                                            0.0074 -0.3630 -0.2362 -0.0105  0.2312
                                            0.4265  0.0001 -0.2229 -0.1880 -0.4296
                                           -0.0628  0.2250 -0.0724  0.2355 -0.1788
                                           -0.0487  0.1455 -0.2533 -0.0149  0.0265
                                           -0.1223 -0.0662 -0.0062 -0.0258  0.0024
                                           -0.1957
   118. (0.00016) RY*( 8) C   5           s( 15.67%)p 1.78( 27.83%)d 3.20( 50.17%)
                                                  f 0.40(  6.33%)
                                           -0.0000  0.0011  0.1917  0.3446  0.0347
                                            0.0010 -0.1254  0.1675  0.0064 -0.3603
                                           -0.3135 -0.0064  0.0377  0.0701 -0.3928
                                            0.0497  0.2233 -0.1769  0.0967 -0.2926
                                           -0.2330  0.0144  0.3367  0.0313  0.0037
                                            0.1270  0.1429  0.0887 -0.0663  0.1057
                                           -0.0578
   119. (0.00014) RY*( 9) C   5           s( 32.11%)p 0.56( 18.14%)d 1.37( 43.85%)
                                                  f 0.18(  5.90%)
                                            0.0000 -0.0118  0.1563  0.5417  0.0552
                                            0.0046 -0.2325 -0.2798 -0.0008 -0.0262
                                           -0.1947  0.0102 -0.0872  0.0523 -0.0309
                                            0.2536 -0.4007  0.3393 -0.0010  0.1779
                                            0.0414  0.0081 -0.1901 -0.1676  0.0154
                                           -0.1748  0.0795 -0.0986  0.0809  0.0608
                                           -0.0437
   120. (0.00006) RY*(10) C   5           s(  2.29%)p16.02( 36.66%)d14.97( 34.24%)
                                                  f11.72( 26.81%)
   121. (0.00006) RY*(11) C   5           s( 11.33%)p 1.54( 17.50%)d 6.08( 68.83%)
                                                  f 0.21(  2.34%)
   122. (0.00006) RY*(12) C   5           s(  1.73%)p14.92( 25.78%)d39.33( 67.96%)
                                                  f 2.62(  4.53%)
   123. (0.00004) RY*(13) C   5           s(  9.16%)p 2.19( 20.07%)d 6.86( 62.78%)
                                                  f 0.87(  8.00%)
   124. (0.00004) RY*(14) C   5           s( 11.72%)p 1.23( 14.45%)d 5.55( 65.04%)
                                                  f 0.75(  8.79%)
   125. (0.00002) RY*(15) C   5           s( 22.65%)p 0.54( 12.18%)d 2.06( 46.66%)
                                                  f 0.82( 18.50%)
   126. (0.00000) RY*(16) C   5           s(  4.59%)p 1.47(  6.77%)d18.86( 86.58%)
                                                  f 0.45(  2.06%)
   127. (0.00001) RY*(17) C   5           s(  5.00%)p 0.25(  1.25%)d18.27( 91.27%)
                                                  f 0.50(  2.48%)
   128. (0.00000) RY*(18) C   5           s( 12.28%)p 5.16( 63.39%)d 1.05( 12.89%)
                                                  f 0.93( 11.45%)
   129. (0.00000) RY*(19) C   5           s( 98.35%)p 0.01(  0.53%)d 0.01(  0.98%)
                                                  f 0.00(  0.14%)
   130. (0.00000) RY*(20) C   5           s(  0.30%)p 3.27(  0.99%)d 9.12(  2.75%)
                                                  f99.99( 95.97%)
   131. (0.00000) RY*(21) C   5           s(  7.06%)p 1.73( 12.19%)d 4.31( 30.39%)
                                                  f 7.14( 50.36%)
   132. (0.00000) RY*(22) C   5           s(  1.13%)p 1.57(  1.78%)d 3.14(  3.56%)
                                                  f82.44( 93.52%)
   133. (0.00000) RY*(23) C   5           s(  0.19%)p12.22(  2.32%)d37.92(  7.21%)
                                                  f99.99( 90.27%)
   134. (0.00000) RY*(24) C   5           s(  0.27%)p 1.33(  0.36%)d17.67(  4.78%)
                                                  f99.99( 94.58%)
   135. (0.00000) RY*(25) C   5           s(  0.29%)p51.55( 14.82%)d67.80( 19.49%)
                                                  f99.99( 65.41%)
   136. (0.00000) RY*(26) C   5           s(  1.88%)p 1.40(  2.63%)d 6.38( 11.98%)
                                                  f44.45( 83.51%)
   137. (0.00069) RY*( 1) H   6           s( 95.66%)p 0.05(  4.34%)
                                            0.0010  0.9780 -0.0098 -0.1066 -0.1772
                                           -0.0255
   138. (0.00016) RY*( 2) H   6           s( 90.32%)p 0.11(  9.68%)
                                           -0.0073  0.0562  0.9487  0.2964  0.0849
                                           -0.0417
   139. (0.00008) RY*( 3) H   6           s(  1.81%)p54.23( 98.19%)
   140. (0.00008) RY*( 4) H   6           s(  0.35%)p99.99( 99.65%)
   141. (0.00002) RY*( 5) H   6           s( 11.91%)p 7.39( 88.09%)
   142. (0.00323) RY*( 1) C   7           s( 31.90%)p 1.03( 32.97%)d 0.98( 31.31%)
                                                  f 0.12(  3.82%)
                                           -0.0000  0.0044  0.5381 -0.1707  0.0170
                                           -0.0282 -0.1177  0.1349 -0.0163  0.0281
                                            0.0792 -0.0013 -0.4884  0.2259  0.2195
                                            0.1558 -0.1907  0.0720  0.3509  0.0304
                                           -0.2135  0.1254 -0.0978 -0.0648  0.0191
                                            0.0306  0.0167  0.1058 -0.0734  0.1364
                                           -0.0375
   143. (0.00180) RY*( 2) C   7           s( 13.09%)p 3.52( 46.07%)d 3.02( 39.46%)
                                                  f 0.11(  1.38%)
                                           -0.0000  0.0481  0.3266 -0.1447 -0.0309
                                           -0.0382 -0.4409  0.0229 -0.0326 -0.4907
                                            0.0542 -0.0012  0.1293 -0.0534 -0.3914
                                            0.2884  0.1394 -0.0547 -0.1222 -0.0063
                                            0.1274 -0.0203  0.2967 -0.1269  0.0164
                                            0.0098 -0.0715 -0.0523  0.0031 -0.0237
                                           -0.0712
   144. (0.00102) RY*( 3) C   7           s(  1.91%)p21.09( 40.24%)d27.75( 52.95%)
                                                  f 2.57(  4.90%)
                                            0.0000 -0.0046  0.1314  0.0242  0.0346
                                           -0.0187  0.3403  0.0802  0.0143 -0.3929
                                            0.1455 -0.0085  0.3179 -0.0547  0.4390
                                            0.0800 -0.0797  0.0845 -0.2982 -0.0343
                                           -0.4038  0.1594  0.1915  0.0407 -0.0433
                                           -0.0569  0.0066 -0.0164  0.0566  0.1999
                                           -0.0202
   145. (0.00077) RY*( 4) C   7           s(  8.44%)p 7.60( 64.15%)d 3.02( 25.51%)
                                                  f 0.23(  1.90%)
                                           -0.0000 -0.0047  0.2841 -0.0594  0.0135
                                           -0.0005 -0.3389  0.2080 -0.0116  0.4857
                                           -0.0816 -0.0121  0.4229 -0.2483  0.0656
                                            0.0798 -0.1029  0.0994 -0.2743 -0.0721
                                           -0.0652  0.0893 -0.3318 -0.1456 -0.0247
                                            0.0985  0.0356 -0.0361  0.0569  0.0526
                                            0.0111
   146. (0.00060) RY*( 5) C   7           s(  4.54%)p 2.16(  9.81%)d17.28( 78.46%)
                                                  f 1.58(  7.19%)
                                            0.0000 -0.0170  0.2071  0.0381  0.0280
                                            0.0087  0.2301  0.0513 -0.0065 -0.0829
                                            0.1421 -0.0120  0.0759  0.0970  0.1996
                                            0.1025 -0.3702  0.1542 -0.1269  0.0958
                                            0.6593 -0.3271 -0.0808  0.0027 -0.0731
                                            0.0741 -0.0703  0.1002  0.0486 -0.1286
                                           -0.1649
   147. (0.00029) RY*( 6) C   7           s(  0.98%)p77.77( 76.58%)d18.82( 18.53%)
                                                  f 3.97(  3.91%)
                                            0.0000 -0.0008  0.0812 -0.0488  0.0295
                                           -0.0017  0.0930  0.1403  0.0051 -0.0873
                                           -0.1460 -0.0095  0.5436  0.6426 -0.1846
                                           -0.1379  0.0820  0.0562  0.3052  0.0553
                                           -0.0647  0.0209 -0.1441  0.0268 -0.0236
                                            0.0771  0.0287  0.1380 -0.0472 -0.0532
                                            0.0875
   148. (0.00028) RY*( 7) C   7           s(  1.32%)p38.56( 50.80%)d31.86( 41.97%)
                                                  f 4.48(  5.91%)
                                            0.0000 -0.0010  0.1122 -0.0238  0.0027
                                           -0.0074  0.3630  0.2362  0.0105 -0.2312
                                           -0.4265  0.0001 -0.2229 -0.1880 -0.4296
                                           -0.0628 -0.2250  0.0724 -0.2355  0.1788
                                           -0.0487  0.1455 -0.2533 -0.0149  0.0265
                                            0.1223  0.0662 -0.0062 -0.0258 -0.0024
                                            0.1957
   149. (0.00016) RY*( 8) C   7           s( 15.67%)p 1.78( 27.83%)d 3.20( 50.17%)
                                                  f 0.40(  6.33%)
                                           -0.0000  0.0011  0.1917  0.3446  0.0347
                                           -0.0010  0.1254 -0.1675 -0.0064  0.3603
                                            0.3135 -0.0064  0.0377  0.0701 -0.3928
                                            0.0497 -0.2233  0.1769 -0.0967  0.2926
                                           -0.2330  0.0144  0.3367  0.0313  0.0037
                                           -0.1270 -0.1429  0.0887 -0.0663 -0.1057
                                            0.0578
   150. (0.00014) RY*( 9) C   7           s( 32.11%)p 0.56( 18.14%)d 1.37( 43.85%)
                                                  f 0.18(  5.90%)
                                            0.0000 -0.0118  0.1563  0.5417  0.0552
                                           -0.0046  0.2325  0.2798  0.0008  0.0262
                                            0.1947  0.0102 -0.0872  0.0523 -0.0309
                                            0.2536  0.4007 -0.3393  0.0010 -0.1779
                                            0.0414  0.0081 -0.1901 -0.1676  0.0154
                                            0.1748 -0.0795 -0.0986  0.0809 -0.0608
                                            0.0437
   151. (0.00006) RY*(10) C   7           s(  2.29%)p16.02( 36.66%)d14.97( 34.24%)
                                                  f11.72( 26.81%)
   152. (0.00006) RY*(11) C   7           s( 11.33%)p 1.54( 17.50%)d 6.08( 68.83%)
                                                  f 0.21(  2.34%)
   153. (0.00006) RY*(12) C   7           s(  1.73%)p14.92( 25.78%)d39.33( 67.96%)
                                                  f 2.62(  4.53%)
   154. (0.00004) RY*(13) C   7           s(  9.16%)p 2.19( 20.07%)d 6.86( 62.78%)
                                                  f 0.87(  8.00%)
   155. (0.00004) RY*(14) C   7           s( 11.72%)p 1.23( 14.45%)d 5.55( 65.04%)
                                                  f 0.75(  8.79%)
   156. (0.00002) RY*(15) C   7           s( 22.65%)p 0.54( 12.18%)d 2.06( 46.66%)
                                                  f 0.82( 18.50%)
   157. (0.00000) RY*(16) C   7           s(  4.59%)p 1.47(  6.77%)d18.86( 86.58%)
                                                  f 0.45(  2.06%)
   158. (0.00001) RY*(17) C   7           s(  5.00%)p 0.25(  1.25%)d18.27( 91.27%)
                                                  f 0.50(  2.48%)
   159. (0.00000) RY*(18) C   7           s( 12.28%)p 5.16( 63.39%)d 1.05( 12.89%)
                                                  f 0.93( 11.45%)
   160. (0.00000) RY*(19) C   7           s( 98.35%)p 0.01(  0.53%)d 0.01(  0.98%)
                                                  f 0.00(  0.14%)
   161. (0.00000) RY*(20) C   7           s(  0.30%)p 3.27(  0.99%)d 9.12(  2.75%)
                                                  f99.99( 95.97%)
   162. (0.00000) RY*(21) C   7           s(  7.06%)p 1.73( 12.19%)d 4.31( 30.39%)
                                                  f 7.14( 50.36%)
   163. (0.00000) RY*(22) C   7           s(  1.13%)p 1.57(  1.78%)d 3.14(  3.56%)
                                                  f82.44( 93.52%)
   164. (0.00000) RY*(23) C   7           s(  0.19%)p12.22(  2.32%)d37.92(  7.21%)
                                                  f99.99( 90.27%)
   165. (0.00000) RY*(24) C   7           s(  0.27%)p 1.33(  0.36%)d17.67(  4.78%)
                                                  f99.99( 94.58%)
   166. (0.00000) RY*(25) C   7           s(  0.29%)p51.55( 14.82%)d67.80( 19.49%)
                                                  f99.99( 65.41%)
   167. (0.00000) RY*(26) C   7           s(  1.88%)p 1.40(  2.63%)d 6.38( 11.98%)
                                                  f44.45( 83.51%)
   168. (0.00069) RY*( 1) H   8           s( 95.66%)p 0.05(  4.34%)
                                            0.0010  0.9780 -0.0098  0.1066  0.1772
                                           -0.0255
   169. (0.00016) RY*( 2) H   8           s( 90.32%)p 0.11(  9.68%)
                                           -0.0073  0.0562  0.9487 -0.2964 -0.0849
                                           -0.0417
   170. (0.00008) RY*( 3) H   8           s(  1.81%)p54.23( 98.19%)
   171. (0.00008) RY*( 4) H   8           s(  0.35%)p99.99( 99.65%)
   172. (0.00002) RY*( 5) H   8           s( 11.91%)p 7.39( 88.09%)
   173. (0.00185) RY*( 1) C   9           s(  9.92%)p 4.54( 45.06%)d 4.48( 44.43%)
                                                  f 0.06(  0.59%)
                                            0.0000 -0.0471 -0.2059  0.2333  0.0134
                                           -0.0000  0.0000  0.0000  0.0170  0.5478
                                           -0.1446  0.0373  0.3437  0.0988  0.0000
                                           -0.0000  0.0000  0.0000  0.2837 -0.2498
                                           -0.2778  0.1048  0.4428 -0.1314  0.0154
                                            0.0000  0.0234 -0.0553  0.0000 -0.0000
                                            0.0454
   174. (0.00130) RY*( 2) C   9           s(  8.42%)p 4.96( 41.78%)d 5.62( 47.34%)
                                                  f 0.29(  2.46%)
                                           -0.0000  0.0155  0.2369 -0.1666  0.0064
                                           -0.0000 -0.0000 -0.0000 -0.0222  0.0631
                                           -0.2231 -0.0180 -0.4331  0.4192 -0.0000
                                            0.0000 -0.0000 -0.0000 -0.3149  0.1023
                                           -0.1330 -0.1591  0.5524  0.1252 -0.1400
                                            0.0000 -0.0185  0.0529  0.0000 -0.0000
                                            0.0427
   175. (0.00107) RY*( 3) C   9           s(  0.00%)p 1.00(  3.88%)d23.32( 90.43%)
                                                  f 1.47(  5.70%)
                                            0.0000  0.0000  0.0000  0.0000 -0.0000
                                            0.0160 -0.1773  0.0842 -0.0000 -0.0000
                                           -0.0000 -0.0000 -0.0000 -0.0000  0.7077
                                           -0.0070  0.5676 -0.2848 -0.0000  0.0000
                                           -0.0000 -0.0000  0.0000  0.0000 -0.0000
                                           -0.1187  0.0000  0.0000 -0.1972  0.0634
                                            0.0000
   176. (0.00072) RY*( 4) C   9           s(  0.00%)p 1.00( 60.86%)d 0.57( 34.85%)
                                                  f 0.07(  4.29%)
                                           -0.0000  0.0000 -0.0000 -0.0000 -0.0000
                                           -0.0014  0.6126 -0.4831 -0.0000  0.0000
                                           -0.0000  0.0000 -0.0000 -0.0000 -0.2442
                                           -0.2389  0.4499 -0.1715  0.0000 -0.0000
                                           -0.0000  0.0000  0.0000 -0.0000 -0.0000
                                           -0.1819 -0.0000  0.0000 -0.0044 -0.0989
                                            0.0000
   177. (0.00056) RY*( 5) C   9           s( 25.16%)p 0.58( 14.69%)d 2.31( 58.01%)
                                                  f 0.08(  2.13%)
                                           -0.0000 -0.0125  0.4882 -0.0987  0.0577
                                           -0.0000 -0.0000  0.0000  0.0002 -0.2026
                                            0.1833 -0.0183  0.0864  0.2540  0.0000
                                            0.0000  0.0000 -0.0000  0.6110  0.0890
                                           -0.3212  0.1764 -0.0274  0.2529  0.0294
                                            0.0000 -0.0467  0.1350  0.0000 -0.0000
                                            0.0062
   178. (0.00039) RY*( 6) C   9           s(  1.59%)p14.15( 22.54%)d43.31( 68.97%)
                                                  f 4.33(  6.90%)
                                           -0.0000  0.0073  0.0574  0.1116 -0.0110
                                           -0.0000  0.0000  0.0000  0.0054  0.3614
                                           -0.2723 -0.0057 -0.1305  0.0596  0.0000
                                           -0.0000  0.0000  0.0000 -0.2244 -0.1575
                                           -0.3919  0.0480 -0.5773  0.3541 -0.0285
                                           -0.0000  0.1547  0.1592  0.0000  0.0000
                                            0.1373
   179. (0.00033) RY*( 7) C   9           s(  9.58%)p 7.41( 70.99%)d 1.44( 13.78%)
                                                  f 0.59(  5.65%)
                                            0.0000 -0.0043  0.3070  0.0325  0.0221
                                           -0.0000  0.0000  0.0000 -0.0204  0.6477
                                            0.4396  0.0053 -0.2801 -0.1349  0.0000
                                            0.0000 -0.0000  0.0000  0.1220  0.1449
                                            0.2346 -0.2007 -0.0809 -0.0091 -0.0450
                                            0.0000 -0.0785 -0.1232  0.0000  0.0000
                                           -0.1820
   180. (0.00027) RY*( 8) C   9           s( 33.34%)p 1.25( 41.84%)d 0.68( 22.60%)
                                                  f 0.07(  2.22%)
                                            0.0000 -0.0121  0.4548  0.3537  0.0365
                                           -0.0000  0.0000  0.0000  0.0005  0.0134
                                           -0.1528 -0.0060  0.5703  0.2638  0.0000
                                            0.0000 -0.0000  0.0000 -0.2705  0.1730
                                            0.2989 -0.1735 -0.0447  0.0376  0.0853
                                            0.0000  0.1037 -0.0497  0.0000  0.0000
                                           -0.0409
   181. (0.00026) RY*( 9) C   9           s(  0.00%)p 1.00( 90.51%)d 0.07(  6.60%)
                                                  f 0.03(  2.89%)
                                           -0.0000  0.0000 -0.0000 -0.0000 -0.0000
                                           -0.0138  0.7093  0.6339 -0.0000 -0.0000
                                            0.0000  0.0000 -0.0000 -0.0000  0.2217
                                            0.0210 -0.0363  0.1228  0.0000 -0.0000
                                           -0.0000  0.0000  0.0000 -0.0000 -0.0000
                                            0.1473 -0.0000  0.0000  0.0712  0.0460
                                            0.0000
   182. (0.00012) RY*(10) C   9           s(  0.00%)p 1.00( 28.53%)d 2.10( 60.04%)
                                                  f 0.40( 11.43%)
                                           -0.0000 -0.0000 -0.0000 -0.0000  0.0000
                                           -0.0109  0.2714 -0.4599  0.0000  0.0000
                                            0.0000  0.0000  0.0000  0.0000  0.2912
                                            0.6634 -0.2481  0.1181 -0.0000 -0.0000
                                            0.0000 -0.0000 -0.0000  0.0000 -0.0000
                                            0.0518  0.0000 -0.0000 -0.2744  0.1906
                                            0.0000
   183. (0.00009) RY*(11) C   9           s( 11.14%)p 1.21( 13.46%)d 5.60( 62.38%)
                                                  f 1.17( 13.02%)
   184. (0.00006) RY*(12) C   9           s( 14.85%)p 0.44(  6.61%)d 5.00( 74.23%)
                                                  f 0.29(  4.31%)
   185. (0.00004) RY*(13) C   9           s(  0.00%)p 1.00(  9.43%)d 9.21( 86.85%)
                                                  f 0.39(  3.72%)
   186. (0.00004) RY*(14) C   9           s(  0.00%)p 1.00(  0.40%)d99.99( 78.37%)
                                                  f53.34( 21.24%)
   187. (0.00003) RY*(15) C   9           s(  2.94%)p 7.48( 21.96%)d23.46( 68.88%)
                                                  f 2.12(  6.23%)
   188. (0.00003) RY*(16) C   9           s( 22.75%)p 0.93( 21.23%)d 2.10( 47.71%)
                                                  f 0.37(  8.31%)
   189. (0.00000) RY*(17) C   9           s( 97.80%)p 0.00(  0.22%)d 0.02(  1.93%)
                                                  f 0.00(  0.05%)
   190. (0.00000) RY*(18) C   9           s( 31.06%)p 0.63( 19.58%)d 1.58( 49.18%)
                                                  f 0.01(  0.18%)
   191. (0.00000) RY*(19) C   9           s( 26.31%)p 2.63( 69.18%)d 0.17(  4.38%)
                                                  f 0.00(  0.12%)
   192. (0.00000) RY*(20) C   9           s(  2.08%)p 2.80(  5.83%)d 5.48( 11.40%)
                                                  f38.82( 80.70%)
   193. (0.00000) RY*(21) C   9           s(  0.00%)p 1.00(  1.67%)d 7.03( 11.72%)
                                                  f52.00( 86.62%)
   194. (0.00000) RY*(22) C   9           s(  1.99%)p 0.24(  0.48%)d 3.03(  6.03%)
                                                  f45.92( 91.50%)
   195. (0.00000) RY*(23) C   9           s(  1.25%)p 2.12(  2.65%)d10.75( 13.48%)
                                                  f65.86( 82.61%)
   196. (0.00000) RY*(24) C   9           s(  0.00%)p 1.00(  4.77%)d 4.19( 19.99%)
                                                  f15.77( 75.24%)
   197. (0.00000) RY*(25) C   9           s(  0.00%)p 1.00(  0.04%)d99.99( 11.08%)
                                                  f99.99( 88.88%)
   198. (0.00000) RY*(26) C   9           s(  0.02%)p99.99(  1.94%)d99.99(  5.04%)
                                                  f99.99( 93.00%)
   199. (0.00044) RY*( 1) H  10           s( 94.69%)p 0.06(  5.31%)
                                            0.0010  0.9729 -0.0190 -0.0000  0.2292
                                           -0.0233
   200. (0.00014) RY*( 2) H  10           s( 87.42%)p 0.14( 12.58%)
                                           -0.0071  0.0990  0.9297 -0.0000 -0.3493
                                           -0.0616
   201. (0.00012) RY*( 3) H  10           s(  0.00%)p 1.00(100.00%)
                                           -0.0000 -0.0000 -0.0000  1.0000  0.0000
                                            0.0000
   202. (0.00009) RY*( 4) H  10           s(  6.74%)p13.84( 93.26%)
   203. (0.00002) RY*( 5) H  10           s( 11.22%)p 7.91( 88.78%)
   204. (0.00323) RY*( 1) C  11           s( 31.90%)p 1.03( 32.97%)d 0.98( 31.31%)
                                                  f 0.12(  3.82%)
                                           -0.0000  0.0044  0.5381 -0.1707  0.0170
                                           -0.0282 -0.1177  0.1349  0.0163 -0.0281
                                           -0.0792 -0.0013 -0.4884  0.2259 -0.2195
                                           -0.1558 -0.1907  0.0720 -0.3509 -0.0304
                                           -0.2135  0.1254 -0.0978 -0.0648  0.0191
                                            0.0306 -0.0167  0.1058  0.0734  0.1364
                                            0.0375
   205. (0.00180) RY*( 2) C  11           s( 13.09%)p 3.52( 46.07%)d 3.02( 39.46%)
                                                  f 0.11(  1.38%)
                                           -0.0000  0.0481  0.3266 -0.1447 -0.0309
                                           -0.0382 -0.4409  0.0229  0.0326  0.4907
                                           -0.0542 -0.0012  0.1293 -0.0534  0.3914
                                           -0.2884  0.1394 -0.0547  0.1222  0.0063
                                            0.1274 -0.0203  0.2967 -0.1269  0.0164
                                            0.0098  0.0715 -0.0523 -0.0031 -0.0237
                                            0.0712
   206. (0.00102) RY*( 3) C  11           s(  1.91%)p21.09( 40.24%)d27.75( 52.95%)
                                                  f 2.57(  4.90%)
                                            0.0000 -0.0046  0.1314  0.0242  0.0346
                                           -0.0187  0.3403  0.0802 -0.0143  0.3929
                                           -0.1455 -0.0085  0.3179 -0.0547 -0.4390
                                           -0.0800 -0.0797  0.0845  0.2982  0.0343
                                           -0.4038  0.1594  0.1915  0.0407 -0.0433
                                           -0.0569 -0.0066 -0.0164 -0.0566  0.1999
                                            0.0202
   207. (0.00077) RY*( 4) C  11           s(  8.44%)p 7.60( 64.15%)d 3.02( 25.51%)
                                                  f 0.23(  1.90%)
                                           -0.0000 -0.0047  0.2841 -0.0594  0.0135
                                           -0.0005 -0.3389  0.2080  0.0116 -0.4857
                                            0.0816 -0.0121  0.4229 -0.2483 -0.0656
                                           -0.0798 -0.1029  0.0994  0.2743  0.0721
                                           -0.0652  0.0893 -0.3318 -0.1456 -0.0247
                                            0.0985 -0.0356 -0.0361 -0.0569  0.0526
                                           -0.0111
   208. (0.00060) RY*( 5) C  11           s(  4.54%)p 2.16(  9.81%)d17.28( 78.46%)
                                                  f 1.58(  7.19%)
                                           -0.0000 -0.0170  0.2071  0.0381  0.0280
                                            0.0087  0.2301  0.0513  0.0065  0.0829
                                           -0.1421 -0.0120  0.0759  0.0970 -0.1996
                                           -0.1025 -0.3702  0.1542  0.1269 -0.0958
                                            0.6593 -0.3271 -0.0808  0.0027 -0.0731
                                            0.0741  0.0703  0.1002 -0.0486 -0.1286
                                            0.1649
   209. (0.00029) RY*( 6) C  11           s(  0.98%)p77.77( 76.58%)d18.82( 18.53%)
                                                  f 3.97(  3.91%)
                                            0.0000 -0.0008  0.0812 -0.0488  0.0295
                                           -0.0017  0.0930  0.1403 -0.0051  0.0873
                                            0.1460 -0.0095  0.5436  0.6426  0.1846
                                            0.1379  0.0820  0.0562 -0.3052 -0.0553
                                           -0.0647  0.0209 -0.1441  0.0268 -0.0236
                                            0.0771 -0.0287  0.1380  0.0472 -0.0532
                                           -0.0875
   210. (0.00028) RY*( 7) C  11           s(  1.32%)p38.56( 50.80%)d31.86( 41.97%)
                                                  f 4.48(  5.91%)
                                            0.0000 -0.0010  0.1122 -0.0238  0.0027
                                           -0.0074  0.3630  0.2362 -0.0105  0.2312
                                            0.4265  0.0001 -0.2229 -0.1880  0.4296
                                            0.0628 -0.2250  0.0724  0.2355 -0.1788
                                           -0.0487  0.1455 -0.2533 -0.0149  0.0265
                                            0.1223 -0.0662 -0.0062  0.0258 -0.0024
                                           -0.1957
   211. (0.00016) RY*( 8) C  11           s( 15.67%)p 1.78( 27.83%)d 3.20( 50.17%)
                                                  f 0.40(  6.33%)
                                           -0.0000  0.0011  0.1917  0.3446  0.0347
                                           -0.0010  0.1254 -0.1675  0.0064 -0.3603
                                           -0.3135 -0.0064  0.0377  0.0701  0.3928
                                           -0.0497 -0.2233  0.1769  0.0967 -0.2926
                                           -0.2330  0.0144  0.3367  0.0313  0.0037
                                           -0.1270  0.1429  0.0887  0.0663 -0.1057
                                           -0.0578
   212. (0.00014) RY*( 9) C  11           s( 32.11%)p 0.56( 18.14%)d 1.37( 43.85%)
                                                  f 0.18(  5.90%)
                                            0.0000 -0.0118  0.1563  0.5417  0.0552
                                           -0.0046  0.2325  0.2798 -0.0008 -0.0262
                                           -0.1947  0.0102 -0.0872  0.0523  0.0309
                                           -0.2536  0.4007 -0.3393 -0.0010  0.1779
                                            0.0414  0.0081 -0.1901 -0.1676  0.0154
                                            0.1748  0.0795 -0.0986 -0.0809 -0.0608
                                           -0.0437
   213. (0.00006) RY*(10) C  11           s(  2.29%)p16.02( 36.66%)d14.97( 34.24%)
                                                  f11.72( 26.81%)
   214. (0.00006) RY*(11) C  11           s( 11.33%)p 1.54( 17.50%)d 6.08( 68.83%)
                                                  f 0.21(  2.34%)
   215. (0.00006) RY*(12) C  11           s(  1.73%)p14.92( 25.78%)d39.33( 67.96%)
                                                  f 2.62(  4.53%)
   216. (0.00004) RY*(13) C  11           s(  9.16%)p 2.19( 20.07%)d 6.86( 62.78%)
                                                  f 0.87(  8.00%)
   217. (0.00004) RY*(14) C  11           s( 11.72%)p 1.23( 14.45%)d 5.55( 65.04%)
                                                  f 0.75(  8.79%)
   218. (0.00002) RY*(15) C  11           s( 22.65%)p 0.54( 12.18%)d 2.06( 46.66%)
                                                  f 0.82( 18.50%)
   219. (0.00000) RY*(16) C  11           s(  4.59%)p 1.47(  6.77%)d18.86( 86.58%)
                                                  f 0.45(  2.06%)
   220. (0.00001) RY*(17) C  11           s(  5.00%)p 0.25(  1.25%)d18.27( 91.27%)
                                                  f 0.50(  2.48%)
   221. (0.00000) RY*(18) C  11           s( 12.28%)p 5.16( 63.39%)d 1.05( 12.89%)
                                                  f 0.93( 11.45%)
   222. (0.00000) RY*(19) C  11           s( 98.35%)p 0.01(  0.53%)d 0.01(  0.98%)
                                                  f 0.00(  0.14%)
   223. (0.00000) RY*(20) C  11           s(  0.30%)p 3.27(  0.99%)d 9.12(  2.75%)
                                                  f99.99( 95.97%)
   224. (0.00000) RY*(21) C  11           s(  7.06%)p 1.73( 12.19%)d 4.31( 30.39%)
                                                  f 7.14( 50.36%)
   225. (0.00000) RY*(22) C  11           s(  1.13%)p 1.57(  1.78%)d 3.14(  3.56%)
                                                  f82.44( 93.52%)
   226. (0.00000) RY*(23) C  11           s(  0.19%)p12.22(  2.32%)d37.92(  7.21%)
                                                  f99.99( 90.27%)
   227. (0.00000) RY*(24) C  11           s(  0.27%)p 1.33(  0.36%)d17.67(  4.78%)
                                                  f99.99( 94.58%)
   228. (0.00000) RY*(25) C  11           s(  0.29%)p51.55( 14.82%)d67.80( 19.49%)
                                                  f99.99( 65.41%)
   229. (0.00000) RY*(26) C  11           s(  1.88%)p 1.40(  2.63%)d 6.38( 11.98%)
                                                  f44.45( 83.51%)
   230. (0.00069) RY*( 1) H  12           s( 95.66%)p 0.05(  4.34%)
                                            0.0010  0.9780 -0.0098  0.1066 -0.1772
                                           -0.0255
   231. (0.00016) RY*( 2) H  12           s( 90.32%)p 0.11(  9.68%)
                                           -0.0073  0.0562  0.9487 -0.2964  0.0849
                                           -0.0417
   232. (0.00008) RY*( 3) H  12           s(  1.81%)p54.23( 98.19%)
   233. (0.00008) RY*( 4) H  12           s(  0.35%)p99.99( 99.65%)
   234. (0.00002) RY*( 5) H  12           s( 11.91%)p 7.39( 88.09%)
   235. (0.00185) RY*( 1) C  13           s(  9.92%)p 4.54( 45.06%)d 4.48( 44.43%)
                                                  f 0.06(  0.59%)
                                            0.0000 -0.0471 -0.2059  0.2333  0.0134
                                           -0.0000 -0.0000 -0.0000 -0.0170 -0.5478
                                            0.1446  0.0373  0.3437  0.0988  0.0000
                                           -0.0000  0.0000  0.0000 -0.2837  0.2498
                                           -0.2778  0.1048  0.4428 -0.1314  0.0154
                                           -0.0000 -0.0234 -0.0553 -0.0000 -0.0000
                                           -0.0454
   236. (0.00130) RY*( 2) C  13           s(  8.42%)p 4.96( 41.78%)d 5.62( 47.34%)
                                                  f 0.29(  2.46%)
                                           -0.0000  0.0155  0.2369 -0.1666  0.0064
                                           -0.0000 -0.0000 -0.0000  0.0222 -0.0631
                                            0.2231 -0.0180 -0.4331  0.4192  0.0000
                                            0.0000 -0.0000 -0.0000  0.3149 -0.1023
                                           -0.1330 -0.1591  0.5524  0.1252 -0.1400
                                           -0.0000  0.0185  0.0529 -0.0000  0.0000
                                           -0.0427
   237. (0.00107) RY*( 3) C  13           s(  0.00%)p 1.00(  3.88%)d23.32( 90.43%)
                                                  f 1.47(  5.70%)
                                           -0.0000 -0.0000 -0.0000 -0.0000 -0.0000
                                           -0.0160  0.1773 -0.0842 -0.0000 -0.0000
                                           -0.0000  0.0000  0.0000 -0.0000  0.7077
                                           -0.0070 -0.5676  0.2848 -0.0000  0.0000
                                            0.0000  0.0000 -0.0000 -0.0000 -0.0000
                                            0.1187  0.0000 -0.0000 -0.1972 -0.0634
                                            0.0000
   238. (0.00072) RY*( 4) C  13           s(  0.00%)p 1.00( 60.86%)d 0.57( 34.85%)
                                                  f 0.07(  4.29%)
                                           -0.0000  0.0000  0.0000  0.0000 -0.0000
                                           -0.0014  0.6126 -0.4831  0.0000  0.0000
                                            0.0000 -0.0000  0.0000  0.0000  0.2442
                                            0.2389  0.4499 -0.1715  0.0000 -0.0000
                                            0.0000 -0.0000 -0.0000  0.0000  0.0000
                                           -0.1819  0.0000 -0.0000  0.0044 -0.0989
                                            0.0000
   239. (0.00056) RY*( 5) C  13           s( 25.16%)p 0.58( 14.69%)d 2.31( 58.01%)
                                                  f 0.08(  2.13%)
                                           -0.0000 -0.0125  0.4882 -0.0987  0.0577
                                           -0.0000 -0.0000 -0.0000 -0.0002  0.2026
                                           -0.1833 -0.0183  0.0864  0.2540  0.0000
                                           -0.0000 -0.0000 -0.0000 -0.6110 -0.0890
                                           -0.3212  0.1764 -0.0274  0.2529  0.0294
                                           -0.0000  0.0467  0.1350 -0.0000  0.0000
                                           -0.0062
   240. (0.00039) RY*( 6) C  13           s(  1.59%)p14.15( 22.54%)d43.31( 68.97%)
                                                  f 4.33(  6.90%)
                                           -0.0000  0.0073  0.0574  0.1116 -0.0110
                                            0.0000 -0.0000 -0.0000 -0.0054 -0.3614
                                            0.2723 -0.0057 -0.1305  0.0596 -0.0000
                                           -0.0000  0.0000  0.0000  0.2244  0.1575
                                           -0.3919  0.0480 -0.5773  0.3541 -0.0285
                                            0.0000 -0.1547  0.1592  0.0000  0.0000
                                           -0.1373
   241. (0.00033) RY*( 7) C  13           s(  9.58%)p 7.41( 70.99%)d 1.44( 13.78%)
                                                  f 0.59(  5.65%)
                                            0.0000 -0.0043  0.3070  0.0325  0.0221
                                           -0.0000  0.0000  0.0000  0.0204 -0.6477
                                           -0.4396  0.0053 -0.2801 -0.1349 -0.0000
                                            0.0000  0.0000  0.0000 -0.1220 -0.1449
                                            0.2346 -0.2007 -0.0809 -0.0091 -0.0450
                                           -0.0000  0.0785 -0.1232 -0.0000 -0.0000
                                            0.1820
   242. (0.00027) RY*( 8) C  13           s( 33.34%)p 1.25( 41.84%)d 0.68( 22.60%)
                                                  f 0.07(  2.22%)
                                           -0.0000 -0.0121  0.4548  0.3537  0.0365
                                            0.0000 -0.0000 -0.0000 -0.0005 -0.0134
                                            0.1528 -0.0060  0.5703  0.2638  0.0000
                                            0.0000  0.0000 -0.0000  0.2705 -0.1730
                                            0.2989 -0.1735 -0.0447  0.0376  0.0853
                                           -0.0000 -0.1037 -0.0497  0.0000 -0.0000
                                            0.0409
   243. (0.00026) RY*( 9) C  13           s(  0.00%)p 1.00( 90.51%)d 0.07(  6.60%)
                                                  f 0.03(  2.89%)
                                           -0.0000 -0.0000  0.0000  0.0000  0.0000
                                           -0.0138  0.7093  0.6339 -0.0000 -0.0000
                                            0.0000 -0.0000  0.0000  0.0000 -0.2217
                                           -0.0210 -0.0363  0.1228  0.0000 -0.0000
                                            0.0000 -0.0000 -0.0000  0.0000  0.0000
                                            0.1473 -0.0000 -0.0000 -0.0712  0.0460
                                            0.0000
   244. (0.00012) RY*(10) C  13           s(  0.00%)p 1.00( 28.53%)d 2.10( 60.04%)
                                                  f 0.40( 11.43%)
                                            0.0000 -0.0000  0.0000 -0.0000  0.0000
                                            0.0109 -0.2714  0.4599 -0.0000 -0.0000
                                           -0.0000  0.0000  0.0000  0.0000  0.2912
                                            0.6634  0.2481 -0.1181  0.0000  0.0000
                                            0.0000 -0.0000 -0.0000  0.0000 -0.0000
                                           -0.0518 -0.0000 -0.0000 -0.2744 -0.1906
                                           -0.0000
   245. (0.00009) RY*(11) C  13           s( 11.14%)p 1.21( 13.46%)d 5.60( 62.38%)
                                                  f 1.17( 13.02%)
   246. (0.00006) RY*(12) C  13           s( 14.85%)p 0.44(  6.61%)d 5.00( 74.23%)
                                                  f 0.29(  4.31%)
   247. (0.00004) RY*(13) C  13           s(  0.00%)p 1.00(  9.43%)d 9.21( 86.85%)
                                                  f 0.39(  3.72%)
   248. (0.00004) RY*(14) C  13           s(  0.00%)p 1.00(  0.40%)d99.99( 78.37%)
                                                  f53.34( 21.24%)
   249. (0.00003) RY*(15) C  13           s(  2.94%)p 7.48( 21.96%)d23.46( 68.88%)
                                                  f 2.12(  6.23%)
   250. (0.00003) RY*(16) C  13           s( 22.75%)p 0.93( 21.23%)d 2.10( 47.71%)
                                                  f 0.37(  8.31%)
   251. (0.00000) RY*(17) C  13           s( 97.80%)p 0.00(  0.22%)d 0.02(  1.93%)
                                                  f 0.00(  0.05%)
   252. (0.00000) RY*(18) C  13           s( 31.06%)p 0.63( 19.58%)d 1.58( 49.18%)
                                                  f 0.01(  0.18%)
   253. (0.00000) RY*(19) C  13           s( 26.31%)p 2.63( 69.18%)d 0.17(  4.38%)
                                                  f 0.00(  0.12%)
   254. (0.00000) RY*(20) C  13           s(  2.08%)p 2.80(  5.83%)d 5.48( 11.40%)
                                                  f38.82( 80.70%)
   255. (0.00000) RY*(21) C  13           s(  0.00%)p 1.00(  1.67%)d 7.03( 11.72%)
                                                  f52.00( 86.62%)
   256. (0.00000) RY*(22) C  13           s(  1.99%)p 0.24(  0.48%)d 3.03(  6.03%)
                                                  f45.92( 91.50%)
   257. (0.00000) RY*(23) C  13           s(  1.25%)p 2.12(  2.65%)d10.75( 13.48%)
                                                  f65.86( 82.61%)
   258. (0.00000) RY*(24) C  13           s(  0.00%)p 1.00(  4.77%)d 4.19( 19.99%)
                                                  f15.77( 75.24%)
   259. (0.00000) RY*(25) C  13           s(  0.00%)p 1.00(  0.04%)d99.99( 11.08%)
                                                  f99.99( 88.88%)
   260. (0.00000) RY*(26) C  13           s(  0.02%)p99.99(  1.94%)d99.99(  5.04%)
                                                  f99.99( 93.00%)
   261. (0.00044) RY*( 1) H  14           s( 94.69%)p 0.06(  5.31%)
                                            0.0010  0.9729 -0.0190 -0.0000 -0.2292
                                           -0.0233
   262. (0.00014) RY*( 2) H  14           s( 87.42%)p 0.14( 12.58%)
                                           -0.0071  0.0990  0.9297 -0.0000  0.3493
                                           -0.0616
   263. (0.00012) RY*( 3) H  14           s(  0.00%)p 1.00(100.00%)
                                           -0.0000 -0.0000 -0.0000  1.0000 -0.0000
                                            0.0000
   264. (0.00009) RY*( 4) H  14           s(  6.74%)p13.84( 93.26%)
   265. (0.00002) RY*( 5) H  14           s( 11.22%)p 7.91( 88.78%)
   266. (0.03155) BD*( 1) C   1 - H   2  
                ( 38.10%)   0.6172* C   1 s( 30.48%)p 2.28( 69.49%)d 0.00(  0.02%)
                                                  f 0.00(  0.01%)
                                           -0.0000  0.5511  0.0316  0.0056 -0.0004
                                           -0.6485  0.0097 -0.0019  0.5233 -0.0077
                                            0.0017  0.0167 -0.0037  0.0015 -0.0087
                                           -0.0099  0.0039 -0.0005  0.0013 -0.0005
                                           -0.0011  0.0028 -0.0028 -0.0051 -0.0005
                                            0.0049 -0.0066  0.0008 -0.0005  0.0033
                                            0.0081
                ( 61.90%)  -0.7868* H   2 s( 99.95%)p 0.00(  0.05%)
                                            0.9997  0.0037  0.0007  0.0176 -0.0154
                                            0.0009
   267. (0.03219) BD*( 1) C   1 - C   3  
                ( 49.32%)   0.7023* C   1 s( 21.84%)p 3.57( 78.02%)d 0.01(  0.13%)
                                                  f 0.00(  0.01%)
                                            0.0000 -0.4670  0.0180  0.0031 -0.0007
                                           -0.4843  0.0284  0.0036 -0.1337 -0.0319
                                            0.0001  0.7251  0.0108  0.0032  0.0105
                                           -0.0074  0.0253  0.0086 -0.0007  0.0015
                                           -0.0191 -0.0011  0.0046 -0.0076 -0.0044
                                           -0.0029  0.0007  0.0050 -0.0035 -0.0052
                                           -0.0003
                ( 50.68%)  -0.7119* C   3 s( 32.17%)p 2.10( 67.57%)d 0.01(  0.26%)
                                                  f 0.00(  0.00%)
                                           -0.0000 -0.5672  0.0049  0.0038  0.0004
                                            0.7057  0.0158 -0.0020 -0.3358 -0.0157
                                           -0.0056 -0.2531  0.0142  0.0102 -0.0168
                                            0.0074  0.0364  0.0071  0.0049 -0.0035
                                           -0.0149 -0.0082 -0.0233  0.0052  0.0002
                                            0.0011 -0.0009 -0.0033 -0.0008 -0.0009
                                           -0.0004
   268. (0.00099) BD*( 1) C   1 - C   5  
                ( 50.00%)   0.7071* C   1 s( 25.07%)p 2.98( 74.80%)d 0.00(  0.12%)
                                                  f 0.00(  0.00%)
                                            0.0000  0.5005 -0.0154 -0.0018 -0.0001
                                           -0.2443 -0.0412 -0.0033 -0.8286  0.0051
                                            0.0031  0.0086  0.0022 -0.0009 -0.0148
                                            0.0113 -0.0014  0.0003 -0.0021  0.0005
                                           -0.0168 -0.0126 -0.0196 -0.0006  0.0005
                                            0.0013  0.0026 -0.0001  0.0000 -0.0021
                                            0.0058
                ( 50.00%)  -0.7071* C   5 s( 25.07%)p 2.98( 74.80%)d 0.00(  0.12%)
                                                  f 0.00(  0.00%)
                                            0.0000  0.5005 -0.0154 -0.0018 -0.0001
                                           -0.2443 -0.0412 -0.0033  0.8286 -0.0051
                                           -0.0031  0.0086  0.0022 -0.0009  0.0148
                                           -0.0113 -0.0014  0.0003  0.0021 -0.0005
                                           -0.0168 -0.0126 -0.0196 -0.0006  0.0005
                                            0.0013 -0.0026 -0.0001 -0.0000 -0.0021
                                           -0.0058
   269. (0.00282) BD*( 1) C   1 - C   9  
                ( 50.33%)   0.7094* C   1 s( 22.45%)p 3.45( 77.42%)d 0.01(  0.12%)
                                                  f 0.00(  0.01%)
                                           -0.0006  0.4735 -0.0143 -0.0017  0.0000
                                            0.5304 -0.0207 -0.0045  0.1383  0.0318
                                            0.0020  0.6871  0.0142  0.0042 -0.0132
                                            0.0083  0.0213  0.0101 -0.0020  0.0007
                                            0.0179  0.0039 -0.0060  0.0075 -0.0044
                                            0.0017 -0.0008  0.0034 -0.0035  0.0047
                                            0.0006
                ( 49.67%)  -0.7048* C   9 s( 23.55%)p 3.24( 76.35%)d 0.00(  0.09%)
                                                  f 0.00(  0.00%)
                                            0.0007  0.4851 -0.0129 -0.0022  0.0004
                                           -0.7067 -0.0137 -0.0002  0.1626  0.0287
                                            0.0027 -0.4858  0.0260  0.0006  0.0009
                                           -0.0024  0.0180  0.0098  0.0138 -0.0068
                                            0.0046  0.0088  0.0133 -0.0027 -0.0014
                                           -0.0030  0.0016 -0.0042 -0.0025  0.0002
                                           -0.0009
   270. (0.04703) BD*( 1) C   3 - C   4  
                ( 50.00%)   0.7071* C   3 s( 35.25%)p 1.83( 64.44%)d 0.01(  0.31%)
                                                  f 0.00(  0.00%)
                                           -0.0000  0.5937 -0.0004  0.0065  0.0010
                                            0.0000  0.0000 -0.0000 -0.5851 -0.0157
                                            0.0113 -0.5487 -0.0210 -0.0102 -0.0000
                                            0.0000  0.0000  0.0000  0.0033  0.0072
                                           -0.0331 -0.0107 -0.0429  0.0006 -0.0011
                                            0.0000  0.0049  0.0022 -0.0000 -0.0000
                                            0.0040
                ( 50.00%)  -0.7071* C   4 s( 35.25%)p 1.83( 64.44%)d 0.01(  0.31%)
                                                  f 0.00(  0.00%)
                                           -0.0000  0.5937 -0.0004  0.0065  0.0010
                                           -0.0000  0.0000  0.0000  0.5851  0.0157
                                           -0.0113 -0.5487 -0.0210 -0.0102 -0.0000
                                           -0.0000 -0.0000 -0.0000 -0.0033 -0.0072
                                           -0.0331 -0.0107 -0.0429  0.0006 -0.0011
                                           -0.0000 -0.0049  0.0022 -0.0000  0.0000
                                           -0.0040
   271. (0.22723) BD*( 2) C   3 - C   4  
                ( 50.00%)   0.7071* C   3 s(  0.38%)p99.99( 98.98%)d 1.68(  0.64%)
                                                  f 0.01(  0.00%)
                                            0.0002 -0.0480  0.0385  0.0024 -0.0001
                                            0.0000  0.0000 -0.0000  0.6507  0.0058
                                           -0.0018 -0.7478  0.0845 -0.0079 -0.0000
                                            0.0000  0.0000  0.0000  0.0726 -0.0075
                                            0.0170  0.0010 -0.0257  0.0102  0.0027
                                            0.0000  0.0040 -0.0035 -0.0000 -0.0000
                                            0.0007
                ( 50.00%)  -0.7071* C   4 s(  0.38%)p99.99( 98.98%)d 1.68(  0.64%)
                                                  f 0.01(  0.00%)
                                            0.0002 -0.0480  0.0385  0.0024 -0.0001
                                           -0.0000  0.0000  0.0000 -0.6507 -0.0058
                                            0.0018 -0.7478  0.0845 -0.0079 -0.0000
                                           -0.0000 -0.0000 -0.0000 -0.0726  0.0075
                                            0.0170  0.0010 -0.0257  0.0102  0.0027
                                           -0.0000 -0.0040 -0.0035 -0.0000  0.0000
                                           -0.0007
   272. (0.03219) BD*( 1) C   3 - C   7  
                ( 50.68%)   0.7119* C   3 s( 32.17%)p 2.10( 67.57%)d 0.01(  0.26%)
                                                  f 0.00(  0.00%)
                                            0.0000  0.5672 -0.0049 -0.0038 -0.0004
                                            0.7057  0.0158 -0.0020  0.3358  0.0157
                                            0.0056  0.2531 -0.0142 -0.0102 -0.0168
                                            0.0074  0.0364  0.0071 -0.0049  0.0035
                                            0.0149  0.0082  0.0233 -0.0052 -0.0002
                                            0.0011  0.0009  0.0033 -0.0008 -0.0009
                                            0.0004
                ( 49.32%)  -0.7023* C   7 s( 21.84%)p 3.57( 78.02%)d 0.01(  0.13%)
                                                  f 0.00(  0.01%)
                                           -0.0000  0.4670 -0.0180 -0.0031  0.0007
                                           -0.4843  0.0284  0.0036  0.1337  0.0319
                                           -0.0001 -0.7251 -0.0108 -0.0032  0.0105
                                           -0.0074  0.0253  0.0086  0.0007 -0.0015
                                            0.0191  0.0011 -0.0046  0.0076  0.0044
                                           -0.0029 -0.0007 -0.0050 -0.0035 -0.0052
                                            0.0003
   273. (0.03219) BD*( 1) C   4 - C   5  
                ( 50.68%)   0.7119* C   4 s( 32.17%)p 2.10( 67.57%)d 0.01(  0.26%)
                                                  f 0.00(  0.00%)
                                            0.0000  0.5672 -0.0049 -0.0038 -0.0004
                                           -0.7057 -0.0158  0.0020 -0.3358 -0.0157
                                           -0.0056  0.2531 -0.0142 -0.0102 -0.0168
                                            0.0074 -0.0364 -0.0071  0.0049 -0.0035
                                            0.0149  0.0082  0.0233 -0.0052 -0.0002
                                           -0.0011 -0.0009  0.0033 -0.0008  0.0009
                                           -0.0004
                ( 49.32%)  -0.7023* C   5 s( 21.84%)p 3.57( 78.02%)d 0.01(  0.13%)
                                                  f 0.00(  0.01%)
                                           -0.0000  0.4670 -0.0180 -0.0031  0.0007
                                            0.4843 -0.0284 -0.0036 -0.1337 -0.0319
                                            0.0001 -0.7251 -0.0108 -0.0032  0.0105
                                           -0.0074 -0.0253 -0.0086 -0.0007  0.0015
                                            0.0191  0.0011 -0.0046  0.0076  0.0044
                                            0.0029  0.0007 -0.0050 -0.0035  0.0052
                                           -0.0003
   274. (0.03219) BD*( 1) C   4 - C  11  
                ( 50.68%)   0.7119* C   4 s( 32.17%)p 2.10( 67.57%)d 0.01(  0.26%)
                                                  f 0.00(  0.00%)
                                            0.0000  0.5672 -0.0049 -0.0038 -0.0004
                                            0.7057  0.0158 -0.0020 -0.3358 -0.0157
                                           -0.0056  0.2531 -0.0142 -0.0102  0.0168
                                           -0.0074  0.0364  0.0071  0.0049 -0.0035
                                            0.0149  0.0082  0.0233 -0.0052 -0.0002
                                            0.0011 -0.0009  0.0033  0.0008 -0.0009
                                           -0.0004
                ( 49.32%)  -0.7023* C  11 s( 21.84%)p 3.57( 78.02%)d 0.01(  0.13%)
                                                  f 0.00(  0.01%)
                                           -0.0000  0.4670 -0.0180 -0.0031  0.0007
                                           -0.4843  0.0284  0.0036 -0.1337 -0.0319
                                            0.0001 -0.7251 -0.0108 -0.0032 -0.0105
                                            0.0074  0.0253  0.0086 -0.0007  0.0015
                                            0.0191  0.0011 -0.0046  0.0076  0.0044
                                           -0.0029  0.0007 -0.0050  0.0035 -0.0052
                                           -0.0003
   275. (0.03155) BD*( 1) C   5 - H   6  
                ( 38.10%)   0.6172* C   5 s( 30.48%)p 2.28( 69.49%)d 0.00(  0.02%)
                                                  f 0.00(  0.01%)
                                           -0.0000  0.5511  0.0316  0.0056 -0.0004
                                           -0.6485  0.0097 -0.0019 -0.5233  0.0077
                                           -0.0017  0.0167 -0.0037  0.0015  0.0087
                                            0.0099  0.0039 -0.0005 -0.0013  0.0005
                                           -0.0011  0.0028 -0.0028 -0.0051 -0.0005
                                            0.0049  0.0066  0.0008  0.0005  0.0033
                                           -0.0081
                ( 61.90%)  -0.7868* H   6 s( 99.95%)p 0.00(  0.05%)
                                            0.9997  0.0037  0.0007  0.0176  0.0154
                                            0.0009
   276. (0.00282) BD*( 1) C   5 - C  13  
                ( 50.33%)   0.7094* C   5 s( 22.45%)p 3.45( 77.42%)d 0.01(  0.12%)
                                                  f 0.00(  0.01%)
                                           -0.0006  0.4735 -0.0143 -0.0017  0.0000
                                            0.5304 -0.0207 -0.0045 -0.1383 -0.0318
                                           -0.0020  0.6871  0.0142  0.0042  0.0132
                                           -0.0083  0.0213  0.0101  0.0020 -0.0007
                                            0.0179  0.0039 -0.0060  0.0075 -0.0044
                                            0.0017  0.0008  0.0034  0.0035  0.0047
                                           -0.0006
                ( 49.67%)  -0.7048* C  13 s( 23.55%)p 3.24( 76.35%)d 0.00(  0.09%)
                                                  f 0.00(  0.00%)
                                            0.0007  0.4851 -0.0129 -0.0022  0.0004
                                           -0.7067 -0.0137 -0.0002 -0.1626 -0.0287
                                           -0.0027 -0.4858  0.0260  0.0006 -0.0009
                                            0.0024  0.0180  0.0098 -0.0138  0.0068
                                            0.0046  0.0088  0.0133 -0.0027 -0.0014
                                           -0.0030 -0.0016 -0.0042  0.0025  0.0002
                                            0.0009
   277. (0.03155) BD*( 1) C   7 - H   8  
                ( 38.10%)   0.6172* C   7 s( 30.48%)p 2.28( 69.49%)d 0.00(  0.02%)
                                                  f 0.00(  0.01%)
                                            0.0000 -0.5511 -0.0316 -0.0056  0.0004
                                           -0.6485  0.0097 -0.0019 -0.5233  0.0077
                                           -0.0017 -0.0167  0.0037 -0.0015 -0.0087
                                           -0.0099  0.0039 -0.0005 -0.0013  0.0005
                                            0.0011 -0.0028  0.0028  0.0051  0.0005
                                            0.0049  0.0066 -0.0008 -0.0005  0.0033
                                           -0.0081
                ( 61.90%)  -0.7868* H   8 s( 99.95%)p 0.00(  0.05%)
                                           -0.9997 -0.0037 -0.0007  0.0176  0.0154
                                           -0.0009
   278. (0.00282) BD*( 1) C   7 - C   9  
                ( 50.33%)   0.7094* C   7 s( 22.45%)p 3.45( 77.42%)d 0.01(  0.12%)
                                                  f 0.00(  0.01%)
                                           -0.0006  0.4735 -0.0143 -0.0017  0.0000
                                           -0.5304  0.0207  0.0045  0.1383  0.0318
                                            0.0020  0.6871  0.0142  0.0042  0.0132
                                           -0.0083 -0.0213 -0.0101 -0.0020  0.0007
                                            0.0179  0.0039 -0.0060  0.0075 -0.0044
                                           -0.0017 -0.0008  0.0034  0.0035 -0.0047
                                            0.0006
                ( 49.67%)  -0.7048* C   9 s( 23.55%)p 3.24( 76.35%)d 0.00(  0.09%)
                                                  f 0.00(  0.00%)
                                            0.0007  0.4851 -0.0129 -0.0022  0.0004
                                            0.7067  0.0137  0.0002  0.1626  0.0287
                                            0.0027 -0.4858  0.0260  0.0006 -0.0009
                                            0.0024 -0.0180 -0.0098  0.0138 -0.0068
                                            0.0046  0.0088  0.0133 -0.0027 -0.0014
                                            0.0030  0.0016 -0.0042  0.0025 -0.0002
                                           -0.0009
   279. (0.00099) BD*( 1) C   7 - C  11  
                ( 50.00%)   0.7071* C   7 s( 25.07%)p 2.98( 74.80%)d 0.00(  0.12%)
                                                  f 0.00(  0.00%)
                                            0.0000  0.5005 -0.0154 -0.0018 -0.0001
                                            0.2443  0.0412  0.0033 -0.8286  0.0051
                                            0.0031  0.0086  0.0022 -0.0009  0.0148
                                           -0.0113  0.0014 -0.0003 -0.0021  0.0005
                                           -0.0168 -0.0126 -0.0196 -0.0006  0.0005
                                           -0.0013  0.0026 -0.0001 -0.0000  0.0021
                                            0.0058
                ( 50.00%)  -0.7071* C  11 s( 25.07%)p 2.98( 74.80%)d 0.00(  0.12%)
                                                  f 0.00(  0.00%)
                                            0.0000  0.5005 -0.0154 -0.0018 -0.0001
                                            0.2443  0.0412  0.0033  0.8286 -0.0051
                                           -0.0031  0.0086  0.0022 -0.0009 -0.0148
                                            0.0113  0.0014 -0.0003  0.0021 -0.0005
                                           -0.0168 -0.0126 -0.0196 -0.0006  0.0005
                                           -0.0013 -0.0026 -0.0001  0.0000  0.0021
                                           -0.0058
   280. (0.01827) BD*( 1) C   9 - H  10  
                ( 37.69%)   0.6139* C   9 s( 29.42%)p 2.40( 70.55%)d 0.00(  0.02%)
                                                  f 0.00(  0.01%)
                                            0.0003 -0.5417 -0.0276 -0.0020  0.0003
                                           -0.0000 -0.0000 -0.0000 -0.4692  0.0059
                                            0.0010 -0.6966  0.0082 -0.0028 -0.0000
                                            0.0000  0.0000  0.0000 -0.0067 -0.0096
                                            0.0023  0.0041 -0.0069 -0.0061 -0.0006
                                           -0.0000 -0.0097  0.0051 -0.0000 -0.0000
                                            0.0018
                ( 62.31%)  -0.7894* H  10 s( 99.93%)p 0.00(  0.07%)
                                           -0.9997 -0.0019 -0.0006 -0.0000  0.0143
                                            0.0215
   281. (0.00139) BD*( 1) C   9 - C  13  
                ( 50.00%)   0.7071* C   9 s( 23.28%)p 3.29( 76.61%)d 0.00(  0.11%)
                                                  f 0.00(  0.01%)
                                           -0.0000  0.4823 -0.0129  0.0011 -0.0002
                                           -0.0000 -0.0000 -0.0000 -0.8514  0.0032
                                            0.0030  0.1993  0.0389  0.0053 -0.0000
                                            0.0000  0.0000  0.0000  0.0141 -0.0080
                                           -0.0244 -0.0097 -0.0039 -0.0096  0.0047
                                           -0.0000  0.0056  0.0001 -0.0000 -0.0000
                                            0.0037
                ( 50.00%)  -0.7071* C  13 s( 23.28%)p 3.29( 76.61%)d 0.00(  0.11%)
                                                  f 0.00(  0.01%)
                                           -0.0000  0.4823 -0.0129  0.0011 -0.0002
                                            0.0000  0.0000  0.0000  0.8514 -0.0032
                                           -0.0030  0.1993  0.0389  0.0053  0.0000
                                           -0.0000 -0.0000 -0.0000 -0.0141  0.0080
                                           -0.0244 -0.0097 -0.0039 -0.0096  0.0047
                                            0.0000 -0.0056  0.0001 -0.0000 -0.0000
                                           -0.0037
   282. (0.03155) BD*( 1) C  11 - H  12  
                ( 38.10%)   0.6172* C  11 s( 30.48%)p 2.28( 69.49%)d 0.00(  0.02%)
                                                  f 0.00(  0.01%)
                                            0.0000 -0.5511 -0.0316 -0.0056  0.0004
                                           -0.6485  0.0097 -0.0019  0.5233 -0.0077
                                            0.0017 -0.0167  0.0037 -0.0015  0.0087
                                            0.0099  0.0039 -0.0005  0.0013 -0.0005
                                            0.0011 -0.0028  0.0028  0.0051  0.0005
                                            0.0049 -0.0066 -0.0008  0.0005  0.0033
                                            0.0081
                ( 61.90%)  -0.7868* H  12 s( 99.95%)p 0.00(  0.05%)
                                           -0.9997 -0.0037 -0.0007  0.0176 -0.0154
                                           -0.0009
   283. (0.00282) BD*( 1) C  11 - C  13  
                ( 50.33%)   0.7094* C  11 s( 22.45%)p 3.45( 77.42%)d 0.01(  0.12%)
                                                  f 0.00(  0.01%)
                                           -0.0006  0.4735 -0.0143 -0.0017  0.0000
                                           -0.5304  0.0207  0.0045 -0.1383 -0.0318
                                           -0.0020  0.6871  0.0142  0.0042 -0.0132
                                            0.0083 -0.0213 -0.0101  0.0020 -0.0007
                                            0.0179  0.0039 -0.0060  0.0075 -0.0044
                                           -0.0017  0.0008  0.0034 -0.0035 -0.0047
                                           -0.0006
                ( 49.67%)  -0.7048* C  13 s( 23.55%)p 3.24( 76.35%)d 0.00(  0.09%)
                                                  f 0.00(  0.00%)
                                            0.0007  0.4851 -0.0129 -0.0022  0.0004
                                            0.7067  0.0137  0.0002 -0.1626 -0.0287
                                           -0.0027 -0.4858  0.0260  0.0006  0.0009
                                           -0.0024 -0.0180 -0.0098 -0.0138  0.0068
                                            0.0046  0.0088  0.0133 -0.0027 -0.0014
                                            0.0030 -0.0016 -0.0042 -0.0025 -0.0002
                                            0.0009
   284. (0.01827) BD*( 1) C  13 - H  14  
                ( 37.69%)   0.6139* C  13 s( 29.42%)p 2.40( 70.55%)d 0.00(  0.02%)
                                                  f 0.00(  0.01%)
                                           -0.0003  0.5417  0.0276  0.0020 -0.0003
                                           -0.0000 -0.0000 -0.0000 -0.4692  0.0059
                                            0.0010  0.6966 -0.0082  0.0028 -0.0000
                                            0.0000  0.0000  0.0000 -0.0067 -0.0096
                                           -0.0023 -0.0041  0.0069  0.0061  0.0006
                                           -0.0000 -0.0097 -0.0051  0.0000  0.0000
                                            0.0018
                ( 62.31%)  -0.7894* H  14 s( 99.93%)p 0.00(  0.07%)
                                            0.9997  0.0019  0.0006  0.0000  0.0143
                                           -0.0215


 NHO Directionality and "Bond Bending" (deviations from line of nuclear centers)

         [Thresholds for printing:  angular deviation  >  1.0 degree]
                                    hybrid p-character > 25.0%
                                    orbital occupancy  >  0.10e

                                Line of Centers        Hybrid 1              Hybrid 2
                                ---------------  -------------------   ------------------
                NBO               Theta   Phi    Theta   Phi    Dev    Theta   Phi    Dev
 ========================================================================================
     1. BD (   1) C   1 - H   2    89.8  140.2    89.0  141.1   1.2      --     --    --
     2. BD (   1) C   1 - C   3   130.4  356.0   146.9   20.1  22.7     74.1  153.6  31.2
     3. BD (   1) C   1 - C   5    90.0  270.0    89.4  250.6  19.4     89.4  109.4  19.4
     4. BD (   1) C   1 - C   9    48.4  359.7    37.1   18.8  17.1    121.6  164.9  15.5
     5. BD (   1) C   3 - C   4    90.0  270.0   134.5  270.0  44.5    134.5   90.0  44.5
     6. BD (   2) C   3 - C   4    90.0  270.0    44.3  270.0  45.7     44.3   90.0  45.7
     7. BD (   1) C   3 - C   7    49.6    4.0    74.1   26.4  31.2    146.9  159.9  22.7
     8. BD (   1) C   4 - C   5    49.6  184.0    74.1  206.4  31.2    146.9  339.9  22.7
     9. BD (   1) C   4 - C  11    49.6  356.0    74.1  333.6  31.2    146.9  200.1  22.7
    10. BD (   1) C   5 - H   6    89.8  219.8    89.0  218.9   1.2      --     --    --
    11. BD (   1) C   5 - C  13    48.4    0.3    37.1  341.2  17.1    121.6  195.1  15.5
    12. BD (   1) C   7 - H   8    89.8   39.8    89.0   38.9   1.2      --     --    --
    13. BD (   1) C   7 - C   9    48.4  180.3    37.1  161.2  17.1    121.6   15.1  15.5
    14. BD (   1) C   7 - C  11    90.0  270.0    89.4  289.4  19.4     89.4   70.6  19.4
    15. BD (   1) C   9 - H  10    34.9   90.0    33.8   90.0   1.2      --     --    --
    16. BD (   1) C   9 - C  13    90.0  270.0    73.9  270.0  16.1     73.9   90.0  16.1
    17. BD (   1) C  11 - H  12    89.8  320.2    89.0  321.1   1.2      --     --    --
    18. BD (   1) C  11 - C  13    48.4  179.7    37.1  198.8  17.1    121.6  344.9  15.5
    19. BD (   1) C  13 - H  14    34.9  270.0    33.8  270.0   1.2      --     --    --
   271. BD*(   2) C   3 - C   4    90.0  270.0    44.3  270.0  45.7     44.3   90.0  45.7


 Second Order Perturbation Theory Analysis of Fock Matrix in NBO Basis

     Threshold for printing:   0.50 kcal/mol
                                                                              E(2)  E(j)-E(i) F(i,j)
         Donor NBO (i)                     Acceptor NBO (j)                 kcal/mol   a.u.    a.u. 
 ===================================================================================================

 within unit  1
   1. BD (   1) C   1 - H   2        / 54. RY*(   1) H   2                    0.52    1.78    0.027
   1. BD (   1) C   1 - H   2        / 60. RY*(   2) C   3                    0.72    2.46    0.037
   1. BD (   1) C   1 - H   2        /112. RY*(   2) C   5                    1.84    2.99    0.066
   1. BD (   1) C   1 - H   2        /137. RY*(   1) H   6                    0.68    1.78    0.031
   2. BD (   1) C   1 - C   3        / 85. RY*(   1) C   4                    0.73    2.05    0.035
   2. BD (   1) C   1 - C   3        /266. BD*(   1) C   1 - H   2            0.78    1.04    0.025
   2. BD (   1) C   1 - C   3        /271. BD*(   2) C   3 - C   4            2.72    0.78    0.043
   2. BD (   1) C   1 - C   3        /272. BD*(   1) C   3 - C   7            0.71    0.95    0.023
   2. BD (   1) C   1 - C   3        /274. BD*(   1) C   4 - C  11            1.32    0.95    0.032
   2. BD (   1) C   1 - C   3        /275. BD*(   1) C   5 - H   6            2.32    1.04    0.044
   2. BD (   1) C   1 - C   3        /277. BD*(   1) C   7 - H   8            0.60    1.04    0.022
   2. BD (   1) C   1 - C   3        /280. BD*(   1) C   9 - H  10            2.50    1.03    0.045
   3. BD (   1) C   1 - C   5        /266. BD*(   1) C   1 - H   2            0.55    1.07    0.022
   3. BD (   1) C   1 - C   5        /272. BD*(   1) C   3 - C   7            0.81    0.97    0.025
   3. BD (   1) C   1 - C   5        /274. BD*(   1) C   4 - C  11            0.81    0.97    0.025
   3. BD (   1) C   1 - C   5        /275. BD*(   1) C   5 - H   6            0.55    1.07    0.022
   3. BD (   1) C   1 - C   5        /280. BD*(   1) C   9 - H  10            1.25    1.05    0.032
   3. BD (   1) C   1 - C   5        /284. BD*(   1) C  13 - H  14            1.25    1.05    0.032
   4. BD (   1) C   1 - C   9        /267. BD*(   1) C   1 - C   3            0.60    0.95    0.022
   4. BD (   1) C   1 - C   9        /270. BD*(   1) C   3 - C   4            1.40    1.06    0.034
   4. BD (   1) C   1 - C   9        /271. BD*(   2) C   3 - C   4            7.23    0.77    0.070
   4. BD (   1) C   1 - C   9        /275. BD*(   1) C   5 - H   6            2.38    1.04    0.045
   4. BD (   1) C   1 - C   9        /277. BD*(   1) C   7 - H   8            1.12    1.04    0.031
   4. BD (   1) C   1 - C   9        /284. BD*(   1) C  13 - H  14            2.03    1.03    0.041
   5. BD (   1) C   3 - C   4        /266. BD*(   1) C   1 - H   2            0.55    1.11    0.022
   5. BD (   1) C   3 - C   4        /275. BD*(   1) C   5 - H   6            0.55    1.11    0.022
   5. BD (   1) C   3 - C   4        /277. BD*(   1) C   7 - H   8            0.55    1.11    0.022
   5. BD (   1) C   3 - C   4        /282. BD*(   1) C  11 - H  12            0.55    1.11    0.022
   6. BD (   2) C   3 - C   4        / 28. RY*(   1) C   1                    2.37    2.05    0.065
   6. BD (   2) C   3 - C   4        /111. RY*(   1) C   5                    2.37    2.05    0.065
   6. BD (   2) C   3 - C   4        /142. RY*(   1) C   7                    2.37    2.05    0.065
   6. BD (   2) C   3 - C   4        /204. RY*(   1) C  11                    2.37    2.05    0.065
   6. BD (   2) C   3 - C   4        /266. BD*(   1) C   1 - H   2            8.98    0.80    0.078
   6. BD (   2) C   3 - C   4        /267. BD*(   1) C   1 - C   3            6.16    0.71    0.061
   6. BD (   2) C   3 - C   4        /269. BD*(   1) C   1 - C   9            0.61    0.70    0.019
   6. BD (   2) C   3 - C   4        /272. BD*(   1) C   3 - C   7            6.16    0.71    0.061
   6. BD (   2) C   3 - C   4        /273. BD*(   1) C   4 - C   5            6.16    0.71    0.061
   6. BD (   2) C   3 - C   4        /274. BD*(   1) C   4 - C  11            6.16    0.71    0.061
   6. BD (   2) C   3 - C   4        /275. BD*(   1) C   5 - H   6            8.98    0.80    0.078
   6. BD (   2) C   3 - C   4        /276. BD*(   1) C   5 - C  13            0.61    0.70    0.019
   6. BD (   2) C   3 - C   4        /277. BD*(   1) C   7 - H   8            8.98    0.80    0.078
   6. BD (   2) C   3 - C   4        /278. BD*(   1) C   7 - C   9            0.61    0.70    0.019
   6. BD (   2) C   3 - C   4        /280. BD*(   1) C   9 - H  10            1.91    0.79    0.036
   6. BD (   2) C   3 - C   4        /282. BD*(   1) C  11 - H  12            8.98    0.80    0.078
   6. BD (   2) C   3 - C   4        /283. BD*(   1) C  11 - C  13            0.61    0.70    0.019
   6. BD (   2) C   3 - C   4        /284. BD*(   1) C  13 - H  14            1.91    0.79    0.036
   7. BD (   1) C   3 - C   7        / 85. RY*(   1) C   4                    0.73    2.05    0.035
   7. BD (   1) C   3 - C   7        /266. BD*(   1) C   1 - H   2            0.60    1.04    0.022
   7. BD (   1) C   3 - C   7        /267. BD*(   1) C   1 - C   3            0.71    0.95    0.023
   7. BD (   1) C   3 - C   7        /271. BD*(   2) C   3 - C   4            2.72    0.78    0.043
   7. BD (   1) C   3 - C   7        /273. BD*(   1) C   4 - C   5            1.32    0.95    0.032
   7. BD (   1) C   3 - C   7        /277. BD*(   1) C   7 - H   8            0.78    1.04    0.025
   7. BD (   1) C   3 - C   7        /280. BD*(   1) C   9 - H  10            2.50    1.03    0.045
   7. BD (   1) C   3 - C   7        /282. BD*(   1) C  11 - H  12            2.32    1.04    0.044
   8. BD (   1) C   4 - C   5        / 59. RY*(   1) C   3                    0.73    2.05    0.035
   8. BD (   1) C   4 - C   5        /266. BD*(   1) C   1 - H   2            2.32    1.04    0.044
   8. BD (   1) C   4 - C   5        /271. BD*(   2) C   3 - C   4            2.72    0.78    0.043
   8. BD (   1) C   4 - C   5        /272. BD*(   1) C   3 - C   7            1.32    0.95    0.032
   8. BD (   1) C   4 - C   5        /274. BD*(   1) C   4 - C  11            0.71    0.95    0.023
   8. BD (   1) C   4 - C   5        /275. BD*(   1) C   5 - H   6            0.78    1.04    0.025
   8. BD (   1) C   4 - C   5        /282. BD*(   1) C  11 - H  12            0.60    1.04    0.022
   8. BD (   1) C   4 - C   5        /284. BD*(   1) C  13 - H  14            2.50    1.03    0.045
   9. BD (   1) C   4 - C  11        / 59. RY*(   1) C   3                    0.73    2.05    0.035
   9. BD (   1) C   4 - C  11        /267. BD*(   1) C   1 - C   3            1.32    0.95    0.032
   9. BD (   1) C   4 - C  11        /271. BD*(   2) C   3 - C   4            2.72    0.78    0.043
   9. BD (   1) C   4 - C  11        /273. BD*(   1) C   4 - C   5            0.71    0.95    0.023
   9. BD (   1) C   4 - C  11        /275. BD*(   1) C   5 - H   6            0.60    1.04    0.022
   9. BD (   1) C   4 - C  11        /277. BD*(   1) C   7 - H   8            2.32    1.04    0.044
   9. BD (   1) C   4 - C  11        /282. BD*(   1) C  11 - H  12            0.78    1.04    0.025
   9. BD (   1) C   4 - C  11        /284. BD*(   1) C  13 - H  14            2.50    1.03    0.045
  10. BD (   1) C   5 - H   6        / 29. RY*(   2) C   1                    1.84    2.99    0.066
  10. BD (   1) C   5 - H   6        / 54. RY*(   1) H   2                    0.68    1.78    0.031
  10. BD (   1) C   5 - H   6        / 86. RY*(   2) C   4                    0.72    2.46    0.037
  10. BD (   1) C   5 - H   6        /137. RY*(   1) H   6                    0.52    1.78    0.027
  11. BD (   1) C   5 - C  13        /266. BD*(   1) C   1 - H   2            2.38    1.04    0.045
  11. BD (   1) C   5 - C  13        /270. BD*(   1) C   3 - C   4            1.40    1.06    0.034
  11. BD (   1) C   5 - C  13        /271. BD*(   2) C   3 - C   4            7.23    0.77    0.070
  11. BD (   1) C   5 - C  13        /273. BD*(   1) C   4 - C   5            0.60    0.95    0.022
  11. BD (   1) C   5 - C  13        /280. BD*(   1) C   9 - H  10            2.03    1.03    0.041
  11. BD (   1) C   5 - C  13        /282. BD*(   1) C  11 - H  12            1.12    1.04    0.031
  12. BD (   1) C   7 - H   8        / 60. RY*(   2) C   3                    0.72    2.46    0.037
  12. BD (   1) C   7 - H   8        /168. RY*(   1) H   8                    0.52    1.78    0.027
  12. BD (   1) C   7 - H   8        /205. RY*(   2) C  11                    1.84    2.99    0.066
  12. BD (   1) C   7 - H   8        /230. RY*(   1) H  12                    0.68    1.78    0.031
  13. BD (   1) C   7 - C   9        /266. BD*(   1) C   1 - H   2            1.12    1.04    0.031
  13. BD (   1) C   7 - C   9        /270. BD*(   1) C   3 - C   4            1.40    1.06    0.034
  13. BD (   1) C   7 - C   9        /271. BD*(   2) C   3 - C   4            7.23    0.77    0.070
  13. BD (   1) C   7 - C   9        /272. BD*(   1) C   3 - C   7            0.60    0.95    0.022
  13. BD (   1) C   7 - C   9        /282. BD*(   1) C  11 - H  12            2.38    1.04    0.045
  13. BD (   1) C   7 - C   9        /284. BD*(   1) C  13 - H  14            2.03    1.03    0.041
  14. BD (   1) C   7 - C  11        /267. BD*(   1) C   1 - C   3            0.81    0.97    0.025
  14. BD (   1) C   7 - C  11        /273. BD*(   1) C   4 - C   5            0.81    0.97    0.025
  14. BD (   1) C   7 - C  11        /277. BD*(   1) C   7 - H   8            0.55    1.07    0.022
  14. BD (   1) C   7 - C  11        /280. BD*(   1) C   9 - H  10            1.25    1.05    0.032
  14. BD (   1) C   7 - C  11        /282. BD*(   1) C  11 - H  12            0.55    1.07    0.022
  14. BD (   1) C   7 - C  11        /284. BD*(   1) C  13 - H  14            1.25    1.05    0.032
  15. BD (   1) C   9 - H  10        / 29. RY*(   2) C   1                    1.06    3.00    0.050
  15. BD (   1) C   9 - H  10        /143. RY*(   2) C   7                    1.06    3.00    0.050
  15. BD (   1) C   9 - H  10        /235. RY*(   1) C  13                    1.22    2.57    0.050
  15. BD (   1) C   9 - H  10        /261. RY*(   1) H  14                    0.52    1.70    0.027
  16. BD (   1) C   9 - C  13        /266. BD*(   1) C   1 - H   2            2.20    1.07    0.044
  16. BD (   1) C   9 - C  13        /275. BD*(   1) C   5 - H   6            2.20    1.07    0.044
  16. BD (   1) C   9 - C  13        /277. BD*(   1) C   7 - H   8            2.20    1.07    0.044
  16. BD (   1) C   9 - C  13        /280. BD*(   1) C   9 - H  10            0.52    1.06    0.021
  16. BD (   1) C   9 - C  13        /282. BD*(   1) C  11 - H  12            2.20    1.07    0.044
  16. BD (   1) C   9 - C  13        /284. BD*(   1) C  13 - H  14            0.52    1.06    0.021
  17. BD (   1) C  11 - H  12        / 86. RY*(   2) C   4                    0.72    2.46    0.037
  17. BD (   1) C  11 - H  12        /143. RY*(   2) C   7                    1.84    2.99    0.066
  17. BD (   1) C  11 - H  12        /168. RY*(   1) H   8                    0.68    1.78    0.031
  17. BD (   1) C  11 - H  12        /230. RY*(   1) H  12                    0.52    1.78    0.027
  18. BD (   1) C  11 - C  13        /270. BD*(   1) C   3 - C   4            1.40    1.06    0.034
  18. BD (   1) C  11 - C  13        /271. BD*(   2) C   3 - C   4            7.23    0.77    0.070
  18. BD (   1) C  11 - C  13        /274. BD*(   1) C   4 - C  11            0.60    0.95    0.022
  18. BD (   1) C  11 - C  13        /275. BD*(   1) C   5 - H   6            1.12    1.04    0.031
  18. BD (   1) C  11 - C  13        /277. BD*(   1) C   7 - H   8            2.38    1.04    0.045
  18. BD (   1) C  11 - C  13        /280. BD*(   1) C   9 - H  10            2.03    1.03    0.041
  19. BD (   1) C  13 - H  14        /112. RY*(   2) C   5                    1.06    3.00    0.050
  19. BD (   1) C  13 - H  14        /173. RY*(   1) C   9                    1.22    2.57    0.050
  19. BD (   1) C  13 - H  14        /199. RY*(   1) H  10                    0.52    1.70    0.027
  19. BD (   1) C  13 - H  14        /205. RY*(   2) C  11                    1.06    3.00    0.050
  20. CR (   1) C   1                / 55. RY*(   2) H   2                    0.59   12.44    0.076
  20. CR (   1) C   1                /271. BD*(   2) C   3 - C   4            0.90   10.59    0.092
  21. CR (   1) C   3                / 85. RY*(   1) C   4                    1.34   11.83    0.113
  21. CR (   1) C   3                / 86. RY*(   2) C   4                    0.83   12.24    0.090
  21. CR (   1) C   3                /266. BD*(   1) C   1 - H   2            0.54   10.82    0.069
  21. CR (   1) C   3                /267. BD*(   1) C   1 - C   3            0.59   10.73    0.071
  21. CR (   1) C   3                /271. BD*(   2) C   3 - C   4            9.51   10.55    0.300
  21. CR (   1) C   3                /272. BD*(   1) C   3 - C   7            0.59   10.73    0.071
  21. CR (   1) C   3                /277. BD*(   1) C   7 - H   8            0.54   10.82    0.069
  22. CR (   1) C   4                / 59. RY*(   1) C   3                    1.34   11.83    0.113
  22. CR (   1) C   4                / 60. RY*(   2) C   3                    0.83   12.24    0.090
  22. CR (   1) C   4                /271. BD*(   2) C   3 - C   4            9.51   10.55    0.300
  22. CR (   1) C   4                /273. BD*(   1) C   4 - C   5            0.59   10.73    0.071
  22. CR (   1) C   4                /274. BD*(   1) C   4 - C  11            0.59   10.73    0.071
  22. CR (   1) C   4                /275. BD*(   1) C   5 - H   6            0.54   10.82    0.069
  22. CR (   1) C   4                /282. BD*(   1) C  11 - H  12            0.54   10.82    0.069
  23. CR (   1) C   5                /138. RY*(   2) H   6                    0.59   12.44    0.076
  23. CR (   1) C   5                /271. BD*(   2) C   3 - C   4            0.90   10.59    0.092
  24. CR (   1) C   7                /169. RY*(   2) H   8                    0.59   12.44    0.076
  24. CR (   1) C   7                /271. BD*(   2) C   3 - C   4            0.90   10.59    0.092
  25. CR (   1) C   9                /200. RY*(   2) H  10                    0.58   12.44    0.076
  26. CR (   1) C  11                /231. RY*(   2) H  12                    0.59   12.44    0.076
  26. CR (   1) C  11                /271. BD*(   2) C   3 - C   4            0.90   10.59    0.092
  27. CR (   1) C  13                /262. RY*(   2) H  14                    0.58   12.44    0.076
 271. BD*(   2) C   3 - C   4        / 59. RY*(   1) C   3                    1.19    1.28    0.102
 271. BD*(   2) C   3 - C   4        / 60. RY*(   2) C   3                    0.52    1.69    0.078
 271. BD*(   2) C   3 - C   4        / 85. RY*(   1) C   4                    1.19    1.28    0.102
 271. BD*(   2) C   3 - C   4        / 86. RY*(   2) C   4                    0.52    1.69    0.078
 271. BD*(   2) C   3 - C   4        /266. BD*(   1) C   1 - H   2            0.60    0.27    0.032
 271. BD*(   2) C   3 - C   4        /267. BD*(   1) C   1 - C   3           10.11    0.18    0.105
 271. BD*(   2) C   3 - C   4        /268. BD*(   1) C   1 - C   5            3.20    0.19    0.065
 271. BD*(   2) C   3 - C   4        /269. BD*(   1) C   1 - C   9            0.55    0.17    0.025
 271. BD*(   2) C   3 - C   4        /270. BD*(   1) C   3 - C   4           38.50    0.28    0.251
 271. BD*(   2) C   3 - C   4        /272. BD*(   1) C   3 - C   7           10.11    0.18    0.105
 271. BD*(   2) C   3 - C   4        /273. BD*(   1) C   4 - C   5           10.11    0.18    0.105
 271. BD*(   2) C   3 - C   4        /274. BD*(   1) C   4 - C  11           10.11    0.18    0.105
 271. BD*(   2) C   3 - C   4        /275. BD*(   1) C   5 - H   6            0.60    0.27    0.032
 271. BD*(   2) C   3 - C   4        /276. BD*(   1) C   5 - C  13            0.55    0.17    0.025
 271. BD*(   2) C   3 - C   4        /277. BD*(   1) C   7 - H   8            0.60    0.27    0.032
 271. BD*(   2) C   3 - C   4        /278. BD*(   1) C   7 - C   9            0.55    0.17    0.025
 271. BD*(   2) C   3 - C   4        /279. BD*(   1) C   7 - C  11            3.20    0.19    0.065
 271. BD*(   2) C   3 - C   4        /282. BD*(   1) C  11 - H  12            0.60    0.27    0.032
 271. BD*(   2) C   3 - C   4        /283. BD*(   1) C  11 - C  13            0.55    0.17    0.025


 Natural Bond Orbitals (Summary):

                                                            Principal Delocalizations
           NBO                        Occupancy    Energy   (geminal,vicinal,remote)
 ====================================================================================
 Molecular unit  1  (C8H6)
     1. BD (   1) C   1 - H   2          1.99427    -0.60645  112(v),60(v),137(r),54(g)
     2. BD (   1) C   1 - C   3          1.96573    -0.61422  271(g),280(v),275(v),274(v)
                                                    266(g),85(v),272(g),277(v)
     3. BD (   1) C   1 - C   5          1.99114    -0.63450  280(v),284(v),272(v),274(v)
                                                    266(g),275(g)
     4. BD (   1) C   1 - C   9          1.94290    -0.61374  271(v),275(v),284(v),270(v)
                                                    277(v),267(g)
     5. BD (   1) C   3 - C   4          1.98360    -0.68101  266(v),275(v),277(v),282(v)
     6. BD (   2) C   3 - C   4          1.83383    -0.36905  266(v),275(v),277(v),282(v)
                                                    267(g),272(g),273(g),274(g)
                                                    28(v),111(v),142(v),204(v)
                                                    280(r),284(r),269(v),276(v)
                                                    278(v),283(v)
     7. BD (   1) C   3 - C   7          1.96573    -0.61422  271(g),280(v),282(v),273(v)
                                                    277(g),85(v),267(g),266(v)
     8. BD (   1) C   4 - C   5          1.96573    -0.61422  271(g),284(v),266(v),272(v)
                                                    275(g),59(v),274(g),282(v)
     9. BD (   1) C   4 - C  11          1.96573    -0.61422  271(g),284(v),277(v),267(v)
                                                    282(g),59(v),273(g),275(v)
    10. BD (   1) C   5 - H   6          1.99427    -0.60645  29(v),86(v),54(r),137(g)
    11. BD (   1) C   5 - C  13          1.94290    -0.61374  271(v),266(v),280(v),270(v)
                                                    282(v),273(g)
    12. BD (   1) C   7 - H   8          1.99427    -0.60645  205(v),60(v),230(r),168(g)
    13. BD (   1) C   7 - C   9          1.94290    -0.61374  271(v),282(v),284(v),270(v)
                                                    266(v),272(g)
    14. BD (   1) C   7 - C  11          1.99114    -0.63450  280(v),284(v),267(v),273(v)
                                                    277(g),282(g)
    15. BD (   1) C   9 - H  10          1.97987    -0.61119  235(v),29(v),143(v),261(r)
    16. BD (   1) C   9 - C  13          1.98403    -0.64127  266(v),275(v),277(v),282(v)
                                                    280(g),284(g)
    17. BD (   1) C  11 - H  12          1.99427    -0.60645  143(v),86(v),168(r),230(g)
    18. BD (   1) C  11 - C  13          1.94290    -0.61374  271(v),277(v),280(v),270(v)
                                                    275(v),274(g)
    19. BD (   1) C  13 - H  14          1.97987    -0.61119  173(v),112(v),205(v),199(r)
    20. CR (   1) C   1                  1.99934   -10.42795  271(v),55(v),275(v)
    21. CR (   1) C   3                  1.99851   -10.39332  271(g),85(v),86(v),267(g)
                                                    272(g),266(v),277(v)
    22. CR (   1) C   4                  1.99851   -10.39332  271(g),59(v),60(v),273(g)
                                                    274(g),275(v),282(v)
    23. CR (   1) C   5                  1.99934   -10.42795  271(v),138(v),266(v)
    24. CR (   1) C   7                  1.99934   -10.42795  271(v),169(v),282(v)
    25. CR (   1) C   9                  1.99933   -10.43329  200(v)
    26. CR (   1) C  11                  1.99934   -10.42795  271(v),231(v),277(v)
    27. CR (   1) C  13                  1.99933   -10.43329  262(v)
    28. RY*(   1) C   1                  0.00323     1.67862   
    29. RY*(   2) C   1                  0.00180     2.38506   
    30. RY*(   3) C   1                  0.00102     1.42221   
    31. RY*(   4) C   1                  0.00077     1.38725   
    32. RY*(   5) C   1                  0.00060     2.00439   
    33. RY*(   6) C   1                  0.00029     1.90924   
    34. RY*(   7) C   1                  0.00028     1.85973   
    35. RY*(   8) C   1                  0.00016     2.27901   
    36. RY*(   9) C   1                  0.00014     2.57073   
    37. RY*(  10) C   1                  0.00006     2.17053   
    38. RY*(  11) C   1                  0.00006     2.68236   
    39. RY*(  12) C   1                  0.00006     1.90540   
    40. RY*(  13) C   1                  0.00004     2.73453   
    41. RY*(  14) C   1                  0.00004     2.97578   
    42. RY*(  15) C   1                  0.00002     2.47360   
    43. RY*(  16) C   1                  0.00000     3.00305   
    44. RY*(  17) C   1                  0.00001     3.32158   
    45. RY*(  18) C   1                  0.00000     1.88229   
    46. RY*(  19) C   1                  0.00000    19.80259   
    47. RY*(  20) C   1                  0.00000     3.38125   
    48. RY*(  21) C   1                  0.00000     2.85751   
    49. RY*(  22) C   1                  0.00000     3.40579   
    50. RY*(  23) C   1                  0.00000     3.59891   
    51. RY*(  24) C   1                  0.00000     3.45334   
    52. RY*(  25) C   1                  0.00000     3.18699   
    53. RY*(  26) C   1                  0.00000     3.74834   
    54. RY*(   1) H   2                  0.00069     1.17534   
    55. RY*(   2) H   2                  0.00016     2.01394   
    56. RY*(   3) H   2                  0.00008     2.39627   
    57. RY*(   4) H   2                  0.00008     2.38450   
    58. RY*(   5) H   2                  0.00002     2.87239   
    59. RY*(   1) C   3                  0.00318     1.43951   
    60. RY*(   2) C   3                  0.00129     1.84892   
    61. RY*(   3) C   3                  0.00127     1.62583   
    62. RY*(   4) C   3                  0.00082     1.87392   
    63. RY*(   5) C   3                  0.00047     1.57012   
    64. RY*(   6) C   3                  0.00038     2.53330   
    65. RY*(   7) C   3                  0.00033     1.68781   
    66. RY*(   8) C   3                  0.00025     2.74324   
    67. RY*(   9) C   3                  0.00017     2.21352   
    68. RY*(  10) C   3                  0.00009     2.07661   
    69. RY*(  11) C   3                  0.00007     2.59601   
    70. RY*(  12) C   3                  0.00005     1.94936   
    71. RY*(  13) C   3                  0.00005     3.00447   
    72. RY*(  14) C   3                  0.00003     3.34182   
    73. RY*(  15) C   3                  0.00001     1.80151   
    74. RY*(  16) C   3                  0.00001     2.91657   
    75. RY*(  17) C   3                  0.00001     3.23262   
    76. RY*(  18) C   3                  0.00000    19.09755   
    77. RY*(  19) C   3                  0.00001     1.67541   
    78. RY*(  20) C   3                  0.00000     3.72181   
    79. RY*(  21) C   3                  0.00000     3.54582   
    80. RY*(  22) C   3                  0.00000     3.43694   
    81. RY*(  23) C   3                  0.00001     3.44995   
    82. RY*(  24) C   3                  0.00000     3.51891   
    83. RY*(  25) C   3                  0.00000     3.60509   
    84. RY*(  26) C   3                  0.00000     3.60274   
    85. RY*(   1) C   4                  0.00318     1.43951   
    86. RY*(   2) C   4                  0.00129     1.84892   
    87. RY*(   3) C   4                  0.00127     1.62583   
    88. RY*(   4) C   4                  0.00082     1.87392   
    89. RY*(   5) C   4                  0.00047     1.57012   
    90. RY*(   6) C   4                  0.00038     2.53330   
    91. RY*(   7) C   4                  0.00033     1.68781   
    92. RY*(   8) C   4                  0.00025     2.74324   
    93. RY*(   9) C   4                  0.00017     2.21352   
    94. RY*(  10) C   4                  0.00009     2.07661   
    95. RY*(  11) C   4                  0.00007     2.59601   
    96. RY*(  12) C   4                  0.00005     1.94936   
    97. RY*(  13) C   4                  0.00005     3.00447   
    98. RY*(  14) C   4                  0.00003     3.34182   
    99. RY*(  15) C   4                  0.00001     1.80151   
   100. RY*(  16) C   4                  0.00001     2.91657   
   101. RY*(  17) C   4                  0.00001     3.23262   
   102. RY*(  18) C   4                  0.00000    19.09756   
   103. RY*(  19) C   4                  0.00001     1.67541   
   104. RY*(  20) C   4                  0.00000     3.72181   
   105. RY*(  21) C   4                  0.00000     3.54582   
   106. RY*(  22) C   4                  0.00000     3.43694   
   107. RY*(  23) C   4                  0.00001     3.44995   
   108. RY*(  24) C   4                  0.00000     3.51891   
   109. RY*(  25) C   4                  0.00000     3.60509   
   110. RY*(  26) C   4                  0.00000     3.60274   
   111. RY*(   1) C   5                  0.00323     1.67862   
   112. RY*(   2) C   5                  0.00180     2.38506   
   113. RY*(   3) C   5                  0.00102     1.42221   
   114. RY*(   4) C   5                  0.00077     1.38725   
   115. RY*(   5) C   5                  0.00060     2.00439   
   116. RY*(   6) C   5                  0.00029     1.90924   
   117. RY*(   7) C   5                  0.00028     1.85973   
   118. RY*(   8) C   5                  0.00016     2.27901   
   119. RY*(   9) C   5                  0.00014     2.57073   
   120. RY*(  10) C   5                  0.00006     2.17053   
   121. RY*(  11) C   5                  0.00006     2.68236   
   122. RY*(  12) C   5                  0.00006     1.90540   
   123. RY*(  13) C   5                  0.00004     2.73453   
   124. RY*(  14) C   5                  0.00004     2.97578   
   125. RY*(  15) C   5                  0.00002     2.47360   
   126. RY*(  16) C   5                  0.00000     3.00305   
   127. RY*(  17) C   5                  0.00001     3.32158   
   128. RY*(  18) C   5                  0.00000     1.88229   
   129. RY*(  19) C   5                  0.00000    19.80259   
   130. RY*(  20) C   5                  0.00000     3.38125   
   131. RY*(  21) C   5                  0.00000     2.85751   
   132. RY*(  22) C   5                  0.00000     3.40579   
   133. RY*(  23) C   5                  0.00000     3.59891   
   134. RY*(  24) C   5                  0.00000     3.45334   
   135. RY*(  25) C   5                  0.00000     3.18699   
   136. RY*(  26) C   5                  0.00000     3.74834   
   137. RY*(   1) H   6                  0.00069     1.17534   
   138. RY*(   2) H   6                  0.00016     2.01394   
   139. RY*(   3) H   6                  0.00008     2.39627   
   140. RY*(   4) H   6                  0.00008     2.38450   
   141. RY*(   5) H   6                  0.00002     2.87239   
   142. RY*(   1) C   7                  0.00323     1.67862   
   143. RY*(   2) C   7                  0.00180     2.38506   
   144. RY*(   3) C   7                  0.00102     1.42221   
   145. RY*(   4) C   7                  0.00077     1.38725   
   146. RY*(   5) C   7                  0.00060     2.00439   
   147. RY*(   6) C   7                  0.00029     1.90924   
   148. RY*(   7) C   7                  0.00028     1.85973   
   149. RY*(   8) C   7                  0.00016     2.27901   
   150. RY*(   9) C   7                  0.00014     2.57073   
   151. RY*(  10) C   7                  0.00006     2.17053   
   152. RY*(  11) C   7                  0.00006     2.68236   
   153. RY*(  12) C   7                  0.00006     1.90540   
   154. RY*(  13) C   7                  0.00004     2.73453   
   155. RY*(  14) C   7                  0.00004     2.97578   
   156. RY*(  15) C   7                  0.00002     2.47360   
   157. RY*(  16) C   7                  0.00000     3.00305   
   158. RY*(  17) C   7                  0.00001     3.32158   
   159. RY*(  18) C   7                  0.00000     1.88229   
   160. RY*(  19) C   7                  0.00000    19.80259   
   161. RY*(  20) C   7                  0.00000     3.38125   
   162. RY*(  21) C   7                  0.00000     2.85751   
   163. RY*(  22) C   7                  0.00000     3.40579   
   164. RY*(  23) C   7                  0.00000     3.59891   
   165. RY*(  24) C   7                  0.00000     3.45334   
   166. RY*(  25) C   7                  0.00000     3.18699   
   167. RY*(  26) C   7                  0.00000     3.74834   
   168. RY*(   1) H   8                  0.00069     1.17534   
   169. RY*(   2) H   8                  0.00016     2.01394   
   170. RY*(   3) H   8                  0.00008     2.39627   
   171. RY*(   4) H   8                  0.00008     2.38450   
   172. RY*(   5) H   8                  0.00002     2.87239   
   173. RY*(   1) C   9                  0.00185     1.95708   
   174. RY*(   2) C   9                  0.00130     1.55006   
   175. RY*(   3) C   9                  0.00107     1.68752   
   176. RY*(   4) C   9                  0.00072     1.68898   
   177. RY*(   5) C   9                  0.00056     1.92409   
   178. RY*(   6) C   9                  0.00039     2.17103   
   179. RY*(   7) C   9                  0.00033     1.86853   
   180. RY*(   8) C   9                  0.00027     2.47633   
   181. RY*(   9) C   9                  0.00026     1.75850   
   182. RY*(  10) C   9                  0.00012     2.34481   
   183. RY*(  11) C   9                  0.00009     2.72805   
   184. RY*(  12) C   9                  0.00006     2.65496   
   185. RY*(  13) C   9                  0.00004     1.96019   
   186. RY*(  14) C   9                  0.00004     3.72486   
   187. RY*(  15) C   9                  0.00003     2.34659   
   188. RY*(  16) C   9                  0.00003     3.50792   
   189. RY*(  17) C   9                  0.00000    19.24174   
   190. RY*(  18) C   9                  0.00000     2.57106   
   191. RY*(  19) C   9                  0.00000     1.31458   
   192. RY*(  20) C   9                  0.00000     3.39468   
   193. RY*(  21) C   9                  0.00000     3.41262   
   194. RY*(  22) C   9                  0.00000     3.78361   
   195. RY*(  23) C   9                  0.00000     3.78546   
   196. RY*(  24) C   9                  0.00000     3.12696   
   197. RY*(  25) C   9                  0.00000     3.45300   
   198. RY*(  26) C   9                  0.00000     3.55466   
   199. RY*(   1) H  10                  0.00044     1.09228   
   200. RY*(   2) H  10                  0.00014     2.00321   
   201. RY*(   3) H  10                  0.00012     2.41149   
   202. RY*(   4) H  10                  0.00009     2.33928   
   203. RY*(   5) H  10                  0.00002     2.87932   
   204. RY*(   1) C  11                  0.00323     1.67862   
   205. RY*(   2) C  11                  0.00180     2.38506   
   206. RY*(   3) C  11                  0.00102     1.42221   
   207. RY*(   4) C  11                  0.00077     1.38725   
   208. RY*(   5) C  11                  0.00060     2.00439   
   209. RY*(   6) C  11                  0.00029     1.90924   
   210. RY*(   7) C  11                  0.00028     1.85973   
   211. RY*(   8) C  11                  0.00016     2.27901   
   212. RY*(   9) C  11                  0.00014     2.57073   
   213. RY*(  10) C  11                  0.00006     2.17053   
   214. RY*(  11) C  11                  0.00006     2.68236   
   215. RY*(  12) C  11                  0.00006     1.90540   
   216. RY*(  13) C  11                  0.00004     2.73453   
   217. RY*(  14) C  11                  0.00004     2.97578   
   218. RY*(  15) C  11                  0.00002     2.47360   
   219. RY*(  16) C  11                  0.00000     3.00305   
   220. RY*(  17) C  11                  0.00001     3.32158   
   221. RY*(  18) C  11                  0.00000     1.88229   
   222. RY*(  19) C  11                  0.00000    19.80259   
   223. RY*(  20) C  11                  0.00000     3.38125   
   224. RY*(  21) C  11                  0.00000     2.85751   
   225. RY*(  22) C  11                  0.00000     3.40579   
   226. RY*(  23) C  11                  0.00000     3.59891   
   227. RY*(  24) C  11                  0.00000     3.45334   
   228. RY*(  25) C  11                  0.00000     3.18699   
   229. RY*(  26) C  11                  0.00000     3.74834   
   230. RY*(   1) H  12                  0.00069     1.17534   
   231. RY*(   2) H  12                  0.00016     2.01394   
   232. RY*(   3) H  12                  0.00008     2.39627   
   233. RY*(   4) H  12                  0.00008     2.38450   
   234. RY*(   5) H  12                  0.00002     2.87239   
   235. RY*(   1) C  13                  0.00185     1.95708   
   236. RY*(   2) C  13                  0.00130     1.55006   
   237. RY*(   3) C  13                  0.00107     1.68752   
   238. RY*(   4) C  13                  0.00072     1.68898   
   239. RY*(   5) C  13                  0.00056     1.92409   
   240. RY*(   6) C  13                  0.00039     2.17103   
   241. RY*(   7) C  13                  0.00033     1.86853   
   242. RY*(   8) C  13                  0.00027     2.47633   
   243. RY*(   9) C  13                  0.00026     1.75850   
   244. RY*(  10) C  13                  0.00012     2.34481   
   245. RY*(  11) C  13                  0.00009     2.72805   
   246. RY*(  12) C  13                  0.00006     2.65496   
   247. RY*(  13) C  13                  0.00004     1.96019   
   248. RY*(  14) C  13                  0.00004     3.72486   
   249. RY*(  15) C  13                  0.00003     2.34659   
   250. RY*(  16) C  13                  0.00003     3.50792   
   251. RY*(  17) C  13                  0.00000    19.24174   
   252. RY*(  18) C  13                  0.00000     2.57106   
   253. RY*(  19) C  13                  0.00000     1.31458   
   254. RY*(  20) C  13                  0.00000     3.39468   
   255. RY*(  21) C  13                  0.00000     3.41262   
   256. RY*(  22) C  13                  0.00000     3.78361   
   257. RY*(  23) C  13                  0.00000     3.78546   
   258. RY*(  24) C  13                  0.00000     3.12696   
   259. RY*(  25) C  13                  0.00000     3.45300   
   260. RY*(  26) C  13                  0.00000     3.55466   
   261. RY*(   1) H  14                  0.00044     1.09228   
   262. RY*(   2) H  14                  0.00014     2.00321   
   263. RY*(   3) H  14                  0.00012     2.41149   
   264. RY*(   4) H  14                  0.00009     2.33928   
   265. RY*(   5) H  14                  0.00002     2.87932   
   266. BD*(   1) C   1 - H   2          0.03155     0.43070   
   267. BD*(   1) C   1 - C   3          0.03219     0.33864   
   268. BD*(   1) C   1 - C   5          0.00099     0.35063   
   269. BD*(   1) C   1 - C   9          0.00282     0.32637   
   270. BD*(   1) C   3 - C   4          0.04703     0.44169   
   271. BD*(   2) C   3 - C   4          0.22723     0.16109  270(g),267(g),272(g),273(g)
                                                    274(g),268(v),279(v),59(g)
                                                    85(g),269(v),276(v),278(v)
                                                    283(v),266(v),275(v),277(v)
                                                    282(v),60(g),86(g)
   272. BD*(   1) C   3 - C   7          0.03219     0.33864   
   273. BD*(   1) C   4 - C   5          0.03219     0.33864   
   274. BD*(   1) C   4 - C  11          0.03219     0.33864   
   275. BD*(   1) C   5 - H   6          0.03155     0.43070   
   276. BD*(   1) C   5 - C  13          0.00282     0.32637   
   277. BD*(   1) C   7 - H   8          0.03155     0.43070   
   278. BD*(   1) C   7 - C   9          0.00282     0.32637   
   279. BD*(   1) C   7 - C  11          0.00099     0.35063   
   280. BD*(   1) C   9 - H  10          0.01827     0.41666   
   281. BD*(   1) C   9 - C  13          0.00139     0.35548   
   282. BD*(   1) C  11 - H  12          0.03155     0.43070   
   283. BD*(   1) C  11 - C  13          0.00282     0.32637   
   284. BD*(   1) C  13 - H  14          0.01827     0.41666   
       -------------------------------
              Total Lewis   53.34814  ( 98.7929%)
        Valence non-Lewis    0.58040  (  1.0748%)
        Rydberg non-Lewis    0.07146  (  0.1323%)
       -------------------------------
            Total unit  1   54.00000  (100.0000%)
           Charge unit  1    0.00000
   4 Symmetry operations used in ECPInt.
 ECPInt:  NShTT=    6328 NPrTT=   19500 LenC2=    6294 LenP2D=   16345.
 LDataN:  DoStor=T MaxTD1= 7 Len=  274
 Calling FoFJK, ICntrl=      2127 FMM=F ISym2X=1 I1Cent= 0 IOpClX= 0 NMat=1 NMatS=1 NMatT=0.
 ***** Axes restored to original set *****
 -------------------------------------------------------------------
 Center     Atomic                   Forces (Hartrees/Bohr)
 Number     Number              X              Y              Z
 -------------------------------------------------------------------
      1        6          -0.000985816   -0.001548923    0.000174772
      2        1          -0.001789178    0.002335952   -0.000000541
      3        6          -0.002198092    0.000000000   -0.004186484
      4        6           0.002198092   -0.000000000   -0.004186484
      5        6           0.000985816   -0.001548923    0.000174772
      6        1           0.001789178    0.002335952   -0.000000541
      7        6          -0.000985816    0.001548923    0.000174772
      8        1          -0.001789178   -0.002335952   -0.000000541
      9        6          -0.000773301   -0.000000000    0.001415724
     10        1          -0.001464510    0.000000000    0.002422296
     11        6           0.000985816    0.001548923    0.000174772
     12        1           0.001789178   -0.002335952   -0.000000541
     13        6           0.000773301   -0.000000000    0.001415724
     14        1           0.001464510    0.000000000    0.002422296
 -------------------------------------------------------------------
 Cartesian Forces:  Max     0.004186484 RMS     0.001648832

 GradGradGradGradGradGradGradGradGradGradGradGradGradGradGradGradGradGrad
 Berny optimization.
 FormGI is forming the generalized inverse of G from B-inverse, IUseBI=4.
 Internal  Forces:  Max     0.002939879 RMS     0.000841744
 Search for a local minimum.
 Step number   1 out of a maximum of  100
 All quantities printed in internal units (Hartrees-Bohrs-Radians)
 Mixed Optimization -- En-DIIS/RFO-DIIS
 Second derivative matrix not updated -- first step.
 ITU=  0
     Eigenvalues ---    0.01807   0.02089   0.02348   0.02362   0.02595
     Eigenvalues ---    0.02982   0.03349   0.03405   0.03445   0.03841
     Eigenvalues ---    0.04249   0.04338   0.04596   0.04845   0.09341
     Eigenvalues ---    0.11241   0.11503   0.11560   0.12406   0.13692
     Eigenvalues ---    0.14423   0.20347   0.20538   0.20844   0.21111
     Eigenvalues ---    0.22379   0.23486   0.26705   0.26740   0.34827
     Eigenvalues ---    0.34827   0.34827   0.34827   0.35172   0.35172
     Eigenvalues ---    0.36476
 RFO step:  Lambda=-4.05749270D-04 EMin= 1.80704938D-02
 Linear search not attempted -- first point.
 Iteration  1 RMS(Cart)=  0.00341321 RMS(Int)=  0.00000778
 Iteration  2 RMS(Cart)=  0.00000667 RMS(Int)=  0.00000249
 Iteration  3 RMS(Cart)=  0.00000000 RMS(Int)=  0.00000249
 ClnCor:  largest displacement from symmetrization is 6.65D-09 for atom     6.
 Variable       Old X    -DE/DX   Delta X   Delta X   Delta X     New X
                                 (Linear)    (Quad)   (Total)
    R1        2.05957  -0.00294   0.00000  -0.00843  -0.00843   2.05114
    R2        2.92945  -0.00174   0.00000  -0.00629  -0.00629   2.92317
    R3        2.93199  -0.00266   0.00000  -0.00955  -0.00955   2.92244
    R4        2.97715  -0.00149   0.00000  -0.00583  -0.00583   2.97132
    R5        2.61726  -0.00237   0.00000  -0.00541  -0.00541   2.61185
    R6        2.92945  -0.00174   0.00000  -0.00629  -0.00629   2.92317
    R7        2.92945  -0.00174   0.00000  -0.00629  -0.00629   2.92317
    R8        2.92945  -0.00174   0.00000  -0.00629  -0.00629   2.92317
    R9        2.05957  -0.00294   0.00000  -0.00843  -0.00843   2.05114
   R10        2.97715  -0.00149   0.00000  -0.00583  -0.00583   2.97132
   R11        2.05957  -0.00294   0.00000  -0.00843  -0.00843   2.05114
   R12        2.97715  -0.00149   0.00000  -0.00583  -0.00583   2.97132
   R13        2.93199  -0.00266   0.00000  -0.00955  -0.00955   2.92244
   R14        2.05397  -0.00282   0.00000  -0.00802  -0.00802   2.04595
   R15        2.90848  -0.00230   0.00000  -0.00738  -0.00738   2.90110
   R16        2.05957  -0.00294   0.00000  -0.00843  -0.00843   2.05114
   R17        2.97715  -0.00149   0.00000  -0.00583  -0.00583   2.97132
   R18        2.05397  -0.00282   0.00000  -0.00802  -0.00802   2.04595
    A1        2.24014   0.00025   0.00000   0.00074   0.00073   2.24087
    A2        2.26579  -0.00008   0.00000   0.00194   0.00194   2.26772
    A3        2.18277   0.00022   0.00000   0.00053   0.00052   2.18329
    A4        1.51705   0.00002   0.00000   0.00059   0.00059   1.51765
    A5        1.43177  -0.00070   0.00000  -0.00670  -0.00671   1.42507
    A6        1.56685   0.00006   0.00000   0.00036   0.00036   1.56721
    A7        1.62454  -0.00002   0.00000  -0.00059  -0.00059   1.62395
    A8        1.72664   0.00082   0.00000   0.00710   0.00710   1.73375
    A9        1.62454  -0.00002   0.00000  -0.00059  -0.00059   1.62395
   A10        1.62454  -0.00002   0.00000  -0.00059  -0.00059   1.62395
   A11        1.62454  -0.00002   0.00000  -0.00059  -0.00059   1.62395
   A12        1.72664   0.00082   0.00000   0.00710   0.00710   1.73375
   A13        1.51705   0.00002   0.00000   0.00059   0.00059   1.51765
   A14        2.26579  -0.00008   0.00000   0.00194   0.00194   2.26772
   A15        1.56685   0.00006   0.00000   0.00036   0.00036   1.56721
   A16        2.24014   0.00025   0.00000   0.00074   0.00073   2.24087
   A17        1.43177  -0.00070   0.00000  -0.00670  -0.00671   1.42507
   A18        2.18277   0.00022   0.00000   0.00053   0.00052   2.18329
   A19        2.24014   0.00025   0.00000   0.00074   0.00073   2.24087
   A20        1.43177  -0.00070   0.00000  -0.00670  -0.00671   1.42507
   A21        1.51705   0.00002   0.00000   0.00059   0.00059   1.51765
   A22        2.18277   0.00022   0.00000   0.00053   0.00052   2.18329
   A23        2.26579  -0.00008   0.00000   0.00194   0.00194   2.26772
   A24        1.56685   0.00006   0.00000   0.00036   0.00036   1.56721
   A25        1.68957   0.00058   0.00000   0.00642   0.00642   1.69599
   A26        2.14361  -0.00026   0.00000  -0.00232  -0.00232   2.14128
   A27        1.57474  -0.00006   0.00000  -0.00036  -0.00036   1.57439
   A28        2.14361  -0.00026   0.00000  -0.00232  -0.00232   2.14128
   A29        1.57474  -0.00006   0.00000  -0.00036  -0.00036   1.57439
   A30        2.18051   0.00018   0.00000   0.00050   0.00050   2.18101
   A31        1.51705   0.00002   0.00000   0.00059   0.00059   1.51765
   A32        2.24014   0.00025   0.00000   0.00074   0.00073   2.24087
   A33        1.43177  -0.00070   0.00000  -0.00670  -0.00671   1.42507
   A34        2.26579  -0.00008   0.00000   0.00194   0.00194   2.26772
   A35        1.56685   0.00006   0.00000   0.00036   0.00036   1.56721
   A36        2.18277   0.00022   0.00000   0.00053   0.00052   2.18329
   A37        1.57474  -0.00006   0.00000  -0.00036  -0.00036   1.57439
   A38        1.68957   0.00058   0.00000   0.00642   0.00642   1.69599
   A39        2.14361  -0.00026   0.00000  -0.00232  -0.00232   2.14128
   A40        1.57474  -0.00006   0.00000  -0.00036  -0.00036   1.57439
   A41        2.18051   0.00018   0.00000   0.00050   0.00050   2.18101
   A42        2.14361  -0.00026   0.00000  -0.00232  -0.00232   2.14128
    D1       -2.45782  -0.00012   0.00000  -0.00437  -0.00437  -2.46218
    D2        2.19162  -0.00016   0.00000  -0.00412  -0.00412   2.18750
    D3        0.00000  -0.00000   0.00000  -0.00000   0.00000   0.00000
    D4       -1.63375  -0.00003   0.00000   0.00024   0.00025  -1.63350
    D5        1.57433   0.00009   0.00000   0.00064   0.00064   1.57497
    D6       -0.05941   0.00006   0.00000   0.00089   0.00089  -0.05853
    D7        2.44054   0.00035   0.00000   0.00365   0.00365   2.44419
    D8        0.00000  -0.00000   0.00000  -0.00000   0.00000   0.00000
    D9       -2.41086  -0.00035   0.00000  -0.00308  -0.00308  -2.41394
   D10       -0.00000   0.00000   0.00000   0.00000   0.00000   0.00000
   D11       -2.44054  -0.00035   0.00000  -0.00365  -0.00365  -2.44419
   D12        1.43178  -0.00070   0.00000  -0.00673  -0.00673   1.42505
   D13       -1.43178   0.00070   0.00000   0.00673   0.00673  -1.42505
   D14        2.41086   0.00035   0.00000   0.00308   0.00308   2.41394
   D15        0.00000  -0.00000   0.00000  -0.00000   0.00000   0.00000
   D16       -2.24311   0.00007   0.00000   0.00339   0.00338  -2.23973
   D17        0.14087   0.00010   0.00000   0.00483   0.00483   0.14569
   D18        2.46483   0.00014   0.00000   0.00376   0.00376   2.46859
   D19        0.05816  -0.00007   0.00000  -0.00090  -0.00090   0.05726
   D20        2.44214  -0.00004   0.00000   0.00054   0.00054   2.44269
   D21       -1.51708  -0.00001   0.00000  -0.00053  -0.00052  -1.51760
   D22        1.57524  -0.00006   0.00000  -0.00037  -0.00038   1.57487
   D23       -2.32396  -0.00004   0.00000   0.00107   0.00107  -2.32289
   D24       -0.00000   0.00000   0.00000   0.00000  -0.00000  -0.00000
   D25       -0.00000   0.00000   0.00000   0.00000   0.00000   0.00000
   D26       -1.73003  -0.00082   0.00000  -0.00705  -0.00705  -1.73708
   D27        1.73003   0.00082   0.00000   0.00705   0.00705   1.73708
   D28       -0.00000  -0.00000   0.00000  -0.00000   0.00000   0.00000
   D29       -2.19162   0.00016   0.00000   0.00412   0.00412  -2.18750
   D30        0.05941  -0.00006   0.00000  -0.00089  -0.00089   0.05853
   D31        1.63375   0.00003   0.00000  -0.00024  -0.00025   1.63350
   D32        2.45782   0.00012   0.00000   0.00437   0.00437   2.46218
   D33       -1.57433  -0.00009   0.00000  -0.00064  -0.00064  -1.57497
   D34        0.00000   0.00000   0.00000   0.00000   0.00000   0.00000
   D35        0.00000  -0.00000   0.00000  -0.00000   0.00000   0.00000
   D36        2.45782   0.00012   0.00000   0.00437   0.00437   2.46218
   D37       -1.57433  -0.00009   0.00000  -0.00064  -0.00064  -1.57497
   D38        1.63375   0.00003   0.00000  -0.00024  -0.00025   1.63350
   D39       -2.19162   0.00016   0.00000   0.00412   0.00412  -2.18750
   D40        0.05941  -0.00006   0.00000  -0.00089  -0.00089   0.05853
   D41        0.00000   0.00000   0.00000   0.00000   0.00000   0.00000
   D42       -2.45782  -0.00012   0.00000  -0.00437  -0.00437  -2.46218
   D43        1.57433   0.00009   0.00000   0.00064   0.00064   1.57497
   D44       -1.63375  -0.00003   0.00000   0.00024   0.00025  -1.63350
   D45        2.19162  -0.00016   0.00000  -0.00412  -0.00412   2.18750
   D46       -0.05941   0.00006   0.00000   0.00089   0.00089  -0.05853
   D47       -0.00000   0.00000   0.00000   0.00000   0.00000   0.00000
   D48       -1.57524   0.00006   0.00000   0.00037   0.00038  -1.57487
   D49        2.32396   0.00004   0.00000  -0.00107  -0.00107   2.32289
   D50        1.51708   0.00001   0.00000   0.00053   0.00052   1.51760
   D51       -0.05816   0.00007   0.00000   0.00090   0.00090  -0.05726
   D52       -2.44214   0.00004   0.00000  -0.00054  -0.00054  -2.44269
   D53       -2.46483  -0.00014   0.00000  -0.00376  -0.00376  -2.46859
   D54        2.24311  -0.00007   0.00000  -0.00339  -0.00338   2.23973
   D55       -0.14087  -0.00010   0.00000  -0.00483  -0.00483  -0.14569
   D56       -0.05816   0.00007   0.00000   0.00090   0.00090  -0.05726
   D57       -2.44214   0.00004   0.00000  -0.00054  -0.00054  -2.44269
   D58        1.51708   0.00001   0.00000   0.00053   0.00052   1.51760
   D59        2.24311  -0.00007   0.00000  -0.00339  -0.00338   2.23973
   D60       -0.14087  -0.00010   0.00000  -0.00483  -0.00483  -0.14569
   D61       -2.46483  -0.00014   0.00000  -0.00376  -0.00376  -2.46859
   D62       -1.57524   0.00006   0.00000   0.00037   0.00038  -1.57487
   D63        2.32396   0.00004   0.00000  -0.00107  -0.00107   2.32289
   D64       -0.00000  -0.00000   0.00000  -0.00000  -0.00000  -0.00000
   D65       -0.00000  -0.00000   0.00000  -0.00000   0.00000   0.00000
   D66        2.44054   0.00035   0.00000   0.00365   0.00365   2.44419
   D67       -1.43178   0.00070   0.00000   0.00673   0.00673  -1.42505
   D68       -2.44054  -0.00035   0.00000  -0.00365  -0.00365  -2.44419
   D69        0.00000   0.00000   0.00000   0.00000   0.00000   0.00000
   D70        2.41086   0.00035   0.00000   0.00308   0.00308   2.41394
   D71        1.43178  -0.00070   0.00000  -0.00673  -0.00673   1.42505
   D72       -2.41086  -0.00035   0.00000  -0.00308  -0.00308  -2.41394
   D73        0.00000   0.00000   0.00000   0.00000   0.00000   0.00000
   D74        0.00000  -0.00000   0.00000  -0.00000   0.00000   0.00000
   D75        1.68959   0.00058   0.00000   0.00641   0.00641   1.69600
   D76       -2.29680   0.00029   0.00000   0.00321   0.00321  -2.29359
   D77       -1.68959  -0.00058   0.00000  -0.00641  -0.00641  -1.69600
   D78        0.00000   0.00000   0.00000   0.00000   0.00000   0.00000
   D79        2.29680  -0.00029   0.00000  -0.00321  -0.00321   2.29359
   D80        2.29680  -0.00029   0.00000  -0.00321  -0.00321   2.29359
   D81       -2.29680   0.00029   0.00000   0.00321   0.00321  -2.29359
   D82        0.00000  -0.00000   0.00000  -0.00000   0.00000   0.00000
   D83        0.05816  -0.00007   0.00000  -0.00090  -0.00090   0.05726
   D84       -1.51708  -0.00001   0.00000  -0.00053  -0.00052  -1.51760
   D85        2.44214  -0.00004   0.00000   0.00054   0.00054   2.44269
   D86        1.57524  -0.00006   0.00000  -0.00037  -0.00038   1.57487
   D87       -0.00000  -0.00000   0.00000  -0.00000  -0.00000  -0.00000
   D88       -2.32396  -0.00004   0.00000   0.00107   0.00107  -2.32289
   D89       -2.24311   0.00007   0.00000   0.00339   0.00338  -2.23973
   D90        2.46483   0.00014   0.00000   0.00376   0.00376   2.46859
   D91        0.14087   0.00010   0.00000   0.00483   0.00483   0.14569
         Item               Value     Threshold  Converged?
 Maximum Force            0.002940     0.000450     NO 
 RMS     Force            0.000842     0.000300     NO 
 Maximum Displacement     0.015733     0.001800     NO 
 RMS     Displacement     0.003417     0.001200     NO 
 Predicted change in Energy=-2.033151D-04
 GradGradGradGradGradGradGradGradGradGradGradGradGradGradGradGradGradGrad

                          Input orientation:                          
 ---------------------------------------------------------------------
 Center     Atomic      Atomic             Coordinates (Angstroms)
 Number     Number       Type             X           Y           Z
 ---------------------------------------------------------------------
      1          6           0        0.773244   -1.179195    0.282534
      2          1           0        1.469934   -2.011501    0.278494
      3          6           0        0.691065    0.000000    1.280313
      4          6           0       -0.691065    0.000000    1.280313
      5          6           0       -0.773244   -1.179195    0.282534
      6          1           0       -1.469934   -2.011501    0.278494
      7          6           0        0.773244    1.179195    0.282534
      8          1           0        1.469934    2.011501    0.278494
      9          6           0        0.767598    0.000000   -0.757546
     10          1           0        1.388013    0.000000   -1.644822
     11          6           0       -0.773244    1.179195    0.282534
     12          1           0       -1.469934    2.011501    0.278494
     13          6           0       -0.767598    0.000000   -0.757546
     14          1           0       -1.388013    0.000000   -1.644822
 ---------------------------------------------------------------------
                    Distance matrix (angstroms):
                    1          2          3          4          5
     1  C    0.000000
     2  H    1.085415   0.000000
     3  C    1.546873   2.378321   0.000000
     4  C    2.128441   3.117642   1.382130   0.000000
     5  C    1.546487   2.392612   2.128441   1.546873   0.000000
     6  H    2.392612   2.939867   3.117642   2.378321   1.085415
     7  C    2.358391   3.265874   1.546873   2.128441   2.820218
     8  H    3.265874   4.023001   2.378321   3.117642   3.900308
     9  C    1.572355   2.369132   2.039296   2.506106   2.201468
    10  H    2.341612   2.784240   3.007017   3.588729   3.126697
    11  C    2.820218   3.900308   2.128441   1.546873   2.358391
    12  H    3.900308   4.982706   3.117642   2.378321   3.265874
    13  C    2.201468   3.182147   2.506106   2.039296   1.572355
    14  H    3.126697   3.989127   3.588729   3.007017   2.341612
                    6          7          8          9         10
     6  H    0.000000
     7  C    3.900308   0.000000
     8  H    4.982706   1.085415   0.000000
     9  C    3.182147   1.572355   2.369132   0.000000
    10  H    3.989127   2.341612   2.784240   1.082669   0.000000
    11  C    3.265874   1.546487   2.392612   2.201468   3.126697
    12  H    4.023001   2.392612   2.939867   3.182147   3.989127
    13  C    2.369132   2.201468   3.182147   1.535197   2.331076
    14  H    2.784240   3.126697   3.989127   2.331076   2.776025
                   11         12         13         14
    11  C    0.000000
    12  H    1.085415   0.000000
    13  C    1.572355   2.369132   0.000000
    14  H    2.341612   2.784240   1.082669   0.000000
 Stoichiometry    C8H6
 Framework group  C2V[SGV(C4H2),X(C4H4)]
 Deg. of freedom    11
 Full point group                 C2V     NOp   4
 Largest Abelian subgroup         C2V     NOp   4
 Largest concise Abelian subgroup C2V     NOp   4
                         Standard orientation:                         
 ---------------------------------------------------------------------
 Center     Atomic      Atomic             Coordinates (Angstroms)
 Number     Number       Type             X           Y           Z
 ---------------------------------------------------------------------
      1          6           0       -1.179195    0.773244   -0.081083
      2          1           0       -2.011501    1.469934   -0.077043
      3          6           0        0.000000    0.691065   -1.078862
      4          6           0       -0.000000   -0.691065   -1.078862
      5          6           0       -1.179195   -0.773244   -0.081083
      6          1           0       -2.011501   -1.469934   -0.077043
      7          6           0        1.179195    0.773244   -0.081083
      8          1           0        2.011501    1.469934   -0.077043
      9          6           0        0.000000    0.767598    0.958997
     10          1           0        0.000000    1.388013    1.846273
     11          6           0        1.179195   -0.773244   -0.081083
     12          1           0        2.011501   -1.469934   -0.077043
     13          6           0       -0.000000   -0.767598    0.958997
     14          1           0       -0.000000   -1.388013    1.846273
 ---------------------------------------------------------------------
 Rotational constants (GHZ):           4.0755532           3.6056800           3.3702910
 Standard basis: def2TZVP (5D, 7F)
 There are    97 symmetry adapted cartesian basis functions of A1  symmetry.
 There are    65 symmetry adapted cartesian basis functions of A2  symmetry.
 There are    65 symmetry adapted cartesian basis functions of B1  symmetry.
 There are    97 symmetry adapted cartesian basis functions of B2  symmetry.
 There are    84 symmetry adapted basis functions of A1  symmetry.
 There are    58 symmetry adapted basis functions of A2  symmetry.
 There are    58 symmetry adapted basis functions of B1  symmetry.
 There are    84 symmetry adapted basis functions of B2  symmetry.
   284 basis functions,   456 primitive gaussians,   324 cartesian basis functions
    27 alpha electrons       27 beta electrons
       nuclear repulsion energy       349.7141881029 Hartrees.
 NAtoms=   14 NActive=   14 NUniq=    5 SFac= 4.00D+00 NAtFMM=   60 NAOKFM=F Big=F
 Integral buffers will be    131072 words long.
 Raffenetti 2 integral format.
 Two-electron integral symmetry is turned on.
 One-electron integrals computed using PRISM.
   4 Symmetry operations used in ECPInt.
 ECPInt:  NShTT=    6328 NPrTT=   19500 LenC2=    6294 LenP2D=   16353.
 LDataN:  DoStor=T MaxTD1= 6 Len=  172
 NBasis=   284 RedAO= T EigKep=  2.13D-06  NBF=    84    58    58    84
 NBsUse=   284 1.00D-06 EigRej= -1.00D+00 NBFU=    84    58    58    84
 Initial guess from the checkpoint file:  "parent-cubene11.chk"
 B after Tr=     0.000000   -0.000000    0.000000
         Rot=    1.000000    0.000000   -0.000000    0.000000 Ang=   0.00 deg.
 Initial guess orbital symmetries:
       Occupied  (A1) (B2) (B1) (A1) (A2) (B2) (A1) (B2) (A1) (B1)
                 (A1) (B2) (A2) (A1) (B2) (A1) (B1) (B2) (A1) (B1)
                 (A1) (B2) (B1) (A2) (A1) (A2) (A1)
       Virtual   (B2) (A1) (B2) (B1) (A1) (B2) (A2) (B1) (A1) (B2)
                 (B1) (A1) (B2) (A2) (A1) (B1) (B2) (A2) (A1) (A1)
                 (B1) (A2) (A1) (B2) (B1) (A1) (B2) (B2) (A2) (A1)
                 (B2) (B1) (B2) (B1) (A2) (A1) (B2) (A1) (B1) (A2)
                 (B2) (A2) (B2) (A1) (A2) (A1) (B2) (B1) (B2) (A2)
                 (A1) (B1) (B2) (A1) (A1) (B2) (B2) (A2) (B2) (A1)
                 (A1) (B1) (B1) (A1) (B2) (B1) (A2) (B1) (A1) (A1)
                 (A2) (A1) (A2) (B1) (B2) (A1) (B1) (B2) (A2) (B1)
                 (B2) (A1) (B1) (B2) (B2) (A2) (A2) (A1) (B2) (A1)
                 (B2) (A2) (B2) (A2) (B2) (A1) (A2) (B2) (B1) (A1)
                 (A1) (B1) (A1) (B2) (A1) (B1) (A1) (B1) (B2) (A2)
                 (A1) (A2) (B2) (B1) (A1) (B1) (B2) (A1) (B2) (A2)
                 (A1) (B2) (B2) (B1) (A1) (B1) (A2) (A2) (B1) (A1)
                 (A1) (B2) (B1) (B1) (A1) (A2) (A2) (B2) (B1) (A1)
                 (A2) (A1) (B2) (B1) (A2) (B2) (A1) (B1) (B2) (A1)
                 (B2) (B1) (A1) (B1) (A2) (A1) (B2) (A1) (B1) (A2)
                 (A1) (B2) (A1) (A2) (B2) (B1) (A2) (B2) (A1) (A2)
                 (B2) (B2) (B1) (A2) (A1) (B2) (A1) (B2) (A2) (B2)
                 (A1) (A2) (B1) (A1) (B1) (A2) (B2) (B2) (B1) (A1)
                 (A2) (B1) (A1) (A1) (B2) (A1) (B1) (B1) (B2) (A1)
                 (B2) (A2) (B2) (B1) (A2) (A1) (B2) (A2) (B1) (B2)
                 (A2) (A1) (B2) (B1) (A1) (A2) (B1) (A1) (B1) (A2)
                 (B2) (A1) (A2) (B2) (A2) (B1) (A1) (B2) (A1) (A2)
                 (B2) (A1) (B2) (B2) (B1) (A2) (B2) (A1) (B1) (A2)
                 (A2) (B2) (A1) (A2) (B2) (A2) (B2) (B2) (B2) (A1)
                 (B1) (A1) (B2) (A1) (A2) (B2) (B2)
 Keep R1 ints in memory in symmetry-blocked form, NReq=1024051723.
 Requested convergence on RMS density matrix=1.00D-08 within 128 cycles.
 Requested convergence on MAX density matrix=1.00D-06.
 Requested convergence on             energy=1.00D-06.
 No special actions if energy rises.
 SCF Done:  E(RM062X) =  -308.138903927     A.U. after   10 cycles
            NFock= 10  Conv=0.18D-08     -V/T= 2.0050
   4 Symmetry operations used in ECPInt.
 ECPInt:  NShTT=    6328 NPrTT=   19500 LenC2=    6294 LenP2D=   16353.
 LDataN:  DoStor=T MaxTD1= 7 Len=  274
 Calling FoFJK, ICntrl=      2127 FMM=F ISym2X=1 I1Cent= 0 IOpClX= 0 NMat=1 NMatS=1 NMatT=0.
 ***** Axes restored to original set *****
 -------------------------------------------------------------------
 Center     Atomic                   Forces (Hartrees/Bohr)
 Number     Number              X              Y              Z
 -------------------------------------------------------------------
      1        6          -0.000283062   -0.000424052    0.000276011
      2        1           0.000094151    0.000100080   -0.000018645
      3        6           0.000530004    0.000000000   -0.000571435
      4        6          -0.000530004    0.000000000   -0.000571435
      5        6           0.000283062   -0.000424052    0.000276011
      6        1          -0.000094151    0.000100080   -0.000018645
      7        6          -0.000283062    0.000424052    0.000276011
      8        1           0.000094151   -0.000100080   -0.000018645
      9        6          -0.000237556    0.000000000    0.000186692
     10        1           0.000085776    0.000000000   -0.000129988
     11        6           0.000283062    0.000424052    0.000276011
     12        1          -0.000094151   -0.000100080   -0.000018645
     13        6           0.000237556   -0.000000000    0.000186692
     14        1          -0.000085776    0.000000000   -0.000129988
 -------------------------------------------------------------------
 Cartesian Forces:  Max     0.000571435 RMS     0.000261287

 GradGradGradGradGradGradGradGradGradGradGradGradGradGradGradGradGradGrad
 Berny optimization.
 Using GEDIIS/GDIIS optimizer.
 FormGI is forming the generalized inverse of G from B-inverse, IUseBI=4.
 Internal  Forces:  Max     0.000260276 RMS     0.000071315
 Search for a local minimum.
 Step number   2 out of a maximum of  100
 All quantities printed in internal units (Hartrees-Bohrs-Radians)
 Mixed Optimization -- En-DIIS/RFO-DIIS
 Swapping is turned off.
 Update second derivatives using D2CorX and points    1    2
 DE= -2.13D-04 DEPred=-2.03D-04 R= 1.05D+00
 TightC=F SS=  1.41D+00  RLast= 4.72D-02 DXNew= 5.0454D-01 1.4170D-01
 Trust test= 1.05D+00 RLast= 4.72D-02 DXMaxT set to 3.00D-01
 ITU=  1  0
     Eigenvalues ---    0.01791   0.02075   0.02324   0.02357   0.02596
     Eigenvalues ---    0.02961   0.03300   0.03398   0.03449   0.03855
     Eigenvalues ---    0.04266   0.04276   0.04621   0.04878   0.09279
     Eigenvalues ---    0.10958   0.11179   0.11432   0.12485   0.13635
     Eigenvalues ---    0.14471   0.20253   0.20528   0.20844   0.21145
     Eigenvalues ---    0.22410   0.23058   0.26742   0.26958   0.34817
     Eigenvalues ---    0.34827   0.34827   0.34827   0.35172   0.35672
     Eigenvalues ---    0.37795
 En-DIIS/RFO-DIIS/Sim-DIIS IScMMF=       -3 using points:     2    1
 RFO step:  Lambda=-7.13175999D-06.
 DidBck=F Rises=F RFO-DIIS coefs:    1.16337   -0.16337
 Iteration  1 RMS(Cart)=  0.00047072 RMS(Int)=  0.00000093
 Iteration  2 RMS(Cart)=  0.00000040 RMS(Int)=  0.00000082
 ClnCor:  largest displacement from symmetrization is 1.06D-08 for atom     8.
 Variable       Old X    -DE/DX   Delta X   Delta X   Delta X     New X
                                 (Linear)    (Quad)   (Total)
    R1        2.05114  -0.00002  -0.00138   0.00120  -0.00018   2.05096
    R2        2.92317  -0.00010  -0.00103   0.00046  -0.00056   2.92260
    R3        2.92244  -0.00006  -0.00156   0.00095  -0.00061   2.92183
    R4        2.97132   0.00014  -0.00095   0.00153   0.00057   2.97190
    R5        2.61185   0.00026  -0.00088   0.00169   0.00080   2.61265
    R6        2.92317  -0.00010  -0.00103   0.00046  -0.00056   2.92260
    R7        2.92317  -0.00010  -0.00103   0.00046  -0.00056   2.92260
    R8        2.92317  -0.00010  -0.00103   0.00046  -0.00056   2.92260
    R9        2.05114  -0.00002  -0.00138   0.00120  -0.00018   2.05096
   R10        2.97132   0.00014  -0.00095   0.00153   0.00057   2.97190
   R11        2.05114  -0.00002  -0.00138   0.00120  -0.00018   2.05096
   R12        2.97132   0.00014  -0.00095   0.00153   0.00057   2.97190
   R13        2.92244  -0.00006  -0.00156   0.00095  -0.00061   2.92183
   R14        2.04595   0.00016  -0.00131   0.00166   0.00034   2.04629
   R15        2.90110  -0.00013  -0.00121   0.00050  -0.00070   2.90040
   R16        2.05114  -0.00002  -0.00138   0.00120  -0.00018   2.05096
   R17        2.97132   0.00014  -0.00095   0.00153   0.00057   2.97190
   R18        2.04595   0.00016  -0.00131   0.00166   0.00034   2.04629
    A1        2.24087  -0.00000   0.00012  -0.00033  -0.00022   2.24065
    A2        2.26772   0.00002   0.00032   0.00098   0.00130   2.26902
    A3        2.18329   0.00002   0.00009  -0.00061  -0.00053   2.18277
    A4        1.51765   0.00005   0.00010   0.00013   0.00023   1.51788
    A5        1.42507  -0.00013  -0.00110  -0.00038  -0.00147   1.42360
    A6        1.56721  -0.00001   0.00006  -0.00007  -0.00002   1.56719
    A7        1.62395  -0.00005  -0.00010  -0.00013  -0.00023   1.62372
    A8        1.73375   0.00023   0.00116   0.00080   0.00196   1.73570
    A9        1.62395  -0.00005  -0.00010  -0.00013  -0.00023   1.62372
   A10        1.62395  -0.00005  -0.00010  -0.00013  -0.00023   1.62372
   A11        1.62395  -0.00005  -0.00010  -0.00013  -0.00023   1.62372
   A12        1.73375   0.00023   0.00116   0.00080   0.00196   1.73570
   A13        1.51765   0.00005   0.00010   0.00013   0.00023   1.51788
   A14        2.26772   0.00002   0.00032   0.00098   0.00130   2.26902
   A15        1.56721  -0.00001   0.00006  -0.00007  -0.00002   1.56719
   A16        2.24087  -0.00000   0.00012  -0.00033  -0.00022   2.24065
   A17        1.42507  -0.00013  -0.00110  -0.00038  -0.00147   1.42360
   A18        2.18329   0.00002   0.00009  -0.00061  -0.00053   2.18277
   A19        2.24087  -0.00000   0.00012  -0.00033  -0.00022   2.24065
   A20        1.42507  -0.00013  -0.00110  -0.00038  -0.00147   1.42360
   A21        1.51765   0.00005   0.00010   0.00013   0.00023   1.51788
   A22        2.18329   0.00002   0.00009  -0.00061  -0.00053   2.18277
   A23        2.26772   0.00002   0.00032   0.00098   0.00130   2.26902
   A24        1.56721  -0.00001   0.00006  -0.00007  -0.00002   1.56719
   A25        1.69599   0.00003   0.00105  -0.00004   0.00101   1.69699
   A26        2.14128  -0.00002  -0.00038   0.00009  -0.00029   2.14100
   A27        1.57439   0.00001  -0.00006   0.00007   0.00002   1.57440
   A28        2.14128  -0.00002  -0.00038   0.00009  -0.00029   2.14100
   A29        1.57439   0.00001  -0.00006   0.00007   0.00002   1.57440
   A30        2.18101  -0.00001   0.00008  -0.00028  -0.00020   2.18081
   A31        1.51765   0.00005   0.00010   0.00013   0.00023   1.51788
   A32        2.24087  -0.00000   0.00012  -0.00033  -0.00022   2.24065
   A33        1.42507  -0.00013  -0.00110  -0.00038  -0.00147   1.42360
   A34        2.26772   0.00002   0.00032   0.00098   0.00130   2.26902
   A35        1.56721  -0.00001   0.00006  -0.00007  -0.00002   1.56719
   A36        2.18329   0.00002   0.00009  -0.00061  -0.00053   2.18277
   A37        1.57439   0.00001  -0.00006   0.00007   0.00002   1.57440
   A38        1.69599   0.00003   0.00105  -0.00004   0.00101   1.69699
   A39        2.14128  -0.00002  -0.00038   0.00009  -0.00029   2.14100
   A40        1.57439   0.00001  -0.00006   0.00007   0.00002   1.57440
   A41        2.18101  -0.00001   0.00008  -0.00028  -0.00020   2.18081
   A42        2.14128  -0.00002  -0.00038   0.00009  -0.00029   2.14100
    D1       -2.46218  -0.00009  -0.00071  -0.00139  -0.00210  -2.46429
    D2        2.18750  -0.00004  -0.00067  -0.00128  -0.00195   2.18555
    D3        0.00000  -0.00000   0.00000   0.00000   0.00000   0.00000
    D4       -1.63350   0.00005   0.00004   0.00011   0.00015  -1.63335
    D5        1.57497  -0.00001   0.00010  -0.00007   0.00003   1.57500
    D6       -0.05853   0.00004   0.00014   0.00003   0.00018  -0.05835
    D7        2.44419   0.00008   0.00060   0.00053   0.00113   2.44532
    D8        0.00000  -0.00000   0.00000   0.00000   0.00000   0.00000
    D9       -2.41394  -0.00004  -0.00050   0.00016  -0.00034  -2.41429
   D10       -0.00000   0.00000   0.00000  -0.00000   0.00000   0.00000
   D11       -2.44419  -0.00008  -0.00060  -0.00053  -0.00113  -2.44532
   D12        1.42505  -0.00013  -0.00110  -0.00037  -0.00147   1.42358
   D13       -1.42505   0.00013   0.00110   0.00037   0.00147  -1.42358
   D14        2.41394   0.00004   0.00050  -0.00016   0.00034   2.41429
   D15        0.00000  -0.00000   0.00000  -0.00000   0.00000   0.00000
   D16       -2.23973   0.00005   0.00055   0.00094   0.00149  -2.23824
   D17        0.14569   0.00005   0.00079   0.00111   0.00190   0.14759
   D18        2.46859   0.00004   0.00061   0.00085   0.00147   2.47006
   D19        0.05726  -0.00004  -0.00015  -0.00006  -0.00021   0.05706
   D20        2.44269  -0.00005   0.00009   0.00011   0.00020   2.44289
   D21       -1.51760  -0.00006  -0.00009  -0.00015  -0.00023  -1.51783
   D22        1.57487   0.00001  -0.00006   0.00008   0.00002   1.57489
   D23       -2.32289   0.00001   0.00017   0.00026   0.00043  -2.32246
   D24       -0.00000   0.00000  -0.00000   0.00000   0.00000   0.00000
   D25       -0.00000   0.00000   0.00000  -0.00000   0.00000   0.00000
   D26       -1.73708  -0.00022  -0.00115  -0.00078  -0.00194  -1.73902
   D27        1.73708   0.00022   0.00115   0.00078   0.00194   1.73902
   D28       -0.00000  -0.00000   0.00000  -0.00000   0.00000   0.00000
   D29       -2.18750   0.00004   0.00067   0.00128   0.00195  -2.18555
   D30        0.05853  -0.00004  -0.00014  -0.00003  -0.00018   0.05835
   D31        1.63350  -0.00005  -0.00004  -0.00011  -0.00015   1.63335
   D32        2.46218   0.00009   0.00071   0.00139   0.00210   2.46429
   D33       -1.57497   0.00001  -0.00010   0.00007  -0.00003  -1.57500
   D34        0.00000   0.00000   0.00000   0.00000   0.00000   0.00000
   D35        0.00000  -0.00000   0.00000   0.00000   0.00000   0.00000
   D36        2.46218   0.00009   0.00071   0.00139   0.00210   2.46429
   D37       -1.57497   0.00001  -0.00010   0.00007  -0.00003  -1.57500
   D38        1.63350  -0.00005  -0.00004  -0.00011  -0.00015   1.63335
   D39       -2.18750   0.00004   0.00067   0.00128   0.00195  -2.18555
   D40        0.05853  -0.00004  -0.00014  -0.00003  -0.00018   0.05835
   D41        0.00000   0.00000   0.00000   0.00000   0.00000   0.00000
   D42       -2.46218  -0.00009  -0.00071  -0.00139  -0.00210  -2.46429
   D43        1.57497  -0.00001   0.00010  -0.00007   0.00003   1.57500
   D44       -1.63350   0.00005   0.00004   0.00011   0.00015  -1.63335
   D45        2.18750  -0.00004  -0.00067  -0.00128  -0.00195   2.18555
   D46       -0.05853   0.00004   0.00014   0.00003   0.00018  -0.05835
   D47       -0.00000   0.00000   0.00000   0.00000  -0.00000  -0.00000
   D48       -1.57487  -0.00001   0.00006  -0.00008  -0.00002  -1.57489
   D49        2.32289  -0.00001  -0.00017  -0.00026  -0.00043   2.32246
   D50        1.51760   0.00006   0.00009   0.00015   0.00023   1.51783
   D51       -0.05726   0.00004   0.00015   0.00006   0.00021  -0.05706
   D52       -2.44269   0.00005  -0.00009  -0.00011  -0.00020  -2.44289
   D53       -2.46859  -0.00004  -0.00061  -0.00085  -0.00147  -2.47006
   D54        2.23973  -0.00005  -0.00055  -0.00094  -0.00149   2.23824
   D55       -0.14569  -0.00005  -0.00079  -0.00111  -0.00190  -0.14759
   D56       -0.05726   0.00004   0.00015   0.00006   0.00021  -0.05706
   D57       -2.44269   0.00005  -0.00009  -0.00011  -0.00020  -2.44289
   D58        1.51760   0.00006   0.00009   0.00015   0.00023   1.51783
   D59        2.23973  -0.00005  -0.00055  -0.00094  -0.00149   2.23824
   D60       -0.14569  -0.00005  -0.00079  -0.00111  -0.00190  -0.14759
   D61       -2.46859  -0.00004  -0.00061  -0.00085  -0.00147  -2.47006
   D62       -1.57487  -0.00001   0.00006  -0.00008  -0.00002  -1.57489
   D63        2.32289  -0.00001  -0.00017  -0.00026  -0.00043   2.32246
   D64       -0.00000  -0.00000  -0.00000   0.00000   0.00000   0.00000
   D65       -0.00000  -0.00000   0.00000  -0.00000   0.00000   0.00000
   D66        2.44419   0.00008   0.00060   0.00053   0.00113   2.44532
   D67       -1.42505   0.00013   0.00110   0.00037   0.00147  -1.42358
   D68       -2.44419  -0.00008  -0.00060  -0.00053  -0.00113  -2.44532
   D69        0.00000   0.00000   0.00000   0.00000   0.00000   0.00000
   D70        2.41394   0.00004   0.00050  -0.00016   0.00034   2.41429
   D71        1.42505  -0.00013  -0.00110  -0.00037  -0.00147   1.42358
   D72       -2.41394  -0.00004  -0.00050   0.00016  -0.00034  -2.41429
   D73        0.00000   0.00000   0.00000  -0.00000  -0.00000   0.00000
   D74        0.00000  -0.00000   0.00000  -0.00000   0.00000   0.00000
   D75        1.69600   0.00003   0.00105  -0.00004   0.00101   1.69701
   D76       -2.29359   0.00002   0.00052  -0.00002   0.00050  -2.29309
   D77       -1.69600  -0.00003  -0.00105   0.00004  -0.00101  -1.69701
   D78        0.00000   0.00000   0.00000  -0.00000  -0.00000   0.00000
   D79        2.29359  -0.00002  -0.00052   0.00002  -0.00050   2.29309
   D80        2.29359  -0.00002  -0.00052   0.00002  -0.00050   2.29309
   D81       -2.29359   0.00002   0.00052  -0.00002   0.00050  -2.29309
   D82        0.00000   0.00000   0.00000   0.00000   0.00000   0.00000
   D83        0.05726  -0.00004  -0.00015  -0.00006  -0.00021   0.05706
   D84       -1.51760  -0.00006  -0.00009  -0.00015  -0.00023  -1.51783
   D85        2.44269  -0.00005   0.00009   0.00011   0.00020   2.44289
   D86        1.57487   0.00001  -0.00006   0.00008   0.00002   1.57489
   D87       -0.00000  -0.00000  -0.00000   0.00000   0.00000   0.00000
   D88       -2.32289   0.00001   0.00017   0.00026   0.00043  -2.32246
   D89       -2.23973   0.00005   0.00055   0.00094   0.00149  -2.23824
   D90        2.46859   0.00004   0.00061   0.00085   0.00147   2.47006
   D91        0.14569   0.00005   0.00079   0.00111   0.00190   0.14759
         Item               Value     Threshold  Converged?
 Maximum Force            0.000260     0.000450     YES
 RMS     Force            0.000071     0.000300     YES
 Maximum Displacement     0.002210     0.001800     NO 
 RMS     Displacement     0.000471     0.001200     YES
 Predicted change in Energy=-3.565190D-06
 GradGradGradGradGradGradGradGradGradGradGradGradGradGradGradGradGradGrad

                          Input orientation:                          
 ---------------------------------------------------------------------
 Center     Atomic      Atomic             Coordinates (Angstroms)
 Number     Number       Type             X           Y           Z
 ---------------------------------------------------------------------
      1          6           0        0.773083   -1.179947    0.282687
      2          1           0        1.470791   -2.011278    0.278518
      3          6           0        0.691277    0.000000    1.279143
      4          6           0       -0.691277    0.000000    1.279143
      5          6           0       -0.773083   -1.179947    0.282687
      6          1           0       -1.470791   -2.011278    0.278518
      7          6           0        0.773083    1.179947    0.282687
      8          1           0        1.470791    2.011278    0.278518
      9          6           0        0.767413    0.000000   -0.757001
     10          1           0        1.387751    0.000000   -1.644552
     11          6           0       -0.773083    1.179947    0.282687
     12          1           0       -1.470791    2.011278    0.278518
     13          6           0       -0.767413    0.000000   -0.757001
     14          1           0       -1.387751    0.000000   -1.644552
 ---------------------------------------------------------------------
                    Distance matrix (angstroms):
                    1          2          3          4          5
     1  C    0.000000
     2  H    1.085322   0.000000
     3  C    1.546575   2.377842   0.000000
     4  C    2.128274   3.117856   1.382554   0.000000
     5  C    1.546165   2.392926   2.128274   1.546575   0.000000
     6  H    2.392926   2.941582   3.117856   2.377842   1.085322
     7  C    2.359895   3.266609   1.546575   2.128274   2.821299
     8  H    3.266609   4.022555   2.377842   3.117856   3.901141
     9  C    1.572660   2.369025   2.037567   2.504727   2.201443
    10  H    2.341868   2.783942   3.005507   3.587528   3.126616
    11  C    2.821299   3.901141   2.128274   1.546575   2.359895
    12  H    3.901141   4.983358   3.117856   2.377842   3.266609
    13  C    2.201443   3.182309   2.504727   2.037567   1.572660
    14  H    3.126616   3.989323   3.587528   3.005507   2.341868
                    6          7          8          9         10
     6  H    0.000000
     7  C    3.901141   0.000000
     8  H    4.983358   1.085322   0.000000
     9  C    3.182309   1.572660   2.369025   0.000000
    10  H    3.989323   2.341868   2.783942   1.082852   0.000000
    11  C    3.266609   1.546165   2.392926   2.201443   3.126616
    12  H    4.022555   2.392926   2.941582   3.182309   3.989323
    13  C    2.369025   2.201443   3.182309   1.534825   2.330768
    14  H    2.783942   3.126616   3.989323   2.330768   2.775503
                   11         12         13         14
    11  C    0.000000
    12  H    1.085322   0.000000
    13  C    1.572660   2.369025   0.000000
    14  H    2.341868   2.783942   1.082852   0.000000
 Stoichiometry    C8H6
 Framework group  C2V[SGV(C4H2),X(C4H4)]
 Deg. of freedom    11
 Full point group                 C2V     NOp   4
 Largest Abelian subgroup         C2V     NOp   4
 Largest concise Abelian subgroup C2V     NOp   4
                         Standard orientation:                         
 ---------------------------------------------------------------------
 Center     Atomic      Atomic             Coordinates (Angstroms)
 Number     Number       Type             X           Y           Z
 ---------------------------------------------------------------------
      1          6           0       -1.179947    0.773083   -0.081295
      2          1           0       -2.011278    1.470791   -0.077126
      3          6           0        0.000000    0.691277   -1.077751
      4          6           0       -0.000000   -0.691277   -1.077751
      5          6           0       -1.179947   -0.773083   -0.081295
      6          1           0       -2.011278   -1.470791   -0.077126
      7          6           0        1.179947    0.773083   -0.081295
      8          1           0        2.011278    1.470791   -0.077126
      9          6           0        0.000000    0.767413    0.958393
     10          1           0        0.000000    1.387751    1.845944
     11          6           0        1.179947   -0.773083   -0.081295
     12          1           0        2.011278   -1.470791   -0.077126
     13          6           0       -0.000000   -0.767413    0.958393
     14          1           0       -0.000000   -1.387751    1.845944
 ---------------------------------------------------------------------
 Rotational constants (GHZ):           4.0784815           3.6057942           3.3685276
 Standard basis: def2TZVP (5D, 7F)
 There are    97 symmetry adapted cartesian basis functions of A1  symmetry.
 There are    65 symmetry adapted cartesian basis functions of A2  symmetry.
 There are    65 symmetry adapted cartesian basis functions of B1  symmetry.
 There are    97 symmetry adapted cartesian basis functions of B2  symmetry.
 There are    84 symmetry adapted basis functions of A1  symmetry.
 There are    58 symmetry adapted basis functions of A2  symmetry.
 There are    58 symmetry adapted basis functions of B1  symmetry.
 There are    84 symmetry adapted basis functions of B2  symmetry.
   284 basis functions,   456 primitive gaussians,   324 cartesian basis functions
    27 alpha electrons       27 beta electrons
       nuclear repulsion energy       349.7301722317 Hartrees.
 NAtoms=   14 NActive=   14 NUniq=    5 SFac= 4.00D+00 NAtFMM=   60 NAOKFM=F Big=F
 Integral buffers will be    131072 words long.
 Raffenetti 2 integral format.
 Two-electron integral symmetry is turned on.
 One-electron integrals computed using PRISM.
   4 Symmetry operations used in ECPInt.
 ECPInt:  NShTT=    6328 NPrTT=   19500 LenC2=    6294 LenP2D=   16353.
 LDataN:  DoStor=T MaxTD1= 6 Len=  172
 NBasis=   284 RedAO= T EigKep=  2.16D-06  NBF=    84    58    58    84
 NBsUse=   284 1.00D-06 EigRej= -1.00D+00 NBFU=    84    58    58    84
 Initial guess from the checkpoint file:  "parent-cubene11.chk"
 B after Tr=     0.000000    0.000000   -0.000000
         Rot=    1.000000   -0.000000   -0.000000   -0.000000 Ang=   0.00 deg.
 Initial guess orbital symmetries:
       Occupied  (A1) (B2) (B1) (A1) (A2) (B2) (A1) (B2) (A1) (B1)
                 (A1) (B2) (A2) (A1) (B2) (A1) (B1) (B2) (A1) (B1)
                 (A1) (B2) (B1) (A2) (A1) (A2) (A1)
       Virtual   (B2) (A1) (B2) (B1) (A1) (B2) (A2) (B1) (A1) (B2)
                 (B1) (A1) (B2) (A2) (A1) (B1) (B2) (A2) (A1) (A1)
                 (B1) (A2) (A1) (B2) (B1) (A1) (B2) (B2) (A2) (A1)
                 (B2) (B1) (B2) (B1) (A2) (A1) (B2) (B1) (A1) (A2)
                 (B2) (A2) (B2) (A1) (A2) (A1) (B2) (B1) (B2) (A2)
                 (A1) (B1) (B2) (A1) (A1) (B2) (B2) (A2) (B2) (A1)
                 (A1) (B1) (B1) (A1) (B1) (B2) (A2) (B1) (A1) (A1)
                 (A2) (A1) (A2) (B1) (B2) (A1) (B1) (B2) (A2) (B1)
                 (B2) (A1) (B1) (B2) (B2) (A2) (A2) (A1) (B2) (A1)
                 (B2) (A2) (B2) (A2) (B2) (A1) (A2) (B2) (B1) (A1)
                 (A1) (B1) (A1) (B2) (A1) (B1) (A1) (B1) (B2) (A2)
                 (A1) (A2) (B2) (B1) (A1) (B2) (B1) (A1) (B2) (A2)
                 (A1) (B2) (B2) (B1) (A1) (B1) (A2) (A2) (B1) (A1)
                 (A1) (B2) (B1) (B1) (A1) (A2) (A2) (B2) (B1) (A1)
                 (A2) (A1) (B2) (B1) (A2) (B2) (A1) (B1) (B2) (A1)
                 (B2) (B1) (A1) (B1) (A2) (A1) (B2) (A1) (A2) (B1)
                 (A1) (B2) (A2) (A1) (B2) (B1) (A2) (B2) (A1) (A2)
                 (B2) (B1) (B2) (A2) (A1) (B2) (A1) (B2) (A2) (B2)
                 (A1) (A2) (B1) (A1) (B1) (A2) (B2) (B2) (B1) (A1)
                 (A2) (B1) (A1) (A1) (B2) (A1) (B1) (B1) (B2) (A1)
                 (A2) (B2) (B2) (B1) (A2) (A1) (B2) (A2) (B1) (B2)
                 (A1) (A2) (B2) (B1) (A1) (A2) (B1) (A1) (B1) (A2)
                 (B2) (A1) (A2) (B2) (A2) (A1) (B1) (B2) (A1) (A2)
                 (B2) (A1) (B2) (B1) (B2) (A2) (B2) (A1) (B1) (A2)
                 (A2) (B2) (A1) (A2) (B2) (A2) (B2) (B2) (B2) (A1)
                 (B1) (A1) (B2) (A1) (A2) (B2) (B2)
 Keep R1 ints in memory in symmetry-blocked form, NReq=1024051723.
 Requested convergence on RMS density matrix=1.00D-08 within 128 cycles.
 Requested convergence on MAX density matrix=1.00D-06.
 Requested convergence on             energy=1.00D-06.
 No special actions if energy rises.
 SCF Done:  E(RM062X) =  -308.138908303     A.U. after    8 cycles
            NFock=  8  Conv=0.28D-08     -V/T= 2.0050
   4 Symmetry operations used in ECPInt.
 ECPInt:  NShTT=    6328 NPrTT=   19500 LenC2=    6294 LenP2D=   16353.
 LDataN:  DoStor=T MaxTD1= 7 Len=  274
 Calling FoFJK, ICntrl=      2127 FMM=F ISym2X=1 I1Cent= 0 IOpClX= 0 NMat=1 NMatS=1 NMatT=0.
 ***** Axes restored to original set *****
 -------------------------------------------------------------------
 Center     Atomic                   Forces (Hartrees/Bohr)
 Number     Number              X              Y              Z
 -------------------------------------------------------------------
      1        6          -0.000108105   -0.000080267    0.000100172
      2        1           0.000070169    0.000020107   -0.000003980
      3        6           0.000173839    0.000000000   -0.000095315
      4        6          -0.000173839    0.000000000   -0.000095315
      5        6           0.000108105   -0.000080267    0.000100172
      6        1          -0.000070169    0.000020107   -0.000003980
      7        6          -0.000108105    0.000080267    0.000100172
      8        1           0.000070169   -0.000020107   -0.000003980
      9        6          -0.000053629   -0.000000000   -0.000052619
     10        1           0.000015544    0.000000000   -0.000044450
     11        6           0.000108105    0.000080267    0.000100172
     12        1          -0.000070169   -0.000020107   -0.000003980
     13        6           0.000053629   -0.000000000   -0.000052619
     14        1          -0.000015544    0.000000000   -0.000044450
 -------------------------------------------------------------------
 Cartesian Forces:  Max     0.000173839 RMS     0.000073738

 GradGradGradGradGradGradGradGradGradGradGradGradGradGradGradGradGradGrad
 Berny optimization.
 Using GEDIIS/GDIIS optimizer.
 FormGI is forming the generalized inverse of G from B-inverse, IUseBI=4.
 Internal  Forces:  Max     0.000092057 RMS     0.000020949
 Search for a local minimum.
 Step number   3 out of a maximum of  100
 All quantities printed in internal units (Hartrees-Bohrs-Radians)
 Mixed Optimization -- En-DIIS/RFO-DIIS
 Swapping is turned off.
 Update second derivatives using D2CorX and points    1    2    3
 DE= -4.38D-06 DEPred=-3.57D-06 R= 1.23D+00
 TightC=F SS=  1.41D+00  RLast= 1.11D-02 DXNew= 5.0454D-01 3.3286D-02
 Trust test= 1.23D+00 RLast= 1.11D-02 DXMaxT set to 3.00D-01
 ITU=  1  1  0
     Eigenvalues ---    0.01785   0.02069   0.02157   0.02355   0.02595
     Eigenvalues ---    0.02953   0.03105   0.03396   0.03451   0.03856
     Eigenvalues ---    0.03859   0.04286   0.04630   0.04892   0.09264
     Eigenvalues ---    0.11168   0.11419   0.11876   0.12504   0.13591
     Eigenvalues ---    0.14484   0.19036   0.20530   0.20847   0.21155
     Eigenvalues ---    0.22420   0.22658   0.26743   0.27083   0.34827
     Eigenvalues ---    0.34827   0.34827   0.35018   0.35172   0.35679
     Eigenvalues ---    0.37411
 En-DIIS/RFO-DIIS/Sim-DIIS IScMMF=       -3 using points:     3    2    1
 RFO step:  Lambda=-7.55941463D-07.
 DidBck=F Rises=F RFO-DIIS coefs:    1.46318   -0.48811    0.02493
 Iteration  1 RMS(Cart)=  0.00023976 RMS(Int)=  0.00000024
 Iteration  2 RMS(Cart)=  0.00000011 RMS(Int)=  0.00000020
 ClnCor:  largest displacement from symmetrization is 1.20D-08 for atom     6.
 Variable       Old X    -DE/DX   Delta X   Delta X   Delta X     New X
                                 (Linear)    (Quad)   (Total)
    R1        2.05096   0.00003   0.00013  -0.00006   0.00007   2.05103
    R2        2.92260  -0.00002  -0.00010  -0.00010  -0.00020   2.92240
    R3        2.92183   0.00000  -0.00004  -0.00007  -0.00011   2.92172
    R4        2.97190   0.00007   0.00041  -0.00002   0.00039   2.97229
    R5        2.61265   0.00009   0.00051  -0.00014   0.00036   2.61301
    R6        2.92260  -0.00002  -0.00010  -0.00010  -0.00020   2.92240
    R7        2.92260  -0.00002  -0.00010  -0.00010  -0.00020   2.92240
    R8        2.92260  -0.00002  -0.00010  -0.00010  -0.00020   2.92240
    R9        2.05096   0.00003   0.00013  -0.00006   0.00007   2.05103
   R10        2.97190   0.00007   0.00041  -0.00002   0.00039   2.97229
   R11        2.05096   0.00003   0.00013  -0.00006   0.00007   2.05103
   R12        2.97190   0.00007   0.00041  -0.00002   0.00039   2.97229
   R13        2.92183   0.00000  -0.00004  -0.00007  -0.00011   2.92172
   R14        2.04629   0.00005   0.00036  -0.00022   0.00014   2.04643
   R15        2.90040  -0.00003  -0.00014  -0.00018  -0.00032   2.90008
   R16        2.05096   0.00003   0.00013  -0.00006   0.00007   2.05103
   R17        2.97190   0.00007   0.00041  -0.00002   0.00039   2.97229
   R18        2.04629   0.00005   0.00036  -0.00022   0.00014   2.04643
    A1        2.24065  -0.00002  -0.00012  -0.00019  -0.00031   2.24034
    A2        2.26902   0.00002   0.00055   0.00020   0.00075   2.26977
    A3        2.18277  -0.00001  -0.00026  -0.00015  -0.00041   2.18236
    A4        1.51788   0.00002   0.00009  -0.00002   0.00008   1.51795
    A5        1.42360  -0.00001  -0.00051   0.00023  -0.00029   1.42331
    A6        1.56719  -0.00001  -0.00002  -0.00002  -0.00004   1.56716
    A7        1.62372  -0.00002  -0.00009   0.00002  -0.00008   1.62364
    A8        1.73570   0.00004   0.00073  -0.00020   0.00053   1.73624
    A9        1.62372  -0.00002  -0.00009   0.00002  -0.00008   1.62364
   A10        1.62372  -0.00002  -0.00009   0.00002  -0.00008   1.62364
   A11        1.62372  -0.00002  -0.00009   0.00002  -0.00008   1.62364
   A12        1.73570   0.00004   0.00073  -0.00020   0.00053   1.73624
   A13        1.51788   0.00002   0.00009  -0.00002   0.00008   1.51795
   A14        2.26902   0.00002   0.00055   0.00020   0.00075   2.26977
   A15        1.56719  -0.00001  -0.00002  -0.00002  -0.00004   1.56716
   A16        2.24065  -0.00002  -0.00012  -0.00019  -0.00031   2.24034
   A17        1.42360  -0.00001  -0.00051   0.00023  -0.00029   1.42331
   A18        2.18277  -0.00001  -0.00026  -0.00015  -0.00041   2.18236
   A19        2.24065  -0.00002  -0.00012  -0.00019  -0.00031   2.24034
   A20        1.42360  -0.00001  -0.00051   0.00023  -0.00029   1.42331
   A21        1.51788   0.00002   0.00009  -0.00002   0.00008   1.51795
   A22        2.18277  -0.00001  -0.00026  -0.00015  -0.00041   2.18236
   A23        2.26902   0.00002   0.00055   0.00020   0.00075   2.26977
   A24        1.56719  -0.00001  -0.00002  -0.00002  -0.00004   1.56716
   A25        1.69699  -0.00002   0.00031  -0.00026   0.00005   1.69705
   A26        2.14100   0.00001  -0.00007   0.00010   0.00003   2.14102
   A27        1.57440   0.00001   0.00002   0.00002   0.00004   1.57444
   A28        2.14100   0.00001  -0.00007   0.00010   0.00003   2.14102
   A29        1.57440   0.00001   0.00002   0.00002   0.00004   1.57444
   A30        2.18081  -0.00001  -0.00011  -0.00005  -0.00015   2.18065
   A31        1.51788   0.00002   0.00009  -0.00002   0.00008   1.51795
   A32        2.24065  -0.00002  -0.00012  -0.00019  -0.00031   2.24034
   A33        1.42360  -0.00001  -0.00051   0.00023  -0.00029   1.42331
   A34        2.26902   0.00002   0.00055   0.00020   0.00075   2.26977
   A35        1.56719  -0.00001  -0.00002  -0.00002  -0.00004   1.56716
   A36        2.18277  -0.00001  -0.00026  -0.00015  -0.00041   2.18236
   A37        1.57440   0.00001   0.00002   0.00002   0.00004   1.57444
   A38        1.69699  -0.00002   0.00031  -0.00026   0.00005   1.69705
   A39        2.14100   0.00001  -0.00007   0.00010   0.00003   2.14102
   A40        1.57440   0.00001   0.00002   0.00002   0.00004   1.57444
   A41        2.18081  -0.00001  -0.00011  -0.00005  -0.00015   2.18065
   A42        2.14100   0.00001  -0.00007   0.00010   0.00003   2.14102
    D1       -2.46429  -0.00003  -0.00086  -0.00012  -0.00098  -2.46527
    D2        2.18555  -0.00002  -0.00080  -0.00012  -0.00093   2.18463
    D3        0.00000  -0.00000   0.00000  -0.00000   0.00000   0.00000
    D4       -1.63335   0.00002   0.00006  -0.00001   0.00006  -1.63329
    D5        1.57500  -0.00001  -0.00000  -0.00003  -0.00003   1.57497
    D6       -0.05835   0.00001   0.00006  -0.00004   0.00003  -0.05832
    D7        2.44532   0.00001   0.00043  -0.00015   0.00029   2.44561
    D8        0.00000  -0.00000   0.00000  -0.00000   0.00000   0.00000
    D9       -2.41429   0.00000  -0.00008   0.00008  -0.00000  -2.41429
   D10       -0.00000   0.00000   0.00000   0.00000   0.00000   0.00000
   D11       -2.44532  -0.00001  -0.00043   0.00015  -0.00029  -2.44561
   D12        1.42358  -0.00001  -0.00051   0.00023  -0.00029   1.42329
   D13       -1.42358   0.00001   0.00051  -0.00023   0.00029  -1.42329
   D14        2.41429  -0.00000   0.00008  -0.00008   0.00000   2.41429
   D15        0.00000  -0.00000   0.00000   0.00000   0.00000   0.00000
   D16       -2.23824   0.00002   0.00061   0.00017   0.00077  -2.23747
   D17        0.14759   0.00002   0.00076   0.00013   0.00089   0.14848
   D18        2.47006   0.00001   0.00059   0.00015   0.00073   2.47079
   D19        0.05706  -0.00001  -0.00007   0.00003  -0.00004   0.05701
   D20        2.44289  -0.00001   0.00008  -0.00000   0.00008   2.44296
   D21       -1.51783  -0.00002  -0.00009   0.00001  -0.00008  -1.51791
   D22        1.57489   0.00001   0.00002   0.00002   0.00004   1.57493
   D23       -2.32246   0.00000   0.00017  -0.00002   0.00016  -2.32231
   D24       -0.00000   0.00000   0.00000  -0.00000   0.00000   0.00000
   D25       -0.00000   0.00000   0.00000   0.00000   0.00000   0.00000
   D26       -1.73902  -0.00004  -0.00072   0.00020  -0.00052  -1.73954
   D27        1.73902   0.00004   0.00072  -0.00020   0.00052   1.73954
   D28        0.00000   0.00000   0.00000   0.00000  -0.00000   0.00000
   D29       -2.18555   0.00002   0.00080   0.00012   0.00093  -2.18463
   D30        0.05835  -0.00001  -0.00006   0.00004  -0.00003   0.05832
   D31        1.63335  -0.00002  -0.00006   0.00001  -0.00006   1.63329
   D32        2.46429   0.00003   0.00086   0.00012   0.00098   2.46527
   D33       -1.57500   0.00001   0.00000   0.00003   0.00003  -1.57497
   D34        0.00000  -0.00000   0.00000  -0.00000   0.00000   0.00000
   D35        0.00000  -0.00000   0.00000  -0.00000   0.00000   0.00000
   D36        2.46429   0.00003   0.00086   0.00012   0.00098   2.46527
   D37       -1.57500   0.00001   0.00000   0.00003   0.00003  -1.57497
   D38        1.63335  -0.00002  -0.00006   0.00001  -0.00006   1.63329
   D39       -2.18555   0.00002   0.00080   0.00012   0.00093  -2.18463
   D40        0.05835  -0.00001  -0.00006   0.00004  -0.00003   0.05832
   D41        0.00000  -0.00000   0.00000  -0.00000   0.00000   0.00000
   D42       -2.46429  -0.00003  -0.00086  -0.00012  -0.00098  -2.46527
   D43        1.57500  -0.00001  -0.00000  -0.00003  -0.00003   1.57497
   D44       -1.63335   0.00002   0.00006  -0.00001   0.00006  -1.63329
   D45        2.18555  -0.00002  -0.00080  -0.00012  -0.00093   2.18463
   D46       -0.05835   0.00001   0.00006  -0.00004   0.00003  -0.05832
   D47       -0.00000   0.00000  -0.00000  -0.00000   0.00000  -0.00000
   D48       -1.57489  -0.00001  -0.00002  -0.00002  -0.00004  -1.57493
   D49        2.32246  -0.00000  -0.00017   0.00002  -0.00016   2.32231
   D50        1.51783   0.00002   0.00009  -0.00001   0.00008   1.51791
   D51       -0.05706   0.00001   0.00007  -0.00003   0.00004  -0.05701
   D52       -2.44289   0.00001  -0.00008   0.00000  -0.00008  -2.44296
   D53       -2.47006  -0.00001  -0.00059  -0.00015  -0.00073  -2.47079
   D54        2.23824  -0.00002  -0.00061  -0.00017  -0.00077   2.23747
   D55       -0.14759  -0.00002  -0.00076  -0.00013  -0.00089  -0.14848
   D56       -0.05706   0.00001   0.00007  -0.00003   0.00004  -0.05701
   D57       -2.44289   0.00001  -0.00008   0.00000  -0.00008  -2.44296
   D58        1.51783   0.00002   0.00009  -0.00001   0.00008   1.51791
   D59        2.23824  -0.00002  -0.00061  -0.00017  -0.00077   2.23747
   D60       -0.14759  -0.00002  -0.00076  -0.00013  -0.00089  -0.14848
   D61       -2.47006  -0.00001  -0.00059  -0.00015  -0.00073  -2.47079
   D62       -1.57489  -0.00001  -0.00002  -0.00002  -0.00004  -1.57493
   D63        2.32246  -0.00000  -0.00017   0.00002  -0.00016   2.32231
   D64       -0.00000   0.00000   0.00000  -0.00000   0.00000   0.00000
   D65        0.00000   0.00000   0.00000   0.00000  -0.00000   0.00000
   D66        2.44532   0.00001   0.00043  -0.00015   0.00029   2.44561
   D67       -1.42358   0.00001   0.00051  -0.00023   0.00029  -1.42329
   D68       -2.44532  -0.00001  -0.00043   0.00015  -0.00029  -2.44561
   D69        0.00000  -0.00000   0.00000  -0.00000   0.00000   0.00000
   D70        2.41429  -0.00000   0.00008  -0.00008   0.00000   2.41429
   D71        1.42358  -0.00001  -0.00051   0.00023  -0.00029   1.42329
   D72       -2.41429   0.00000  -0.00008   0.00008  -0.00000  -2.41429
   D73        0.00000  -0.00000  -0.00000   0.00000   0.00000   0.00000
   D74        0.00000  -0.00000   0.00000   0.00000   0.00000   0.00000
   D75        1.69701  -0.00002   0.00031  -0.00026   0.00005   1.69706
   D76       -2.29309  -0.00001   0.00015  -0.00013   0.00003  -2.29306
   D77       -1.69701   0.00002  -0.00031   0.00026  -0.00005  -1.69706
   D78        0.00000  -0.00000  -0.00000   0.00000   0.00000   0.00000
   D79        2.29309   0.00001  -0.00015   0.00013  -0.00003   2.29306
   D80        2.29309   0.00001  -0.00015   0.00013  -0.00003   2.29306
   D81       -2.29309  -0.00001   0.00015  -0.00013   0.00003  -2.29306
   D82        0.00000  -0.00000   0.00000  -0.00000  -0.00000   0.00000
   D83        0.05706  -0.00001  -0.00007   0.00003  -0.00004   0.05701
   D84       -1.51783  -0.00002  -0.00009   0.00001  -0.00008  -1.51791
   D85        2.44289  -0.00001   0.00008  -0.00000   0.00008   2.44296
   D86        1.57489   0.00001   0.00002   0.00002   0.00004   1.57493
   D87       -0.00000   0.00000   0.00000  -0.00000  -0.00000  -0.00000
   D88       -2.32246   0.00000   0.00017  -0.00002   0.00016  -2.32231
   D89       -2.23824   0.00002   0.00061   0.00017   0.00077  -2.23747
   D90        2.47006   0.00001   0.00059   0.00015   0.00073   2.47079
   D91        0.14759   0.00002   0.00076   0.00013   0.00089   0.14848
         Item               Value     Threshold  Converged?
 Maximum Force            0.000092     0.000450     YES
 RMS     Force            0.000021     0.000300     YES
 Maximum Displacement     0.001169     0.001800     YES
 RMS     Displacement     0.000240     0.001200     YES
 Predicted change in Energy=-3.767316D-07
 Optimization completed.
    -- Stationary point found.
                           ----------------------------
                           !   Optimized Parameters   !
                           ! (Angstroms and Degrees)  !
 --------------------------                            --------------------------
 ! Name  Definition              Value          Derivative Info.                !
 --------------------------------------------------------------------------------
 ! R1    R(1,2)                  1.0853         -DE/DX =    0.0                 !
 ! R2    R(1,3)                  1.5466         -DE/DX =    0.0                 !
 ! R3    R(1,5)                  1.5462         -DE/DX =    0.0                 !
 ! R4    R(1,9)                  1.5727         -DE/DX =    0.0001              !
 ! R5    R(3,4)                  1.3826         -DE/DX =    0.0001              !
 ! R6    R(3,7)                  1.5466         -DE/DX =    0.0                 !
 ! R7    R(4,5)                  1.5466         -DE/DX =    0.0                 !
 ! R8    R(4,11)                 1.5466         -DE/DX =    0.0                 !
 ! R9    R(5,6)                  1.0853         -DE/DX =    0.0                 !
 ! R10   R(5,13)                 1.5727         -DE/DX =    0.0001              !
 ! R11   R(7,8)                  1.0853         -DE/DX =    0.0                 !
 ! R12   R(7,9)                  1.5727         -DE/DX =    0.0001              !
 ! R13   R(7,11)                 1.5462         -DE/DX =    0.0                 !
 ! R14   R(9,10)                 1.0829         -DE/DX =    0.0                 !
 ! R15   R(9,13)                 1.5348         -DE/DX =    0.0                 !
 ! R16   R(11,12)                1.0853         -DE/DX =    0.0                 !
 ! R17   R(11,13)                1.5727         -DE/DX =    0.0001              !
 ! R18   R(13,14)                1.0829         -DE/DX =    0.0                 !
 ! A1    A(2,1,3)              128.38           -DE/DX =    0.0                 !
 ! A2    A(2,1,5)              130.0053         -DE/DX =    0.0                 !
 ! A3    A(2,1,9)              125.0633         -DE/DX =    0.0                 !
 ! A4    A(3,1,5)               86.9679         -DE/DX =    0.0                 !
 ! A5    A(3,1,9)               81.566          -DE/DX =    0.0                 !
 ! A6    A(5,1,9)               89.7934         -DE/DX =    0.0                 !
 ! A7    A(1,3,4)               93.0321         -DE/DX =    0.0                 !
 ! A8    A(1,3,7)               99.4486         -DE/DX =    0.0                 !
 ! A9    A(4,3,7)               93.0321         -DE/DX =    0.0                 !
 ! A10   A(3,4,5)               93.0321         -DE/DX =    0.0                 !
 ! A11   A(3,4,11)              93.0321         -DE/DX =    0.0                 !
 ! A12   A(5,4,11)              99.4486         -DE/DX =    0.0                 !
 ! A13   A(1,5,4)               86.9679         -DE/DX =    0.0                 !
 ! A14   A(1,5,6)              130.0053         -DE/DX =    0.0                 !
 ! A15   A(1,5,13)              89.7934         -DE/DX =    0.0                 !
 ! A16   A(4,5,6)              128.38           -DE/DX =    0.0                 !
 ! A17   A(4,5,13)              81.566          -DE/DX =    0.0                 !
 ! A18   A(6,5,13)             125.0633         -DE/DX =    0.0                 !
 ! A19   A(3,7,8)              128.38           -DE/DX =    0.0                 !
 ! A20   A(3,7,9)               81.566          -DE/DX =    0.0                 !
 ! A21   A(3,7,11)              86.9679         -DE/DX =    0.0                 !
 ! A22   A(8,7,9)              125.0633         -DE/DX =    0.0                 !
 ! A23   A(8,7,11)             130.0053         -DE/DX =    0.0                 !
 ! A24   A(9,7,11)              89.7934         -DE/DX =    0.0                 !
 ! A25   A(1,9,7)               97.2306         -DE/DX =    0.0                 !
 ! A26   A(1,9,10)             122.6701         -DE/DX =    0.0                 !
 ! A27   A(1,9,13)              90.2066         -DE/DX =    0.0                 !
 ! A28   A(7,9,10)             122.6701         -DE/DX =    0.0                 !
 ! A29   A(7,9,13)              90.2066         -DE/DX =    0.0                 !
 ! A30   A(10,9,13)            124.951          -DE/DX =    0.0                 !
 ! A31   A(4,11,7)              86.9679         -DE/DX =    0.0                 !
 ! A32   A(4,11,12)            128.38           -DE/DX =    0.0                 !
 ! A33   A(4,11,13)             81.566          -DE/DX =    0.0                 !
 ! A34   A(7,11,12)            130.0053         -DE/DX =    0.0                 !
 ! A35   A(7,11,13)             89.7934         -DE/DX =    0.0                 !
 ! A36   A(12,11,13)           125.0633         -DE/DX =    0.0                 !
 ! A37   A(5,13,9)              90.2066         -DE/DX =    0.0                 !
 ! A38   A(5,13,11)             97.2306         -DE/DX =    0.0                 !
 ! A39   A(5,13,14)            122.6701         -DE/DX =    0.0                 !
 ! A40   A(9,13,11)             90.2066         -DE/DX =    0.0                 !
 ! A41   A(9,13,14)            124.951          -DE/DX =    0.0                 !
 ! A42   A(11,13,14)           122.6701         -DE/DX =    0.0                 !
 ! D1    D(2,1,3,4)           -141.1931         -DE/DX =    0.0                 !
 ! D2    D(2,1,3,7)            125.2228         -DE/DX =    0.0                 !
 ! D3    D(5,1,3,4)              0.0            -DE/DX =    0.0                 !
 ! D4    D(5,1,3,7)            -93.584          -DE/DX =    0.0                 !
 ! D5    D(9,1,3,4)             90.2409         -DE/DX =    0.0                 !
 ! D6    D(9,1,3,7)             -3.3432         -DE/DX =    0.0                 !
 ! D7    D(2,1,5,4)            140.1065         -DE/DX =    0.0                 !
 ! D8    D(2,1,5,6)              0.0            -DE/DX =    0.0                 !
 ! D9    D(2,1,5,13)          -138.3284         -DE/DX =    0.0                 !
 ! D10   D(3,1,5,4)              0.0            -DE/DX =    0.0                 !
 ! D11   D(3,1,5,6)           -140.1065         -DE/DX =    0.0                 !
 ! D12   D(3,1,5,13)            81.5651         -DE/DX =    0.0                 !
 ! D13   D(9,1,5,4)            -81.5651         -DE/DX =    0.0                 !
 ! D14   D(9,1,5,6)            138.3284         -DE/DX =    0.0                 !
 ! D15   D(9,1,5,13)             0.0            -DE/DX =    0.0                 !
 ! D16   D(2,1,9,7)           -128.2417         -DE/DX =    0.0                 !
 ! D17   D(2,1,9,10)             8.4564         -DE/DX =    0.0                 !
 ! D18   D(2,1,9,13)           141.5238         -DE/DX =    0.0                 !
 ! D19   D(3,1,9,7)              3.269          -DE/DX =    0.0                 !
 ! D20   D(3,1,9,10)           139.9672         -DE/DX =    0.0                 !
 ! D21   D(3,1,9,13)           -86.9654         -DE/DX =    0.0                 !
 ! D22   D(5,1,9,7)             90.2344         -DE/DX =    0.0                 !
 ! D23   D(5,1,9,10)          -133.0674         -DE/DX =    0.0                 !
 ! D24   D(5,1,9,13)             0.0            -DE/DX =    0.0                 !
 ! D25   D(1,3,4,5)              0.0            -DE/DX =    0.0                 !
 ! D26   D(1,3,4,11)           -99.6383         -DE/DX =    0.0                 !
 ! D27   D(7,3,4,5)             99.6383         -DE/DX =    0.0                 !
 ! D28   D(7,3,4,11)             0.0            -DE/DX =    0.0                 !
 ! D29   D(1,3,7,8)           -125.2228         -DE/DX =    0.0                 !
 ! D30   D(1,3,7,9)              3.3432         -DE/DX =    0.0                 !
 ! D31   D(1,3,7,11)            93.584          -DE/DX =    0.0                 !
 ! D32   D(4,3,7,8)            141.1931         -DE/DX =    0.0                 !
 ! D33   D(4,3,7,9)            -90.2409         -DE/DX =    0.0                 !
 ! D34   D(4,3,7,11)             0.0            -DE/DX =    0.0                 !
 ! D35   D(3,4,5,1)              0.0            -DE/DX =    0.0                 !
 ! D36   D(3,4,5,6)            141.1931         -DE/DX =    0.0                 !
 ! D37   D(3,4,5,13)           -90.2409         -DE/DX =    0.0                 !
 ! D38   D(11,4,5,1)            93.584          -DE/DX =    0.0                 !
 ! D39   D(11,4,5,6)          -125.2228         -DE/DX =    0.0                 !
 ! D40   D(11,4,5,13)            3.3432         -DE/DX =    0.0                 !
 ! D41   D(3,4,11,7)             0.0            -DE/DX =    0.0                 !
 ! D42   D(3,4,11,12)         -141.1931         -DE/DX =    0.0                 !
 ! D43   D(3,4,11,13)           90.2409         -DE/DX =    0.0                 !
 ! D44   D(5,4,11,7)           -93.584          -DE/DX =    0.0                 !
 ! D45   D(5,4,11,12)          125.2228         -DE/DX =    0.0                 !
 ! D46   D(5,4,11,13)           -3.3432         -DE/DX =    0.0                 !
 ! D47   D(1,5,13,9)             0.0            -DE/DX =    0.0                 !
 ! D48   D(1,5,13,11)          -90.2344         -DE/DX =    0.0                 !
 ! D49   D(1,5,13,14)          133.0674         -DE/DX =    0.0                 !
 ! D50   D(4,5,13,9)            86.9654         -DE/DX =    0.0                 !
 ! D51   D(4,5,13,11)           -3.269          -DE/DX =    0.0                 !
 ! D52   D(4,5,13,14)         -139.9672         -DE/DX =    0.0                 !
 ! D53   D(6,5,13,9)          -141.5238         -DE/DX =    0.0                 !
 ! D54   D(6,5,13,11)          128.2417         -DE/DX =    0.0                 !
 ! D55   D(6,5,13,14)           -8.4564         -DE/DX =    0.0                 !
 ! D56   D(3,7,9,1)             -3.269          -DE/DX =    0.0                 !
 ! D57   D(3,7,9,10)          -139.9672         -DE/DX =    0.0                 !
 ! D58   D(3,7,9,13)            86.9654         -DE/DX =    0.0                 !
 ! D59   D(8,7,9,1)            128.2417         -DE/DX =    0.0                 !
 ! D60   D(8,7,9,10)            -8.4564         -DE/DX =    0.0                 !
 ! D61   D(8,7,9,13)          -141.5238         -DE/DX =    0.0                 !
 ! D62   D(11,7,9,1)           -90.2344         -DE/DX =    0.0                 !
 ! D63   D(11,7,9,10)          133.0674         -DE/DX =    0.0                 !
 ! D64   D(11,7,9,13)            0.0            -DE/DX =    0.0                 !
 ! D65   D(3,7,11,4)             0.0            -DE/DX =    0.0                 !
 ! D66   D(3,7,11,12)          140.1065         -DE/DX =    0.0                 !
 ! D67   D(3,7,11,13)          -81.5651         -DE/DX =    0.0                 !
 ! D68   D(8,7,11,4)          -140.1065         -DE/DX =    0.0                 !
 ! D69   D(8,7,11,12)            0.0            -DE/DX =    0.0                 !
 ! D70   D(8,7,11,13)          138.3284         -DE/DX =    0.0                 !
 ! D71   D(9,7,11,4)            81.5651         -DE/DX =    0.0                 !
 ! D72   D(9,7,11,12)         -138.3284         -DE/DX =    0.0                 !
 ! D73   D(9,7,11,13)            0.0            -DE/DX =    0.0                 !
 ! D74   D(1,9,13,5)             0.0            -DE/DX =    0.0                 !
 ! D75   D(1,9,13,11)           97.2315         -DE/DX =    0.0                 !
 ! D76   D(1,9,13,14)         -131.3843         -DE/DX =    0.0                 !
 ! D77   D(7,9,13,5)           -97.2315         -DE/DX =    0.0                 !
 ! D78   D(7,9,13,11)            0.0            -DE/DX =    0.0                 !
 ! D79   D(7,9,13,14)          131.3843         -DE/DX =    0.0                 !
 ! D80   D(10,9,13,5)          131.3843         -DE/DX =    0.0                 !
 ! D81   D(10,9,13,11)        -131.3843         -DE/DX =    0.0                 !
 ! D82   D(10,9,13,14)           0.0            -DE/DX =    0.0                 !
 ! D83   D(4,11,13,5)            3.269          -DE/DX =    0.0                 !
 ! D84   D(4,11,13,9)          -86.9654         -DE/DX =    0.0                 !
 ! D85   D(4,11,13,14)         139.9672         -DE/DX =    0.0                 !
 ! D86   D(7,11,13,5)           90.2344         -DE/DX =    0.0                 !
 ! D87   D(7,11,13,9)            0.0            -DE/DX =    0.0                 !
 ! D88   D(7,11,13,14)        -133.0674         -DE/DX =    0.0                 !
 ! D89   D(12,11,13,5)        -128.2417         -DE/DX =    0.0                 !
 ! D90   D(12,11,13,9)         141.5238         -DE/DX =    0.0                 !
 ! D91   D(12,11,13,14)          8.4564         -DE/DX =    0.0                 !
 --------------------------------------------------------------------------------
 GradGradGradGradGradGradGradGradGradGradGradGradGradGradGradGradGradGrad

                          Input orientation:                          
 ---------------------------------------------------------------------
 Center     Atomic      Atomic             Coordinates (Angstroms)
 Number     Number       Type             X           Y           Z
 ---------------------------------------------------------------------
      1          6           0        0.773083   -1.179947    0.282687
      2          1           0        1.470791   -2.011278    0.278518
      3          6           0        0.691277    0.000000    1.279143
      4          6           0       -0.691277    0.000000    1.279143
      5          6           0       -0.773083   -1.179947    0.282687
      6          1           0       -1.470791   -2.011278    0.278518
      7          6           0        0.773083    1.179947    0.282687
      8          1           0        1.470791    2.011278    0.278518
      9          6           0        0.767413    0.000000   -0.757001
     10          1           0        1.387751    0.000000   -1.644552
     11          6           0       -0.773083    1.179947    0.282687
     12          1           0       -1.470791    2.011278    0.278518
     13          6           0       -0.767413    0.000000   -0.757001
     14          1           0       -1.387751    0.000000   -1.644552
 ---------------------------------------------------------------------
                    Distance matrix (angstroms):
                    1          2          3          4          5
     1  C    0.000000
     2  H    1.085322   0.000000
     3  C    1.546575   2.377842   0.000000
     4  C    2.128274   3.117856   1.382554   0.000000
     5  C    1.546165   2.392926   2.128274   1.546575   0.000000
     6  H    2.392926   2.941582   3.117856   2.377842   1.085322
     7  C    2.359895   3.266609   1.546575   2.128274   2.821299
     8  H    3.266609   4.022555   2.377842   3.117856   3.901141
     9  C    1.572660   2.369025   2.037567   2.504727   2.201443
    10  H    2.341868   2.783942   3.005507   3.587528   3.126616
    11  C    2.821299   3.901141   2.128274   1.546575   2.359895
    12  H    3.901141   4.983358   3.117856   2.377842   3.266609
    13  C    2.201443   3.182309   2.504727   2.037567   1.572660
    14  H    3.126616   3.989323   3.587528   3.005507   2.341868
                    6          7          8          9         10
     6  H    0.000000
     7  C    3.901141   0.000000
     8  H    4.983358   1.085322   0.000000
     9  C    3.182309   1.572660   2.369025   0.000000
    10  H    3.989323   2.341868   2.783942   1.082852   0.000000
    11  C    3.266609   1.546165   2.392926   2.201443   3.126616
    12  H    4.022555   2.392926   2.941582   3.182309   3.989323
    13  C    2.369025   2.201443   3.182309   1.534825   2.330768
    14  H    2.783942   3.126616   3.989323   2.330768   2.775503
                   11         12         13         14
    11  C    0.000000
    12  H    1.085322   0.000000
    13  C    1.572660   2.369025   0.000000
    14  H    2.341868   2.783942   1.082852   0.000000
 Stoichiometry    C8H6
 Framework group  C2V[SGV(C4H2),X(C4H4)]
 Deg. of freedom    11
 Full point group                 C2V     NOp   4
 Largest Abelian subgroup         C2V     NOp   4
 Largest concise Abelian subgroup C2V     NOp   4
                         Standard orientation:                         
 ---------------------------------------------------------------------
 Center     Atomic      Atomic             Coordinates (Angstroms)
 Number     Number       Type             X           Y           Z
 ---------------------------------------------------------------------
      1          6           0       -1.179947    0.773083   -0.081295
      2          1           0       -2.011278    1.470791   -0.077126
      3          6           0        0.000000    0.691277   -1.077751
      4          6           0       -0.000000   -0.691277   -1.077751
      5          6           0       -1.179947   -0.773083   -0.081295
      6          1           0       -2.011278   -1.470791   -0.077126
      7          6           0        1.179947    0.773083   -0.081295
      8          1           0        2.011278    1.470791   -0.077126
      9          6           0        0.000000    0.767413    0.958393
     10          1           0        0.000000    1.387751    1.845944
     11          6           0        1.179947   -0.773083   -0.081295
     12          1           0        2.011278   -1.470791   -0.077126
     13          6           0       -0.000000   -0.767413    0.958393
     14          1           0       -0.000000   -1.387751    1.845944
 ---------------------------------------------------------------------
 Rotational constants (GHZ):           4.0784815           3.6057942           3.3685276

 **********************************************************************

            Population analysis using the SCF density.

 **********************************************************************

 Orbital symmetries:
       Occupied  (A1) (B2) (B1) (A1) (A2) (B2) (A1) (B2) (A1) (B1)
                 (A1) (B2) (A2) (A1) (B2) (A1) (B1) (B2) (A1) (B1)
                 (A1) (B2) (B1) (A2) (A1) (A2) (A1)
       Virtual   (B2) (A1) (B2) (B1) (A1) (B2) (A2) (B1) (A1) (B2)
                 (B1) (A1) (B2) (A2) (A1) (B1) (B2) (A2) (A1) (A1)
                 (B1) (A2) (A1) (B2) (B1) (A1) (B2) (B2) (A2) (A1)
                 (B2) (B1) (B2) (B1) (A2) (A1) (B2) (B1) (A1) (A2)
                 (B2) (A2) (B2) (A1) (A2) (A1) (B2) (B1) (B2) (A2)
                 (A1) (B1) (B2) (A1) (A1) (B2) (B2) (A2) (B2) (A1)
                 (A1) (B1) (B1) (A1) (B1) (B2) (A2) (B1) (A1) (A1)
                 (A2) (A1) (A2) (B1) (B2) (A1) (B1) (B2) (A2) (B1)
                 (B2) (A1) (B1) (B2) (B2) (A2) (A2) (A1) (B2) (A1)
                 (B2) (A2) (B2) (A2) (B2) (A1) (A2) (B2) (B1) (A1)
                 (A1) (B1) (A1) (B2) (A1) (B1) (A1) (B1) (B2) (A2)
                 (A1) (A2) (B2) (B1) (A1) (B2) (B1) (A1) (B2) (A2)
                 (A1) (B2) (B2) (B1) (A1) (B1) (A2) (A2) (B1) (A1)
                 (A1) (B2) (B1) (B1) (A1) (A2) (A2) (B2) (B1) (A1)
                 (A2) (A1) (B2) (B1) (A2) (B2) (A1) (B1) (B2) (A1)
                 (B2) (B1) (A1) (B1) (A2) (A1) (B2) (A1) (A2) (B1)
                 (A1) (B2) (A2) (A1) (B2) (B1) (A2) (B2) (A1) (A2)
                 (B2) (B1) (B2) (A2) (A1) (B2) (A1) (B2) (A2) (B2)
                 (A1) (A2) (B1) (A1) (B1) (A2) (B2) (B2) (B1) (A1)
                 (A2) (B1) (A1) (A1) (B2) (A1) (B1) (B1) (B2) (A1)
                 (A2) (B2) (B2) (B1) (A2) (A1) (B2) (A2) (B2) (B1)
                 (A1) (A2) (B2) (B1) (A1) (A2) (B1) (A1) (B1) (A2)
                 (B2) (A1) (A2) (B2) (A2) (A1) (B1) (B2) (A1) (A2)
                 (B2) (A1) (B2) (B1) (B2) (A2) (B2) (A1) (B1) (A2)
                 (A2) (B2) (A1) (A2) (B2) (A2) (B2) (B2) (B2) (A1)
                 (B1) (A1) (B2) (A1) (A2) (B2) (B2)
 The electronic state is 1-A1.
 Alpha  occ. eigenvalues --  -10.56975 -10.56940 -10.56226 -10.56224 -10.56193
 Alpha  occ. eigenvalues --  -10.56191 -10.54430 -10.54342  -1.10246  -0.86237
 Alpha  occ. eigenvalues --   -0.83333  -0.83231  -0.66267  -0.66154  -0.61505
 Alpha  occ. eigenvalues --   -0.59759  -0.53795  -0.53308  -0.52860  -0.52252
 Alpha  occ. eigenvalues --   -0.40228  -0.38806  -0.36645  -0.35636  -0.33711
 Alpha  occ. eigenvalues --   -0.32647  -0.26657
 Alpha virt. eigenvalues --   -0.00080   0.05949   0.07744   0.08034   0.08704
 Alpha virt. eigenvalues --    0.12842   0.12862   0.12887   0.12917   0.13438
 Alpha virt. eigenvalues --    0.18175   0.18481   0.20441   0.21241   0.21591
 Alpha virt. eigenvalues --    0.23510   0.23822   0.24571   0.25793   0.27176
 Alpha virt. eigenvalues --    0.27401   0.27965   0.29252   0.30352   0.31041
 Alpha virt. eigenvalues --    0.34115   0.35353   0.35833   0.37113   0.38986
 Alpha virt. eigenvalues --    0.40187   0.41667   0.43380   0.43622   0.43791
 Alpha virt. eigenvalues --    0.44767   0.45368   0.45739   0.45745   0.46436
 Alpha virt. eigenvalues --    0.46905   0.48940   0.51636   0.51652   0.54227
 Alpha virt. eigenvalues --    0.55724   0.56519   0.58020   0.62685   0.63951
 Alpha virt. eigenvalues --    0.65574   0.66419   0.67790   0.70488   0.77102
 Alpha virt. eigenvalues --    0.78752   0.83115   0.84154   0.84666   0.86209
 Alpha virt. eigenvalues --    0.89752   0.91007   0.93013   0.93773   0.98069
 Alpha virt. eigenvalues --    0.98258   1.00498   1.01208   1.01652   1.02195
 Alpha virt. eigenvalues --    1.03848   1.11213   1.12363   1.13742   1.15343
 Alpha virt. eigenvalues --    1.15436   1.16597   1.18730   1.19359   1.19656
 Alpha virt. eigenvalues --    1.19954   1.20730   1.21019   1.22223   1.24033
 Alpha virt. eigenvalues --    1.24949   1.28360   1.28839   1.30095   1.33379
 Alpha virt. eigenvalues --    1.33782   1.38281   1.38935   1.44988   1.45191
 Alpha virt. eigenvalues --    1.47544   1.58451   1.58565   1.63847   1.64812
 Alpha virt. eigenvalues --    1.67215   1.67449   1.69055   1.70941   1.72861
 Alpha virt. eigenvalues --    1.75408   1.77891   1.79183   1.79940   1.83491
 Alpha virt. eigenvalues --    1.84319   1.87309   1.91686   1.94322   1.98475
 Alpha virt. eigenvalues --    2.02831   2.02976   2.05613   2.15569   2.19283
 Alpha virt. eigenvalues --    2.19419   2.22658   2.25249   2.27734   2.29015
 Alpha virt. eigenvalues --    2.30956   2.32642   2.37506   2.38903   2.40197
 Alpha virt. eigenvalues --    2.40885   2.42205   2.43176   2.45052   2.46885
 Alpha virt. eigenvalues --    2.48297   2.52145   2.52688   2.54768   2.56816
 Alpha virt. eigenvalues --    2.58658   2.59043   2.60249   2.61098   2.64797
 Alpha virt. eigenvalues --    2.65693   2.66007   2.66735   2.70168   2.71506
 Alpha virt. eigenvalues --    2.75354   2.75670   2.79147   2.83308   2.83486
 Alpha virt. eigenvalues --    2.84249   2.87844   2.89195   2.90668   2.90969
 Alpha virt. eigenvalues --    2.96908   3.00893   3.01899   3.02042   3.05375
 Alpha virt. eigenvalues --    3.06465   3.06871   3.07040   3.07778   3.09005
 Alpha virt. eigenvalues --    3.13881   3.17844   3.17963   3.19770   3.22365
 Alpha virt. eigenvalues --    3.23424   3.26288   3.26768   3.28826   3.33027
 Alpha virt. eigenvalues --    3.36541   3.38223   3.39840   3.40418   3.46307
 Alpha virt. eigenvalues --    3.47342   3.48144   3.50755   3.54900   3.58220
 Alpha virt. eigenvalues --    3.58853   3.58868   3.59441   3.67075   3.68602
 Alpha virt. eigenvalues --    3.73654   3.78168   3.80781   3.81304   3.81807
 Alpha virt. eigenvalues --    3.82670   3.83054   3.84993   3.86270   3.90741
 Alpha virt. eigenvalues --    3.92333   3.94966   3.95728   3.97225   3.97256
 Alpha virt. eigenvalues --    3.98443   3.98920   4.03520   4.03938   4.05460
 Alpha virt. eigenvalues --    4.08169   4.09151   4.10857   4.12601   4.12625
 Alpha virt. eigenvalues --    4.14434   4.21531   4.24702   4.27560   4.30024
 Alpha virt. eigenvalues --    4.31208   4.31463   4.32990   4.35440   4.52123
 Alpha virt. eigenvalues --    4.55477   4.58053   4.61333   4.69834   4.70444
 Alpha virt. eigenvalues --    4.73933   4.78927   4.79325   4.82579   4.91848
 Alpha virt. eigenvalues --    4.95730   4.98048   4.98257   5.00457   5.13157
 Alpha virt. eigenvalues --    5.14046   5.18911   5.22714   5.54205  22.31283
 Alpha virt. eigenvalues --   22.58067  22.63850  22.72002  22.80824  22.95590
 Alpha virt. eigenvalues --   22.98960  23.04748
          Condensed to atoms (all electrons):
               1          2          3          4          5          6
     1  C    5.643356   0.361787   0.039995   0.028570   0.006403  -0.035838
     2  H    0.361787   0.551687  -0.012555   0.013752  -0.035838   0.002589
     3  C    0.039995  -0.012555   5.475244   0.358022   0.028570   0.013752
     4  C    0.028570   0.013752   0.358022   5.475244   0.039995  -0.012555
     5  C    0.006403  -0.035838   0.028570   0.039995   5.643356   0.361787
     6  H   -0.035838   0.002589   0.013752  -0.012555   0.361787   0.551687
     7  C    0.223512   0.001333   0.039995   0.028570  -0.128018  -0.004812
     8  H    0.001333   0.000514  -0.012555   0.013752  -0.004812   0.000313
     9  C    0.078966  -0.022074  -0.009976  -0.022180   0.069198   0.005353
    10  H   -0.064763  -0.002683   0.021247  -0.000151   0.016292  -0.000120
    11  C   -0.128018  -0.004812   0.028570   0.039995   0.223512   0.001333
    12  H   -0.004812   0.000313   0.013752  -0.012555   0.001333   0.000514
    13  C    0.069198   0.005353  -0.022180  -0.009976   0.078966  -0.022074
    14  H    0.016292  -0.000120  -0.000151   0.021247  -0.064763  -0.002683
               7          8          9         10         11         12
     1  C    0.223512   0.001333   0.078966  -0.064763  -0.128018  -0.004812
     2  H    0.001333   0.000514  -0.022074  -0.002683  -0.004812   0.000313
     3  C    0.039995  -0.012555  -0.009976   0.021247   0.028570   0.013752
     4  C    0.028570   0.013752  -0.022180  -0.000151   0.039995  -0.012555
     5  C   -0.128018  -0.004812   0.069198   0.016292   0.223512   0.001333
     6  H   -0.004812   0.000313   0.005353  -0.000120   0.001333   0.000514
     7  C    5.643356   0.361787   0.078966  -0.064763   0.006403  -0.035838
     8  H    0.361787   0.551687  -0.022074  -0.002683  -0.035838   0.002589
     9  C    0.078966  -0.022074   5.111630   0.440860   0.069198   0.005353
    10  H   -0.064763  -0.002683   0.440860   0.530290   0.016292  -0.000120
    11  C    0.006403  -0.035838   0.069198   0.016292   5.643356   0.361787
    12  H   -0.035838   0.002589   0.005353  -0.000120   0.361787   0.551687
    13  C    0.069198   0.005353   0.272395  -0.047633   0.078966  -0.022074
    14  H    0.016292  -0.000120  -0.047633  -0.002234  -0.064763  -0.002683
              13         14
     1  C    0.069198   0.016292
     2  H    0.005353  -0.000120
     3  C   -0.022180  -0.000151
     4  C   -0.009976   0.021247
     5  C    0.078966  -0.064763
     6  H   -0.022074  -0.002683
     7  C    0.069198   0.016292
     8  H    0.005353  -0.000120
     9  C    0.272395  -0.047633
    10  H   -0.047633  -0.002234
    11  C    0.078966  -0.064763
    12  H   -0.022074  -0.002683
    13  C    5.111630   0.440860
    14  H    0.440860   0.530290
 Mulliken charges:
               1
     1  C   -0.235982
     2  H    0.140753
     3  C    0.038269
     4  C    0.038269
     5  C   -0.235982
     6  H    0.140753
     7  C   -0.235982
     8  H    0.140753
     9  C   -0.007982
    10  H    0.160170
    11  C   -0.235982
    12  H    0.140753
    13  C   -0.007982
    14  H    0.160170
 Sum of Mulliken charges =  -0.00000
 Mulliken charges with hydrogens summed into heavy atoms:
               1
     1  C   -0.095229
     3  C    0.038269
     4  C    0.038269
     5  C   -0.095229
     7  C   -0.095229
     9  C    0.152188
    11  C   -0.095229
    13  C    0.152188
 Electronic spatial extent (au):  <R**2>=            536.2954
 Charge=             -0.0000 electrons
 Dipole moment (field-independent basis, Debye):
    X=             -0.0000    Y=             -0.0000    Z=              2.8186  Tot=              2.8186
 Quadrupole moment (field-independent basis, Debye-Ang):
   XX=            -43.8085   YY=            -45.7685   ZZ=            -49.5933
   XY=             -0.0000   XZ=              0.0000   YZ=             -0.0000
 Traceless Quadrupole moment (field-independent basis, Debye-Ang):
   XX=              2.5816   YY=              0.6216   ZZ=             -3.2032
   XY=             -0.0000   XZ=              0.0000   YZ=             -0.0000
 Octapole moment (field-independent basis, Debye-Ang**2):
  XXX=              0.0000  YYY=              0.0000  ZZZ=             16.8257  XYY=              0.0000
  XXY=              0.0000  XXZ=              0.5127  XZZ=              0.0000  YZZ=              0.0000
  YYZ=              7.5419  XYZ=             -0.0000
 Hexadecapole moment (field-independent basis, Debye-Ang**3):
 XXXX=           -281.7723 YYYY=           -248.9464 ZZZZ=           -230.0491 XXXY=              0.0000
 XXXZ=             -0.0000 YYYX=             -0.0000 YYYZ=             -0.0000 ZZZX=             -0.0000
 ZZZY=              0.0000 XXYY=            -79.5275 XXZZ=            -89.2782 YYZZ=            -79.9052
 XXYZ=             -0.0000 YYXZ=              0.0000 ZZXY=              0.0000
 N-N= 3.497301722317D+02 E-N=-1.413774223507D+03  KE= 3.065933851642D+02
 Symmetry A1   KE= 1.169760805224D+02
 Symmetry A2   KE= 4.064611659089D+01
 Symmetry B1   KE= 4.201336851103D+01
 Symmetry B2   KE= 1.069578195399D+02
 ******************************Gaussian NBO Version 3.1******************************
             N A T U R A L   A T O M I C   O R B I T A L   A N D
          N A T U R A L   B O N D   O R B I T A L   A N A L Y S I S
 ******************************Gaussian NBO Version 3.1******************************

       /RESON  / : Allow strongly delocalized NBO set
       /BNDIDX / : Print bond indices based on the NAO density matrix

 Analyzing the SCF density

 Job title: M0001                                                           

 Storage needed:    243224 in NPA,    323703 in NBO (2147482528 available)
 GSVD:  LWork=       28176 too small for GESVD, short by       75344 words or       75344 for optimal perf.


 NATURAL POPULATIONS:  Natural atomic orbital occupancies 
                                                          
   NAO  Atom  No  lang   Type(AO)    Occupancy      Energy
 ----------------------------------------------------------
     1    C    1  S      Cor( 1S)     1.99934     -10.42482
     2    C    1  S      Val( 2S)     1.04787      -0.29351
     3    C    1  S      Ryd( 4S)     0.00285       1.99417
     4    C    1  S      Ryd( 3S)     0.00030       1.97649
     5    C    1  S      Ryd( 5S)     0.00001      20.84752
     6    C    1  px     Val( 2p)     1.10979      -0.11114
     7    C    1  px     Ryd( 4p)     0.00358       1.80122
     8    C    1  px     Ryd( 3p)     0.00021       1.30351
     9    C    1  py     Val( 2p)     1.06285      -0.10375
    10    C    1  py     Ryd( 4p)     0.00304       1.65029
    11    C    1  py     Ryd( 3p)     0.00017       1.17174
    12    C    1  pz     Val( 2p)     0.98952      -0.10668
    13    C    1  pz     Ryd( 4p)     0.00156       1.40401
    14    C    1  pz     Ryd( 3p)     0.00041       0.90063
    15    C    1  dxy    Ryd( 3d)     0.00137       1.71769
    16    C    1  dxy    Ryd( 4d)     0.00061       3.51322
    17    C    1  dxz    Ryd( 3d)     0.00124       1.86167
    18    C    1  dxz    Ryd( 4d)     0.00029       3.75001
    19    C    1  dyz    Ryd( 3d)     0.00066       1.38953
    20    C    1  dyz    Ryd( 4d)     0.00007       3.09209
    21    C    1  dx2y2  Ryd( 3d)     0.00149       1.81510
    22    C    1  dx2y2  Ryd( 4d)     0.00036       3.67045
    23    C    1  dz2    Ryd( 3d)     0.00084       1.53574
    24    C    1  dz2    Ryd( 4d)     0.00023       3.31162
    25    C    1  f(0)   Ryd( 4f)     0.00005       3.44259
    26    C    1  f(C1)  Ryd( 4f)     0.00009       3.71116
    27    C    1  f(S1)  Ryd( 4f)     0.00008       3.44695
    28    C    1  f(C2)  Ryd( 4f)     0.00008       3.67601
    29    C    1  f(S2)  Ryd( 4f)     0.00006       3.56639
    30    C    1  f(C3)  Ryd( 4f)     0.00019       3.80774
    31    C    1  f(S3)  Ryd( 4f)     0.00017       3.77846

    32    H    2  S      Val( 1S)     0.77934       0.04037
    33    H    2  S      Ryd( 2S)     0.00065       1.17898
    34    H    2  S      Ryd( 3S)     0.00015       1.69310
    35    H    2  px     Ryd( 2p)     0.00031       2.89100
    36    H    2  py     Ryd( 2p)     0.00028       2.71774
    37    H    2  pz     Ryd( 2p)     0.00008       2.39410

    38    C    3  S      Cor( 1S)     1.99851     -10.39096
    39    C    3  S      Val( 2S)     1.11209      -0.26346
    40    C    3  S      Ryd( 3S)     0.00144       1.60914
    41    C    3  S      Ryd( 4S)     0.00028       2.10249
    42    C    3  S      Ryd( 5S)     0.00000      21.80509
    43    C    3  px     Val( 2p)     0.90891      -0.04742
    44    C    3  px     Ryd( 3p)     0.00119       1.26750
    45    C    3  px     Ryd( 4p)     0.00012       1.28912
    46    C    3  py     Val( 2p)     1.10751      -0.09121
    47    C    3  py     Ryd( 3p)     0.00240       1.16480
    48    C    3  py     Ryd( 4p)     0.00043       1.58468
    49    C    3  pz     Val( 2p)     0.86773      -0.06863
    50    C    3  pz     Ryd( 3p)     0.00742       1.15783
    51    C    3  pz     Ryd( 4p)     0.00071       1.43877
    52    C    3  dxy    Ryd( 3d)     0.00104       1.31565
    53    C    3  dxy    Ryd( 4d)     0.00032       3.41122
    54    C    3  dxz    Ryd( 3d)     0.00318       1.62479
    55    C    3  dxz    Ryd( 4d)     0.00021       3.80300
    56    C    3  dyz    Ryd( 3d)     0.00481       1.34556
    57    C    3  dyz    Ryd( 4d)     0.00023       3.42567
    58    C    3  dx2y2  Ryd( 3d)     0.00208       1.48746
    59    C    3  dx2y2  Ryd( 4d)     0.00034       3.66668
    60    C    3  dz2    Ryd( 3d)     0.00336       1.46312
    61    C    3  dz2    Ryd( 4d)     0.00030       3.40284
    62    C    3  f(0)   Ryd( 4f)     0.00006       3.78334
    63    C    3  f(C1)  Ryd( 4f)     0.00005       3.72222
    64    C    3  f(S1)  Ryd( 4f)     0.00006       3.52737
    65    C    3  f(C2)  Ryd( 4f)     0.00009       3.80335
    66    C    3  f(S2)  Ryd( 4f)     0.00007       3.64011
    67    C    3  f(C3)  Ryd( 4f)     0.00002       3.62729
    68    C    3  f(S3)  Ryd( 4f)     0.00003       3.69603

    69    C    4  S      Cor( 1S)     1.99851     -10.39096
    70    C    4  S      Val( 2S)     1.11209      -0.26346
    71    C    4  S      Ryd( 3S)     0.00144       1.60914
    72    C    4  S      Ryd( 4S)     0.00028       2.10249
    73    C    4  S      Ryd( 5S)     0.00000      21.80509
    74    C    4  px     Val( 2p)     0.90891      -0.04742
    75    C    4  px     Ryd( 3p)     0.00119       1.26750
    76    C    4  px     Ryd( 4p)     0.00012       1.28912
    77    C    4  py     Val( 2p)     1.10751      -0.09121
    78    C    4  py     Ryd( 3p)     0.00240       1.16480
    79    C    4  py     Ryd( 4p)     0.00043       1.58468
    80    C    4  pz     Val( 2p)     0.86773      -0.06863
    81    C    4  pz     Ryd( 3p)     0.00742       1.15783
    82    C    4  pz     Ryd( 4p)     0.00071       1.43877
    83    C    4  dxy    Ryd( 3d)     0.00104       1.31565
    84    C    4  dxy    Ryd( 4d)     0.00032       3.41122
    85    C    4  dxz    Ryd( 3d)     0.00318       1.62479
    86    C    4  dxz    Ryd( 4d)     0.00021       3.80300
    87    C    4  dyz    Ryd( 3d)     0.00481       1.34556
    88    C    4  dyz    Ryd( 4d)     0.00023       3.42567
    89    C    4  dx2y2  Ryd( 3d)     0.00208       1.48746
    90    C    4  dx2y2  Ryd( 4d)     0.00034       3.66668
    91    C    4  dz2    Ryd( 3d)     0.00336       1.46312
    92    C    4  dz2    Ryd( 4d)     0.00030       3.40284
    93    C    4  f(0)   Ryd( 4f)     0.00006       3.78334
    94    C    4  f(C1)  Ryd( 4f)     0.00005       3.72222
    95    C    4  f(S1)  Ryd( 4f)     0.00006       3.52737
    96    C    4  f(C2)  Ryd( 4f)     0.00009       3.80335
    97    C    4  f(S2)  Ryd( 4f)     0.00007       3.64011
    98    C    4  f(C3)  Ryd( 4f)     0.00002       3.62729
    99    C    4  f(S3)  Ryd( 4f)     0.00003       3.69603

   100    C    5  S      Cor( 1S)     1.99934     -10.42482
   101    C    5  S      Val( 2S)     1.04787      -0.29351
   102    C    5  S      Ryd( 4S)     0.00285       1.99417
   103    C    5  S      Ryd( 3S)     0.00030       1.97649
   104    C    5  S      Ryd( 5S)     0.00001      20.84752
   105    C    5  px     Val( 2p)     1.10979      -0.11114
   106    C    5  px     Ryd( 4p)     0.00358       1.80122
   107    C    5  px     Ryd( 3p)     0.00021       1.30351
   108    C    5  py     Val( 2p)     1.06285      -0.10375
   109    C    5  py     Ryd( 4p)     0.00304       1.65029
   110    C    5  py     Ryd( 3p)     0.00017       1.17174
   111    C    5  pz     Val( 2p)     0.98952      -0.10668
   112    C    5  pz     Ryd( 4p)     0.00156       1.40401
   113    C    5  pz     Ryd( 3p)     0.00041       0.90063
   114    C    5  dxy    Ryd( 3d)     0.00137       1.71769
   115    C    5  dxy    Ryd( 4d)     0.00061       3.51322
   116    C    5  dxz    Ryd( 3d)     0.00124       1.86167
   117    C    5  dxz    Ryd( 4d)     0.00029       3.75001
   118    C    5  dyz    Ryd( 3d)     0.00066       1.38953
   119    C    5  dyz    Ryd( 4d)     0.00007       3.09209
   120    C    5  dx2y2  Ryd( 3d)     0.00149       1.81510
   121    C    5  dx2y2  Ryd( 4d)     0.00036       3.67045
   122    C    5  dz2    Ryd( 3d)     0.00084       1.53574
   123    C    5  dz2    Ryd( 4d)     0.00023       3.31162
   124    C    5  f(0)   Ryd( 4f)     0.00005       3.44259
   125    C    5  f(C1)  Ryd( 4f)     0.00009       3.71116
   126    C    5  f(S1)  Ryd( 4f)     0.00008       3.44695
   127    C    5  f(C2)  Ryd( 4f)     0.00008       3.67601
   128    C    5  f(S2)  Ryd( 4f)     0.00006       3.56639
   129    C    5  f(C3)  Ryd( 4f)     0.00019       3.80774
   130    C    5  f(S3)  Ryd( 4f)     0.00017       3.77846

   131    H    6  S      Val( 1S)     0.77934       0.04037
   132    H    6  S      Ryd( 2S)     0.00065       1.17898
   133    H    6  S      Ryd( 3S)     0.00015       1.69310
   134    H    6  px     Ryd( 2p)     0.00031       2.89100
   135    H    6  py     Ryd( 2p)     0.00028       2.71774
   136    H    6  pz     Ryd( 2p)     0.00008       2.39410

   137    C    7  S      Cor( 1S)     1.99934     -10.42482
   138    C    7  S      Val( 2S)     1.04787      -0.29351
   139    C    7  S      Ryd( 4S)     0.00285       1.99417
   140    C    7  S      Ryd( 3S)     0.00030       1.97649
   141    C    7  S      Ryd( 5S)     0.00001      20.84752
   142    C    7  px     Val( 2p)     1.10979      -0.11114
   143    C    7  px     Ryd( 4p)     0.00358       1.80122
   144    C    7  px     Ryd( 3p)     0.00021       1.30351
   145    C    7  py     Val( 2p)     1.06285      -0.10375
   146    C    7  py     Ryd( 4p)     0.00304       1.65029
   147    C    7  py     Ryd( 3p)     0.00017       1.17174
   148    C    7  pz     Val( 2p)     0.98952      -0.10668
   149    C    7  pz     Ryd( 4p)     0.00156       1.40401
   150    C    7  pz     Ryd( 3p)     0.00041       0.90063
   151    C    7  dxy    Ryd( 3d)     0.00137       1.71769
   152    C    7  dxy    Ryd( 4d)     0.00061       3.51322
   153    C    7  dxz    Ryd( 3d)     0.00124       1.86167
   154    C    7  dxz    Ryd( 4d)     0.00029       3.75001
   155    C    7  dyz    Ryd( 3d)     0.00066       1.38953
   156    C    7  dyz    Ryd( 4d)     0.00007       3.09209
   157    C    7  dx2y2  Ryd( 3d)     0.00149       1.81510
   158    C    7  dx2y2  Ryd( 4d)     0.00036       3.67045
   159    C    7  dz2    Ryd( 3d)     0.00084       1.53574
   160    C    7  dz2    Ryd( 4d)     0.00023       3.31162
   161    C    7  f(0)   Ryd( 4f)     0.00005       3.44259
   162    C    7  f(C1)  Ryd( 4f)     0.00009       3.71116
   163    C    7  f(S1)  Ryd( 4f)     0.00008       3.44695
   164    C    7  f(C2)  Ryd( 4f)     0.00008       3.67601
   165    C    7  f(S2)  Ryd( 4f)     0.00006       3.56639
   166    C    7  f(C3)  Ryd( 4f)     0.00019       3.80774
   167    C    7  f(S3)  Ryd( 4f)     0.00017       3.77846

   168    H    8  S      Val( 1S)     0.77934       0.04037
   169    H    8  S      Ryd( 2S)     0.00065       1.17898
   170    H    8  S      Ryd( 3S)     0.00015       1.69310
   171    H    8  px     Ryd( 2p)     0.00031       2.89100
   172    H    8  py     Ryd( 2p)     0.00028       2.71774
   173    H    8  pz     Ryd( 2p)     0.00008       2.39410

   174    C    9  S      Cor( 1S)     1.99932     -10.43221
   175    C    9  S      Val( 2S)     1.02427      -0.29721
   176    C    9  S      Ryd( 3S)     0.00177       2.20275
   177    C    9  S      Ryd( 4S)     0.00022       2.40304
   178    C    9  S      Ryd( 5S)     0.00000      20.15518
   179    C    9  px     Val( 2p)     1.00592      -0.11565
   180    C    9  px     Ryd( 4p)     0.00081       1.58233
   181    C    9  px     Ryd( 3p)     0.00032       0.76259
   182    C    9  py     Val( 2p)     1.06869      -0.11902
   183    C    9  py     Ryd( 4p)     0.00240       1.71465
   184    C    9  py     Ryd( 3p)     0.00026       1.00286
   185    C    9  pz     Val( 2p)     1.08033      -0.11822
   186    C    9  pz     Ryd( 4p)     0.00340       1.83189
   187    C    9  pz     Ryd( 3p)     0.00035       1.15808
   188    C    9  dxy    Ryd( 3d)     0.00062       1.38193
   189    C    9  dxy    Ryd( 4d)     0.00013       3.18503
   190    C    9  dxz    Ryd( 3d)     0.00121       1.78732
   191    C    9  dxz    Ryd( 4d)     0.00033       3.73694
   192    C    9  dyz    Ryd( 3d)     0.00113       1.66081
   193    C    9  dyz    Ryd( 4d)     0.00046       3.46388
   194    C    9  dx2y2  Ryd( 3d)     0.00100       1.65900
   195    C    9  dx2y2  Ryd( 4d)     0.00039       3.65165
   196    C    9  dz2    Ryd( 3d)     0.00131       1.71769
   197    C    9  dz2    Ryd( 4d)     0.00031       3.40755
   198    C    9  f(0)   Ryd( 4f)     0.00006       3.75981
   199    C    9  f(C1)  Ryd( 4f)     0.00007       3.66707
   200    C    9  f(S1)  Ryd( 4f)     0.00017       3.67712
   201    C    9  f(C2)  Ryd( 4f)     0.00011       3.83754
   202    C    9  f(S2)  Ryd( 4f)     0.00007       3.56602
   203    C    9  f(C3)  Ryd( 4f)     0.00002       3.51730
   204    C    9  f(S3)  Ryd( 4f)     0.00005       3.57495

   205    H   10  S      Val( 1S)     0.75782       0.02729
   206    H   10  S      Ryd( 2S)     0.00043       1.08803
   207    H   10  S      Ryd( 3S)     0.00013       1.66348
   208    H   10  px     Ryd( 2p)     0.00012       2.42123
   209    H   10  py     Ryd( 2p)     0.00025       2.67125
   210    H   10  pz     Ryd( 2p)     0.00041       2.91559

   211    C   11  S      Cor( 1S)     1.99934     -10.42482
   212    C   11  S      Val( 2S)     1.04787      -0.29351
   213    C   11  S      Ryd( 4S)     0.00285       1.99417
   214    C   11  S      Ryd( 3S)     0.00030       1.97649
   215    C   11  S      Ryd( 5S)     0.00001      20.84752
   216    C   11  px     Val( 2p)     1.10979      -0.11114
   217    C   11  px     Ryd( 4p)     0.00358       1.80122
   218    C   11  px     Ryd( 3p)     0.00021       1.30351
   219    C   11  py     Val( 2p)     1.06285      -0.10375
   220    C   11  py     Ryd( 4p)     0.00304       1.65029
   221    C   11  py     Ryd( 3p)     0.00017       1.17174
   222    C   11  pz     Val( 2p)     0.98952      -0.10668
   223    C   11  pz     Ryd( 4p)     0.00156       1.40401
   224    C   11  pz     Ryd( 3p)     0.00041       0.90063
   225    C   11  dxy    Ryd( 3d)     0.00137       1.71769
   226    C   11  dxy    Ryd( 4d)     0.00061       3.51322
   227    C   11  dxz    Ryd( 3d)     0.00124       1.86167
   228    C   11  dxz    Ryd( 4d)     0.00029       3.75001
   229    C   11  dyz    Ryd( 3d)     0.00066       1.38953
   230    C   11  dyz    Ryd( 4d)     0.00007       3.09209
   231    C   11  dx2y2  Ryd( 3d)     0.00149       1.81510
   232    C   11  dx2y2  Ryd( 4d)     0.00036       3.67045
   233    C   11  dz2    Ryd( 3d)     0.00084       1.53574
   234    C   11  dz2    Ryd( 4d)     0.00023       3.31162
   235    C   11  f(0)   Ryd( 4f)     0.00005       3.44259
   236    C   11  f(C1)  Ryd( 4f)     0.00009       3.71116
   237    C   11  f(S1)  Ryd( 4f)     0.00008       3.44695
   238    C   11  f(C2)  Ryd( 4f)     0.00008       3.67601
   239    C   11  f(S2)  Ryd( 4f)     0.00006       3.56639
   240    C   11  f(C3)  Ryd( 4f)     0.00019       3.80774
   241    C   11  f(S3)  Ryd( 4f)     0.00017       3.77846

   242    H   12  S      Val( 1S)     0.77934       0.04037
   243    H   12  S      Ryd( 2S)     0.00065       1.17898
   244    H   12  S      Ryd( 3S)     0.00015       1.69310
   245    H   12  px     Ryd( 2p)     0.00031       2.89100
   246    H   12  py     Ryd( 2p)     0.00028       2.71774
   247    H   12  pz     Ryd( 2p)     0.00008       2.39410

   248    C   13  S      Cor( 1S)     1.99932     -10.43221
   249    C   13  S      Val( 2S)     1.02427      -0.29721
   250    C   13  S      Ryd( 3S)     0.00177       2.20275
   251    C   13  S      Ryd( 4S)     0.00022       2.40304
   252    C   13  S      Ryd( 5S)     0.00000      20.15518
   253    C   13  px     Val( 2p)     1.00592      -0.11565
   254    C   13  px     Ryd( 4p)     0.00081       1.58233
   255    C   13  px     Ryd( 3p)     0.00032       0.76259
   256    C   13  py     Val( 2p)     1.06869      -0.11902
   257    C   13  py     Ryd( 4p)     0.00240       1.71465
   258    C   13  py     Ryd( 3p)     0.00026       1.00286
   259    C   13  pz     Val( 2p)     1.08033      -0.11822
   260    C   13  pz     Ryd( 4p)     0.00340       1.83189
   261    C   13  pz     Ryd( 3p)     0.00035       1.15808
   262    C   13  dxy    Ryd( 3d)     0.00062       1.38193
   263    C   13  dxy    Ryd( 4d)     0.00013       3.18503
   264    C   13  dxz    Ryd( 3d)     0.00121       1.78732
   265    C   13  dxz    Ryd( 4d)     0.00033       3.73694
   266    C   13  dyz    Ryd( 3d)     0.00113       1.66081
   267    C   13  dyz    Ryd( 4d)     0.00046       3.46388
   268    C   13  dx2y2  Ryd( 3d)     0.00100       1.65900
   269    C   13  dx2y2  Ryd( 4d)     0.00039       3.65165
   270    C   13  dz2    Ryd( 3d)     0.00131       1.71769
   271    C   13  dz2    Ryd( 4d)     0.00031       3.40755
   272    C   13  f(0)   Ryd( 4f)     0.00006       3.75981
   273    C   13  f(C1)  Ryd( 4f)     0.00007       3.66707
   274    C   13  f(S1)  Ryd( 4f)     0.00017       3.67712
   275    C   13  f(C2)  Ryd( 4f)     0.00011       3.83754
   276    C   13  f(S2)  Ryd( 4f)     0.00007       3.56602
   277    C   13  f(C3)  Ryd( 4f)     0.00002       3.51730
   278    C   13  f(S3)  Ryd( 4f)     0.00005       3.57495

   279    H   14  S      Val( 1S)     0.75782       0.02729
   280    H   14  S      Ryd( 2S)     0.00043       1.08803
   281    H   14  S      Ryd( 3S)     0.00013       1.66348
   282    H   14  px     Ryd( 2p)     0.00012       2.42123
   283    H   14  py     Ryd( 2p)     0.00025       2.67125
   284    H   14  pz     Ryd( 2p)     0.00041       2.91559

 WARNING:  1 low occupancy (<1.9990e) core orbital  found on  C    3
           1 low occupancy (<1.9990e) core orbital  found on  C    4

 WARNING:  Population inversion found on atom  C    1
           Population inversion found on atom  C    5
           Population inversion found on atom  C    7
           Population inversion found on atom  C    9
           Population inversion found on atom  C   11
           Population inversion found on atom  C   13


 Summary of Natural Population Analysis:                  
                                                          
                                       Natural Population 
                Natural  -----------------------------------------------
    Atom  No    Charge         Core      Valence    Rydberg      Total
 -----------------------------------------------------------------------
      C    1   -0.22936      1.99934     4.21003    0.01999     6.22936
      H    2    0.21919      0.00000     0.77934    0.00147     0.78081
      C    3   -0.02500      1.99851     3.99624    0.03024     6.02500
      C    4   -0.02500      1.99851     3.99624    0.03024     6.02500
      C    5   -0.22936      1.99934     4.21003    0.01999     6.22936
      H    6    0.21919      0.00000     0.77934    0.00147     0.78081
      C    7   -0.22936      1.99934     4.21003    0.01999     6.22936
      H    8    0.21919      0.00000     0.77934    0.00147     0.78081
      C    9   -0.19550      1.99932     4.17921    0.01697     6.19550
      H   10    0.24084      0.00000     0.75782    0.00134     0.75916
      C   11   -0.22936      1.99934     4.21003    0.01999     6.22936
      H   12    0.21919      0.00000     0.77934    0.00147     0.78081
      C   13   -0.19550      1.99932     4.17921    0.01697     6.19550
      H   14    0.24084      0.00000     0.75782    0.00134     0.75916
 =======================================================================
   * Total *    0.00000     15.99304    37.82402    0.18294    54.00000

                                 Natural Population      
 --------------------------------------------------------
   Core                      15.99304 ( 99.9565% of  16)
   Valence                   37.82402 ( 99.5369% of  38)
   Natural Minimal Basis     53.81706 ( 99.6612% of  54)
   Natural Rydberg Basis      0.18294 (  0.3388% of  54)
 --------------------------------------------------------

    Atom  No          Natural Electron Configuration
 ----------------------------------------------------------------------------
      C    1      [core]2S( 1.05)2p( 3.16)3d( 0.01)4p( 0.01)
      H    2            1S( 0.78)
      C    3      [core]2S( 1.11)2p( 2.88)3p( 0.01)3d( 0.01)
      C    4      [core]2S( 1.11)2p( 2.88)3p( 0.01)3d( 0.01)
      C    5      [core]2S( 1.05)2p( 3.16)3d( 0.01)4p( 0.01)
      H    6            1S( 0.78)
      C    7      [core]2S( 1.05)2p( 3.16)3d( 0.01)4p( 0.01)
      H    8            1S( 0.78)
      C    9      [core]2S( 1.02)2p( 3.15)3d( 0.01)4p( 0.01)
      H   10            1S( 0.76)
      C   11      [core]2S( 1.05)2p( 3.16)3d( 0.01)4p( 0.01)
      H   12            1S( 0.78)
      C   13      [core]2S( 1.02)2p( 3.15)3d( 0.01)4p( 0.01)
      H   14            1S( 0.76)


 Wiberg bond index matrix in the NAO basis:                                    

     Atom    1       2       3       4       5       6       7       8       9
     ---- ------  ------  ------  ------  ------  ------  ------  ------  ------
   1.  C  0.0000  0.9098  0.9724  0.0549  1.0097  0.0045  0.0089  0.0029  0.9535
   2.  H  0.9098  0.0000  0.0115  0.0132  0.0045  0.0002  0.0029  0.0000  0.0029
   3.  C  0.9724  0.0115  0.0000  1.6002  0.0549  0.0132  0.9724  0.0115  0.0610
   4.  C  0.0549  0.0132  1.6002  0.0000  0.9724  0.0115  0.0549  0.0132  0.0469
   5.  C  1.0097  0.0045  0.0549  0.9724  0.0000  0.9098  0.0227  0.0012  0.0101
   6.  H  0.0045  0.0002  0.0132  0.0115  0.9098  0.0000  0.0012  0.0018  0.0046
   7.  C  0.0089  0.0029  0.9724  0.0549  0.0227  0.0012  0.0000  0.9098  0.9535
   8.  H  0.0029  0.0000  0.0115  0.0132  0.0012  0.0018  0.9098  0.0000  0.0029
   9.  C  0.9535  0.0029  0.0610  0.0469  0.0101  0.0046  0.9535  0.0029  0.0000
  10.  H  0.0024  0.0008  0.0033  0.0212  0.0024  0.0001  0.0024  0.0008  0.9049
  11.  C  0.0227  0.0012  0.0549  0.9724  0.0089  0.0029  1.0097  0.0045  0.0101
  12.  H  0.0012  0.0018  0.0132  0.0115  0.0029  0.0000  0.0045  0.0002  0.0046
  13.  C  0.0101  0.0046  0.0469  0.0610  0.9535  0.0029  0.0101  0.0046  0.9968
  14.  H  0.0024  0.0001  0.0212  0.0033  0.0024  0.0008  0.0024  0.0001  0.0019

     Atom   10      11      12      13      14
     ---- ------  ------  ------  ------  ------
   1.  C  0.0024  0.0227  0.0012  0.0101  0.0024
   2.  H  0.0008  0.0012  0.0018  0.0046  0.0001
   3.  C  0.0033  0.0549  0.0132  0.0469  0.0212
   4.  C  0.0212  0.9724  0.0115  0.0610  0.0033
   5.  C  0.0024  0.0089  0.0029  0.9535  0.0024
   6.  H  0.0001  0.0029  0.0000  0.0029  0.0008
   7.  C  0.0024  1.0097  0.0045  0.0101  0.0024
   8.  H  0.0008  0.0045  0.0002  0.0046  0.0001
   9.  C  0.9049  0.0101  0.0046  0.9968  0.0019
  10.  H  0.0000  0.0024  0.0001  0.0019  0.0005
  11.  C  0.0024  0.0000  0.9098  0.9535  0.0024
  12.  H  0.0001  0.9098  0.0000  0.0029  0.0008
  13.  C  0.0019  0.9535  0.0029  0.0000  0.9049
  14.  H  0.0005  0.0024  0.0008  0.9049  0.0000


 Wiberg bond index, Totals by atom:                                            

     Atom    1
     ---- ------
   1.  C  3.9552
   2.  H  0.9535
   3.  C  3.8364
   4.  C  3.8364
   5.  C  3.9552
   6.  H  0.9535
   7.  C  3.9552
   8.  H  0.9535
   9.  C  3.9535
  10.  H  0.9432
  11.  C  3.9552
  12.  H  0.9535
  13.  C  3.9535
  14.  H  0.9432


 Atom-atom overlap-weighted NAO bond order:                                    

     Atom    1       2       3       4       5       6       7       8       9
     ---- ------  ------  ------  ------  ------  ------  ------  ------  ------
   1.  C  0.0000  0.7975  0.7913  0.0278  0.8153 -0.0057 -0.0179  0.0016  0.7683
   2.  H  0.7975  0.0000 -0.0022  0.0015 -0.0057 -0.0016  0.0016  0.0000 -0.0019
   3.  C  0.7913 -0.0022  0.0000  1.1149  0.0278  0.0015  0.7913 -0.0022  0.1192
   4.  C  0.0278  0.0015  1.1149  0.0000  0.7913 -0.0022  0.0278  0.0015 -0.0365
   5.  C  0.8153 -0.0057  0.0278  0.7913  0.0000  0.7975 -0.0002  0.0003  0.0211
   6.  H -0.0057 -0.0016  0.0015 -0.0022  0.7975  0.0000  0.0003 -0.0000  0.0012
   7.  C -0.0179  0.0016  0.7913  0.0278 -0.0002  0.0003  0.0000  0.7975  0.7683
   8.  H  0.0016  0.0000 -0.0022  0.0015  0.0003 -0.0000  0.7975  0.0000 -0.0019
   9.  C  0.7683 -0.0019  0.1192 -0.0365  0.0211  0.0012  0.7683 -0.0019  0.0000
  10.  H  0.0005 -0.0020 -0.0022  0.0008  0.0004  0.0001  0.0005 -0.0020  0.7982
  11.  C -0.0002  0.0003  0.0278  0.7913 -0.0179  0.0016  0.8153 -0.0057  0.0211
  12.  H  0.0003 -0.0000  0.0015 -0.0022  0.0016  0.0000 -0.0057 -0.0016  0.0012
  13.  C  0.0211  0.0012 -0.0365  0.1192  0.7683 -0.0019  0.0211  0.0012  0.7988
  14.  H  0.0004  0.0001  0.0008 -0.0022  0.0005 -0.0020  0.0004  0.0001  0.0002

     Atom   10      11      12      13      14
     ---- ------  ------  ------  ------  ------
   1.  C  0.0005 -0.0002  0.0003  0.0211  0.0004
   2.  H -0.0020  0.0003 -0.0000  0.0012  0.0001
   3.  C -0.0022  0.0278  0.0015 -0.0365  0.0008
   4.  C  0.0008  0.7913 -0.0022  0.1192 -0.0022
   5.  C  0.0004 -0.0179  0.0016  0.7683  0.0005
   6.  H  0.0001  0.0016  0.0000 -0.0019 -0.0020
   7.  C  0.0005  0.8153 -0.0057  0.0211  0.0004
   8.  H -0.0020 -0.0057 -0.0016  0.0012  0.0001
   9.  C  0.7982  0.0211  0.0012  0.7988  0.0002
  10.  H  0.0000  0.0004  0.0001  0.0002 -0.0019
  11.  C  0.0004  0.0000  0.7975  0.7683  0.0005
  12.  H  0.0001  0.7975  0.0000 -0.0019 -0.0020
  13.  C  0.0002  0.7683 -0.0019  0.0000  0.7982
  14.  H -0.0019  0.0005 -0.0020  0.7982  0.0000


 Atom-atom overlap-weighted NAO bond order, Totals by atom:                    

     Atom    1
     ---- ------
   1.  C  3.2003
   2.  H  0.7888
   3.  C  2.8331
   4.  C  2.8331
   5.  C  3.2003
   6.  H  0.7888
   7.  C  3.2003
   8.  H  0.7888
   9.  C  3.2573
  10.  H  0.7930
  11.  C  3.2003
  12.  H  0.7888
  13.  C  3.2573
  14.  H  0.7930


 MO bond order:                                                                

     Atom    1       2       3       4       5       6       7       8       9
     ---- ------  ------  ------  ------  ------  ------  ------  ------  ------
   1.  C  0.0000  0.4723  0.2992 -0.1980 -0.5190  0.0602 -0.0865  0.0738 -0.8335
   2.  H  0.4723  0.0000 -0.0232  0.0903  0.0015 -0.0175  0.0019  0.0003  0.0053
   3.  C  0.2992 -0.0232  0.0000 -0.3138 -0.1123 -0.0427 -0.9767 -0.0089 -0.1733
   4.  C -0.1980  0.0903 -0.3138  0.0000  0.3557  0.1039 -0.4296  0.1198  0.0667
   5.  C -0.5190  0.0015 -0.1123  0.3557  0.0000 -0.5447  0.1807 -0.0213 -0.1400
   6.  H  0.0602 -0.0175 -0.0427  0.1039 -0.5447  0.0000 -0.0050  0.0278 -0.0803
   7.  C -0.0865  0.0019 -0.9767 -0.4296  0.1807 -0.0050  0.0000  1.6295  1.0321
   8.  H  0.0738  0.0003 -0.0089  0.1198 -0.0213  0.0278  1.6295  0.0000  0.0082
   9.  C -0.8335  0.0053 -0.1733  0.0667 -0.1400 -0.0803  1.0321  0.0082  0.0000
  10.  H  0.0332 -0.0300  0.0272  0.1137  0.0446 -0.0081  0.0223 -0.0265  1.6175
  11.  C  0.2106 -0.0183 -0.1454 -1.0948 -0.0215 -0.0397 -0.0179 -0.0517 -0.0837
  12.  H -0.0284  0.0281  0.0477  0.1110  0.0455  0.0027  0.0041 -0.0149  0.0154
  13.  C -0.0914  0.0176  0.0552 -0.2513 -1.3148  0.0548 -0.1364  0.0791 -0.1577
  14.  H  0.0434 -0.0084  0.0201 -0.0089  0.0389 -0.0342 -0.0265 -0.0074  0.0165

     Atom   10      11      12      13      14
     ---- ------  ------  ------  ------  ------
   1.  C  0.0332  0.2106 -0.0284 -0.0914  0.0434
   2.  H -0.0300 -0.0183  0.0281  0.0176 -0.0084
   3.  C  0.0272 -0.1454  0.0477  0.0552  0.0201
   4.  C  0.1137 -1.0948  0.1110 -0.2513 -0.0089
   5.  C  0.0446 -0.0215  0.0455 -1.3148  0.0389
   6.  H -0.0081 -0.0397  0.0027  0.0548 -0.0342
   7.  C  0.0223 -0.0179  0.0041 -0.1364 -0.0265
   8.  H -0.0265 -0.0517 -0.0149  0.0791 -0.0074
   9.  C  1.6175 -0.0837  0.0154 -0.1577  0.0165
  10.  H  0.0000  0.0207 -0.0072  0.0255 -0.0217
  11.  C  0.0207  0.0000  0.6406  0.3475  0.0103
  12.  H -0.0072  0.6406  0.0000  0.0315 -0.0308
  13.  C  0.0255  0.3475  0.0315  0.0000  0.7413
  14.  H -0.0217  0.0103 -0.0308  0.7413  0.0000


 MO atomic valencies:                                                          

     Atom    1
     ---- ------
   1.  C -0.5644
   2.  H  0.5198
   3.  C -1.3467
   4.  C -1.3354
   5.  C -2.0069
   6.  H -0.5229
   7.  C  1.1920
   8.  H  1.8078
   9.  C  1.2932
  10.  H  1.8113
  11.  C -0.2432
  12.  H  0.8455
  13.  C -0.5992
  14.  H  0.7326


 NATURAL BOND ORBITAL ANALYSIS:

                       Occupancies       Lewis Structure    Low   High
           Occ.    -------------------  -----------------   occ   occ
  Cycle   Thresh.   Lewis   Non-Lewis     CR  BD  3C  LP    (L)   (NL)   Dev
 =============================================================================
   1(1)    1.90    53.33922   0.66078      8  19   0   0     1      1    0.06
   2(2)    1.90    53.33922   0.66078      8  19   0   0     1      1    0.06
   3(1)    1.80    53.33922   0.66078      8  19   0   0     0      1    0.06
 -----------------------------------------------------------------------------

 Structure accepted: No low occupancy Lewis orbitals

 WARNING:  1 low occupancy (<1.9990e) core orbital  found on  C    3
           1 low occupancy (<1.9990e) core orbital  found on  C    4

 --------------------------------------------------------
   Core                     15.99299 ( 99.956% of  16)
   Valence Lewis            37.34622 ( 98.280% of  38)
  ==================       ============================
   Total Lewis              53.33922 ( 98.776% of  54)
  -----------------------------------------------------
   Valence non-Lewis         0.58889 (  1.091% of  54)
   Rydberg non-Lewis         0.07190 (  0.133% of  54)
  ==================       ============================
   Total non-Lewis           0.66078 (  1.224% of  54)
 --------------------------------------------------------


       (Occupancy)   Bond orbital/ Coefficients/ Hybrids
 ---------------------------------------------------------------------------------
     1. (1.99427) BD ( 1) C   1 - H   2  
                ( 61.87%)   0.7866* C   1 s( 30.57%)p 2.27( 69.39%)d 0.00(  0.02%)
                                                  f 0.00(  0.01%)
                                            0.0000 -0.5520 -0.0318 -0.0056  0.0003
                                            0.6468 -0.0094  0.0019 -0.5244  0.0075
                                           -0.0015 -0.0170  0.0037 -0.0016  0.0087
                                            0.0101 -0.0039  0.0005 -0.0014  0.0005
                                            0.0012 -0.0028  0.0026  0.0052  0.0005
                                           -0.0050  0.0066 -0.0008  0.0005 -0.0034
                                           -0.0080
                ( 38.13%)   0.6175* H   2 s( 99.94%)p 0.00(  0.06%)
                                           -0.9997 -0.0037 -0.0007 -0.0176  0.0155
                                           -0.0009
     2. (1.96543) BD ( 1) C   1 - C   3  
                ( 50.72%)   0.7122* C   1 s( 21.77%)p 3.59( 78.09%)d 0.01(  0.13%)
                                                  f 0.00(  0.01%)
                                           -0.0000  0.4662 -0.0182 -0.0032  0.0007
                                            0.4856 -0.0285 -0.0036  0.1340  0.0319
                                           -0.0001 -0.7247 -0.0106 -0.0035 -0.0104
                                            0.0075 -0.0250 -0.0087  0.0005 -0.0014
                                            0.0193  0.0011 -0.0049  0.0075  0.0044
                                            0.0028 -0.0007 -0.0050  0.0034  0.0053
                                            0.0004
                ( 49.28%)   0.7020* C   3 s( 32.22%)p 2.10( 67.51%)d 0.01(  0.27%)
                                                  f 0.00(  0.00%)
                                            0.0000  0.5676 -0.0050 -0.0038 -0.0004
                                           -0.7057 -0.0161  0.0020  0.3367  0.0156
                                            0.0057  0.2509 -0.0143 -0.0103  0.0170
                                           -0.0073 -0.0369 -0.0071 -0.0050  0.0035
                                            0.0151  0.0083  0.0235 -0.0053 -0.0002
                                           -0.0010  0.0009  0.0033  0.0008  0.0008
                                            0.0004
     3. (1.99109) BD ( 1) C   1 - C   5  
                ( 50.00%)   0.7071* C   1 s( 25.21%)p 2.96( 74.67%)d 0.00(  0.12%)
                                                  f 0.00(  0.00%)
                                            0.0000  0.5019 -0.0155 -0.0018 -0.0001
                                           -0.2440 -0.0413 -0.0032 -0.8278  0.0050
                                            0.0032  0.0086  0.0021 -0.0010 -0.0148
                                            0.0114 -0.0014  0.0003 -0.0021  0.0005
                                           -0.0168 -0.0127 -0.0198 -0.0005  0.0005
                                            0.0013  0.0027 -0.0001  0.0000 -0.0020
                                            0.0058
                ( 50.00%)   0.7071* C   5 s( 25.21%)p 2.96( 74.67%)d 0.00(  0.12%)
                                                  f 0.00(  0.00%)
                                            0.0000  0.5019 -0.0155 -0.0018 -0.0001
                                           -0.2440 -0.0413 -0.0032  0.8278 -0.0050
                                           -0.0032  0.0086  0.0021 -0.0010  0.0148
                                           -0.0114 -0.0014  0.0003  0.0021 -0.0005
                                           -0.0168 -0.0127 -0.0198 -0.0005  0.0005
                                            0.0013 -0.0027 -0.0001 -0.0000 -0.0020
                                           -0.0058
     4. (1.94156) BD ( 1) C   1 - C   9  
                ( 49.70%)   0.7050* C   1 s( 22.28%)p 3.48( 77.59%)d 0.01(  0.12%)
                                                  f 0.00(  0.01%)
                                           -0.0006  0.4718 -0.0146 -0.0016  0.0000
                                            0.5314 -0.0207 -0.0045  0.1381  0.0319
                                            0.0019  0.6876  0.0141  0.0045 -0.0132
                                            0.0084  0.0210  0.0102 -0.0019  0.0006
                                            0.0180  0.0040 -0.0062  0.0074 -0.0044
                                            0.0016 -0.0008  0.0034 -0.0035  0.0047
                                            0.0006
                ( 50.30%)   0.7092* C   9 s( 23.57%)p 3.24( 76.33%)d 0.00(  0.10%)
                                                  f 0.00(  0.00%)
                                            0.0007  0.4853 -0.0131 -0.0022  0.0004
                                           -0.7067 -0.0136 -0.0002  0.1632  0.0288
                                            0.0028 -0.4854  0.0262  0.0005  0.0009
                                           -0.0024  0.0182  0.0098  0.0139 -0.0069
                                            0.0047  0.0089  0.0132 -0.0027 -0.0014
                                           -0.0029  0.0016 -0.0043 -0.0025  0.0001
                                           -0.0009
     5. (1.98355) BD ( 1) C   3 - C   4  
                ( 50.00%)   0.7071* C   3 s( 35.13%)p 1.84( 64.55%)d 0.01(  0.32%)
                                                  f 0.00(  0.00%)
                                           -0.0000  0.5926 -0.0004  0.0066  0.0009
                                            0.0000  0.0000 -0.0000 -0.5858 -0.0159
                                            0.0113 -0.5490 -0.0209 -0.0103 -0.0000
                                            0.0000  0.0000  0.0000  0.0030  0.0073
                                           -0.0332 -0.0108 -0.0435  0.0006 -0.0011
                                            0.0000  0.0049  0.0022 -0.0000 -0.0000
                                            0.0039
                ( 50.00%)   0.7071* C   4 s( 35.13%)p 1.84( 64.55%)d 0.01(  0.32%)
                                                  f 0.00(  0.00%)
                                           -0.0000  0.5926 -0.0004  0.0066  0.0009
                                           -0.0000 -0.0000  0.0000  0.5858  0.0159
                                           -0.0113 -0.5490 -0.0209 -0.0103 -0.0000
                                            0.0000 -0.0000 -0.0000 -0.0030 -0.0073
                                           -0.0332 -0.0108 -0.0435  0.0006 -0.0011
                                           -0.0000 -0.0049  0.0022 -0.0000  0.0000
                                           -0.0039
     6. (1.83193) BD ( 2) C   3 - C   4  
                ( 50.00%)   0.7071* C   3 s(  0.41%)p99.99( 98.94%)d 1.60(  0.65%)
                                                  f 0.01(  0.00%)
                                            0.0002 -0.0504  0.0391  0.0023 -0.0001
                                            0.0000  0.0000 -0.0000  0.6490  0.0057
                                           -0.0019 -0.7489  0.0848 -0.0079 -0.0000
                                            0.0000  0.0000  0.0000  0.0735 -0.0074
                                            0.0168  0.0009 -0.0258  0.0102  0.0029
                                            0.0000  0.0041 -0.0035 -0.0000 -0.0000
                                            0.0007
                ( 50.00%)   0.7071* C   4 s(  0.41%)p99.99( 98.94%)d 1.60(  0.65%)
                                                  f 0.01(  0.00%)
                                            0.0002 -0.0504  0.0391  0.0023 -0.0001
                                           -0.0000 -0.0000  0.0000 -0.6490 -0.0057
                                            0.0019 -0.7489  0.0848 -0.0079 -0.0000
                                            0.0000 -0.0000 -0.0000 -0.0735  0.0074
                                            0.0168  0.0009 -0.0258  0.0102  0.0029
                                           -0.0000 -0.0041 -0.0035 -0.0000  0.0000
                                           -0.0007
     7. (1.96543) BD ( 1) C   3 - C   7  
                ( 49.28%)   0.7020* C   3 s( 32.22%)p 2.10( 67.51%)d 0.01(  0.27%)
                                                  f 0.00(  0.00%)
                                            0.0000  0.5676 -0.0050 -0.0038 -0.0004
                                            0.7057  0.0161 -0.0020  0.3367  0.0156
                                            0.0057  0.2509 -0.0143 -0.0103 -0.0170
                                            0.0073  0.0369  0.0071 -0.0050  0.0035
                                            0.0151  0.0083  0.0235 -0.0053 -0.0002
                                            0.0010  0.0009  0.0033 -0.0008 -0.0008
                                            0.0004
                ( 50.72%)   0.7122* C   7 s( 21.77%)p 3.59( 78.09%)d 0.01(  0.13%)
                                                  f 0.00(  0.01%)
                                           -0.0000  0.4662 -0.0182 -0.0032  0.0007
                                           -0.4856  0.0285  0.0036  0.1340  0.0319
                                           -0.0001 -0.7247 -0.0106 -0.0035  0.0104
                                           -0.0075  0.0250  0.0087  0.0005 -0.0014
                                            0.0193  0.0011 -0.0049  0.0075  0.0044
                                           -0.0028 -0.0007 -0.0050 -0.0034 -0.0053
                                            0.0004
     8. (1.96543) BD ( 1) C   4 - C   5  
                ( 49.28%)   0.7020* C   4 s( 32.22%)p 2.10( 67.51%)d 0.01(  0.27%)
                                                  f 0.00(  0.00%)
                                            0.0000  0.5676 -0.0050 -0.0038 -0.0004
                                           -0.7057 -0.0161  0.0020 -0.3367 -0.0156
                                           -0.0057  0.2509 -0.0143 -0.0103 -0.0170
                                            0.0073 -0.0369 -0.0071  0.0050 -0.0035
                                            0.0151  0.0083  0.0235 -0.0053 -0.0002
                                           -0.0010 -0.0009  0.0033 -0.0008  0.0008
                                           -0.0004
                ( 50.72%)   0.7122* C   5 s( 21.77%)p 3.59( 78.09%)d 0.01(  0.13%)
                                                  f 0.00(  0.01%)
                                           -0.0000  0.4662 -0.0182 -0.0032  0.0007
                                            0.4856 -0.0285 -0.0036 -0.1340 -0.0319
                                            0.0001 -0.7247 -0.0106 -0.0035  0.0104
                                           -0.0075 -0.0250 -0.0087 -0.0005  0.0014
                                            0.0193  0.0011 -0.0049  0.0075  0.0044
                                            0.0028  0.0007 -0.0050 -0.0034  0.0053
                                           -0.0004
     9. (1.96543) BD ( 1) C   4 - C  11  
                ( 49.28%)   0.7020* C   4 s( 32.22%)p 2.10( 67.51%)d 0.01(  0.27%)
                                                  f 0.00(  0.00%)
                                            0.0000  0.5676 -0.0050 -0.0038 -0.0004
                                            0.7057  0.0161 -0.0020 -0.3367 -0.0156
                                           -0.0057  0.2509 -0.0143 -0.0103  0.0170
                                           -0.0073  0.0369  0.0071  0.0050 -0.0035
                                            0.0151  0.0083  0.0235 -0.0053 -0.0002
                                            0.0010 -0.0009  0.0033  0.0008 -0.0008
                                           -0.0004
                ( 50.72%)   0.7122* C  11 s( 21.77%)p 3.59( 78.09%)d 0.01(  0.13%)
                                                  f 0.00(  0.01%)
                                           -0.0000  0.4662 -0.0182 -0.0032  0.0007
                                           -0.4856  0.0285  0.0036 -0.1340 -0.0319
                                            0.0001 -0.7247 -0.0106 -0.0035 -0.0104
                                            0.0075  0.0250  0.0087 -0.0005  0.0014
                                            0.0193  0.0011 -0.0049  0.0075  0.0044
                                           -0.0028  0.0007 -0.0050  0.0034 -0.0053
                                           -0.0004
    10. (1.99427) BD ( 1) C   5 - H   6  
                ( 61.87%)   0.7866* C   5 s( 30.57%)p 2.27( 69.39%)d 0.00(  0.02%)
                                                  f 0.00(  0.01%)
                                            0.0000 -0.5520 -0.0318 -0.0056  0.0003
                                            0.6468 -0.0094  0.0019  0.5244 -0.0075
                                            0.0015 -0.0170  0.0037 -0.0016 -0.0087
                                           -0.0101 -0.0039  0.0005  0.0014 -0.0005
                                            0.0012 -0.0028  0.0026  0.0052  0.0005
                                           -0.0050 -0.0066 -0.0008 -0.0005 -0.0034
                                            0.0080
                ( 38.13%)   0.6175* H   6 s( 99.94%)p 0.00(  0.06%)
                                           -0.9997 -0.0037 -0.0007 -0.0176 -0.0155
                                           -0.0009
    11. (1.94156) BD ( 1) C   5 - C  13  
                ( 49.70%)   0.7050* C   5 s( 22.28%)p 3.48( 77.59%)d 0.01(  0.12%)
                                                  f 0.00(  0.01%)
                                           -0.0006  0.4718 -0.0146 -0.0016  0.0000
                                            0.5314 -0.0207 -0.0045 -0.1381 -0.0319
                                           -0.0019  0.6876  0.0141  0.0045  0.0132
                                           -0.0084  0.0210  0.0102  0.0019 -0.0006
                                            0.0180  0.0040 -0.0062  0.0074 -0.0044
                                            0.0016  0.0008  0.0034  0.0035  0.0047
                                           -0.0006
                ( 50.30%)   0.7092* C  13 s( 23.57%)p 3.24( 76.33%)d 0.00(  0.10%)
                                                  f 0.00(  0.00%)
                                            0.0007  0.4853 -0.0131 -0.0022  0.0004
                                           -0.7067 -0.0136 -0.0002 -0.1632 -0.0288
                                           -0.0028 -0.4854  0.0262  0.0005 -0.0009
                                            0.0024  0.0182  0.0098 -0.0139  0.0069
                                            0.0047  0.0089  0.0132 -0.0027 -0.0014
                                           -0.0029 -0.0016 -0.0043  0.0025  0.0001
                                            0.0009
    12. (1.99427) BD ( 1) C   7 - H   8  
                ( 61.87%)   0.7866* C   7 s( 30.57%)p 2.27( 69.39%)d 0.00(  0.02%)
                                                  f 0.00(  0.01%)
                                           -0.0000  0.5520  0.0318  0.0056 -0.0003
                                            0.6468 -0.0094  0.0019  0.5244 -0.0075
                                            0.0015  0.0170 -0.0037  0.0016  0.0087
                                            0.0101 -0.0039  0.0005  0.0014 -0.0005
                                           -0.0012  0.0028 -0.0026 -0.0052 -0.0005
                                           -0.0050 -0.0066  0.0008  0.0005 -0.0034
                                            0.0080
                ( 38.13%)   0.6175* H   8 s( 99.94%)p 0.00(  0.06%)
                                            0.9997  0.0037  0.0007 -0.0176 -0.0155
                                            0.0009
    13. (1.94156) BD ( 1) C   7 - C   9  
                ( 49.70%)   0.7050* C   7 s( 22.28%)p 3.48( 77.59%)d 0.01(  0.12%)
                                                  f 0.00(  0.01%)
                                           -0.0006  0.4718 -0.0146 -0.0016  0.0000
                                           -0.5314  0.0207  0.0045  0.1381  0.0319
                                            0.0019  0.6876  0.0141  0.0045  0.0132
                                           -0.0084 -0.0210 -0.0102 -0.0019  0.0006
                                            0.0180  0.0040 -0.0062  0.0074 -0.0044
                                           -0.0016 -0.0008  0.0034  0.0035 -0.0047
                                            0.0006
                ( 50.30%)   0.7092* C   9 s( 23.57%)p 3.24( 76.33%)d 0.00(  0.10%)
                                                  f 0.00(  0.00%)
                                            0.0007  0.4853 -0.0131 -0.0022  0.0004
                                            0.7067  0.0136  0.0002  0.1632  0.0288
                                            0.0028 -0.4854  0.0262  0.0005 -0.0009
                                            0.0024 -0.0182 -0.0098  0.0139 -0.0069
                                            0.0047  0.0089  0.0132 -0.0027 -0.0014
                                            0.0029  0.0016 -0.0043  0.0025 -0.0001
                                           -0.0009
    14. (1.99109) BD ( 1) C   7 - C  11  
                ( 50.00%)   0.7071* C   7 s( 25.21%)p 2.96( 74.67%)d 0.00(  0.12%)
                                                  f 0.00(  0.00%)
                                            0.0000  0.5019 -0.0155 -0.0018 -0.0001
                                            0.2440  0.0413  0.0032 -0.8278  0.0050
                                            0.0032  0.0086  0.0021 -0.0010  0.0148
                                           -0.0114  0.0014 -0.0003 -0.0021  0.0005
                                           -0.0168 -0.0127 -0.0198 -0.0005  0.0005
                                           -0.0013  0.0027 -0.0001 -0.0000  0.0020
                                            0.0058
                ( 50.00%)   0.7071* C  11 s( 25.21%)p 2.96( 74.67%)d 0.00(  0.12%)
                                                  f 0.00(  0.00%)
                                            0.0000  0.5019 -0.0155 -0.0018 -0.0001
                                            0.2440  0.0413  0.0032  0.8278 -0.0050
                                           -0.0032  0.0086  0.0021 -0.0010 -0.0148
                                            0.0114  0.0014 -0.0003  0.0021 -0.0005
                                           -0.0168 -0.0127 -0.0198 -0.0005  0.0005
                                           -0.0013 -0.0027 -0.0001  0.0000  0.0020
                                           -0.0058
    15. (1.97976) BD ( 1) C   9 - H  10  
                ( 62.28%)   0.7892* C   9 s( 29.37%)p 2.40( 70.59%)d 0.00(  0.02%)
                                                  f 0.00(  0.01%)
                                           -0.0003  0.5412  0.0279  0.0020 -0.0003
                                           -0.0000  0.0000  0.0000  0.4686 -0.0058
                                           -0.0011  0.6973 -0.0080  0.0028  0.0000
                                           -0.0000 -0.0000 -0.0000  0.0064  0.0097
                                           -0.0023 -0.0042  0.0069  0.0062  0.0006
                                            0.0000  0.0097 -0.0051  0.0000  0.0000
                                           -0.0018
                ( 37.72%)   0.6142* H  10 s( 99.93%)p 0.00(  0.07%)
                                            0.9997  0.0019  0.0006  0.0000 -0.0144
                                           -0.0216
    16. (1.98401) BD ( 1) C   9 - C  13  
                ( 50.00%)   0.7071* C   9 s( 23.28%)p 3.29( 76.61%)d 0.00(  0.11%)
                                                  f 0.00(  0.01%)
                                           -0.0000  0.4823 -0.0130  0.0011 -0.0002
                                           -0.0000 -0.0000 -0.0000 -0.8515  0.0031
                                            0.0031  0.1987  0.0391  0.0053 -0.0000
                                            0.0000  0.0000  0.0000  0.0142 -0.0079
                                           -0.0245 -0.0098 -0.0041 -0.0097  0.0047
                                           -0.0000  0.0056  0.0001 -0.0000 -0.0000
                                            0.0037
                ( 50.00%)   0.7071* C  13 s( 23.28%)p 3.29( 76.61%)d 0.00(  0.11%)
                                                  f 0.00(  0.01%)
                                           -0.0000  0.4823 -0.0130  0.0011 -0.0002
                                            0.0000 -0.0000 -0.0000  0.8515 -0.0031
                                           -0.0031  0.1987  0.0391  0.0053 -0.0000
                                           -0.0000  0.0000 -0.0000 -0.0142  0.0079
                                           -0.0245 -0.0098 -0.0041 -0.0097  0.0047
                                           -0.0000 -0.0056  0.0001  0.0000 -0.0000
                                           -0.0037
    17. (1.99427) BD ( 1) C  11 - H  12  
                ( 61.87%)   0.7866* C  11 s( 30.57%)p 2.27( 69.39%)d 0.00(  0.02%)
                                                  f 0.00(  0.01%)
                                           -0.0000  0.5520  0.0318  0.0056 -0.0003
                                            0.6468 -0.0094  0.0019 -0.5244  0.0075
                                           -0.0015  0.0170 -0.0037  0.0016 -0.0087
                                           -0.0101 -0.0039  0.0005 -0.0014  0.0005
                                           -0.0012  0.0028 -0.0026 -0.0052 -0.0005
                                           -0.0050  0.0066  0.0008 -0.0005 -0.0034
                                           -0.0080
                ( 38.13%)   0.6175* H  12 s( 99.94%)p 0.00(  0.06%)
                                            0.9997  0.0037  0.0007 -0.0176  0.0155
                                            0.0009
    18. (1.94156) BD ( 1) C  11 - C  13  
                ( 49.70%)   0.7050* C  11 s( 22.28%)p 3.48( 77.59%)d 0.01(  0.12%)
                                                  f 0.00(  0.01%)
                                           -0.0006  0.4718 -0.0146 -0.0016  0.0000
                                           -0.5314  0.0207  0.0045 -0.1381 -0.0319
                                           -0.0019  0.6876  0.0141  0.0045 -0.0132
                                            0.0084 -0.0210 -0.0102  0.0019 -0.0006
                                            0.0180  0.0040 -0.0062  0.0074 -0.0044
                                           -0.0016  0.0008  0.0034 -0.0035 -0.0047
                                           -0.0006
                ( 50.30%)   0.7092* C  13 s( 23.57%)p 3.24( 76.33%)d 0.00(  0.10%)
                                                  f 0.00(  0.00%)
                                            0.0007  0.4853 -0.0131 -0.0022  0.0004
                                            0.7067  0.0136  0.0002 -0.1632 -0.0288
                                           -0.0028 -0.4854  0.0262  0.0005  0.0009
                                           -0.0024 -0.0182 -0.0098 -0.0139  0.0069
                                            0.0047  0.0089  0.0132 -0.0027 -0.0014
                                            0.0029 -0.0016 -0.0043 -0.0025 -0.0001
                                            0.0009
    19. (1.97976) BD ( 1) C  13 - H  14  
                ( 62.28%)   0.7892* C  13 s( 29.37%)p 2.40( 70.59%)d 0.00(  0.02%)
                                                  f 0.00(  0.01%)
                                            0.0003 -0.5412 -0.0279 -0.0020  0.0003
                                            0.0000 -0.0000 -0.0000  0.4686 -0.0058
                                           -0.0011 -0.6973  0.0080 -0.0028 -0.0000
                                           -0.0000  0.0000 -0.0000  0.0064  0.0097
                                            0.0023  0.0042 -0.0069 -0.0062 -0.0006
                                           -0.0000  0.0097  0.0051  0.0000 -0.0000
                                           -0.0018
                ( 37.72%)   0.6142* H  14 s( 99.93%)p 0.00(  0.07%)
                                           -0.9997 -0.0019 -0.0006  0.0000 -0.0144
                                            0.0216
    20. (1.99934) CR ( 1) C   1           s(100.00%)p 0.00(  0.00%)
                                            1.0000  0.0003 -0.0000 -0.0000 -0.0000
                                            0.0003 -0.0000 -0.0000  0.0001  0.0000
                                            0.0000  0.0004  0.0000  0.0000 -0.0000
                                            0.0000  0.0000  0.0000 -0.0000  0.0000
                                            0.0000  0.0000 -0.0000  0.0000 -0.0000
                                            0.0000 -0.0000  0.0000 -0.0000  0.0000
                                            0.0000
    21. (1.99850) CR ( 1) C   3           s(100.00%)p 0.00(  0.00%)
                                            1.0000  0.0000 -0.0000 -0.0000  0.0000
                                           -0.0000 -0.0000  0.0000 -0.0002 -0.0000
                                            0.0000  0.0001 -0.0000  0.0000  0.0000
                                           -0.0000 -0.0000 -0.0000 -0.0000  0.0000
                                           -0.0000 -0.0000  0.0000 -0.0000 -0.0000
                                           -0.0000 -0.0000  0.0000  0.0000  0.0000
                                           -0.0000
    22. (1.99850) CR ( 1) C   4           s(100.00%)p 0.00(  0.00%)
                                            1.0000  0.0000 -0.0000 -0.0000  0.0000
                                            0.0000  0.0000 -0.0000  0.0002  0.0000
                                           -0.0000  0.0001 -0.0000  0.0000  0.0000
                                           -0.0000  0.0000  0.0000  0.0000 -0.0000
                                           -0.0000 -0.0000  0.0000 -0.0000 -0.0000
                                            0.0000  0.0000  0.0000  0.0000 -0.0000
                                            0.0000
    23. (1.99934) CR ( 1) C   5           s(100.00%)p 0.00(  0.00%)
                                            1.0000  0.0003 -0.0000 -0.0000 -0.0000
                                            0.0003 -0.0000 -0.0000 -0.0001 -0.0000
                                           -0.0000  0.0004  0.0000  0.0000  0.0000
                                           -0.0000  0.0000  0.0000  0.0000 -0.0000
                                            0.0000  0.0000 -0.0000  0.0000 -0.0000
                                            0.0000  0.0000  0.0000  0.0000  0.0000
                                           -0.0000
    24. (1.99934) CR ( 1) C   7           s(100.00%)p 0.00(  0.00%)
                                            1.0000  0.0003 -0.0000 -0.0000 -0.0000
                                           -0.0003  0.0000  0.0000  0.0001  0.0000
                                            0.0000  0.0004  0.0000  0.0000  0.0000
                                           -0.0000 -0.0000 -0.0000 -0.0000  0.0000
                                            0.0000  0.0000 -0.0000  0.0000 -0.0000
                                           -0.0000 -0.0000  0.0000  0.0000 -0.0000
                                            0.0000
    25. (1.99932) CR ( 1) C   9           s(100.00%)p 0.00(  0.00%)
                                            1.0000 -0.0005  0.0000  0.0000 -0.0000
                                           -0.0000  0.0000  0.0000 -0.0001 -0.0000
                                           -0.0000  0.0009 -0.0000  0.0000  0.0000
                                           -0.0000 -0.0000 -0.0000 -0.0000  0.0000
                                           -0.0000 -0.0000 -0.0000  0.0000  0.0000
                                            0.0000  0.0000  0.0000  0.0000  0.0000
                                            0.0000
    26. (1.99934) CR ( 1) C  11           s(100.00%)p 0.00(  0.00%)
                                            1.0000  0.0003 -0.0000 -0.0000 -0.0000
                                           -0.0003  0.0000  0.0000 -0.0001 -0.0000
                                           -0.0000  0.0004  0.0000  0.0000 -0.0000
                                            0.0000 -0.0000 -0.0000  0.0000 -0.0000
                                            0.0000  0.0000 -0.0000  0.0000 -0.0000
                                           -0.0000  0.0000  0.0000 -0.0000 -0.0000
                                           -0.0000
    27. (1.99932) CR ( 1) C  13           s(100.00%)p 0.00(  0.00%)
                                            1.0000 -0.0005  0.0000  0.0000 -0.0000
                                           -0.0000  0.0000  0.0000  0.0001  0.0000
                                            0.0000  0.0009 -0.0000  0.0000  0.0000
                                            0.0000 -0.0000  0.0000  0.0000 -0.0000
                                           -0.0000 -0.0000 -0.0000  0.0000  0.0000
                                            0.0000 -0.0000  0.0000 -0.0000  0.0000
                                           -0.0000
    28. (0.00325) RY*( 1) C   1           s( 31.80%)p 1.04( 33.02%)d 0.99( 31.33%)
                                                  f 0.12(  3.85%)
                                           -0.0000  0.0043  0.5369 -0.1713  0.0166
                                            0.0281  0.1200 -0.1402 -0.0165  0.0337
                                            0.0768 -0.0016 -0.4858  0.2282 -0.2187
                                           -0.1562  0.1917 -0.0711  0.3525  0.0309
                                           -0.2111  0.1256 -0.0977 -0.0649  0.0189
                                           -0.0291  0.0175  0.1062  0.0743 -0.1368
                                           -0.0388
    29. (0.00181) RY*( 2) C   1           s( 12.89%)p 3.57( 46.03%)d 3.08( 39.69%)
                                                  f 0.11(  1.39%)
                                           -0.0000  0.0484  0.3236 -0.1446 -0.0310
                                            0.0383  0.4421 -0.0191 -0.0328 -0.4916
                                            0.0538 -0.0011  0.1215 -0.0517  0.3930
                                           -0.2885 -0.1376  0.0538 -0.1189 -0.0051
                                            0.1342 -0.0231  0.2978 -0.1267  0.0165
                                           -0.0082 -0.0717 -0.0513 -0.0032  0.0251
                                           -0.0716
    30. (0.00101) RY*( 3) C   1           s(  2.30%)p17.29( 39.77%)d23.00( 52.91%)
                                                  f 2.18(  5.02%)
                                            0.0000 -0.0046  0.1459  0.0214  0.0350
                                            0.0191 -0.3311 -0.0960  0.0135 -0.3837
                                            0.1415 -0.0087  0.3278 -0.0601 -0.4426
                                           -0.0891  0.0839 -0.0872 -0.3093 -0.0365
                                           -0.3926  0.1586  0.1821  0.0340 -0.0446
                                            0.0528  0.0061 -0.0178 -0.0593 -0.2022
                                           -0.0249
    31. (0.00078) RY*( 4) C   1           s(  7.81%)p 8.47( 66.18%)d 3.09( 24.14%)
                                                  f 0.24(  1.87%)
                                           -0.0000 -0.0036  0.2715 -0.0658  0.0101
                                            0.0001  0.3601 -0.2025 -0.0121  0.4973
                                           -0.0909 -0.0112  0.4089 -0.2609 -0.0441
                                           -0.0756  0.0921 -0.0907 -0.2643 -0.0735
                                           -0.0722  0.0926 -0.3268 -0.1455 -0.0217
                                           -0.0958  0.0370 -0.0417 -0.0552 -0.0516
                                            0.0142
    32. (0.00060) RY*( 5) C   1           s(  4.64%)p 1.83(  8.51%)d17.13( 79.54%)
                                                  f 1.57(  7.30%)
                                           -0.0000 -0.0173  0.2106  0.0327  0.0267
                                           -0.0093 -0.2083 -0.0461 -0.0070 -0.0563
                                            0.1475 -0.0120  0.0854  0.0844 -0.2066
                                           -0.1013  0.3693 -0.1520 -0.1264  0.0900
                                            0.6634 -0.3323 -0.0915 -0.0006 -0.0732
                                           -0.0770 -0.0693  0.0979 -0.0485  0.1279
                                           -0.1693
    33. (0.00030) RY*( 6) C   1           s(  0.84%)p93.79( 78.80%)d20.38( 17.12%)
                                                  f 3.86(  3.24%)
                                            0.0000 -0.0010  0.0747 -0.0443  0.0292
                                            0.0007 -0.0522 -0.1200  0.0037 -0.0566
                                           -0.0966 -0.0095  0.5732  0.6554  0.1295
                                            0.1240 -0.1153 -0.0382  0.3251  0.0320
                                           -0.0515 -0.0009 -0.1199  0.0228 -0.0264
                                           -0.0664  0.0203  0.1356  0.0431  0.0508
                                            0.0639
    34. (0.00028) RY*( 7) C   1           s(  1.69%)p28.43( 47.92%)d26.12( 44.02%)
                                                  f 3.78(  6.37%)
                                            0.0000 -0.0012  0.1236 -0.0395  0.0038
                                            0.0074 -0.3706 -0.2400  0.0108 -0.2354
                                           -0.4393 -0.0015 -0.1554 -0.1075  0.4507
                                            0.0833  0.2381 -0.0916 -0.2033  0.1901
                                           -0.0518  0.1307 -0.2598 -0.0166  0.0193
                                           -0.1308  0.0666  0.0156  0.0309  0.0135
                                            0.2009
    35. (0.00016) RY*( 8) C   1           s( 13.46%)p 2.07( 27.90%)d 3.89( 52.32%)
                                                  f 0.47(  6.32%)
                                           -0.0000  0.0020  0.1733  0.3216  0.0325
                                            0.0010 -0.1031  0.1840 -0.0068  0.3579
                                            0.3102 -0.0071  0.0456  0.0898  0.3800
                                           -0.0439  0.2445 -0.1969 -0.1062  0.2978
                                           -0.2360  0.0207  0.3478  0.0370 -0.0022
                                            0.1301 -0.1393  0.0953  0.0689  0.1036
                                            0.0485
    36. (0.00014) RY*( 9) C   1           s( 34.11%)p 0.55( 18.85%)d 1.21( 41.11%)
                                                  f 0.17(  5.93%)
                                            0.0000 -0.0117  0.1674  0.5568  0.0545
                                            0.0047 -0.2463 -0.2784  0.0006  0.0440
                                            0.1973  0.0096 -0.0908  0.0333  0.0643
                                           -0.2670 -0.3788  0.3274 -0.0031 -0.1566
                                            0.0308  0.0040 -0.1802 -0.1643  0.0202
                                           -0.1768 -0.0878 -0.0918 -0.0772  0.0595
                                            0.0444
    37. (0.00006) RY*(10) C   1           s(  0.77%)p60.40( 46.44%)d39.02( 30.00%)
                                                  f29.66( 22.80%)
    38. (0.00005) RY*(11) C   1           s(  0.78%)p12.68(  9.95%)d99.99( 87.08%)
                                                  f 2.79(  2.19%)
    39. (0.00006) RY*(12) C   1           s( 18.86%)p 1.34( 25.27%)d 2.80( 52.79%)
                                                  f 0.16(  3.08%)
    40. (0.00005) RY*(13) C   1           s( 13.70%)p 1.92( 26.28%)d 3.36( 46.10%)
                                                  f 1.02( 13.92%)
    41. (0.00003) RY*(14) C   1           s(  2.92%)p 2.41(  7.03%)d27.97( 81.74%)
                                                  f 2.84(  8.30%)
    42. (0.00000) RY*(15) C   1           s( 10.49%)p 6.05( 63.45%)d 1.29( 13.52%)
                                                  f 1.20( 12.54%)
    43. (0.00000) RY*(16) C   1           s( 98.20%)p 0.01(  0.70%)d 0.01(  1.00%)
                                                  f 0.00(  0.11%)
    44. (0.00001) RY*(17) C   1           s(  5.32%)p 0.25(  1.34%)d17.16( 91.28%)
                                                  f 0.39(  2.07%)
    45. (0.00000) RY*(18) C   1           s( 22.95%)p 0.58( 13.39%)d 2.77( 63.55%)
                                                  f 0.00(  0.11%)
    46. (0.00001) RY*(19) C   1           s(  5.35%)p 0.88(  4.72%)d16.67( 89.26%)
                                                  f 0.12(  0.66%)
    47. (0.00000) RY*(20) C   1           s(  0.07%)p14.61(  1.04%)d37.33(  2.65%)
                                                  f99.99( 96.24%)
    48. (0.00000) RY*(21) C   1           s(  4.62%)p 3.59( 16.59%)d 5.56( 25.68%)
                                                  f11.50( 53.11%)
    49. (0.00000) RY*(22) C   1           s(  1.29%)p 0.76(  0.99%)d 2.82(  3.65%)
                                                  f72.67( 94.07%)
    50. (0.00000) RY*(23) C   1           s(  0.32%)p 8.49(  2.70%)d11.04(  3.52%)
                                                  f99.99( 93.46%)
    51. (0.00000) RY*(24) C   1           s(  0.07%)p 5.26(  0.38%)d68.14(  4.94%)
                                                  f99.99( 94.61%)
    52. (0.00000) RY*(25) C   1           s(  2.45%)p 4.06(  9.95%)d 4.87( 11.94%)
                                                  f30.88( 75.66%)
    53. (0.00000) RY*(26) C   1           s(  2.46%)p 1.25(  3.07%)d 3.55(  8.73%)
                                                  f34.89( 85.74%)
    54. (0.00069) RY*( 1) H   2           s( 95.76%)p 0.04(  4.24%)
                                            0.0010  0.9785 -0.0095 -0.1014  0.1776
                                           -0.0242
    55. (0.00016) RY*( 2) H   2           s( 90.38%)p 0.11(  9.62%)
                                           -0.0074  0.0546  0.9491  0.2949 -0.0871
                                           -0.0408
    56. (0.00008) RY*( 3) H   2           s(  1.82%)p54.07( 98.18%)
    57. (0.00008) RY*( 4) H   2           s(  0.34%)p99.99( 99.66%)
    58. (0.00002) RY*( 5) H   2           s( 11.77%)p 7.50( 88.23%)
    59. (0.00325) RY*( 1) C   3           s(  3.26%)p21.59( 70.41%)d 7.66( 24.97%)
                                                  f 0.42(  1.36%)
                                            0.0000  0.0165  0.1521  0.0949  0.0143
                                           -0.0000 -0.0000  0.0000 -0.0669  0.5937
                                            0.1211  0.0637  0.5611 -0.1165  0.0000
                                           -0.0000 -0.0000 -0.0000  0.4555 -0.0489
[truncated: 437,575 more chars]
