# Supplementary material for: Hyperpyramidalized alkenes with bond orders near 1.5 as synthetic building blocks
Source: Nat Chem. 2026 Jan 21;18(5):913–22. doi: 10.1038/s41557-025-02055-9 (PMC12859755; doi:10.1038/s41557-025-02055-9)
Supplement: Supplementary file 2 — Output files for reported computations. [file 41557_2025_2055_MOESM2_ESM.zip › Computation data/Cubene 10/M06-2X-def2tzvp/parent-cubene11.fchk]

M0001                                                                   
Freq      RM062X                                                      def2TZVP            
Number of atoms                            I               14
Info1-9                                    I   N=           9
          58          58        1002           0           0         100
           6          18        -502
Full Title                                 C   N=           1
M0001       
Route                                      C   N=           5
# opt freq geom=connectivity pop=nboread m062x def2tzvp     
Charge                                     I                0
Multiplicity                               I                1
Number of electrons                        I               54
Number of alpha electrons                  I               27
Number of beta electrons                   I               27
Number of basis functions                  I              284
Number of independent functions            I              284
Number of point charges in /Mol/           I                0
Number of translation vectors              I                0
Atomic numbers                             I   N=          14
           6           1           6           6           6           1
           6           1           6           1           6           1
           6           1
Nuclear charges                            R   N=          14
  6.00000000E+00  1.00000000E+00  6.00000000E+00  6.00000000E+00  6.00000000E+00
  1.00000000E+00  6.00000000E+00  1.00000000E+00  6.00000000E+00  1.00000000E+00
  6.00000000E+00  1.00000000E+00  6.00000000E+00  1.00000000E+00
Current cartesian coordinates              R   N=          42
 -2.22977727E+00  1.46091446E+00 -1.53625236E-01 -3.80076407E+00  2.77939188E+00
 -1.45747068E-01 -2.56894526E-26  1.30632423E+00 -2.03665494E+00 -1.59978579E-16
 -1.30632423E+00 -2.03665494E+00 -2.22977727E+00 -1.46091446E+00 -1.53625236E-01
 -3.80076407E+00 -2.77939188E+00 -1.45747068E-01  2.22977727E+00  1.46091446E+00
 -1.53625236E-01  3.80076407E+00  2.77939188E+00 -1.45747068E-01  2.64485340E-27
  1.45019965E+00  1.81109964E+00 -1.27365537E-26  2.62247005E+00  3.48832880E+00
  2.22977727E+00 -1.46091446E+00 -1.53625236E-01  3.80076407E+00 -2.77939188E+00
 -1.45747068E-01 -1.77598236E-16 -1.45019965E+00  1.81109964E+00 -3.21159955E-16
 -2.62247005E+00  3.48832880E+00
Number of symbols in /Mol/                 I                0
Int Atom Types                             I   N=          14
           0           0           0           0           0           0
           0           0           0           0           0           0
           0           0
Force Field                                I                0
Atom Types                                 C   N=          14
                                                            
                                                            
                                                
MM charges                                 R   N=          14
  0.00000000E+00  0.00000000E+00  0.00000000E+00  0.00000000E+00  0.00000000E+00
  0.00000000E+00  0.00000000E+00  0.00000000E+00  0.00000000E+00  0.00000000E+00
  0.00000000E+00  0.00000000E+00  0.00000000E+00  0.00000000E+00
Integer atomic weights                     I   N=          14
          12           1          12          12          12           1
          12           1          12           1          12           1
          12           1
Real atomic weights                        R   N=          14
  1.20000000E+01  1.00782504E+00  1.20000000E+01  1.20000000E+01  1.20000000E+01
  1.00782504E+00  1.20000000E+01  1.00782504E+00  1.20000000E+01  1.00782504E+00
  1.20000000E+01  1.00782504E+00  1.20000000E+01  1.00782504E+00
Atom fragment info                         I   N=          14
           0           0           0           0           0           0
           0           0           0           0           0           0
           0           0
Atom residue num                           I   N=          14
           0           0           0           0           0           0
           0           0           0           0           0           0
           0           0
Nuclear spins                              I   N=          14
           0           1           0           0           0           1
           0           1           0           1           0           1
           0           1
Nuclear ZEff                               R   N=          14
 -3.60000000E+00 -1.00000000E+00 -3.60000000E+00 -3.60000000E+00 -3.60000000E+00
 -1.00000000E+00 -3.60000000E+00 -1.00000000E+00 -3.60000000E+00 -1.00000000E+00
 -3.60000000E+00 -1.00000000E+00 -3.60000000E+00 -1.00000000E+00
Nuclear ZNuc                               R   N=          14
  6.00000000E+00  1.00000000E+00  6.00000000E+00  6.00000000E+00  6.00000000E+00
  1.00000000E+00  6.00000000E+00  1.00000000E+00  6.00000000E+00  1.00000000E+00
  6.00000000E+00  1.00000000E+00  6.00000000E+00  1.00000000E+00
Nuclear QMom                               R   N=          14
  0.00000000E+00  0.00000000E+00  0.00000000E+00  0.00000000E+00  0.00000000E+00
  0.00000000E+00  0.00000000E+00  0.00000000E+00  0.00000000E+00  0.00000000E+00
  0.00000000E+00  0.00000000E+00  0.00000000E+00  0.00000000E+00
Nuclear GFac                               R   N=          14
  0.00000000E+00  2.79284600E+00  0.00000000E+00  0.00000000E+00  0.00000000E+00
  2.79284600E+00  0.00000000E+00  2.79284600E+00  0.00000000E+00  2.79284600E+00
  0.00000000E+00  2.79284600E+00  0.00000000E+00  2.79284600E+00
MicOpt                                     I   N=          14
          -1          -1          -1          -1          -1          -1
          -1          -1          -1          -1          -1          -1
          -1          -1
Number of residues                         I                0
Number of secondary structures             I                0
Redundant internal dimensions              I   N=           4
         151          18          42          91
Redundant internal coordinate indices      I   N=         604
           1           2           0           0           1           3
           0           0           1           5           0           0
           1           9           0           0           3           4
           0           0           3           7           0           0
           4           5           0           0           4          11
           0           0           5           6           0           0
           5          13           0           0           7           8
           0           0           7           9           0           0
           7          11           0           0           9          10
           0           0           9          13           0           0
          11          12           0           0          11          13
           0           0          13          14           0           0
           2           1           3           0           2           1
           5           0           2           1           9           0
           3           1           5           0           3           1
           9           0           5           1           9           0
           1           3           4           0           1           3
           7           0           4           3           7           0
           3           4           5           0           3           4
          11           0           5           4          11           0
           1           5           4           0           1           5
           6           0           1           5          13           0
           4           5           6           0           4           5
          13           0           6           5          13           0
           3           7           8           0           3           7
           9           0           3           7          11           0
           8           7           9           0           8           7
          11           0           9           7          11           0
           1           9           7           0           1           9
          10           0           1           9          13           0
           7           9          10           0           7           9
          13           0          10           9          13           0
           4          11           7           0           4          11
          12           0           4          11          13           0
           7          11          12           0           7          11
          13           0          12          11          13           0
           5          13           9           0           5          13
          11           0           5          13          14           0
           9          13          11           0           9          13
          14           0          11          13          14           0
           2           1           3           4           2           1
           3           7           5           1           3           4
           5           1           3           7           9           1
           3           4           9           1           3           7
           2           1           5           4           2           1
           5           6           2           1           5          13
           3           1           5           4           3           1
           5           6           3           1           5          13
           9           1           5           4           9           1
           5           6           9           1           5          13
           2           1           9           7           2           1
           9          10           2           1           9          13
           3           1           9           7           3           1
           9          10           3           1           9          13
           5           1           9           7           5           1
           9          10           5           1           9          13
           1           3           4           5           1           3
           4          11           7           3           4           5
           7           3           4          11           1           3
           7           8           1           3           7           9
           1           3           7          11           4           3
           7           8           4           3           7           9
           4           3           7          11           3           4
           5           1           3           4           5           6
           3           4           5          13          11           4
           5           1          11           4           5           6
          11           4           5          13           3           4
          11           7           3           4          11          12
           3           4          11          13           5           4
          11           7           5           4          11          12
           5           4          11          13           1           5
          13           9           1           5          13          11
           1           5          13          14           4           5
          13           9           4           5          13          11
           4           5          13          14           6           5
          13           9           6           5          13          11
           6           5          13          14           3           7
           9           1           3           7           9          10
           3           7           9          13           8           7
           9           1           8           7           9          10
           8           7           9          13          11           7
           9           1          11           7           9          10
          11           7           9          13           3           7
          11           4           3           7          11          12
           3           7          11          13           8           7
          11           4           8           7          11          12
           8           7          11          13           9           7
          11           4           9           7          11          12
           9           7          11          13           1           9
          13           5           1           9          13          11
           1           9          13          14           7           9
          13           5           7           9          13          11
           7           9          13          14          10           9
          13           5          10           9          13          11
          10           9          13          14           4          11
          13           5           4          11          13           9
           4          11          13          14           7          11
          13           5           7          11          13           9
           7          11          13          14          12          11
          13           5          12          11          13           9
          12          11          13          14
Redundant internal coordinates             R   N=         151
  2.05096179E+00  2.92260256E+00  2.92182892E+00  2.97189591E+00  2.61264846E+00
  2.92260256E+00  2.92260256E+00  2.92260256E+00  2.05096179E+00  2.97189591E+00
  2.05096179E+00  2.97189591E+00  2.92182892E+00  2.04629312E+00  2.90039930E+00
  2.05096179E+00  2.97189591E+00  2.04629312E+00  2.24065339E+00  2.26902006E+00
  2.18276566E+00  1.51787691E+00  1.42359525E+00  1.56719094E+00  1.62371574E+00
  1.73570482E+00  1.62371574E+00  1.62371574E+00  1.62371574E+00  1.73570482E+00
  1.51787691E+00  2.26902006E+00  1.56719094E+00  2.24065339E+00  1.42359525E+00
  2.18276566E+00  2.24065339E+00  1.42359525E+00  1.51787691E+00  2.18276566E+00
  2.26902006E+00  1.56719094E+00  1.69699462E+00  2.14099770E+00  1.57440171E+00
  2.14099770E+00  1.57440171E+00  2.18080566E+00  1.51787691E+00  2.24065339E+00
  1.42359525E+00  2.26902006E+00  1.56719094E+00  2.18276566E+00  1.57440171E+00
  1.69699462E+00  2.14099770E+00  1.57440171E+00  2.18080566E+00  2.14099770E+00
 -2.46428515E+00  2.18555062E+00  0.00000000E+00 -1.63334954E+00  1.57500032E+00
 -5.83492239E-02  2.44531955E+00  0.00000000E+00 -2.41428627E+00 -0.00000000E+00
 -2.44531955E+00  1.42357949E+00 -1.42357949E+00  2.41428627E+00  0.00000000E+00
 -2.23824020E+00  1.47592370E-01  2.47005704E+00  5.70552623E-02  2.44288783E+00
 -1.51783281E+00  1.57488807E+00 -2.32246467E+00 -0.00000000E+00 -0.00000000E+00
 -1.73901695E+00  1.73901695E+00 -0.00000000E+00 -2.18555062E+00  5.83492239E-02
  1.63334954E+00  2.46428515E+00 -1.57500032E+00  0.00000000E+00  0.00000000E+00
  2.46428515E+00 -1.57500032E+00  1.63334954E+00 -2.18555062E+00  5.83492239E-02
  0.00000000E+00 -2.46428515E+00  1.57500032E+00 -1.63334954E+00  2.18555062E+00
 -5.83492239E-02 -0.00000000E+00 -1.57488807E+00  2.32246467E+00  1.51783281E+00
 -5.70552623E-02 -2.44288783E+00 -2.47005704E+00  2.23824020E+00 -1.47592370E-01
 -5.70552623E-02 -2.44288783E+00  1.51783281E+00  2.23824020E+00 -1.47592370E-01
 -2.47005704E+00 -1.57488807E+00  2.32246467E+00 -0.00000000E+00 -0.00000000E+00
  2.44531955E+00 -1.42357949E+00 -2.44531955E+00  0.00000000E+00  2.41428627E+00
  1.42357949E+00 -2.41428627E+00  0.00000000E+00  0.00000000E+00  1.69700938E+00
 -2.29308797E+00 -1.69700938E+00  0.00000000E+00  2.29308797E+00  2.29308797E+00
 -2.29308797E+00  0.00000000E+00  5.70552623E-02 -1.51783281E+00  2.44288783E+00
  1.57488807E+00 -0.00000000E+00 -2.32246467E+00 -2.23824020E+00  2.47005704E+00
  1.47592370E-01
ZRed-IntVec                                I   N=         151
           0           0           0           0           0           0
           0           0           0           0           0           0
           0           0           0           0           0           0
           0           0           0           0           0           0
           0           0           0           0           0           0
           0           0           0           0           0           0
           0           0           0           0           0           0
           0           0           0           0           0           0
           0           0           0           0           0           0
           0           0           0           0           0           0
           0           0           0           0           0           0
           0           0           0           0           0           0
           0           0           0           0           0           0
           0           0           0           0           0           0
           0           0           0           0           0           0
           0           0           0           0           0           0
           0           0           0           0           0           0
           0           0           0           0           0           0
           0           0           0           0           0           0
           0           0           0           0           0           0
           0           0           0           0           0           0
           0           0           0           0           0           0
           0           0           0           0           0           0
           0           0           0           0           0           0
           0           0           0           0           0           0
           0
ZRed-FPVec                                 R   N=         151
  0.00000000E+00  0.00000000E+00  0.00000000E+00  0.00000000E+00  0.00000000E+00
  0.00000000E+00  0.00000000E+00  0.00000000E+00  0.00000000E+00  0.00000000E+00
  0.00000000E+00  0.00000000E+00  0.00000000E+00  0.00000000E+00  0.00000000E+00
  0.00000000E+00  0.00000000E+00  0.00000000E+00  0.00000000E+00  0.00000000E+00
  0.00000000E+00  0.00000000E+00  0.00000000E+00  0.00000000E+00  0.00000000E+00
  0.00000000E+00  0.00000000E+00  0.00000000E+00  0.00000000E+00  0.00000000E+00
  0.00000000E+00  0.00000000E+00  0.00000000E+00  0.00000000E+00  0.00000000E+00
  0.00000000E+00  0.00000000E+00  0.00000000E+00  0.00000000E+00  0.00000000E+00
  0.00000000E+00  0.00000000E+00  0.00000000E+00  0.00000000E+00  0.00000000E+00
  0.00000000E+00  0.00000000E+00  0.00000000E+00  0.00000000E+00  0.00000000E+00
  0.00000000E+00  0.00000000E+00  0.00000000E+00  0.00000000E+00  0.00000000E+00
  0.00000000E+00  0.00000000E+00  0.00000000E+00  0.00000000E+00  0.00000000E+00
  0.00000000E+00  0.00000000E+00  0.00000000E+00  0.00000000E+00  0.00000000E+00
  0.00000000E+00  0.00000000E+00  0.00000000E+00  0.00000000E+00  0.00000000E+00
  0.00000000E+00  0.00000000E+00  0.00000000E+00  0.00000000E+00  0.00000000E+00
  0.00000000E+00  0.00000000E+00  0.00000000E+00  0.00000000E+00  0.00000000E+00
  0.00000000E+00  0.00000000E+00  0.00000000E+00  0.00000000E+00  0.00000000E+00
  0.00000000E+00  0.00000000E+00  0.00000000E+00  0.00000000E+00  0.00000000E+00
  0.00000000E+00  0.00000000E+00  0.00000000E+00  0.00000000E+00  0.00000000E+00
  0.00000000E+00  0.00000000E+00  0.00000000E+00  0.00000000E+00  0.00000000E+00
  0.00000000E+00  0.00000000E+00  0.00000000E+00  0.00000000E+00  0.00000000E+00
  0.00000000E+00  0.00000000E+00  0.00000000E+00  0.00000000E+00  0.00000000E+00
  0.00000000E+00  0.00000000E+00  0.00000000E+00  0.00000000E+00  0.00000000E+00
  0.00000000E+00  0.00000000E+00  0.00000000E+00  0.00000000E+00  0.00000000E+00
  0.00000000E+00  0.00000000E+00  0.00000000E+00  0.00000000E+00  0.00000000E+00
  0.00000000E+00  0.00000000E+00  0.00000000E+00  0.00000000E+00  0.00000000E+00
  0.00000000E+00  0.00000000E+00  0.00000000E+00  0.00000000E+00  0.00000000E+00
  0.00000000E+00  0.00000000E+00  0.00000000E+00  0.00000000E+00  0.00000000E+00
  0.00000000E+00  0.00000000E+00  0.00000000E+00  0.00000000E+00  0.00000000E+00
  0.00000000E+00  0.00000000E+00  0.00000000E+00  0.00000000E+00  0.00000000E+00
  0.00000000E+00
ZRed-Constraint1                           R   N=         151
  2.05096179E+00  2.92260256E+00  2.92182892E+00  2.97189591E+00  2.61264846E+00
  2.92260256E+00  2.92260256E+00  2.92260256E+00  2.05096179E+00  2.97189591E+00
  2.05096179E+00  2.97189591E+00  2.92182892E+00  2.04629312E+00  2.90039930E+00
  2.05096179E+00  2.97189591E+00  2.04629312E+00  2.24065339E+00  2.26902006E+00
  2.18276566E+00  1.51787691E+00  1.42359525E+00  1.56719094E+00  1.62371574E+00
  1.73570482E+00  1.62371574E+00  1.62371574E+00  1.62371574E+00  1.73570482E+00
  1.51787691E+00  2.26902006E+00  1.56719094E+00  2.24065339E+00  1.42359525E+00
  2.18276566E+00  2.24065339E+00  1.42359525E+00  1.51787691E+00  2.18276566E+00
  2.26902006E+00  1.56719094E+00  1.69699462E+00  2.14099770E+00  1.57440171E+00
  2.14099770E+00  1.57440171E+00  2.18080566E+00  1.51787691E+00  2.24065339E+00
  1.42359525E+00  2.26902006E+00  1.56719094E+00  2.18276566E+00  1.57440171E+00
  1.69699462E+00  2.14099770E+00  1.57440171E+00  2.18080566E+00  2.14099770E+00
 -2.46428515E+00  2.18555062E+00  0.00000000E+00 -1.63334954E+00  1.57500032E+00
 -5.83492239E-02  2.44531955E+00  0.00000000E+00 -2.41428627E+00 -0.00000000E+00
 -2.44531955E+00  1.42357949E+00 -1.42357949E+00  2.41428627E+00  0.00000000E+00
 -2.23824020E+00  1.47592370E-01  2.47005704E+00  5.70552623E-02  2.44288783E+00
 -1.51783281E+00  1.57488807E+00 -2.32246467E+00 -0.00000000E+00 -0.00000000E+00
 -1.73901695E+00  1.73901695E+00 -0.00000000E+00 -2.18555062E+00  5.83492239E-02
  1.63334954E+00  2.46428515E+00 -1.57500032E+00  0.00000000E+00  0.00000000E+00
  2.46428515E+00 -1.57500032E+00  1.63334954E+00 -2.18555062E+00  5.83492239E-02
  0.00000000E+00 -2.46428515E+00  1.57500032E+00 -1.63334954E+00  2.18555062E+00
 -5.83492239E-02 -0.00000000E+00 -1.57488807E+00  2.32246467E+00  1.51783281E+00
 -5.70552623E-02 -2.44288783E+00 -2.47005704E+00  2.23824020E+00 -1.47592370E-01
 -5.70552623E-02 -2.44288783E+00  1.51783281E+00  2.23824020E+00 -1.47592370E-01
 -2.47005704E+00 -1.57488807E+00  2.32246467E+00 -0.00000000E+00 -0.00000000E+00
  2.44531955E+00 -1.42357949E+00 -2.44531955E+00  0.00000000E+00  2.41428627E+00
  1.42357949E+00 -2.41428627E+00  0.00000000E+00  0.00000000E+00  1.69700938E+00
 -2.29308797E+00 -1.69700938E+00  0.00000000E+00  2.29308797E+00  2.29308797E+00
 -2.29308797E+00  0.00000000E+00  5.70552623E-02 -1.51783281E+00  2.44288783E+00
  1.57488807E+00 -0.00000000E+00 -2.32246467E+00 -2.23824020E+00  2.47005704E+00
  1.47592370E-01
ZRed-Constraint2                           R   N=         151
  2.05956840E+00  2.92945272E+00  2.93198656E+00  2.97715403E+00  2.61725730E+00
  2.92945272E+00  2.92945272E+00  2.92945272E+00  2.05956841E+00  2.97715403E+00
  2.05956841E+00  2.97715403E+00  2.93198658E+00  2.05396945E+00  2.90847839E+00
  2.05956839E+00  2.97715403E+00  2.05396945E+00  2.24014469E+00  2.26578921E+00
  2.18277272E+00  1.51705236E+00  1.43177253E+00  1.56684822E+00  1.62454029E+00
  1.72664441E+00  1.62454030E+00  1.62454030E+00  1.62454030E+00  1.72664441E+00
  1.51705236E+00  2.26578920E+00  1.56684822E+00  2.24014470E+00  1.43177253E+00
  2.18277274E+00  2.24014470E+00  1.43177253E+00  1.51705236E+00  2.18277274E+00
  2.26578920E+00  1.56684822E+00  1.68957108E+00  2.14360527E+00  1.57474443E+00
  2.14360527E+00  1.57474444E+00  2.18051305E+00  1.51705236E+00  2.24014471E+00
  1.43177253E+00  2.26578919E+00  1.56684822E+00  2.18277274E+00  1.57474444E+00
  1.68957108E+00  2.14360527E+00  1.57474444E+00  2.18051305E+00  2.14360527E+00
 -2.45781762E+00  2.19162152E+00  0.00000000E+00 -1.63374617E+00  1.57433146E+00
 -5.94147056E-02  2.44054070E+00  2.10734243E-08 -2.41086103E+00  0.00000000E+00
 -2.44054070E+00  1.43178358E+00 -1.43178358E+00  2.41086103E+00  0.00000000E+00
 -2.24311233E+00  1.40868914E-01  2.46482934E+00  5.81625453E-02  2.44214379E+00
 -1.51708109E+00  1.57524364E+00 -2.32396043E+00  0.00000000E+00  0.00000000E+00
 -1.73002952E+00  1.73002952E+00  0.00000000E+00 -2.19162154E+00  5.94147056E-02
  1.63374617E+00  2.45781760E+00 -1.57433146E+00  0.00000000E+00  0.00000000E+00
  2.45781760E+00 -1.57433146E+00  1.63374617E+00 -2.19162153E+00  5.94147121E-02
  0.00000000E+00 -2.45781760E+00  1.57433146E+00 -1.63374617E+00  2.19162154E+00
 -5.94147121E-02  1.49011612E-08 -1.57524364E+00  2.32396043E+00  1.51708109E+00
 -5.81625517E-02 -2.44214379E+00 -2.46482932E+00  2.24311234E+00 -1.40868895E-01
 -5.81625453E-02 -2.44214379E+00  1.51708109E+00  2.24311235E+00 -1.40868895E-01
 -2.46482932E+00 -1.57524363E+00  2.32396043E+00  1.49011612E-08  0.00000000E+00
  2.44054070E+00 -1.43178358E+00 -2.44054070E+00  0.00000000E+00  2.41086103E+00
  1.43178358E+00 -2.41086103E+00  1.49011612E-08  0.00000000E+00  1.68958864E+00
 -2.29679834E+00 -1.68958864E+00  1.49011612E-08  2.29679834E+00  2.29679834E+00
 -2.29679834E+00  0.00000000E+00  5.81625517E-02 -1.51708109E+00  2.44214379E+00
  1.57524364E+00  1.49011612E-08 -2.32396043E+00 -2.24311235E+00  2.46482932E+00
  1.40868888E-01
SymInf integers                            I   N=          26
           4           4           1           1           1          -1
          -1           1          -1           1           1           1
          -1           1           0           0           0           0
           0           0           0           0           0           0
           0           0
RotTr to input orientation                 R   N=          12
 -4.28626380E-16  1.00000000E+00 -0.00000000E+00  1.00000000E+00  4.28626380E-16
  0.00000000E+00  0.00000000E+00  0.00000000E+00 -1.00000000E+00 -1.74974641E-09
  3.49949317E-10  3.80575554E-01
Number of contracted shells                I              112
Number of primitive shells                 I              196
Pure/Cartesian d shells                    I                0
Pure/Cartesian f shells                    I                0
Highest angular momentum                   I                3
Largest degree of contraction              I                6
Shell types                                I   N=         112
           0           0           0           0           0           1
           1           1          -2          -2          -3           0
           0           0           1           0           0           0
           0           0           1           1           1          -2
          -2          -3           0           0           0           0
           0           1           1           1          -2          -2
          -3           0           0           0           0           0
           1           1           1          -2          -2          -3
           0           0           0           1           0           0
           0           0           0           1           1           1
          -2          -2          -3           0           0           0
           1           0           0           0           0           0
           1           1           1          -2          -2          -3
           0           0           0           1           0           0
           0           0           0           1           1           1
          -2          -2          -3           0           0           0
           1           0           0           0           0           0
           1           1           1          -2          -2          -3
           0           0           0           1
Number of primitives per shell             I   N=         112
           6           2           1           1           1           4
           1           1           1           1           1           3
           1           1           1           6           2           1
           1           1           4           1           1           1
           1           1           6           2           1           1
           1           4           1           1           1           1
           1           6           2           1           1           1
           4           1           1           1           1           1
           3           1           1           1           6           2
           1           1           1           4           1           1
           1           1           1           3           1           1
           1           6           2           1           1           1
           4           1           1           1           1           1
           3           1           1           1           6           2
           1           1           1           4           1           1
           1           1           1           3           1           1
           1           6           2           1           1           1
           4           1           1           1           1           1
           3           1           1           1
Shell to atom map                          I   N=         112
           1           1           1           1           1           1
           1           1           1           1           1           2
           2           2           2           3           3           3
           3           3           3           3           3           3
           3           3           4           4           4           4
           4           4           4           4           4           4
           4           5           5           5           5           5
           5           5           5           5           5           5
           6           6           6           6           7           7
           7           7           7           7           7           7
           7           7           7           8           8           8
           8           9           9           9           9           9
           9           9           9           9           9           9
          10          10          10          10          11          11
          11          11          11          11          11          11
          11          11          11          12          12          12
          12          13          13          13          13          13
          13          13          13          13          13          13
          14          14          14          14
Primitive exponents                        R   N=         196
  1.35753497E+04  2.03523337E+03  4.63225624E+02  1.31200196E+02  4.28530159E+01
  1.55841858E+01  6.20671385E+00  2.57648965E+00  5.76963394E-01  2.29728314E-01
  9.51644400E-02  3.46972322E+01  7.95826228E+00  2.37808269E+00  8.14332082E-01
  2.88875473E-01  1.00568237E-01  1.09700000E+00  3.18000000E-01  7.61000000E-01
  3.40613410E+01  5.12357460E+00  1.16466260E+00  3.27230410E-01  1.03072410E-01
  8.00000000E-01  1.35753497E+04  2.03523337E+03  4.63225624E+02  1.31200196E+02
  4.28530159E+01  1.55841858E+01  6.20671385E+00  2.57648965E+00  5.76963394E-01
  2.29728314E-01  9.51644400E-02  3.46972322E+01  7.95826228E+00  2.37808269E+00
  8.14332082E-01  2.88875473E-01  1.00568237E-01  1.09700000E+00  3.18000000E-01
  7.61000000E-01  1.35753497E+04  2.03523337E+03  4.63225624E+02  1.31200196E+02
  4.28530159E+01  1.55841858E+01  6.20671385E+00  2.57648965E+00  5.76963394E-01
  2.29728314E-01  9.51644400E-02  3.46972322E+01  7.95826228E+00  2.37808269E+00
  8.14332082E-01  2.88875473E-01  1.00568237E-01  1.09700000E+00  3.18000000E-01
  7.61000000E-01  1.35753497E+04  2.03523337E+03  4.63225624E+02  1.31200196E+02
  4.28530159E+01  1.55841858E+01  6.20671385E+00  2.57648965E+00  5.76963394E-01
  2.29728314E-01  9.51644400E-02  3.46972322E+01  7.95826228E+00  2.37808269E+00
  8.14332082E-01  2.88875473E-01  1.00568237E-01  1.09700000E+00  3.18000000E-01
  7.61000000E-01  3.40613410E+01  5.12357460E+00  1.16466260E+00  3.27230410E-01
  1.03072410E-01  8.00000000E-01  1.35753497E+04  2.03523337E+03  4.63225624E+02
  1.31200196E+02  4.28530159E+01  1.55841858E+01  6.20671385E+00  2.57648965E+00
  5.76963394E-01  2.29728314E-01  9.51644400E-02  3.46972322E+01  7.95826228E+00
  2.37808269E+00  8.14332082E-01  2.88875473E-01  1.00568237E-01  1.09700000E+00
  3.18000000E-01  7.61000000E-01  3.40613410E+01  5.12357460E+00  1.16466260E+00
  3.27230410E-01  1.03072410E-01  8.00000000E-01  1.35753497E+04  2.03523337E+03
  4.63225624E+02  1.31200196E+02  4.28530159E+01  1.55841858E+01  6.20671385E+00
  2.57648965E+00  5.76963394E-01  2.29728314E-01  9.51644400E-02  3.46972322E+01
  7.95826228E+00  2.37808269E+00  8.14332082E-01  2.88875473E-01  1.00568237E-01
  1.09700000E+00  3.18000000E-01  7.61000000E-01  3.40613410E+01  5.12357460E+00
  1.16466260E+00  3.27230410E-01  1.03072410E-01  8.00000000E-01  1.35753497E+04
  2.03523337E+03  4.63225624E+02  1.31200196E+02  4.28530159E+01  1.55841858E+01
  6.20671385E+00  2.57648965E+00  5.76963394E-01  2.29728314E-01  9.51644400E-02
  3.46972322E+01  7.95826228E+00  2.37808269E+00  8.14332082E-01  2.88875473E-01
  1.00568237E-01  1.09700000E+00  3.18000000E-01  7.61000000E-01  3.40613410E+01
  5.12357460E+00  1.16466260E+00  3.27230410E-01  1.03072410E-01  8.00000000E-01
  1.35753497E+04  2.03523337E+03  4.63225624E+02  1.31200196E+02  4.28530159E+01
  1.55841858E+01  6.20671385E+00  2.57648965E+00  5.76963394E-01  2.29728314E-01
  9.51644400E-02  3.46972322E+01  7.95826228E+00  2.37808269E+00  8.14332082E-01
  2.88875473E-01  1.00568237E-01  1.09700000E+00  3.18000000E-01  7.61000000E-01
  3.40613410E+01  5.12357460E+00  1.16466260E+00  3.27230410E-01  1.03072410E-01
  8.00000000E-01
Contraction coefficients                   R   N=         196
  6.06455036E-04  4.69790889E-03  2.43324776E-02  9.73999683E-02  3.01955843E-01
  6.62336091E-01  6.55953085E-01  3.75856333E-01  1.00000000E+00  1.00000000E+00
  1.00000000E+00  1.13272200E-02  7.61696592E-02  3.01922522E-01  7.27850273E-01
  1.00000000E+00  1.00000000E+00  1.00000000E+00  1.00000000E+00  1.00000000E+00
  2.54393072E-02  1.90085949E-01  8.52441130E-01  1.00000000E+00  1.00000000E+00
  1.00000000E+00  6.06455036E-04  4.69790889E-03  2.43324776E-02  9.73999683E-02
  3.01955843E-01  6.62336091E-01  6.55953085E-01  3.75856333E-01  1.00000000E+00
  1.00000000E+00  1.00000000E+00  1.13272200E-02  7.61696592E-02  3.01922522E-01
  7.27850273E-01  1.00000000E+00  1.00000000E+00  1.00000000E+00  1.00000000E+00
  1.00000000E+00  6.06455036E-04  4.69790889E-03  2.43324776E-02  9.73999683E-02
  3.01955843E-01  6.62336091E-01  6.55953085E-01  3.75856333E-01  1.00000000E+00
  1.00000000E+00  1.00000000E+00  1.13272200E-02  7.61696592E-02  3.01922522E-01
  7.27850273E-01  1.00000000E+00  1.00000000E+00  1.00000000E+00  1.00000000E+00
  1.00000000E+00  6.06455036E-04  4.69790889E-03  2.43324776E-02  9.73999683E-02
  3.01955843E-01  6.62336091E-01  6.55953085E-01  3.75856333E-01  1.00000000E+00
  1.00000000E+00  1.00000000E+00  1.13272200E-02  7.61696592E-02  3.01922522E-01
  7.27850273E-01  1.00000000E+00  1.00000000E+00  1.00000000E+00  1.00000000E+00
  1.00000000E+00  2.54393072E-02  1.90085949E-01  8.52441130E-01  1.00000000E+00
  1.00000000E+00  1.00000000E+00  6.06455036E-04  4.69790889E-03  2.43324776E-02
  9.73999683E-02  3.01955843E-01  6.62336091E-01  6.55953085E-01  3.75856333E-01
  1.00000000E+00  1.00000000E+00  1.00000000E+00  1.13272200E-02  7.61696592E-02
  3.01922522E-01  7.27850273E-01  1.00000000E+00  1.00000000E+00  1.00000000E+00
  1.00000000E+00  1.00000000E+00  2.54393072E-02  1.90085949E-01  8.52441130E-01
  1.00000000E+00  1.00000000E+00  1.00000000E+00  6.06455036E-04  4.69790889E-03
  2.43324776E-02  9.73999683E-02  3.01955843E-01  6.62336091E-01  6.55953085E-01
  3.75856333E-01  1.00000000E+00  1.00000000E+00  1.00000000E+00  1.13272200E-02
  7.61696592E-02  3.01922522E-01  7.27850273E-01  1.00000000E+00  1.00000000E+00
  1.00000000E+00  1.00000000E+00  1.00000000E+00  2.54393072E-02  1.90085949E-01
  8.52441130E-01  1.00000000E+00  1.00000000E+00  1.00000000E+00  6.06455036E-04
  4.69790889E-03  2.43324776E-02  9.73999683E-02  3.01955843E-01  6.62336091E-01
  6.55953085E-01  3.75856333E-01  1.00000000E+00  1.00000000E+00  1.00000000E+00
  1.13272200E-02  7.61696592E-02  3.01922522E-01  7.27850273E-01  1.00000000E+00
  1.00000000E+00  1.00000000E+00  1.00000000E+00  1.00000000E+00  2.54393072E-02
  1.90085949E-01  8.52441130E-01  1.00000000E+00  1.00000000E+00  1.00000000E+00
  6.06455036E-04  4.69790889E-03  2.43324776E-02  9.73999683E-02  3.01955843E-01
  6.62336091E-01  6.55953085E-01  3.75856333E-01  1.00000000E+00  1.00000000E+00
  1.00000000E+00  1.13272200E-02  7.61696592E-02  3.01922522E-01  7.27850273E-01
  1.00000000E+00  1.00000000E+00  1.00000000E+00  1.00000000E+00  1.00000000E+00
  2.54393072E-02  1.90085949E-01  8.52441130E-01  1.00000000E+00  1.00000000E+00
  1.00000000E+00
Coordinates of each shell                  R   N=         336
 -2.22977727E+00  1.46091446E+00 -1.53625236E-01 -2.22977727E+00  1.46091446E+00
 -1.53625236E-01 -2.22977727E+00  1.46091446E+00 -1.53625236E-01 -2.22977727E+00
  1.46091446E+00 -1.53625236E-01 -2.22977727E+00  1.46091446E+00 -1.53625236E-01
 -2.22977727E+00  1.46091446E+00 -1.53625236E-01 -2.22977727E+00  1.46091446E+00
 -1.53625236E-01 -2.22977727E+00  1.46091446E+00 -1.53625236E-01 -2.22977727E+00
  1.46091446E+00 -1.53625236E-01 -2.22977727E+00  1.46091446E+00 -1.53625236E-01
 -2.22977727E+00  1.46091446E+00 -1.53625236E-01 -3.80076407E+00  2.77939188E+00
 -1.45747068E-01 -3.80076407E+00  2.77939188E+00 -1.45747068E-01 -3.80076407E+00
  2.77939188E+00 -1.45747068E-01 -3.80076407E+00  2.77939188E+00 -1.45747068E-01
 -2.56894526E-26  1.30632423E+00 -2.03665494E+00 -2.56894526E-26  1.30632423E+00
 -2.03665494E+00 -2.56894526E-26  1.30632423E+00 -2.03665494E+00 -2.56894526E-26
  1.30632423E+00 -2.03665494E+00 -2.56894526E-26  1.30632423E+00 -2.03665494E+00
 -2.56894526E-26  1.30632423E+00 -2.03665494E+00 -2.56894526E-26  1.30632423E+00
 -2.03665494E+00 -2.56894526E-26  1.30632423E+00 -2.03665494E+00 -2.56894526E-26
  1.30632423E+00 -2.03665494E+00 -2.56894526E-26  1.30632423E+00 -2.03665494E+00
 -2.56894526E-26  1.30632423E+00 -2.03665494E+00 -1.59978579E-16 -1.30632423E+00
 -2.03665494E+00 -1.59978579E-16 -1.30632423E+00 -2.03665494E+00 -1.59978579E-16
 -1.30632423E+00 -2.03665494E+00 -1.59978579E-16 -1.30632423E+00 -2.03665494E+00
 -1.59978579E-16 -1.30632423E+00 -2.03665494E+00 -1.59978579E-16 -1.30632423E+00
 -2.03665494E+00 -1.59978579E-16 -1.30632423E+00 -2.03665494E+00 -1.59978579E-16
 -1.30632423E+00 -2.03665494E+00 -1.59978579E-16 -1.30632423E+00 -2.03665494E+00
 -1.59978579E-16 -1.30632423E+00 -2.03665494E+00 -1.59978579E-16 -1.30632423E+00
 -2.03665494E+00 -2.22977727E+00 -1.46091446E+00 -1.53625236E-01 -2.22977727E+00
 -1.46091446E+00 -1.53625236E-01 -2.22977727E+00 -1.46091446E+00 -1.53625236E-01
 -2.22977727E+00 -1.46091446E+00 -1.53625236E-01 -2.22977727E+00 -1.46091446E+00
 -1.53625236E-01 -2.22977727E+00 -1.46091446E+00 -1.53625236E-01 -2.22977727E+00
 -1.46091446E+00 -1.53625236E-01 -2.22977727E+00 -1.46091446E+00 -1.53625236E-01
 -2.22977727E+00 -1.46091446E+00 -1.53625236E-01 -2.22977727E+00 -1.46091446E+00
 -1.53625236E-01 -2.22977727E+00 -1.46091446E+00 -1.53625236E-01 -3.80076407E+00
 -2.77939188E+00 -1.45747068E-01 -3.80076407E+00 -2.77939188E+00 -1.45747068E-01
 -3.80076407E+00 -2.77939188E+00 -1.45747068E-01 -3.80076407E+00 -2.77939188E+00
 -1.45747068E-01  2.22977727E+00  1.46091446E+00 -1.53625236E-01  2.22977727E+00
  1.46091446E+00 -1.53625236E-01  2.22977727E+00  1.46091446E+00 -1.53625236E-01
  2.22977727E+00  1.46091446E+00 -1.53625236E-01  2.22977727E+00  1.46091446E+00
 -1.53625236E-01  2.22977727E+00  1.46091446E+00 -1.53625236E-01  2.22977727E+00
  1.46091446E+00 -1.53625236E-01  2.22977727E+00  1.46091446E+00 -1.53625236E-01
  2.22977727E+00  1.46091446E+00 -1.53625236E-01  2.22977727E+00  1.46091446E+00
 -1.53625236E-01  2.22977727E+00  1.46091446E+00 -1.53625236E-01  3.80076407E+00
  2.77939188E+00 -1.45747068E-01  3.80076407E+00  2.77939188E+00 -1.45747068E-01
  3.80076407E+00  2.77939188E+00 -1.45747068E-01  3.80076407E+00  2.77939188E+00
 -1.45747068E-01  2.64485340E-27  1.45019965E+00  1.81109964E+00  2.64485340E-27
  1.45019965E+00  1.81109964E+00  2.64485340E-27  1.45019965E+00  1.81109964E+00
  2.64485340E-27  1.45019965E+00  1.81109964E+00  2.64485340E-27  1.45019965E+00
  1.81109964E+00  2.64485340E-27  1.45019965E+00  1.81109964E+00  2.64485340E-27
  1.45019965E+00  1.81109964E+00  2.64485340E-27  1.45019965E+00  1.81109964E+00
  2.64485340E-27  1.45019965E+00  1.81109964E+00  2.64485340E-27  1.45019965E+00
  1.81109964E+00  2.64485340E-27  1.45019965E+00  1.81109964E+00 -1.27365537E-26
  2.62247005E+00  3.48832880E+00 -1.27365537E-26  2.62247005E+00  3.48832880E+00
 -1.27365537E-26  2.62247005E+00  3.48832880E+00 -1.27365537E-26  2.62247005E+00
  3.48832880E+00  2.22977727E+00 -1.46091446E+00 -1.53625236E-01  2.22977727E+00
 -1.46091446E+00 -1.53625236E-01  2.22977727E+00 -1.46091446E+00 -1.53625236E-01
  2.22977727E+00 -1.46091446E+00 -1.53625236E-01  2.22977727E+00 -1.46091446E+00
 -1.53625236E-01  2.22977727E+00 -1.46091446E+00 -1.53625236E-01  2.22977727E+00
 -1.46091446E+00 -1.53625236E-01  2.22977727E+00 -1.46091446E+00 -1.53625236E-01
  2.22977727E+00 -1.46091446E+00 -1.53625236E-01  2.22977727E+00 -1.46091446E+00
 -1.53625236E-01  2.22977727E+00 -1.46091446E+00 -1.53625236E-01  3.80076407E+00
 -2.77939188E+00 -1.45747068E-01  3.80076407E+00 -2.77939188E+00 -1.45747068E-01
  3.80076407E+00 -2.77939188E+00 -1.45747068E-01  3.80076407E+00 -2.77939188E+00
 -1.45747068E-01 -1.77598236E-16 -1.45019965E+00  1.81109964E+00 -1.77598236E-16
 -1.45019965E+00  1.81109964E+00 -1.77598236E-16 -1.45019965E+00  1.81109964E+00
 -1.77598236E-16 -1.45019965E+00  1.81109964E+00 -1.77598236E-16 -1.45019965E+00
  1.81109964E+00 -1.77598236E-16 -1.45019965E+00  1.81109964E+00 -1.77598236E-16
 -1.45019965E+00  1.81109964E+00 -1.77598236E-16 -1.45019965E+00  1.81109964E+00
 -1.77598236E-16 -1.45019965E+00  1.81109964E+00 -1.77598236E-16 -1.45019965E+00
  1.81109964E+00 -1.77598236E-16 -1.45019965E+00  1.81109964E+00 -3.21159955E-16
 -2.62247005E+00  3.48832880E+00 -3.21159955E-16 -2.62247005E+00  3.48832880E+00
 -3.21159955E-16 -2.62247005E+00  3.48832880E+00 -3.21159955E-16 -2.62247005E+00
  3.48832880E+00
Num ILSW                                   I              100
ILSW                                       I   N=         100
           0           0           0           0           2           0
           0           0           0           0        4336          -1
           5           0           0           0           2           0
           0           0           1           0           1           0
           1           0           0           0           0           0
           0           0      100000           0          -1           0
           0           0           0           0           0           0
           0           0           0           1           0           0
           0 -2000000000           1           0           0           0
           0           0           4          52           0           0
           0           0          55           0           0           0
           0           0           0           0           0           1
           0           0           0           0           0           0
           0           0           0           0           0           0
           0           0           0           0           0           0
           0           0           0           0           0           0
           0           0           0           0
Num RLSW                                   I               52
RLSW                                       R   N=          52
  1.00000000E+00  1.00000000E+00  1.00000000E+00  1.00000000E+00  5.40000000E-01
  0.00000000E+00  0.00000000E+00  1.00000000E+00  0.00000000E+00  0.00000000E+00
  0.00000000E+00  0.00000000E+00  1.00000000E+00  0.00000000E+00  0.00000000E+00
  0.00000000E+00  0.00000000E+00  1.00000000E+00  0.00000000E+00  0.00000000E+00
  0.00000000E+00  0.00000000E+00  1.00000000E+00  0.00000000E+00  0.00000000E+00
  0.00000000E+00  0.00000000E+00  1.00000000E+00  0.00000000E+00  0.00000000E+00
  0.00000000E+00  0.00000000E+00  1.00000000E+00  0.00000000E+00  0.00000000E+00
  0.00000000E+00  0.00000000E+00  0.00000000E+00  1.00000000E+00  1.00000000E+00
  0.00000000E+00  1.00000000E+00  0.00000000E+00  0.00000000E+00  0.00000000E+00
  0.00000000E+00  0.00000000E+00  0.00000000E+00  0.00000000E+00  0.00000000E+00
  0.00000000E+00  0.00000000E+00
ECP-MxAtEC                                 I           250000
ECP-MaxLECP                                I               10
ECP-MaxAtL                                 I          2250000
ECP-MxTECP                                 I         11250000
ECP-LenNCZ                                 I                0
ECP-KFirst                                 I   N=         140
           0           0           0           0           0           0
           0           0           0           0           0           0
           0           0           0           0           0           0
           0           0           0           0           0           0
           0           0           0           0           0           0
           0           0           0           0           0           0
           0           0           0           0           0           0
           0           0           0           0           0           0
           0           0           0           0           0           0
           0           0           0           0           0           0
           0           0           0           0           0           0
           0           0           0           0           0           0
           0           0           0           0           0           0
           0           0           0           0           0           0
           0           0           0           0           0           0
           0           0           0           0           0           0
           0           0           0           0           0           0
           0           0           0           0           0           0
           0           0           0           0           0           0
           0           0           0           0           0           0
           0           0           0           0           0           0
           0           0           0           0           0           0
           0           0           0           0           0           0
           0           0
ECP-KLast                                  I   N=         140
           0           0           0           0           0           0
           0           0           0           0           0           0
           0           0           0           0           0           0
           0           0           0           0           0           0
           0           0           0           0           0           0
           0           0           0           0           0           0
           0           0           0           0           0           0
           0           0           0           0           0           0
           0           0           0           0           0           0
           0           0           0           0           0           0
           0           0           0           0           0           0
           0           0           0           0           0           0
           0           0           0           0           0           0
           0           0           0           0           0           0
           0           0           0           0           0           0
           0           0           0           0           0           0
           0           0           0           0           0           0
           0           0           0           0           0           0
           0           0           0           0           0           0
           0           0           0           0           0           0
           0           0           0           0           0           0
           0           0           0           0           0           0
           0           0           0           0           0           0
           0           0
ECP-LMax                                   I   N=          14
           0           0           0           0           0           0
           0           0           0           0           0           0
           0           0
ECP-LPSkip                                 I   N=          14
           1           1           1           1           1           1
           1           1           1           1           1           1
           1           1
ECP-RNFroz                                 R   N=          14
  0.00000000E+00  0.00000000E+00  0.00000000E+00  0.00000000E+00  0.00000000E+00
  0.00000000E+00  0.00000000E+00  0.00000000E+00  0.00000000E+00  0.00000000E+00
  0.00000000E+00  0.00000000E+00  0.00000000E+00  0.00000000E+00
ECP-NLP                                    I                0
ECP-CLP1                                   R      0.000000000000000E+00
ECP-CLP2                                   R      0.000000000000000E+00
ECP-ZLP                                    R      0.000000000000000E+00
MxBond                                     I                4
NBond                                      I   N=          14
           4           1           3           3           4           1
           4           1           4           1           4           1
           4           1
IBond                                      I   N=          56
           2           3           5           9           1           0
           0           0           1           4           7           0
           3           5          11           0           1           4
           6          13           5           0           0           0
           3           8           9          11           7           0
           0           0           1           7          10          13
           9           0           0           0           4           7
          12          13          11           0           0           0
           5           9          11          14          13           0
           0           0
RBond                                      R   N=          56
  1.00000000E+00  1.00000000E+00  1.00000000E+00  1.00000000E+00  1.00000000E+00
  0.00000000E+00  0.00000000E+00  0.00000000E+00  1.00000000E+00  2.00000000E+00
  1.00000000E+00  0.00000000E+00  2.00000000E+00  1.00000000E+00  1.00000000E+00
  0.00000000E+00  1.00000000E+00  1.00000000E+00  1.00000000E+00  1.00000000E+00
  1.00000000E+00  0.00000000E+00  0.00000000E+00  0.00000000E+00  1.00000000E+00
  1.00000000E+00  1.00000000E+00  1.00000000E+00  1.00000000E+00  0.00000000E+00
  0.00000000E+00  0.00000000E+00  1.00000000E+00  1.00000000E+00  1.00000000E+00
  1.00000000E+00  1.00000000E+00  0.00000000E+00  0.00000000E+00  0.00000000E+00
  1.00000000E+00  1.00000000E+00  1.00000000E+00  1.00000000E+00  1.00000000E+00
  0.00000000E+00  0.00000000E+00  0.00000000E+00  1.00000000E+00  1.00000000E+00
  1.00000000E+00  1.00000000E+00  1.00000000E+00  0.00000000E+00  0.00000000E+00
  0.00000000E+00
Virial Ratio                               R      2.005040951200454E+00
SCF Energy                                 R     -3.081389083032869E+02
Total Energy                               R     -3.081389083032869E+02
RMS Force                                  R      7.374449913170516E-05
RMS Density                                R      1.761104708326195E-09
NImag                                      I                0
Job Status                                 I                1
Nuclear derivative order                   I                2
External E-field                           R   N=          35
  0.00000000E+00  0.00000000E+00  0.00000000E+00  0.00000000E+00  0.00000000E+00
  0.00000000E+00  0.00000000E+00  0.00000000E+00  0.00000000E+00  0.00000000E+00
  0.00000000E+00  0.00000000E+00  0.00000000E+00  0.00000000E+00  0.00000000E+00
  0.00000000E+00  0.00000000E+00  0.00000000E+00  0.00000000E+00  0.00000000E+00
  0.00000000E+00  0.00000000E+00  0.00000000E+00  0.00000000E+00  0.00000000E+00
  0.00000000E+00  0.00000000E+00  0.00000000E+00  0.00000000E+00  0.00000000E+00
  0.00000000E+00  0.00000000E+00  0.00000000E+00  0.00000000E+00  0.00000000E+00
IOpCl                                      I                0
IROHF                                      I                0
Alpha Orbital Energies                     R   N=         284
 -1.05697456E+01 -1.05694005E+01 -1.05622568E+01 -1.05622444E+01 -1.05619336E+01
 -1.05619111E+01 -1.05442957E+01 -1.05434151E+01 -1.10246327E+00 -8.62366120E-01
 -8.33328510E-01 -8.32309057E-01 -6.62674874E-01 -6.61542372E-01 -6.15054732E-01
 -5.97586078E-01 -5.37945972E-01 -5.33076950E-01 -5.28604638E-01 -5.22524773E-01
 -4.02283644E-01 -3.88060609E-01 -3.66448409E-01 -3.56358462E-01 -3.37112933E-01
 -3.26468558E-01 -2.66570135E-01 -8.03019275E-04  5.94942813E-02  7.74351486E-02
  8.03442532E-02  8.70399600E-02  1.28420353E-01  1.28620598E-01  1.28873104E-01
  1.29173005E-01  1.34382809E-01  1.81749043E-01  1.84807534E-01  2.04413713E-01
  2.12412743E-01  2.15909983E-01  2.35102894E-01  2.38219787E-01  2.45712672E-01
  2.57927875E-01  2.71757301E-01  2.74009506E-01  2.79646047E-01  2.92519858E-01
  3.03520648E-01  3.10407412E-01  3.41154557E-01  3.53525272E-01  3.58333869E-01
  3.71127375E-01  3.89860178E-01  4.01874795E-01  4.16671211E-01  4.33795453E-01
  4.36216562E-01  4.37906758E-01  4.47672284E-01  4.53676471E-01  4.57394860E-01
  4.57453102E-01  4.64357537E-01  4.69051521E-01  4.89403846E-01  5.16357437E-01
  5.16516665E-01  5.42269406E-01  5.57236080E-01  5.65191909E-01  5.80204719E-01
  6.26847891E-01  6.39510879E-01  6.55740427E-01  6.64193845E-01  6.77898018E-01
  7.04878159E-01  7.71017900E-01  7.87522995E-01  8.31145553E-01  8.41535372E-01
  8.46660694E-01  8.62086150E-01  8.97523106E-01  9.10069523E-01  9.30131235E-01
  9.37729085E-01  9.80693870E-01  9.82576427E-01  1.00497543E+00  1.01207931E+00
  1.01652356E+00  1.02195109E+00  1.03847599E+00  1.11212969E+00  1.12362906E+00
  1.13741652E+00  1.15342639E+00  1.15436114E+00  1.16596985E+00  1.18729770E+00
  1.19359484E+00  1.19655684E+00  1.19954418E+00  1.20729582E+00  1.21019389E+00
  1.22223126E+00  1.24033490E+00  1.24949351E+00  1.28359971E+00  1.28838514E+00
  1.30094918E+00  1.33379029E+00  1.33781565E+00  1.38281004E+00  1.38935386E+00
  1.44987961E+00  1.45191479E+00  1.47544449E+00  1.58450874E+00  1.58565077E+00
  1.63847390E+00  1.64812235E+00  1.67215097E+00  1.67448554E+00  1.69055188E+00
  1.70940708E+00  1.72860746E+00  1.75408176E+00  1.77891135E+00  1.79183107E+00
  1.79939631E+00  1.83490757E+00  1.84319323E+00  1.87309237E+00  1.91685579E+00
  1.94322015E+00  1.98475386E+00  2.02830792E+00  2.02975978E+00  2.05613444E+00
  2.15568979E+00  2.19283310E+00  2.19418942E+00  2.22658144E+00  2.25249474E+00
  2.27733596E+00  2.29014926E+00  2.30955947E+00  2.32641991E+00  2.37506209E+00
  2.38903381E+00  2.40196615E+00  2.40884893E+00  2.42205218E+00  2.43175575E+00
  2.45051592E+00  2.46885445E+00  2.48297019E+00  2.52145492E+00  2.52688172E+00
  2.54767917E+00  2.56815765E+00  2.58658473E+00  2.59042924E+00  2.60248592E+00
  2.61097970E+00  2.64796627E+00  2.65693118E+00  2.66006638E+00  2.66735255E+00
  2.70167864E+00  2.71506027E+00  2.75354385E+00  2.75669844E+00  2.79146937E+00
  2.83308178E+00  2.83486145E+00  2.84249108E+00  2.87844148E+00  2.89194925E+00
  2.90667921E+00  2.90968977E+00  2.96907521E+00  3.00892875E+00  3.01899373E+00
  3.02042312E+00  3.05374566E+00  3.06465280E+00  3.06871402E+00  3.07039924E+00
  3.07777523E+00  3.09005085E+00  3.13880952E+00  3.17844440E+00  3.17963126E+00
  3.19770168E+00  3.22365233E+00  3.23424001E+00  3.26288009E+00  3.26767969E+00
  3.28826083E+00  3.33026667E+00  3.36540592E+00  3.38223235E+00  3.39840399E+00
  3.40418037E+00  3.46307258E+00  3.47342155E+00  3.48144246E+00  3.50754719E+00
  3.54899697E+00  3.58220279E+00  3.58852870E+00  3.58868164E+00  3.59441459E+00
  3.67075318E+00  3.68601828E+00  3.73653777E+00  3.78167728E+00  3.80780520E+00
  3.81303684E+00  3.81807272E+00  3.82670162E+00  3.83053593E+00  3.84992892E+00
  3.86270314E+00  3.90741149E+00  3.92333159E+00  3.94966171E+00  3.95727535E+00
  3.97224974E+00  3.97255960E+00  3.98442598E+00  3.98920050E+00  4.03519873E+00
  4.03937514E+00  4.05459511E+00  4.08168805E+00  4.09151338E+00  4.10856979E+00
  4.12600528E+00  4.12624913E+00  4.14433497E+00  4.21531265E+00  4.24701885E+00
  4.27559634E+00  4.30024236E+00  4.31207905E+00  4.31462657E+00  4.32990158E+00
  4.35440214E+00  4.52122710E+00  4.55477463E+00  4.58052574E+00  4.61332959E+00
  4.69834428E+00  4.70444229E+00  4.73932861E+00  4.78927171E+00  4.79325230E+00
  4.82578545E+00  4.91848402E+00  4.95729840E+00  4.98047563E+00  4.98257228E+00
  5.00456503E+00  5.13157026E+00  5.14045694E+00  5.18910839E+00  5.22713794E+00
  5.54204504E+00  2.23128341E+01  2.25806674E+01  2.26384961E+01  2.27200219E+01
  2.28082368E+01  2.29558955E+01  2.29896046E+01  2.30474846E+01
Alpha MO coefficients                      R   N=       80656
  6.24653011E-03  8.20164734E-03 -1.62939116E-04  1.45693298E-03 -1.49774957E-02
  1.01411155E-04  8.48741344E-05  1.04806838E-04  6.16583639E-04  1.86873715E-04
  1.24315226E-03 -4.03765343E-03 -6.16557207E-05 -1.84094721E-03  2.25880757E-05
  4.96147815E-05 -1.71257425E-05  4.21328143E-05  4.24494414E-05 -4.53040146E-05
  6.59640912E-04  2.85371673E-05  8.86731349E-05 -7.35992881E-05 -3.45457408E-05
 -1.25056555E-04  2.34165737E-05 -1.44912092E-04 -9.72632713E-05 -1.10949471E-04
 -1.17563515E-05  4.74812186E-06  3.72188420E-05  7.66387538E-04 -3.28660775E-05
  6.95307338E-06 -3.17419487E-05  1.22682476E-04  2.15469881E-04 -5.86477733E-04
  2.07643522E-04  5.65981392E-03  0.00000000E+00 -8.60563286E-06 -2.02747398E-04
  0.00000000E+00  2.08561536E-04  5.44732351E-04  0.00000000E+00  1.11704525E-05
  1.51621917E-03 -2.25079587E-06  0.00000000E+00  8.64281907E-05 -4.22038533E-05
  0.00000000E+00  3.78775556E-04  0.00000000E+00 -4.94765852E-05  4.53384133E-04
  0.00000000E+00  1.75280913E-04  0.00000000E+00 -4.57740507E-06  1.84998798E-05
  0.00000000E+00  0.00000000E+00  8.46289697E-06  1.22682476E-04  2.15469881E-04
 -5.86477733E-04  2.07643522E-04  5.65981392E-03  0.00000000E+00  8.60563286E-06
 -2.02747398E-04  0.00000000E+00 -2.08561536E-04  5.44732351E-04  0.00000000E+00
 -1.11704525E-05  1.51621917E-03 -2.25079587E-06  0.00000000E+00 -8.64281907E-05
 -4.22038533E-05  0.00000000E+00  3.78775556E-04  0.00000000E+00  4.94765852E-05
  4.53384133E-04  0.00000000E+00  1.75280913E-04  0.00000000E+00  4.57740507E-06
  1.84998798E-05  0.00000000E+00  0.00000000E+00 -8.46289697E-06  6.24653011E-03
  8.20164734E-03 -1.62939116E-04  1.45693298E-03 -1.49774957E-02  1.01411155E-04
 -8.48741344E-05  1.04806838E-04  6.16583639E-04 -1.86873715E-04  1.24315226E-03
 -4.03765343E-03  6.16557207E-05 -1.84094721E-03  2.25880757E-05  4.96147815E-05
  1.71257425E-05  4.21328143E-05 -4.24494414E-05 -4.53040146E-05  6.59640912E-04
 -2.85371673E-05  8.86731349E-05  7.35992881E-05 -3.45457408E-05 -1.25056555E-04
 -2.34165737E-05 -1.44912092E-04  9.72632713E-05 -1.10949471E-04  1.17563515E-05
  4.74812186E-06  3.72188420E-05  7.66387538E-04 -3.28660775E-05 -6.95307338E-06
 -3.17419487E-05  6.24653011E-03  8.20164734E-03 -1.62939116E-04  1.45693298E-03
 -1.49774957E-02 -1.01411155E-04  8.48741344E-05  1.04806838E-04 -6.16583639E-04
  1.86873715E-04  1.24315226E-03  4.03765343E-03 -6.16557207E-05 -1.84094721E-03
  2.25880757E-05 -4.96147815E-05 -1.71257425E-05  4.21328143E-05 -4.24494414E-05
 -4.53040146E-05 -6.59640912E-04  2.85371673E-05  8.86731349E-05  7.35992881E-05
 -3.45457408E-05  1.25056555E-04  2.34165737E-05 -1.44912092E-04  9.72632713E-05
  1.10949471E-04 -1.17563515E-05  4.74812186E-06  3.72188420E-05  7.66387538E-04
  3.28660775E-05  6.95307338E-06 -3.17419487E-05  3.30500172E-01  4.30987503E-01
  2.47266257E-02 -2.61330151E-02  3.00697596E-02  0.00000000E+00 -6.81619708E-04
 -8.65073459E-04  0.00000000E+00  1.55631704E-03  4.72504428E-03  0.00000000E+00
 -3.95588713E-03 -1.11339589E-02  1.79675073E-04  0.00000000E+00  2.98595176E-04
 -1.36208535E-04  0.00000000E+00 -2.11805342E-04  0.00000000E+00  1.83664787E-04
 -4.56026588E-04  0.00000000E+00  7.01499776E-05  0.00000000E+00  6.34439795E-06
  6.04764156E-05  0.00000000E+00  0.00000000E+00 -3.07044423E-04 -1.32332868E-04
 -6.18232625E-04  1.49967650E-03  0.00000000E+00  6.23121136E-04  7.80614328E-04
  6.24653011E-03  8.20164734E-03 -1.62939116E-04  1.45693298E-03 -1.49774957E-02
 -1.01411155E-04 -8.48741344E-05  1.04806838E-04 -6.16583639E-04 -1.86873715E-04
  1.24315226E-03  4.03765343E-03  6.16557207E-05 -1.84094721E-03  2.25880757E-05
 -4.96147815E-05  1.71257425E-05  4.21328143E-05  4.24494414E-05 -4.53040146E-05
 -6.59640912E-04 -2.85371673E-05  8.86731349E-05 -7.35992881E-05 -3.45457408E-05
  1.25056555E-04 -2.34165737E-05 -1.44912092E-04 -9.72632713E-05  1.10949471E-04
  1.17563515E-05  4.74812186E-06  3.72188420E-05  7.66387538E-04  3.28660775E-05
 -6.95307338E-06 -3.17419487E-05  3.30500172E-01  4.30987503E-01  2.47266257E-02
 -2.61330151E-02  3.00697596E-02  0.00000000E+00  6.81619708E-04 -8.65073459E-04
  0.00000000E+00 -1.55631704E-03  4.72504428E-03  0.00000000E+00  3.95588713E-03
 -1.11339589E-02  1.79675073E-04  0.00000000E+00 -2.98595176E-04 -1.36208535E-04
  0.00000000E+00 -2.11805342E-04  0.00000000E+00 -1.83664787E-04 -4.56026588E-04
  0.00000000E+00  7.01499776E-05  0.00000000E+00 -6.34439795E-06  6.04764156E-05
  0.00000000E+00  0.00000000E+00  3.07044423E-04 -1.32332868E-04 -6.18232625E-04
  1.49967650E-03  0.00000000E+00 -6.23121136E-04  7.80614328E-04  6.72516447E-03
  8.75228264E-03  2.92407440E-04  2.67715265E-03 -2.68110315E-02  1.61395554E-04
 -6.71131919E-06  1.24303749E-04  1.51869989E-03 -4.42661400E-04  2.67704676E-03
 -6.32743474E-03  2.57770698E-03 -4.03526697E-03 -3.68191323E-05  1.47852183E-04
 -3.75656079E-07  4.50013712E-05 -3.45742406E-05  4.22279639E-04  9.50580064E-04
 -7.39926731E-04  1.28708985E-04  1.43848375E-04 -8.30772543E-06 -1.53768984E-04
  1.44026966E-05 -1.33166031E-04 -4.44887698E-05 -8.26642834E-05 -6.95076466E-05
  7.98780840E-05  6.51621210E-04  2.21679882E-04  4.82500592E-05 -7.11925167E-05
  4.04412354E-05  2.14044649E-04  3.71756283E-04 -2.11026675E-03  8.41653991E-03
 -2.23202450E-03  0.00000000E+00  1.05039853E-04 -3.35153341E-04  0.00000000E+00
 -2.83962606E-03  3.05458207E-03  0.00000000E+00  1.94065828E-03 -2.19774514E-04
 -1.92110068E-06  0.00000000E+00  3.33730486E-05 -9.90940528E-05  0.00000000E+00
  4.53222943E-04  0.00000000E+00 -1.01027841E-03 -1.49116856E-04  0.00000000E+00
  1.56225102E-04  0.00000000E+00  3.31101207E-07 -3.26113190E-05  0.00000000E+00
  0.00000000E+00  4.18957472E-05 -2.14044649E-04 -3.71756283E-04  2.11026675E-03
 -8.41653991E-03  2.23202450E-03  0.00000000E+00  1.05039853E-04  3.35153341E-04
  0.00000000E+00 -2.83962606E-03 -3.05458207E-03  0.00000000E+00  1.94065828E-03
  2.19774514E-04  1.92110068E-06  0.00000000E+00  3.33730486E-05  9.90940528E-05
  0.00000000E+00 -4.53222943E-04  0.00000000E+00 -1.01027841E-03  1.49116856E-04
  0.00000000E+00 -1.56225102E-04  0.00000000E+00  3.31101207E-07  3.26113190E-05
  0.00000000E+00  0.00000000E+00  4.18957472E-05 -6.72516447E-03 -8.75228264E-03
 -2.92407440E-04 -2.67715265E-03  2.68110315E-02 -1.61395554E-04 -6.71131919E-06
 -1.24303749E-04 -1.51869989E-03 -4.42661400E-04 -2.67704676E-03  6.32743474E-03
  2.57770698E-03  4.03526697E-03  3.68191323E-05 -1.47852183E-04 -3.75656079E-07
 -4.50013712E-05 -3.45742406E-05 -4.22279639E-04 -9.50580064E-04 -7.39926731E-04
 -1.28708985E-04  1.43848375E-04  8.30772543E-06  1.53768984E-04  1.44026966E-05
  1.33166031E-04 -4.44887698E-05  8.26642834E-05 -6.95076466E-05 -7.98780840E-05
 -6.51621210E-04 -2.21679882E-04 -4.82500592E-05 -7.11925167E-05 -4.04412354E-05
  6.72516447E-03  8.75228264E-03  2.92407440E-04  2.67715265E-03 -2.68110315E-02
 -1.61395554E-04 -6.71131919E-06  1.24303749E-04 -1.51869989E-03 -4.42661400E-04
  2.67704676E-03  6.32743474E-03  2.57770698E-03 -4.03526697E-03 -3.68191323E-05
 -1.47852183E-04 -3.75656079E-07  4.50013712E-05  3.45742406E-05  4.22279639E-04
 -9.50580064E-04 -7.39926731E-04  1.28708985E-04 -1.43848375E-04 -8.30772543E-06
  1.53768984E-04  1.44026966E-05 -1.33166031E-04  4.44887698E-05  8.26642834E-05
 -6.95076466E-05  7.98780840E-05  6.51621210E-04  2.21679882E-04 -4.82500592E-05
 -7.11925167E-05  4.04412354E-05  3.30540949E-01  4.30899968E-01  2.72609152E-02
 -3.88168598E-02  8.25674782E-02  0.00000000E+00 -4.88903132E-04 -1.17263757E-03
  0.00000000E+00  7.79364248E-03  7.23347797E-03  0.00000000E+00 -1.62071152E-02
 -1.45037368E-02  2.94092666E-04  0.00000000E+00  3.51560558E-04 -3.19577064E-05
  0.00000000E+00  5.26106431E-04  0.00000000E+00 -7.61565189E-04  4.00939613E-04
  0.00000000E+00 -1.11795369E-04  0.00000000E+00  4.43204297E-04 -8.27585708E-05
  0.00000000E+00  0.00000000E+00  4.28957890E-05 -1.85129016E-04 -1.57691261E-03
 -9.03473130E-04  0.00000000E+00  6.84275126E-04  9.66839187E-04 -6.72516447E-03
 -8.75228264E-03 -2.92407440E-04 -2.67715265E-03  2.68110315E-02  1.61395554E-04
 -6.71131919E-06 -1.24303749E-04  1.51869989E-03 -4.42661400E-04 -2.67704676E-03
 -6.32743474E-03  2.57770698E-03  4.03526697E-03  3.68191323E-05  1.47852183E-04
 -3.75656079E-07 -4.50013712E-05  3.45742406E-05 -4.22279639E-04  9.50580064E-04
 -7.39926731E-04 -1.28708985E-04 -1.43848375E-04  8.30772543E-06 -1.53768984E-04
  1.44026966E-05  1.33166031E-04  4.44887698E-05 -8.26642834E-05 -6.95076466E-05
 -7.98780840E-05 -6.51621210E-04 -2.21679882E-04  4.82500592E-05 -7.11925167E-05
 -4.04412354E-05 -3.30540949E-01 -4.30899968E-01 -2.72609152E-02  3.88168598E-02
 -8.25674782E-02  0.00000000E+00 -4.88903132E-04  1.17263757E-03  0.00000000E+00
  7.79364248E-03 -7.23347797E-03  0.00000000E+00 -1.62071152E-02  1.45037368E-02
 -2.94092666E-04  0.00000000E+00  3.51560558E-04  3.19577064E-05  0.00000000E+00
 -5.26106431E-04  0.00000000E+00 -7.61565189E-04 -4.00939613E-04  0.00000000E+00
  1.11795369E-04  0.00000000E+00  4.43204297E-04  8.27585708E-05  0.00000000E+00
  0.00000000E+00  4.28957890E-05  1.85129016E-04  1.57691261E-03  9.03473130E-04
  0.00000000E+00  6.84275126E-04 -9.66839187E-04  2.33781045E-01  3.04876859E-01
  1.73424499E-02 -1.76901423E-02  1.76787648E-02  5.30771039E-04 -5.25336573E-04
 -2.10789929E-05 -2.73322250E-03  1.00155587E-03  4.10213163E-05  6.34393665E-03
 -2.46219842E-03 -4.61537101E-05 -1.66013533E-04 -1.44227633E-05  1.35741872E-05
  2.22064929E-05 -2.60910196E-04 -1.64037567E-04  7.06727748E-05 -8.08594895E-05
 -2.77130662E-04  9.98156486E-05 -6.98208024E-06 -6.62360907E-05 -1.85398862E-04
 -3.33895367E-06 -3.19084505E-05 -3.22020102E-05 -1.05527038E-04 -3.58595231E-05
 -5.40775295E-05  4.06791519E-04 -4.75428435E-04  3.87640079E-04  2.25611880E-05
  0.00000000E+00  0.00000000E+00  0.00000000E+00  0.00000000E+00  0.00000000E+00
 -1.00790253E-04  0.00000000E+00  0.00000000E+00 -1.94449427E-03  0.00000000E+00
  0.00000000E+00  3.83622164E-03  0.00000000E+00  0.00000000E+00  0.00000000E+00
 -3.23540691E-05  0.00000000E+00  0.00000000E+00 -2.65964369E-05  0.00000000E+00
 -8.45594856E-04  0.00000000E+00  0.00000000E+00  1.01572548E-04  0.00000000E+00
  1.42837283E-04  0.00000000E+00  0.00000000E+00  1.93388504E-04  1.83699780E-04
  0.00000000E+00  0.00000000E+00  0.00000000E+00  0.00000000E+00  0.00000000E+00
  0.00000000E+00 -1.00790253E-04  0.00000000E+00  0.00000000E+00 -1.94449427E-03
  0.00000000E+00  0.00000000E+00  3.83622164E-03  0.00000000E+00  0.00000000E+00
  0.00000000E+00 -3.23540691E-05  0.00000000E+00  0.00000000E+00  2.65964369E-05
  0.00000000E+00 -8.45594856E-04  0.00000000E+00  0.00000000E+00 -1.01572548E-04
  0.00000000E+00  1.42837283E-04  0.00000000E+00  0.00000000E+00 -1.93388504E-04
  1.83699780E-04  0.00000000E+00  2.33781045E-01  3.04876859E-01  1.73424499E-02
 -1.76901423E-02  1.76787648E-02  5.30771039E-04  5.25336573E-04 -2.10789929E-05
 -2.73322250E-03 -1.00155587E-03  4.10213163E-05  6.34393665E-03  2.46219842E-03
 -4.61537101E-05 -1.66013533E-04 -1.44227633E-05 -1.35741872E-05  2.22064929E-05
  2.60910196E-04 -1.64037567E-04  7.06727748E-05  8.08594895E-05 -2.77130662E-04
 -9.98156486E-05 -6.98208024E-06 -6.62360907E-05  1.85398862E-04 -3.33895367E-06
  3.19084505E-05 -3.22020102E-05  1.05527038E-04 -3.58595231E-05 -5.40775295E-05
  4.06791519E-04 -4.75428435E-04 -3.87640079E-04  2.25611880E-05 -2.33781045E-01
 -3.04876859E-01 -1.73424499E-02  1.76901423E-02 -1.76787648E-02  5.30771039E-04
  5.25336573E-04  2.10789929E-05 -2.73322250E-03 -1.00155587E-03 -4.10213163E-05
  6.34393665E-03  2.46219842E-03  4.61537101E-05  1.66013533E-04 -1.44227633E-05
 -1.35741872E-05 -2.22064929E-05 -2.60910196E-04  1.64037567E-04  7.06727748E-05
  8.08594895E-05  2.77130662E-04  9.98156486E-05  6.98208024E-06 -6.62360907E-05
  1.85398862E-04  3.33895367E-06 -3.19084505E-05 -3.22020102E-05  1.05527038E-04
  3.58595231E-05  5.40775295E-05 -4.06791519E-04 -4.75428435E-04 -3.87640079E-04
 -2.25611880E-05  0.00000000E+00  0.00000000E+00  0.00000000E+00  0.00000000E+00
  0.00000000E+00 -1.10503393E-04  0.00000000E+00  0.00000000E+00 -1.72112400E-03
  0.00000000E+00  0.00000000E+00  3.59480384E-03  0.00000000E+00  0.00000000E+00
  0.00000000E+00  3.65712638E-05  0.00000000E+00  0.00000000E+00  1.61364985E-05
  0.00000000E+00  8.29470826E-04  0.00000000E+00  0.00000000E+00 -1.91285921E-05
  0.00000000E+00  1.24706176E-04  0.00000000E+00  0.00000000E+00 -1.61310003E-04
  1.79164366E-04  0.00000000E+00  0.00000000E+00  0.00000000E+00  0.00000000E+00
  4.95114414E-05  0.00000000E+00  0.00000000E+00 -2.33781045E-01 -3.04876859E-01
 -1.73424499E-02  1.76901423E-02 -1.76787648E-02  5.30771039E-04 -5.25336573E-04
  2.10789929E-05 -2.73322250E-03  1.00155587E-03 -4.10213163E-05  6.34393665E-03
 -2.46219842E-03  4.61537101E-05  1.66013533E-04 -1.44227633E-05  1.35741872E-05
 -2.22064929E-05  2.60910196E-04  1.64037567E-04  7.06727748E-05 -8.08594895E-05
  2.77130662E-04 -9.98156486E-05  6.98208024E-06 -6.62360907E-05 -1.85398862E-04
  3.33895367E-06  3.19084505E-05 -3.22020102E-05 -1.05527038E-04  3.58595231E-05
  5.40775295E-05 -4.06791519E-04 -4.75428435E-04  3.87640079E-04 -2.25611880E-05
  0.00000000E+00  0.00000000E+00  0.00000000E+00  0.00000000E+00  0.00000000E+00
 -1.10503393E-04  0.00000000E+00  0.00000000E+00 -1.72112400E-03  0.00000000E+00
  0.00000000E+00  3.59480384E-03  0.00000000E+00  0.00000000E+00  0.00000000E+00
  3.65712638E-05  0.00000000E+00  0.00000000E+00 -1.61364985E-05  0.00000000E+00
  8.29470826E-04  0.00000000E+00  0.00000000E+00  1.91285921E-05  0.00000000E+00
  1.24706176E-04  0.00000000E+00  0.00000000E+00  1.61310003E-04  1.79164366E-04
  0.00000000E+00  0.00000000E+00  0.00000000E+00  0.00000000E+00  4.95114414E-05
  0.00000000E+00  0.00000000E+00  2.33683080E-01  3.04733379E-01  1.79553611E-02
 -1.91092503E-02  2.16968686E-02  7.18196210E-04 -5.97591145E-04 -2.51296836E-05
 -4.89618343E-03  1.35477697E-03  9.75239767E-05  7.32520157E-03 -2.10408644E-03
 -7.00212360E-05 -1.71971906E-04 -1.55970080E-05  2.87010118E-06 -5.19845400E-06
 -3.51045892E-04  6.09110513E-04  1.61441643E-04  1.83511659E-06 -1.12920155E-03
  4.65228371E-04 -6.81300645E-06  1.25974905E-04 -2.34252072E-04  1.75058695E-05
 -1.00031157E-05 -1.15230647E-04 -8.72882879E-06 -7.60081868E-05 -3.73303752E-05
  2.72657621E-04 -5.76383027E-04  4.20678995E-04  2.09485539E-05  3.98583328E-03
  5.29496691E-03 -1.61476321E-03  9.10514470E-03 -2.07486630E-02  0.00000000E+00
  2.53154157E-04 -2.54691547E-05  0.00000000E+00 -3.03883518E-04  3.66853451E-03
  0.00000000E+00  7.23633175E-04 -5.62694564E-03  9.81614178E-06  0.00000000E+00
  5.91269278E-05  1.18613969E-04  0.00000000E+00  7.29031625E-04  0.00000000E+00
 -2.34283407E-04  4.42584839E-05  0.00000000E+00  9.04462372E-05  0.00000000E+00
 -5.00261992E-06 -2.32730441E-04  0.00000000E+00  0.00000000E+00 -7.23542521E-05
  3.98583328E-03  5.29496691E-03 -1.61476321E-03  9.10514470E-03 -2.07486630E-02
  0.00000000E+00 -2.53154157E-04 -2.54691547E-05  0.00000000E+00  3.03883518E-04
  3.66853451E-03  0.00000000E+00 -7.23633175E-04 -5.62694564E-03  9.81614178E-06
  0.00000000E+00 -5.91269278E-05  1.18613969E-04  0.00000000E+00  7.29031625E-04
  0.00000000E+00  2.34283407E-04  4.42584839E-05  0.00000000E+00  9.04462372E-05
  0.00000000E+00  5.00261992E-06 -2.32730441E-04  0.00000000E+00  0.00000000E+00
  7.23542521E-05  2.33683080E-01  3.04733379E-01  1.79553611E-02 -1.91092503E-02
  2.16968686E-02  7.18196210E-04  5.97591145E-04 -2.51296836E-05 -4.89618343E-03
 -1.35477697E-03  9.75239767E-05  7.32520157E-03  2.10408644E-03 -7.00212360E-05
 -1.71971906E-04 -1.55970080E-05 -2.87010118E-06 -5.19845400E-06  3.51045892E-04
  6.09110513E-04  1.61441643E-04 -1.83511659E-06 -1.12920155E-03 -4.65228371E-04
 -6.81300645E-06  1.25974905E-04  2.34252072E-04  1.75058695E-05  1.00031157E-05
 -1.15230647E-04  8.72882879E-06 -7.60081868E-05 -3.73303752E-05  2.72657621E-04
 -5.76383027E-04 -4.20678995E-04  2.09485539E-05  2.33683080E-01  3.04733379E-01
  1.79553611E-02 -1.91092503E-02  2.16968686E-02 -7.18196210E-04 -5.97591145E-04
 -2.51296836E-05  4.89618343E-03  1.35477697E-03  9.75239767E-05 -7.32520157E-03
 -2.10408644E-03 -7.00212360E-05 -1.71971906E-04  1.55970080E-05  2.87010118E-06
 -5.19845400E-06  3.51045892E-04  6.09110513E-04 -1.61441643E-04  1.83511659E-06
 -1.12920155E-03 -4.65228371E-04 -6.81300645E-06 -1.25974905E-04 -2.34252072E-04
  1.75058695E-05  1.00031157E-05  1.15230647E-04 -8.72882879E-06 -7.60081868E-05
 -3.73303752E-05  2.72657621E-04  5.76383027E-04  4.20678995E-04  2.09485539E-05
 -8.90514246E-03 -1.15144481E-02 -2.26700750E-03  7.51753716E-03 -1.83417644E-02
  0.00000000E+00  2.51932316E-04  1.65417653E-05  0.00000000E+00 -3.27721198E-04
 -3.22749185E-03  0.00000000E+00 -4.66851148E-04  3.10920482E-03  1.15398606E-05
  0.00000000E+00 -6.18662285E-05  1.75299109E-04  0.00000000E+00  7.84732970E-04
  0.00000000E+00  3.55275156E-04 -1.86799151E-04  0.00000000E+00 -1.15642239E-04
  0.00000000E+00 -2.32625785E-05  2.27023171E-04  0.00000000E+00  0.00000000E+00
 -4.36119332E-05 -2.67074376E-05  4.22226164E-05  1.78998514E-03  0.00000000E+00
 -8.43099343E-05  1.23046934E-05  2.33683080E-01  3.04733379E-01  1.79553611E-02
 -1.91092503E-02  2.16968686E-02 -7.18196210E-04  5.97591145E-04 -2.51296836E-05
  4.89618343E-03 -1.35477697E-03  9.75239767E-05 -7.32520157E-03  2.10408644E-03
 -7.00212360E-05 -1.71971906E-04  1.55970080E-05 -2.87010118E-06 -5.19845400E-06
 -3.51045892E-04  6.09110513E-04 -1.61441643E-04 -1.83511659E-06 -1.12920155E-03
  4.65228371E-04 -6.81300645E-06 -1.25974905E-04  2.34252072E-04  1.75058695E-05
 -1.00031157E-05  1.15230647E-04  8.72882879E-06 -7.60081868E-05 -3.73303752E-05
  2.72657621E-04  5.76383027E-04 -4.20678995E-04  2.09485539E-05 -8.90514246E-03
 -1.15144481E-02 -2.26700750E-03  7.51753716E-03 -1.83417644E-02  0.00000000E+00
 -2.51932316E-04  1.65417653E-05  0.00000000E+00  3.27721198E-04 -3.22749185E-03
  0.00000000E+00  4.66851148E-04  3.10920482E-03  1.15398606E-05  0.00000000E+00
  6.18662285E-05  1.75299109E-04  0.00000000E+00  7.84732970E-04  0.00000000E+00
 -3.55275156E-04 -1.86799151E-04  0.00000000E+00 -1.15642239E-04  0.00000000E+00
  2.32625785E-05  2.27023171E-04  0.00000000E+00  0.00000000E+00  4.36119332E-05
 -2.67074376E-05  4.22226164E-05  1.78998514E-03  0.00000000E+00  8.43099343E-05
  1.23046934E-05  2.33827301E-01  3.04787411E-01  2.08381359E-02 -3.70266197E-02
  8.65078703E-02  8.49533237E-04 -4.93553848E-04 -1.60707312E-05 -6.25380187E-03
  7.84416247E-03  1.08789470E-04  2.22088151E-02 -2.31076897E-02 -2.35736134E-04
 -1.23473741E-04 -7.21847022E-06  5.48437533E-06  1.39770491E-04 -2.98892455E-04
  8.55835186E-04  6.54760478E-05 -9.49582794E-05  1.08886960E-03  1.80924382E-03
 -6.37490657E-06 -6.92817453E-05 -6.20912067E-05 -1.59563632E-06 -1.53689953E-05
  1.69209475E-04  1.65010911E-04 -8.74502435E-05  5.28035942E-04  4.09579797E-03
 -4.26197592E-04  4.48473229E-04  1.20249410E-05  0.00000000E+00  0.00000000E+00
  0.00000000E+00  0.00000000E+00  0.00000000E+00 -1.58774413E-04  0.00000000E+00
  0.00000000E+00 -5.38861435E-03  0.00000000E+00  0.00000000E+00  1.14426600E-02
  0.00000000E+00  0.00000000E+00  0.00000000E+00 -1.55528692E-04  0.00000000E+00
  0.00000000E+00  9.57925035E-06  0.00000000E+00 -1.78305232E-03  0.00000000E+00
  0.00000000E+00  1.82726461E-03  0.00000000E+00  1.04210181E-04  0.00000000E+00
  0.00000000E+00  1.61226075E-04  1.85801086E-04  0.00000000E+00  0.00000000E+00
  0.00000000E+00  0.00000000E+00  0.00000000E+00  0.00000000E+00  1.58774413E-04
  0.00000000E+00  0.00000000E+00  5.38861435E-03  0.00000000E+00  0.00000000E+00
 -1.14426600E-02  0.00000000E+00  0.00000000E+00  0.00000000E+00  1.55528692E-04
  0.00000000E+00  0.00000000E+00  9.57925035E-06  0.00000000E+00  1.78305232E-03
  0.00000000E+00  0.00000000E+00  1.82726461E-03  0.00000000E+00 -1.04210181E-04
  0.00000000E+00  0.00000000E+00  1.61226075E-04 -1.85801086E-04  0.00000000E+00
 -2.33827301E-01 -3.04787411E-01 -2.08381359E-02  3.70266197E-02 -8.65078703E-02
 -8.49533237E-04 -4.93553848E-04  1.60707312E-05  6.25380187E-03  7.84416247E-03
 -1.08789470E-04 -2.22088151E-02 -2.31076897E-02  2.35736134E-04  1.23473741E-04
  7.21847022E-06  5.48437533E-06 -1.39770491E-04 -2.98892455E-04 -8.55835186E-04
 -6.54760478E-05 -9.49582794E-05 -1.08886960E-03  1.80924382E-03  6.37490657E-06
  6.92817453E-05 -6.20912067E-05  1.59563632E-06 -1.53689953E-05 -1.69209475E-04
  1.65010911E-04  8.74502435E-05 -5.28035942E-04 -4.09579797E-03  4.26197592E-04
  4.48473229E-04 -1.20249410E-05 -2.33827301E-01 -3.04787411E-01 -2.08381359E-02
  3.70266197E-02 -8.65078703E-02  8.49533237E-04  4.93553848E-04  1.60707312E-05
 -6.25380187E-03 -7.84416247E-03 -1.08789470E-04  2.22088151E-02  2.31076897E-02
  2.35736134E-04  1.23473741E-04 -7.21847022E-06 -5.48437533E-06 -1.39770491E-04
 -2.98892455E-04 -8.55835186E-04  6.54760478E-05  9.49582794E-05 -1.08886960E-03
  1.80924382E-03  6.37490657E-06 -6.92817453E-05  6.20912067E-05  1.59563632E-06
 -1.53689953E-05  1.69209475E-04 -1.65010911E-04  8.74502435E-05 -5.28035942E-04
 -4.09579797E-03 -4.26197592E-04 -4.48473229E-04 -1.20249410E-05  0.00000000E+00
  0.00000000E+00  0.00000000E+00  0.00000000E+00  0.00000000E+00 -1.41738420E-04
  0.00000000E+00  0.00000000E+00 -4.17804413E-03  0.00000000E+00  0.00000000E+00
  9.42544054E-03  0.00000000E+00  0.00000000E+00  0.00000000E+00  1.51445661E-04
  0.00000000E+00  0.00000000E+00 -7.50220408E-06  0.00000000E+00  1.74769631E-03
  0.00000000E+00  0.00000000E+00  1.59428670E-03  0.00000000E+00  8.92826892E-05
  0.00000000E+00  0.00000000E+00 -1.48942316E-04  1.42497503E-04  0.00000000E+00
  0.00000000E+00  0.00000000E+00  0.00000000E+00 -6.60643197E-05  0.00000000E+00
  0.00000000E+00  2.33827301E-01  3.04787411E-01  2.08381359E-02 -3.70266197E-02
  8.65078703E-02 -8.49533237E-04  4.93553848E-04 -1.60707312E-05  6.25380187E-03
 -7.84416247E-03  1.08789470E-04 -2.22088151E-02  2.31076897E-02 -2.35736134E-04
 -1.23473741E-04  7.21847022E-06 -5.48437533E-06  1.39770491E-04 -2.98892455E-04
  8.55835186E-04 -6.54760478E-05  9.49582794E-05  1.08886960E-03  1.80924382E-03
 -6.37490657E-06  6.92817453E-05  6.20912067E-05 -1.59563632E-06 -1.53689953E-05
 -1.69209475E-04 -1.65010911E-04 -8.74502435E-05  5.28035942E-04  4.09579797E-03
  4.26197592E-04 -4.48473229E-04  1.20249410E-05  0.00000000E+00  0.00000000E+00
  0.00000000E+00  0.00000000E+00  0.00000000E+00  1.41738420E-04  0.00000000E+00
  0.00000000E+00  4.17804413E-03  0.00000000E+00  0.00000000E+00 -9.42544054E-03
  0.00000000E+00  0.00000000E+00  0.00000000E+00 -1.51445661E-04  0.00000000E+00
  0.00000000E+00 -7.50220408E-06  0.00000000E+00 -1.74769631E-03  0.00000000E+00
  0.00000000E+00  1.59428670E-03  0.00000000E+00 -8.92826892E-05  0.00000000E+00
  0.00000000E+00 -1.48942316E-04 -1.42497503E-04  0.00000000E+00  0.00000000E+00
  0.00000000E+00  0.00000000E+00  6.60643197E-05  0.00000000E+00  0.00000000E+00
  2.33716106E-01  3.04636888E-01  2.17947235E-02 -4.18682533E-02  1.64921777E-01
  1.01674959E-03 -4.84112326E-04 -1.03708365E-05 -9.81604328E-03  8.18210414E-03
  5.85903359E-05  4.32940982E-02 -3.50637899E-02 -3.17671377E-04 -8.74567276E-05
 -1.19177896E-05  1.06540449E-05  9.58421338E-05 -3.19090624E-04  1.75616577E-03
  1.77754917E-04 -2.08571521E-04 -4.92470256E-04  2.73360940E-03 -2.84890048E-05
  1.23952194E-04 -9.31965931E-05  2.22582398E-05 -3.44581248E-05  1.17704562E-04
  2.55586834E-04 -9.38669863E-05  7.72644470E-04  6.02571118E-03 -5.48132475E-04
  3.80151395E-04  2.37354698E-05  3.97362064E-03  5.20758245E-03 -3.51784982E-03
  2.95259300E-02 -1.79915979E-01  0.00000000E+00  2.15498216E-04 -3.28753406E-05
  0.00000000E+00 -7.96570213E-03  8.58724909E-03  0.00000000E+00  2.69122632E-02
 -3.52585903E-02 -8.29976314E-05  0.00000000E+00 -6.29690017E-06  3.17907250E-05
  0.00000000E+00  7.13053306E-04  0.00000000E+00 -2.15036940E-03 -9.70227331E-04
  0.00000000E+00  8.29928288E-05  0.00000000E+00 -4.00489998E-05 -2.09647184E-04
  0.00000000E+00  0.00000000E+00  5.48246443E-05 -3.97362064E-03 -5.20758245E-03
  3.51784982E-03 -2.95259300E-02  1.79915979E-01  0.00000000E+00  2.15498216E-04
  3.28753406E-05  0.00000000E+00 -7.96570213E-03 -8.58724909E-03  0.00000000E+00
  2.69122632E-02  3.52585903E-02  8.29976314E-05  0.00000000E+00 -6.29690017E-06
 -3.17907250E-05  0.00000000E+00 -7.13053306E-04  0.00000000E+00 -2.15036940E-03
  9.70227331E-04  0.00000000E+00 -8.29928288E-05  0.00000000E+00 -4.00489998E-05
  2.09647184E-04  0.00000000E+00  0.00000000E+00  5.48246443E-05 -2.33716106E-01
 -3.04636888E-01 -2.17947235E-02  4.18682533E-02 -1.64921777E-01 -1.01674959E-03
 -4.84112326E-04  1.03708365E-05  9.81604328E-03  8.18210414E-03 -5.85903359E-05
 -4.32940982E-02 -3.50637899E-02  3.17671377E-04  8.74567276E-05  1.19177896E-05
  1.06540449E-05 -9.58421338E-05 -3.19090624E-04 -1.75616577E-03 -1.77754917E-04
 -2.08571521E-04  4.92470256E-04  2.73360940E-03  2.84890048E-05 -1.23952194E-04
 -9.31965931E-05 -2.22582398E-05 -3.44581248E-05 -1.17704562E-04  2.55586834E-04
  9.38669863E-05 -7.72644470E-04 -6.02571118E-03  5.48132475E-04  3.80151395E-04
 -2.37354698E-05  2.33716106E-01  3.04636888E-01  2.17947235E-02 -4.18682533E-02
  1.64921777E-01 -1.01674959E-03 -4.84112326E-04 -1.03708365E-05  9.81604328E-03
  8.18210414E-03  5.85903359E-05 -4.32940982E-02 -3.50637899E-02 -3.17671377E-04
 -8.74567276E-05  1.19177896E-05  1.06540449E-05  9.58421338E-05  3.19090624E-04
  1.75616577E-03 -1.77754917E-04 -2.08571521E-04 -4.92470256E-04 -2.73360940E-03
 -2.84890048E-05 -1.23952194E-04 -9.31965931E-05  2.22582398E-05  3.44581248E-05
 -1.17704562E-04  2.55586834E-04 -9.38669863E-05  7.72644470E-04  6.02571118E-03
  5.48132475E-04  3.80151395E-04  2.37354698E-05 -9.56615802E-03 -1.24517117E-02
 -3.53131327E-03  2.00482643E-02 -1.33305749E-01  0.00000000E+00  2.42816439E-04
  3.54317538E-06  0.00000000E+00 -5.67309346E-03 -7.14596032E-03  0.00000000E+00
  1.86135292E-02  2.45876763E-02 -3.94645635E-05  0.00000000E+00  1.10131583E-05
  6.50484900E-05  0.00000000E+00  4.62079305E-04  0.00000000E+00  9.85219065E-04
 -2.31777984E-04  0.00000000E+00 -1.27705377E-04  0.00000000E+00 -1.45158250E-04
  1.53200973E-04  0.00000000E+00  0.00000000E+00  2.99294261E-05 -5.61836986E-06
  1.77221717E-03  1.51645104E-03  0.00000000E+00 -2.48539254E-04 -1.88527109E-04
 -2.33716106E-01 -3.04636888E-01 -2.17947235E-02  4.18682533E-02 -1.64921777E-01
  1.01674959E-03 -4.84112326E-04  1.03708365E-05 -9.81604328E-03  8.18210414E-03
 -5.85903359E-05  4.32940982E-02 -3.50637899E-02  3.17671377E-04  8.74567276E-05
 -1.19177896E-05  1.06540449E-05 -9.58421338E-05  3.19090624E-04 -1.75616577E-03
  1.77754917E-04 -2.08571521E-04  4.92470256E-04 -2.73360940E-03  2.84890048E-05
  1.23952194E-04 -9.31965931E-05 -2.22582398E-05  3.44581248E-05  1.17704562E-04
  2.55586834E-04  9.38669863E-05 -7.72644470E-04 -6.02571118E-03 -5.48132475E-04
  3.80151395E-04 -2.37354698E-05  9.56615802E-03  1.24517117E-02  3.53131327E-03
 -2.00482643E-02  1.33305749E-01  0.00000000E+00  2.42816439E-04 -3.54317538E-06
  0.00000000E+00 -5.67309346E-03  7.14596032E-03  0.00000000E+00  1.86135292E-02
 -2.45876763E-02  3.94645635E-05  0.00000000E+00  1.10131583E-05 -6.50484900E-05
  0.00000000E+00 -4.62079305E-04  0.00000000E+00  9.85219065E-04  2.31777984E-04
  0.00000000E+00  1.27705377E-04  0.00000000E+00 -1.45158250E-04 -1.53200973E-04
  0.00000000E+00  0.00000000E+00  2.99294261E-05  5.61836986E-06 -1.77221717E-03
 -1.51645104E-03  0.00000000E+00 -2.48539254E-04  1.88527109E-04 -2.87228517E-03
 -3.69627055E-03 -8.08045496E-04  2.50481004E-03 -1.94942166E-02  1.11057995E-04
  6.35400729E-05 -1.09845483E-04  1.19301141E-03 -1.65113462E-05 -1.43555494E-03
 -5.40825045E-03 -2.19054725E-05  2.13116287E-03  8.10168841E-06 -6.50649440E-05
  2.35519243E-05  4.59562463E-05 -2.15489685E-06  1.63907144E-04 -7.45141807E-04
  4.53518127E-05  1.09710140E-04  2.09928997E-04  4.65055394E-06 -1.15480450E-04
  6.53862131E-05  1.53041216E-04  7.16879776E-05 -1.57111484E-04  7.42634156E-06
  3.21670551E-05  6.02535024E-04  7.98689812E-04  7.73147286E-05 -4.22571116E-05
 -1.98969025E-07  3.30519283E-01  4.31121655E-01  2.59077626E-02 -3.01707497E-02
  3.82446303E-02  0.00000000E+00 -8.61026285E-04  1.21764633E-03  0.00000000E+00
  5.32139198E-04 -4.36052912E-03  0.00000000E+00 -2.75482158E-03  1.17936581E-02
  1.31179783E-04  0.00000000E+00 -8.52621956E-06  6.03670228E-05  0.00000000E+00
 -1.79772419E-04  0.00000000E+00 -2.02055387E-04 -4.56925932E-04  0.00000000E+00
  4.61330926E-05  0.00000000E+00 -2.50670801E-04 -2.03372928E-04  0.00000000E+00
  0.00000000E+00 -3.34064035E-04  3.30519283E-01  4.31121655E-01  2.59077626E-02
 -3.01707497E-02  3.82446303E-02  0.00000000E+00  8.61026285E-04  1.21764633E-03
  0.00000000E+00 -5.32139198E-04 -4.36052912E-03  0.00000000E+00  2.75482158E-03
  1.17936581E-02  1.31179783E-04  0.00000000E+00  8.52621956E-06  6.03670228E-05
  0.00000000E+00 -1.79772419E-04  0.00000000E+00  2.02055387E-04 -4.56925932E-04
  0.00000000E+00  4.61330926E-05  0.00000000E+00  2.50670801E-04 -2.03372928E-04
  0.00000000E+00  0.00000000E+00  3.34064035E-04 -2.87228517E-03 -3.69627055E-03
 -8.08045496E-04  2.50481004E-03 -1.94942166E-02  1.11057995E-04 -6.35400729E-05
 -1.09845483E-04  1.19301141E-03  1.65113462E-05 -1.43555494E-03 -5.40825045E-03
  2.19054725E-05  2.13116287E-03  8.10168841E-06 -6.50649440E-05 -2.35519243E-05
  4.59562463E-05  2.15489685E-06  1.63907144E-04 -7.45141807E-04 -4.53518127E-05
  1.09710140E-04 -2.09928997E-04  4.65055394E-06 -1.15480450E-04 -6.53862131E-05
  1.53041216E-04 -7.16879776E-05 -1.57111484E-04 -7.42634156E-06  3.21670551E-05
  6.02535024E-04  7.98689812E-04  7.73147286E-05  4.22571116E-05 -1.98969025E-07
 -2.87228517E-03 -3.69627055E-03 -8.08045496E-04  2.50481004E-03 -1.94942166E-02
 -1.11057995E-04  6.35400729E-05 -1.09845483E-04 -1.19301141E-03 -1.65113462E-05
 -1.43555494E-03  5.40825045E-03 -2.19054725E-05  2.13116287E-03  8.10168841E-06
  6.50649440E-05  2.35519243E-05  4.59562463E-05  2.15489685E-06  1.63907144E-04
  7.45141807E-04  4.53518127E-05  1.09710140E-04 -2.09928997E-04  4.65055394E-06
  1.15480450E-04  6.53862131E-05  1.53041216E-04 -7.16879776E-05  1.57111484E-04
  7.42634156E-06  3.21670551E-05  6.02535024E-04  7.98689812E-04 -7.73147286E-05
 -4.22571116E-05 -1.98969025E-07 -2.85554790E-05  1.83491081E-05 -6.60987780E-04
 -8.50026926E-05  8.07291420E-03  0.00000000E+00  1.49708886E-05  1.72842038E-04
  0.00000000E+00  1.19353211E-04 -1.89698213E-04  0.00000000E+00 -8.01234622E-05
 -2.44858617E-03 -1.78995679E-06  0.00000000E+00 -1.12140192E-04 -5.07857541E-05
  0.00000000E+00  5.42298363E-04  0.00000000E+00  3.93369229E-04  3.42018450E-04
  0.00000000E+00 -1.82099639E-04  0.00000000E+00 -3.46104144E-05 -4.31943579E-05
  0.00000000E+00  0.00000000E+00 -1.42238083E-05 -1.08094432E-05 -5.01559308E-04
  3.35394546E-04  0.00000000E+00  6.15042861E-05 -9.99447062E-07 -2.87228517E-03
 -3.69627055E-03 -8.08045496E-04  2.50481004E-03 -1.94942166E-02 -1.11057995E-04
 -6.35400729E-05 -1.09845483E-04 -1.19301141E-03  1.65113462E-05 -1.43555494E-03
  5.40825045E-03  2.19054725E-05  2.13116287E-03  8.10168841E-06  6.50649440E-05
 -2.35519243E-05  4.59562463E-05 -2.15489685E-06  1.63907144E-04  7.45141807E-04
 -4.53518127E-05  1.09710140E-04  2.09928997E-04  4.65055394E-06  1.15480450E-04
 -6.53862131E-05  1.53041216E-04  7.16879776E-05  1.57111484E-04 -7.42634156E-06
  3.21670551E-05  6.02535024E-04  7.98689812E-04 -7.73147286E-05  4.22571116E-05
 -1.98969025E-07 -2.85554790E-05  1.83491081E-05 -6.60987780E-04 -8.50026926E-05
  8.07291420E-03  0.00000000E+00 -1.49708886E-05  1.72842038E-04  0.00000000E+00
 -1.19353211E-04 -1.89698213E-04  0.00000000E+00  8.01234622E-05 -2.44858617E-03
 -1.78995679E-06  0.00000000E+00  1.12140192E-04 -5.07857541E-05  0.00000000E+00
  5.42298363E-04  0.00000000E+00 -3.93369229E-04  3.42018450E-04  0.00000000E+00
 -1.82099639E-04  0.00000000E+00  3.46104144E-05 -4.31943579E-05  0.00000000E+00
  0.00000000E+00  1.42238083E-05 -1.08094432E-05 -5.01559308E-04  3.35394546E-04
  0.00000000E+00 -6.15042861E-05 -9.99447062E-07 -2.85440261E-03 -3.73822427E-03
 -5.95949567E-05  3.04166040E-03 -5.59885422E-02  2.28880807E-04 -1.13346797E-04
 -1.52522919E-04  1.15346258E-03  6.94490168E-04 -2.06999369E-03 -1.39292514E-02
  9.14081849E-03  4.92793422E-03 -6.38033637E-05 -8.83482993E-05 -2.29437159E-05
  5.51950584E-05 -8.66227425E-05  1.01502051E-03 -8.85679779E-04  6.48657142E-04
  2.69888815E-04  1.10367108E-03 -3.76356259E-05 -9.80072833E-05  4.17457136E-06
  1.56612382E-04 -1.77595022E-05 -5.85227840E-05 -1.26267308E-05  1.09963426E-04
  1.19521318E-03 -1.09054773E-03  1.02053800E-04 -7.22472065E-05 -5.86957007E-05
  3.30629913E-01  4.31087100E-01  2.70049643E-02 -3.89327299E-02  1.54965618E-01
  0.00000000E+00 -3.69352832E-04  1.29142021E-03  0.00000000E+00  2.07819583E-03
 -5.13560904E-03  0.00000000E+00 -3.07939422E-02  2.80365224E-02  4.33177828E-05
  0.00000000E+00  3.91458512E-05 -9.30210440E-05  0.00000000E+00 -2.26232845E-04
  0.00000000E+00  3.44367832E-04 -1.14499525E-03  0.00000000E+00  1.72103726E-04
  0.00000000E+00  2.81172205E-04 -1.22826364E-04  0.00000000E+00  0.00000000E+00
  3.17393732E-04 -3.30629913E-01 -4.31087100E-01 -2.70049643E-02  3.89327299E-02
 -1.54965618E-01  0.00000000E+00 -3.69352832E-04 -1.29142021E-03  0.00000000E+00
  2.07819583E-03  5.13560904E-03  0.00000000E+00 -3.07939422E-02 -2.80365224E-02
 -4.33177828E-05  0.00000000E+00  3.91458512E-05  9.30210440E-05  0.00000000E+00
  2.26232845E-04  0.00000000E+00  3.44367832E-04  1.14499525E-03  0.00000000E+00
 -1.72103726E-04  0.00000000E+00  2.81172205E-04  1.22826364E-04  0.00000000E+00
  0.00000000E+00  3.17393732E-04  2.85440261E-03  3.73822427E-03  5.95949567E-05
 -3.04166040E-03  5.59885422E-02 -2.28880807E-04 -1.13346797E-04  1.52522919E-04
 -1.15346258E-03  6.94490168E-04  2.06999369E-03  1.39292514E-02  9.14081849E-03
 -4.92793422E-03  6.38033637E-05  8.83482993E-05 -2.29437159E-05 -5.51950584E-05
 -8.66227425E-05 -1.01502051E-03  8.85679779E-04  6.48657142E-04 -2.69888815E-04
  1.10367108E-03  3.76356259E-05  9.80072833E-05  4.17457136E-06 -1.56612382E-04
 -1.77595022E-05  5.85227840E-05 -1.26267308E-05 -1.09963426E-04 -1.19521318E-03
  1.09054773E-03 -1.02053800E-04 -7.22472065E-05  5.86957007E-05 -2.85440261E-03
 -3.73822427E-03 -5.95949567E-05  3.04166040E-03 -5.59885422E-02 -2.28880807E-04
 -1.13346797E-04 -1.52522919E-04 -1.15346258E-03  6.94490168E-04 -2.06999369E-03
  1.39292514E-02  9.14081849E-03  4.92793422E-03 -6.38033637E-05  8.83482993E-05
 -2.29437159E-05  5.51950584E-05  8.66227425E-05  1.01502051E-03  8.85679779E-04
  6.48657142E-04  2.69888815E-04 -1.10367108E-03 -3.76356259E-05  9.80072833E-05
  4.17457136E-06  1.56612382E-04  1.77595022E-05  5.85227840E-05 -1.26267308E-05
  1.09963426E-04  1.19521318E-03 -1.09054773E-03 -1.02053800E-04 -7.22472065E-05
 -5.86957007E-05 -1.22509662E-04 -7.61915972E-05 -1.84180762E-03  7.08731958E-03
  5.42910003E-03  0.00000000E+00  7.99283740E-05  2.66104350E-04  0.00000000E+00
 -1.41752216E-03 -2.40348389E-03  0.00000000E+00  4.28151553E-03  3.81294280E-03
  2.38677965E-05  0.00000000E+00 -6.01122946E-05 -4.12958165E-05  0.00000000E+00
  1.00451784E-03  0.00000000E+00  1.78434943E-03 -2.36142015E-04  0.00000000E+00
 -1.43245427E-04  0.00000000E+00 -3.25340983E-07  4.34634434E-05  0.00000000E+00
  0.00000000E+00 -5.15111339E-05 -3.65682005E-05 -1.63091711E-03 -3.41679890E-03
  0.00000000E+00  8.94591354E-05  9.90727341E-05  2.85440261E-03  3.73822427E-03
  5.95949567E-05 -3.04166040E-03  5.59885422E-02  2.28880807E-04 -1.13346797E-04
  1.52522919E-04  1.15346258E-03  6.94490168E-04  2.06999369E-03 -1.39292514E-02
  9.14081849E-03 -4.92793422E-03  6.38033637E-05 -8.83482993E-05 -2.29437159E-05
 -5.51950584E-05  8.66227425E-05 -1.01502051E-03 -8.85679779E-04  6.48657142E-04
 -2.69888815E-04 -1.10367108E-03  3.76356259E-05 -9.80072833E-05  4.17457136E-06
 -1.56612382E-04  1.77595022E-05 -5.85227840E-05 -1.26267308E-05 -1.09963426E-04
 -1.19521318E-03  1.09054773E-03  1.02053800E-04 -7.22472065E-05  5.86957007E-05
  1.22509662E-04  7.61915972E-05  1.84180762E-03 -7.08731958E-03 -5.42910003E-03
  0.00000000E+00  7.99283740E-05 -2.66104350E-04  0.00000000E+00 -1.41752216E-03
  2.40348389E-03  0.00000000E+00  4.28151553E-03 -3.81294280E-03 -2.38677965E-05
  0.00000000E+00 -6.01122946E-05  4.12958165E-05  0.00000000E+00 -1.00451784E-03
  0.00000000E+00  1.78434943E-03  2.36142015E-04  0.00000000E+00  1.43245427E-04
  0.00000000E+00 -3.25340983E-07 -4.34634434E-05  0.00000000E+00  0.00000000E+00
 -5.15111339E-05  3.65682005E-05  1.63091711E-03  3.41679890E-03  0.00000000E+00
  8.94591354E-05 -9.90727341E-05 -3.20658120E-02 -6.84523373E-02  9.91696843E-02
  9.82089861E-02  1.43378529E-02  4.43358384E-02 -3.08224472E-02 -7.92841493E-04
  2.58997367E-02 -2.01665537E-02  4.98543534E-06  4.43368598E-03 -1.82446841E-03
  2.46040574E-04 -1.96684859E-03 -1.06121633E-04  4.43073402E-04  1.07259395E-03
 -2.68882978E-03 -4.83839443E-03 -1.82896807E-04  4.37640311E-04  1.42906410E-03
 -8.16669254E-03  2.22147406E-04 -2.41607244E-04  3.75432370E-04  6.37010524E-05
  4.34810821E-04 -1.47530192E-04 -7.16612238E-04  8.54366118E-03  2.58245467E-03
  1.87662263E-03  1.01870902E-03 -8.23206976E-04  1.13327919E-04 -3.81741891E-02
 -8.14122910E-02  1.18996533E-01  1.11802098E-01 -2.97848632E-04  0.00000000E+00
 -4.47100054E-02  4.97078207E-02  0.00000000E+00 -2.30100616E-02  3.54534681E-02
  0.00000000E+00 -2.44734636E-04 -3.52702529E-04  8.34043043E-04  0.00000000E+00
 -2.42900007E-03 -1.30787891E-03  0.00000000E+00  4.55605025E-03  0.00000000E+00
 -4.30854370E-03 -8.01377533E-04  0.00000000E+00  3.51268728E-04  0.00000000E+00
  4.50919648E-04  5.35480305E-04  0.00000000E+00  0.00000000E+00  1.89009345E-04
 -3.81741891E-02 -8.14122910E-02  1.18996533E-01  1.11802098E-01 -2.97848632E-04
  0.00000000E+00  4.47100054E-02  4.97078207E-02  0.00000000E+00  2.30100616E-02
  3.54534681E-02  0.00000000E+00  2.44734636E-04 -3.52702529E-04  8.34043043E-04
  0.00000000E+00  2.42900007E-03 -1.30787891E-03  0.00000000E+00  4.55605025E-03
  0.00000000E+00  4.30854370E-03 -8.01377533E-04  0.00000000E+00  3.51268728E-04
  0.00000000E+00 -4.50919648E-04  5.35480305E-04  0.00000000E+00  0.00000000E+00
 -1.89009345E-04 -3.20658120E-02 -6.84523373E-02  9.91696843E-02  9.82089861E-02
  1.43378529E-02  4.43358384E-02  3.08224472E-02 -7.92841493E-04  2.58997367E-02
  2.01665537E-02  4.98543534E-06  4.43368598E-03  1.82446841E-03  2.46040574E-04
 -1.96684859E-03 -1.06121633E-04 -4.43073402E-04  1.07259395E-03  2.68882978E-03
 -4.83839443E-03 -1.82896807E-04 -4.37640311E-04  1.42906410E-03  8.16669254E-03
  2.22147406E-04 -2.41607244E-04 -3.75432370E-04  6.37010524E-05 -4.34810821E-04
 -1.47530192E-04  7.16612238E-04  8.54366118E-03  2.58245467E-03  1.87662263E-03
  1.01870902E-03  8.23206976E-04  1.13327919E-04 -3.20658120E-02 -6.84523373E-02
  9.91696843E-02  9.82089861E-02  1.43378529E-02 -4.43358384E-02 -3.08224472E-02
 -7.92841493E-04 -2.58997367E-02 -2.01665537E-02  4.98543534E-06 -4.43368598E-03
 -1.82446841E-03  2.46040574E-04 -1.96684859E-03  1.06121633E-04  4.43073402E-04
  1.07259395E-03  2.68882978E-03 -4.83839443E-03  1.82896807E-04  4.37640311E-04
  1.42906410E-03  8.16669254E-03  2.22147406E-04  2.41607244E-04  3.75432370E-04
  6.37010524E-05 -4.34810821E-04  1.47530192E-04 -7.16612238E-04  8.54366118E-03
  2.58245467E-03  1.87662263E-03 -1.01870902E-03 -8.23206976E-04  1.13327919E-04
 -3.45614266E-02 -7.39275832E-02  1.06800193E-01  1.14692083E-01 -4.04502505E-03
  0.00000000E+00 -3.27402026E-02 -4.27161742E-02  0.00000000E+00 -1.88631084E-02
 -2.79530395E-02  0.00000000E+00 -6.35130592E-04  1.51901419E-03  1.35390509E-03
  0.00000000E+00  2.52117858E-03 -9.04360701E-04  0.00000000E+00  3.91593176E-03
  0.00000000E+00  5.62891163E-03 -1.44865046E-03  0.00000000E+00 -2.83419194E-05
  0.00000000E+00  2.08612568E-04 -5.29409282E-04  0.00000000E+00  0.00000000E+00
  2.06373602E-04  1.00516753E-02  4.93037401E-03  1.96913125E-03  0.00000000E+00
 -7.80386606E-04 -1.01475780E-03 -3.20658120E-02 -6.84523373E-02  9.91696843E-02
  9.82089861E-02  1.43378529E-02 -4.43358384E-02  3.08224472E-02 -7.92841493E-04
 -2.58997367E-02  2.01665537E-02  4.98543534E-06 -4.43368598E-03  1.82446841E-03
  2.46040574E-04 -1.96684859E-03  1.06121633E-04 -4.43073402E-04  1.07259395E-03
 -2.68882978E-03 -4.83839443E-03  1.82896807E-04 -4.37640311E-04  1.42906410E-03
 -8.16669254E-03  2.22147406E-04  2.41607244E-04 -3.75432370E-04  6.37010524E-05
  4.34810821E-04  1.47530192E-04  7.16612238E-04  8.54366118E-03  2.58245467E-03
  1.87662263E-03 -1.01870902E-03  8.23206976E-04  1.13327919E-04 -3.45614266E-02
 -7.39275832E-02  1.06800193E-01  1.14692083E-01 -4.04502505E-03  0.00000000E+00
  3.27402026E-02 -4.27161742E-02  0.00000000E+00  1.88631084E-02 -2.79530395E-02
  0.00000000E+00  6.35130592E-04  1.51901419E-03  1.35390509E-03  0.00000000E+00
 -2.52117858E-03 -9.04360701E-04  0.00000000E+00  3.91593176E-03  0.00000000E+00
 -5.62891163E-03 -1.44865046E-03  0.00000000E+00 -2.83419194E-05  0.00000000E+00
 -2.08612568E-04 -5.29409282E-04  0.00000000E+00  0.00000000E+00 -2.06373602E-04
  1.00516753E-02  4.93037401E-03  1.96913125E-03  0.00000000E+00  7.80386606E-04
 -1.01475780E-03 -4.89477456E-02 -1.06026070E-01  1.55894914E-01  1.96534672E-01
  2.19161249E-02  6.16678826E-03 -4.81645175E-02 -1.08795757E-03  1.10649216E-02
 -3.58729470E-02 -1.04748673E-03 -3.79935301E-03 -5.37293591E-04  4.19380626E-04
 -1.63463769E-03 -2.71892307E-04  3.89371359E-04 -3.01325971E-03 -2.19116447E-03
 -4.82857425E-03 -7.46122005E-04  4.05465250E-04 -1.02521325E-03 -7.80848779E-03
  2.07558157E-04  1.78904628E-03  4.37379378E-04 -4.56049390E-05  2.64212594E-04
 -2.36850657E-04  1.10041690E-03  3.12974946E-02  2.64461853E-02  2.85255126E-03
  3.09461831E-03 -3.00569111E-03  8.70689492E-05  0.00000000E+00  0.00000000E+00
  0.00000000E+00  0.00000000E+00  0.00000000E+00 -8.07192640E-02  0.00000000E+00
  0.00000000E+00 -4.65303627E-02  0.00000000E+00  0.00000000E+00 -6.37823375E-03
  0.00000000E+00  0.00000000E+00  0.00000000E+00 -7.04553752E-03  0.00000000E+00
  0.00000000E+00  3.82707890E-03  0.00000000E+00 -6.30630928E-03  0.00000000E+00
  0.00000000E+00  4.46249560E-03  0.00000000E+00 -2.95066021E-04  0.00000000E+00
  0.00000000E+00  1.79602247E-03  1.09836260E-03  0.00000000E+00  0.00000000E+00
  0.00000000E+00  0.00000000E+00  0.00000000E+00  0.00000000E+00 -8.07192640E-02
  0.00000000E+00  0.00000000E+00 -4.65303627E-02  0.00000000E+00  0.00000000E+00
 -6.37823375E-03  0.00000000E+00  0.00000000E+00  0.00000000E+00 -7.04553752E-03
  0.00000000E+00  0.00000000E+00 -3.82707890E-03  0.00000000E+00 -6.30630928E-03
  0.00000000E+00  0.00000000E+00 -4.46249560E-03  0.00000000E+00 -2.95066021E-04
  0.00000000E+00  0.00000000E+00 -1.79602247E-03  1.09836260E-03  0.00000000E+00
 -4.89477456E-02 -1.06026070E-01  1.55894914E-01  1.96534672E-01  2.19161249E-02
  6.16678826E-03  4.81645175E-02 -1.08795757E-03  1.10649216E-02  3.58729470E-02
 -1.04748673E-03 -3.79935301E-03  5.37293591E-04  4.19380626E-04 -1.63463769E-03
 -2.71892307E-04 -3.89371359E-04 -3.01325971E-03  2.19116447E-03 -4.82857425E-03
 -7.46122005E-04 -4.05465250E-04 -1.02521325E-03  7.80848779E-03  2.07558157E-04
  1.78904628E-03 -4.37379378E-04 -4.56049390E-05 -2.64212594E-04 -2.36850657E-04
 -1.10041690E-03  3.12974946E-02  2.64461853E-02  2.85255126E-03  3.09461831E-03
  3.00569111E-03  8.70689492E-05  4.89477456E-02  1.06026070E-01 -1.55894914E-01
 -1.96534672E-01 -2.19161249E-02  6.16678826E-03  4.81645175E-02  1.08795757E-03
  1.10649216E-02  3.58729470E-02  1.04748673E-03 -3.79935301E-03  5.37293591E-04
 -4.19380626E-04  1.63463769E-03 -2.71892307E-04 -3.89371359E-04  3.01325971E-03
 -2.19116447E-03  4.82857425E-03 -7.46122005E-04 -4.05465250E-04  1.02521325E-03
 -7.80848779E-03 -2.07558157E-04  1.78904628E-03 -4.37379378E-04  4.56049390E-05
  2.64212594E-04 -2.36850657E-04 -1.10041690E-03 -3.12974946E-02 -2.64461853E-02
 -2.85255126E-03  3.09461831E-03  3.00569111E-03 -8.70689492E-05  0.00000000E+00
  0.00000000E+00  0.00000000E+00  0.00000000E+00  0.00000000E+00 -7.37748208E-02
  0.00000000E+00  0.00000000E+00 -4.91540246E-02  0.00000000E+00  0.00000000E+00
 -7.13692068E-03  0.00000000E+00  0.00000000E+00  0.00000000E+00  6.21486427E-03
  0.00000000E+00  0.00000000E+00  3.01372681E-03  0.00000000E+00  6.11066371E-03
  0.00000000E+00  0.00000000E+00  3.44754251E-03  0.00000000E+00 -4.81101786E-04
  0.00000000E+00  0.00000000E+00 -1.86208586E-03  1.06985904E-03  0.00000000E+00
  0.00000000E+00  0.00000000E+00  0.00000000E+00 -1.16754630E-03  0.00000000E+00
  0.00000000E+00  4.89477456E-02  1.06026070E-01 -1.55894914E-01 -1.96534672E-01
 -2.19161249E-02  6.16678826E-03 -4.81645175E-02  1.08795757E-03  1.10649216E-02
 -3.58729470E-02  1.04748673E-03 -3.79935301E-03 -5.37293591E-04 -4.19380626E-04
  1.63463769E-03 -2.71892307E-04  3.89371359E-04  3.01325971E-03  2.19116447E-03
  4.82857425E-03 -7.46122005E-04  4.05465250E-04  1.02521325E-03  7.80848779E-03
 -2.07558157E-04  1.78904628E-03  4.37379378E-04  4.56049390E-05 -2.64212594E-04
 -2.36850657E-04  1.10041690E-03 -3.12974946E-02 -2.64461853E-02 -2.85255126E-03
  3.09461831E-03 -3.00569111E-03 -8.70689492E-05  0.00000000E+00  0.00000000E+00
  0.00000000E+00  0.00000000E+00  0.00000000E+00 -7.37748208E-02  0.00000000E+00
  0.00000000E+00 -4.91540246E-02  0.00000000E+00  0.00000000E+00 -7.13692068E-03
  0.00000000E+00  0.00000000E+00  0.00000000E+00  6.21486427E-03  0.00000000E+00
  0.00000000E+00 -3.01372681E-03  0.00000000E+00  6.11066371E-03  0.00000000E+00
  0.00000000E+00 -3.44754251E-03  0.00000000E+00 -4.81101786E-04  0.00000000E+00
  0.00000000E+00  1.86208586E-03  1.06985904E-03  0.00000000E+00  0.00000000E+00
  0.00000000E+00  0.00000000E+00 -1.16754630E-03  0.00000000E+00  0.00000000E+00
 -9.29769849E-06 -6.60831229E-05  5.78378484E-04  1.80008471E-03  1.02665595E-02
 -2.36383376E-03  7.33231225E-03  6.67192289E-02 -5.49081413E-04  5.18852800E-03
  4.67489362E-02  4.82081757E-03 -2.72935360E-03  7.53877344E-03  4.01611023E-04
  5.90975491E-03 -3.39803011E-03  1.72368850E-04  5.53146601E-04  1.45909134E-03
  6.93769475E-03 -4.30143876E-03 -2.38180803E-04  1.90955948E-03 -1.55778448E-03
  1.87874324E-04  1.82218339E-06 -2.49732726E-04 -2.47900069E-03  1.53728605E-04
  3.49631059E-04  1.94028383E-03  3.55901767E-03  1.73794218E-03  3.22768353E-04
 -1.62653756E-04  8.60968192E-04  4.74826070E-02  1.02752026E-01 -1.54516256E-01
 -1.72099841E-01 -2.40361303E-02  0.00000000E+00  8.07307177E-02 -4.11883546E-03
  0.00000000E+00  4.90502797E-02 -1.06563380E-02  0.00000000E+00  4.77330124E-03
  1.23482330E-03  5.79443064E-03  0.00000000E+00  4.32943898E-04  3.44614779E-03
  0.00000000E+00  2.84682229E-03  0.00000000E+00  3.81780065E-03  2.77803217E-03
  0.00000000E+00  1.61333612E-03  0.00000000E+00 -1.06516652E-03 -1.33844084E-03
  0.00000000E+00  0.00000000E+00 -5.90237799E-04  4.74826070E-02  1.02752026E-01
 -1.54516256E-01 -1.72099841E-01 -2.40361303E-02  0.00000000E+00 -8.07307177E-02
 -4.11883546E-03  0.00000000E+00 -4.90502797E-02 -1.06563380E-02  0.00000000E+00
 -4.77330124E-03  1.23482330E-03  5.79443064E-03  0.00000000E+00 -4.32943898E-04
  3.44614779E-03  0.00000000E+00  2.84682229E-03  0.00000000E+00 -3.81780065E-03
  2.77803217E-03  0.00000000E+00  1.61333612E-03  0.00000000E+00  1.06516652E-03
 -1.33844084E-03  0.00000000E+00  0.00000000E+00  5.90237799E-04 -9.29769849E-06
 -6.60831229E-05  5.78378484E-04  1.80008471E-03  1.02665595E-02 -2.36383376E-03
 -7.33231225E-03  6.67192289E-02 -5.49081413E-04 -5.18852800E-03  4.67489362E-02
  4.82081757E-03  2.72935360E-03  7.53877344E-03  4.01611023E-04  5.90975491E-03
  3.39803011E-03  1.72368850E-04 -5.53146601E-04  1.45909134E-03  6.93769475E-03
  4.30143876E-03 -2.38180803E-04 -1.90955948E-03 -1.55778448E-03  1.87874324E-04
 -1.82218339E-06 -2.49732726E-04  2.47900069E-03  1.53728605E-04 -3.49631059E-04
  1.94028383E-03  3.55901767E-03  1.73794218E-03  3.22768353E-04  1.62653756E-04
  8.60968192E-04 -9.29769849E-06 -6.60831229E-05  5.78378484E-04  1.80008471E-03
  1.02665595E-02  2.36383376E-03  7.33231225E-03  6.67192289E-02  5.49081413E-04
  5.18852800E-03  4.67489362E-02 -4.82081757E-03 -2.72935360E-03  7.53877344E-03
  4.01611023E-04 -5.90975491E-03 -3.39803011E-03  1.72368850E-04 -5.53146601E-04
  1.45909134E-03 -6.93769475E-03 -4.30143876E-03 -2.38180803E-04 -1.90955948E-03
 -1.55778448E-03 -1.87874324E-04  1.82218339E-06 -2.49732726E-04  2.47900069E-03
 -1.53728605E-04  3.49631059E-04  1.94028383E-03  3.55901767E-03  1.73794218E-03
 -3.22768353E-04 -1.62653756E-04  8.60968192E-04 -5.27937687E-02 -1.14574547E-01
  1.69868271E-01  2.20525184E-01  1.17575879E-02  0.00000000E+00 -4.68473452E-02
  2.23779734E-02  0.00000000E+00 -3.72168981E-02  7.61606245E-03  0.00000000E+00
  8.14355186E-03  2.17378337E-02 -3.41067496E-03  0.00000000E+00  1.63435791E-03
 -3.19270502E-03  0.00000000E+00 -1.26094927E-03  0.00000000E+00  4.90610655E-03
 -4.17577544E-03  0.00000000E+00  1.93647799E-03  0.00000000E+00  1.93047640E-03
 -1.72326436E-03  0.00000000E+00  0.00000000E+00  7.25957937E-04  4.49870527E-02
  4.36447451E-02 -3.25461661E-03  0.00000000E+00 -4.25242710E-03 -4.61587213E-03
 -9.29769849E-06 -6.60831229E-05  5.78378484E-04  1.80008471E-03  1.02665595E-02
  2.36383376E-03 -7.33231225E-03  6.67192289E-02  5.49081413E-04 -5.18852800E-03
  4.67489362E-02 -4.82081757E-03  2.72935360E-03  7.53877344E-03  4.01611023E-04
 -5.90975491E-03  3.39803011E-03  1.72368850E-04  5.53146601E-04  1.45909134E-03
 -6.93769475E-03  4.30143876E-03 -2.38180803E-04  1.90955948E-03 -1.55778448E-03
 -1.87874324E-04 -1.82218339E-06 -2.49732726E-04 -2.47900069E-03 -1.53728605E-04
 -3.49631059E-04  1.94028383E-03  3.55901767E-03  1.73794218E-03 -3.22768353E-04
  1.62653756E-04  8.60968192E-04 -5.27937687E-02 -1.14574547E-01  1.69868271E-01
  2.20525184E-01  1.17575879E-02  0.00000000E+00  4.68473452E-02  2.23779734E-02
  0.00000000E+00  3.72168981E-02  7.61606245E-03  0.00000000E+00 -8.14355186E-03
  2.17378337E-02 -3.41067496E-03  0.00000000E+00 -1.63435791E-03 -3.19270502E-03
  0.00000000E+00 -1.26094927E-03  0.00000000E+00 -4.90610655E-03 -4.17577544E-03
  0.00000000E+00  1.93647799E-03  0.00000000E+00 -1.93047640E-03 -1.72326436E-03
  0.00000000E+00  0.00000000E+00 -7.25957937E-04  4.49870527E-02  4.36447451E-02
 -3.25461661E-03  0.00000000E+00  4.25242710E-03 -4.61587213E-03  3.42961308E-02
  7.46340305E-02 -1.18664717E-01 -1.00601901E-01 -2.51600776E-01 -4.78481098E-02
 -3.85885878E-02 -5.51664562E-03 -2.25465850E-02 -3.08882946E-02 -4.29742774E-03
 -6.80099417E-02  4.37386498E-02 -2.16324520E-03  3.43895751E-04 -5.70999742E-04
 -3.18799350E-04 -5.73986159E-03 -3.88042997E-04 -1.35478936E-03 -2.76252207E-04
 -1.22829975E-03 -3.84853784E-03 -4.50161739E-03 -1.74714200E-05 -4.86878439E-04
  5.83773548E-05 -1.01261292E-04 -1.41391221E-04 -2.32537753E-03 -1.01931479E-03
 -2.69896787E-02 -2.92743820E-02 -1.40081923E-02 -3.51462226E-03  1.89473639E-03
 -1.28566350E-04  2.92334200E-02  6.32458908E-02 -8.44616822E-02 -1.78590264E-01
  2.31738784E-01  0.00000000E+00 -3.88865082E-02 -5.16091039E-02  0.00000000E+00
  3.47952790E-03 -5.58771831E-02  0.00000000E+00 -4.36552358E-02  4.20695172E-02
 -3.99291883E-03  0.00000000E+00 -3.71952225E-03 -3.89123782E-03  0.00000000E+00
 -8.16664650E-03  0.00000000E+00  2.52000131E-03  2.30702924E-03  0.00000000E+00
 -1.96301892E-03  0.00000000E+00 -1.07196994E-03 -1.67310489E-03  0.00000000E+00
  0.00000000E+00 -1.15081571E-03 -2.92334200E-02 -6.32458908E-02  8.44616822E-02
  1.78590264E-01 -2.31738784E-01  0.00000000E+00 -3.88865082E-02  5.16091039E-02
  0.00000000E+00  3.47952790E-03  5.58771831E-02  0.00000000E+00 -4.36552358E-02
 -4.20695172E-02  3.99291883E-03  0.00000000E+00 -3.71952225E-03  3.89123782E-03
  0.00000000E+00  8.16664650E-03  0.00000000E+00  2.52000131E-03 -2.30702924E-03
  0.00000000E+00  1.96301892E-03  0.00000000E+00 -1.07196994E-03  1.67310489E-03
  0.00000000E+00  0.00000000E+00 -1.15081571E-03 -3.42961308E-02 -7.46340305E-02
  1.18664717E-01  1.00601901E-01  2.51600776E-01  4.78481098E-02 -3.85885878E-02
  5.51664562E-03  2.25465850E-02 -3.08882946E-02  4.29742774E-03  6.80099417E-02
  4.37386498E-02  2.16324520E-03 -3.43895751E-04  5.70999742E-04 -3.18799350E-04
  5.73986159E-03 -3.88042997E-04  1.35478936E-03  2.76252207E-04 -1.22829975E-03
  3.84853784E-03 -4.50161739E-03  1.74714200E-05  4.86878439E-04  5.83773548E-05
  1.01261292E-04 -1.41391221E-04  2.32537753E-03 -1.01931479E-03  2.69896787E-02
  2.92743820E-02  1.40081923E-02  3.51462226E-03  1.89473639E-03  1.28566350E-04
  3.42961308E-02  7.46340305E-02 -1.18664717E-01 -1.00601901E-01 -2.51600776E-01
  4.78481098E-02 -3.85885878E-02 -5.51664562E-03  2.25465850E-02 -3.08882946E-02
 -4.29742774E-03  6.80099417E-02  4.37386498E-02 -2.16324520E-03  3.43895751E-04
  5.70999742E-04 -3.18799350E-04 -5.73986159E-03  3.88042997E-04 -1.35478936E-03
  2.76252207E-04 -1.22829975E-03 -3.84853784E-03  4.50161739E-03 -1.74714200E-05
  4.86878439E-04  5.83773548E-05 -1.01261292E-04  1.41391221E-04  2.32537753E-03
 -1.01931479E-03 -2.69896787E-02 -2.92743820E-02 -1.40081923E-02  3.51462226E-03
  1.89473639E-03 -1.28566350E-04  3.96280767E-02  8.59142277E-02 -1.20167976E-01
 -2.07223248E-01  2.52098554E-01  0.00000000E+00 -4.69642575E-02  4.45192703E-02
  0.00000000E+00 -1.83361969E-02  4.92624429E-02  0.00000000E+00 -6.80415182E-02
 -7.25850447E-02 -4.64079912E-03  0.00000000E+00  6.35102711E-04 -3.78344999E-03
  0.00000000E+00 -8.75326655E-03  0.00000000E+00 -6.30622406E-03 -9.55557834E-04
  0.00000000E+00  1.27459374E-03  0.00000000E+00 -9.92030225E-04  2.35366365E-03
  0.00000000E+00  0.00000000E+00 -5.13293406E-04 -3.25982872E-02 -2.99428586E-02
  1.05111692E-02  0.00000000E+00  1.79727334E-03  4.19074084E-03 -3.42961308E-02
 -7.46340305E-02  1.18664717E-01  1.00601901E-01  2.51600776E-01 -4.78481098E-02
 -3.85885878E-02  5.51664562E-03 -2.25465850E-02 -3.08882946E-02  4.29742774E-03
 -6.80099417E-02  4.37386498E-02  2.16324520E-03 -3.43895751E-04 -5.70999742E-04
 -3.18799350E-04  5.73986159E-03  3.88042997E-04  1.35478936E-03 -2.76252207E-04
 -1.22829975E-03  3.84853784E-03  4.50161739E-03  1.74714200E-05 -4.86878439E-04
  5.83773548E-05  1.01261292E-04  1.41391221E-04 -2.32537753E-03 -1.01931479E-03
  2.69896787E-02  2.92743820E-02  1.40081923E-02 -3.51462226E-03  1.89473639E-03
  1.28566350E-04 -3.96280767E-02 -8.59142277E-02  1.20167976E-01  2.07223248E-01
 -2.52098554E-01  0.00000000E+00 -4.69642575E-02 -4.45192703E-02  0.00000000E+00
 -1.83361969E-02 -4.92624429E-02  0.00000000E+00 -6.80415182E-02  7.25850447E-02
  4.64079912E-03  0.00000000E+00  6.35102711E-04  3.78344999E-03  0.00000000E+00
  8.75326655E-03  0.00000000E+00 -6.30622406E-03  9.55557834E-04  0.00000000E+00
 -1.27459374E-03  0.00000000E+00 -9.92030225E-04 -2.35366365E-03  0.00000000E+00
  0.00000000E+00 -5.13293406E-04  3.25982872E-02  2.99428586E-02 -1.05111692E-02
  0.00000000E+00  1.79727334E-03 -4.19074084E-03 -4.42767499E-02 -9.69990246E-02
  1.44638328E-01  2.27758362E-01  2.84498151E-02 -1.93168283E-02  7.00672030E-02
  2.32469100E-03  5.57016827E-03  3.09746785E-02  1.07200165E-03 -1.55618106E-02
  2.25698812E-02  2.09150530E-03 -1.84733851E-04  6.02639310E-05  2.61029830E-04
  3.33186293E-03 -4.11955348E-03  1.31382559E-03 -3.32456657E-04  1.39330975E-03
  1.27941465E-03 -4.14120875E-03  9.23183439E-05  2.28827512E-03 -4.78650658E-04
 -9.22235566E-06  8.59335742E-05  1.24498188E-03  1.32339349E-03  7.39420063E-02
  9.10219909E-02  1.39597356E-02  8.37852628E-03 -5.97811456E-03  1.16244697E-04
  0.00000000E+00  0.00000000E+00  0.00000000E+00  0.00000000E+00  0.00000000E+00
 -6.31427504E-02  0.00000000E+00  0.00000000E+00 -2.84977792E-02  0.00000000E+00
  0.00000000E+00 -8.84847078E-03  0.00000000E+00  0.00000000E+00  0.00000000E+00
 -5.27687481E-03  0.00000000E+00  0.00000000E+00 -3.31277630E-03  0.00000000E+00
 -2.24134613E-04  0.00000000E+00  0.00000000E+00 -8.49651892E-03  0.00000000E+00
 -7.33325521E-04  0.00000000E+00  0.00000000E+00 -1.20329253E-03 -1.18923694E-03
  0.00000000E+00  0.00000000E+00  0.00000000E+00  0.00000000E+00  0.00000000E+00
  0.00000000E+00  6.31427504E-02  0.00000000E+00  0.00000000E+00  2.84977792E-02
  0.00000000E+00  0.00000000E+00  8.84847078E-03  0.00000000E+00  0.00000000E+00
  0.00000000E+00  5.27687481E-03  0.00000000E+00  0.00000000E+00 -3.31277630E-03
  0.00000000E+00  2.24134613E-04  0.00000000E+00  0.00000000E+00 -8.49651892E-03
  0.00000000E+00  7.33325521E-04  0.00000000E+00  0.00000000E+00 -1.20329253E-03
  1.18923694E-03  0.00000000E+00  4.42767499E-02  9.69990246E-02 -1.44638328E-01
 -2.27758362E-01 -2.84498151E-02  1.93168283E-02  7.00672030E-02 -2.32469100E-03
 -5.57016827E-03  3.09746785E-02 -1.07200165E-03  1.55618106E-02  2.25698812E-02
 -2.09150530E-03  1.84733851E-04 -6.02639310E-05  2.61029830E-04 -3.33186293E-03
 -4.11955348E-03 -1.31382559E-03  3.32456657E-04  1.39330975E-03 -1.27941465E-03
 -4.14120875E-03 -9.23183439E-05 -2.28827512E-03 -4.78650658E-04  9.22235566E-06
  8.59335742E-05 -1.24498188E-03  1.32339349E-03 -7.39420063E-02 -9.10219909E-02
 -1.39597356E-02 -8.37852628E-03 -5.97811456E-03 -1.16244697E-04  4.42767499E-02
  9.69990246E-02 -1.44638328E-01 -2.27758362E-01 -2.84498151E-02 -1.93168283E-02
 -7.00672030E-02 -2.32469100E-03  5.57016827E-03 -3.09746785E-02 -1.07200165E-03
 -1.55618106E-02 -2.25698812E-02 -2.09150530E-03  1.84733851E-04  6.02639310E-05
 -2.61029830E-04 -3.33186293E-03 -4.11955348E-03 -1.31382559E-03 -3.32456657E-04
 -1.39330975E-03 -1.27941465E-03 -4.14120875E-03 -9.23183439E-05  2.28827512E-03
  4.78650658E-04  9.22235566E-06  8.59335742E-05  1.24498188E-03 -1.32339349E-03
 -7.39420063E-02 -9.10219909E-02 -1.39597356E-02  8.37852628E-03  5.97811456E-03
 -1.16244697E-04  0.00000000E+00  0.00000000E+00  0.00000000E+00  0.00000000E+00
  0.00000000E+00 -7.14312715E-02  0.00000000E+00  0.00000000E+00 -4.08931522E-02
  0.00000000E+00  0.00000000E+00 -1.44059573E-02  0.00000000E+00  0.00000000E+00
  0.00000000E+00  5.52407623E-03  0.00000000E+00  0.00000000E+00 -2.58664469E-03
  0.00000000E+00  9.51597577E-04  0.00000000E+00  0.00000000E+00 -9.49613222E-03
  0.00000000E+00 -9.28566275E-04  0.00000000E+00  0.00000000E+00  7.69567222E-04
 -1.20499405E-03  0.00000000E+00  0.00000000E+00  0.00000000E+00  0.00000000E+00
 -1.55201825E-03  0.00000000E+00  0.00000000E+00 -4.42767499E-02 -9.69990246E-02
  1.44638328E-01  2.27758362E-01  2.84498151E-02  1.93168283E-02 -7.00672030E-02
  2.32469100E-03 -5.57016827E-03 -3.09746785E-02  1.07200165E-03  1.55618106E-02
 -2.25698812E-02  2.09150530E-03 -1.84733851E-04 -6.02639310E-05 -2.61029830E-04
  3.33186293E-03 -4.11955348E-03  1.31382559E-03  3.32456657E-04 -1.39330975E-03
  1.27941465E-03 -4.14120875E-03  9.23183439E-05 -2.28827512E-03  4.78650658E-04
 -9.22235566E-06  8.59335742E-05 -1.24498188E-03 -1.32339349E-03  7.39420063E-02
  9.10219909E-02  1.39597356E-02 -8.37852628E-03  5.97811456E-03  1.16244697E-04
  0.00000000E+00  0.00000000E+00  0.00000000E+00  0.00000000E+00  0.00000000E+00
  7.14312715E-02  0.00000000E+00  0.00000000E+00  4.08931522E-02  0.00000000E+00
  0.00000000E+00  1.44059573E-02  0.00000000E+00  0.00000000E+00  0.00000000E+00
 -5.52407623E-03  0.00000000E+00  0.00000000E+00 -2.58664469E-03  0.00000000E+00
 -9.51597577E-04  0.00000000E+00  0.00000000E+00 -9.49613222E-03  0.00000000E+00
  9.28566275E-04  0.00000000E+00  0.00000000E+00  7.69567222E-04  1.20499405E-03
  0.00000000E+00  0.00000000E+00  0.00000000E+00  0.00000000E+00  1.55201825E-03
  0.00000000E+00  0.00000000E+00 -3.54019371E-02 -7.75677661E-02  1.18051836E-01
  1.78004920E-01  3.17100427E-02 -9.46648084E-02  1.18927728E-02  2.87886368E-03
 -4.79161349E-02  4.09119125E-03  2.48050848E-03 -2.60432732E-02  9.18369478E-03
  2.96005277E-03 -3.72938027E-03  2.20049017E-04 -3.88868478E-04 -3.29628059E-03
 -3.71956272E-04 -2.44172184E-03  2.62662996E-04 -3.18227303E-04  1.72928459E-03
  7.41302280E-03 -2.43208652E-04  1.23315440E-03  3.13190808E-05 -3.17309325E-05
 -4.21776110E-04  1.77892389E-03  3.17495244E-03  7.12269250E-02  9.01019088E-02
  1.22546529E-02  6.87485530E-03 -6.83848725E-03  9.72175709E-06  2.22300956E-02
  4.86553618E-02 -7.17302662E-02 -1.08926805E-01  5.64795289E-04  0.00000000E+00
  7.66407985E-02  9.27691654E-04  0.00000000E+00  4.79047710E-02 -1.63779835E-02
  0.00000000E+00  6.18518030E-03  5.09905383E-03  4.38032212E-04  0.00000000E+00
  1.25757071E-03  6.12749806E-03  0.00000000E+00 -5.29077152E-03  0.00000000E+00
  1.28686675E-03  4.25303896E-03  0.00000000E+00 -6.79856738E-04  0.00000000E+00
 -4.86138996E-04 -3.84071794E-04  0.00000000E+00  0.00000000E+00 -9.42257643E-04
  2.22300956E-02  4.86553618E-02 -7.17302662E-02 -1.08926805E-01  5.64795289E-04
  0.00000000E+00 -7.66407985E-02  9.27691654E-04  0.00000000E+00 -4.79047710E-02
 -1.63779835E-02  0.00000000E+00 -6.18518030E-03  5.09905383E-03  4.38032212E-04
  0.00000000E+00 -1.25757071E-03  6.12749806E-03  0.00000000E+00 -5.29077152E-03
  0.00000000E+00 -1.28686675E-03  4.25303896E-03  0.00000000E+00 -6.79856738E-04
  0.00000000E+00  4.86138996E-04 -3.84071794E-04  0.00000000E+00  0.00000000E+00
  9.42257643E-04 -3.54019371E-02 -7.75677661E-02  1.18051836E-01  1.78004920E-01
  3.17100427E-02 -9.46648084E-02 -1.18927728E-02  2.87886368E-03 -4.79161349E-02
 -4.09119125E-03  2.48050848E-03 -2.60432732E-02 -9.18369478E-03  2.96005277E-03
 -3.72938027E-03  2.20049017E-04  3.88868478E-04 -3.29628059E-03  3.71956272E-04
 -2.44172184E-03  2.62662996E-04  3.18227303E-04  1.72928459E-03 -7.41302280E-03
 -2.43208652E-04  1.23315440E-03 -3.13190808E-05 -3.17309325E-05  4.21776110E-04
  1.77892389E-03 -3.17495244E-03  7.12269250E-02  9.01019088E-02  1.22546529E-02
  6.87485530E-03  6.83848725E-03  9.72175709E-06 -3.54019371E-02 -7.75677661E-02
  1.18051836E-01  1.78004920E-01  3.17100427E-02  9.46648084E-02  1.18927728E-02
  2.87886368E-03  4.79161349E-02  4.09119125E-03  2.48050848E-03  2.60432732E-02
  9.18369478E-03  2.96005277E-03 -3.72938027E-03 -2.20049017E-04 -3.88868478E-04
 -3.29628059E-03  3.71956272E-04 -2.44172184E-03 -2.62662996E-04 -3.18227303E-04
  1.72928459E-03 -7.41302280E-03 -2.43208652E-04 -1.23315440E-03  3.13190808E-05
 -3.17309325E-05  4.21776110E-04 -1.77892389E-03  3.17495244E-03  7.12269250E-02
  9.01019088E-02  1.22546529E-02 -6.87485530E-03 -6.83848725E-03  9.72175709E-06
  2.10493052E-02  4.61895358E-02 -6.73359566E-02 -1.11157988E-01 -9.92800582E-03
  0.00000000E+00  4.44494114E-02 -2.35131483E-02  0.00000000E+00  3.32547783E-02
 -1.37099502E-03  0.00000000E+00  5.94454610E-03 -8.34754274E-03 -1.16168758E-03
  0.00000000E+00 -1.83218323E-03  5.15699634E-03  0.00000000E+00 -6.90917114E-03
  0.00000000E+00 -8.24286570E-04  4.54277406E-03  0.00000000E+00  5.90178102E-04
  0.00000000E+00 -4.37343307E-04  5.21094050E-04  0.00000000E+00  0.00000000E+00
 -1.05322195E-03 -2.25750227E-02 -2.68896228E-02 -7.43206006E-03  0.00000000E+00
  2.82624579E-03  1.99502386E-03 -3.54019371E-02 -7.75677661E-02  1.18051836E-01
  1.78004920E-01  3.17100427E-02  9.46648084E-02 -1.18927728E-02  2.87886368E-03
  4.79161349E-02 -4.09119125E-03  2.48050848E-03  2.60432732E-02 -9.18369478E-03
  2.96005277E-03 -3.72938027E-03 -2.20049017E-04  3.88868478E-04 -3.29628059E-03
 -3.71956272E-04 -2.44172184E-03 -2.62662996E-04  3.18227303E-04  1.72928459E-03
  7.41302280E-03 -2.43208652E-04 -1.23315440E-03 -3.13190808E-05 -3.17309325E-05
 -4.21776110E-04 -1.77892389E-03 -3.17495244E-03  7.12269250E-02  9.01019088E-02
  1.22546529E-02 -6.87485530E-03  6.83848725E-03  9.72175709E-06  2.10493052E-02
  4.61895358E-02 -6.73359566E-02 -1.11157988E-01 -9.92800582E-03  0.00000000E+00
 -4.44494114E-02 -2.35131483E-02  0.00000000E+00 -3.32547783E-02 -1.37099502E-03
  0.00000000E+00 -5.94454610E-03 -8.34754274E-03 -1.16168758E-03  0.00000000E+00
  1.83218323E-03  5.15699634E-03  0.00000000E+00 -6.90917114E-03  0.00000000E+00
  8.24286570E-04  4.54277406E-03  0.00000000E+00  5.90178102E-04  0.00000000E+00
  4.37343307E-04  5.21094050E-04  0.00000000E+00  0.00000000E+00  1.05322195E-03
 -2.25750227E-02 -2.68896228E-02 -7.43206006E-03  0.00000000E+00 -2.82624579E-03
  1.99502386E-03  1.41105300E-02  3.09676094E-02 -4.72063745E-02 -6.41095763E-02
 -5.38466707E-02 -8.48649044E-04 -1.96470782E-02  5.79436827E-02 -4.00899838E-03
 -1.31541068E-02  3.23612327E-02 -1.01357552E-02  3.88290071E-03  1.12290959E-02
  1.33768995E-03  4.53069587E-03  2.03156843E-03 -2.07940730E-03  1.52125551E-03
  7.48748533E-06  4.46361843E-04  8.16353549E-03 -2.79022757E-03 -1.37954536E-03
  3.81662594E-04 -4.62604144E-04  5.80757039E-04  1.05180916E-03  9.10940017E-04
 -1.05861244E-03 -6.37887599E-04 -2.21716942E-02 -2.90472367E-02 -9.73577493E-03
 -2.36365711E-03  1.66094367E-03  1.29829213E-03  2.99294747E-02  6.56249164E-02
 -9.45759575E-02 -1.85698617E-01  2.02437010E-02  0.00000000E+00 -4.59843359E-02
 -2.58481714E-02  0.00000000E+00 -5.87306743E-03 -3.08761648E-02  0.00000000E+00
 -1.83366198E-02  7.55929573E-03 -3.07376483E-04  0.00000000E+00 -1.77407479E-03
 -4.68153934E-03  0.00000000E+00  1.68840363E-03  0.00000000E+00  2.62488094E-03
 -1.33780903E-03  0.00000000E+00  5.59117439E-04  0.00000000E+00 -4.43698367E-04
 -1.75331036E-03  0.00000000E+00  0.00000000E+00 -5.99172905E-04 -2.99294747E-02
 -6.56249164E-02  9.45759575E-02  1.85698617E-01 -2.02437010E-02  0.00000000E+00
 -4.59843359E-02  2.58481714E-02  0.00000000E+00 -5.87306743E-03  3.08761648E-02
  0.00000000E+00 -1.83366198E-02 -7.55929573E-03  3.07376483E-04  0.00000000E+00
 -1.77407479E-03  4.68153934E-03  0.00000000E+00 -1.68840363E-03  0.00000000E+00
  2.62488094E-03  1.33780903E-03  0.00000000E+00 -5.59117439E-04  0.00000000E+00
 -4.43698367E-04  1.75331036E-03  0.00000000E+00  0.00000000E+00 -5.99172905E-04
 -1.41105300E-02 -3.09676094E-02  4.72063745E-02  6.41095763E-02  5.38466707E-02
  8.48649044E-04 -1.96470782E-02 -5.79436827E-02  4.00899838E-03 -1.31541068E-02
 -3.23612327E-02  1.01357552E-02  3.88290071E-03 -1.12290959E-02 -1.33768995E-03
 -4.53069587E-03  2.03156843E-03  2.07940730E-03  1.52125551E-03 -7.48748533E-06
 -4.46361843E-04  8.16353549E-03  2.79022757E-03 -1.37954536E-03 -3.81662594E-04
  4.62604144E-04  5.80757039E-04 -1.05180916E-03  9.10940017E-04  1.05861244E-03
 -6.37887599E-04  2.21716942E-02  2.90472367E-02  9.73577493E-03  2.36365711E-03
  1.66094367E-03 -1.29829213E-03  1.41105300E-02  3.09676094E-02 -4.72063745E-02
 -6.41095763E-02 -5.38466707E-02  8.48649044E-04 -1.96470782E-02  5.79436827E-02
  4.00899838E-03 -1.31541068E-02  3.23612327E-02  1.01357552E-02  3.88290071E-03
  1.12290959E-02  1.33768995E-03 -4.53069587E-03  2.03156843E-03 -2.07940730E-03
 -1.52125551E-03  7.48748533E-06 -4.46361843E-04  8.16353549E-03 -2.79022757E-03
  1.37954536E-03  3.81662594E-04  4.62604144E-04  5.80757039E-04  1.05180916E-03
 -9.10940017E-04  1.05861244E-03 -6.37887599E-04 -2.21716942E-02 -2.90472367E-02
 -9.73577493E-03  2.36365711E-03  1.66094367E-03  1.29829213E-03 -4.51951478E-02
 -9.91950388E-02  1.47815400E-01  2.44075743E-01  9.06957918E-02  0.00000000E+00
  8.44655144E-02  9.08823504E-02  0.00000000E+00  3.63357934E-02  4.68070280E-02
  0.00000000E+00  1.88835850E-02  2.58599421E-02  2.31469826E-03  0.00000000E+00
  7.53733544E-03 -4.02069981E-05  0.00000000E+00 -9.07940785E-03  0.00000000E+00
  2.67347163E-03  1.78302504E-03  0.00000000E+00  2.23983718E-03  0.00000000E+00
  2.56736611E-03 -2.41469313E-03  0.00000000E+00  0.00000000E+00  6.61981749E-05
  1.10430943E-01  1.45424396E-01  2.80408647E-02  0.00000000E+00 -7.96455912E-03
 -1.20603386E-02 -1.41105300E-02 -3.09676094E-02  4.72063745E-02  6.41095763E-02
  5.38466707E-02 -8.48649044E-04 -1.96470782E-02 -5.79436827E-02 -4.00899838E-03
 -1.31541068E-02 -3.23612327E-02 -1.01357552E-02  3.88290071E-03 -1.12290959E-02
 -1.33768995E-03  4.53069587E-03  2.03156843E-03  2.07940730E-03 -1.52125551E-03
 -7.48748533E-06  4.46361843E-04  8.16353549E-03  2.79022757E-03  1.37954536E-03
 -3.81662594E-04 -4.62604144E-04  5.80757039E-04 -1.05180916E-03 -9.10940017E-04
 -1.05861244E-03 -6.37887599E-04  2.21716942E-02  2.90472367E-02  9.73577493E-03
 -2.36365711E-03  1.66094367E-03 -1.29829213E-03  4.51951478E-02  9.91950388E-02
 -1.47815400E-01 -2.44075743E-01 -9.06957918E-02  0.00000000E+00  8.44655144E-02
 -9.08823504E-02  0.00000000E+00  3.63357934E-02 -4.68070280E-02  0.00000000E+00
  1.88835850E-02 -2.58599421E-02 -2.31469826E-03  0.00000000E+00  7.53733544E-03
  4.02069981E-05  0.00000000E+00  9.07940785E-03  0.00000000E+00  2.67347163E-03
 -1.78302504E-03  0.00000000E+00 -2.23983718E-03  0.00000000E+00  2.56736611E-03
  2.41469313E-03  0.00000000E+00  0.00000000E+00  6.61981749E-05 -1.10430943E-01
 -1.45424396E-01 -2.80408647E-02  0.00000000E+00 -7.96455912E-03  1.20603386E-02
  3.84961026E-03  8.50441147E-03 -1.04781164E-02 -1.31488667E-02 -2.12384626E-02
 -4.57285974E-02  6.45029785E-02 -2.87907429E-02 -3.81807731E-02  4.71524564E-02
 -2.42022441E-02 -2.51039950E-02  2.28800644E-02 -5.90023887E-03  3.10260614E-03
 -2.37322813E-03  2.36587519E-03  1.97270824E-04  1.05566536E-03  7.68007610E-03
 -5.11665523E-03  4.59709893E-03 -2.75714580E-03  5.94537958E-03  9.61946503E-04
  1.67412234E-03 -9.91115394E-04 -4.19353079E-04  1.41962479E-03  4.21615213E-05
  1.03683614E-03  2.72985588E-02  3.66936751E-02 -2.36943181E-04  2.49403391E-03
 -1.33456876E-03 -4.96229420E-04 -2.77089251E-02 -6.07244513E-02  9.50246799E-02
  1.30796801E-01  6.78595217E-02  0.00000000E+00 -4.04564594E-02 -7.07449215E-02
  0.00000000E+00 -2.48675197E-02 -4.74171551E-02  0.00000000E+00 -8.38811227E-03
 -5.61687508E-03 -6.53039187E-03  0.00000000E+00  5.00752605E-03 -3.14129959E-03
  0.00000000E+00 -7.66422509E-03  0.00000000E+00  6.58649135E-03 -2.91252371E-03
  0.00000000E+00 -8.51320044E-04  0.00000000E+00  1.88553048E-03  1.00128292E-03
  0.00000000E+00  0.00000000E+00  9.51761861E-04 -2.77089251E-02 -6.07244513E-02
  9.50246799E-02  1.30796801E-01  6.78595217E-02  0.00000000E+00  4.04564594E-02
 -7.07449215E-02  0.00000000E+00  2.48675197E-02 -4.74171551E-02  0.00000000E+00
  8.38811227E-03 -5.61687508E-03 -6.53039187E-03  0.00000000E+00 -5.00752605E-03
 -3.14129959E-03  0.00000000E+00 -7.66422509E-03  0.00000000E+00 -6.58649135E-03
 -2.91252371E-03  0.00000000E+00 -8.51320044E-04  0.00000000E+00 -1.88553048E-03
  1.00128292E-03  0.00000000E+00  0.00000000E+00 -9.51761861E-04  3.84961026E-03
  8.50441147E-03 -1.04781164E-02 -1.31488667E-02 -2.12384626E-02 -4.57285974E-02
 -6.45029785E-02 -2.87907429E-02 -3.81807731E-02 -4.71524564E-02 -2.42022441E-02
 -2.51039950E-02 -2.28800644E-02 -5.90023887E-03  3.10260614E-03 -2.37322813E-03
 -2.36587519E-03  1.97270824E-04 -1.05566536E-03  7.68007610E-03 -5.11665523E-03
 -4.59709893E-03 -2.75714580E-03 -5.94537958E-03  9.61946503E-04  1.67412234E-03
  9.91115394E-04 -4.19353079E-04 -1.41962479E-03  4.21615213E-05 -1.03683614E-03
  2.72985588E-02  3.66936751E-02 -2.36943181E-04  2.49403391E-03  1.33456876E-03
 -4.96229420E-04  3.84961026E-03  8.50441147E-03 -1.04781164E-02 -1.31488667E-02
 -2.12384626E-02  4.57285974E-02  6.45029785E-02 -2.87907429E-02  3.81807731E-02
  4.71524564E-02 -2.42022441E-02  2.51039950E-02  2.28800644E-02 -5.90023887E-03
  3.10260614E-03  2.37322813E-03  2.36587519E-03  1.97270824E-04 -1.05566536E-03
  7.68007610E-03  5.11665523E-03  4.59709893E-03 -2.75714580E-03 -5.94537958E-03
  9.61946503E-04 -1.67412234E-03 -9.91115394E-04 -4.19353079E-04 -1.41962479E-03
 -4.21615213E-05  1.03683614E-03  2.72985588E-02  3.66936751E-02 -2.36943181E-04
 -2.49403391E-03 -1.33456876E-03 -4.96229420E-04 -1.61606971E-02 -3.55186888E-02
  5.83324188E-02  8.38945727E-02  6.34683361E-02  0.00000000E+00  1.01119628E-01
  1.52712180E-01  0.00000000E+00  7.06322709E-02  1.02025708E-01  0.00000000E+00
  2.49012229E-02  3.65976059E-02  2.79242421E-03  0.00000000E+00  1.28274324E-04
 -1.73908649E-03  0.00000000E+00 -1.85472074E-03  0.00000000E+00 -1.20069567E-02
  2.56394013E-03  0.00000000E+00 -4.85191285E-04  0.00000000E+00  2.43408762E-03
 -2.23311167E-03  0.00000000E+00  0.00000000E+00  2.30104465E-04  1.02516518E-01
  1.38284062E-01  2.43833811E-02  0.00000000E+00 -7.44140808E-03 -1.00533815E-02
  3.84961026E-03  8.50441147E-03 -1.04781164E-02 -1.31488667E-02 -2.12384626E-02
  4.57285974E-02 -6.45029785E-02 -2.87907429E-02  3.81807731E-02 -4.71524564E-02
 -2.42022441E-02  2.51039950E-02 -2.28800644E-02 -5.90023887E-03  3.10260614E-03
  2.37322813E-03 -2.36587519E-03  1.97270824E-04  1.05566536E-03  7.68007610E-03
  5.11665523E-03 -4.59709893E-03 -2.75714580E-03  5.94537958E-03  9.61946503E-04
 -1.67412234E-03  9.91115394E-04 -4.19353079E-04  1.41962479E-03 -4.21615213E-05
 -1.03683614E-03  2.72985588E-02  3.66936751E-02 -2.36943181E-04 -2.49403391E-03
  1.33456876E-03 -4.96229420E-04 -1.61606971E-02 -3.55186888E-02  5.83324188E-02
  8.38945727E-02  6.34683361E-02  0.00000000E+00 -1.01119628E-01  1.52712180E-01
  0.00000000E+00 -7.06322709E-02  1.02025708E-01  0.00000000E+00 -2.49012229E-02
  3.65976059E-02  2.79242421E-03  0.00000000E+00 -1.28274324E-04 -1.73908649E-03
  0.00000000E+00 -1.85472074E-03  0.00000000E+00  1.20069567E-02  2.56394013E-03
  0.00000000E+00 -4.85191285E-04  0.00000000E+00 -2.43408762E-03 -2.23311167E-03
  0.00000000E+00  0.00000000E+00 -2.30104465E-04  1.02516518E-01  1.38284062E-01
  2.43833811E-02  0.00000000E+00  7.44140808E-03 -1.00533815E-02 -4.70631724E-03
 -1.03061866E-02  1.98333945E-02  2.27610068E-02  1.21108953E-02 -1.02875806E-01
  1.00279917E-01  8.32296545E-02 -7.09789651E-02  7.20588519E-02  7.03150009E-02
 -3.37087238E-02  3.00851102E-02  2.19021234E-02 -2.18880459E-03  4.38371100E-03
 -3.06258120E-03  2.16804108E-03 -1.52579050E-03  3.10914087E-03  6.19445230E-03
 -3.62576524E-03  2.81232928E-03  8.51311325E-03 -1.21844127E-03  6.74195574E-04
 -8.05041105E-04 -2.48439684E-04 -1.46939750E-03  1.89096029E-03  1.11904712E-03
  7.49662766E-02  1.06905381E-01  2.52178381E-02  6.86562216E-03 -5.68838750E-03
  2.17164535E-03  0.00000000E+00  0.00000000E+00  0.00000000E+00  0.00000000E+00
  0.00000000E+00  1.37456160E-01  0.00000000E+00  0.00000000E+00  1.03736203E-01
  0.00000000E+00  0.00000000E+00  2.20324564E-02  0.00000000E+00  0.00000000E+00
  0.00000000E+00  8.22271726E-03  0.00000000E+00  0.00000000E+00 -7.89355718E-03
  0.00000000E+00  1.29663933E-02  0.00000000E+00  0.00000000E+00 -1.25478386E-02
  0.00000000E+00  4.22175520E-04  0.00000000E+00  0.00000000E+00 -2.47862845E-03
 -1.46307232E-03  0.00000000E+00  0.00000000E+00  0.00000000E+00  0.00000000E+00
  0.00000000E+00  0.00000000E+00  1.37456160E-01  0.00000000E+00  0.00000000E+00
  1.03736203E-01  0.00000000E+00  0.00000000E+00  2.20324564E-02  0.00000000E+00
  0.00000000E+00  0.00000000E+00  8.22271726E-03  0.00000000E+00  0.00000000E+00
  7.89355718E-03  0.00000000E+00  1.29663933E-02  0.00000000E+00  0.00000000E+00
  1.25478386E-02  0.00000000E+00  4.22175520E-04  0.00000000E+00  0.00000000E+00
  2.47862845E-03 -1.46307232E-03  0.00000000E+00 -4.70631724E-03 -1.03061866E-02
  1.98333945E-02  2.27610068E-02  1.21108953E-02 -1.02875806E-01 -1.00279917E-01
  8.32296545E-02 -7.09789651E-02 -7.20588519E-02  7.03150009E-02 -3.37087238E-02
 -3.00851102E-02  2.19021234E-02 -2.18880459E-03  4.38371100E-03  3.06258120E-03
  2.16804108E-03  1.52579050E-03  3.10914087E-03  6.19445230E-03  3.62576524E-03
  2.81232928E-03 -8.51311325E-03 -1.21844127E-03  6.74195574E-04  8.05041105E-04
 -2.48439684E-04  1.46939750E-03  1.89096029E-03 -1.11904712E-03  7.49662766E-02
  1.06905381E-01  2.52178381E-02  6.86562216E-03  5.68838750E-03  2.17164535E-03
  4.70631724E-03  1.03061866E-02 -1.98333945E-02 -2.27610068E-02 -1.21108953E-02
 -1.02875806E-01 -1.00279917E-01 -8.32296545E-02 -7.09789651E-02 -7.20588519E-02
 -7.03150009E-02 -3.37087238E-02 -3.00851102E-02 -2.19021234E-02  2.18880459E-03
  4.38371100E-03  3.06258120E-03 -2.16804108E-03 -1.52579050E-03 -3.10914087E-03
  6.19445230E-03  3.62576524E-03 -2.81232928E-03  8.51311325E-03  1.21844127E-03
  6.74195574E-04  8.05041105E-04  2.48439684E-04 -1.46939750E-03  1.89096029E-03
 -1.11904712E-03 -7.49662766E-02 -1.06905381E-01 -2.52178381E-02  6.86562216E-03
  5.68838750E-03 -2.17164535E-03  0.00000000E+00  0.00000000E+00  0.00000000E+00
  0.00000000E+00  0.00000000E+00 -3.69482265E-02  0.00000000E+00  0.00000000E+00
 -2.85415540E-02  0.00000000E+00  0.00000000E+00 -9.44385091E-03  0.00000000E+00
  0.00000000E+00  0.00000000E+00 -1.08234988E-03  0.00000000E+00  0.00000000E+00
 -1.49357375E-03  0.00000000E+00 -4.27123203E-03  0.00000000E+00  0.00000000E+00
 -2.59469724E-03  0.00000000E+00  2.08876407E-03  0.00000000E+00  0.00000000E+00
  9.66877279E-04 -1.14653609E-04  0.00000000E+00  0.00000000E+00  0.00000000E+00
  0.00000000E+00 -1.97531929E-03  0.00000000E+00  0.00000000E+00  4.70631724E-03
  1.03061866E-02 -1.98333945E-02 -2.27610068E-02 -1.21108953E-02 -1.02875806E-01
  1.00279917E-01 -8.32296545E-02 -7.09789651E-02  7.20588519E-02 -7.03150009E-02
 -3.37087238E-02  3.00851102E-02 -2.19021234E-02  2.18880459E-03  4.38371100E-03
 -3.06258120E-03 -2.16804108E-03  1.52579050E-03 -3.10914087E-03  6.19445230E-03
 -3.62576524E-03 -2.81232928E-03 -8.51311325E-03  1.21844127E-03  6.74195574E-04
 -8.05041105E-04  2.48439684E-04  1.46939750E-03  1.89096029E-03  1.11904712E-03
 -7.49662766E-02 -1.06905381E-01 -2.52178381E-02  6.86562216E-03 -5.68838750E-03
 -2.17164535E-03  0.00000000E+00  0.00000000E+00  0.00000000E+00  0.00000000E+00
  0.00000000E+00 -3.69482265E-02  0.00000000E+00  0.00000000E+00 -2.85415540E-02
  0.00000000E+00  0.00000000E+00 -9.44385091E-03  0.00000000E+00  0.00000000E+00
  0.00000000E+00 -1.08234988E-03  0.00000000E+00  0.00000000E+00  1.49357375E-03
  0.00000000E+00 -4.27123203E-03  0.00000000E+00  0.00000000E+00  2.59469724E-03
  0.00000000E+00  2.08876407E-03  0.00000000E+00  0.00000000E+00 -9.66877279E-04
 -1.14653609E-04  0.00000000E+00  0.00000000E+00  0.00000000E+00  0.00000000E+00
 -1.97531929E-03  0.00000000E+00  0.00000000E+00 -1.73675796E-02 -3.79989948E-02
  5.28136679E-02  1.27790605E-01 -1.76058320E-01 -1.34790678E-01  5.95137603E-02
  1.72783510E-02 -7.58760500E-02  2.83380668E-02  8.69910509E-03 -1.00852734E-01
  6.78386732E-02  1.03765753E-02 -2.39248911E-03  1.08359820E-03  5.41922476E-04
 -3.03247400E-03 -7.72805777E-03 -7.40385203E-04 -7.70157468E-04  3.86849794E-03
 -2.64954952E-03 -5.37796392E-03  1.53759397E-04  1.53987400E-03 -5.15501227E-04
  2.45380456E-04  2.31094410E-04 -7.87755784E-04  2.01979842E-03  9.34974844E-02
  1.27915987E-01  2.51524850E-02  8.02663475E-03 -7.55723999E-03  4.03484359E-04
  2.58298047E-02  5.67515009E-02 -7.22952766E-02 -2.15186224E-01  2.30288304E-01
  0.00000000E+00 -3.41085944E-02 -4.55755886E-02  0.00000000E+00  5.75827581E-03
 -6.45399378E-02  0.00000000E+00 -5.58689526E-02  4.02733024E-02 -4.55804789E-03
  0.00000000E+00 -1.87133372E-03 -2.67606285E-03  0.00000000E+00 -8.96066590E-03
  0.00000000E+00  1.61932267E-03  4.82555641E-04  0.00000000E+00 -1.50248113E-03
  0.00000000E+00 -1.25876022E-03 -2.56015048E-03  0.00000000E+00  0.00000000E+00
 -1.53781299E-04 -2.58298047E-02 -5.67515009E-02  7.22952766E-02  2.15186224E-01
 -2.30288304E-01  0.00000000E+00 -3.41085944E-02  4.55755886E-02  0.00000000E+00
  5.75827581E-03  6.45399378E-02  0.00000000E+00 -5.58689526E-02 -4.02733024E-02
  4.55804789E-03  0.00000000E+00 -1.87133372E-03  2.67606285E-03  0.00000000E+00
  8.96066590E-03  0.00000000E+00  1.61932267E-03 -4.82555641E-04  0.00000000E+00
  1.50248113E-03  0.00000000E+00 -1.25876022E-03  2.56015048E-03  0.00000000E+00
  0.00000000E+00 -1.53781299E-04  1.73675796E-02  3.79989948E-02 -5.28136679E-02
 -1.27790605E-01  1.76058320E-01  1.34790678E-01  5.95137603E-02 -1.72783510E-02
  7.58760500E-02  2.83380668E-02 -8.69910509E-03  1.00852734E-01  6.78386732E-02
 -1.03765753E-02  2.39248911E-03 -1.08359820E-03  5.41922476E-04  3.03247400E-03
 -7.72805777E-03  7.40385203E-04  7.70157468E-04  3.86849794E-03  2.64954952E-03
 -5.37796392E-03 -1.53759397E-04 -1.53987400E-03 -5.15501227E-04 -2.45380456E-04
  2.31094410E-04  7.87755784E-04  2.01979842E-03 -9.34974844E-02 -1.27915987E-01
 -2.51524850E-02 -8.02663475E-03 -7.55723999E-03 -4.03484359E-04 -1.73675796E-02
 -3.79989948E-02  5.28136679E-02  1.27790605E-01 -1.76058320E-01  1.34790678E-01
  5.95137603E-02  1.72783510E-02  7.58760500E-02  2.83380668E-02  8.69910509E-03
  1.00852734E-01  6.78386732E-02  1.03765753E-02 -2.39248911E-03 -1.08359820E-03
  5.41922476E-04 -3.03247400E-03  7.72805777E-03 -7.40385203E-04  7.70157468E-04
  3.86849794E-03 -2.64954952E-03  5.37796392E-03  1.53759397E-04 -1.53987400E-03
 -5.15501227E-04  2.45380456E-04 -2.31094410E-04  7.87755784E-04  2.01979842E-03
  9.34974844E-02  1.27915987E-01  2.51524850E-02 -8.02663475E-03 -7.55723999E-03
  4.03484359E-04  9.50322237E-03  2.08240829E-02 -2.33261283E-02 -8.79030989E-02
  1.99971830E-01  0.00000000E+00 -2.66490008E-04  5.22910702E-02  0.00000000E+00
  2.74864444E-03  5.77215205E-02  0.00000000E+00 -4.46279699E-02 -3.99163093E-02
 -4.39192828E-03  0.00000000E+00  9.61639749E-04 -5.48026358E-04  0.00000000E+00
 -1.37608704E-02  0.00000000E+00 -2.67537819E-03  8.65486667E-05  0.00000000E+00
  1.98043098E-03  0.00000000E+00 -3.39045440E-05  1.30048578E-03  0.00000000E+00
  0.00000000E+00  5.48138329E-04  8.52400471E-03  1.58132265E-02  9.97275587E-03
  0.00000000E+00 -1.01553398E-03 -6.55331322E-04  1.73675796E-02  3.79989948E-02
 -5.28136679E-02 -1.27790605E-01  1.76058320E-01 -1.34790678E-01  5.95137603E-02
 -1.72783510E-02 -7.58760500E-02  2.83380668E-02 -8.69910509E-03 -1.00852734E-01
  6.78386732E-02 -1.03765753E-02  2.39248911E-03  1.08359820E-03  5.41922476E-04
  3.03247400E-03  7.72805777E-03  7.40385203E-04 -7.70157468E-04  3.86849794E-03
  2.64954952E-03  5.37796392E-03 -1.53759397E-04  1.53987400E-03 -5.15501227E-04
 -2.45380456E-04 -2.31094410E-04 -7.87755784E-04  2.01979842E-03 -9.34974844E-02
 -1.27915987E-01 -2.51524850E-02  8.02663475E-03 -7.55723999E-03 -4.03484359E-04
 -9.50322237E-03 -2.08240829E-02  2.33261283E-02  8.79030989E-02 -1.99971830E-01
  0.00000000E+00 -2.66490008E-04 -5.22910702E-02  0.00000000E+00  2.74864444E-03
 -5.77215205E-02  0.00000000E+00 -4.46279699E-02  3.99163093E-02  4.39192828E-03
  0.00000000E+00  9.61639749E-04  5.48026358E-04  0.00000000E+00  1.37608704E-02
  0.00000000E+00 -2.67537819E-03 -8.65486667E-05  0.00000000E+00 -1.98043098E-03
  0.00000000E+00 -3.39045440E-05 -1.30048578E-03  0.00000000E+00  0.00000000E+00
  5.48138329E-04 -8.52400471E-03 -1.58132265E-02 -9.97275587E-03  0.00000000E+00
 -1.01553398E-03  6.55331322E-04  2.04765827E-03  4.27776539E-03 -1.87232346E-04
 -3.87106202E-02  8.06344110E-02  8.70499340E-02  1.22251980E-01 -4.81940210E-03
  5.97609515E-02  1.00373954E-01 -3.84066285E-03  5.36621187E-02  1.41537874E-02
 -1.67213100E-03 -2.48292710E-04 -2.41498941E-04  2.96782696E-04  8.25874028E-03
  2.19350268E-03  8.98661225E-04 -1.48096210E-04  4.69981399E-04  3.97973229E-03
  5.54598015E-03 -1.15260702E-04 -1.33117330E-03  8.11008311E-05 -1.38278975E-04
  1.42800368E-04  1.11155349E-03  4.93952583E-04  2.83236648E-03  6.42196496E-03
  6.73403107E-03  2.83166062E-03  2.59576502E-03 -1.02077976E-04 -1.96354876E-03
 -4.08705803E-03 -2.64869624E-03  5.95790078E-02 -8.69528824E-02  0.00000000E+00
  1.29678796E-01  8.08399212E-02  0.00000000E+00  9.40934644E-02  8.02206113E-02
  0.00000000E+00  3.17038433E-02 -1.37205495E-02  7.43907151E-03  0.00000000E+00
  2.83087335E-03  4.98315295E-03  0.00000000E+00  1.59822124E-02  0.00000000E+00
  6.13636340E-03  3.82664936E-03  0.00000000E+00  1.93658058E-03  0.00000000E+00
  1.21737396E-03 -1.21175480E-04  0.00000000E+00  0.00000000E+00  1.76454039E-03
 -1.96354876E-03 -4.08705803E-03 -2.64869624E-03  5.95790078E-02 -8.69528824E-02
  0.00000000E+00 -1.29678796E-01  8.08399212E-02  0.00000000E+00 -9.40934644E-02
  8.02206113E-02  0.00000000E+00 -3.17038433E-02 -1.37205495E-02  7.43907151E-03
  0.00000000E+00 -2.83087335E-03  4.98315295E-03  0.00000000E+00  1.59822124E-02
  0.00000000E+00 -6.13636340E-03  3.82664936E-03  0.00000000E+00  1.93658058E-03
  0.00000000E+00 -1.21737396E-03 -1.21175480E-04  0.00000000E+00  0.00000000E+00
 -1.76454039E-03  2.04765827E-03  4.27776539E-03 -1.87232346E-04 -3.87106202E-02
  8.06344110E-02  8.70499340E-02 -1.22251980E-01 -4.81940210E-03  5.97609515E-02
 -1.00373954E-01 -3.84066285E-03  5.36621187E-02 -1.41537874E-02 -1.67213100E-03
 -2.48292710E-04 -2.41498941E-04 -2.96782696E-04  8.25874028E-03 -2.19350268E-03
  8.98661225E-04 -1.48096210E-04 -4.69981399E-04  3.97973229E-03 -5.54598015E-03
 -1.15260702E-04 -1.33117330E-03 -8.11008311E-05 -1.38278975E-04 -1.42800368E-04
  1.11155349E-03 -4.93952583E-04  2.83236648E-03  6.42196496E-03  6.73403107E-03
  2.83166062E-03 -2.59576502E-03 -1.02077976E-04  2.04765827E-03  4.27776539E-03
 -1.87232346E-04 -3.87106202E-02  8.06344110E-02 -8.70499340E-02  1.22251980E-01
 -4.81940210E-03 -5.97609515E-02  1.00373954E-01 -3.84066285E-03 -5.36621187E-02
  1.41537874E-02 -1.67213100E-03 -2.48292710E-04  2.41498941E-04  2.96782696E-04
  8.25874028E-03 -2.19350268E-03  8.98661225E-04  1.48096210E-04  4.69981399E-04
  3.97973229E-03 -5.54598015E-03 -1.15260702E-04  1.33117330E-03  8.11008311E-05
 -1.38278975E-04 -1.42800368E-04 -1.11155349E-03  4.93952583E-04  2.83236648E-03
  6.42196496E-03  6.73403107E-03 -2.83166062E-03  2.59576502E-03 -1.02077976E-04
 -9.56276328E-04 -1.92651556E-03 -3.31167638E-03  4.78297691E-02 -8.27989793E-02
  0.00000000E+00  1.28862215E-01 -8.71726505E-02  0.00000000E+00  1.03754247E-01
 -8.62358800E-02  0.00000000E+00  5.17007540E-02  1.77580878E-02  6.64640786E-03
  0.00000000E+00 -2.03707282E-03  3.94506662E-03  0.00000000E+00  1.41911765E-02
  0.00000000E+00 -4.23650118E-03  5.20442674E-03  0.00000000E+00 -2.10579249E-03
  0.00000000E+00  1.62597273E-04 -6.33293850E-04  0.00000000E+00  0.00000000E+00
  5.52719700E-04  2.56563200E-03  1.95818477E-03 -1.09405418E-02  0.00000000E+00
  4.03211889E-03 -3.05129199E-03  2.04765827E-03  4.27776539E-03 -1.87232346E-04
 -3.87106202E-02  8.06344110E-02 -8.70499340E-02 -1.22251980E-01 -4.81940210E-03
 -5.97609515E-02 -1.00373954E-01 -3.84066285E-03 -5.36621187E-02 -1.41537874E-02
 -1.67213100E-03 -2.48292710E-04  2.41498941E-04 -2.96782696E-04  8.25874028E-03
  2.19350268E-03  8.98661225E-04  1.48096210E-04 -4.69981399E-04  3.97973229E-03
  5.54598015E-03 -1.15260702E-04  1.33117330E-03 -8.11008311E-05 -1.38278975E-04
  1.42800368E-04 -1.11155349E-03 -4.93952583E-04  2.83236648E-03  6.42196496E-03
  6.73403107E-03 -2.83166062E-03 -2.59576502E-03 -1.02077976E-04 -9.56276328E-04
 -1.92651556E-03 -3.31167638E-03  4.78297691E-02 -8.27989793E-02  0.00000000E+00
 -1.28862215E-01 -8.71726505E-02  0.00000000E+00 -1.03754247E-01 -8.62358800E-02
  0.00000000E+00 -5.17007540E-02  1.77580878E-02  6.64640786E-03  0.00000000E+00
  2.03707282E-03  3.94506662E-03  0.00000000E+00  1.41911765E-02  0.00000000E+00
  4.23650118E-03  5.20442674E-03  0.00000000E+00 -2.10579249E-03  0.00000000E+00
 -1.62597273E-04 -6.33293850E-04  0.00000000E+00  0.00000000E+00 -5.52719700E-04
  2.56563200E-03  1.95818477E-03 -1.09405418E-02  0.00000000E+00 -4.03211889E-03
 -3.05129199E-03 -3.02705550E-03 -6.67885509E-03  1.33458288E-02  1.42479662E-02
  1.88789091E-02 -7.24101183E-02  6.51119567E-02 -1.23258327E-01 -5.00579412E-02
  4.80890322E-02 -1.03779990E-01 -1.95165551E-02  1.83373819E-02 -2.83417796E-02
 -1.83964380E-03 -6.19777743E-03  4.12070759E-03  1.51060065E-03 -1.50329929E-03
  9.41054794E-04 -8.52103783E-03  7.02177601E-03  2.18180539E-03  5.54373920E-03
  1.51686024E-03  4.08835139E-04 -8.43416674E-04  2.46988462E-04  1.73815164E-03
  1.29697755E-03  7.64909772E-04  5.18358006E-02  7.45160907E-02  2.10423149E-02
  4.45453166E-03 -3.91997396E-03 -3.30277051E-03  0.00000000E+00  0.00000000E+00
  0.00000000E+00  0.00000000E+00  0.00000000E+00 -8.50464599E-02  0.00000000E+00
  0.00000000E+00 -6.38437938E-02  0.00000000E+00  0.00000000E+00 -1.27400045E-02
  0.00000000E+00  0.00000000E+00  0.00000000E+00 -1.25753486E-03  0.00000000E+00
  0.00000000E+00  1.38290543E-03  0.00000000E+00  4.05612854E-05  0.00000000E+00
  0.00000000E+00  3.16570886E-03  0.00000000E+00  2.48129489E-03  0.00000000E+00
  0.00000000E+00 -2.16771434E-04  2.99990160E-04  0.00000000E+00  0.00000000E+00
  0.00000000E+00  0.00000000E+00  0.00000000E+00  0.00000000E+00 -8.50464599E-02
  0.00000000E+00  0.00000000E+00 -6.38437938E-02  0.00000000E+00  0.00000000E+00
 -1.27400045E-02  0.00000000E+00  0.00000000E+00  0.00000000E+00 -1.25753486E-03
  0.00000000E+00  0.00000000E+00 -1.38290543E-03  0.00000000E+00  4.05612854E-05
  0.00000000E+00  0.00000000E+00 -3.16570886E-03  0.00000000E+00  2.48129489E-03
  0.00000000E+00  0.00000000E+00  2.16771434E-04  2.99990160E-04  0.00000000E+00
 -3.02705550E-03 -6.67885509E-03  1.33458288E-02  1.42479662E-02  1.88789091E-02
 -7.24101183E-02 -6.51119567E-02 -1.23258327E-01 -5.00579412E-02 -4.80890322E-02
 -1.03779990E-01 -1.95165551E-02 -1.83373819E-02 -2.83417796E-02 -1.83964380E-03
 -6.19777743E-03 -4.12070759E-03  1.51060065E-03  1.50329929E-03  9.41054794E-04
 -8.52103783E-03 -7.02177601E-03  2.18180539E-03 -5.54373920E-03  1.51686024E-03
  4.08835139E-04  8.43416674E-04  2.46988462E-04 -1.73815164E-03  1.29697755E-03
 -7.64909772E-04  5.18358006E-02  7.45160907E-02  2.10423149E-02  4.45453166E-03
  3.91997396E-03 -3.30277051E-03  3.02705550E-03  6.67885509E-03 -1.33458288E-02
 -1.42479662E-02 -1.88789091E-02 -7.24101183E-02 -6.51119567E-02  1.23258327E-01
 -5.00579412E-02 -4.80890322E-02  1.03779990E-01 -1.95165551E-02 -1.83373819E-02
  2.83417796E-02  1.83964380E-03 -6.19777743E-03 -4.12070759E-03 -1.51060065E-03
 -1.50329929E-03 -9.41054794E-04 -8.52103783E-03 -7.02177601E-03 -2.18180539E-03
  5.54373920E-03 -1.51686024E-03  4.08835139E-04  8.43416674E-04 -2.46988462E-04
  1.73815164E-03  1.29697755E-03 -7.64909772E-04 -5.18358006E-02 -7.45160907E-02
 -2.10423149E-02  4.45453166E-03  3.91997396E-03  3.30277051E-03  0.00000000E+00
  0.00000000E+00  0.00000000E+00  0.00000000E+00  0.00000000E+00  1.61560174E-01
  0.00000000E+00  0.00000000E+00  1.34876556E-01  0.00000000E+00  0.00000000E+00
  4.25570413E-02  0.00000000E+00  0.00000000E+00  0.00000000E+00 -7.18740505E-03
  0.00000000E+00  0.00000000E+00 -6.51272026E-03  0.00000000E+00 -1.10180101E-02
  0.00000000E+00  0.00000000E+00 -1.15936228E-02  0.00000000E+00  3.08058980E-04
  0.00000000E+00  0.00000000E+00  2.61129907E-03 -1.47932173E-03  0.00000000E+00
  0.00000000E+00  0.00000000E+00  0.00000000E+00  4.80657611E-03  0.00000000E+00
  0.00000000E+00  3.02705550E-03  6.67885509E-03 -1.33458288E-02 -1.42479662E-02
 -1.88789091E-02 -7.24101183E-02  6.51119567E-02  1.23258327E-01 -5.00579412E-02
  4.80890322E-02  1.03779990E-01 -1.95165551E-02  1.83373819E-02  2.83417796E-02
  1.83964380E-03 -6.19777743E-03  4.12070759E-03 -1.51060065E-03  1.50329929E-03
 -9.41054794E-04 -8.52103783E-03  7.02177601E-03 -2.18180539E-03 -5.54373920E-03
 -1.51686024E-03  4.08835139E-04 -8.43416674E-04 -2.46988462E-04 -1.73815164E-03
  1.29697755E-03  7.64909772E-04 -5.18358006E-02 -7.45160907E-02 -2.10423149E-02
  4.45453166E-03 -3.91997396E-03  3.30277051E-03  0.00000000E+00  0.00000000E+00
  0.00000000E+00  0.00000000E+00  0.00000000E+00  1.61560174E-01  0.00000000E+00
  0.00000000E+00  1.34876556E-01  0.00000000E+00  0.00000000E+00  4.25570413E-02
  0.00000000E+00  0.00000000E+00  0.00000000E+00 -7.18740505E-03  0.00000000E+00
  0.00000000E+00  6.51272026E-03  0.00000000E+00 -1.10180101E-02  0.00000000E+00
  0.00000000E+00  1.15936228E-02  0.00000000E+00  3.08058980E-04  0.00000000E+00
  0.00000000E+00 -2.61129907E-03 -1.47932173E-03  0.00000000E+00  0.00000000E+00
  0.00000000E+00  0.00000000E+00  4.80657611E-03  0.00000000E+00  0.00000000E+00
 -9.69963033E-03 -2.16383105E-02  3.12495165E-02  6.28342920E-02  6.05473452E-03
  1.93634686E-02 -1.20731986E-01 -1.83900308E-02  1.82096852E-02 -9.71497246E-02
 -1.72130401E-02  6.88710073E-03 -5.22939489E-02 -4.51527032E-03 -3.01345580E-03
 -2.01100315E-03  4.06225562E-03 -5.06689043E-03  3.29994520E-03 -8.16631976E-03
 -4.77635373E-03  8.19714894E-03 -2.26048569E-03  7.00999873E-06  1.62082679E-03
 -1.69993944E-03  2.14470833E-03 -3.70336893E-04  2.77360535E-03 -3.11337600E-04
  6.81413974E-04 -3.88511656E-02 -5.94929580E-02 -2.47513548E-02 -3.75822873E-03
  4.49570364E-04  1.82175345E-04  1.95843939E-02  4.33582285E-02 -6.91723415E-02
 -1.15908821E-01 -6.59734443E-02  0.00000000E+00 -2.49427184E-02  1.12032562E-01
  0.00000000E+00 -2.51971747E-02  8.73524952E-02  0.00000000E+00 -4.30448341E-03
  4.37297059E-02  9.89307501E-04  0.00000000E+00 -7.49780982E-03  2.96110346E-03
  0.00000000E+00  2.02841465E-03  0.00000000E+00 -1.55738019E-02  1.90823863E-03
  0.00000000E+00 -1.69571402E-03  0.00000000E+00 -1.37207520E-03 -9.04554620E-04
  0.00000000E+00  0.00000000E+00 -2.04693532E-03  1.95843939E-02  4.33582285E-02
 -6.91723415E-02 -1.15908821E-01 -6.59734443E-02  0.00000000E+00  2.49427184E-02
  1.12032562E-01  0.00000000E+00  2.51971747E-02  8.73524952E-02  0.00000000E+00
  4.30448341E-03  4.37297059E-02  9.89307501E-04  0.00000000E+00  7.49780982E-03
  2.96110346E-03  0.00000000E+00  2.02841465E-03  0.00000000E+00  1.55738019E-02
  1.90823863E-03  0.00000000E+00 -1.69571402E-03  0.00000000E+00  1.37207520E-03
 -9.04554620E-04  0.00000000E+00  0.00000000E+00  2.04693532E-03 -9.69963033E-03
 -2.16383105E-02  3.12495165E-02  6.28342920E-02  6.05473452E-03  1.93634686E-02
  1.20731986E-01 -1.83900308E-02  1.82096852E-02  9.71497246E-02 -1.72130401E-02
  6.88710073E-03  5.22939489E-02 -4.51527032E-03 -3.01345580E-03 -2.01100315E-03
 -4.06225562E-03 -5.06689043E-03 -3.29994520E-03 -8.16631976E-03 -4.77635373E-03
 -8.19714894E-03 -2.26048569E-03 -7.00999873E-06  1.62082679E-03 -1.69993944E-03
 -2.14470833E-03 -3.70336893E-04 -2.77360535E-03 -3.11337600E-04 -6.81413974E-04
 -3.88511656E-02 -5.94929580E-02 -2.47513548E-02 -3.75822873E-03 -4.49570364E-04
  1.82175345E-04 -9.69963033E-03 -2.16383105E-02  3.12495165E-02  6.28342920E-02
  6.05473452E-03 -1.93634686E-02 -1.20731986E-01 -1.83900308E-02 -1.82096852E-02
 -9.71497246E-02 -1.72130401E-02 -6.88710073E-03 -5.22939489E-02 -4.51527032E-03
 -3.01345580E-03  2.01100315E-03  4.06225562E-03 -5.06689043E-03 -3.29994520E-03
 -8.16631976E-03  4.77635373E-03  8.19714894E-03 -2.26048569E-03 -7.00999873E-06
  1.62082679E-03  1.69993944E-03  2.14470833E-03 -3.70336893E-04 -2.77360535E-03
  3.11337600E-04  6.81413974E-04 -3.88511656E-02 -5.94929580E-02 -2.47513548E-02
  3.75822873E-03  4.49570364E-04  1.82175345E-04  1.23932109E-02  2.77856912E-02
 -4.04350472E-02 -8.20414315E-02 -1.58434353E-02  0.00000000E+00  2.03496937E-01
  4.30680363E-02  0.00000000E+00  1.65556561E-01  3.33656086E-02  0.00000000E+00
  7.99659028E-02  1.37670173E-02  8.92600129E-03  0.00000000E+00  6.51709052E-03
  6.29519574E-03  0.00000000E+00  4.34801488E-03  0.00000000E+00  1.47261021E-03
  1.04125074E-02  0.00000000E+00 -5.55560518E-04  0.00000000E+00 -7.47949168E-04
 -1.89003869E-03  0.00000000E+00  0.00000000E+00 -2.88692778E-03  7.59942389E-02
  1.17316862E-01  6.24648453E-02  0.00000000E+00 -4.22617546E-04 -7.48773684E-03
 -9.69963033E-03 -2.16383105E-02  3.12495165E-02  6.28342920E-02  6.05473452E-03
 -1.93634686E-02  1.20731986E-01 -1.83900308E-02 -1.82096852E-02  9.71497246E-02
 -1.72130401E-02 -6.88710073E-03  5.22939489E-02 -4.51527032E-03 -3.01345580E-03
  2.01100315E-03 -4.06225562E-03 -5.06689043E-03  3.29994520E-03 -8.16631976E-03
  4.77635373E-03 -8.19714894E-03 -2.26048569E-03  7.00999873E-06  1.62082679E-03
  1.69993944E-03 -2.14470833E-03 -3.70336893E-04  2.77360535E-03  3.11337600E-04
 -6.81413974E-04 -3.88511656E-02 -5.94929580E-02 -2.47513548E-02  3.75822873E-03
 -4.49570364E-04  1.82175345E-04  1.23932109E-02  2.77856912E-02 -4.04350472E-02
 -8.20414315E-02 -1.58434353E-02  0.00000000E+00 -2.03496937E-01  4.30680363E-02
  0.00000000E+00 -1.65556561E-01  3.33656086E-02  0.00000000E+00 -7.99659028E-02
  1.37670173E-02  8.92600129E-03  0.00000000E+00 -6.51709052E-03  6.29519574E-03
  0.00000000E+00  4.34801488E-03  0.00000000E+00 -1.47261021E-03  1.04125074E-02
  0.00000000E+00 -5.55560518E-04  0.00000000E+00  7.47949168E-04 -1.89003869E-03
  0.00000000E+00  0.00000000E+00  2.88692778E-03  7.59942389E-02  1.17316862E-01
  6.24648453E-02  0.00000000E+00  4.22617546E-04 -7.48773684E-03  8.42687209E-03
  1.87675834E-02 -2.60864379E-02 -6.06472271E-02 -1.33487852E-01 -3.61546980E-02
 -2.90736889E-03 -1.10856580E-01 -3.80517079E-02  7.33601872E-03 -8.56567321E-02
 -4.43666590E-02  3.02568905E-02 -5.84705799E-02  2.17025641E-03 -7.58544407E-03
 -2.71734212E-03 -3.36468707E-03  4.53640844E-05  6.36804309E-03 -5.75444442E-03
 -1.03021149E-02 -4.82601401E-03  4.16568056E-03  1.74748729E-04  7.31495212E-04
  3.06749420E-04 -2.74759439E-03 -8.26079772E-04 -1.50423710E-03  5.27434916E-04
  9.54233476E-04  2.71575407E-03 -7.07538623E-03 -3.18928872E-04 -2.85619777E-05
 -3.25679341E-03 -3.95770818E-02 -8.76948663E-02  1.28088220E-01  3.03506179E-01
  1.43189413E-01  0.00000000E+00  7.75690077E-02 -4.13710049E-02  0.00000000E+00
  1.90721430E-02 -1.98769539E-02  0.00000000E+00  3.60300669E-02 -5.88782622E-03
 -4.94215999E-03  0.00000000E+00 -7.97572131E-04  5.11665518E-03  0.00000000E+00
 -1.75559942E-02  0.00000000E+00 -4.81770532E-03  4.24953644E-04  0.00000000E+00
 -4.17916328E-03  0.00000000E+00  9.96951836E-04  1.33148205E-03  0.00000000E+00
  0.00000000E+00  7.81456607E-04  3.95770818E-02  8.76948663E-02 -1.28088220E-01
 -3.03506179E-01 -1.43189413E-01  0.00000000E+00  7.75690077E-02  4.13710049E-02
  0.00000000E+00  1.90721430E-02  1.98769539E-02  0.00000000E+00  3.60300669E-02
  5.88782622E-03  4.94215999E-03  0.00000000E+00 -7.97572131E-04 -5.11665518E-03
  0.00000000E+00  1.75559942E-02  0.00000000E+00 -4.81770532E-03 -4.24953644E-04
  0.00000000E+00  4.17916328E-03  0.00000000E+00  9.96951836E-04 -1.33148205E-03
  0.00000000E+00  0.00000000E+00  7.81456607E-04 -8.42687209E-03 -1.87675834E-02
  2.60864379E-02  6.06472271E-02  1.33487852E-01  3.61546980E-02 -2.90736889E-03
  1.10856580E-01  3.80517079E-02  7.33601872E-03  8.56567321E-02  4.43666590E-02
  3.02568905E-02  5.84705799E-02 -2.17025641E-03  7.58544407E-03 -2.71734212E-03
  3.36468707E-03  4.53640844E-05 -6.36804309E-03  5.75444442E-03 -1.03021149E-02
  4.82601401E-03  4.16568056E-03 -1.74748729E-04 -7.31495212E-04  3.06749420E-04
  2.74759439E-03 -8.26079772E-04  1.50423710E-03  5.27434916E-04 -9.54233476E-04
 -2.71575407E-03  7.07538623E-03  3.18928872E-04 -2.85619777E-05  3.25679341E-03
  8.42687209E-03  1.87675834E-02 -2.60864379E-02 -6.06472271E-02 -1.33487852E-01
  3.61546980E-02 -2.90736889E-03 -1.10856580E-01  3.80517079E-02  7.33601872E-03
 -8.56567321E-02  4.43666590E-02  3.02568905E-02 -5.84705799E-02  2.17025641E-03
  7.58544407E-03 -2.71734212E-03 -3.36468707E-03 -4.53640844E-05  6.36804309E-03
  5.75444442E-03 -1.03021149E-02 -4.82601401E-03 -4.16568056E-03  1.74748729E-04
 -7.31495212E-04  3.06749420E-04 -2.74759439E-03  8.26079772E-04  1.50423710E-03
  5.27434916E-04  9.54233476E-04  2.71575407E-03 -7.07538623E-03  3.18928872E-04
 -2.85619777E-05 -3.25679341E-03  1.18997036E-02  2.65427211E-02 -3.42643436E-02
 -1.03522529E-01  1.65585548E-01  0.00000000E+00  2.30098743E-02  1.85037101E-01
  0.00000000E+00  2.00681362E-02  1.54240607E-01  0.00000000E+00 -3.34272541E-02
  3.63393953E-02  1.92170925E-03  0.00000000E+00  8.40523808E-03 -8.59167358E-03
  0.00000000E+00 -2.02398599E-03  0.00000000E+00  5.88114905E-04 -7.27223889E-03
  0.00000000E+00  4.59714800E-04  0.00000000E+00  2.78088349E-03  1.82933947E-03
  0.00000000E+00  0.00000000E+00 -7.65403107E-05  8.79903592E-02  1.36381326E-01
  8.06161241E-02  0.00000000E+00 -5.82292126E-03 -4.56142798E-03 -8.42687209E-03
 -1.87675834E-02  2.60864379E-02  6.06472271E-02  1.33487852E-01 -3.61546980E-02
 -2.90736889E-03  1.10856580E-01 -3.80517079E-02  7.33601872E-03  8.56567321E-02
 -4.43666590E-02  3.02568905E-02  5.84705799E-02 -2.17025641E-03 -7.58544407E-03
 -2.71734212E-03  3.36468707E-03 -4.53640844E-05 -6.36804309E-03 -5.75444442E-03
 -1.03021149E-02  4.82601401E-03 -4.16568056E-03 -1.74748729E-04  7.31495212E-04
  3.06749420E-04  2.74759439E-03  8.26079772E-04 -1.50423710E-03  5.27434916E-04
 -9.54233476E-04 -2.71575407E-03  7.07538623E-03 -3.18928872E-04 -2.85619777E-05
  3.25679341E-03 -1.18997036E-02 -2.65427211E-02  3.42643436E-02  1.03522529E-01
 -1.65585548E-01  0.00000000E+00  2.30098743E-02 -1.85037101E-01  0.00000000E+00
  2.00681362E-02 -1.54240607E-01  0.00000000E+00 -3.34272541E-02 -3.63393953E-02
 -1.92170925E-03  0.00000000E+00  8.40523808E-03  8.59167358E-03  0.00000000E+00
  2.02398599E-03  0.00000000E+00  5.88114905E-04  7.27223889E-03  0.00000000E+00
 -4.59714800E-04  0.00000000E+00  2.78088349E-03 -1.82933947E-03  0.00000000E+00
  0.00000000E+00 -7.65403107E-05 -8.79903592E-02 -1.36381326E-01 -8.06161241E-02
  0.00000000E+00 -5.82292126E-03  4.56142798E-03  1.69140130E-03  3.80504859E-03
 -6.68405803E-03 -1.00212900E-02  1.79302480E-03  1.22527534E-01  1.75332074E-01
 -6.76287389E-03  1.07709152E-01  1.48063278E-01 -6.95501477E-03  5.67458090E-02
  7.38406157E-02 -6.85116032E-03  5.98556487E-03 -3.81885670E-04  4.77715545E-04
  8.44356832E-03 -2.97077450E-03  7.91076741E-03 -2.75728741E-04  1.71000014E-03
  4.80593194E-03 -6.43227236E-03  3.62360692E-05  1.24608317E-03 -1.43508114E-03
 -1.52016111E-04  3.48163434E-04 -2.46387794E-04 -1.73523009E-03  9.38880924E-03
  1.44667753E-02  9.93988899E-03  5.26161964E-03  4.91399217E-03 -2.26810299E-05
  0.00000000E+00  0.00000000E+00  0.00000000E+00  0.00000000E+00  0.00000000E+00
 -1.11619397E-01  0.00000000E+00  0.00000000E+00 -8.75980492E-02  0.00000000E+00
  0.00000000E+00 -3.43143586E-02  0.00000000E+00  0.00000000E+00  0.00000000E+00
 -6.42709593E-03  0.00000000E+00  0.00000000E+00 -2.26404786E-03  0.00000000E+00
 -5.47860287E-03  0.00000000E+00  0.00000000E+00 -4.43574044E-03  0.00000000E+00
 -1.56729763E-03  0.00000000E+00  0.00000000E+00 -3.26173727E-03  1.55720891E-03
  0.00000000E+00  0.00000000E+00  0.00000000E+00  0.00000000E+00  0.00000000E+00
  0.00000000E+00 -1.11619397E-01  0.00000000E+00  0.00000000E+00 -8.75980492E-02
  0.00000000E+00  0.00000000E+00 -3.43143586E-02  0.00000000E+00  0.00000000E+00
  0.00000000E+00 -6.42709593E-03  0.00000000E+00  0.00000000E+00  2.26404786E-03
  0.00000000E+00 -5.47860287E-03  0.00000000E+00  0.00000000E+00  4.43574044E-03
  0.00000000E+00 -1.56729763E-03  0.00000000E+00  0.00000000E+00  3.26173727E-03
  1.55720891E-03  0.00000000E+00  1.69140130E-03  3.80504859E-03 -6.68405803E-03
 -1.00212900E-02  1.79302480E-03  1.22527534E-01 -1.75332074E-01 -6.76287389E-03
  1.07709152E-01 -1.48063278E-01 -6.95501477E-03  5.67458090E-02 -7.38406157E-02
 -6.85116032E-03  5.98556487E-03 -3.81885670E-04 -4.77715545E-04  8.44356832E-03
  2.97077450E-03  7.91076741E-03 -2.75728741E-04 -1.71000014E-03  4.80593194E-03
  6.43227236E-03  3.62360692E-05  1.24608317E-03  1.43508114E-03 -1.52016111E-04
 -3.48163434E-04 -2.46387794E-04  1.73523009E-03  9.38880924E-03  1.44667753E-02
  9.93988899E-03  5.26161964E-03 -4.91399217E-03 -2.26810299E-05 -1.69140130E-03
 -3.80504859E-03  6.68405803E-03  1.00212900E-02 -1.79302480E-03  1.22527534E-01
 -1.75332074E-01  6.76287389E-03  1.07709152E-01 -1.48063278E-01  6.95501477E-03
  5.67458090E-02 -7.38406157E-02  6.85116032E-03 -5.98556487E-03 -3.81885670E-04
 -4.77715545E-04 -8.44356832E-03 -2.97077450E-03 -7.91076741E-03 -2.75728741E-04
 -1.71000014E-03 -4.80593194E-03 -6.43227236E-03 -3.62360692E-05  1.24608317E-03
  1.43508114E-03  1.52016111E-04  3.48163434E-04 -2.46387794E-04  1.73523009E-03
 -9.38880924E-03 -1.44667753E-02 -9.93988899E-03  5.26161964E-03 -4.91399217E-03
  2.26810299E-05  0.00000000E+00  0.00000000E+00  0.00000000E+00  0.00000000E+00
  0.00000000E+00 -1.07731113E-01  0.00000000E+00  0.00000000E+00 -9.18179125E-02
  0.00000000E+00  0.00000000E+00 -4.97558860E-02  0.00000000E+00  0.00000000E+00
  0.00000000E+00  5.74869661E-03  0.00000000E+00  0.00000000E+00 -2.80092938E-03
  0.00000000E+00  5.17060556E-03  0.00000000E+00  0.00000000E+00 -8.57785709E-03
  0.00000000E+00 -2.35694955E-03  0.00000000E+00  0.00000000E+00  2.72062392E-03
  1.27556533E-03  0.00000000E+00  0.00000000E+00  0.00000000E+00  0.00000000E+00
 -3.90404219E-03  0.00000000E+00  0.00000000E+00 -1.69140130E-03 -3.80504859E-03
  6.68405803E-03  1.00212900E-02 -1.79302480E-03  1.22527534E-01  1.75332074E-01
  6.76287389E-03  1.07709152E-01  1.48063278E-01  6.95501477E-03  5.67458090E-02
  7.38406157E-02  6.85116032E-03 -5.98556487E-03 -3.81885670E-04  4.77715545E-04
 -8.44356832E-03  2.97077450E-03 -7.91076741E-03 -2.75728741E-04  1.71000014E-03
 -4.80593194E-03  6.43227236E-03 -3.62360692E-05  1.24608317E-03 -1.43508114E-03
  1.52016111E-04 -3.48163434E-04 -2.46387794E-04 -1.73523009E-03 -9.38880924E-03
 -1.44667753E-02 -9.93988899E-03  5.26161964E-03  4.91399217E-03  2.26810299E-05
  0.00000000E+00  0.00000000E+00  0.00000000E+00  0.00000000E+00  0.00000000E+00
 -1.07731113E-01  0.00000000E+00  0.00000000E+00 -9.18179125E-02  0.00000000E+00
  0.00000000E+00 -4.97558860E-02  0.00000000E+00  0.00000000E+00  0.00000000E+00
  5.74869661E-03  0.00000000E+00  0.00000000E+00  2.80092938E-03  0.00000000E+00
  5.17060556E-03  0.00000000E+00  0.00000000E+00  8.57785709E-03  0.00000000E+00
 -2.35694955E-03  0.00000000E+00  0.00000000E+00 -2.72062392E-03  1.27556533E-03
  0.00000000E+00  0.00000000E+00  0.00000000E+00  0.00000000E+00 -3.90404219E-03
  0.00000000E+00  0.00000000E+00  1.33556317E-02  3.00274248E-02 -4.07799246E-02
 -1.11673725E-01 -1.74453266E-04 -1.64968889E-01  2.11770249E-02 -4.31058328E-02
 -1.43016973E-01  2.43192006E-02 -3.72756670E-02 -7.21163419E-02  4.50527937E-03
 -1.07022273E-02 -6.60009056E-03 -2.32333469E-03 -1.15433732E-03 -4.00689552E-03
 -6.95981584E-03 -5.33603944E-03 -2.54196048E-03 -2.50884490E-03 -3.60340989E-03
 -1.39165933E-04 -3.95720187E-04 -1.36351336E-03 -4.72086627E-04 -8.69992706E-04
 -1.28485454E-04 -1.12559603E-03  2.17696442E-03  7.23234098E-02  1.12593764E-01
  6.72949538E-02  2.45696622E-03 -5.31938984E-03 -1.57290867E-03  0.00000000E+00
  0.00000000E+00  0.00000000E+00  0.00000000E+00  0.00000000E+00  9.00944728E-02
  0.00000000E+00  0.00000000E+00  6.09686595E-02  0.00000000E+00  0.00000000E+00
  3.90119304E-02  0.00000000E+00  0.00000000E+00  0.00000000E+00  9.01809418E-03
  0.00000000E+00  0.00000000E+00  2.75962152E-03  0.00000000E+00  8.42225072E-03
  0.00000000E+00  0.00000000E+00  5.88242269E-03  0.00000000E+00  3.33330491E-03
  0.00000000E+00  0.00000000E+00  1.39292230E-03  1.53953477E-03  0.00000000E+00
  0.00000000E+00  0.00000000E+00  0.00000000E+00  0.00000000E+00  0.00000000E+00
 -9.00944728E-02  0.00000000E+00  0.00000000E+00 -6.09686595E-02  0.00000000E+00
  0.00000000E+00 -3.90119304E-02  0.00000000E+00  0.00000000E+00  0.00000000E+00
 -9.01809418E-03  0.00000000E+00  0.00000000E+00  2.75962152E-03  0.00000000E+00
 -8.42225072E-03  0.00000000E+00  0.00000000E+00  5.88242269E-03  0.00000000E+00
 -3.33330491E-03  0.00000000E+00  0.00000000E+00  1.39292230E-03 -1.53953477E-03
  0.00000000E+00 -1.33556317E-02 -3.00274248E-02  4.07799246E-02  1.11673725E-01
  1.74453266E-04  1.64968889E-01  2.11770249E-02  4.31058328E-02  1.43016973E-01
  2.43192006E-02  3.72756670E-02  7.21163419E-02  4.50527937E-03  1.07022273E-02
  6.60009056E-03  2.32333469E-03 -1.15433732E-03  4.00689552E-03 -6.95981584E-03
  5.33603944E-03  2.54196048E-03 -2.50884490E-03  3.60340989E-03 -1.39165933E-04
  3.95720187E-04  1.36351336E-03 -4.72086627E-04  8.69992706E-04 -1.28485454E-04
  1.12559603E-03  2.17696442E-03 -7.23234098E-02 -1.12593764E-01 -6.72949538E-02
 -2.45696622E-03 -5.31938984E-03  1.57290867E-03 -1.33556317E-02 -3.00274248E-02
  4.07799246E-02  1.11673725E-01  1.74453266E-04 -1.64968889E-01 -2.11770249E-02
  4.31058328E-02 -1.43016973E-01 -2.43192006E-02  3.72756670E-02 -7.21163419E-02
 -4.50527937E-03  1.07022273E-02  6.60009056E-03 -2.32333469E-03  1.15433732E-03
  4.00689552E-03 -6.95981584E-03  5.33603944E-03 -2.54196048E-03  2.50884490E-03
  3.60340989E-03 -1.39165933E-04  3.95720187E-04 -1.36351336E-03  4.72086627E-04
  8.69992706E-04 -1.28485454E-04 -1.12559603E-03 -2.17696442E-03 -7.23234098E-02
 -1.12593764E-01 -6.72949538E-02  2.45696622E-03  5.31938984E-03  1.57290867E-03
  0.00000000E+00  0.00000000E+00  0.00000000E+00  0.00000000E+00  0.00000000E+00
  1.84552180E-01  0.00000000E+00  0.00000000E+00  1.48666477E-01  0.00000000E+00
  0.00000000E+00  1.04668879E-01  0.00000000E+00  0.00000000E+00  0.00000000E+00
 -1.17893901E-02  0.00000000E+00  0.00000000E+00  3.58106541E-03  0.00000000E+00
 -9.12370809E-03  0.00000000E+00  0.00000000E+00  1.15738068E-02  0.00000000E+00
  3.61393501E-03  0.00000000E+00  0.00000000E+00 -3.69434655E-04  3.10143866E-03
  0.00000000E+00  0.00000000E+00  0.00000000E+00  0.00000000E+00  5.62181877E-03
  0.00000000E+00  0.00000000E+00  1.33556317E-02  3.00274248E-02 -4.07799246E-02
 -1.11673725E-01 -1.74453266E-04  1.64968889E-01 -2.11770249E-02 -4.31058328E-02
  1.43016973E-01 -2.43192006E-02 -3.72756670E-02  7.21163419E-02 -4.50527937E-03
 -1.07022273E-02 -6.60009056E-03  2.32333469E-03  1.15433732E-03 -4.00689552E-03
 -6.95981584E-03 -5.33603944E-03  2.54196048E-03  2.50884490E-03 -3.60340989E-03
 -1.39165933E-04 -3.95720187E-04  1.36351336E-03  4.72086627E-04 -8.69992706E-04
 -1.28485454E-04  1.12559603E-03 -2.17696442E-03  7.23234098E-02  1.12593764E-01
  6.72949538E-02 -2.45696622E-03  5.31938984E-03 -1.57290867E-03  0.00000000E+00
  0.00000000E+00  0.00000000E+00  0.00000000E+00  0.00000000E+00 -1.84552180E-01
  0.00000000E+00  0.00000000E+00 -1.48666477E-01  0.00000000E+00  0.00000000E+00
 -1.04668879E-01  0.00000000E+00  0.00000000E+00  0.00000000E+00  1.17893901E-02
  0.00000000E+00  0.00000000E+00  3.58106541E-03  0.00000000E+00  9.12370809E-03
  0.00000000E+00  0.00000000E+00  1.15738068E-02  0.00000000E+00 -3.61393501E-03
  0.00000000E+00  0.00000000E+00 -3.69434655E-04 -3.10143866E-03  0.00000000E+00
  0.00000000E+00  0.00000000E+00  0.00000000E+00 -5.62181877E-03  0.00000000E+00
  0.00000000E+00 -2.99244230E-03 -6.72245818E-03  8.97517205E-03  3.12998321E-02
 -3.74097621E-02  8.39832967E-03 -3.25761115E-02 -1.33912015E-01  8.24772659E-03
 -2.64133189E-02 -1.19207946E-01 -2.53008621E-02  7.17758274E-03 -7.10888389E-02
  2.27413813E-04 -5.15887141E-03 -1.02607565E-03 -1.65428692E-03  1.86177732E-03
 -1.18668824E-04 -3.26412270E-03 -3.97569452E-03  1.94935830E-04  3.80254805E-03
  2.44330154E-03  3.24889338E-05  2.77523538E-04 -4.05712969E-04 -2.33893196E-03
  1.21947090E-04  7.76864373E-04 -1.48291363E-02 -2.44724379E-02 -3.07050347E-02
 -1.25591597E-03  4.90568888E-04 -5.00342541E-03  1.30825672E-03  3.07067679E-03
 -8.37132015E-03  1.47489085E-03  5.60280635E-02  0.00000000E+00  2.19544004E-01
  8.82526579E-02  0.00000000E+00  1.67030452E-01  6.68096691E-02  0.00000000E+00
  7.88895201E-02  4.40719798E-02  2.53634249E-03  0.00000000E+00 -1.76728281E-03
  1.58203536E-02  0.00000000E+00 -5.68298628E-03  0.00000000E+00 -2.68005529E-03
  1.32252407E-02  0.00000000E+00 -3.30000590E-03  0.00000000E+00 -4.41956836E-04
  9.55161208E-04  0.00000000E+00  0.00000000E+00 -9.32263581E-04  1.30825672E-03
  3.07067679E-03 -8.37132015E-03  1.47489085E-03  5.60280635E-02  0.00000000E+00
 -2.19544004E-01  8.82526579E-02  0.00000000E+00 -1.67030452E-01  6.68096691E-02
  0.00000000E+00 -7.88895201E-02  4.40719798E-02  2.53634249E-03  0.00000000E+00
  1.76728281E-03  1.58203536E-02  0.00000000E+00 -5.68298628E-03  0.00000000E+00
  2.68005529E-03  1.32252407E-02  0.00000000E+00 -3.30000590E-03  0.00000000E+00
  4.41956836E-04  9.55161208E-04  0.00000000E+00  0.00000000E+00  9.32263581E-04
 -2.99244230E-03 -6.72245818E-03  8.97517205E-03  3.12998321E-02 -3.74097621E-02
  8.39832967E-03  3.25761115E-02 -1.33912015E-01  8.24772659E-03  2.64133189E-02
 -1.19207946E-01 -2.53008621E-02 -7.17758274E-03 -7.10888389E-02  2.27413813E-04
 -5.15887141E-03  1.02607565E-03 -1.65428692E-03 -1.86177732E-03 -1.18668824E-04
 -3.26412270E-03  3.97569452E-03  1.94935830E-04 -3.80254805E-03  2.44330154E-03
  3.24889338E-05 -2.77523538E-04 -4.05712969E-04  2.33893196E-03  1.21947090E-04
 -7.76864373E-04 -1.48291363E-02 -2.44724379E-02 -3.07050347E-02 -1.25591597E-03
 -4.90568888E-04 -5.00342541E-03 -2.99244230E-03 -6.72245818E-03  8.97517205E-03
  3.12998321E-02 -3.74097621E-02 -8.39832967E-03 -3.25761115E-02 -1.33912015E-01
 -8.24772659E-03 -2.64133189E-02 -1.19207946E-01  2.53008621E-02  7.17758274E-03
 -7.10888389E-02  2.27413813E-04  5.15887141E-03 -1.02607565E-03 -1.65428692E-03
 -1.86177732E-03 -1.18668824E-04  3.26412270E-03 -3.97569452E-03  1.94935830E-04
 -3.80254805E-03  2.44330154E-03 -3.24889338E-05  2.77523538E-04 -4.05712969E-04
  2.33893196E-03 -1.21947090E-04  7.76864373E-04 -1.48291363E-02 -2.44724379E-02
 -3.07050347E-02  1.25591597E-03  4.90568888E-04 -5.00342541E-03  2.10122686E-03
  4.61605009E-03 -3.51964187E-03 -3.89806278E-02  6.47122553E-02  0.00000000E+00
 -1.21874891E-01  1.17801663E-01  0.00000000E+00 -1.05240884E-01  1.02391514E-01
  0.00000000E+00 -8.68207314E-02  2.18797886E-02  1.14933476E-03  0.00000000E+00
 -1.38910894E-03 -9.24520723E-03  0.00000000E+00  8.59284141E-03  0.00000000E+00
 -7.24823363E-03 -1.12431837E-02  0.00000000E+00 -2.38765214E-03  0.00000000E+00
  1.26849014E-03  8.21974778E-04  0.00000000E+00  0.00000000E+00  7.68314967E-04
  1.56895425E-02  2.81873483E-02  3.23582921E-02  0.00000000E+00 -6.37154753E-03
  2.62460098E-03 -2.99244230E-03 -6.72245818E-03  8.97517205E-03  3.12998321E-02
 -3.74097621E-02 -8.39832967E-03  3.25761115E-02 -1.33912015E-01 -8.24772659E-03
  2.64133189E-02 -1.19207946E-01  2.53008621E-02 -7.17758274E-03 -7.10888389E-02
  2.27413813E-04  5.15887141E-03  1.02607565E-03 -1.65428692E-03  1.86177732E-03
 -1.18668824E-04  3.26412270E-03  3.97569452E-03  1.94935830E-04  3.80254805E-03
  2.44330154E-03 -3.24889338E-05 -2.77523538E-04 -4.05712969E-04 -2.33893196E-03
 -1.21947090E-04 -7.76864373E-04 -1.48291363E-02 -2.44724379E-02 -3.07050347E-02
  1.25591597E-03 -4.90568888E-04 -5.00342541E-03  2.10122686E-03  4.61605009E-03
 -3.51964187E-03 -3.89806278E-02  6.47122553E-02  0.00000000E+00  1.21874891E-01
  1.17801663E-01  0.00000000E+00  1.05240884E-01  1.02391514E-01  0.00000000E+00
  8.68207314E-02  2.18797886E-02  1.14933476E-03  0.00000000E+00  1.38910894E-03
 -9.24520723E-03  0.00000000E+00  8.59284141E-03  0.00000000E+00  7.24823363E-03
 -1.12431837E-02  0.00000000E+00 -2.38765214E-03  0.00000000E+00 -1.26849014E-03
  8.21974778E-04  0.00000000E+00  0.00000000E+00 -7.68314967E-04  1.56895425E-02
  2.81873483E-02  3.23582921E-02  0.00000000E+00  6.37154753E-03  2.62460098E-03
  6.45752546E-03  1.44963555E-02 -2.10445184E-02 -4.93330687E-02 -6.08818114E-02
 -5.06719803E-02  4.41882377E-03  1.68661194E-01 -4.59747337E-02  5.84746551E-03
  1.51820821E-01 -3.19373655E-02  4.75933474E-03  9.88073019E-02 -1.71309379E-03
  8.83296521E-03  3.11450144E-03 -1.59332634E-03 -1.65918626E-03 -7.84202041E-04
  1.02487535E-02  9.59371685E-03 -1.55191799E-03 -1.56423306E-04  1.02970550E-03
 -3.30565552E-04  2.21798759E-04  3.40163033E-03 -6.68677243E-04 -4.74624429E-04
  6.60775282E-04  1.86413996E-02  3.05874112E-02  2.26830960E-02  4.49364921E-04
 -1.35236811E-03  6.04908638E-03  0.00000000E+00  0.00000000E+00  0.00000000E+00
  0.00000000E+00  0.00000000E+00  1.96201586E-01  0.00000000E+00  0.00000000E+00
  1.55524811E-01  0.00000000E+00  0.00000000E+00  5.77174924E-02  0.00000000E+00
  0.00000000E+00  0.00000000E+00  1.08838600E-02  0.00000000E+00  0.00000000E+00
  6.71322300E-03  0.00000000E+00  5.82735514E-03  0.00000000E+00  0.00000000E+00
  9.83849369E-03  0.00000000E+00 -3.78565944E-05  0.00000000E+00  0.00000000E+00
  1.18428781E-03  4.83244477E-03  0.00000000E+00  0.00000000E+00  0.00000000E+00
  0.00000000E+00  0.00000000E+00  0.00000000E+00 -1.96201586E-01  0.00000000E+00
  0.00000000E+00 -1.55524811E-01  0.00000000E+00  0.00000000E+00 -5.77174924E-02
  0.00000000E+00  0.00000000E+00  0.00000000E+00 -1.08838600E-02  0.00000000E+00
  0.00000000E+00  6.71322300E-03  0.00000000E+00 -5.82735514E-03  0.00000000E+00
  0.00000000E+00  9.83849369E-03  0.00000000E+00  3.78565944E-05  0.00000000E+00
  0.00000000E+00  1.18428781E-03 -4.83244477E-03  0.00000000E+00 -6.45752546E-03
 -1.44963555E-02  2.10445184E-02  4.93330687E-02  6.08818114E-02  5.06719803E-02
  4.41882377E-03 -1.68661194E-01  4.59747337E-02  5.84746551E-03 -1.51820821E-01
  3.19373655E-02  4.75933474E-03 -9.88073019E-02  1.71309379E-03 -8.83296521E-03
  3.11450144E-03  1.59332634E-03 -1.65918626E-03  7.84202041E-04 -1.02487535E-02
  9.59371685E-03  1.55191799E-03 -1.56423306E-04 -1.02970550E-03  3.30565552E-04
  2.21798759E-04 -3.40163033E-03 -6.68677243E-04  4.74624429E-04  6.60775282E-04
 -1.86413996E-02 -3.05874112E-02 -2.26830960E-02 -4.49364921E-04 -1.35236811E-03
 -6.04908638E-03 -6.45752546E-03 -1.44963555E-02  2.10445184E-02  4.93330687E-02
  6.08818114E-02 -5.06719803E-02 -4.41882377E-03 -1.68661194E-01 -4.59747337E-02
 -5.84746551E-03 -1.51820821E-01 -3.19373655E-02 -4.75933474E-03 -9.88073019E-02
  1.71309379E-03  8.83296521E-03 -3.11450144E-03  1.59332634E-03 -1.65918626E-03
  7.84202041E-04  1.02487535E-02 -9.59371685E-03  1.55191799E-03 -1.56423306E-04
 -1.02970550E-03 -3.30565552E-04 -2.21798759E-04 -3.40163033E-03 -6.68677243E-04
 -4.74624429E-04 -6.60775282E-04 -1.86413996E-02 -3.05874112E-02 -2.26830960E-02
  4.49364921E-04  1.35236811E-03 -6.04908638E-03  0.00000000E+00  0.00000000E+00
  0.00000000E+00  0.00000000E+00  0.00000000E+00 -1.26405067E-01  0.00000000E+00
  0.00000000E+00 -1.10438828E-01  0.00000000E+00  0.00000000E+00 -7.28130480E-02
  0.00000000E+00  0.00000000E+00  0.00000000E+00  3.18777765E-03  0.00000000E+00
  0.00000000E+00 -2.86574871E-03  0.00000000E+00 -1.53894576E-03  0.00000000E+00
  0.00000000E+00 -7.79683202E-03  0.00000000E+00  1.31973139E-03  0.00000000E+00
  0.00000000E+00 -4.71969184E-04 -2.87919816E-03  0.00000000E+00  0.00000000E+00
  0.00000000E+00  0.00000000E+00 -5.47768518E-03  0.00000000E+00  0.00000000E+00
  6.45752546E-03  1.44963555E-02 -2.10445184E-02 -4.93330687E-02 -6.08818114E-02
  5.06719803E-02 -4.41882377E-03  1.68661194E-01  4.59747337E-02 -5.84746551E-03
  1.51820821E-01  3.19373655E-02 -4.75933474E-03  9.88073019E-02 -1.71309379E-03
 -8.83296521E-03 -3.11450144E-03 -1.59332634E-03 -1.65918626E-03 -7.84202041E-04
 -1.02487535E-02 -9.59371685E-03 -1.55191799E-03 -1.56423306E-04  1.02970550E-03
  3.30565552E-04 -2.21798759E-04  3.40163033E-03 -6.68677243E-04  4.74624429E-04
 -6.60775282E-04  1.86413996E-02  3.05874112E-02  2.26830960E-02 -4.49364921E-04
  1.35236811E-03  6.04908638E-03  0.00000000E+00  0.00000000E+00  0.00000000E+00
  0.00000000E+00  0.00000000E+00  1.26405067E-01  0.00000000E+00  0.00000000E+00
  1.10438828E-01  0.00000000E+00  0.00000000E+00  7.28130480E-02  0.00000000E+00
  0.00000000E+00  0.00000000E+00 -3.18777765E-03  0.00000000E+00  0.00000000E+00
 -2.86574871E-03  0.00000000E+00  1.53894576E-03  0.00000000E+00  0.00000000E+00
 -7.79683202E-03  0.00000000E+00 -1.31973139E-03  0.00000000E+00  0.00000000E+00
 -4.71969184E-04  2.87919816E-03  0.00000000E+00  0.00000000E+00  0.00000000E+00
  0.00000000E+00  5.47768518E-03  0.00000000E+00  0.00000000E+00 -6.31114074E-03
 -1.45092241E-02  2.44915636E-02  3.67638523E-02  1.21302280E-01  9.00229319E-03
 -9.32989587E-02  5.25166505E-02  9.24491958E-03 -7.76185543E-02  4.45695704E-02
  2.20999892E-02 -5.32288529E-02  1.53567306E-02  2.90277337E-03  3.38790855E-03
 -3.59654633E-03 -6.27514927E-03  9.33568985E-03  6.77882816E-03  2.88264823E-03
 -9.02626628E-03 -6.55106965E-03  1.60065849E-02 -2.61032759E-03  4.58097957E-04
  1.07551031E-03  4.69891006E-04 -2.29150527E-03 -2.34084461E-04  2.99452724E-03
 -5.08754411E-02 -8.08475108E-02 -9.18964084E-02 -2.76479667E-03  3.32013643E-04
  7.26262632E-04 -8.72081205E-03 -1.89440864E-02  2.95845815E-02  6.16938259E-02
  1.45590000E-02  0.00000000E+00  1.83135311E-01 -1.81195496E-01  0.00000000E+00
  1.50961026E-01 -1.71747648E-01  0.00000000E+00  1.04163894E-01 -1.54640192E-01
  3.32245455E-03  0.00000000E+00  9.09684100E-03  6.95338492E-03  0.00000000E+00
 -3.53170683E-03  0.00000000E+00  2.59879717E-02  8.06125192E-03  0.00000000E+00
  1.16973994E-03  0.00000000E+00  1.59747788E-03  2.64663029E-03  0.00000000E+00
  0.00000000E+00 -1.46166248E-03 -8.72081205E-03 -1.89440864E-02  2.95845815E-02
  6.16938259E-02  1.45590000E-02  0.00000000E+00 -1.83135311E-01 -1.81195496E-01
  0.00000000E+00 -1.50961026E-01 -1.71747648E-01  0.00000000E+00 -1.04163894E-01
 -1.54640192E-01  3.32245455E-03  0.00000000E+00 -9.09684100E-03  6.95338492E-03
  0.00000000E+00 -3.53170683E-03  0.00000000E+00 -2.59879717E-02  8.06125192E-03
  0.00000000E+00  1.16973994E-03  0.00000000E+00 -1.59747788E-03  2.64663029E-03
  0.00000000E+00  0.00000000E+00  1.46166248E-03 -6.31114074E-03 -1.45092241E-02
  2.44915636E-02  3.67638523E-02  1.21302280E-01  9.00229319E-03  9.32989587E-02
  5.25166505E-02  9.24491958E-03  7.76185543E-02  4.45695704E-02  2.20999892E-02
  5.32288529E-02  1.53567306E-02  2.90277337E-03  3.38790855E-03  3.59654633E-03
 -6.27514927E-03 -9.33568985E-03  6.77882816E-03  2.88264823E-03  9.02626628E-03
 -6.55106965E-03 -1.60065849E-02 -2.61032759E-03  4.58097957E-04 -1.07551031E-03
  4.69891006E-04  2.29150527E-03 -2.34084461E-04 -2.99452724E-03 -5.08754411E-02
 -8.08475108E-02 -9.18964084E-02 -2.76479667E-03 -3.32013643E-04  7.26262632E-04
 -6.31114074E-03 -1.45092241E-02  2.44915636E-02  3.67638523E-02  1.21302280E-01
 -9.00229319E-03 -9.32989587E-02  5.25166505E-02 -9.24491958E-03 -7.76185543E-02
  4.45695704E-02 -2.20999892E-02 -5.32288529E-02  1.53567306E-02  2.90277337E-03
 -3.38790855E-03 -3.59654633E-03 -6.27514927E-03 -9.33568985E-03  6.77882816E-03
 -2.88264823E-03 -9.02626628E-03 -6.55106965E-03 -1.60065849E-02 -2.61032759E-03
 -4.58097957E-04  1.07551031E-03  4.69891006E-04  2.29150527E-03  2.34084461E-04
  2.99452724E-03 -5.08754411E-02 -8.08475108E-02 -9.18964084E-02  2.76479667E-03
  3.32013643E-04  7.26262632E-04 -2.98790154E-04 -6.37205615E-04  2.35314607E-03
 -6.27117364E-03 -3.45624259E-03  0.00000000E+00  8.21600658E-02 -5.28029934E-02
  0.00000000E+00  7.00247017E-02 -4.76920630E-02  0.00000000E+00  6.12682141E-02
 -2.27409250E-02 -1.63928523E-03  0.00000000E+00  1.18561942E-03  6.55589317E-03
  0.00000000E+00 -1.13109942E-02  0.00000000E+00 -3.14977241E-04  9.84064680E-03
  0.00000000E+00  2.52825076E-03  0.00000000E+00  7.52955760E-04 -8.64622414E-04
  0.00000000E+00  0.00000000E+00 -2.47390153E-03 -2.07896331E-03  4.04408508E-03
 -2.15072132E-02  0.00000000E+00  2.90274940E-03 -3.07693785E-03 -6.31114074E-03
 -1.45092241E-02  2.44915636E-02  3.67638523E-02  1.21302280E-01 -9.00229319E-03
  9.32989587E-02  5.25166505E-02 -9.24491958E-03  7.76185543E-02  4.45695704E-02
 -2.20999892E-02  5.32288529E-02  1.53567306E-02  2.90277337E-03 -3.38790855E-03
  3.59654633E-03 -6.27514927E-03  9.33568985E-03  6.77882816E-03 -2.88264823E-03
  9.02626628E-03 -6.55106965E-03  1.60065849E-02 -2.61032759E-03 -4.58097957E-04
 -1.07551031E-03  4.69891006E-04 -2.29150527E-03  2.34084461E-04 -2.99452724E-03
 -5.08754411E-02 -8.08475108E-02 -9.18964084E-02  2.76479667E-03 -3.32013643E-04
  7.26262632E-04 -2.98790154E-04 -6.37205615E-04  2.35314607E-03 -6.27117364E-03
 -3.45624259E-03  0.00000000E+00 -8.21600658E-02 -5.28029934E-02  0.00000000E+00
 -7.00247017E-02 -4.76920630E-02  0.00000000E+00 -6.12682141E-02 -2.27409250E-02
 -1.63928523E-03  0.00000000E+00 -1.18561942E-03  6.55589317E-03  0.00000000E+00
 -1.13109942E-02  0.00000000E+00  3.14977241E-04  9.84064680E-03  0.00000000E+00
  2.52825076E-03  0.00000000E+00 -7.52955760E-04 -8.64622414E-04  0.00000000E+00
  0.00000000E+00  2.47390153E-03 -2.07896331E-03  4.04408508E-03 -2.15072132E-02
  0.00000000E+00 -2.90274940E-03 -3.07693785E-03 -1.10399489E-02 -2.45984720E-02
  2.98037336E-02  1.58790190E-01 -2.93752065E+00  2.94060668E-02 -3.35064448E-03
 -1.25455419E-01  2.46732096E-02 -1.07801884E-02 -1.09909313E-01 -9.27768146E-01
  6.50780940E-01 -7.42600460E-02 -3.47991179E-03 -5.51290880E-03 -1.38336179E-03
  4.69198265E-03 -1.63911760E-03 -7.68851644E-03  1.35942946E-03 -5.42458395E-03
  4.41983665E-03 -8.44948295E-03  9.47501236E-04 -5.58724901E-04 -7.18113949E-04
 -3.15592024E-03  6.22645767E-04  1.88420947E-03  7.25546907E-05  7.27140543E-03
  1.24593565E-02 -2.19234940E-01 -4.72271868E-04 -6.77287908E-04 -5.04510362E-03
  1.58350128E-02  3.43484467E-02 -4.29764603E-02 -2.33087880E-01  4.34077221E+00
  0.00000000E+00 -7.48484425E-02  2.36119069E-01  0.00000000E+00 -9.34630386E-02
  2.30856971E-01  0.00000000E+00 -1.07153806E+00  1.19197514E+00  2.01834199E-03
  0.00000000E+00  7.95300510E-03  7.58999875E-03  0.00000000E+00  5.39702276E-03
  0.00000000E+00 -1.84196199E-03  4.46048696E-03  0.00000000E+00  1.14530199E-03
  0.00000000E+00 -1.26520093E-03  2.82759670E-03  0.00000000E+00  0.00000000E+00
  2.35435595E-04 -1.58350128E-02 -3.43484467E-02  4.29764603E-02  2.33087880E-01
 -4.34077221E+00  0.00000000E+00 -7.48484425E-02 -2.36119069E-01  0.00000000E+00
 -9.34630386E-02 -2.30856971E-01  0.00000000E+00 -1.07153806E+00 -1.19197514E+00
 -2.01834199E-03  0.00000000E+00  7.95300510E-03 -7.58999875E-03  0.00000000E+00
 -5.39702276E-03  0.00000000E+00 -1.84196199E-03 -4.46048696E-03  0.00000000E+00
 -1.14530199E-03  0.00000000E+00 -1.26520093E-03 -2.82759670E-03  0.00000000E+00
  0.00000000E+00  2.35435595E-04  1.10399489E-02  2.45984720E-02 -2.98037336E-02
 -1.58790190E-01  2.93752065E+00 -2.94060668E-02 -3.35064448E-03  1.25455419E-01
 -2.46732096E-02 -1.07801884E-02  1.09909313E-01  9.27768146E-01  6.50780940E-01
  7.42600460E-02  3.47991179E-03  5.51290880E-03 -1.38336179E-03 -4.69198265E-03
 -1.63911760E-03  7.68851644E-03 -1.35942946E-03 -5.42458395E-03 -4.41983665E-03
 -8.44948295E-03 -9.47501236E-04  5.58724901E-04 -7.18113949E-04  3.15592024E-03
  6.22645767E-04 -1.88420947E-03  7.25546907E-05 -7.27140543E-03 -1.24593565E-02
  2.19234940E-01  4.72271868E-04 -6.77287908E-04  5.04510362E-03 -1.10399489E-02
 -2.45984720E-02  2.98037336E-02  1.58790190E-01 -2.93752065E+00 -2.94060668E-02
 -3.35064448E-03 -1.25455419E-01 -2.46732096E-02 -1.07801884E-02 -1.09909313E-01
  9.27768146E-01  6.50780940E-01 -7.42600460E-02 -3.47991179E-03  5.51290880E-03
 -1.38336179E-03  4.69198265E-03  1.63911760E-03 -7.68851644E-03 -1.35942946E-03
 -5.42458395E-03  4.41983665E-03  8.44948295E-03  9.47501236E-04  5.58724901E-04
 -7.18113949E-04 -3.15592024E-03 -6.22645767E-04 -1.88420947E-03  7.25546907E-05
  7.27140543E-03  1.24593565E-02 -2.19234940E-01  4.72271868E-04 -6.77287908E-04
 -5.04510362E-03  1.21919687E-02  2.76622963E-02 -4.02428883E-02 -1.80896546E-01
  2.63528463E+00  0.00000000E+00 -1.94781624E-02  5.74068746E-02  0.00000000E+00
 -8.24155685E-03  6.65170389E-02  0.00000000E+00 -7.36285152E-01 -7.56180944E-01
  7.73811984E-03  0.00000000E+00  3.67584743E-03 -5.26684224E-03  0.00000000E+00
  2.31358407E-02  0.00000000E+00  1.90327312E-02 -1.07658175E-02  0.00000000E+00
 -2.77659457E-03  0.00000000E+00  1.51116507E-03  1.29637772E-03  0.00000000E+00
  0.00000000E+00 -4.00054265E-04  3.91578146E-02  5.69758547E-02  4.61632220E-01
  0.00000000E+00  8.70962287E-05  6.10626807E-03  1.10399489E-02  2.45984720E-02
 -2.98037336E-02 -1.58790190E-01  2.93752065E+00  2.94060668E-02 -3.35064448E-03
  1.25455419E-01  2.46732096E-02 -1.07801884E-02  1.09909313E-01 -9.27768146E-01
  6.50780940E-01  7.42600460E-02  3.47991179E-03 -5.51290880E-03 -1.38336179E-03
 -4.69198265E-03  1.63911760E-03  7.68851644E-03  1.35942946E-03 -5.42458395E-03
 -4.41983665E-03  8.44948295E-03 -9.47501236E-04 -5.58724901E-04 -7.18113949E-04
  3.15592024E-03 -6.22645767E-04  1.88420947E-03  7.25546907E-05 -7.27140543E-03
 -1.24593565E-02  2.19234940E-01 -4.72271868E-04 -6.77287908E-04  5.04510362E-03
 -1.21919687E-02 -2.76622963E-02  4.02428883E-02  1.80896546E-01 -2.63528463E+00
  0.00000000E+00 -1.94781624E-02 -5.74068746E-02  0.00000000E+00 -8.24155685E-03
 -6.65170389E-02  0.00000000E+00 -7.36285152E-01  7.56180944E-01 -7.73811984E-03
  0.00000000E+00  3.67584743E-03  5.26684224E-03  0.00000000E+00 -2.31358407E-02
  0.00000000E+00  1.90327312E-02  1.07658175E-02  0.00000000E+00  2.77659457E-03
  0.00000000E+00  1.51116507E-03 -1.29637772E-03  0.00000000E+00  0.00000000E+00
 -4.00054265E-04 -3.91578146E-02 -5.69758547E-02 -4.61632220E-01  0.00000000E+00
  8.70962287E-05 -6.10626807E-03 -3.93167214E-04 -4.14332716E-04 -4.05416207E-03
  6.66179428E-02 -2.74638517E-01 -1.30749244E-02  4.34380042E-03 -9.06755834E-02
 -1.80317592E-02 -1.18341505E-02 -1.36385661E-01 -1.11410069E-01 -3.39751714E-02
 -6.16598878E-01  7.02541861E-05  1.43890826E-02  4.52847210E-03 -3.60462996E-05
  8.43075261E-04  8.07196191E-04 -1.07754338E-02  1.80638808E-02 -2.98694651E-03
 -1.21218570E-03 -6.33837772E-04 -3.91410442E-04  2.21930634E-04  1.66223770E-04
  1.61272499E-04 -4.87840941E-04 -1.23241249E-03 -6.73532639E-04  2.18233476E-02
 -6.19462907E-02  1.54026496E-03 -1.20902044E-03 -1.14310394E-02  2.39299475E-02
  5.51046518E-02 -1.02653199E-01  2.59188286E-02 -1.44292863E+00  0.00000000E+00
 -5.94660757E-02 -5.94086313E-02  0.00000000E+00 -7.06283404E-02 -8.93601273E-02
  0.00000000E+00 -1.00505122E-02 -5.30869444E-01 -4.99527139E-04  0.00000000E+00
  1.46045463E-03  5.68943929E-03  0.00000000E+00 -1.55541443E-02  0.00000000E+00
  7.41772445E-03  2.75695089E-03  0.00000000E+00  1.87598791E-03  0.00000000E+00
 -1.06964680E-03 -2.54776169E-03  0.00000000E+00  0.00000000E+00 -1.51310626E-03
  2.39299475E-02  5.51046518E-02 -1.02653199E-01  2.59188286E-02 -1.44292863E+00
  0.00000000E+00  5.94660757E-02 -5.94086313E-02  0.00000000E+00  7.06283404E-02
 -8.93601273E-02  0.00000000E+00  1.00505122E-02 -5.30869444E-01 -4.99527139E-04
  0.00000000E+00 -1.46045463E-03  5.68943929E-03  0.00000000E+00 -1.55541443E-02
  0.00000000E+00 -7.41772445E-03  2.75695089E-03  0.00000000E+00  1.87598791E-03
  0.00000000E+00  1.06964680E-03 -2.54776169E-03  0.00000000E+00  0.00000000E+00
  1.51310626E-03 -3.93167214E-04 -4.14332716E-04 -4.05416207E-03  6.66179428E-02
 -2.74638517E-01 -1.30749244E-02 -4.34380042E-03 -9.06755834E-02 -1.80317592E-02
  1.18341505E-02 -1.36385661E-01 -1.11410069E-01  3.39751714E-02 -6.16598878E-01
  7.02541861E-05  1.43890826E-02 -4.52847210E-03 -3.60462996E-05 -8.43075261E-04
  8.07196191E-04 -1.07754338E-02 -1.80638808E-02 -2.98694651E-03  1.21218570E-03
 -6.33837772E-04 -3.91410442E-04 -2.21930634E-04  1.66223770E-04 -1.61272499E-04
 -4.87840941E-04  1.23241249E-03 -6.73532639E-04  2.18233476E-02 -6.19462907E-02
  1.54026496E-03  1.20902044E-03 -1.14310394E-02 -3.93167214E-04 -4.14332716E-04
 -4.05416207E-03  6.66179428E-02 -2.74638517E-01  1.30749244E-02  4.34380042E-03
 -9.06755834E-02  1.80317592E-02 -1.18341505E-02 -1.36385661E-01  1.11410069E-01
 -3.39751714E-02 -6.16598878E-01  7.02541861E-05 -1.43890826E-02  4.52847210E-03
 -3.60462996E-05 -8.43075261E-04  8.07196191E-04  1.07754338E-02  1.80638808E-02
 -2.98694651E-03  1.21218570E-03 -6.33837772E-04  3.91410442E-04  2.21930634E-04
  1.66223770E-04 -1.61272499E-04  4.87840941E-04 -1.23241249E-03 -6.73532639E-04
  2.18233476E-02 -6.19462907E-02 -1.54026496E-03 -1.20902044E-03 -1.14310394E-02
 -3.25696220E-02 -7.38648455E-02  1.32847350E-01  9.81098421E-02  2.37697473E+00
  0.00000000E+00  4.95304374E-02 -4.36995301E-02  0.00000000E+00 -2.63101097E-03
 -1.70266740E-01  0.00000000E+00  2.60679729E-01 -5.31320243E-01 -4.14204280E-03
  0.00000000E+00 -3.07363082E-04 -9.61731731E-03  0.00000000E+00 -6.18341873E-03
  0.00000000E+00 -2.16108358E-02  1.54405594E-02  0.00000000E+00  1.03161105E-03
  0.00000000E+00 -7.32507835E-03  9.07147268E-04  0.00000000E+00  0.00000000E+00
  3.99218239E-03  7.30276373E-04  1.61553378E-01 -7.67750240E-01  0.00000000E+00
 -9.81142646E-03 -3.04557870E-02 -3.93167214E-04 -4.14332716E-04 -4.05416207E-03
  6.66179428E-02 -2.74638517E-01  1.30749244E-02 -4.34380042E-03 -9.06755834E-02
  1.80317592E-02  1.18341505E-02 -1.36385661E-01  1.11410069E-01  3.39751714E-02
 -6.16598878E-01  7.02541861E-05 -1.43890826E-02 -4.52847210E-03 -3.60462996E-05
  8.43075261E-04  8.07196191E-04  1.07754338E-02 -1.80638808E-02 -2.98694651E-03
 -1.21218570E-03 -6.33837772E-04  3.91410442E-04 -2.21930634E-04  1.66223770E-04
  1.61272499E-04  4.87840941E-04  1.23241249E-03 -6.73532639E-04  2.18233476E-02
 -6.19462907E-02 -1.54026496E-03  1.20902044E-03 -1.14310394E-02 -3.25696220E-02
 -7.38648455E-02  1.32847350E-01  9.81098421E-02  2.37697473E+00  0.00000000E+00
 -4.95304374E-02 -4.36995301E-02  0.00000000E+00  2.63101097E-03 -1.70266740E-01
  0.00000000E+00 -2.60679729E-01 -5.31320243E-01 -4.14204280E-03  0.00000000E+00
  3.07363082E-04 -9.61731731E-03  0.00000000E+00 -6.18341873E-03  0.00000000E+00
  2.16108358E-02  1.54405594E-02  0.00000000E+00  1.03161105E-03  0.00000000E+00
  7.32507835E-03  9.07147268E-04  0.00000000E+00  0.00000000E+00 -3.99218239E-03
  7.30276373E-04  1.61553378E-01 -7.67750240E-01  0.00000000E+00  9.81142646E-03
 -3.04557870E-02 -1.93043950E-02 -4.29856990E-02  5.10811155E-02  3.35323743E-01
 -7.54843624E+00 -4.52713319E-02 -4.98769519E-02  1.77394799E-02 -1.48702187E-02
 -1.18230140E-01 -1.73153943E-04 -3.14435366E+00  1.70333333E+00 -1.02039046E-01
  6.49888428E-03  9.78409142E-04 -6.57893362E-04  8.91721441E-03 -2.83855845E-03
  1.24306326E-02 -3.21055027E-03 -3.83037572E-04 -2.19067532E-02  1.29332093E-02
 -5.14363421E-05  4.00241010E-04  4.05637070E-03  1.38246252E-03 -5.36520108E-04
  2.62642139E-04 -5.82083230E-04 -2.32464127E-03  7.68825502E-02 -1.35156592E+00
  7.24127023E-03 -1.79355510E-02  2.35880293E-04 -1.34360974E-02 -3.14032071E-02
  6.12833167E-02 -2.97365774E-02  1.07469006E+01  0.00000000E+00 -1.37025023E-02
 -4.06090922E-02  0.00000000E+00 -1.19332963E-01 -9.45521571E-03  0.00000000E+00
 -2.07260136E+00  2.00056615E+00  2.59597105E-03  0.00000000E+00 -2.19508389E-03
  7.06127061E-03  0.00000000E+00 -1.78558818E-02  0.00000000E+00 -3.37170829E-02
 -2.58678897E-02  0.00000000E+00  3.52456407E-04  0.00000000E+00  8.25696317E-05
 -2.09042666E-03  0.00000000E+00  0.00000000E+00  1.96303748E-03  1.34360974E-02
  3.14032071E-02 -6.12833167E-02  2.97365774E-02 -1.07469006E+01  0.00000000E+00
 -1.37025023E-02  4.06090922E-02  0.00000000E+00 -1.19332963E-01  9.45521571E-03
  0.00000000E+00 -2.07260136E+00 -2.00056615E+00 -2.59597105E-03  0.00000000E+00
 -2.19508389E-03 -7.06127061E-03  0.00000000E+00  1.78558818E-02  0.00000000E+00
 -3.37170829E-02  2.58678897E-02  0.00000000E+00 -3.52456407E-04  0.00000000E+00
  8.25696317E-05  2.09042666E-03  0.00000000E+00  0.00000000E+00  1.96303748E-03
  1.93043950E-02  4.29856990E-02 -5.10811155E-02 -3.35323743E-01  7.54843624E+00
  4.52713319E-02 -4.98769519E-02 -1.77394799E-02  1.48702187E-02 -1.18230140E-01
  1.73153943E-04  3.14435366E+00  1.70333333E+00  1.02039046E-01 -6.49888428E-03
 -9.78409142E-04 -6.57893362E-04 -8.91721441E-03 -2.83855845E-03 -1.24306326E-02
  3.21055027E-03 -3.83037572E-04  2.19067532E-02  1.29332093E-02  5.14363421E-05
 -4.00241010E-04  4.05637070E-03 -1.38246252E-03 -5.36520108E-04 -2.62642139E-04
 -5.82083230E-04  2.32464127E-03 -7.68825502E-02  1.35156592E+00 -7.24127023E-03
 -1.79355510E-02 -2.35880293E-04 -1.93043950E-02 -4.29856990E-02  5.10811155E-02
  3.35323743E-01 -7.54843624E+00  4.52713319E-02 -4.98769519E-02  1.77394799E-02
  1.48702187E-02 -1.18230140E-01 -1.73153943E-04  3.14435366E+00  1.70333333E+00
 -1.02039046E-01  6.49888428E-03 -9.78409142E-04 -6.57893362E-04  8.91721441E-03
  2.83855845E-03  1.24306326E-02  3.21055027E-03 -3.83037572E-04 -2.19067532E-02
 -1.29332093E-02 -5.14363421E-05 -4.00241010E-04  4.05637070E-03  1.38246252E-03
  5.36520108E-04 -2.62642139E-04 -5.82083230E-04 -2.32464127E-03  7.68825502E-02
 -1.35156592E+00 -7.24127023E-03 -1.79355510E-02  2.35880293E-04 -2.13448565E-02
 -4.98261050E-02  1.25521507E-01 -2.60483286E-01  1.16971720E+01  0.00000000E+00
 -6.07134136E-02  5.75682797E-02  0.00000000E+00 -2.00163047E-01 -1.73021516E-02
  0.00000000E+00 -2.75045963E+00 -2.05197176E+00  5.21940838E-03  0.00000000E+00
  1.64076405E-03  1.30491937E-02  0.00000000E+00 -5.13977882E-02  0.00000000E+00
 -2.05545235E-02 -3.66175093E-03  0.00000000E+00 -1.42699187E-03  0.00000000E+00
 -5.94134953E-03  3.32480759E-03  0.00000000E+00  0.00000000E+00  3.31499826E-03
  2.89280279E-03  1.53423177E-01 -3.78813345E-01  0.00000000E+00 -2.76202084E-02
 -1.94875593E-02  1.93043950E-02  4.29856990E-02 -5.10811155E-02 -3.35323743E-01
  7.54843624E+00 -4.52713319E-02 -4.98769519E-02 -1.77394799E-02 -1.48702187E-02
 -1.18230140E-01  1.73153943E-04 -3.14435366E+00  1.70333333E+00  1.02039046E-01
 -6.49888428E-03  9.78409142E-04 -6.57893362E-04 -8.91721441E-03  2.83855845E-03
 -1.24306326E-02 -3.21055027E-03 -3.83037572E-04  2.19067532E-02 -1.29332093E-02
  5.14363421E-05  4.00241010E-04  4.05637070E-03 -1.38246252E-03  5.36520108E-04
  2.62642139E-04 -5.82083230E-04  2.32464127E-03 -7.68825502E-02  1.35156592E+00
  7.24127023E-03 -1.79355510E-02 -2.35880293E-04  2.13448565E-02  4.98261050E-02
 -1.25521507E-01  2.60483286E-01 -1.16971720E+01  0.00000000E+00 -6.07134136E-02
 -5.75682797E-02  0.00000000E+00 -2.00163047E-01  1.73021516E-02  0.00000000E+00
 -2.75045963E+00  2.05197176E+00 -5.21940838E-03  0.00000000E+00  1.64076405E-03
 -1.30491937E-02  0.00000000E+00  5.13977882E-02  0.00000000E+00 -2.05545235E-02
  3.66175093E-03  0.00000000E+00  1.42699187E-03  0.00000000E+00 -5.94134953E-03
 -3.32480759E-03  0.00000000E+00  0.00000000E+00  3.31499826E-03 -2.89280279E-03
 -1.53423177E-01  3.78813345E-01  0.00000000E+00 -2.76202084E-02  1.94875593E-02
 -2.57783849E-02 -5.88679242E-02  1.05956689E-01  2.30688221E-02  2.21252196E+00
  3.28591015E-02  2.47693358E-02  1.89922404E-02  1.55989570E-01 -1.27723506E-02
  4.35873177E-02  7.15280401E-01  6.25273476E-02  6.29653982E-02 -7.25061716E-03
  5.64887011E-04 -1.19123020E-03 -6.84623146E-03  9.73723955E-05 -5.43481382E-05
  4.00325888E-03 -3.88024899E-04  2.81091696E-02  1.74362765E-02 -5.13410527E-04
 -2.11358937E-04  5.18620999E-03  1.24847112E-04  9.17205954E-05 -4.26736046E-04
 -3.88921044E-03  6.15890720E-03  1.56575464E-01 -4.56961093E-01  2.36774083E-02
 -9.83348576E-03 -6.50943384E-04  0.00000000E+00  0.00000000E+00  0.00000000E+00
  0.00000000E+00  0.00000000E+00  8.44923220E-02  0.00000000E+00  0.00000000E+00
  1.81063710E-01  0.00000000E+00  0.00000000E+00  7.18790681E-01  0.00000000E+00
  0.00000000E+00  0.00000000E+00 -1.18341660E-02  0.00000000E+00  0.00000000E+00
 -5.02002499E-03  0.00000000E+00  2.74778441E-02  0.00000000E+00  0.00000000E+00
 -1.41905665E-02  0.00000000E+00  5.51445422E-04  0.00000000E+00  0.00000000E+00
  1.72842280E-03  5.62987491E-04  0.00000000E+00  0.00000000E+00  0.00000000E+00
  0.00000000E+00  0.00000000E+00  0.00000000E+00  8.44923220E-02  0.00000000E+00
  0.00000000E+00  1.81063710E-01  0.00000000E+00  0.00000000E+00  7.18790681E-01
  0.00000000E+00  0.00000000E+00  0.00000000E+00 -1.18341660E-02  0.00000000E+00
  0.00000000E+00  5.02002499E-03  0.00000000E+00  2.74778441E-02  0.00000000E+00
  0.00000000E+00  1.41905665E-02  0.00000000E+00  5.51445422E-04  0.00000000E+00
  0.00000000E+00 -1.72842280E-03  5.62987491E-04  0.00000000E+00 -2.57783849E-02
 -5.88679242E-02  1.05956689E-01  2.30688221E-02  2.21252196E+00  3.28591015E-02
 -2.47693358E-02  1.89922404E-02  1.55989570E-01  1.27723506E-02  4.35873177E-02
  7.15280401E-01 -6.25273476E-02  6.29653982E-02 -7.25061716E-03  5.64887011E-04
  1.19123020E-03 -6.84623146E-03 -9.73723955E-05 -5.43481382E-05  4.00325888E-03
  3.88024899E-04  2.81091696E-02 -1.74362765E-02 -5.13410527E-04 -2.11358937E-04
 -5.18620999E-03  1.24847112E-04 -9.17205954E-05 -4.26736046E-04  3.88921044E-03
  6.15890720E-03  1.56575464E-01 -4.56961093E-01  2.36774083E-02  9.83348576E-03
 -6.50943384E-04  2.57783849E-02  5.88679242E-02 -1.05956689E-01 -2.30688221E-02
 -2.21252196E+00  3.28591015E-02 -2.47693358E-02 -1.89922404E-02  1.55989570E-01
  1.27723506E-02 -4.35873177E-02  7.15280401E-01 -6.25273476E-02 -6.29653982E-02
  7.25061716E-03  5.64887011E-04  1.19123020E-03  6.84623146E-03  9.73723955E-05
  5.43481382E-05  4.00325888E-03  3.88024899E-04 -2.81091696E-02  1.74362765E-02
  5.13410527E-04 -2.11358937E-04 -5.18620999E-03 -1.24847112E-04  9.17205954E-05
 -4.26736046E-04  3.88921044E-03 -6.15890720E-03 -1.56575464E-01  4.56961093E-01
  2.36774083E-02  9.83348576E-03  6.50943384E-04  0.00000000E+00  0.00000000E+00
  0.00000000E+00  0.00000000E+00  0.00000000E+00  9.46082677E-02  0.00000000E+00
  0.00000000E+00  1.79740776E-01  0.00000000E+00  0.00000000E+00  9.94677510E-01
  0.00000000E+00  0.00000000E+00  0.00000000E+00  1.76513075E-02  0.00000000E+00
  0.00000000E+00 -2.73293056E-03  0.00000000E+00 -3.98562430E-02  0.00000000E+00
  0.00000000E+00 -1.39645953E-02  0.00000000E+00  2.55652749E-03  0.00000000E+00
  0.00000000E+00 -1.81799345E-03  1.57696403E-03  0.00000000E+00  0.00000000E+00
  0.00000000E+00  0.00000000E+00  1.64154623E-02  0.00000000E+00  0.00000000E+00
  2.57783849E-02  5.88679242E-02 -1.05956689E-01 -2.30688221E-02 -2.21252196E+00
  3.28591015E-02  2.47693358E-02 -1.89922404E-02  1.55989570E-01 -1.27723506E-02
 -4.35873177E-02  7.15280401E-01  6.25273476E-02 -6.29653982E-02  7.25061716E-03
  5.64887011E-04 -1.19123020E-03  6.84623146E-03 -9.73723955E-05  5.43481382E-05
  4.00325888E-03 -3.88024899E-04 -2.81091696E-02 -1.74362765E-02  5.13410527E-04
 -2.11358937E-04  5.18620999E-03 -1.24847112E-04 -9.17205954E-05 -4.26736046E-04
 -3.88921044E-03 -6.15890720E-03 -1.56575464E-01  4.56961093E-01  2.36774083E-02
 -9.83348576E-03  6.50943384E-04  0.00000000E+00  0.00000000E+00  0.00000000E+00
  0.00000000E+00  0.00000000E+00  9.46082677E-02  0.00000000E+00  0.00000000E+00
  1.79740776E-01  0.00000000E+00  0.00000000E+00  9.94677510E-01  0.00000000E+00
  0.00000000E+00  0.00000000E+00  1.76513075E-02  0.00000000E+00  0.00000000E+00
  2.73293056E-03  0.00000000E+00 -3.98562430E-02  0.00000000E+00  0.00000000E+00
  1.39645953E-02  0.00000000E+00  2.55652749E-03  0.00000000E+00  0.00000000E+00
  1.81799345E-03  1.57696403E-03  0.00000000E+00  0.00000000E+00  0.00000000E+00
  0.00000000E+00  1.64154623E-02  0.00000000E+00  0.00000000E+00  1.27653933E-02
  2.78018254E-02 -4.20758431E-02 -2.61566494E-01 -2.47796650E-01  3.20597961E-02
 -5.25159503E-02 -2.09233901E-02 -7.11347111E-02  2.38278734E-02 -2.15211480E-02
  6.38316342E-01 -5.99760092E-01 -1.95821162E-01 -2.79149167E-03  4.91065265E-03
 -2.71228129E-04  2.93091574E-03 -3.63382527E-03 -4.02284682E-02  2.01339743E-02
  8.92897025E-03 -2.03199940E-03 -6.48271399E-02 -2.00633703E-05  2.57677050E-03
 -2.66449980E-03  1.62279757E-03  8.25846265E-04  3.14749347E-03  3.91349601E-03
  1.52784418E-02 -1.49546615E-01  1.29981215E+00 -2.62209576E-02  1.85492088E-02
 -1.64903928E-03  1.01818850E-02  2.23484624E-02 -3.25384188E-02 -1.45834575E-02
 -1.35772271E+00  0.00000000E+00  1.02021578E-02 -2.33652420E-02  0.00000000E+00
  2.84141914E-02 -3.42956518E-02  0.00000000E+00  3.63308819E-01 -6.81482541E-01
  5.97688532E-03  0.00000000E+00 -7.79937377E-03 -1.87218163E-04  0.00000000E+00
 -1.17114728E-02  0.00000000E+00  3.28138119E-02  3.04727183E-02  0.00000000E+00
 -1.54955117E-03  0.00000000E+00  4.86036100E-04  1.76324325E-03  0.00000000E+00
  0.00000000E+00  1.12620642E-03  1.01818850E-02  2.23484624E-02 -3.25384188E-02
 -1.45834575E-02 -1.35772271E+00  0.00000000E+00 -1.02021578E-02 -2.33652420E-02
  0.00000000E+00 -2.84141914E-02 -3.42956518E-02  0.00000000E+00 -3.63308819E-01
 -6.81482541E-01  5.97688532E-03  0.00000000E+00  7.79937377E-03 -1.87218163E-04
  0.00000000E+00 -1.17114728E-02  0.00000000E+00 -3.28138119E-02  3.04727183E-02
  0.00000000E+00 -1.54955117E-03  0.00000000E+00 -4.86036100E-04  1.76324325E-03
  0.00000000E+00  0.00000000E+00 -1.12620642E-03  1.27653933E-02  2.78018254E-02
 -4.20758431E-02 -2.61566494E-01 -2.47796650E-01  3.20597961E-02  5.25159503E-02
 -2.09233901E-02 -7.11347111E-02 -2.38278734E-02 -2.15211480E-02  6.38316342E-01
  5.99760092E-01 -1.95821162E-01 -2.79149167E-03  4.91065265E-03  2.71228129E-04
  2.93091574E-03  3.63382527E-03 -4.02284682E-02  2.01339743E-02 -8.92897025E-03
 -2.03199940E-03  6.48271399E-02 -2.00633703E-05  2.57677050E-03  2.66449980E-03
  1.62279757E-03 -8.25846265E-04  3.14749347E-03 -3.91349601E-03  1.52784418E-02
 -1.49546615E-01  1.29981215E+00 -2.62209576E-02 -1.85492088E-02 -1.64903928E-03
  1.27653933E-02  2.78018254E-02 -4.20758431E-02 -2.61566494E-01 -2.47796650E-01
 -3.20597961E-02 -5.25159503E-02 -2.09233901E-02  7.11347111E-02  2.38278734E-02
 -2.15211480E-02 -6.38316342E-01 -5.99760092E-01 -1.95821162E-01 -2.79149167E-03
 -4.91065265E-03 -2.71228129E-04  2.93091574E-03  3.63382527E-03 -4.02284682E-02
 -2.01339743E-02  8.92897025E-03 -2.03199940E-03  6.48271399E-02 -2.00633703E-05
 -2.57677050E-03 -2.66449980E-03  1.62279757E-03 -8.25846265E-04 -3.14749347E-03
  3.91349601E-03  1.52784418E-02 -1.49546615E-01  1.29981215E+00  2.62209576E-02
  1.85492088E-02 -1.64903928E-03  1.87716042E-03  2.76365136E-03 -5.78645072E-03
 -1.62997154E-01 -6.41776879E-01  0.00000000E+00 -3.49393886E-02 -1.06399683E-01
  0.00000000E+00  6.22986833E-02  1.52595999E-02  0.00000000E+00 -2.43122939E-01
 -7.67890974E-01  1.30096616E-03  0.00000000E+00  1.14712771E-02 -6.23115130E-03
  0.00000000E+00  5.32498351E-02  0.00000000E+00  6.07098138E-02 -3.01702394E-02
  0.00000000E+00  1.59579749E-03  0.00000000E+00  9.70235046E-03 -5.52924883E-03
  0.00000000E+00  0.00000000E+00 -1.01527075E-03  2.87693382E-02 -1.65230628E-01
  1.52580119E+00  0.00000000E+00  2.72240155E-02  2.99427229E-02  1.27653933E-02
  2.78018254E-02 -4.20758431E-02 -2.61566494E-01 -2.47796650E-01 -3.20597961E-02
  5.25159503E-02 -2.09233901E-02  7.11347111E-02 -2.38278734E-02 -2.15211480E-02
 -6.38316342E-01  5.99760092E-01 -1.95821162E-01 -2.79149167E-03 -4.91065265E-03
  2.71228129E-04  2.93091574E-03 -3.63382527E-03 -4.02284682E-02 -2.01339743E-02
 -8.92897025E-03 -2.03199940E-03 -6.48271399E-02 -2.00633703E-05 -2.57677050E-03
  2.66449980E-03  1.62279757E-03  8.25846265E-04 -3.14749347E-03 -3.91349601E-03
  1.52784418E-02 -1.49546615E-01  1.29981215E+00  2.62209576E-02 -1.85492088E-02
 -1.64903928E-03  1.87716042E-03  2.76365136E-03 -5.78645072E-03 -1.62997154E-01
 -6.41776879E-01  0.00000000E+00  3.49393886E-02 -1.06399683E-01  0.00000000E+00
 -6.22986833E-02  1.52595999E-02  0.00000000E+00  2.43122939E-01 -7.67890974E-01
  1.30096616E-03  0.00000000E+00 -1.14712771E-02 -6.23115130E-03  0.00000000E+00
  5.32498351E-02  0.00000000E+00 -6.07098138E-02 -3.01702394E-02  0.00000000E+00
  1.59579749E-03  0.00000000E+00 -9.70235046E-03 -5.52924883E-03  0.00000000E+00
  0.00000000E+00  1.01527075E-03  2.87693382E-02 -1.65230628E-01  1.52580119E+00
  0.00000000E+00 -2.72240155E-02  2.99427229E-02  4.40617668E-03  1.14959304E-02
 -4.99816814E-02  3.46982703E-01 -4.81683144E+00 -1.69597285E-02  6.60092649E-02
 -6.00221710E-02  5.53327288E-02  1.01126921E-02 -1.02116232E-01 -1.67504239E+00
  1.79650577E+00 -6.70853926E-01 -2.66930456E-03  5.25548276E-03 -2.21609849E-03
 -5.66985177E-03  1.21703873E-03 -3.87424886E-03 -2.90115542E-02  9.23050154E-03
 -2.72755813E-02  5.20145692E-02 -6.90896567E-04 -2.27993201E-03  3.15185151E-03
 -5.71021830E-04  1.16426951E-03  3.50360381E-04 -1.40729260E-03 -3.48011420E-03
  9.77914421E-02 -1.10484503E+00  1.54204083E-02 -7.49668077E-03 -7.57656193E-03
  1.82423469E-02  4.18483512E-02 -6.81448172E-02 -3.00645089E-02  2.44881919E+00
  0.00000000E+00 -1.31646208E-03  1.06541044E-02  0.00000000E+00  5.51945374E-03
  1.37727634E-03  0.00000000E+00 -1.69431953E-01  8.29879422E-01 -5.38963227E-03
  0.00000000E+00  9.57414094E-04 -3.09961571E-03  0.00000000E+00  4.68930635E-03
  0.00000000E+00  2.98653920E-02 -3.76329408E-02  0.00000000E+00  4.49735407E-03
  0.00000000E+00 -4.01149184E-04 -3.39539937E-03  0.00000000E+00  0.00000000E+00
  1.32421469E-03 -1.82423469E-02 -4.18483512E-02  6.81448172E-02  3.00645089E-02
 -2.44881919E+00  0.00000000E+00 -1.31646208E-03 -1.06541044E-02  0.00000000E+00
  5.51945374E-03 -1.37727634E-03  0.00000000E+00 -1.69431953E-01 -8.29879422E-01
  5.38963227E-03  0.00000000E+00  9.57414094E-04  3.09961571E-03  0.00000000E+00
 -4.68930635E-03  0.00000000E+00  2.98653920E-02  3.76329408E-02  0.00000000E+00
 -4.49735407E-03  0.00000000E+00 -4.01149184E-04  3.39539937E-03  0.00000000E+00
  0.00000000E+00  1.32421469E-03 -4.40617668E-03 -1.14959304E-02  4.99816814E-02
 -3.46982703E-01  4.81683144E+00  1.69597285E-02  6.60092649E-02  6.00221710E-02
 -5.53327288E-02  1.01126921E-02  1.02116232E-01  1.67504239E+00  1.79650577E+00
  6.70853926E-01  2.66930456E-03 -5.25548276E-03 -2.21609849E-03  5.66985177E-03
  1.21703873E-03  3.87424886E-03  2.90115542E-02  9.23050154E-03  2.72755813E-02
  5.20145692E-02  6.90896567E-04  2.27993201E-03  3.15185151E-03  5.71021830E-04
  1.16426951E-03 -3.50360381E-04 -1.40729260E-03  3.48011420E-03 -9.77914421E-02
  1.10484503E+00 -1.54204083E-02 -7.49668077E-03  7.57656193E-03  4.40617668E-03
  1.14959304E-02 -4.99816814E-02  3.46982703E-01 -4.81683144E+00  1.69597285E-02
  6.60092649E-02 -6.00221710E-02 -5.53327288E-02  1.01126921E-02 -1.02116232E-01
  1.67504239E+00  1.79650577E+00 -6.70853926E-01 -2.66930456E-03 -5.25548276E-03
 -2.21609849E-03 -5.66985177E-03 -1.21703873E-03 -3.87424886E-03  2.90115542E-02
  9.23050154E-03 -2.72755813E-02 -5.20145692E-02 -6.90896567E-04  2.27993201E-03
  3.15185151E-03 -5.71021830E-04 -1.16426951E-03 -3.50360381E-04 -1.40729260E-03
 -3.48011420E-03  9.77914421E-02 -1.10484503E+00 -1.54204083E-02 -7.49668077E-03
 -7.57656193E-03 -9.08412475E-03 -2.17573345E-02  8.99276865E-02 -9.38186828E-02
  6.11133879E+00  0.00000000E+00  1.10870299E-01  6.60465797E-02  0.00000000E+00
 -3.78310728E-02 -1.39282104E-01  0.00000000E+00  4.92025436E-01  6.08601824E-01
 -4.76034742E-04  0.00000000E+00 -1.54585271E-03 -7.25281340E-03  0.00000000E+00
 -9.51074792E-02  0.00000000E+00 -1.42306746E-01  3.53659805E-03  0.00000000E+00
 -3.89645668E-03  0.00000000E+00 -1.20013753E-02  6.37374523E-03  0.00000000E+00
  0.00000000E+00  3.60157174E-03  3.38674167E-03  2.97974059E-01 -2.81227553E+00
  0.00000000E+00 -3.43738462E-02 -5.64201529E-02 -4.40617668E-03 -1.14959304E-02
  4.99816814E-02 -3.46982703E-01  4.81683144E+00 -1.69597285E-02  6.60092649E-02
  6.00221710E-02  5.53327288E-02  1.01126921E-02  1.02116232E-01 -1.67504239E+00
  1.79650577E+00  6.70853926E-01  2.66930456E-03  5.25548276E-03 -2.21609849E-03
  5.66985177E-03 -1.21703873E-03  3.87424886E-03 -2.90115542E-02  9.23050154E-03
  2.72755813E-02 -5.20145692E-02  6.90896567E-04 -2.27993201E-03  3.15185151E-03
  5.71021830E-04 -1.16426951E-03  3.50360381E-04 -1.40729260E-03  3.48011420E-03
 -9.77914421E-02  1.10484503E+00  1.54204083E-02 -7.49668077E-03  7.57656193E-03
  9.08412475E-03  2.17573345E-02 -8.99276865E-02  9.38186828E-02 -6.11133879E+00
  0.00000000E+00  1.10870299E-01 -6.60465797E-02  0.00000000E+00 -3.78310728E-02
  1.39282104E-01  0.00000000E+00  4.92025436E-01 -6.08601824E-01  4.76034742E-04
  0.00000000E+00 -1.54585271E-03  7.25281340E-03  0.00000000E+00  9.51074792E-02
  0.00000000E+00 -1.42306746E-01 -3.53659805E-03  0.00000000E+00  3.89645668E-03
  0.00000000E+00 -1.20013753E-02 -6.37374523E-03  0.00000000E+00  0.00000000E+00
  3.60157174E-03 -3.38674167E-03 -2.97974059E-01  2.81227553E+00  0.00000000E+00
 -3.43738462E-02  5.64201529E-02  1.86243364E-02  4.25579879E-02 -7.75603599E-02
 -2.97056602E-01 -2.25991803E-01  8.19370315E-02 -1.89167369E-02 -9.71327473E-03
 -1.23602978E-01  1.41381779E-01 -2.63627587E-02  2.25296804E+00 -1.56661730E+00
 -6.39401524E-02  4.97078182E-04 -7.41992159E-04  6.37053260E-05 -5.89188647E-03
  1.89500742E-03 -5.16289414E-02 -4.33902629E-03 -2.63249145E-03  4.01665018E-02
 -9.05279628E-02  1.72379937E-05  3.39668520E-03 -5.63225322E-03 -7.30667162E-04
 -1.60998406E-04  3.21908958E-03  7.10905703E-03 -4.51491733E-03 -2.21676695E-01
  2.87044674E+00 -3.64548718E-02  3.84431970E-02  6.92844571E-04  0.00000000E+00
  0.00000000E+00  0.00000000E+00  0.00000000E+00  0.00000000E+00 -2.60572000E-02
  0.00000000E+00  0.00000000E+00 -7.72264316E-02  0.00000000E+00  0.00000000E+00
 -4.60354235E-01  0.00000000E+00  0.00000000E+00  0.00000000E+00  4.74255253E-03
  0.00000000E+00  0.00000000E+00 -3.98437992E-03  0.00000000E+00 -5.75424324E-02
  0.00000000E+00  0.00000000E+00  3.58475405E-02  0.00000000E+00  4.73077172E-04
  0.00000000E+00  0.00000000E+00  1.13822488E-03  2.59922133E-03  0.00000000E+00
  0.00000000E+00  0.00000000E+00  0.00000000E+00  0.00000000E+00  0.00000000E+00
  2.60572000E-02  0.00000000E+00  0.00000000E+00  7.72264316E-02  0.00000000E+00
  0.00000000E+00  4.60354235E-01  0.00000000E+00  0.00000000E+00  0.00000000E+00
 -4.74255253E-03  0.00000000E+00  0.00000000E+00 -3.98437992E-03  0.00000000E+00
  5.75424324E-02  0.00000000E+00  0.00000000E+00  3.58475405E-02  0.00000000E+00
 -4.73077172E-04  0.00000000E+00  0.00000000E+00  1.13822488E-03 -2.59922133E-03
  0.00000000E+00 -1.86243364E-02 -4.25579879E-02  7.75603599E-02  2.97056602E-01
  2.25991803E-01 -8.19370315E-02 -1.89167369E-02  9.71327473E-03  1.23602978E-01
  1.41381779E-01  2.63627587E-02 -2.25296804E+00 -1.56661730E+00  6.39401524E-02
 -4.97078182E-04  7.41992159E-04  6.37053260E-05  5.89188647E-03  1.89500742E-03
  5.16289414E-02  4.33902629E-03 -2.63249145E-03 -4.01665018E-02 -9.05279628E-02
 -1.72379937E-05 -3.39668520E-03 -5.63225322E-03  7.30667162E-04 -1.60998406E-04
 -3.21908958E-03  7.10905703E-03  4.51491733E-03  2.21676695E-01 -2.87044674E+00
  3.64548718E-02  3.84431970E-02 -6.92844571E-04 -1.86243364E-02 -4.25579879E-02
  7.75603599E-02  2.97056602E-01  2.25991803E-01  8.19370315E-02  1.89167369E-02
  9.71327473E-03 -1.23602978E-01 -1.41381779E-01  2.63627587E-02  2.25296804E+00
  1.56661730E+00  6.39401524E-02 -4.97078182E-04 -7.41992159E-04 -6.37053260E-05
  5.89188647E-03  1.89500742E-03  5.16289414E-02 -4.33902629E-03  2.63249145E-03
 -4.01665018E-02 -9.05279628E-02 -1.72379937E-05  3.39668520E-03  5.63225322E-03
  7.30667162E-04 -1.60998406E-04  3.21908958E-03 -7.10905703E-03  4.51491733E-03
  2.21676695E-01 -2.87044674E+00 -3.64548718E-02 -3.84431970E-02 -6.92844571E-04
  0.00000000E+00  0.00000000E+00  0.00000000E+00  0.00000000E+00  0.00000000E+00
 -2.41152530E-02  0.00000000E+00  0.00000000E+00 -6.16843423E-02  0.00000000E+00
  0.00000000E+00 -6.84256310E-01  0.00000000E+00  0.00000000E+00  0.00000000E+00
 -7.79751639E-03  0.00000000E+00  0.00000000E+00 -5.43569701E-03  0.00000000E+00
  7.07751460E-02  0.00000000E+00  0.00000000E+00  3.32535444E-02  0.00000000E+00
 -4.30934481E-04  0.00000000E+00  0.00000000E+00 -1.52432590E-06  7.95375438E-04
  0.00000000E+00  0.00000000E+00  0.00000000E+00  0.00000000E+00 -9.37768931E-03
  0.00000000E+00  0.00000000E+00  1.86243364E-02  4.25579879E-02 -7.75603599E-02
 -2.97056602E-01 -2.25991803E-01 -8.19370315E-02  1.89167369E-02 -9.71327473E-03
  1.23602978E-01 -1.41381779E-01 -2.63627587E-02 -2.25296804E+00  1.56661730E+00
 -6.39401524E-02  4.97078182E-04  7.41992159E-04 -6.37053260E-05 -5.89188647E-03
  1.89500742E-03 -5.16289414E-02  4.33902629E-03  2.63249145E-03  4.01665018E-02
 -9.05279628E-02  1.72379937E-05 -3.39668520E-03  5.63225322E-03 -7.30667162E-04
 -1.60998406E-04 -3.21908958E-03 -7.10905703E-03 -4.51491733E-03 -2.21676695E-01
  2.87044674E+00  3.64548718E-02 -3.84431970E-02  6.92844571E-04  0.00000000E+00
  0.00000000E+00  0.00000000E+00  0.00000000E+00  0.00000000E+00  2.41152530E-02
  0.00000000E+00  0.00000000E+00  6.16843423E-02  0.00000000E+00  0.00000000E+00
  6.84256310E-01  0.00000000E+00  0.00000000E+00  0.00000000E+00  7.79751639E-03
  0.00000000E+00  0.00000000E+00 -5.43569701E-03  0.00000000E+00 -7.07751460E-02
  0.00000000E+00  0.00000000E+00  3.32535444E-02  0.00000000E+00  4.30934481E-04
  0.00000000E+00  0.00000000E+00 -1.52432590E-06 -7.95375438E-04  0.00000000E+00
  0.00000000E+00  0.00000000E+00  0.00000000E+00  9.37768931E-03  0.00000000E+00
  0.00000000E+00  1.60269690E-03  3.11995759E-03 -1.63500103E-02 -1.40343891E-01
 -5.57134425E-01  1.06526033E-01 -6.36252194E-02  2.02955687E-02 -8.11637804E-02
  6.07539108E-02  2.69856641E-02  1.11253106E+00 -8.13070448E-01  1.02660990E-01
 -5.17684663E-03 -1.22314871E-03 -8.05664169E-04 -4.60915973E-04 -6.42144958E-03
 -8.66763642E-02  5.34720064E-04 -4.73622333E-04 -1.02933271E-02 -1.01758664E-01
 -4.62998465E-04  2.54911492E-03 -5.91830545E-03  2.49458909E-04  1.50035410E-04
  4.76626517E-03  9.54636514E-03  2.06336834E-02 -2.49733668E-01  2.08503290E+00
 -4.08482722E-02  3.51229498E-02  1.87596441E-03  0.00000000E+00  0.00000000E+00
  0.00000000E+00  0.00000000E+00  0.00000000E+00  2.29413504E-02  0.00000000E+00
  0.00000000E+00 -1.82251142E-02  0.00000000E+00  0.00000000E+00  1.67969337E-01
  0.00000000E+00  0.00000000E+00  0.00000000E+00 -6.23091848E-03  0.00000000E+00
  0.00000000E+00  3.14625363E-03  0.00000000E+00 -5.43974058E-02  0.00000000E+00
  0.00000000E+00 -3.02071590E-02  0.00000000E+00 -2.59779761E-03  0.00000000E+00
  0.00000000E+00 -2.32326571E-03 -1.77332494E-03  0.00000000E+00  0.00000000E+00
  0.00000000E+00  0.00000000E+00  0.00000000E+00  0.00000000E+00  2.29413504E-02
  0.00000000E+00  0.00000000E+00 -1.82251142E-02  0.00000000E+00  0.00000000E+00
  1.67969337E-01  0.00000000E+00  0.00000000E+00  0.00000000E+00 -6.23091848E-03
  0.00000000E+00  0.00000000E+00 -3.14625363E-03  0.00000000E+00 -5.43974058E-02
  0.00000000E+00  0.00000000E+00  3.02071590E-02  0.00000000E+00 -2.59779761E-03
  0.00000000E+00  0.00000000E+00  2.32326571E-03 -1.77332494E-03  0.00000000E+00
  1.60269690E-03  3.11995759E-03 -1.63500103E-02 -1.40343891E-01 -5.57134425E-01
  1.06526033E-01  6.36252194E-02  2.02955687E-02 -8.11637804E-02 -6.07539108E-02
  2.69856641E-02  1.11253106E+00  8.13070448E-01  1.02660990E-01 -5.17684663E-03
 -1.22314871E-03  8.05664169E-04 -4.60915973E-04  6.42144958E-03 -8.66763642E-02
  5.34720064E-04  4.73622333E-04 -1.02933271E-02  1.01758664E-01 -4.62998465E-04
  2.54911492E-03  5.91830545E-03  2.49458909E-04 -1.50035410E-04  4.76626517E-03
 -9.54636514E-03  2.06336834E-02 -2.49733668E-01  2.08503290E+00 -4.08482722E-02
 -3.51229498E-02  1.87596441E-03 -1.60269690E-03 -3.11995759E-03  1.63500103E-02
  1.40343891E-01  5.57134425E-01  1.06526033E-01  6.36252194E-02 -2.02955687E-02
 -8.11637804E-02 -6.07539108E-02 -2.69856641E-02  1.11253106E+00  8.13070448E-01
 -1.02660990E-01  5.17684663E-03 -1.22314871E-03  8.05664169E-04  4.60915973E-04
 -6.42144958E-03  8.66763642E-02  5.34720064E-04  4.73622333E-04  1.02933271E-02
 -1.01758664E-01  4.62998465E-04  2.54911492E-03  5.91830545E-03 -2.49458909E-04
  1.50035410E-04  4.76626517E-03 -9.54636514E-03 -2.06336834E-02  2.49733668E-01
 -2.08503290E+00 -4.08482722E-02 -3.51229498E-02 -1.87596441E-03  0.00000000E+00
  0.00000000E+00  0.00000000E+00  0.00000000E+00  0.00000000E+00  5.77633315E-02
  0.00000000E+00  0.00000000E+00  2.63338733E-02  0.00000000E+00  0.00000000E+00
  3.99525120E-01  0.00000000E+00  0.00000000E+00  0.00000000E+00  8.30478900E-03
  0.00000000E+00  0.00000000E+00  2.22034559E-03  0.00000000E+00  5.45698531E-02
  0.00000000E+00  0.00000000E+00 -2.50690512E-02  0.00000000E+00 -1.51365775E-03
  0.00000000E+00  0.00000000E+00  2.04174802E-03 -2.93831779E-03  0.00000000E+00
  0.00000000E+00  0.00000000E+00  0.00000000E+00  5.28204787E-03  0.00000000E+00
  0.00000000E+00 -1.60269690E-03 -3.11995759E-03  1.63500103E-02  1.40343891E-01
  5.57134425E-01  1.06526033E-01 -6.36252194E-02 -2.02955687E-02 -8.11637804E-02
  6.07539108E-02 -2.69856641E-02  1.11253106E+00 -8.13070448E-01 -1.02660990E-01
  5.17684663E-03 -1.22314871E-03 -8.05664169E-04  4.60915973E-04  6.42144958E-03
  8.66763642E-02  5.34720064E-04 -4.73622333E-04  1.02933271E-02  1.01758664E-01
  4.62998465E-04  2.54911492E-03 -5.91830545E-03 -2.49458909E-04 -1.50035410E-04
  4.76626517E-03  9.54636514E-03 -2.06336834E-02  2.49733668E-01 -2.08503290E+00
 -4.08482722E-02  3.51229498E-02 -1.87596441E-03  0.00000000E+00  0.00000000E+00
  0.00000000E+00  0.00000000E+00  0.00000000E+00  5.77633315E-02  0.00000000E+00
  0.00000000E+00  2.63338733E-02  0.00000000E+00  0.00000000E+00  3.99525120E-01
  0.00000000E+00  0.00000000E+00  0.00000000E+00  8.30478900E-03  0.00000000E+00
  0.00000000E+00 -2.22034559E-03  0.00000000E+00  5.45698531E-02  0.00000000E+00
  0.00000000E+00  2.50690512E-02  0.00000000E+00 -1.51365775E-03  0.00000000E+00
  0.00000000E+00 -2.04174802E-03 -2.93831779E-03  0.00000000E+00  0.00000000E+00
  0.00000000E+00  0.00000000E+00  5.28204787E-03  0.00000000E+00  0.00000000E+00
 -1.28225392E-02 -2.95636750E-02  6.68705783E-02  4.72350970E-02  1.83676636E+00
 -2.40651200E-02  4.91499534E-02 -2.75739137E-02  1.22619476E-01 -2.76549533E-02
 -8.93643326E-03 -2.34317502E-01  1.01603660E+00 -1.33734266E-01 -7.33790031E-04
  4.11705992E-03 -3.89482688E-04 -6.59869754E-03 -3.56811898E-03  4.57004761E-02
  3.96244159E-02  1.85537401E-02  2.78985978E-02  7.57422739E-02 -4.70209529E-04
 -2.19213362E-03  3.26584164E-03  2.66121904E-03  1.23604221E-03 -2.27274403E-03
 -3.64339878E-03  4.92373197E-03  1.89994387E-01 -1.54013373E+00  3.27822057E-02
 -1.90781372E-02 -1.92448405E-03  1.34996160E-02  3.18366622E-02 -6.97419548E-02
  6.51662218E-02 -1.59411330E+00  0.00000000E+00 -3.68899061E-02 -5.02236550E-02
  0.00000000E+00 -6.07865744E-02 -1.07893049E-01  0.00000000E+00 -4.49724022E-01
 -5.26762855E-01  8.79004431E-04  0.00000000E+00  5.38579530E-03  3.70865492E-03
  0.00000000E+00 -2.26161476E-02  0.00000000E+00 -1.74369770E-02  2.08281692E-03
  0.00000000E+00 -9.59783882E-04  0.00000000E+00 -5.95456079E-04  4.67278790E-04
  0.00000000E+00  0.00000000E+00 -2.09479803E-03  1.34996160E-02  3.18366622E-02
 -6.97419548E-02  6.51662218E-02 -1.59411330E+00  0.00000000E+00  3.68899061E-02
 -5.02236550E-02  0.00000000E+00  6.07865744E-02 -1.07893049E-01  0.00000000E+00
  4.49724022E-01 -5.26762855E-01  8.79004431E-04  0.00000000E+00 -5.38579530E-03
  3.70865492E-03  0.00000000E+00 -2.26161476E-02  0.00000000E+00  1.74369770E-02
  2.08281692E-03  0.00000000E+00 -9.59783882E-04  0.00000000E+00  5.95456079E-04
  4.67278790E-04  0.00000000E+00  0.00000000E+00  2.09479803E-03 -1.28225392E-02
 -2.95636750E-02  6.68705783E-02  4.72350970E-02  1.83676636E+00 -2.40651200E-02
 -4.91499534E-02 -2.75739137E-02  1.22619476E-01  2.76549533E-02 -8.93643326E-03
 -2.34317502E-01 -1.01603660E+00 -1.33734266E-01 -7.33790031E-04  4.11705992E-03
  3.89482688E-04 -6.59869754E-03  3.56811898E-03  4.57004761E-02  3.96244159E-02
 -1.85537401E-02  2.78985978E-02 -7.57422739E-02 -4.70209529E-04 -2.19213362E-03
 -3.26584164E-03  2.66121904E-03 -1.23604221E-03 -2.27274403E-03  3.64339878E-03
  4.92373197E-03  1.89994387E-01 -1.54013373E+00  3.27822057E-02  1.90781372E-02
 -1.92448405E-03 -1.28225392E-02 -2.95636750E-02  6.68705783E-02  4.72350970E-02
  1.83676636E+00  2.40651200E-02  4.91499534E-02 -2.75739137E-02 -1.22619476E-01
 -2.76549533E-02 -8.93643326E-03  2.34317502E-01  1.01603660E+00 -1.33734266E-01
 -7.33790031E-04 -4.11705992E-03 -3.89482688E-04 -6.59869754E-03  3.56811898E-03
  4.57004761E-02 -3.96244159E-02  1.85537401E-02  2.78985978E-02 -7.57422739E-02
 -4.70209529E-04  2.19213362E-03  3.26584164E-03  2.66121904E-03 -1.23604221E-03
  2.27274403E-03 -3.64339878E-03  4.92373197E-03  1.89994387E-01 -1.54013373E+00
 -3.27822057E-02 -1.90781372E-02 -1.92448405E-03  6.90523758E-03  1.60957387E-02
 -4.46104670E-02 -1.19755673E-01 -1.84146943E+00  0.00000000E+00 -6.24782350E-02
 -9.10292647E-02  0.00000000E+00  4.61191223E-02  1.49223081E-01  0.00000000E+00
 -1.41626337E+00 -1.16943432E+00  2.33486439E-03  0.00000000E+00  3.09494153E-04
  1.28052467E-03  0.00000000E+00  3.95488219E-02  0.00000000E+00  1.12480176E-01
 -9.00476600E-02  0.00000000E+00  4.22249191E-04  0.00000000E+00  1.13985809E-02
 -2.90555670E-03  0.00000000E+00  0.00000000E+00 -4.59713927E-03  1.91035071E-04
 -2.70812617E-01  2.59086923E+00  0.00000000E+00  3.04630618E-02  4.89331759E-02
 -1.28225392E-02 -2.95636750E-02  6.68705783E-02  4.72350970E-02  1.83676636E+00
  2.40651200E-02 -4.91499534E-02 -2.75739137E-02 -1.22619476E-01  2.76549533E-02
 -8.93643326E-03  2.34317502E-01 -1.01603660E+00 -1.33734266E-01 -7.33790031E-04
 -4.11705992E-03  3.89482688E-04 -6.59869754E-03 -3.56811898E-03  4.57004761E-02
 -3.96244159E-02 -1.85537401E-02  2.78985978E-02  7.57422739E-02 -4.70209529E-04
  2.19213362E-03 -3.26584164E-03  2.66121904E-03  1.23604221E-03  2.27274403E-03
  3.64339878E-03  4.92373197E-03  1.89994387E-01 -1.54013373E+00 -3.27822057E-02
  1.90781372E-02 -1.92448405E-03  6.90523758E-03  1.60957387E-02 -4.46104670E-02
 -1.19755673E-01 -1.84146943E+00  0.00000000E+00  6.24782350E-02 -9.10292647E-02
  0.00000000E+00 -4.61191223E-02  1.49223081E-01  0.00000000E+00  1.41626337E+00
 -1.16943432E+00  2.33486439E-03  0.00000000E+00 -3.09494153E-04  1.28052467E-03
  0.00000000E+00  3.95488219E-02  0.00000000E+00 -1.12480176E-01 -9.00476600E-02
  0.00000000E+00  4.22249191E-04  0.00000000E+00 -1.13985809E-02 -2.90555670E-03
  0.00000000E+00  0.00000000E+00  4.59713927E-03  1.91035071E-04 -2.70812617E-01
  2.59086923E+00  0.00000000E+00 -3.04630618E-02  4.89331759E-02 -9.31414163E-03
 -2.00979924E-02  3.58796320E-02  5.38363489E-01 -2.38007762E+01 -3.83932068E-02
  5.30768116E-02  1.90169952E-02 -5.14574293E-02  1.10668235E-01  3.64072958E-02
 -8.93566157E+00  7.50015596E+00  3.71391095E-01 -3.93436178E-03 -3.72033563E-03
  2.59670241E-03 -2.60709261E-03  4.83021837E-04  6.70643679E-02  2.97567061E-02
 -1.78973920E-02 -2.43015226E-02  8.69959873E-02 -7.03074230E-04 -2.25246425E-03
  1.04387357E-03  3.86738300E-04 -7.40469630E-04 -2.39767093E-03 -1.86264151E-03
 -4.32570043E-03  4.56469909E-02 -4.31019640E+00  2.34134465E-02 -1.47663239E-02
  4.97580423E-03  2.54220104E-03  5.19963199E-03 -3.24965092E-02  1.35940860E-01
  2.72554714E+01  0.00000000E+00  2.37245755E-02 -4.12436394E-02  0.00000000E+00
 -1.24161439E-01  1.31496497E-01  0.00000000E+00 -4.76152091E+00  5.23835991E+00
  9.59247603E-04  0.00000000E+00  7.31071560E-04 -3.07194733E-03  0.00000000E+00
 -4.26706046E-02  0.00000000E+00 -1.59712831E-02 -2.67391875E-02  0.00000000E+00
 -2.67087784E-03  0.00000000E+00  2.87803317E-03 -1.76600833E-03  0.00000000E+00
  0.00000000E+00  5.54402792E-04 -2.54220104E-03 -5.19963199E-03  3.24965092E-02
 -1.35940860E-01 -2.72554714E+01  0.00000000E+00  2.37245755E-02  4.12436394E-02
  0.00000000E+00 -1.24161439E-01 -1.31496497E-01  0.00000000E+00 -4.76152091E+00
 -5.23835991E+00 -9.59247603E-04  0.00000000E+00  7.31071560E-04  3.07194733E-03
  0.00000000E+00  4.26706046E-02  0.00000000E+00 -1.59712831E-02  2.67391875E-02
  0.00000000E+00  2.67087784E-03  0.00000000E+00  2.87803317E-03  1.76600833E-03
  0.00000000E+00  0.00000000E+00  5.54402792E-04  9.31414163E-03  2.00979924E-02
 -3.58796320E-02 -5.38363489E-01  2.38007762E+01  3.83932068E-02  5.30768116E-02
 -1.90169952E-02  5.14574293E-02  1.10668235E-01 -3.64072958E-02  8.93566157E+00
  7.50015596E+00 -3.71391095E-01  3.93436178E-03  3.72033563E-03  2.59670241E-03
  2.60709261E-03  4.83021837E-04 -6.70643679E-02 -2.97567061E-02 -1.78973920E-02
  2.43015226E-02  8.69959873E-02  7.03074230E-04  2.25246425E-03  1.04387357E-03
 -3.86738300E-04 -7.40469630E-04  2.39767093E-03 -1.86264151E-03  4.32570043E-03
 -4.56469909E-02  4.31019640E+00 -2.34134465E-02 -1.47663239E-02 -4.97580423E-03
 -9.31414163E-03 -2.00979924E-02  3.58796320E-02  5.38363489E-01 -2.38007762E+01
  3.83932068E-02  5.30768116E-02  1.90169952E-02  5.14574293E-02  1.10668235E-01
  3.64072958E-02  8.93566157E+00  7.50015596E+00  3.71391095E-01 -3.93436178E-03
  3.72033563E-03  2.59670241E-03 -2.60709261E-03 -4.83021837E-04  6.70643679E-02
 -2.97567061E-02 -1.78973920E-02 -2.43015226E-02 -8.69959873E-02 -7.03074230E-04
  2.25246425E-03  1.04387357E-03  3.86738300E-04  7.40469630E-04  2.39767093E-03
 -1.86264151E-03 -4.32570043E-03  4.56469909E-02 -4.31019640E+00 -2.34134465E-02
 -1.47663239E-02  4.97580423E-03  2.11350970E-02  4.84700134E-02 -9.28887682E-02
 -3.37497659E-01  2.23252463E+01  0.00000000E+00  1.67391830E-02 -2.42862535E-02
  0.00000000E+00  6.27249928E-02 -3.96057835E-02  0.00000000E+00 -5.52309619E+00
 -7.54761721E+00 -5.33623038E-03  0.00000000E+00 -3.84494246E-03 -4.11050782E-03
  0.00000000E+00  4.47264242E-02  0.00000000E+00  6.17215983E-02 -2.14055997E-02
  0.00000000E+00 -4.33323242E-04  0.00000000E+00  4.05892710E-03  1.61189994E-03
  0.00000000E+00  0.00000000E+00 -1.56520141E-03 -8.30329440E-03 -1.07698813E-01
  2.94530233E+00  0.00000000E+00  2.18612031E-02  1.78453467E-02  9.31414163E-03
  2.00979924E-02 -3.58796320E-02 -5.38363489E-01  2.38007762E+01 -3.83932068E-02
  5.30768116E-02 -1.90169952E-02 -5.14574293E-02  1.10668235E-01 -3.64072958E-02
 -8.93566157E+00  7.50015596E+00 -3.71391095E-01  3.93436178E-03 -3.72033563E-03
  2.59670241E-03  2.60709261E-03 -4.83021837E-04 -6.70643679E-02  2.97567061E-02
 -1.78973920E-02  2.43015226E-02 -8.69959873E-02  7.03074230E-04 -2.25246425E-03
  1.04387357E-03 -3.86738300E-04  7.40469630E-04 -2.39767093E-03 -1.86264151E-03
  4.32570043E-03 -4.56469909E-02  4.31019640E+00  2.34134465E-02 -1.47663239E-02
 -4.97580423E-03 -2.11350970E-02 -4.84700134E-02  9.28887682E-02  3.37497659E-01
 -2.23252463E+01  0.00000000E+00  1.67391830E-02  2.42862535E-02  0.00000000E+00
  6.27249928E-02  3.96057835E-02  0.00000000E+00 -5.52309619E+00  7.54761721E+00
  5.33623038E-03  0.00000000E+00 -3.84494246E-03  4.11050782E-03  0.00000000E+00
 -4.47264242E-02  0.00000000E+00  6.17215983E-02  2.14055997E-02  0.00000000E+00
  4.33323242E-04  0.00000000E+00  4.05892710E-03 -1.61189994E-03  0.00000000E+00
  0.00000000E+00 -1.56520141E-03  8.30329440E-03  1.07698813E-01 -2.94530233E+00
  0.00000000E+00  2.18612031E-02 -1.78453467E-02 -1.14840249E-04 -6.25173750E-05
  1.84697297E-04  5.25305821E-02 -1.21839054E-01 -4.29798249E-03  9.03829391E-03
  7.28383509E-02  1.60198502E-02 -1.13038645E-02 -1.17633370E-02 -2.76247953E-01
  1.91337210E-01  9.95627978E-01 -6.10389398E-04 -2.21751122E-02  8.13099987E-04
  2.14091163E-04 -7.48188197E-04  1.22351652E-02  1.35164764E-02  8.27976929E-03
 -1.08234634E-03  1.16496857E-02 -1.83168691E-03 -9.35756678E-04  7.43075305E-04
  2.20338080E-03  3.83697354E-03 -9.48279444E-04 -1.57529656E-03  9.87399549E-04
  3.26350085E-02 -3.19303954E-01  4.95172965E-03 -4.04864115E-03  2.16963992E-02
  0.00000000E+00  0.00000000E+00  0.00000000E+00  0.00000000E+00  0.00000000E+00
 -1.48928402E-01  0.00000000E+00  0.00000000E+00 -2.53597856E-01  0.00000000E+00
  0.00000000E+00 -6.74370948E-01  0.00000000E+00  0.00000000E+00  0.00000000E+00
 -4.82831261E-03  0.00000000E+00  0.00000000E+00  7.89135311E-03  0.00000000E+00
  5.85309872E-03  0.00000000E+00  0.00000000E+00  2.34994332E-02  0.00000000E+00
  4.22604314E-04  0.00000000E+00  0.00000000E+00  1.88137872E-04  3.62629445E-03
  0.00000000E+00  0.00000000E+00  0.00000000E+00  0.00000000E+00  0.00000000E+00
  0.00000000E+00 -1.48928402E-01  0.00000000E+00  0.00000000E+00 -2.53597856E-01
  0.00000000E+00  0.00000000E+00 -6.74370948E-01  0.00000000E+00  0.00000000E+00
  0.00000000E+00 -4.82831261E-03  0.00000000E+00  0.00000000E+00 -7.89135311E-03
  0.00000000E+00  5.85309872E-03  0.00000000E+00  0.00000000E+00 -2.34994332E-02
  0.00000000E+00  4.22604314E-04  0.00000000E+00  0.00000000E+00 -1.88137872E-04
  3.62629445E-03  0.00000000E+00 -1.14840249E-04 -6.25173750E-05  1.84697297E-04
  5.25305821E-02 -1.21839054E-01 -4.29798249E-03 -9.03829391E-03  7.28383509E-02
  1.60198502E-02  1.13038645E-02 -1.17633370E-02 -2.76247953E-01 -1.91337210E-01
  9.95627978E-01 -6.10389398E-04 -2.21751122E-02 -8.13099987E-04  2.14091163E-04
  7.48188197E-04  1.22351652E-02  1.35164764E-02 -8.27976929E-03 -1.08234634E-03
 -1.16496857E-02 -1.83168691E-03 -9.35756678E-04 -7.43075305E-04  2.20338080E-03
 -3.83697354E-03 -9.48279444E-04  1.57529656E-03  9.87399549E-04  3.26350085E-02
 -3.19303954E-01  4.95172965E-03  4.04864115E-03  2.16963992E-02  1.14840249E-04
  6.25173750E-05 -1.84697297E-04 -5.25305821E-02  1.21839054E-01 -4.29798249E-03
 -9.03829391E-03 -7.28383509E-02  1.60198502E-02  1.13038645E-02  1.17633370E-02
 -2.76247953E-01 -1.91337210E-01 -9.95627978E-01  6.10389398E-04 -2.21751122E-02
 -8.13099987E-04 -2.14091163E-04 -7.48188197E-04 -1.22351652E-02  1.35164764E-02
 -8.27976929E-03  1.08234634E-03  1.16496857E-02  1.83168691E-03 -9.35756678E-04
 -7.43075305E-04 -2.20338080E-03  3.83697354E-03 -9.48279444E-04  1.57529656E-03
 -9.87399549E-04 -3.26350085E-02  3.19303954E-01  4.95172965E-03  4.04864115E-03
 -2.16963992E-02  0.00000000E+00  0.00000000E+00  0.00000000E+00  0.00000000E+00
  0.00000000E+00  1.51078967E-01  0.00000000E+00  0.00000000E+00  2.67136786E-01
  0.00000000E+00  0.00000000E+00  4.51732701E-01  0.00000000E+00  0.00000000E+00
  0.00000000E+00 -4.80820973E-03  0.00000000E+00  0.00000000E+00 -6.70649013E-03
  0.00000000E+00  1.43758380E-02  0.00000000E+00  0.00000000E+00 -1.15330838E-02
  0.00000000E+00  6.88053665E-04  0.00000000E+00  0.00000000E+00  9.38619716E-04
 -3.56996820E-03  0.00000000E+00  0.00000000E+00  0.00000000E+00  0.00000000E+00
 -3.40208309E-03  0.00000000E+00  0.00000000E+00  1.14840249E-04  6.25173750E-05
 -1.84697297E-04 -5.25305821E-02  1.21839054E-01 -4.29798249E-03  9.03829391E-03
 -7.28383509E-02  1.60198502E-02 -1.13038645E-02  1.17633370E-02 -2.76247953E-01
  1.91337210E-01 -9.95627978E-01  6.10389398E-04 -2.21751122E-02  8.13099987E-04
 -2.14091163E-04  7.48188197E-04 -1.22351652E-02  1.35164764E-02  8.27976929E-03
  1.08234634E-03 -1.16496857E-02  1.83168691E-03 -9.35756678E-04  7.43075305E-04
 -2.20338080E-03 -3.83697354E-03 -9.48279444E-04 -1.57529656E-03 -9.87399549E-04
 -3.26350085E-02  3.19303954E-01  4.95172965E-03 -4.04864115E-03 -2.16963992E-02
  0.00000000E+00  0.00000000E+00  0.00000000E+00  0.00000000E+00  0.00000000E+00
  1.51078967E-01  0.00000000E+00  0.00000000E+00  2.67136786E-01  0.00000000E+00
  0.00000000E+00  4.51732701E-01  0.00000000E+00  0.00000000E+00  0.00000000E+00
 -4.80820973E-03  0.00000000E+00  0.00000000E+00  6.70649013E-03  0.00000000E+00
  1.43758380E-02  0.00000000E+00  0.00000000E+00  1.15330838E-02  0.00000000E+00
  6.88053665E-04  0.00000000E+00  0.00000000E+00 -9.38619716E-04 -3.56996820E-03
  0.00000000E+00  0.00000000E+00  0.00000000E+00  0.00000000E+00 -3.40208309E-03
  0.00000000E+00  0.00000000E+00  7.80262733E-03  1.89558339E-02 -6.39826472E-02
  3.81348702E-01 -6.72300731E+00 -3.83148539E-03  3.93112518E-02 -2.10951904E-02
 -1.56967748E-02  9.09214095E-02 -1.05062858E-02 -3.87894913E+00  1.13889218E+00
  1.30614169E-01  1.22005532E-04  1.75425657E-03  4.30658472E-06  1.76856204E-02
  5.95974550E-04  2.54299793E-02  1.99669551E-02  3.87154797E-03  9.37159266E-04
  6.15442165E-02 -1.43696030E-03  1.86501274E-03 -1.11627907E-03  1.49456735E-03
 -4.87674399E-04  2.54891866E-03  2.37061016E-03 -2.24052132E-03 -8.58160731E-03
 -1.34832328E+00 -7.73251279E-03 -9.76151213E-03 -1.24876668E-03 -9.06071804E-03
 -2.29796195E-02  9.46184277E-02 -7.73822137E-01  8.61432752E+00  0.00000000E+00
  4.87249307E-02 -2.02737305E-02  0.00000000E+00  1.52768300E-01  1.31746462E-02
  0.00000000E+00 -1.00712244E+00  2.98944256E+00  6.12378055E-03  0.00000000E+00
  1.21869075E-02  7.64976641E-03  0.00000000E+00 -1.07930952E-02  0.00000000E+00
 -2.25398870E-02 -2.93762309E-02  0.00000000E+00  5.61146094E-03  0.00000000E+00
  6.40922353E-03  6.91991882E-04  0.00000000E+00  0.00000000E+00  1.27244531E-03
 -9.06071804E-03 -2.29796195E-02  9.46184277E-02 -7.73822137E-01  8.61432752E+00
  0.00000000E+00 -4.87249307E-02 -2.02737305E-02  0.00000000E+00 -1.52768300E-01
  1.31746462E-02  0.00000000E+00  1.00712244E+00  2.98944256E+00  6.12378055E-03
  0.00000000E+00 -1.21869075E-02  7.64976641E-03  0.00000000E+00 -1.07930952E-02
  0.00000000E+00  2.25398870E-02 -2.93762309E-02  0.00000000E+00  5.61146094E-03
  0.00000000E+00 -6.40922353E-03  6.91991882E-04  0.00000000E+00  0.00000000E+00
 -1.27244531E-03  7.80262733E-03  1.89558339E-02 -6.39826472E-02  3.81348702E-01
 -6.72300731E+00 -3.83148539E-03 -3.93112518E-02 -2.10951904E-02 -1.56967748E-02
 -9.09214095E-02 -1.05062858E-02 -3.87894913E+00 -1.13889218E+00  1.30614169E-01
  1.22005532E-04  1.75425657E-03 -4.30658472E-06  1.76856204E-02 -5.95974550E-04
  2.54299793E-02  1.99669551E-02 -3.87154797E-03  9.37159266E-04 -6.15442165E-02
 -1.43696030E-03  1.86501274E-03  1.11627907E-03  1.49456735E-03  4.87674399E-04
  2.54891866E-03 -2.37061016E-03 -2.24052132E-03 -8.58160731E-03 -1.34832328E+00
 -7.73251279E-03  9.76151213E-03 -1.24876668E-03  7.80262733E-03  1.89558339E-02
 -6.39826472E-02  3.81348702E-01 -6.72300731E+00  3.83148539E-03  3.93112518E-02
 -2.10951904E-02  1.56967748E-02  9.09214095E-02 -1.05062858E-02  3.87894913E+00
  1.13889218E+00  1.30614169E-01  1.22005532E-04 -1.75425657E-03  4.30658472E-06
  1.76856204E-02 -5.95974550E-04  2.54299793E-02 -1.99669551E-02  3.87154797E-03
  9.37159266E-04 -6.15442165E-02 -1.43696030E-03 -1.86501274E-03 -1.11627907E-03
  1.49456735E-03  4.87674399E-04 -2.54891866E-03  2.37061016E-03 -2.24052132E-03
 -8.58160731E-03 -1.34832328E+00  7.73251279E-03 -9.76151213E-03 -1.24876668E-03
 -1.09090066E-02 -2.66895663E-02  9.39602942E-02 -5.43407905E-01  6.24718724E+00
  0.00000000E+00  1.82747697E-02 -8.44648209E-02  0.00000000E+00  1.75708972E-01
 -9.62911550E-02  0.00000000E+00 -1.43985973E+00 -3.03581697E+00  1.01679551E-02
  0.00000000E+00 -2.66559722E-03  3.08047675E-03  0.00000000E+00 -2.52551303E-02
  0.00000000E+00  3.25485821E-02 -4.71358917E-02  0.00000000E+00 -6.88312564E-03
  0.00000000E+00  5.40000078E-03  1.77511658E-03  0.00000000E+00  0.00000000E+00
  8.01243610E-04  2.27668106E-03 -1.69259860E-02  1.35997360E+00  0.00000000E+00
 -6.33712159E-03  1.20104074E-02  7.80262733E-03  1.89558339E-02 -6.39826472E-02
  3.81348702E-01 -6.72300731E+00  3.83148539E-03 -3.93112518E-02 -2.10951904E-02
  1.56967748E-02 -9.09214095E-02 -1.05062858E-02  3.87894913E+00 -1.13889218E+00
  1.30614169E-01  1.22005532E-04 -1.75425657E-03 -4.30658472E-06  1.76856204E-02
  5.95974550E-04  2.54299793E-02 -1.99669551E-02 -3.87154797E-03  9.37159266E-04
  6.15442165E-02 -1.43696030E-03 -1.86501274E-03  1.11627907E-03  1.49456735E-03
 -4.87674399E-04 -2.54891866E-03 -2.37061016E-03 -2.24052132E-03 -8.58160731E-03
 -1.34832328E+00  7.73251279E-03  9.76151213E-03 -1.24876668E-03 -1.09090066E-02
 -2.66895663E-02  9.39602942E-02 -5.43407905E-01  6.24718724E+00  0.00000000E+00
 -1.82747697E-02 -8.44648209E-02  0.00000000E+00 -1.75708972E-01 -9.62911550E-02
  0.00000000E+00  1.43985973E+00 -3.03581697E+00  1.01679551E-02  0.00000000E+00
  2.66559722E-03  3.08047675E-03  0.00000000E+00 -2.52551303E-02  0.00000000E+00
 -3.25485821E-02 -4.71358917E-02  0.00000000E+00 -6.88312564E-03  0.00000000E+00
 -5.40000078E-03  1.77511658E-03  0.00000000E+00  0.00000000E+00 -8.01243610E-04
  2.27668106E-03 -1.69259860E-02  1.35997360E+00  0.00000000E+00  6.33712159E-03
  1.20104074E-02  6.75107366E-03  1.68733958E-02 -8.11907370E-02  2.30428428E-01
 -1.26801596E+00  2.24986297E-03  2.16340745E-02  3.85067658E-02  3.45373541E-02
 -3.79519506E-02  1.03372250E-01  1.77299331E-01 -2.55688077E-01  2.01582472E+00
  1.46986149E-04 -1.12699239E-02 -3.62928166E-04 -2.08575398E-03  1.08222137E-03
 -1.90028095E-02 -1.70751740E-02  3.65741717E-02 -2.26749468E-02 -1.23183726E-03
  1.95538137E-04  2.88465895E-03  1.79599248E-03 -1.02878917E-03 -3.45819547E-03
  1.24334304E-03  3.99588127E-03 -1.10236510E-03  4.22151281E-02  5.62611023E-01
 -1.53338493E-03  3.11238498E-03  5.53086259E-03 -2.44341481E-02 -5.99409430E-02
  2.33359093E-01 -1.24346653E+00  2.03934146E+01  0.00000000E+00  7.46223059E-02
  8.99061600E-03  0.00000000E+00  1.77287630E-01  5.84921428E-02  0.00000000E+00
 -4.59003771E+00  4.72962469E+00 -5.12035717E-03  0.00000000E+00  6.84993434E-03
  2.52185907E-03  0.00000000E+00  9.63950225E-02  0.00000000E+00 -4.55037118E-02
  2.29807105E-02  0.00000000E+00 -1.97599999E-03  0.00000000E+00 -4.95386793E-03
 -6.25494390E-03  0.00000000E+00  0.00000000E+00 -3.84335961E-03  2.44341481E-02
  5.99409430E-02 -2.33359093E-01  1.24346653E+00 -2.03934146E+01  0.00000000E+00
  7.46223059E-02 -8.99061600E-03  0.00000000E+00  1.77287630E-01 -5.84921428E-02
  0.00000000E+00 -4.59003771E+00 -4.72962469E+00  5.12035717E-03  0.00000000E+00
  6.84993434E-03 -2.52185907E-03  0.00000000E+00 -9.63950225E-02  0.00000000E+00
 -4.55037118E-02 -2.29807105E-02  0.00000000E+00  1.97599999E-03  0.00000000E+00
 -4.95386793E-03  6.25494390E-03  0.00000000E+00  0.00000000E+00 -3.84335961E-03
 -6.75107366E-03 -1.68733958E-02  8.11907370E-02 -2.30428428E-01  1.26801596E+00
 -2.24986297E-03  2.16340745E-02 -3.85067658E-02 -3.45373541E-02 -3.79519506E-02
 -1.03372250E-01 -1.77299331E-01 -2.55688077E-01 -2.01582472E+00 -1.46986149E-04
  1.12699239E-02 -3.62928166E-04  2.08575398E-03  1.08222137E-03  1.90028095E-02
  1.70751740E-02  3.65741717E-02  2.26749468E-02 -1.23183726E-03 -1.95538137E-04
 -2.88465895E-03  1.79599248E-03  1.02878917E-03 -3.45819547E-03 -1.24334304E-03
  3.99588127E-03  1.10236510E-03 -4.22151281E-02 -5.62611023E-01  1.53338493E-03
  3.11238498E-03 -5.53086259E-03  6.75107366E-03  1.68733958E-02 -8.11907370E-02
  2.30428428E-01 -1.26801596E+00 -2.24986297E-03  2.16340745E-02  3.85067658E-02
 -3.45373541E-02 -3.79519506E-02  1.03372250E-01 -1.77299331E-01 -2.55688077E-01
  2.01582472E+00  1.46986149E-04  1.12699239E-02 -3.62928166E-04 -2.08575398E-03
 -1.08222137E-03 -1.90028095E-02  1.70751740E-02  3.65741717E-02 -2.26749468E-02
  1.23183726E-03  1.95538137E-04 -2.88465895E-03  1.79599248E-03 -1.02878917E-03
  3.45819547E-03 -1.24334304E-03  3.99588127E-03 -1.10236510E-03  4.22151281E-02
  5.62611023E-01  1.53338493E-03  3.11238498E-03  5.53086259E-03  1.26866219E-02
  3.02131385E-02 -6.31119165E-02  5.35428698E-01 -1.29975213E+01  0.00000000E+00
  7.05010159E-03  8.68074322E-02  0.00000000E+00  4.98598829E-03  1.14725871E-01
  0.00000000E+00  5.17023257E+00  5.98072818E+00  9.21671436E-04  0.00000000E+00
  3.81344164E-03 -2.43743378E-03  0.00000000E+00 -9.25656076E-02  0.00000000E+00
 -8.21601353E-02  7.60891756E-04  0.00000000E+00 -3.26465209E-03  0.00000000E+00
 -3.81674792E-04  3.62471354E-03  0.00000000E+00  0.00000000E+00  2.86981739E-03
  1.75752465E-03  4.07255386E-02 -3.52278485E+00  0.00000000E+00 -1.31884633E-02
 -1.18142008E-02 -6.75107366E-03 -1.68733958E-02  8.11907370E-02 -2.30428428E-01
  1.26801596E+00  2.24986297E-03  2.16340745E-02 -3.85067658E-02  3.45373541E-02
 -3.79519506E-02 -1.03372250E-01  1.77299331E-01 -2.55688077E-01 -2.01582472E+00
 -1.46986149E-04 -1.12699239E-02 -3.62928166E-04  2.08575398E-03 -1.08222137E-03
  1.90028095E-02 -1.70751740E-02  3.65741717E-02  2.26749468E-02  1.23183726E-03
 -1.95538137E-04  2.88465895E-03  1.79599248E-03  1.02878917E-03  3.45819547E-03
  1.24334304E-03  3.99588127E-03  1.10236510E-03 -4.22151281E-02 -5.62611023E-01
 -1.53338493E-03  3.11238498E-03 -5.53086259E-03 -1.26866219E-02 -3.02131385E-02
  6.31119165E-02 -5.35428698E-01  1.29975213E+01  0.00000000E+00  7.05010159E-03
 -8.68074322E-02  0.00000000E+00  4.98598829E-03 -1.14725871E-01  0.00000000E+00
  5.17023257E+00 -5.98072818E+00 -9.21671436E-04  0.00000000E+00  3.81344164E-03
  2.43743378E-03  0.00000000E+00  9.25656076E-02  0.00000000E+00 -8.21601353E-02
 -7.60891756E-04  0.00000000E+00  3.26465209E-03  0.00000000E+00 -3.81674792E-04
 -3.62471354E-03  0.00000000E+00  0.00000000E+00  2.86981739E-03 -1.75752465E-03
 -4.07255386E-02  3.52278485E+00  0.00000000E+00 -1.31884633E-02  1.18142008E-02
 -6.76471437E-03 -1.60219407E-02  4.31454335E-02 -1.94070828E-01  3.12566641E+00
 -8.33511564E-02 -1.54285787E-01 -1.76710142E-02 -1.94415245E-01 -2.11708158E-01
 -2.95888614E-02  5.09672366E-01 -2.62569626E+00 -1.06640725E-01  1.21978807E-02
 -1.65158700E-04  6.15684190E-04  1.25287440E-02 -1.91707649E-03 -2.63412334E-02
 -1.83472192E-03 -5.65790665E-03 -2.79944039E-02 -3.00694358E-02  5.02396224E-05
 -1.39350195E-03  1.49661843E-03 -3.95323935E-04  1.17965098E-04 -2.65044026E-03
  3.99130032E-03 -9.22740934E-03 -5.80623539E-02  9.82869475E-01 -1.90105888E-02
 -1.04988491E-02  1.26679428E-04  0.00000000E+00  0.00000000E+00  0.00000000E+00
  0.00000000E+00  0.00000000E+00 -8.88896672E-02  0.00000000E+00  0.00000000E+00
 -1.51294166E-01  0.00000000E+00  0.00000000E+00 -2.73647437E-01  0.00000000E+00
  0.00000000E+00  0.00000000E+00  4.28219124E-03  0.00000000E+00  0.00000000E+00
  2.05010815E-03  0.00000000E+00 -5.09992513E-02  0.00000000E+00  0.00000000E+00
  6.80753887E-03  0.00000000E+00 -1.60475149E-03  0.00000000E+00  0.00000000E+00
  2.92722375E-03 -7.49447458E-03  0.00000000E+00  0.00000000E+00  0.00000000E+00
  0.00000000E+00  0.00000000E+00  0.00000000E+00  8.88896672E-02  0.00000000E+00
  0.00000000E+00  1.51294166E-01  0.00000000E+00  0.00000000E+00  2.73647437E-01
  0.00000000E+00  0.00000000E+00  0.00000000E+00 -4.28219124E-03  0.00000000E+00
  0.00000000E+00  2.05010815E-03  0.00000000E+00  5.09992513E-02  0.00000000E+00
  0.00000000E+00  6.80753887E-03  0.00000000E+00  1.60475149E-03  0.00000000E+00
  0.00000000E+00  2.92722375E-03  7.49447458E-03  0.00000000E+00  6.76471437E-03
  1.60219407E-02 -4.31454335E-02  1.94070828E-01 -3.12566641E+00  8.33511564E-02
 -1.54285787E-01  1.76710142E-02  1.94415245E-01 -2.11708158E-01  2.95888614E-02
 -5.09672366E-01 -2.62569626E+00  1.06640725E-01 -1.21978807E-02  1.65158700E-04
  6.15684190E-04 -1.25287440E-02 -1.91707649E-03  2.63412334E-02  1.83472192E-03
 -5.65790665E-03  2.79944039E-02 -3.00694358E-02 -5.02396224E-05  1.39350195E-03
  1.49661843E-03  3.95323935E-04  1.17965098E-04  2.65044026E-03  3.99130032E-03
  9.22740934E-03  5.80623539E-02 -9.82869475E-01  1.90105888E-02 -1.04988491E-02
 -1.26679428E-04  6.76471437E-03  1.60219407E-02 -4.31454335E-02  1.94070828E-01
 -3.12566641E+00 -8.33511564E-02  1.54285787E-01  1.76710142E-02 -1.94415245E-01
  2.11708158E-01  2.95888614E-02  5.09672366E-01  2.62569626E+00  1.06640725E-01
 -1.21978807E-02 -1.65158700E-04 -6.15684190E-04 -1.25287440E-02 -1.91707649E-03
  2.63412334E-02 -1.83472192E-03  5.65790665E-03  2.79944039E-02 -3.00694358E-02
 -5.02396224E-05 -1.39350195E-03 -1.49661843E-03  3.95323935E-04  1.17965098E-04
 -2.65044026E-03 -3.99130032E-03  9.22740934E-03  5.80623539E-02 -9.82869475E-01
 -1.90105888E-02  1.04988491E-02 -1.26679428E-04  0.00000000E+00  0.00000000E+00
  0.00000000E+00  0.00000000E+00  0.00000000E+00 -9.71228232E-02  0.00000000E+00
  0.00000000E+00 -1.54542772E-01  0.00000000E+00  0.00000000E+00 -6.39192551E-01
  0.00000000E+00  0.00000000E+00  0.00000000E+00 -8.92546067E-03  0.00000000E+00
  0.00000000E+00  1.54615821E-03  0.00000000E+00  4.95343921E-02  0.00000000E+00
  0.00000000E+00  2.22719619E-02  0.00000000E+00 -2.24701050E-03  0.00000000E+00
  0.00000000E+00 -3.17275160E-03 -5.80366668E-03  0.00000000E+00  0.00000000E+00
  0.00000000E+00  0.00000000E+00 -1.21427530E-02  0.00000000E+00  0.00000000E+00
 -6.76471437E-03 -1.60219407E-02  4.31454335E-02 -1.94070828E-01  3.12566641E+00
  8.33511564E-02  1.54285787E-01 -1.76710142E-02  1.94415245E-01  2.11708158E-01
 -2.95888614E-02 -5.09672366E-01  2.62569626E+00 -1.06640725E-01  1.21978807E-02
  1.65158700E-04 -6.15684190E-04  1.25287440E-02 -1.91707649E-03 -2.63412334E-02
  1.83472192E-03  5.65790665E-03 -2.79944039E-02 -3.00694358E-02  5.02396224E-05
  1.39350195E-03 -1.49661843E-03 -3.95323935E-04  1.17965098E-04  2.65044026E-03
 -3.99130032E-03 -9.22740934E-03 -5.80623539E-02  9.82869475E-01  1.90105888E-02
  1.04988491E-02  1.26679428E-04  0.00000000E+00  0.00000000E+00  0.00000000E+00
  0.00000000E+00  0.00000000E+00  9.71228232E-02  0.00000000E+00  0.00000000E+00
  1.54542772E-01  0.00000000E+00  0.00000000E+00  6.39192551E-01  0.00000000E+00
  0.00000000E+00  0.00000000E+00  8.92546067E-03  0.00000000E+00  0.00000000E+00
  1.54615821E-03  0.00000000E+00 -4.95343921E-02  0.00000000E+00  0.00000000E+00
  2.22719619E-02  0.00000000E+00  2.24701050E-03  0.00000000E+00  0.00000000E+00
 -3.17275160E-03  5.80366668E-03  0.00000000E+00  0.00000000E+00  0.00000000E+00
  0.00000000E+00  1.21427530E-02  0.00000000E+00  0.00000000E+00  2.55902454E-03
  6.04147639E-03 -1.69787982E-02 -6.03141429E-02 -2.65092053E+00 -2.45971519E-02
 -3.33526134E-02 -5.13744962E-02 -1.56656673E-01 -3.83497046E-02 -1.63927274E-02
 -7.35850107E-01  9.19312195E-02  5.13403124E-01 -2.59306880E-03 -1.76114148E-03
  4.68454188E-03 -7.90790055E-03  2.53320153E-03  2.23476643E-02  3.67511794E-02
 -3.12022855E-02  1.44896761E-02  1.92791662E-02 -1.62649458E-03  5.95449010E-03
 -2.97093612E-03  2.18403960E-03 -3.60898330E-03  9.14055956E-04  5.16749973E-03
 -7.90450548E-03 -3.86887889E-02  2.20348617E-01 -3.70381562E-04  1.29684277E-02
  4.28206246E-03 -1.04549159E-02 -2.55308462E-02  1.03560266E-01 -8.88469692E-01
  4.76306104E+00  0.00000000E+00  2.96972329E-02 -9.50332968E-02  0.00000000E+00
  8.95481157E-02 -2.78621061E-01  0.00000000E+00 -6.04349632E-01  2.29637050E+00
 -1.55581978E-02  0.00000000E+00  1.69610900E-02 -7.14421648E-04  0.00000000E+00
  4.81249220E-03  0.00000000E+00 -3.10476274E-02  1.79386708E-02  0.00000000E+00
 -2.70953349E-03  0.00000000E+00  4.04302646E-03  8.59007992E-03  0.00000000E+00
  0.00000000E+00 -3.27706555E-03 -1.04549159E-02 -2.55308462E-02  1.03560266E-01
 -8.88469692E-01  4.76306104E+00  0.00000000E+00 -2.96972329E-02 -9.50332968E-02
  0.00000000E+00 -8.95481157E-02 -2.78621061E-01  0.00000000E+00  6.04349632E-01
  2.29637050E+00 -1.55581978E-02  0.00000000E+00 -1.69610900E-02 -7.14421648E-04
  0.00000000E+00  4.81249220E-03  0.00000000E+00  3.10476274E-02  1.79386708E-02
  0.00000000E+00 -2.70953349E-03  0.00000000E+00 -4.04302646E-03  8.59007992E-03
  0.00000000E+00  0.00000000E+00  3.27706555E-03  2.55902454E-03  6.04147639E-03
 -1.69787982E-02 -6.03141429E-02 -2.65092053E+00 -2.45971519E-02  3.33526134E-02
 -5.13744962E-02 -1.56656673E-01  3.83497046E-02 -1.63927274E-02 -7.35850107E-01
 -9.19312195E-02  5.13403124E-01 -2.59306880E-03 -1.76114148E-03 -4.68454188E-03
 -7.90790055E-03 -2.53320153E-03  2.23476643E-02  3.67511794E-02  3.12022855E-02
  1.44896761E-02 -1.92791662E-02 -1.62649458E-03  5.95449010E-03  2.97093612E-03
  2.18403960E-03  3.60898330E-03  9.14055956E-04 -5.16749973E-03 -7.90450548E-03
 -3.86887889E-02  2.20348617E-01 -3.70381562E-04 -1.29684277E-02  4.28206246E-03
  2.55902454E-03  6.04147639E-03 -1.69787982E-02 -6.03141429E-02 -2.65092053E+00
  2.45971519E-02 -3.33526134E-02 -5.13744962E-02  1.56656673E-01 -3.83497046E-02
 -1.63927274E-02  7.35850107E-01  9.19312195E-02  5.13403124E-01 -2.59306880E-03
  1.76114148E-03  4.68454188E-03 -7.90790055E-03 -2.53320153E-03  2.23476643E-02
 -3.67511794E-02 -3.12022855E-02  1.44896761E-02 -1.92791662E-02 -1.62649458E-03
 -5.95449010E-03 -2.97093612E-03  2.18403960E-03  3.60898330E-03 -9.14055956E-04
  5.16749973E-03 -7.90450548E-03 -3.86887889E-02  2.20348617E-01  3.70381562E-04
  1.29684277E-02  4.28206246E-03 -9.92024633E-03 -2.33776975E-02  5.15110797E-02
  1.19109647E-01  3.89890639E-01  0.00000000E+00 -5.77560149E-02 -3.00905641E-02
  0.00000000E+00 -1.47865898E-01  2.06186476E-01  0.00000000E+00  6.97881362E-01
 -2.55088276E-01 -1.07000301E-02  0.00000000E+00  6.43633608E-03 -2.16615848E-02
  0.00000000E+00 -2.36769583E-02  0.00000000E+00 -1.31436263E-02  2.71507438E-02
  0.00000000E+00  4.35496194E-03  0.00000000E+00  6.67168885E-03 -2.85682057E-04
  0.00000000E+00  0.00000000E+00 -2.87926023E-03 -2.05650169E-03 -1.05771080E-01
  7.58500458E-02  0.00000000E+00  2.59511055E-02 -2.89044642E-04  2.55902454E-03
  6.04147639E-03 -1.69787982E-02 -6.03141429E-02 -2.65092053E+00  2.45971519E-02
  3.33526134E-02 -5.13744962E-02  1.56656673E-01  3.83497046E-02 -1.63927274E-02
  7.35850107E-01 -9.19312195E-02  5.13403124E-01 -2.59306880E-03  1.76114148E-03
 -4.68454188E-03 -7.90790055E-03  2.53320153E-03  2.23476643E-02 -3.67511794E-02
  3.12022855E-02  1.44896761E-02  1.92791662E-02 -1.62649458E-03 -5.95449010E-03
  2.97093612E-03  2.18403960E-03 -3.60898330E-03 -9.14055956E-04 -5.16749973E-03
 -7.90450548E-03 -3.86887889E-02  2.20348617E-01  3.70381562E-04 -1.29684277E-02
  4.28206246E-03 -9.92024633E-03 -2.33776975E-02  5.15110797E-02  1.19109647E-01
  3.89890639E-01  0.00000000E+00  5.77560149E-02 -3.00905641E-02  0.00000000E+00
  1.47865898E-01  2.06186476E-01  0.00000000E+00 -6.97881362E-01 -2.55088276E-01
 -1.07000301E-02  0.00000000E+00 -6.43633608E-03 -2.16615848E-02  0.00000000E+00
 -2.36769583E-02  0.00000000E+00  1.31436263E-02  2.71507438E-02  0.00000000E+00
  4.35496194E-03  0.00000000E+00 -6.67168885E-03 -2.85682057E-04  0.00000000E+00
  0.00000000E+00  2.87926023E-03 -2.05650169E-03 -1.05771080E-01  7.58500458E-02
  0.00000000E+00 -2.59511055E-02 -2.89044642E-04  4.22775894E-03  9.45841883E-03
 -6.54132018E-03 -9.15442561E-02  7.92666831E-03  1.86341626E-03  2.73661320E-02
  1.39862925E-01  2.16555649E-02  6.93240273E-02  3.42168905E-01 -2.93033899E-01
 -1.27292008E-01  4.22043939E-01  2.82276517E-03  4.67621799E-03 -4.39884564E-03
  9.20641502E-03  2.59830832E-03  1.23154175E-02  3.41824582E-03 -2.08884198E-02
 -2.79379488E-02 -2.07002782E-03 -5.46247520E-03 -3.86150144E-04 -2.52757806E-04
  1.02609458E-03 -2.37344472E-03 -4.44358293E-04 -3.89354539E-04 -3.30778579E-03
 -7.61858302E-03 -1.39229337E-01 -5.05908573E-03 -8.81399510E-03 -2.07470952E-03
  0.00000000E+00  0.00000000E+00  0.00000000E+00  0.00000000E+00  0.00000000E+00
 -9.53588316E-02  0.00000000E+00  0.00000000E+00 -1.00921323E-01  0.00000000E+00
  0.00000000E+00 -9.52422248E-01  0.00000000E+00  0.00000000E+00  0.00000000E+00
  1.94602695E-02  0.00000000E+00  0.00000000E+00  3.25567821E-03  0.00000000E+00
 -5.31685160E-02  0.00000000E+00  0.00000000E+00 -2.88383574E-03  0.00000000E+00
 -7.59920360E-03  0.00000000E+00  0.00000000E+00 -4.66436790E-03 -5.04857408E-04
  0.00000000E+00  0.00000000E+00  0.00000000E+00  0.00000000E+00  0.00000000E+00
  0.00000000E+00 -9.53588316E-02  0.00000000E+00  0.00000000E+00 -1.00921323E-01
  0.00000000E+00  0.00000000E+00 -9.52422248E-01  0.00000000E+00  0.00000000E+00
  0.00000000E+00  1.94602695E-02  0.00000000E+00  0.00000000E+00 -3.25567821E-03
  0.00000000E+00 -5.31685160E-02  0.00000000E+00  0.00000000E+00  2.88383574E-03
  0.00000000E+00 -7.59920360E-03  0.00000000E+00  0.00000000E+00  4.66436790E-03
 -5.04857408E-04  0.00000000E+00  4.22775894E-03  9.45841883E-03 -6.54132018E-03
 -9.15442561E-02  7.92666831E-03  1.86341626E-03 -2.73661320E-02  1.39862925E-01
  2.16555649E-02 -6.93240273E-02  3.42168905E-01 -2.93033899E-01  1.27292008E-01
  4.22043939E-01  2.82276517E-03  4.67621799E-03  4.39884564E-03  9.20641502E-03
 -2.59830832E-03  1.23154175E-02  3.41824582E-03  2.08884198E-02 -2.79379488E-02
  2.07002782E-03 -5.46247520E-03 -3.86150144E-04  2.52757806E-04  1.02609458E-03
  2.37344472E-03 -4.44358293E-04  3.89354539E-04 -3.30778579E-03 -7.61858302E-03
 -1.39229337E-01 -5.05908573E-03  8.81399510E-03 -2.07470952E-03 -4.22775894E-03
 -9.45841883E-03  6.54132018E-03  9.15442561E-02 -7.92666831E-03  1.86341626E-03
 -2.73661320E-02 -1.39862925E-01  2.16555649E-02 -6.93240273E-02 -3.42168905E-01
 -2.93033899E-01  1.27292008E-01 -4.22043939E-01 -2.82276517E-03  4.67621799E-03
  4.39884564E-03 -9.20641502E-03  2.59830832E-03 -1.23154175E-02  3.41824582E-03
  2.08884198E-02  2.79379488E-02 -2.07002782E-03  5.46247520E-03 -3.86150144E-04
  2.52757806E-04 -1.02609458E-03 -2.37344472E-03 -4.44358293E-04  3.89354539E-04
  3.30778579E-03  7.61858302E-03  1.39229337E-01 -5.05908573E-03  8.81399510E-03
  2.07470952E-03  0.00000000E+00  0.00000000E+00  0.00000000E+00  0.00000000E+00
  0.00000000E+00  2.95207576E-02  0.00000000E+00  0.00000000E+00 -8.16152164E-02
  0.00000000E+00  0.00000000E+00  1.13300230E+00  0.00000000E+00  0.00000000E+00
  0.00000000E+00  2.34329083E-02  0.00000000E+00  0.00000000E+00  2.22445805E-03
  0.00000000E+00 -5.46405859E-02  0.00000000E+00  0.00000000E+00  3.91819365E-04
  0.00000000E+00  3.76951738E-03  0.00000000E+00  0.00000000E+00 -2.37589395E-03
  2.55608457E-03  0.00000000E+00  0.00000000E+00  0.00000000E+00  0.00000000E+00
  2.77034704E-02  0.00000000E+00  0.00000000E+00 -4.22775894E-03 -9.45841883E-03
  6.54132018E-03  9.15442561E-02 -7.92666831E-03  1.86341626E-03  2.73661320E-02
 -1.39862925E-01  2.16555649E-02  6.93240273E-02 -3.42168905E-01 -2.93033899E-01
 -1.27292008E-01 -4.22043939E-01 -2.82276517E-03  4.67621799E-03 -4.39884564E-03
 -9.20641502E-03 -2.59830832E-03 -1.23154175E-02  3.41824582E-03 -2.08884198E-02
  2.79379488E-02  2.07002782E-03  5.46247520E-03 -3.86150144E-04 -2.52757806E-04
 -1.02609458E-03  2.37344472E-03 -4.44358293E-04 -3.89354539E-04  3.30778579E-03
  7.61858302E-03  1.39229337E-01 -5.05908573E-03 -8.81399510E-03  2.07470952E-03
  0.00000000E+00  0.00000000E+00  0.00000000E+00  0.00000000E+00  0.00000000E+00
  2.95207576E-02  0.00000000E+00  0.00000000E+00 -8.16152164E-02  0.00000000E+00
  0.00000000E+00  1.13300230E+00  0.00000000E+00  0.00000000E+00  0.00000000E+00
  2.34329083E-02  0.00000000E+00  0.00000000E+00 -2.22445805E-03  0.00000000E+00
 -5.46405859E-02  0.00000000E+00  0.00000000E+00 -3.91819365E-04  0.00000000E+00
  3.76951738E-03  0.00000000E+00  0.00000000E+00  2.37589395E-03  2.55608457E-03
  0.00000000E+00  0.00000000E+00  0.00000000E+00  0.00000000E+00  2.77034704E-02
  0.00000000E+00  0.00000000E+00  1.50616121E-03  3.68440628E-03 -2.38408474E-02
  3.27762508E-03 -5.67412974E-01 -3.07714146E-02 -3.27388899E-02 -8.52319978E-02
 -6.36708718E-02 -7.69404179E-02 -9.68716531E-02 -3.63368376E-01 -1.03899563E+00
  4.67366351E-02  1.86257297E-03  5.96689039E-03  1.19480012E-03  4.53786012E-03
  1.89636070E-03 -1.01237414E-02 -1.37776243E-02  1.31444877E-02 -3.40342006E-02
 -1.24995863E-02 -3.22825578E-03  2.21731737E-03  1.87284450E-03 -3.87478578E-03
  2.20140449E-03 -1.18063888E-03  5.57199635E-03 -7.04880236E-04  1.01027074E-02
  4.68742644E-01 -7.59867778E-03 -2.47541738E-03 -9.11276939E-03 -9.00390788E-03
 -2.25808137E-02  6.75183832E-02 -3.50739462E-01  1.03694471E+01  0.00000000E+00
 -4.89739886E-02 -1.22863618E-01  0.00000000E+00 -2.58830272E-01 -1.33414051E-01
  0.00000000E+00 -3.33059359E+00  1.55398044E+00 -8.60122306E-04  0.00000000E+00
  8.87849450E-04  1.19524340E-02  0.00000000E+00 -2.16704268E-02  0.00000000E+00
 -7.11713893E-02 -6.94005815E-02  0.00000000E+00 -4.21350264E-03  0.00000000E+00
  3.20142348E-03 -8.09117067E-03  0.00000000E+00  0.00000000E+00  4.69808268E-03
  9.00390788E-03  2.25808137E-02 -6.75183832E-02  3.50739462E-01 -1.03694471E+01
  0.00000000E+00 -4.89739886E-02  1.22863618E-01  0.00000000E+00 -2.58830272E-01
  1.33414051E-01  0.00000000E+00 -3.33059359E+00 -1.55398044E+00  8.60122306E-04
  0.00000000E+00  8.87849450E-04 -1.19524340E-02  0.00000000E+00  2.16704268E-02
  0.00000000E+00 -7.11713893E-02  6.94005815E-02  0.00000000E+00  4.21350264E-03
  0.00000000E+00  3.20142348E-03  8.09117067E-03  0.00000000E+00  0.00000000E+00
  4.69808268E-03 -1.50616121E-03 -3.68440628E-03  2.38408474E-02 -3.27762508E-03
  5.67412974E-01  3.07714146E-02 -3.27388899E-02  8.52319978E-02  6.36708718E-02
 -7.69404179E-02  9.68716531E-02  3.63368376E-01 -1.03899563E+00 -4.67366351E-02
 -1.86257297E-03 -5.96689039E-03  1.19480012E-03 -4.53786012E-03  1.89636070E-03
  1.01237414E-02  1.37776243E-02  1.31444877E-02  3.40342006E-02 -1.24995863E-02
  3.22825578E-03 -2.21731737E-03  1.87284450E-03  3.87478578E-03  2.20140449E-03
  1.18063888E-03  5.57199635E-03  7.04880236E-04 -1.01027074E-02 -4.68742644E-01
  7.59867778E-03 -2.47541738E-03  9.11276939E-03  1.50616121E-03  3.68440628E-03
 -2.38408474E-02  3.27762508E-03 -5.67412974E-01  3.07714146E-02 -3.27388899E-02
 -8.52319978E-02  6.36708718E-02 -7.69404179E-02 -9.68716531E-02  3.63368376E-01
 -1.03899563E+00  4.67366351E-02  1.86257297E-03 -5.96689039E-03  1.19480012E-03
  4.53786012E-03 -1.89636070E-03 -1.01237414E-02  1.37776243E-02  1.31444877E-02
 -3.40342006E-02  1.24995863E-02 -3.22825578E-03 -2.21731737E-03  1.87284450E-03
 -3.87478578E-03 -2.20140449E-03  1.18063888E-03  5.57199635E-03 -7.04880236E-04
  1.01027074E-02  4.68742644E-01  7.59867778E-03 -2.47541738E-03 -9.11276939E-03
 -3.83497745E-03 -8.22363976E-03 -3.52070008E-03  2.22737850E-01 -4.35851515E+00
  0.00000000E+00  1.57935505E-01 -1.34668803E-01  0.00000000E+00  3.00113551E-01
 -1.18210520E-01  0.00000000E+00  2.92924062E+00  1.47385563E-01 -6.20374799E-03
  0.00000000E+00 -2.37714017E-03 -1.55329266E-02  0.00000000E+00  1.58002846E-02
  0.00000000E+00  1.82356308E-02  2.87219575E-02  0.00000000E+00  3.16761559E-05
  0.00000000E+00  1.55409377E-03 -6.04632017E-03  0.00000000E+00  0.00000000E+00
 -4.04830568E-03 -6.85536721E-03 -1.04291006E-01 -3.00285533E-01  0.00000000E+00
  2.43619024E-02 -4.37558249E-04 -1.50616121E-03 -3.68440628E-03  2.38408474E-02
 -3.27762508E-03  5.67412974E-01 -3.07714146E-02 -3.27388899E-02  8.52319978E-02
 -6.36708718E-02 -7.69404179E-02  9.68716531E-02 -3.63368376E-01 -1.03899563E+00
 -4.67366351E-02 -1.86257297E-03  5.96689039E-03  1.19480012E-03 -4.53786012E-03
 -1.89636070E-03  1.01237414E-02 -1.37776243E-02  1.31444877E-02  3.40342006E-02
  1.24995863E-02  3.22825578E-03  2.21731737E-03  1.87284450E-03  3.87478578E-03
 -2.20140449E-03 -1.18063888E-03  5.57199635E-03  7.04880236E-04 -1.01027074E-02
 -4.68742644E-01 -7.59867778E-03 -2.47541738E-03  9.11276939E-03  3.83497745E-03
  8.22363976E-03  3.52070008E-03 -2.22737850E-01  4.35851515E+00  0.00000000E+00
  1.57935505E-01  1.34668803E-01  0.00000000E+00  3.00113551E-01  1.18210520E-01
  0.00000000E+00  2.92924062E+00 -1.47385563E-01  6.20374799E-03  0.00000000E+00
 -2.37714017E-03  1.55329266E-02  0.00000000E+00 -1.58002846E-02  0.00000000E+00
  1.82356308E-02 -2.87219575E-02  0.00000000E+00 -3.16761559E-05  0.00000000E+00
  1.55409377E-03  6.04632017E-03  0.00000000E+00  0.00000000E+00 -4.04830568E-03
  6.85536721E-03  1.04291006E-01  3.00285533E-01  0.00000000E+00  2.43619024E-02
  4.37558249E-04 -1.47112300E-02 -3.67685322E-02  1.39613000E-01 -1.09406954E+00
  1.81246044E+01  5.82629845E-02 -3.93420017E-03  4.70960997E-02  8.81396698E-03
 -5.14375657E-02  1.16755282E-01  6.95312849E+00 -7.08269687E+00  2.88018941E-03
  3.17495576E-03  5.58625807E-03 -3.31947119E-03  1.42806941E-03  5.36355308E-03
 -5.66405534E-02 -5.04324851E-03  1.93366217E-02  4.72257638E-02 -6.39997883E-02
 -1.63163104E-05  1.01090150E-03 -1.08555570E-03  1.87835269E-03 -1.07685634E-03
 -8.19932805E-04 -1.68376610E-03  1.36280633E-03  5.47349541E-02  3.70053718E+00
 -1.88065196E-03  2.84641469E-03 -6.26159112E-03  0.00000000E+00  0.00000000E+00
  0.00000000E+00  0.00000000E+00  0.00000000E+00  2.80821740E-02  0.00000000E+00
  0.00000000E+00  1.63323490E-01  0.00000000E+00  0.00000000E+00  2.77010839E+00
  0.00000000E+00  0.00000000E+00  0.00000000E+00 -1.19073853E-03  0.00000000E+00
  0.00000000E+00 -3.06737845E-03  0.00000000E+00 -5.36005123E-02  0.00000000E+00
  0.00000000E+00  5.58197720E-02  0.00000000E+00 -2.11840397E-03  0.00000000E+00
  0.00000000E+00 -1.98649204E-03 -4.14160853E-04  0.00000000E+00  0.00000000E+00
  0.00000000E+00  0.00000000E+00  0.00000000E+00  0.00000000E+00 -2.80821740E-02
  0.00000000E+00  0.00000000E+00 -1.63323490E-01  0.00000000E+00  0.00000000E+00
 -2.77010839E+00  0.00000000E+00  0.00000000E+00  0.00000000E+00  1.19073853E-03
  0.00000000E+00  0.00000000E+00 -3.06737845E-03  0.00000000E+00  5.36005123E-02
  0.00000000E+00  0.00000000E+00  5.58197720E-02  0.00000000E+00  2.11840397E-03
  0.00000000E+00  0.00000000E+00 -1.98649204E-03  4.14160853E-04  0.00000000E+00
  1.47112300E-02  3.67685322E-02 -1.39613000E-01  1.09406954E+00 -1.81246044E+01
 -5.82629845E-02 -3.93420017E-03 -4.70960997E-02 -8.81396698E-03 -5.14375657E-02
 -1.16755282E-01 -6.95312849E+00 -7.08269687E+00 -2.88018941E-03 -3.17495576E-03
 -5.58625807E-03 -3.31947119E-03 -1.42806941E-03  5.36355308E-03  5.66405534E-02
  5.04324851E-03  1.93366217E-02 -4.72257638E-02 -6.39997883E-02  1.63163104E-05
 -1.01090150E-03 -1.08555570E-03 -1.87835269E-03 -1.07685634E-03  8.19932805E-04
 -1.68376610E-03 -1.36280633E-03 -5.47349541E-02 -3.70053718E+00  1.88065196E-03
  2.84641469E-03  6.26159112E-03  1.47112300E-02  3.67685322E-02 -1.39613000E-01
  1.09406954E+00 -1.81246044E+01  5.82629845E-02  3.93420017E-03 -4.70960997E-02
  8.81396698E-03  5.14375657E-02 -1.16755282E-01  6.95312849E+00  7.08269687E+00
 -2.88018941E-03 -3.17495576E-03  5.58625807E-03  3.31947119E-03 -1.42806941E-03
  5.36355308E-03  5.66405534E-02 -5.04324851E-03 -1.93366217E-02 -4.72257638E-02
 -6.39997883E-02  1.63163104E-05  1.01090150E-03  1.08555570E-03 -1.87835269E-03
 -1.07685634E-03 -8.19932805E-04  1.68376610E-03 -1.36280633E-03 -5.47349541E-02
 -3.70053718E+00 -1.88065196E-03 -2.84641469E-03  6.26159112E-03  0.00000000E+00
  0.00000000E+00  0.00000000E+00  0.00000000E+00  0.00000000E+00  1.97005998E-03
  0.00000000E+00  0.00000000E+00  9.49690400E-02  0.00000000E+00  0.00000000E+00
  3.63231331E+00  0.00000000E+00  0.00000000E+00  0.00000000E+00  1.82491228E-02
  0.00000000E+00  0.00000000E+00  4.27208433E-03  0.00000000E+00  8.54090816E-04
  0.00000000E+00  0.00000000E+00  1.77557107E-02  0.00000000E+00  8.95009502E-04
  0.00000000E+00  0.00000000E+00  3.74592768E-03 -3.90292091E-03  0.00000000E+00
  0.00000000E+00  0.00000000E+00  0.00000000E+00  1.63507608E-02  0.00000000E+00
  0.00000000E+00 -1.47112300E-02 -3.67685322E-02  1.39613000E-01 -1.09406954E+00
  1.81246044E+01 -5.82629845E-02  3.93420017E-03  4.70960997E-02 -8.81396698E-03
  5.14375657E-02  1.16755282E-01 -6.95312849E+00  7.08269687E+00  2.88018941E-03
  3.17495576E-03 -5.58625807E-03  3.31947119E-03  1.42806941E-03  5.36355308E-03
 -5.66405534E-02  5.04324851E-03 -1.93366217E-02  4.72257638E-02 -6.39997883E-02
 -1.63163104E-05 -1.01090150E-03  1.08555570E-03  1.87835269E-03 -1.07685634E-03
  8.19932805E-04  1.68376610E-03  1.36280633E-03  5.47349541E-02  3.70053718E+00
  1.88065196E-03 -2.84641469E-03 -6.26159112E-03  0.00000000E+00  0.00000000E+00
  0.00000000E+00  0.00000000E+00  0.00000000E+00 -1.97005998E-03  0.00000000E+00
  0.00000000E+00 -9.49690400E-02  0.00000000E+00  0.00000000E+00 -3.63231331E+00
  0.00000000E+00  0.00000000E+00  0.00000000E+00 -1.82491228E-02  0.00000000E+00
  0.00000000E+00  4.27208433E-03  0.00000000E+00 -8.54090816E-04  0.00000000E+00
  0.00000000E+00  1.77557107E-02  0.00000000E+00 -8.95009502E-04  0.00000000E+00
  0.00000000E+00  3.74592768E-03  3.90292091E-03  0.00000000E+00  0.00000000E+00
  0.00000000E+00  0.00000000E+00 -1.63507608E-02  0.00000000E+00  0.00000000E+00
  1.05945693E-02  2.50675877E-02 -2.51442774E-02  1.28050967E-01 -3.63850182E+00
 -6.57804768E-02  8.30862585E-03  6.09998646E-02 -7.91118012E-02 -1.34041810E-01
 -3.18849578E-02 -2.91634839E+00  1.20053380E+00 -3.98862364E-01 -7.75101263E-03
 -5.93624105E-03 -5.63557788E-03  4.06930795E-03 -2.53139973E-03  3.74360235E-02
 -4.11669190E-02  1.09618935E-02 -7.19722383E-03  4.99655349E-02  2.97552374E-03
 -5.97255278E-03  4.44546777E-03 -3.62087698E-03  1.05590123E-03 -6.58175514E-03
 -8.94877049E-03  1.28614069E-02  1.79263220E-01 -1.92025288E+00  1.88833384E-02
 -2.06241370E-02  2.16796566E-03 -1.65105301E-02 -3.63484481E-02  1.17940175E-02
  8.39958942E-01  2.15034490E+00  0.00000000E+00  5.88530799E-04  1.10951090E-01
  0.00000000E+00 -1.16078715E-01  2.17369332E-01  0.00000000E+00  3.66025796E-01
  2.00951221E-01  8.64654049E-03  0.00000000E+00 -1.25970315E-02 -1.84306533E-02
  0.00000000E+00 -2.89183110E-02  0.00000000E+00 -2.88260364E-02  8.37116091E-03
  0.00000000E+00 -3.13279278E-04  0.00000000E+00 -6.20637865E-03 -4.88388820E-03
  0.00000000E+00  0.00000000E+00 -5.22230030E-04 -1.65105301E-02 -3.63484481E-02
  1.17940175E-02  8.39958942E-01  2.15034490E+00  0.00000000E+00 -5.88530799E-04
  1.10951090E-01  0.00000000E+00  1.16078715E-01  2.17369332E-01  0.00000000E+00
 -3.66025796E-01  2.00951221E-01  8.64654049E-03  0.00000000E+00  1.25970315E-02
 -1.84306533E-02  0.00000000E+00 -2.89183110E-02  0.00000000E+00  2.88260364E-02
  8.37116091E-03  0.00000000E+00 -3.13279278E-04  0.00000000E+00  6.20637865E-03
 -4.88388820E-03  0.00000000E+00  0.00000000E+00  5.22230030E-04  1.05945693E-02
  2.50675877E-02 -2.51442774E-02  1.28050967E-01 -3.63850182E+00 -6.57804768E-02
 -8.30862585E-03  6.09998646E-02 -7.91118012E-02  1.34041810E-01 -3.18849578E-02
 -2.91634839E+00 -1.20053380E+00 -3.98862364E-01 -7.75101263E-03 -5.93624105E-03
  5.63557788E-03  4.06930795E-03  2.53139973E-03  3.74360235E-02 -4.11669190E-02
 -1.09618935E-02 -7.19722383E-03 -4.99655349E-02  2.97552374E-03 -5.97255278E-03
 -4.44546777E-03 -3.62087698E-03 -1.05590123E-03 -6.58175514E-03  8.94877049E-03
  1.28614069E-02  1.79263220E-01 -1.92025288E+00  1.88833384E-02  2.06241370E-02
  2.16796566E-03  1.05945693E-02  2.50675877E-02 -2.51442774E-02  1.28050967E-01
 -3.63850182E+00  6.57804768E-02  8.30862585E-03  6.09998646E-02  7.91118012E-02
 -1.34041810E-01 -3.18849578E-02  2.91634839E+00  1.20053380E+00 -3.98862364E-01
 -7.75101263E-03  5.93624105E-03 -5.63557788E-03  4.06930795E-03  2.53139973E-03
  3.74360235E-02  4.11669190E-02  1.09618935E-02 -7.19722383E-03 -4.99655349E-02
  2.97552374E-03  5.97255278E-03  4.44546777E-03 -3.62087698E-03 -1.05590123E-03
  6.58175514E-03 -8.94877049E-03  1.28614069E-02  1.79263220E-01 -1.92025288E+00
 -1.88833384E-02 -2.06241370E-02  2.16796566E-03  6.72996087E-04  1.30640696E-03
 -8.56142831E-03 -5.37507108E-01  6.28696880E+00  0.00000000E+00 -6.01854278E-02
  5.39381746E-02  0.00000000E+00 -1.14508338E-01  7.30775981E-03  0.00000000E+00
 -1.30254841E+00 -4.40136938E+00 -1.25612029E-02  0.00000000E+00  2.92138821E-03
 -1.24112898E-02  0.00000000E+00  8.90767320E-02  0.00000000E+00  6.60237175E-02
  2.21285279E-02  0.00000000E+00 -8.43748872E-04  0.00000000E+00 -3.03015819E-03
 -6.47887028E-03  0.00000000E+00  0.00000000E+00  3.94391743E-04  2.64886614E-02
  1.62114482E-01  1.99898313E+00  0.00000000E+00  1.75666741E-02 -8.97754505E-03
  1.05945693E-02  2.50675877E-02 -2.51442774E-02  1.28050967E-01 -3.63850182E+00
  6.57804768E-02 -8.30862585E-03  6.09998646E-02  7.91118012E-02  1.34041810E-01
 -3.18849578E-02  2.91634839E+00 -1.20053380E+00 -3.98862364E-01 -7.75101263E-03
  5.93624105E-03  5.63557788E-03  4.06930795E-03 -2.53139973E-03  3.74360235E-02
  4.11669190E-02 -1.09618935E-02 -7.19722383E-03  4.99655349E-02  2.97552374E-03
  5.97255278E-03 -4.44546777E-03 -3.62087698E-03  1.05590123E-03  6.58175514E-03
  8.94877049E-03  1.28614069E-02  1.79263220E-01 -1.92025288E+00 -1.88833384E-02
  2.06241370E-02  2.16796566E-03  6.72996087E-04  1.30640696E-03 -8.56142831E-03
 -5.37507108E-01  6.28696880E+00  0.00000000E+00  6.01854278E-02  5.39381746E-02
  0.00000000E+00  1.14508338E-01  7.30775981E-03  0.00000000E+00  1.30254841E+00
 -4.40136938E+00 -1.25612029E-02  0.00000000E+00 -2.92138821E-03 -1.24112898E-02
  0.00000000E+00  8.90767320E-02  0.00000000E+00 -6.60237175E-02  2.21285279E-02
  0.00000000E+00 -8.43748872E-04  0.00000000E+00  3.03015819E-03 -6.47887028E-03
  0.00000000E+00  0.00000000E+00 -3.94391743E-04  2.64886614E-02  1.62114482E-01
  1.99898313E+00  0.00000000E+00 -1.75666741E-02 -8.97754505E-03 -6.89297090E-03
 -1.26484228E-02 -4.53915120E-02  3.80237318E-01 -9.44343794E-01 -7.82052717E-04
 -2.33243488E-02  5.01761701E-02 -2.38687703E-03  4.63264253E-02  2.10053068E-02
  7.10333142E-01 -4.68646270E-01 -1.23103490E-01 -7.35725730E-03  3.05338687E-04
 -5.71708484E-03  2.19386737E-04 -1.37941283E-02 -1.16547715E-02 -5.33165174E-02
 -9.60337303E-03  3.93604530E-02 -4.95339296E-03 -1.18222808E-03  3.97236499E-03
  2.88802462E-03 -4.54082753E-03 -2.62133558E-03  4.19688312E-03  2.35648240E-03
  4.37530107E-02  2.17284553E-01  1.02498709E+00 -6.81429879E-03  8.30624259E-03
 -3.14798465E-03 -1.39379076E-02 -2.94895456E-02  6.19807368E-02 -9.74889865E-02
 -7.59392502E-01  0.00000000E+00  9.32106598E-02 -3.34584461E-02  0.00000000E+00
  1.56671155E-01 -2.47891403E-01  0.00000000E+00 -1.04676598E-01 -1.61092134E-01
  6.65869380E-03  0.00000000E+00  2.92306966E-03  2.78965669E-03  0.00000000E+00
  3.16933572E-03  0.00000000E+00 -3.30624469E-02 -6.38158154E-02  0.00000000E+00
  4.63358689E-03  0.00000000E+00 -2.39381727E-03 -5.24296292E-03  0.00000000E+00
  0.00000000E+00  1.19984067E-03 -1.39379076E-02 -2.94895456E-02  6.19807368E-02
 -9.74889865E-02 -7.59392502E-01  0.00000000E+00 -9.32106598E-02 -3.34584461E-02
  0.00000000E+00 -1.56671155E-01 -2.47891403E-01  0.00000000E+00  1.04676598E-01
 -1.61092134E-01  6.65869380E-03  0.00000000E+00 -2.92306966E-03  2.78965669E-03
  0.00000000E+00  3.16933572E-03  0.00000000E+00  3.30624469E-02 -6.38158154E-02
  0.00000000E+00  4.63358689E-03  0.00000000E+00  2.39381727E-03 -5.24296292E-03
  0.00000000E+00  0.00000000E+00 -1.19984067E-03 -6.89297090E-03 -1.26484228E-02
 -4.53915120E-02  3.80237318E-01 -9.44343794E-01 -7.82052717E-04  2.33243488E-02
  5.01761701E-02 -2.38687703E-03 -4.63264253E-02  2.10053068E-02  7.10333142E-01
  4.68646270E-01 -1.23103490E-01 -7.35725730E-03  3.05338687E-04  5.71708484E-03
  2.19386737E-04  1.37941283E-02 -1.16547715E-02 -5.33165174E-02  9.60337303E-03
  3.93604530E-02  4.95339296E-03 -1.18222808E-03  3.97236499E-03 -2.88802462E-03
 -4.54082753E-03  2.62133558E-03  4.19688312E-03 -2.35648240E-03  4.37530107E-02
  2.17284553E-01  1.02498709E+00 -6.81429879E-03 -8.30624259E-03 -3.14798465E-03
 -6.89297090E-03 -1.26484228E-02 -4.53915120E-02  3.80237318E-01 -9.44343794E-01
  7.82052717E-04 -2.33243488E-02  5.01761701E-02  2.38687703E-03  4.63264253E-02
  2.10053068E-02 -7.10333142E-01 -4.68646270E-01 -1.23103490E-01 -7.35725730E-03
 -3.05338687E-04 -5.71708484E-03  2.19386737E-04  1.37941283E-02 -1.16547715E-02
  5.33165174E-02 -9.60337303E-03  3.93604530E-02  4.95339296E-03 -1.18222808E-03
 -3.97236499E-03  2.88802462E-03 -4.54082753E-03  2.62133558E-03 -4.19688312E-03
  2.35648240E-03  4.37530107E-02  2.17284553E-01  1.02498709E+00  6.81429879E-03
  8.30624259E-03 -3.14798465E-03  1.52346836E-03  5.60408460E-03 -1.42418472E-02
 -1.02569749E-01 -7.51242287E-01  0.00000000E+00  1.81211674E-02  1.78445078E-02
  0.00000000E+00  6.92882914E-02  6.60324517E-02  0.00000000E+00 -4.60087181E-01
 -4.05122748E-01  1.14949346E-02  0.00000000E+00  1.51141409E-02  1.45828595E-03
  0.00000000E+00 -2.69674794E-02  0.00000000E+00  1.12625480E-02  1.09405276E-02
  0.00000000E+00  2.14239105E-03  0.00000000E+00 -4.16439628E-03 -1.11314142E-03
  0.00000000E+00  0.00000000E+00  2.21817663E-03  6.17999914E-02  4.00468733E-01
  5.45734877E-01  0.00000000E+00 -8.90133275E-03 -1.87340190E-03 -6.89297090E-03
 -1.26484228E-02 -4.53915120E-02  3.80237318E-01 -9.44343794E-01  7.82052717E-04
  2.33243488E-02  5.01761701E-02  2.38687703E-03 -4.63264253E-02  2.10053068E-02
 -7.10333142E-01  4.68646270E-01 -1.23103490E-01 -7.35725730E-03 -3.05338687E-04
  5.71708484E-03  2.19386737E-04 -1.37941283E-02 -1.16547715E-02  5.33165174E-02
  9.60337303E-03  3.93604530E-02 -4.95339296E-03 -1.18222808E-03 -3.97236499E-03
 -2.88802462E-03 -4.54082753E-03 -2.62133558E-03 -4.19688312E-03 -2.35648240E-03
  4.37530107E-02  2.17284553E-01  1.02498709E+00  6.81429879E-03 -8.30624259E-03
 -3.14798465E-03  1.52346836E-03  5.60408460E-03 -1.42418472E-02 -1.02569749E-01
 -7.51242287E-01  0.00000000E+00 -1.81211674E-02  1.78445078E-02  0.00000000E+00
 -6.92882914E-02  6.60324517E-02  0.00000000E+00  4.60087181E-01 -4.05122748E-01
  1.14949346E-02  0.00000000E+00 -1.51141409E-02  1.45828595E-03  0.00000000E+00
 -2.69674794E-02  0.00000000E+00 -1.12625480E-02  1.09405276E-02  0.00000000E+00
  2.14239105E-03  0.00000000E+00  4.16439628E-03 -1.11314142E-03  0.00000000E+00
  0.00000000E+00 -2.21817663E-03  6.17999914E-02  4.00468733E-01  5.45734877E-01
  0.00000000E+00  8.90133275E-03 -1.87340190E-03  5.69341009E-03  1.17438261E-02
  4.88760992E-03 -4.73710288E-01  9.35053242E-01 -8.00262975E-02 -6.63068747E-02
  4.82799908E-02 -2.14940369E-01 -1.35381239E-01  1.06023310E-01  1.56058221E+00
  1.45738327E-02  8.52744496E-02  2.01445715E-03  8.87071207E-04 -1.90487140E-03
 -2.51939929E-02 -2.94591007E-03  3.45687090E-03 -7.76577336E-03 -3.62722897E-03
  8.60934571E-02  1.45617281E-02 -1.96043146E-03  5.51595368E-03  4.78928785E-04
 -3.89677903E-04 -1.04361496E-03  2.11023826E-03  3.16955508E-03  5.06270759E-03
  4.58626626E-02  7.28492857E-01  1.44243074E-02  2.29094359E-02 -5.59105327E-04
  0.00000000E+00  0.00000000E+00  0.00000000E+00  0.00000000E+00  0.00000000E+00
 -3.34557924E-02  0.00000000E+00  0.00000000E+00  1.54471913E-01  0.00000000E+00
  0.00000000E+00 -3.65341528E-01  0.00000000E+00  0.00000000E+00  0.00000000E+00
  2.41865041E-02  0.00000000E+00  0.00000000E+00 -7.48495091E-05  0.00000000E+00
 -4.96944553E-03  0.00000000E+00  0.00000000E+00  3.06668671E-02  0.00000000E+00
  1.81579698E-03  0.00000000E+00  0.00000000E+00  1.54667483E-03 -1.41041575E-04
  0.00000000E+00  0.00000000E+00  0.00000000E+00  0.00000000E+00  0.00000000E+00
  0.00000000E+00 -3.34557924E-02  0.00000000E+00  0.00000000E+00  1.54471913E-01
  0.00000000E+00  0.00000000E+00 -3.65341528E-01  0.00000000E+00  0.00000000E+00
  0.00000000E+00  2.41865041E-02  0.00000000E+00  0.00000000E+00  7.48495091E-05
  0.00000000E+00 -4.96944553E-03  0.00000000E+00  0.00000000E+00 -3.06668671E-02
  0.00000000E+00  1.81579698E-03  0.00000000E+00  0.00000000E+00 -1.54667483E-03
 -1.41041575E-04  0.00000000E+00  5.69341009E-03  1.17438261E-02  4.88760992E-03
 -4.73710288E-01  9.35053242E-01 -8.00262975E-02  6.63068747E-02  4.82799908E-02
 -2.14940369E-01  1.35381239E-01  1.06023310E-01  1.56058221E+00 -1.45738327E-02
  8.52744496E-02  2.01445715E-03  8.87071207E-04  1.90487140E-03 -2.51939929E-02
  2.94591007E-03  3.45687090E-03 -7.76577336E-03  3.62722897E-03  8.60934571E-02
 -1.45617281E-02 -1.96043146E-03  5.51595368E-03 -4.78928785E-04 -3.89677903E-04
  1.04361496E-03  2.11023826E-03 -3.16955508E-03  5.06270759E-03  4.58626626E-02
  7.28492857E-01  1.44243074E-02 -2.29094359E-02 -5.59105327E-04 -5.69341009E-03
 -1.17438261E-02 -4.88760992E-03  4.73710288E-01 -9.35053242E-01 -8.00262975E-02
  6.63068747E-02 -4.82799908E-02 -2.14940369E-01  1.35381239E-01 -1.06023310E-01
  1.56058221E+00 -1.45738327E-02 -8.52744496E-02 -2.01445715E-03  8.87071207E-04
  1.90487140E-03  2.51939929E-02 -2.94591007E-03 -3.45687090E-03 -7.76577336E-03
  3.62722897E-03 -8.60934571E-02  1.45617281E-02  1.96043146E-03  5.51595368E-03
 -4.78928785E-04  3.89677903E-04 -1.04361496E-03  2.11023826E-03 -3.16955508E-03
 -5.06270759E-03 -4.58626626E-02 -7.28492857E-01  1.44243074E-02 -2.29094359E-02
  5.59105327E-04  0.00000000E+00  0.00000000E+00  0.00000000E+00  0.00000000E+00
  0.00000000E+00  1.82490815E-02  0.00000000E+00  0.00000000E+00  1.67921002E-01
  0.00000000E+00  0.00000000E+00  1.77477366E-01  0.00000000E+00  0.00000000E+00
  0.00000000E+00 -1.07235121E-02  0.00000000E+00  0.00000000E+00 -9.94285732E-04
  0.00000000E+00 -1.74001363E-02  0.00000000E+00  0.00000000E+00  1.28711839E-02
  0.00000000E+00  6.37800471E-03  0.00000000E+00  0.00000000E+00 -1.67039228E-03
 -8.36950363E-04  0.00000000E+00  0.00000000E+00  0.00000000E+00  0.00000000E+00
 -7.77113373E-03  0.00000000E+00  0.00000000E+00 -5.69341009E-03 -1.17438261E-02
 -4.88760992E-03  4.73710288E-01 -9.35053242E-01 -8.00262975E-02 -6.63068747E-02
 -4.82799908E-02 -2.14940369E-01 -1.35381239E-01 -1.06023310E-01  1.56058221E+00
  1.45738327E-02 -8.52744496E-02 -2.01445715E-03  8.87071207E-04 -1.90487140E-03
  2.51939929E-02  2.94591007E-03 -3.45687090E-03 -7.76577336E-03 -3.62722897E-03
 -8.60934571E-02 -1.45617281E-02  1.96043146E-03  5.51595368E-03  4.78928785E-04
  3.89677903E-04  1.04361496E-03  2.11023826E-03  3.16955508E-03 -5.06270759E-03
 -4.58626626E-02 -7.28492857E-01  1.44243074E-02  2.29094359E-02  5.59105327E-04
  0.00000000E+00  0.00000000E+00  0.00000000E+00  0.00000000E+00  0.00000000E+00
  1.82490815E-02  0.00000000E+00  0.00000000E+00  1.67921002E-01  0.00000000E+00
  0.00000000E+00  1.77477366E-01  0.00000000E+00  0.00000000E+00  0.00000000E+00
 -1.07235121E-02  0.00000000E+00  0.00000000E+00  9.94285732E-04  0.00000000E+00
 -1.74001363E-02  0.00000000E+00  0.00000000E+00 -1.28711839E-02  0.00000000E+00
  6.37800471E-03  0.00000000E+00  0.00000000E+00  1.67039228E-03 -8.36950363E-04
  0.00000000E+00  0.00000000E+00  0.00000000E+00  0.00000000E+00 -7.77113373E-03
  0.00000000E+00  0.00000000E+00 -6.93061883E-03 -1.68854399E-02  6.27180440E-02
 -3.58672794E-01  5.24915537E+00  2.66075914E-02  3.28810478E-03 -5.73684369E-03
 -1.20790699E-02 -1.13527515E-02 -8.58398424E-02  2.00375188E+00 -2.09207796E+00
  1.87508448E+00  9.82795586E-05 -2.29498247E-02  1.03113159E-02  6.71040635E-04
  1.32678070E-03 -2.13776038E-02  7.25721915E-02 -4.59606271E-02  4.01149718E-03
 -1.20175837E-02 -2.85234703E-03 -1.58316148E-03 -2.11659687E-04  1.26225094E-03
  3.65163798E-04 -4.76225577E-04 -1.39238178E-03  1.14867590E-04  2.68105951E-02
  1.03915286E+00  1.13179039E-03 -9.94688633E-04  2.78486225E-02  0.00000000E+00
  0.00000000E+00  0.00000000E+00  0.00000000E+00  0.00000000E+00 -9.88522225E-02
  0.00000000E+00  0.00000000E+00 -2.39875691E-01  0.00000000E+00  0.00000000E+00
  1.46268365E-01  0.00000000E+00  0.00000000E+00  0.00000000E+00 -1.67001605E-02
  0.00000000E+00  0.00000000E+00  3.58325749E-03  0.00000000E+00 -1.92393868E-02
  0.00000000E+00  0.00000000E+00 -2.25718558E-02  0.00000000E+00 -7.56501710E-04
  0.00000000E+00  0.00000000E+00 -3.72496386E-03 -6.88164228E-03  0.00000000E+00
  0.00000000E+00  0.00000000E+00  0.00000000E+00  0.00000000E+00  0.00000000E+00
  9.88522225E-02  0.00000000E+00  0.00000000E+00  2.39875691E-01  0.00000000E+00
  0.00000000E+00 -1.46268365E-01  0.00000000E+00  0.00000000E+00  0.00000000E+00
  1.67001605E-02  0.00000000E+00  0.00000000E+00  3.58325749E-03  0.00000000E+00
  1.92393868E-02  0.00000000E+00  0.00000000E+00 -2.25718558E-02  0.00000000E+00
  7.56501710E-04  0.00000000E+00  0.00000000E+00 -3.72496386E-03  6.88164228E-03
  0.00000000E+00  6.93061883E-03  1.68854399E-02 -6.27180440E-02  3.58672794E-01
 -5.24915537E+00 -2.66075914E-02  3.28810478E-03  5.73684369E-03  1.20790699E-02
 -1.13527515E-02  8.58398424E-02 -2.00375188E+00 -2.09207796E+00 -1.87508448E+00
 -9.82795586E-05  2.29498247E-02  1.03113159E-02 -6.71040635E-04  1.32678070E-03
  2.13776038E-02 -7.25721915E-02 -4.59606271E-02 -4.01149718E-03 -1.20175837E-02
  2.85234703E-03  1.58316148E-03 -2.11659687E-04 -1.26225094E-03  3.65163798E-04
  4.76225577E-04 -1.39238178E-03 -1.14867590E-04 -2.68105951E-02 -1.03915286E+00
 -1.13179039E-03 -9.94688633E-04 -2.78486225E-02  6.93061883E-03  1.68854399E-02
 -6.27180440E-02  3.58672794E-01 -5.24915537E+00  2.66075914E-02 -3.28810478E-03
  5.73684369E-03 -1.20790699E-02  1.13527515E-02  8.58398424E-02  2.00375188E+00
  2.09207796E+00 -1.87508448E+00 -9.82795586E-05 -2.29498247E-02 -1.03113159E-02
 -6.71040635E-04  1.32678070E-03  2.13776038E-02  7.25721915E-02  4.59606271E-02
 -4.01149718E-03 -1.20175837E-02  2.85234703E-03 -1.58316148E-03  2.11659687E-04
 -1.26225094E-03  3.65163798E-04 -4.76225577E-04  1.39238178E-03 -1.14867590E-04
 -2.68105951E-02 -1.03915286E+00  1.13179039E-03  9.94688633E-04 -2.78486225E-02
  0.00000000E+00  0.00000000E+00  0.00000000E+00  0.00000000E+00  0.00000000E+00
  1.39787165E-01  0.00000000E+00  0.00000000E+00  3.37692268E-01  0.00000000E+00
  0.00000000E+00  1.50145591E+00  0.00000000E+00  0.00000000E+00  0.00000000E+00
 -9.11193786E-03  0.00000000E+00  0.00000000E+00 -4.94866438E-03  0.00000000E+00
  4.37910834E-02  0.00000000E+00  0.00000000E+00  4.17026316E-02  0.00000000E+00
  5.22257715E-04  0.00000000E+00  0.00000000E+00  3.00227793E-03  1.78996792E-03
  0.00000000E+00  0.00000000E+00  0.00000000E+00  0.00000000E+00 -1.08352016E-02
  0.00000000E+00  0.00000000E+00 -6.93061883E-03 -1.68854399E-02  6.27180440E-02
 -3.58672794E-01  5.24915537E+00 -2.66075914E-02 -3.28810478E-03 -5.73684369E-03
  1.20790699E-02  1.13527515E-02 -8.58398424E-02 -2.00375188E+00  2.09207796E+00
  1.87508448E+00  9.82795586E-05  2.29498247E-02 -1.03113159E-02  6.71040635E-04
  1.32678070E-03 -2.13776038E-02 -7.25721915E-02  4.59606271E-02  4.01149718E-03
 -1.20175837E-02 -2.85234703E-03  1.58316148E-03  2.11659687E-04  1.26225094E-03
  3.65163798E-04  4.76225577E-04  1.39238178E-03  1.14867590E-04  2.68105951E-02
  1.03915286E+00 -1.13179039E-03  9.94688633E-04  2.78486225E-02  0.00000000E+00
  0.00000000E+00  0.00000000E+00  0.00000000E+00  0.00000000E+00 -1.39787165E-01
  0.00000000E+00  0.00000000E+00 -3.37692268E-01  0.00000000E+00  0.00000000E+00
 -1.50145591E+00  0.00000000E+00  0.00000000E+00  0.00000000E+00  9.11193786E-03
  0.00000000E+00  0.00000000E+00 -4.94866438E-03  0.00000000E+00 -4.37910834E-02
  0.00000000E+00  0.00000000E+00  4.17026316E-02  0.00000000E+00 -5.22257715E-04
  0.00000000E+00  0.00000000E+00  3.00227793E-03 -1.78996792E-03  0.00000000E+00
  0.00000000E+00  0.00000000E+00  0.00000000E+00  1.08352016E-02  0.00000000E+00
  0.00000000E+00  2.50189745E-03  6.00198569E-03 -2.65716000E-02  8.85334676E-02
 -2.67201772E+00 -1.45640402E-02 -1.42740381E-02  6.94321109E-02 -8.65093247E-02
 -3.53152806E-02  1.45645386E-01 -1.37199828E+00  6.41142081E-01 -7.39039947E-01
 -1.35986878E-03  1.33667990E-02 -8.81752646E-03 -3.50056699E-03  1.51626574E-03
  4.12452162E-03 -5.45927318E-02  2.33068876E-02  2.10699444E-02  2.50807568E-02
 -2.10641231E-03  3.54655251E-03 -2.48572535E-03 -1.34228127E-03  8.97796765E-04
  9.67310278E-04  3.19065152E-03 -6.37867725E-03 -7.63451597E-02 -4.19425956E-01
 -1.70515407E-03  7.49091251E-03 -1.77555785E-02 -8.49843357E-03 -1.97843603E-02
  6.52850385E-02 -1.26226970E-01  2.19864608E+00  0.00000000E+00 -7.05419764E-02
 -4.14629539E-02  0.00000000E+00 -1.63549372E-01 -2.16734338E-01  0.00000000E+00
  5.50370559E-01  1.37672680E+00 -2.30121911E-02  0.00000000E+00 -4.29372061E-03
 -2.44365056E-02  0.00000000E+00  6.33372131E-02  0.00000000E+00  2.68892808E-02
  3.45399066E-02  0.00000000E+00  5.25517820E-03  0.00000000E+00  1.07197568E-03
 -2.64438248E-05  0.00000000E+00  0.00000000E+00 -5.17604228E-03 -8.49843357E-03
 -1.97843603E-02  6.52850385E-02 -1.26226970E-01  2.19864608E+00  0.00000000E+00
  7.05419764E-02 -4.14629539E-02  0.00000000E+00  1.63549372E-01 -2.16734338E-01
  0.00000000E+00 -5.50370559E-01  1.37672680E+00 -2.30121911E-02  0.00000000E+00
  4.29372061E-03 -2.44365056E-02  0.00000000E+00  6.33372131E-02  0.00000000E+00
 -2.68892808E-02  3.45399066E-02  0.00000000E+00  5.25517820E-03  0.00000000E+00
 -1.07197568E-03 -2.64438248E-05  0.00000000E+00  0.00000000E+00  5.17604228E-03
  2.50189745E-03  6.00198569E-03 -2.65716000E-02  8.85334676E-02 -2.67201772E+00
 -1.45640402E-02  1.42740381E-02  6.94321109E-02 -8.65093247E-02  3.53152806E-02
  1.45645386E-01 -1.37199828E+00 -6.41142081E-01 -7.39039947E-01 -1.35986878E-03
  1.33667990E-02  8.81752646E-03 -3.50056699E-03 -1.51626574E-03  4.12452162E-03
 -5.45927318E-02 -2.33068876E-02  2.10699444E-02 -2.50807568E-02 -2.10641231E-03
  3.54655251E-03  2.48572535E-03 -1.34228127E-03 -8.97796765E-04  9.67310278E-04
 -3.19065152E-03 -6.37867725E-03 -7.63451597E-02 -4.19425956E-01 -1.70515407E-03
 -7.49091251E-03 -1.77555785E-02  2.50189745E-03  6.00198569E-03 -2.65716000E-02
  8.85334676E-02 -2.67201772E+00  1.45640402E-02 -1.42740381E-02  6.94321109E-02
  8.65093247E-02 -3.53152806E-02  1.45645386E-01  1.37199828E+00  6.41142081E-01
 -7.39039947E-01 -1.35986878E-03 -1.33667990E-02 -8.81752646E-03 -3.50056699E-03
 -1.51626574E-03  4.12452162E-03  5.45927318E-02  2.33068876E-02  2.10699444E-02
 -2.50807568E-02 -2.10641231E-03 -3.54655251E-03 -2.48572535E-03 -1.34228127E-03
 -8.97796765E-04 -9.67310278E-04  3.19065152E-03 -6.37867725E-03 -7.63451597E-02
 -4.19425956E-01  1.70515407E-03  7.49091251E-03 -1.77555785E-02 -1.25658290E-04
 -2.96668557E-03  6.72759831E-02 -7.37898044E-01  3.33908564E+00  0.00000000E+00
  4.46512814E-02 -3.24124614E-02  0.00000000E+00  2.24431317E-01 -1.28590451E-04
  0.00000000E+00 -1.60291886E+00 -1.65731114E+00  1.36816117E-02  0.00000000E+00
 -9.68892841E-03  1.21310880E-02  0.00000000E+00 -9.41733343E-02  0.00000000E+00
  3.36195448E-02 -1.81883978E-02  0.00000000E+00  4.76741342E-03  0.00000000E+00
  3.53603838E-03 -4.36563699E-03  0.00000000E+00  0.00000000E+00 -4.92093938E-04
 -6.04617089E-03 -1.13901203E-02  1.07979941E+00  0.00000000E+00 -1.65645647E-02
  1.60949723E-02  2.50189745E-03  6.00198569E-03 -2.65716000E-02  8.85334676E-02
 -2.67201772E+00  1.45640402E-02  1.42740381E-02  6.94321109E-02  8.65093247E-02
  3.53152806E-02  1.45645386E-01  1.37199828E+00 -6.41142081E-01 -7.39039947E-01
 -1.35986878E-03 -1.33667990E-02  8.81752646E-03 -3.50056699E-03  1.51626574E-03
  4.12452162E-03  5.45927318E-02 -2.33068876E-02  2.10699444E-02  2.50807568E-02
 -2.10641231E-03 -3.54655251E-03  2.48572535E-03 -1.34228127E-03  8.97796765E-04
 -9.67310278E-04 -3.19065152E-03 -6.37867725E-03 -7.63451597E-02 -4.19425956E-01
  1.70515407E-03 -7.49091251E-03 -1.77555785E-02 -1.25658290E-04 -2.96668557E-03
  6.72759831E-02 -7.37898044E-01  3.33908564E+00  0.00000000E+00 -4.46512814E-02
 -3.24124614E-02  0.00000000E+00 -2.24431317E-01 -1.28590451E-04  0.00000000E+00
  1.60291886E+00 -1.65731114E+00  1.36816117E-02  0.00000000E+00  9.68892841E-03
  1.21310880E-02  0.00000000E+00 -9.41733343E-02  0.00000000E+00 -3.36195448E-02
 -1.81883978E-02  0.00000000E+00  4.76741342E-03  0.00000000E+00 -3.53603838E-03
 -4.36563699E-03  0.00000000E+00  0.00000000E+00  4.92093938E-04 -6.04617089E-03
 -1.13901203E-02  1.07979941E+00  0.00000000E+00  1.65645647E-02  1.60949723E-02
  2.08585809E-02  4.88655780E-02 -1.42907364E-01  1.13730336E-01 -2.78979065E+01
  3.44354594E-02  1.11081882E-01  3.06868588E-02 -7.25757043E-02  1.28760823E-01
  9.56729276E-03 -8.15639225E+00  5.90707291E+00 -6.63160745E-01 -9.47689830E-03
  4.38603893E-03 -2.16153212E-03 -4.22606532E-03  8.10487818E-03 -3.22758941E-02
  7.14049829E-03  5.43962383E-03 -5.32841656E-02 -5.38592691E-02  1.14239242E-04
  6.69522855E-03  2.29850040E-03  2.57610471E-03  8.16028153E-04  3.02690060E-03
  1.47443742E-02  2.17789635E-02  6.29434832E-03 -1.35504140E+00 -1.30010785E-02
  1.70282142E-02 -3.88967065E-03  1.11602456E-03  8.53837283E-04  8.10510802E-02
 -1.15155622E+00  3.09797357E+01  0.00000000E+00  9.54487888E-02 -7.46162896E-02
  0.00000000E+00  1.13162126E-01 -1.61430761E-01  0.00000000E+00 -5.91062442E+00
  6.40175300E+00 -2.73074305E-03  0.00000000E+00  1.22295253E-02 -1.19491059E-02
  0.00000000E+00 -3.05058544E-02  0.00000000E+00 -7.61212781E-02 -4.01336619E-03
  0.00000000E+00 -5.41325079E-03  0.00000000E+00  1.84595145E-03 -1.08388344E-02
  0.00000000E+00  0.00000000E+00  3.39769843E-03 -1.11602456E-03 -8.53837283E-04
 -8.10510802E-02  1.15155622E+00 -3.09797357E+01  0.00000000E+00  9.54487888E-02
  7.46162896E-02  0.00000000E+00  1.13162126E-01  1.61430761E-01  0.00000000E+00
 -5.91062442E+00 -6.40175300E+00  2.73074305E-03  0.00000000E+00  1.22295253E-02
  1.19491059E-02  0.00000000E+00  3.05058544E-02  0.00000000E+00 -7.61212781E-02
  4.01336619E-03  0.00000000E+00  5.41325079E-03  0.00000000E+00  1.84595145E-03
  1.08388344E-02  0.00000000E+00  0.00000000E+00  3.39769843E-03 -2.08585809E-02
 -4.88655780E-02  1.42907364E-01 -1.13730336E-01  2.78979065E+01 -3.44354594E-02
  1.11081882E-01 -3.06868588E-02  7.25757043E-02  1.28760823E-01 -9.56729276E-03
  8.15639225E+00  5.90707291E+00  6.63160745E-01  9.47689830E-03 -4.38603893E-03
 -2.16153212E-03  4.22606532E-03  8.10487818E-03  3.22758941E-02 -7.14049829E-03
  5.43962383E-03  5.32841656E-02 -5.38592691E-02 -1.14239242E-04 -6.69522855E-03
  2.29850040E-03 -2.57610471E-03  8.16028153E-04 -3.02690060E-03  1.47443742E-02
 -2.17789635E-02 -6.29434832E-03  1.35504140E+00  1.30010785E-02  1.70282142E-02
  3.88967065E-03  2.08585809E-02  4.88655780E-02 -1.42907364E-01  1.13730336E-01
 -2.78979065E+01 -3.44354594E-02  1.11081882E-01  3.06868588E-02  7.25757043E-02
  1.28760823E-01  9.56729276E-03  8.15639225E+00  5.90707291E+00 -6.63160745E-01
 -9.47689830E-03 -4.38603893E-03 -2.16153212E-03 -4.22606532E-03 -8.10487818E-03
 -3.22758941E-02 -7.14049829E-03  5.43962383E-03 -5.32841656E-02  5.38592691E-02
  1.14239242E-04 -6.69522855E-03  2.29850040E-03  2.57610471E-03 -8.16028153E-04
 -3.02690060E-03  1.47443742E-02  2.17789635E-02  6.29434832E-03 -1.35504140E+00
  1.30010785E-02  1.70282142E-02 -3.88967065E-03 -6.12653210E-03 -1.73626918E-02
  9.10203864E-02 -1.38337023E+00  3.77710901E+01  0.00000000E+00  6.75400068E-02
 -3.04475712E-02  0.00000000E+00 -9.95295088E-02  1.07650519E-01  0.00000000E+00
 -1.14607610E+01 -1.11656501E+01  5.05544952E-03  0.00000000E+00 -1.58417366E-02
 -1.11010027E-03  0.00000000E+00 -7.14747681E-02  0.00000000E+00  1.05107970E-01
 -1.25262949E-01  0.00000000E+00  4.95948655E-03  0.00000000E+00  1.24438683E-02
  2.79224658E-03  0.00000000E+00  0.00000000E+00  8.42301112E-03 -1.13345634E-03
 -3.25429262E-02  4.25979265E+00  0.00000000E+00 -1.94130267E-03  1.58129262E-02
 -2.08585809E-02 -4.88655780E-02  1.42907364E-01 -1.13730336E-01  2.78979065E+01
  3.44354594E-02  1.11081882E-01 -3.06868588E-02 -7.25757043E-02  1.28760823E-01
 -9.56729276E-03 -8.15639225E+00  5.90707291E+00  6.63160745E-01  9.47689830E-03
  4.38603893E-03 -2.16153212E-03  4.22606532E-03 -8.10487818E-03  3.22758941E-02
  7.14049829E-03  5.43962383E-03  5.32841656E-02  5.38592691E-02 -1.14239242E-04
  6.69522855E-03  2.29850040E-03 -2.57610471E-03 -8.16028153E-04  3.02690060E-03
  1.47443742E-02 -2.17789635E-02 -6.29434832E-03  1.35504140E+00 -1.30010785E-02
  1.70282142E-02  3.88967065E-03  6.12653210E-03  1.73626918E-02 -9.10203864E-02
  1.38337023E+00 -3.77710901E+01  0.00000000E+00  6.75400068E-02  3.04475712E-02
  0.00000000E+00 -9.95295088E-02 -1.07650519E-01  0.00000000E+00 -1.14607610E+01
  1.11656501E+01 -5.05544952E-03  0.00000000E+00 -1.58417366E-02  1.11010027E-03
  0.00000000E+00  7.14747681E-02  0.00000000E+00  1.05107970E-01  1.25262949E-01
  0.00000000E+00 -4.95948655E-03  0.00000000E+00  1.24438683E-02 -2.79224658E-03
  0.00000000E+00  0.00000000E+00  8.42301112E-03  1.13345634E-03  3.25429262E-02
 -4.25979265E+00  0.00000000E+00 -1.94130267E-03 -1.58129262E-02  1.55439548E-02
  3.45864954E-02 -6.15254002E-02 -8.24167787E-01  2.90291299E+00 -9.74501693E-02
  1.92768013E-03 -2.52429198E-02 -5.06988982E-03  1.38113901E-01 -2.31453138E-02
  2.70393167E+00 -1.71238059E+00  1.11390060E-01  1.11739055E-02 -1.40386527E-03
  1.74610798E-03  5.77862757E-03  2.39905853E-03  1.88745843E-03  2.57228000E-02
  1.13023797E-02  8.23822868E-02 -4.37040545E-02  6.29224854E-04  1.38756486E-02
 -1.45296130E-03  2.48419277E-03  2.27008408E-03  8.50157832E-03  1.82179579E-03
  2.24402476E-02  1.88136939E-01  1.77809729E+00 -9.22574019E-03 -1.63763039E-03
  1.77003115E-03  0.00000000E+00  0.00000000E+00  0.00000000E+00  0.00000000E+00
  0.00000000E+00 -1.52932004E-01  0.00000000E+00  0.00000000E+00  7.42581110E-03
  0.00000000E+00  0.00000000E+00  1.42800301E+00  0.00000000E+00  0.00000000E+00
  0.00000000E+00 -4.26366202E-05  0.00000000E+00  0.00000000E+00  1.86927007E-02
  0.00000000E+00  1.50814061E-01  0.00000000E+00  0.00000000E+00 -2.19133632E-02
  0.00000000E+00  1.48659091E-02  0.00000000E+00  0.00000000E+00 -2.95681104E-03
  3.85784623E-03  0.00000000E+00  0.00000000E+00  0.00000000E+00  0.00000000E+00
  0.00000000E+00  0.00000000E+00 -1.52932004E-01  0.00000000E+00  0.00000000E+00
  7.42581110E-03  0.00000000E+00  0.00000000E+00  1.42800301E+00  0.00000000E+00
  0.00000000E+00  0.00000000E+00 -4.26366202E-05  0.00000000E+00  0.00000000E+00
 -1.86927007E-02  0.00000000E+00  1.50814061E-01  0.00000000E+00  0.00000000E+00
  2.19133632E-02  0.00000000E+00  1.48659091E-02  0.00000000E+00  0.00000000E+00
  2.95681104E-03  3.85784623E-03  0.00000000E+00  1.55439548E-02  3.45864954E-02
 -6.15254002E-02 -8.24167787E-01  2.90291299E+00 -9.74501693E-02 -1.92768013E-03
 -2.52429198E-02 -5.06988982E-03 -1.38113901E-01 -2.31453138E-02  2.70393167E+00
  1.71238059E+00  1.11390060E-01  1.11739055E-02 -1.40386527E-03 -1.74610798E-03
  5.77862757E-03 -2.39905853E-03  1.88745843E-03  2.57228000E-02 -1.13023797E-02
  8.23822868E-02  4.37040545E-02  6.29224854E-04  1.38756486E-02  1.45296130E-03
  2.48419277E-03 -2.27008408E-03  8.50157832E-03 -1.82179579E-03  2.24402476E-02
  1.88136939E-01  1.77809729E+00 -9.22574019E-03  1.63763039E-03  1.77003115E-03
 -1.55439548E-02 -3.45864954E-02  6.15254002E-02  8.24167787E-01 -2.90291299E+00
 -9.74501693E-02 -1.92768013E-03  2.52429198E-02 -5.06988982E-03 -1.38113901E-01
  2.31453138E-02  2.70393167E+00  1.71238059E+00 -1.11390060E-01 -1.11739055E-02
 -1.40386527E-03 -1.74610798E-03 -5.77862757E-03  2.39905853E-03 -1.88745843E-03
  2.57228000E-02 -1.13023797E-02 -8.23822868E-02 -4.37040545E-02 -6.29224854E-04
  1.38756486E-02  1.45296130E-03 -2.48419277E-03  2.27008408E-03  8.50157832E-03
 -1.82179579E-03 -2.24402476E-02 -1.88136939E-01 -1.77809729E+00 -9.22574019E-03
  1.63763039E-03 -1.77003115E-03  0.00000000E+00  0.00000000E+00  0.00000000E+00
  0.00000000E+00  0.00000000E+00 -1.79130585E-01  0.00000000E+00  0.00000000E+00
  2.04371950E-02  0.00000000E+00  0.00000000E+00  1.51730188E+00  0.00000000E+00
  0.00000000E+00  0.00000000E+00 -2.77752526E-03  0.00000000E+00  0.00000000E+00
  1.64022928E-02  0.00000000E+00 -2.17204802E-01  0.00000000E+00  0.00000000E+00
 -3.50891396E-02  0.00000000E+00  1.39321549E-02  0.00000000E+00  0.00000000E+00
  2.47705296E-03  6.42209151E-03  0.00000000E+00  0.00000000E+00  0.00000000E+00
  0.00000000E+00  8.57512240E-03  0.00000000E+00  0.00000000E+00 -1.55439548E-02
 -3.45864954E-02  6.15254002E-02  8.24167787E-01 -2.90291299E+00 -9.74501693E-02
  1.92768013E-03  2.52429198E-02 -5.06988982E-03  1.38113901E-01  2.31453138E-02
  2.70393167E+00 -1.71238059E+00 -1.11390060E-01 -1.11739055E-02 -1.40386527E-03
  1.74610798E-03 -5.77862757E-03 -2.39905853E-03 -1.88745843E-03  2.57228000E-02
  1.13023797E-02 -8.23822868E-02  4.37040545E-02 -6.29224854E-04  1.38756486E-02
 -1.45296130E-03 -2.48419277E-03 -2.27008408E-03  8.50157832E-03  1.82179579E-03
 -2.24402476E-02 -1.88136939E-01 -1.77809729E+00 -9.22574019E-03 -1.63763039E-03
 -1.77003115E-03  0.00000000E+00  0.00000000E+00  0.00000000E+00  0.00000000E+00
  0.00000000E+00 -1.79130585E-01  0.00000000E+00  0.00000000E+00  2.04371950E-02
  0.00000000E+00  0.00000000E+00  1.51730188E+00  0.00000000E+00  0.00000000E+00
  0.00000000E+00 -2.77752526E-03  0.00000000E+00  0.00000000E+00 -1.64022928E-02
  0.00000000E+00 -2.17204802E-01  0.00000000E+00  0.00000000E+00  3.50891396E-02
  0.00000000E+00  1.39321549E-02  0.00000000E+00  0.00000000E+00 -2.47705296E-03
  6.42209151E-03  0.00000000E+00  0.00000000E+00  0.00000000E+00  0.00000000E+00
  8.57512240E-03  0.00000000E+00  0.00000000E+00 -1.20704815E-02 -2.90481593E-02
  4.34142715E-02 -1.55356525E-01 -2.52198715E+00  5.99759057E-02  2.67673517E-02
  8.63273591E-02 -1.60779902E-01  2.08313416E-01 -2.38912563E-02 -4.68819617E-01
  6.07310055E-02 -1.03958126E+00  5.67974565E-03 -1.99158943E-03 -2.55548619E-03
 -3.82647865E-03  7.79501012E-03 -4.32548231E-03 -1.30807662E-01  1.86706359E-02
 -2.10578037E-03 -2.02334176E-02  5.47784951E-03  9.32560592E-03 -8.50770627E-03
 -1.15911955E-02  2.74092787E-03  9.81691783E-03  1.28109431E-02 -3.17737673E-02
 -3.59089223E-01  7.04735056E-01 -2.28670450E-02  2.77435621E-02 -1.20746839E-03
 -7.45423605E-03 -1.71255696E-02  1.02773877E-01 -4.32875344E-01 -2.01205852E+00
  0.00000000E+00  1.17854238E-02  6.45143600E-02  0.00000000E+00  2.05757371E-01
 -3.05458604E-01  0.00000000E+00 -7.09169009E-01 -6.59323474E-01  6.07244426E-03
  0.00000000E+00  7.88787119E-03  7.24738911E-03  0.00000000E+00 -1.33256683E-01
  0.00000000E+00  5.07597051E-02 -6.11685854E-02  0.00000000E+00 -3.10752445E-03
  0.00000000E+00  1.39602235E-02 -5.81045670E-03  0.00000000E+00  0.00000000E+00
  3.30843094E-03 -7.45423605E-03 -1.71255696E-02  1.02773877E-01 -4.32875344E-01
 -2.01205852E+00  0.00000000E+00 -1.17854238E-02  6.45143600E-02  0.00000000E+00
 -2.05757371E-01 -3.05458604E-01  0.00000000E+00  7.09169009E-01 -6.59323474E-01
  6.07244426E-03  0.00000000E+00 -7.88787119E-03  7.24738911E-03  0.00000000E+00
 -1.33256683E-01  0.00000000E+00 -5.07597051E-02 -6.11685854E-02  0.00000000E+00
 -3.10752445E-03  0.00000000E+00 -1.39602235E-02 -5.81045670E-03  0.00000000E+00
  0.00000000E+00 -3.30843094E-03 -1.20704815E-02 -2.90481593E-02  4.34142715E-02
 -1.55356525E-01 -2.52198715E+00  5.99759057E-02 -2.67673517E-02  8.63273591E-02
 -1.60779902E-01 -2.08313416E-01 -2.38912563E-02 -4.68819617E-01 -6.07310055E-02
 -1.03958126E+00  5.67974565E-03 -1.99158943E-03  2.55548619E-03 -3.82647865E-03
 -7.79501012E-03 -4.32548231E-03 -1.30807662E-01 -1.86706359E-02 -2.10578037E-03
  2.02334176E-02  5.47784951E-03  9.32560592E-03  8.50770627E-03 -1.15911955E-02
 -2.74092787E-03  9.81691783E-03 -1.28109431E-02 -3.17737673E-02 -3.59089223E-01
  7.04735056E-01 -2.28670450E-02 -2.77435621E-02 -1.20746839E-03 -1.20704815E-02
 -2.90481593E-02  4.34142715E-02 -1.55356525E-01 -2.52198715E+00 -5.99759057E-02
  2.67673517E-02  8.63273591E-02  1.60779902E-01  2.08313416E-01 -2.38912563E-02
  4.68819617E-01  6.07310055E-02 -1.03958126E+00  5.67974565E-03  1.99158943E-03
 -2.55548619E-03 -3.82647865E-03 -7.79501012E-03 -4.32548231E-03  1.30807662E-01
  1.86706359E-02 -2.10578037E-03  2.02334176E-02  5.47784951E-03 -9.32560592E-03
 -8.50770627E-03 -1.15911955E-02 -2.74092787E-03 -9.81691783E-03  1.28109431E-02
 -3.17737673E-02 -3.59089223E-01  7.04735056E-01  2.28670450E-02  2.77435621E-02
 -1.20746839E-03  1.55848517E-02  3.00476922E-02  3.62013661E-02 -1.76282271E+00
  5.12885488E+00  0.00000000E+00 -3.86600462E-02  1.41016120E-01  0.00000000E+00
  2.30469379E-01  4.56280767E-01  0.00000000E+00 -1.72531377E+00 -4.19887674E+00
 -1.45917333E-02  0.00000000E+00 -1.83459891E-02  6.96048639E-03  0.00000000E+00
  3.82427345E-02  0.00000000E+00 -3.61064867E-02  9.45450017E-02  0.00000000E+00
  4.14948625E-03  0.00000000E+00  2.34051548E-02 -2.57283356E-02  0.00000000E+00
  0.00000000E+00 -8.42682153E-04 -3.94062816E-02 -2.89732867E-01  2.59330106E+00
  0.00000000E+00  1.98275216E-02  2.48865169E-02 -1.20704815E-02 -2.90481593E-02
  4.34142715E-02 -1.55356525E-01 -2.52198715E+00 -5.99759057E-02 -2.67673517E-02
  8.63273591E-02  1.60779902E-01 -2.08313416E-01 -2.38912563E-02  4.68819617E-01
 -6.07310055E-02 -1.03958126E+00  5.67974565E-03  1.99158943E-03  2.55548619E-03
 -3.82647865E-03  7.79501012E-03 -4.32548231E-03  1.30807662E-01 -1.86706359E-02
 -2.10578037E-03 -2.02334176E-02  5.47784951E-03 -9.32560592E-03  8.50770627E-03
 -1.15911955E-02  2.74092787E-03 -9.81691783E-03 -1.28109431E-02 -3.17737673E-02
 -3.59089223E-01  7.04735056E-01  2.28670450E-02 -2.77435621E-02 -1.20746839E-03
  1.55848517E-02  3.00476922E-02  3.62013661E-02 -1.76282271E+00  5.12885488E+00
  0.00000000E+00  3.86600462E-02  1.41016120E-01  0.00000000E+00 -2.30469379E-01
  4.56280767E-01  0.00000000E+00  1.72531377E+00 -4.19887674E+00 -1.45917333E-02
  0.00000000E+00  1.83459891E-02  6.96048639E-03  0.00000000E+00  3.82427345E-02
  0.00000000E+00  3.61064867E-02  9.45450017E-02  0.00000000E+00  4.14948625E-03
  0.00000000E+00 -2.34051548E-02 -2.57283356E-02  0.00000000E+00  0.00000000E+00
  8.42682153E-04 -3.94062816E-02 -2.89732867E-01  2.59330106E+00  0.00000000E+00
 -1.98275216E-02  2.48865169E-02 -8.35374827E-04  4.40069055E-04 -4.39870441E-02
  1.03852678E+00 -3.48536159E+01  2.48088959E-02 -7.57649534E-02 -9.50451494E-03
 -1.77085845E-02  1.92456327E-01  9.24723691E-03 -1.05103446E+01  1.07601468E+01
 -2.08879658E-01 -1.97512113E-03  9.87146105E-03 -5.97946257E-03 -2.92241403E-03
 -8.69249826E-03  1.09518551E-01 -4.21735076E-02  2.33923936E-02  1.39969642E-01
 -4.59850527E-03  1.14894616E-04  4.50016527E-03 -1.23225558E-02 -1.88140574E-03
 -9.47639860E-04  2.61340166E-03 -5.88592423E-03  6.42504059E-03 -1.53369897E-01
 -3.48346005E+00 -8.07921048E-03  2.24914307E-02 -1.47970772E-02 -7.43403210E-03
 -1.67191825E-02  8.36334507E-02 -6.36127115E-01  4.30725876E+01  0.00000000E+00
 -4.39953521E-02 -1.34514478E-01  0.00000000E+00 -4.76221697E-02 -1.08096973E-01
  0.00000000E+00 -8.73307070E+00  9.07502427E+00 -3.55365493E-03  0.00000000E+00
 -2.54264013E-03  6.18130501E-03  0.00000000E+00  5.04030378E-02  0.00000000E+00
 -6.87122736E-02  1.79982737E-02  0.00000000E+00  5.38170346E-04  0.00000000E+00
 -7.77101788E-03 -1.22164975E-02  0.00000000E+00  0.00000000E+00 -6.14299845E-03
  7.43403210E-03  1.67191825E-02 -8.36334507E-02  6.36127115E-01 -4.30725876E+01
  0.00000000E+00 -4.39953521E-02  1.34514478E-01  0.00000000E+00 -4.76221697E-02
  1.08096973E-01  0.00000000E+00 -8.73307070E+00 -9.07502427E+00  3.55365493E-03
  0.00000000E+00 -2.54264013E-03 -6.18130501E-03  0.00000000E+00 -5.04030378E-02
  0.00000000E+00 -6.87122736E-02 -1.79982737E-02  0.00000000E+00 -5.38170346E-04
  0.00000000E+00 -7.77101788E-03  1.22164975E-02  0.00000000E+00  0.00000000E+00
 -6.14299845E-03  8.35374827E-04 -4.40069055E-04  4.39870441E-02 -1.03852678E+00
  3.48536159E+01 -2.48088959E-02 -7.57649534E-02  9.50451494E-03  1.77085845E-02
  1.92456327E-01 -9.24723691E-03  1.05103446E+01  1.07601468E+01  2.08879658E-01
  1.97512113E-03 -9.87146105E-03 -5.97946257E-03  2.92241403E-03 -8.69249826E-03
 -1.09518551E-01  4.21735076E-02  2.33923936E-02 -1.39969642E-01 -4.59850527E-03
 -1.14894616E-04 -4.50016527E-03 -1.23225558E-02  1.88140574E-03 -9.47639860E-04
 -2.61340166E-03 -5.88592423E-03 -6.42504059E-03  1.53369897E-01  3.48346005E+00
  8.07921048E-03  2.24914307E-02  1.47970772E-02 -8.35374827E-04  4.40069055E-04
 -4.39870441E-02  1.03852678E+00 -3.48536159E+01 -2.48088959E-02 -7.57649534E-02
 -9.50451494E-03  1.77085845E-02  1.92456327E-01  9.24723691E-03  1.05103446E+01
  1.07601468E+01 -2.08879658E-01 -1.97512113E-03 -9.87146105E-03 -5.97946257E-03
 -2.92241403E-03  8.69249826E-03  1.09518551E-01  4.21735076E-02  2.33923936E-02
  1.39969642E-01  4.59850527E-03  1.14894616E-04 -4.50016527E-03 -1.23225558E-02
 -1.88140574E-03  9.47639860E-04 -2.61340166E-03 -5.88592423E-03  6.42504059E-03
 -1.53369897E-01 -3.48346005E+00  8.07921048E-03  2.24914307E-02 -1.47970772E-02
 -2.92924215E-02 -6.61970698E-02  7.53830381E-02  7.16275533E-01  2.44979702E+01
  0.00000000E+00 -1.74207910E-01  6.32705865E-03  0.00000000E+00 -3.80694258E-02
 -6.87579219E-02  0.00000000E+00 -4.29840309E+00 -4.99926948E+00  7.93775020E-03
  0.00000000E+00  6.45091935E-03  7.60935721E-03  0.00000000E+00  6.22414625E-02
  0.00000000E+00  4.89775948E-02  1.34318810E-01  0.00000000E+00  3.87178776E-03
  0.00000000E+00 -1.74381321E-03 -4.42743980E-04  0.00000000E+00  0.00000000E+00
 -1.42489589E-02 -1.43016975E-02 -3.24939265E-01  4.50611275E-01  0.00000000E+00
  7.41507919E-03  1.99851060E-02  8.35374827E-04 -4.40069055E-04  4.39870441E-02
 -1.03852678E+00  3.48536159E+01  2.48088959E-02 -7.57649534E-02  9.50451494E-03
 -1.77085845E-02  1.92456327E-01 -9.24723691E-03 -1.05103446E+01  1.07601468E+01
  2.08879658E-01  1.97512113E-03  9.87146105E-03 -5.97946257E-03  2.92241403E-03
  8.69249826E-03 -1.09518551E-01 -4.21735076E-02  2.33923936E-02 -1.39969642E-01
  4.59850527E-03 -1.14894616E-04  4.50016527E-03 -1.23225558E-02  1.88140574E-03
  9.47639860E-04  2.61340166E-03 -5.88592423E-03 -6.42504059E-03  1.53369897E-01
  3.48346005E+00 -8.07921048E-03  2.24914307E-02  1.47970772E-02  2.92924215E-02
  6.61970698E-02 -7.53830381E-02 -7.16275533E-01 -2.44979702E+01  0.00000000E+00
 -1.74207910E-01 -6.32705865E-03  0.00000000E+00 -3.80694258E-02  6.87579219E-02
  0.00000000E+00 -4.29840309E+00  4.99926948E+00 -7.93775020E-03  0.00000000E+00
  6.45091935E-03 -7.60935721E-03  0.00000000E+00 -6.22414625E-02  0.00000000E+00
  4.89775948E-02 -1.34318810E-01  0.00000000E+00 -3.87178776E-03  0.00000000E+00
 -1.74381321E-03  4.42743980E-04  0.00000000E+00  0.00000000E+00 -1.42489589E-02
  1.43016975E-02  3.24939265E-01 -4.50611275E-01  0.00000000E+00  7.41507919E-03
 -1.99851060E-02  1.27102846E-02  3.12583845E-02 -1.11402516E-01  9.81547074E-01
 -4.09086714E+01 -6.26749704E-02 -1.29609827E-01  3.49095646E-02 -1.68386231E-01
 -1.85589013E-01  1.79153452E-02 -1.54803421E+01  9.23485074E+00 -3.03614021E-01
 -7.44415613E-03 -6.97347001E-04  2.59115240E-04  1.45876013E-02 -2.37284838E-03
  2.53197617E-03 -7.87195186E-03 -8.28044870E-03 -5.65374757E-02 -2.30292651E-02
  1.00368141E-03 -2.68720070E-03 -1.91468508E-04  1.08474029E-03 -7.70921656E-05
 -4.08129653E-03  3.24984047E-03  2.00864246E-02 -4.96505879E-02 -4.48359091E+00
 -2.19052935E-02 -7.62727193E-03  1.93423509E-03 -7.52108895E-03 -1.76000051E-02
  9.83888503E-02 -6.36815012E-01  3.89217882E+01  0.00000000E+00  8.29635302E-02
  9.43945264E-02  0.00000000E+00  5.71789401E-01  2.67521514E-01  0.00000000E+00
 -3.26724661E+00  1.00379854E+01  2.84893261E-03  0.00000000E+00 -4.26110146E-03
 -1.13026700E-02  0.00000000E+00  1.12456723E-01  0.00000000E+00  9.47578738E-02
  1.95149083E-01  0.00000000E+00  9.84400601E-03  0.00000000E+00 -9.25995108E-03
  6.68663203E-03  0.00000000E+00  0.00000000E+00 -1.29201238E-02  7.52108895E-03
  1.76000051E-02 -9.83888503E-02  6.36815012E-01 -3.89217882E+01  0.00000000E+00
  8.29635302E-02 -9.43945264E-02  0.00000000E+00  5.71789401E-01 -2.67521514E-01
  0.00000000E+00 -3.26724661E+00 -1.00379854E+01 -2.84893261E-03  0.00000000E+00
 -4.26110146E-03  1.13026700E-02  0.00000000E+00 -1.12456723E-01  0.00000000E+00
  9.47578738E-02 -1.95149083E-01  0.00000000E+00 -9.84400601E-03  0.00000000E+00
 -9.25995108E-03 -6.68663203E-03  0.00000000E+00  0.00000000E+00 -1.29201238E-02
 -1.27102846E-02 -3.12583845E-02  1.11402516E-01 -9.81547074E-01  4.09086714E+01
  6.26749704E-02 -1.29609827E-01 -3.49095646E-02  1.68386231E-01 -1.85589013E-01
 -1.79153452E-02  1.54803421E+01  9.23485074E+00  3.03614021E-01  7.44415613E-03
  6.97347001E-04  2.59115240E-04 -1.45876013E-02 -2.37284838E-03 -2.53197617E-03
  7.87195186E-03 -8.28044870E-03  5.65374757E-02 -2.30292651E-02 -1.00368141E-03
  2.68720070E-03 -1.91468508E-04 -1.08474029E-03 -7.70921656E-05  4.08129653E-03
  3.24984047E-03 -2.00864246E-02  4.96505879E-02  4.48359091E+00  2.19052935E-02
 -7.62727193E-03 -1.93423509E-03  1.27102846E-02  3.12583845E-02 -1.11402516E-01
  9.81547074E-01 -4.09086714E+01  6.26749704E-02 -1.29609827E-01  3.49095646E-02
  1.68386231E-01 -1.85589013E-01  1.79153452E-02  1.54803421E+01  9.23485074E+00
 -3.03614021E-01 -7.44415613E-03  6.97347001E-04  2.59115240E-04  1.45876013E-02
  2.37284838E-03  2.53197617E-03  7.87195186E-03 -8.28044870E-03 -5.65374757E-02
  2.30292651E-02  1.00368141E-03  2.68720070E-03 -1.91468508E-04  1.08474029E-03
  7.70921656E-05  4.08129653E-03  3.24984047E-03  2.00864246E-02 -4.96505879E-02
 -4.48359091E+00  2.19052935E-02 -7.62727193E-03  1.93423509E-03 -6.43448446E-03
 -1.64438647E-02  8.90043618E-02 -7.49823172E-01  4.30030906E+01  0.00000000E+00
  4.38871162E-02 -3.49185958E-02  0.00000000E+00  1.30236467E-01 -2.62609906E-01
  0.00000000E+00 -7.55167928E+00 -1.25438390E+01 -8.16793718E-05  0.00000000E+00
  1.13721330E-03 -6.51501648E-03  0.00000000E+00  5.82940158E-02  0.00000000E+00
 -2.18776120E-02  9.11048126E-02  0.00000000E+00 -3.86202959E-03  0.00000000E+00
 -1.00183707E-02  1.85355926E-03  0.00000000E+00  0.00000000E+00 -6.25439026E-03
  6.14348791E-03  6.70159557E-02  2.12835078E+00  0.00000000E+00  9.90404090E-04
 -2.08395554E-02 -1.27102846E-02 -3.12583845E-02  1.11402516E-01 -9.81547074E-01
  4.09086714E+01 -6.26749704E-02 -1.29609827E-01 -3.49095646E-02 -1.68386231E-01
 -1.85589013E-01 -1.79153452E-02 -1.54803421E+01  9.23485074E+00  3.03614021E-01
  7.44415613E-03 -6.97347001E-04  2.59115240E-04 -1.45876013E-02  2.37284838E-03
 -2.53197617E-03 -7.87195186E-03 -8.28044870E-03  5.65374757E-02  2.30292651E-02
 -1.00368141E-03 -2.68720070E-03 -1.91468508E-04 -1.08474029E-03  7.70921656E-05
 -4.08129653E-03  3.24984047E-03 -2.00864246E-02  4.96505879E-02  4.48359091E+00
 -2.19052935E-02 -7.62727193E-03 -1.93423509E-03  6.43448446E-03  1.64438647E-02
 -8.90043618E-02  7.49823172E-01 -4.30030906E+01  0.00000000E+00  4.38871162E-02
  3.49185958E-02  0.00000000E+00  1.30236467E-01  2.62609906E-01  0.00000000E+00
 -7.55167928E+00  1.25438390E+01  8.16793718E-05  0.00000000E+00  1.13721330E-03
  6.51501648E-03  0.00000000E+00 -5.82940158E-02  0.00000000E+00 -2.18776120E-02
 -9.11048126E-02  0.00000000E+00  3.86202959E-03  0.00000000E+00 -1.00183707E-02
 -1.85355926E-03  0.00000000E+00  0.00000000E+00 -6.25439026E-03 -6.14348791E-03
 -6.70159557E-02 -2.12835078E+00  0.00000000E+00  9.90404090E-04  2.08395554E-02
  1.45567540E-04 -6.00680328E-04  2.60608142E-02 -5.08588999E-01  8.86766899E+00
  2.61107376E-05  4.40262122E-02 -1.59274951E-01  1.25990861E-02 -4.06353214E-02
 -3.79916074E-01  3.60104201E+00 -3.51350793E+00 -2.25736936E+00  1.01943579E-03
  3.84704519E-03  1.99705593E-05 -2.96817385E-03  2.68547856E-03 -3.62810734E-02
 -4.31369041E-02  1.99948074E-03  9.69996045E-04 -1.82750771E-02  4.79847479E-03
 -6.90419686E-04  1.76050421E-03 -6.83703151E-03  5.19862780E-03 -9.05567241E-04
 -1.94524909E-03  2.64153817E-03  1.24831773E-01  1.72562888E+00  8.96274219E-03
 -3.41740497E-03 -1.05869368E-02  0.00000000E+00  0.00000000E+00  0.00000000E+00
  0.00000000E+00  0.00000000E+00  1.09999396E-01  0.00000000E+00  0.00000000E+00
  3.33201170E-01  0.00000000E+00  0.00000000E+00  4.87655479E+00  0.00000000E+00
  0.00000000E+00  0.00000000E+00 -1.73224190E-02  0.00000000E+00  0.00000000E+00
  7.07543318E-03  0.00000000E+00  1.30267546E-01  0.00000000E+00  0.00000000E+00
 -5.65638205E-02  0.00000000E+00  8.31288899E-03  0.00000000E+00  0.00000000E+00
 -7.79477571E-03 -2.98529461E-03  0.00000000E+00  0.00000000E+00  0.00000000E+00
  0.00000000E+00  0.00000000E+00  0.00000000E+00 -1.09999396E-01  0.00000000E+00
  0.00000000E+00 -3.33201170E-01  0.00000000E+00  0.00000000E+00 -4.87655479E+00
  0.00000000E+00  0.00000000E+00  0.00000000E+00  1.73224190E-02  0.00000000E+00
  0.00000000E+00  7.07543318E-03  0.00000000E+00 -1.30267546E-01  0.00000000E+00
  0.00000000E+00 -5.65638205E-02  0.00000000E+00 -8.31288899E-03  0.00000000E+00
  0.00000000E+00 -7.79477571E-03  2.98529461E-03  0.00000000E+00 -1.45567540E-04
  6.00680328E-04 -2.60608142E-02  5.08588999E-01 -8.86766899E+00 -2.61107376E-05
  4.40262122E-02  1.59274951E-01 -1.25990861E-02 -4.06353214E-02  3.79916074E-01
 -3.60104201E+00 -3.51350793E+00  2.25736936E+00 -1.01943579E-03 -3.84704519E-03
  1.99705593E-05  2.96817385E-03  2.68547856E-03  3.62810734E-02  4.31369041E-02
  1.99948074E-03 -9.69996045E-04 -1.82750771E-02 -4.79847479E-03  6.90419686E-04
  1.76050421E-03  6.83703151E-03  5.19862780E-03  9.05567241E-04 -1.94524909E-03
 -2.64153817E-03 -1.24831773E-01 -1.72562888E+00 -8.96274219E-03 -3.41740497E-03
  1.05869368E-02 -1.45567540E-04  6.00680328E-04 -2.60608142E-02  5.08588999E-01
 -8.86766899E+00  2.61107376E-05 -4.40262122E-02  1.59274951E-01  1.25990861E-02
  4.06353214E-02  3.79916074E-01  3.60104201E+00  3.51350793E+00  2.25736936E+00
 -1.01943579E-03  3.84704519E-03 -1.99705593E-05  2.96817385E-03  2.68547856E-03
  3.62810734E-02 -4.31369041E-02 -1.99948074E-03 -9.69996045E-04 -1.82750771E-02
 -4.79847479E-03 -6.90419686E-04 -1.76050421E-03  6.83703151E-03  5.19862780E-03
 -9.05567241E-04  1.94524909E-03 -2.64153817E-03 -1.24831773E-01 -1.72562888E+00
  8.96274219E-03  3.41740497E-03  1.05869368E-02  0.00000000E+00  0.00000000E+00
  0.00000000E+00  0.00000000E+00  0.00000000E+00 -1.18274927E-01  0.00000000E+00
  0.00000000E+00 -1.10067543E-01  0.00000000E+00  0.00000000E+00 -1.86039180E+00
  0.00000000E+00  0.00000000E+00  0.00000000E+00 -1.81766437E-02  0.00000000E+00
  0.00000000E+00 -9.81148939E-03  0.00000000E+00  9.07628140E-02  0.00000000E+00
  0.00000000E+00  4.55872507E-02  0.00000000E+00 -4.81572202E-03  0.00000000E+00
  0.00000000E+00 -4.39345046E-04 -1.71398117E-03  0.00000000E+00  0.00000000E+00
  0.00000000E+00  0.00000000E+00 -3.00393938E-02  0.00000000E+00  0.00000000E+00
  1.45567540E-04 -6.00680328E-04  2.60608142E-02 -5.08588999E-01  8.86766899E+00
 -2.61107376E-05 -4.40262122E-02 -1.59274951E-01 -1.25990861E-02  4.06353214E-02
 -3.79916074E-01 -3.60104201E+00  3.51350793E+00 -2.25736936E+00  1.01943579E-03
 -3.84704519E-03 -1.99705593E-05 -2.96817385E-03  2.68547856E-03 -3.62810734E-02
  4.31369041E-02 -1.99948074E-03  9.69996045E-04 -1.82750771E-02  4.79847479E-03
  6.90419686E-04 -1.76050421E-03 -6.83703151E-03  5.19862780E-03  9.05567241E-04
  1.94524909E-03  2.64153817E-03  1.24831773E-01  1.72562888E+00 -8.96274219E-03
  3.41740497E-03 -1.05869368E-02  0.00000000E+00  0.00000000E+00  0.00000000E+00
  0.00000000E+00  0.00000000E+00  1.18274927E-01  0.00000000E+00  0.00000000E+00
  1.10067543E-01  0.00000000E+00  0.00000000E+00  1.86039180E+00  0.00000000E+00
  0.00000000E+00  0.00000000E+00  1.81766437E-02  0.00000000E+00  0.00000000E+00
 -9.81148939E-03  0.00000000E+00 -9.07628140E-02  0.00000000E+00  0.00000000E+00
  4.55872507E-02  0.00000000E+00  4.81572202E-03  0.00000000E+00  0.00000000E+00
 -4.39345046E-04  1.71398117E-03  0.00000000E+00  0.00000000E+00  0.00000000E+00
  0.00000000E+00  3.00393938E-02  0.00000000E+00  0.00000000E+00  7.44088567E-03
  1.65359459E-02 -1.79589878E-02  3.97592930E-01 -1.08944930E+00  4.30188073E-02
 -3.90198062E-02  5.90337139E-02  3.13255080E-01 -3.32786219E-01  7.70209196E-02
 -2.28737672E+00  1.91675955E+00 -4.99298828E-01 -7.46392025E-03  4.30157554E-03
 -1.90477084E-03 -4.50484048E-03 -1.23837955E-02  3.10674530E-02 -1.03930975E-01
 -4.90143124E-02  1.52774320E-02  4.37330376E-02 -2.72886265E-03 -9.77085081E-03
  6.50230514E-03 -7.79417035E-03 -6.68685618E-03 -8.85802189E-03 -1.28448507E-02
  2.95358223E-02  2.92886277E-01 -2.24649797E+00  3.22419248E-02 -1.63099736E-02
 -3.56855718E-03 -3.01898215E-03 -4.18804584E-03 -1.89031980E-02 -1.83623988E-03
  2.74483465E+00  0.00000000E+00  7.67601976E-02 -2.75889551E-02  0.00000000E+00
  6.26797832E-02  4.64764096E-02  0.00000000E+00 -1.54709261E+00  1.30975176E+00
  7.96071421E-03  0.00000000E+00  1.05003476E-02  9.76540713E-03  0.00000000E+00
  6.16259106E-02  0.00000000E+00 -1.21401704E-01 -1.29768724E-01  0.00000000E+00
  1.13141916E-02  0.00000000E+00 -1.10591890E-02 -1.07973174E-02  0.00000000E+00
  0.00000000E+00 -1.08193473E-03 -3.01898215E-03 -4.18804584E-03 -1.89031980E-02
 -1.83623988E-03  2.74483465E+00  0.00000000E+00 -7.67601976E-02 -2.75889551E-02
  0.00000000E+00 -6.26797832E-02  4.64764096E-02  0.00000000E+00  1.54709261E+00
  1.30975176E+00  7.96071421E-03  0.00000000E+00 -1.05003476E-02  9.76540713E-03
  0.00000000E+00  6.16259106E-02  0.00000000E+00  1.21401704E-01 -1.29768724E-01
  0.00000000E+00  1.13141916E-02  0.00000000E+00  1.10591890E-02 -1.07973174E-02
  0.00000000E+00  0.00000000E+00  1.08193473E-03  7.44088567E-03  1.65359459E-02
 -1.79589878E-02  3.97592930E-01 -1.08944930E+00  4.30188073E-02  3.90198062E-02
  5.90337139E-02  3.13255080E-01  3.32786219E-01  7.70209196E-02 -2.28737672E+00
 -1.91675955E+00 -4.99298828E-01 -7.46392025E-03  4.30157554E-03  1.90477084E-03
 -4.50484048E-03  1.23837955E-02  3.10674530E-02 -1.03930975E-01  4.90143124E-02
  1.52774320E-02 -4.37330376E-02 -2.72886265E-03 -9.77085081E-03 -6.50230514E-03
 -7.79417035E-03  6.68685618E-03 -8.85802189E-03  1.28448507E-02  2.95358223E-02
  2.92886277E-01 -2.24649797E+00  3.22419248E-02  1.63099736E-02 -3.56855718E-03
  7.44088567E-03  1.65359459E-02 -1.79589878E-02  3.97592930E-01 -1.08944930E+00
 -4.30188073E-02 -3.90198062E-02  5.90337139E-02 -3.13255080E-01 -3.32786219E-01
  7.70209196E-02  2.28737672E+00  1.91675955E+00 -4.99298828E-01 -7.46392025E-03
 -4.30157554E-03 -1.90477084E-03 -4.50484048E-03  1.23837955E-02  3.10674530E-02
  1.03930975E-01 -4.90143124E-02  1.52774320E-02 -4.37330376E-02 -2.72886265E-03
  9.77085081E-03  6.50230514E-03 -7.79417035E-03  6.68685618E-03  8.85802189E-03
 -1.28448507E-02  2.95358223E-02  2.92886277E-01 -2.24649797E+00 -3.22419248E-02
 -1.63099736E-02 -3.56855718E-03  2.69430046E-02  6.05842718E-02 -5.61831087E-02
 -2.64231552E-01  5.39999728E+00  0.00000000E+00 -4.16670462E-02 -1.76310351E-03
  0.00000000E+00 -4.79342414E-01 -6.33673011E-01  0.00000000E+00  8.87852251E-01
  9.26901261E-01  8.46383814E-03  0.00000000E+00  7.76335816E-03 -3.45988252E-03
  0.00000000E+00 -5.64979408E-02  0.00000000E+00 -1.93625655E-02  9.12055278E-02
  0.00000000E+00 -5.09184041E-04  0.00000000E+00 -3.57338651E-02  1.56395996E-02
  0.00000000E+00  0.00000000E+00  2.67132302E-03  4.76238399E-02  6.39759459E-01
 -2.95617849E+00  0.00000000E+00 -4.75656718E-02 -6.17537774E-02  7.44088567E-03
  1.65359459E-02 -1.79589878E-02  3.97592930E-01 -1.08944930E+00 -4.30188073E-02
  3.90198062E-02  5.90337139E-02 -3.13255080E-01  3.32786219E-01  7.70209196E-02
  2.28737672E+00 -1.91675955E+00 -4.99298828E-01 -7.46392025E-03 -4.30157554E-03
  1.90477084E-03 -4.50484048E-03 -1.23837955E-02  3.10674530E-02  1.03930975E-01
  4.90143124E-02  1.52774320E-02  4.37330376E-02 -2.72886265E-03  9.77085081E-03
 -6.50230514E-03 -7.79417035E-03 -6.68685618E-03  8.85802189E-03  1.28448507E-02
  2.95358223E-02  2.92886277E-01 -2.24649797E+00 -3.22419248E-02  1.63099736E-02
 -3.56855718E-03  2.69430046E-02  6.05842718E-02 -5.61831087E-02 -2.64231552E-01
  5.39999728E+00  0.00000000E+00  4.16670462E-02 -1.76310351E-03  0.00000000E+00
  4.79342414E-01 -6.33673011E-01  0.00000000E+00 -8.87852251E-01  9.26901261E-01
  8.46383814E-03  0.00000000E+00 -7.76335816E-03 -3.45988252E-03  0.00000000E+00
 -5.64979408E-02  0.00000000E+00  1.93625655E-02  9.12055278E-02  0.00000000E+00
 -5.09184041E-04  0.00000000E+00  3.57338651E-02  1.56395996E-02  0.00000000E+00
  0.00000000E+00 -2.67132302E-03  4.76238399E-02  6.39759459E-01 -2.95617849E+00
  0.00000000E+00  4.75656718E-02 -6.17537774E-02  2.49234046E-02  5.71004944E-02
 -7.20745841E-02  4.87709013E-01 -3.92226698E+01  9.73664935E-02  9.20407497E-03
 -3.16973868E-02  2.42813920E-01  3.22156046E-03 -5.04794883E-02 -1.43122587E+01
  1.25803270E+01  3.31527001E-01 -1.11684234E-02 -6.24957927E-03  5.72935910E-03
  5.60301087E-03 -1.19989765E-02  3.86972305E-02  6.78806743E-02 -4.86691764E-02
 -3.79833296E-02  1.21215078E-01 -1.92589635E-03 -8.04074407E-03  4.14720725E-03
  1.87281996E-03 -1.38975800E-04  2.73968768E-03 -8.21266035E-03  5.78933410E-02
  3.26839327E-01 -5.93286229E+00  1.67635345E-02 -1.08851720E-02  1.21691765E-02
 -8.36659837E-03 -2.14449665E-02 -6.47110439E-02  1.16246441E+00  4.23392052E+01
  0.00000000E+00 -6.67414611E-02  4.13238539E-02  0.00000000E+00 -5.35661002E-01
  4.58707324E-01  0.00000000E+00 -8.18307549E+00  6.23070896E+00  2.42375437E-02
  0.00000000E+00 -9.57076600E-03  4.82206132E-03  0.00000000E+00 -1.26823207E-01
  0.00000000E+00  4.92187868E-02 -1.23182188E-01  0.00000000E+00  4.66248455E-03
  0.00000000E+00  1.03959763E-02  3.82321610E-03  0.00000000E+00  0.00000000E+00
  6.00771290E-03  8.36659837E-03  2.14449665E-02  6.47110439E-02 -1.16246441E+00
 -4.23392052E+01  0.00000000E+00 -6.67414611E-02 -4.13238539E-02  0.00000000E+00
 -5.35661002E-01 -4.58707324E-01  0.00000000E+00 -8.18307549E+00 -6.23070896E+00
 -2.42375437E-02  0.00000000E+00 -9.57076600E-03 -4.82206132E-03  0.00000000E+00
  1.26823207E-01  0.00000000E+00  4.92187868E-02  1.23182188E-01  0.00000000E+00
 -4.66248455E-03  0.00000000E+00  1.03959763E-02 -3.82321610E-03  0.00000000E+00
  0.00000000E+00  6.00771290E-03 -2.49234046E-02 -5.71004944E-02  7.20745841E-02
 -4.87709013E-01  3.92226698E+01 -9.73664935E-02  9.20407497E-03  3.16973868E-02
 -2.42813920E-01  3.22156046E-03  5.04794883E-02  1.43122587E+01  1.25803270E+01
 -3.31527001E-01  1.11684234E-02  6.24957927E-03  5.72935910E-03 -5.60301087E-03
 -1.19989765E-02 -3.86972305E-02 -6.78806743E-02 -4.86691764E-02  3.79833296E-02
  1.21215078E-01  1.92589635E-03  8.04074407E-03  4.14720725E-03 -1.87281996E-03
 -1.38975800E-04 -2.73968768E-03 -8.21266035E-03 -5.78933410E-02 -3.26839327E-01
  5.93286229E+00 -1.67635345E-02 -1.08851720E-02 -1.21691765E-02  2.49234046E-02
  5.71004944E-02 -7.20745841E-02  4.87709013E-01 -3.92226698E+01 -9.73664935E-02
  9.20407497E-03 -3.16973868E-02 -2.42813920E-01  3.22156046E-03 -5.04794883E-02
  1.43122587E+01  1.25803270E+01  3.31527001E-01 -1.11684234E-02  6.24957927E-03
  5.72935910E-03  5.60301087E-03  1.19989765E-02  3.86972305E-02 -6.78806743E-02
 -4.86691764E-02 -3.79833296E-02 -1.21215078E-01 -1.92589635E-03  8.04074407E-03
  4.14720725E-03  1.87281996E-03  1.38975800E-04 -2.73968768E-03 -8.21266035E-03
  5.78933410E-02  3.26839327E-01 -5.93286229E+00 -1.67635345E-02 -1.08851720E-02
  1.21691765E-02 -3.46162641E-03 -9.10943634E-03  7.37264791E-02 -6.46834485E-01
  4.20941795E+01  0.00000000E+00 -2.35131932E-03  1.48119219E-03  0.00000000E+00
 -1.47288629E-01 -2.99546539E-01  0.00000000E+00 -9.60147670E+00 -1.08159198E+01
  5.71988487E-03  0.00000000E+00  1.65378830E-03  3.18931619E-04  0.00000000E+00
  3.25751265E-02  0.00000000E+00 -6.25266845E-02 -5.81063753E-02  0.00000000E+00
 -1.33807731E-02  0.00000000E+00 -1.22152025E-02  1.15140770E-02  0.00000000E+00
  0.00000000E+00  3.38190121E-03  5.50527432E-03  2.51284526E-01  1.65456124E+00
  0.00000000E+00 -2.17638510E-02 -3.41274610E-02 -2.49234046E-02 -5.71004944E-02
  7.20745841E-02 -4.87709013E-01  3.92226698E+01  9.73664935E-02  9.20407497E-03
  3.16973868E-02  2.42813920E-01  3.22156046E-03  5.04794883E-02 -1.43122587E+01
  1.25803270E+01 -3.31527001E-01  1.11684234E-02 -6.24957927E-03  5.72935910E-03
 -5.60301087E-03  1.19989765E-02 -3.86972305E-02  6.78806743E-02 -4.86691764E-02
  3.79833296E-02 -1.21215078E-01  1.92589635E-03 -8.04074407E-03  4.14720725E-03
 -1.87281996E-03  1.38975800E-04  2.73968768E-03 -8.21266035E-03 -5.78933410E-02
 -3.26839327E-01  5.93286229E+00  1.67635345E-02 -1.08851720E-02 -1.21691765E-02
  3.46162641E-03  9.10943634E-03 -7.37264791E-02  6.46834485E-01 -4.20941795E+01
  0.00000000E+00 -2.35131932E-03 -1.48119219E-03  0.00000000E+00 -1.47288629E-01
  2.99546539E-01  0.00000000E+00 -9.60147670E+00  1.08159198E+01 -5.71988487E-03
  0.00000000E+00  1.65378830E-03 -3.18931619E-04  0.00000000E+00 -3.25751265E-02
  0.00000000E+00 -6.25266845E-02  5.81063753E-02  0.00000000E+00  1.33807731E-02
  0.00000000E+00 -1.22152025E-02 -1.15140770E-02  0.00000000E+00  0.00000000E+00
  3.38190121E-03 -5.50527432E-03 -2.51284526E-01 -1.65456124E+00  0.00000000E+00
 -2.17638510E-02  3.41274610E-02 -8.46910980E-03 -2.22600454E-02  5.64049422E-02
 -7.39271664E-01  2.62377618E+00 -4.07110627E-02  5.17937176E-02 -6.82103258E-02
 -4.34370310E-01  3.65699804E-01  1.98396311E-02  2.26703507E+00 -1.17117428E+00
  1.00174402E+00  1.33172831E-02 -1.31322319E-03  1.79969396E-03 -2.29407897E-03
  2.78514017E-02 -1.13590963E-01  1.51323803E-01 -3.09543609E-04  1.26915575E-02
 -9.57437223E-02 -4.25825749E-03  1.03411613E-02 -1.21082086E-02  1.17419672E-02
 -5.35224971E-04  1.61924876E-02  1.94757532E-02 -8.16311924E-02 -9.03604497E-01
  1.84107347E+00 -4.82135085E-02  4.10083034E-02  5.33835499E-03  0.00000000E+00
  0.00000000E+00  0.00000000E+00  0.00000000E+00  0.00000000E+00  8.35168580E-02
  0.00000000E+00  0.00000000E+00 -3.88776211E-02  0.00000000E+00  0.00000000E+00
 -4.69743641E-02  0.00000000E+00  0.00000000E+00  0.00000000E+00  6.53190781E-03
  0.00000000E+00  0.00000000E+00 -1.31755352E-02  0.00000000E+00 -1.44904113E-01
  0.00000000E+00  0.00000000E+00 -1.20351602E-01  0.00000000E+00  7.53887590E-04
  0.00000000E+00  0.00000000E+00 -1.58939176E-02 -1.17363827E-02  0.00000000E+00
  0.00000000E+00  0.00000000E+00  0.00000000E+00  0.00000000E+00  0.00000000E+00
  8.35168580E-02  0.00000000E+00  0.00000000E+00 -3.88776211E-02  0.00000000E+00
  0.00000000E+00 -4.69743641E-02  0.00000000E+00  0.00000000E+00  0.00000000E+00
  6.53190781E-03  0.00000000E+00  0.00000000E+00  1.31755352E-02  0.00000000E+00
 -1.44904113E-01  0.00000000E+00  0.00000000E+00  1.20351602E-01  0.00000000E+00
  7.53887590E-04  0.00000000E+00  0.00000000E+00  1.58939176E-02 -1.17363827E-02
  0.00000000E+00 -8.46910980E-03 -2.22600454E-02  5.64049422E-02 -7.39271664E-01
  2.62377618E+00 -4.07110627E-02 -5.17937176E-02 -6.82103258E-02 -4.34370310E-01
 -3.65699804E-01  1.98396311E-02  2.26703507E+00  1.17117428E+00  1.00174402E+00
  1.33172831E-02 -1.31322319E-03 -1.79969396E-03 -2.29407897E-03 -2.78514017E-02
 -1.13590963E-01  1.51323803E-01  3.09543609E-04  1.26915575E-02  9.57437223E-02
 -4.25825749E-03  1.03411613E-02  1.21082086E-02  1.17419672E-02  5.35224971E-04
  1.61924876E-02 -1.94757532E-02 -8.16311924E-02 -9.03604497E-01  1.84107347E+00
 -4.82135085E-02 -4.10083034E-02  5.33835499E-03  8.46910980E-03  2.22600454E-02
 -5.64049422E-02  7.39271664E-01 -2.62377618E+00 -4.07110627E-02 -5.17937176E-02
  6.82103258E-02 -4.34370310E-01 -3.65699804E-01 -1.98396311E-02  2.26703507E+00
  1.17117428E+00 -1.00174402E+00 -1.33172831E-02 -1.31322319E-03 -1.79969396E-03
  2.29407897E-03  2.78514017E-02  1.13590963E-01  1.51323803E-01  3.09543609E-04
 -1.26915575E-02 -9.57437223E-02  4.25825749E-03  1.03411613E-02  1.21082086E-02
 -1.17419672E-02 -5.35224971E-04  1.61924876E-02 -1.94757532E-02  8.16311924E-02
  9.03604497E-01 -1.84107347E+00 -4.82135085E-02 -4.10083034E-02 -5.33835499E-03
  0.00000000E+00  0.00000000E+00  0.00000000E+00  0.00000000E+00  0.00000000E+00
 -5.68944565E-02  0.00000000E+00  0.00000000E+00  8.13365500E-02  0.00000000E+00
  0.00000000E+00  2.08512842E+00  0.00000000E+00  0.00000000E+00  0.00000000E+00
  7.66714841E-04  0.00000000E+00  0.00000000E+00 -4.31330086E-03  0.00000000E+00
 -1.27574945E-01  0.00000000E+00  0.00000000E+00 -1.04981573E-01  0.00000000E+00
  1.17345689E-02  0.00000000E+00  0.00000000E+00  1.28428461E-02 -5.16992831E-04
  0.00000000E+00  0.00000000E+00  0.00000000E+00  0.00000000E+00  7.68319453E-04
  0.00000000E+00  0.00000000E+00  8.46910980E-03  2.22600454E-02 -5.64049422E-02
  7.39271664E-01 -2.62377618E+00 -4.07110627E-02  5.17937176E-02  6.82103258E-02
 -4.34370310E-01  3.65699804E-01 -1.98396311E-02  2.26703507E+00 -1.17117428E+00
 -1.00174402E+00 -1.33172831E-02 -1.31322319E-03  1.79969396E-03  2.29407897E-03
 -2.78514017E-02  1.13590963E-01  1.51323803E-01 -3.09543609E-04 -1.26915575E-02
  9.57437223E-02  4.25825749E-03  1.03411613E-02 -1.21082086E-02 -1.17419672E-02
  5.35224971E-04  1.61924876E-02  1.94757532E-02  8.16311924E-02  9.03604497E-01
 -1.84107347E+00 -4.82135085E-02  4.10083034E-02 -5.33835499E-03  0.00000000E+00
  0.00000000E+00  0.00000000E+00  0.00000000E+00  0.00000000E+00 -5.68944565E-02
  0.00000000E+00  0.00000000E+00  8.13365500E-02  0.00000000E+00  0.00000000E+00
  2.08512842E+00  0.00000000E+00  0.00000000E+00  0.00000000E+00  7.66714841E-04
  0.00000000E+00  0.00000000E+00  4.31330086E-03  0.00000000E+00 -1.27574945E-01
  0.00000000E+00  0.00000000E+00  1.04981573E-01  0.00000000E+00  1.17345689E-02
  0.00000000E+00  0.00000000E+00 -1.28428461E-02 -5.16992831E-04  0.00000000E+00
  0.00000000E+00  0.00000000E+00  0.00000000E+00  7.68319453E-04  0.00000000E+00
  0.00000000E+00  9.40244740E-04  6.20294879E-04  1.18507327E-02 -1.89013423E-01
 -2.86060959E+00 -1.65438291E-02 -1.69757755E-02 -1.63427807E-01 -3.38113801E-02
  1.22562625E-02 -1.55078511E-03 -1.52920870E+00  1.04812575E+00  2.10178252E+00
  7.13884982E-03 -1.65172873E-03  3.39783814E-03 -2.78072165E-03  5.83562865E-03
 -6.47427316E-03  2.53593082E-01 -3.15549152E-02  1.39603678E-02 -6.08629176E-02
 -6.00103922E-03  2.11074822E-03 -2.67904743E-03  1.27608690E-02  1.38532057E-03
 -2.99409143E-03  2.29847334E-03 -2.17244527E-02 -2.83221280E-01 -6.52054202E-01
 -8.98206085E-03  8.11318291E-03  2.71459101E-03  2.23292689E-02  4.81199584E-02
  5.80682600E-02 -1.91146178E+00  1.26121351E+01  0.00000000E+00 -6.63474332E-02
 -8.47425057E-02  0.00000000E+00  7.19017806E-01  7.08501471E-02  0.00000000E+00
 -9.51965353E-01  3.55034807E+00 -8.12772025E-03  0.00000000E+00 -4.52706778E-03
  6.75860097E-03  0.00000000E+00  1.59524230E-01  0.00000000E+00  5.21440250E-02
  4.63642849E-01  0.00000000E+00 -6.86480854E-03  0.00000000E+00 -1.29396478E-02
  1.88834108E-02  0.00000000E+00  0.00000000E+00 -2.03197987E-02 -2.23292689E-02
 -4.81199584E-02 -5.80682600E-02  1.91146178E+00 -1.26121351E+01  0.00000000E+00
 -6.63474332E-02  8.47425057E-02  0.00000000E+00  7.19017806E-01 -7.08501471E-02
  0.00000000E+00 -9.51965353E-01 -3.55034807E+00  8.12772025E-03  0.00000000E+00
 -4.52706778E-03 -6.75860097E-03  0.00000000E+00 -1.59524230E-01  0.00000000E+00
  5.21440250E-02 -4.63642849E-01  0.00000000E+00  6.86480854E-03  0.00000000E+00
 -1.29396478E-02 -1.88834108E-02  0.00000000E+00  0.00000000E+00 -2.03197987E-02
 -9.40244740E-04 -6.20294879E-04 -1.18507327E-02  1.89013423E-01  2.86060959E+00
  1.65438291E-02 -1.69757755E-02  1.63427807E-01  3.38113801E-02  1.22562625E-02
  1.55078511E-03  1.52920870E+00  1.04812575E+00 -2.10178252E+00 -7.13884982E-03
  1.65172873E-03  3.39783814E-03  2.78072165E-03  5.83562865E-03  6.47427316E-03
 -2.53593082E-01 -3.15549152E-02 -1.39603678E-02 -6.08629176E-02  6.00103922E-03
 -2.11074822E-03 -2.67904743E-03 -1.27608690E-02  1.38532057E-03  2.99409143E-03
  2.29847334E-03  2.17244527E-02  2.83221280E-01  6.52054202E-01  8.98206085E-03
  8.11318291E-03 -2.71459101E-03  9.40244740E-04  6.20294879E-04  1.18507327E-02
 -1.89013423E-01 -2.86060959E+00  1.65438291E-02 -1.69757755E-02 -1.63427807E-01
  3.38113801E-02  1.22562625E-02 -1.55078511E-03  1.52920870E+00  1.04812575E+00
  2.10178252E+00  7.13884982E-03  1.65172873E-03  3.39783814E-03 -2.78072165E-03
 -5.83562865E-03 -6.47427316E-03 -2.53593082E-01 -3.15549152E-02  1.39603678E-02
  6.08629176E-02 -6.00103922E-03 -2.11074822E-03 -2.67904743E-03  1.27608690E-02
 -1.38532057E-03  2.99409143E-03  2.29847334E-03 -2.17244527E-02 -2.83221280E-01
 -6.52054202E-01  8.98206085E-03  8.11318291E-03  2.71459101E-03 -2.29889050E-02
 -5.20784391E-02  4.27540673E-02  6.05476046E-01 -1.07680145E+00  0.00000000E+00
  7.78630749E-02 -7.29877925E-02  0.00000000E+00 -2.88033485E-02  2.55945124E-01
  0.00000000E+00 -1.93230344E+00  1.38939657E+00 -3.22563755E-04  0.00000000E+00
 -8.51700921E-03  3.78931512E-03  0.00000000E+00 -1.14961634E-01  0.00000000E+00
  7.13892859E-02 -3.26879337E-01  0.00000000E+00 -2.44914362E-03  0.00000000E+00
  2.14683153E-02  1.27529621E-02  0.00000000E+00  0.00000000E+00  1.43494549E-02
 -4.65964515E-02 -4.96574377E-01  4.39800166E-01  0.00000000E+00  7.41190559E-03
  3.13736739E-02 -9.40244740E-04 -6.20294879E-04 -1.18507327E-02  1.89013423E-01
  2.86060959E+00 -1.65438291E-02 -1.69757755E-02  1.63427807E-01 -3.38113801E-02
  1.22562625E-02  1.55078511E-03 -1.52920870E+00  1.04812575E+00 -2.10178252E+00
 -7.13884982E-03 -1.65172873E-03  3.39783814E-03  2.78072165E-03 -5.83562865E-03
  6.47427316E-03  2.53593082E-01 -3.15549152E-02 -1.39603678E-02  6.08629176E-02
  6.00103922E-03  2.11074822E-03 -2.67904743E-03 -1.27608690E-02 -1.38532057E-03
 -2.99409143E-03  2.29847334E-03  2.17244527E-02  2.83221280E-01  6.52054202E-01
 -8.98206085E-03  8.11318291E-03 -2.71459101E-03  2.29889050E-02  5.20784391E-02
 -4.27540673E-02 -6.05476046E-01  1.07680145E+00  0.00000000E+00  7.78630749E-02
  7.29877925E-02  0.00000000E+00 -2.88033485E-02 -2.55945124E-01  0.00000000E+00
 -1.93230344E+00 -1.38939657E+00  3.22563755E-04  0.00000000E+00 -8.51700921E-03
 -3.78931512E-03  0.00000000E+00  1.14961634E-01  0.00000000E+00  7.13892859E-02
  3.26879337E-01  0.00000000E+00  2.44914362E-03  0.00000000E+00  2.14683153E-02
 -1.27529621E-02  0.00000000E+00  0.00000000E+00  1.43494549E-02  4.65964515E-02
  4.96574377E-01 -4.39800166E-01  0.00000000E+00  7.41190559E-03 -3.13736739E-02
 -1.23460098E-02 -2.73206080E-02  6.75513862E-03 -3.61120685E-02 -6.84522786E-01
 -2.97722255E-02  5.77712213E-02  1.20230382E-01 -3.43736804E-01  3.42620193E-01
 -7.38689844E-02  1.76500476E+00 -1.64215742E+00 -1.83684409E+00  8.92404996E-03
  1.51623084E-03 -3.91254225E-03  2.37937911E-03  1.17882305E-02 -9.99033804E-02
 -2.94076270E-01  1.19098592E-02 -1.39639433E-03 -8.98576458E-02  8.68048531E-03
  6.06789184E-03 -9.31509990E-03 -2.13067692E-02  2.03633876E-03  1.12335930E-02
  1.33904774E-02 -3.98167572E-02 -4.95980155E-01  2.31402831E+00 -3.88197247E-02
  3.01037290E-02 -9.11115657E-03  0.00000000E+00  0.00000000E+00  0.00000000E+00
  0.00000000E+00  0.00000000E+00 -1.11980033E-01  0.00000000E+00  0.00000000E+00
  1.77862085E-01  0.00000000E+00  0.00000000E+00  2.10914576E+00  0.00000000E+00
  0.00000000E+00  0.00000000E+00 -2.54576499E-04  0.00000000E+00  0.00000000E+00
  7.89824112E-03  0.00000000E+00  2.27019645E-01  0.00000000E+00  0.00000000E+00
 -5.06593783E-02  0.00000000E+00  1.43500691E-02  0.00000000E+00  0.00000000E+00
 -6.04156421E-03  7.05666234E-03  0.00000000E+00  0.00000000E+00  0.00000000E+00
  0.00000000E+00  0.00000000E+00  0.00000000E+00 -1.11980033E-01  0.00000000E+00
  0.00000000E+00  1.77862085E-01  0.00000000E+00  0.00000000E+00  2.10914576E+00
  0.00000000E+00  0.00000000E+00  0.00000000E+00 -2.54576499E-04  0.00000000E+00
  0.00000000E+00 -7.89824112E-03  0.00000000E+00  2.27019645E-01  0.00000000E+00
  0.00000000E+00  5.06593783E-02  0.00000000E+00  1.43500691E-02  0.00000000E+00
  0.00000000E+00  6.04156421E-03  7.05666234E-03  0.00000000E+00 -1.23460098E-02
 -2.73206080E-02  6.75513862E-03 -3.61120685E-02 -6.84522786E-01 -2.97722255E-02
 -5.77712213E-02  1.20230382E-01 -3.43736804E-01 -3.42620193E-01 -7.38689844E-02
  1.76500476E+00  1.64215742E+00 -1.83684409E+00  8.92404996E-03  1.51623084E-03
  3.91254225E-03  2.37937911E-03 -1.17882305E-02 -9.99033804E-02 -2.94076270E-01
 -1.19098592E-02 -1.39639433E-03  8.98576458E-02  8.68048531E-03  6.06789184E-03
  9.31509990E-03 -2.13067692E-02 -2.03633876E-03  1.12335930E-02 -1.33904774E-02
 -3.98167572E-02 -4.95980155E-01  2.31402831E+00 -3.88197247E-02 -3.01037290E-02
 -9.11115657E-03  1.23460098E-02  2.73206080E-02 -6.75513862E-03  3.61120685E-02
  6.84522786E-01 -2.97722255E-02 -5.77712213E-02 -1.20230382E-01 -3.43736804E-01
 -3.42620193E-01  7.38689844E-02  1.76500476E+00  1.64215742E+00  1.83684409E+00
 -8.92404996E-03  1.51623084E-03  3.91254225E-03 -2.37937911E-03  1.17882305E-02
  9.99033804E-02 -2.94076270E-01 -1.19098592E-02  1.39639433E-03 -8.98576458E-02
 -8.68048531E-03  6.06789184E-03  9.31509990E-03  2.13067692E-02  2.03633876E-03
  1.12335930E-02 -1.33904774E-02  3.98167572E-02  4.95980155E-01 -2.31402831E+00
 -3.88197247E-02 -3.01037290E-02  9.11115657E-03  0.00000000E+00  0.00000000E+00
  0.00000000E+00  0.00000000E+00  0.00000000E+00  1.51756470E-01  0.00000000E+00
  0.00000000E+00 -2.23017592E-02  0.00000000E+00  0.00000000E+00 -1.94645700E+00
  0.00000000E+00  0.00000000E+00  0.00000000E+00 -8.82430127E-03  0.00000000E+00
  0.00000000E+00 -7.26886380E-03  0.00000000E+00  3.11613851E-01  0.00000000E+00
  0.00000000E+00 -9.13610055E-02  0.00000000E+00 -9.68329611E-03  0.00000000E+00
  0.00000000E+00  1.11814318E-02 -1.86761120E-02  0.00000000E+00  0.00000000E+00
  0.00000000E+00  0.00000000E+00 -9.27043788E-03  0.00000000E+00  0.00000000E+00
  1.23460098E-02  2.73206080E-02 -6.75513862E-03  3.61120685E-02  6.84522786E-01
 -2.97722255E-02  5.77712213E-02 -1.20230382E-01 -3.43736804E-01  3.42620193E-01
  7.38689844E-02  1.76500476E+00 -1.64215742E+00  1.83684409E+00 -8.92404996E-03
  1.51623084E-03 -3.91254225E-03 -2.37937911E-03 -1.17882305E-02  9.99033804E-02
 -2.94076270E-01  1.19098592E-02  1.39639433E-03  8.98576458E-02 -8.68048531E-03
  6.06789184E-03 -9.31509990E-03  2.13067692E-02 -2.03633876E-03  1.12335930E-02
  1.33904774E-02  3.98167572E-02  4.95980155E-01 -2.31402831E+00 -3.88197247E-02
  3.01037290E-02  9.11115657E-03  0.00000000E+00  0.00000000E+00  0.00000000E+00
  0.00000000E+00  0.00000000E+00  1.51756470E-01  0.00000000E+00  0.00000000E+00
 -2.23017592E-02  0.00000000E+00  0.00000000E+00 -1.94645700E+00  0.00000000E+00
  0.00000000E+00  0.00000000E+00 -8.82430127E-03  0.00000000E+00  0.00000000E+00
  7.26886380E-03  0.00000000E+00  3.11613851E-01  0.00000000E+00  0.00000000E+00
  9.13610055E-02  0.00000000E+00 -9.68329611E-03  0.00000000E+00  0.00000000E+00
 -1.11814318E-02 -1.86761120E-02  0.00000000E+00  0.00000000E+00  0.00000000E+00
  0.00000000E+00 -9.27043788E-03  0.00000000E+00  0.00000000E+00 -1.56836593E-02
 -3.46522105E-02  3.96523606E-02  1.21381634E-01  1.06743922E+00 -1.44277100E-01
 -1.53501146E-01 -1.15401726E-02 -9.56851233E-02  2.59471634E-01 -6.87205279E-03
  3.72625831E+00  4.84347850E-01  1.73775229E-01  6.91600328E-03 -1.18916635E-03
  3.15919310E-04 -9.35371464E-03 -1.13484187E-04  1.64564057E-01  1.36493283E-02
 -1.87525102E-03  4.42458182E-01 -8.61219645E-02  1.43206095E-04  1.56706722E-02
 -1.79838083E-02  3.58463126E-04  9.11307478E-05  3.95250032E-03 -1.63473706E-02
 -2.54194972E-02 -2.06729009E-01  1.71477278E+00 -1.07616423E-03  2.64692758E-02
  6.25329381E-04  0.00000000E+00  0.00000000E+00  0.00000000E+00  0.00000000E+00
  0.00000000E+00 -4.84439007E-02  0.00000000E+00  0.00000000E+00  2.04729997E-01
  0.00000000E+00  0.00000000E+00  1.10136992E+00  0.00000000E+00  0.00000000E+00
  0.00000000E+00  3.19231392E-03  0.00000000E+00  0.00000000E+00  1.00564675E-03
  0.00000000E+00  1.90164546E-01  0.00000000E+00  0.00000000E+00  8.21743774E-02
  0.00000000E+00  1.71471409E-02  0.00000000E+00  0.00000000E+00  4.17439721E-03
  8.50737028E-03  0.00000000E+00  0.00000000E+00  0.00000000E+00  0.00000000E+00
  0.00000000E+00  0.00000000E+00  4.84439007E-02  0.00000000E+00  0.00000000E+00
 -2.04729997E-01  0.00000000E+00  0.00000000E+00 -1.10136992E+00  0.00000000E+00
  0.00000000E+00  0.00000000E+00 -3.19231392E-03  0.00000000E+00  0.00000000E+00
  1.00564675E-03  0.00000000E+00 -1.90164546E-01  0.00000000E+00  0.00000000E+00
  8.21743774E-02  0.00000000E+00 -1.71471409E-02  0.00000000E+00  0.00000000E+00
  4.17439721E-03 -8.50737028E-03  0.00000000E+00  1.56836593E-02  3.46522105E-02
 -3.96523606E-02 -1.21381634E-01 -1.06743922E+00  1.44277100E-01 -1.53501146E-01
  1.15401726E-02  9.56851233E-02  2.59471634E-01  6.87205279E-03 -3.72625831E+00
  4.84347850E-01 -1.73775229E-01 -6.91600328E-03  1.18916635E-03  3.15919310E-04
  9.35371464E-03 -1.13484187E-04 -1.64564057E-01 -1.36493283E-02 -1.87525102E-03
 -4.42458182E-01 -8.61219645E-02 -1.43206095E-04 -1.56706722E-02 -1.79838083E-02
 -3.58463126E-04  9.11307478E-05 -3.95250032E-03 -1.63473706E-02  2.54194972E-02
  2.06729009E-01 -1.71477278E+00  1.07616423E-03  2.64692758E-02 -6.25329381E-04
  1.56836593E-02  3.46522105E-02 -3.96523606E-02 -1.21381634E-01 -1.06743922E+00
 -1.44277100E-01  1.53501146E-01  1.15401726E-02 -9.56851233E-02 -2.59471634E-01
  6.87205279E-03  3.72625831E+00 -4.84347850E-01 -1.73775229E-01 -6.91600328E-03
 -1.18916635E-03 -3.15919310E-04  9.35371464E-03 -1.13484187E-04 -1.64564057E-01
  1.36493283E-02  1.87525102E-03 -4.42458182E-01 -8.61219645E-02 -1.43206095E-04
  1.56706722E-02  1.79838083E-02 -3.58463126E-04  9.11307478E-05  3.95250032E-03
  1.63473706E-02  2.54194972E-02  2.06729009E-01 -1.71477278E+00 -1.07616423E-03
 -2.64692758E-02 -6.25329381E-04  0.00000000E+00  0.00000000E+00  0.00000000E+00
  0.00000000E+00  0.00000000E+00 -6.18377171E-02  0.00000000E+00  0.00000000E+00
  2.24234648E-01  0.00000000E+00  0.00000000E+00  1.30887721E+00  0.00000000E+00
  0.00000000E+00  0.00000000E+00 -4.15871212E-03  0.00000000E+00  0.00000000E+00
  8.20922750E-04  0.00000000E+00 -2.12634574E-01  0.00000000E+00  0.00000000E+00
  3.94740699E-02  0.00000000E+00  1.76348508E-02  0.00000000E+00  0.00000000E+00
 -2.20806596E-03  6.73001472E-03  0.00000000E+00  0.00000000E+00  0.00000000E+00
  0.00000000E+00  2.95316951E-03  0.00000000E+00  0.00000000E+00 -1.56836593E-02
 -3.46522105E-02  3.96523606E-02  1.21381634E-01  1.06743922E+00  1.44277100E-01
  1.53501146E-01 -1.15401726E-02  9.56851233E-02 -2.59471634E-01 -6.87205279E-03
 -3.72625831E+00 -4.84347850E-01  1.73775229E-01  6.91600328E-03  1.18916635E-03
 -3.15919310E-04 -9.35371464E-03 -1.13484187E-04  1.64564057E-01 -1.36493283E-02
  1.87525102E-03  4.42458182E-01 -8.61219645E-02  1.43206095E-04 -1.56706722E-02
  1.79838083E-02  3.58463126E-04  9.11307478E-05 -3.95250032E-03  1.63473706E-02
 -2.54194972E-02 -2.06729009E-01  1.71477278E+00  1.07616423E-03 -2.64692758E-02
  6.25329381E-04  0.00000000E+00  0.00000000E+00  0.00000000E+00  0.00000000E+00
  0.00000000E+00  6.18377171E-02  0.00000000E+00  0.00000000E+00 -2.24234648E-01
  0.00000000E+00  0.00000000E+00 -1.30887721E+00  0.00000000E+00  0.00000000E+00
  0.00000000E+00  4.15871212E-03  0.00000000E+00  0.00000000E+00  8.20922750E-04
  0.00000000E+00  2.12634574E-01  0.00000000E+00  0.00000000E+00  3.94740699E-02
  0.00000000E+00 -1.76348508E-02  0.00000000E+00  0.00000000E+00 -2.20806596E-03
 -6.73001472E-03  0.00000000E+00  0.00000000E+00  0.00000000E+00  0.00000000E+00
 -2.95316951E-03  0.00000000E+00  0.00000000E+00 -2.57676920E-02 -5.82525648E-02
  8.65559582E-02  9.51030837E-01 -8.90416181E+00  1.73389355E-01  4.45758303E-02
 -1.62270187E-02  1.36141790E-02  1.45381312E-02 -3.19581440E-02 -4.78731447E+00
  1.64849793E+00  4.73324424E-01 -4.93774137E-03 -7.26913894E-04 -2.98182596E-03
 -3.78354239E-03 -8.17868858E-03  3.27719986E-02  3.89756337E-02 -4.64398822E-03
 -1.61041516E-01 -3.66164612E-02 -2.00145977E-03 -2.97805275E-03 -1.59073022E-03
  3.57612202E-03 -1.79338685E-03 -9.00329751E-03 -6.43600052E-04 -6.34558276E-03
 -1.34389342E-01 -1.50643120E+00  6.00559607E-04  1.02201403E-02 -1.67418934E-03
  3.19889246E-02  6.91001139E-02 -7.42311573E-02 -9.39583189E-01  1.16868643E+01
  0.00000000E+00 -7.88277483E-02 -1.40435672E-01  0.00000000E+00 -1.66589031E-01
  8.10435898E-02  0.00000000E+00 -3.09715911E-01  3.58676836E+00 -1.87075542E-03
  0.00000000E+00  5.71903610E-03  1.72927837E-03  0.00000000E+00  3.51590140E-02
  0.00000000E+00  1.93771994E-02  1.23103685E-01  0.00000000E+00 -1.28119285E-03
  0.00000000E+00 -1.53353944E-03  1.33661862E-02  0.00000000E+00  0.00000000E+00
 -2.95946658E-03  3.19889246E-02  6.91001139E-02 -7.42311573E-02 -9.39583189E-01
  1.16868643E+01  0.00000000E+00  7.88277483E-02 -1.40435672E-01  0.00000000E+00
  1.66589031E-01  8.10435898E-02  0.00000000E+00  3.09715911E-01  3.58676836E+00
 -1.87075542E-03  0.00000000E+00 -5.71903610E-03  1.72927837E-03  0.00000000E+00
  3.51590140E-02  0.00000000E+00 -1.93771994E-02  1.23103685E-01  0.00000000E+00
 -1.28119285E-03  0.00000000E+00  1.53353944E-03  1.33661862E-02  0.00000000E+00
  0.00000000E+00  2.95946658E-03 -2.57676920E-02 -5.82525648E-02  8.65559582E-02
  9.51030837E-01 -8.90416181E+00  1.73389355E-01 -4.45758303E-02 -1.62270187E-02
  1.36141790E-02 -1.45381312E-02 -3.19581440E-02 -4.78731447E+00 -1.64849793E+00
  4.73324424E-01 -4.93774137E-03 -7.26913894E-04  2.98182596E-03 -3.78354239E-03
  8.17868858E-03  3.27719986E-02  3.89756337E-02  4.64398822E-03 -1.61041516E-01
  3.66164612E-02 -2.00145977E-03 -2.97805275E-03  1.59073022E-03  3.57612202E-03
  1.79338685E-03 -9.00329751E-03  6.43600052E-04 -6.34558276E-03 -1.34389342E-01
 -1.50643120E+00  6.00559607E-04 -1.02201403E-02 -1.67418934E-03 -2.57676920E-02
 -5.82525648E-02  8.65559582E-02  9.51030837E-01 -8.90416181E+00 -1.73389355E-01
  4.45758303E-02 -1.62270187E-02 -1.36141790E-02  1.45381312E-02 -3.19581440E-02
  4.78731447E+00  1.64849793E+00  4.73324424E-01 -4.93774137E-03  7.26913894E-04
 -2.98182596E-03 -3.78354239E-03  8.17868858E-03  3.27719986E-02 -3.89756337E-02
 -4.64398822E-03 -1.61041516E-01  3.66164612E-02 -2.00145977E-03  2.97805275E-03
 -1.59073022E-03  3.57612202E-03  1.79338685E-03  9.00329751E-03 -6.43600052E-04
 -6.34558276E-03 -1.34389342E-01 -1.50643120E+00 -6.00559607E-04  1.02201403E-02
 -1.67418934E-03  2.13431065E-02  4.93237695E-02 -7.17501047E-02 -5.58338690E-01
  7.74079652E+00  0.00000000E+00 -5.16437549E-02  1.01736911E-01  0.00000000E+00
 -1.10253706E-01 -1.09524833E-01  0.00000000E+00 -1.38304484E+00 -3.67160112E+00
  3.38823367E-03  0.00000000E+00  4.11106843E-03  4.65876365E-03  0.00000000E+00
  6.08036211E-03  0.00000000E+00 -3.11900041E-02  8.38037541E-02  0.00000000E+00
  2.88343309E-04  0.00000000E+00 -7.44575195E-03 -2.92926324E-03  0.00000000E+00
  0.00000000E+00  2.89810013E-03  3.87932345E-02  4.90296086E-01  9.46100834E-01
  0.00000000E+00 -1.84569814E-02 -1.78946398E-02 -2.57676920E-02 -5.82525648E-02
  8.65559582E-02  9.51030837E-01 -8.90416181E+00 -1.73389355E-01 -4.45758303E-02
 -1.62270187E-02 -1.36141790E-02 -1.45381312E-02 -3.19581440E-02  4.78731447E+00
 -1.64849793E+00  4.73324424E-01 -4.93774137E-03  7.26913894E-04  2.98182596E-03
 -3.78354239E-03 -8.17868858E-03  3.27719986E-02 -3.89756337E-02  4.64398822E-03
 -1.61041516E-01 -3.66164612E-02 -2.00145977E-03  2.97805275E-03  1.59073022E-03
  3.57612202E-03 -1.79338685E-03  9.00329751E-03  6.43600052E-04 -6.34558276E-03
 -1.34389342E-01 -1.50643120E+00 -6.00559607E-04 -1.02201403E-02 -1.67418934E-03
  2.13431065E-02  4.93237695E-02 -7.17501047E-02 -5.58338690E-01  7.74079652E+00
  0.00000000E+00  5.16437549E-02  1.01736911E-01  0.00000000E+00  1.10253706E-01
 -1.09524833E-01  0.00000000E+00  1.38304484E+00 -3.67160112E+00  3.38823367E-03
  0.00000000E+00 -4.11106843E-03  4.65876365E-03  0.00000000E+00  6.08036211E-03
  0.00000000E+00  3.11900041E-02  8.38037541E-02  0.00000000E+00  2.88343309E-04
  0.00000000E+00  7.44575195E-03 -2.92926324E-03  0.00000000E+00  0.00000000E+00
 -2.89810013E-03  3.87932345E-02  4.90296086E-01  9.46100834E-01  0.00000000E+00
  1.84569814E-02 -1.78946398E-02 -2.20924353E-03 -5.19630293E-03 -5.55843428E-02
  4.31109040E-01  2.12558947E+00  2.89282957E-02  1.19884256E-02  4.83045905E-02
  2.43965249E-01 -1.63279131E-01  8.10078772E-02 -1.50654777E-01 -5.58353363E-01
 -6.10830897E-01  6.47787434E-03  9.90257418E-03 -6.72094591E-03  1.67307120E-03
  2.58811249E-03 -7.62370614E-02 -8.12570688E-02  7.96625550E-02 -4.59906370E-02
 -4.78521835E-02 -1.19311285E-03 -1.21578134E-03  3.88342739E-03  2.92139086E-03
  7.29732725E-04  3.76794263E-04  5.61849035E-04 -2.18250254E-02 -1.19050448E-01
 -3.36058676E-01  2.28383264E-03 -2.65616237E-03 -1.22784472E-02  7.02907753E-03
  1.42924913E-02  1.18201661E-01 -1.41938577E+00  7.37755172E+00  0.00000000E+00
 -1.80211394E-02 -4.95691733E-02  0.00000000E+00  3.53944408E-01 -1.42062919E-01
  0.00000000E+00 -1.55144095E+00  2.69672480E+00 -7.65005064E-03  0.00000000E+00
 -2.11966236E-03  4.96997888E-03  0.00000000E+00  1.54113139E-01  0.00000000E+00
  5.45589340E-02  4.21315202E-02  0.00000000E+00  1.18148545E-02  0.00000000E+00
 -7.09223934E-03 -6.15410971E-03  0.00000000E+00  0.00000000E+00 -2.56029330E-03
 -7.02907753E-03 -1.42924913E-02 -1.18201661E-01  1.41938577E+00 -7.37755172E+00
  0.00000000E+00 -1.80211394E-02  4.95691733E-02  0.00000000E+00  3.53944408E-01
  1.42062919E-01  0.00000000E+00 -1.55144095E+00 -2.69672480E+00  7.65005064E-03
  0.00000000E+00 -2.11966236E-03 -4.96997888E-03  0.00000000E+00 -1.54113139E-01
  0.00000000E+00  5.45589340E-02 -4.21315202E-02  0.00000000E+00 -1.18148545E-02
  0.00000000E+00 -7.09223934E-03  6.15410971E-03  0.00000000E+00  0.00000000E+00
 -2.56029330E-03  2.20924353E-03  5.19630293E-03  5.55843428E-02 -4.31109040E-01
 -2.12558947E+00 -2.89282957E-02  1.19884256E-02 -4.83045905E-02 -2.43965249E-01
 -1.63279131E-01 -8.10078772E-02  1.50654777E-01 -5.58353363E-01  6.10830897E-01
 -6.47787434E-03 -9.90257418E-03 -6.72094591E-03 -1.67307120E-03  2.58811249E-03
  7.62370614E-02  8.12570688E-02  7.96625550E-02  4.59906370E-02 -4.78521835E-02
  1.19311285E-03  1.21578134E-03  3.88342739E-03 -2.92139086E-03  7.29732725E-04
 -3.76794263E-04  5.61849035E-04  2.18250254E-02  1.19050448E-01  3.36058676E-01
 -2.28383264E-03 -2.65616237E-03  1.22784472E-02 -2.20924353E-03 -5.19630293E-03
 -5.55843428E-02  4.31109040E-01  2.12558947E+00 -2.89282957E-02  1.19884256E-02
  4.83045905E-02 -2.43965249E-01 -1.63279131E-01  8.10078772E-02  1.50654777E-01
 -5.58353363E-01 -6.10830897E-01  6.47787434E-03 -9.90257418E-03 -6.72094591E-03
  1.67307120E-03 -2.58811249E-03 -7.62370614E-02  8.12570688E-02  7.96625550E-02
 -4.59906370E-02  4.78521835E-02 -1.19311285E-03  1.21578134E-03  3.88342739E-03
  2.92139086E-03 -7.29732725E-04 -3.76794263E-04  5.61849035E-04 -2.18250254E-02
 -1.19050448E-01 -3.36058676E-01 -2.28383264E-03 -2.65616237E-03 -1.22784472E-02
  3.63078011E-02  7.70233071E-02  2.01043696E-02 -8.47302233E-01 -2.28515436E+00
  0.00000000E+00 -5.72200738E-03 -1.52583414E-01  0.00000000E+00 -2.79126420E-01
 -6.22204897E-01  0.00000000E+00  3.91213750E+00  8.01727761E+00  1.31381708E-02
  0.00000000E+00  8.51458566E-03  4.16312048E-03  0.00000000E+00 -2.36028663E-01
  0.00000000E+00 -2.31001639E-01 -3.84417771E-02  0.00000000E+00 -6.14296041E-03
  0.00000000E+00 -1.36368113E-02  7.81174564E-03  0.00000000E+00  0.00000000E+00
  9.18154592E-03  6.05637831E-02  4.98449596E-01 -5.98165721E+00  0.00000000E+00
 -3.58308238E-02 -4.08495042E-02  2.20924353E-03  5.19630293E-03  5.55843428E-02
 -4.31109040E-01 -2.12558947E+00  2.89282957E-02  1.19884256E-02 -4.83045905E-02
  2.43965249E-01 -1.63279131E-01 -8.10078772E-02 -1.50654777E-01 -5.58353363E-01
  6.10830897E-01 -6.47787434E-03  9.90257418E-03 -6.72094591E-03 -1.67307120E-03
 -2.58811249E-03  7.62370614E-02 -8.12570688E-02  7.96625550E-02  4.59906370E-02
  4.78521835E-02  1.19311285E-03 -1.21578134E-03  3.88342739E-03 -2.92139086E-03
 -7.29732725E-04  3.76794263E-04  5.61849035E-04  2.18250254E-02  1.19050448E-01
  3.36058676E-01  2.28383264E-03 -2.65616237E-03  1.22784472E-02 -3.63078011E-02
 -7.70233071E-02 -2.01043696E-02  8.47302233E-01  2.28515436E+00  0.00000000E+00
 -5.72200738E-03  1.52583414E-01  0.00000000E+00 -2.79126420E-01  6.22204897E-01
  0.00000000E+00  3.91213750E+00 -8.01727761E+00 -1.31381708E-02  0.00000000E+00
  8.51458566E-03 -4.16312048E-03  0.00000000E+00  2.36028663E-01  0.00000000E+00
 -2.31001639E-01  3.84417771E-02  0.00000000E+00  6.14296041E-03  0.00000000E+00
 -1.36368113E-02 -7.81174564E-03  0.00000000E+00  0.00000000E+00  9.18154592E-03
 -6.05637831E-02 -4.98449596E-01  5.98165721E+00  0.00000000E+00 -3.58308238E-02
  4.08495042E-02  1.88174774E-02  3.85382028E-02  4.23598637E-03 -7.01986783E-01
  5.33047401E+00 -4.09799583E-03 -3.97596698E-02  5.25045141E-02  2.99186442E-01
 -2.92086079E-01 -4.64781128E-02 -5.25103688E-01  1.58210095E+00 -8.51391054E-01
 -1.39398852E-04 -4.66449977E-04 -1.44030745E-03 -3.34340507E-03  7.39801611E-03
  6.00960934E-02 -1.40151898E-01  1.87320239E-02  6.00873733E-02  3.97939409E-02
  4.22955631E-03  3.33439455E-05  2.96310884E-03 -1.07473501E-02  1.17938906E-03
 -1.88628065E-03 -9.77117477E-03 -8.97254733E-03 -2.42765452E-04 -2.40486556E+00
  2.48422757E-02 -1.63572507E-02 -4.87403735E-03  0.00000000E+00  0.00000000E+00
  0.00000000E+00  0.00000000E+00  0.00000000E+00 -1.22080043E-01  0.00000000E+00
  0.00000000E+00  4.79260836E-03  0.00000000E+00  0.00000000E+00  2.43323989E+00
  0.00000000E+00  0.00000000E+00  0.00000000E+00 -1.14153058E-02  0.00000000E+00
  0.00000000E+00  1.37107823E-03  0.00000000E+00  2.64220379E-01  0.00000000E+00
  0.00000000E+00  6.38453259E-02  0.00000000E+00  1.39067878E-02  0.00000000E+00
  0.00000000E+00  4.85286094E-03  9.02565462E-03  0.00000000E+00  0.00000000E+00
  0.00000000E+00  0.00000000E+00  0.00000000E+00  0.00000000E+00 -1.22080043E-01
  0.00000000E+00  0.00000000E+00  4.79260836E-03  0.00000000E+00  0.00000000E+00
  2.43323989E+00  0.00000000E+00  0.00000000E+00  0.00000000E+00 -1.14153058E-02
  0.00000000E+00  0.00000000E+00 -1.37107823E-03  0.00000000E+00  2.64220379E-01
  0.00000000E+00  0.00000000E+00 -6.38453259E-02  0.00000000E+00  1.39067878E-02
  0.00000000E+00  0.00000000E+00 -4.85286094E-03  9.02565462E-03  0.00000000E+00
  1.88174774E-02  3.85382028E-02  4.23598637E-03 -7.01986783E-01  5.33047401E+00
 -4.09799583E-03  3.97596698E-02  5.25045141E-02  2.99186442E-01  2.92086079E-01
 -4.64781128E-02 -5.25103688E-01 -1.58210095E+00 -8.51391054E-01 -1.39398852E-04
 -4.66449977E-04  1.44030745E-03 -3.34340507E-03 -7.39801611E-03  6.00960934E-02
 -1.40151898E-01 -1.87320239E-02  6.00873733E-02 -3.97939409E-02  4.22955631E-03
  3.33439455E-05 -2.96310884E-03 -1.07473501E-02 -1.17938906E-03 -1.88628065E-03
  9.77117477E-03 -8.97254733E-03 -2.42765452E-04 -2.40486556E+00  2.48422757E-02
  1.63572507E-02 -4.87403735E-03 -1.88174774E-02 -3.85382028E-02 -4.23598637E-03
  7.01986783E-01 -5.33047401E+00 -4.09799583E-03  3.97596698E-02 -5.25045141E-02
  2.99186442E-01  2.92086079E-01  4.64781128E-02 -5.25103688E-01 -1.58210095E+00
  8.51391054E-01  1.39398852E-04 -4.66449977E-04  1.44030745E-03  3.34340507E-03
  7.39801611E-03 -6.00960934E-02 -1.40151898E-01 -1.87320239E-02 -6.00873733E-02
  3.97939409E-02 -4.22955631E-03  3.33439455E-05 -2.96310884E-03  1.07473501E-02
  1.17938906E-03 -1.88628065E-03  9.77117477E-03  8.97254733E-03  2.42765452E-04
  2.40486556E+00  2.48422757E-02  1.63572507E-02  4.87403735E-03  0.00000000E+00
  0.00000000E+00  0.00000000E+00  0.00000000E+00  0.00000000E+00 -1.13507038E-03
  0.00000000E+00  0.00000000E+00 -1.25093026E-01  0.00000000E+00  0.00000000E+00
  5.01554859E-01  0.00000000E+00  0.00000000E+00  0.00000000E+00  3.52744452E-03
  0.00000000E+00  0.00000000E+00 -8.18074543E-03  0.00000000E+00 -5.15551526E-03
  0.00000000E+00  0.00000000E+00  1.21232131E-02  0.00000000E+00  2.15611224E-03
  0.00000000E+00  0.00000000E+00 -1.44852941E-03 -1.53247912E-03  0.00000000E+00
  0.00000000E+00  0.00000000E+00  0.00000000E+00 -6.88483398E-03  0.00000000E+00
  0.00000000E+00 -1.88174774E-02 -3.85382028E-02 -4.23598637E-03  7.01986783E-01
 -5.33047401E+00 -4.09799583E-03 -3.97596698E-02 -5.25045141E-02  2.99186442E-01
 -2.92086079E-01  4.64781128E-02 -5.25103688E-01  1.58210095E+00  8.51391054E-01
  1.39398852E-04 -4.66449977E-04 -1.44030745E-03  3.34340507E-03 -7.39801611E-03
 -6.00960934E-02 -1.40151898E-01  1.87320239E-02 -6.00873733E-02 -3.97939409E-02
 -4.22955631E-03  3.33439455E-05  2.96310884E-03  1.07473501E-02 -1.17938906E-03
 -1.88628065E-03 -9.77117477E-03  8.97254733E-03  2.42765452E-04  2.40486556E+00
  2.48422757E-02 -1.63572507E-02  4.87403735E-03  0.00000000E+00  0.00000000E+00
  0.00000000E+00  0.00000000E+00  0.00000000E+00 -1.13507038E-03  0.00000000E+00
  0.00000000E+00 -1.25093026E-01  0.00000000E+00  0.00000000E+00  5.01554859E-01
  0.00000000E+00  0.00000000E+00  0.00000000E+00  3.52744452E-03  0.00000000E+00
  0.00000000E+00  8.18074543E-03  0.00000000E+00 -5.15551526E-03  0.00000000E+00
  0.00000000E+00 -1.21232131E-02  0.00000000E+00  2.15611224E-03  0.00000000E+00
  0.00000000E+00  1.44852941E-03 -1.53247912E-03  0.00000000E+00  0.00000000E+00
  0.00000000E+00  0.00000000E+00 -6.88483398E-03  0.00000000E+00  0.00000000E+00
  1.13257543E-02  2.44881397E-02 -2.59981157E-02  2.21160531E-01 -4.89591108E+00
  4.55822580E-02 -1.06210263E-01 -2.11026178E-02  2.71866809E-01 -4.01205507E-01
 -6.09087929E-02 -4.91042236E+00  4.15426799E+00  2.67939789E-01 -1.08472753E-02
 -4.72652781E-03 -1.06895134E-03 -1.30511803E-02 -1.54153570E-02  7.44863621E-02
  5.65429005E-02  4.66371814E-02  7.79733227E-02  1.80917035E-01  2.40679493E-03
 -2.67083109E-03  4.06178472E-03  3.10539453E-03  4.70719061E-03 -4.30283558E-03
 -2.44576625E-03  4.39038581E-02  3.70648320E-01 -3.60085696E+00  3.25905259E-02
 -9.97858278E-03  7.01157453E-04  3.92803300E-03  6.86297542E-03  4.87102926E-02
 -7.71255761E-01  7.54101165E+00  0.00000000E+00  3.57837258E-02  5.43618045E-04
  0.00000000E+00  1.28296448E-02 -6.70227444E-02  0.00000000E+00 -2.02742087E+00
  2.25579717E+00  1.34380792E-02  0.00000000E+00  7.38546309E-03  1.71978435E-03
  0.00000000E+00 -8.23988954E-02  0.00000000E+00 -8.50651543E-02 -2.35935391E-02
  0.00000000E+00 -3.51069338E-03  0.00000000E+00 -4.59045680E-05  3.17677000E-04
  0.00000000E+00  0.00000000E+00 -6.75537006E-03  3.92803300E-03  6.86297542E-03
  4.87102926E-02 -7.71255761E-01  7.54101165E+00  0.00000000E+00 -3.57837258E-02
  5.43618045E-04  0.00000000E+00 -1.28296448E-02 -6.70227444E-02  0.00000000E+00
  2.02742087E+00  2.25579717E+00  1.34380792E-02  0.00000000E+00 -7.38546309E-03
  1.71978435E-03  0.00000000E+00 -8.23988954E-02  0.00000000E+00  8.50651543E-02
 -2.35935391E-02  0.00000000E+00 -3.51069338E-03  0.00000000E+00  4.59045680E-05
  3.17677000E-04  0.00000000E+00  0.00000000E+00  6.75537006E-03  1.13257543E-02
  2.44881397E-02 -2.59981157E-02  2.21160531E-01 -4.89591108E+00  4.55822580E-02
  1.06210263E-01 -2.11026178E-02  2.71866809E-01  4.01205507E-01 -6.09087929E-02
 -4.91042236E+00 -4.15426799E+00  2.67939789E-01 -1.08472753E-02 -4.72652781E-03
  1.06895134E-03 -1.30511803E-02  1.54153570E-02  7.44863621E-02  5.65429005E-02
 -4.66371814E-02  7.79733227E-02 -1.80917035E-01  2.40679493E-03 -2.67083109E-03
 -4.06178472E-03  3.10539453E-03 -4.70719061E-03 -4.30283558E-03  2.44576625E-03
  4.39038581E-02  3.70648320E-01 -3.60085696E+00  3.25905259E-02  9.97858278E-03
  7.01157453E-04  1.13257543E-02  2.44881397E-02 -2.59981157E-02  2.21160531E-01
 -4.89591108E+00 -4.55822580E-02 -1.06210263E-01 -2.11026178E-02 -2.71866809E-01
 -4.01205507E-01 -6.09087929E-02  4.91042236E+00  4.15426799E+00  2.67939789E-01
 -1.08472753E-02  4.72652781E-03 -1.06895134E-03 -1.30511803E-02  1.54153570E-02
  7.44863621E-02 -5.65429005E-02  4.66371814E-02  7.79733227E-02 -1.80917035E-01
  2.40679493E-03  2.67083109E-03  4.06178472E-03  3.10539453E-03 -4.70719061E-03
  4.30283558E-03 -2.44576625E-03  4.39038581E-02  3.70648320E-01 -3.60085696E+00
 -3.25905259E-02 -9.97858278E-03  7.01157453E-04 -1.88015465E-02 -4.19997386E-02
  7.86523601E-02 -7.08799391E-01  4.85224763E+00  0.00000000E+00  1.16120940E-01
  8.67191291E-02  0.00000000E+00  5.25373078E-01  6.11062422E-01  0.00000000E+00
 -4.95140489E+00 -6.16112353E+00  4.27826488E-03  0.00000000E+00 -1.98069197E-02
  1.09933815E-02  0.00000000E+00  3.42725698E-02  0.00000000E+00  1.55046141E-01
 -1.60327165E-01  0.00000000E+00 -5.31570785E-03  0.00000000E+00  1.78069388E-02
 -7.49117542E-03  0.00000000E+00  0.00000000E+00 -9.61771283E-03 -5.91497079E-02
 -5.30430430E-01  4.81698376E+00  0.00000000E+00  1.44515499E-02  4.35895928E-02
  1.13257543E-02  2.44881397E-02 -2.59981157E-02  2.21160531E-01 -4.89591108E+00
 -4.55822580E-02  1.06210263E-01 -2.11026178E-02 -2.71866809E-01  4.01205507E-01
 -6.09087929E-02  4.91042236E+00 -4.15426799E+00  2.67939789E-01 -1.08472753E-02
  4.72652781E-03  1.06895134E-03 -1.30511803E-02 -1.54153570E-02  7.44863621E-02
 -5.65429005E-02 -4.66371814E-02  7.79733227E-02  1.80917035E-01  2.40679493E-03
  2.67083109E-03 -4.06178472E-03  3.10539453E-03  4.70719061E-03  4.30283558E-03
  2.44576625E-03  4.39038581E-02  3.70648320E-01 -3.60085696E+00 -3.25905259E-02
  9.97858278E-03  7.01157453E-04 -1.88015465E-02 -4.19997386E-02  7.86523601E-02
 -7.08799391E-01  4.85224763E+00  0.00000000E+00 -1.16120940E-01  8.67191291E-02
  0.00000000E+00 -5.25373078E-01  6.11062422E-01  0.00000000E+00  4.95140489E+00
 -6.16112353E+00  4.27826488E-03  0.00000000E+00  1.98069197E-02  1.09933815E-02
  0.00000000E+00  3.42725698E-02  0.00000000E+00 -1.55046141E-01 -1.60327165E-01
  0.00000000E+00 -5.31570785E-03  0.00000000E+00 -1.78069388E-02 -7.49117542E-03
  0.00000000E+00  0.00000000E+00  9.61771283E-03 -5.91497079E-02 -5.30430430E-01
  4.81698376E+00  0.00000000E+00 -1.44515499E-02  4.35895928E-02  2.48499876E-02
  5.51381996E-02 -7.21294157E-02  1.35104142E-01 -5.22870787E+00  5.50238853E-02
 -9.12405821E-02 -4.53047022E-02  6.13571129E-01 -2.45976493E-01  2.42229010E-02
 -5.09407837E+00  5.48799765E+00  8.14008381E-01 -6.38924389E-03 -9.82145660E-04
  1.50438592E-03  1.05801820E-02 -1.21288238E-02  1.66249034E-01  8.20111851E-02
 -2.42308528E-02  7.38498678E-02  1.30850001E-01 -2.21997515E-03  2.46642674E-03
  1.39973587E-03  3.70103626E-03 -2.67462886E-04  2.43483815E-04 -1.92116224E-02
  6.12603594E-02  5.21737121E-01 -4.31555747E+00  2.80881031E-02 -2.67904445E-02
  2.32892023E-03  0.00000000E+00  0.00000000E+00  0.00000000E+00  0.00000000E+00
  0.00000000E+00 -1.10431546E-01  0.00000000E+00  0.00000000E+00 -1.31415440E-01
  0.00000000E+00  0.00000000E+00  5.31849805E-01  0.00000000E+00  0.00000000E+00
  0.00000000E+00 -1.63506099E-02  0.00000000E+00  0.00000000E+00  9.02587302E-03
  0.00000000E+00  1.67204827E-01  0.00000000E+00  0.00000000E+00 -6.19667037E-02
  0.00000000E+00  1.72350243E-03  0.00000000E+00  0.00000000E+00 -2.84315904E-04
 -3.71617960E-03  0.00000000E+00  0.00000000E+00  0.00000000E+00  0.00000000E+00
  0.00000000E+00  0.00000000E+00  1.10431546E-01  0.00000000E+00  0.00000000E+00
  1.31415440E-01  0.00000000E+00  0.00000000E+00 -5.31849805E-01  0.00000000E+00
  0.00000000E+00  0.00000000E+00  1.63506099E-02  0.00000000E+00  0.00000000E+00
  9.02587302E-03  0.00000000E+00 -1.67204827E-01  0.00000000E+00  0.00000000E+00
 -6.19667037E-02  0.00000000E+00 -1.72350243E-03  0.00000000E+00  0.00000000E+00
 -2.84315904E-04  3.71617960E-03  0.00000000E+00 -2.48499876E-02 -5.51381996E-02
  7.21294157E-02 -1.35104142E-01  5.22870787E+00 -5.50238853E-02 -9.12405821E-02
  4.53047022E-02 -6.13571129E-01 -2.45976493E-01 -2.42229010E-02  5.09407837E+00
  5.48799765E+00 -8.14008381E-01  6.38924389E-03  9.82145660E-04  1.50438592E-03
 -1.05801820E-02 -1.21288238E-02 -1.66249034E-01 -8.20111851E-02 -2.42308528E-02
 -7.38498678E-02  1.30850001E-01  2.21997515E-03 -2.46642674E-03  1.39973587E-03
 -3.70103626E-03 -2.67462886E-04 -2.43483815E-04 -1.92116224E-02 -6.12603594E-02
 -5.21737121E-01  4.31555747E+00 -2.80881031E-02 -2.67904445E-02 -2.32892023E-03
 -2.48499876E-02 -5.51381996E-02  7.21294157E-02 -1.35104142E-01  5.22870787E+00
  5.50238853E-02  9.12405821E-02  4.53047022E-02  6.13571129E-01  2.45976493E-01
 -2.42229010E-02 -5.09407837E+00 -5.48799765E+00 -8.14008381E-01  6.38924389E-03
 -9.82145660E-04 -1.50438592E-03 -1.05801820E-02 -1.21288238E-02 -1.66249034E-01
  8.20111851E-02  2.42308528E-02 -7.38498678E-02  1.30850001E-01  2.21997515E-03
  2.46642674E-03 -1.39973587E-03 -3.70103626E-03 -2.67462886E-04  2.43483815E-04
  1.92116224E-02 -6.12603594E-02 -5.21737121E-01  4.31555747E+00  2.80881031E-02
  2.67904445E-02 -2.32892023E-03  0.00000000E+00  0.00000000E+00  0.00000000E+00
  0.00000000E+00  0.00000000E+00 -1.82800844E-01  0.00000000E+00  0.00000000E+00
 -6.27900370E-02  0.00000000E+00  0.00000000E+00  2.14019848E+00  0.00000000E+00
  0.00000000E+00  0.00000000E+00  1.36457101E-02  0.00000000E+00  0.00000000E+00
  1.20860118E-02  0.00000000E+00 -3.15138879E-01  0.00000000E+00  0.00000000E+00
 -1.06712694E-01  0.00000000E+00  4.56181590E-03  0.00000000E+00  0.00000000E+00
 -1.85100402E-03  2.39771753E-03  0.00000000E+00  0.00000000E+00  0.00000000E+00
  0.00000000E+00  1.35152567E-02  0.00000000E+00  0.00000000E+00  2.48499876E-02
  5.51381996E-02 -7.21294157E-02  1.35104142E-01 -5.22870787E+00 -5.50238853E-02
  9.12405821E-02 -4.53047022E-02 -6.13571129E-01  2.45976493E-01  2.42229010E-02
  5.09407837E+00 -5.48799765E+00  8.14008381E-01 -6.38924389E-03  9.82145660E-04
 -1.50438592E-03  1.05801820E-02 -1.21288238E-02  1.66249034E-01 -8.20111851E-02
  2.42308528E-02  7.38498678E-02  1.30850001E-01 -2.21997515E-03 -2.46642674E-03
 -1.39973587E-03  3.70103626E-03 -2.67462886E-04 -2.43483815E-04  1.92116224E-02
  6.12603594E-02  5.21737121E-01 -4.31555747E+00 -2.80881031E-02  2.67904445E-02
  2.32892023E-03  0.00000000E+00  0.00000000E+00  0.00000000E+00  0.00000000E+00
  0.00000000E+00  1.82800844E-01  0.00000000E+00  0.00000000E+00  6.27900370E-02
  0.00000000E+00  0.00000000E+00 -2.14019848E+00  0.00000000E+00  0.00000000E+00
  0.00000000E+00 -1.36457101E-02  0.00000000E+00  0.00000000E+00  1.20860118E-02
  0.00000000E+00  3.15138879E-01  0.00000000E+00  0.00000000E+00 -1.06712694E-01
  0.00000000E+00 -4.56181590E-03  0.00000000E+00  0.00000000E+00 -1.85100402E-03
 -2.39771753E-03  0.00000000E+00  0.00000000E+00  0.00000000E+00  0.00000000E+00
 -1.35152567E-02  0.00000000E+00  0.00000000E+00  1.39267194E-03  6.94339696E-04
 -6.48197507E-03 -9.44145123E-02 -1.19868172E+01  4.90054645E-02  6.18102511E-02
  1.51554995E-02 -7.61545962E-02 -5.21501277E-02 -5.64105562E-02 -5.98158564E+00
  1.86042793E+00 -7.36069306E-01  8.36224390E-03 -1.33662965E-03 -1.06518082E-04
 -2.86639822E-03  1.47370562E-02 -6.74217938E-02 -8.92118073E-02 -1.57170902E-02
 -1.76529827E-01 -1.71389732E-01  5.66668045E-03  2.10323398E-03  1.63602217E-04
 -1.00985807E-02  5.84446442E-04 -9.48827835E-03  1.16420299E-02 -3.95266971E-02
 -5.44545337E-01 -1.54203338E+00 -2.30872532E-02  1.55176187E-02 -3.22027389E-03
  1.46432757E-02  2.96410362E-02  2.75357432E-02 -8.34579318E-01  1.88119445E+01
  0.00000000E+00  3.78968935E-02  5.51460227E-02  0.00000000E+00 -4.32923480E-02
 -3.72440448E-03  0.00000000E+00 -4.03704554E+00  3.11629783E+00 -2.58400452E-03
  0.00000000E+00  4.21836391E-03 -7.14614143E-04  0.00000000E+00 -1.37056884E-01
  0.00000000E+00  7.57673581E-02 -1.00117929E-01  0.00000000E+00 -5.83197753E-03
  0.00000000E+00  1.03805626E-02 -2.33477223E-03  0.00000000E+00  0.00000000E+00
  1.20698428E-02 -1.46432757E-02 -2.96410362E-02 -2.75357432E-02  8.34579318E-01
 -1.88119445E+01  0.00000000E+00  3.78968935E-02 -5.51460227E-02  0.00000000E+00
 -4.32923480E-02  3.72440448E-03  0.00000000E+00 -4.03704554E+00 -3.11629783E+00
  2.58400452E-03  0.00000000E+00  4.21836391E-03  7.14614143E-04  0.00000000E+00
  1.37056884E-01  0.00000000E+00  7.57673581E-02  1.00117929E-01  0.00000000E+00
  5.83197753E-03  0.00000000E+00  1.03805626E-02  2.33477223E-03  0.00000000E+00
  0.00000000E+00  1.20698428E-02 -1.39267194E-03 -6.94339696E-04  6.48197507E-03
  9.44145123E-02  1.19868172E+01 -4.90054645E-02  6.18102511E-02 -1.51554995E-02
  7.61545962E-02 -5.21501277E-02  5.64105562E-02  5.98158564E+00  1.86042793E+00
  7.36069306E-01 -8.36224390E-03  1.33662965E-03 -1.06518082E-04  2.86639822E-03
  1.47370562E-02  6.74217938E-02  8.92118073E-02 -1.57170902E-02  1.76529827E-01
 -1.71389732E-01 -5.66668045E-03 -2.10323398E-03  1.63602217E-04  1.00985807E-02
  5.84446442E-04  9.48827835E-03  1.16420299E-02  3.95266971E-02  5.44545337E-01
  1.54203338E+00  2.30872532E-02  1.55176187E-02  3.22027389E-03  1.39267194E-03
  6.94339696E-04 -6.48197507E-03 -9.44145123E-02 -1.19868172E+01 -4.90054645E-02
  6.18102511E-02  1.51554995E-02  7.61545962E-02 -5.21501277E-02 -5.64105562E-02
  5.98158564E+00  1.86042793E+00 -7.36069306E-01  8.36224390E-03  1.33662965E-03
 -1.06518082E-04 -2.86639822E-03 -1.47370562E-02 -6.74217938E-02  8.92118073E-02
 -1.57170902E-02 -1.76529827E-01  1.71389732E-01  5.66668045E-03 -2.10323398E-03
  1.63602217E-04 -1.00985807E-02 -5.84446442E-04  9.48827835E-03  1.16420299E-02
 -3.95266971E-02 -5.44545337E-01 -1.54203338E+00  2.30872532E-02  1.55176187E-02
 -3.22027389E-03 -4.29487515E-03 -1.17816244E-02  6.18953036E-02 -9.42163679E-01
  1.82923976E+01  0.00000000E+00 -1.08717589E-01  1.84145339E-01  0.00000000E+00
  4.50980637E-01  2.76816128E-01  0.00000000E+00 -2.88235950E+00 -7.00428974E+00
 -1.86211732E-02  0.00000000E+00 -9.39001208E-03  7.78603978E-03  0.00000000E+00
  2.53829773E-01  0.00000000E+00  8.86978065E-02  3.23984613E-01  0.00000000E+00
  1.14038919E-02  0.00000000E+00  3.53118191E-03 -1.31759121E-02  0.00000000E+00
  0.00000000E+00 -1.47505133E-02 -5.90009460E-02 -6.84765579E-01  1.97092351E+00
  0.00000000E+00  2.97341744E-02  2.16548254E-02 -1.39267194E-03 -6.94339696E-04
  6.48197507E-03  9.44145123E-02  1.19868172E+01  4.90054645E-02  6.18102511E-02
 -1.51554995E-02 -7.61545962E-02 -5.21501277E-02  5.64105562E-02 -5.98158564E+00
  1.86042793E+00  7.36069306E-01 -8.36224390E-03 -1.33662965E-03 -1.06518082E-04
  2.86639822E-03 -1.47370562E-02  6.74217938E-02 -8.92118073E-02 -1.57170902E-02
  1.76529827E-01  1.71389732E-01 -5.66668045E-03  2.10323398E-03  1.63602217E-04
  1.00985807E-02 -5.84446442E-04 -9.48827835E-03  1.16420299E-02  3.95266971E-02
  5.44545337E-01  1.54203338E+00 -2.30872532E-02  1.55176187E-02  3.22027389E-03
  4.29487515E-03  1.17816244E-02 -6.18953036E-02  9.42163679E-01 -1.82923976E+01
  0.00000000E+00 -1.08717589E-01 -1.84145339E-01  0.00000000E+00  4.50980637E-01
 -2.76816128E-01  0.00000000E+00 -2.88235950E+00  7.00428974E+00  1.86211732E-02
  0.00000000E+00 -9.39001208E-03 -7.78603978E-03  0.00000000E+00 -2.53829773E-01
  0.00000000E+00  8.86978065E-02 -3.23984613E-01  0.00000000E+00 -1.14038919E-02
  0.00000000E+00  3.53118191E-03  1.31759121E-02  0.00000000E+00  0.00000000E+00
 -1.47505133E-02  5.90009460E-02  6.84765579E-01 -1.97092351E+00  0.00000000E+00
  2.97341744E-02 -2.16548254E-02  3.00289172E-02  6.67570167E-02 -8.25245490E-03
 -2.14014869E+00  2.14474535E+01 -1.12565426E-01  1.46327874E-01 -5.27682662E-02
 -2.28517473E-01  8.24693877E-02  1.36037775E-01  8.70342582E+00 -8.62750427E+00
  2.00290448E+00  9.14712389E-03 -1.40752659E-03  1.34217019E-03 -1.48862832E-02
  1.02089971E-02 -3.03645871E-02  1.65131376E-01 -5.81262019E-02 -1.65689333E-02
 -5.05794112E-02 -7.12421293E-03  3.13248470E-03  5.46088268E-03  7.74233677E-03
 -4.81721694E-03 -5.24681095E-03 -8.83831025E-05 -3.06414214E-03  2.14763551E-01
  4.00650024E+00  2.30391419E-02 -1.68014595E-03  6.58574295E-03  0.00000000E+00
  0.00000000E+00  0.00000000E+00  0.00000000E+00  0.00000000E+00 -7.63568425E-02
  0.00000000E+00  0.00000000E+00 -1.69914331E-01  0.00000000E+00  0.00000000E+00
 -6.81896417E-02  0.00000000E+00  0.00000000E+00  0.00000000E+00  2.27822306E-02
  0.00000000E+00  0.00000000E+00 -1.42097052E-02  0.00000000E+00 -1.37925303E-01
  0.00000000E+00  0.00000000E+00  8.21844536E-02  0.00000000E+00 -5.30523060E-04
  0.00000000E+00  0.00000000E+00  5.99034070E-04 -2.30856642E-03  0.00000000E+00
  0.00000000E+00  0.00000000E+00  0.00000000E+00  0.00000000E+00  0.00000000E+00
  7.63568425E-02  0.00000000E+00  0.00000000E+00  1.69914331E-01  0.00000000E+00
  0.00000000E+00  6.81896417E-02  0.00000000E+00  0.00000000E+00  0.00000000E+00
 -2.27822306E-02  0.00000000E+00  0.00000000E+00 -1.42097052E-02  0.00000000E+00
  1.37925303E-01  0.00000000E+00  0.00000000E+00  8.21844536E-02  0.00000000E+00
  5.30523060E-04  0.00000000E+00  0.00000000E+00  5.99034070E-04  2.30856642E-03
  0.00000000E+00 -3.00289172E-02 -6.67570167E-02  8.25245490E-03  2.14014869E+00
 -2.14474535E+01  1.12565426E-01  1.46327874E-01  5.27682662E-02  2.28517473E-01
  8.24693877E-02 -1.36037775E-01 -8.70342582E+00 -8.62750427E+00 -2.00290448E+00
 -9.14712389E-03  1.40752659E-03  1.34217019E-03  1.48862832E-02  1.02089971E-02
  3.03645871E-02 -1.65131376E-01 -5.81262019E-02  1.65689333E-02 -5.05794112E-02
  7.12421293E-03 -3.13248470E-03  5.46088268E-03 -7.74233677E-03 -4.81721694E-03
  5.24681095E-03 -8.83831025E-05  3.06414214E-03 -2.14763551E-01 -4.00650024E+00
 -2.30391419E-02 -1.68014595E-03 -6.58574295E-03 -3.00289172E-02 -6.67570167E-02
  8.25245490E-03  2.14014869E+00 -2.14474535E+01 -1.12565426E-01 -1.46327874E-01
  5.27682662E-02 -2.28517473E-01 -8.24693877E-02 -1.36037775E-01  8.70342582E+00
  8.62750427E+00 -2.00290448E+00 -9.14712389E-03 -1.40752659E-03 -1.34217019E-03
  1.48862832E-02  1.02089971E-02  3.03645871E-02  1.65131376E-01  5.81262019E-02
  1.65689333E-02 -5.05794112E-02  7.12421293E-03  3.13248470E-03 -5.46088268E-03
 -7.74233677E-03 -4.81721694E-03 -5.24681095E-03  8.83831025E-05  3.06414214E-03
 -2.14763551E-01 -4.00650024E+00  2.30391419E-02  1.68014595E-03 -6.58574295E-03
  0.00000000E+00  0.00000000E+00  0.00000000E+00  0.00000000E+00  0.00000000E+00
 -1.87443190E-01  0.00000000E+00  0.00000000E+00  1.72773308E-01  0.00000000E+00
  0.00000000E+00  4.53129170E+00  0.00000000E+00  0.00000000E+00  0.00000000E+00
 -1.41883890E-02  0.00000000E+00  0.00000000E+00 -5.28201669E-03  0.00000000E+00
 -2.28173738E-01  0.00000000E+00  0.00000000E+00 -8.08677201E-02  0.00000000E+00
  9.00663782E-03  0.00000000E+00  0.00000000E+00  8.05729058E-03 -2.09705436E-03
  0.00000000E+00  0.00000000E+00  0.00000000E+00  0.00000000E+00 -1.68248644E-02
  0.00000000E+00  0.00000000E+00  3.00289172E-02  6.67570167E-02 -8.25245490E-03
 -2.14014869E+00  2.14474535E+01  1.12565426E-01 -1.46327874E-01 -5.27682662E-02
  2.28517473E-01 -8.24693877E-02  1.36037775E-01 -8.70342582E+00  8.62750427E+00
  2.00290448E+00  9.14712389E-03  1.40752659E-03 -1.34217019E-03 -1.48862832E-02
  1.02089971E-02 -3.03645871E-02 -1.65131376E-01  5.81262019E-02 -1.65689333E-02
 -5.05794112E-02 -7.12421293E-03 -3.13248470E-03 -5.46088268E-03  7.74233677E-03
 -4.81721694E-03  5.24681095E-03  8.83831025E-05 -3.06414214E-03  2.14763551E-01
  4.00650024E+00 -2.30391419E-02  1.68014595E-03  6.58574295E-03  0.00000000E+00
  0.00000000E+00  0.00000000E+00  0.00000000E+00  0.00000000E+00  1.87443190E-01
  0.00000000E+00  0.00000000E+00 -1.72773308E-01  0.00000000E+00  0.00000000E+00
 -4.53129170E+00  0.00000000E+00  0.00000000E+00  0.00000000E+00  1.41883890E-02
  0.00000000E+00  0.00000000E+00 -5.28201669E-03  0.00000000E+00  2.28173738E-01
  0.00000000E+00  0.00000000E+00 -8.08677201E-02  0.00000000E+00 -9.00663782E-03
  0.00000000E+00  0.00000000E+00  8.05729058E-03  2.09705436E-03  0.00000000E+00
  0.00000000E+00  0.00000000E+00  0.00000000E+00  1.68248644E-02  0.00000000E+00
  0.00000000E+00 -4.93956801E-03 -1.28119368E-02  5.85396519E-02 -2.03938769E-01
 -1.67209086E+01 -6.22568429E-02 -1.25758455E-01  5.19240095E-02 -6.18583738E-02
  2.72651206E-01  4.60195351E-03 -3.99227330E+00  6.68440570E+00 -1.57402924E+00
  6.60514023E-03 -7.62845780E-03  5.52767413E-03 -6.18084784E-03  4.83265100E-03
  8.14929935E-02 -4.71862402E-02  4.10861354E-02  3.33650368E-01 -5.93304357E-02
  4.17108585E-03  3.31406394E-03 -1.42753863E-02 -1.20837625E-03  5.83637894E-03
  5.47617783E-03 -5.15817333E-03 -2.21078532E-02 -4.12185740E-01 -1.58196400E+00
 -1.28226517E-02  2.71756329E-02  1.01336920E-02 -2.51047168E-02 -5.52476850E-02
  2.11003673E-02  1.12375266E+00  4.24095434E+00  0.00000000E+00 -3.54847392E-02
  9.77429823E-02  0.00000000E+00 -3.71272162E-01 -1.42955454E-01  0.00000000E+00
 -2.74365929E+00 -9.84950617E-01  7.70318476E-03  0.00000000E+00  1.64277193E-03
  2.13259912E-03  0.00000000E+00 -2.07605509E-01  0.00000000E+00 -1.74215910E-02
 -9.96686360E-02  0.00000000E+00 -4.41886382E-03  0.00000000E+00  7.02147574E-03
 -4.23136359E-03  0.00000000E+00  0.00000000E+00  3.19304835E-03  2.51047168E-02
  5.52476850E-02 -2.11003673E-02 -1.12375266E+00 -4.24095434E+00  0.00000000E+00
 -3.54847392E-02 -9.77429823E-02  0.00000000E+00 -3.71272162E-01  1.42955454E-01
  0.00000000E+00 -2.74365929E+00  9.84950617E-01 -7.70318476E-03  0.00000000E+00
  1.64277193E-03 -2.13259912E-03  0.00000000E+00  2.07605509E-01  0.00000000E+00
 -1.74215910E-02  9.96686360E-02  0.00000000E+00  4.41886382E-03  0.00000000E+00
  7.02147574E-03  4.23136359E-03  0.00000000E+00  0.00000000E+00  3.19304835E-03
  4.93956801E-03  1.28119368E-02 -5.85396519E-02  2.03938769E-01  1.67209086E+01
  6.22568429E-02 -1.25758455E-01 -5.19240095E-02  6.18583738E-02  2.72651206E-01
 -4.60195351E-03  3.99227330E+00  6.68440570E+00  1.57402924E+00 -6.60514023E-03
  7.62845780E-03  5.52767413E-03  6.18084784E-03  4.83265100E-03 -8.14929935E-02
  4.71862402E-02  4.10861354E-02 -3.33650368E-01 -5.93304357E-02 -4.17108585E-03
 -3.31406394E-03 -1.42753863E-02  1.20837625E-03  5.83637894E-03 -5.47617783E-03
 -5.15817333E-03  2.21078532E-02  4.12185740E-01  1.58196400E+00  1.28226517E-02
  2.71756329E-02 -1.01336920E-02 -4.93956801E-03 -1.28119368E-02  5.85396519E-02
 -2.03938769E-01 -1.67209086E+01  6.22568429E-02 -1.25758455E-01  5.19240095E-02
  6.18583738E-02  2.72651206E-01  4.60195351E-03  3.99227330E+00  6.68440570E+00
 -1.57402924E+00  6.60514023E-03  7.62845780E-03  5.52767413E-03 -6.18084784E-03
 -4.83265100E-03  8.14929935E-02  4.71862402E-02  4.10861354E-02  3.33650368E-01
  5.93304357E-02  4.17108585E-03 -3.31406394E-03 -1.42753863E-02 -1.20837625E-03
 -5.83637894E-03 -5.47617783E-03 -5.15817333E-03 -2.21078532E-02 -4.12185740E-01
 -1.58196400E+00  1.28226517E-02  2.71756329E-02  1.01336920E-02  2.35414730E-02
  5.22647397E-02 -4.07907320E-02 -1.87666905E+00  3.49787988E+01  0.00000000E+00
  2.31860759E-01  7.04111092E-02  0.00000000E+00 -1.08101178E-02  3.05591737E-01
  0.00000000E+00 -1.26525516E+01 -9.44710218E+00 -1.30184588E-02  0.00000000E+00
 -1.54824970E-02 -2.70043278E-03  0.00000000E+00 -1.73613023E-01  0.00000000E+00
  1.74933516E-01 -2.37691085E-01  0.00000000E+00  8.31241685E-03  0.00000000E+00
  1.47832046E-02  8.34661130E-03  0.00000000E+00  0.00000000E+00  8.63335788E-03
 -2.76765331E-02 -2.76318714E-01  3.77415889E+00  0.00000000E+00  5.51374921E-03
  2.10923731E-03  4.93956801E-03  1.28119368E-02 -5.85396519E-02  2.03938769E-01
  1.67209086E+01 -6.22568429E-02 -1.25758455E-01 -5.19240095E-02 -6.18583738E-02
  2.72651206E-01 -4.60195351E-03 -3.99227330E+00  6.68440570E+00  1.57402924E+00
 -6.60514023E-03 -7.62845780E-03  5.52767413E-03  6.18084784E-03 -4.83265100E-03
 -8.14929935E-02 -4.71862402E-02  4.10861354E-02 -3.33650368E-01  5.93304357E-02
 -4.17108585E-03  3.31406394E-03 -1.42753863E-02  1.20837625E-03 -5.83637894E-03
  5.47617783E-03 -5.15817333E-03  2.21078532E-02  4.12185740E-01  1.58196400E+00
 -1.28226517E-02  2.71756329E-02 -1.01336920E-02 -2.35414730E-02 -5.22647397E-02
  4.07907320E-02  1.87666905E+00 -3.49787988E+01  0.00000000E+00  2.31860759E-01
 -7.04111092E-02  0.00000000E+00 -1.08101178E-02 -3.05591737E-01  0.00000000E+00
 -1.26525516E+01  9.44710218E+00  1.30184588E-02  0.00000000E+00 -1.54824970E-02
  2.70043278E-03  0.00000000E+00  1.73613023E-01  0.00000000E+00  1.74933516E-01
  2.37691085E-01  0.00000000E+00 -8.31241685E-03  0.00000000E+00  1.47832046E-02
 -8.34661130E-03  0.00000000E+00  0.00000000E+00  8.63335788E-03  2.76765331E-02
  2.76318714E-01 -3.77415889E+00  0.00000000E+00  5.51374921E-03 -2.10923731E-03
 -1.07713390E-02 -1.59205063E-02 -2.30069783E-01  2.30363531E+00 -1.29459529E+01
 -3.68300707E-02 -2.92983543E-02 -1.98570338E-02  5.85671508E-02 -8.63771640E-02
 -1.85013025E-02 -4.86645052E+00  1.15271679E+00 -4.20242036E-01 -1.15145779E-02
  3.75020660E-04  4.04595984E-03 -1.67245433E-03 -8.23821137E-03 -7.92762145E-02
  4.35184359E-02  3.78216476E-02  1.17773832E-01  1.20389406E-01  1.96334785E-03
  1.14133459E-02 -4.44104009E-03  4.35690279E-03  4.41894003E-03  4.56344890E-03
  5.24822501E-03  9.33612961E-03  3.85520847E-02 -3.75216210E-01 -4.77898484E-03
  1.36420598E-02  5.59349379E-03  3.11099064E-03  4.26491573E-03  9.34763796E-02
 -8.16297311E-01  1.09013279E+01  0.00000000E+00 -1.11161582E-02 -2.42096895E-02
  0.00000000E+00 -9.89964740E-02 -1.01248296E-01  0.00000000E+00 -2.96593680E-01
  2.99317813E+00  1.51396504E-02  0.00000000E+00  2.86669809E-03 -9.55289157E-03
  0.00000000E+00 -3.32781972E-02  0.00000000E+00  2.81338535E-03 -6.81683104E-02
  0.00000000E+00 -1.29961773E-03  0.00000000E+00 -1.95020119E-03 -8.99877411E-03
  0.00000000E+00  0.00000000E+00 -5.51729761E-03  3.11099064E-03  4.26491573E-03
  9.34763796E-02 -8.16297311E-01  1.09013279E+01  0.00000000E+00  1.11161582E-02
 -2.42096895E-02  0.00000000E+00  9.89964740E-02 -1.01248296E-01  0.00000000E+00
  2.96593680E-01  2.99317813E+00  1.51396504E-02  0.00000000E+00 -2.86669809E-03
 -9.55289157E-03  0.00000000E+00 -3.32781972E-02  0.00000000E+00 -2.81338535E-03
 -6.81683104E-02  0.00000000E+00 -1.29961773E-03  0.00000000E+00  1.95020119E-03
 -8.99877411E-03  0.00000000E+00  0.00000000E+00  5.51729761E-03 -1.07713390E-02
 -1.59205063E-02 -2.30069783E-01  2.30363531E+00 -1.29459529E+01 -3.68300707E-02
  2.92983543E-02 -1.98570338E-02  5.85671508E-02  8.63771640E-02 -1.85013025E-02
 -4.86645052E+00 -1.15271679E+00 -4.20242036E-01 -1.15145779E-02  3.75020660E-04
 -4.04595984E-03 -1.67245433E-03  8.23821137E-03 -7.92762145E-02  4.35184359E-02
 -3.78216476E-02  1.17773832E-01 -1.20389406E-01  1.96334785E-03  1.14133459E-02
  4.44104009E-03  4.35690279E-03 -4.41894003E-03  4.56344890E-03 -5.24822501E-03
  9.33612961E-03  3.85520847E-02 -3.75216210E-01 -4.77898484E-03 -1.36420598E-02
  5.59349379E-03 -1.07713390E-02 -1.59205063E-02 -2.30069783E-01  2.30363531E+00
 -1.29459529E+01  3.68300707E-02 -2.92983543E-02 -1.98570338E-02 -5.85671508E-02
 -8.63771640E-02 -1.85013025E-02  4.86645052E+00  1.15271679E+00 -4.20242036E-01
 -1.15145779E-02 -3.75020660E-04  4.04595984E-03 -1.67245433E-03  8.23821137E-03
 -7.92762145E-02 -4.35184359E-02  3.78216476E-02  1.17773832E-01 -1.20389406E-01
  1.96334785E-03 -1.14133459E-02 -4.44104009E-03  4.35690279E-03 -4.41894003E-03
 -4.56344890E-03  5.24822501E-03  9.33612961E-03  3.85520847E-02 -3.75216210E-01
  4.77898484E-03  1.36420598E-02  5.59349379E-03  6.96192010E-03  7.28239546E-03
  2.51873678E-01 -2.50249821E+00  1.55722854E+01  0.00000000E+00 -1.59911516E-03
 -9.76975351E-03  0.00000000E+00  7.43208791E-03  1.55140640E-01  0.00000000E+00
 -6.45421513E-01 -4.37706510E+00  2.31729434E-03  0.00000000E+00 -2.56054465E-02
 -1.86013377E-03  0.00000000E+00  5.50341219E-02  0.00000000E+00  2.51303425E-03
 -1.72510627E-01  0.00000000E+00 -7.96272487E-03  0.00000000E+00 -2.91937171E-03
  1.47577507E-02  0.00000000E+00  0.00000000E+00 -4.45340101E-03 -3.66577501E-02
 -3.82794818E-01 -3.83571523E-01  0.00000000E+00 -2.86955296E-02  1.19991442E-02
 -1.07713390E-02 -1.59205063E-02 -2.30069783E-01  2.30363531E+00 -1.29459529E+01
  3.68300707E-02  2.92983543E-02 -1.98570338E-02 -5.85671508E-02  8.63771640E-02
 -1.85013025E-02  4.86645052E+00 -1.15271679E+00 -4.20242036E-01 -1.15145779E-02
 -3.75020660E-04 -4.04595984E-03 -1.67245433E-03 -8.23821137E-03 -7.92762145E-02
 -4.35184359E-02 -3.78216476E-02  1.17773832E-01  1.20389406E-01  1.96334785E-03
 -1.14133459E-02  4.44104009E-03  4.35690279E-03  4.41894003E-03 -4.56344890E-03
 -5.24822501E-03  9.33612961E-03  3.85520847E-02 -3.75216210E-01  4.77898484E-03
 -1.36420598E-02  5.59349379E-03  6.96192010E-03  7.28239546E-03  2.51873678E-01
 -2.50249821E+00  1.55722854E+01  0.00000000E+00  1.59911516E-03 -9.76975351E-03
  0.00000000E+00 -7.43208791E-03  1.55140640E-01  0.00000000E+00  6.45421513E-01
 -4.37706510E+00  2.31729434E-03  0.00000000E+00  2.56054465E-02 -1.86013377E-03
  0.00000000E+00  5.50341219E-02  0.00000000E+00 -2.51303425E-03 -1.72510627E-01
  0.00000000E+00 -7.96272487E-03  0.00000000E+00  2.91937171E-03  1.47577507E-02
  0.00000000E+00  0.00000000E+00  4.45340101E-03 -3.66577501E-02 -3.82794818E-01
 -3.83571523E-01  0.00000000E+00  2.86955296E-02  1.19991442E-02  1.71671594E-02
  3.89625091E-02 -3.71065807E-02 -7.57277541E-01  8.96599654E+00 -3.72163409E-02
  3.63497065E-02  1.72138019E-01  8.88450219E-02 -8.50407234E-02 -1.46336740E-01
  3.58123586E+00 -3.20739777E+00 -3.62706818E+00  2.75356356E-03 -3.54617013E-03
 -3.56788955E-03 -3.87654799E-03 -1.27551420E-04  2.63322671E-02 -3.69692038E-01
  1.45998169E-01  2.97008902E-02  7.48478278E-04  1.30565322E-02  1.47850076E-03
  3.61342799E-03 -1.44234367E-02  8.13270278E-03 -1.78047424E-03 -7.53433676E-03
  1.57410900E-02  3.41135953E-01  1.35235400E+00  2.13508313E-02 -8.78475241E-03
 -7.14336293E-03  0.00000000E+00  0.00000000E+00  0.00000000E+00  0.00000000E+00
  0.00000000E+00 -3.07280585E-01  0.00000000E+00  0.00000000E+00  3.06791848E-01
  0.00000000E+00  0.00000000E+00  5.72960374E+00  0.00000000E+00  0.00000000E+00
  0.00000000E+00  1.28101975E-03  0.00000000E+00  0.00000000E+00  1.29545160E-03
  0.00000000E+00  4.33217378E-01  0.00000000E+00  0.00000000E+00 -1.45693186E-01
  0.00000000E+00  1.12427268E-02  0.00000000E+00  0.00000000E+00 -8.49144822E-03
 -1.87197293E-03  0.00000000E+00  0.00000000E+00  0.00000000E+00  0.00000000E+00
  0.00000000E+00  0.00000000E+00  3.07280585E-01  0.00000000E+00  0.00000000E+00
 -3.06791848E-01  0.00000000E+00  0.00000000E+00 -5.72960374E+00  0.00000000E+00
  0.00000000E+00  0.00000000E+00 -1.28101975E-03  0.00000000E+00  0.00000000E+00
  1.29545160E-03  0.00000000E+00 -4.33217378E-01  0.00000000E+00  0.00000000E+00
 -1.45693186E-01  0.00000000E+00 -1.12427268E-02  0.00000000E+00  0.00000000E+00
 -8.49144822E-03  1.87197293E-03  0.00000000E+00 -1.71671594E-02 -3.89625091E-02
  3.71065807E-02  7.57277541E-01 -8.96599654E+00  3.72163409E-02  3.63497065E-02
 -1.72138019E-01 -8.88450219E-02 -8.50407234E-02  1.46336740E-01 -3.58123586E+00
 -3.20739777E+00  3.62706818E+00 -2.75356356E-03  3.54617013E-03 -3.56788955E-03
  3.87654799E-03 -1.27551420E-04 -2.63322671E-02  3.69692038E-01  1.45998169E-01
 -2.97008902E-02  7.48478278E-04 -1.30565322E-02 -1.47850076E-03  3.61342799E-03
  1.44234367E-02  8.13270278E-03  1.78047424E-03 -7.53433676E-03 -1.57410900E-02
 -3.41135953E-01 -1.35235400E+00 -2.13508313E-02 -8.78475241E-03  7.14336293E-03
 -1.71671594E-02 -3.89625091E-02  3.71065807E-02  7.57277541E-01 -8.96599654E+00
 -3.72163409E-02 -3.63497065E-02 -1.72138019E-01  8.88450219E-02  8.50407234E-02
  1.46336740E-01  3.58123586E+00  3.20739777E+00  3.62706818E+00 -2.75356356E-03
 -3.54617013E-03  3.56788955E-03  3.87654799E-03 -1.27551420E-04 -2.63322671E-02
 -3.69692038E-01 -1.45998169E-01 -2.97008902E-02  7.48478278E-04 -1.30565322E-02
  1.47850076E-03 -3.61342799E-03  1.44234367E-02  8.13270278E-03 -1.78047424E-03
  7.53433676E-03 -1.57410900E-02 -3.41135953E-01 -1.35235400E+00  2.13508313E-02
  8.78475241E-03  7.14336293E-03  0.00000000E+00  0.00000000E+00  0.00000000E+00
  0.00000000E+00  0.00000000E+00  1.06362827E-01  0.00000000E+00  0.00000000E+00
 -1.27304747E-01  0.00000000E+00  0.00000000E+00 -2.77605518E+00  0.00000000E+00
  0.00000000E+00  0.00000000E+00 -8.27537144E-03  0.00000000E+00  0.00000000E+00
 -6.85175345E-03  0.00000000E+00  2.33257530E-01  0.00000000E+00  0.00000000E+00
  1.13459644E-01  0.00000000E+00 -4.35435874E-03  0.00000000E+00  0.00000000E+00
 -5.12736143E-03 -3.98557401E-03  0.00000000E+00  0.00000000E+00  0.00000000E+00
  0.00000000E+00 -1.50196073E-02  0.00000000E+00  0.00000000E+00  1.71671594E-02
  3.89625091E-02 -3.71065807E-02 -7.57277541E-01  8.96599654E+00  3.72163409E-02
 -3.63497065E-02  1.72138019E-01 -8.88450219E-02  8.50407234E-02 -1.46336740E-01
 -3.58123586E+00  3.20739777E+00 -3.62706818E+00  2.75356356E-03  3.54617013E-03
  3.56788955E-03 -3.87654799E-03 -1.27551420E-04  2.63322671E-02  3.69692038E-01
 -1.45998169E-01  2.97008902E-02  7.48478278E-04  1.30565322E-02 -1.47850076E-03
 -3.61342799E-03 -1.44234367E-02  8.13270278E-03  1.78047424E-03  7.53433676E-03
  1.57410900E-02  3.41135953E-01  1.35235400E+00 -2.13508313E-02  8.78475241E-03
 -7.14336293E-03  0.00000000E+00  0.00000000E+00  0.00000000E+00  0.00000000E+00
  0.00000000E+00 -1.06362827E-01  0.00000000E+00  0.00000000E+00  1.27304747E-01
  0.00000000E+00  0.00000000E+00  2.77605518E+00  0.00000000E+00  0.00000000E+00
  0.00000000E+00  8.27537144E-03  0.00000000E+00  0.00000000E+00 -6.85175345E-03
  0.00000000E+00 -2.33257530E-01  0.00000000E+00  0.00000000E+00  1.13459644E-01
  0.00000000E+00  4.35435874E-03  0.00000000E+00  0.00000000E+00 -5.12736143E-03
  3.98557401E-03  0.00000000E+00  0.00000000E+00  0.00000000E+00  0.00000000E+00
  1.50196073E-02  0.00000000E+00  0.00000000E+00  4.87554883E-04  2.24640581E-03
 -1.19082902E-01  1.48459614E-01 -2.29218784E+00 -7.88878139E-02  1.99379499E-02
  3.29713069E-02 -2.07578463E-01  1.13799218E-01  2.03666539E-02 -8.57422471E-01
  1.24143050E+00  8.08778550E-01  7.57413545E-04 -1.78972624E-03 -4.93818280E-03
 -4.31098602E-03  1.16402783E-02 -1.68561952E-01 -6.70678235E-02 -4.83198784E-02
  2.10231842E-01  1.13822573E-02 -9.81723754E-04  1.28783844E-02 -1.26110497E-02
 -5.68208702E-03 -4.38870025E-03  2.20458145E-02  9.92081892E-03 -2.90516736E-02
 -6.06602286E-01 -1.52485802E-02 -2.60004179E-02  3.86051752E-02 -4.55478329E-03
  9.44311527E-03  9.92339590E-03  3.38303157E-01 -3.55679228E+00  7.56710885E+00
  0.00000000E+00 -6.06584727E-02  9.09697104E-02  0.00000000E+00  9.43988646E-02
 -3.07500634E-01  0.00000000E+00 -1.90036395E+00  2.63859299E+00  6.26168147E-03
  0.00000000E+00  1.78625548E-02 -5.15573099E-03  0.00000000E+00 -8.23923304E-02
  0.00000000E+00  4.40811820E-02 -1.62126681E-01  0.00000000E+00  4.01669981E-04
  0.00000000E+00  5.45927211E-03 -1.29776973E-02  0.00000000E+00  0.00000000E+00
  4.87762238E-03  9.44311527E-03  9.92339590E-03  3.38303157E-01 -3.55679228E+00
  7.56710885E+00  0.00000000E+00  6.06584727E-02  9.09697104E-02  0.00000000E+00
 -9.43988646E-02 -3.07500634E-01  0.00000000E+00  1.90036395E+00  2.63859299E+00
  6.26168147E-03  0.00000000E+00 -1.78625548E-02 -5.15573099E-03  0.00000000E+00
 -8.23923304E-02  0.00000000E+00 -4.40811820E-02 -1.62126681E-01  0.00000000E+00
  4.01669981E-04  0.00000000E+00 -5.45927211E-03 -1.29776973E-02  0.00000000E+00
  0.00000000E+00 -4.87762238E-03  4.87554883E-04  2.24640581E-03 -1.19082902E-01
  1.48459614E-01 -2.29218784E+00 -7.88878139E-02 -1.99379499E-02  3.29713069E-02
 -2.07578463E-01 -1.13799218E-01  2.03666539E-02 -8.57422471E-01 -1.24143050E+00
  8.08778550E-01  7.57413545E-04 -1.78972624E-03  4.93818280E-03 -4.31098602E-03
 -1.16402783E-02 -1.68561952E-01 -6.70678235E-02  4.83198784E-02  2.10231842E-01
 -1.13822573E-02 -9.81723754E-04  1.28783844E-02  1.26110497E-02 -5.68208702E-03
  4.38870025E-03  2.20458145E-02 -9.92081892E-03 -2.90516736E-02 -6.06602286E-01
 -1.52485802E-02 -2.60004179E-02 -3.86051752E-02 -4.55478329E-03  4.87554883E-04
  2.24640581E-03 -1.19082902E-01  1.48459614E-01 -2.29218784E+00  7.88878139E-02
  1.99379499E-02  3.29713069E-02  2.07578463E-01  1.13799218E-01  2.03666539E-02
  8.57422471E-01  1.24143050E+00  8.08778550E-01  7.57413545E-04  1.78972624E-03
 -4.93818280E-03 -4.31098602E-03 -1.16402783E-02 -1.68561952E-01  6.70678235E-02
 -4.83198784E-02  2.10231842E-01 -1.13822573E-02 -9.81723754E-04 -1.28783844E-02
 -1.26110497E-02 -5.68208702E-03  4.38870025E-03 -2.20458145E-02  9.92081892E-03
 -2.90516736E-02 -6.06602286E-01 -1.52485802E-02  2.60004179E-02  3.86051752E-02
 -4.55478329E-03  9.75987211E-04  1.20364350E-03  1.34746191E-01 -8.68775407E-01
 -1.62422253E+00  0.00000000E+00 -6.61505592E-02 -3.37434620E-02  0.00000000E+00
 -7.58785366E-03  1.13366937E-01  0.00000000E+00 -1.63081137E+00 -6.79998824E-01
  1.42818221E-02  0.00000000E+00  1.06433063E-02 -9.96458458E-03  0.00000000E+00
 -1.57361648E-01  0.00000000E+00 -1.97975450E-01 -1.90375300E-03  0.00000000E+00
  6.35206173E-03  0.00000000E+00 -7.76538849E-03  1.33364494E-02  0.00000000E+00
  0.00000000E+00  9.83667889E-03  5.26738238E-02  9.27761768E-01  9.23802190E-01
  0.00000000E+00 -4.36852272E-02 -2.36345372E-02  4.87554883E-04  2.24640581E-03
 -1.19082902E-01  1.48459614E-01 -2.29218784E+00  7.88878139E-02 -1.99379499E-02
  3.29713069E-02  2.07578463E-01 -1.13799218E-01  2.03666539E-02  8.57422471E-01
 -1.24143050E+00  8.08778550E-01  7.57413545E-04  1.78972624E-03  4.93818280E-03
 -4.31098602E-03  1.16402783E-02 -1.68561952E-01  6.70678235E-02  4.83198784E-02
  2.10231842E-01  1.13822573E-02 -9.81723754E-04 -1.28783844E-02  1.26110497E-02
 -5.68208702E-03 -4.38870025E-03 -2.20458145E-02 -9.92081892E-03 -2.90516736E-02
 -6.06602286E-01 -1.52485802E-02  2.60004179E-02 -3.86051752E-02 -4.55478329E-03
  9.75987211E-04  1.20364350E-03  1.34746191E-01 -8.68775407E-01 -1.62422253E+00
  0.00000000E+00  6.61505592E-02 -3.37434620E-02  0.00000000E+00  7.58785366E-03
  1.13366937E-01  0.00000000E+00  1.63081137E+00 -6.79998824E-01  1.42818221E-02
  0.00000000E+00 -1.06433063E-02 -9.96458458E-03  0.00000000E+00 -1.57361648E-01
  0.00000000E+00  1.97975450E-01 -1.90375300E-03  0.00000000E+00  6.35206173E-03
  0.00000000E+00  7.76538849E-03  1.33364494E-02  0.00000000E+00  0.00000000E+00
 -9.83667889E-03  5.26738238E-02  9.27761768E-01  9.23802190E-01  0.00000000E+00
  4.36852272E-02 -2.36345372E-02 -1.47472818E-02 -3.27467062E-02 -1.53198304E-02
  1.23643796E+00 -2.81785639E+01  1.45743275E-01  6.50575593E-02  1.85949052E-02
 -6.69873158E-02 -7.21728423E-02  3.67549718E-03 -1.05886230E+01  5.30942282E+00
 -6.89166387E-01 -3.84065175E-03 -5.05530883E-03  6.08887414E-03  1.50692743E-03
  1.63972880E-03 -4.30984929E-02  2.26009606E-02  4.03581186E-02 -2.64416469E-01
 -1.30432719E-01 -5.16239302E-04 -2.76844015E-04  1.18926552E-03  4.24227056E-03
  4.99244476E-03 -6.43305633E-03  7.73361493E-03 -9.46103809E-03 -2.75159424E-01
 -2.30189533E+00 -2.46524381E-02  1.32121975E-02  1.11098332E-02 -1.98574602E-02
 -4.25369811E-02  1.07051927E-01 -1.70768052E-01  1.22740571E+01  0.00000000E+00
 -2.61138535E-01 -1.31342432E-01  0.00000000E+00  8.65925417E-01 -5.38768187E-02
  0.00000000E+00  2.58938915E+00  5.08066246E+00  9.01276234E-03  0.00000000E+00
 -9.62288405E-03  1.78322671E-02  0.00000000E+00  3.12031634E-01  0.00000000E+00
  1.41595701E-01  6.33381443E-01  0.00000000E+00  4.40285523E-03  0.00000000E+00
 -2.05301579E-02  2.10503004E-02  0.00000000E+00  0.00000000E+00 -2.43033863E-02
  1.98574602E-02  4.25369811E-02 -1.07051927E-01  1.70768052E-01 -1.22740571E+01
  0.00000000E+00 -2.61138535E-01  1.31342432E-01  0.00000000E+00  8.65925417E-01
  5.38768187E-02  0.00000000E+00  2.58938915E+00 -5.08066246E+00 -9.01276234E-03
  0.00000000E+00 -9.62288405E-03 -1.78322671E-02  0.00000000E+00 -3.12031634E-01
  0.00000000E+00  1.41595701E-01 -6.33381443E-01  0.00000000E+00 -4.40285523E-03
  0.00000000E+00 -2.05301579E-02 -2.10503004E-02  0.00000000E+00  0.00000000E+00
 -2.43033863E-02  1.47472818E-02  3.27467062E-02  1.53198304E-02 -1.23643796E+00
  2.81785639E+01 -1.45743275E-01  6.50575593E-02 -1.85949052E-02  6.69873158E-02
 -7.21728423E-02 -3.67549718E-03  1.05886230E+01  5.30942282E+00  6.89166387E-01
  3.84065175E-03  5.05530883E-03  6.08887414E-03 -1.50692743E-03  1.63972880E-03
  4.30984929E-02 -2.26009606E-02  4.03581186E-02  2.64416469E-01 -1.30432719E-01
  5.16239302E-04  2.76844015E-04  1.18926552E-03 -4.24227056E-03  4.99244476E-03
  6.43305633E-03  7.73361493E-03  9.46103809E-03  2.75159424E-01  2.30189533E+00
  2.46524381E-02  1.32121975E-02 -1.11098332E-02 -1.47472818E-02 -3.27467062E-02
 -1.53198304E-02  1.23643796E+00 -2.81785639E+01 -1.45743275E-01  6.50575593E-02
  1.85949052E-02  6.69873158E-02 -7.21728423E-02  3.67549718E-03  1.05886230E+01
  5.30942282E+00 -6.89166387E-01 -3.84065175E-03  5.05530883E-03  6.08887414E-03
  1.50692743E-03 -1.63972880E-03 -4.30984929E-02 -2.26009606E-02  4.03581186E-02
 -2.64416469E-01  1.30432719E-01 -5.16239302E-04  2.76844015E-04  1.18926552E-03
  4.24227056E-03 -4.99244476E-03  6.43305633E-03  7.73361493E-03 -9.46103809E-03
 -2.75159424E-01 -2.30189533E+00  2.46524381E-02  1.32121975E-02  1.11098332E-02
  2.52583335E-02  5.75966386E-02 -5.69630330E-02 -1.27158288E+00  3.69136922E+01
  0.00000000E+00  4.85518688E-02  1.17415669E-01  0.00000000E+00  1.09032312E-01
 -2.41009175E-02  0.00000000E+00 -7.74751825E+00 -1.21594802E+01 -4.83118727E-03
  0.00000000E+00 -2.31503996E-03 -7.16488471E-04  0.00000000E+00  4.82116352E-02
  0.00000000E+00 -7.54214456E-03  6.74693378E-02  0.00000000E+00  2.69386490E-03
  0.00000000E+00 -4.35560531E-03 -2.72080445E-03  0.00000000E+00  0.00000000E+00
  4.43985128E-03  1.53981328E-02  1.95807270E-01  2.97146143E+00  0.00000000E+00
 -3.15204034E-03 -1.40721304E-02  1.47472818E-02  3.27467062E-02  1.53198304E-02
 -1.23643796E+00  2.81785639E+01  1.45743275E-01  6.50575593E-02 -1.85949052E-02
 -6.69873158E-02 -7.21728423E-02 -3.67549718E-03 -1.05886230E+01  5.30942282E+00
  6.89166387E-01  3.84065175E-03 -5.05530883E-03  6.08887414E-03 -1.50692743E-03
 -1.63972880E-03  4.30984929E-02  2.26009606E-02  4.03581186E-02  2.64416469E-01
  1.30432719E-01  5.16239302E-04 -2.76844015E-04  1.18926552E-03 -4.24227056E-03
 -4.99244476E-03 -6.43305633E-03  7.73361493E-03  9.46103809E-03  2.75159424E-01
  2.30189533E+00 -2.46524381E-02  1.32121975E-02 -1.11098332E-02 -2.52583335E-02
 -5.75966386E-02  5.69630330E-02  1.27158288E+00 -3.69136922E+01  0.00000000E+00
  4.85518688E-02 -1.17415669E-01  0.00000000E+00  1.09032312E-01  2.41009175E-02
  0.00000000E+00 -7.74751825E+00  1.21594802E+01  4.83118727E-03  0.00000000E+00
 -2.31503996E-03  7.16488471E-04  0.00000000E+00 -4.82116352E-02  0.00000000E+00
 -7.54214456E-03 -6.74693378E-02  0.00000000E+00 -2.69386490E-03  0.00000000E+00
 -4.35560531E-03  2.72080445E-03  0.00000000E+00  0.00000000E+00  4.43985128E-03
 -1.53981328E-02 -1.95807270E-01 -2.97146143E+00  0.00000000E+00 -3.15204034E-03
  1.40721304E-02  3.34219998E-03  3.87571428E-03  1.00328287E-01 -1.19936310E+00
  2.75690953E+00  3.12117485E-02  8.38228501E-03 -2.71181401E-02  5.67997289E-02
  8.58055848E-02 -7.20074717E-02  1.52057586E+00 -8.02750287E-01 -5.40828002E-02
  4.42324857E-03 -3.75411194E-04 -1.16331234E-02 -2.10553405E-03  2.19470749E-03
  8.02193569E-03 -4.92852747E-02 -2.32917685E-01 -1.61942695E-03  5.93706066E-03
  4.23867506E-03 -3.04307038E-03  4.27224839E-03  4.04077890E-03  4.03556833E-03
 -9.95356654E-04 -1.13617042E-03 -1.63552887E-03  1.54326813E-01  4.50622308E-01
  1.29376215E-02 -6.25744385E-03 -1.93428640E-02  0.00000000E+00  0.00000000E+00
  0.00000000E+00  0.00000000E+00  0.00000000E+00 -6.09708472E-03  0.00000000E+00
  0.00000000E+00  9.82296813E-02  0.00000000E+00  0.00000000E+00  7.91298858E-01
  0.00000000E+00  0.00000000E+00  0.00000000E+00  4.94405958E-04  0.00000000E+00
  0.00000000E+00 -1.15637352E-02  0.00000000E+00 -3.32360211E-02  0.00000000E+00
  0.00000000E+00 -1.60575092E-01  0.00000000E+00 -3.62127767E-03  0.00000000E+00
  0.00000000E+00  4.37781404E-03  1.14494093E-03  0.00000000E+00  0.00000000E+00
  0.00000000E+00  0.00000000E+00  0.00000000E+00  0.00000000E+00 -6.09708472E-03
  0.00000000E+00  0.00000000E+00  9.82296813E-02  0.00000000E+00  0.00000000E+00
  7.91298858E-01  0.00000000E+00  0.00000000E+00  0.00000000E+00  4.94405958E-04
  0.00000000E+00  0.00000000E+00  1.15637352E-02  0.00000000E+00 -3.32360211E-02
  0.00000000E+00  0.00000000E+00  1.60575092E-01  0.00000000E+00 -3.62127767E-03
[truncated: 3,245,603 more chars]
