# Supplementary material for: Hyperpyramidalized alkenes with bond orders near 1.5 as synthetic building blocks
Source: Nat Chem. 2026 Jan 21;18(5):913–22. doi: 10.1038/s41557-025-02055-9 (PMC12859755; doi:10.1038/s41557-025-02055-9)
Supplement: Supplementary file 2 — Output files for reported computations. [file 41557_2025_2055_MOESM2_ESM.zip › Computation data/Cubene 10/B3LYP-6-31Gdp/parent-cubene1.fchk]

M0001                                                                   
Freq      RB3LYP                                                      6-31G(d,p)          
Number of atoms                            I               14
Info1-9                                    I   N=           9
          41          41        1002           0           0         100
           6          18        -502
Full Title                                 C   N=           1
M0001       
Route                                      C   N=           5
# opt freq b3lyp/6-31g(d,p) geom=connectivity pop=nboread   
Charge                                     I                0
Multiplicity                               I                1
Number of electrons                        I               54
Number of alpha electrons                  I               27
Number of beta electrons                   I               27
Number of basis functions                  I              150
Number of independent functions            I              150
Number of point charges in /Mol/           I                0
Number of translation vectors              I                0
Atomic numbers                             I   N=          14
           6           1           6           6           6           1
           6           1           6           1           6           1
           6           1
Nuclear charges                            R   N=          14
  6.00000000E+00  1.00000000E+00  6.00000000E+00  6.00000000E+00  6.00000000E+00
  1.00000000E+00  6.00000000E+00  1.00000000E+00  6.00000000E+00  1.00000000E+00
  6.00000000E+00  1.00000000E+00  6.00000000E+00  1.00000000E+00
Current cartesian coordinates              R   N=          42
 -2.23226547E+00  1.47230192E+00 -1.54750552E-01 -3.81763767E+00  2.78994625E+00
 -1.46593237E-01  1.51427767E-26  1.31545818E+00 -2.06629508E+00 -1.61097165E-16
 -1.31545818E+00 -2.06629508E+00 -2.23226547E+00 -1.47230192E+00 -1.54750552E-01
 -3.81763767E+00 -2.78994625E+00 -1.46593237E-01  2.23226547E+00  1.47230192E+00
 -1.54750552E-01  3.81763767E+00  2.78994625E+00 -1.46593237E-01  4.29150193E-27
  1.46064355E+00  1.83794854E+00  1.62436321E-26  2.64147239E+00  3.52027237E+00
  2.23226547E+00 -1.47230192E+00 -1.54750552E-01  3.81763767E+00 -2.78994625E+00
 -1.46593237E-01 -1.78877245E-16 -1.46064355E+00  1.83794854E+00 -3.23487071E-16
 -2.64147239E+00  3.52027237E+00
Number of symbols in /Mol/                 I                0
Int Atom Types                             I   N=          14
           0           0           0           0           0           0
           0           0           0           0           0           0
           0           0
Force Field                                I                0
Atom Types                                 C   N=          14
                                                            
                                                            
                                                
MM charges                                 R   N=          14
  0.00000000E+00  0.00000000E+00  0.00000000E+00  0.00000000E+00  0.00000000E+00
  0.00000000E+00  0.00000000E+00  0.00000000E+00  0.00000000E+00  0.00000000E+00
  0.00000000E+00  0.00000000E+00  0.00000000E+00  0.00000000E+00
Integer atomic weights                     I   N=          14
          12           1          12          12          12           1
          12           1          12           1          12           1
          12           1
Real atomic weights                        R   N=          14
  1.20000000E+01  1.00782504E+00  1.20000000E+01  1.20000000E+01  1.20000000E+01
  1.00782504E+00  1.20000000E+01  1.00782504E+00  1.20000000E+01  1.00782504E+00
  1.20000000E+01  1.00782504E+00  1.20000000E+01  1.00782504E+00
Atom fragment info                         I   N=          14
           0           0           0           0           0           0
           0           0           0           0           0           0
           0           0
Atom residue num                           I   N=          14
           0           0           0           0           0           0
           0           0           0           0           0           0
           0           0
Nuclear spins                              I   N=          14
           0           1           0           0           0           1
           0           1           0           1           0           1
           0           1
Nuclear ZEff                               R   N=          14
 -3.60000000E+00 -1.00000000E+00 -3.60000000E+00 -3.60000000E+00 -3.60000000E+00
 -1.00000000E+00 -3.60000000E+00 -1.00000000E+00 -3.60000000E+00 -1.00000000E+00
 -3.60000000E+00 -1.00000000E+00 -3.60000000E+00 -1.00000000E+00
Nuclear ZNuc                               R   N=          14
  6.00000000E+00  1.00000000E+00  6.00000000E+00  6.00000000E+00  6.00000000E+00
  1.00000000E+00  6.00000000E+00  1.00000000E+00  6.00000000E+00  1.00000000E+00
  6.00000000E+00  1.00000000E+00  6.00000000E+00  1.00000000E+00
Nuclear QMom                               R   N=          14
  0.00000000E+00  0.00000000E+00  0.00000000E+00  0.00000000E+00  0.00000000E+00
  0.00000000E+00  0.00000000E+00  0.00000000E+00  0.00000000E+00  0.00000000E+00
  0.00000000E+00  0.00000000E+00  0.00000000E+00  0.00000000E+00
Nuclear GFac                               R   N=          14
  0.00000000E+00  2.79284600E+00  0.00000000E+00  0.00000000E+00  0.00000000E+00
  2.79284600E+00  0.00000000E+00  2.79284600E+00  0.00000000E+00  2.79284600E+00
  0.00000000E+00  2.79284600E+00  0.00000000E+00  2.79284600E+00
MicOpt                                     I   N=          14
          -1          -1          -1          -1          -1          -1
          -1          -1          -1          -1          -1          -1
          -1          -1
Number of residues                         I                0
Number of secondary structures             I                0
Redundant internal dimensions              I   N=           4
         151          18          42          91
Redundant internal coordinate indices      I   N=         604
           1           2           0           0           1           3
           0           0           1           5           0           0
           1           9           0           0           3           4
           0           0           3           7           0           0
           4           5           0           0           4          11
           0           0           5           6           0           0
           5          13           0           0           7           8
           0           0           7           9           0           0
           7          11           0           0           9          10
           0           0           9          13           0           0
          11          12           0           0          11          13
           0           0          13          14           0           0
           2           1           3           0           2           1
           5           0           2           1           9           0
           3           1           5           0           3           1
           9           0           5           1           9           0
           1           3           4           0           1           3
           7           0           4           3           7           0
           3           4           5           0           3           4
          11           0           5           4          11           0
           1           5           4           0           1           5
           6           0           1           5          13           0
           4           5           6           0           4           5
          13           0           6           5          13           0
           3           7           8           0           3           7
           9           0           3           7          11           0
           8           7           9           0           8           7
          11           0           9           7          11           0
           1           9           7           0           1           9
          10           0           1           9          13           0
           7           9          10           0           7           9
          13           0          10           9          13           0
           4          11           7           0           4          11
          12           0           4          11          13           0
           7          11          12           0           7          11
          13           0          12          11          13           0
           5          13           9           0           5          13
          11           0           5          13          14           0
           9          13          11           0           9          13
          14           0          11          13          14           0
           2           1           3           4           2           1
           3           7           5           1           3           4
           5           1           3           7           9           1
           3           4           9           1           3           7
           2           1           5           4           2           1
           5           6           2           1           5          13
           3           1           5           4           3           1
           5           6           3           1           5          13
           9           1           5           4           9           1
           5           6           9           1           5          13
           2           1           9           7           2           1
           9          10           2           1           9          13
           3           1           9           7           3           1
           9          10           3           1           9          13
           5           1           9           7           5           1
           9          10           5           1           9          13
           1           3           4           5           1           3
           4          11           7           3           4           5
           7           3           4          11           1           3
           7           8           1           3           7           9
           1           3           7          11           4           3
           7           8           4           3           7           9
           4           3           7          11           3           4
           5           1           3           4           5           6
           3           4           5          13          11           4
           5           1          11           4           5           6
          11           4           5          13           3           4
          11           7           3           4          11          12
           3           4          11          13           5           4
          11           7           5           4          11          12
           5           4          11          13           1           5
          13           9           1           5          13          11
           1           5          13          14           4           5
          13           9           4           5          13          11
           4           5          13          14           6           5
          13           9           6           5          13          11
           6           5          13          14           3           7
           9           1           3           7           9          10
           3           7           9          13           8           7
           9           1           8           7           9          10
           8           7           9          13          11           7
           9           1          11           7           9          10
          11           7           9          13           3           7
          11           4           3           7          11          12
           3           7          11          13           8           7
          11           4           8           7          11          12
           8           7          11          13           9           7
          11           4           9           7          11          12
           9           7          11          13           1           9
          13           5           1           9          13          11
           1           9          13          14           7           9
          13           5           7           9          13          11
           7           9          13          14          10           9
          13           5          10           9          13          11
          10           9          13          14           4          11
          13           5           4          11          13           9
           4          11          13          14           7          11
          13           5           7          11          13           9
           7          11          13          14          12          11
          13           5          12          11          13           9
          12          11          13          14
Redundant internal coordinates             R   N=         151
  2.06146989E+00  2.94306160E+00  2.94460384E+00  2.99232263E+00  2.63091636E+00
  2.94306160E+00  2.94306160E+00  2.94306160E+00  2.06146989E+00  2.99232263E+00
  2.06146989E+00  2.99232263E+00  2.94460384E+00  2.05537593E+00  2.92128710E+00
  2.06146989E+00  2.99232263E+00  2.05537593E+00  2.23946940E+00  2.26422410E+00
  2.18164658E+00  1.51747836E+00  1.43689371E+00  1.56690022E+00  1.62411430E+00
  1.72196776E+00  1.62411430E+00  1.62411430E+00  1.62411430E+00  1.72196776E+00
  1.51747836E+00  2.26422410E+00  1.56690022E+00  2.23946940E+00  1.43689371E+00
  2.18164658E+00  2.23946940E+00  1.43689371E+00  1.51747836E+00  2.18164658E+00
  2.26422410E+00  1.56690022E+00  1.68406317E+00  2.14460048E+00  1.57469243E+00
  2.14460048E+00  1.57469243E+00  2.18279861E+00  1.51747836E+00  2.23946940E+00
  1.43689371E+00  2.26422410E+00  1.56690022E+00  2.18164658E+00  1.57469243E+00
  1.68406317E+00  2.14460048E+00  1.57469243E+00  2.18279861E+00  2.14460048E+00
 -2.45529861E+00  2.19493631E+00  0.00000000E+00 -1.63295039E+00  1.57404866E+00
 -5.89017265E-02  2.43858341E+00  0.00000000E+00 -2.40769110E+00 -0.00000000E+00
 -2.43858341E+00  1.43691080E+00 -1.43691080E+00  2.40769110E+00  1.49011612E-08
 -2.24645070E+00  1.33989729E-01  2.46157382E+00  5.76393017E-02  2.43807973E+00
 -1.51752149E+00  1.57516079E+00 -2.32758409E+00 -0.00000000E+00 -0.00000000E+00
 -1.72528354E+00  1.72528354E+00 -0.00000000E+00 -2.19493631E+00  5.89017265E-02
  1.63295039E+00  2.45529861E+00 -1.57404866E+00  0.00000000E+00  0.00000000E+00
  2.45529861E+00 -1.57404866E+00  1.63295039E+00 -2.19493631E+00  5.89017265E-02
  0.00000000E+00 -2.45529861E+00  1.57404866E+00 -1.63295039E+00  2.19493631E+00
 -5.89017265E-02 -1.49011612E-08 -1.57516079E+00  2.32758409E+00  1.51752149E+00
 -5.76393017E-02 -2.43807973E+00 -2.46157382E+00  2.24645070E+00 -1.33989729E-01
 -5.76393017E-02 -2.43807973E+00  1.51752149E+00  2.24645070E+00 -1.33989729E-01
 -2.46157382E+00 -1.57516079E+00  2.32758409E+00 -0.00000000E+00 -0.00000000E+00
  2.43858341E+00 -1.43691080E+00 -2.43858341E+00  0.00000000E+00  2.40769110E+00
  1.43691080E+00 -2.40769110E+00  0.00000000E+00  1.49011612E-08  1.68408018E+00
 -2.29955256E+00 -1.68408018E+00  0.00000000E+00  2.29955256E+00  2.29955256E+00
 -2.29955256E+00  0.00000000E+00  5.76393017E-02 -1.51752149E+00  2.43807973E+00
  1.57516079E+00 -0.00000000E+00 -2.32758409E+00 -2.24645070E+00  2.46157382E+00
  1.33989729E-01
ZRed-IntVec                                I   N=         151
           0           0           0           0           0           0
           0           0           0           0           0           0
           0           0           0           0           0           0
           0           0           0           0           0           0
           0           0           0           0           0           0
           0           0           0           0           0           0
           0           0           0           0           0           0
           0           0           0           0           0           0
           0           0           0           0           0           0
           0           0           0           0           0           0
           0           0           0           0           0           0
           0           0           0           0           0           0
           0           0           0           0           0           0
           0           0           0           0           0           0
           0           0           0           0           0           0
           0           0           0           0           0           0
           0           0           0           0           0           0
           0           0           0           0           0           0
           0           0           0           0           0           0
           0           0           0           0           0           0
           0           0           0           0           0           0
           0           0           0           0           0           0
           0           0           0           0           0           0
           0           0           0           0           0           0
           0           0           0           0           0           0
           0
ZRed-FPVec                                 R   N=         151
  0.00000000E+00  0.00000000E+00  0.00000000E+00  0.00000000E+00  0.00000000E+00
  0.00000000E+00  0.00000000E+00  0.00000000E+00  0.00000000E+00  0.00000000E+00
  0.00000000E+00  0.00000000E+00  0.00000000E+00  0.00000000E+00  0.00000000E+00
  0.00000000E+00  0.00000000E+00  0.00000000E+00  0.00000000E+00  0.00000000E+00
  0.00000000E+00  0.00000000E+00  0.00000000E+00  0.00000000E+00  0.00000000E+00
  0.00000000E+00  0.00000000E+00  0.00000000E+00  0.00000000E+00  0.00000000E+00
  0.00000000E+00  0.00000000E+00  0.00000000E+00  0.00000000E+00  0.00000000E+00
  0.00000000E+00  0.00000000E+00  0.00000000E+00  0.00000000E+00  0.00000000E+00
  0.00000000E+00  0.00000000E+00  0.00000000E+00  0.00000000E+00  0.00000000E+00
  0.00000000E+00  0.00000000E+00  0.00000000E+00  0.00000000E+00  0.00000000E+00
  0.00000000E+00  0.00000000E+00  0.00000000E+00  0.00000000E+00  0.00000000E+00
  0.00000000E+00  0.00000000E+00  0.00000000E+00  0.00000000E+00  0.00000000E+00
  0.00000000E+00  0.00000000E+00  0.00000000E+00  0.00000000E+00  0.00000000E+00
  0.00000000E+00  0.00000000E+00  0.00000000E+00  0.00000000E+00  0.00000000E+00
  0.00000000E+00  0.00000000E+00  0.00000000E+00  0.00000000E+00  0.00000000E+00
  0.00000000E+00  0.00000000E+00  0.00000000E+00  0.00000000E+00  0.00000000E+00
  0.00000000E+00  0.00000000E+00  0.00000000E+00  0.00000000E+00  0.00000000E+00
  0.00000000E+00  0.00000000E+00  0.00000000E+00  0.00000000E+00  0.00000000E+00
  0.00000000E+00  0.00000000E+00  0.00000000E+00  0.00000000E+00  0.00000000E+00
  0.00000000E+00  0.00000000E+00  0.00000000E+00  0.00000000E+00  0.00000000E+00
  0.00000000E+00  0.00000000E+00  0.00000000E+00  0.00000000E+00  0.00000000E+00
  0.00000000E+00  0.00000000E+00  0.00000000E+00  0.00000000E+00  0.00000000E+00
  0.00000000E+00  0.00000000E+00  0.00000000E+00  0.00000000E+00  0.00000000E+00
  0.00000000E+00  0.00000000E+00  0.00000000E+00  0.00000000E+00  0.00000000E+00
  0.00000000E+00  0.00000000E+00  0.00000000E+00  0.00000000E+00  0.00000000E+00
  0.00000000E+00  0.00000000E+00  0.00000000E+00  0.00000000E+00  0.00000000E+00
  0.00000000E+00  0.00000000E+00  0.00000000E+00  0.00000000E+00  0.00000000E+00
  0.00000000E+00  0.00000000E+00  0.00000000E+00  0.00000000E+00  0.00000000E+00
  0.00000000E+00  0.00000000E+00  0.00000000E+00  0.00000000E+00  0.00000000E+00
  0.00000000E+00  0.00000000E+00  0.00000000E+00  0.00000000E+00  0.00000000E+00
  0.00000000E+00
ZRed-Constraint1                           R   N=         151
  2.06146989E+00  2.94306160E+00  2.94460384E+00  2.99232263E+00  2.63091636E+00
  2.94306160E+00  2.94306160E+00  2.94306160E+00  2.06146989E+00  2.99232263E+00
  2.06146989E+00  2.99232263E+00  2.94460384E+00  2.05537593E+00  2.92128710E+00
  2.06146989E+00  2.99232263E+00  2.05537593E+00  2.23946940E+00  2.26422410E+00
  2.18164658E+00  1.51747836E+00  1.43689371E+00  1.56690022E+00  1.62411430E+00
  1.72196776E+00  1.62411430E+00  1.62411430E+00  1.62411430E+00  1.72196776E+00
  1.51747836E+00  2.26422410E+00  1.56690022E+00  2.23946940E+00  1.43689371E+00
  2.18164658E+00  2.23946940E+00  1.43689371E+00  1.51747836E+00  2.18164658E+00
  2.26422410E+00  1.56690022E+00  1.68406317E+00  2.14460048E+00  1.57469243E+00
  2.14460048E+00  1.57469243E+00  2.18279861E+00  1.51747836E+00  2.23946940E+00
  1.43689371E+00  2.26422410E+00  1.56690022E+00  2.18164658E+00  1.57469243E+00
  1.68406317E+00  2.14460048E+00  1.57469243E+00  2.18279861E+00  2.14460048E+00
 -2.45529861E+00  2.19493631E+00  0.00000000E+00 -1.63295039E+00  1.57404866E+00
 -5.89017265E-02  2.43858341E+00  0.00000000E+00 -2.40769110E+00 -0.00000000E+00
 -2.43858341E+00  1.43691080E+00 -1.43691080E+00  2.40769110E+00  1.49011612E-08
 -2.24645070E+00  1.33989729E-01  2.46157382E+00  5.76393017E-02  2.43807973E+00
 -1.51752149E+00  1.57516079E+00 -2.32758409E+00 -0.00000000E+00 -0.00000000E+00
 -1.72528354E+00  1.72528354E+00 -0.00000000E+00 -2.19493631E+00  5.89017265E-02
  1.63295039E+00  2.45529861E+00 -1.57404866E+00  0.00000000E+00  0.00000000E+00
  2.45529861E+00 -1.57404866E+00  1.63295039E+00 -2.19493631E+00  5.89017265E-02
  0.00000000E+00 -2.45529861E+00  1.57404866E+00 -1.63295039E+00  2.19493631E+00
 -5.89017265E-02 -1.49011612E-08 -1.57516079E+00  2.32758409E+00  1.51752149E+00
 -5.76393017E-02 -2.43807973E+00 -2.46157382E+00  2.24645070E+00 -1.33989729E-01
 -5.76393017E-02 -2.43807973E+00  1.51752149E+00  2.24645070E+00 -1.33989729E-01
 -2.46157382E+00 -1.57516079E+00  2.32758409E+00 -0.00000000E+00 -0.00000000E+00
  2.43858341E+00 -1.43691080E+00 -2.43858341E+00  0.00000000E+00  2.40769110E+00
  1.43691080E+00 -2.40769110E+00  0.00000000E+00  1.49011612E-08  1.68408018E+00
 -2.29955256E+00 -1.68408018E+00  0.00000000E+00  2.29955256E+00  2.29955256E+00
 -2.29955256E+00  0.00000000E+00  5.76393017E-02 -1.51752149E+00  2.43807973E+00
  1.57516079E+00 -0.00000000E+00 -2.32758409E+00 -2.24645070E+00  2.46157382E+00
  1.33989729E-01
ZRed-Constraint2                           R   N=         151
  2.05956840E+00  2.92945272E+00  2.93198656E+00  2.97715403E+00  2.61725730E+00
  2.92945272E+00  2.92945272E+00  2.92945272E+00  2.05956841E+00  2.97715403E+00
  2.05956841E+00  2.97715403E+00  2.93198658E+00  2.05396945E+00  2.90847839E+00
  2.05956839E+00  2.97715403E+00  2.05396945E+00  2.24014469E+00  2.26578921E+00
  2.18277272E+00  1.51705236E+00  1.43177253E+00  1.56684822E+00  1.62454029E+00
  1.72664441E+00  1.62454030E+00  1.62454030E+00  1.62454030E+00  1.72664441E+00
  1.51705236E+00  2.26578920E+00  1.56684822E+00  2.24014470E+00  1.43177253E+00
  2.18277274E+00  2.24014470E+00  1.43177253E+00  1.51705236E+00  2.18277274E+00
  2.26578920E+00  1.56684822E+00  1.68957108E+00  2.14360527E+00  1.57474443E+00
  2.14360527E+00  1.57474444E+00  2.18051305E+00  1.51705236E+00  2.24014471E+00
  1.43177253E+00  2.26578919E+00  1.56684822E+00  2.18277274E+00  1.57474444E+00
  1.68957108E+00  2.14360527E+00  1.57474444E+00  2.18051305E+00  2.14360527E+00
 -2.45781762E+00  2.19162152E+00  0.00000000E+00 -1.63374617E+00  1.57433146E+00
 -5.94147056E-02  2.44054070E+00  2.10734243E-08 -2.41086103E+00  0.00000000E+00
 -2.44054070E+00  1.43178358E+00 -1.43178358E+00  2.41086103E+00  0.00000000E+00
 -2.24311233E+00  1.40868914E-01  2.46482934E+00  5.81625453E-02  2.44214379E+00
 -1.51708109E+00  1.57524364E+00 -2.32396043E+00  0.00000000E+00  0.00000000E+00
 -1.73002952E+00  1.73002952E+00  0.00000000E+00 -2.19162154E+00  5.94147056E-02
  1.63374617E+00  2.45781760E+00 -1.57433146E+00  0.00000000E+00  0.00000000E+00
  2.45781760E+00 -1.57433146E+00  1.63374617E+00 -2.19162153E+00  5.94147121E-02
  0.00000000E+00 -2.45781760E+00  1.57433146E+00 -1.63374617E+00  2.19162154E+00
 -5.94147121E-02  1.49011612E-08 -1.57524364E+00  2.32396043E+00  1.51708109E+00
 -5.81625517E-02 -2.44214379E+00 -2.46482932E+00  2.24311234E+00 -1.40868895E-01
 -5.81625453E-02 -2.44214379E+00  1.51708109E+00  2.24311235E+00 -1.40868895E-01
 -2.46482932E+00 -1.57524363E+00  2.32396043E+00  1.49011612E-08  0.00000000E+00
  2.44054070E+00 -1.43178358E+00 -2.44054070E+00  0.00000000E+00  2.41086103E+00
  1.43178358E+00 -2.41086103E+00  1.49011612E-08  0.00000000E+00  1.68958864E+00
 -2.29679834E+00 -1.68958864E+00  1.49011612E-08  2.29679834E+00  2.29679834E+00
 -2.29679834E+00  0.00000000E+00  5.81625517E-02 -1.51708109E+00  2.44214379E+00
  1.57524364E+00  1.49011612E-08 -2.32396043E+00 -2.24311235E+00  2.46482932E+00
  1.40868888E-01
SymInf integers                            I   N=          26
           4           4           1           1           1          -1
          -1           1          -1           1           1           1
          -1           1           0           0           0           0
           0           0           0           0           0           0
           0           0
RotTr to input orientation                 R   N=          12
 -4.28626380E-16  1.00000000E+00 -0.00000000E+00  1.00000000E+00  4.28626380E-16
  0.00000000E+00  0.00000000E+00  0.00000000E+00 -1.00000000E+00 -1.74974664E-09
  3.49949241E-10  3.84176896E-01
Number of contracted shells                I               50
Number of primitive shells                 I              118
Pure/Cartesian d shells                    I                1
Pure/Cartesian f shells                    I                0
Highest angular momentum                   I                2
Largest degree of contraction              I                6
Shell types                                I   N=          50
           0          -1          -1           2           0           0
           1           0          -1          -1           2           0
          -1          -1           2           0          -1          -1
           2           0           0           1           0          -1
          -1           2           0           0           1           0
          -1          -1           2           0           0           1
           0          -1          -1           2           0           0
           1           0          -1          -1           2           0
           0           1
Number of primitives per shell             I   N=          50
           6           3           1           1           3           1
           1           6           3           1           1           6
           3           1           1           6           3           1
           1           3           1           1           6           3
           1           1           3           1           1           6
           3           1           1           3           1           1
           6           3           1           1           3           1
           1           6           3           1           1           3
           1           1
Shell to atom map                          I   N=          50
           1           1           1           1           2           2
           2           3           3           3           3           4
           4           4           4           5           5           5
           5           6           6           6           7           7
           7           7           8           8           8           9
           9           9           9          10          10          10
          11          11          11          11          12          12
          12          13          13          13          13          14
          14          14
Primitive exponents                        R   N=         118
  3.04752488E+03  4.57369518E+02  1.03948685E+02  2.92101553E+01  9.28666296E+00
  3.16392696E+00  7.86827235E+00  1.88128854E+00  5.44249258E-01  1.68714478E-01
  8.00000000E-01  1.87311370E+01  2.82539436E+00  6.40121692E-01  1.61277759E-01
  1.10000000E+00  3.04752488E+03  4.57369518E+02  1.03948685E+02  2.92101553E+01
  9.28666296E+00  3.16392696E+00  7.86827235E+00  1.88128854E+00  5.44249258E-01
  1.68714478E-01  8.00000000E-01  3.04752488E+03  4.57369518E+02  1.03948685E+02
  2.92101553E+01  9.28666296E+00  3.16392696E+00  7.86827235E+00  1.88128854E+00
  5.44249258E-01  1.68714478E-01  8.00000000E-01  3.04752488E+03  4.57369518E+02
  1.03948685E+02  2.92101553E+01  9.28666296E+00  3.16392696E+00  7.86827235E+00
  1.88128854E+00  5.44249258E-01  1.68714478E-01  8.00000000E-01  1.87311370E+01
  2.82539436E+00  6.40121692E-01  1.61277759E-01  1.10000000E+00  3.04752488E+03
  4.57369518E+02  1.03948685E+02  2.92101553E+01  9.28666296E+00  3.16392696E+00
  7.86827235E+00  1.88128854E+00  5.44249258E-01  1.68714478E-01  8.00000000E-01
  1.87311370E+01  2.82539436E+00  6.40121692E-01  1.61277759E-01  1.10000000E+00
  3.04752488E+03  4.57369518E+02  1.03948685E+02  2.92101553E+01  9.28666296E+00
  3.16392696E+00  7.86827235E+00  1.88128854E+00  5.44249258E-01  1.68714478E-01
  8.00000000E-01  1.87311370E+01  2.82539436E+00  6.40121692E-01  1.61277759E-01
  1.10000000E+00  3.04752488E+03  4.57369518E+02  1.03948685E+02  2.92101553E+01
  9.28666296E+00  3.16392696E+00  7.86827235E+00  1.88128854E+00  5.44249258E-01
  1.68714478E-01  8.00000000E-01  1.87311370E+01  2.82539436E+00  6.40121692E-01
  1.61277759E-01  1.10000000E+00  3.04752488E+03  4.57369518E+02  1.03948685E+02
  2.92101553E+01  9.28666296E+00  3.16392696E+00  7.86827235E+00  1.88128854E+00
  5.44249258E-01  1.68714478E-01  8.00000000E-01  1.87311370E+01  2.82539436E+00
  6.40121692E-01  1.61277759E-01  1.10000000E+00
Contraction coefficients                   R   N=         118
  1.83473713E-03  1.40373228E-02  6.88426223E-02  2.32184443E-01  4.67941348E-01
  3.62311985E-01 -1.19332420E-01 -1.60854152E-01  1.14345644E+00  1.00000000E+00
  1.00000000E+00  3.34946043E-02  2.34726953E-01  8.13757326E-01  1.00000000E+00
  1.00000000E+00  1.83473713E-03  1.40373228E-02  6.88426223E-02  2.32184443E-01
  4.67941348E-01  3.62311985E-01 -1.19332420E-01 -1.60854152E-01  1.14345644E+00
  1.00000000E+00  1.00000000E+00  1.83473713E-03  1.40373228E-02  6.88426223E-02
  2.32184443E-01  4.67941348E-01  3.62311985E-01 -1.19332420E-01 -1.60854152E-01
  1.14345644E+00  1.00000000E+00  1.00000000E+00  1.83473713E-03  1.40373228E-02
  6.88426223E-02  2.32184443E-01  4.67941348E-01  3.62311985E-01 -1.19332420E-01
 -1.60854152E-01  1.14345644E+00  1.00000000E+00  1.00000000E+00  3.34946043E-02
  2.34726953E-01  8.13757326E-01  1.00000000E+00  1.00000000E+00  1.83473713E-03
  1.40373228E-02  6.88426223E-02  2.32184443E-01  4.67941348E-01  3.62311985E-01
 -1.19332420E-01 -1.60854152E-01  1.14345644E+00  1.00000000E+00  1.00000000E+00
  3.34946043E-02  2.34726953E-01  8.13757326E-01  1.00000000E+00  1.00000000E+00
  1.83473713E-03  1.40373228E-02  6.88426223E-02  2.32184443E-01  4.67941348E-01
  3.62311985E-01 -1.19332420E-01 -1.60854152E-01  1.14345644E+00  1.00000000E+00
  1.00000000E+00  3.34946043E-02  2.34726953E-01  8.13757326E-01  1.00000000E+00
  1.00000000E+00  1.83473713E-03  1.40373228E-02  6.88426223E-02  2.32184443E-01
  4.67941348E-01  3.62311985E-01 -1.19332420E-01 -1.60854152E-01  1.14345644E+00
  1.00000000E+00  1.00000000E+00  3.34946043E-02  2.34726953E-01  8.13757326E-01
  1.00000000E+00  1.00000000E+00  1.83473713E-03  1.40373228E-02  6.88426223E-02
  2.32184443E-01  4.67941348E-01  3.62311985E-01 -1.19332420E-01 -1.60854152E-01
  1.14345644E+00  1.00000000E+00  1.00000000E+00  3.34946043E-02  2.34726953E-01
  8.13757326E-01  1.00000000E+00  1.00000000E+00
P(S=P) Contraction coefficients            R   N=         118
  0.00000000E+00  0.00000000E+00  0.00000000E+00  0.00000000E+00  0.00000000E+00
  0.00000000E+00  6.89990666E-02  3.16423961E-01  7.44308291E-01  1.00000000E+00
  0.00000000E+00  0.00000000E+00  0.00000000E+00  0.00000000E+00  0.00000000E+00
  0.00000000E+00  0.00000000E+00  0.00000000E+00  0.00000000E+00  0.00000000E+00
  0.00000000E+00  0.00000000E+00  6.89990666E-02  3.16423961E-01  7.44308291E-01
  1.00000000E+00  0.00000000E+00  0.00000000E+00  0.00000000E+00  0.00000000E+00
  0.00000000E+00  0.00000000E+00  0.00000000E+00  6.89990666E-02  3.16423961E-01
  7.44308291E-01  1.00000000E+00  0.00000000E+00  0.00000000E+00  0.00000000E+00
  0.00000000E+00  0.00000000E+00  0.00000000E+00  0.00000000E+00  6.89990666E-02
  3.16423961E-01  7.44308291E-01  1.00000000E+00  0.00000000E+00  0.00000000E+00
  0.00000000E+00  0.00000000E+00  0.00000000E+00  0.00000000E+00  0.00000000E+00
  0.00000000E+00  0.00000000E+00  0.00000000E+00  0.00000000E+00  0.00000000E+00
  6.89990666E-02  3.16423961E-01  7.44308291E-01  1.00000000E+00  0.00000000E+00
  0.00000000E+00  0.00000000E+00  0.00000000E+00  0.00000000E+00  0.00000000E+00
  0.00000000E+00  0.00000000E+00  0.00000000E+00  0.00000000E+00  0.00000000E+00
  0.00000000E+00  6.89990666E-02  3.16423961E-01  7.44308291E-01  1.00000000E+00
  0.00000000E+00  0.00000000E+00  0.00000000E+00  0.00000000E+00  0.00000000E+00
  0.00000000E+00  0.00000000E+00  0.00000000E+00  0.00000000E+00  0.00000000E+00
  0.00000000E+00  0.00000000E+00  6.89990666E-02  3.16423961E-01  7.44308291E-01
  1.00000000E+00  0.00000000E+00  0.00000000E+00  0.00000000E+00  0.00000000E+00
  0.00000000E+00  0.00000000E+00  0.00000000E+00  0.00000000E+00  0.00000000E+00
  0.00000000E+00  0.00000000E+00  0.00000000E+00  6.89990666E-02  3.16423961E-01
  7.44308291E-01  1.00000000E+00  0.00000000E+00  0.00000000E+00  0.00000000E+00
  0.00000000E+00  0.00000000E+00  0.00000000E+00
Coordinates of each shell                  R   N=         150
 -2.23226547E+00  1.47230192E+00 -1.54750552E-01 -2.23226547E+00  1.47230192E+00
 -1.54750552E-01 -2.23226547E+00  1.47230192E+00 -1.54750552E-01 -2.23226547E+00
  1.47230192E+00 -1.54750552E-01 -3.81763767E+00  2.78994625E+00 -1.46593237E-01
 -3.81763767E+00  2.78994625E+00 -1.46593237E-01 -3.81763767E+00  2.78994625E+00
 -1.46593237E-01  1.51427767E-26  1.31545818E+00 -2.06629508E+00  1.51427767E-26
  1.31545818E+00 -2.06629508E+00  1.51427767E-26  1.31545818E+00 -2.06629508E+00
  1.51427767E-26  1.31545818E+00 -2.06629508E+00 -1.61097165E-16 -1.31545818E+00
 -2.06629508E+00 -1.61097165E-16 -1.31545818E+00 -2.06629508E+00 -1.61097165E-16
 -1.31545818E+00 -2.06629508E+00 -1.61097165E-16 -1.31545818E+00 -2.06629508E+00
 -2.23226547E+00 -1.47230192E+00 -1.54750552E-01 -2.23226547E+00 -1.47230192E+00
 -1.54750552E-01 -2.23226547E+00 -1.47230192E+00 -1.54750552E-01 -2.23226547E+00
 -1.47230192E+00 -1.54750552E-01 -3.81763767E+00 -2.78994625E+00 -1.46593237E-01
 -3.81763767E+00 -2.78994625E+00 -1.46593237E-01 -3.81763767E+00 -2.78994625E+00
 -1.46593237E-01  2.23226547E+00  1.47230192E+00 -1.54750552E-01  2.23226547E+00
  1.47230192E+00 -1.54750552E-01  2.23226547E+00  1.47230192E+00 -1.54750552E-01
  2.23226547E+00  1.47230192E+00 -1.54750552E-01  3.81763767E+00  2.78994625E+00
 -1.46593237E-01  3.81763767E+00  2.78994625E+00 -1.46593237E-01  3.81763767E+00
  2.78994625E+00 -1.46593237E-01  4.29150193E-27  1.46064355E+00  1.83794854E+00
  4.29150193E-27  1.46064355E+00  1.83794854E+00  4.29150193E-27  1.46064355E+00
  1.83794854E+00  4.29150193E-27  1.46064355E+00  1.83794854E+00  1.62436321E-26
  2.64147239E+00  3.52027237E+00  1.62436321E-26  2.64147239E+00  3.52027237E+00
  1.62436321E-26  2.64147239E+00  3.52027237E+00  2.23226547E+00 -1.47230192E+00
 -1.54750552E-01  2.23226547E+00 -1.47230192E+00 -1.54750552E-01  2.23226547E+00
 -1.47230192E+00 -1.54750552E-01  2.23226547E+00 -1.47230192E+00 -1.54750552E-01
  3.81763767E+00 -2.78994625E+00 -1.46593237E-01  3.81763767E+00 -2.78994625E+00
 -1.46593237E-01  3.81763767E+00 -2.78994625E+00 -1.46593237E-01 -1.78877245E-16
 -1.46064355E+00  1.83794854E+00 -1.78877245E-16 -1.46064355E+00  1.83794854E+00
 -1.78877245E-16 -1.46064355E+00  1.83794854E+00 -1.78877245E-16 -1.46064355E+00
  1.83794854E+00 -3.23487071E-16 -2.64147239E+00  3.52027237E+00 -3.23487071E-16
 -2.64147239E+00  3.52027237E+00 -3.23487071E-16 -2.64147239E+00  3.52027237E+00
Num ILSW                                   I              100
ILSW                                       I   N=         100
           0           1           0           0           2           0
           0           0           0           0         402          -1
           5           0           0           0           2           0
           0           0           1           0           1           0
           1           0           0           0           0           0
           0           0      100000           0          -1           0
           0           0           0           0           0           0
           0           0           0           1           0           0
           0 -2000000000           1           0           0           0
           0           0           4          52           0           0
           0           0           5           0           0           0
           0           0           0           0           0           1
           0           0           0           0           0           0
           0           0           0           0           0           0
           0           0           0           0           0           0
           0           0           0           0           0           0
           0           0           0           0
Num RLSW                                   I               52
RLSW                                       R   N=          52
  8.00000000E-01  7.20000000E-01  1.00000000E+00  8.10000000E-01  2.00000000E-01
  0.00000000E+00  0.00000000E+00  1.00000000E+00  0.00000000E+00  0.00000000E+00
  0.00000000E+00  0.00000000E+00  1.00000000E+00  0.00000000E+00  0.00000000E+00
  0.00000000E+00  0.00000000E+00  1.00000000E+00  0.00000000E+00  0.00000000E+00
  0.00000000E+00  0.00000000E+00  1.00000000E+00  0.00000000E+00  0.00000000E+00
  0.00000000E+00  0.00000000E+00  1.00000000E+00  0.00000000E+00  0.00000000E+00
  0.00000000E+00  0.00000000E+00  1.00000000E+00  0.00000000E+00  0.00000000E+00
  0.00000000E+00  0.00000000E+00  0.00000000E+00  1.00000000E+00  1.00000000E+00
  0.00000000E+00  1.00000000E+00  0.00000000E+00  0.00000000E+00  0.00000000E+00
  0.00000000E+00  0.00000000E+00  0.00000000E+00  0.00000000E+00  0.00000000E+00
  0.00000000E+00  0.00000000E+00
MxBond                                     I                4
NBond                                      I   N=          14
           4           1           3           3           4           1
           4           1           4           1           4           1
           4           1
IBond                                      I   N=          56
           2           3           5           9           1           0
           0           0           1           4           7           0
           3           5          11           0           1           4
           6          13           5           0           0           0
           3           8           9          11           7           0
           0           0           1           7          10          13
           9           0           0           0           4           7
          12          13          11           0           0           0
           5           9          11          14          13           0
           0           0
RBond                                      R   N=          56
  1.00000000E+00  1.00000000E+00  1.00000000E+00  1.00000000E+00  1.00000000E+00
  0.00000000E+00  0.00000000E+00  0.00000000E+00  1.00000000E+00  2.00000000E+00
  1.00000000E+00  0.00000000E+00  2.00000000E+00  1.00000000E+00  1.00000000E+00
  0.00000000E+00  1.00000000E+00  1.00000000E+00  1.00000000E+00  1.00000000E+00
  1.00000000E+00  0.00000000E+00  0.00000000E+00  0.00000000E+00  1.00000000E+00
  1.00000000E+00  1.00000000E+00  1.00000000E+00  1.00000000E+00  0.00000000E+00
  0.00000000E+00  0.00000000E+00  1.00000000E+00  1.00000000E+00  1.00000000E+00
  1.00000000E+00  1.00000000E+00  0.00000000E+00  0.00000000E+00  0.00000000E+00
  1.00000000E+00  1.00000000E+00  1.00000000E+00  1.00000000E+00  1.00000000E+00
  0.00000000E+00  0.00000000E+00  0.00000000E+00  1.00000000E+00  1.00000000E+00
  1.00000000E+00  1.00000000E+00  1.00000000E+00  0.00000000E+00  0.00000000E+00
  0.00000000E+00
Virial Ratio                               R      2.008862492275081E+00
SCF Energy                                 R     -3.081602125898744E+02
Total Energy                               R     -3.081602125898744E+02
RMS Force                                  R      5.226075806515984E-05
RMS Density                                R      3.075849635326295E-09
NImag                                      I                0
Job Status                                 I                1
Nuclear derivative order                   I                2
External E-field                           R   N=          35
  0.00000000E+00  0.00000000E+00  0.00000000E+00  0.00000000E+00  0.00000000E+00
  0.00000000E+00  0.00000000E+00  0.00000000E+00  0.00000000E+00  0.00000000E+00
  0.00000000E+00  0.00000000E+00  0.00000000E+00  0.00000000E+00  0.00000000E+00
  0.00000000E+00  0.00000000E+00  0.00000000E+00  0.00000000E+00  0.00000000E+00
  0.00000000E+00  0.00000000E+00  0.00000000E+00  0.00000000E+00  0.00000000E+00
  0.00000000E+00  0.00000000E+00  0.00000000E+00  0.00000000E+00  0.00000000E+00
  0.00000000E+00  0.00000000E+00  0.00000000E+00  0.00000000E+00  0.00000000E+00
IOpCl                                      I                0
IROHF                                      I                0
Alpha Orbital Energies                     R   N=         150
 -1.02131806E+01 -1.02129944E+01 -1.02057566E+01 -1.02057495E+01 -1.02055856E+01
 -1.02055822E+01 -1.01837303E+01 -1.01831374E+01 -9.75338045E-01 -7.55508282E-01
 -7.32311628E-01 -7.29129722E-01 -5.74466813E-01 -5.72381832E-01 -5.33522865E-01
 -5.14720745E-01 -4.59553618E-01 -4.57117511E-01 -4.47817264E-01 -4.44636727E-01
 -3.38644733E-01 -3.29425122E-01 -3.00570756E-01 -2.96563590E-01 -2.75929064E-01
 -2.66525053E-01 -2.08917971E-01 -3.41790175E-02  5.23227246E-02  8.21930121E-02
  8.25024989E-02  1.03589595E-01  1.48838976E-01  1.54841462E-01  1.65984162E-01
  1.66768184E-01  1.68688639E-01  1.79746468E-01  1.97354660E-01  2.12712490E-01
  2.68301633E-01  2.93741468E-01  2.97910890E-01  3.58085224E-01  3.70808333E-01
  4.77768585E-01  4.78564709E-01  4.85952033E-01  5.02393726E-01  5.09399633E-01
  5.16593038E-01  5.48264847E-01  5.53762156E-01  5.66358430E-01  5.69223199E-01
  5.87547105E-01  6.22355723E-01  6.66970909E-01  6.95857396E-01  7.08047702E-01
  7.29462665E-01  7.32868568E-01  7.53214387E-01  7.77865302E-01  7.84570591E-01
  7.86045164E-01  7.92548669E-01  8.15838967E-01  8.16641432E-01  8.62578627E-01
  8.72778045E-01  8.73056844E-01  8.96057529E-01  1.06152575E+00  1.06696054E+00
  1.08746995E+00  1.19288253E+00  1.22494947E+00  1.25554084E+00  1.27622464E+00
  1.29466718E+00  1.33466638E+00  1.56928886E+00  1.60614975E+00  1.60677483E+00
  1.64371976E+00  1.68111622E+00  1.71317101E+00  1.73118383E+00  1.74149042E+00
  1.74735247E+00  1.77149113E+00  1.84138714E+00  1.85779546E+00  1.86618676E+00
  1.89129920E+00  1.89209588E+00  1.91404156E+00  1.93560200E+00  1.96340242E+00
  2.10003960E+00  2.12130518E+00  2.13794839E+00  2.17420047E+00  2.19946642E+00
  2.20718582E+00  2.24993052E+00  2.26544741E+00  2.26675030E+00  2.31235485E+00
  2.35134249E+00  2.35807033E+00  2.37866244E+00  2.39035268E+00  2.43405013E+00
  2.44086458E+00  2.44580503E+00  2.46416443E+00  2.46443778E+00  2.49332131E+00
  2.52785605E+00  2.58097643E+00  2.60198165E+00  2.63217690E+00  2.63891937E+00
  2.68156128E+00  2.70550002E+00  2.75013521E+00  2.76785768E+00  2.78396792E+00
  2.86101442E+00  2.95189911E+00  2.95830116E+00  3.01601821E+00  3.03002849E+00
  3.11009243E+00  3.21597799E+00  3.24196597E+00  3.35196893E+00  3.38011901E+00
  3.53525419E+00  3.91733137E+00  4.31216179E+00  4.48274761E+00  4.49221236E+00
  4.53039603E+00  4.89310387E+00  4.93825566E+00  5.04532384E+00  5.66930851E+00
Alpha MO coefficients                      R   N=       22500
  6.90338140E-03 -1.69091294E-04  1.56893017E-04  1.07210101E-04  1.71763420E-04
  5.63766312E-03  2.93813525E-03 -7.35896636E-04  1.08051685E-03 -1.86512217E-04
 -1.85380751E-04 -3.50605218E-04 -1.89525247E-04 -3.66151795E-05 -1.22814053E-04
 -1.17531539E-04  5.53165426E-04 -1.01305080E-04 -2.85922576E-05 -5.72294658E-05
  1.60300563E-04  3.38736137E-05  0.00000000E+00 -4.57295218E-05  9.74797376E-05
 -2.12069110E-03  0.00000000E+00  1.55890539E-04 -6.46337137E-04 -1.83574184E-04
  2.38363910E-05  3.10892821E-04  0.00000000E+00  0.00000000E+00 -1.89889756E-05
  1.60300563E-04  3.38736137E-05  0.00000000E+00  4.57295218E-05  9.74797376E-05
 -2.12069110E-03  0.00000000E+00 -1.55890539E-04 -6.46337137E-04 -1.83574184E-04
  2.38363910E-05  3.10892821E-04  0.00000000E+00  0.00000000E+00  1.89889756E-05
  6.90338140E-03 -1.69091294E-04  1.56893017E-04 -1.07210101E-04  1.71763420E-04
  5.63766312E-03  2.93813525E-03  7.35896636E-04  1.08051685E-03 -1.86512217E-04
 -1.85380751E-04 -3.50605218E-04  1.89525247E-04 -3.66151795E-05  1.22814053E-04
 -1.17531539E-04  5.53165426E-04 -1.01305080E-04  2.85922576E-05 -5.72294658E-05
  6.90338140E-03 -1.69091294E-04 -1.56893017E-04  1.07210101E-04  1.71763420E-04
  5.63766312E-03 -2.93813525E-03 -7.35896636E-04  1.08051685E-03 -1.86512217E-04
 -1.85380751E-04 -3.50605218E-04  1.89525247E-04  3.66151795E-05 -1.22814053E-04
 -1.17531539E-04  5.53165426E-04  1.01305080E-04 -2.85922576E-05 -5.72294658E-05
  7.02281319E-01  3.61944898E-02  0.00000000E+00 -6.00910949E-04 -5.51663375E-04
 -1.35564480E-02  0.00000000E+00  1.79106241E-03  5.44859432E-03 -6.25406905E-03
 -6.15620179E-03 -5.83440940E-03  0.00000000E+00  0.00000000E+00  2.89254007E-04
 -6.43221221E-04 -4.11628803E-04  0.00000000E+00  2.53248983E-04  2.12630568E-04
  6.90338140E-03 -1.69091294E-04 -1.56893017E-04 -1.07210101E-04  1.71763420E-04
  5.63766312E-03 -2.93813525E-03  7.35896636E-04  1.08051685E-03 -1.86512217E-04
 -1.85380751E-04 -3.50605218E-04 -1.89525247E-04  3.66151795E-05  1.22814053E-04
 -1.17531539E-04  5.53165426E-04  1.01305080E-04  2.85922576E-05 -5.72294658E-05
  7.02281319E-01  3.61944898E-02  0.00000000E+00  6.00910949E-04 -5.51663375E-04
 -1.35564480E-02  0.00000000E+00 -1.79106241E-03  5.44859432E-03 -6.25406905E-03
 -6.15620179E-03 -5.83440940E-03  0.00000000E+00  0.00000000E+00 -2.89254007E-04
 -6.43221221E-04 -4.11628803E-04  0.00000000E+00 -2.53248983E-04  2.12630568E-04
  6.54795162E-03 -8.41259075E-04  1.89268814E-04 -1.00696274E-05  3.26010496E-04
  2.00655651E-02  8.80509665E-03 -5.95255243E-03  1.97465510E-03 -2.21747375E-04
 -2.29893930E-04 -4.34772603E-04  5.47659270E-05 -4.40211910E-05  1.20472271E-04
  4.53041694E-05  2.08629631E-03 -9.54049674E-05 -1.50827584E-05 -1.35480589E-04
  2.47528384E-04  2.58030373E-04  0.00000000E+00  2.03904242E-05 -5.51820856E-05
 -1.10501653E-02  0.00000000E+00  2.04044816E-03 -2.68311817E-03 -2.74239531E-04
 -7.99992265E-06  3.43591947E-04  0.00000000E+00  0.00000000E+00  7.89435655E-06
 -2.47528384E-04 -2.58030373E-04  0.00000000E+00  2.03904242E-05  5.51820856E-05
  1.10501653E-02  0.00000000E+00  2.04044816E-03  2.68311817E-03  2.74239531E-04
  7.99992265E-06 -3.43591947E-04  0.00000000E+00  0.00000000E+00  7.89435655E-06
 -6.54795162E-03  8.41259075E-04 -1.89268814E-04 -1.00696274E-05 -3.26010496E-04
 -2.00655651E-02 -8.80509665E-03 -5.95255243E-03 -1.97465510E-03  2.21747375E-04
  2.29893930E-04  4.34772603E-04  5.47659270E-05  4.40211910E-05  1.20472271E-04
 -4.53041694E-05 -2.08629631E-03  9.54049674E-05 -1.50827584E-05  1.35480589E-04
  6.54795162E-03 -8.41259075E-04 -1.89268814E-04 -1.00696274E-05  3.26010496E-04
  2.00655651E-02 -8.80509665E-03 -5.95255243E-03  1.97465510E-03 -2.21747375E-04
 -2.29893930E-04 -4.34772603E-04 -5.47659270E-05  4.40211910E-05  1.20472271E-04
  4.53041694E-05  2.08629631E-03  9.54049674E-05 -1.50827584E-05 -1.35480589E-04
  7.02735898E-01  3.80912615E-02  0.00000000E+00 -6.23838823E-05 -6.69879080E-04
 -4.27380289E-02  0.00000000E+00  1.31284987E-02  1.37265456E-02 -5.82500042E-03
 -5.55018433E-03 -5.54699314E-03  0.00000000E+00  0.00000000E+00  7.14535866E-05
 -3.94384644E-04 -2.66652832E-03  0.00000000E+00 -3.40431956E-05  2.50311620E-04
 -6.54795162E-03  8.41259075E-04  1.89268814E-04 -1.00696274E-05 -3.26010496E-04
 -2.00655651E-02  8.80509665E-03 -5.95255243E-03 -1.97465510E-03  2.21747375E-04
  2.29893930E-04  4.34772603E-04 -5.47659270E-05 -4.40211910E-05  1.20472271E-04
 -4.53041694E-05 -2.08629631E-03 -9.54049674E-05 -1.50827584E-05  1.35480589E-04
 -7.02735898E-01 -3.80912615E-02  0.00000000E+00 -6.23838823E-05  6.69879080E-04
  4.27380289E-02  0.00000000E+00  1.31284987E-02 -1.37265456E-02  5.82500042E-03
  5.55018433E-03  5.54699314E-03  0.00000000E+00  0.00000000E+00  7.14535866E-05
  3.94384644E-04  2.66652832E-03  0.00000000E+00 -3.40431956E-05 -2.50311620E-04
  4.96618279E-01  2.54427569E-02  4.28342755E-04 -3.98939525E-04  3.00413795E-06
 -7.89408431E-03 -3.08975239E-03  1.10340355E-03  7.55374084E-06 -4.24944435E-03
 -4.34710817E-03 -4.34613864E-03 -2.25485597E-04 -8.75277655E-06 -1.17991435E-05
 -4.52236518E-04 -1.68766616E-04 -1.26725867E-04  2.02389809E-04 -1.22782202E-06
  0.00000000E+00  0.00000000E+00 -2.21482211E-04  0.00000000E+00  0.00000000E+00
  0.00000000E+00 -1.93107054E-03  0.00000000E+00  0.00000000E+00  0.00000000E+00
  0.00000000E+00  0.00000000E+00  1.65140485E-04  7.34395645E-05  0.00000000E+00
  0.00000000E+00  0.00000000E+00 -2.21482211E-04  0.00000000E+00  0.00000000E+00
  0.00000000E+00 -1.93107054E-03  0.00000000E+00  0.00000000E+00  0.00000000E+00
  0.00000000E+00  0.00000000E+00 -1.65140485E-04  7.34395645E-05  0.00000000E+00
  4.96618279E-01  2.54427569E-02  4.28342755E-04  3.98939525E-04  3.00413795E-06
 -7.89408431E-03 -3.08975239E-03 -1.10340355E-03  7.55374084E-06 -4.24944435E-03
 -4.34710817E-03 -4.34613864E-03  2.25485597E-04 -8.75277655E-06  1.17991435E-05
 -4.52236518E-04 -1.68766616E-04 -1.26725867E-04 -2.02389809E-04 -1.22782202E-06
 -4.96618279E-01 -2.54427569E-02  4.28342755E-04  3.98939525E-04 -3.00413795E-06
  7.89408431E-03 -3.08975239E-03 -1.10340355E-03 -7.55374084E-06  4.24944435E-03
  4.34710817E-03  4.34613864E-03 -2.25485597E-04 -8.75277655E-06  1.17991435E-05
  4.52236518E-04  1.68766616E-04 -1.26725867E-04 -2.02389809E-04  1.22782202E-06
  0.00000000E+00  0.00000000E+00 -2.34863257E-04  0.00000000E+00  0.00000000E+00
  0.00000000E+00 -1.92990501E-03  0.00000000E+00  0.00000000E+00  0.00000000E+00
  0.00000000E+00  0.00000000E+00  1.83579602E-04 -5.91250606E-05  0.00000000E+00
  0.00000000E+00  0.00000000E+00  1.02562417E-04  0.00000000E+00  0.00000000E+00
 -4.96618279E-01 -2.54427569E-02  4.28342755E-04 -3.98939525E-04 -3.00413795E-06
  7.89408431E-03 -3.08975239E-03  1.10340355E-03 -7.55374084E-06  4.24944435E-03
  4.34710817E-03  4.34613864E-03  2.25485597E-04 -8.75277655E-06 -1.17991435E-05
  4.52236518E-04  1.68766616E-04 -1.26725867E-04  2.02389809E-04  1.22782202E-06
  0.00000000E+00  0.00000000E+00 -2.34863257E-04  0.00000000E+00  0.00000000E+00
  0.00000000E+00 -1.92990501E-03  0.00000000E+00  0.00000000E+00  0.00000000E+00
  0.00000000E+00  0.00000000E+00 -1.83579602E-04 -5.91250606E-05  0.00000000E+00
  0.00000000E+00  0.00000000E+00  1.02562417E-04  0.00000000E+00  0.00000000E+00
  4.96558941E-01  2.54774867E-02  2.60416897E-04 -4.39704130E-04 -6.22835805E-07
 -1.04221775E-02 -4.80201936E-03  1.56559520E-03 -4.66826350E-05 -4.25884952E-03
 -4.42755841E-03 -4.42973814E-03 -1.54091271E-04 -1.48095756E-05 -4.80518793E-06
 -4.51132957E-04 -5.90963675E-04 -6.11934993E-05  2.28311783E-04  2.02609284E-06
  3.68651504E-03 -4.45655350E-04  0.00000000E+00 -4.65696228E-06  2.52508205E-04
  8.45800710E-03  0.00000000E+00 -3.46381019E-04  2.94079864E-03 -3.09925060E-04
 -2.15795061E-04 -4.16289310E-04  0.00000000E+00  0.00000000E+00 -1.36278539E-04
  3.68651504E-03 -4.45655350E-04  0.00000000E+00  4.65696228E-06  2.52508205E-04
  8.45800710E-03  0.00000000E+00  3.46381019E-04  2.94079864E-03 -3.09925060E-04
 -2.15795061E-04 -4.16289310E-04  0.00000000E+00  0.00000000E+00  1.36278539E-04
  4.96558941E-01  2.54774867E-02  2.60416897E-04  4.39704130E-04 -6.22835805E-07
 -1.04221775E-02 -4.80201936E-03 -1.56559520E-03 -4.66826350E-05 -4.25884952E-03
 -4.42755841E-03 -4.42973814E-03  1.54091271E-04 -1.48095756E-05  4.80518793E-06
 -4.51132957E-04 -5.90963675E-04 -6.11934993E-05 -2.28311783E-04  2.02609284E-06
  4.96558941E-01  2.54774867E-02 -2.60416897E-04 -4.39704130E-04 -6.22835805E-07
 -1.04221775E-02  4.80201936E-03  1.56559520E-03 -4.66826350E-05 -4.25884952E-03
 -4.42755841E-03 -4.42973814E-03  1.54091271E-04  1.48095756E-05 -4.80518793E-06
 -4.51132957E-04 -5.90963675E-04  6.11934993E-05  2.28311783E-04  2.02609284E-06
 -1.01614861E-02 -1.19949043E-03  0.00000000E+00  8.95649421E-05 -1.70781210E-04
  8.40464308E-03  0.00000000E+00 -6.62338842E-04 -3.26782803E-03 -1.89232169E-04
 -1.07085763E-04 -2.27254078E-04  0.00000000E+00  0.00000000E+00  2.12291277E-04
 -1.88624022E-04  2.73380776E-04  0.00000000E+00 -2.82448539E-05  8.11617448E-05
  4.96558941E-01  2.54774867E-02 -2.60416897E-04  4.39704130E-04 -6.22835805E-07
 -1.04221775E-02  4.80201936E-03 -1.56559520E-03 -4.66826350E-05 -4.25884952E-03
 -4.42755841E-03 -4.42973814E-03 -1.54091271E-04  1.48095756E-05  4.80518793E-06
 -4.51132957E-04 -5.90963675E-04  6.11934993E-05 -2.28311783E-04  2.02609284E-06
 -1.01614861E-02 -1.19949043E-03  0.00000000E+00 -8.95649421E-05 -1.70781210E-04
  8.40464308E-03  0.00000000E+00  6.62338842E-04 -3.26782803E-03 -1.89232169E-04
 -1.07085763E-04 -2.27254078E-04  0.00000000E+00  0.00000000E+00 -2.12291277E-04
 -1.88624022E-04  2.73380776E-04  0.00000000E+00  2.82448539E-05  8.11617448E-05
  4.96901499E-01  2.65029801E-02  6.16761809E-04 -7.09746568E-05  5.94697180E-06
 -2.20743735E-02 -6.94739869E-03  7.63145945E-03 -3.76927790E-05 -3.98120055E-03
 -3.88817309E-03 -3.97390922E-03 -9.67827240E-05 -1.34012010E-05  5.72448907E-06
 -3.93719947E-04 -1.58453812E-03 -2.12912377E-04  4.36058136E-05  4.16086547E-06
  0.00000000E+00  0.00000000E+00 -3.87359448E-04  0.00000000E+00  0.00000000E+00
  0.00000000E+00 -3.75423777E-03  0.00000000E+00  0.00000000E+00  0.00000000E+00
  0.00000000E+00  0.00000000E+00 -2.07278888E-04  1.17399406E-04  0.00000000E+00
  0.00000000E+00  0.00000000E+00  3.87359448E-04  0.00000000E+00  0.00000000E+00
  0.00000000E+00  3.75423777E-03  0.00000000E+00  0.00000000E+00  0.00000000E+00
  0.00000000E+00  0.00000000E+00 -2.07278888E-04 -1.17399406E-04  0.00000000E+00
 -4.96901499E-01 -2.65029801E-02 -6.16761809E-04 -7.09746568E-05 -5.94697180E-06
  2.20743735E-02  6.94739869E-03  7.63145945E-03  3.76927790E-05  3.98120055E-03
  3.88817309E-03  3.97390922E-03 -9.67827240E-05  1.34012010E-05  5.72448907E-06
  3.93719947E-04  1.58453812E-03  2.12912377E-04  4.36058136E-05 -4.16086547E-06
 -4.96901499E-01 -2.65029801E-02  6.16761809E-04  7.09746568E-05 -5.94697180E-06
  2.20743735E-02 -6.94739869E-03 -7.63145945E-03  3.76927790E-05  3.98120055E-03
  3.88817309E-03  3.97390922E-03 -9.67827240E-05 -1.34012010E-05 -5.72448907E-06
  3.93719947E-04  1.58453812E-03 -2.12912377E-04 -4.36058136E-05 -4.16086547E-06
  0.00000000E+00  0.00000000E+00 -4.66475580E-04  0.00000000E+00  0.00000000E+00
  0.00000000E+00 -3.51511373E-03  0.00000000E+00  0.00000000E+00  0.00000000E+00
  0.00000000E+00  0.00000000E+00 -1.74994824E-04 -8.41252440E-05  0.00000000E+00
  0.00000000E+00  0.00000000E+00  2.06166523E-04  0.00000000E+00  0.00000000E+00
  4.96901499E-01  2.65029801E-02 -6.16761809E-04  7.09746568E-05  5.94697180E-06
 -2.20743735E-02  6.94739869E-03 -7.63145945E-03 -3.76927790E-05 -3.98120055E-03
 -3.88817309E-03 -3.97390922E-03 -9.67827240E-05  1.34012010E-05 -5.72448907E-06
 -3.93719947E-04 -1.58453812E-03  2.12912377E-04 -4.36058136E-05  4.16086547E-06
  0.00000000E+00  0.00000000E+00  4.66475580E-04  0.00000000E+00  0.00000000E+00
  0.00000000E+00  3.51511373E-03  0.00000000E+00  0.00000000E+00  0.00000000E+00
  0.00000000E+00  0.00000000E+00 -1.74994824E-04  8.41252440E-05  0.00000000E+00
  0.00000000E+00  0.00000000E+00 -2.06166523E-04  0.00000000E+00  0.00000000E+00
  4.96965028E-01  2.72208642E-02  3.56416333E-04 -9.78947237E-05 -9.06245755E-05
 -3.74759206E-02 -1.44506240E-02  1.22500123E-02 -2.66583277E-04 -3.98301585E-03
 -3.93982281E-03 -4.03712308E-03 -1.46340647E-04 -4.67299894E-05  5.77275282E-06
 -5.38758420E-04 -3.36616861E-03 -9.84340202E-05  7.56471240E-05  1.70182250E-05
  3.39068328E-03 -8.59255427E-04  0.00000000E+00 -1.03959387E-04  4.71277001E-04
  3.09232037E-02  0.00000000E+00 -5.23894232E-03  8.56416399E-03 -3.12695379E-04
 -4.58171413E-04 -5.19885897E-04  0.00000000E+00  0.00000000E+00  2.38117383E-04
 -3.39068328E-03  8.59255427E-04  0.00000000E+00 -1.03959387E-04 -4.71277001E-04
 -3.09232037E-02  0.00000000E+00 -5.23894232E-03 -8.56416399E-03  3.12695379E-04
  4.58171413E-04  5.19885897E-04  0.00000000E+00  0.00000000E+00  2.38117383E-04
 -4.96965028E-01 -2.72208642E-02 -3.56416333E-04 -9.78947237E-05  9.06245755E-05
  3.74759206E-02  1.44506240E-02  1.22500123E-02  2.66583277E-04  3.98301585E-03
  3.93982281E-03  4.03712308E-03 -1.46340647E-04  4.67299894E-05  5.77275282E-06
  5.38758420E-04  3.36616861E-03  9.84340202E-05  7.56471240E-05 -1.70182250E-05
  4.96965028E-01  2.72208642E-02 -3.56416333E-04 -9.78947237E-05 -9.06245755E-05
 -3.74759206E-02  1.44506240E-02  1.22500123E-02 -2.66583277E-04 -3.98301585E-03
 -3.93982281E-03 -4.03712308E-03  1.46340647E-04  4.67299894E-05  5.77275282E-06
 -5.38758420E-04 -3.36616861E-03  9.84340202E-05  7.56471240E-05  1.70182250E-05
 -1.00564831E-02 -2.32422223E-03  0.00000000E+00 -4.33778245E-05 -2.43624904E-04
  3.14674757E-02  0.00000000E+00 -7.93850966E-03 -1.13553891E-02 -2.83619200E-04
 -2.53479056E-04 -2.79660813E-04  0.00000000E+00  0.00000000E+00 -1.88765697E-05
 -2.04735305E-04  2.14436155E-03  0.00000000E+00  6.57671236E-05  7.30198324E-05
 -4.96965028E-01 -2.72208642E-02  3.56416333E-04 -9.78947237E-05  9.06245755E-05
  3.74759206E-02 -1.44506240E-02  1.22500123E-02  2.66583277E-04  3.98301585E-03
  3.93982281E-03  4.03712308E-03  1.46340647E-04 -4.67299894E-05  5.77275282E-06
  5.38758420E-04  3.36616861E-03 -9.84340202E-05  7.56471240E-05 -1.70182250E-05
  1.00564831E-02  2.32422223E-03  0.00000000E+00 -4.33778245E-05  2.43624904E-04
 -3.14674757E-02  0.00000000E+00 -7.93850966E-03  1.13553891E-02  2.83619200E-04
  2.53479056E-04  2.79660813E-04  0.00000000E+00  0.00000000E+00 -1.88765697E-05
  2.04735305E-04 -2.14436155E-03  0.00000000E+00  6.57671236E-05 -7.30198324E-05
 -2.87914677E-03 -5.79707193E-04  1.46257715E-04  6.72484287E-05 -1.57442476E-04
  5.79465013E-03  2.86000912E-03 -6.50308040E-04 -1.17637450E-03 -1.11629543E-04
 -8.96381958E-05 -2.73995912E-04 -1.77885579E-04  6.13015333E-05  1.05169888E-04
 -1.28047296E-04  4.39869942E-04 -1.11342716E-04 -3.03415495E-05  7.69801307E-05
  7.02340367E-01  3.64793271E-02  0.00000000E+00 -7.10039750E-04  9.97537868E-04
 -1.46945432E-02  0.00000000E+00  1.32507368E-03 -5.17473882E-03 -6.12232514E-03
 -6.19714089E-03 -6.12838590E-03  0.00000000E+00  0.00000000E+00  7.86564306E-06
  7.02340367E-01  3.64793271E-02  0.00000000E+00  7.10039750E-04  9.97537868E-04
 -1.46945432E-02  0.00000000E+00 -1.32507368E-03 -5.17473882E-03 -6.12232514E-03
 -6.19714089E-03 -6.12838590E-03  0.00000000E+00  0.00000000E+00 -7.86564306E-06
 -2.87914677E-03 -5.79707193E-04  1.46257715E-04 -6.72484287E-05 -1.57442476E-04
  5.79465013E-03  2.86000912E-03  6.50308040E-04 -1.17637450E-03 -1.11629543E-04
 -8.96381958E-05 -2.73995912E-04  1.77885579E-04  6.13015333E-05 -1.05169888E-04
 -1.28047296E-04  4.39869942E-04 -1.11342716E-04  3.03415495E-05  7.69801307E-05
 -2.87914677E-03 -5.79707193E-04 -1.46257715E-04  6.72484287E-05 -1.57442476E-04
  5.79465013E-03 -2.86000912E-03 -6.50308040E-04 -1.17637450E-03 -1.11629543E-04
 -8.96381958E-05 -2.73995912E-04  1.77885579E-04 -6.13015333E-05  1.05169888E-04
 -1.28047296E-04  4.39869942E-04  1.11342716E-04 -3.03415495E-05  7.69801307E-05
 -7.81186190E-05 -5.10637753E-05  0.00000000E+00  1.96625359E-06 -6.17826073E-05
 -1.79371539E-03  0.00000000E+00 -1.53256916E-06  3.77842507E-04 -1.74955471E-04
  4.34830445E-05  3.53326480E-04  0.00000000E+00  0.00000000E+00  7.76177919E-05
 -4.12861133E-05  1.57639909E-04  0.00000000E+00  4.57649279E-05  4.88530588E-05
 -2.87914677E-03 -5.79707193E-04 -1.46257715E-04 -6.72484287E-05 -1.57442476E-04
  5.79465013E-03 -2.86000912E-03  6.50308040E-04 -1.17637450E-03 -1.11629543E-04
 -8.96381958E-05 -2.73995912E-04 -1.77885579E-04 -6.13015333E-05 -1.05169888E-04
 -1.28047296E-04  4.39869942E-04  1.11342716E-04  3.03415495E-05  7.69801307E-05
 -7.81186190E-05 -5.10637753E-05  0.00000000E+00 -1.96625359E-06 -6.17826073E-05
 -1.79371539E-03  0.00000000E+00  1.53256916E-06  3.77842507E-04 -1.74955471E-04
  4.34830445E-05  3.53326480E-04  0.00000000E+00  0.00000000E+00 -7.76177919E-05
 -4.12861133E-05  1.57639909E-04  0.00000000E+00 -4.57649279E-05  4.88530588E-05
 -2.80929967E-03 -8.56216287E-04  1.10206560E-04  1.03795794E-05 -1.54095781E-04
  1.47863149E-02  6.05776909E-03 -3.92009946E-03 -1.65785243E-03 -2.26145787E-04
 -1.61683771E-04 -3.13526408E-04  9.74274194E-05  1.21069979E-04 -1.27288272E-04
 -4.50374626E-06  1.18468631E-03 -6.73823630E-05 -3.07725740E-05  1.25215919E-04
  7.02691279E-01  3.74003359E-02  0.00000000E+00 -4.84440424E-04  7.44949458E-04
 -3.99649478E-02  0.00000000E+00  9.86555239E-03 -9.05087293E-03 -5.84416300E-03
 -5.35145631E-03 -5.86334544E-03  0.00000000E+00  0.00000000E+00  7.69281218E-05
 -7.02691279E-01 -3.74003359E-02  0.00000000E+00 -4.84440424E-04 -7.44949458E-04
  3.99649478E-02  0.00000000E+00  9.86555239E-03  9.05087293E-03  5.84416300E-03
  5.35145631E-03  5.86334544E-03  0.00000000E+00  0.00000000E+00  7.69281218E-05
  2.80929967E-03  8.56216287E-04 -1.10206560E-04  1.03795794E-05  1.54095781E-04
 -1.47863149E-02 -6.05776909E-03 -3.92009946E-03  1.65785243E-03  2.26145787E-04
  1.61683771E-04  3.13526408E-04  9.74274194E-05 -1.21069979E-04 -1.27288272E-04
  4.50374626E-06 -1.18468631E-03  6.73823630E-05 -3.07725740E-05 -1.25215919E-04
 -2.80929967E-03 -8.56216287E-04 -1.10206560E-04  1.03795794E-05 -1.54095781E-04
  1.47863149E-02 -6.05776909E-03 -3.92009946E-03 -1.65785243E-03 -2.26145787E-04
 -1.61683771E-04 -3.13526408E-04 -9.74274194E-05 -1.21069979E-04 -1.27288272E-04
 -4.50374626E-06  1.18468631E-03  6.73823630E-05 -3.07725740E-05  1.25215919E-04
 -9.96640535E-05  2.85585169E-04  0.00000000E+00  4.17352755E-06 -3.40236036E-05
 -6.69735815E-03  0.00000000E+00  1.37365509E-03  1.88327762E-03 -1.65400004E-04
  3.39589044E-06  2.54691941E-04  0.00000000E+00  0.00000000E+00 -3.79458922E-05
  6.08696587E-05 -1.17330323E-04  0.00000000E+00 -9.35571779E-06 -1.12375872E-05
  2.80929967E-03  8.56216287E-04  1.10206560E-04  1.03795794E-05  1.54095781E-04
 -1.47863149E-02  6.05776909E-03 -3.92009946E-03  1.65785243E-03  2.26145787E-04
  1.61683771E-04  3.13526408E-04 -9.74274194E-05  1.21069979E-04 -1.27288272E-04
  4.50374626E-06 -1.18468631E-03 -6.73823630E-05 -3.07725740E-05 -1.25215919E-04
  9.96640535E-05 -2.85585169E-04  0.00000000E+00  4.17352755E-06  3.40236036E-05
  6.69735815E-03  0.00000000E+00  1.37365509E-03 -1.88327762E-03  1.65400004E-04
 -3.39589044E-06 -2.54691941E-04  0.00000000E+00  0.00000000E+00 -3.79458922E-05
 -6.08696587E-05  1.17330323E-04  0.00000000E+00 -9.35571779E-06  1.12375872E-05
 -6.89747524E-02  1.28118878E-01  6.26479968E-02 -4.45752960E-02 -1.48615737E-03
  5.65093608E-02  8.65095268E-03 -9.57253208E-03  8.82622086E-05  3.77270987E-03
  4.81936703E-05 -3.88433659E-03 -5.85717717E-03 -3.82886368E-04  8.29600707E-04
  1.61330070E-02  5.17198235E-03  1.50170347E-03 -1.03823831E-03 -4.80049251E-05
 -8.16496993E-02  1.44851278E-01  0.00000000E+00 -5.97432752E-02  7.13105536E-02
  8.59324383E-02  0.00000000E+00 -9.32271015E-03  1.77986246E-02 -4.29160099E-03
 -3.39635385E-04  2.78633137E-03  0.00000000E+00  0.00000000E+00 -6.73607299E-03
 -8.16496993E-02  1.44851278E-01  0.00000000E+00  5.97432752E-02  7.13105536E-02
  8.59324383E-02  0.00000000E+00  9.32271015E-03  1.77986246E-02 -4.29160099E-03
 -3.39635385E-04  2.78633137E-03  0.00000000E+00  0.00000000E+00  6.73607299E-03
 -6.89747524E-02  1.28118878E-01  6.26479968E-02  4.45752960E-02 -1.48615737E-03
  5.65093608E-02  8.65095268E-03  9.57253208E-03  8.82622086E-05  3.77270987E-03
  4.81936703E-05 -3.88433659E-03  5.85717717E-03 -3.82886368E-04 -8.29600707E-04
  1.61330070E-02  5.17198235E-03  1.50170347E-03  1.03823831E-03 -4.80049251E-05
 -6.89747524E-02  1.28118878E-01 -6.26479968E-02 -4.45752960E-02 -1.48615737E-03
  5.65093608E-02 -8.65095268E-03 -9.57253208E-03  8.82622086E-05  3.77270987E-03
  4.81936703E-05 -3.88433659E-03  5.85717717E-03  3.82886368E-04  8.29600707E-04
  1.61330070E-02  5.17198235E-03 -1.50170347E-03 -1.03823831E-03 -4.80049251E-05
 -7.47953351E-02  1.32641081E-01  0.00000000E+00 -4.45823702E-02 -6.06345663E-02
  8.54083168E-02  0.00000000E+00 -1.58432039E-02 -2.65232194E-02 -3.79255626E-03
 -7.94129497E-04  3.29318202E-03  0.00000000E+00  0.00000000E+00  5.91762916E-03
  1.90935970E-02  1.19823528E-02  0.00000000E+00 -1.26037028E-03 -1.68473619E-03
 -6.89747524E-02  1.28118878E-01 -6.26479968E-02  4.45752960E-02 -1.48615737E-03
  5.65093608E-02 -8.65095268E-03  9.57253208E-03  8.82622086E-05  3.77270987E-03
  4.81936703E-05 -3.88433659E-03 -5.85717717E-03  3.82886368E-04 -8.29600707E-04
  1.61330070E-02  5.17198235E-03 -1.50170347E-03  1.03823831E-03 -4.80049251E-05
 -7.47953351E-02  1.32641081E-01  0.00000000E+00  4.45823702E-02 -6.06345663E-02
  8.54083168E-02  0.00000000E+00  1.58432039E-02 -2.65232194E-02 -3.79255626E-03
 -7.94129497E-04  3.29318202E-03  0.00000000E+00  0.00000000E+00 -5.91762916E-03
  1.90935970E-02  1.19823528E-02  0.00000000E+00  1.26037028E-03 -1.68473619E-03
 -1.05148266E-01  2.01408210E-01  1.17962153E-02 -6.88728761E-02 -1.05947956E-03
  1.81536450E-01  2.11447358E-02 -2.19746328E-02  1.52231627E-04 -5.74444902E-03
  4.05291780E-03 -6.40867287E-03 -5.42104793E-03 -4.81325108E-05  6.61608718E-04
  5.27330565E-02  2.19127911E-02  3.14040332E-03 -3.71449525E-03  4.05735552E-05
  0.00000000E+00  0.00000000E+00 -1.09972351E-01  0.00000000E+00  0.00000000E+00
  0.00000000E+00 -6.80497746E-03  0.00000000E+00  0.00000000E+00  0.00000000E+00
  0.00000000E+00  0.00000000E+00  6.44893116E-03 -1.36439967E-02  0.00000000E+00
  0.00000000E+00  0.00000000E+00 -1.09972351E-01  0.00000000E+00  0.00000000E+00
  0.00000000E+00 -6.80497746E-03  0.00000000E+00  0.00000000E+00  0.00000000E+00
  0.00000000E+00  0.00000000E+00 -6.44893116E-03 -1.36439967E-02  0.00000000E+00
 -1.05148266E-01  2.01408210E-01  1.17962153E-02  6.88728761E-02 -1.05947956E-03
  1.81536450E-01  2.11447358E-02  2.19746328E-02  1.52231627E-04 -5.74444902E-03
  4.05291780E-03 -6.40867287E-03  5.42104793E-03 -4.81325108E-05 -6.61608718E-04
  5.27330565E-02  2.19127911E-02  3.14040332E-03  3.71449525E-03  4.05735552E-05
  1.05148266E-01 -2.01408210E-01  1.17962153E-02  6.88728761E-02  1.05947956E-03
 -1.81536450E-01  2.11447358E-02  2.19746328E-02 -1.52231627E-04  5.74444902E-03
 -4.05291780E-03  6.40867287E-03 -5.42104793E-03 -4.81325108E-05 -6.61608718E-04
 -5.27330565E-02 -2.19127911E-02  3.14040332E-03  3.71449525E-03 -4.05735552E-05
  0.00000000E+00  0.00000000E+00 -1.01770226E-01  0.00000000E+00  0.00000000E+00
  0.00000000E+00 -1.14131471E-02  0.00000000E+00  0.00000000E+00  0.00000000E+00
  0.00000000E+00  0.00000000E+00  5.56985068E-03  1.22468881E-02  0.00000000E+00
  0.00000000E+00  0.00000000E+00 -1.76310236E-03  0.00000000E+00  0.00000000E+00
  1.05148266E-01 -2.01408210E-01  1.17962153E-02 -6.88728761E-02  1.05947956E-03
 -1.81536450E-01  2.11447358E-02 -2.19746328E-02 -1.52231627E-04  5.74444902E-03
 -4.05291780E-03  6.40867287E-03  5.42104793E-03 -4.81325108E-05  6.61608718E-04
 -5.27330565E-02 -2.19127911E-02  3.14040332E-03 -3.71449525E-03 -4.05735552E-05
  0.00000000E+00  0.00000000E+00 -1.01770226E-01  0.00000000E+00  0.00000000E+00
  0.00000000E+00 -1.14131471E-02  0.00000000E+00  0.00000000E+00  0.00000000E+00
  0.00000000E+00  0.00000000E+00 -5.56985068E-03  1.22468881E-02  0.00000000E+00
  0.00000000E+00  0.00000000E+00 -1.76310236E-03  0.00000000E+00  0.00000000E+00
  4.51127099E-04 -1.22093413E-03 -3.72919483E-03  1.06533290E-02  9.30314455E-02
 -1.71681172E-03 -4.17249144E-03  5.21766999E-03  1.34949582E-02 -5.51037294E-04
 -6.57949132E-04  9.65839666E-04  1.66840282E-03  1.23695498E-02 -6.28576792E-03
  2.67654233E-03 -1.12116181E-03  3.74558553E-04 -2.31898800E-04  1.60014455E-03
  1.01483356E-01 -1.94717875E-01  0.00000000E+00  1.09247250E-01 -1.43009897E-02
 -1.66331372E-01  0.00000000E+00  1.80614945E-02 -1.61864195E-02  4.50871094E-03
 -5.16464832E-03  9.73797929E-03  0.00000000E+00  0.00000000E+00  4.02366509E-03
  1.01483356E-01 -1.94717875E-01  0.00000000E+00 -1.09247250E-01 -1.43009897E-02
 -1.66331372E-01  0.00000000E+00 -1.80614945E-02 -1.61864195E-02  4.50871094E-03
 -5.16464832E-03  9.73797929E-03  0.00000000E+00  0.00000000E+00 -4.02366509E-03
  4.51127099E-04 -1.22093413E-03 -3.72919483E-03 -1.06533290E-02  9.30314455E-02
 -1.71681172E-03 -4.17249144E-03 -5.21766999E-03  1.34949582E-02 -5.51037294E-04
 -6.57949132E-04  9.65839666E-04 -1.66840282E-03  1.23695498E-02  6.28576792E-03
  2.67654233E-03 -1.12116181E-03  3.74558553E-04  2.31898800E-04  1.60014455E-03
  4.51127099E-04 -1.22093413E-03  3.72919483E-03  1.06533290E-02  9.30314455E-02
 -1.71681172E-03  4.17249144E-03  5.21766999E-03  1.34949582E-02 -5.51037294E-04
 -6.57949132E-04  9.65839666E-04 -1.66840282E-03 -1.23695498E-02 -6.28576792E-03
  2.67654233E-03 -1.12116181E-03 -3.74558553E-04 -2.31898800E-04  1.60014455E-03
 -1.13623228E-01  2.18414703E-01  0.00000000E+00 -6.68013375E-02  2.43681430E-02
  2.06221730E-01  0.00000000E+00 -2.20512514E-02 -1.36512498E-02 -5.30062078E-03
  4.73924825E-03 -8.98006756E-03  0.00000000E+00  0.00000000E+00  2.96899167E-03
  7.40656879E-02  3.09096135E-02  0.00000000E+00 -4.84572130E-03 -4.90646284E-03
  4.51127099E-04 -1.22093413E-03  3.72919483E-03 -1.06533290E-02  9.30314455E-02
 -1.71681172E-03  4.17249144E-03 -5.21766999E-03  1.34949582E-02 -5.51037294E-04
 -6.57949132E-04  9.65839666E-04  1.66840282E-03 -1.23695498E-02  6.28576792E-03
  2.67654233E-03 -1.12116181E-03 -3.74558553E-04  2.31898800E-04  1.60014455E-03
 -1.13623228E-01  2.18414703E-01  0.00000000E+00  6.68013375E-02  2.43681430E-02
  2.06221730E-01  0.00000000E+00  2.20512514E-02 -1.36512498E-02 -5.30062078E-03
  4.73924825E-03 -8.98006756E-03  0.00000000E+00  0.00000000E+00 -2.96899167E-03
  7.40656879E-02  3.09096135E-02  0.00000000E+00  4.84572130E-03 -4.90646284E-03
 -7.42063514E-02  1.42166111E-01  6.71955453E-02  5.15334337E-02  7.49650130E-03
  1.38561669E-01  2.47618048E-02 -6.51467306E-03  1.69926381E-03  7.24554462E-03
 -1.17859185E-02 -2.33958874E-03  4.59163205E-04  1.12175071E-03  6.67628910E-04
  4.49305677E-02  2.11949823E-02  4.13487903E-03 -1.64813609E-03  1.53530967E-04
 -6.12223609E-02  1.16944767E-01  0.00000000E+00  5.07561392E-02  7.67941922E-02
  1.02329434E-01  0.00000000E+00 -2.16478261E-03  1.31984394E-02  7.30416276E-04
 -1.27190044E-02  7.80411108E-03  0.00000000E+00  0.00000000E+00  3.56482424E-03
  6.12223609E-02 -1.16944767E-01  0.00000000E+00  5.07561392E-02 -7.67941922E-02
 -1.02329434E-01  0.00000000E+00 -2.16478261E-03 -1.31984394E-02 -7.30416276E-04
  1.27190044E-02 -7.80411108E-03  0.00000000E+00  0.00000000E+00  3.56482424E-03
  7.42063514E-02 -1.42166111E-01 -6.71955453E-02  5.15334337E-02 -7.49650130E-03
 -1.38561669E-01 -2.47618048E-02 -6.51467306E-03 -1.69926381E-03 -7.24554462E-03
  1.17859185E-02  2.33958874E-03  4.59163205E-04 -1.12175071E-03  6.67628910E-04
 -4.49305677E-02 -2.11949823E-02 -4.13487903E-03 -1.64813609E-03 -1.53530967E-04
 -7.42063514E-02  1.42166111E-01 -6.71955453E-02  5.15334337E-02  7.49650130E-03
  1.38561669E-01 -2.47618048E-02 -6.51467306E-03  1.69926381E-03  7.24554462E-03
 -1.17859185E-02 -2.33958874E-03 -4.59163205E-04 -1.12175071E-03  6.67628910E-04
  4.49305677E-02  2.11949823E-02 -4.13487903E-03 -1.64813609E-03  1.53530967E-04
 -8.56766933E-02  1.63225011E-01  0.00000000E+00  6.23132330E-02 -6.50453861E-02
  1.62542724E-01  0.00000000E+00 -4.73815767E-03 -2.96529370E-02 -1.07633293E-03
 -1.34545772E-02  7.77647153E-03  0.00000000E+00  0.00000000E+00 -1.79291073E-04
  5.48436282E-02  2.65500306E-02  0.00000000E+00 -1.42523012E-03 -4.67392212E-03
  7.42063514E-02 -1.42166111E-01  6.71955453E-02  5.15334337E-02 -7.49650130E-03
 -1.38561669E-01  2.47618048E-02 -6.51467306E-03 -1.69926381E-03 -7.24554462E-03
  1.17859185E-02  2.33958874E-03 -4.59163205E-04  1.12175071E-03  6.67628910E-04
 -4.49305677E-02 -2.11949823E-02  4.13487903E-03 -1.64813609E-03 -1.53530967E-04
  8.56766933E-02 -1.63225011E-01  0.00000000E+00  6.23132330E-02  6.50453861E-02
 -1.62542724E-01  0.00000000E+00 -4.73815767E-03  2.96529370E-02  1.07633293E-03
  1.34545772E-02 -7.77647153E-03  0.00000000E+00  0.00000000E+00 -1.79291073E-04
 -5.48436282E-02 -2.65500306E-02  0.00000000E+00 -1.42523012E-03  4.67392212E-03
 -9.45618726E-02  1.91981232E-01 -2.56629308E-02  9.34087352E-02  3.57904094E-03
  2.18170882E-01  5.69477349E-03  1.45704606E-02  2.83175580E-03  2.62553312E-05
 -1.05492696E-02 -3.52835587E-03 -5.20778008E-03  2.25398483E-04  5.41558700E-04
  1.20928701E-01  6.86183586E-02  6.59783603E-03 -4.22926068E-03  1.62704977E-04
  0.00000000E+00  0.00000000E+00 -8.46287391E-02  0.00000000E+00  0.00000000E+00
  0.00000000E+00 -1.71811904E-02  0.00000000E+00  0.00000000E+00  0.00000000E+00
  0.00000000E+00  0.00000000E+00 -4.13709228E-03 -1.06540891E-02  0.00000000E+00
  0.00000000E+00  0.00000000E+00  8.46287391E-02  0.00000000E+00  0.00000000E+00
  0.00000000E+00  1.71811904E-02  0.00000000E+00  0.00000000E+00  0.00000000E+00
  0.00000000E+00  0.00000000E+00 -4.13709228E-03  1.06540891E-02  0.00000000E+00
  9.45618726E-02 -1.91981232E-01  2.56629308E-02  9.34087352E-02 -3.57904094E-03
 -2.18170882E-01 -5.69477349E-03  1.45704606E-02 -2.83175580E-03 -2.62553312E-05
  1.05492696E-02  3.52835587E-03 -5.20778008E-03 -2.25398483E-04  5.41558700E-04
 -1.20928701E-01 -6.86183586E-02 -6.59783603E-03 -4.22926068E-03 -1.62704977E-04
  9.45618726E-02 -1.91981232E-01 -2.56629308E-02 -9.34087352E-02 -3.57904094E-03
 -2.18170882E-01  5.69477349E-03 -1.45704606E-02 -2.83175580E-03 -2.62553312E-05
  1.05492696E-02  3.52835587E-03 -5.20778008E-03  2.25398483E-04 -5.41558700E-04
 -1.20928701E-01 -6.86183586E-02  6.59783603E-03  4.22926068E-03 -1.62704977E-04
  0.00000000E+00  0.00000000E+00 -9.60310661E-02  0.00000000E+00  0.00000000E+00
  0.00000000E+00 -2.91369879E-02  0.00000000E+00  0.00000000E+00  0.00000000E+00
  0.00000000E+00  0.00000000E+00 -4.15801116E-03  1.08194154E-02  0.00000000E+00
  0.00000000E+00  0.00000000E+00 -1.82972634E-03  0.00000000E+00  0.00000000E+00
 -9.45618726E-02  1.91981232E-01  2.56629308E-02 -9.34087352E-02  3.57904094E-03
  2.18170882E-01 -5.69477349E-03 -1.45704606E-02  2.83175580E-03  2.62553312E-05
 -1.05492696E-02 -3.52835587E-03 -5.20778008E-03 -2.25398483E-04 -5.41558700E-04
  1.20928701E-01  6.86183586E-02 -6.59783603E-03  4.22926068E-03  1.62704977E-04
  0.00000000E+00  0.00000000E+00  9.60310661E-02  0.00000000E+00  0.00000000E+00
  0.00000000E+00  2.91369879E-02  0.00000000E+00  0.00000000E+00  0.00000000E+00
  0.00000000E+00  0.00000000E+00 -4.15801116E-03 -1.08194154E-02  0.00000000E+00
  0.00000000E+00  0.00000000E+00  1.82972634E-03  0.00000000E+00  0.00000000E+00
 -7.51386825E-02  1.51075281E-01 -1.25617590E-01  1.56425713E-02  6.24144312E-03
  1.78751565E-01 -2.77697945E-02  6.27265547E-04  3.70844232E-03 -6.51417815E-03
  4.83807060E-03 -8.67162712E-03  2.13580244E-03  7.29469977E-04 -1.02496918E-03
  1.15013134E-01  6.27886608E-02  5.01788707E-03 -5.94461615E-03  1.69159208E-04
  5.02331169E-02 -1.00518600E-01  0.00000000E+00  1.02662970E-01  1.82878714E-03
 -1.10524112E-01  0.00000000E+00  2.73753133E-02 -1.17127212E-02  1.25893802E-02
 -5.62330877E-03  2.73140833E-03  0.00000000E+00  0.00000000E+00  4.40737726E-03
  5.02331169E-02 -1.00518600E-01  0.00000000E+00 -1.02662970E-01  1.82878714E-03
 -1.10524112E-01  0.00000000E+00 -2.73753133E-02 -1.17127212E-02  1.25893802E-02
 -5.62330877E-03  2.73140833E-03  0.00000000E+00  0.00000000E+00 -4.40737726E-03
 -7.51386825E-02  1.51075281E-01 -1.25617590E-01 -1.56425713E-02  6.24144312E-03
  1.78751565E-01 -2.77697945E-02 -6.27265547E-04  3.70844232E-03 -6.51417815E-03
  4.83807060E-03 -8.67162712E-03 -2.13580244E-03  7.29469977E-04  1.02496918E-03
  1.15013134E-01  6.27886608E-02  5.01788707E-03  5.94461615E-03  1.69159208E-04
 -7.51386825E-02  1.51075281E-01  1.25617590E-01  1.56425713E-02  6.24144312E-03
  1.78751565E-01  2.77697945E-02  6.27265547E-04  3.70844232E-03 -6.51417815E-03
  4.83807060E-03 -8.67162712E-03 -2.13580244E-03 -7.29469977E-04 -1.02496918E-03
  1.15013134E-01  6.27886608E-02 -5.01788707E-03 -5.94461615E-03  1.69159208E-04
  4.64893211E-02 -9.29295487E-02  0.00000000E+00  5.59493148E-02 -3.65688471E-02
 -1.09149483E-01  0.00000000E+00  2.78409483E-02  5.35165945E-03  1.26451189E-02
 -4.58890012E-03 -5.08869118E-06  0.00000000E+00  0.00000000E+00 -4.16394636E-03
 -4.22390417E-02 -3.00141627E-02  0.00000000E+00  2.33176431E-03  1.11527638E-03
 -7.51386825E-02  1.51075281E-01  1.25617590E-01 -1.56425713E-02  6.24144312E-03
  1.78751565E-01  2.77697945E-02 -6.27265547E-04  3.70844232E-03 -6.51417815E-03
  4.83807060E-03 -8.67162712E-03  2.13580244E-03 -7.29469977E-04  1.02496918E-03
  1.15013134E-01  6.27886608E-02 -5.01788707E-03  5.94461615E-03  1.69159208E-04
  4.64893211E-02 -9.29295487E-02  0.00000000E+00 -5.59493148E-02 -3.65688471E-02
 -1.09149483E-01  0.00000000E+00 -2.78409483E-02  5.35165945E-03  1.26451189E-02
 -4.58890012E-03 -5.08869118E-06  0.00000000E+00  0.00000000E+00  4.16394636E-03
 -4.22390417E-02 -3.00141627E-02  0.00000000E+00 -2.33176431E-03  1.11527638E-03
  3.13105881E-02 -6.49291055E-02 -2.35890227E-03 -2.71694089E-02  7.83883744E-02
 -7.96076098E-02 -6.76812754E-03 -2.52589453E-03  2.81594792E-02 -2.24634210E-03
  3.93644253E-03  4.21515741E-03  1.72807653E-03  9.47228710E-03  3.02729438E-03
 -3.78785143E-02 -2.30983081E-02 -1.95357354E-03  1.28602227E-03  1.44557608E-03
  6.25930453E-02 -1.29437912E-01  0.00000000E+00 -6.07206874E-02 -4.27232084E-02
 -1.36469048E-01  0.00000000E+00 -1.72609580E-02 -1.19634866E-02 -3.25907308E-03
  1.16741582E-02 -4.51033288E-04  0.00000000E+00  0.00000000E+00 -2.24546959E-03
 -6.25930453E-02  1.29437912E-01  0.00000000E+00 -6.07206874E-02  4.27232084E-02
  1.36469048E-01  0.00000000E+00 -1.72609580E-02  1.19634866E-02  3.25907308E-03
 -1.16741582E-02  4.51033288E-04  0.00000000E+00  0.00000000E+00 -2.24546959E-03
 -3.13105881E-02  6.49291055E-02  2.35890227E-03 -2.71694089E-02 -7.83883744E-02
  7.96076098E-02  6.76812754E-03 -2.52589453E-03 -2.81594792E-02  2.24634210E-03
 -3.93644253E-03 -4.21515741E-03  1.72807653E-03 -9.47228710E-03  3.02729438E-03
  3.78785143E-02  2.30983081E-02  1.95357354E-03  1.28602227E-03 -1.44557608E-03
  3.13105881E-02 -6.49291055E-02  2.35890227E-03 -2.71694089E-02  7.83883744E-02
 -7.96076098E-02  6.76812754E-03 -2.52589453E-03  2.81594792E-02 -2.24634210E-03
  3.93644253E-03  4.21515741E-03 -1.72807653E-03 -9.47228710E-03  3.02729438E-03
 -3.78785143E-02 -2.30983081E-02  1.95357354E-03  1.28602227E-03  1.44557608E-03
 -9.62917269E-02  1.99146535E-01  0.00000000E+00  1.13658496E-01  1.22826969E-01
  2.26983356E-01  0.00000000E+00  3.23494320E-02  3.24987537E-02 -4.68576321E-03
 -8.63405435E-03 -3.59713544E-03  0.00000000E+00  0.00000000E+00  9.82962205E-03
  1.79756689E-01  1.09713286E-01  0.00000000E+00 -5.26500956E-03 -8.42311870E-03
 -3.13105881E-02  6.49291055E-02 -2.35890227E-03 -2.71694089E-02 -7.83883744E-02
  7.96076098E-02 -6.76812754E-03 -2.52589453E-03 -2.81594792E-02  2.24634210E-03
 -3.93644253E-03 -4.21515741E-03 -1.72807653E-03  9.47228710E-03  3.02729438E-03
  3.78785143E-02  2.30983081E-02 -1.95357354E-03  1.28602227E-03 -1.44557608E-03
  9.62917269E-02 -1.99146535E-01  0.00000000E+00  1.13658496E-01 -1.22826969E-01
 -2.26983356E-01  0.00000000E+00  3.23494320E-02 -3.24987537E-02  4.68576321E-03
  8.63405435E-03  3.59713544E-03  0.00000000E+00  0.00000000E+00  9.82962205E-03
 -1.79756689E-01 -1.09713286E-01  0.00000000E+00 -5.26500956E-03  8.42311870E-03
  5.57369326E-03 -1.93968007E-02 -6.88463709E-02  8.93788016E-02 -4.14724706E-02
  1.65194917E-02 -1.28195160E-02  2.80405945E-02 -1.14129810E-02 -2.46681623E-03
 -3.49788836E-03  6.81362997E-03  4.59848335E-03 -4.16853884E-03  5.60794149E-03
  4.74136342E-02  3.21559865E-02  2.59533342E-03 -1.68317853E-03 -5.09344742E-04
 -5.58415161E-02  1.18972850E-01  0.00000000E+00 -5.43633971E-02 -9.04379974E-02
  1.15887989E-01  0.00000000E+00 -5.75070665E-03 -3.85900287E-02  5.60318289E-04
  6.06285619E-03 -1.43530122E-02  0.00000000E+00  0.00000000E+00  8.45524271E-03
 -5.58415161E-02  1.18972850E-01  0.00000000E+00  5.43633971E-02 -9.04379974E-02
  1.15887989E-01  0.00000000E+00  5.75070665E-03 -3.85900287E-02  5.60318289E-04
  6.06285619E-03 -1.43530122E-02  0.00000000E+00  0.00000000E+00 -8.45524271E-03
  5.57369326E-03 -1.93968007E-02 -6.88463709E-02 -8.93788016E-02 -4.14724706E-02
  1.65194917E-02 -1.28195160E-02 -2.80405945E-02 -1.14129810E-02 -2.46681623E-03
 -3.49788836E-03  6.81362997E-03 -4.59848335E-03 -4.16853884E-03 -5.60794149E-03
  4.74136342E-02  3.21559865E-02  2.59533342E-03  1.68317853E-03 -5.09344742E-04
  5.57369326E-03 -1.93968007E-02  6.88463709E-02  8.93788016E-02 -4.14724706E-02
  1.65194917E-02  1.28195160E-02  2.80405945E-02 -1.14129810E-02 -2.46681623E-03
 -3.49788836E-03  6.81362997E-03 -4.59848335E-03  4.16853884E-03  5.60794149E-03
  4.74136342E-02  3.21559865E-02 -2.59533342E-03 -1.68317853E-03 -5.09344742E-04
 -3.15083409E-02  6.77963493E-02  0.00000000E+00  1.43036150E-01  2.12767664E-01
  5.94151084E-02  0.00000000E+00  5.95901787E-02  1.00050702E-01 -3.94485514E-03
 -2.61388862E-04 -1.37572090E-03  0.00000000E+00  0.00000000E+00 -5.92965666E-03
  1.65853203E-01  9.70763186E-02  0.00000000E+00 -5.34270226E-03 -7.22214227E-03
  5.57369326E-03 -1.93968007E-02  6.88463709E-02 -8.93788016E-02 -4.14724706E-02
  1.65194917E-02  1.28195160E-02 -2.80405945E-02 -1.14129810E-02 -2.46681623E-03
 -3.49788836E-03  6.81362997E-03  4.59848335E-03  4.16853884E-03 -5.60794149E-03
  4.74136342E-02  3.21559865E-02 -2.59533342E-03  1.68317853E-03 -5.09344742E-04
 -3.15083409E-02  6.77963493E-02  0.00000000E+00 -1.43036150E-01  2.12767664E-01
  5.94151084E-02  0.00000000E+00 -5.95901787E-02  1.00050702E-01 -3.94485514E-03
 -2.61388862E-04 -1.37572090E-03  0.00000000E+00  0.00000000E+00  5.92965666E-03
  1.65853203E-01  9.70763186E-02  0.00000000E+00  5.34270226E-03 -7.22214227E-03
 -9.65743003E-03  1.82726592E-02 -1.50448318E-01  1.47515730E-01  1.03127407E-01
  7.20624139E-03 -6.23992597E-02  5.23246132E-02  4.36697081E-02  3.02992503E-03
 -2.69862935E-03 -4.03838115E-03  2.19368161E-03  5.13251291E-03 -5.36693552E-03
  1.28298509E-01  9.57249925E-02  4.94122481E-03 -3.89070463E-03  1.88296035E-03
  0.00000000E+00  0.00000000E+00  1.82615443E-01  0.00000000E+00  0.00000000E+00
  0.00000000E+00  4.84426535E-02  0.00000000E+00  0.00000000E+00  0.00000000E+00
  0.00000000E+00  0.00000000E+00 -1.63996672E-02  1.17974408E-02  0.00000000E+00
  0.00000000E+00  0.00000000E+00  1.82615443E-01  0.00000000E+00  0.00000000E+00
  0.00000000E+00  4.84426535E-02  0.00000000E+00  0.00000000E+00  0.00000000E+00
  0.00000000E+00  0.00000000E+00  1.63996672E-02  1.17974408E-02  0.00000000E+00
 -9.65743003E-03  1.82726592E-02 -1.50448318E-01 -1.47515730E-01  1.03127407E-01
  7.20624139E-03 -6.23992597E-02 -5.23246132E-02  4.36697081E-02  3.02992503E-03
 -2.69862935E-03 -4.03838115E-03 -2.19368161E-03  5.13251291E-03  5.36693552E-03
  1.28298509E-01  9.57249925E-02  4.94122481E-03  3.89070463E-03  1.88296035E-03
  9.65743003E-03 -1.82726592E-02 -1.50448318E-01 -1.47515730E-01 -1.03127407E-01
 -7.20624139E-03 -6.23992597E-02 -5.23246132E-02 -4.36697081E-02 -3.02992503E-03
  2.69862935E-03  4.03838115E-03  2.19368161E-03  5.13251291E-03  5.36693552E-03
 -1.28298509E-01 -9.57249925E-02  4.94122481E-03  3.89070463E-03 -1.88296035E-03
  0.00000000E+00  0.00000000E+00 -3.42732482E-02  0.00000000E+00  0.00000000E+00
  0.00000000E+00 -2.72271154E-02  0.00000000E+00  0.00000000E+00  0.00000000E+00
  0.00000000E+00  0.00000000E+00 -4.99948185E-03 -1.82001364E-03  0.00000000E+00
  0.00000000E+00  0.00000000E+00 -9.65687153E-04  0.00000000E+00  0.00000000E+00
  9.65743003E-03 -1.82726592E-02 -1.50448318E-01  1.47515730E-01 -1.03127407E-01
 -7.20624139E-03 -6.23992597E-02  5.23246132E-02 -4.36697081E-02 -3.02992503E-03
  2.69862935E-03  4.03838115E-03 -2.19368161E-03  5.13251291E-03 -5.36693552E-03
 -1.28298509E-01 -9.57249925E-02  4.94122481E-03 -3.89070463E-03 -1.88296035E-03
  0.00000000E+00  0.00000000E+00 -3.42732482E-02  0.00000000E+00  0.00000000E+00
  0.00000000E+00 -2.72271154E-02  0.00000000E+00  0.00000000E+00  0.00000000E+00
  0.00000000E+00  0.00000000E+00  4.99948185E-03 -1.82001364E-03  0.00000000E+00
  0.00000000E+00  0.00000000E+00 -9.65687153E-04  0.00000000E+00  0.00000000E+00
  3.62060405E-02 -7.33918133E-02  1.86045465E-01 -8.03424572E-02 -2.52298465E-02
 -1.09786588E-01  4.80457923E-02 -2.01045116E-02 -1.62643799E-02  6.91301808E-03
 -2.17338423E-03  3.87840387E-03  1.03020417E-02 -2.58841255E-03 -1.02125681E-03
 -1.52728416E-01 -1.18231416E-01 -4.53133297E-03  5.00661498E-03 -5.50819749E-04
 -5.57900390E-02  1.15473246E-01  0.00000000E+00  4.64896583E-02  6.88010831E-02
  1.73814621E-01  0.00000000E+00  1.54785803E-03  3.43623440E-02 -5.65899757E-03
 -1.15514730E-02  6.85356797E-03  0.00000000E+00  0.00000000E+00  2.11489624E-03
  5.57900390E-02 -1.15473246E-01  0.00000000E+00  4.64896583E-02 -6.88010831E-02
 -1.73814621E-01  0.00000000E+00  1.54785803E-03 -3.43623440E-02  5.65899757E-03
  1.15514730E-02 -6.85356797E-03  0.00000000E+00  0.00000000E+00  2.11489624E-03
 -3.62060405E-02  7.33918133E-02 -1.86045465E-01 -8.03424572E-02  2.52298465E-02
  1.09786588E-01 -4.80457923E-02 -2.01045116E-02  1.62643799E-02 -6.91301808E-03
  2.17338423E-03 -3.87840387E-03  1.03020417E-02  2.58841255E-03 -1.02125681E-03
  1.52728416E-01  1.18231416E-01  4.53133297E-03  5.00661498E-03  5.50819749E-04
  3.62060405E-02 -7.33918133E-02 -1.86045465E-01 -8.03424572E-02 -2.52298465E-02
 -1.09786588E-01 -4.80457923E-02 -2.01045116E-02 -1.62643799E-02  6.91301808E-03
 -2.17338423E-03  3.87840387E-03 -1.03020417E-02  2.58841255E-03 -1.02125681E-03
 -1.52728416E-01 -1.18231416E-01  4.53133297E-03  5.00661498E-03 -5.50819749E-04
 -2.03770234E-02  3.83854973E-02  0.00000000E+00 -8.20783612E-04 -7.52394347E-02
  1.05761583E-01  0.00000000E+00 -2.64252047E-02 -5.26974131E-02 -7.20782770E-03
 -4.82435347E-03  8.39239339E-03  0.00000000E+00  0.00000000E+00 -1.34580075E-03
 -1.34727544E-02 -6.05403662E-03  0.00000000E+00  8.73257126E-04  2.04123805E-04
 -3.62060405E-02  7.33918133E-02  1.86045465E-01 -8.03424572E-02  2.52298465E-02
  1.09786588E-01  4.80457923E-02 -2.01045116E-02  1.62643799E-02 -6.91301808E-03
  2.17338423E-03 -3.87840387E-03 -1.03020417E-02 -2.58841255E-03 -1.02125681E-03
  1.52728416E-01  1.18231416E-01 -4.53133297E-03  5.00661498E-03  5.50819749E-04
  2.03770234E-02 -3.83854973E-02  0.00000000E+00 -8.20783612E-04  7.52394347E-02
 -1.05761583E-01  0.00000000E+00 -2.64252047E-02  5.26974131E-02  7.20782770E-03
  4.82435347E-03 -8.39239339E-03  0.00000000E+00  0.00000000E+00 -1.34580075E-03
  1.34727544E-02  6.05403662E-03  0.00000000E+00  8.73257126E-04 -2.04123805E-04
  4.20015525E-03 -7.07249384E-03  1.21839129E-01  1.71057850E-01 -5.97487704E-03
 -1.76841244E-02  4.43691646E-02  7.23277947E-02 -3.67310085E-03  1.12164759E-02
 -9.28481752E-03 -2.48767574E-03  5.67300258E-03 -1.95534713E-04  6.13811666E-04
  3.47798633E-03  4.60701341E-04  2.60889185E-03  2.55135263E-03 -6.29656761E-05
 -4.06141084E-03  6.68335244E-03  0.00000000E+00  1.73931279E-01  1.14256325E-01
  2.58507451E-02  0.00000000E+00  5.56839026E-02  4.35235111E-02 -3.03625939E-03
 -8.36335958E-03  1.32005784E-02  0.00000000E+00  0.00000000E+00  6.45874927E-03
 -4.06141084E-03  6.68335244E-03  0.00000000E+00 -1.73931279E-01  1.14256325E-01
  2.58507451E-02  0.00000000E+00 -5.56839026E-02  4.35235111E-02 -3.03625939E-03
 -8.36335958E-03  1.32005784E-02  0.00000000E+00  0.00000000E+00 -6.45874927E-03
  4.20015525E-03 -7.07249384E-03  1.21839129E-01 -1.71057850E-01 -5.97487704E-03
 -1.76841244E-02  4.43691646E-02 -7.23277947E-02 -3.67310085E-03  1.12164759E-02
 -9.28481752E-03 -2.48767574E-03 -5.67300258E-03 -1.95534713E-04 -6.13811666E-04
  3.47798633E-03  4.60701341E-04  2.60889185E-03 -2.55135263E-03 -6.29656761E-05
  4.20015525E-03 -7.07249384E-03 -1.21839129E-01  1.71057850E-01 -5.97487704E-03
 -1.76841244E-02 -4.43691646E-02  7.23277947E-02 -3.67310085E-03  1.12164759E-02
 -9.28481752E-03 -2.48767574E-03 -5.67300258E-03  1.95534713E-04  6.13811666E-04
  3.47798633E-03  4.60701341E-04 -2.60889185E-03  2.55135263E-03 -6.29656761E-05
 -2.12446928E-03  2.19742846E-03  0.00000000E+00  1.84643098E-01 -1.24525351E-01
  1.90258345E-02  0.00000000E+00  7.61472318E-02 -6.16865662E-02 -2.92961370E-03
 -9.13891311E-03  1.32072198E-02  0.00000000E+00  0.00000000E+00 -5.05817304E-03
  5.37280432E-03  6.63320685E-03  0.00000000E+00  3.30341677E-03 -2.26437021E-03
  4.20015525E-03 -7.07249384E-03 -1.21839129E-01 -1.71057850E-01 -5.97487704E-03
 -1.76841244E-02 -4.43691646E-02 -7.23277947E-02 -3.67310085E-03  1.12164759E-02
 -9.28481752E-03 -2.48767574E-03  5.67300258E-03  1.95534713E-04 -6.13811666E-04
  3.47798633E-03  4.60701341E-04 -2.60889185E-03 -2.55135263E-03 -6.29656761E-05
 -2.12446928E-03  2.19742846E-03  0.00000000E+00 -1.84643098E-01 -1.24525351E-01
  1.90258345E-02  0.00000000E+00 -7.61472318E-02 -6.16865662E-02 -2.92961370E-03
 -9.13891311E-03  1.32072198E-02  0.00000000E+00  0.00000000E+00  5.05817304E-03
  5.37280432E-03  6.63320685E-03  0.00000000E+00 -3.30341677E-03 -2.26437021E-03
 -5.22726229E-03  1.08020888E-02 -8.95841588E-02  7.85446866E-02 -1.82230204E-01
  9.09498453E-03 -3.62686244E-02  2.84915219E-02 -7.45290990E-02  1.79927916E-03
 -1.00841672E-03 -3.08933291E-03  6.53633391E-04 -9.01602488E-03  9.41930121E-03
  7.48657919E-02  5.74335222E-02  2.63466620E-03 -2.27804965E-03 -3.14648815E-03
  0.00000000E+00  0.00000000E+00 -1.34588413E-01  0.00000000E+00  0.00000000E+00
  0.00000000E+00 -5.27932589E-02  0.00000000E+00  0.00000000E+00  0.00000000E+00
  0.00000000E+00  0.00000000E+00  4.36202682E-03 -3.73011793E-03  0.00000000E+00
  0.00000000E+00  0.00000000E+00 -1.34588413E-01  0.00000000E+00  0.00000000E+00
  0.00000000E+00 -5.27932589E-02  0.00000000E+00  0.00000000E+00  0.00000000E+00
  0.00000000E+00  0.00000000E+00 -4.36202682E-03 -3.73011793E-03  0.00000000E+00
 -5.22726229E-03  1.08020888E-02 -8.95841588E-02 -7.85446866E-02 -1.82230204E-01
  9.09498453E-03 -3.62686244E-02 -2.84915219E-02 -7.45290990E-02  1.79927916E-03
 -1.00841672E-03 -3.08933291E-03 -6.53633391E-04 -9.01602488E-03 -9.41930121E-03
  7.48657919E-02  5.74335222E-02  2.63466620E-03  2.27804965E-03 -3.14648815E-03
  5.22726229E-03 -1.08020888E-02 -8.95841588E-02 -7.85446866E-02  1.82230204E-01
 -9.09498453E-03 -3.62686244E-02 -2.84915219E-02  7.45290990E-02 -1.79927916E-03
  1.00841672E-03  3.08933291E-03  6.53633391E-04 -9.01602488E-03 -9.41930121E-03
 -7.48657919E-02 -5.74335222E-02  2.63466620E-03  2.27804965E-03  3.14648815E-03
  0.00000000E+00  0.00000000E+00  2.32899014E-01  0.00000000E+00  0.00000000E+00
  0.00000000E+00  9.59362785E-02  0.00000000E+00  0.00000000E+00  0.00000000E+00
  0.00000000E+00  0.00000000E+00 -1.43866849E-02 -1.02223083E-02  0.00000000E+00
  0.00000000E+00  0.00000000E+00  4.03477208E-03  0.00000000E+00  0.00000000E+00
  5.22726229E-03 -1.08020888E-02 -8.95841588E-02  7.85446866E-02  1.82230204E-01
 -9.09498453E-03 -3.62686244E-02  2.84915219E-02  7.45290990E-02 -1.79927916E-03
  1.00841672E-03  3.08933291E-03 -6.53633391E-04 -9.01602488E-03  9.41930121E-03
 -7.48657919E-02 -5.74335222E-02  2.63466620E-03 -2.27804965E-03  3.14648815E-03
  0.00000000E+00  0.00000000E+00  2.32899014E-01  0.00000000E+00  0.00000000E+00
  0.00000000E+00  9.59362785E-02  0.00000000E+00  0.00000000E+00  0.00000000E+00
  0.00000000E+00  0.00000000E+00  1.43866849E-02 -1.02223083E-02  0.00000000E+00
  0.00000000E+00  0.00000000E+00  4.03477208E-03  0.00000000E+00  0.00000000E+00
 -2.02261040E-02  5.53189169E-02  2.94063873E-02 -1.74399887E-01 -3.12007736E-02
  3.98973695E-02 -1.54267013E-02 -6.39484219E-02 -1.99818537E-03 -4.32237982E-03
  9.46303209E-03 -5.72990681E-03  4.39141035E-03 -2.57823250E-03  8.46818238E-03
 -6.72001554E-02 -8.00384124E-02 -2.85459569E-03 -1.00422027E-04 -4.18407658E-04
  4.29526857E-02 -9.67703509E-02  0.00000000E+00 -2.09360379E-02  1.57988034E-01
 -1.06965634E-01  0.00000000E+00 -2.86797345E-02  1.07313964E-01  6.87666790E-03
 -3.92515543E-03  6.15833054E-03  0.00000000E+00  0.00000000E+00 -1.52331598E-02
  4.29526857E-02 -9.67703509E-02  0.00000000E+00  2.09360379E-02  1.57988034E-01
 -1.06965634E-01  0.00000000E+00  2.86797345E-02  1.07313964E-01  6.87666790E-03
 -3.92515543E-03  6.15833054E-03  0.00000000E+00  0.00000000E+00  1.52331598E-02
 -2.02261040E-02  5.53189169E-02  2.94063873E-02  1.74399887E-01 -3.12007736E-02
  3.98973695E-02 -1.54267013E-02  6.39484219E-02 -1.99818537E-03 -4.32237982E-03
  9.46303209E-03 -5.72990681E-03 -4.39141035E-03 -2.57823250E-03 -8.46818238E-03
 -6.72001554E-02 -8.00384124E-02 -2.85459569E-03  1.00422027E-04 -4.18407658E-04
 -2.02261040E-02  5.53189169E-02 -2.94063873E-02 -1.74399887E-01 -3.12007736E-02
  3.98973695E-02  1.54267013E-02 -6.39484219E-02 -1.99818537E-03 -4.32237982E-03
  9.46303209E-03 -5.72990681E-03 -4.39141035E-03  2.57823250E-03  8.46818238E-03
 -6.72001554E-02 -8.00384124E-02  2.85459569E-03 -1.00422027E-04 -4.18407658E-04
  2.67297221E-02 -6.35989405E-02  0.00000000E+00  2.73882708E-01  6.32861750E-02
 -9.41492469E-02  0.00000000E+00  1.06180125E-01  5.08037574E-03  1.86286139E-03
 -1.26848737E-02  1.37828929E-02  0.00000000E+00  0.00000000E+00  9.34071135E-03
  1.25785637E-01  1.48541561E-01  0.00000000E+00  1.19668148E-03 -4.03418834E-03
 -2.02261040E-02  5.53189169E-02 -2.94063873E-02  1.74399887E-01 -3.12007736E-02
  3.98973695E-02  1.54267013E-02  6.39484219E-02 -1.99818537E-03 -4.32237982E-03
  9.46303209E-03 -5.72990681E-03  4.39141035E-03  2.57823250E-03 -8.46818238E-03
 -6.72001554E-02 -8.00384124E-02  2.85459569E-03  1.00422027E-04 -4.18407658E-04
  2.67297221E-02 -6.35989405E-02  0.00000000E+00 -2.73882708E-01  6.32861750E-02
 -9.41492469E-02  0.00000000E+00 -1.06180125E-01  5.08037574E-03  1.86286139E-03
 -1.26848737E-02  1.37828929E-02  0.00000000E+00  0.00000000E+00 -9.34071135E-03
  1.25785637E-01  1.48541561E-01  0.00000000E+00 -1.19668148E-03 -4.03418834E-03
  1.66093436E-02 -4.34994553E-02 -5.10941068E-02 -2.92390914E-03 -1.54302074E-01
 -5.32355789E-03  4.98268351E-03 -7.38964258E-03 -8.63058435E-02 -5.09460001E-03
  3.20510816E-03  5.64272008E-03 -5.30568659E-04 -1.32428984E-02 -4.76111556E-03
  2.02049772E-03  1.55716581E-02 -5.36922801E-04 -3.15391831E-04 -2.84785405E-03
 -8.39790284E-02  1.91366793E-01  0.00000000E+00  1.07702527E-01 -5.31048796E-02
  1.52491847E-01  0.00000000E+00  9.65968196E-02 -6.73590109E-02  8.34187933E-03
 -1.11648230E-02 -1.35722890E-02  0.00000000E+00  0.00000000E+00 -1.80504882E-04
  8.39790284E-02 -1.91366793E-01  0.00000000E+00  1.07702527E-01  5.31048796E-02
 -1.52491847E-01  0.00000000E+00  9.65968196E-02  6.73590109E-02 -8.34187933E-03
  1.11648230E-02  1.35722890E-02  0.00000000E+00  0.00000000E+00 -1.80504882E-04
 -1.66093436E-02  4.34994553E-02  5.10941068E-02 -2.92390914E-03  1.54302074E-01
  5.32355789E-03 -4.98268351E-03 -7.38964258E-03  8.63058435E-02  5.09460001E-03
 -3.20510816E-03 -5.64272008E-03 -5.30568659E-04  1.32428984E-02 -4.76111556E-03
 -2.02049772E-03 -1.55716581E-02  5.36922801E-04 -3.15391831E-04  2.84785405E-03
  1.66093436E-02 -4.34994553E-02  5.10941068E-02 -2.92390914E-03 -1.54302074E-01
 -5.32355789E-03 -4.98268351E-03 -7.38964258E-03 -8.63058435E-02 -5.09460001E-03
  3.20510816E-03  5.64272008E-03  5.30568659E-04  1.32428984E-02 -4.76111556E-03
  2.02049772E-03  1.55716581E-02  5.36922801E-04 -3.15391831E-04 -2.84785405E-03
  2.61858284E-02 -6.03407883E-02  0.00000000E+00  3.25106028E-02  2.59516512E-01
 -1.31329481E-01  0.00000000E+00  9.09383980E-03  1.19347580E-01 -1.12915551E-02
  9.76811045E-03  1.21969832E-04  0.00000000E+00  0.00000000E+00  1.13538735E-02
  1.47106402E-01  1.62350052E-01  0.00000000E+00 -3.88250591E-03 -1.81887181E-03
 -1.66093436E-02  4.34994553E-02 -5.10941068E-02 -2.92390914E-03  1.54302074E-01
  5.32355789E-03  4.98268351E-03 -7.38964258E-03  8.63058435E-02  5.09460001E-03
 -3.20510816E-03 -5.64272008E-03  5.30568659E-04 -1.32428984E-02 -4.76111556E-03
 -2.02049772E-03 -1.55716581E-02 -5.36922801E-04 -3.15391831E-04  2.84785405E-03
 -2.61858284E-02  6.03407883E-02  0.00000000E+00  3.25106028E-02 -2.59516512E-01
  1.31329481E-01  0.00000000E+00  9.09383980E-03 -1.19347580E-01  1.12915551E-02
 -9.76811045E-03 -1.21969832E-04  0.00000000E+00  0.00000000E+00  1.13538735E-02
 -1.47106402E-01 -1.62350052E-01  0.00000000E+00 -3.88250591E-03  1.81887181E-03
  3.50350400E-03 -7.49568782E-03  1.70975391E-01  2.42705048E-01 -1.08131427E-02
 -7.87942122E-03  9.82442682E-02  1.28770841E-01 -9.41897879E-03  3.49014014E-03
 -1.18266567E-02  9.85320093E-03 -6.20310071E-03 -3.05838646E-04  1.53772654E-03
  1.50081947E-02  1.77222229E-02  4.01264338E-03  4.82054954E-03 -7.19077868E-05
  0.00000000E+00  0.00000000E+00 -1.54972887E-01  0.00000000E+00  0.00000000E+00
  0.00000000E+00 -6.57675112E-02  0.00000000E+00  0.00000000E+00  0.00000000E+00
  0.00000000E+00  0.00000000E+00 -3.68118412E-03 -7.82741933E-03  0.00000000E+00
  0.00000000E+00  0.00000000E+00 -1.54972887E-01  0.00000000E+00  0.00000000E+00
  0.00000000E+00 -6.57675112E-02  0.00000000E+00  0.00000000E+00  0.00000000E+00
  0.00000000E+00  0.00000000E+00  3.68118412E-03 -7.82741933E-03  0.00000000E+00
  3.50350400E-03 -7.49568782E-03  1.70975391E-01 -2.42705048E-01 -1.08131427E-02
 -7.87942122E-03  9.82442682E-02 -1.28770841E-01 -9.41897879E-03  3.49014014E-03
 -1.18266567E-02  9.85320093E-03  6.20310071E-03 -3.05838646E-04 -1.53772654E-03
  1.50081947E-02  1.77222229E-02  4.01264338E-03 -4.82054954E-03 -7.19077868E-05
 -3.50350400E-03  7.49568782E-03  1.70975391E-01 -2.42705048E-01  1.08131427E-02
  7.87942122E-03  9.82442682E-02 -1.28770841E-01  9.41897879E-03 -3.49014014E-03
  1.18266567E-02 -9.85320093E-03 -6.20310071E-03 -3.05838646E-04 -1.53772654E-03
 -1.50081947E-02 -1.77222229E-02  4.01264338E-03 -4.82054954E-03  7.19077868E-05
  0.00000000E+00  0.00000000E+00 -1.48974919E-01  0.00000000E+00  0.00000000E+00
  0.00000000E+00 -7.99005413E-02  0.00000000E+00  0.00000000E+00  0.00000000E+00
  0.00000000E+00  0.00000000E+00 -6.88336486E-03  6.75828094E-03  0.00000000E+00
  0.00000000E+00  0.00000000E+00 -3.45302168E-03  0.00000000E+00  0.00000000E+00
 -3.50350400E-03  7.49568782E-03  1.70975391E-01  2.42705048E-01  1.08131427E-02
  7.87942122E-03  9.82442682E-02  1.28770841E-01  9.41897879E-03 -3.49014014E-03
  1.18266567E-02 -9.85320093E-03  6.20310071E-03 -3.05838646E-04  1.53772654E-03
 -1.50081947E-02 -1.77222229E-02  4.01264338E-03  4.82054954E-03  7.19077868E-05
  0.00000000E+00  0.00000000E+00 -1.48974919E-01  0.00000000E+00  0.00000000E+00
  0.00000000E+00 -7.99005413E-02  0.00000000E+00  0.00000000E+00  0.00000000E+00
  0.00000000E+00  0.00000000E+00  6.88336486E-03  6.75828094E-03  0.00000000E+00
  0.00000000E+00  0.00000000E+00 -3.45302168E-03  0.00000000E+00  0.00000000E+00
  2.82971488E-02 -7.25169033E-02 -2.31365771E-01  3.00578981E-02 -5.97260722E-02
 -9.64470907E-02 -7.43958686E-02 -2.03309941E-02 -2.84562316E-02  6.16771421E-04
  1.02122204E-02 -1.03440793E-02 -1.03309227E-02 -3.06007823E-03 -2.18107182E-03
  1.22625212E-01  1.62436899E-01  4.29173390E-04 -3.48289146E-03 -1.31548057E-03
  0.00000000E+00  0.00000000E+00  1.25128745E-01  0.00000000E+00  0.00000000E+00
  0.00000000E+00  4.70271408E-02  0.00000000E+00  0.00000000E+00  0.00000000E+00
  0.00000000E+00  0.00000000E+00  3.50981845E-03  1.34810872E-02  0.00000000E+00
  0.00000000E+00  0.00000000E+00 -1.25128745E-01  0.00000000E+00  0.00000000E+00
  0.00000000E+00 -4.70271408E-02  0.00000000E+00  0.00000000E+00  0.00000000E+00
  0.00000000E+00  0.00000000E+00  3.50981845E-03 -1.34810872E-02  0.00000000E+00
 -2.82971488E-02  7.25169033E-02  2.31365771E-01  3.00578981E-02  5.97260722E-02
  9.64470907E-02  7.43958686E-02 -2.03309941E-02  2.84562316E-02 -6.16771421E-04
 -1.02122204E-02  1.03440793E-02 -1.03309227E-02  3.06007823E-03 -2.18107182E-03
 -1.22625212E-01 -1.62436899E-01 -4.29173390E-04 -3.48289146E-03  1.31548057E-03
 -2.82971488E-02  7.25169033E-02 -2.31365771E-01 -3.00578981E-02  5.97260722E-02
  9.64470907E-02 -7.43958686E-02  2.03309941E-02  2.84562316E-02 -6.16771421E-04
 -1.02122204E-02  1.03440793E-02 -1.03309227E-02 -3.06007823E-03  2.18107182E-03
 -1.22625212E-01 -1.62436899E-01  4.29173390E-04  3.48289146E-03  1.31548057E-03
  0.00000000E+00  0.00000000E+00  2.56666299E-01  0.00000000E+00  0.00000000E+00
  0.00000000E+00  1.39641844E-01  0.00000000E+00  0.00000000E+00  0.00000000E+00
  0.00000000E+00  0.00000000E+00  7.26188666E-03 -1.70073465E-02  0.00000000E+00
  0.00000000E+00  0.00000000E+00  4.95033460E-03  0.00000000E+00  0.00000000E+00
  2.82971488E-02 -7.25169033E-02  2.31365771E-01 -3.00578981E-02 -5.97260722E-02
 -9.64470907E-02  7.43958686E-02  2.03309941E-02 -2.84562316E-02  6.16771421E-04
  1.02122204E-02 -1.03440793E-02 -1.03309227E-02  3.06007823E-03  2.18107182E-03
  1.22625212E-01  1.62436899E-01 -4.29173390E-04  3.48289146E-03 -1.31548057E-03
  0.00000000E+00  0.00000000E+00 -2.56666299E-01  0.00000000E+00  0.00000000E+00
  0.00000000E+00 -1.39641844E-01  0.00000000E+00  0.00000000E+00  0.00000000E+00
  0.00000000E+00  0.00000000E+00  7.26188666E-03  1.70073465E-02  0.00000000E+00
  0.00000000E+00  0.00000000E+00 -4.95033460E-03  0.00000000E+00  0.00000000E+00
 -5.53937596E-03  1.08681208E-02  1.11158804E-02 -3.07010757E-02 -1.87081205E-01
  4.04631431E-02  9.18585721E-03 -6.83472455E-03 -1.16972164E-01 -1.55545483E-03
  5.23154025E-04 -5.21491793E-04  3.29040148E-03 -6.53254874E-03 -3.46878126E-03
 -1.85811006E-02 -2.68406445E-02 -4.23429491E-04 -3.11696173E-04 -4.26504919E-03
  1.69513821E-03 -6.86947114E-03  0.00000000E+00  2.86877150E-01  1.28708332E-01
  1.80802540E-03  0.00000000E+00  1.31438340E-01  5.13408044E-02  1.72513520E-02
 -1.50907390E-02  2.27789472E-04  0.00000000E+00  0.00000000E+00 -3.09624574E-03
  1.69513821E-03 -6.86947114E-03  0.00000000E+00 -2.86877150E-01  1.28708332E-01
  1.80802540E-03  0.00000000E+00 -1.31438340E-01  5.13408044E-02  1.72513520E-02
 -1.50907390E-02  2.27789472E-04  0.00000000E+00  0.00000000E+00  3.09624574E-03
 -5.53937596E-03  1.08681208E-02  1.11158804E-02  3.07010757E-02 -1.87081205E-01
  4.04631431E-02  9.18585721E-03  6.83472455E-03 -1.16972164E-01 -1.55545483E-03
  5.23154025E-04 -5.21491793E-04 -3.29040148E-03 -6.53254874E-03  3.46878126E-03
 -1.85811006E-02 -2.68406445E-02 -4.23429491E-04  3.11696173E-04 -4.26504919E-03
 -5.53937596E-03  1.08681208E-02 -1.11158804E-02 -3.07010757E-02 -1.87081205E-01
  4.04631431E-02 -9.18585721E-03 -6.83472455E-03 -1.16972164E-01 -1.55545483E-03
  5.23154025E-04 -5.21491793E-04 -3.29040148E-03  6.53254874E-03 -3.46878126E-03
 -1.85811006E-02 -2.68406445E-02  4.23429491E-04 -3.11696173E-04 -4.26504919E-03
  3.90153695E-03 -7.19506904E-03  0.00000000E+00 -1.82491537E-01  1.63772724E-01
 -2.37331872E-02  0.00000000E+00 -1.11331791E-01  9.87106006E-02 -1.43091464E-02
  8.85734943E-03  5.60491708E-03  0.00000000E+00  0.00000000E+00 -5.25149068E-03
  2.21715285E-02  2.53312772E-02  0.00000000E+00 -5.15893645E-03  3.12066648E-03
 -5.53937596E-03  1.08681208E-02 -1.11158804E-02  3.07010757E-02 -1.87081205E-01
  4.04631431E-02 -9.18585721E-03  6.83472455E-03 -1.16972164E-01 -1.55545483E-03
  5.23154025E-04 -5.21491793E-04  3.29040148E-03  6.53254874E-03  3.46878126E-03
 -1.85811006E-02 -2.68406445E-02  4.23429491E-04  3.11696173E-04 -4.26504919E-03
  3.90153695E-03 -7.19506904E-03  0.00000000E+00  1.82491537E-01  1.63772724E-01
 -2.37331872E-02  0.00000000E+00  1.11331791E-01  9.87106006E-02 -1.43091464E-02
  8.85734943E-03  5.60491708E-03  0.00000000E+00  0.00000000E+00  5.25149068E-03
  2.21715285E-02  2.53312772E-02  0.00000000E+00  5.15893645E-03  3.12066648E-03
  1.44471440E-02 -3.05799022E-02 -7.11240504E-02  6.25095644E-03  2.34722632E-01
 -8.66153897E-02 -3.91212220E-02  3.29330095E-03  1.47315857E-01  1.86681980E-04
  3.87771025E-03 -1.98787568E-03 -2.60374612E-03  1.08030774E-02  7.29085695E-03
  3.12685994E-02  4.38035007E-02 -1.73859546E-04 -8.74118890E-04  5.31338304E-03
  0.00000000E+00  0.00000000E+00  2.70465634E-01  0.00000000E+00  0.00000000E+00
  0.00000000E+00  1.16645341E-01  0.00000000E+00  0.00000000E+00  0.00000000E+00
  0.00000000E+00  0.00000000E+00  9.92814192E-03  1.42592037E-02  0.00000000E+00
  0.00000000E+00  0.00000000E+00 -2.70465634E-01  0.00000000E+00  0.00000000E+00
  0.00000000E+00 -1.16645341E-01  0.00000000E+00  0.00000000E+00  0.00000000E+00
  0.00000000E+00  0.00000000E+00  9.92814192E-03 -1.42592037E-02  0.00000000E+00
 -1.44471440E-02  3.05799022E-02  7.11240504E-02  6.25095644E-03 -2.34722632E-01
  8.66153897E-02  3.91212220E-02  3.29330095E-03 -1.47315857E-01 -1.86681980E-04
 -3.87771025E-03  1.98787568E-03 -2.60374612E-03 -1.08030774E-02  7.29085695E-03
 -3.12685994E-02 -4.38035007E-02  1.73859546E-04 -8.74118890E-04 -5.31338304E-03
 -1.44471440E-02  3.05799022E-02 -7.11240504E-02 -6.25095644E-03 -2.34722632E-01
  8.66153897E-02 -3.91212220E-02 -3.29330095E-03 -1.47315857E-01 -1.86681980E-04
 -3.87771025E-03  1.98787568E-03 -2.60374612E-03  1.08030774E-02 -7.29085695E-03
 -3.12685994E-02 -4.38035007E-02 -1.73859546E-04  8.74118890E-04 -5.31338304E-03
  0.00000000E+00  0.00000000E+00 -1.76382444E-01  0.00000000E+00  0.00000000E+00
  0.00000000E+00 -1.21020612E-01  0.00000000E+00  0.00000000E+00  0.00000000E+00
  0.00000000E+00  0.00000000E+00 -6.51437936E-03  3.07505990E-03  0.00000000E+00
  0.00000000E+00  0.00000000E+00 -4.52298414E-03  0.00000000E+00  0.00000000E+00
  1.44471440E-02 -3.05799022E-02  7.11240504E-02 -6.25095644E-03  2.34722632E-01
 -8.66153897E-02  3.91212220E-02 -3.29330095E-03  1.47315857E-01  1.86681980E-04
  3.87771025E-03 -1.98787568E-03 -2.60374612E-03 -1.08030774E-02 -7.29085695E-03
  3.12685994E-02  4.38035007E-02  1.73859546E-04  8.74118890E-04  5.31338304E-03
  0.00000000E+00  0.00000000E+00  1.76382444E-01  0.00000000E+00  0.00000000E+00
  0.00000000E+00  1.21020612E-01  0.00000000E+00  0.00000000E+00  0.00000000E+00
  0.00000000E+00  0.00000000E+00 -6.51437936E-03 -3.07505990E-03  0.00000000E+00
  0.00000000E+00  0.00000000E+00  4.52298414E-03  0.00000000E+00  0.00000000E+00
 -1.56457428E-02  2.16351288E-02  9.07724424E-03 -1.25724987E-01  6.46362856E-02
  1.62854622E-01  3.64177707E-03 -4.69989805E-02  1.47026226E-02 -1.16467438E-02
  2.47304699E-03  5.20317129E-03  1.75941220E-02  3.07806350E-03 -8.50390243E-03
 -8.70051081E-02 -1.46528405E-01 -1.05992995E-03 -1.63766499E-03  1.13913305E-03
 -2.18657626E-02  4.28055847E-02  0.00000000E+00  2.65698991E-01 -2.54531277E-01
  8.80195496E-02  0.00000000E+00  1.56252311E-01 -2.37565659E-01  5.36433870E-03
 -9.54808985E-03 -2.50215390E-03  0.00000000E+00  0.00000000E+00  2.08191376E-02
 -2.18657626E-02  4.28055847E-02  0.00000000E+00 -2.65698991E-01 -2.54531277E-01
  8.80195496E-02  0.00000000E+00 -1.56252311E-01 -2.37565659E-01  5.36433870E-03
 -9.54808985E-03 -2.50215390E-03  0.00000000E+00  0.00000000E+00 -2.08191376E-02
 -1.56457428E-02  2.16351288E-02  9.07724424E-03  1.25724987E-01  6.46362856E-02
  1.62854622E-01  3.64177707E-03  4.69989805E-02  1.47026226E-02 -1.16467438E-02
  2.47304699E-03  5.20317129E-03 -1.75941220E-02  3.07806350E-03  8.50390243E-03
 -8.70051081E-02 -1.46528405E-01 -1.05992995E-03  1.63766499E-03  1.13913305E-03
 -1.56457428E-02  2.16351288E-02 -9.07724424E-03 -1.25724987E-01  6.46362856E-02
  1.62854622E-01 -3.64177707E-03 -4.69989805E-02  1.47026226E-02 -1.16467438E-02
  2.47304699E-03  5.20317129E-03 -1.75941220E-02 -3.07806350E-03 -8.50390243E-03
 -8.70051081E-02 -1.46528405E-01  1.05992995E-03 -1.63766499E-03  1.13913305E-03
 -8.13050592E-04 -1.92078320E-03  0.00000000E+00  1.03590622E-01 -6.35613975E-02
  1.94771434E-02  0.00000000E+00  6.81695201E-02 -3.65338731E-02  1.12138805E-02
 -5.72018779E-03 -6.98268106E-03  0.00000000E+00  0.00000000E+00  1.36440247E-03
  1.67691603E-04 -2.08384116E-02  0.00000000E+00  1.96716400E-03 -2.70132458E-03
 -1.56457428E-02  2.16351288E-02 -9.07724424E-03  1.25724987E-01  6.46362856E-02
  1.62854622E-01 -3.64177707E-03  4.69989805E-02  1.47026226E-02 -1.16467438E-02
  2.47304699E-03  5.20317129E-03  1.75941220E-02 -3.07806350E-03  8.50390243E-03
 -8.70051081E-02 -1.46528405E-01  1.05992995E-03  1.63766499E-03  1.13913305E-03
 -8.13050592E-04 -1.92078320E-03  0.00000000E+00 -1.03590622E-01 -6.35613975E-02
  1.94771434E-02  0.00000000E+00 -6.81695201E-02 -3.65338731E-02  1.12138805E-02
 -5.72018779E-03 -6.98268106E-03  0.00000000E+00  0.00000000E+00 -1.36440247E-03
  1.67691603E-04 -2.08384116E-02  0.00000000E+00 -1.96716400E-03 -2.70132458E-03
 -1.87832128E-02  7.22323936E-02  4.50201289E-02 -3.53428440E-03 -1.75868567E-01
 -1.84848697E-01 -1.25857875E-01  7.96037744E-02 -1.16453733E-01  5.67178866E-03
 -3.45804841E-03 -8.25536912E-03 -1.37660934E-03 -5.71211225E-03 -3.43224225E-03
  1.23185241E-02 -4.77000737E-02  6.41478309E-04 -2.93182460E-04 -4.86251256E-03
  3.88964162E-02 -1.09713657E-01  0.00000000E+00 -1.17329101E-01  3.50035122E-01
  2.66145278E-01  0.00000000E+00 -3.31407820E-01  4.57523959E-01  8.93593629E-03
 -1.98089261E-03  8.04550226E-03  0.00000000E+00  0.00000000E+00  7.09844271E-03
 -3.88964162E-02  1.09713657E-01  0.00000000E+00 -1.17329101E-01 -3.50035122E-01
 -2.66145278E-01  0.00000000E+00 -3.31407820E-01 -4.57523959E-01 -8.93593629E-03
  1.98089261E-03 -8.04550226E-03  0.00000000E+00  0.00000000E+00  7.09844271E-03
  1.87832128E-02 -7.22323936E-02 -4.50201289E-02 -3.53428440E-03  1.75868567E-01
  1.84848697E-01  1.25857875E-01  7.96037744E-02  1.16453733E-01 -5.67178866E-03
  3.45804841E-03  8.25536912E-03 -1.37660934E-03  5.71211225E-03 -3.43224225E-03
 -1.23185241E-02  4.77000737E-02 -6.41478309E-04 -2.93182460E-04  4.86251256E-03
 -1.87832128E-02  7.22323936E-02 -4.50201289E-02 -3.53428440E-03 -1.75868567E-01
 -1.84848697E-01  1.25857875E-01  7.96037744E-02 -1.16453733E-01  5.67178866E-03
 -3.45804841E-03 -8.25536912E-03  1.37660934E-03  5.71211225E-03 -3.43224225E-03
  1.23185241E-02 -4.77000737E-02 -6.41478309E-04 -2.93182460E-04 -4.86251256E-03
  2.57883200E-02 -7.86967792E-02  0.00000000E+00 -2.10269571E-02  8.30350392E-02
  6.21859344E-02  0.00000000E+00 -1.71870041E-01 -1.06159483E-01 -1.28762741E-02
  4.42263914E-03  1.65659435E-02  0.00000000E+00  0.00000000E+00  6.56868497E-03
  7.30823511E-02  2.59762595E-01  0.00000000E+00 -8.49256692E-04  2.81699296E-03
  1.87832128E-02 -7.22323936E-02  4.50201289E-02 -3.53428440E-03  1.75868567E-01
  1.84848697E-01 -1.25857875E-01  7.96037744E-02  1.16453733E-01 -5.67178866E-03
  3.45804841E-03  8.25536912E-03  1.37660934E-03 -5.71211225E-03 -3.43224225E-03
 -1.23185241E-02  4.77000737E-02  6.41478309E-04 -2.93182460E-04  4.86251256E-03
 -2.57883200E-02  7.86967792E-02  0.00000000E+00 -2.10269571E-02 -8.30350392E-02
 -6.21859344E-02  0.00000000E+00 -1.71870041E-01  1.06159483E-01  1.28762741E-02
 -4.42263914E-03 -1.65659435E-02  0.00000000E+00  0.00000000E+00  6.56868497E-03
 -7.30823511E-02 -2.59762595E-01  0.00000000E+00 -8.49256692E-04 -2.81699296E-03
  4.26702279E-03  1.49692095E-03 -1.59306150E-02 -1.50523576E-03 -1.74390747E-01
 -7.55942916E-02 -3.04253819E-02 -2.75768271E-02 -4.26437048E-01  5.03062147E-04
  1.14610136E-03  8.07980249E-04 -6.35440805E-05  1.94183873E-02  1.05647076E-02
  3.43467716E-03  1.04260741E-02  3.26981376E-05 -2.44475273E-04 -7.49161892E-03
  6.84710666E-02 -1.05471528E-01  0.00000000E+00 -8.59812559E-02 -1.33823202E-01
 -6.53893168E-01  0.00000000E+00 -1.20001033E-01 -2.81843553E-01  1.60297774E-02
 -2.71104372E-03 -6.29987840E-04  0.00000000E+00  0.00000000E+00  6.63803310E-03
  6.84710666E-02 -1.05471528E-01  0.00000000E+00  8.59812559E-02 -1.33823202E-01
 -6.53893168E-01  0.00000000E+00  1.20001033E-01 -2.81843553E-01  1.60297774E-02
 -2.71104372E-03 -6.29987840E-04  0.00000000E+00  0.00000000E+00 -6.63803310E-03
  4.26702279E-03  1.49692095E-03 -1.59306150E-02  1.50523576E-03 -1.74390747E-01
 -7.55942916E-02 -3.04253819E-02  2.75768271E-02 -4.26437048E-01  5.03062147E-04
  1.14610136E-03  8.07980249E-04  6.35440805E-05  1.94183873E-02 -1.05647076E-02
  3.43467716E-03  1.04260741E-02  3.26981376E-05  2.44475273E-04 -7.49161892E-03
  4.26702279E-03  1.49692095E-03  1.59306150E-02 -1.50523576E-03 -1.74390747E-01
 -7.55942916E-02  3.04253819E-02 -2.75768271E-02 -4.26437048E-01  5.03062147E-04
  1.14610136E-03  8.07980249E-04  6.35440805E-05 -1.94183873E-02  1.05647076E-02
  3.43467716E-03  1.04260741E-02 -3.26981376E-05 -2.44475273E-04 -7.49161892E-03
 -8.05240090E-02  1.31001800E-01  0.00000000E+00  5.31849097E-02 -1.42485616E-01
  8.55903655E-01  0.00000000E+00  1.49673638E-01 -3.46017272E-01 -1.67053767E-02
  9.28804391E-03 -3.74610136E-03  0.00000000E+00  0.00000000E+00  8.64992300E-03
  1.20868350E-02 -1.66121243E-01  0.00000000E+00  4.65608592E-03 -4.13860444E-03
  4.26702279E-03  1.49692095E-03  1.59306150E-02  1.50523576E-03 -1.74390747E-01
 -7.55942916E-02  3.04253819E-02  2.75768271E-02 -4.26437048E-01  5.03062147E-04
  1.14610136E-03  8.07980249E-04 -6.35440805E-05 -1.94183873E-02 -1.05647076E-02
  3.43467716E-03  1.04260741E-02 -3.26981376E-05  2.44475273E-04 -7.49161892E-03
 -8.05240090E-02  1.31001800E-01  0.00000000E+00 -5.31849097E-02 -1.42485616E-01
  8.55903655E-01  0.00000000E+00 -1.49673638E-01 -3.46017272E-01 -1.67053767E-02
  9.28804391E-03 -3.74610136E-03  0.00000000E+00  0.00000000E+00 -8.64992300E-03
  1.20868350E-02 -1.66121243E-01  0.00000000E+00 -4.65608592E-03 -4.13860444E-03
 -6.76801448E-02  1.06207017E-01  1.23605546E-01  1.75518607E-02  4.56840001E-02
  7.84348904E-01  3.94416745E-01  6.46810065E-02  8.39153631E-02  4.35990314E-03
  9.53718357E-03 -2.14755075E-02 -8.09969342E-03 -8.29683001E-05 -1.95597676E-03
  2.37469054E-02 -6.00636683E-02  2.50746472E-03  3.54600336E-03  1.00626224E-03
  0.00000000E+00  0.00000000E+00  1.59368706E-01  0.00000000E+00  0.00000000E+00
  0.00000000E+00  4.34357669E-01  0.00000000E+00  0.00000000E+00  0.00000000E+00
  0.00000000E+00  0.00000000E+00 -1.10549513E-02 -1.52496806E-02  0.00000000E+00
  0.00000000E+00  0.00000000E+00  1.59368706E-01  0.00000000E+00  0.00000000E+00
  0.00000000E+00  4.34357669E-01  0.00000000E+00  0.00000000E+00  0.00000000E+00
  0.00000000E+00  0.00000000E+00  1.10549513E-02 -1.52496806E-02  0.00000000E+00
 -6.76801448E-02  1.06207017E-01  1.23605546E-01 -1.75518607E-02  4.56840001E-02
  7.84348904E-01  3.94416745E-01 -6.46810065E-02  8.39153631E-02  4.35990314E-03
  9.53718357E-03 -2.14755075E-02  8.09969342E-03 -8.29683001E-05  1.95597676E-03
  2.37469054E-02 -6.00636683E-02  2.50746472E-03 -3.54600336E-03  1.00626224E-03
  6.76801448E-02 -1.06207017E-01  1.23605546E-01 -1.75518607E-02 -4.56840001E-02
 -7.84348904E-01  3.94416745E-01 -6.46810065E-02 -8.39153631E-02 -4.35990314E-03
 -9.53718357E-03  2.14755075E-02 -8.09969342E-03 -8.29683001E-05  1.95597676E-03
 -2.37469054E-02  6.00636683E-02  2.50746472E-03 -3.54600336E-03 -1.00626224E-03
  0.00000000E+00  0.00000000E+00  2.13921551E-01  0.00000000E+00  0.00000000E+00
  0.00000000E+00  6.31338269E-01  0.00000000E+00  0.00000000E+00  0.00000000E+00
  0.00000000E+00  0.00000000E+00 -6.99996784E-03  2.28335054E-02  0.00000000E+00
  0.00000000E+00  0.00000000E+00  1.05338051E-02  0.00000000E+00  0.00000000E+00
  6.76801448E-02 -1.06207017E-01  1.23605546E-01  1.75518607E-02 -4.56840001E-02
 -7.84348904E-01  3.94416745E-01  6.46810065E-02 -8.39153631E-02 -4.35990314E-03
 -9.53718357E-03  2.14755075E-02  8.09969342E-03 -8.29683001E-05 -1.95597676E-03
 -2.37469054E-02  6.00636683E-02  2.50746472E-03  3.54600336E-03 -1.00626224E-03
  0.00000000E+00  0.00000000E+00  2.13921551E-01  0.00000000E+00  0.00000000E+00
  0.00000000E+00  6.31338269E-01  0.00000000E+00  0.00000000E+00  0.00000000E+00
  0.00000000E+00  0.00000000E+00  6.99996784E-03  2.28335054E-02  0.00000000E+00
  0.00000000E+00  0.00000000E+00  1.05338051E-02  0.00000000E+00  0.00000000E+00
 -5.47760678E-02  1.03993306E-01 -5.53460876E-02 -1.39758478E-01  3.37938827E-02
  4.59174344E-01 -2.79073514E-01 -3.10446601E-01  3.68164676E-02  2.55759597E-03
 -1.82674042E-02  6.70287141E-03 -1.02945875E-02 -4.98584827E-04 -7.01984251E-04
 -2.27390824E-03 -2.31183354E-01 -4.06667780E-03 -6.28186913E-03  8.78003538E-04
 -4.20455029E-02  4.92406668E-02  0.00000000E+00 -5.53819930E-02 -1.76498549E-02
  7.48591866E-01  0.00000000E+00 -3.22116297E-01  5.96452618E-02  6.35708357E-03
 -1.43430762E-02  1.35684449E-03  0.00000000E+00  0.00000000E+00 -9.45794022E-03
  4.20455029E-02 -4.92406668E-02  0.00000000E+00 -5.53819930E-02  1.76498549E-02
 -7.48591866E-01  0.00000000E+00 -3.22116297E-01 -5.96452618E-02 -6.35708357E-03
  1.43430762E-02 -1.35684449E-03  0.00000000E+00  0.00000000E+00 -9.45794022E-03
  5.47760678E-02 -1.03993306E-01  5.53460876E-02 -1.39758478E-01 -3.37938827E-02
 -4.59174344E-01  2.79073514E-01 -3.10446601E-01 -3.68164676E-02 -2.55759597E-03
  1.82674042E-02 -6.70287141E-03 -1.02945875E-02  4.98584827E-04 -7.01984251E-04
  2.27390824E-03  2.31183354E-01  4.06667780E-03 -6.28186913E-03 -8.78003538E-04
 -5.47760678E-02  1.03993306E-01  5.53460876E-02 -1.39758478E-01  3.37938827E-02
  4.59174344E-01  2.79073514E-01 -3.10446601E-01  3.68164676E-02  2.55759597E-03
 -1.82674042E-02  6.70287141E-03  1.02945875E-02  4.98584827E-04 -7.01984251E-04
 -2.27390824E-03 -2.31183354E-01  4.06667780E-03 -6.28186913E-03  8.78003538E-04
 -5.69116459E-02  6.49480947E-02  0.00000000E+00 -1.83016133E-01  7.68529570E-02
  9.28083405E-01  0.00000000E+00 -6.21891147E-01  9.77122807E-02  1.01255184E-02
 -2.11335909E-02  4.53900651E-03  0.00000000E+00  0.00000000E+00  1.23892142E-02
  1.18884941E-02 -1.15708785E-01  0.00000000E+00 -7.44574941E-03  5.25270795E-03
  5.47760678E-02 -1.03993306E-01 -5.53460876E-02 -1.39758478E-01 -3.37938827E-02
 -4.59174344E-01 -2.79073514E-01 -3.10446601E-01 -3.68164676E-02 -2.55759597E-03
  1.82674042E-02 -6.70287141E-03  1.02945875E-02 -4.98584827E-04 -7.01984251E-04
  2.27390824E-03  2.31183354E-01 -4.06667780E-03 -6.28186913E-03 -8.78003538E-04
  5.69116459E-02 -6.49480947E-02  0.00000000E+00 -1.83016133E-01 -7.68529570E-02
 -9.28083405E-01  0.00000000E+00 -6.21891147E-01 -9.77122807E-02 -1.01255184E-02
  2.11335909E-02 -4.53900651E-03  0.00000000E+00  0.00000000E+00  1.23892142E-02
 -1.18884941E-02  1.15708785E-01  0.00000000E+00 -7.44574941E-03 -5.25270795E-03
  3.27228286E-02 -6.15698796E-02  4.83674060E-02 -8.52636788E-02  4.90510308E-04
 -4.90386418E-01  1.66219992E-01 -2.10943324E-01 -4.17684333E-02  8.79579648E-03
  5.60499385E-04 -8.15862340E-03 -1.23565104E-02  1.95139751E-03 -4.00214142E-03
  4.29218652E-02  6.28206223E-01 -3.28650040E-03  1.09006331E-03 -4.39839767E-04
  3.90572697E-03 -5.39600314E-03  0.00000000E+00  6.05807872E-02 -3.64521487E-02
 -7.36596819E-02  0.00000000E+00  1.12781975E-01 -1.58279167E-01 -8.61916890E-03
 -4.60515303E-03  9.53431471E-03  0.00000000E+00  0.00000000E+00 -7.85889974E-03
  3.90572697E-03 -5.39600314E-03  0.00000000E+00 -6.05807872E-02 -3.64521487E-02
 -7.36596819E-02  0.00000000E+00 -1.12781975E-01 -1.58279167E-01 -8.61916890E-03
 -4.60515303E-03  9.53431471E-03  0.00000000E+00  0.00000000E+00  7.85889974E-03
  3.27228286E-02 -6.15698796E-02  4.83674060E-02  8.52636788E-02  4.90510308E-04
 -4.90386418E-01  1.66219992E-01  2.10943324E-01 -4.17684333E-02  8.79579648E-03
  5.60499385E-04 -8.15862340E-03  1.23565104E-02  1.95139751E-03  4.00214142E-03
  4.29218652E-02  6.28206223E-01 -3.28650040E-03 -1.09006331E-03 -4.39839767E-04
  3.27228286E-02 -6.15698796E-02 -4.83674060E-02 -8.52636788E-02  4.90510308E-04
 -4.90386418E-01 -1.66219992E-01 -2.10943324E-01 -4.17684333E-02  8.79579648E-03
  5.60499385E-04 -8.15862340E-03  1.23565104E-02 -1.95139751E-03 -4.00214142E-03
  4.29218652E-02  6.28206223E-01  3.28650040E-03  1.09006331E-03 -4.39839767E-04
  2.66423279E-02 -5.52908203E-02  0.00000000E+00 -8.01608453E-02 -1.69692762E-01
 -5.33960051E-01  0.00000000E+00 -2.21310027E-01 -4.77308345E-01 -1.21655004E-02
  2.20200516E-03  9.19464443E-03  0.00000000E+00  0.00000000E+00  2.45569892E-02
  7.87014269E-02  1.01124244E+00  0.00000000E+00  4.61416548E-03  2.92596510E-03
  3.27228286E-02 -6.15698796E-02 -4.83674060E-02  8.52636788E-02  4.90510308E-04
 -4.90386418E-01 -1.66219992E-01  2.10943324E-01 -4.17684333E-02  8.79579648E-03
  5.60499385E-04 -8.15862340E-03 -1.23565104E-02 -1.95139751E-03  4.00214142E-03
  4.29218652E-02  6.28206223E-01  3.28650040E-03 -1.09006331E-03 -4.39839767E-04
  2.66423279E-02 -5.52908203E-02  0.00000000E+00  8.01608453E-02 -1.69692762E-01
 -5.33960051E-01  0.00000000E+00  2.21310027E-01 -4.77308345E-01 -1.21655004E-02
  2.20200516E-03  9.19464443E-03  0.00000000E+00  0.00000000E+00 -2.45569892E-02
  7.87014269E-02  1.01124244E+00  0.00000000E+00 -4.61416548E-03  2.92596510E-03
  3.62093938E-02 -6.65958900E-02  1.42166662E-01 -1.24702235E-01  4.25376618E-02
 -6.33580318E-01  4.20361919E-01 -3.43714132E-01  9.69830875E-02  4.54983138E-03
  3.41187105E-03 -3.51773691E-03 -1.35417275E-02 -3.75774568E-03 -4.28728794E-04
  5.44873933E-02  1.04598009E+00 -3.84872718E-03  3.36690360E-03  2.46584617E-03
  0.00000000E+00  0.00000000E+00 -5.60120372E-02  0.00000000E+00  0.00000000E+00
  0.00000000E+00 -4.06009526E-02  0.00000000E+00  0.00000000E+00  0.00000000E+00
  0.00000000E+00  0.00000000E+00  1.20904535E-02 -4.42363068E-03  0.00000000E+00
  0.00000000E+00  0.00000000E+00 -5.60120372E-02  0.00000000E+00  0.00000000E+00
  0.00000000E+00 -4.06009526E-02  0.00000000E+00  0.00000000E+00  0.00000000E+00
  0.00000000E+00  0.00000000E+00 -1.20904535E-02 -4.42363068E-03  0.00000000E+00
  3.62093938E-02 -6.65958900E-02  1.42166662E-01  1.24702235E-01  4.25376618E-02
 -6.33580318E-01  4.20361919E-01  3.43714132E-01  9.69830875E-02  4.54983138E-03
  3.41187105E-03 -3.51773691E-03  1.35417275E-02 -3.75774568E-03  4.28728794E-04
  5.44873933E-02  1.04598009E+00 -3.84872718E-03 -3.36690360E-03  2.46584617E-03
 -3.62093938E-02  6.65958900E-02  1.42166662E-01  1.24702235E-01 -4.25376618E-02
  6.33580318E-01  4.20361919E-01  3.43714132E-01 -9.69830875E-02 -4.54983138E-03
 -3.41187105E-03  3.51773691E-03 -1.35417275E-02 -3.75774568E-03  4.28728794E-04
 -5.44873933E-02 -1.04598009E+00 -3.84872718E-03 -3.36690360E-03 -2.46584617E-03
  0.00000000E+00  0.00000000E+00  4.55658951E-02  0.00000000E+00  0.00000000E+00
  0.00000000E+00  1.32883272E-01  0.00000000E+00  0.00000000E+00  0.00000000E+00
  0.00000000E+00  0.00000000E+00  7.17560090E-03  4.68451699E-03  0.00000000E+00
  0.00000000E+00  0.00000000E+00  2.87440350E-03  0.00000000E+00  0.00000000E+00
 -3.62093938E-02  6.65958900E-02  1.42166662E-01 -1.24702235E-01 -4.25376618E-02
  6.33580318E-01  4.20361919E-01 -3.43714132E-01 -9.69830875E-02 -4.54983138E-03
 -3.41187105E-03  3.51773691E-03  1.35417275E-02 -3.75774568E-03 -4.28728794E-04
 -5.44873933E-02 -1.04598009E+00 -3.84872718E-03  3.36690360E-03 -2.46584617E-03
  0.00000000E+00  0.00000000E+00  4.55658951E-02  0.00000000E+00  0.00000000E+00
  0.00000000E+00  1.32883272E-01  0.00000000E+00  0.00000000E+00  0.00000000E+00
  0.00000000E+00  0.00000000E+00 -7.17560090E-03  4.68451699E-03  0.00000000E+00
  0.00000000E+00  0.00000000E+00  2.87440350E-03  0.00000000E+00  0.00000000E+00
 -2.02049659E-02  8.02478996E-02 -8.73916730E-02  9.62282559E-02 -1.02793918E-01
  1.13714274E-02 -4.76366925E-01  5.04027232E-01 -2.69828616E-01 -8.80960954E-03
  2.56965779E-03  3.03139565E-03  4.35373433E-03  5.69773881E-03 -9.60749691E-04
 -3.07014700E-02 -8.29878246E-01  3.65170699E-03 -3.40570849E-04 -5.52735369E-03
  3.61362110E-02 -8.40842668E-02  0.00000000E+00 -1.99840639E-02 -5.58217180E-02
  3.62666451E-02  0.00000000E+00 -1.02772387E-01  8.79950871E-02  1.12783375E-02
  7.79291366E-03 -6.65817833E-03  0.00000000E+00  0.00000000E+00  2.81468206E-03
 -3.61362110E-02  8.40842668E-02  0.00000000E+00 -1.99840639E-02  5.58217180E-02
 -3.62666451E-02  0.00000000E+00 -1.02772387E-01 -8.79950871E-02 -1.12783375E-02
 -7.79291366E-03  6.65817833E-03  0.00000000E+00  0.00000000E+00  2.81468206E-03
  2.02049659E-02 -8.02478996E-02  8.73916730E-02  9.62282559E-02  1.02793918E-01
 -1.13714274E-02  4.76366925E-01  5.04027232E-01  2.69828616E-01  8.80960954E-03
 -2.56965779E-03 -3.03139565E-03  4.35373433E-03 -5.69773881E-03 -9.60749691E-04
  3.07014700E-02  8.29878246E-01 -3.65170699E-03 -3.40570849E-04  5.52735369E-03
 -2.02049659E-02  8.02478996E-02  8.73916730E-02  9.62282559E-02 -1.02793918E-01
  1.13714274E-02  4.76366925E-01  5.04027232E-01 -2.69828616E-01 -8.80960954E-03
  2.56965779E-03  3.03139565E-03 -4.35373433E-03 -5.69773881E-03 -9.60749691E-04
 -3.07014700E-02 -8.29878246E-01 -3.65170699E-03 -3.40570849E-04 -5.52735369E-03
 -3.87914750E-02  3.52234164E-02  0.00000000E+00  1.62485585E-01  9.51886201E-02
  1.01500752E+00  0.00000000E+00  3.17714478E-01  1.84861934E-01 -2.41979950E-03
  7.23256229E-03 -7.26211996E-03  0.00000000E+00  0.00000000E+00 -1.69342256E-03
 -2.00702567E-02 -9.22963469E-01  0.00000000E+00  2.26073511E-03 -4.44749067E-03
  2.02049659E-02 -8.02478996E-02 -8.73916730E-02  9.62282559E-02  1.02793918E-01
 -1.13714274E-02 -4.76366925E-01  5.04027232E-01  2.69828616E-01  8.80960954E-03
 -2.56965779E-03 -3.03139565E-03 -4.35373433E-03  5.69773881E-03 -9.60749691E-04
  3.07014700E-02  8.29878246E-01  3.65170699E-03 -3.40570849E-04  5.52735369E-03
  3.87914750E-02 -3.52234164E-02  0.00000000E+00  1.62485585E-01 -9.51886201E-02
 -1.01500752E+00  0.00000000E+00  3.17714478E-01 -1.84861934E-01  2.41979950E-03
 -7.23256229E-03  7.26211996E-03  0.00000000E+00  0.00000000E+00 -1.69342256E-03
  2.00702567E-02  9.22963469E-01  0.00000000E+00  2.26073511E-03  4.44749067E-03
  6.49784423E-02 -1.12776352E-01  1.87703257E-01  6.74777088E-02 -1.09625264E-02
 -9.28177317E-01  6.24785336E-01  2.93725895E-02 -2.66688417E-02 -2.88818028E-03
  1.45710018E-02 -6.68769204E-04  6.34788714E-03 -1.71680319E-04 -1.35101554E-04
  1.91192583E-02  9.77367107E-01  4.16900790E-03  8.04234891E-03 -5.43562575E-05
  0.00000000E+00  0.00000000E+00 -3.51339813E-04  0.00000000E+00  0.00000000E+00
  0.00000000E+00 -6.91869181E-02  0.00000000E+00  0.00000000E+00  0.00000000E+00
  0.00000000E+00  0.00000000E+00 -2.32662052E-03  4.87249469E-04  0.00000000E+00
  0.00000000E+00  0.00000000E+00  3.51339813E-04  0.00000000E+00  0.00000000E+00
  0.00000000E+00  6.91869181E-02  0.00000000E+00  0.00000000E+00  0.00000000E+00
  0.00000000E+00  0.00000000E+00 -2.32662052E-03 -4.87249469E-04  0.00000000E+00
 -6.49784423E-02  1.12776352E-01 -1.87703257E-01  6.74777088E-02  1.09625264E-02
  9.28177317E-01 -6.24785336E-01  2.93725895E-02  2.66688417E-02  2.88818028E-03
 -1.45710018E-02  6.68769204E-04  6.34788714E-03  1.71680319E-04 -1.35101554E-04
 -1.91192583E-02 -9.77367107E-01 -4.16900790E-03  8.04234891E-03  5.43562575E-05
 -6.49784423E-02  1.12776352E-01  1.87703257E-01 -6.74777088E-02  1.09625264E-02
  9.28177317E-01  6.24785336E-01 -2.93725895E-02  2.66688417E-02  2.88818028E-03
 -1.45710018E-02  6.68769204E-04  6.34788714E-03 -1.71680319E-04  1.35101554E-04
 -1.91192583E-02 -9.77367107E-01  4.16900790E-03 -8.04234891E-03  5.43562575E-05
  0.00000000E+00  0.00000000E+00 -4.73195286E-03  0.00000000E+00  0.00000000E+00
  0.00000000E+00 -1.25510917E-01  0.00000000E+00  0.00000000E+00  0.00000000E+00
  0.00000000E+00  0.00000000E+00 -4.48284416E-03 -1.63739735E-03  0.00000000E+00
  0.00000000E+00  0.00000000E+00 -1.32794302E-03  0.00000000E+00  0.00000000E+00
  6.49784423E-02 -1.12776352E-01 -1.87703257E-01 -6.74777088E-02 -1.09625264E-02
 -9.28177317E-01 -6.24785336E-01 -2.93725895E-02 -2.66688417E-02 -2.88818028E-03
  1.45710018E-02 -6.68769204E-04  6.34788714E-03  1.71680319E-04  1.35101554E-04
  1.91192583E-02  9.77367107E-01 -4.16900790E-03 -8.04234891E-03 -5.43562575E-05
  0.00000000E+00  0.00000000E+00  4.73195286E-03  0.00000000E+00  0.00000000E+00
  0.00000000E+00  1.25510917E-01  0.00000000E+00  0.00000000E+00  0.00000000E+00
  0.00000000E+00  0.00000000E+00 -4.48284416E-03  1.63739735E-03  0.00000000E+00
  0.00000000E+00  0.00000000E+00  1.32794302E-03  0.00000000E+00  0.00000000E+00
 -3.28449298E-02  1.35911317E-01 -5.40742969E-02  6.56635558E-02  8.49170797E-02
 -3.86548429E-01 -7.99807428E-01  7.62688557E-01  2.84197262E-01 -1.13474590E-02
 -4.91059012E-03  6.50770223E-04  2.88203139E-03 -6.94484687E-03  2.22315535E-03
 -4.23629973E-02 -1.00441334E+00  3.62485249E-03 -1.23677059E-03  5.17169931E-03
 -1.11678991E-02 -4.52075879E-02  0.00000000E+00  3.48755362E-02 -9.87662914E-03
  1.26559781E+00  0.00000000E+00 -2.97563058E-01  3.56557525E-01  5.59157385E-03
  4.43306576E-03 -3.26786210E-03  0.00000000E+00  0.00000000E+00  1.78907326E-03
  1.11678991E-02  4.52075879E-02  0.00000000E+00  3.48755362E-02  9.87662914E-03
 -1.26559781E+00  0.00000000E+00 -2.97563058E-01 -3.56557525E-01 -5.59157385E-03
 -4.43306576E-03  3.26786210E-03  0.00000000E+00  0.00000000E+00  1.78907326E-03
  3.28449298E-02 -1.35911317E-01  5.40742969E-02  6.56635558E-02 -8.49170797E-02
  3.86548429E-01  7.99807428E-01  7.62688557E-01 -2.84197262E-01  1.13474590E-02
  4.91059012E-03 -6.50770223E-04  2.88203139E-03  6.94484687E-03  2.22315535E-03
  4.23629973E-02  1.00441334E+00 -3.62485249E-03 -1.23677059E-03 -5.17169931E-03
 -3.28449298E-02  1.35911317E-01  5.40742969E-02  6.56635558E-02  8.49170797E-02
 -3.86548429E-01  7.99807428E-01  7.62688557E-01  2.84197262E-01 -1.13474590E-02
 -4.91059012E-03  6.50770223E-04 -2.88203139E-03  6.94484687E-03  2.22315535E-03
 -4.23629973E-02 -1.00441334E+00 -3.62485249E-03 -1.23677059E-03  5.17169931E-03
  7.93862313E-02 -1.94971573E-01  0.00000000E+00 -4.85386811E-02 -5.24482376E-02
 -2.60033571E-01  0.00000000E+00 -5.58740023E-01 -8.40965566E-01  1.63864108E-02
  1.11187542E-02 -2.51468730E-03  0.00000000E+00  0.00000000E+00 -3.49700818E-03
  2.04627169E-02  1.20345626E+00  0.00000000E+00  3.21891233E-03  2.37031479E-03
  3.28449298E-02 -1.35911317E-01 -5.40742969E-02  6.56635558E-02 -8.49170797E-02
  3.86548429E-01 -7.99807428E-01  7.62688557E-01 -2.84197262E-01  1.13474590E-02
  4.91059012E-03 -6.50770223E-04 -2.88203139E-03 -6.94484687E-03  2.22315535E-03
  4.23629973E-02  1.00441334E+00  3.62485249E-03 -1.23677059E-03 -5.17169931E-03
 -7.93862313E-02  1.94971573E-01  0.00000000E+00 -4.85386811E-02  5.24482376E-02
  2.60033571E-01  0.00000000E+00 -5.58740023E-01  8.40965566E-01 -1.63864108E-02
 -1.11187542E-02  2.51468730E-03  0.00000000E+00  0.00000000E+00 -3.49700818E-03
 -2.04627169E-02 -1.20345626E+00  0.00000000E+00  3.21891233E-03 -2.37031479E-03
 -4.72840731E-02  7.99238755E-02 -2.87388493E-02  1.11031538E-01 -1.72227120E-02
  7.37612062E-01 -1.30834644E-01  4.13397271E-01 -3.67818207E-02 -6.22329393E-03
  2.16002376E-03 -2.16612992E-03 -3.91835133E-03  4.38525870E-03  7.31173120E-04
 -9.29469222E-03 -7.68886284E-01  3.59293448E-03  1.78913191E-03 -1.36982493E-03
  3.09244501E-02 -4.57932168E-02  0.00000000E+00 -6.09068505E-02 -7.62284854E-02
 -3.52081981E-01  0.00000000E+00 -2.21610885E-01 -1.33789543E-01  9.70898965E-03
  6.40938798E-04 -3.67220542E-04  0.00000000E+00  0.00000000E+00  7.26001974E-03
  3.09244501E-02 -4.57932168E-02  0.00000000E+00  6.09068505E-02 -7.62284854E-02
 -3.52081981E-01  0.00000000E+00  2.21610885E-01 -1.33789543E-01  9.70898965E-03
  6.40938798E-04 -3.67220542E-04  0.00000000E+00  0.00000000E+00 -7.26001974E-03
 -4.72840731E-02  7.99238755E-02 -2.87388493E-02 -1.11031538E-01 -1.72227120E-02
  7.37612062E-01 -1.30834644E-01 -4.13397271E-01 -3.67818207E-02 -6.22329393E-03
  2.16002376E-03 -2.16612992E-03  3.91835133E-03  4.38525870E-03 -7.31173120E-04
 -9.29469222E-03 -7.68886284E-01  3.59293448E-03 -1.78913191E-03 -1.36982493E-03
 -4.72840731E-02  7.99238755E-02  2.87388493E-02  1.11031538E-01 -1.72227120E-02
  7.37612062E-01  1.30834644E-01  4.13397271E-01 -3.67818207E-02 -6.22329393E-03
  2.16002376E-03 -2.16612992E-03  3.91835133E-03 -4.38525870E-03  7.31173120E-04
 -9.29469222E-03 -7.68886284E-01 -3.59293448E-03  1.78913191E-03 -1.36982493E-03
  4.77583454E-02 -7.26178464E-02  0.00000000E+00 -1.33539091E-01 -1.20770895E-01
 -8.52957308E-01  0.00000000E+00 -4.98903189E-01 -3.60399869E-01  6.19864551E-03
  1.07280200E-03  9.19985131E-04  0.00000000E+00  0.00000000E+00 -1.62674135E-03
  1.58102098E-02  1.09235807E+00  0.00000000E+00 -2.96573225E-04  3.73493781E-03
 -4.72840731E-02  7.99238755E-02  2.87388493E-02 -1.11031538E-01 -1.72227120E-02
  7.37612062E-01  1.30834644E-01 -4.13397271E-01 -3.67818207E-02 -6.22329393E-03
  2.16002376E-03 -2.16612992E-03 -3.91835133E-03 -4.38525870E-03 -7.31173120E-04
 -9.29469222E-03 -7.68886284E-01 -3.59293448E-03 -1.78913191E-03 -1.36982493E-03
  4.77583454E-02 -7.26178464E-02  0.00000000E+00  1.33539091E-01 -1.20770895E-01
 -8.52957308E-01  0.00000000E+00  4.98903189E-01 -3.60399869E-01  6.19864551E-03
  1.07280200E-03  9.19985131E-04  0.00000000E+00  0.00000000E+00  1.62674135E-03
  1.58102098E-02  1.09235807E+00  0.00000000E+00  2.96573225E-04  3.73493781E-03
 -4.94728019E-03  1.15653397E-02  4.32328970E-02 -3.53206234E-02 -2.19825883E-01
  1.22840817E-02  1.65341924E-01 -7.09989281E-02 -5.59714792E-01  1.67281805E-03
  4.37523552E-03 -5.57853734E-03 -2.14441915E-03  2.06818402E-02  1.18075796E-03
  1.07624940E-02  2.05496721E-01 -1.66971588E-04  1.44809560E-03 -1.22890215E-02
  0.00000000E+00  0.00000000E+00  3.01669639E-01  0.00000000E+00  0.00000000E+00
  0.00000000E+00  6.24200107E-01  0.00000000E+00  0.00000000E+00  0.00000000E+00
  0.00000000E+00  0.00000000E+00 -1.68679767E-02 -7.56578733E-03  0.00000000E+00
  0.00000000E+00  0.00000000E+00  3.01669639E-01  0.00000000E+00  0.00000000E+00
  0.00000000E+00  6.24200107E-01  0.00000000E+00  0.00000000E+00  0.00000000E+00
  0.00000000E+00  0.00000000E+00  1.68679767E-02 -7.56578733E-03  0.00000000E+00
 -4.94728019E-03  1.15653397E-02  4.32328970E-02  3.53206234E-02 -2.19825883E-01
  1.22840817E-02  1.65341924E-01  7.09989281E-02 -5.59714792E-01  1.67281805E-03
  4.37523552E-03 -5.57853734E-03  2.14441915E-03  2.06818402E-02 -1.18075796E-03
  1.07624940E-02  2.05496721E-01 -1.66971588E-04 -1.44809560E-03 -1.22890215E-02
  4.94728019E-03 -1.15653397E-02  4.32328970E-02  3.53206234E-02  2.19825883E-01
 -1.22840817E-02  1.65341924E-01  7.09989281E-02  5.59714792E-01 -1.67281805E-03
 -4.37523552E-03  5.57853734E-03 -2.14441915E-03  2.06818402E-02 -1.18075796E-03
 -1.07624940E-02 -2.05496721E-01 -1.66971588E-04 -1.44809560E-03  1.22890215E-02
  0.00000000E+00  0.00000000E+00 -2.31063577E-01  0.00000000E+00  0.00000000E+00
  0.00000000E+00 -4.34829336E-01  0.00000000E+00  0.00000000E+00  0.00000000E+00
  0.00000000E+00  0.00000000E+00  9.91750294E-03 -3.83918015E-03  0.00000000E+00
  0.00000000E+00  0.00000000E+00 -7.81848227E-03  0.00000000E+00  0.00000000E+00
  4.94728019E-03 -1.15653397E-02  4.32328970E-02 -3.53206234E-02  2.19825883E-01
 -1.22840817E-02  1.65341924E-01 -7.09989281E-02  5.59714792E-01 -1.67281805E-03
 -4.37523552E-03  5.57853734E-03  2.14441915E-03  2.06818402E-02  1.18075796E-03
 -1.07624940E-02 -2.05496721E-01 -1.66971588E-04  1.44809560E-03  1.22890215E-02
  0.00000000E+00  0.00000000E+00 -2.31063577E-01  0.00000000E+00  0.00000000E+00
  0.00000000E+00 -4.34829336E-01  0.00000000E+00  0.00000000E+00  0.00000000E+00
  0.00000000E+00  0.00000000E+00 -9.91750294E-03 -3.83918015E-03  0.00000000E+00
  0.00000000E+00  0.00000000E+00 -7.81848227E-03  0.00000000E+00  0.00000000E+00
 -1.51525240E-02  3.14781163E-02  8.62194427E-02  2.55842688E-01  4.39424401E-02
  2.65919095E-01  1.03174352E-01  7.52944087E-01  1.08540792E-01 -2.02597933E-03
  1.56261766E-02 -1.46764887E-02  2.24376650E-03  4.82861863E-04  1.34172271E-03
  6.04687247E-03 -5.62592131E-01  8.63860448E-03  9.47419092E-03  1.20437621E-03
  0.00000000E+00  0.00000000E+00  1.58491837E-01  0.00000000E+00  0.00000000E+00
  0.00000000E+00  3.68861165E-01  0.00000000E+00  0.00000000E+00  0.00000000E+00
  0.00000000E+00  0.00000000E+00 -4.56762489E-03 -3.80855867E-03  0.00000000E+00
  0.00000000E+00  0.00000000E+00 -1.58491837E-01  0.00000000E+00  0.00000000E+00
  0.00000000E+00 -3.68861165E-01  0.00000000E+00  0.00000000E+00  0.00000000E+00
  0.00000000E+00  0.00000000E+00 -4.56762489E-03  3.80855867E-03  0.00000000E+00
  1.51525240E-02 -3.14781163E-02 -8.62194427E-02  2.55842688E-01 -4.39424401E-02
 -2.65919095E-01 -1.03174352E-01  7.52944087E-01 -1.08540792E-01  2.02597933E-03
 -1.56261766E-02  1.46764887E-02  2.24376650E-03 -4.82861863E-04  1.34172271E-03
 -6.04687247E-03  5.62592131E-01 -8.63860448E-03  9.47419092E-03 -1.20437621E-03
  1.51525240E-02 -3.14781163E-02  8.62194427E-02 -2.55842688E-01 -4.39424401E-02
 -2.65919095E-01  1.03174352E-01 -7.52944087E-01 -1.08540792E-01  2.02597933E-03
 -1.56261766E-02  1.46764887E-02  2.24376650E-03  4.82861863E-04 -1.34172271E-03
 -6.04687247E-03  5.62592131E-01  8.63860448E-03 -9.47419092E-03 -1.20437621E-03
  0.00000000E+00  0.00000000E+00  2.01310426E-01  0.00000000E+00  0.00000000E+00
  0.00000000E+00  5.86154108E-01  0.00000000E+00  0.00000000E+00  0.00000000E+00
  0.00000000E+00  0.00000000E+00 -3.70180743E-03  1.16589865E-02  0.00000000E+00
  0.00000000E+00  0.00000000E+00  9.57309619E-03  0.00000000E+00  0.00000000E+00
 -1.51525240E-02  3.14781163E-02 -8.62194427E-02 -2.55842688E-01  4.39424401E-02
  2.65919095E-01 -1.03174352E-01 -7.52944087E-01  1.08540792E-01 -2.02597933E-03
  1.56261766E-02 -1.46764887E-02  2.24376650E-03 -4.82861863E-04 -1.34172271E-03
  6.04687247E-03 -5.62592131E-01 -8.63860448E-03 -9.47419092E-03  1.20437621E-03
  0.00000000E+00  0.00000000E+00 -2.01310426E-01  0.00000000E+00  0.00000000E+00
  0.00000000E+00 -5.86154108E-01  0.00000000E+00  0.00000000E+00  0.00000000E+00
  0.00000000E+00  0.00000000E+00 -3.70180743E-03 -1.16589865E-02  0.00000000E+00
  0.00000000E+00  0.00000000E+00 -9.57309619E-03  0.00000000E+00  0.00000000E+00
  1.18785736E-02 -2.57246601E-02  4.12270573E-02  9.94391043E-02  1.43085572E-01
 -5.40237035E-02  2.07696010E-01  2.64434371E-01  4.28723473E-01 -3.22546231E-03
  8.21152303E-03 -1.06962294E-03  2.73509825E-03 -1.18902033E-02 -1.20358673E-03
  2.33307451E-03 -5.06642139E-03  3.54033299E-03  4.22899907E-03  8.71970961E-03
 -1.38202685E-02  4.43331754E-03  0.00000000E+00  1.50067797E-01  1.71146869E-01
  1.80829056E-01  0.00000000E+00  2.96485755E-01  4.56596712E-01 -1.41316203E-02
  1.06757188E-02 -2.12086052E-03  0.00000000E+00  0.00000000E+00  8.60882145E-03
  1.38202685E-02 -4.43331754E-03  0.00000000E+00  1.50067797E-01 -1.71146869E-01
 -1.80829056E-01  0.00000000E+00  2.96485755E-01 -4.56596712E-01  1.41316203E-02
 -1.06757188E-02  2.12086052E-03  0.00000000E+00  0.00000000E+00  8.60882145E-03
 -1.18785736E-02  2.57246601E-02 -4.12270573E-02  9.94391043E-02 -1.43085572E-01
  5.40237035E-02 -2.07696010E-01  2.64434371E-01 -4.28723473E-01  3.22546231E-03
 -8.21152303E-03  1.06962294E-03  2.73509825E-03  1.18902033E-02 -1.20358673E-03
 -2.33307451E-03  5.06642139E-03 -3.54033299E-03  4.22899907E-03 -8.71970961E-03
  1.18785736E-02 -2.57246601E-02 -4.12270573E-02  9.94391043E-02  1.43085572E-01
 -5.40237035E-02 -2.07696010E-01  2.64434371E-01  4.28723473E-01 -3.22546231E-03
  8.21152303E-03 -1.06962294E-03 -2.73509825E-03  1.18902033E-02 -1.20358673E-03
  2.33307451E-03 -5.06642139E-03 -3.54033299E-03  4.22899907E-03  8.71970961E-03
  1.34963835E-02  3.21183267E-03  0.00000000E+00 -1.55380921E-01  3.06062728E-01
 -2.69493032E-01  0.00000000E+00 -1.09606344E-01  1.02576014E+00  8.17158159E-03
 -1.19292526E-02  3.54291328E-03  0.00000000E+00  0.00000000E+00  4.63070679E-04
 -9.36458033E-03 -7.45477213E-01  0.00000000E+00 -1.18116746E-02  6.25349069E-03
 -1.18785736E-02  2.57246601E-02  4.12270573E-02  9.94391043E-02 -1.43085572E-01
  5.40237035E-02  2.07696010E-01  2.64434371E-01 -4.28723473E-01  3.22546231E-03
 -8.21152303E-03  1.06962294E-03 -2.73509825E-03 -1.18902033E-02 -1.20358673E-03
 -2.33307451E-03  5.06642139E-03  3.54033299E-03  4.22899907E-03 -8.71970961E-03
 -1.34963835E-02 -3.21183267E-03  0.00000000E+00 -1.55380921E-01 -3.06062728E-01
  2.69493032E-01  0.00000000E+00 -1.09606344E-01 -1.02576014E+00 -8.17158159E-03
  1.19292526E-02 -3.54291328E-03  0.00000000E+00  0.00000000E+00  4.63070679E-04
  9.36458033E-03  7.45477213E-01  0.00000000E+00 -1.18116746E-02 -6.25349069E-03
  5.81896244E-02 -3.19728509E-02 -1.72516088E-01  5.43448084E-02 -6.75184599E-03
 -1.05498481E+00 -1.20228686E+00  1.25117125E-01  4.13566452E-02  2.13027520E-02
 -1.21288138E-02  1.29945967E-03  1.46013599E-02 -1.29402181E-03 -3.64135843E-03
 -1.96848857E-02 -6.00980493E-01 -8.09397233E-03 -1.07687845E-02  4.51888977E-04
 -7.76043225E-02  5.52935909E-02  0.00000000E+00  6.62584010E-02  1.06392177E-01
  1.58858239E+00  0.00000000E+00  8.60628913E-02  8.35243217E-01 -1.07518018E-02
  3.21492801E-03  9.28661548E-04  0.00000000E+00  0.00000000E+00 -8.11772997E-04
 -7.76043225E-02  5.52935909E-02  0.00000000E+00 -6.62584010E-02  1.06392177E-01
  1.58858239E+00  0.00000000E+00 -8.60628913E-02  8.35243217E-01 -1.07518018E-02
  3.21492801E-03  9.28661548E-04  0.00000000E+00  0.00000000E+00  8.11772997E-04
  5.81896244E-02 -3.19728509E-02 -1.72516088E-01 -5.43448084E-02 -6.75184599E-03
 -1.05498481E+00 -1.20228686E+00 -1.25117125E-01  4.13566452E-02  2.13027520E-02
 -1.21288138E-02  1.29945967E-03 -1.46013599E-02 -1.29402181E-03  3.64135843E-03
 -1.96848857E-02 -6.00980493E-01 -8.09397233E-03  1.07687845E-02  4.51888977E-04
  5.81896244E-02 -3.19728509E-02  1.72516088E-01  5.43448084E-02 -6.75184599E-03
 -1.05498481E+00  1.20228686E+00  1.25117125E-01  4.13566452E-02  2.13027520E-02
 -1.21288138E-02  1.29945967E-03 -1.46013599E-02  1.29402181E-03 -3.64135843E-03
 -1.96848857E-02 -6.00980493E-01  8.09397233E-03 -1.07687845E-02  4.51888977E-04
 -5.34093518E-02  3.57115152E-02  0.00000000E+00 -2.73017244E-02 -1.55465472E-01
  1.12395242E+00  0.00000000E+00 -8.68368530E-02 -9.85795157E-01 -1.18188673E-02
  8.32941811E-03  3.60683061E-04  0.00000000E+00  0.00000000E+00  8.33767220E-03
  2.91768257E-02  4.48307782E-01  0.00000000E+00  7.77132386E-03 -3.12623403E-03
  5.81896244E-02 -3.19728509E-02  1.72516088E-01 -5.43448084E-02 -6.75184599E-03
 -1.05498481E+00  1.20228686E+00 -1.25117125E-01  4.13566452E-02  2.13027520E-02
 -1.21288138E-02  1.29945967E-03  1.46013599E-02  1.29402181E-03  3.64135843E-03
 -1.96848857E-02 -6.00980493E-01  8.09397233E-03  1.07687845E-02  4.51888977E-04
 -5.34093518E-02  3.57115152E-02  0.00000000E+00  2.73017244E-02 -1.55465472E-01
  1.12395242E+00  0.00000000E+00  8.68368530E-02 -9.85795157E-01 -1.18188673E-02
  8.32941811E-03  3.60683061E-04  0.00000000E+00  0.00000000E+00 -8.33767220E-03
  2.91768257E-02  4.48307782E-01  0.00000000E+00 -7.77132386E-03 -3.12623403E-03
  5.44380689E-03 -9.49148071E-03 -8.88521981E-02 -1.06544807E-01  2.23250289E-02
 -8.13163848E-02 -2.90583325E-01 -4.16808447E-01  5.54332030E-01  5.48499804E-03
 -4.04250083E-03  1.66015695E-03  2.68657824E-03 -9.02642224E-03  7.50104271E-03
  5.34780952E-03  7.30537778E-02 -5.51189401E-03 -6.43639359E-03  1.04313204E-02
 -1.03536632E-01  4.80720135E-02  0.00000000E+00  3.73113880E-02  9.63272691E-02
  2.59351305E+00  0.00000000E+00 -7.81856287E-01  8.43613077E-01 -5.32381203E-03
 -9.63302342E-03 -3.28180279E-03  0.00000000E+00  0.00000000E+00 -2.93239505E-03
  1.03536632E-01 -4.80720135E-02  0.00000000E+00  3.73113880E-02 -9.63272691E-02
 -2.59351305E+00  0.00000000E+00 -7.81856287E-01 -8.43613077E-01  5.32381203E-03
  9.63302342E-03  3.28180279E-03  0.00000000E+00  0.00000000E+00 -2.93239505E-03
 -5.44380689E-03  9.49148071E-03  8.88521981E-02 -1.06544807E-01 -2.23250289E-02
  8.13163848E-02  2.90583325E-01 -4.16808447E-01 -5.54332030E-01 -5.48499804E-03
  4.04250083E-03 -1.66015695E-03  2.68657824E-03  9.02642224E-03  7.50104271E-03
 -5.34780952E-03 -7.30537778E-02  5.51189401E-03 -6.43639359E-03 -1.04313204E-02
  5.44380689E-03 -9.49148071E-03  8.88521981E-02 -1.06544807E-01  2.23250289E-02
 -8.13163848E-02  2.90583325E-01 -4.16808447E-01  5.54332030E-01  5.48499804E-03
 -4.04250083E-03  1.66015695E-03 -2.68657824E-03  9.02642224E-03  7.50104271E-03
  5.34780952E-03  7.30537778E-02  5.51189401E-03 -6.43639359E-03  1.04313204E-02
  6.47496670E-02 -1.22085570E-02  0.00000000E+00  2.75853633E-01  3.71736764E-02
 -1.52601684E+00  0.00000000E+00  1.58497881E+00  5.68189411E-01 -1.41329420E-03
  1.81882094E-02 -1.11995725E-02  0.00000000E+00  0.00000000E+00 -1.21714486E-03
 -1.27541884E-02 -7.95206145E-01  0.00000000E+00  1.21419065E-02 -1.04002994E-02
 -5.44380689E-03  9.49148071E-03 -8.88521981E-02 -1.06544807E-01 -2.23250289E-02
  8.13163848E-02 -2.90583325E-01 -4.16808447E-01 -5.54332030E-01 -5.48499804E-03
  4.04250083E-03 -1.66015695E-03 -2.68657824E-03 -9.02642224E-03  7.50104271E-03
 -5.34780952E-03 -7.30537778E-02 -5.51189401E-03 -6.43639359E-03 -1.04313204E-02
 -6.47496670E-02  1.22085570E-02  0.00000000E+00  2.75853633E-01 -3.71736764E-02
  1.52601684E+00  0.00000000E+00  1.58497881E+00 -5.68189411E-01  1.41329420E-03
 -1.81882094E-02  1.11995725E-02  0.00000000E+00  0.00000000E+00 -1.21714486E-03
  1.27541884E-02  7.95206145E-01  0.00000000E+00  1.21419065E-02  1.04002994E-02
 -6.21983567E-02  3.23650960E-02  1.22449276E-01 -1.19732385E-01  1.72071782E-01
  1.40741887E+00  7.30900838E-01 -9.71911187E-01  5.79140642E-01  1.01474803E-02
 -8.60520400E-03 -7.59499954E-03 -2.83855548E-03 -9.03078597E-03  4.50893895E-03
  1.72939404E-02  6.38288907E-01 -5.24823368E-03 -4.34917794E-03  1.04178252E-02
  0.00000000E+00  0.00000000E+00 -1.15429940E-01  0.00000000E+00  0.00000000E+00
  0.00000000E+00  7.55009485E-02  0.00000000E+00  0.00000000E+00  0.00000000E+00
  0.00000000E+00  0.00000000E+00  3.31048638E-03 -8.83853842E-03  0.00000000E+00
  0.00000000E+00  0.00000000E+00  1.15429940E-01  0.00000000E+00  0.00000000E+00
  0.00000000E+00 -7.55009485E-02  0.00000000E+00  0.00000000E+00  0.00000000E+00
  0.00000000E+00  0.00000000E+00  3.31048638E-03  8.83853842E-03  0.00000000E+00
  6.21983567E-02 -3.23650960E-02 -1.22449276E-01 -1.19732385E-01 -1.72071782E-01
 -1.40741887E+00 -7.30900838E-01 -9.71911187E-01 -5.79140642E-01 -1.01474803E-02
  8.60520400E-03  7.59499954E-03 -2.83855548E-03  9.03078597E-03  4.50893895E-03
 -1.72939404E-02 -6.38288907E-01  5.24823368E-03 -4.34917794E-03 -1.04178252E-02
  6.21983567E-02 -3.23650960E-02  1.22449276E-01  1.19732385E-01 -1.72071782E-01
 -1.40741887E+00  7.30900838E-01  9.71911187E-01 -5.79140642E-01 -1.01474803E-02
  8.60520400E-03  7.59499954E-03 -2.83855548E-03 -9.03078597E-03 -4.50893895E-03
 -1.72939404E-02 -6.38288907E-01 -5.24823368E-03  4.34917794E-03 -1.04178252E-02
  0.00000000E+00  0.00000000E+00  2.38627347E-01  0.00000000E+00  0.00000000E+00
  0.00000000E+00  1.24215154E+00  0.00000000E+00  0.00000000E+00  0.00000000E+00
  0.00000000E+00  0.00000000E+00  1.15682997E-02  1.88475869E-02  0.00000000E+00
  0.00000000E+00  0.00000000E+00  2.08772809E-02  0.00000000E+00  0.00000000E+00
 -6.21983567E-02  3.23650960E-02 -1.22449276E-01  1.19732385E-01  1.72071782E-01
  1.40741887E+00 -7.30900838E-01  9.71911187E-01  5.79140642E-01  1.01474803E-02
 -8.60520400E-03 -7.59499954E-03 -2.83855548E-03  9.03078597E-03 -4.50893895E-03
  1.72939404E-02  6.38288907E-01  5.24823368E-03  4.34917794E-03  1.04178252E-02
  0.00000000E+00  0.00000000E+00 -2.38627347E-01  0.00000000E+00  0.00000000E+00
  0.00000000E+00 -1.24215154E+00  0.00000000E+00  0.00000000E+00  0.00000000E+00
  0.00000000E+00  0.00000000E+00  1.15682997E-02 -1.88475869E-02  0.00000000E+00
  0.00000000E+00  0.00000000E+00 -2.08772809E-02  0.00000000E+00  0.00000000E+00
 -5.52224867E-02  2.84348726E-02  9.84365374E-02 -4.77915032E-02 -1.50631312E-01
  1.42071339E+00  7.01188051E-01 -8.00071762E-01 -7.31528585E-01  1.06476292E-02
 -1.71784666E-03 -1.09745959E-02 -2.93398132E-03  2.16292609E-02 -5.57028868E-03
  2.76206483E-02  4.62094471E-01 -3.50107986E-03 -2.54161608E-03 -1.65042003E-02
  0.00000000E+00  0.00000000E+00  3.48704373E-01  0.00000000E+00  0.00000000E+00
  0.00000000E+00  1.43939379E+00  0.00000000E+00  0.00000000E+00  0.00000000E+00
  0.00000000E+00  0.00000000E+00  8.01395524E-03 -6.24199955E-03  0.00000000E+00
  0.00000000E+00  0.00000000E+00 -3.48704373E-01  0.00000000E+00  0.00000000E+00
  0.00000000E+00 -1.43939379E+00  0.00000000E+00  0.00000000E+00  0.00000000E+00
  0.00000000E+00  0.00000000E+00  8.01395524E-03  6.24199955E-03  0.00000000E+00
  5.52224867E-02 -2.84348726E-02 -9.84365374E-02 -4.77915032E-02  1.50631312E-01
 -1.42071339E+00 -7.01188051E-01 -8.00071762E-01  7.31528585E-01 -1.06476292E-02
  1.71784666E-03  1.09745959E-02 -2.93398132E-03 -2.16292609E-02 -5.57028868E-03
 -2.76206483E-02 -4.62094471E-01  3.50107986E-03 -2.54161608E-03  1.65042003E-02
  5.52224867E-02 -2.84348726E-02  9.84365374E-02  4.77915032E-02  1.50631312E-01
 -1.42071339E+00  7.01188051E-01  8.00071762E-01  7.31528585E-01 -1.06476292E-02
  1.71784666E-03  1.09745959E-02 -2.93398132E-03  2.16292609E-02  5.57028868E-03
 -2.76206483E-02 -4.62094471E-01 -3.50107986E-03  2.54161608E-03  1.65042003E-02
  0.00000000E+00  0.00000000E+00 -2.05841756E-01  0.00000000E+00  0.00000000E+00
  0.00000000E+00  7.78825090E-02  0.00000000E+00  0.00000000E+00  0.00000000E+00
  0.00000000E+00  0.00000000E+00  1.13528430E-03  1.01992209E-02  0.00000000E+00
  0.00000000E+00  0.00000000E+00  3.08993433E-03  0.00000000E+00  0.00000000E+00
 -5.52224867E-02  2.84348726E-02 -9.84365374E-02  4.77915032E-02 -1.50631312E-01
  1.42071339E+00 -7.01188051E-01  8.00071762E-01 -7.31528585E-01  1.06476292E-02
 -1.71784666E-03 -1.09745959E-02 -2.93398132E-03 -2.16292609E-02  5.57028868E-03
  2.76206483E-02  4.62094471E-01  3.50107986E-03  2.54161608E-03 -1.65042003E-02
  0.00000000E+00  0.00000000E+00  2.05841756E-01  0.00000000E+00  0.00000000E+00
  0.00000000E+00 -7.78825090E-02  0.00000000E+00  0.00000000E+00  0.00000000E+00
  0.00000000E+00  0.00000000E+00  1.13528430E-03 -1.01992209E-02  0.00000000E+00
  0.00000000E+00  0.00000000E+00 -3.08993433E-03  0.00000000E+00  0.00000000E+00
 -7.12036224E-03  1.41311290E-02  1.76987209E-01  1.73724232E-01 -4.94525309E-02
  7.10897284E-02  5.10115269E-01  4.51500234E-01  2.31201712E-01 -1.51966767E-02
  1.17506685E-02  5.12020288E-03 -4.96031384E-03  3.16044180E-03  5.96154940E-03
  1.43259038E-02  9.53260616E-02  9.29924974E-03  1.22476161E-02  3.51629680E-03
 -6.23939688E-02  6.17704819E-03  0.00000000E+00 -2.40998332E-01 -2.26797932E-01
  2.14519226E+00  0.00000000E+00 -1.86715162E+00 -2.51529912E-01  1.29067695E-02
 -1.71334057E-02 -2.00668035E-04  0.00000000E+00  0.00000000E+00 -9.48951156E-03
  6.23939688E-02 -6.17704819E-03  0.00000000E+00 -2.40998332E-01  2.26797932E-01
 -2.14519226E+00  0.00000000E+00 -1.86715162E+00  2.51529912E-01 -1.29067695E-02
  1.71334057E-02  2.00668035E-04  0.00000000E+00  0.00000000E+00 -9.48951156E-03
  7.12036224E-03 -1.41311290E-02 -1.76987209E-01  1.73724232E-01  4.94525309E-02
 -7.10897284E-02 -5.10115269E-01  4.51500234E-01 -2.31201712E-01  1.51966767E-02
 -1.17506685E-02 -5.12020288E-03 -4.96031384E-03 -3.16044180E-03  5.96154940E-03
 -1.43259038E-02 -9.53260616E-02 -9.29924974E-03  1.22476161E-02 -3.51629680E-03
 -7.12036224E-03  1.41311290E-02 -1.76987209E-01  1.73724232E-01 -4.94525309E-02
  7.10897284E-02 -5.10115269E-01  4.51500234E-01  2.31201712E-01 -1.51966767E-02
  1.17506685E-02  5.12020288E-03  4.96031384E-03 -3.16044180E-03  5.96154940E-03
  1.43259038E-02  9.53260616E-02 -9.29924974E-03  1.22476161E-02  3.51629680E-03
  3.38234094E-02  1.52799124E-02  0.00000000E+00 -5.00062386E-02  9.70656255E-02
 -9.70135792E-01  0.00000000E+00  1.86175528E-01  7.52860000E-01  6.25926596E-03
 -2.43147638E-03 -9.69704971E-04  0.00000000E+00  0.00000000E+00 -3.83944334E-03
 -1.37194333E-02 -3.14644190E-01  0.00000000E+00 -3.19919852E-03  1.69843797E-03
  7.12036224E-03 -1.41311290E-02  1.76987209E-01  1.73724232E-01  4.94525309E-02
 -7.10897284E-02  5.10115269E-01  4.51500234E-01 -2.31201712E-01  1.51966767E-02
 -1.17506685E-02 -5.12020288E-03  4.96031384E-03  3.16044180E-03  5.96154940E-03
 -1.43259038E-02 -9.53260616E-02  9.29924974E-03  1.22476161E-02 -3.51629680E-03
 -3.38234094E-02 -1.52799124E-02  0.00000000E+00 -5.00062386E-02 -9.70656255E-02
  9.70135792E-01  0.00000000E+00  1.86175528E-01 -7.52860000E-01 -6.25926596E-03
  2.43147638E-03  9.69704971E-04  0.00000000E+00  0.00000000E+00 -3.83944334E-03
  1.37194333E-02  3.14644190E-01  0.00000000E+00 -3.19919852E-03 -1.69843797E-03
  1.49792638E-03 -1.83750399E-02  2.52078564E-01  9.95340075E-02 -1.80046689E-01
 -1.80317681E-01 -4.22234219E-01  1.96372539E-02  2.45091536E-01 -1.30704323E-02
 -3.21241189E-02  2.30600887E-02  3.32124454E-02  2.35138288E-02  1.35168090E-02
 -1.27816723E-01  1.42558158E-03 -3.02946959E-03 -3.78360861E-03 -6.98228527E-04
 -1.74397838E-02 -1.85768274E-01  0.00000000E+00  1.55592105E-01 -2.12050611E-01
  8.14194006E-01  0.00000000E+00 -3.09788454E-01  5.55078902E-01  3.92218740E-02
 -4.75446488E-02 -1.94014664E-04  0.00000000E+00  0.00000000E+00  4.63606079E-02
 -1.74397838E-02 -1.85768274E-01  0.00000000E+00 -1.55592105E-01 -2.12050611E-01
  8.14194006E-01  0.00000000E+00  3.09788454E-01  5.55078902E-01  3.92218740E-02
 -4.75446488E-02 -1.94014664E-04  0.00000000E+00  0.00000000E+00 -4.63606079E-02
  1.49792638E-03 -1.83750399E-02  2.52078564E-01 -9.95340075E-02 -1.80046689E-01
 -1.80317681E-01 -4.22234219E-01 -1.96372539E-02  2.45091536E-01 -1.30704323E-02
 -3.21241189E-02  2.30600887E-02 -3.32124454E-02  2.35138288E-02 -1.35168090E-02
 -1.27816723E-01  1.42558158E-03 -3.02946959E-03  3.78360861E-03 -6.98228527E-04
  1.49792638E-03 -1.83750399E-02 -2.52078564E-01  9.95340075E-02 -1.80046689E-01
 -1.80317681E-01  4.22234219E-01  1.96372539E-02  2.45091536E-01 -1.30704323E-02
 -3.21241189E-02  2.30600887E-02 -3.32124454E-02 -2.35138288E-02  1.35168090E-02
 -1.27816723E-01  1.42558158E-03  3.02946959E-03 -3.78360861E-03 -6.98228527E-04
  4.90232445E-03 -5.31122762E-02  0.00000000E+00  1.24460232E-01 -2.85459971E-01
  1.31729128E-01  0.00000000E+00 -2.79551455E-02  4.69872944E-01  2.06437569E-02
 -3.50473747E-02  7.09921014E-03  0.00000000E+00  0.00000000E+00 -4.29186578E-02
 -2.29474900E-01 -1.03681716E-01  0.00000000E+00 -8.45082006E-03  8.00932363E-03
  1.49792638E-03 -1.83750399E-02 -2.52078564E-01 -9.95340075E-02 -1.80046689E-01
 -1.80317681E-01  4.22234219E-01 -1.96372539E-02  2.45091536E-01 -1.30704323E-02
 -3.21241189E-02  2.30600887E-02  3.32124454E-02 -2.35138288E-02 -1.35168090E-02
 -1.27816723E-01  1.42558158E-03  3.02946959E-03  3.78360861E-03 -6.98228527E-04
  4.90232445E-03 -5.31122762E-02  0.00000000E+00 -1.24460232E-01 -2.85459971E-01
  1.31729128E-01  0.00000000E+00  2.79551455E-02  4.69872944E-01  2.06437569E-02
 -3.50473747E-02  7.09921014E-03  0.00000000E+00  0.00000000E+00  4.29186578E-02
 -2.29474900E-01 -1.03681716E-01  0.00000000E+00  8.45082006E-03  8.00932363E-03
  8.87287079E-02 -2.65408388E-02 -6.70413777E-02  1.92714915E-01 -6.64031733E-03
 -3.16100849E+00 -1.88749459E+00  1.26988231E+00 -4.85584589E-02  2.57266189E-03
  1.52861742E-02 -2.15098863E-02  2.80236883E-03  1.38080466E-02 -6.32174410E-03
  1.59773793E-01 -8.33149040E-01 -5.98612258E-03  2.55207420E-03 -4.71375827E-03
 -8.51576357E-02 -9.18042975E-02  0.00000000E+00  2.57823578E-01 -1.47107616E-01
  4.44257075E+00  0.00000000E+00 -1.37399454E+00  1.73731292E+00 -2.16376983E-02
  3.47623112E-02 -3.38536063E-03  0.00000000E+00  0.00000000E+00  8.59527673E-04
  8.51576357E-02  9.18042975E-02  0.00000000E+00  2.57823578E-01  1.47107616E-01
 -4.44257075E+00  0.00000000E+00 -1.37399454E+00 -1.73731292E+00  2.16376983E-02
 -3.47623112E-02  3.38536063E-03  0.00000000E+00  0.00000000E+00  8.59527673E-04
 -8.87287079E-02  2.65408388E-02  6.70413777E-02  1.92714915E-01  6.64031733E-03
  3.16100849E+00  1.88749459E+00  1.26988231E+00  4.85584589E-02 -2.57266189E-03
 -1.52861742E-02  2.15098863E-02  2.80236883E-03 -1.38080466E-02 -6.32174410E-03
 -1.59773793E-01  8.33149040E-01  5.98612258E-03  2.55207420E-03  4.71375827E-03
  8.87287079E-02 -2.65408388E-02  6.70413777E-02  1.92714915E-01 -6.64031733E-03
 -3.16100849E+00  1.88749459E+00  1.26988231E+00 -4.85584589E-02  2.57266189E-03
  1.52861742E-02 -2.15098863E-02 -2.80236883E-03 -1.38080466E-02 -6.32174410E-03
  1.59773793E-01 -8.33149040E-01  5.98612258E-03  2.55207420E-03 -4.71375827E-03
 -8.71193382E-02  4.14885190E-02  0.00000000E+00  5.00983767E-02 -1.57727594E-01
  3.37189107E+00  0.00000000E+00 -1.66831979E+00 -1.66734458E+00 -1.15748117E-02
  1.28415519E-02  1.11859476E-02  0.00000000E+00  0.00000000E+00 -7.62931857E-03
  3.67853250E-02  8.05865785E-01  0.00000000E+00 -5.34018513E-03 -3.47793440E-04
 -8.87287079E-02  2.65408388E-02 -6.70413777E-02  1.92714915E-01  6.64031733E-03
  3.16100849E+00 -1.88749459E+00  1.26988231E+00  4.85584589E-02 -2.57266189E-03
 -1.52861742E-02  2.15098863E-02 -2.80236883E-03  1.38080466E-02 -6.32174410E-03
 -1.59773793E-01  8.33149040E-01 -5.98612258E-03  2.55207420E-03  4.71375827E-03
  8.71193382E-02 -4.14885190E-02  0.00000000E+00  5.00983767E-02  1.57727594E-01
 -3.37189107E+00  0.00000000E+00 -1.66831979E+00  1.66734458E+00  1.15748117E-02
 -1.28415519E-02 -1.11859476E-02  0.00000000E+00  0.00000000E+00 -7.62931857E-03
 -3.67853250E-02 -8.05865785E-01  0.00000000E+00 -5.34018513E-03  3.47793440E-04
 -4.21168017E-03 -1.54613380E-01 -1.15787845E-01 -1.88139859E-01 -1.38766769E-01
  3.24885623E-01  2.18938163E-01  9.72670176E-02  1.58517985E-01 -5.23679879E-02
  1.79003767E-02 -3.67415722E-03  3.10563617E-02  7.09416586E-03  1.25003931E-02
 -1.56914019E-01  1.20931769E-01  9.99293158E-03  3.61614562E-03 -1.09400789E-04
  5.02518841E-03 -2.34022406E-02  0.00000000E+00 -2.58884041E-01 -1.37620012E-01
  4.24025767E-02  0.00000000E+00  2.90244575E-01  1.58990985E-01  5.69368658E-03
  3.22311727E-02 -6.14045452E-02  0.00000000E+00  0.00000000E+00  1.01943689E-02
  5.02518841E-03 -2.34022406E-02  0.00000000E+00  2.58884041E-01 -1.37620012E-01
  4.24025767E-02  0.00000000E+00 -2.90244575E-01  1.58990985E-01  5.69368658E-03
  3.22311727E-02 -6.14045452E-02  0.00000000E+00  0.00000000E+00 -1.01943689E-02
 -4.21168017E-03 -1.54613380E-01 -1.15787845E-01  1.88139859E-01 -1.38766769E-01
  3.24885623E-01  2.18938163E-01 -9.72670176E-02  1.58517985E-01 -5.23679879E-02
  1.79003767E-02 -3.67415722E-03 -3.10563617E-02  7.09416586E-03 -1.25003931E-02
 -1.56914019E-01  1.20931769E-01  9.99293158E-03 -3.61614562E-03 -1.09400789E-04
 -4.21168017E-03 -1.54613380E-01  1.15787845E-01 -1.88139859E-01 -1.38766769E-01
  3.24885623E-01 -2.18938163E-01  9.72670176E-02  1.58517985E-01 -5.23679879E-02
  1.79003767E-02 -3.67415722E-03 -3.10563617E-02 -7.09416586E-03  1.25003931E-02
 -1.56914019E-01  1.20931769E-01 -9.99293158E-03  3.61614562E-03 -1.09400789E-04
  9.88533163E-04 -1.58219250E-02  0.00000000E+00 -2.80764719E-01 -4.10335786E-02
 -1.57886032E-01  0.00000000E+00  4.55684576E-01  3.36656859E-01 -1.33295439E-02
  5.77241248E-02 -7.59884521E-02  0.00000000E+00  0.00000000E+00 -4.06216343E-02
 -2.49446263E-01 -7.95275324E-02  0.00000000E+00  1.15635594E-02 -9.18900453E-03
 -4.21168017E-03 -1.54613380E-01  1.15787845E-01  1.88139859E-01 -1.38766769E-01
  3.24885623E-01 -2.18938163E-01 -9.72670176E-02  1.58517985E-01 -5.23679879E-02
  1.79003767E-02 -3.67415722E-03  3.10563617E-02 -7.09416586E-03 -1.25003931E-02
 -1.56914019E-01  1.20931769E-01 -9.99293158E-03 -3.61614562E-03 -1.09400789E-04
  9.88533163E-04 -1.58219250E-02  0.00000000E+00  2.80764719E-01 -4.10335786E-02
 -1.57886032E-01  0.00000000E+00 -4.55684576E-01  3.36656859E-01 -1.33295439E-02
  5.77241248E-02 -7.59884521E-02  0.00000000E+00  0.00000000E+00  4.06216343E-02
 -2.49446263E-01 -7.95275324E-02  0.00000000E+00 -1.15635594E-02 -9.18900453E-03
  1.36893849E-03 -3.99946906E-02 -3.00404166E-02  4.92985992E-02  3.67742377E-01
  8.54750540E-02  9.24221334E-02 -1.22440555E-01 -2.91964514E-01  6.78162381E-03
 -1.76471067E-02  7.95447342E-03 -1.32064001E-03  5.63288558E-02 -2.41537778E-02
  3.44744121E-02  6.47033680E-02 -2.00306597E-03 -5.65755744E-03 -8.92548358E-03
  0.00000000E+00  0.00000000E+00  1.35963168E-01  0.00000000E+00  0.00000000E+00
  0.00000000E+00 -1.29194911E-01  0.00000000E+00  0.00000000E+00  0.00000000E+00
  0.00000000E+00  0.00000000E+00 -8.91756572E-03  6.74922864E-02  0.00000000E+00
  0.00000000E+00  0.00000000E+00  1.35963168E-01  0.00000000E+00  0.00000000E+00
  0.00000000E+00 -1.29194911E-01  0.00000000E+00  0.00000000E+00  0.00000000E+00
  0.00000000E+00  0.00000000E+00  8.91756572E-03  6.74922864E-02  0.00000000E+00
  1.36893849E-03 -3.99946906E-02 -3.00404166E-02 -4.92985992E-02  3.67742377E-01
  8.54750540E-02  9.24221334E-02  1.22440555E-01 -2.91964514E-01  6.78162381E-03
 -1.76471067E-02  7.95447342E-03  1.32064001E-03  5.63288558E-02  2.41537778E-02
  3.44744121E-02  6.47033680E-02 -2.00306597E-03  5.65755744E-03 -8.92548358E-03
 -1.36893849E-03  3.99946906E-02 -3.00404166E-02 -4.92985992E-02 -3.67742377E-01
 -8.54750540E-02  9.24221334E-02  1.22440555E-01  2.91964514E-01 -6.78162381E-03
  1.76471067E-02 -7.95447342E-03 -1.32064001E-03  5.63288558E-02  2.41537778E-02
 -3.44744121E-02 -6.47033680E-02 -2.00306597E-03  5.65755744E-03  8.92548358E-03
  0.00000000E+00  0.00000000E+00 -3.82497277E-01  0.00000000E+00  0.00000000E+00
  0.00000000E+00  4.44532505E-01  0.00000000E+00  0.00000000E+00  0.00000000E+00
  0.00000000E+00  0.00000000E+00  2.81618518E-02  6.19002098E-02  0.00000000E+00
  0.00000000E+00  0.00000000E+00  2.10051133E-02  0.00000000E+00  0.00000000E+00
 -1.36893849E-03  3.99946906E-02 -3.00404166E-02  4.92985992E-02 -3.67742377E-01
 -8.54750540E-02  9.24221334E-02 -1.22440555E-01  2.91964514E-01 -6.78162381E-03
  1.76471067E-02 -7.95447342E-03  1.32064001E-03  5.63288558E-02 -2.41537778E-02
 -3.44744121E-02 -6.47033680E-02 -2.00306597E-03 -5.65755744E-03  8.92548358E-03
  0.00000000E+00  0.00000000E+00 -3.82497277E-01  0.00000000E+00  0.00000000E+00
  0.00000000E+00  4.44532505E-01  0.00000000E+00  0.00000000E+00  0.00000000E+00
  0.00000000E+00  0.00000000E+00 -2.81618518E-02  6.19002098E-02  0.00000000E+00
  0.00000000E+00  0.00000000E+00  2.10051133E-02  0.00000000E+00  0.00000000E+00
  7.85568786E-03  1.72712518E-01 -7.82302422E-02 -1.15203113E-01 -1.57515612E-01
 -3.62213427E-01 -2.64402027E-02  1.82713682E-01  3.01930068E-01  6.75564882E-03
  4.50702002E-02 -1.97415998E-03 -2.22011299E-02  1.06346842E-02 -4.48317958E-03
  1.71366003E-01 -8.79635972E-02 -4.34308813E-03  7.55973446E-03  5.73089846E-03
 -4.94103157E-02  9.44913180E-02  0.00000000E+00  2.93723032E-01 -4.33602276E-01
  4.22061553E-01  0.00000000E+00 -4.38201812E-01  6.47606996E-01  2.82093137E-02
 -5.14515117E-03  7.88079740E-03  0.00000000E+00  0.00000000E+00  2.27038478E-02
 -4.94103157E-02  9.44913180E-02  0.00000000E+00 -2.93723032E-01 -4.33602276E-01
  4.22061553E-01  0.00000000E+00  4.38201812E-01  6.47606996E-01  2.82093137E-02
 -5.14515117E-03  7.88079740E-03  0.00000000E+00  0.00000000E+00 -2.27038478E-02
  7.85568786E-03  1.72712518E-01 -7.82302422E-02  1.15203113E-01 -1.57515612E-01
 -3.62213427E-01 -2.64402027E-02 -1.82713682E-01  3.01930068E-01  6.75564882E-03
  4.50702002E-02 -1.97415998E-03  2.22011299E-02  1.06346842E-02  4.48317958E-03
  1.71366003E-01 -8.79635972E-02 -4.34308813E-03 -7.55973446E-03  5.73089846E-03
  7.85568786E-03  1.72712518E-01  7.82302422E-02 -1.15203113E-01 -1.57515612E-01
 -3.62213427E-01  2.64402027E-02  1.82713682E-01  3.01930068E-01  6.75564882E-03
  4.50702002E-02 -1.97415998E-03  2.22011299E-02 -1.06346842E-02 -4.48317958E-03
  1.71366003E-01 -8.79635972E-02  4.34308813E-03  7.55973446E-03  5.73089846E-03
  7.83380812E-03  1.98070663E-01  0.00000000E+00 -8.44311005E-02  2.23575453E-02
 -3.33707439E-01  0.00000000E+00  1.29693835E-01  1.10754899E-01 -1.32695335E-02
  5.58871567E-02  1.64160978E-02  0.00000000E+00  0.00000000E+00  4.59002416E-02
  1.27238189E-01 -1.91846700E-01  0.00000000E+00  1.32698985E-02  2.28514627E-03
  7.85568786E-03  1.72712518E-01  7.82302422E-02  1.15203113E-01 -1.57515612E-01
 -3.62213427E-01  2.64402027E-02 -1.82713682E-01  3.01930068E-01  6.75564882E-03
  4.50702002E-02 -1.97415998E-03 -2.22011299E-02 -1.06346842E-02  4.48317958E-03
  1.71366003E-01 -8.79635972E-02  4.34308813E-03 -7.55973446E-03  5.73089846E-03
  7.83380812E-03  1.98070663E-01  0.00000000E+00  8.44311005E-02  2.23575453E-02
 -3.33707439E-01  0.00000000E+00 -1.29693835E-01  1.10754899E-01 -1.32695335E-02
  5.58871567E-02  1.64160978E-02  0.00000000E+00  0.00000000E+00 -4.59002416E-02
  1.27238189E-01 -1.91846700E-01  0.00000000E+00 -1.32698985E-02  2.28514627E-03
  6.82892683E-03 -5.64497209E-02 -3.26876571E-01 -5.23681868E-02 -7.71301119E-02
  3.22633885E-01  6.31680216E-01 -1.23351503E-01  6.71032705E-02  8.09018722E-03
 -4.16758181E-03  9.26946460E-03 -3.93649932E-02 -1.07951477E-02  1.02915399E-02
  2.53570838E-01  1.05461981E-01  1.28078107E-04 -2.52277869E-03  1.23674487E-03
  0.00000000E+00  0.00000000E+00 -3.47548135E-01  0.00000000E+00  0.00000000E+00
  0.00000000E+00  4.66140777E-01  0.00000000E+00  0.00000000E+00  0.00000000E+00
  0.00000000E+00  0.00000000E+00  5.36885208E-02  2.42664034E-02  0.00000000E+00
  0.00000000E+00  0.00000000E+00 -3.47548135E-01  0.00000000E+00  0.00000000E+00
  0.00000000E+00  4.66140777E-01  0.00000000E+00  0.00000000E+00  0.00000000E+00
  0.00000000E+00  0.00000000E+00 -5.36885208E-02  2.42664034E-02  0.00000000E+00
  6.82892683E-03 -5.64497209E-02 -3.26876571E-01  5.23681868E-02 -7.71301119E-02
  3.22633885E-01  6.31680216E-01  1.23351503E-01  6.71032705E-02  8.09018722E-03
 -4.16758181E-03  9.26946460E-03  3.93649932E-02 -1.07951477E-02 -1.02915399E-02
  2.53570838E-01  1.05461981E-01  1.28078107E-04  2.52277869E-03  1.23674487E-03
 -6.82892683E-03  5.64497209E-02 -3.26876571E-01  5.23681868E-02  7.71301119E-02
 -3.22633885E-01  6.31680216E-01  1.23351503E-01 -6.71032705E-02 -8.09018722E-03
  4.16758181E-03 -9.26946460E-03 -3.93649932E-02 -1.07951477E-02 -1.02915399E-02
 -2.53570838E-01 -1.05461981E-01  1.28078107E-04  2.52277869E-03 -1.23674487E-03
  0.00000000E+00  0.00000000E+00 -2.90254990E-01  0.00000000E+00  0.00000000E+00
  0.00000000E+00  3.89507771E-01  0.00000000E+00  0.00000000E+00  0.00000000E+00
  0.00000000E+00  0.00000000E+00  3.55629842E-02 -5.21161842E-02  0.00000000E+00
  0.00000000E+00  0.00000000E+00 -7.76144167E-03  0.00000000E+00  0.00000000E+00
 -6.82892683E-03  5.64497209E-02 -3.26876571E-01 -5.23681868E-02  7.71301119E-02
 -3.22633885E-01  6.31680216E-01 -1.23351503E-01 -6.71032705E-02 -8.09018722E-03
  4.16758181E-03 -9.26946460E-03  3.93649932E-02 -1.07951477E-02  1.02915399E-02
 -2.53570838E-01 -1.05461981E-01  1.28078107E-04 -2.52277869E-03 -1.23674487E-03
  0.00000000E+00  0.00000000E+00 -2.90254990E-01  0.00000000E+00  0.00000000E+00
  0.00000000E+00  3.89507771E-01  0.00000000E+00  0.00000000E+00  0.00000000E+00
  0.00000000E+00  0.00000000E+00 -3.55629842E-02 -5.21161842E-02  0.00000000E+00
  0.00000000E+00  0.00000000E+00 -7.76144167E-03  0.00000000E+00  0.00000000E+00
 -8.27333148E-04  1.67740611E-02 -2.20656816E-01 -3.00498900E-01  9.44079130E-02
 -1.01283621E-01  2.75322721E-01  4.52203971E-01 -8.54445207E-02 -5.43057495E-02
  5.79005341E-02 -1.02655387E-02  4.13587628E-03  7.63294206E-03 -6.07918601E-03
 -1.41295480E-02 -6.62008202E-03  1.89353435E-02  2.05440079E-02 -5.19473790E-04
  0.00000000E+00  0.00000000E+00  2.58542507E-01  0.00000000E+00  0.00000000E+00
  0.00000000E+00 -4.09925654E-01  0.00000000E+00  0.00000000E+00  0.00000000E+00
  0.00000000E+00  0.00000000E+00 -6.08363276E-03  4.71565052E-02  0.00000000E+00
  0.00000000E+00  0.00000000E+00  2.58542507E-01  0.00000000E+00  0.00000000E+00
  0.00000000E+00 -4.09925654E-01  0.00000000E+00  0.00000000E+00  0.00000000E+00
  0.00000000E+00  0.00000000E+00  6.08363276E-03  4.71565052E-02  0.00000000E+00
 -8.27333148E-04  1.67740611E-02 -2.20656816E-01  3.00498900E-01  9.44079130E-02
 -1.01283621E-01  2.75322721E-01 -4.52203971E-01 -8.54445207E-02 -5.43057495E-02
  5.79005341E-02 -1.02655387E-02 -4.13587628E-03  7.63294206E-03  6.07918601E-03
 -1.41295480E-02 -6.62008202E-03  1.89353435E-02 -2.05440079E-02 -5.19473790E-04
  8.27333148E-04 -1.67740611E-02 -2.20656816E-01  3.00498900E-01 -9.44079130E-02
  1.01283621E-01  2.75322721E-01 -4.52203971E-01  8.54445207E-02  5.43057495E-02
 -5.79005341E-02  1.02655387E-02  4.13587628E-03  7.63294206E-03  6.07918601E-03
  1.41295480E-02  6.62008202E-03  1.89353435E-02 -2.05440079E-02  5.19473790E-04
  0.00000000E+00  0.00000000E+00  2.21199628E-01  0.00000000E+00  0.00000000E+00
  0.00000000E+00 -3.59318496E-01  0.00000000E+00  0.00000000E+00  0.00000000E+00
  0.00000000E+00  0.00000000E+00 -9.18400734E-03 -2.32900567E-02  0.00000000E+00
  0.00000000E+00  0.00000000E+00 -1.28619764E-02  0.00000000E+00  0.00000000E+00
  8.27333148E-04 -1.67740611E-02 -2.20656816E-01 -3.00498900E-01 -9.44079130E-02
  1.01283621E-01  2.75322721E-01  4.52203971E-01  8.54445207E-02  5.43057495E-02
 -5.79005341E-02  1.02655387E-02 -4.13587628E-03  7.63294206E-03 -6.07918601E-03
  1.41295480E-02  6.62008202E-03  1.89353435E-02  2.05440079E-02  5.19473790E-04
  0.00000000E+00  0.00000000E+00  2.21199628E-01  0.00000000E+00  0.00000000E+00
  0.00000000E+00 -3.59318496E-01  0.00000000E+00  0.00000000E+00  0.00000000E+00
  0.00000000E+00  0.00000000E+00  9.18400734E-03 -2.32900567E-02  0.00000000E+00
  0.00000000E+00  0.00000000E+00 -1.28619764E-02  0.00000000E+00  0.00000000E+00
  6.80698785E-03 -1.84642739E-02 -1.21761485E-01 -6.75559919E-02  1.31353250E-01
  1.16942487E-01  2.25348353E-01  2.49715389E-02 -1.98254866E-01  1.65992304E-02
  4.65044182E-03 -6.67687540E-03 -1.72285952E-03  3.70653076E-02 -1.22869613E-02
  7.39396070E-02  3.70972637E-02 -3.26131594E-03 -2.37718877E-05 -1.69994195E-02
 -9.93541860E-03  9.75452979E-02  0.00000000E+00 -2.17243055E-01 -2.46067578E-01
 -6.36986935E-02  0.00000000E+00  4.44474062E-01  3.47480635E-01 -3.01437110E-02
  4.28051018E-02 -1.24840237E-02  0.00000000E+00  0.00000000E+00 -3.09126825E-03
 -9.93541860E-03  9.75452979E-02  0.00000000E+00  2.17243055E-01 -2.46067578E-01
 -6.36986935E-02  0.00000000E+00 -4.44474062E-01  3.47480635E-01 -3.01437110E-02
  4.28051018E-02 -1.24840237E-02  0.00000000E+00  0.00000000E+00  3.09126825E-03
  6.80698785E-03 -1.84642739E-02 -1.21761485E-01  6.75559919E-02  1.31353250E-01
  1.16942487E-01  2.25348353E-01 -2.49715389E-02 -1.98254866E-01  1.65992304E-02
  4.65044182E-03 -6.67687540E-03  1.72285952E-03  3.70653076E-02  1.22869613E-02
  7.39396070E-02  3.70972637E-02 -3.26131594E-03  2.37718877E-05 -1.69994195E-02
  6.80698785E-03 -1.84642739E-02  1.21761485E-01 -6.75559919E-02  1.31353250E-01
  1.16942487E-01 -2.25348353E-01  2.49715389E-02 -1.98254866E-01  1.65992304E-02
  4.65044182E-03 -6.67687540E-03  1.72285952E-03 -3.70653076E-02 -1.22869613E-02
  7.39396070E-02  3.70972637E-02  3.26131594E-03 -2.37718877E-05 -1.69994195E-02
 -7.65299296E-03  1.15190520E-01  0.00000000E+00  3.61445168E-01 -3.27744796E-01
 -4.24991155E-01  0.00000000E+00 -4.93769076E-01  5.91541748E-01  1.14073034E-02
 -3.75797020E-02  3.21655523E-02  0.00000000E+00  0.00000000E+00  1.41348266E-03
 -1.35248829E-02 -5.14306082E-02  0.00000000E+00 -2.14259619E-02  1.44611974E-02
  6.80698785E-03 -1.84642739E-02  1.21761485E-01  6.75559919E-02  1.31353250E-01
  1.16942487E-01 -2.25348353E-01 -2.49715389E-02 -1.98254866E-01  1.65992304E-02
  4.65044182E-03 -6.67687540E-03 -1.72285952E-03 -3.70653076E-02  1.22869613E-02
  7.39396070E-02  3.70972637E-02  3.26131594E-03  2.37718877E-05 -1.69994195E-02
 -7.65299296E-03  1.15190520E-01  0.00000000E+00 -3.61445168E-01 -3.27744796E-01
 -4.24991155E-01  0.00000000E+00  4.93769076E-01  5.91541748E-01  1.14073034E-02
 -3.75797020E-02  3.21655523E-02  0.00000000E+00  0.00000000E+00 -1.41348266E-03
 -1.35248829E-02 -5.14306082E-02  0.00000000E+00  2.14259619E-02  1.44611974E-02
 -1.15836200E-02  6.50698395E-02  3.93785654E-02 -2.75472095E-02 -4.04682537E-01
  5.70623983E-03 -3.93371513E-03 -1.81753096E-02  4.59008962E-01  4.35644539E-03
 -1.00916796E-03 -5.25790388E-03  1.35336589E-03 -4.01733150E-02  8.44570388E-03
 -1.09589607E-02  1.38605706E-02  2.94166211E-04 -4.76219310E-04  1.64086501E-02
  0.00000000E+00  0.00000000E+00 -1.37464307E-01  0.00000000E+00  0.00000000E+00
  0.00000000E+00  5.15638457E-01  0.00000000E+00  0.00000000E+00  0.00000000E+00
  0.00000000E+00  0.00000000E+00  2.16661886E-03 -5.33509804E-02  0.00000000E+00
  0.00000000E+00  0.00000000E+00  1.37464307E-01  0.00000000E+00  0.00000000E+00
  0.00000000E+00 -5.15638457E-01  0.00000000E+00  0.00000000E+00  0.00000000E+00
  0.00000000E+00  0.00000000E+00  2.16661886E-03  5.33509804E-02  0.00000000E+00
  1.15836200E-02 -6.50698395E-02 -3.93785654E-02 -2.75472095E-02  4.04682537E-01
 -5.70623983E-03  3.93371513E-03 -1.81753096E-02 -4.59008962E-01 -4.35644539E-03
  1.00916796E-03  5.25790388E-03  1.35336589E-03  4.01733150E-02  8.44570388E-03
  1.09589607E-02 -1.38605706E-02 -2.94166211E-04 -4.76219310E-04 -1.64086501E-02
  1.15836200E-02 -6.50698395E-02  3.93785654E-02  2.75472095E-02  4.04682537E-01
 -5.70623983E-03 -3.93371513E-03  1.81753096E-02 -4.59008962E-01 -4.35644539E-03
  1.00916796E-03  5.25790388E-03  1.35336589E-03 -4.01733150E-02 -8.44570388E-03
  1.09589607E-02 -1.38605706E-02  2.94166211E-04  4.76219310E-04 -1.64086501E-02
  0.00000000E+00  0.00000000E+00  3.12409415E-01  0.00000000E+00  0.00000000E+00
  0.00000000E+00 -4.98758155E-01  0.00000000E+00  0.00000000E+00  0.00000000E+00
  0.00000000E+00  0.00000000E+00 -8.31007989E-03 -4.22317047E-02  0.00000000E+00
  0.00000000E+00  0.00000000E+00 -2.69955894E-02  0.00000000E+00  0.00000000E+00
 -1.15836200E-02  6.50698395E-02 -3.93785654E-02  2.75472095E-02 -4.04682537E-01
  5.70623983E-03  3.93371513E-03  1.81753096E-02  4.59008962E-01  4.35644539E-03
 -1.00916796E-03 -5.25790388E-03  1.35336589E-03  4.01733150E-02 -8.44570388E-03
 -1.09589607E-02  1.38605706E-02 -2.94166211E-04  4.76219310E-04  1.64086501E-02
  0.00000000E+00  0.00000000E+00 -3.12409415E-01  0.00000000E+00  0.00000000E+00
  0.00000000E+00  4.98758155E-01  0.00000000E+00  0.00000000E+00  0.00000000E+00
  0.00000000E+00  0.00000000E+00 -8.31007989E-03  4.22317047E-02  0.00000000E+00
  0.00000000E+00  0.00000000E+00  2.69955894E-02  0.00000000E+00  0.00000000E+00
  2.24317019E-02  4.53250655E-02 -7.75131823E-02 -2.49148276E-01 -1.94752292E-01
 -1.32961534E+00 -7.15033692E-01  1.01904399E+00  3.10930173E-01 -1.34491585E-02
 -2.40983562E-02  3.01734838E-02 -5.26890107E-04  2.89184747E-02 -1.14170416E-02
 -9.33410815E-02 -4.05877940E-01 -4.48853089E-03  1.37661175E-03 -3.53979559E-03
 -2.49839497E-02 -1.24043086E-01  0.00000000E+00  8.16721572E-03 -2.09340882E-01
  2.31182498E+00  0.00000000E+00 -6.68595786E-01  1.07205158E+00  2.83205840E-02
  2.97369693E-03 -1.77024698E-02  0.00000000E+00  0.00000000E+00 -1.40452245E-02
  2.49839497E-02  1.24043086E-01  0.00000000E+00  8.16721572E-03  2.09340882E-01
 -2.31182498E+00  0.00000000E+00 -6.68595786E-01 -1.07205158E+00 -2.83205840E-02
 -2.97369693E-03  1.77024698E-02  0.00000000E+00  0.00000000E+00 -1.40452245E-02
 -2.24317019E-02 -4.53250655E-02  7.75131823E-02 -2.49148276E-01  1.94752292E-01
  1.32961534E+00  7.15033692E-01  1.01904399E+00 -3.10930173E-01  1.34491585E-02
  2.40983562E-02 -3.01734838E-02 -5.26890107E-04 -2.89184747E-02 -1.14170416E-02
  9.33410815E-02  4.05877940E-01  4.48853089E-03  1.37661175E-03  3.53979559E-03
  2.24317019E-02  4.53250655E-02  7.75131823E-02 -2.49148276E-01 -1.94752292E-01
 -1.32961534E+00  7.15033692E-01  1.01904399E+00  3.10930173E-01 -1.34491585E-02
 -2.40983562E-02  3.01734838E-02  5.26890107E-04 -2.89184747E-02 -1.14170416E-02
 -9.33410815E-02 -4.05877940E-01  4.48853089E-03  1.37661175E-03 -3.53979559E-03
 -3.90163061E-02  3.02107570E-01  0.00000000E+00 -4.84756400E-01 -4.66520029E-02
 -2.05877636E-01  0.00000000E+00  6.23097816E-01  1.15790799E-01  4.35658992E-02
 -3.84214229E-02 -5.12520840E-03  0.00000000E+00  0.00000000E+00 -9.88605923E-03
 -2.39539001E-01 -9.29912580E-02  0.00000000E+00 -7.33406782E-03  1.22519980E-03
 -2.24317019E-02 -4.53250655E-02 -7.75131823E-02 -2.49148276E-01  1.94752292E-01
  1.32961534E+00 -7.15033692E-01  1.01904399E+00 -3.10930173E-01  1.34491585E-02
  2.40983562E-02 -3.01734838E-02  5.26890107E-04  2.89184747E-02 -1.14170416E-02
  9.33410815E-02  4.05877940E-01 -4.48853089E-03  1.37661175E-03  3.53979559E-03
  3.90163061E-02 -3.02107570E-01  0.00000000E+00 -4.84756400E-01  4.66520029E-02
  2.05877636E-01  0.00000000E+00  6.23097816E-01 -1.15790799E-01 -4.35658992E-02
  3.84214229E-02  5.12520840E-03  0.00000000E+00  0.00000000E+00 -9.88605923E-03
  2.39539001E-01  9.29912580E-02  0.00000000E+00 -7.33406782E-03 -1.22519980E-03
 -6.88199335E-03  1.88512606E-01  2.81378107E-01  3.31292296E-02  2.29788382E-01
 -8.08830793E-01 -8.42178034E-01  1.28978010E-01 -3.04716073E-01 -4.13059740E-02
  3.54568132E-02  7.82437560E-03  1.10482068E-02  3.42291339E-03 -2.38901770E-02
 -1.22738245E-01 -1.83723619E-01  2.15143463E-03  3.66500214E-03 -3.18089341E-03
 -3.07700702E-03 -7.61621122E-03  0.00000000E+00 -1.23699886E-01 -3.58185058E-01
  6.77500132E-01  0.00000000E+00  1.41694462E-01  7.34777774E-01  1.62350859E-02
  1.91221422E-02 -1.22835564E-02  0.00000000E+00  0.00000000E+00  3.97965866E-02
 -3.07700702E-03 -7.61621122E-03  0.00000000E+00  1.23699886E-01 -3.58185058E-01
  6.77500132E-01  0.00000000E+00 -1.41694462E-01  7.34777774E-01  1.62350859E-02
  1.91221422E-02 -1.22835564E-02  0.00000000E+00  0.00000000E+00 -3.97965866E-02
 -6.88199335E-03  1.88512606E-01  2.81378107E-01 -3.31292296E-02  2.29788382E-01
 -8.08830793E-01 -8.42178034E-01 -1.28978010E-01 -3.04716073E-01 -4.13059740E-02
  3.54568132E-02  7.82437560E-03 -1.10482068E-02  3.42291339E-03  2.38901770E-02
 -1.22738245E-01 -1.83723619E-01  2.15143463E-03 -3.66500214E-03 -3.18089341E-03
 -6.88199335E-03  1.88512606E-01 -2.81378107E-01  3.31292296E-02  2.29788382E-01
 -8.08830793E-01  8.42178034E-01  1.28978010E-01 -3.04716073E-01 -4.13059740E-02
  3.54568132E-02  7.82437560E-03 -1.10482068E-02 -3.42291339E-03 -2.38901770E-02
 -1.22738245E-01 -1.83723619E-01 -2.15143463E-03  3.66500214E-03 -3.18089341E-03
  1.66490611E-02 -2.05502723E-01  0.00000000E+00 -1.51592821E-01  2.94905934E-01
  1.03342246E+00  0.00000000E+00 -4.75516422E-02 -8.05676082E-01  2.96975633E-02
 -2.16774969E-02  8.36853892E-03  0.00000000E+00  0.00000000E+00  7.73416148E-03
  1.67409791E-01  1.69985826E-01  0.00000000E+00 -3.09522842E-03  8.72770512E-03
 -6.88199335E-03  1.88512606E-01 -2.81378107E-01 -3.31292296E-02  2.29788382E-01
 -8.08830793E-01  8.42178034E-01 -1.28978010E-01 -3.04716073E-01 -4.13059740E-02
  3.54568132E-02  7.82437560E-03  1.10482068E-02 -3.42291339E-03  2.38901770E-02
 -1.22738245E-01 -1.83723619E-01 -2.15143463E-03 -3.66500214E-03 -3.18089341E-03
  1.66490611E-02 -2.05502723E-01  0.00000000E+00  1.51592821E-01  2.94905934E-01
  1.03342246E+00  0.00000000E+00  4.75516422E-02 -8.05676082E-01  2.96975633E-02
 -2.16774969E-02  8.36853892E-03  0.00000000E+00  0.00000000E+00 -7.73416148E-03
  1.67409791E-01  1.69985826E-01  0.00000000E+00  3.09522842E-03  8.72770512E-03
  3.00304212E-02 -2.91156827E-01 -4.47191882E-02  3.15124665E-01 -7.61932572E-02
  1.28165475E+00  4.13279693E-01 -8.37375324E-01  2.60185712E-01  4.70388423E-03
  2.78091339E-02 -1.09743508E-02 -2.18910041E-02 -4.11661137E-03  2.26607334E-03
  2.26607576E-01  1.17920049E-01 -8.73275487E-03  4.42051892E-03  3.53005909E-03
  0.00000000E+00  0.00000000E+00 -4.00546296E-01  0.00000000E+00  0.00000000E+00
  0.00000000E+00  5.21976825E-01  0.00000000E+00  0.00000000E+00  0.00000000E+00
  0.00000000E+00  0.00000000E+00 -1.53289719E-02  2.18540970E-02  0.00000000E+00
  0.00000000E+00  0.00000000E+00  4.00546296E-01  0.00000000E+00  0.00000000E+00
  0.00000000E+00 -5.21976825E-01  0.00000000E+00  0.00000000E+00  0.00000000E+00
  0.00000000E+00  0.00000000E+00 -1.53289719E-02 -2.18540970E-02  0.00000000E+00
 -3.00304212E-02  2.91156827E-01  4.47191882E-02  3.15124665E-01  7.61932572E-02
 -1.28165475E+00 -4.13279693E-01 -8.37375324E-01 -2.60185712E-01 -4.70388423E-03
 -2.78091339E-02  1.09743508E-02 -2.18910041E-02  4.11661137E-03  2.26607334E-03
 -2.26607576E-01 -1.17920049E-01  8.73275487E-03  4.42051892E-03 -3.53005909E-03
 -3.00304212E-02  2.91156827E-01 -4.47191882E-02 -3.15124665E-01  7.61932572E-02
 -1.28165475E+00  4.13279693E-01  8.37375324E-01 -2.60185712E-01 -4.70388423E-03
 -2.78091339E-02  1.09743508E-02 -2.18910041E-02 -4.11661137E-03 -2.26607334E-03
 -2.26607576E-01 -1.17920049E-01 -8.73275487E-03 -4.42051892E-03 -3.53005909E-03
  0.00000000E+00  0.00000000E+00 -4.03739624E-01  0.00000000E+00  0.00000000E+00
  0.00000000E+00  8.20302210E-01  0.00000000E+00  0.00000000E+00  0.00000000E+00
  0.00000000E+00  0.00000000E+00 -1.45110243E-02 -4.11477029E-02  0.00000000E+00
  0.00000000E+00  0.00000000E+00 -6.32323046E-03  0.00000000E+00  0.00000000E+00
  3.00304212E-02 -2.91156827E-01  4.47191882E-02 -3.15124665E-01 -7.61932572E-02
  1.28165475E+00 -4.13279693E-01  8.37375324E-01  2.60185712E-01  4.70388423E-03
  2.78091339E-02 -1.09743508E-02 -2.18910041E-02  4.11661137E-03 -2.26607334E-03
  2.26607576E-01  1.17920049E-01  8.73275487E-03 -4.42051892E-03  3.53005909E-03
  0.00000000E+00  0.00000000E+00  4.03739624E-01  0.00000000E+00  0.00000000E+00
  0.00000000E+00 -8.20302210E-01  0.00000000E+00  0.00000000E+00  0.00000000E+00
  0.00000000E+00  0.00000000E+00 -1.45110243E-02  4.11477029E-02  0.00000000E+00
  0.00000000E+00  0.00000000E+00  6.32323046E-03  0.00000000E+00  0.00000000E+00
  6.87122181E-02 -1.12898413E-01 -6.71760645E-02 -7.00149434E-02  2.12291398E-02
 -1.63372412E+00 -1.11725900E+00  1.34378768E+00 -1.23685872E-01  4.30459576E-02
 -8.22725566E-03 -2.32935375E-02 -3.81425591E-02 -3.55920708E-02  1.11138718E-02
  1.65922220E-01 -9.39157811E-01 -1.66043786E-02  1.67644176E-02  5.41244097E-03
 -3.47132909E-02  2.61422205E-01  0.00000000E+00 -3.47818700E-01  5.17399342E-01
  1.01813432E+00  0.00000000E+00 -3.52894495E-01 -5.68031787E-01 -1.69780516E-03
 -4.52840702E-02  5.18348403E-02  0.00000000E+00  0.00000000E+00  1.00326010E-03
  3.47132909E-02 -2.61422205E-01  0.00000000E+00 -3.47818700E-01 -5.17399342E-01
 -1.01813432E+00  0.00000000E+00 -3.52894495E-01  5.68031787E-01  1.69780516E-03
  4.52840702E-02 -5.18348403E-02  0.00000000E+00  0.00000000E+00  1.00326010E-03
 -6.87122181E-02  1.12898413E-01  6.71760645E-02 -7.00149434E-02 -2.12291398E-02
  1.63372412E+00  1.11725900E+00  1.34378768E+00  1.23685872E-01 -4.30459576E-02
  8.22725566E-03  2.32935375E-02 -3.81425591E-02  3.55920708E-02  1.11138718E-02
 -1.65922220E-01  9.39157811E-01  1.66043786E-02  1.67644176E-02 -5.41244097E-03
  6.87122181E-02 -1.12898413E-01  6.71760645E-02 -7.00149434E-02  2.12291398E-02
 -1.63372412E+00  1.11725900E+00  1.34378768E+00 -1.23685872E-01  4.30459576E-02
 -8.22725566E-03 -2.32935375E-02  3.81425591E-02  3.55920708E-02  1.11138718E-02
  1.65922220E-01 -9.39157811E-01  1.66043786E-02  1.67644176E-02  5.41244097E-03
 -6.43381777E-02  2.80740962E-02  0.00000000E+00 -1.04727554E-01  1.55008086E-01
  2.19055786E+00  0.00000000E+00 -1.03563311E+00 -1.87468650E+00 -1.18794572E-02
 -8.76109134E-04  2.05760239E-02  0.00000000E+00  0.00000000E+00  5.86237182E-03
 -1.03380918E-01  8.94335168E-01  0.00000000E+00 -8.65433721E-03 -1.71918795E-02
 -6.87122181E-02  1.12898413E-01 -6.71760645E-02 -7.00149434E-02 -2.12291398E-02
  1.63372412E+00 -1.11725900E+00  1.34378768E+00  1.23685872E-01 -4.30459576E-02
  8.22725566E-03  2.32935375E-02  3.81425591E-02 -3.55920708E-02  1.11138718E-02
 -1.65922220E-01  9.39157811E-01 -1.66043786E-02  1.67644176E-02 -5.41244097E-03
  6.43381777E-02 -2.80740962E-02  0.00000000E+00 -1.04727554E-01 -1.55008086E-01
 -2.19055786E+00  0.00000000E+00 -1.03563311E+00  1.87468650E+00  1.18794572E-02
  8.76109134E-04 -2.05760239E-02  0.00000000E+00  0.00000000E+00  5.86237182E-03
  1.03380918E-01 -8.94335168E-01  0.00000000E+00 -8.65433721E-03  1.71918795E-02
 -9.69694245E-03 -2.03880168E-01 -4.55006719E-02  2.35233437E-01 -4.27209968E-01
  1.78955968E+00  8.52486580E-01 -1.15540581E+00  8.64972520E-01 -4.19415362E-03
  1.33178558E-02 -9.03627999E-03  4.42600581E-03  9.57195190E-03  9.21336922E-04
 -7.89499236E-03  4.61462482E-01  6.51965300E-03 -7.70655659E-03  8.25280550E-03
  3.63290221E-02 -1.78920755E-01  0.00000000E+00  5.27194302E-02  1.62877642E-01
 -1.15123349E+00  0.00000000E+00  8.51182843E-01 -7.55978240E-01  1.80495997E-03
 -8.26301694E-03 -2.31067755E-02  0.00000000E+00  0.00000000E+00  9.95526667E-03
 -3.63290221E-02  1.78920755E-01  0.00000000E+00  5.27194302E-02 -1.62877642E-01
  1.15123349E+00  0.00000000E+00  8.51182843E-01  7.55978240E-01 -1.80495997E-03
  8.26301694E-03  2.31067755E-02  0.00000000E+00  0.00000000E+00  9.95526667E-03
  9.69694245E-03  2.03880168E-01  4.55006719E-02  2.35233437E-01  4.27209968E-01
 -1.78955968E+00 -8.52486580E-01 -1.15540581E+00 -8.64972520E-01  4.19415362E-03
 -1.33178558E-02  9.03627999E-03  4.42600581E-03 -9.57195190E-03  9.21336922E-04
  7.89499236E-03 -4.61462482E-01 -6.51965300E-03 -7.70655659E-03 -8.25280550E-03
 -9.69694245E-03 -2.03880168E-01  4.55006719E-02  2.35233437E-01 -4.27209968E-01
  1.78955968E+00 -8.52486580E-01 -1.15540581E+00  8.64972520E-01 -4.19415362E-03
  1.33178558E-02 -9.03627999E-03 -4.42600581E-03 -9.57195190E-03  9.21336922E-04
 -7.89499236E-03  4.61462482E-01 -6.51965300E-03 -7.70655659E-03  8.25280550E-03
 -2.60134109E-02  2.29543805E-01  0.00000000E+00  8.47443040E-02 -1.46348161E-01
 -1.76391329E+00  0.00000000E+00  1.17448621E-01  8.37471410E-01 -2.40055867E-02
  3.69426454E-03 -2.89450200E-02  0.00000000E+00  0.00000000E+00 -3.52815766E-02
 -1.93676221E-01  2.77275006E-02  0.00000000E+00 -1.22503127E-02 -1.80279630E-02
  9.69694245E-03  2.03880168E-01 -4.55006719E-02  2.35233437E-01  4.27209968E-01
 -1.78955968E+00  8.52486580E-01 -1.15540581E+00 -8.64972520E-01  4.19415362E-03
 -1.33178558E-02  9.03627999E-03 -4.42600581E-03  9.57195190E-03  9.21336922E-04
  7.89499236E-03 -4.61462482E-01  6.51965300E-03 -7.70655659E-03 -8.25280550E-03
  2.60134109E-02 -2.29543805E-01  0.00000000E+00  8.47443040E-02  1.46348161E-01
  1.76391329E+00  0.00000000E+00  1.17448621E-01 -8.37471410E-01  2.40055867E-02
 -3.69426454E-03  2.89450200E-02  0.00000000E+00  0.00000000E+00 -3.52815766E-02
  1.93676221E-01 -2.77275006E-02  0.00000000E+00 -1.22503127E-02  1.80279630E-02
 -1.68464567E-02  1.38962001E-01  6.14199985E-02  1.79227782E-01 -3.21171115E-01
 -3.04566112E-01  1.21241381E-01 -4.56028638E-01  5.10037319E-01  6.95387831E-03
  2.20938074E-03 -5.68783846E-03 -2.14413690E-02  8.75536292E-03 -1.32881815E-02
 -1.21956537E-02  2.60634111E-01  9.17069670E-03 -9.21675384E-03 -5.36617760E-03
  3.12519536E-02 -3.18678394E-01  0.00000000E+00 -3.71912001E-01 -8.60451716E-02
  8.57765988E-01  0.00000000E+00  7.70465602E-01  1.96367261E-02 -1.14724317E-02
 -1.05573187E-02 -1.60338448E-03  0.00000000E+00  0.00000000E+00 -1.56279356E-02
  3.12519536E-02 -3.18678394E-01  0.00000000E+00  3.71912001E-01 -8.60451716E-02
  8.57765988E-01  0.00000000E+00 -7.70465602E-01  1.96367261E-02 -1.14724317E-02
 -1.05573187E-02 -1.60338448E-03  0.00000000E+00  0.00000000E+00  1.56279356E-02
 -1.68464567E-02  1.38962001E-01  6.14199985E-02 -1.79227782E-01 -3.21171115E-01
 -3.04566112E-01  1.21241381E-01  4.56028638E-01  5.10037319E-01  6.95387831E-03
  2.20938074E-03 -5.68783846E-03  2.14413690E-02  8.75536292E-03  1.32881815E-02
 -1.21956537E-02  2.60634111E-01  9.17069670E-03  9.21675384E-03 -5.36617760E-03
 -1.68464567E-02  1.38962001E-01 -6.14199985E-02  1.79227782E-01 -3.21171115E-01
 -3.04566112E-01 -1.21241381E-01 -4.56028638E-01  5.10037319E-01  6.95387831E-03
  2.20938074E-03 -5.68783846E-03  2.14413690E-02 -8.75536292E-03 -1.32881815E-02
 -1.21956537E-02  2.60634111E-01 -9.17069670E-03 -9.21675384E-03 -5.36617760E-03
  2.22781500E-02  1.86182916E-01  0.00000000E+00  8.48707259E-03 -1.54620758E-02
 -7.04024442E-01  0.00000000E+00  5.47954086E-02  1.33363267E-01 -1.82908783E-02
  2.58037764E-02  4.65497992E-02  0.00000000E+00  0.00000000E+00  7.86768525E-02
  3.17706178E-01 -2.31393441E-01  0.00000000E+00  1.44387327E-02  1.28922211E-02
 -1.68464567E-02  1.38962001E-01 -6.14199985E-02 -1.79227782E-01 -3.21171115E-01
 -3.04566112E-01 -1.21241381E-01  4.56028638E-01  5.10037319E-01  6.95387831E-03
  2.20938074E-03 -5.68783846E-03 -2.14413690E-02 -8.75536292E-03  1.32881815E-02
 -1.21956537E-02  2.60634111E-01 -9.17069670E-03  9.21675384E-03 -5.36617760E-03
  2.22781500E-02  1.86182916E-01  0.00000000E+00 -8.48707259E-03 -1.54620758E-02
 -7.04024442E-01  0.00000000E+00 -5.47954086E-02  1.33363267E-01 -1.82908783E-02
  2.58037764E-02  4.65497992E-02  0.00000000E+00  0.00000000E+00 -7.86768525E-02
  3.17706178E-01 -2.31393441E-01  0.00000000E+00 -1.44387327E-02  1.28922211E-02
 -7.33871246E-03 -7.40803724E-02 -4.43192099E-02 -4.06294889E-02 -3.35122390E-01
  2.27386012E-01  6.96020364E-02  1.08681538E-01  1.05843273E+00 -2.11021110E-02
 -9.65061298E-03  5.39020589E-03  4.17951471E-02  3.53328966E-02  1.13402907E-02
 -1.23662244E-01  7.81433831E-02  6.96566962E-03 -3.32928668E-03  7.83914739E-03
  0.00000000E+00  0.00000000E+00  3.37106295E-01  0.00000000E+00  0.00000000E+00
  0.00000000E+00 -1.03530979E+00  0.00000000E+00  0.00000000E+00  0.00000000E+00
  0.00000000E+00  0.00000000E+00 -4.60459342E-02 -4.20234382E-03  0.00000000E+00
  0.00000000E+00  0.00000000E+00  3.37106295E-01  0.00000000E+00  0.00000000E+00
  0.00000000E+00 -1.03530979E+00  0.00000000E+00  0.00000000E+00  0.00000000E+00
  0.00000000E+00  0.00000000E+00  4.60459342E-02 -4.20234382E-03  0.00000000E+00
 -7.33871246E-03 -7.40803724E-02 -4.43192099E-02  4.06294889E-02 -3.35122390E-01
  2.27386012E-01  6.96020364E-02 -1.08681538E-01  1.05843273E+00 -2.11021110E-02
 -9.65061298E-03  5.39020589E-03 -4.17951471E-02  3.53328966E-02 -1.13402907E-02
 -1.23662244E-01  7.81433831E-02  6.96566962E-03  3.32928668E-03  7.83914739E-03
  7.33871246E-03  7.40803724E-02 -4.43192099E-02  4.06294889E-02  3.35122390E-01
 -2.27386012E-01  6.96020364E-02 -1.08681538E-01 -1.05843273E+00  2.11021110E-02
  9.65061298E-03 -5.39020589E-03  4.17951471E-02  3.53328966E-02 -1.13402907E-02
  1.23662244E-01 -7.81433831E-02  6.96566962E-03  3.32928668E-03 -7.83914739E-03
  0.00000000E+00  0.00000000E+00 -4.57615430E-01  0.00000000E+00  0.00000000E+00
  0.00000000E+00  1.28477161E+00  0.00000000E+00  0.00000000E+00  0.00000000E+00
  0.00000000E+00  0.00000000E+00 -2.05469967E-03 -1.88848696E-02  0.00000000E+00
  0.00000000E+00  0.00000000E+00  6.54492463E-03  0.00000000E+00  0.00000000E+00
  7.33871246E-03  7.40803724E-02 -4.43192099E-02 -4.06294889E-02  3.35122390E-01
 -2.27386012E-01  6.96020364E-02  1.08681538E-01 -1.05843273E+00  2.11021110E-02
  9.65061298E-03 -5.39020589E-03 -4.17951471E-02  3.53328966E-02  1.13402907E-02
  1.23662244E-01 -7.81433831E-02  6.96566962E-03 -3.32928668E-03 -7.83914739E-03
  0.00000000E+00  0.00000000E+00 -4.57615430E-01  0.00000000E+00  0.00000000E+00
  0.00000000E+00  1.28477161E+00  0.00000000E+00  0.00000000E+00  0.00000000E+00
  0.00000000E+00  0.00000000E+00  2.05469967E-03 -1.88848696E-02  0.00000000E+00
  0.00000000E+00  0.00000000E+00  6.54492463E-03  0.00000000E+00  0.00000000E+00
  6.65693206E-04  2.93456311E-02 -2.85308866E-01 -3.92356932E-01 -7.25417427E-02
 -4.40368046E-02  8.17917565E-01  1.12829716E+00  3.13339063E-01  1.04035752E-02
 -3.14249818E-02  2.81646325E-02 -1.48462044E-02  3.82586937E-03  5.12537527E-04
  2.51602354E-02 -5.02585654E-02  3.88292833E-03  1.03318454E-02  2.50600597E-03
  0.00000000E+00  0.00000000E+00 -2.09474763E-01  0.00000000E+00  0.00000000E+00
  0.00000000E+00  5.51755274E-01  0.00000000E+00  0.00000000E+00  0.00000000E+00
  0.00000000E+00  0.00000000E+00  1.24654998E-02  1.60649125E-02  0.00000000E+00
  0.00000000E+00  0.00000000E+00  2.09474763E-01  0.00000000E+00  0.00000000E+00
  0.00000000E+00 -5.51755274E-01  0.00000000E+00  0.00000000E+00  0.00000000E+00
  0.00000000E+00  0.00000000E+00  1.24654998E-02 -1.60649125E-02  0.00000000E+00
 -6.65693206E-04 -2.93456311E-02  2.85308866E-01 -3.92356932E-01  7.25417427E-02
  4.40368046E-02 -8.17917565E-01  1.12829716E+00 -3.13339063E-01 -1.04035752E-02
  3.14249818E-02 -2.81646325E-02 -1.48462044E-02 -3.82586937E-03  5.12537527E-04
 -2.51602354E-02  5.02585654E-02 -3.88292833E-03  1.03318454E-02 -2.50600597E-03
 -6.65693206E-04 -2.93456311E-02 -2.85308866E-01  3.92356932E-01  7.25417427E-02
  4.40368046E-02  8.17917565E-01 -1.12829716E+00 -3.13339063E-01 -1.04035752E-02
  3.14249818E-02 -2.81646325E-02 -1.48462044E-02  3.82586937E-03 -5.12537527E-04
 -2.51602354E-02  5.02585654E-02  3.88292833E-03 -1.03318454E-02 -2.50600597E-03
  0.00000000E+00  0.00000000E+00 -3.20928339E-01  0.00000000E+00  0.00000000E+00
  0.00000000E+00  1.12141017E+00  0.00000000E+00  0.00000000E+00  0.00000000E+00
  0.00000000E+00  0.00000000E+00  9.47917125E-03 -2.83324127E-02  0.00000000E+00
  0.00000000E+00  0.00000000E+00  3.47990958E-03  0.00000000E+00  0.00000000E+00
  6.65693206E-04  2.93456311E-02  2.85308866E-01  3.92356932E-01 -7.25417427E-02
 -4.40368046E-02 -8.17917565E-01 -1.12829716E+00  3.13339063E-01  1.04035752E-02
 -3.14249818E-02  2.81646325E-02 -1.48462044E-02 -3.82586937E-03 -5.12537527E-04
  2.51602354E-02 -5.02585654E-02 -3.88292833E-03 -1.03318454E-02  2.50600597E-03
  0.00000000E+00  0.00000000E+00  3.20928339E-01  0.00000000E+00  0.00000000E+00
  0.00000000E+00 -1.12141017E+00  0.00000000E+00  0.00000000E+00  0.00000000E+00
  0.00000000E+00  0.00000000E+00  9.47917125E-03  2.83324127E-02  0.00000000E+00
  0.00000000E+00  0.00000000E+00 -3.47990958E-03  0.00000000E+00  0.00000000E+00
 -1.14140631E-02 -6.19618519E-02  3.66164814E-02  2.87935916E-01  1.07534334E-01
  1.11175986E+00  2.17802892E-01 -1.51487314E+00 -4.26499611E-01 -1.45917553E-02
  2.49175153E-02 -4.22345564E-03  1.02601735E-02 -2.90943972E-03 -1.14370392E-02
 -4.46217233E-02  4.89363635E-01  6.49102685E-03 -1.62354647E-02 -3.87887319E-03
  1.66176914E-02 -6.42503197E-02  0.00000000E+00  3.04208877E-01  1.42904456E-01
 -7.33224229E-01  0.00000000E+00 -1.08373996E-01 -6.14516396E-01 -3.07766191E-02
  4.35086606E-02 -1.34327922E-02  0.00000000E+00  0.00000000E+00  1.97907952E-02
 -1.66176914E-02  6.42503197E-02  0.00000000E+00  3.04208877E-01 -1.42904456E-01
  7.33224229E-01  0.00000000E+00 -1.08373996E-01  6.14516396E-01  3.07766191E-02
 -4.35086606E-02  1.34327922E-02  0.00000000E+00  0.00000000E+00  1.97907952E-02
  1.14140631E-02  6.19618519E-02 -3.66164814E-02  2.87935916E-01 -1.07534334E-01
 -1.11175986E+00 -2.17802892E-01 -1.51487314E+00  4.26499611E-01  1.45917553E-02
 -2.49175153E-02  4.22345564E-03  1.02601735E-02  2.90943972E-03 -1.14370392E-02
  4.46217233E-02 -4.89363635E-01 -6.49102685E-03 -1.62354647E-02  3.87887319E-03
 -1.14140631E-02 -6.19618519E-02 -3.66164814E-02  2.87935916E-01  1.07534334E-01
  1.11175986E+00 -2.17802892E-01 -1.51487314E+00 -4.26499611E-01 -1.45917553E-02
  2.49175153E-02 -4.22345564E-03 -1.02601735E-02  2.90943972E-03 -1.14370392E-02
 -4.46217233E-02  4.89363635E-01 -6.49102685E-03 -1.62354647E-02 -3.87887319E-03
 -5.38204920E-03  1.19169907E-01  0.00000000E+00 -5.01527781E-01  2.63595045E-01
 -1.31327486E+00  0.00000000E+00  2.14203355E+00 -5.20334711E-01  3.06777813E-02
 -5.31843442E-02 -4.37227612E-03  0.00000000E+00  0.00000000E+00 -7.02377550E-03
 -6.09304464E-02 -1.61945126E-01  0.00000000E+00  7.32842747E-03 -1.05723434E-02
  1.14140631E-02  6.19618519E-02  3.66164814E-02  2.87935916E-01 -1.07534334E-01
 -1.11175986E+00  2.17802892E-01 -1.51487314E+00  4.26499611E-01  1.45917553E-02
 -2.49175153E-02  4.22345564E-03 -1.02601735E-02 -2.90943972E-03 -1.14370392E-02
  4.46217233E-02 -4.89363635E-01  6.49102685E-03 -1.62354647E-02  3.87887319E-03
  5.38204920E-03 -1.19169907E-01  0.00000000E+00 -5.01527781E-01 -2.63595045E-01
  1.31327486E+00  0.00000000E+00  2.14203355E+00  5.20334711E-01 -3.06777813E-02
  5.31843442E-02  4.37227612E-03  0.00000000E+00  0.00000000E+00 -7.02377550E-03
  6.09304464E-02  1.61945126E-01  0.00000000E+00  7.32842747E-03  1.05723434E-02
 -2.86072496E-02 -1.73345886E-01 -1.90310964E-01 -6.90033845E-03  8.40244011E-02
  7.24421731E-01  4.58739928E-01  1.33707501E-02 -2.99860593E-01 -5.12539172E-02
 -4.11477354E-02  2.42671691E-02  1.37103838E-01 -1.79483939E-02  3.39735161E-03
 -4.25647373E-01  5.05293487E-01  3.09569678E-02 -2.26013696E-02 -2.24924497E-03
  0.00000000E+00  0.00000000E+00 -3.59002909E-01  0.00000000E+00  0.00000000E+00
  0.00000000E+00  9.16558460E-01  0.00000000E+00  0.00000000E+00  0.00000000E+00
  0.00000000E+00  0.00000000E+00 -3.99664497E-02  2.75909645E-02  0.00000000E+00
  0.00000000E+00  0.00000000E+00 -3.59002909E-01  0.00000000E+00  0.00000000E+00
  0.00000000E+00  9.16558460E-01  0.00000000E+00  0.00000000E+00  0.00000000E+00
  0.00000000E+00  0.00000000E+00  3.99664497E-02  2.75909645E-02  0.00000000E+00
 -2.86072496E-02 -1.73345886E-01 -1.90310964E-01  6.90033845E-03  8.40244011E-02
  7.24421731E-01  4.58739928E-01 -1.33707501E-02 -2.99860593E-01 -5.12539172E-02
 -4.11477354E-02  2.42671691E-02 -1.37103838E-01 -1.79483939E-02 -3.39735161E-03
 -4.25647373E-01  5.05293487E-01  3.09569678E-02  2.26013696E-02 -2.24924497E-03
  2.86072496E-02  1.73345886E-01 -1.90310964E-01  6.90033845E-03 -8.40244011E-02
 -7.24421731E-01  4.58739928E-01 -1.33707501E-02  2.99860593E-01  5.12539172E-02
  4.11477354E-02 -2.42671691E-02  1.37103838E-01 -1.79483939E-02 -3.39735161E-03
  4.25647373E-01 -5.05293487E-01  3.09569678E-02  2.26013696E-02  2.24924497E-03
  0.00000000E+00  0.00000000E+00 -9.43524351E-02  0.00000000E+00  0.00000000E+00
  0.00000000E+00  2.02498194E-01  0.00000000E+00  0.00000000E+00  0.00000000E+00
  0.00000000E+00  0.00000000E+00 -7.68724027E-02 -2.23250467E-02  0.00000000E+00
  0.00000000E+00  0.00000000E+00 -4.36257387E-03  0.00000000E+00  0.00000000E+00
  2.86072496E-02  1.73345886E-01 -1.90310964E-01 -6.90033845E-03 -8.40244011E-02
 -7.24421731E-01  4.58739928E-01  1.33707501E-02  2.99860593E-01  5.12539172E-02
  4.11477354E-02 -2.42671691E-02 -1.37103838E-01 -1.79483939E-02  3.39735161E-03
  4.25647373E-01 -5.05293487E-01  3.09569678E-02 -2.26013696E-02  2.24924497E-03
  0.00000000E+00  0.00000000E+00 -9.43524351E-02  0.00000000E+00  0.00000000E+00
  0.00000000E+00  2.02498194E-01  0.00000000E+00  0.00000000E+00  0.00000000E+00
  0.00000000E+00  0.00000000E+00  7.68724027E-02 -2.23250467E-02  0.00000000E+00
  0.00000000E+00  0.00000000E+00 -4.36257387E-03  0.00000000E+00  0.00000000E+00
  4.64826386E-03  6.09141531E-02  3.15752933E-01 -4.10901983E-02 -2.11656247E-02
 -2.17637224E+00 -2.25345518E+00  9.21568425E-01 -8.31152068E-02 -6.80927836E-02
 -9.03870217E-03  2.43689987E-02  2.81899000E-02 -1.37469704E-02  6.11297330E-03
 -1.01139061E-01 -8.37935136E-01 -1.61614222E-02  6.38847627E-04 -4.78023620E-03
  1.12588120E-02 -1.33647515E-01  0.00000000E+00 -1.20057360E-02 -1.21335192E-01
  1.96701825E+00  0.00000000E+00  2.66419856E-02  9.72621016E-01  4.83328540E-02
 -6.93711096E-03 -3.18786405E-02  0.00000000E+00  0.00000000E+00  7.41208830E-03
 -1.12588120E-02  1.33647515E-01  0.00000000E+00 -1.20057360E-02  1.21335192E-01
 -1.96701825E+00  0.00000000E+00  2.66419856E-02 -9.72621016E-01 -4.83328540E-02
  6.93711096E-03  3.18786405E-02  0.00000000E+00  0.00000000E+00  7.41208830E-03
 -4.64826386E-03 -6.09141531E-02 -3.15752933E-01 -4.10901983E-02  2.11656247E-02
  2.17637224E+00  2.25345518E+00  9.21568425E-01  8.31152068E-02  6.80927836E-02
  9.03870217E-03 -2.43689987E-02  2.81899000E-02  1.37469704E-02  6.11297330E-03
  1.01139061E-01  8.37935136E-01  1.61614222E-02  6.38847627E-04  4.78023620E-03
  4.64826386E-03  6.09141531E-02 -3.15752933E-01 -4.10901983E-02 -2.11656247E-02
 -2.17637224E+00  2.25345518E+00  9.21568425E-01 -8.31152068E-02 -6.80927836E-02
 -9.03870217E-03  2.43689987E-02 -2.81899000E-02  1.37469704E-02  6.11297330E-03
 -1.01139061E-01 -8.37935136E-01  1.61614222E-02  6.38847627E-04 -4.78023620E-03
 -4.20740151E-02 -1.79807254E-01  0.00000000E+00  3.08956898E-01  4.83576935E-01
  3.24392323E+00  0.00000000E+00 -1.89820019E+00 -2.85294993E+00  6.15584112E-02
  1.04482501E-02 -8.20523654E-02  0.00000000E+00  0.00000000E+00 -5.41811404E-02
 -3.69922409E-01  1.79008116E+00  0.00000000E+00 -4.20311814E-02 -5.66757437E-02
 -4.64826386E-03 -6.09141531E-02  3.15752933E-01 -4.10901983E-02  2.11656247E-02
  2.17637224E+00 -2.25345518E+00  9.21568425E-01  8.31152068E-02  6.80927836E-02
  9.03870217E-03 -2.43689987E-02 -2.81899000E-02 -1.37469704E-02  6.11297330E-03
  1.01139061E-01  8.37935136E-01 -1.61614222E-02  6.38847627E-04  4.78023620E-03
  4.20740151E-02  1.79807254E-01  0.00000000E+00  3.08956898E-01 -4.83576935E-01
 -3.24392323E+00  0.00000000E+00 -1.89820019E+00  2.85294993E+00 -6.15584112E-02
 -1.04482501E-02  8.20523654E-02  0.00000000E+00  0.00000000E+00 -5.41811404E-02
  3.69922409E-01 -1.79008116E+00  0.00000000E+00 -4.20311814E-02  5.66757437E-02
 -5.11331371E-02  1.31131971E-02 -4.15005865E-01  2.67945538E-01 -4.54755500E-02
  1.03603540E+00  1.84499499E+00 -1.60417814E+00  2.16219371E-01 -6.46613763E-02
  9.03101111E-03  2.07021830E-02  5.29218702E-02  2.64119295E-03 -6.68631669E-05
 -3.10592524E-01  1.59082088E+00  5.23012713E-02 -4.34605872E-02  2.17363931E-03
  0.00000000E+00  0.00000000E+00  1.10198366E-01  0.00000000E+00  0.00000000E+00
  0.00000000E+00 -4.02927356E-02  0.00000000E+00  0.00000000E+00  0.00000000E+00
  0.00000000E+00  0.00000000E+00 -1.03479635E-02  4.30030310E-02  0.00000000E+00
  0.00000000E+00  0.00000000E+00 -1.10198366E-01  0.00000000E+00  0.00000000E+00
  0.00000000E+00  4.02927356E-02  0.00000000E+00  0.00000000E+00  0.00000000E+00
  0.00000000E+00  0.00000000E+00 -1.03479635E-02 -4.30030310E-02  0.00000000E+00
  5.11331371E-02 -1.31131971E-02  4.15005865E-01  2.67945538E-01  4.54755500E-02
 -1.03603540E+00 -1.84499499E+00 -1.60417814E+00 -2.16219371E-01  6.46613763E-02
 -9.03101111E-03 -2.07021830E-02  5.29218702E-02 -2.64119295E-03 -6.68631669E-05
  3.10592524E-01 -1.59082088E+00 -5.23012713E-02 -4.34605872E-02 -2.17363931E-03
  5.11331371E-02 -1.31131971E-02 -4.15005865E-01 -2.67945538E-01  4.54755500E-02
 -1.03603540E+00  1.84499499E+00  1.60417814E+00 -2.16219371E-01  6.46613763E-02
 -9.03101111E-03 -2.07021830E-02  5.29218702E-02  2.64119295E-03  6.68631669E-05
  3.10592524E-01 -1.59082088E+00  5.23012713E-02  4.34605872E-02 -2.17363931E-03
  0.00000000E+00  0.00000000E+00  2.47275510E-02  0.00000000E+00  0.00000000E+00
  0.00000000E+00  4.15895997E-01  0.00000000E+00  0.00000000E+00  0.00000000E+00
  0.00000000E+00  0.00000000E+00 -1.90123588E-02 -4.87641928E-02  0.00000000E+00
  0.00000000E+00  0.00000000E+00  5.06830634E-03  0.00000000E+00  0.00000000E+00
 -5.11331371E-02  1.31131971E-02  4.15005865E-01 -2.67945538E-01 -4.54755500E-02
  1.03603540E+00 -1.84499499E+00  1.60417814E+00  2.16219371E-01 -6.46613763E-02
  9.03101111E-03  2.07021830E-02  5.29218702E-02 -2.64119295E-03  6.68631669E-05
 -3.10592524E-01  1.59082088E+00 -5.23012713E-02  4.34605872E-02  2.17363931E-03
  0.00000000E+00  0.00000000E+00 -2.47275510E-02  0.00000000E+00  0.00000000E+00
  0.00000000E+00 -4.15895997E-01  0.00000000E+00  0.00000000E+00  0.00000000E+00
  0.00000000E+00  0.00000000E+00 -1.90123588E-02  4.87641928E-02  0.00000000E+00
  0.00000000E+00  0.00000000E+00 -5.06830634E-03  0.00000000E+00  0.00000000E+00
 -3.42604112E-02  3.95003151E-02 -2.31541703E-01  2.49028957E-01  1.24332199E-01
  3.47248636E-01  1.28540369E+00 -8.43840501E-01 -1.10664767E-01 -1.46275692E-02
 -4.95143941E-02  4.14554726E-02  6.03708566E-02  5.03879983E-03 -6.24247285E-03
 -2.25025306E-01  1.12410213E+00  4.15887859E-02 -2.75731070E-02  7.95540614E-03
 -2.23462386E-03  2.42337497E-01  0.00000000E+00  1.00285045E-01 -1.47373015E-02
 -1.30858368E+00  0.00000000E+00  5.80022819E-02 -3.93805630E-01  1.93092638E-02
  8.77433909E-03 -3.08148258E-02  0.00000000E+00  0.00000000E+00  3.47588087E-02
 -2.23462386E-03  2.42337497E-01  0.00000000E+00 -1.00285045E-01 -1.47373015E-02
 -1.30858368E+00  0.00000000E+00 -5.80022819E-02 -3.93805630E-01  1.93092638E-02
  8.77433909E-03 -3.08148258E-02  0.00000000E+00  0.00000000E+00 -3.47588087E-02
 -3.42604112E-02  3.95003151E-02 -2.31541703E-01 -2.49028957E-01  1.24332199E-01
  3.47248636E-01  1.28540369E+00  8.43840501E-01 -1.10664767E-01 -1.46275692E-02
 -4.95143941E-02  4.14554726E-02 -6.03708566E-02  5.03879983E-03  6.24247285E-03
 -2.25025306E-01  1.12410213E+00  4.15887859E-02  2.75731070E-02  7.95540614E-03
 -3.42604112E-02  3.95003151E-02  2.31541703E-01  2.49028957E-01  1.24332199E-01
  3.47248636E-01 -1.28540369E+00 -8.43840501E-01 -1.10664767E-01 -1.46275692E-02
 -4.95143941E-02  4.14554726E-02 -6.03708566E-02 -5.03879983E-03 -6.24247285E-03
 -2.25025306E-01  1.12410213E+00 -4.15887859E-02 -2.75731070E-02  7.95540614E-03
  4.57738094E-02 -7.06090326E-02  0.00000000E+00 -3.09980627E-01 -3.35570908E-01
 -2.85787536E-01  0.00000000E+00  1.02942469E+00  1.56979573E+00 -1.37604960E-02
  3.36725043E-02  2.02374355E-02  0.00000000E+00  0.00000000E+00  6.96708764E-02
  2.72156020E-01 -1.36489237E+00  0.00000000E+00  3.36226639E-02  5.86180962E-02
 -3.42604112E-02  3.95003151E-02  2.31541703E-01 -2.49028957E-01  1.24332199E-01
  3.47248636E-01 -1.28540369E+00  8.43840501E-01 -1.10664767E-01 -1.46275692E-02
 -4.95143941E-02  4.14554726E-02  6.03708566E-02 -5.03879983E-03  6.24247285E-03
 -2.25025306E-01  1.12410213E+00 -4.15887859E-02  2.75731070E-02  7.95540614E-03
  4.57738094E-02 -7.06090326E-02  0.00000000E+00  3.09980627E-01 -3.35570908E-01
 -2.85787536E-01  0.00000000E+00 -1.02942469E+00  1.56979573E+00 -1.37604960E-02
  3.36725043E-02  2.02374355E-02  0.00000000E+00  0.00000000E+00 -6.96708764E-02
  2.72156020E-01 -1.36489237E+00  0.00000000E+00 -3.36226639E-02  5.86180962E-02
 -2.45029712E-02  2.79457447E-02 -3.91217192E-01 -4.80327703E-02  6.49423643E-02
  5.91460788E-01  1.74869386E+00  1.13573700E-01 -2.80124740E-01 -2.56072214E-02
 -1.80111493E-02  3.16721712E-02  3.74919873E-02 -9.78620048E-03  2.61994875E-03
 -1.53201923E-01  8.47094225E-01  3.42007149E-02 -1.59439119E-02 -6.78918304E-03
 -5.37808290E-03  1.69936097E-01  0.00000000E+00  2.84360540E-01  1.26016780E-01
 -1.19732967E+00  0.00000000E+00 -1.16561925E+00 -1.26895491E+00 -8.13068506E-03
  5.82585685E-02 -5.04476887E-02  0.00000000E+00  0.00000000E+00  1.56042308E-02
  5.37808290E-03 -1.69936097E-01  0.00000000E+00  2.84360540E-01 -1.26016780E-01
  1.19732967E+00  0.00000000E+00 -1.16561925E+00  1.26895491E+00  8.13068506E-03
 -5.82585685E-02  5.04476887E-02  0.00000000E+00  0.00000000E+00  1.56042308E-02
  2.45029712E-02 -2.79457447E-02  3.91217192E-01 -4.80327703E-02 -6.49423643E-02
 -5.91460788E-01 -1.74869386E+00  1.13573700E-01  2.80124740E-01  2.56072214E-02
  1.80111493E-02 -3.16721712E-02  3.74919873E-02  9.78620048E-03  2.61994875E-03
  1.53201923E-01 -8.47094225E-01 -3.42007149E-02 -1.59439119E-02  6.78918304E-03
 -2.45029712E-02  2.79457447E-02  3.91217192E-01 -4.80327703E-02  6.49423643E-02
  5.91460788E-01 -1.74869386E+00  1.13573700E-01 -2.80124740E-01 -2.56072214E-02
 -1.80111493E-02  3.16721712E-02 -3.74919873E-02  9.78620048E-03  2.61994875E-03
 -1.53201923E-01  8.47094225E-01 -3.42007149E-02 -1.59439119E-02 -6.78918304E-03
 -3.10099751E-02  1.54939728E-01  0.00000000E+00  2.39577858E-01  1.90125877E-01
 -7.61263958E-01  0.00000000E+00 -1.09476296E+00 -5.25375971E-02  2.41619052E-02
  1.63045266E-02 -8.59649817E-02  0.00000000E+00  0.00000000E+00 -5.65982279E-02
 -2.79850072E-01  8.79121662E-01  0.00000000E+00 -4.23349163E-02 -3.65957772E-02
  2.45029712E-02 -2.79457447E-02 -3.91217192E-01 -4.80327703E-02 -6.49423643E-02
 -5.91460788E-01  1.74869386E+00  1.13573700E-01  2.80124740E-01  2.56072214E-02
  1.80111493E-02 -3.16721712E-02 -3.74919873E-02 -9.78620048E-03  2.61994875E-03
  1.53201923E-01 -8.47094225E-01  3.42007149E-02 -1.59439119E-02  6.78918304E-03
  3.10099751E-02 -1.54939728E-01  0.00000000E+00  2.39577858E-01 -1.90125877E-01
  7.61263958E-01  0.00000000E+00 -1.09476296E+00  5.25375971E-02 -2.41619052E-02
 -1.63045266E-02  8.59649817E-02  0.00000000E+00  0.00000000E+00 -5.65982279E-02
  2.79850072E-01 -8.79121662E-01  0.00000000E+00 -4.23349163E-02  3.65957772E-02
 -3.27575786E-03  2.10149364E-02 -1.08018063E-01  2.92488354E-03  3.17414916E-01
  2.96119737E-01  5.24742001E-01 -1.93431270E-01 -1.73588130E+00  2.45766860E-03
  1.86096526E-03  4.14754831E-03 -3.06102384E-03 -4.46887579E-02  9.41589013E-03
  1.74093342E-02  2.63977108E-01  7.37787566E-03 -2.30858160E-03 -1.54986535E-02
  0.00000000E+00  0.00000000E+00 -4.86947818E-01  0.00000000E+00  0.00000000E+00
  0.00000000E+00  2.38781484E+00  0.00000000E+00  0.00000000E+00  0.00000000E+00
  0.00000000E+00  0.00000000E+00 -8.05885643E-03  3.12039821E-02  0.00000000E+00
  0.00000000E+00  0.00000000E+00  4.86947818E-01  0.00000000E+00  0.00000000E+00
  0.00000000E+00 -2.38781484E+00  0.00000000E+00  0.00000000E+00  0.00000000E+00
  0.00000000E+00  0.00000000E+00 -8.05885643E-03 -3.12039821E-02  0.00000000E+00
  3.27575786E-03 -2.10149364E-02  1.08018063E-01  2.92488354E-03 -3.17414916E-01
 -2.96119737E-01 -5.24742001E-01 -1.93431270E-01  1.73588130E+00 -2.45766860E-03
 -1.86096526E-03 -4.14754831E-03 -3.06102384E-03  4.46887579E-02  9.41589013E-03
 -1.74093342E-02 -2.63977108E-01 -7.37787566E-03 -2.30858160E-03  1.54986535E-02
  3.27575786E-03 -2.10149364E-02 -1.08018063E-01 -2.92488354E-03 -3.17414916E-01
 -2.96119737E-01  5.24742001E-01  1.93431270E-01  1.73588130E+00 -2.45766860E-03
 -1.86096526E-03 -4.14754831E-03 -3.06102384E-03 -4.46887579E-02 -9.41589013E-03
 -1.74093342E-02 -2.63977108E-01  7.37787566E-03  2.30858160E-03  1.54986535E-02
  0.00000000E+00  0.00000000E+00  3.53470883E-01  0.00000000E+00  0.00000000E+00
  0.00000000E+00 -1.72930509E+00  0.00000000E+00  0.00000000E+00  0.00000000E+00
  0.00000000E+00  0.00000000E+00  6.13757409E-04  4.79590501E-03  0.00000000E+00
  0.00000000E+00  0.00000000E+00 -2.01253112E-02  0.00000000E+00  0.00000000E+00
 -3.27575786E-03  2.10149364E-02  1.08018063E-01 -2.92488354E-03  3.17414916E-01
  2.96119737E-01 -5.24742001E-01  1.93431270E-01 -1.73588130E+00  2.45766860E-03
  1.86096526E-03  4.14754831E-03 -3.06102384E-03  4.46887579E-02 -9.41589013E-03
  1.74093342E-02  2.63977108E-01 -7.37787566E-03  2.30858160E-03 -1.54986535E-02
  0.00000000E+00  0.00000000E+00 -3.53470883E-01  0.00000000E+00  0.00000000E+00
  0.00000000E+00  1.72930509E+00  0.00000000E+00  0.00000000E+00  0.00000000E+00
  0.00000000E+00  0.00000000E+00  6.13757409E-04 -4.79590501E-03  0.00000000E+00
  0.00000000E+00  0.00000000E+00  2.01253112E-02  0.00000000E+00  0.00000000E+00
 -1.61817903E-02  3.52854836E-01 -1.31160767E-01  1.83902862E-01 -4.05138128E-02
 -6.27884889E-01  4.99036746E-01 -5.04464271E-01 -2.52203637E-02 -1.75957794E-02
 -8.42707666E-03  5.72770920E-02  6.75570376E-02 -4.62336358E-03  1.72464002E-02
 -1.56009289E-01  8.00103917E-01  2.97251037E-02 -3.23484132E-02 -6.66722501E-03
  1.83027757E-02  3.46535366E-01  0.00000000E+00 -2.86752563E-02 -3.32586715E-02
 -7.24377608E-01  0.00000000E+00  2.80241849E-01 -3.23852817E-01  4.10688559E-02
  2.97507893E-02 -1.25015150E-02  0.00000000E+00  0.00000000E+00  7.02659009E-03
  1.83027757E-02  3.46535366E-01  0.00000000E+00  2.86752563E-02 -3.32586715E-02
 -7.24377608E-01  0.00000000E+00 -2.80241849E-01 -3.23852817E-01  4.10688559E-02
  2.97507893E-02 -1.25015150E-02  0.00000000E+00  0.00000000E+00 -7.02659009E-03
 -1.61817903E-02  3.52854836E-01 -1.31160767E-01 -1.83902862E-01 -4.05138128E-02
 -6.27884889E-01  4.99036746E-01  5.04464271E-01 -2.52203637E-02 -1.75957794E-02
 -8.42707666E-03  5.72770920E-02 -6.75570376E-02 -4.62336358E-03 -1.72464002E-02
 -1.56009289E-01  8.00103917E-01  2.97251037E-02  3.23484132E-02 -6.66722501E-03
 -1.61817903E-02  3.52854836E-01  1.31160767E-01  1.83902862E-01 -4.05138128E-02
 -6.27884889E-01 -4.99036746E-01 -5.04464271E-01 -2.52203637E-02 -1.75957794E-02
 -8.42707666E-03  5.72770920E-02 -6.75570376E-02  4.62336358E-03  1.72464002E-02
 -1.56009289E-01  8.00103917E-01 -2.97251037E-02 -3.23484132E-02 -6.66722501E-03
 -2.29019832E-02  4.58175293E-01  0.00000000E+00  1.94958837E-01  3.09976219E-01
 -1.06976437E+00  0.00000000E+00 -3.04192427E-01 -6.02364458E-01  8.20647423E-02
  5.03810544E-03 -7.71783130E-02  0.00000000E+00  0.00000000E+00 -1.36067545E-01
 -3.82756165E-01  1.14912406E+00  0.00000000E+00 -3.47941011E-02 -6.66233785E-02
 -1.61817903E-02  3.52854836E-01  1.31160767E-01 -1.83902862E-01 -4.05138128E-02
 -6.27884889E-01 -4.99036746E-01  5.04464271E-01 -2.52203637E-02 -1.75957794E-02
 -8.42707666E-03  5.72770920E-02  6.75570376E-02  4.62336358E-03 -1.72464002E-02
 -1.56009289E-01  8.00103917E-01 -2.97251037E-02  3.23484132E-02 -6.66722501E-03
 -2.29019832E-02  4.58175293E-01  0.00000000E+00 -1.94958837E-01  3.09976219E-01
 -1.06976437E+00  0.00000000E+00  3.04192427E-01 -6.02364458E-01  8.20647423E-02
  5.03810544E-03 -7.71783130E-02  0.00000000E+00  0.00000000E+00  1.36067545E-01
 -3.82756165E-01  1.14912406E+00  0.00000000E+00  3.47941011E-02 -6.66233785E-02
  1.49439533E-03 -1.38161850E-01  2.23551287E-01 -2.26284600E-01  7.21089281E-03
  1.20005171E-01 -4.00799475E-01  1.25287853E+00 -1.33953356E-01 -3.55772623E-03
 -2.18090688E-02  1.26493902E-02 -2.01570999E-02  8.62665805E-03 -9.01760835E-03
  6.64923723E-02 -7.67903030E-01 -1.64965558E-02  3.73249466E-02 -3.66851552E-03
  3.29468297E-02 -3.41568231E-01  0.00000000E+00  5.64936089E-01  2.97060784E-01
  1.98225916E+00  0.00000000E+00 -1.88421450E+00 -6.86885191E-01 -1.95338600E-02
  7.88220221E-02 -3.56609622E-02  0.00000000E+00  0.00000000E+00 -4.71141103E-03
 -3.29468297E-02  3.41568231E-01  0.00000000E+00  5.64936089E-01 -2.97060784E-01
 -1.98225916E+00  0.00000000E+00 -1.88421450E+00  6.86885191E-01  1.95338600E-02
 -7.88220221E-02  3.56609622E-02  0.00000000E+00  0.00000000E+00 -4.71141103E-03
 -1.49439533E-03  1.38161850E-01 -2.23551287E-01 -2.26284600E-01 -7.21089281E-03
 -1.20005171E-01  4.00799475E-01  1.25287853E+00  1.33953356E-01  3.55772623E-03
  2.18090688E-02 -1.26493902E-02 -2.01570999E-02 -8.62665805E-03 -9.01760835E-03
 -6.64923723E-02  7.67903030E-01  1.64965558E-02  3.73249466E-02  3.66851552E-03
  1.49439533E-03 -1.38161850E-01 -2.23551287E-01 -2.26284600E-01  7.21089281E-03
  1.20005171E-01  4.00799475E-01  1.25287853E+00 -1.33953356E-01 -3.55772623E-03
 -2.18090688E-02  1.26493902E-02  2.01570999E-02 -8.62665805E-03 -9.01760835E-03
  6.64923723E-02 -7.67903030E-01  1.64965558E-02  3.73249466E-02 -3.66851552E-03
  1.36111485E-02 -2.13768728E-01  0.00000000E+00  5.68792110E-02 -2.36123458E-01
  9.03303433E-01  0.00000000E+00 -2.62187307E-01  7.04115662E-01  1.75304643E-02
  1.21843580E-03 -1.57059108E-02  0.00000000E+00  0.00000000E+00  2.86164261E-02
 -6.97137757E-03 -5.04525523E-01  0.00000000E+00  2.13584113E-02  1.39890392E-02
 -1.49439533E-03  1.38161850E-01  2.23551287E-01 -2.26284600E-01 -7.21089281E-03
 -1.20005171E-01 -4.00799475E-01  1.25287853E+00  1.33953356E-01  3.55772623E-03
  2.18090688E-02 -1.26493902E-02  2.01570999E-02  8.62665805E-03 -9.01760835E-03
 -6.64923723E-02  7.67903030E-01 -1.64965558E-02  3.73249466E-02  3.66851552E-03
 -1.36111485E-02  2.13768728E-01  0.00000000E+00  5.68792110E-02  2.36123458E-01
 -9.03303433E-01  0.00000000E+00 -2.62187307E-01 -7.04115662E-01 -1.75304643E-02
 -1.21843580E-03  1.57059108E-02  0.00000000E+00  0.00000000E+00  2.86164261E-02
  6.97137757E-03  5.04525523E-01  0.00000000E+00  2.13584113E-02 -1.39890392E-02
  2.45208597E-02 -4.32565134E-01  2.60747814E-01 -3.70088318E-01  2.61091444E-02
  1.38493600E+00 -8.08083886E-01  9.06663474E-01 -4.83309129E-02  4.16606841E-02
  1.56419169E-02 -4.91008072E-02 -4.27902425E-02 -4.91212560E-03  1.76106623E-02
  1.22978521E-01 -1.23766634E+00 -5.56708612E-02  3.94245523E-02  1.73623848E-03
  0.00000000E+00  0.00000000E+00 -2.28644133E-01  0.00000000E+00  0.00000000E+00
  0.00000000E+00  3.21423063E-01  0.00000000E+00  0.00000000E+00  0.00000000E+00
  0.00000000E+00  0.00000000E+00  1.22135046E-02 -2.14025176E-02  0.00000000E+00
  0.00000000E+00  0.00000000E+00 -2.28644133E-01  0.00000000E+00  0.00000000E+00
  0.00000000E+00  3.21423063E-01  0.00000000E+00  0.00000000E+00  0.00000000E+00
  0.00000000E+00  0.00000000E+00 -1.22135046E-02 -2.14025176E-02  0.00000000E+00
  2.45208597E-02 -4.32565134E-01  2.60747814E-01  3.70088318E-01  2.61091444E-02
  1.38493600E+00 -8.08083886E-01 -9.06663474E-01 -4.83309129E-02  4.16606841E-02
  1.56419169E-02 -4.91008072E-02  4.27902425E-02 -4.91212560E-03 -1.76106623E-02
  1.22978521E-01 -1.23766634E+00 -5.56708612E-02 -3.94245523E-02  1.73623848E-03
 -2.45208597E-02  4.32565134E-01  2.60747814E-01  3.70088318E-01 -2.61091444E-02
 -1.38493600E+00 -8.08083886E-01 -9.06663474E-01  4.83309129E-02 -4.16606841E-02
 -1.56419169E-02  4.91008072E-02 -4.27902425E-02 -4.91212560E-03 -1.76106623E-02
 -1.22978521E-01  1.23766634E+00 -5.56708612E-02 -3.94245523E-02 -1.73623848E-03
  0.00000000E+00  0.00000000E+00 -1.95854003E-01  0.00000000E+00  0.00000000E+00
  0.00000000E+00  2.25513860E-01  0.00000000E+00  0.00000000E+00  0.00000000E+00
  0.00000000E+00  0.00000000E+00 -4.23838852E-02  1.10296005E-02  0.00000000E+00
  0.00000000E+00  0.00000000E+00 -2.18144944E-02  0.00000000E+00  0.00000000E+00
 -2.45208597E-02  4.32565134E-01  2.60747814E-01 -3.70088318E-01 -2.61091444E-02
 -1.38493600E+00 -8.08083886E-01  9.06663474E-01  4.83309129E-02 -4.16606841E-02
 -1.56419169E-02  4.91008072E-02  4.27902425E-02 -4.91212560E-03  1.76106623E-02
 -1.22978521E-01  1.23766634E+00 -5.56708612E-02  3.94245523E-02 -1.73623848E-03
  0.00000000E+00  0.00000000E+00 -1.95854003E-01  0.00000000E+00  0.00000000E+00
  0.00000000E+00  2.25513860E-01  0.00000000E+00  0.00000000E+00  0.00000000E+00
  0.00000000E+00  0.00000000E+00  4.23838852E-02  1.10296005E-02  0.00000000E+00
  0.00000000E+00  0.00000000E+00 -2.18144944E-02  0.00000000E+00  0.00000000E+00
  1.69863534E-02 -3.81243438E-01 -6.29074345E-02  1.84647026E-01  1.76533062E-01
  4.27723878E-01 -4.96364164E-01 -6.74792961E-02 -3.50677889E-01 -6.69700010E-02
 -1.73466954E-02  4.08580249E-02  3.20118236E-02  1.40147449E-03  5.37045930E-03
 -3.14872553E-01 -7.29373715E-02  9.88939226E-03 -1.39375037E-02 -1.20208789E-02
 -6.06369009E-02  1.08206944E-01  0.00000000E+00 -2.61509381E-01  1.47558511E-01
  8.26514834E-01  0.00000000E+00 -1.84066892E-01  5.75791717E-01  2.85580262E-02
 -3.18803213E-02 -4.53541545E-02  0.00000000E+00  0.00000000E+00  1.09819450E-02
  6.06369009E-02 -1.08206944E-01  0.00000000E+00 -2.61509381E-01 -1.47558511E-01
 -8.26514834E-01  0.00000000E+00 -1.84066892E-01 -5.75791717E-01 -2.85580262E-02
  3.18803213E-02  4.53541545E-02  0.00000000E+00  0.00000000E+00  1.09819450E-02
 -1.69863534E-02  3.81243438E-01  6.29074345E-02  1.84647026E-01 -1.76533062E-01
 -4.27723878E-01  4.96364164E-01 -6.74792961E-02  3.50677889E-01  6.69700010E-02
  1.73466954E-02 -4.08580249E-02  3.20118236E-02 -1.40147449E-03  5.37045930E-03
  3.14872553E-01  7.29373715E-02 -9.88939226E-03 -1.39375037E-02  1.20208789E-02
  1.69863534E-02 -3.81243438E-01  6.29074345E-02  1.84647026E-01  1.76533062E-01
  4.27723878E-01  4.96364164E-01 -6.74792961E-02 -3.50677889E-01 -6.69700010E-02
 -1.73466954E-02  4.08580249E-02 -3.20118236E-02 -1.40147449E-03  5.37045930E-03
 -3.14872553E-01 -7.29373715E-02 -9.88939226E-03 -1.39375037E-02 -1.20208789E-02
 -2.28761867E-02 -3.10579690E-01  0.00000000E+00 -1.41453139E-02 -3.63819357E-01
  1.41170376E+00  0.00000000E+00  9.42406335E-02  1.12011873E+00  3.43085383E-02
 -1.44269748E-02 -7.08215882E-02  0.00000000E+00  0.00000000E+00 -2.35060937E-02
 -1.79970540E-01 -7.01489556E-01  0.00000000E+00  7.39822096E-03  2.58994386E-02
 -1.69863534E-02  3.81243438E-01 -6.29074345E-02  1.84647026E-01 -1.76533062E-01
 -4.27723878E-01 -4.96364164E-01 -6.74792961E-02  3.50677889E-01  6.69700010E-02
  1.73466954E-02 -4.08580249E-02 -3.20118236E-02  1.40147449E-03  5.37045930E-03
  3.14872553E-01  7.29373715E-02  9.88939226E-03 -1.39375037E-02  1.20208789E-02
  2.28761867E-02  3.10579690E-01  0.00000000E+00 -1.41453139E-02  3.63819357E-01
 -1.41170376E+00  0.00000000E+00  9.42406335E-02 -1.12011873E+00 -3.43085383E-02
  1.44269748E-02  7.08215882E-02  0.00000000E+00  0.00000000E+00 -2.35060937E-02
  1.79970540E-01  7.01489556E-01  0.00000000E+00  7.39822096E-03 -2.58994386E-02
  9.77946483E-03  2.27896966E-01  7.95646595E-02  1.74010068E-01  4.97620514E-02
 -8.23327598E-01  1.95902197E-01 -8.80189524E-01 -1.87762298E-01 -9.33614400E-03
  1.01567128E-02  3.54440608E-02 -1.32218907E-01  6.81140104E-03  8.57199576E-02
  3.07867538E-01  2.93068929E-01 -1.92454054E-02 -1.42918851E-02  6.90591918E-03
  1.48207699E-02  5.15175327E-02  0.00000000E+00 -9.52293687E-02 -9.78113501E-02
  5.04601918E-02  0.00000000E+00  6.30492703E-01 -2.99096257E-03  4.45625172E-02
  2.23259513E-02 -3.85737275E-02  0.00000000E+00  0.00000000E+00 -1.84543313E-01
  1.48207699E-02  5.15175327E-02  0.00000000E+00  9.52293687E-02 -9.78113501E-02
  5.04601918E-02  0.00000000E+00 -6.30492703E-01 -2.99096257E-03  4.45625172E-02
  2.23259513E-02 -3.85737275E-02  0.00000000E+00  0.00000000E+00  1.84543313E-01
  9.77946483E-03  2.27896966E-01  7.95646595E-02 -1.74010068E-01  4.97620514E-02
 -8.23327598E-01  1.95902197E-01  8.80189524E-01 -1.87762298E-01 -9.33614400E-03
  1.01567128E-02  3.54440608E-02  1.32218907E-01  6.81140104E-03 -8.57199576E-02
  3.07867538E-01  2.93068929E-01 -1.92454054E-02  1.42918851E-02  6.90591918E-03
  9.77946483E-03  2.27896966E-01 -7.95646595E-02  1.74010068E-01  4.97620514E-02
 -8.23327598E-01 -1.95902197E-01 -8.80189524E-01 -1.87762298E-01 -9.33614400E-03
  1.01567128E-02  3.54440608E-02  1.32218907E-01 -6.81140104E-03  8.57199576E-02
  3.07867538E-01  2.93068929E-01  1.92454054E-02 -1.42918851E-02  6.90591918E-03
 -1.18709636E-02 -4.74114030E-01  0.00000000E+00 -2.20842903E-01 -7.32106688E-02
  1.52020300E+00  0.00000000E+00  1.09086458E+00  4.91464901E-01  4.32333061E-02
  1.14820496E-02 -1.01594599E-01  0.00000000E+00  0.00000000E+00 -2.38015491E-02
 -2.97855762E-01 -6.92737530E-01  0.00000000E+00  4.69898306E-02 -1.02479812E-02
  9.77946483E-03  2.27896966E-01 -7.95646595E-02 -1.74010068E-01  4.97620514E-02
 -8.23327598E-01 -1.95902197E-01  8.80189524E-01 -1.87762298E-01 -9.33614400E-03
  1.01567128E-02  3.54440608E-02 -1.32218907E-01 -6.81140104E-03 -8.57199576E-02
  3.07867538E-01  2.93068929E-01  1.92454054E-02  1.42918851E-02  6.90591918E-03
 -1.18709636E-02 -4.74114030E-01  0.00000000E+00  2.20842903E-01 -7.32106688E-02
  1.52020300E+00  0.00000000E+00 -1.09086458E+00  4.91464901E-01  4.32333061E-02
  1.14820496E-02 -1.01594599E-01  0.00000000E+00  0.00000000E+00  2.38015491E-02
 -2.97855762E-01 -6.92737530E-01  0.00000000E+00 -4.69898306E-02 -1.02479812E-02
  1.42075752E-02  3.47736261E-01 -3.61357066E-02 -5.92580501E-03  5.79094714E-03
 -1.04892076E+00 -2.37448897E-01 -1.70070674E-01 -3.65947557E-02  1.72657459E-01
  2.97193571E-02 -1.75240912E-01  1.05805560E-01  3.87178459E-03  3.69830502E-02
  4.19199800E-02  1.49332380E-01 -1.74091230E-02 -3.65396449E-02  6.68238870E-03
 -7.37708324E-03 -2.52864111E-01  0.00000000E+00 -4.86613940E-02 -2.34552377E-02
  8.16751192E-01  0.00000000E+00  1.00060708E-01  2.48375926E-01 -1.84347262E-01
 -3.32427830E-02  2.21241242E-01  0.00000000E+00  0.00000000E+00  1.08688568E-01
 -7.37708324E-03 -2.52864111E-01  0.00000000E+00  4.86613940E-02 -2.34552377E-02
  8.16751192E-01  0.00000000E+00 -1.00060708E-01  2.48375926E-01 -1.84347262E-01
 -3.32427830E-02  2.21241242E-01  0.00000000E+00  0.00000000E+00 -1.08688568E-01
  1.42075752E-02  3.47736261E-01 -3.61357066E-02  5.92580501E-03  5.79094714E-03
 -1.04892076E+00 -2.37448897E-01  1.70070674E-01 -3.65947557E-02  1.72657459E-01
  2.97193571E-02 -1.75240912E-01 -1.05805560E-01  3.87178459E-03 -3.69830502E-02
  4.19199800E-02  1.49332380E-01 -1.74091230E-02  3.65396449E-02  6.68238870E-03
  1.42075752E-02  3.47736261E-01  3.61357066E-02 -5.92580501E-03  5.79094714E-03
 -1.04892076E+00  2.37448897E-01 -1.70070674E-01 -3.65947557E-02  1.72657459E-01
  2.97193571E-02 -1.75240912E-01 -1.05805560E-01 -3.87178459E-03  3.69830502E-02
  4.19199800E-02  1.49332380E-01  1.74091230E-02 -3.65396449E-02  6.68238870E-03
 -1.36227816E-02 -3.70920558E-01  0.00000000E+00 -1.08303364E-01  1.71212151E-04
  1.23046035E+00  0.00000000E+00  3.24649335E-01 -8.61028072E-02 -1.86266835E-01
 -5.45741065E-02  2.25537676E-01  0.00000000E+00  0.00000000E+00 -1.81028334E-01
 -9.73610651E-02 -2.74152295E-01  0.00000000E+00 -2.98096605E-02  3.67857308E-02
  1.42075752E-02  3.47736261E-01  3.61357066E-02  5.92580501E-03  5.79094714E-03
 -1.04892076E+00  2.37448897E-01  1.70070674E-01 -3.65947557E-02  1.72657459E-01
  2.97193571E-02 -1.75240912E-01  1.05805560E-01 -3.87178459E-03 -3.69830502E-02
  4.19199800E-02  1.49332380E-01  1.74091230E-02  3.65396449E-02  6.68238870E-03
 -1.36227816E-02 -3.70920558E-01  0.00000000E+00  1.08303364E-01  1.71212151E-04
  1.23046035E+00  0.00000000E+00 -3.24649335E-01 -8.61028072E-02 -1.86266835E-01
 -5.45741065E-02  2.25537676E-01  0.00000000E+00  0.00000000E+00  1.81028334E-01
 -9.73610651E-02 -2.74152295E-01  0.00000000E+00  2.98096605E-02  3.67857308E-02
 -7.67836056E-03 -1.87081153E-01 -8.96811101E-03 -1.08646120E-02 -4.74030043E-02
  4.11978642E-01  7.36791175E-02  4.67174871E-02  2.67227044E-02 -1.78114026E-02
 -2.23218152E-02  7.67699840E-03 -7.51123678E-03  2.19027089E-03 -2.86670120E-01
  7.04854988E-03 -9.01000385E-02  1.34633082E-03  6.25741250E-03 -4.48441568E-02
  0.00000000E+00  0.00000000E+00 -8.31712681E-02  0.00000000E+00  0.00000000E+00
  0.00000000E+00  1.15158967E-01  0.00000000E+00  0.00000000E+00  0.00000000E+00
  0.00000000E+00  0.00000000E+00 -2.42236630E-01  3.58171675E-02  0.00000000E+00
  0.00000000E+00  0.00000000E+00 -8.31712681E-02  0.00000000E+00  0.00000000E+00
  0.00000000E+00  1.15158967E-01  0.00000000E+00  0.00000000E+00  0.00000000E+00
  0.00000000E+00  0.00000000E+00  2.42236630E-01  3.58171675E-02  0.00000000E+00
 -7.67836056E-03 -1.87081153E-01 -8.96811101E-03  1.08646120E-02 -4.74030043E-02
  4.11978642E-01  7.36791175E-02 -4.67174871E-02  2.67227044E-02 -1.78114026E-02
 -2.23218152E-02  7.67699840E-03  7.51123678E-03  2.19027089E-03  2.86670120E-01
  7.04854988E-03 -9.01000385E-02  1.34633082E-03 -6.25741250E-03 -4.48441568E-02
  7.67836056E-03  1.87081153E-01 -8.96811101E-03  1.08646120E-02  4.74030043E-02
 -4.11978642E-01  7.36791175E-02 -4.67174871E-02 -2.67227044E-02  1.78114026E-02
  2.23218152E-02 -7.67699840E-03 -7.51123678E-03  2.19027089E-03  2.86670120E-01
 -7.04854988E-03  9.01000385E-02  1.34633082E-03 -6.25741250E-03  4.48441568E-02
  0.00000000E+00  0.00000000E+00  6.64566597E-02  0.00000000E+00  0.00000000E+00
  0.00000000E+00  1.03942578E-01  0.00000000E+00  0.00000000E+00  0.00000000E+00
  0.00000000E+00  0.00000000E+00  3.04691784E-01  8.69891196E-03  0.00000000E+00
  0.00000000E+00  0.00000000E+00  5.61476869E-02  0.00000000E+00  0.00000000E+00
  7.67836056E-03  1.87081153E-01 -8.96811101E-03 -1.08646120E-02  4.74030043E-02
 -4.11978642E-01  7.36791175E-02  4.67174871E-02 -2.67227044E-02  1.78114026E-02
  2.23218152E-02 -7.67699840E-03  7.51123678E-03  2.19027089E-03 -2.86670120E-01
 -7.04854988E-03  9.01000385E-02  1.34633082E-03  6.25741250E-03  4.48441568E-02
  0.00000000E+00  0.00000000E+00  6.64566597E-02  0.00000000E+00  0.00000000E+00
  0.00000000E+00  1.03942578E-01  0.00000000E+00  0.00000000E+00  0.00000000E+00
  0.00000000E+00  0.00000000E+00 -3.04691784E-01  8.69891196E-03  0.00000000E+00
  0.00000000E+00  0.00000000E+00  5.61476869E-02  0.00000000E+00  0.00000000E+00
 -2.19341072E-02 -6.10501109E-01  1.51333217E-01 -8.22949264E-03 -1.78443392E-03
  2.08950778E+00 -1.01947542E+00  5.26057370E-01 -1.33746880E-01 -3.99118869E-02
 -3.55743080E-02  2.82191241E-02  8.09995242E-02 -1.69266838E-03  5.00862240E-03
 -4.77960956E-01 -7.33706828E-01 -2.56890634E-02 -2.94243342E-02 -5.57662308E-03
  0.00000000E+00  0.00000000E+00 -2.58250270E-01  0.00000000E+00  0.00000000E+00
  0.00000000E+00  1.34078188E+00  0.00000000E+00  0.00000000E+00  0.00000000E+00
  0.00000000E+00  0.00000000E+00 -2.30917138E-02 -8.94397103E-03  0.00000000E+00
  0.00000000E+00  0.00000000E+00  2.58250270E-01  0.00000000E+00  0.00000000E+00
  0.00000000E+00 -1.34078188E+00  0.00000000E+00  0.00000000E+00  0.00000000E+00
  0.00000000E+00  0.00000000E+00 -2.30917138E-02  8.94397103E-03  0.00000000E+00
  2.19341072E-02  6.10501109E-01 -1.51333217E-01 -8.22949264E-03  1.78443392E-03
 -2.08950778E+00  1.01947542E+00  5.26057370E-01  1.33746880E-01  3.99118869E-02
  3.55743080E-02 -2.82191241E-02  8.09995242E-02  1.69266838E-03  5.00862240E-03
  4.77960956E-01  7.33706828E-01  2.56890634E-02 -2.94243342E-02  5.57662308E-03
  2.19341072E-02  6.10501109E-01  1.51333217E-01  8.22949264E-03  1.78443392E-03
 -2.08950778E+00 -1.01947542E+00 -5.26057370E-01  1.33746880E-01  3.99118869E-02
  3.55743080E-02 -2.82191241E-02  8.09995242E-02 -1.69266838E-03 -5.00862240E-03
  4.77960956E-01  7.33706828E-01 -2.56890634E-02  2.94243342E-02  5.57662308E-03
  0.00000000E+00  0.00000000E+00 -1.76436002E-01  0.00000000E+00  0.00000000E+00
  0.00000000E+00  8.08184591E-01  0.00000000E+00  0.00000000E+00  0.00000000E+00
  0.00000000E+00  0.00000000E+00 -2.72124366E-02  1.96659497E-02  0.00000000E+00
  0.00000000E+00  0.00000000E+00  6.18853415E-02  0.00000000E+00  0.00000000E+00
 -2.19341072E-02 -6.10501109E-01 -1.51333217E-01  8.22949264E-03 -1.78443392E-03
  2.08950778E+00  1.01947542E+00 -5.26057370E-01 -1.33746880E-01 -3.99118869E-02
 -3.55743080E-02  2.82191241E-02  8.09995242E-02  1.69266838E-03 -5.00862240E-03
 -4.77960956E-01 -7.33706828E-01  2.56890634E-02  2.94243342E-02 -5.57662308E-03
  0.00000000E+00  0.00000000E+00  1.76436002E-01  0.00000000E+00  0.00000000E+00
  0.00000000E+00 -8.08184591E-01  0.00000000E+00  0.00000000E+00  0.00000000E+00
  0.00000000E+00  0.00000000E+00 -2.72124366E-02 -1.96659497E-02  0.00000000E+00
  0.00000000E+00  0.00000000E+00 -6.18853415E-02  0.00000000E+00  0.00000000E+00
  3.80678361E-03 -1.21708444E-01 -6.45743314E-02 -4.34341000E-02 -9.03273602E-02
 -2.38130233E+00 -1.84585558E+00  1.70259912E+00  3.70000590E-01  1.57033665E-02
 -2.64557269E-02 -7.35135690E-02  9.43938691E-02 -1.57150982E-02 -4.13578794E-04
 -3.98671727E-01 -7.16497827E-01  5.84663098E-03 -3.19724938E-02  3.97398820E-02
 -3.80064382E-02 -6.50103024E-01  0.00000000E+00  1.33538512E-02  4.60402300E-02
  5.17638935E+00  0.00000000E+00 -1.88893006E+00  6.66744497E-01 -8.27187889E-02
  8.79869351E-04  5.85840263E-02  0.00000000E+00  0.00000000E+00  4.21477014E-02
  3.80064382E-02  6.50103024E-01  0.00000000E+00  1.33538512E-02 -4.60402300E-02
 -5.17638935E+00  0.00000000E+00 -1.88893006E+00 -6.66744497E-01  8.27187889E-02
 -8.79869351E-04 -5.85840263E-02  0.00000000E+00  0.00000000E+00  4.21477014E-02
 -3.80678361E-03  1.21708444E-01  6.45743314E-02 -4.34341000E-02  9.03273602E-02
  2.38130233E+00  1.84585558E+00  1.70259912E+00 -3.70000590E-01 -1.57033665E-02
  2.64557269E-02  7.35135690E-02  9.43938691E-02  1.57150982E-02 -4.13578794E-04
  3.98671727E-01  7.16497827E-01 -5.84663098E-03 -3.19724938E-02 -3.97398820E-02
  3.80678361E-03 -1.21708444E-01  6.45743314E-02 -4.34341000E-02 -9.03273602E-02
 -2.38130233E+00  1.84585558E+00  1.70259912E+00  3.70000590E-01  1.57033665E-02
 -2.64557269E-02 -7.35135690E-02 -9.43938691E-02  1.57150982E-02 -4.13578794E-04
 -3.98671727E-01 -7.16497827E-01 -5.84663098E-03 -3.19724938E-02  3.97398820E-02
 -2.14537014E-02 -2.45538574E-02  0.00000000E+00 -7.28014230E-03  1.78663807E-01
  2.42342850E+00  0.00000000E+00 -1.95076226E+00 -2.57188076E+00 -1.44093995E-01
  9.47348521E-03  1.54903401E-01  0.00000000E+00  0.00000000E+00  2.14292823E-02
  5.22852088E-01  9.86755615E-01  0.00000000E+00 -2.62188232E-02  2.76373722E-02
 -3.80678361E-03  1.21708444E-01 -6.45743314E-02 -4.34341000E-02  9.03273602E-02
  2.38130233E+00 -1.84585558E+00  1.70259912E+00 -3.70000590E-01 -1.57033665E-02
  2.64557269E-02  7.35135690E-02 -9.43938691E-02 -1.57150982E-02 -4.13578794E-04
  3.98671727E-01  7.16497827E-01  5.84663098E-03 -3.19724938E-02 -3.97398820E-02
  2.14537014E-02  2.45538574E-02  0.00000000E+00 -7.28014230E-03 -1.78663807E-01
 -2.42342850E+00  0.00000000E+00 -1.95076226E+00  2.57188076E+00  1.44093995E-01
 -9.47348521E-03 -1.54903401E-01  0.00000000E+00  0.00000000E+00  2.14292823E-02
 -5.22852088E-01 -9.86755615E-01  0.00000000E+00 -2.62188232E-02 -2.76373722E-02
 -1.84727901E-02 -2.38529201E-01 -2.14519654E-01  1.40543785E-01 -9.19938236E-02
 -5.50823104E-02  2.07626873E-02 -7.17219123E-03 -1.54932416E-01 -8.23839859E-03
 -5.41649376E-03 -7.59034337E-02 -9.81670915E-02  2.44365049E-02 -1.13041244E-01
 -2.10614321E-01  1.17072817E-01  3.25976717E-02 -9.46965633E-03 -5.70710203E-02
  7.98930155E-04 -3.43425670E-02  0.00000000E+00  1.08468562E-01 -2.29814907E-01
 -3.74159934E-01  0.00000000E+00 -1.90066229E-01 -3.51315337E-03 -1.44178772E-01
 -1.27056198E-02  1.53820847E-01  0.00000000E+00  0.00000000E+00 -1.30822819E-01
  7.98930155E-04 -3.43425670E-02  0.00000000E+00 -1.08468562E-01 -2.29814907E-01
 -3.74159934E-01  0.00000000E+00  1.90066229E-01 -3.51315337E-03 -1.44178772E-01
 -1.27056198E-02  1.53820847E-01  0.00000000E+00  0.00000000E+00  1.30822819E-01
 -1.84727901E-02 -2.38529201E-01 -2.14519654E-01 -1.40543785E-01 -9.19938236E-02
 -5.50823104E-02  2.07626873E-02  7.17219123E-03 -1.54932416E-01 -8.23839859E-03
 -5.41649376E-03 -7.59034337E-02  9.81670915E-02  2.44365049E-02  1.13041244E-01
 -2.10614321E-01  1.17072817E-01  3.25976717E-02  9.46965633E-03 -5.70710203E-02
 -1.84727901E-02 -2.38529201E-01  2.14519654E-01  1.40543785E-01 -9.19938236E-02
 -5.50823104E-02 -2.07626873E-02 -7.17219123E-03 -1.54932416E-01 -8.23839859E-03
 -5.41649376E-03 -7.59034337E-02  9.81670915E-02 -2.44365049E-02 -1.13041244E-01
 -2.10614321E-01  1.17072817E-01 -3.25976717E-02 -9.46965633E-03 -5.70710203E-02
 -4.56815879E-02 -8.06312647E-01  0.00000000E+00  2.34646801E-01  3.02962603E-01
  1.08553437E+00  0.00000000E+00 -2.64494895E-01 -6.08679584E-01 -5.50071270E-02
 -8.18746565E-02 -1.33467847E-02  0.00000000E+00  0.00000000E+00  1.52717254E-01
 -1.80938244E-01  1.71229962E-01  0.00000000E+00 -3.09577043E-03 -3.96987609E-02
 -1.84727901E-02 -2.38529201E-01  2.14519654E-01 -1.40543785E-01 -9.19938236E-02
 -5.50823104E-02 -2.07626873E-02  7.17219123E-03 -1.54932416E-01 -8.23839859E-03
 -5.41649376E-03 -7.59034337E-02 -9.81670915E-02 -2.44365049E-02  1.13041244E-01
 -2.10614321E-01  1.17072817E-01 -3.25976717E-02  9.46965633E-03 -5.70710203E-02
 -4.56815879E-02 -8.06312647E-01  0.00000000E+00 -2.34646801E-01  3.02962603E-01
  1.08553437E+00  0.00000000E+00  2.64494895E-01 -6.08679584E-01 -5.50071270E-02
 -8.18746565E-02 -1.33467847E-02  0.00000000E+00  0.00000000E+00 -1.52717254E-01
 -1.80938244E-01  1.71229962E-01  0.00000000E+00  3.09577043E-03 -3.96987609E-02
 -1.14798826E-02 -1.83372315E-01 -1.05459835E-01  3.91206167E-02  1.31153137E-01
  1.62115002E-01 -1.09094025E-01  2.16571825E-01  2.19957350E-01 -1.72128526E-02
  5.17222909E-03 -3.39022203E-02 -4.74122054E-02 -6.01957376E-03  2.35704097E-01
 -1.78892723E-01 -6.88991562E-02  2.59805982E-02  4.58613146E-03  9.19939296E-02
 -4.80668136E-02 -7.65335656E-01  0.00000000E+00  1.27615415E-01 -2.04752846E-01
  1.26689550E+00  0.00000000E+00 -2.50433370E-01  6.23408632E-01  1.34542058E-02
 -7.29920911E-02 -1.82245624E-02  0.00000000E+00  0.00000000E+00 -2.22109279E-01
 -4.80668136E-02 -7.65335656E-01  0.00000000E+00 -1.27615415E-01 -2.04752846E-01
  1.26689550E+00  0.00000000E+00  2.50433370E-01  6.23408632E-01  1.34542058E-02
 -7.29920911E-02 -1.82245624E-02  0.00000000E+00  0.00000000E+00  2.22109279E-01
 -1.14798826E-02 -1.83372315E-01 -1.05459835E-01 -3.91206167E-02  1.31153137E-01
  1.62115002E-01 -1.09094025E-01 -2.16571825E-01  2.19957350E-01 -1.72128526E-02
  5.17222909E-03 -3.39022203E-02  4.74122054E-02 -6.01957376E-03 -2.35704097E-01
 -1.78892723E-01 -6.88991562E-02  2.59805982E-02 -4.58613146E-03  9.19939296E-02
 -1.14798826E-02 -1.83372315E-01  1.05459835E-01  3.91206167E-02  1.31153137E-01
  1.62115002E-01  1.09094025E-01  2.16571825E-01  2.19957350E-01 -1.72128526E-02
  5.17222909E-03 -3.39022203E-02  4.74122054E-02  6.01957376E-03  2.35704097E-01
 -1.78892723E-01 -6.88991562E-02 -2.59805982E-02  4.58613146E-03  9.19939296E-02
  2.57812225E-02  4.98645064E-01  0.00000000E+00  1.87615823E-02  8.08746553E-02
 -1.21623550E+00  0.00000000E+00 -2.35058162E-01  1.49407104E-01 -9.17770131E-02
  1.04669771E-02  1.32182607E-01  0.00000000E+00  0.00000000E+00 -5.46802706E-03
  5.56899597E-03  2.58775251E-01  0.00000000E+00 -6.11501691E-02  2.98768701E-02
 -1.14798826E-02 -1.83372315E-01  1.05459835E-01 -3.91206167E-02  1.31153137E-01
  1.62115002E-01  1.09094025E-01 -2.16571825E-01  2.19957350E-01 -1.72128526E-02
  5.17222909E-03 -3.39022203E-02 -4.74122054E-02  6.01957376E-03 -2.35704097E-01
 -1.78892723E-01 -6.88991562E-02 -2.59805982E-02 -4.58613146E-03  9.19939296E-02
  2.57812225E-02  4.98645064E-01  0.00000000E+00 -1.87615823E-02  8.08746553E-02
 -1.21623550E+00  0.00000000E+00  2.35058162E-01  1.49407104E-01 -9.17770131E-02
  1.04669771E-02  1.32182607E-01  0.00000000E+00  0.00000000E+00  5.46802706E-03
  5.56899597E-03  2.58775251E-01  0.00000000E+00  6.11501691E-02  2.98768701E-02
 -4.61825234E-02 -7.28703483E-01 -5.92566458E-02  1.52421730E-01 -2.21638078E-02
  1.52968418E+00  4.32448771E-01 -6.79418928E-02 -2.46998000E-02 -1.41785110E-01
 -1.73826732E-02  4.25613010E-02 -1.21589925E-01  2.00824526E-02  6.66810568E-02
 -1.31244389E-01 -7.49122580E-02  5.50135262E-02  4.24003854E-02  4.26522544E-03
  0.00000000E+00  0.00000000E+00  1.24766807E-01  0.00000000E+00  0.00000000E+00
  0.00000000E+00  5.17704343E-01  0.00000000E+00  0.00000000E+00  0.00000000E+00
  0.00000000E+00  0.00000000E+00  2.90345153E-01  2.71101629E-02  0.00000000E+00
  0.00000000E+00  0.00000000E+00  1.24766807E-01  0.00000000E+00  0.00000000E+00
  0.00000000E+00  5.17704343E-01  0.00000000E+00  0.00000000E+00  0.00000000E+00
  0.00000000E+00  0.00000000E+00 -2.90345153E-01  2.71101629E-02  0.00000000E+00
 -4.61825234E-02 -7.28703483E-01 -5.92566458E-02 -1.52421730E-01 -2.21638078E-02
  1.52968418E+00  4.32448771E-01  6.79418928E-02 -2.46998000E-02 -1.41785110E-01
 -1.73826732E-02  4.25613010E-02  1.21589925E-01  2.00824526E-02 -6.66810568E-02
 -1.31244389E-01 -7.49122580E-02  5.50135262E-02 -4.24003854E-02  4.26522544E-03
  4.61825234E-02  7.28703483E-01 -5.92566458E-02 -1.52421730E-01  2.21638078E-02
 -1.52968418E+00  4.32448771E-01  6.79418928E-02  2.46998000E-02  1.41785110E-01
  1.73826732E-02 -4.25613010E-02 -1.21589925E-01  2.00824526E-02 -6.66810568E-02
  1.31244389E-01  7.49122580E-02  5.50135262E-02 -4.24003854E-02 -4.26522544E-03
  0.00000000E+00  0.00000000E+00  1.24420040E-01  0.00000000E+00  0.00000000E+00
  0.00000000E+00  3.92166246E-01  0.00000000E+00  0.00000000E+00  0.00000000E+00
  0.00000000E+00  0.00000000E+00  2.17851162E-01 -4.73160639E-03  0.00000000E+00
  0.00000000E+00  0.00000000E+00  1.01924340E-01  0.00000000E+00  0.00000000E+00
  4.61825234E-02  7.28703483E-01 -5.92566458E-02  1.52421730E-01  2.21638078E-02
 -1.52968418E+00  4.32448771E-01 -6.79418928E-02  2.46998000E-02  1.41785110E-01
  1.73826732E-02 -4.25613010E-02  1.21589925E-01  2.00824526E-02  6.66810568E-02
  1.31244389E-01  7.49122580E-02  5.50135262E-02  4.24003854E-02 -4.26522544E-03
  0.00000000E+00  0.00000000E+00  1.24420040E-01  0.00000000E+00  0.00000000E+00
  0.00000000E+00  3.92166246E-01  0.00000000E+00  0.00000000E+00  0.00000000E+00
  0.00000000E+00  0.00000000E+00 -2.17851162E-01 -4.73160639E-03  0.00000000E+00
  0.00000000E+00  0.00000000E+00  1.01924340E-01  0.00000000E+00  0.00000000E+00
 -2.87021782E-02 -1.94292538E-01 -8.89383187E-02 -4.07885192E-02  9.98543536E-03
  9.42910747E-01  6.74343659E-01 -7.11948957E-01 -2.92232450E-01  1.26226414E-01
 -3.72008242E-03 -1.77750913E-01  5.42832248E-02  1.79562732E-02  1.52720112E-02
  1.36913630E-01  2.61506396E-01 -3.75177088E-02 -4.27148357E-02 -3.45696472E-02
 -3.91055716E-03 -2.95986890E-01  0.00000000E+00 -1.30728750E-05 -1.80709661E-01
 -2.43465304E-01  0.00000000E+00 -1.91684823E-01 -1.73359643E-01 -1.93658886E-01
 -5.12956495E-03  1.62372925E-01  0.00000000E+00  0.00000000E+00  4.85541414E-02
  3.91055716E-03  2.95986890E-01  0.00000000E+00 -1.30728750E-05  1.80709661E-01
  2.43465304E-01  0.00000000E+00 -1.91684823E-01  1.73359643E-01  1.93658886E-01
  5.12956495E-03 -1.62372925E-01  0.00000000E+00  0.00000000E+00  4.85541414E-02
  2.87021782E-02  1.94292538E-01  8.89383187E-02 -4.07885192E-02 -9.98543536E-03
 -9.42910747E-01 -6.74343659E-01 -7.11948957E-01  2.92232450E-01 -1.26226414E-01
  3.72008242E-03  1.77750913E-01  5.42832248E-02 -1.79562732E-02  1.52720112E-02
 -1.36913630E-01 -2.61506396E-01  3.75177088E-02 -4.27148357E-02  3.45696472E-02
 -2.87021782E-02 -1.94292538E-01  8.89383187E-02 -4.07885192E-02  9.98543536E-03
  9.42910747E-01 -6.74343659E-01 -7.11948957E-01 -2.92232450E-01  1.26226414E-01
 -3.72008242E-03 -1.77750913E-01 -5.42832248E-02 -1.79562732E-02  1.52720112E-02
  1.36913630E-01  2.61506396E-01  3.75177088E-02 -4.27148357E-02 -3.45696472E-02
 -3.51905496E-02 -9.53365270E-01  0.00000000E+00 -2.74525296E-02  9.50116065E-02
  1.71261638E+00  0.00000000E+00  7.01802942E-02  8.26284452E-01 -1.61124010E-01
 -4.70953140E-02  1.26472113E-01  0.00000000E+00  0.00000000E+00 -1.52926720E-01
 -3.66935113E-01 -5.70924755E-01  0.00000000E+00 -1.01507596E-01  5.89925490E-02
  2.87021782E-02  1.94292538E-01 -8.89383187E-02 -4.07885192E-02 -9.98543536E-03
 -9.42910747E-01  6.74343659E-01 -7.11948957E-01  2.92232450E-01 -1.26226414E-01
  3.72008242E-03  1.77750913E-01 -5.42832248E-02  1.79562732E-02  1.52720112E-02
 -1.36913630E-01 -2.61506396E-01 -3.75177088E-02 -4.27148357E-02  3.45696472E-02
  3.51905496E-02  9.53365270E-01  0.00000000E+00 -2.74525296E-02 -9.50116065E-02
 -1.71261638E+00  0.00000000E+00  7.01802942E-02 -8.26284452E-01  1.61124010E-01
  4.70953140E-02 -1.26472113E-01  0.00000000E+00  0.00000000E+00 -1.52926720E-01
  3.66935113E-01  5.70924755E-01  0.00000000E+00 -1.01507596E-01 -5.89925490E-02
  4.05873820E-03  9.23235642E-02 -1.52635814E-01  3.39746355E-02  1.52941807E-01
 -8.53931353E-01 -8.73716008E-03 -2.54955365E-01  7.68261217E-02  1.19649548E-02
 -1.22378333E-01  6.83763953E-02 -6.58055414E-02 -8.48814973E-02 -1.11155187E-01
  6.81405913E-02  2.26217061E-01 -4.77567142E-02 -7.91075496E-02  4.68147336E-02
 -4.77427313E-02 -1.00878360E+00  0.00000000E+00 -3.86974742E-03 -1.44802680E-01
  1.70568827E+00  0.00000000E+00  3.92843833E-02  7.64197705E-01  2.20681221E-01
 -1.29672603E-01 -1.36865308E-01  0.00000000E+00  0.00000000E+00  3.01555674E-01
 -4.77427313E-02 -1.00878360E+00  0.00000000E+00  3.86974742E-03 -1.44802680E-01
  1.70568827E+00  0.00000000E+00 -3.92843833E-02  7.64197705E-01  2.20681221E-01
 -1.29672603E-01 -1.36865308E-01  0.00000000E+00  0.00000000E+00 -3.01555674E-01
  4.05873820E-03  9.23235642E-02 -1.52635814E-01 -3.39746355E-02  1.52941807E-01
 -8.53931353E-01 -8.73716008E-03  2.54955365E-01  7.68261217E-02  1.19649548E-02
 -1.22378333E-01  6.83763953E-02  6.58055414E-02 -8.48814973E-02  1.11155187E-01
  6.81405913E-02  2.26217061E-01 -4.77567142E-02  7.91075496E-02  4.68147336E-02
  4.05873820E-03  9.23235642E-02  1.52635814E-01  3.39746355E-02  1.52941807E-01
 -8.53931353E-01  8.73716008E-03 -2.54955365E-01  7.68261217E-02  1.19649548E-02
 -1.22378333E-01  6.83763953E-02  6.58055414E-02  8.48814973E-02 -1.11155187E-01
  6.81405913E-02  2.26217061E-01  4.77567142E-02 -7.91075496E-02  4.68147336E-02
  1.50053973E-03 -1.06468646E-02  0.00000000E+00 -9.43574373E-04  8.64019755E-02
  1.63952425E-01  0.00000000E+00  3.35297650E-01  2.89891945E-01 -8.01534577E-02
  5.45217599E-02  1.85959592E-02  0.00000000E+00  0.00000000E+00  1.16189224E-01
 -2.92407731E-01 -9.58460876E-02  0.00000000E+00  8.35369375E-03 -5.87582031E-02
  4.05873820E-03  9.23235642E-02  1.52635814E-01 -3.39746355E-02  1.52941807E-01
 -8.53931353E-01  8.73716008E-03  2.54955365E-01  7.68261217E-02  1.19649548E-02
 -1.22378333E-01  6.83763953E-02 -6.58055414E-02  8.48814973E-02  1.11155187E-01
  6.81405913E-02  2.26217061E-01  4.77567142E-02  7.91075496E-02  4.68147336E-02
  1.50053973E-03 -1.06468646E-02  0.00000000E+00  9.43574373E-04  8.64019755E-02
  1.63952425E-01  0.00000000E+00 -3.35297650E-01  2.89891945E-01 -8.01534577E-02
  5.45217599E-02  1.85959592E-02  0.00000000E+00  0.00000000E+00 -1.16189224E-01
 -2.92407731E-01 -9.58460876E-02  0.00000000E+00 -8.35369375E-03 -5.87582031E-02
  5.86933943E-03  2.46433693E-02 -3.11563025E-02 -5.28041697E-02 -1.78179740E-01
 -1.02263895E-01  8.52702801E-03  4.95274745E-02  1.71030923E-01  4.96479877E-02
 -6.90216689E-02  4.14910146E-02  1.33039716E-02  2.69680136E-01 -1.34826310E-02
  2.65498793E-02 -9.56419381E-03 -2.84372834E-02 -2.29615179E-02 -1.07043401E-01
  0.00000000E+00  0.00000000E+00 -1.64977186E-01  0.00000000E+00  0.00000000E+00
  0.00000000E+00  2.64775907E-02  0.00000000E+00  0.00000000E+00  0.00000000E+00
  0.00000000E+00  0.00000000E+00  6.97028501E-02  2.14380268E-01  0.00000000E+00
  0.00000000E+00  0.00000000E+00 -1.64977186E-01  0.00000000E+00  0.00000000E+00
  0.00000000E+00  2.64775907E-02  0.00000000E+00  0.00000000E+00  0.00000000E+00
  0.00000000E+00  0.00000000E+00 -6.97028501E-02  2.14380268E-01  0.00000000E+00
  5.86933943E-03  2.46433693E-02 -3.11563025E-02  5.28041697E-02 -1.78179740E-01
 -1.02263895E-01  8.52702801E-03 -4.95274745E-02  1.71030923E-01  4.96479877E-02
 -6.90216689E-02  4.14910146E-02 -1.33039716E-02  2.69680136E-01  1.34826310E-02
  2.65498793E-02 -9.56419381E-03 -2.84372834E-02  2.29615179E-02 -1.07043401E-01
 -5.86933943E-03 -2.46433693E-02 -3.11563025E-02  5.28041697E-02  1.78179740E-01
  1.02263895E-01  8.52702801E-03 -4.95274745E-02 -1.71030923E-01 -4.96479877E-02
  6.90216689E-02 -4.14910146E-02  1.33039716E-02  2.69680136E-01  1.34826310E-02
 -2.65498793E-02  9.56419381E-03 -2.84372834E-02  2.29615179E-02  1.07043401E-01
  0.00000000E+00  0.00000000E+00  2.12547461E-01  0.00000000E+00  0.00000000E+00
  0.00000000E+00 -1.83620491E-01  0.00000000E+00  0.00000000E+00  0.00000000E+00
  0.00000000E+00  0.00000000E+00 -1.30142943E-01  3.21268737E-01  0.00000000E+00
  0.00000000E+00  0.00000000E+00  7.10440649E-02  0.00000000E+00  0.00000000E+00
 -5.86933943E-03 -2.46433693E-02 -3.11563025E-02 -5.28041697E-02  1.78179740E-01
  1.02263895E-01  8.52702801E-03  4.95274745E-02 -1.71030923E-01 -4.96479877E-02
  6.90216689E-02 -4.14910146E-02 -1.33039716E-02  2.69680136E-01 -1.34826310E-02
 -2.65498793E-02  9.56419381E-03 -2.84372834E-02 -2.29615179E-02  1.07043401E-01
  0.00000000E+00  0.00000000E+00  2.12547461E-01  0.00000000E+00  0.00000000E+00
  0.00000000E+00 -1.83620491E-01  0.00000000E+00  0.00000000E+00  0.00000000E+00
  0.00000000E+00  0.00000000E+00  1.30142943E-01  3.21268737E-01  0.00000000E+00
  0.00000000E+00  0.00000000E+00  7.10440649E-02  0.00000000E+00  0.00000000E+00
  2.16842235E-03  3.16726637E-02  7.21039621E-02  1.27445566E-01  7.48505718E-02
 -1.52716476E-01 -1.15929825E-01 -9.96838211E-02 -6.71611892E-02 -8.28835955E-02
  2.23916921E-01 -1.47735768E-01  2.66311845E-02 -1.29629468E-01 -8.38369560E-02
 -1.95487784E-02  3.08149232E-02  5.49453140E-02  5.68496285E-02  2.18254332E-02
 -6.83706220E-03 -4.60591782E-02  0.00000000E+00  4.48980235E-02  2.28542965E-02
  1.61484702E-01  0.00000000E+00 -3.83061276E-02  5.92658985E-02  3.02646802E-02
  1.40461694E-02 -6.12945070E-02  0.00000000E+00  0.00000000E+00 -3.89246537E-02
 -6.83706220E-03 -4.60591782E-02  0.00000000E+00 -4.48980235E-02  2.28542965E-02
  1.61484702E-01  0.00000000E+00  3.83061276E-02  5.92658985E-02  3.02646802E-02
  1.40461694E-02 -6.12945070E-02  0.00000000E+00  0.00000000E+00  3.89246537E-02
  2.16842235E-03  3.16726637E-02  7.21039621E-02 -1.27445566E-01  7.48505718E-02
 -1.52716476E-01 -1.15929825E-01  9.96838211E-02 -6.71611892E-02 -8.28835955E-02
  2.23916921E-01 -1.47735768E-01 -2.66311845E-02 -1.29629468E-01  8.38369560E-02
 -1.95487784E-02  3.08149232E-02  5.49453140E-02 -5.68496285E-02  2.18254332E-02
  2.16842235E-03  3.16726637E-02 -7.21039621E-02  1.27445566E-01  7.48505718E-02
 -1.52716476E-01  1.15929825E-01 -9.96838211E-02 -6.71611892E-02 -8.28835955E-02
  2.23916921E-01 -1.47735768E-01 -2.66311845E-02  1.29629468E-01 -8.38369560E-02
 -1.95487784E-02  3.08149232E-02 -5.49453140E-02  5.68496285E-02  2.18254332E-02
 -9.42773066E-03 -5.45537425E-03  0.00000000E+00  2.15354966E-01 -1.57635508E-01
  1.57332139E-01  0.00000000E+00 -1.54068536E-01  1.12240707E-01 -3.25175519E-01
  3.84486456E-01 -9.77365451E-02  0.00000000E+00  0.00000000E+00 -6.05846953E-02
 -3.89304581E-02 -1.32753994E-02  0.00000000E+00  9.46264343E-02 -7.83621084E-02
  2.16842235E-03  3.16726637E-02 -7.21039621E-02 -1.27445566E-01  7.48505718E-02
 -1.52716476E-01  1.15929825E-01  9.96838211E-02 -6.71611892E-02 -8.28835955E-02
  2.23916921E-01 -1.47735768E-01  2.66311845E-02  1.29629468E-01  8.38369560E-02
 -1.95487784E-02  3.08149232E-02 -5.49453140E-02 -5.68496285E-02  2.18254332E-02
 -9.42773066E-03 -5.45537425E-03  0.00000000E+00 -2.15354966E-01 -1.57635508E-01
  1.57332139E-01  0.00000000E+00  1.54068536E-01  1.12240707E-01 -3.25175519E-01
  3.84486456E-01 -9.77365451E-02  0.00000000E+00  0.00000000E+00  6.05846953E-02
 -3.89304581E-02 -1.32753994E-02  0.00000000E+00 -9.46264343E-02 -7.83621084E-02
  4.57329708E-03  4.64581602E-02  1.34263308E-01  1.55199718E-01 -3.81501761E-02
 -1.56577831E-01 -9.54691864E-02 -2.20556986E-01  7.47014120E-02 -1.20715292E-01
  3.16958025E-01 -1.96834792E-01  1.50986032E-01  5.14246120E-02 -6.77399631E-02
  9.37664406E-02  2.87057853E-02  6.57250342E-02  9.99906398E-02 -5.18789642E-02
  0.00000000E+00  0.00000000E+00 -1.23366978E-01  0.00000000E+00  0.00000000E+00
  0.00000000E+00  2.87273485E-02  0.00000000E+00  0.00000000E+00  0.00000000E+00
  0.00000000E+00  0.00000000E+00  1.04366498E-01  2.11203372E-01  0.00000000E+00
  0.00000000E+00  0.00000000E+00 -1.23366978E-01  0.00000000E+00  0.00000000E+00
  0.00000000E+00  2.87273485E-02  0.00000000E+00  0.00000000E+00  0.00000000E+00
  0.00000000E+00  0.00000000E+00 -1.04366498E-01  2.11203372E-01  0.00000000E+00
  4.57329708E-03  4.64581602E-02  1.34263308E-01 -1.55199718E-01 -3.81501761E-02
 -1.56577831E-01 -9.54691864E-02  2.20556986E-01  7.47014120E-02 -1.20715292E-01
  3.16958025E-01 -1.96834792E-01 -1.50986032E-01  5.14246120E-02  6.77399631E-02
  9.37664406E-02  2.87057853E-02  6.57250342E-02 -9.99906398E-02 -5.18789642E-02
 -4.57329708E-03 -4.64581602E-02  1.34263308E-01 -1.55199718E-01  3.81501761E-02
  1.56577831E-01 -9.54691864E-02  2.20556986E-01 -7.47014120E-02  1.20715292E-01
 -3.16958025E-01  1.96834792E-01  1.50986032E-01  5.14246120E-02  6.77399631E-02
 -9.37664406E-02 -2.87057853E-02  6.57250342E-02 -9.99906398E-02  5.18789642E-02
  0.00000000E+00  0.00000000E+00 -7.58941238E-02  0.00000000E+00  0.00000000E+00
  0.00000000E+00  9.13276691E-02  0.00000000E+00  0.00000000E+00  0.00000000E+00
  0.00000000E+00  0.00000000E+00 -3.29459535E-02 -1.22936184E-01  0.00000000E+00
  0.00000000E+00  0.00000000E+00 -6.33111423E-02  0.00000000E+00  0.00000000E+00
 -4.57329708E-03 -4.64581602E-02  1.34263308E-01  1.55199718E-01  3.81501761E-02
  1.56577831E-01 -9.54691864E-02 -2.20556986E-01 -7.47014120E-02  1.20715292E-01
 -3.16958025E-01  1.96834792E-01 -1.50986032E-01  5.14246120E-02 -6.77399631E-02
 -9.37664406E-02 -2.87057853E-02  6.57250342E-02  9.99906398E-02  5.18789642E-02
  0.00000000E+00  0.00000000E+00 -7.58941238E-02  0.00000000E+00  0.00000000E+00
  0.00000000E+00  9.13276691E-02  0.00000000E+00  0.00000000E+00  0.00000000E+00
  0.00000000E+00  0.00000000E+00  3.29459535E-02 -1.22936184E-01  0.00000000E+00
  0.00000000E+00  0.00000000E+00 -6.33111423E-02  0.00000000E+00  0.00000000E+00
  4.76892973E-03 -2.93021265E-02 -2.86976257E-02  7.59121652E-03 -1.39640246E-01
 -4.96538655E-02  8.85503202E-02 -1.26675973E-01  1.76443760E-01 -4.22349905E-02
  1.84857085E-03  5.60260571E-02 -2.86810055E-02  2.79195122E-01  1.22774910E-01
  4.62968457E-02  5.72421311E-02  9.88117514E-03  2.17897602E-02 -6.94959216E-02
  0.00000000E+00  0.00000000E+00 -1.58572009E-01  0.00000000E+00  0.00000000E+00
  0.00000000E+00 -4.03623963E-02  0.00000000E+00  0.00000000E+00  0.00000000E+00
  0.00000000E+00  0.00000000E+00  1.40808455E-01  2.34392166E-01  0.00000000E+00
  0.00000000E+00  0.00000000E+00  1.58572009E-01  0.00000000E+00  0.00000000E+00
  0.00000000E+00  4.03623963E-02  0.00000000E+00  0.00000000E+00  0.00000000E+00
  0.00000000E+00  0.00000000E+00  1.40808455E-01 -2.34392166E-01  0.00000000E+00
 -4.76892973E-03  2.93021265E-02  2.86976257E-02  7.59121652E-03  1.39640246E-01
  4.96538655E-02 -8.85503202E-02 -1.26675973E-01 -1.76443760E-01  4.22349905E-02
 -1.84857085E-03 -5.60260571E-02 -2.86810055E-02 -2.79195122E-01  1.22774910E-01
 -4.62968457E-02 -5.72421311E-02 -9.88117514E-03  2.17897602E-02  6.94959216E-02
 -4.76892973E-03  2.93021265E-02 -2.86976257E-02 -7.59121652E-03  1.39640246E-01
  4.96538655E-02  8.85503202E-02  1.26675973E-01 -1.76443760E-01  4.22349905E-02
 -1.84857085E-03 -5.60260571E-02 -2.86810055E-02  2.79195122E-01 -1.22774910E-01
 -4.62968457E-02 -5.72421311E-02  9.88117514E-03 -2.17897602E-02  6.94959216E-02
  0.00000000E+00  0.00000000E+00  1.86662688E-01  0.00000000E+00  0.00000000E+00
  0.00000000E+00 -2.25874164E-01  0.00000000E+00  0.00000000E+00  0.00000000E+00
  0.00000000E+00  0.00000000E+00 -1.01601350E-01  3.07432888E-01  0.00000000E+00
  0.00000000E+00  0.00000000E+00  1.18143194E-01  0.00000000E+00  0.00000000E+00
  4.76892973E-03 -2.93021265E-02  2.86976257E-02 -7.59121652E-03 -1.39640246E-01
 -4.96538655E-02 -8.85503202E-02  1.26675973E-01  1.76443760E-01 -4.22349905E-02
  1.84857085E-03  5.60260571E-02 -2.86810055E-02 -2.79195122E-01 -1.22774910E-01
  4.62968457E-02  5.72421311E-02 -9.88117514E-03 -2.17897602E-02 -6.94959216E-02
  0.00000000E+00  0.00000000E+00 -1.86662688E-01  0.00000000E+00  0.00000000E+00
  0.00000000E+00  2.25874164E-01  0.00000000E+00  0.00000000E+00  0.00000000E+00
  0.00000000E+00  0.00000000E+00 -1.01601350E-01 -3.07432888E-01  0.00000000E+00
  0.00000000E+00  0.00000000E+00 -1.18143194E-01  0.00000000E+00  0.00000000E+00
 -2.08754376E-02 -3.31947107E-01 -1.47324949E-01 -2.25331943E-02  1.47295426E-01
  1.25637137E+00  1.04741494E+00 -9.87156896E-01  1.25777042E-01 -9.72458952E-02
 -1.65864161E-04  1.08802824E-01  7.97229063E-02 -8.06877267E-02  1.42833806E-02
  2.96961103E-01  4.12254468E-01 -6.29969422E-02  5.38497367E-03  1.26246818E-01
 -6.15102174E-02 -1.10182327E+00  0.00000000E+00 -1.54227307E-01 -1.46593041E-01
  2.80915680E+00  0.00000000E+00 -1.08838669E+00  4.14573373E-01  2.54100989E-01
  2.53680385E-02 -3.25990065E-01  0.00000000E+00  0.00000000E+00  1.51083418E-01
  6.15102174E-02  1.10182327E+00  0.00000000E+00 -1.54227307E-01  1.46593041E-01
 -2.80915680E+00  0.00000000E+00 -1.08838669E+00 -4.14573373E-01 -2.54100989E-01
 -2.53680385E-02  3.25990065E-01  0.00000000E+00  0.00000000E+00  1.51083418E-01
  2.08754376E-02  3.31947107E-01  1.47324949E-01 -2.25331943E-02 -1.47295426E-01
 -1.25637137E+00 -1.04741494E+00 -9.87156896E-01 -1.25777042E-01  9.72458952E-02
  1.65864161E-04 -1.08802824E-01  7.97229063E-02  8.06877267E-02  1.42833806E-02
 -2.96961103E-01 -4.12254468E-01  6.29969422E-02  5.38497367E-03 -1.26246818E-01
 -2.08754376E-02 -3.31947107E-01  1.47324949E-01 -2.25331943E-02  1.47295426E-01
  1.25637137E+00 -1.04741494E+00 -9.87156896E-01  1.25777042E-01 -9.72458952E-02
 -1.65864161E-04  1.08802824E-01 -7.97229063E-02  8.06877267E-02  1.42833806E-02
  2.96961103E-01  4.12254468E-01  6.29969422E-02  5.38497367E-03  1.26246818E-01
  1.75609114E-02  2.73332734E-01  0.00000000E+00 -3.73188657E-02  5.05911261E-02
 -2.52211565E+00  0.00000000E+00  9.80912369E-01  1.01782652E+00 -5.53823001E-02
  1.76125079E-03 -1.30257667E-02  0.00000000E+00  0.00000000E+00 -1.67022325E-01
  3.13870412E-02 -2.86857129E-01  0.00000000E+00 -5.06625180E-02  3.88010800E-02
  2.08754376E-02  3.31947107E-01 -1.47324949E-01 -2.25331943E-02 -1.47295426E-01
 -1.25637137E+00  1.04741494E+00 -9.87156896E-01 -1.25777042E-01  9.72458952E-02
  1.65864161E-04 -1.08802824E-01 -7.97229063E-02 -8.06877267E-02  1.42833806E-02
 -2.96961103E-01 -4.12254468E-01 -6.29969422E-02  5.38497367E-03 -1.26246818E-01
 -1.75609114E-02 -2.73332734E-01  0.00000000E+00 -3.73188657E-02 -5.05911261E-02
  2.52211565E+00  0.00000000E+00  9.80912369E-01 -1.01782652E+00  5.53823001E-02
 -1.76125079E-03  1.30257667E-02  0.00000000E+00  0.00000000E+00 -1.67022325E-01
 -3.13870412E-02  2.86857129E-01  0.00000000E+00 -5.06625180E-02 -3.88010800E-02
 -2.76749996E-02 -1.24345340E-01  7.09546875E-02 -1.14726629E-02  3.31587059E-03
  9.69335576E-01  5.48958477E-02 -4.40707344E-01 -7.06458671E-02 -3.42847077E-01
  6.01431178E-02  2.65997294E-01 -1.63957194E-01 -3.43208716E-02 -6.06863161E-02
  5.31228288E-04  1.24737586E-02  1.05640469E-01  1.44109234E-01 -1.02213007E-02
  0.00000000E+00  0.00000000E+00  1.15419899E-02  0.00000000E+00  0.00000000E+00
  0.00000000E+00  3.89445508E-01  0.00000000E+00  0.00000000E+00  0.00000000E+00
  0.00000000E+00  0.00000000E+00  8.02272708E-02  4.48567127E-02  0.00000000E+00
  0.00000000E+00  0.00000000E+00 -1.15419899E-02  0.00000000E+00  0.00000000E+00
  0.00000000E+00 -3.89445508E-01  0.00000000E+00  0.00000000E+00  0.00000000E+00
  0.00000000E+00  0.00000000E+00  8.02272708E-02 -4.48567127E-02  0.00000000E+00
  2.76749996E-02  1.24345340E-01 -7.09546875E-02 -1.14726629E-02 -3.31587059E-03
 -9.69335576E-01 -5.48958477E-02 -4.40707344E-01  7.06458671E-02  3.42847077E-01
 -6.01431178E-02 -2.65997294E-01 -1.63957194E-01  3.43208716E-02 -6.06863161E-02
 -5.31228288E-04 -1.24737586E-02 -1.05640469E-01  1.44109234E-01  1.02213007E-02
  2.76749996E-02  1.24345340E-01  7.09546875E-02  1.14726629E-02 -3.31587059E-03
 -9.69335576E-01  5.48958477E-02  4.40707344E-01  7.06458671E-02  3.42847077E-01
 -6.01431178E-02 -2.65997294E-01 -1.63957194E-01 -3.43208716E-02  6.06863161E-02
 -5.31228288E-04 -1.24737586E-02  1.05640469E-01 -1.44109234E-01  1.02213007E-02
  0.00000000E+00  0.00000000E+00  1.28192815E-02  0.00000000E+00  0.00000000E+00
  0.00000000E+00  6.91511343E-02  0.00000000E+00  0.00000000E+00  0.00000000E+00
  0.00000000E+00  0.00000000E+00  2.37507749E-01 -1.16855123E-01  0.00000000E+00
  0.00000000E+00  0.00000000E+00  9.51304816E-02  0.00000000E+00  0.00000000E+00
 -2.76749996E-02 -1.24345340E-01 -7.09546875E-02  1.14726629E-02  3.31587059E-03
  9.69335576E-01 -5.48958477E-02  4.40707344E-01 -7.06458671E-02 -3.42847077E-01
  6.01431178E-02  2.65997294E-01 -1.63957194E-01  3.43208716E-02  6.06863161E-02
  5.31228288E-04  1.24737586E-02 -1.05640469E-01 -1.44109234E-01 -1.02213007E-02
  0.00000000E+00  0.00000000E+00 -1.28192815E-02  0.00000000E+00  0.00000000E+00
  0.00000000E+00 -6.91511343E-02  0.00000000E+00  0.00000000E+00  0.00000000E+00
  0.00000000E+00  0.00000000E+00  2.37507749E-01  1.16855123E-01  0.00000000E+00
  0.00000000E+00  0.00000000E+00 -9.51304816E-02  0.00000000E+00  0.00000000E+00
 -4.50108301E-03 -2.10695184E-01 -1.18854602E-03  8.02668137E-02 -1.64122032E-03
  1.50074263E-01  3.36477526E-01 -3.23029809E-01 -1.44883325E-01 -1.51640788E-01
  5.48176790E-03  1.66158201E-01  1.96302807E-01  2.02640420E-02  2.17856267E-01
  2.94829878E-01  8.91836594E-02 -1.91616303E-02  7.88609428E-02  1.16718833E-01
  0.00000000E+00  0.00000000E+00 -2.09554042E-02  0.00000000E+00  0.00000000E+00
  0.00000000E+00  2.75825116E-01  0.00000000E+00  0.00000000E+00  0.00000000E+00
  0.00000000E+00  0.00000000E+00 -3.03667787E-01  9.70150556E-02  0.00000000E+00
  0.00000000E+00  0.00000000E+00 -2.09554042E-02  0.00000000E+00  0.00000000E+00
  0.00000000E+00  2.75825116E-01  0.00000000E+00  0.00000000E+00  0.00000000E+00
  0.00000000E+00  0.00000000E+00  3.03667787E-01  9.70150556E-02  0.00000000E+00
 -4.50108301E-03 -2.10695184E-01 -1.18854602E-03 -8.02668137E-02 -1.64122032E-03
  1.50074263E-01  3.36477526E-01  3.23029809E-01 -1.44883325E-01 -1.51640788E-01
  5.48176790E-03  1.66158201E-01 -1.96302807E-01  2.02640420E-02 -2.17856267E-01
  2.94829878E-01  8.91836594E-02 -1.91616303E-02 -7.88609428E-02  1.16718833E-01
  4.50108301E-03  2.10695184E-01 -1.18854602E-03 -8.02668137E-02  1.64122032E-03
 -1.50074263E-01  3.36477526E-01  3.23029809E-01  1.44883325E-01  1.51640788E-01
 -5.48176790E-03 -1.66158201E-01  1.96302807E-01  2.02640420E-02 -2.17856267E-01
 -2.94829878E-01 -8.91836594E-02 -1.91616303E-02 -7.88609428E-02 -1.16718833E-01
  0.00000000E+00  0.00000000E+00  1.24112131E-01  0.00000000E+00  0.00000000E+00
  0.00000000E+00 -1.26771272E-01  0.00000000E+00  0.00000000E+00  0.00000000E+00
  0.00000000E+00  0.00000000E+00  9.67036159E-02  4.22399388E-02  0.00000000E+00
  0.00000000E+00  0.00000000E+00  1.60350784E-01  0.00000000E+00  0.00000000E+00
  4.50108301E-03  2.10695184E-01 -1.18854602E-03  8.02668137E-02  1.64122032E-03
 -1.50074263E-01  3.36477526E-01 -3.23029809E-01  1.44883325E-01  1.51640788E-01
 -5.48176790E-03 -1.66158201E-01 -1.96302807E-01  2.02640420E-02  2.17856267E-01
 -2.94829878E-01 -8.91836594E-02 -1.91616303E-02  7.88609428E-02 -1.16718833E-01
  0.00000000E+00  0.00000000E+00  1.24112131E-01  0.00000000E+00  0.00000000E+00
  0.00000000E+00 -1.26771272E-01  0.00000000E+00  0.00000000E+00  0.00000000E+00
  0.00000000E+00  0.00000000E+00 -9.67036159E-02  4.22399388E-02  0.00000000E+00
  0.00000000E+00  0.00000000E+00  1.60350784E-01  0.00000000E+00  0.00000000E+00
 -3.78266343E-03 -1.66826822E-01 -1.69816237E-02  1.91736157E-01  3.10804023E-02
  1.60076976E-02  3.23174932E-01 -4.92603421E-01  8.72197002E-02 -6.75391885E-02
  1.64902972E-01 -1.07508204E-01  5.08176748E-02  1.29991004E-01  1.38185728E-01
  1.14557323E-01  2.44368911E-01  3.07848843E-02  5.15682532E-02  3.55883153E-02
 -3.56114050E-02 -3.25396032E-01  0.00000000E+00  1.43919928E-01  5.12536193E-02
  3.87856019E-01  0.00000000E+00  9.73589228E-02  1.35968830E-01 -2.34490094E-01
  2.29026686E-01 -9.18719774E-02  0.00000000E+00  0.00000000E+00  3.09198529E-01
 -3.56114050E-02 -3.25396032E-01  0.00000000E+00 -1.43919928E-01  5.12536193E-02
  3.87856019E-01  0.00000000E+00 -9.73589228E-02  1.35968830E-01 -2.34490094E-01
  2.29026686E-01 -9.18719774E-02  0.00000000E+00  0.00000000E+00 -3.09198529E-01
 -3.78266343E-03 -1.66826822E-01 -1.69816237E-02 -1.91736157E-01  3.10804023E-02
  1.60076976E-02  3.23174932E-01  4.92603421E-01  8.72197002E-02 -6.75391885E-02
  1.64902972E-01 -1.07508204E-01 -5.08176748E-02  1.29991004E-01 -1.38185728E-01
  1.14557323E-01  2.44368911E-01  3.07848843E-02 -5.15682532E-02  3.55883153E-02
 -3.78266343E-03 -1.66826822E-01  1.69816237E-02  1.91736157E-01  3.10804023E-02
  1.60076976E-02 -3.23174932E-01 -4.92603421E-01  8.72197002E-02 -6.75391885E-02
  1.64902972E-01 -1.07508204E-01 -5.08176748E-02 -1.29991004E-01  1.38185728E-01
  1.14557323E-01  2.44368911E-01 -3.07848843E-02  5.15682532E-02  3.55883153E-02
  1.26951885E-02  1.52829422E-01  0.00000000E+00 -4.88653305E-02  5.54986226E-02
 -4.95299918E-01  0.00000000E+00  3.39094854E-01  5.31000934E-01  1.30786218E-01
 -4.82976259E-02 -9.36653728E-02  0.00000000E+00  0.00000000E+00  2.58371769E-01
 -2.19631710E-01 -1.17603298E-01  0.00000000E+00 -1.42411366E-02 -4.79469929E-02
 -3.78266343E-03 -1.66826822E-01  1.69816237E-02 -1.91736157E-01  3.10804023E-02
  1.60076976E-02 -3.23174932E-01  4.92603421E-01  8.72197002E-02 -6.75391885E-02
  1.64902972E-01 -1.07508204E-01  5.08176748E-02 -1.29991004E-01 -1.38185728E-01
  1.14557323E-01  2.44368911E-01 -3.07848843E-02 -5.15682532E-02  3.55883153E-02
  1.26951885E-02  1.52829422E-01  0.00000000E+00  4.88653305E-02  5.54986226E-02
 -4.95299918E-01  0.00000000E+00 -3.39094854E-01  5.31000934E-01  1.30786218E-01
 -4.82976259E-02 -9.36653728E-02  0.00000000E+00  0.00000000E+00 -2.58371769E-01
 -2.19631710E-01 -1.17603298E-01  0.00000000E+00  1.42411366E-02 -4.79469929E-02
 -1.78133111E-02 -1.93146680E-01  2.50590400E-02  8.16437791E-02  6.30103396E-03
  3.81013970E-01  2.53515556E-01 -2.99856089E-01  5.23135914E-02 -2.82307091E-01
 -6.79346829E-02  3.39209046E-01 -5.82977182E-02 -3.59276605E-02 -1.45097061E-01
  1.52523696E-01  7.61333632E-02  6.08749631E-03  6.51130094E-02 -8.27905680E-02
  0.00000000E+00  0.00000000E+00  8.23668383E-02  0.00000000E+00  0.00000000E+00
  0.00000000E+00  1.73095003E-01  0.00000000E+00  0.00000000E+00  0.00000000E+00
  0.00000000E+00  0.00000000E+00 -1.38213094E-02 -5.39844212E-03  0.00000000E+00
  0.00000000E+00  0.00000000E+00  8.23668383E-02  0.00000000E+00  0.00000000E+00
  0.00000000E+00  1.73095003E-01  0.00000000E+00  0.00000000E+00  0.00000000E+00
  0.00000000E+00  0.00000000E+00  1.38213094E-02 -5.39844212E-03  0.00000000E+00
 -1.78133111E-02 -1.93146680E-01  2.50590400E-02 -8.16437791E-02  6.30103396E-03
  3.81013970E-01  2.53515556E-01  2.99856089E-01  5.23135914E-02 -2.82307091E-01
 -6.79346829E-02  3.39209046E-01  5.82977182E-02 -3.59276605E-02  1.45097061E-01
  1.52523696E-01  7.61333632E-02  6.08749631E-03 -6.51130094E-02 -8.27905680E-02
  1.78133111E-02  1.93146680E-01  2.50590400E-02 -8.16437791E-02 -6.30103396E-03
 -3.81013970E-01  2.53515556E-01  2.99856089E-01 -5.23135914E-02  2.82307091E-01
  6.79346829E-02 -3.39209046E-01 -5.82977182E-02 -3.59276605E-02  1.45097061E-01
 -1.52523696E-01 -7.61333632E-02  6.08749631E-03 -6.51130094E-02  8.27905680E-02
  0.00000000E+00  0.00000000E+00 -1.11182671E-02  0.00000000E+00  0.00000000E+00
  0.00000000E+00  3.39863872E-01  0.00000000E+00  0.00000000E+00  0.00000000E+00
  0.00000000E+00  0.00000000E+00 -3.51789480E-01 -9.37223303E-02  0.00000000E+00
  0.00000000E+00  0.00000000E+00 -9.71873616E-02  0.00000000E+00  0.00000000E+00
  1.78133111E-02  1.93146680E-01  2.50590400E-02  8.16437791E-02 -6.30103396E-03
 -3.81013970E-01  2.53515556E-01 -2.99856089E-01 -5.23135914E-02  2.82307091E-01
  6.79346829E-02 -3.39209046E-01  5.82977182E-02 -3.59276605E-02 -1.45097061E-01
 -1.52523696E-01 -7.61333632E-02  6.08749631E-03  6.51130094E-02  8.27905680E-02
  0.00000000E+00  0.00000000E+00 -1.11182671E-02  0.00000000E+00  0.00000000E+00
  0.00000000E+00  3.39863872E-01  0.00000000E+00  0.00000000E+00  0.00000000E+00
  0.00000000E+00  0.00000000E+00  3.51789480E-01 -9.37223303E-02  0.00000000E+00
  0.00000000E+00  0.00000000E+00 -9.71873616E-02  0.00000000E+00  0.00000000E+00
  5.73508409E-02  9.39837498E-01  7.79778416E-02 -3.22796098E-01  1.22238539E-02
 -2.14967053E+00 -1.84383311E+00  1.07911041E+00  3.76214474E-02 -6.23706219E-02
  6.36472140E-02 -3.42114273E-02 -2.56007205E-01  4.24034184E-02  5.05718136E-02
 -3.51718856E-01 -5.65706556E-01  3.68656363E-02 -1.02712429E-01  1.66302999E-03
 -5.97866266E-02 -3.13389893E-01  0.00000000E+00  8.19748714E-02  2.97915878E-01
  2.78201277E+00  0.00000000E+00 -3.93755844E-01  1.03848843E+00 -1.18812306E-01
  3.83188735E-02  6.07766644E-02  0.00000000E+00  0.00000000E+00  4.79375214E-02
 -5.97866266E-02 -3.13389893E-01  0.00000000E+00 -8.19748714E-02  2.97915878E-01
  2.78201277E+00  0.00000000E+00  3.93755844E-01  1.03848843E+00 -1.18812306E-01
  3.83188735E-02  6.07766644E-02  0.00000000E+00  0.00000000E+00 -4.79375214E-02
  5.73508409E-02  9.39837498E-01  7.79778416E-02  3.22796098E-01  1.22238539E-02
 -2.14967053E+00 -1.84383311E+00 -1.07911041E+00  3.76214474E-02 -6.23706219E-02
  6.36472140E-02 -3.42114273E-02  2.56007205E-01  4.24034184E-02 -5.05718136E-02
 -3.51718856E-01 -5.65706556E-01  3.68656363E-02  1.02712429E-01  1.66302999E-03
  5.73508409E-02  9.39837498E-01 -7.79778416E-02 -3.22796098E-01  1.22238539E-02
 -2.14967053E+00  1.84383311E+00  1.07911041E+00  3.76214474E-02 -6.23706219E-02
  6.36472140E-02 -3.42114273E-02  2.56007205E-01 -4.24034184E-02  5.05718136E-02
 -3.51718856E-01 -5.65706556E-01 -3.68656363E-02 -1.02712429E-01  1.66302999E-03
 -3.91235763E-02 -1.72293869E-01  0.00000000E+00  8.46307329E-02 -2.64450283E-01
  2.19320322E+00  0.00000000E+00 -5.84434964E-01 -9.51524653E-01  5.30090575E-02
  2.07737945E-02 -7.54254889E-02  0.00000000E+00  0.00000000E+00  8.28003949E-02
  5.93477058E-02  1.12650882E-01  0.00000000E+00  5.18897877E-02 -2.94186021E-02
  5.73508409E-02  9.39837498E-01 -7.79778416E-02  3.22796098E-01  1.22238539E-02
 -2.14967053E+00  1.84383311E+00 -1.07911041E+00  3.76214474E-02 -6.23706219E-02
  6.36472140E-02 -3.42114273E-02 -2.56007205E-01 -4.24034184E-02 -5.05718136E-02
 -3.51718856E-01 -5.65706556E-01 -3.68656363E-02  1.02712429E-01  1.66302999E-03
 -3.91235763E-02 -1.72293869E-01  0.00000000E+00 -8.46307329E-02 -2.64450283E-01
  2.19320322E+00  0.00000000E+00  5.84434964E-01 -9.51524653E-01  5.30090575E-02
  2.07737945E-02 -7.54254889E-02  0.00000000E+00  0.00000000E+00 -8.28003949E-02
  5.93477058E-02  1.12650882E-01  0.00000000E+00 -5.18897877E-02 -2.94186021E-02
 -1.41348561E-02 -3.88746648E-01 -1.52098976E-01 -3.28006403E-02 -1.74738804E-01
  6.16576126E-01  4.33895040E-01 -3.27377843E-01  1.20782626E-01 -8.81349273E-02
  4.73784851E-03  1.26298826E-01  1.15407725E-01  1.01813075E-01 -4.62600189E-02
  1.59945511E-01  9.90396931E-02 -6.22012604E-02  1.98897044E-02 -1.19354050E-01
  6.81368007E-04  2.29117273E-01  0.00000000E+00 -5.20304834E-02 -6.12639472E-02
 -1.53873677E+00  0.00000000E+00  2.85057964E-01 -6.71381795E-01 -1.02540776E-01
  2.27211184E-02  2.57282587E-02  0.00000000E+00  0.00000000E+00  1.93423244E-01
 -6.81368007E-04 -2.29117273E-01  0.00000000E+00 -5.20304834E-02  6.12639472E-02
  1.53873677E+00  0.00000000E+00  2.85057964E-01  6.71381795E-01  1.02540776E-01
 -2.27211184E-02 -2.57282587E-02  0.00000000E+00  0.00000000E+00  1.93423244E-01
  1.41348561E-02  3.88746648E-01  1.52098976E-01 -3.28006403E-02  1.74738804E-01
 -6.16576126E-01 -4.33895040E-01 -3.27377843E-01 -1.20782626E-01  8.81349273E-02
 -4.73784851E-03 -1.26298826E-01  1.15407725E-01 -1.01813075E-01 -4.62600189E-02
 -1.59945511E-01 -9.90396931E-02  6.22012604E-02  1.98897044E-02  1.19354050E-01
 -1.41348561E-02 -3.88746648E-01  1.52098976E-01 -3.28006403E-02 -1.74738804E-01
  6.16576126E-01 -4.33895040E-01 -3.27377843E-01  1.20782626E-01 -8.81349273E-02
  4.73784851E-03  1.26298826E-01 -1.15407725E-01 -1.01813075E-01 -4.62600189E-02
  1.59945511E-01  9.90396931E-02  6.22012604E-02  1.98897044E-02 -1.19354050E-01
 -3.06438984E-02 -7.17064387E-01  0.00000000E+00 -3.45505480E-02  2.92873425E-01
  1.70221267E+00  0.00000000E+00 -1.43637782E+00 -1.52467954E+00  3.45114049E-01
  5.04967882E-03 -2.92163608E-01  0.00000000E+00  0.00000000E+00 -2.45192473E-02
  4.31511572E-01  5.57086667E-01  0.00000000E+00  1.08950058E-01  5.67960767E-02
  1.41348561E-02  3.88746648E-01 -1.52098976E-01 -3.28006403E-02  1.74738804E-01
 -6.16576126E-01  4.33895040E-01 -3.27377843E-01 -1.20782626E-01  8.81349273E-02
 -4.73784851E-03 -1.26298826E-01 -1.15407725E-01  1.01813075E-01 -4.62600189E-02
 -1.59945511E-01 -9.90396931E-02 -6.22012604E-02  1.98897044E-02  1.19354050E-01
  3.06438984E-02  7.17064387E-01  0.00000000E+00 -3.45505480E-02 -2.92873425E-01
 -1.70221267E+00  0.00000000E+00 -1.43637782E+00  1.52467954E+00 -3.45114049E-01
 -5.04967882E-03  2.92163608E-01  0.00000000E+00  0.00000000E+00 -2.45192473E-02
 -4.31511572E-01 -5.57086667E-01  0.00000000E+00  1.08950058E-01 -5.67960767E-02
 -1.32335682E-02 -5.82218185E-02 -5.72937705E-02  1.22327386E-03  1.75502591E-01
  2.33869222E-01  3.48114366E-01 -1.87146974E-01  5.22677670E-01  2.73993233E-02
  9.74263479E-03 -6.77749194E-02 -2.92646028E-02  4.91183696E-02 -3.07350250E-01
  1.57345976E-02  1.69537602E-01  1.62757458E-02  8.80280533E-03 -6.45174322E-02
 -9.55476224E-02 -1.16342721E+00  0.00000000E+00 -2.39712431E-01 -5.65950650E-02
  5.20694836E+00  0.00000000E+00 -1.65056432E+00  1.15004146E+00 -1.47879166E-01
  8.39629285E-02  9.57708051E-02  0.00000000E+00  0.00000000E+00  1.34723544E-01
  9.55476224E-02  1.16342721E+00  0.00000000E+00 -2.39712431E-01  5.65950650E-02
 -5.20694836E+00  0.00000000E+00 -1.65056432E+00 -1.15004146E+00  1.47879166E-01
 -8.39629285E-02 -9.57708051E-02  0.00000000E+00  0.00000000E+00  1.34723544E-01
  1.32335682E-02  5.82218185E-02  5.72937705E-02  1.22327386E-03 -1.75502591E-01
 -2.33869222E-01 -3.48114366E-01 -1.87146974E-01 -5.22677670E-01 -2.73993233E-02
 -9.74263479E-03  6.77749194E-02 -2.92646028E-02 -4.91183696E-02 -3.07350250E-01
 -1.57345976E-02 -1.69537602E-01 -1.62757458E-02  8.80280533E-03  6.45174322E-02
 -1.32335682E-02 -5.82218185E-02  5.72937705E-02  1.22327386E-03  1.75502591E-01
  2.33869222E-01 -3.48114366E-01 -1.87146974E-01  5.22677670E-01  2.73993233E-02
  9.74263479E-03 -6.77749194E-02  2.92646028E-02 -4.91183696E-02 -3.07350250E-01
  1.57345976E-02  1.69537602E-01 -1.62757458E-02  8.80280533E-03 -6.45174322E-02
  5.77711064E-02  5.50776909E-01  0.00000000E+00  8.21692217E-02 -5.76503358E-02
 -3.13074226E+00  0.00000000E+00  1.15207433E+00  1.84600591E+00  3.13248904E-02
  5.03726608E-03 -7.27329732E-02  0.00000000E+00  0.00000000E+00  2.27141965E-01
 -2.62837891E-01 -4.69276920E-01  0.00000000E+00  1.23056471E-01 -1.91904981E-01
  1.32335682E-02  5.82218185E-02 -5.72937705E-02  1.22327386E-03 -1.75502591E-01
 -2.33869222E-01  3.48114366E-01 -1.87146974E-01 -5.22677670E-01 -2.73993233E-02
 -9.74263479E-03  6.77749194E-02  2.92646028E-02  4.91183696E-02 -3.07350250E-01
 -1.57345976E-02 -1.69537602E-01  1.62757458E-02  8.80280533E-03  6.45174322E-02
 -5.77711064E-02 -5.50776909E-01  0.00000000E+00  8.21692217E-02  5.76503358E-02
  3.13074226E+00  0.00000000E+00  1.15207433E+00 -1.84600591E+00 -3.13248904E-02
 -5.03726608E-03  7.27329732E-02  0.00000000E+00  0.00000000E+00  2.27141965E-01
  2.62837891E-01  4.69276920E-01  0.00000000E+00  1.23056471E-01  1.91904981E-01
 -2.18431425E-02 -5.53607085E-01 -1.56821244E-01  1.21354315E-01  1.79684593E-02
  6.08461786E-01  8.07721797E-01 -3.23741131E-01  5.04877182E-03  1.80088019E-01
 -9.73136476E-02 -3.14022095E-02  3.21085667E-01 -7.07837064E-02 -1.00475850E-01
  2.45583522E-01  2.12577885E-01 -9.92386234E-02  9.62852792E-03 -6.19659852E-02
  0.00000000E+00  0.00000000E+00  3.04243026E-01  0.00000000E+00  0.00000000E+00
  0.00000000E+00  2.12002612E-02  0.00000000E+00  0.00000000E+00  0.00000000E+00
  0.00000000E+00  0.00000000E+00  2.12281237E-01 -1.32356051E-01  0.00000000E+00
  0.00000000E+00  0.00000000E+00  3.04243026E-01  0.00000000E+00  0.00000000E+00
  0.00000000E+00  2.12002612E-02  0.00000000E+00  0.00000000E+00  0.00000000E+00
  0.00000000E+00  0.00000000E+00 -2.12281237E-01 -1.32356051E-01  0.00000000E+00
 -2.18431425E-02 -5.53607085E-01 -1.56821244E-01 -1.21354315E-01  1.79684593E-02
  6.08461786E-01  8.07721797E-01  3.23741131E-01  5.04877182E-03  1.80088019E-01
 -9.73136476E-02 -3.14022095E-02 -3.21085667E-01 -7.07837064E-02  1.00475850E-01
  2.45583522E-01  2.12577885E-01 -9.92386234E-02 -9.62852792E-03 -6.19659852E-02
  2.18431425E-02  5.53607085E-01 -1.56821244E-01 -1.21354315E-01 -1.79684593E-02
 -6.08461786E-01  8.07721797E-01  3.23741131E-01 -5.04877182E-03 -1.80088019E-01
  9.73136476E-02  3.14022095E-02  3.21085667E-01 -7.07837064E-02  1.00475850E-01
 -2.45583522E-01 -2.12577885E-01 -9.92386234E-02 -9.62852792E-03  6.19659852E-02
  0.00000000E+00  0.00000000E+00  1.65866112E-01  0.00000000E+00  0.00000000E+00
  0.00000000E+00  1.23340671E-01  0.00000000E+00  0.00000000E+00  0.00000000E+00
  0.00000000E+00  0.00000000E+00 -6.30647508E-02 -1.54616579E-02  0.00000000E+00
  0.00000000E+00  0.00000000E+00  1.89659685E-02  0.00000000E+00  0.00000000E+00
  2.18431425E-02  5.53607085E-01 -1.56821244E-01  1.21354315E-01 -1.79684593E-02
 -6.08461786E-01  8.07721797E-01 -3.23741131E-01 -5.04877182E-03 -1.80088019E-01
  9.73136476E-02  3.14022095E-02 -3.21085667E-01 -7.07837064E-02 -1.00475850E-01
 -2.45583522E-01 -2.12577885E-01 -9.92386234E-02  9.62852792E-03  6.19659852E-02
  0.00000000E+00  0.00000000E+00  1.65866112E-01  0.00000000E+00  0.00000000E+00
  0.00000000E+00  1.23340671E-01  0.00000000E+00  0.00000000E+00  0.00000000E+00
  0.00000000E+00  0.00000000E+00  6.30647508E-02 -1.54616579E-02  0.00000000E+00
  0.00000000E+00  0.00000000E+00  1.89659685E-02  0.00000000E+00  0.00000000E+00
 -7.14961983E-02 -6.31397889E-01 -6.76829006E-02 -8.30285621E-02  4.95157563E-02
  3.18086886E+00  1.41422428E+00 -1.45762627E+00 -2.71064210E-01 -1.70699257E-01
  5.63228131E-02  1.41110479E-01  9.36038599E-02 -6.64171446E-02  2.30419192E-01
  2.28368221E-01  4.00678506E-01 -7.18428954E-02  5.36270446E-02  9.45114694E-02
  0.00000000E+00  0.00000000E+00  2.59409753E-01  0.00000000E+00  0.00000000E+00
  0.00000000E+00  6.72268714E-01  0.00000000E+00  0.00000000E+00  0.00000000E+00
  0.00000000E+00  0.00000000E+00  1.30714809E-02  7.88485779E-02  0.00000000E+00
  0.00000000E+00  0.00000000E+00 -2.59409753E-01  0.00000000E+00  0.00000000E+00
  0.00000000E+00 -6.72268714E-01  0.00000000E+00  0.00000000E+00  0.00000000E+00
  0.00000000E+00  0.00000000E+00  1.30714809E-02 -7.88485779E-02  0.00000000E+00
  7.14961983E-02  6.31397889E-01  6.76829006E-02 -8.30285621E-02 -4.95157563E-02
 -3.18086886E+00 -1.41422428E+00 -1.45762627E+00  2.71064210E-01  1.70699257E-01
 -5.63228131E-02 -1.41110479E-01  9.36038599E-02  6.64171446E-02  2.30419192E-01
 -2.28368221E-01 -4.00678506E-01  7.18428954E-02  5.36270446E-02 -9.45114694E-02
  7.14961983E-02  6.31397889E-01 -6.76829006E-02  8.30285621E-02 -4.95157563E-02
 -3.18086886E+00  1.41422428E+00  1.45762627E+00  2.71064210E-01  1.70699257E-01
 -5.63228131E-02 -1.41110479E-01  9.36038599E-02 -6.64171446E-02 -2.30419192E-01
 -2.28368221E-01 -4.00678506E-01 -7.18428954E-02 -5.36270446E-02 -9.45114694E-02
  0.00000000E+00  0.00000000E+00  1.38773478E-01  0.00000000E+00  0.00000000E+00
  0.00000000E+00  6.35376999E-01  0.00000000E+00  0.00000000E+00  0.00000000E+00
  0.00000000E+00  0.00000000E+00 -3.95835001E-01 -1.70731029E-01  0.00000000E+00
  0.00000000E+00  0.00000000E+00 -8.11662408E-02  0.00000000E+00  0.00000000E+00
 -7.14961983E-02 -6.31397889E-01  6.76829006E-02  8.30285621E-02  4.95157563E-02
  3.18086886E+00 -1.41422428E+00  1.45762627E+00 -2.71064210E-01 -1.70699257E-01
  5.63228131E-02  1.41110479E-01  9.36038599E-02  6.64171446E-02 -2.30419192E-01
  2.28368221E-01  4.00678506E-01  7.18428954E-02 -5.36270446E-02  9.45114694E-02
  0.00000000E+00  0.00000000E+00 -1.38773478E-01  0.00000000E+00  0.00000000E+00
  0.00000000E+00 -6.35376999E-01  0.00000000E+00  0.00000000E+00  0.00000000E+00
  0.00000000E+00  0.00000000E+00 -3.95835001E-01  1.70731029E-01  0.00000000E+00
  0.00000000E+00  0.00000000E+00  8.11662408E-02  0.00000000E+00  0.00000000E+00
 -5.07187726E-02 -6.70906271E-01 -1.54766816E-01 -4.95345089E-02 -5.23687728E-02
  2.69067836E+00  1.55082950E+00 -1.34944125E+00  2.20908762E-01 -3.15901629E-02
  5.77467454E-03  9.10179064E-02  1.24447927E-01  3.41435182E-02 -2.70341650E-01
  2.62440737E-01  4.65185177E-01 -1.14993871E-01 -1.28153581E-03 -1.08810943E-01
  0.00000000E+00  0.00000000E+00  1.77305206E-01  0.00000000E+00  0.00000000E+00
  0.00000000E+00  4.88072920E-01  0.00000000E+00  0.00000000E+00  0.00000000E+00
  0.00000000E+00  0.00000000E+00 -3.58590161E-01  9.48201479E-02  0.00000000E+00
  0.00000000E+00  0.00000000E+00 -1.77305206E-01  0.00000000E+00  0.00000000E+00
  0.00000000E+00 -4.88072920E-01  0.00000000E+00  0.00000000E+00  0.00000000E+00
  0.00000000E+00  0.00000000E+00 -3.58590161E-01 -9.48201479E-02  0.00000000E+00
  5.07187726E-02  6.70906271E-01  1.54766816E-01 -4.95345089E-02  5.23687728E-02
 -2.69067836E+00 -1.55082950E+00 -1.34944125E+00 -2.20908762E-01  3.15901629E-02
 -5.77467454E-03 -9.10179064E-02  1.24447927E-01 -3.41435182E-02 -2.70341650E-01
 -2.62440737E-01 -4.65185177E-01  1.14993871E-01 -1.28153581E-03  1.08810943E-01
  5.07187726E-02  6.70906271E-01 -1.54766816E-01  4.95345089E-02  5.23687728E-02
 -2.69067836E+00  1.55082950E+00  1.34944125E+00 -2.20908762E-01  3.15901629E-02
 -5.77467454E-03 -9.10179064E-02  1.24447927E-01  3.41435182E-02  2.70341650E-01
 -2.62440737E-01 -4.65185177E-01 -1.14993871E-01  1.28153581E-03  1.08810943E-01
  0.00000000E+00  0.00000000E+00  2.79946566E-01  0.00000000E+00  0.00000000E+00
  0.00000000E+00  2.45701816E-01  0.00000000E+00  0.00000000E+00  0.00000000E+00
  0.00000000E+00  0.00000000E+00  4.25469150E-02  7.48054130E-03  0.00000000E+00
  0.00000000E+00  0.00000000E+00  8.25865387E-02  0.00000000E+00  0.00000000E+00
 -5.07187726E-02 -6.70906271E-01  1.54766816E-01  4.95345089E-02 -5.23687728E-02
  2.69067836E+00 -1.55082950E+00  1.34944125E+00  2.20908762E-01 -3.15901629E-02
  5.77467454E-03  9.10179064E-02  1.24447927E-01 -3.41435182E-02  2.70341650E-01
  2.62440737E-01  4.65185177E-01  1.14993871E-01  1.28153581E-03 -1.08810943E-01
  0.00000000E+00  0.00000000E+00 -2.79946566E-01  0.00000000E+00  0.00000000E+00
  0.00000000E+00 -2.45701816E-01  0.00000000E+00  0.00000000E+00  0.00000000E+00
  0.00000000E+00  0.00000000E+00  4.25469150E-02 -7.48054130E-03  0.00000000E+00
  0.00000000E+00  0.00000000E+00 -8.25865387E-02  0.00000000E+00  0.00000000E+00
  2.52417737E-02  2.23598567E-01  3.85204491E-02  7.60682393E-03  3.22595149E-02
 -6.51516246E-01 -3.50399607E-01 -8.60200074E-02  2.06785447E-01 -6.06559535E-02
  1.51736274E-01 -8.78960475E-02 -5.56133257E-02  7.50411492E-02 -2.11296644E-01
 -1.06574293E-02 -1.36575391E-02  4.19141848E-02  1.19652832E-02 -8.20048559E-02
 -4.62112656E-02 -2.79626189E-01  0.00000000E+00  1.20148191E-01  1.53597362E-01
  1.19135151E+00  0.00000000E+00 -1.94715581E-01  3.50942005E-01  1.40841349E-01
  9.22693823E-02 -2.77823215E-01  0.00000000E+00  0.00000000E+00 -1.35983566E-01
 -4.62112656E-02 -2.79626189E-01  0.00000000E+00 -1.20148191E-01  1.53597362E-01
  1.19135151E+00  0.00000000E+00  1.94715581E-01  3.50942005E-01  1.40841349E-01
  9.22693823E-02 -2.77823215E-01  0.00000000E+00  0.00000000E+00  1.35983566E-01
  2.52417737E-02  2.23598567E-01  3.85204491E-02 -7.60682393E-03  3.22595149E-02
 -6.51516246E-01 -3.50399607E-01  8.60200074E-02  2.06785447E-01 -6.06559535E-02
  1.51736274E-01 -8.78960475E-02  5.56133257E-02  7.50411492E-02  2.11296644E-01
 -1.06574293E-02 -1.36575391E-02  4.19141848E-02 -1.19652832E-02 -8.20048559E-02
  2.52417737E-02  2.23598567E-01 -3.85204491E-02  7.60682393E-03  3.22595149E-02
 -6.51516246E-01  3.50399607E-01 -8.60200074E-02  2.06785447E-01 -6.06559535E-02
  1.51736274E-01 -8.78960475E-02  5.56133257E-02 -7.50411492E-02 -2.11296644E-01
 -1.06574293E-02 -1.36575391E-02 -4.19141848E-02  1.19652832E-02 -8.20048559E-02
 -8.63522808E-03  4.63354098E-01  0.00000000E+00 -3.03639432E-01 -1.45662059E-01
  2.88739969E-01  0.00000000E+00  7.54442010E-01  2.84585183E-01 -1.28786085E-01
 -2.64383107E-01  3.09953130E-01  0.00000000E+00  0.00000000E+00  2.12280568E-02
 -2.39516914E-01 -2.79143453E-01  0.00000000E+00 -2.14960074E-01  5.27166543E-02
  2.52417737E-02  2.23598567E-01 -3.85204491E-02 -7.60682393E-03  3.22595149E-02
 -6.51516246E-01  3.50399607E-01  8.60200074E-02  2.06785447E-01 -6.06559535E-02
  1.51736274E-01 -8.78960475E-02 -5.56133257E-02 -7.50411492E-02  2.11296644E-01
 -1.06574293E-02 -1.36575391E-02 -4.19141848E-02 -1.19652832E-02 -8.20048559E-02
 -8.63522808E-03  4.63354098E-01  0.00000000E+00  3.03639432E-01 -1.45662059E-01
  2.88739969E-01  0.00000000E+00 -7.54442010E-01  2.84585183E-01 -1.28786085E-01
 -2.64383107E-01  3.09953130E-01  0.00000000E+00  0.00000000E+00 -2.12280568E-02
 -2.39516914E-01 -2.79143453E-01  0.00000000E+00  2.14960074E-01  5.27166543E-02
  2.49975400E-02 -4.16506672E-02 -2.03062618E-01  7.86966257E-02 -3.54999730E-02
 -1.24859135E+00 -4.97388071E-01 -9.83380318E-03  1.97803667E-01 -1.86245345E-01
  9.89064549E-02  1.07480425E-01 -4.75708842E-02  1.11009779E-01 -1.68543945E-02
  1.88645068E-02  4.78800722E-02 -6.46678413E-03 -4.36797191E-03 -5.38167845E-02
 -6.07975504E-02 -8.36928702E-01  0.00000000E+00  2.08185858E-01 -3.30163776E-02
  1.82835205E+00  0.00000000E+00 -2.27978107E-01  6.96900753E-01  4.16783717E-02
  1.27071738E-01 -1.63469030E-01  0.00000000E+00  0.00000000E+00  1.25279020E-01
 -6.07975504E-02 -8.36928702E-01  0.00000000E+00 -2.08185858E-01 -3.30163776E-02
  1.82835205E+00  0.00000000E+00  2.27978107E-01  6.96900753E-01  4.16783717E-02
  1.27071738E-01 -1.63469030E-01  0.00000000E+00  0.00000000E+00 -1.25279020E-01
  2.49975400E-02 -4.16506672E-02 -2.03062618E-01 -7.86966257E-02 -3.54999730E-02
 -1.24859135E+00 -4.97388071E-01  9.83380318E-03  1.97803667E-01 -1.86245345E-01
  9.89064549E-02  1.07480425E-01  4.75708842E-02  1.11009779E-01  1.68543945E-02
  1.88645068E-02  4.78800722E-02 -6.46678413E-03  4.36797191E-03 -5.38167845E-02
  2.49975400E-02 -4.16506672E-02  2.03062618E-01  7.86966257E-02 -3.54999730E-02
 -1.24859135E+00  4.97388071E-01 -9.83380318E-03  1.97803667E-01 -1.86245345E-01
  9.89064549E-02  1.07480425E-01  4.75708842E-02 -1.11009779E-01 -1.68543945E-02
  1.88645068E-02  4.78800722E-02  6.46678413E-03 -4.36797191E-03 -5.38167845E-02
 -8.80840194E-03 -5.13389352E-01  0.00000000E+00  1.93449126E-01  1.83532559E-01
  7.34946655E-01  0.00000000E+00 -3.69082612E-01 -9.29949569E-01  1.17939893E-01
  1.85289264E-02 -5.86814198E-03  0.00000000E+00  0.00000000E+00 -4.52506973E-01
  3.46185485E-01  2.46541036E-01  0.00000000E+00  7.97856279E-02  1.47965653E-01
  2.49975400E-02 -4.16506672E-02  2.03062618E-01 -7.86966257E-02 -3.54999730E-02
 -1.24859135E+00  4.97388071E-01  9.83380318E-03  1.97803667E-01 -1.86245345E-01
  9.89064549E-02  1.07480425E-01 -4.75708842E-02 -1.11009779E-01  1.68543945E-02
  1.88645068E-02  4.78800722E-02  6.46678413E-03  4.36797191E-03 -5.38167845E-02
 -8.80840194E-03 -5.13389352E-01  0.00000000E+00 -1.93449126E-01  1.83532559E-01
  7.34946655E-01  0.00000000E+00  3.69082612E-01 -9.29949569E-01  1.17939893E-01
  1.85289264E-02 -5.86814198E-03  0.00000000E+00  0.00000000E+00  4.52506973E-01
  3.46185485E-01  2.46541036E-01  0.00000000E+00 -7.97856279E-02  1.47965653E-01
  2.25136411E-02  1.41935703E-01 -4.46722828E-02  4.42871606E-02  1.32123763E-01
 -1.31723207E+00 -5.03674714E-01  2.26854560E-01  6.73372850E-01 -5.81288735E-02
 -3.13253988E-02  8.76753978E-02 -8.03511226E-02  4.16274380E-01  5.83110272E-02
  1.57930419E-03 -4.32169677E-02  2.78784863E-03  1.26733974E-04 -4.93130229E-02
 -1.24385385E-01 -8.85063512E-01  0.00000000E+00 -2.70539695E-01  1.85258465E-01
  6.16881315E+00  0.00000000E+00 -1.56962313E+00  1.54230754E+00 -3.58693509E-03
  2.09514766E-01 -1.35851044E-01  0.00000000E+00  0.00000000E+00 -1.80285939E-01
  1.24385385E-01  8.85063512E-01  0.00000000E+00 -2.70539695E-01 -1.85258465E-01
 -6.16881315E+00  0.00000000E+00 -1.56962313E+00 -1.54230754E+00  3.58693509E-03
 -2.09514766E-01  1.35851044E-01  0.00000000E+00  0.00000000E+00 -1.80285939E-01
 -2.25136411E-02 -1.41935703E-01  4.46722828E-02  4.42871606E-02 -1.32123763E-01
  1.31723207E+00  5.03674714E-01  2.26854560E-01 -6.73372850E-01  5.81288735E-02
  3.13253988E-02 -8.76753978E-02 -8.03511226E-02 -4.16274380E-01  5.83110272E-02
 -1.57930419E-03  4.32169677E-02 -2.78784863E-03  1.26733974E-04  4.93130229E-02
  2.25136411E-02  1.41935703E-01  4.46722828E-02  4.42871606E-02  1.32123763E-01
 -1.31723207E+00  5.03674714E-01  2.26854560E-01  6.73372850E-01 -5.81288735E-02
 -3.13253988E-02  8.76753978E-02  8.03511226E-02 -4.16274380E-01  5.83110272E-02
  1.57930419E-03 -4.32169677E-02 -2.78784863E-03  1.26733974E-04 -4.93130229E-02
  1.12253088E-01  4.23537860E-01  0.00000000E+00  1.66515822E-01  7.47600207E-02
 -2.90350495E+00  0.00000000E+00  1.45456722E+00  6.91271669E-01  1.17729073E-01
 -2.69557022E-01  2.36318085E-01  0.00000000E+00  0.00000000E+00  5.26491648E-03
 -2.28345600E-02 -2.45838696E-01  0.00000000E+00 -1.64896608E-01  7.04858821E-02
 -2.25136411E-02 -1.41935703E-01 -4.46722828E-02  4.42871606E-02 -1.32123763E-01
  1.31723207E+00 -5.03674714E-01  2.26854560E-01 -6.73372850E-01  5.81288735E-02
  3.13253988E-02 -8.76753978E-02  8.03511226E-02  4.16274380E-01  5.83110272E-02
 -1.57930419E-03  4.32169677E-02  2.78784863E-03  1.26733974E-04  4.93130229E-02
 -1.12253088E-01 -4.23537860E-01  0.00000000E+00  1.66515822E-01 -7.47600207E-02
  2.90350495E+00  0.00000000E+00  1.45456722E+00 -6.91271669E-01 -1.17729073E-01
  2.69557022E-01 -2.36318085E-01  0.00000000E+00  0.00000000E+00  5.26491648E-03
  2.28345600E-02  2.45838696E-01  0.00000000E+00 -1.64896608E-01 -7.04858821E-02
 -5.11144010E-02  2.17745546E-01  2.06568843E-01 -1.18344277E-01 -2.24644769E-02
  6.88759995E-01 -3.35688945E-01 -5.15263443E-02  3.96889803E-01 -8.62865755E-02
  2.04462720E-01 -2.24170379E-01  1.05767144E-01  9.66352912E-02 -9.75664627E-02
 -7.92272354E-02 -1.66615775E-01  4.57499653E-02  5.29618992E-02 -5.55315993E-02
  0.00000000E+00  0.00000000E+00 -1.13463508E-01  0.00000000E+00  0.00000000E+00
  0.00000000E+00  1.07228750E-01  0.00000000E+00  0.00000000E+00  0.00000000E+00
  0.00000000E+00  0.00000000E+00 -2.13951588E-02  4.06492718E-01  0.00000000E+00
  0.00000000E+00  0.00000000E+00  1.13463508E-01  0.00000000E+00  0.00000000E+00
  0.00000000E+00 -1.07228750E-01  0.00000000E+00  0.00000000E+00  0.00000000E+00
  0.00000000E+00  0.00000000E+00 -2.13951588E-02 -4.06492718E-01  0.00000000E+00
  5.11144010E-02 -2.17745546E-01 -2.06568843E-01 -1.18344277E-01  2.24644769E-02
 -6.88759995E-01  3.35688945E-01 -5.15263443E-02 -3.96889803E-01  8.62865755E-02
 -2.04462720E-01  2.24170379E-01  1.05767144E-01 -9.66352912E-02 -9.75664627E-02
  7.92272354E-02  1.66615775E-01 -4.57499653E-02  5.29618992E-02  5.55315993E-02
  5.11144010E-02 -2.17745546E-01  2.06568843E-01  1.18344277E-01  2.24644769E-02
 -6.88759995E-01 -3.35688945E-01  5.15263443E-02 -3.96889803E-01  8.62865755E-02
 -2.04462720E-01  2.24170379E-01  1.05767144E-01  9.66352912E-02  9.75664627E-02
  7.92272354E-02  1.66615775E-01  4.57499653E-02 -5.29618992E-02  5.55315993E-02
  0.00000000E+00  0.00000000E+00 -4.27937864E-02  0.00000000E+00  0.00000000E+00
  0.00000000E+00  8.23125174E-01  0.00000000E+00  0.00000000E+00  0.00000000E+00
  0.00000000E+00  0.00000000E+00 -4.73753840E-02 -3.17295048E-01  0.00000000E+00
  0.00000000E+00  0.00000000E+00 -2.46441713E-01  0.00000000E+00  0.00000000E+00
 -5.11144010E-02  2.17745546E-01 -2.06568843E-01  1.18344277E-01 -2.24644769E-02
  6.88759995E-01  3.35688945E-01  5.15263443E-02  3.96889803E-01 -8.62865755E-02
  2.04462720E-01 -2.24170379E-01  1.05767144E-01 -9.66352912E-02  9.75664627E-02
 -7.92272354E-02 -1.66615775E-01 -4.57499653E-02 -5.29618992E-02 -5.55315993E-02
  0.00000000E+00  0.00000000E+00  4.27937864E-02  0.00000000E+00  0.00000000E+00
  0.00000000E+00 -8.23125174E-01  0.00000000E+00  0.00000000E+00  0.00000000E+00
  0.00000000E+00  0.00000000E+00 -4.73753840E-02  3.17295048E-01  0.00000000E+00
  0.00000000E+00  0.00000000E+00  2.46441713E-01  0.00000000E+00  0.00000000E+00
  4.79034916E-02  7.49425648E-02 -1.07861984E-01  2.11400774E-02 -7.43453257E-02
 -1.10745873E+00 -5.41766734E-01 -1.94941042E-01 -3.25783600E-01 -1.48400418E-01
  2.07367493E-01 -1.54440697E-02 -8.60964589E-02 -2.09921623E-01  1.15173692E-02
  1.48161879E-02  1.27114696E-02  1.49795721E-01  1.22603973E-01  1.26537464E-01
  2.54193859E-02  3.71671921E-01  0.00000000E+00 -2.09199083E-01  5.09877124E-02
  4.48151370E-02  0.00000000E+00  4.57043018E-01  4.73963200E-02  1.48932927E-01
 -2.93802622E-01  2.38010976E-01  0.00000000E+00  0.00000000E+00  1.57662469E-01
  2.54193859E-02  3.71671921E-01  0.00000000E+00  2.09199083E-01  5.09877124E-02
  4.48151370E-02  0.00000000E+00 -4.57043018E-01  4.73963200E-02  1.48932927E-01
 -2.93802622E-01  2.38010976E-01  0.00000000E+00  0.00000000E+00 -1.57662469E-01
  4.79034916E-02  7.49425648E-02 -1.07861984E-01 -2.11400774E-02 -7.43453257E-02
 -1.10745873E+00 -5.41766734E-01  1.94941042E-01 -3.25783600E-01 -1.48400418E-01
  2.07367493E-01 -1.54440697E-02  8.60964589E-02 -2.09921623E-01 -1.15173692E-02
  1.48161879E-02  1.27114696E-02  1.49795721E-01 -1.22603973E-01  1.26537464E-01
  4.79034916E-02  7.49425648E-02  1.07861984E-01  2.11400774E-02 -7.43453257E-02
 -1.10745873E+00  5.41766734E-01 -1.94941042E-01 -3.25783600E-01 -1.48400418E-01
  2.07367493E-01 -1.54440697E-02  8.60964589E-02  2.09921623E-01  1.15173692E-02
  1.48161879E-02  1.27114696E-02 -1.49795721E-01  1.22603973E-01  1.26537464E-01
 -8.52374706E-02 -3.62256006E-01  0.00000000E+00  1.87993646E-02 -9.35685306E-02
  1.95217540E+00  0.00000000E+00  3.34206278E-02 -9.23926707E-01  2.31095774E-01
 -3.40801858E-01  6.38290315E-02  0.00000000E+00  0.00000000E+00 -4.43486861E-02
 -3.93521143E-03  8.88568913E-02  0.00000000E+00 -6.34018457E-02  1.04955856E-01
  4.79034916E-02  7.49425648E-02  1.07861984E-01 -2.11400774E-02 -7.43453257E-02
 -1.10745873E+00  5.41766734E-01  1.94941042E-01 -3.25783600E-01 -1.48400418E-01
  2.07367493E-01 -1.54440697E-02 -8.60964589E-02  2.09921623E-01 -1.15173692E-02
  1.48161879E-02  1.27114696E-02 -1.49795721E-01 -1.22603973E-01  1.26537464E-01
 -8.52374706E-02 -3.62256006E-01  0.00000000E+00 -1.87993646E-02 -9.35685306E-02
  1.95217540E+00  0.00000000E+00 -3.34206278E-02 -9.23926707E-01  2.31095774E-01
 -3.40801858E-01  6.38290315E-02  0.00000000E+00  0.00000000E+00  4.43486861E-02
 -3.93521143E-03  8.88568913E-02  0.00000000E+00  6.34018457E-02  1.04955856E-01
  3.85178189E-02  2.24279226E-01 -7.56817605E-02 -2.68412560E-02  1.99942430E-01
 -1.04188429E+00 -5.84959624E-01  2.05672944E-01  4.00941808E-01 -2.36716355E-02
  1.31441665E-01 -8.15419949E-02  1.16064182E-01  1.37981869E-01 -6.17694769E-02
  2.22083916E-02 -1.36109128E-01 -8.57198125E-03  3.62378127E-02 -2.14509420E-01
 -1.06031200E-01 -1.16383142E+00  0.00000000E+00  4.05278656E-02  1.44027115E-02
  3.04701294E+00  0.00000000E+00 -2.60987723E-01  1.37675684E+00  1.27485112E-01
 -3.16792787E-01  3.13204718E-01  0.00000000E+00  0.00000000E+00 -1.03214869E-01
 -1.06031200E-01 -1.16383142E+00  0.00000000E+00 -4.05278656E-02  1.44027115E-02
  3.04701294E+00  0.00000000E+00  2.60987723E-01  1.37675684E+00  1.27485112E-01
 -3.16792787E-01  3.13204718E-01  0.00000000E+00  0.00000000E+00  1.03214869E-01
  3.85178189E-02  2.24279226E-01 -7.56817605E-02  2.68412560E-02  1.99942430E-01
 -1.04188429E+00 -5.84959624E-01 -2.05672944E-01  4.00941808E-01 -2.36716355E-02
  1.31441665E-01 -8.15419949E-02 -1.16064182E-01  1.37981869E-01  6.17694769E-02
  2.22083916E-02 -1.36109128E-01 -8.57198125E-03 -3.62378127E-02 -2.14509420E-01
  3.85178189E-02  2.24279226E-01  7.56817605E-02 -2.68412560E-02  1.99942430E-01
 -1.04188429E+00  5.84959624E-01  2.05672944E-01  4.00941808E-01 -2.36716355E-02
  1.31441665E-01 -8.15419949E-02 -1.16064182E-01 -1.37981869E-01 -6.17694769E-02
  2.22083916E-02 -1.36109128E-01  8.57198125E-03  3.62378127E-02 -2.14509420E-01
  4.18553415E-02  6.06494548E-01  0.00000000E+00 -1.87561237E-01 -1.35821276E-01
 -4.74694922E-01  0.00000000E+00  2.72352135E-01  7.00092254E-01  2.80747462E-01
 -3.11628476E-02 -2.10654912E-01  0.00000000E+00  0.00000000E+00  4.86939210E-02
  1.32773467E-02 -3.33255135E-01  0.00000000E+00  1.79493376E-01 -9.45994211E-02
  3.85178189E-02  2.24279226E-01  7.56817605E-02  2.68412560E-02  1.99942430E-01
 -1.04188429E+00  5.84959624E-01 -2.05672944E-01  4.00941808E-01 -2.36716355E-02
  1.31441665E-01 -8.15419949E-02  1.16064182E-01 -1.37981869E-01  6.17694769E-02
  2.22083916E-02 -1.36109128E-01  8.57198125E-03 -3.62378127E-02 -2.14509420E-01
  4.18553415E-02  6.06494548E-01  0.00000000E+00  1.87561237E-01 -1.35821276E-01
 -4.74694922E-01  0.00000000E+00 -2.72352135E-01  7.00092254E-01  2.80747462E-01
 -3.11628476E-02 -2.10654912E-01  0.00000000E+00  0.00000000E+00 -4.86939210E-02
  1.32773467E-02 -3.33255135E-01  0.00000000E+00 -1.79493376E-01 -9.45994211E-02
 -7.66935267E-04  7.60704356E-01  2.61421841E-01 -2.51878837E-01 -2.85414203E-03
 -3.75287503E-01 -7.01132805E-01  6.48572482E-01 -1.25402194E-03 -1.26399546E-01
 -1.64074886E-01  1.83976144E-01  1.03483429E-01 -1.69078951E-02 -7.02837176E-03
  1.82368811E-02 -4.67810936E-01 -1.22076794E-01 -8.28326333E-02 -1.46707045E-02
  0.00000000E+00  0.00000000E+00 -7.22689549E-02  0.00000000E+00  0.00000000E+00
  0.00000000E+00 -4.76125157E-02  0.00000000E+00  0.00000000E+00  0.00000000E+00
  0.00000000E+00  0.00000000E+00  3.13252816E-01  2.18561142E-01  0.00000000E+00
  0.00000000E+00  0.00000000E+00 -7.22689549E-02  0.00000000E+00  0.00000000E+00
  0.00000000E+00 -4.76125157E-02  0.00000000E+00  0.00000000E+00  0.00000000E+00
  0.00000000E+00  0.00000000E+00 -3.13252816E-01  2.18561142E-01  0.00000000E+00
 -7.66935267E-04  7.60704356E-01  2.61421841E-01  2.51878837E-01 -2.85414203E-03
 -3.75287503E-01 -7.01132805E-01 -6.48572482E-01 -1.25402194E-03 -1.26399546E-01
 -1.64074886E-01  1.83976144E-01 -1.03483429E-01 -1.69078951E-02  7.02837176E-03
  1.82368811E-02 -4.67810936E-01 -1.22076794E-01  8.28326333E-02 -1.46707045E-02
  7.66935267E-04 -7.60704356E-01  2.61421841E-01  2.51878837E-01  2.85414203E-03
  3.75287503E-01 -7.01132805E-01 -6.48572482E-01  1.25402194E-03  1.26399546E-01
  1.64074886E-01 -1.83976144E-01  1.03483429E-01 -1.69078951E-02  7.02837176E-03
 -1.82368811E-02  4.67810936E-01 -1.22076794E-01  8.28326333E-02  1.46707045E-02
  0.00000000E+00  0.00000000E+00 -9.64326785E-02  0.00000000E+00  0.00000000E+00
  0.00000000E+00 -5.73003782E-02  0.00000000E+00  0.00000000E+00  0.00000000E+00
  0.00000000E+00  0.00000000E+00  2.89820238E-01 -2.30968682E-01  0.00000000E+00
  0.00000000E+00  0.00000000E+00  4.71553790E-02  0.00000000E+00  0.00000000E+00
  7.66935267E-04 -7.60704356E-01  2.61421841E-01 -2.51878837E-01  2.85414203E-03
  3.75287503E-01 -7.01132805E-01  6.48572482E-01  1.25402194E-03  1.26399546E-01
  1.64074886E-01 -1.83976144E-01 -1.03483429E-01 -1.69078951E-02 -7.02837176E-03
 -1.82368811E-02  4.67810936E-01 -1.22076794E-01 -8.28326333E-02  1.46707045E-02
  0.00000000E+00  0.00000000E+00 -9.64326785E-02  0.00000000E+00  0.00000000E+00
  0.00000000E+00 -5.73003782E-02  0.00000000E+00  0.00000000E+00  0.00000000E+00
  0.00000000E+00  0.00000000E+00 -2.89820238E-01 -2.30968682E-01  0.00000000E+00
  0.00000000E+00  0.00000000E+00  4.71553790E-02  0.00000000E+00  0.00000000E+00
 -3.34899136E-02 -2.39663989E-01 -1.34653089E-01 -4.54070869E-02  2.76933500E-02
  2.49478488E-01 -1.97780289E-03 -6.70808817E-01 -2.61641827E-01 -1.39263658E-01
  1.56065880E-01 -5.81378171E-02 -7.93628798E-02  5.13814601E-02  2.66047974E-01
  6.15540961E-03  2.00837944E-01  1.24220644E-01  1.44764931E-01  1.89816346E-01
 -5.33734633E-02 -7.17123831E-01  0.00000000E+00 -1.27672491E-01 -1.38760688E-01
  2.08382113E+00  0.00000000E+00 -5.29878825E-01  8.77557680E-01 -2.43339954E-01
  1.55037564E-01  1.56441053E-01  0.00000000E+00  0.00000000E+00 -9.13505782E-02
  5.33734633E-02  7.17123831E-01  0.00000000E+00 -1.27672491E-01  1.38760688E-01
 -2.08382113E+00  0.00000000E+00 -5.29878825E-01 -8.77557680E-01  2.43339954E-01
 -1.55037564E-01 -1.56441053E-01  0.00000000E+00  0.00000000E+00 -9.13505782E-02
  3.34899136E-02  2.39663989E-01  1.34653089E-01 -4.54070869E-02 -2.76933500E-02
 -2.49478488E-01  1.97780289E-03 -6.70808817E-01  2.61641827E-01  1.39263658E-01
 -1.56065880E-01  5.81378171E-02 -7.93628798E-02 -5.13814601E-02  2.66047974E-01
 -6.15540961E-03 -2.00837944E-01 -1.24220644E-01  1.44764931E-01 -1.89816346E-01
 -3.34899136E-02 -2.39663989E-01  1.34653089E-01 -4.54070869E-02  2.76933500E-02
  2.49478488E-01  1.97780289E-03 -6.70808817E-01 -2.61641827E-01 -1.39263658E-01
  1.56065880E-01 -5.81378171E-02  7.93628798E-02 -5.13814601E-02  2.66047974E-01
  6.15540961E-03  2.00837944E-01 -1.24220644E-01  1.44764931E-01  1.89816346E-01
 -4.02475212E-02 -4.02911689E-01  0.00000000E+00 -7.36604574E-02  1.07930461E-01
  1.36880723E+00  0.00000000E+00 -5.32915799E-01  1.66441399E-02  4.00431495E-02
  1.49168659E-01 -1.65125517E-01  0.00000000E+00  0.00000000E+00  7.07512275E-02
 -9.37360649E-02  9.91149060E-03  0.00000000E+00  2.31932064E-01 -1.29676732E-01
  3.34899136E-02  2.39663989E-01 -1.34653089E-01 -4.54070869E-02 -2.76933500E-02
 -2.49478488E-01 -1.97780289E-03 -6.70808817E-01  2.61641827E-01  1.39263658E-01
 -1.56065880E-01  5.81378171E-02  7.93628798E-02  5.13814601E-02  2.66047974E-01
 -6.15540961E-03 -2.00837944E-01  1.24220644E-01  1.44764931E-01 -1.89816346E-01
  4.02475212E-02  4.02911689E-01  0.00000000E+00 -7.36604574E-02 -1.07930461E-01
 -1.36880723E+00  0.00000000E+00 -5.32915799E-01 -1.66441399E-02 -4.00431495E-02
 -1.49168659E-01  1.65125517E-01  0.00000000E+00  0.00000000E+00  7.07512275E-02
  9.37360649E-02 -9.91149060E-03  0.00000000E+00  2.31932064E-01  1.29676732E-01
 -6.91782141E-02 -6.69632185E-01 -2.74866516E-02  1.79314976E-01 -3.75542265E-02
  1.46903964E+00  9.62373449E-01 -3.74275874E-01 -7.17262354E-03  9.03448790E-02
 -9.96353391E-02  4.45690409E-03 -2.89883345E-02  7.58539947E-02 -1.04426156E-02
 -2.46860893E-03  2.80497657E-01 -1.14674121E-01 -1.25824854E-01  1.94572908E-01
  0.00000000E+00  0.00000000E+00  1.51931588E-01  0.00000000E+00  0.00000000E+00
  0.00000000E+00  5.95337919E-01  0.00000000E+00  0.00000000E+00  0.00000000E+00
  0.00000000E+00  0.00000000E+00 -8.32210673E-02  3.71967720E-01  0.00000000E+00
  0.00000000E+00  0.00000000E+00  1.51931588E-01  0.00000000E+00  0.00000000E+00
  0.00000000E+00  5.95337919E-01  0.00000000E+00  0.00000000E+00  0.00000000E+00
  0.00000000E+00  0.00000000E+00  8.32210673E-02  3.71967720E-01  0.00000000E+00
 -6.91782141E-02 -6.69632185E-01 -2.74866516E-02 -1.79314976E-01 -3.75542265E-02
  1.46903964E+00  9.62373449E-01  3.74275874E-01 -7.17262354E-03  9.03448790E-02
 -9.96353391E-02  4.45690409E-03  2.89883345E-02  7.58539947E-02  1.04426156E-02
 -2.46860893E-03  2.80497657E-01 -1.14674121E-01  1.25824854E-01  1.94572908E-01
  6.91782141E-02  6.69632185E-01 -2.74866516E-02 -1.79314976E-01  3.75542265E-02
 -1.46903964E+00  9.62373449E-01  3.74275874E-01  7.17262354E-03 -9.03448790E-02
  9.96353391E-02 -4.45690409E-03 -2.89883345E-02  7.58539947E-02  1.04426156E-02
  2.46860893E-03 -2.80497657E-01 -1.14674121E-01  1.25824854E-01 -1.94572908E-01
  0.00000000E+00  0.00000000E+00  2.33411241E-01  0.00000000E+00  0.00000000E+00
  0.00000000E+00  6.26295730E-01  0.00000000E+00  0.00000000E+00  0.00000000E+00
  0.00000000E+00  0.00000000E+00  2.06023123E-02 -1.85503085E-01  0.00000000E+00
  0.00000000E+00  0.00000000E+00 -4.59764908E-01  0.00000000E+00  0.00000000E+00
  6.91782141E-02  6.69632185E-01 -2.74866516E-02  1.79314976E-01  3.75542265E-02
 -1.46903964E+00  9.62373449E-01 -3.74275874E-01  7.17262354E-03 -9.03448790E-02
  9.96353391E-02 -4.45690409E-03  2.89883345E-02  7.58539947E-02 -1.04426156E-02
  2.46860893E-03 -2.80497657E-01 -1.14674121E-01 -1.25824854E-01 -1.94572908E-01
  0.00000000E+00  0.00000000E+00  2.33411241E-01  0.00000000E+00  0.00000000E+00
  0.00000000E+00  6.26295730E-01  0.00000000E+00  0.00000000E+00  0.00000000E+00
  0.00000000E+00  0.00000000E+00 -2.06023123E-02 -1.85503085E-01  0.00000000E+00
  0.00000000E+00  0.00000000E+00 -4.59764908E-01  0.00000000E+00  0.00000000E+00
  3.24718832E-02  1.91364081E-01 -5.15841146E-02 -3.86512995E-02 -8.49078993E-02
 -9.01225783E-01 -6.38153620E-01  5.47737875E-01 -2.02734321E-01  2.46058298E-02
  1.89726409E-01 -1.87812933E-01  1.45087392E-01 -1.35832079E-01 -6.09158363E-02
 -6.11454656E-02 -2.38669276E-01 -1.96542805E-01 -2.11826499E-01  1.65478169E-01
 -8.04897474E-03 -2.19709317E-01  0.00000000E+00  8.61754689E-02 -1.88414677E-02
  5.98093070E-01  0.00000000E+00 -4.13087763E-01  2.16128870E-01  1.19936246E-01
  8.96075101E-02 -1.92958758E-01  0.00000000E+00  0.00000000E+00 -1.75509626E-01
 -8.04897474E-03 -2.19709317E-01  0.00000000E+00 -8.61754689E-02 -1.88414677E-02
  5.98093070E-01  0.00000000E+00  4.13087763E-01  2.16128870E-01  1.19936246E-01
  8.96075101E-02 -1.92958758E-01  0.00000000E+00  0.00000000E+00  1.75509626E-01
  3.24718832E-02  1.91364081E-01 -5.15841146E-02  3.86512995E-02 -8.49078993E-02
 -9.01225783E-01 -6.38153620E-01 -5.47737875E-01 -2.02734321E-01  2.46058298E-02
  1.89726409E-01 -1.87812933E-01 -1.45087392E-01 -1.35832079E-01  6.09158363E-02
 -6.11454656E-02 -2.38669276E-01 -1.96542805E-01  2.11826499E-01  1.65478169E-01
  3.24718832E-02  1.91364081E-01  5.15841146E-02 -3.86512995E-02 -8.49078993E-02
 -9.01225783E-01  6.38153620E-01  5.47737875E-01 -2.02734321E-01  2.46058298E-02
  1.89726409E-01 -1.87812933E-01 -1.45087392E-01  1.35832079E-01 -6.09158363E-02
 -6.11454656E-02 -2.38669276E-01  1.96542805E-01 -2.11826499E-01  1.65478169E-01
 -6.21758300E-02 -5.08873798E-01  0.00000000E+00  1.71566879E-01 -1.68625644E-03
  1.53685635E+00  0.00000000E+00 -5.99509845E-01 -9.65705486E-01  3.41974347E-01
 -1.36809902E-01 -1.97313450E-01  0.00000000E+00  0.00000000E+00  8.58579138E-02
  1.14246429E-01  2.45250277E-01  0.00000000E+00 -3.78753840E-02  1.14548944E-01
  3.24718832E-02  1.91364081E-01  5.15841146E-02  3.86512995E-02 -8.49078993E-02
 -9.01225783E-01  6.38153620E-01 -5.47737875E-01 -2.02734321E-01  2.46058298E-02
  1.89726409E-01 -1.87812933E-01  1.45087392E-01  1.35832079E-01  6.09158363E-02
 -6.11454656E-02 -2.38669276E-01  1.96542805E-01  2.11826499E-01  1.65478169E-01
 -6.21758300E-02 -5.08873798E-01  0.00000000E+00 -1.71566879E-01 -1.68625644E-03
  1.53685635E+00  0.00000000E+00  5.99509845E-01 -9.65705486E-01  3.41974347E-01
 -1.36809902E-01 -1.97313450E-01  0.00000000E+00  0.00000000E+00 -8.58579138E-02
  1.14246429E-01  2.45250277E-01  0.00000000E+00  3.78753840E-02  1.14548944E-01
  3.34946726E-02  2.06589400E-01  4.73165066E-02  6.14080988E-02  3.75240342E-02
 -8.93729321E-01  2.19159055E-01  1.03507094E+00 -2.03407554E-01  2.57082729E-01
 -2.22182451E-01 -3.98046555E-02  3.72749703E-02  4.03372993E-02  1.54501836E-01
 -2.34613320E-02 -8.31883356E-02 -1.50586181E-01 -2.29597808E-01  1.91490395E-01
  7.39671339E-03 -1.52812531E-01  0.00000000E+00  6.56690461E-02 -1.47139299E-03
  8.19738748E-01  0.00000000E+00 -6.86506527E-01  2.35511694E-02  2.01580359E-02
 -6.65256423E-02  8.63790833E-02  0.00000000E+00  0.00000000E+00  1.00799637E-01
 -7.39671339E-03  1.52812531E-01  0.00000000E+00  6.56690461E-02  1.47139299E-03
 -8.19738748E-01  0.00000000E+00 -6.86506527E-01 -2.35511694E-02 -2.01580359E-02
  6.65256423E-02 -8.63790833E-02  0.00000000E+00  0.00000000E+00  1.00799637E-01
 -3.34946726E-02 -2.06589400E-01 -4.73165066E-02  6.14080988E-02 -3.75240342E-02
  8.93729321E-01 -2.19159055E-01  1.03507094E+00  2.03407554E-01 -2.57082729E-01
  2.22182451E-01  3.98046555E-02  3.72749703E-02 -4.03372993E-02  1.54501836E-01
  2.34613320E-02  8.31883356E-02  1.50586181E-01 -2.29597808E-01 -1.91490395E-01
  3.34946726E-02  2.06589400E-01 -4.73165066E-02  6.14080988E-02  3.75240342E-02
 -8.93729321E-01 -2.19159055E-01  1.03507094E+00 -2.03407554E-01  2.57082729E-01
 -2.22182451E-01 -3.98046555E-02 -3.72749703E-02 -4.03372993E-02  1.54501836E-01
 -2.34613320E-02 -8.31883356E-02  1.50586181E-01 -2.29597808E-01  1.91490395E-01
  4.28863663E-02  2.85221479E-01  0.00000000E+00  8.73172345E-02 -1.14380278E-01
 -7.68458936E-01  0.00000000E+00  1.45535006E-01  9.46197911E-01  3.62620287E-01
 -1.81177412E-01 -1.61525961E-01  0.00000000E+00  0.00000000E+00  2.11846881E-01
 -8.19865700E-02 -2.66524844E-01  0.00000000E+00  4.11364246E-02 -4.10677604E-02
 -3.34946726E-02 -2.06589400E-01  4.73165066E-02  6.14080988E-02 -3.75240342E-02
  8.93729321E-01  2.19159055E-01  1.03507094E+00  2.03407554E-01 -2.57082729E-01
  2.22182451E-01  3.98046555E-02 -3.72749703E-02  4.03372993E-02  1.54501836E-01
  2.34613320E-02  8.31883356E-02 -1.50586181E-01 -2.29597808E-01 -1.91490395E-01
 -4.28863663E-02 -2.85221479E-01  0.00000000E+00  8.73172345E-02  1.14380278E-01
  7.68458936E-01  0.00000000E+00  1.45535006E-01 -9.46197911E-01 -3.62620287E-01
  1.81177412E-01  1.61525961E-01  0.00000000E+00  0.00000000E+00  2.11846881E-01
  8.19865700E-02  2.66524844E-01  0.00000000E+00  4.11364246E-02  4.10677604E-02
  2.49817589E-02  7.18372960E-01  1.53103904E-01 -5.21452359E-02  9.20931879E-02
 -2.23725284E+00 -1.21566759E+00  1.14589718E+00  2.48020072E-01  2.79197290E-02
  1.58934996E-01 -2.83576513E-01  3.07407850E-01  1.43261796E-01  3.33160569E-02
 -9.46229005E-04 -5.03667255E-01 -3.98131416E-02  3.75853593E-02 -1.28786272E-03
 -7.20163384E-02  1.25390542E-02  0.00000000E+00 -2.38731810E-01  2.68916655E-01
  3.98696200E+00  0.00000000E+00 -9.65288077E-01  8.59162465E-01 -9.78433360E-02
  2.23059330E-01 -1.70556301E-01  0.00000000E+00  0.00000000E+00  9.69655928E-02
  7.20163384E-02 -1.25390542E-02  0.00000000E+00 -2.38731810E-01 -2.68916655E-01
 -3.98696200E+00  0.00000000E+00 -9.65288077E-01 -8.59162465E-01  9.78433360E-02
 -2.23059330E-01  1.70556301E-01  0.00000000E+00  0.00000000E+00  9.69655928E-02
 -2.49817589E-02 -7.18372960E-01 -1.53103904E-01 -5.21452359E-02 -9.20931879E-02
  2.23725284E+00  1.21566759E+00  1.14589718E+00 -2.48020072E-01 -2.79197290E-02
 -1.58934996E-01  2.83576513E-01  3.07407850E-01 -1.43261796E-01  3.33160569E-02
  9.46229005E-04  5.03667255E-01  3.98131416E-02  3.75853593E-02  1.28786272E-03
  2.49817589E-02  7.18372960E-01 -1.53103904E-01 -5.21452359E-02  9.20931879E-02
 -2.23725284E+00  1.21566759E+00  1.14589718E+00  2.48020072E-01  2.79197290E-02
  1.58934996E-01 -2.83576513E-01 -3.07407850E-01 -1.43261796E-01  3.33160569E-02
 -9.46229005E-04 -5.03667255E-01  3.98131416E-02  3.75853593E-02 -1.28786272E-03
  2.16941861E-02  6.88375975E-01  0.00000000E+00 -4.75686524E-02 -2.49140060E-01
 -2.16910454E-01  0.00000000E+00  4.54659912E-01  8.84108631E-01 -5.01528360E-02
  1.04919162E-01 -1.42111952E-01  0.00000000E+00  0.00000000E+00 -2.12640065E-01
 -1.01345062E-02 -4.93460738E-01  0.00000000E+00  1.00122830E-01 -1.19076994E-02
 -2.49817589E-02 -7.18372960E-01  1.53103904E-01 -5.21452359E-02 -9.20931879E-02
  2.23725284E+00 -1.21566759E+00  1.14589718E+00 -2.48020072E-01 -2.79197290E-02
 -1.58934996E-01  2.83576513E-01 -3.07407850E-01  1.43261796E-01  3.33160569E-02
  9.46229005E-04  5.03667255E-01 -3.98131416E-02  3.75853593E-02  1.28786272E-03
 -2.16941861E-02 -6.88375975E-01  0.00000000E+00 -4.75686524E-02  2.49140060E-01
  2.16910454E-01  0.00000000E+00  4.54659912E-01 -8.84108631E-01  5.01528360E-02
 -1.04919162E-01  1.42111952E-01  0.00000000E+00  0.00000000E+00 -2.12640065E-01
  1.01345062E-02  4.93460738E-01  0.00000000E+00  1.00122830E-01  1.19076994E-02
 -7.75079893E-03  1.13655346E-01  1.43994790E-02 -1.34589483E-02  3.01819922E-02
 -4.96499923E-02 -1.87714938E-02 -2.44705829E-02 -4.23318664E-02 -3.21020579E-02
 -1.06154663E-01  1.22238313E-01  5.54343043E-03 -1.00177395E-01 -2.31258895E-01
  3.80756738E-02 -2.24213376E-02  2.21042664E-02  1.07898973E-01  2.24190897E-01
 -1.62943253E-02 -6.93141633E-01  0.00000000E+00  1.54123808E-01 -1.12609617E-01
  7.35888833E-01  0.00000000E+00 -3.18353728E-01  4.59709907E-01 -4.16290196E-01
  2.89412370E-01  1.97509609E-01  0.00000000E+00  0.00000000E+00 -1.32090330E-01
 -1.62943253E-02 -6.93141633E-01  0.00000000E+00 -1.54123808E-01 -1.12609617E-01
  7.35888833E-01  0.00000000E+00  3.18353728E-01  4.59709907E-01 -4.16290196E-01
  2.89412370E-01  1.97509609E-01  0.00000000E+00  0.00000000E+00  1.32090330E-01
 -7.75079893E-03  1.13655346E-01  1.43994790E-02  1.34589483E-02  3.01819922E-02
 -4.96499923E-02 -1.87714938E-02  2.44705829E-02 -4.23318664E-02 -3.21020579E-02
 -1.06154663E-01  1.22238313E-01 -5.54343043E-03 -1.00177395E-01  2.31258895E-01
  3.80756738E-02 -2.24213376E-02  2.21042664E-02 -1.07898973E-01  2.24190897E-01
 -7.75079893E-03  1.13655346E-01 -1.43994790E-02 -1.34589483E-02  3.01819922E-02
 -4.96499923E-02  1.87714938E-02 -2.44705829E-02 -4.23318664E-02 -3.21020579E-02
 -1.06154663E-01  1.22238313E-01 -5.54343043E-03  1.00177395E-01 -2.31258895E-01
  3.80756738E-02 -2.24213376E-02 -2.21042664E-02  1.07898973E-01  2.24190897E-01
  8.48962584E-03  5.59002152E-01  0.00000000E+00 -2.04467833E-01 -1.48652198E-01
 -3.13014548E-01  0.00000000E+00  4.66156769E-01  6.89139984E-01  8.45033436E-02
 -1.83260889E-01  1.10126445E-03  0.00000000E+00  0.00000000E+00 -8.44210209E-02
 -4.05698387E-02 -3.67455799E-01  0.00000000E+00  1.92108828E-01 -1.29961525E-01
 -7.75079893E-03  1.13655346E-01 -1.43994790E-02  1.34589483E-02  3.01819922E-02
 -4.96499923E-02  1.87714938E-02  2.44705829E-02 -4.23318664E-02 -3.21020579E-02
 -1.06154663E-01  1.22238313E-01  5.54343043E-03  1.00177395E-01  2.31258895E-01
  3.80756738E-02 -2.24213376E-02 -2.21042664E-02 -1.07898973E-01  2.24190897E-01
  8.48962584E-03  5.59002152E-01  0.00000000E+00  2.04467833E-01 -1.48652198E-01
 -3.13014548E-01  0.00000000E+00 -4.66156769E-01  6.89139984E-01  8.45033436E-02
 -1.83260889E-01  1.10126445E-03  0.00000000E+00  0.00000000E+00  8.44210209E-02
 -4.05698387E-02 -3.67455799E-01  0.00000000E+00 -1.92108828E-01 -1.29961525E-01
 -3.19955211E-02 -2.07405614E-01 -4.86205362E-02 -2.37005127E-02 -1.93606362E-02
  9.85681944E-01  6.64376638E-01 -5.73730506E-01 -8.01410056E-01  4.84699543E-02
  1.13345662E-01 -1.33541378E-01  1.32979259E-01 -5.59151899E-04  1.94790249E-01
  9.81576837E-02  2.10135217E-01 -8.02357429E-02 -1.62871556E-02  2.45695706E-01
  0.00000000E+00  0.00000000E+00  5.97833937E-02  0.00000000E+00  0.00000000E+00
  0.00000000E+00  9.03748120E-01  0.00000000E+00  0.00000000E+00  0.00000000E+00
  0.00000000E+00  0.00000000E+00 -6.84514689E-02  2.12357107E-01  0.00000000E+00
  0.00000000E+00  0.00000000E+00 -5.97833937E-02  0.00000000E+00  0.00000000E+00
  0.00000000E+00 -9.03748120E-01  0.00000000E+00  0.00000000E+00  0.00000000E+00
  0.00000000E+00  0.00000000E+00 -6.84514689E-02 -2.12357107E-01  0.00000000E+00
  3.19955211E-02  2.07405614E-01  4.86205362E-02 -2.37005127E-02  1.93606362E-02
 -9.85681944E-01 -6.64376638E-01 -5.73730506E-01  8.01410056E-01 -4.84699543E-02
 -1.13345662E-01  1.33541378E-01  1.32979259E-01  5.59151899E-04  1.94790249E-01
 -9.81576837E-02 -2.10135217E-01  8.02357429E-02 -1.62871556E-02 -2.45695706E-01
  3.19955211E-02  2.07405614E-01 -4.86205362E-02  2.37005127E-02  1.93606362E-02
 -9.85681944E-01  6.64376638E-01  5.73730506E-01  8.01410056E-01 -4.84699543E-02
 -1.13345662E-01  1.33541378E-01  1.32979259E-01 -5.59151899E-04 -1.94790249E-01
 -9.81576837E-02 -2.10135217E-01 -8.02357429E-02  1.62871556E-02 -2.45695706E-01
  0.00000000E+00  0.00000000E+00  9.78191454E-02  0.00000000E+00  0.00000000E+00
  0.00000000E+00 -9.32795479E-01  0.00000000E+00  0.00000000E+00  0.00000000E+00
  0.00000000E+00  0.00000000E+00  4.89053179E-01 -9.82030664E-02  0.00000000E+00
  0.00000000E+00  0.00000000E+00  2.71522904E-01  0.00000000E+00  0.00000000E+00
 -3.19955211E-02 -2.07405614E-01  4.86205362E-02  2.37005127E-02 -1.93606362E-02
  9.85681944E-01 -6.64376638E-01  5.73730506E-01 -8.01410056E-01  4.84699543E-02
  1.13345662E-01 -1.33541378E-01  1.32979259E-01  5.59151899E-04 -1.94790249E-01
  9.81576837E-02  2.10135217E-01  8.02357429E-02  1.62871556E-02  2.45695706E-01
  0.00000000E+00  0.00000000E+00 -9.78191454E-02  0.00000000E+00  0.00000000E+00
  0.00000000E+00  9.32795479E-01  0.00000000E+00  0.00000000E+00  0.00000000E+00
  0.00000000E+00  0.00000000E+00  4.89053179E-01  9.82030664E-02  0.00000000E+00
  0.00000000E+00  0.00000000E+00 -2.71522904E-01  0.00000000E+00  0.00000000E+00
 -2.83508851E-02 -4.11448684E-01 -2.34403595E-02  1.37561675E-01  4.31877852E-02
  6.39097185E-01  5.41920872E-01 -2.20702881E-01  1.45651768E-01 -5.94914154E-02
  1.27368876E-01 -5.12226492E-02 -6.47529063E-02 -8.33433756E-03  1.18397045E-01
 -1.02307090E-02  2.05620343E-01 -2.07076274E-01 -2.81357459E-01 -2.55104047E-01
  0.00000000E+00  0.00000000E+00  7.68908761E-02  0.00000000E+00  0.00000000E+00
  0.00000000E+00  9.06543383E-02  0.00000000E+00  0.00000000E+00  0.00000000E+00
  0.00000000E+00  0.00000000E+00 -1.61135970E-01  6.31746517E-02  0.00000000E+00
  0.00000000E+00  0.00000000E+00  7.68908761E-02  0.00000000E+00  0.00000000E+00
  0.00000000E+00  9.06543383E-02  0.00000000E+00  0.00000000E+00  0.00000000E+00
  0.00000000E+00  0.00000000E+00  1.61135970E-01  6.31746517E-02  0.00000000E+00
 -2.83508851E-02 -4.11448684E-01 -2.34403595E-02 -1.37561675E-01  4.31877852E-02
  6.39097185E-01  5.41920872E-01  2.20702881E-01  1.45651768E-01 -5.94914154E-02
  1.27368876E-01 -5.12226492E-02  6.47529063E-02 -8.33433756E-03 -1.18397045E-01
 -1.02307090E-02  2.05620343E-01 -2.07076274E-01  2.81357459E-01 -2.55104047E-01
  2.83508851E-02  4.11448684E-01 -2.34403595E-02 -1.37561675E-01 -4.31877852E-02
 -6.39097185E-01  5.41920872E-01  2.20702881E-01 -1.45651768E-01  5.94914154E-02
 -1.27368876E-01  5.12226492E-02 -6.47529063E-02 -8.33433756E-03 -1.18397045E-01
  1.02307090E-02 -2.05620343E-01 -2.07076274E-01  2.81357459E-01  2.55104047E-01
  0.00000000E+00  0.00000000E+00  5.90086927E-02  0.00000000E+00  0.00000000E+00
  0.00000000E+00  3.25594199E-01  0.00000000E+00  0.00000000E+00  0.00000000E+00
  0.00000000E+00  0.00000000E+00 -1.10847569E-01 -2.87617441E-01  0.00000000E+00
  0.00000000E+00  0.00000000E+00  2.49860660E-01  0.00000000E+00  0.00000000E+00
  2.83508851E-02  4.11448684E-01 -2.34403595E-02  1.37561675E-01 -4.31877852E-02
 -6.39097185E-01  5.41920872E-01 -2.20702881E-01 -1.45651768E-01  5.94914154E-02
 -1.27368876E-01  5.12226492E-02  6.47529063E-02 -8.33433756E-03  1.18397045E-01
  1.02307090E-02 -2.05620343E-01 -2.07076274E-01 -2.81357459E-01  2.55104047E-01
  0.00000000E+00  0.00000000E+00  5.90086927E-02  0.00000000E+00  0.00000000E+00
  0.00000000E+00  3.25594199E-01  0.00000000E+00  0.00000000E+00  0.00000000E+00
  0.00000000E+00  0.00000000E+00  1.10847569E-01 -2.87617441E-01  0.00000000E+00
  0.00000000E+00  0.00000000E+00  2.49860660E-01  0.00000000E+00  0.00000000E+00
  1.15063814E-02  1.53771350E-01 -1.13605729E-02  3.52310273E-02  5.18776497E-02
 -5.16604723E-01 -2.75262093E-01 -3.03117731E-02  2.12386828E-02 -2.22744177E-01
  5.90330484E-02  2.05613859E-01 -4.01569350E-03 -8.13643567E-02 -2.53417794E-02
  7.15630027E-02 -9.01536235E-02 -1.52338419E-01 -3.10830940E-02 -8.42459999E-02
 -2.10099931E-02 -3.58892004E-01  0.00000000E+00  2.50550871E-02  3.54609779E-03
  8.93991498E-01  0.00000000E+00 -4.42879146E-02  4.49136354E-01 -2.81417839E-01
  2.32922612E-04  3.33255844E-01  0.00000000E+00  0.00000000E+00 -5.95127776E-03
 -2.10099931E-02 -3.58892004E-01  0.00000000E+00 -2.50550871E-02  3.54609779E-03
  8.93991498E-01  0.00000000E+00  4.42879146E-02  4.49136354E-01 -2.81417839E-01
  2.32922612E-04  3.33255844E-01  0.00000000E+00  0.00000000E+00  5.95127776E-03
  1.15063814E-02  1.53771350E-01 -1.13605729E-02 -3.52310273E-02  5.18776497E-02
 -5.16604723E-01 -2.75262093E-01  3.03117731E-02  2.12386828E-02 -2.22744177E-01
  5.90330484E-02  2.05613859E-01  4.01569350E-03 -8.13643567E-02  2.53417794E-02
  7.15630027E-02 -9.01536235E-02 -1.52338419E-01  3.10830940E-02 -8.42459999E-02
  1.15063814E-02  1.53771350E-01  1.13605729E-02  3.52310273E-02  5.18776497E-02
 -5.16604723E-01  2.75262093E-01 -3.03117731E-02  2.12386828E-02 -2.22744177E-01
  5.90330484E-02  2.05613859E-01  4.01569350E-03  8.13643567E-02 -2.53417794E-02
  7.15630027E-02 -9.01536235E-02  1.52338419E-01 -3.10830940E-02 -8.42459999E-02
 -5.50224813E-04  1.63278359E-01  0.00000000E+00 -3.46308253E-02 -1.28741851E-01
  2.91399239E-01  0.00000000E+00  3.09368101E-01  8.99931292E-02 -6.93316741E-02
  1.99843480E-01 -1.85711479E-01  0.00000000E+00  0.00000000E+00  8.13429815E-02
 -7.32146132E-02 -1.18492427E-01  0.00000000E+00 -4.38824564E-01  2.54480373E-01
  1.15063814E-02  1.53771350E-01  1.13605729E-02 -3.52310273E-02  5.18776497E-02
 -5.16604723E-01  2.75262093E-01  3.03117731E-02  2.12386828E-02 -2.22744177E-01
  5.90330484E-02  2.05613859E-01 -4.01569350E-03  8.13643567E-02  2.53417794E-02
  7.15630027E-02 -9.01536235E-02  1.52338419E-01  3.10830940E-02 -8.42459999E-02
 -5.50224813E-04  1.63278359E-01  0.00000000E+00  3.46308253E-02 -1.28741851E-01
  2.91399239E-01  0.00000000E+00 -3.09368101E-01  8.99931292E-02 -6.93316741E-02
  1.99843480E-01 -1.85711479E-01  0.00000000E+00  0.00000000E+00 -8.13429815E-02
 -7.32146132E-02 -1.18492427E-01  0.00000000E+00  4.38824564E-01  2.54480373E-01
  2.49293619E-02  1.62192312E-01  7.06517731E-02  3.59760748E-02 -3.57883190E-02
 -6.29058642E-01 -3.95786906E-01  6.83065522E-01 -3.20279137E-01 -2.82668405E-02
 -1.67574449E-01  1.96286670E-01 -9.95115736E-02  8.47160443E-02 -7.88167890E-02
 -7.63714748E-02 -2.19801577E-01 -2.03115064E-02 -6.44587201E-02  3.32042847E-01
  0.00000000E+00  0.00000000E+00 -7.41872670E-02  0.00000000E+00  0.00000000E+00
  0.00000000E+00  6.39147381E-01  0.00000000E+00  0.00000000E+00  0.00000000E+00
  0.00000000E+00  0.00000000E+00 -2.80853518E-01  1.32854919E-01  0.00000000E+00
  0.00000000E+00  0.00000000E+00  7.41872670E-02  0.00000000E+00  0.00000000E+00
  0.00000000E+00 -6.39147381E-01  0.00000000E+00  0.00000000E+00  0.00000000E+00
  0.00000000E+00  0.00000000E+00 -2.80853518E-01 -1.32854919E-01  0.00000000E+00
 -2.49293619E-02 -1.62192312E-01 -7.06517731E-02  3.59760748E-02  3.57883190E-02
  6.29058642E-01  3.95786906E-01  6.83065522E-01  3.20279137E-01  2.82668405E-02
  1.67574449E-01 -1.96286670E-01 -9.95115736E-02 -8.47160443E-02 -7.88167890E-02
  7.63714748E-02  2.19801577E-01  2.03115064E-02 -6.44587201E-02 -3.32042847E-01
 -2.49293619E-02 -1.62192312E-01  7.06517731E-02 -3.59760748E-02  3.57883190E-02
  6.29058642E-01 -3.95786906E-01 -6.83065522E-01  3.20279137E-01  2.82668405E-02
  1.67574449E-01 -1.96286670E-01 -9.95115736E-02  8.47160443E-02  7.88167890E-02
  7.63714748E-02  2.19801577E-01 -2.03115064E-02  6.44587201E-02 -3.32042847E-01
  0.00000000E+00  0.00000000E+00 -1.81239504E-02  0.00000000E+00  0.00000000E+00
  0.00000000E+00  9.93500882E-03  0.00000000E+00  0.00000000E+00  0.00000000E+00
  0.00000000E+00  0.00000000E+00  7.82611376E-02  2.10102693E-01  0.00000000E+00
  0.00000000E+00  0.00000000E+00 -4.17347081E-01  0.00000000E+00  0.00000000E+00
  2.49293619E-02  1.62192312E-01 -7.06517731E-02 -3.59760748E-02 -3.57883190E-02
 -6.29058642E-01  3.95786906E-01 -6.83065522E-01 -3.20279137E-01 -2.82668405E-02
 -1.67574449E-01  1.96286670E-01 -9.95115736E-02 -8.47160443E-02  7.88167890E-02
 -7.63714748E-02 -2.19801577E-01  2.03115064E-02  6.44587201E-02  3.32042847E-01
  0.00000000E+00  0.00000000E+00  1.81239504E-02  0.00000000E+00  0.00000000E+00
  0.00000000E+00 -9.93500882E-03  0.00000000E+00  0.00000000E+00  0.00000000E+00
  0.00000000E+00  0.00000000E+00  7.82611376E-02 -2.10102693E-01  0.00000000E+00
  0.00000000E+00  0.00000000E+00  4.17347081E-01  0.00000000E+00  0.00000000E+00
  4.91365831E-02  5.79010653E-01 -1.46128714E-02  2.62142113E-02  6.54365018E-02
 -4.24776166E+00 -1.69627518E+00  1.56421545E+00  1.26291127E-01 -6.73116396E-02
 -5.45475109E-02 -3.70022807E-03 -8.74398750E-02 -9.14606715E-02 -1.52697070E-01
 -7.21277547E-02 -4.04589840E-01 -3.16330994E-02 -9.98335668E-02  3.27193646E-02
 -7.12026570E-02 -1.08342189E+00  0.00000000E+00 -1.39211027E-01  9.98223822E-02
  7.23594089E+00  0.00000000E+00 -1.99909730E+00  1.93290128E+00 -1.08306128E-01
  1.09635818E-01  2.10959114E-01  0.00000000E+00  0.00000000E+00 -4.35277677E-01
  7.12026570E-02  1.08342189E+00  0.00000000E+00 -1.39211027E-01 -9.98223822E-02
 -7.23594089E+00  0.00000000E+00 -1.99909730E+00 -1.93290128E+00  1.08306128E-01
 -1.09635818E-01 -2.10959114E-01  0.00000000E+00  0.00000000E+00 -4.35277677E-01
 -4.91365831E-02 -5.79010653E-01  1.46128714E-02  2.62142113E-02 -6.54365018E-02
  4.24776166E+00  1.69627518E+00  1.56421545E+00 -1.26291127E-01  6.73116396E-02
  5.45475109E-02  3.70022807E-03 -8.74398750E-02  9.14606715E-02 -1.52697070E-01
  7.21277547E-02  4.04589840E-01  3.16330994E-02 -9.98335668E-02 -3.27193646E-02
  4.91365831E-02  5.79010653E-01  1.46128714E-02  2.62142113E-02  6.54365018E-02
 -4.24776166E+00  1.69627518E+00  1.56421545E+00  1.26291127E-01 -6.73116396E-02
 -5.45475109E-02 -3.70022807E-03  8.74398750E-02  9.14606715E-02 -1.52697070E-01
 -7.21277547E-02 -4.04589840E-01  3.16330994E-02 -9.98335668E-02  3.27193646E-02
 -1.22399196E-02  6.33316912E-02  0.00000000E+00  7.08227994E-02  9.22536207E-03
  2.22516461E+00  0.00000000E+00 -3.34361993E-01 -6.00788163E-01  2.35224654E-01
  9.92305498E-02 -1.89609652E-01  0.00000000E+00  0.00000000E+00 -2.72934482E-01
  1.10954132E-01 -1.86704552E-01  0.00000000E+00  8.12747976E-02  3.01119716E-01
 -4.91365831E-02 -5.79010653E-01 -1.46128714E-02  2.62142113E-02 -6.54365018E-02
  4.24776166E+00 -1.69627518E+00  1.56421545E+00 -1.26291127E-01  6.73116396E-02
  5.45475109E-02  3.70022807E-03  8.74398750E-02 -9.14606715E-02 -1.52697070E-01
  7.21277547E-02  4.04589840E-01 -3.16330994E-02 -9.98335668E-02 -3.27193646E-02
  1.22399196E-02 -6.33316912E-02  0.00000000E+00  7.08227994E-02 -9.22536207E-03
 -2.22516461E+00  0.00000000E+00 -3.34361993E-01  6.00788163E-01 -2.35224654E-01
 -9.92305498E-02  1.89609652E-01  0.00000000E+00  0.00000000E+00 -2.72934482E-01
 -1.10954132E-01  1.86704552E-01  0.00000000E+00  8.12747976E-02 -3.01119716E-01
 -2.13172087E-02 -3.79138104E-02  5.42872404E-03 -8.89710495E-03  7.48268867E-02
  2.84178932E-01  1.23763094E-01 -4.11250769E-02  4.73732267E-01  1.17424684E-01
 -1.74362831E-01  1.86091292E-02  2.61228821E-02  1.53093795E-01  1.95403773E-01
 -2.86955096E-04  1.76623500E-02  1.18645711E-01  1.67499778E-01 -3.26596593E-01
  0.00000000E+00  0.00000000E+00  1.24177985E-02  0.00000000E+00  0.00000000E+00
  0.00000000E+00 -3.46967602E-01  0.00000000E+00  0.00000000E+00  0.00000000E+00
  0.00000000E+00  0.00000000E+00 -1.25421205E-01 -1.04955541E-01  0.00000000E+00
  0.00000000E+00  0.00000000E+00  1.24177985E-02  0.00000000E+00  0.00000000E+00
  0.00000000E+00 -3.46967602E-01  0.00000000E+00  0.00000000E+00  0.00000000E+00
  0.00000000E+00  0.00000000E+00  1.25421205E-01 -1.04955541E-01  0.00000000E+00
 -2.13172087E-02 -3.79138104E-02  5.42872404E-03  8.89710495E-03  7.48268867E-02
  2.84178932E-01  1.23763094E-01  4.11250769E-02  4.73732267E-01  1.17424684E-01
 -1.74362831E-01  1.86091292E-02 -2.61228821E-02  1.53093795E-01 -1.95403773E-01
 -2.86955096E-04  1.76623500E-02  1.18645711E-01 -1.67499778E-01 -3.26596593E-01
  2.13172087E-02  3.79138104E-02  5.42872404E-03  8.89710495E-03 -7.48268867E-02
 -2.84178932E-01  1.23763094E-01  4.11250769E-02 -4.73732267E-01 -1.17424684E-01
  1.74362831E-01 -1.86091292E-02  2.61228821E-02  1.53093795E-01 -1.95403773E-01
  2.86955096E-04 -1.76623500E-02  1.18645711E-01 -1.67499778E-01  3.26596593E-01
  0.00000000E+00  0.00000000E+00  9.22496417E-02  0.00000000E+00  0.00000000E+00
  0.00000000E+00  6.48334663E-01  0.00000000E+00  0.00000000E+00  0.00000000E+00
  0.00000000E+00  0.00000000E+00  2.01294055E-01 -2.66997727E-01  0.00000000E+00
  0.00000000E+00  0.00000000E+00 -2.95886009E-01  0.00000000E+00  0.00000000E+00
  2.13172087E-02  3.79138104E-02  5.42872404E-03 -8.89710495E-03 -7.48268867E-02
 -2.84178932E-01  1.23763094E-01 -4.11250769E-02 -4.73732267E-01 -1.17424684E-01
  1.74362831E-01 -1.86091292E-02 -2.61228821E-02  1.53093795E-01  1.95403773E-01
  2.86955096E-04 -1.76623500E-02  1.18645711E-01  1.67499778E-01  3.26596593E-01
  0.00000000E+00  0.00000000E+00  9.22496417E-02  0.00000000E+00  0.00000000E+00
  0.00000000E+00  6.48334663E-01  0.00000000E+00  0.00000000E+00  0.00000000E+00
  0.00000000E+00  0.00000000E+00 -2.01294055E-01 -2.66997727E-01  0.00000000E+00
  0.00000000E+00  0.00000000E+00 -2.95886009E-01  0.00000000E+00  0.00000000E+00
 -2.78692796E-02 -8.85898850E-02  5.67485248E-02  2.29688034E-02  9.11806856E-03
  5.94601660E-01  8.87276905E-01  1.89349159E-01  2.70729478E-01 -3.11746722E-02
 -1.79502710E-01  1.50717038E-01 -1.44306234E-01  2.37560835E-02  5.09153497E-03
  2.76667310E-02  1.94086871E-01 -2.37782948E-01 -3.42733292E-01 -1.02577936E-01
  0.00000000E+00  0.00000000E+00  7.91904467E-02  0.00000000E+00  0.00000000E+00
  0.00000000E+00  9.17963057E-02  0.00000000E+00  0.00000000E+00  0.00000000E+00
  0.00000000E+00  0.00000000E+00  2.77342398E-01  2.03772654E-01  0.00000000E+00
  0.00000000E+00  0.00000000E+00 -7.91904467E-02  0.00000000E+00  0.00000000E+00
  0.00000000E+00 -9.17963057E-02  0.00000000E+00  0.00000000E+00  0.00000000E+00
  0.00000000E+00  0.00000000E+00  2.77342398E-01 -2.03772654E-01  0.00000000E+00
  2.78692796E-02  8.85898850E-02 -5.67485248E-02  2.29688034E-02 -9.11806856E-03
 -5.94601660E-01 -8.87276905E-01  1.89349159E-01 -2.70729478E-01  3.11746722E-02
  1.79502710E-01 -1.50717038E-01 -1.44306234E-01 -2.37560835E-02  5.09153497E-03
 -2.76667310E-02 -1.94086871E-01  2.37782948E-01 -3.42733292E-01  1.02577936E-01
  2.78692796E-02  8.85898850E-02  5.67485248E-02 -2.29688034E-02 -9.11806856E-03
 -5.94601660E-01  8.87276905E-01 -1.89349159E-01 -2.70729478E-01  3.11746722E-02
  1.79502710E-01 -1.50717038E-01 -1.44306234E-01  2.37560835E-02 -5.09153497E-03
 -2.76667310E-02 -1.94086871E-01 -2.37782948E-01  3.42733292E-01  1.02577936E-01
  0.00000000E+00  0.00000000E+00  9.23052282E-02  0.00000000E+00  0.00000000E+00
  0.00000000E+00  6.74513449E-01  0.00000000E+00  0.00000000E+00  0.00000000E+00
  0.00000000E+00  0.00000000E+00  9.26891893E-02 -3.23098423E-01  0.00000000E+00
  0.00000000E+00  0.00000000E+00 -3.38067404E-02  0.00000000E+00  0.00000000E+00
 -2.78692796E-02 -8.85898850E-02 -5.67485248E-02 -2.29688034E-02  9.11806856E-03
  5.94601660E-01 -8.87276905E-01 -1.89349159E-01  2.70729478E-01 -3.11746722E-02
 -1.79502710E-01  1.50717038E-01 -1.44306234E-01 -2.37560835E-02 -5.09153497E-03
  2.76667310E-02  1.94086871E-01  2.37782948E-01  3.42733292E-01 -1.02577936E-01
  0.00000000E+00  0.00000000E+00 -9.23052282E-02  0.00000000E+00  0.00000000E+00
  0.00000000E+00 -6.74513449E-01  0.00000000E+00  0.00000000E+00  0.00000000E+00
  0.00000000E+00  0.00000000E+00  9.26891893E-02  3.23098423E-01  0.00000000E+00
  0.00000000E+00  0.00000000E+00  3.38067404E-02  0.00000000E+00  0.00000000E+00
  7.33867229E-02  7.11012816E-01 -1.32385022E-01 -1.36308168E-01 -5.60702664E-02
 -2.49955294E+00 -1.79457396E+00  8.38586441E-01 -5.09253497E-02 -2.82593085E-01
  1.27783786E-01  1.97504673E-01  1.36533019E-01  1.54435993E-01  4.82222526E-02
  1.01925305E-02 -6.54342441E-01 -1.40725402E-01  8.96606304E-02  1.22448053E-01
 -5.35269202E-02 -1.53796583E-01  0.00000000E+00 -3.44940464E-02  2.27412920E-01
  2.41970788E+00  0.00000000E+00 -1.94053800E-01  8.76331270E-01  1.58441406E-01
 -1.61273104E-01  2.38118579E-02  0.00000000E+00  0.00000000E+00 -8.46102317E-02
 -5.35269202E-02 -1.53796583E-01  0.00000000E+00  3.44940464E-02  2.27412920E-01
  2.41970788E+00  0.00000000E+00  1.94053800E-01  8.76331270E-01  1.58441406E-01
 -1.61273104E-01  2.38118579E-02  0.00000000E+00  0.00000000E+00  8.46102317E-02
  7.33867229E-02  7.11012816E-01 -1.32385022E-01  1.36308168E-01 -5.60702664E-02
 -2.49955294E+00 -1.79457396E+00 -8.38586441E-01 -5.09253497E-02 -2.82593085E-01
  1.27783786E-01  1.97504673E-01 -1.36533019E-01  1.54435993E-01 -4.82222526E-02
  1.01925305E-02 -6.54342441E-01 -1.40725402E-01 -8.96606304E-02  1.22448053E-01
  7.33867229E-02  7.11012816E-01  1.32385022E-01 -1.36308168E-01 -5.60702664E-02
 -2.49955294E+00  1.79457396E+00  8.38586441E-01 -5.09253497E-02 -2.82593085E-01
  1.27783786E-01  1.97504673E-01 -1.36533019E-01 -1.54435993E-01  4.82222526E-02
  1.01925305E-02 -6.54342441E-01  1.40725402E-01  8.96606304E-02  1.22448053E-01
 -6.40233994E-02 -1.08029867E+00  0.00000000E+00  2.00145996E-01 -3.25146547E-03
  2.96512885E+00  0.00000000E+00 -9.79179328E-01 -1.96900256E+00 -1.30457394E-01
 -6.44077504E-02  3.30432512E-01  0.00000000E+00  0.00000000E+00  1.06720389E-01
 -2.16530966E-02  7.07929227E-01  0.00000000E+00  6.86403593E-02 -2.10726382E-01
  7.33867229E-02  7.11012816E-01  1.32385022E-01  1.36308168E-01 -5.60702664E-02
 -2.49955294E+00  1.79457396E+00 -8.38586441E-01 -5.09253497E-02 -2.82593085E-01
  1.27783786E-01  1.97504673E-01  1.36533019E-01 -1.54435993E-01 -4.82222526E-02
  1.01925305E-02 -6.54342441E-01  1.40725402E-01 -8.96606304E-02  1.22448053E-01
 -6.40233994E-02 -1.08029867E+00  0.00000000E+00 -2.00145996E-01 -3.25146547E-03
  2.96512885E+00  0.00000000E+00  9.79179328E-01 -1.96900256E+00 -1.30457394E-01
 -6.44077504E-02  3.30432512E-01  0.00000000E+00  0.00000000E+00 -1.06720389E-01
 -2.16530966E-02  7.07929227E-01  0.00000000E+00 -6.86403593E-02 -2.10726382E-01
  1.70243219E-02  2.93588690E-01  1.20615289E-01 -1.58427967E-03 -5.33242536E-03
 -1.31338760E-01 -5.49495402E-01 -3.12134077E-01 -2.75472588E-01 -1.28860674E-01
  1.81049366E-02  9.67158783E-02 -2.22561761E-02 -4.02359900E-02 -9.58098996E-02
  1.51146516E-02 -1.18784019E-01  8.28245258E-02  1.04920430E-01  2.19282567E-01
  9.69269924E-03  4.06891826E-01  0.00000000E+00 -3.34261911E-02  5.28277994E-02
 -8.40035496E-01  0.00000000E+00  6.43582480E-01  6.09098744E-02 -3.80987859E-01
  3.70555733E-02  2.63109987E-01  0.00000000E+00  0.00000000E+00  3.94172499E-01
 -9.69269924E-03 -4.06891826E-01  0.00000000E+00 -3.34261911E-02 -5.28277994E-02
  8.40035496E-01  0.00000000E+00  6.43582480E-01 -6.09098744E-02  3.80987859E-01
 -3.70555733E-02 -2.63109987E-01  0.00000000E+00  0.00000000E+00  3.94172499E-01
 -1.70243219E-02 -2.93588690E-01 -1.20615289E-01 -1.58427967E-03  5.33242536E-03
  1.31338760E-01  5.49495402E-01 -3.12134077E-01  2.75472588E-01  1.28860674E-01
 -1.81049366E-02 -9.67158783E-02 -2.22561761E-02  4.02359900E-02 -9.58098996E-02
 -1.51146516E-02  1.18784019E-01 -8.28245258E-02  1.04920430E-01 -2.19282567E-01
  1.70243219E-02  2.93588690E-01 -1.20615289E-01 -1.58427967E-03 -5.33242536E-03
 -1.31338760E-01  5.49495402E-01 -3.12134077E-01 -2.75472588E-01 -1.28860674E-01
  1.81049366E-02  9.67158783E-02  2.22561761E-02  4.02359900E-02 -9.58098996E-02
  1.51146516E-02 -1.18784019E-01 -8.28245258E-02  1.04920430E-01  2.19282567E-01
  3.30474043E-02  4.74975646E-01  0.00000000E+00  8.38358434E-02 -1.92810041E-01
 -1.25338843E+00  0.00000000E+00  1.69904971E+00  1.98163766E-01  1.42965013E-01
 -2.71420600E-01  6.87385861E-02  0.00000000E+00  0.00000000E+00 -3.63004878E-02
 -5.14708181E-02 -3.57649272E-01  0.00000000E+00 -3.03751557E-01  2.12823119E-01
 -1.70243219E-02 -2.93588690E-01  1.20615289E-01 -1.58427967E-03  5.33242536E-03
  1.31338760E-01 -5.49495402E-01 -3.12134077E-01  2.75472588E-01  1.28860674E-01
 -1.81049366E-02 -9.67158783E-02  2.22561761E-02 -4.02359900E-02 -9.58098996E-02
 -1.51146516E-02  1.18784019E-01  8.28245258E-02  1.04920430E-01 -2.19282567E-01
 -3.30474043E-02 -4.74975646E-01  0.00000000E+00  8.38358434E-02  1.92810041E-01
  1.25338843E+00  0.00000000E+00  1.69904971E+00 -1.98163766E-01 -1.42965013E-01
  2.71420600E-01 -6.87385861E-02  0.00000000E+00  0.00000000E+00 -3.63004878E-02
  5.14708181E-02  3.57649272E-01  0.00000000E+00 -3.03751557E-01 -2.12823119E-01
 -4.68499891E-02 -5.17678698E-01  1.39192672E-01 -1.58408206E-01  1.24081664E-02
  3.36542644E+00  1.49254362E+00 -1.37015987E+00  1.47677832E-01  1.07975806E-01
  4.86248583E-02 -1.90324176E-01 -1.73737710E-01  8.71233121E-02 -2.41714683E-02
 -2.54671996E-02  6.21697572E-01  2.75750530E-01 -1.43963619E-01  3.74214840E-03
  5.27656664E-03  2.32343695E-01  0.00000000E+00  3.87104465E-02 -1.17850897E-01
 -2.91972246E+00  0.00000000E+00  6.29043240E-01 -9.26426296E-01  1.31269818E-01
 -3.94402877E-03 -2.54399706E-01  0.00000000E+00  0.00000000E+00  3.28184510E-01
 -5.27656664E-03 -2.32343695E-01  0.00000000E+00  3.87104465E-02  1.17850897E-01
  2.91972246E+00  0.00000000E+00  6.29043240E-01  9.26426296E-01 -1.31269818E-01
  3.94402877E-03  2.54399706E-01  0.00000000E+00  0.00000000E+00  3.28184510E-01
  4.68499891E-02  5.17678698E-01 -1.39192672E-01 -1.58408206E-01 -1.24081664E-02
 -3.36542644E+00 -1.49254362E+00 -1.37015987E+00 -1.47677832E-01 -1.07975806E-01
 -4.86248583E-02  1.90324176E-01 -1.73737710E-01 -8.71233121E-02 -2.41714683E-02
  2.54671996E-02 -6.21697572E-01 -2.75750530E-01 -1.43963619E-01 -3.74214840E-03
 -4.68499891E-02 -5.17678698E-01 -1.39192672E-01 -1.58408206E-01  1.24081664E-02
  3.36542644E+00 -1.49254362E+00 -1.37015987E+00  1.47677832E-01  1.07975806E-01
  4.86248583E-02 -1.90324176E-01  1.73737710E-01 -8.71233121E-02 -2.41714683E-02
 -2.54671996E-02  6.21697572E-01 -2.75750530E-01 -1.43963619E-01  3.74214840E-03
  3.98431674E-02  3.27440160E-01  0.00000000E+00  1.19630457E-01  1.94075608E-01
 -3.34454368E+00  0.00000000E+00  1.01447928E+00  1.27964185E+00  5.24693538E-02
 -3.05708652E-02 -2.08652098E-02  0.00000000E+00  0.00000000E+00 -2.00400031E-01
  7.21429582E-02 -4.45348728E-01  0.00000000E+00  1.73632075E-01  1.51677883E-01
  4.68499891E-02  5.17678698E-01  1.39192672E-01 -1.58408206E-01 -1.24081664E-02
 -3.36542644E+00  1.49254362E+00 -1.37015987E+00 -1.47677832E-01 -1.07975806E-01
 -4.86248583E-02  1.90324176E-01  1.73737710E-01  8.71233121E-02 -2.41714683E-02
  2.54671996E-02 -6.21697572E-01  2.75750530E-01 -1.43963619E-01 -3.74214840E-03
 -3.98431674E-02 -3.27440160E-01  0.00000000E+00  1.19630457E-01 -1.94075608E-01
  3.34454368E+00  0.00000000E+00  1.01447928E+00 -1.27964185E+00 -5.24693538E-02
  3.05708652E-02  2.08652098E-02  0.00000000E+00  0.00000000E+00 -2.00400031E-01
 -7.21429582E-02  4.45348728E-01  0.00000000E+00  1.73632075E-01 -1.51677883E-01
 -8.77774756E-02 -8.85807193E-01  1.87433239E-02 -2.02549718E-01 -1.11803007E-02
  3.78502090E+00  1.81027000E+00 -1.94091253E+00 -2.58447364E-01 -1.13275677E-02
  1.45765609E-01 -1.54989698E-01 -2.74216945E-01 -2.37782408E-02  4.38587541E-02
  7.57353429E-03  8.77271506E-01  2.29789249E-01 -1.86112750E-01  3.40617524E-02
  0.00000000E+00  0.00000000E+00  2.33895987E-01  0.00000000E+00  0.00000000E+00
  0.00000000E+00  9.90697327E-01  0.00000000E+00  0.00000000E+00  0.00000000E+00
  0.00000000E+00  0.00000000E+00 -3.36696547E-01  1.71591991E-01  0.00000000E+00
  0.00000000E+00  0.00000000E+00 -2.33895987E-01  0.00000000E+00  0.00000000E+00
  0.00000000E+00 -9.90697327E-01  0.00000000E+00  0.00000000E+00  0.00000000E+00
  0.00000000E+00  0.00000000E+00 -3.36696547E-01 -1.71591991E-01  0.00000000E+00
  8.77774756E-02  8.85807193E-01 -1.87433239E-02 -2.02549718E-01  1.11803007E-02
 -3.78502090E+00 -1.81027000E+00 -1.94091253E+00  2.58447364E-01  1.13275677E-02
 -1.45765609E-01  1.54989698E-01 -2.74216945E-01  2.37782408E-02  4.38587541E-02
 -7.57353429E-03 -8.77271506E-01 -2.29789249E-01 -1.86112750E-01 -3.40617524E-02
  8.77774756E-02  8.85807193E-01  1.87433239E-02  2.02549718E-01  1.11803007E-02
 -3.78502090E+00  1.81027000E+00  1.94091253E+00  2.58447364E-01  1.13275677E-02
 -1.45765609E-01  1.54989698E-01 -2.74216945E-01 -2.37782408E-02 -4.38587541E-02
 -7.57353429E-03 -8.77271506E-01  2.29789249E-01  1.86112750E-01 -3.40617524E-02
  0.00000000E+00  0.00000000E+00  2.12536095E-01  0.00000000E+00  0.00000000E+00
  0.00000000E+00  2.59032681E-01  0.00000000E+00  0.00000000E+00  0.00000000E+00
  0.00000000E+00  0.00000000E+00 -1.92178746E-01 -1.31929057E-01  0.00000000E+00
  0.00000000E+00  0.00000000E+00  1.71182522E-01  0.00000000E+00  0.00000000E+00
 -8.77774756E-02 -8.85807193E-01 -1.87433239E-02  2.02549718E-01 -1.11803007E-02
  3.78502090E+00 -1.81027000E+00  1.94091253E+00 -2.58447364E-01 -1.13275677E-02
  1.45765609E-01 -1.54989698E-01 -2.74216945E-01  2.37782408E-02 -4.38587541E-02
  7.57353429E-03  8.77271506E-01 -2.29789249E-01  1.86112750E-01  3.40617524E-02
  0.00000000E+00  0.00000000E+00 -2.12536095E-01  0.00000000E+00  0.00000000E+00
  0.00000000E+00 -2.59032681E-01  0.00000000E+00  0.00000000E+00  0.00000000E+00
  0.00000000E+00  0.00000000E+00 -1.92178746E-01  1.31929057E-01  0.00000000E+00
  0.00000000E+00  0.00000000E+00 -1.71182522E-01  0.00000000E+00  0.00000000E+00
  1.48708080E-02  1.42030480E-01 -4.42854840E-02 -3.65436459E-02 -8.78256417E-02
 -5.28484788E-01 -4.66257026E-01  3.17548571E-01 -1.74923156E-01 -7.65125418E-02
  3.32366233E-02  6.10030045E-02  2.73345618E-02 -4.28194764E-01  1.79401912E-01
 -2.71237369E-02 -2.14359452E-01 -6.99835752E-02  5.03936822E-03 -3.18456248E-01
  4.97151414E-02 -4.69032525E-02  0.00000000E+00  5.51975824E-02 -6.45666987E-02
 -1.17291352E-01  0.00000000E+00 -1.25790589E-01 -1.26363711E-01 -7.01887286E-02
  2.80021691E-01 -8.86192871E-02  0.00000000E+00  0.00000000E+00 -1.06306251E-02
  4.97151414E-02 -4.69032525E-02  0.00000000E+00 -5.51975824E-02 -6.45666987E-02
 -1.17291352E-01  0.00000000E+00  1.25790589E-01 -1.26363711E-01 -7.01887286E-02
  2.80021691E-01 -8.86192871E-02  0.00000000E+00  0.00000000E+00  1.06306251E-02
  1.48708080E-02  1.42030480E-01 -4.42854840E-02  3.65436459E-02 -8.78256417E-02
 -5.28484788E-01 -4.66257026E-01 -3.17548571E-01 -1.74923156E-01 -7.65125418E-02
  3.32366233E-02  6.10030045E-02 -2.73345618E-02 -4.28194764E-01 -1.79401912E-01
 -2.71237369E-02 -2.14359452E-01 -6.99835752E-02 -5.03936822E-03 -3.18456248E-01
  1.48708080E-02  1.42030480E-01  4.42854840E-02 -3.65436459E-02 -8.78256417E-02
 -5.28484788E-01  4.66257026E-01  3.17548571E-01 -1.74923156E-01 -7.65125418E-02
  3.32366233E-02  6.10030045E-02 -2.73345618E-02  4.28194764E-01  1.79401912E-01
 -2.71237369E-02 -2.14359452E-01  6.99835752E-02  5.03936822E-03 -3.18456248E-01
 -8.28376176E-02 -3.12788369E-01  0.00000000E+00  7.92430295E-02 -5.41258629E-02
  1.24064213E+00  0.00000000E+00 -5.42745969E-01 -1.00384674E+00 -4.85638004E-04
 -3.29813350E-01  1.88333686E-01  0.00000000E+00  0.00000000E+00  2.27639832E-02
  4.42149815E-02  3.93013619E-01  0.00000000E+00  1.57773891E-01 -1.44239400E-01
  1.48708080E-02  1.42030480E-01  4.42854840E-02  3.65436459E-02 -8.78256417E-02
 -5.28484788E-01  4.66257026E-01 -3.17548571E-01 -1.74923156E-01 -7.65125418E-02
  3.32366233E-02  6.10030045E-02  2.73345618E-02  4.28194764E-01 -1.79401912E-01
 -2.71237369E-02 -2.14359452E-01  6.99835752E-02 -5.03936822E-03 -3.18456248E-01
 -8.28376176E-02 -3.12788369E-01  0.00000000E+00 -7.92430295E-02 -5.41258629E-02
  1.24064213E+00  0.00000000E+00  5.42745969E-01 -1.00384674E+00 -4.85638004E-04
 -3.29813350E-01  1.88333686E-01  0.00000000E+00  0.00000000E+00 -2.27639832E-02
  4.42149815E-02  3.93013619E-01  0.00000000E+00 -1.57773891E-01 -1.44239400E-01
 -6.58688831E-02 -2.07033400E-01  6.17662273E-02  2.93639156E-02 -3.19294963E-02
  7.19840879E-01  6.14856814E-01 -3.29920501E-01 -2.20052058E-01  2.47717202E-01
 -3.12062685E-01 -7.15212505E-02 -2.44133438E-02 -1.27447453E-01 -2.38569080E-02
  1.77358391E-02  2.74581914E-01  1.86115220E-01  1.30632100E-01  2.52093855E-02
  0.00000000E+00  0.00000000E+00  1.79441962E-01  0.00000000E+00  0.00000000E+00
  0.00000000E+00  5.62867417E-01  0.00000000E+00  0.00000000E+00  0.00000000E+00
  0.00000000E+00  0.00000000E+00 -4.26994844E-02  4.96178750E-01  0.00000000E+00
  0.00000000E+00  0.00000000E+00  1.79441962E-01  0.00000000E+00  0.00000000E+00
  0.00000000E+00  5.62867417E-01  0.00000000E+00  0.00000000E+00  0.00000000E+00
  0.00000000E+00  0.00000000E+00  4.26994844E-02  4.96178750E-01  0.00000000E+00
 -6.58688831E-02 -2.07033400E-01  6.17662273E-02 -2.93639156E-02 -3.19294963E-02
  7.19840879E-01  6.14856814E-01  3.29920501E-01 -2.20052058E-01  2.47717202E-01
 -3.12062685E-01 -7.15212505E-02  2.44133438E-02 -1.27447453E-01  2.38569080E-02
  1.77358391E-02  2.74581914E-01  1.86115220E-01 -1.30632100E-01  2.52093855E-02
  6.58688831E-02  2.07033400E-01  6.17662273E-02 -2.93639156E-02  3.19294963E-02
 -7.19840879E-01  6.14856814E-01  3.29920501E-01  2.20052058E-01 -2.47717202E-01
  3.12062685E-01  7.15212505E-02 -2.44133438E-02 -1.27447453E-01  2.38569080E-02
 -1.77358391E-02 -2.74581914E-01  1.86115220E-01 -1.30632100E-01 -2.52093855E-02
  0.00000000E+00  0.00000000E+00  9.70782826E-02  0.00000000E+00  0.00000000E+00
  0.00000000E+00  2.96056585E-02  0.00000000E+00  0.00000000E+00  0.00000000E+00
  0.00000000E+00  0.00000000E+00 -2.36688205E-01 -3.48711449E-01  0.00000000E+00
  0.00000000E+00  0.00000000E+00  3.55374756E-01  0.00000000E+00  0.00000000E+00
  6.58688831E-02  2.07033400E-01  6.17662273E-02  2.93639156E-02  3.19294963E-02
 -7.19840879E-01  6.14856814E-01 -3.29920501E-01  2.20052058E-01 -2.47717202E-01
  3.12062685E-01  7.15212505E-02  2.44133438E-02 -1.27447453E-01 -2.38569080E-02
 -1.77358391E-02 -2.74581914E-01  1.86115220E-01  1.30632100E-01 -2.52093855E-02
  0.00000000E+00  0.00000000E+00  9.70782826E-02  0.00000000E+00  0.00000000E+00
  0.00000000E+00  2.96056585E-02  0.00000000E+00  0.00000000E+00  0.00000000E+00
  0.00000000E+00  0.00000000E+00  2.36688205E-01 -3.48711449E-01  0.00000000E+00
  0.00000000E+00  0.00000000E+00  3.55374756E-01  0.00000000E+00  0.00000000E+00
 -2.55819767E-02 -7.97837534E-02 -9.76140959E-02 -1.00737898E-01 -9.69858974E-02
 -6.97650061E-01 -3.48633197E-01 -2.33243522E-01 -2.31355771E-01 -1.70864825E-01
  3.65862436E-01 -2.82927381E-01 -8.75748790E-03 -1.24232624E-01 -1.56459787E-02
 -1.76550211E-03  1.00773661E-01 -6.60782336E-03 -1.01834391E-01 -1.73387525E-03
 -2.41805582E-02 -8.76395237E-02  0.00000000E+00 -1.32500401E-01 -5.20174843E-02
  7.39858326E-01  0.00000000E+00 -4.24104590E-01 -9.52090346E-02  6.53688735E-02
  2.66722837E-01 -3.29403809E-01  0.00000000E+00  0.00000000E+00 -9.34986353E-02
  2.41805582E-02  8.76395237E-02  0.00000000E+00 -1.32500401E-01  5.20174843E-02
 -7.39858326E-01  0.00000000E+00 -4.24104590E-01  9.52090346E-02 -6.53688735E-02
 -2.66722837E-01  3.29403809E-01  0.00000000E+00  0.00000000E+00 -9.34986353E-02
  2.55819767E-02  7.97837534E-02  9.76140959E-02 -1.00737898E-01  9.69858974E-02
  6.97650061E-01  3.48633197E-01 -2.33243522E-01  2.31355771E-01  1.70864825E-01
 -3.65862436E-01  2.82927381E-01 -8.75748790E-03  1.24232624E-01 -1.56459787E-02
  1.76550211E-03 -1.00773661E-01  6.60782336E-03 -1.01834391E-01  1.73387525E-03
 -2.55819767E-02 -7.97837534E-02  9.76140959E-02 -1.00737898E-01 -9.69858974E-02
 -6.97650061E-01  3.48633197E-01 -2.33243522E-01 -2.31355771E-01 -1.70864825E-01
  3.65862436E-01 -2.82927381E-01  8.75748790E-03  1.24232624E-01 -1.56459787E-02
 -1.76550211E-03  1.00773661E-01  6.60782336E-03 -1.01834391E-01 -1.73387525E-03
 -9.06465926E-02 -7.44155387E-01  0.00000000E+00 -8.32931915E-02  5.77032329E-02
  3.21836061E+00  0.00000000E+00 -1.16007285E+00 -1.99266850E+00  1.99653346E-01
  5.80478552E-02 -2.98688444E-01  0.00000000E+00  0.00000000E+00  3.54310070E-01
  6.39253644E-02  6.91485301E-01  0.00000000E+00 -3.70890851E-01  1.25594977E-01
  2.55819767E-02  7.97837534E-02 -9.76140959E-02 -1.00737898E-01  9.69858974E-02
  6.97650061E-01 -3.48633197E-01 -2.33243522E-01  2.31355771E-01  1.70864825E-01
 -3.65862436E-01  2.82927381E-01  8.75748790E-03 -1.24232624E-01 -1.56459787E-02
  1.76550211E-03 -1.00773661E-01 -6.60782336E-03 -1.01834391E-01  1.73387525E-03
  9.06465926E-02  7.44155387E-01  0.00000000E+00 -8.32931915E-02 -5.77032329E-02
 -3.21836061E+00  0.00000000E+00 -1.16007285E+00  1.99266850E+00 -1.99653346E-01
 -5.80478552E-02  2.98688444E-01  0.00000000E+00  0.00000000E+00  3.54310070E-01
 -6.39253644E-02 -6.91485301E-01  0.00000000E+00 -3.70890851E-01 -1.25594977E-01
  3.58619273E-03  3.89180011E-01  6.54976158E-02 -1.73308082E-02  8.66976456E-03
 -2.07038835E+00 -5.70217571E-01  1.12767634E+00  1.34571364E-01 -2.24590662E-01
 -1.01827709E-01  1.35636071E-01 -1.66584791E-01  5.66212903E-02  1.27999449E-01
 -2.40569621E-02 -1.97497148E-01 -1.20740257E-01 -2.41042803E-01 -9.58682491E-02
 -3.61156801E-02 -1.92826415E-01  0.00000000E+00 -1.24920397E-01  3.97039163E-02
  2.69147526E+00  0.00000000E+00 -9.51517172E-01  3.68012699E-01 -2.27355434E-01
  2.63069282E-01  4.12813284E-03  0.00000000E+00  0.00000000E+00  2.92367345E-01
  3.61156801E-02  1.92826415E-01  0.00000000E+00 -1.24920397E-01 -3.97039163E-02
 -2.69147526E+00  0.00000000E+00 -9.51517172E-01 -3.68012699E-01  2.27355434E-01
 -2.63069282E-01 -4.12813284E-03  0.00000000E+00  0.00000000E+00  2.92367345E-01
 -3.58619273E-03 -3.89180011E-01 -6.54976158E-02 -1.73308082E-02 -8.66976456E-03
  2.07038835E+00  5.70217571E-01  1.12767634E+00 -1.34571364E-01  2.24590662E-01
  1.01827709E-01 -1.35636071E-01 -1.66584791E-01 -5.66212903E-02  1.27999449E-01
  2.40569621E-02  1.97497148E-01  1.20740257E-01 -2.41042803E-01  9.58682491E-02
  3.58619273E-03  3.89180011E-01 -6.54976158E-02 -1.73308082E-02  8.66976456E-03
 -2.07038835E+00  5.70217571E-01  1.12767634E+00  1.34571364E-01 -2.24590662E-01
 -1.01827709E-01  1.35636071E-01  1.66584791E-01 -5.66212903E-02  1.27999449E-01
 -2.40569621E-02 -1.97497148E-01  1.20740257E-01 -2.41042803E-01 -9.58682491E-02
 -5.05097878E-02 -3.98312286E-02  0.00000000E+00 -1.72440745E-01 -4.85947341E-02
  2.07182677E+00  0.00000000E+00 -1.29858396E+00 -5.29941978E-01 -4.18919715E-01
  5.37142267E-01 -2.48195724E-01  0.00000000E+00  0.00000000E+00 -3.59932136E-02
  4.46208121E-02  2.88165235E-01  0.00000000E+00 -9.10908607E-02 -2.44943842E-02
 -3.58619273E-03 -3.89180011E-01  6.54976158E-02 -1.73308082E-02 -8.66976456E-03
  2.07038835E+00 -5.70217571E-01  1.12767634E+00 -1.34571364E-01  2.24590662E-01
  1.01827709E-01 -1.35636071E-01  1.66584791E-01  5.66212903E-02  1.27999449E-01
  2.40569621E-02  1.97497148E-01 -1.20740257E-01 -2.41042803E-01  9.58682491E-02
  5.05097878E-02  3.98312286E-02  0.00000000E+00 -1.72440745E-01  4.85947341E-02
 -2.07182677E+00  0.00000000E+00 -1.29858396E+00  5.29941978E-01  4.18919715E-01
 -5.37142267E-01  2.48195724E-01  0.00000000E+00  0.00000000E+00 -3.59932136E-02
 -4.46208121E-02 -2.88165235E-01  0.00000000E+00 -9.10908607E-02  2.44943842E-02
 -3.28458309E-02 -4.64306780E-01 -8.13851521E-02 -4.12794970E-02 -6.55810750E-02
  1.65075931E+00  8.80232269E-01 -9.33518533E-01 -5.55597157E-01  2.35675040E-02
  1.63242371E-01 -8.41437806E-02  5.93591468E-03 -2.77325192E-01 -2.87798885E-01
  5.09784911E-02  3.60906942E-01 -5.22970408E-03 -2.44070134E-02  1.88036732E-01
  0.00000000E+00  0.00000000E+00  1.12213557E-01  0.00000000E+00  0.00000000E+00
  0.00000000E+00  7.05386540E-01  0.00000000E+00  0.00000000E+00  0.00000000E+00
  0.00000000E+00  0.00000000E+00  4.97024437E-01  2.99916092E-01  0.00000000E+00
  0.00000000E+00  0.00000000E+00 -1.12213557E-01  0.00000000E+00  0.00000000E+00
  0.00000000E+00 -7.05386540E-01  0.00000000E+00  0.00000000E+00  0.00000000E+00
  0.00000000E+00  0.00000000E+00  4.97024437E-01 -2.99916092E-01  0.00000000E+00
  3.28458309E-02  4.64306780E-01  8.13851521E-02 -4.12794970E-02  6.55810750E-02
 -1.65075931E+00 -8.80232269E-01 -9.33518533E-01  5.55597157E-01 -2.35675040E-02
 -1.63242371E-01  8.41437806E-02  5.93591468E-03  2.77325192E-01 -2.87798885E-01
 -5.09784911E-02 -3.60906942E-01  5.22970408E-03 -2.44070134E-02 -1.88036732E-01
  3.28458309E-02  4.64306780E-01 -8.13851521E-02  4.12794970E-02  6.55810750E-02
 -1.65075931E+00  8.80232269E-01  9.33518533E-01  5.55597157E-01 -2.35675040E-02
 -1.63242371E-01  8.41437806E-02  5.93591468E-03 -2.77325192E-01  2.87798885E-01
 -5.09784911E-02 -3.60906942E-01 -5.22970408E-03  2.44070134E-02 -1.88036732E-01
  0.00000000E+00  0.00000000E+00  4.60888440E-02  0.00000000E+00  0.00000000E+00
  0.00000000E+00 -4.87422148E-01  0.00000000E+00  0.00000000E+00  0.00000000E+00
  0.00000000E+00  0.00000000E+00 -1.40682686E-01  3.01717244E-01  0.00000000E+00
  0.00000000E+00  0.00000000E+00  7.52601185E-02  0.00000000E+00  0.00000000E+00
 -3.28458309E-02 -4.64306780E-01  8.13851521E-02  4.12794970E-02 -6.55810750E-02
  1.65075931E+00 -8.80232269E-01  9.33518533E-01 -5.55597157E-01  2.35675040E-02
  1.63242371E-01 -8.41437806E-02  5.93591468E-03  2.77325192E-01  2.87798885E-01
  5.09784911E-02  3.60906942E-01  5.22970408E-03  2.44070134E-02  1.88036732E-01
  0.00000000E+00  0.00000000E+00 -4.60888440E-02  0.00000000E+00  0.00000000E+00
  0.00000000E+00  4.87422148E-01  0.00000000E+00  0.00000000E+00  0.00000000E+00
  0.00000000E+00  0.00000000E+00 -1.40682686E-01 -3.01717244E-01  0.00000000E+00
  0.00000000E+00  0.00000000E+00 -7.52601185E-02  0.00000000E+00  0.00000000E+00
  3.09010996E-02  8.98851817E-01 -7.05024759E-02 -1.74656097E-01 -2.72457229E-02
 -2.43038232E+00 -1.57218417E+00  5.95418999E-01 -3.36439403E-02  9.05781863E-02
 -2.20687198E-01 -1.34259954E-01  1.10766835E-01 -5.91580813E-02  1.59321664E-02
 -2.13235612E-02 -4.40035210E-01  1.63105861E-01  3.20176542E-01 -3.14893797E-02
 -2.96051300E-02 -8.69036245E-01  0.00000000E+00  1.02548462E-01  1.42926499E-02
  2.66129830E+00  0.00000000E+00 -3.22529352E-01  9.95940280E-01  1.97483284E-01
  1.92539578E-01 -1.30522269E-01  0.00000000E+00  0.00000000E+00 -9.39483250E-02
 -2.96051300E-02 -8.69036245E-01  0.00000000E+00 -1.02548462E-01  1.42926499E-02
  2.66129830E+00  0.00000000E+00  3.22529352E-01  9.95940280E-01  1.97483284E-01
  1.92539578E-01 -1.30522269E-01  0.00000000E+00  0.00000000E+00  9.39483250E-02
  3.09010996E-02  8.98851817E-01 -7.05024759E-02  1.74656097E-01 -2.72457229E-02
 -2.43038232E+00 -1.57218417E+00 -5.95418999E-01 -3.36439403E-02  9.05781863E-02
 -2.20687198E-01 -1.34259954E-01 -1.10766835E-01 -5.91580813E-02 -1.59321664E-02
 -2.13235612E-02 -4.40035210E-01  1.63105861E-01 -3.20176542E-01 -3.14893797E-02
  3.09010996E-02  8.98851817E-01  7.05024759E-02 -1.74656097E-01 -2.72457229E-02
 -2.43038232E+00  1.57218417E+00  5.95418999E-01 -3.36439403E-02  9.05781863E-02
 -2.20687198E-01 -1.34259954E-01 -1.10766835E-01  5.91580813E-02  1.59321664E-02
 -2.13235612E-02 -4.40035210E-01 -1.63105861E-01  3.20176542E-01 -3.14893797E-02
 -3.98518485E-02 -9.93010349E-01  0.00000000E+00  2.18428451E-01  6.18982824E-02
  2.76789200E+00  0.00000000E+00 -5.21945298E-01 -1.49068163E+00  2.34692602E-01
  1.81641425E-01 -8.83407242E-02  0.00000000E+00  0.00000000E+00  1.38618191E-01
 -2.65111848E-02  3.02936520E-01  0.00000000E+00 -1.67113163E-01  2.10722404E-01
  3.09010996E-02  8.98851817E-01  7.05024759E-02  1.74656097E-01 -2.72457229E-02
 -2.43038232E+00  1.57218417E+00 -5.95418999E-01 -3.36439403E-02  9.05781863E-02
 -2.20687198E-01 -1.34259954E-01  1.10766835E-01  5.91580813E-02 -1.59321664E-02
 -2.13235612E-02 -4.40035210E-01 -1.63105861E-01 -3.20176542E-01 -3.14893797E-02
 -3.98518485E-02 -9.93010349E-01  0.00000000E+00 -2.18428451E-01  6.18982824E-02
  2.76789200E+00  0.00000000E+00  5.21945298E-01 -1.49068163E+00  2.34692602E-01
  1.81641425E-01 -8.83407242E-02  0.00000000E+00  0.00000000E+00 -1.38618191E-01
 -2.65111848E-02  3.02936520E-01  0.00000000E+00  1.67113163E-01  2.10722404E-01
 -7.49941525E-02 -1.52842822E+00 -2.21010250E-01 -4.37803438E-02  5.17187284E-02
  4.96962757E+00  2.33436396E+00 -2.35289756E+00  5.06606779E-01  2.49161119E-01
  1.73340134E-01  1.47848808E-02 -1.21091474E-02  2.33334378E-01 -1.59039471E-02
  5.56042972E-02  8.69717195E-01  9.51744226E-02  7.69295712E-02 -5.08491071E-03
  0.00000000E+00  0.00000000E+00  2.01044253E-01  0.00000000E+00  0.00000000E+00
  0.00000000E+00  1.03144929E-01  0.00000000E+00  0.00000000E+00  0.00000000E+00
  0.00000000E+00  0.00000000E+00  3.21949602E-01 -2.02175865E-01  0.00000000E+00
  0.00000000E+00  0.00000000E+00 -2.01044253E-01  0.00000000E+00  0.00000000E+00
  0.00000000E+00 -1.03144929E-01  0.00000000E+00  0.00000000E+00  0.00000000E+00
  0.00000000E+00  0.00000000E+00  3.21949602E-01  2.02175865E-01  0.00000000E+00
  7.49941525E-02  1.52842822E+00  2.21010250E-01 -4.37803438E-02 -5.17187284E-02
 -4.96962757E+00 -2.33436396E+00 -2.35289756E+00 -5.06606779E-01 -2.49161119E-01
 -1.73340134E-01 -1.47848808E-02 -1.21091474E-02 -2.33334378E-01 -1.59039471E-02
 -5.56042972E-02 -8.69717195E-01 -9.51744226E-02  7.69295712E-02  5.08491071E-03
  7.49941525E-02  1.52842822E+00 -2.21010250E-01  4.37803438E-02 -5.17187284E-02
 -4.96962757E+00  2.33436396E+00  2.35289756E+00 -5.06606779E-01 -2.49161119E-01
 -1.73340134E-01 -1.47848808E-02 -1.21091474E-02  2.33334378E-01  1.59039471E-02
 -5.56042972E-02 -8.69717195E-01  9.51744226E-02 -7.69295712E-02  5.08491071E-03
  0.00000000E+00  0.00000000E+00  3.37729033E-01  0.00000000E+00  0.00000000E+00
  0.00000000E+00  1.33910442E+00  0.00000000E+00  0.00000000E+00  0.00000000E+00
  0.00000000E+00  0.00000000E+00  2.48968342E-01 -1.90286618E-01  0.00000000E+00
  0.00000000E+00  0.00000000E+00 -3.58056070E-01  0.00000000E+00  0.00000000E+00
 -7.49941525E-02 -1.52842822E+00  2.21010250E-01  4.37803438E-02  5.17187284E-02
  4.96962757E+00 -2.33436396E+00  2.35289756E+00  5.06606779E-01  2.49161119E-01
  1.73340134E-01  1.47848808E-02 -1.21091474E-02 -2.33334378E-01  1.59039471E-02
  5.56042972E-02  8.69717195E-01 -9.51744226E-02 -7.69295712E-02 -5.08491071E-03
  0.00000000E+00  0.00000000E+00 -3.37729033E-01  0.00000000E+00  0.00000000E+00
  0.00000000E+00 -1.33910442E+00  0.00000000E+00  0.00000000E+00  0.00000000E+00
  0.00000000E+00  0.00000000E+00  2.48968342E-01  1.90286618E-01  0.00000000E+00
  0.00000000E+00  0.00000000E+00  3.58056070E-01  0.00000000E+00  0.00000000E+00
  5.97888373E-02  6.35893725E-01 -4.46422209E-04  2.44843840E-02  8.57617424E-02
 -4.00230049E+00 -2.02529554E+00  1.13104313E+00  3.61757371E-01 -4.08229836E-02
 -4.18932071E-02 -6.21990529E-02  1.18947213E-02 -1.53141014E-01  2.87440157E-01
 -3.88408549E-02 -4.76488200E-01  1.03660510E-01  8.40709544E-02 -3.40299417E-01
 -2.78058930E-02 -1.32423757E+00  0.00000000E+00  3.03391745E-02  3.93535919E-02
  6.64249495E+00  0.00000000E+00 -1.07192291E+00  2.07581975E+00  2.51885631E-01
 -1.12298465E-01  3.60438455E-01  0.00000000E+00  0.00000000E+00  1.96063874E-01
  2.78058930E-02  1.32423757E+00  0.00000000E+00  3.03391745E-02 -3.93535919E-02
 -6.64249495E+00  0.00000000E+00 -1.07192291E+00 -2.07581975E+00 -2.51885631E-01
  1.12298465E-01 -3.60438455E-01  0.00000000E+00  0.00000000E+00  1.96063874E-01
 -5.97888373E-02 -6.35893725E-01  4.46422209E-04  2.44843840E-02 -8.57617424E-02
  4.00230049E+00  2.02529554E+00  1.13104313E+00 -3.61757371E-01  4.08229836E-02
  4.18932071E-02  6.21990529E-02  1.18947213E-02  1.53141014E-01  2.87440157E-01
  3.88408549E-02  4.76488200E-01 -1.03660510E-01  8.40709544E-02  3.40299417E-01
  5.97888373E-02  6.35893725E-01  4.46422209E-04  2.44843840E-02  8.57617424E-02
 -4.00230049E+00  2.02529554E+00  1.13104313E+00  3.61757371E-01 -4.08229836E-02
 -4.18932071E-02 -6.21990529E-02 -1.18947213E-02  1.53141014E-01  2.87440157E-01
 -3.88408549E-02 -4.76488200E-01 -1.03660510E-01  8.40709544E-02 -3.40299417E-01
 -4.13762816E-03  4.82793255E-01  0.00000000E+00  4.08062226E-02 -1.90829553E-01
  1.07058520E+00  0.00000000E+00  3.73834524E-01 -5.04653697E-01  1.80586287E-01
 -2.72305897E-01 -9.31680275E-02  0.00000000E+00  0.00000000E+00  4.30869021E-02
  9.10135236E-03 -8.40054436E-02  0.00000000E+00 -8.83475328E-02  8.35047611E-02
 -5.97888373E-02 -6.35893725E-01 -4.46422209E-04  2.44843840E-02 -8.57617424E-02
  4.00230049E+00 -2.02529554E+00  1.13104313E+00 -3.61757371E-01  4.08229836E-02
  4.18932071E-02  6.21990529E-02 -1.18947213E-02 -1.53141014E-01  2.87440157E-01
  3.88408549E-02  4.76488200E-01  1.03660510E-01  8.40709544E-02  3.40299417E-01
  4.13762816E-03 -4.82793255E-01  0.00000000E+00  4.08062226E-02  1.90829553E-01
 -1.07058520E+00  0.00000000E+00  3.73834524E-01  5.04653697E-01 -1.80586287E-01
  2.72305897E-01  9.31680275E-02  0.00000000E+00  0.00000000E+00  4.30869021E-02
 -9.10135236E-03  8.40054436E-02  0.00000000E+00 -8.83475328E-02 -8.35047611E-02
  3.66526528E-03 -3.51329743E-02  1.08620812E-02 -5.74505589E-03 -1.11020158E-01
  4.57552404E-02  8.63436509E-03 -1.09960749E-02 -2.43018167E-01 -7.91712168E-03
  1.73780789E-02  1.77539864E-02 -5.53866625E-04 -5.08471719E-01  9.69076498E-02
  3.19346116E-03  5.68218993E-03  1.11238612E-02 -1.62099527E-02 -2.12136179E-01
  0.00000000E+00  0.00000000E+00  1.42889308E-01  0.00000000E+00  0.00000000E+00
  0.00000000E+00  3.34150381E-01  0.00000000E+00  0.00000000E+00  0.00000000E+00
  0.00000000E+00  0.00000000E+00  5.91668876E-03  4.24333818E-01  0.00000000E+00
  0.00000000E+00  0.00000000E+00  1.42889308E-01  0.00000000E+00  0.00000000E+00
  0.00000000E+00  3.34150381E-01  0.00000000E+00  0.00000000E+00  0.00000000E+00
  0.00000000E+00  0.00000000E+00 -5.91668876E-03  4.24333818E-01  0.00000000E+00
  3.66526528E-03 -3.51329743E-02  1.08620812E-02  5.74505589E-03 -1.11020158E-01
  4.57552404E-02  8.63436509E-03  1.09960749E-02 -2.43018167E-01 -7.91712168E-03
  1.73780789E-02  1.77539864E-02  5.53866625E-04 -5.08471719E-01 -9.69076498E-02
  3.19346116E-03  5.68218993E-03  1.11238612E-02  1.62099527E-02 -2.12136179E-01
 -3.66526528E-03  3.51329743E-02  1.08620812E-02  5.74505589E-03  1.11020158E-01
 -4.57552404E-02  8.63436509E-03  1.09960749E-02  2.43018167E-01  7.91712168E-03
 -1.73780789E-02 -1.77539864E-02 -5.53866625E-04 -5.08471719E-01 -9.69076498E-02
 -3.19346116E-03 -5.68218993E-03  1.11238612E-02  1.62099527E-02  2.12136179E-01
  0.00000000E+00  0.00000000E+00 -1.18222091E-01  0.00000000E+00  0.00000000E+00
  0.00000000E+00 -2.52233778E-01  0.00000000E+00  0.00000000E+00  0.00000000E+00
  0.00000000E+00  0.00000000E+00  7.98510762E-02  5.14647722E-01  0.00000000E+00
  0.00000000E+00  0.00000000E+00 -2.04830244E-01  0.00000000E+00  0.00000000E+00
 -3.66526528E-03  3.51329743E-02  1.08620812E-02 -5.74505589E-03  1.11020158E-01
 -4.57552404E-02  8.63436509E-03 -1.09960749E-02  2.43018167E-01  7.91712168E-03
 -1.73780789E-02 -1.77539864E-02  5.53866625E-04 -5.08471719E-01  9.69076498E-02
 -3.19346116E-03 -5.68218993E-03  1.11238612E-02 -1.62099527E-02  2.12136179E-01
  0.00000000E+00  0.00000000E+00 -1.18222091E-01  0.00000000E+00  0.00000000E+00
  0.00000000E+00 -2.52233778E-01  0.00000000E+00  0.00000000E+00  0.00000000E+00
  0.00000000E+00  0.00000000E+00 -7.98510762E-02  5.14647722E-01  0.00000000E+00
  0.00000000E+00  0.00000000E+00 -2.04830244E-01  0.00000000E+00  0.00000000E+00
  1.48587027E-02  1.51167788E-01 -4.65602745E-02 -7.40509963E-03  1.00097059E-01
 -9.84949185E-01 -6.32766739E-01  4.42885353E-02  2.17718574E-01 -8.87196684E-02
  1.40545773E-01 -8.55000099E-02  8.13411047E-03  3.19472785E-01 -6.36637573E-02
 -8.64155072E-03 -1.07708819E-01 -8.60241468E-04  2.51043662E-02  1.03549973E-01
 -1.41645180E-02 -3.19681598E-01  0.00000000E+00  4.18510655E-01  1.22568580E-01
  1.01468148E+00  0.00000000E+00  5.39632305E-01  8.65394042E-01  4.75405634E-01
 -9.49251093E-01  3.87359714E-01  0.00000000E+00  0.00000000E+00  1.84532659E-02
  1.41645180E-02  3.19681598E-01  0.00000000E+00  4.18510655E-01 -1.22568580E-01
 -1.01468148E+00  0.00000000E+00  5.39632305E-01 -8.65394042E-01 -4.75405634E-01
  9.49251093E-01 -3.87359714E-01  0.00000000E+00  0.00000000E+00  1.84532659E-02
 -1.48587027E-02 -1.51167788E-01  4.65602745E-02 -7.40509963E-03 -1.00097059E-01
  9.84949185E-01  6.32766739E-01  4.42885353E-02 -2.17718574E-01  8.87196684E-02
 -1.40545773E-01  8.55000099E-02  8.13411047E-03 -3.19472785E-01 -6.36637573E-02
  8.64155072E-03  1.07708819E-01  8.60241468E-04  2.51043662E-02 -1.03549973E-01
  1.48587027E-02  1.51167788E-01  4.65602745E-02 -7.40509963E-03  1.00097059E-01
 -9.84949185E-01  6.32766739E-01  4.42885353E-02  2.17718574E-01 -8.87196684E-02
  1.40545773E-01 -8.55000099E-02 -8.13411047E-03 -3.19472785E-01 -6.36637573E-02
 -8.64155072E-03 -1.07708819E-01  8.60241468E-04  2.51043662E-02  1.03549973E-01
  3.33882234E-03 -2.63805243E-02  0.00000000E+00 -9.92199131E-02  1.96300491E-02
  5.35220033E-01  0.00000000E+00 -9.56215720E-02 -1.17260019E-01 -1.22899439E-01
  4.33101110E-01 -2.35581568E-01  0.00000000E+00  0.00000000E+00  3.20675676E-02
 -1.01609914E-02  3.40653035E-03  0.00000000E+00 -1.55714788E-01  9.97492300E-02
 -1.48587027E-02 -1.51167788E-01 -4.65602745E-02 -7.40509963E-03 -1.00097059E-01
  9.84949185E-01 -6.32766739E-01  4.42885353E-02 -2.17718574E-01  8.87196684E-02
 -1.40545773E-01  8.55000099E-02 -8.13411047E-03  3.19472785E-01 -6.36637573E-02
  8.64155072E-03  1.07708819E-01 -8.60241468E-04  2.51043662E-02 -1.03549973E-01
 -3.33882234E-03  2.63805243E-02  0.00000000E+00 -9.92199131E-02 -1.96300491E-02
 -5.35220033E-01  0.00000000E+00 -9.56215720E-02  1.17260019E-01  1.22899439E-01
 -4.33101110E-01  2.35581568E-01  0.00000000E+00  0.00000000E+00  3.20675676E-02
  1.01609914E-02 -3.40653035E-03  0.00000000E+00 -1.55714788E-01 -9.97492300E-02
 -3.53538470E-03 -2.13927410E-01  8.97892452E-02  1.15665121E-01 -5.28099312E-02
  6.55056494E-01  3.54135746E-01 -5.86340941E-02 -1.63312046E-01  4.40693963E-01
 -5.36972160E-01  2.10657803E-01  1.01181294E-02 -1.73371931E-01  5.28121865E-02
 -1.02797167E-02  6.48568186E-02  1.71664717E-01  1.97896782E-01 -6.12287454E-02
  0.00000000E+00  0.00000000E+00  1.86536743E-01  0.00000000E+00  0.00000000E+00
  0.00000000E+00  5.72701275E-01  0.00000000E+00  0.00000000E+00  0.00000000E+00
  0.00000000E+00  0.00000000E+00  9.64337561E-03  4.95150545E-01  0.00000000E+00
  0.00000000E+00  0.00000000E+00 -1.86536743E-01  0.00000000E+00  0.00000000E+00
  0.00000000E+00 -5.72701275E-01  0.00000000E+00  0.00000000E+00  0.00000000E+00
  0.00000000E+00  0.00000000E+00  9.64337561E-03 -4.95150545E-01  0.00000000E+00
  3.53538470E-03  2.13927410E-01 -8.97892452E-02  1.15665121E-01  5.28099312E-02
 -6.55056494E-01 -3.54135746E-01 -5.86340941E-02  1.63312046E-01 -4.40693963E-01
  5.36972160E-01 -2.10657803E-01  1.01181294E-02  1.73371931E-01  5.28121865E-02
  1.02797167E-02 -6.48568186E-02 -1.71664717E-01  1.97896782E-01  6.12287454E-02
  3.53538470E-03  2.13927410E-01  8.97892452E-02 -1.15665121E-01  5.28099312E-02
 -6.55056494E-01  3.54135746E-01  5.86340941E-02  1.63312046E-01 -4.40693963E-01
  5.36972160E-01 -2.10657803E-01  1.01181294E-02 -1.73371931E-01 -5.28121865E-02
  1.02797167E-02 -6.48568186E-02  1.71664717E-01 -1.97896782E-01  6.12287454E-02
  0.00000000E+00  0.00000000E+00  6.82359977E-02  0.00000000E+00  0.00000000E+00
  0.00000000E+00  1.03787090E-01  0.00000000E+00  0.00000000E+00  0.00000000E+00
  0.00000000E+00  0.00000000E+00  1.86192600E-02 -1.82169714E-01  0.00000000E+00
  0.00000000E+00  0.00000000E+00  4.65887037E-02  0.00000000E+00  0.00000000E+00
 -3.53538470E-03 -2.13927410E-01 -8.97892452E-02 -1.15665121E-01 -5.28099312E-02
  6.55056494E-01 -3.54135746E-01  5.86340941E-02 -1.63312046E-01  4.40693963E-01
 -5.36972160E-01  2.10657803E-01  1.01181294E-02  1.73371931E-01 -5.28121865E-02
 -1.02797167E-02  6.48568186E-02 -1.71664717E-01 -1.97896782E-01 -6.12287454E-02
  0.00000000E+00  0.00000000E+00 -6.82359977E-02  0.00000000E+00  0.00000000E+00
  0.00000000E+00 -1.03787090E-01  0.00000000E+00  0.00000000E+00  0.00000000E+00
  0.00000000E+00  0.00000000E+00  1.86192600E-02  1.82169714E-01  0.00000000E+00
  0.00000000E+00  0.00000000E+00 -4.65887037E-02  0.00000000E+00  0.00000000E+00
 -7.51665414E-03 -3.26112507E-01 -4.27003425E-02 -5.98166513E-02 -1.20638926E-01
  9.73222825E-01  3.77753692E-01 -4.25353740E-01  3.73636966E-02 -6.06246124E-02
  2.11141765E-01  2.44834170E-04  4.91811991E-03 -3.70091329E-01  2.42873154E-01
  6.77165048E-03  1.46263865E-01 -1.18430514E-02 -6.15372438E-02 -2.65062701E-01
  0.00000000E+00  0.00000000E+00  1.83651563E-01  0.00000000E+00  0.00000000E+00
  0.00000000E+00  2.30139161E-01  0.00000000E+00  0.00000000E+00  0.00000000E+00
  0.00000000E+00  0.00000000E+00 -1.28744750E-01  2.42598088E-01  0.00000000E+00
  0.00000000E+00  0.00000000E+00 -1.83651563E-01  0.00000000E+00  0.00000000E+00
  0.00000000E+00 -2.30139161E-01  0.00000000E+00  0.00000000E+00  0.00000000E+00
  0.00000000E+00  0.00000000E+00 -1.28744750E-01 -2.42598088E-01  0.00000000E+00
  7.51665414E-03  3.26112507E-01  4.27003425E-02 -5.98166513E-02  1.20638926E-01
 -9.73222825E-01 -3.77753692E-01 -4.25353740E-01 -3.73636966E-02  6.06246124E-02
 -2.11141765E-01 -2.44834170E-04  4.91811991E-03  3.70091329E-01  2.42873154E-01
 -6.77165048E-03 -1.46263865E-01  1.18430514E-02 -6.15372438E-02  2.65062701E-01
  7.51665414E-03  3.26112507E-01 -4.27003425E-02  5.98166513E-02  1.20638926E-01
 -9.73222825E-01  3.77753692E-01  4.25353740E-01 -3.73636966E-02  6.06246124E-02
 -2.11141765E-01 -2.44834170E-04  4.91811991E-03 -3.70091329E-01 -2.42873154E-01
 -6.77165048E-03 -1.46263865E-01 -1.18430514E-02  6.15372438E-02  2.65062701E-01
  0.00000000E+00  0.00000000E+00 -1.16587110E-01  0.00000000E+00  0.00000000E+00
  0.00000000E+00  2.17392214E-01  0.00000000E+00  0.00000000E+00  0.00000000E+00
  0.00000000E+00  0.00000000E+00  2.95071819E-01  4.61050647E-01  0.00000000E+00
  0.00000000E+00  0.00000000E+00 -3.49779285E-01  0.00000000E+00  0.00000000E+00
 -7.51665414E-03 -3.26112507E-01  4.27003425E-02  5.98166513E-02 -1.20638926E-01
  9.73222825E-01 -3.77753692E-01  4.25353740E-01  3.73636966E-02 -6.06246124E-02
  2.11141765E-01  2.44834170E-04  4.91811991E-03  3.70091329E-01 -2.42873154E-01
  6.77165048E-03  1.46263865E-01  1.18430514E-02  6.15372438E-02 -2.65062701E-01
  0.00000000E+00  0.00000000E+00  1.16587110E-01  0.00000000E+00  0.00000000E+00
  0.00000000E+00 -2.17392214E-01  0.00000000E+00  0.00000000E+00  0.00000000E+00
  0.00000000E+00  0.00000000E+00  2.95071819E-01 -4.61050647E-01  0.00000000E+00
  0.00000000E+00  0.00000000E+00  3.49779285E-01  0.00000000E+00  0.00000000E+00
  1.32836929E-02  4.05683320E-02  4.10194768E-02  1.45264232E-01 -2.29116890E-03
 -9.22165419E-01 -4.29822164E-01  3.16829909E-01 -3.58926198E-03  4.02088155E-01
 -4.58203038E-01  6.03512783E-02  4.43219222E-02  3.77049337E-02 -1.10439037E-02
 -2.89261096E-02 -1.16465345E-01  1.63555341E-01  2.34200613E-01  1.40393839E-02
  4.10366651E-03 -1.88993747E-01  0.00000000E+00 -1.90852848E-01 -7.77821087E-02
  1.13570008E+00  0.00000000E+00 -3.47013836E-01  1.94807209E-01  8.36060036E-03
  3.54250203E-01 -1.86074270E-01  0.00000000E+00  0.00000000E+00 -4.97307484E-02
 -4.10366651E-03  1.88993747E-01  0.00000000E+00 -1.90852848E-01  7.77821087E-02
 -1.13570008E+00  0.00000000E+00 -3.47013836E-01 -1.94807209E-01 -8.36060036E-03
 -3.54250203E-01  1.86074270E-01  0.00000000E+00  0.00000000E+00 -4.97307484E-02
 -1.32836929E-02 -4.05683320E-02 -4.10194768E-02  1.45264232E-01  2.29116890E-03
  9.22165419E-01  4.29822164E-01  3.16829909E-01  3.58926198E-03 -4.02088155E-01
  4.58203038E-01 -6.03512783E-02  4.43219222E-02 -3.77049337E-02 -1.10439037E-02
  2.89261096E-02  1.16465345E-01 -1.63555341E-01  2.34200613E-01 -1.40393839E-02
  1.32836929E-02  4.05683320E-02 -4.10194768E-02  1.45264232E-01 -2.29116890E-03
 -9.22165419E-01  4.29822164E-01  3.16829909E-01 -3.58926198E-03  4.02088155E-01
 -4.58203038E-01  6.03512783E-02 -4.43219222E-02 -3.77049337E-02 -1.10439037E-02
 -2.89261096E-02 -1.16465345E-01 -1.63555341E-01  2.34200613E-01  1.40393839E-02
 -1.32418933E-02 -2.52450423E-01  0.00000000E+00 -1.65833436E-01  1.15005369E-01
  1.27516007E+00  0.00000000E+00 -4.67332411E-01 -6.08707840E-01 -7.95845022E-02
  5.51215884E-01 -3.69987079E-01  0.00000000E+00  0.00000000E+00  1.22796885E-01
  1.98086725E-02  1.81829014E-01  0.00000000E+00 -2.36555259E-01  1.56734436E-01
 -1.32836929E-02 -4.05683320E-02  4.10194768E-02  1.45264232E-01  2.29116890E-03
  9.22165419E-01 -4.29822164E-01  3.16829909E-01  3.58926198E-03 -4.02088155E-01
  4.58203038E-01 -6.03512783E-02 -4.43219222E-02  3.77049337E-02 -1.10439037E-02
  2.89261096E-02  1.16465345E-01  1.63555341E-01  2.34200613E-01 -1.40393839E-02
  1.32418933E-02  2.52450423E-01  0.00000000E+00 -1.65833436E-01 -1.15005369E-01
 -1.27516007E+00  0.00000000E+00 -4.67332411E-01  6.08707840E-01  7.95845022E-02
 -5.51215884E-01  3.69987079E-01  0.00000000E+00  0.00000000E+00  1.22796885E-01
 -1.98086725E-02 -1.81829014E-01  0.00000000E+00 -2.36555259E-01 -1.56734436E-01
  1.33163913E-01  1.73155065E+00 -8.16898385E-02  6.88313702E-02 -1.67213132E-01
 -1.21208384E+01 -5.62229584E+00  4.43275687E+00 -2.87579134E-01 -2.26020440E-01
 -2.44914078E-01 -1.37021923E-01 -6.28176508E-02 -4.59421219E-02 -8.46462529E-02
 -1.76691830E-01 -1.56890394E+00  6.30537523E-02  2.81589915E-02  8.04390212E-02
 -4.55497634E-02 -5.78274486E-01  0.00000000E+00 -5.94362159E-02  2.59089728E-01
  9.96818789E+00  0.00000000E+00 -1.88259586E+00  2.55619207E+00  3.32827667E-01
  4.68021397E-02 -9.32134247E-02  0.00000000E+00  0.00000000E+00  1.73192424E-01
  4.55497634E-02  5.78274486E-01  0.00000000E+00 -5.94362159E-02 -2.59089728E-01
 -9.96818789E+00  0.00000000E+00 -1.88259586E+00 -2.55619207E+00 -3.32827667E-01
 -4.68021397E-02  9.32134247E-02  0.00000000E+00  0.00000000E+00  1.73192424E-01
 -1.33163913E-01 -1.73155065E+00  8.16898385E-02  6.88313702E-02  1.67213132E-01
  1.21208384E+01  5.62229584E+00  4.43275687E+00  2.87579134E-01  2.26020440E-01
  2.44914078E-01  1.37021923E-01 -6.28176508E-02  4.59421219E-02 -8.46462529E-02
  1.76691830E-01  1.56890394E+00 -6.30537523E-02  2.81589915E-02 -8.04390212E-02
  1.33163913E-01  1.73155065E+00  8.16898385E-02  6.88313702E-02 -1.67213132E-01
 -1.21208384E+01  5.62229584E+00  4.43275687E+00 -2.87579134E-01 -2.26020440E-01
 -2.44914078E-01 -1.37021923E-01  6.28176508E-02  4.59421219E-02 -8.46462529E-02
 -1.76691830E-01 -1.56890394E+00 -6.30537523E-02  2.81589915E-02  8.04390212E-02
 -1.28581695E-01 -2.46918684E+00  0.00000000E+00 -1.91728809E-01 -1.63997868E-01
  1.46718656E+01  0.00000000E+00 -5.02097054E+00 -6.25647092E+00  4.66179899E-01
  1.86622823E-01  2.80128880E-01  0.00000000E+00  0.00000000E+00 -2.13037022E-01
  2.55513675E-01  1.78854966E+00  0.00000000E+00 -3.73361158E-02 -3.52472883E-01
 -1.33163913E-01 -1.73155065E+00 -8.16898385E-02  6.88313702E-02  1.67213132E-01
  1.21208384E+01 -5.62229584E+00  4.43275687E+00  2.87579134E-01  2.26020440E-01
  2.44914078E-01  1.37021923E-01  6.28176508E-02 -4.59421219E-02 -8.46462529E-02
  1.76691830E-01  1.56890394E+00  6.30537523E-02  2.81589915E-02 -8.04390212E-02
  1.28581695E-01  2.46918684E+00  0.00000000E+00 -1.91728809E-01  1.63997868E-01
 -1.46718656E+01  0.00000000E+00 -5.02097054E+00  6.25647092E+00 -4.66179899E-01
 -1.86622823E-01 -2.80128880E-01  0.00000000E+00  0.00000000E+00 -2.13037022E-01
 -2.55513675E-01 -1.78854966E+00  0.00000000E+00 -3.73361158E-02  3.52472883E-01
  4.27538465E-02 -4.20568301E-01  2.87980411E-01 -2.08609963E-01  5.76178451E-03
 -2.74265199E-01  2.90960318E-01 -2.23121242E-01  2.54663212E-02 -7.92364241E-02
  7.09290235E-03  2.74220910E-01  3.49284741E-01  2.71462357E-02 -4.02690636E-03
  3.79292330E-01  4.20232621E-01  5.25013443E-01 -4.47930920E-01  1.07704960E-03
  0.00000000E+00  0.00000000E+00  4.99932965E-02  0.00000000E+00  0.00000000E+00
  0.00000000E+00 -1.78843314E-02  0.00000000E+00  0.00000000E+00  0.00000000E+00
  0.00000000E+00  0.00000000E+00  1.86521598E-02 -2.12473210E-02  0.00000000E+00
  0.00000000E+00  0.00000000E+00  4.99932965E-02  0.00000000E+00  0.00000000E+00
  0.00000000E+00 -1.78843314E-02  0.00000000E+00  0.00000000E+00  0.00000000E+00
  0.00000000E+00  0.00000000E+00 -1.86521598E-02 -2.12473210E-02  0.00000000E+00
  4.27538465E-02 -4.20568301E-01  2.87980411E-01  2.08609963E-01  5.76178451E-03
 -2.74265199E-01  2.90960318E-01  2.23121242E-01  2.54663212E-02 -7.92364241E-02
  7.09290235E-03  2.74220910E-01 -3.49284741E-01  2.71462357E-02  4.02690636E-03
  3.79292330E-01  4.20232621E-01  5.25013443E-01  4.47930920E-01  1.07704960E-03
 -4.27538465E-02  4.20568301E-01  2.87980411E-01  2.08609963E-01 -5.76178451E-03
  2.74265199E-01  2.90960318E-01  2.23121242E-01 -2.54663212E-02  7.92364241E-02
 -7.09290235E-03 -2.74220910E-01  3.49284741E-01  2.71462357E-02  4.02690636E-03
 -3.79292330E-01 -4.20232621E-01  5.25013443E-01  4.47930920E-01 -1.07704960E-03
  0.00000000E+00  0.00000000E+00  5.92778930E-02  0.00000000E+00  0.00000000E+00
  0.00000000E+00  5.01761221E-02  0.00000000E+00  0.00000000E+00  0.00000000E+00
  0.00000000E+00  0.00000000E+00  1.20497039E-02 -3.63240305E-02  0.00000000E+00
  0.00000000E+00  0.00000000E+00 -3.09074848E-02  0.00000000E+00  0.00000000E+00
 -4.27538465E-02  4.20568301E-01  2.87980411E-01 -2.08609963E-01 -5.76178451E-03
  2.74265199E-01  2.90960318E-01 -2.23121242E-01 -2.54663212E-02  7.92364241E-02
 -7.09290235E-03 -2.74220910E-01 -3.49284741E-01  2.71462357E-02 -4.02690636E-03
 -3.79292330E-01 -4.20232621E-01  5.25013443E-01 -4.47930920E-01 -1.07704960E-03
  0.00000000E+00  0.00000000E+00  5.92778930E-02  0.00000000E+00  0.00000000E+00
  0.00000000E+00  5.01761221E-02  0.00000000E+00  0.00000000E+00  0.00000000E+00
  0.00000000E+00  0.00000000E+00 -1.20497039E-02 -3.63240305E-02  0.00000000E+00
  0.00000000E+00  0.00000000E+00 -3.09074848E-02  0.00000000E+00  0.00000000E+00
 -4.80433738E-02  2.74477577E-01 -7.15968855E-02  1.08010767E-01  3.15714077E-02
  6.18232039E-01  1.51223614E-01 -1.57193936E-02  1.30306763E-02  8.75365594E-04
 -6.74918859E-02 -1.88072719E-01 -1.90578373E-01  4.46720224E-02 -4.89825096E-03
 -1.71086836E-01 -1.46199109E-01 -2.78097769E-01  2.01397241E-01  2.71938010E-03
 -2.16852429E-02  4.81863724E-01  0.00000000E+00 -4.74419330E-02  6.37354018E-02
 -4.14357142E-01  0.00000000E+00  7.47166223E-02 -1.84461758E-01 -1.10762876E-01
 -1.54580975E-01 -1.07693331E-01  0.00000000E+00  0.00000000E+00  2.13177175E-02
 -2.16852429E-02  4.81863724E-01  0.00000000E+00  4.74419330E-02  6.37354018E-02
 -4.14357142E-01  0.00000000E+00 -7.47166223E-02 -1.84461758E-01 -1.10762876E-01
 -1.54580975E-01 -1.07693331E-01  0.00000000E+00  0.00000000E+00 -2.13177175E-02
 -4.80433738E-02  2.74477577E-01 -7.15968855E-02 -1.08010767E-01  3.15714077E-02
  6.18232039E-01  1.51223614E-01  1.57193936E-02  1.30306763E-02  8.75365594E-04
 -6.74918859E-02 -1.88072719E-01  1.90578373E-01  4.46720224E-02  4.89825096E-03
 -1.71086836E-01 -1.46199109E-01 -2.78097769E-01 -2.01397241E-01  2.71938010E-03
 -4.80433738E-02  2.74477577E-01  7.15968855E-02  1.08010767E-01  3.15714077E-02
  6.18232039E-01 -1.51223614E-01 -1.57193936E-02  1.30306763E-02  8.75365594E-04
 -6.74918859E-02 -1.88072719E-01  1.90578373E-01 -4.46720224E-02 -4.89825096E-03
 -1.71086836E-01 -1.46199109E-01  2.78097769E-01  2.01397241E-01  2.71938010E-03
 -6.43062848E-02  8.57901768E-01  0.00000000E+00  1.50413729E-01  3.00686864E-01
 -4.65709291E-02  0.00000000E+00  3.64939101E-01  6.23980047E-01 -4.51713026E-01
 -1.66160552E-01  8.36861298E-02  0.00000000E+00  0.00000000E+00  3.74925541E-01
 -4.41351297E-01 -5.92175972E-01  0.00000000E+00  4.74329956E-01  6.31836710E-01
 -4.80433738E-02  2.74477577E-01  7.15968855E-02 -1.08010767E-01  3.15714077E-02
  6.18232039E-01 -1.51223614E-01  1.57193936E-02  1.30306763E-02  8.75365594E-04
 -6.74918859E-02 -1.88072719E-01 -1.90578373E-01 -4.46720224E-02  4.89825096E-03
 -1.71086836E-01 -1.46199109E-01  2.78097769E-01 -2.01397241E-01  2.71938010E-03
 -6.43062848E-02  8.57901768E-01  0.00000000E+00 -1.50413729E-01  3.00686864E-01
 -4.65709291E-02  0.00000000E+00 -3.64939101E-01  6.23980047E-01 -4.51713026E-01
 -1.66160552E-01  8.36861298E-02  0.00000000E+00  0.00000000E+00 -3.74925541E-01
 -4.41351297E-01 -5.92175972E-01  0.00000000E+00 -4.74329956E-01  6.31836710E-01
 -2.24225785E-02  5.79874351E-01 -1.84227892E-01  1.74793340E-01 -5.18327984E-02
 -1.77067762E+00 -1.12387906E+00  8.60701987E-01 -1.45382483E-01 -9.10612418E-03
 -8.32724334E-02 -2.72543241E-01 -3.11007913E-01 -1.91448977E-03  1.89204683E-03
 -3.09516317E-01 -5.26409095E-01 -3.45049838E-01  2.77647019E-01  1.74388513E-02
  2.88656135E-03  1.59725895E-01  0.00000000E+00  4.28227139E-02  2.55006500E-02
  7.89886679E-01  0.00000000E+00 -8.32072769E-02  1.31979858E-01  1.14489708E-01
 -6.56796388E-03 -1.51227274E-01  0.00000000E+00  0.00000000E+00  1.90974862E-01
 -2.88656135E-03 -1.59725895E-01  0.00000000E+00  4.28227139E-02 -2.55006500E-02
 -7.89886679E-01  0.00000000E+00 -8.32072769E-02 -1.31979858E-01 -1.14489708E-01
  6.56796388E-03  1.51227274E-01  0.00000000E+00  0.00000000E+00  1.90974862E-01
  2.24225785E-02 -5.79874351E-01  1.84227892E-01  1.74793340E-01  5.18327984E-02
  1.77067762E+00  1.12387906E+00  8.60701987E-01  1.45382483E-01  9.10612418E-03
  8.32724334E-02  2.72543241E-01 -3.11007913E-01  1.91448977E-03  1.89204683E-03
  3.09516317E-01  5.26409095E-01  3.45049838E-01  2.77647019E-01 -1.74388513E-02
 -2.24225785E-02  5.79874351E-01  1.84227892E-01  1.74793340E-01 -5.18327984E-02
 -1.77067762E+00  1.12387906E+00  8.60701987E-01 -1.45382483E-01 -9.10612418E-03
 -8.32724334E-02 -2.72543241E-01  3.11007913E-01  1.91448977E-03  1.89204683E-03
 -3.09516317E-01 -5.26409095E-01  3.45049838E-01  2.77647019E-01  1.74388513E-02
 -8.30645509E-02 -3.48309122E-01  0.00000000E+00  2.21002536E-01  3.04703684E-01
  3.70128998E+00  0.00000000E+00 -1.07345056E+00 -1.22784072E+00 -1.90596809E-01
 -2.29591718E-02  2.86719829E-01  0.00000000E+00  0.00000000E+00  4.04298825E-01
 -3.89452682E-01  6.67852415E-02  0.00000000E+00  3.92967580E-01  5.30130984E-01
  2.24225785E-02 -5.79874351E-01 -1.84227892E-01  1.74793340E-01  5.18327984E-02
  1.77067762E+00 -1.12387906E+00  8.60701987E-01  1.45382483E-01  9.10612418E-03
  8.32724334E-02  2.72543241E-01  3.11007913E-01 -1.91448977E-03  1.89204683E-03
  3.09516317E-01  5.26409095E-01 -3.45049838E-01  2.77647019E-01 -1.74388513E-02
  8.30645509E-02  3.48309122E-01  0.00000000E+00  2.21002536E-01 -3.04703684E-01
 -3.70128998E+00  0.00000000E+00 -1.07345056E+00  1.22784072E+00  1.90596809E-01
  2.29591718E-02 -2.86719829E-01  0.00000000E+00  0.00000000E+00  4.04298825E-01
  3.89452682E-01 -6.67852415E-02  0.00000000E+00  3.92967580E-01 -5.30130984E-01
 -6.18580935E-02  3.80703838E-02 -2.25269632E-01  2.29481799E-01 -1.56381351E-02
  1.15463246E+00  3.66174211E-01 -2.12475658E-02  4.33306735E-03  1.65110895E-01
 -1.62331199E-02 -3.03901300E-01 -3.54829613E-01 -1.74061333E-02  2.73297175E-03
 -3.46289513E-01 -1.65481643E-01 -4.31942141E-01  3.40762523E-01  5.53638185E-03
  5.86523101E-03  4.17378697E-01  0.00000000E+00 -2.03371938E-02 -2.51021969E-02
 -9.75644067E-01  0.00000000E+00  6.96159457E-02 -3.92870450E-01 -3.58580143E-02
 -8.17246411E-02 -1.20526183E-01  0.00000000E+00  0.00000000E+00  6.69087904E-02
  5.86523101E-03  4.17378697E-01  0.00000000E+00  2.03371938E-02 -2.51021969E-02
 -9.75644067E-01  0.00000000E+00 -6.96159457E-02 -3.92870450E-01 -3.58580143E-02
 -8.17246411E-02 -1.20526183E-01  0.00000000E+00  0.00000000E+00 -6.69087904E-02
 -6.18580935E-02  3.80703838E-02 -2.25269632E-01 -2.29481799E-01 -1.56381351E-02
  1.15463246E+00  3.66174211E-01  2.12475658E-02  4.33306735E-03  1.65110895E-01
 -1.62331199E-02 -3.03901300E-01  3.54829613E-01 -1.74061333E-02 -2.73297175E-03
 -3.46289513E-01 -1.65481643E-01 -4.31942141E-01 -3.40762523E-01  5.53638185E-03
 -6.18580935E-02  3.80703838E-02  2.25269632E-01  2.29481799E-01 -1.56381351E-02
  1.15463246E+00 -3.66174211E-01 -2.12475658E-02  4.33306735E-03  1.65110895E-01
 -1.62331199E-02 -3.03901300E-01  3.54829613E-01  1.74061333E-02  2.73297175E-03
 -3.46289513E-01 -1.65481643E-01  4.31942141E-01  3.40762523E-01  5.53638185E-03
  3.78714387E-02  1.11440230E-01  0.00000000E+00 -1.97790387E-01 -2.59232004E-01
 -1.13752292E+00  0.00000000E+00 -2.84096462E-02  2.48114425E-01  2.00009112E-01
 -3.08046465E-02 -2.39687617E-01  0.00000000E+00  0.00000000E+00 -3.41055882E-01
  3.65324384E-01  1.99170869E-01  0.00000000E+00 -3.01570991E-01 -4.40510569E-01
 -6.18580935E-02  3.80703838E-02  2.25269632E-01 -2.29481799E-01 -1.56381351E-02
  1.15463246E+00 -3.66174211E-01  2.12475658E-02  4.33306735E-03  1.65110895E-01
 -1.62331199E-02 -3.03901300E-01 -3.54829613E-01  1.74061333E-02 -2.73297175E-03
 -3.46289513E-01 -1.65481643E-01  4.31942141E-01 -3.40762523E-01  5.53638185E-03
  3.78714387E-02  1.11440230E-01  0.00000000E+00  1.97790387E-01 -2.59232004E-01
 -1.13752292E+00  0.00000000E+00  2.84096462E-02  2.48114425E-01  2.00009112E-01
 -3.08046465E-02 -2.39687617E-01  0.00000000E+00  0.00000000E+00  3.41055882E-01
  3.65324384E-01  1.99170869E-01  0.00000000E+00  3.01570991E-01 -4.40510569E-01
 -9.69373517E-02 -2.09842438E-01 -3.08596116E-01  1.87291754E-01 -1.10929199E-02
  2.55977170E+00  6.53525561E-01 -7.65006049E-01 -3.38039044E-02  1.51843121E-01
  5.67623095E-02 -3.43053943E-01 -5.55578353E-01 -2.59948238E-02  1.73745082E-02
 -4.51659329E-01 -3.21030294E-02 -4.91488318E-01  4.14051583E-01 -4.28096578E-03
  0.00000000E+00  0.00000000E+00  9.77688319E-02  0.00000000E+00  0.00000000E+00
  0.00000000E+00  5.41170706E-01  0.00000000E+00  0.00000000E+00  0.00000000E+00
  0.00000000E+00  0.00000000E+00 -1.03359327E-01  8.83252758E-02  0.00000000E+00
  0.00000000E+00  0.00000000E+00 -9.77688319E-02  0.00000000E+00  0.00000000E+00
  0.00000000E+00 -5.41170706E-01  0.00000000E+00  0.00000000E+00  0.00000000E+00
  0.00000000E+00  0.00000000E+00 -1.03359327E-01 -8.83252758E-02  0.00000000E+00
  9.69373517E-02  2.09842438E-01  3.08596116E-01  1.87291754E-01  1.10929199E-02
 -2.55977170E+00 -6.53525561E-01 -7.65006049E-01  3.38039044E-02 -1.51843121E-01
 -5.67623095E-02  3.43053943E-01 -5.55578353E-01  2.59948238E-02  1.73745082E-02
  4.51659329E-01  3.21030294E-02  4.91488318E-01  4.14051583E-01  4.28096578E-03
  9.69373517E-02  2.09842438E-01 -3.08596116E-01 -1.87291754E-01  1.10929199E-02
 -2.55977170E+00  6.53525561E-01  7.65006049E-01  3.38039044E-02 -1.51843121E-01
 -5.67623095E-02  3.43053943E-01 -5.55578353E-01 -2.59948238E-02 -1.73745082E-02
  4.51659329E-01  3.21030294E-02 -4.91488318E-01 -4.14051583E-01  4.28096578E-03
  0.00000000E+00  0.00000000E+00  7.32671364E-02  0.00000000E+00  0.00000000E+00
  0.00000000E+00  3.97257472E-01  0.00000000E+00  0.00000000E+00  0.00000000E+00
  0.00000000E+00  0.00000000E+00 -5.73646930E-02 -2.39533066E-02  0.00000000E+00
  0.00000000E+00  0.00000000E+00 -1.68762111E-02  0.00000000E+00  0.00000000E+00
 -9.69373517E-02 -2.09842438E-01  3.08596116E-01 -1.87291754E-01 -1.10929199E-02
  2.55977170E+00 -6.53525561E-01  7.65006049E-01 -3.38039044E-02  1.51843121E-01
  5.67623095E-02 -3.43053943E-01 -5.55578353E-01  2.59948238E-02 -1.73745082E-02
 -4.51659329E-01 -3.21030294E-02  4.91488318E-01 -4.14051583E-01 -4.28096578E-03
  0.00000000E+00  0.00000000E+00 -7.32671364E-02  0.00000000E+00  0.00000000E+00
  0.00000000E+00 -3.97257472E-01  0.00000000E+00  0.00000000E+00  0.00000000E+00
  0.00000000E+00  0.00000000E+00 -5.73646930E-02  2.39533066E-02  0.00000000E+00
  0.00000000E+00  0.00000000E+00  1.68762111E-02  0.00000000E+00  0.00000000E+00
  1.32503797E-01  8.40868385E-01  1.40155333E-01 -9.00759164E-02 -7.19481869E-02
 -7.69652765E+00 -3.21255016E+00  2.58357015E+00 -2.56445017E-01 -2.65892115E-01
 -1.27760024E-01  2.60434173E-01  4.44036528E-01 -5.96753710E-03 -1.17574642E-02
  2.85129520E-01 -7.23365930E-01  3.73190046E-01 -2.88671636E-01  3.28131293E-02
  6.62824932E-04 -4.00482567E-01  0.00000000E+00 -8.83093881E-02  2.08877082E-01
  5.59296360E+00  0.00000000E+00 -9.58132196E-01  1.55200857E+00  1.98130584E-01
  1.32570725E-01  1.38693075E-01  0.00000000E+00  0.00000000E+00 -2.97365727E-02
 -6.62824932E-04  4.00482567E-01  0.00000000E+00 -8.83093881E-02 -2.08877082E-01
 -5.59296360E+00  0.00000000E+00 -9.58132196E-01 -1.55200857E+00 -1.98130584E-01
 -1.32570725E-01 -1.38693075E-01  0.00000000E+00  0.00000000E+00 -2.97365727E-02
 -1.32503797E-01 -8.40868385E-01 -1.40155333E-01 -9.00759164E-02  7.19481869E-02
  7.69652765E+00  3.21255016E+00  2.58357015E+00  2.56445017E-01  2.65892115E-01
  1.27760024E-01 -2.60434173E-01  4.44036528E-01  5.96753710E-03 -1.17574642E-02
 -2.85129520E-01  7.23365930E-01 -3.73190046E-01 -2.88671636E-01 -3.28131293E-02
  1.32503797E-01  8.40868385E-01 -1.40155333E-01 -9.00759164E-02 -7.19481869E-02
 -7.69652765E+00  3.21255016E+00  2.58357015E+00 -2.56445017E-01 -2.65892115E-01
 -1.27760024E-01  2.60434173E-01 -4.44036528E-01  5.96753710E-03 -1.17574642E-02
  2.85129520E-01 -7.23365930E-01 -3.73190046E-01 -2.88671636E-01  3.28131293E-02
 -1.27914116E-01 -1.17292381E+00  0.00000000E+00  9.69161365E-02  2.05419419E-01
  9.30580095E+00  0.00000000E+00 -2.72247933E+00 -3.29012938E+00 -1.59431210E-01
  1.83963127E-01  4.74565437E-01  0.00000000E+00  0.00000000E+00  5.75599936E-01
 -4.95856941E-01  5.90924629E-01  0.00000000E+00  3.81775337E-01  4.88435523E-01
 -1.32503797E-01 -8.40868385E-01  1.40155333E-01 -9.00759164E-02  7.19481869E-02
  7.69652765E+00 -3.21255016E+00  2.58357015E+00  2.56445017E-01  2.65892115E-01
  1.27760024E-01 -2.60434173E-01 -4.44036528E-01 -5.96753710E-03 -1.17574642E-02
 -2.85129520E-01  7.23365930E-01  3.73190046E-01 -2.88671636E-01 -3.28131293E-02
  1.27914116E-01  1.17292381E+00  0.00000000E+00  9.69161365E-02 -2.05419419E-01
 -9.30580095E+00  0.00000000E+00 -2.72247933E+00  3.29012938E+00  1.59431210E-01
 -1.83963127E-01 -4.74565437E-01  0.00000000E+00  0.00000000E+00  5.75599936E-01
  4.95856941E-01 -5.90924629E-01  0.00000000E+00  3.81775337E-01 -4.88435523E-01
 -1.92931614E-01  9.41192640E-01  1.39032064E-02 -1.35460955E-02 -5.58190617E-03
  2.49614497E-01  2.68109273E-01 -2.20951379E-01  8.14691848E-02 -8.22579695E-01
 -7.15252821E-01 -6.19717011E-01  1.86899921E-01 -4.10051956E-02 -2.69141480E-03
  2.79675883E-01  1.35653597E-01  1.95420304E-01 -1.74622001E-01 -1.86765234E-02
 -2.37983585E-01  9.66430345E-01  0.00000000E+00  4.89078152E-02 -1.48946654E-01
  5.94277884E-01  0.00000000E+00 -8.15390476E-02  2.44716373E-01 -7.69750107E-01
 -7.67407432E-01 -7.78240088E-01  0.00000000E+00  0.00000000E+00  2.43659055E-02
 -2.37983585E-01  9.66430345E-01  0.00000000E+00 -4.89078152E-02 -1.48946654E-01
  5.94277884E-01  0.00000000E+00  8.15390476E-02  2.44716373E-01 -7.69750107E-01
 -7.67407432E-01 -7.78240088E-01  0.00000000E+00  0.00000000E+00 -2.43659055E-02
 -1.92931614E-01  9.41192640E-01  1.39032064E-02  1.35460955E-02 -5.58190617E-03
  2.49614497E-01  2.68109273E-01  2.20951379E-01  8.14691848E-02 -8.22579695E-01
 -7.15252821E-01 -6.19717011E-01 -1.86899921E-01 -4.10051956E-02  2.69141480E-03
  2.79675883E-01  1.35653597E-01  1.95420304E-01  1.74622001E-01 -1.86765234E-02
 -1.92931614E-01  9.41192640E-01 -1.39032064E-02 -1.35460955E-02 -5.58190617E-03
  2.49614497E-01 -2.68109273E-01 -2.20951379E-01  8.14691848E-02 -8.22579695E-01
 -7.15252821E-01 -6.19717011E-01 -1.86899921E-01  4.10051956E-02 -2.69141480E-03
  2.79675883E-01  1.35653597E-01 -1.95420304E-01 -1.74622001E-01 -1.86765234E-02
 -7.14562905E-02  2.85955867E-01  0.00000000E+00 -4.69184667E-03  1.25645977E-02
 -3.57591531E-01  0.00000000E+00 -6.75733369E-02 -3.01284466E-02 -1.28142209E-01
 -2.94332058E-01 -3.52311144E-01  0.00000000E+00  0.00000000E+00 -1.59923005E-01
  1.90546464E-01  1.10576112E-01  0.00000000E+00 -1.00065734E-01 -1.55339582E-01
 -1.92931614E-01  9.41192640E-01 -1.39032064E-02  1.35460955E-02 -5.58190617E-03
  2.49614497E-01 -2.68109273E-01  2.20951379E-01  8.14691848E-02 -8.22579695E-01
 -7.15252821E-01 -6.19717011E-01  1.86899921E-01  4.10051956E-02  2.69141480E-03
  2.79675883E-01  1.35653597E-01 -1.95420304E-01  1.74622001E-01 -1.86765234E-02
 -7.14562905E-02  2.85955867E-01  0.00000000E+00  4.69184667E-03  1.25645977E-02
 -3.57591531E-01  0.00000000E+00  6.75733369E-02 -3.01284466E-02 -1.28142209E-01
 -2.94332058E-01 -3.52311144E-01  0.00000000E+00  0.00000000E+00  1.59923005E-01
  1.90546464E-01  1.10576112E-01  0.00000000E+00  1.00065734E-01 -1.55339582E-01
  6.84000396E-02 -3.19201295E-01  1.34162671E-02  7.67870102E-03  4.22615207E-02
 -2.11518841E-01 -9.48048485E-02  2.17492564E-02  2.59381880E-01  2.90732417E-01
  2.47472909E-01  2.39374145E-01 -5.63758310E-02 -1.13169404E-01 -6.23675441E-02
 -7.16434933E-02 -9.03678901E-03 -4.99804897E-02  5.57097055E-02 -4.30542895E-02
 -2.51273870E-01  9.61758699E-01  0.00000000E+00  2.47030179E-02 -4.81017316E-02
  1.64133587E+00  0.00000000E+00 -1.56965307E-01  6.16337070E-01 -9.64518439E-01
 -7.50674212E-01 -7.84394155E-01  0.00000000E+00  0.00000000E+00 -3.65555058E-02
 -2.51273870E-01  9.61758699E-01  0.00000000E+00 -2.47030179E-02 -4.81017316E-02
  1.64133587E+00  0.00000000E+00  1.56965307E-01  6.16337070E-01 -9.64518439E-01
 -7.50674212E-01 -7.84394155E-01  0.00000000E+00  0.00000000E+00  3.65555058E-02
  6.84000396E-02 -3.19201295E-01  1.34162671E-02 -7.67870102E-03  4.22615207E-02
 -2.11518841E-01 -9.48048485E-02 -2.17492564E-02  2.59381880E-01  2.90732417E-01
  2.47472909E-01  2.39374145E-01  5.63758310E-02 -1.13169404E-01  6.23675441E-02
 -7.16434933E-02 -9.03678901E-03 -4.99804897E-02 -5.57097055E-02 -4.30542895E-02
  6.84000396E-02 -3.19201295E-01 -1.34162671E-02  7.67870102E-03  4.22615207E-02
 -2.11518841E-01  9.48048485E-02  2.17492564E-02  2.59381880E-01  2.90732417E-01
  2.47472909E-01  2.39374145E-01  5.63758310E-02  1.13169404E-01 -6.23675441E-02
 -7.16434933E-02 -9.03678901E-03  4.99804897E-02  5.57097055E-02 -4.30542895E-02
  3.00091900E-01 -1.13404534E+00  0.00000000E+00 -5.34561461E-02 -6.14315892E-03
 -1.25909511E+00  0.00000000E+00  4.29153881E-01  8.38890428E-01  1.03263817E+00
  9.83460285E-01  1.11474476E+00  0.00000000E+00  0.00000000E+00  1.46900354E-01
 -3.03050927E-01 -2.50810661E-01  0.00000000E+00  1.68928469E-01  2.03625744E-01
  6.84000396E-02 -3.19201295E-01 -1.34162671E-02 -7.67870102E-03  4.22615207E-02
 -2.11518841E-01  9.48048485E-02 -2.17492564E-02  2.59381880E-01  2.90732417E-01
  2.47472909E-01  2.39374145E-01 -5.63758310E-02  1.13169404E-01  6.23675441E-02
 -7.16434933E-02 -9.03678901E-03  4.99804897E-02 -5.57097055E-02 -4.30542895E-02
  3.00091900E-01 -1.13404534E+00  0.00000000E+00  5.34561461E-02 -6.14315892E-03
 -1.25909511E+00  0.00000000E+00 -4.29153881E-01  8.38890428E-01  1.03263817E+00
  9.83460285E-01  1.11474476E+00  0.00000000E+00  0.00000000E+00 -1.46900354E-01
 -3.03050927E-01 -2.50810661E-01  0.00000000E+00 -1.68928469E-01  2.03625744E-01
 -1.81790314E-01  7.78518287E-01 -2.23781097E-02 -1.60130689E-02 -9.17158842E-03
  5.74848930E-01  2.14493745E-01 -4.74793033E-01  4.95295509E-02 -6.67321693E-01
 -8.14294838E-01 -5.29200132E-01  8.40429235E-02 -1.23278679E-02  5.36414615E-03
  2.13509946E-01  1.37724610E-01  1.85612489E-01 -8.15042078E-02 -1.16809478E-02
 -2.38627596E-01  7.72303964E-01  0.00000000E+00  1.12814971E-01 -1.02190584E-01
  2.12814756E+00  0.00000000E+00 -7.20102353E-01  3.95593850E-01 -6.90552884E-01
 -9.75199176E-01 -7.52609950E-01  0.00000000E+00  0.00000000E+00 -1.43531558E-01
  2.38627596E-01 -7.72303964E-01  0.00000000E+00  1.12814971E-01  1.02190584E-01
 -2.12814756E+00  0.00000000E+00 -7.20102353E-01 -3.95593850E-01  6.90552884E-01
  9.75199176E-01  7.52609950E-01  0.00000000E+00  0.00000000E+00 -1.43531558E-01
  1.81790314E-01 -7.78518287E-01  2.23781097E-02 -1.60130689E-02  9.17158842E-03
 -5.74848930E-01 -2.14493745E-01 -4.74793033E-01 -4.95295509E-02  6.67321693E-01
  8.14294838E-01  5.29200132E-01  8.40429235E-02  1.23278679E-02  5.36414615E-03
 -2.13509946E-01 -1.37724610E-01 -1.85612489E-01 -8.15042078E-02  1.16809478E-02
 -1.81790314E-01  7.78518287E-01  2.23781097E-02 -1.60130689E-02 -9.17158842E-03
  5.74848930E-01 -2.14493745E-01 -4.74793033E-01  4.95295509E-02 -6.67321693E-01
 -8.14294838E-01 -5.29200132E-01 -8.40429235E-02  1.23278679E-02  5.36414615E-03
  2.13509946E-01  1.37724610E-01 -1.85612489E-01 -8.15042078E-02 -1.16809478E-02
 -1.90138327E-01  6.53583683E-01  0.00000000E+00 -1.41976735E-02  7.48884408E-02
  1.22380303E+00  0.00000000E+00 -5.98626274E-01 -4.27648313E-01 -5.21443821E-01
 -7.42621111E-01 -6.97309280E-01  0.00000000E+00  0.00000000E+00  1.61802326E-02
  1.46970946E-01  1.33879558E-01  0.00000000E+00 -4.64672672E-02 -1.20386786E-01
  1.81790314E-01 -7.78518287E-01 -2.23781097E-02 -1.60130689E-02  9.17158842E-03
 -5.74848930E-01  2.14493745E-01 -4.74793033E-01 -4.95295509E-02  6.67321693E-01
  8.14294838E-01  5.29200132E-01 -8.40429235E-02 -1.23278679E-02  5.36414615E-03
 -2.13509946E-01 -1.37724610E-01  1.85612489E-01 -8.15042078E-02  1.16809478E-02
  1.90138327E-01 -6.53583683E-01  0.00000000E+00 -1.41976735E-02 -7.48884408E-02
 -1.22380303E+00  0.00000000E+00 -5.98626274E-01  4.27648313E-01  5.21443821E-01
  7.42621111E-01  6.97309280E-01  0.00000000E+00  0.00000000E+00  1.61802326E-02
 -1.46970946E-01 -1.33879558E-01  0.00000000E+00 -4.64672672E-02  1.20386786E-01
 -2.82724012E-01  1.09182439E+00 -3.49126137E-02  3.70537954E-02  8.13994930E-04
  1.39280467E+00  7.69576741E-01 -3.67988873E-01  7.16804125E-03 -1.07186505E+00
 -9.43842771E-01 -9.97995338E-01  1.30797093E-01  6.10386917E-03  3.79236046E-03
  2.57656537E-01  1.76273518E-01  1.56446103E-01 -1.81915635E-01 -9.35760172E-04
  0.00000000E+00  0.00000000E+00  4.68973919E-02  0.00000000E+00  0.00000000E+00
  0.00000000E+00  3.39703462E-01  0.00000000E+00  0.00000000E+00  0.00000000E+00
  0.00000000E+00  0.00000000E+00 -8.07931271E-02 -1.20957281E-01  0.00000000E+00
  0.00000000E+00  0.00000000E+00  4.68973919E-02  0.00000000E+00  0.00000000E+00
  0.00000000E+00  3.39703462E-01  0.00000000E+00  0.00000000E+00  0.00000000E+00
  0.00000000E+00  0.00000000E+00  8.07931271E-02 -1.20957281E-01  0.00000000E+00
 -2.82724012E-01  1.09182439E+00 -3.49126137E-02 -3.70537954E-02  8.13994930E-04
  1.39280467E+00  7.69576741E-01  3.67988873E-01  7.16804125E-03 -1.07186505E+00
 -9.43842771E-01 -9.97995338E-01 -1.30797093E-01  6.10386917E-03 -3.79236046E-03
  2.57656537E-01  1.76273518E-01  1.56446103E-01  1.81915635E-01 -9.35760172E-04
  2.82724012E-01 -1.09182439E+00 -3.49126137E-02 -3.70537954E-02 -8.13994930E-04
 -1.39280467E+00  7.69576741E-01  3.67988873E-01 -7.16804125E-03  1.07186505E+00
  9.43842771E-01  9.97995338E-01  1.30797093E-01  6.10386917E-03 -3.79236046E-03
 -2.57656537E-01 -1.76273518E-01  1.56446103E-01  1.81915635E-01  9.35760172E-04
  0.00000000E+00  0.00000000E+00  5.69694935E-02  0.00000000E+00  0.00000000E+00
  0.00000000E+00  3.63145442E-01  0.00000000E+00  0.00000000E+00  0.00000000E+00
  0.00000000E+00  0.00000000E+00 -7.76759068E-02  1.14101451E-01  0.00000000E+00
  0.00000000E+00  0.00000000E+00 -5.29015594E-02  0.00000000E+00  0.00000000E+00
  2.82724012E-01 -1.09182439E+00 -3.49126137E-02  3.70537954E-02 -8.13994930E-04
 -1.39280467E+00  7.69576741E-01 -3.67988873E-01 -7.16804125E-03  1.07186505E+00
  9.43842771E-01  9.97995338E-01 -1.30797093E-01  6.10386917E-03  3.79236046E-03
 -2.57656537E-01 -1.76273518E-01  1.56446103E-01 -1.81915635E-01  9.35760172E-04
  0.00000000E+00  0.00000000E+00  5.69694935E-02  0.00000000E+00  0.00000000E+00
  0.00000000E+00  3.63145442E-01  0.00000000E+00  0.00000000E+00  0.00000000E+00
  0.00000000E+00  0.00000000E+00  7.76759068E-02  1.14101451E-01  0.00000000E+00
  0.00000000E+00  0.00000000E+00 -5.29015594E-02  0.00000000E+00  0.00000000E+00
  1.94456510E-01 -4.78688719E-01 -3.43054813E-02 -7.94352622E-02 -1.67006704E-02
[truncated: 876,319 more chars]
