# Supplementary material for: Hyperpyramidalized alkenes with bond orders near 1.5 as synthetic building blocks
Source: Nat Chem. 2026 Jan 21;18(5):913–22. doi: 10.1038/s41557-025-02055-9 (PMC12859755; doi:10.1038/s41557-025-02055-9)
Supplement: Supplementary file 2 — Output files for reported computations. [file 41557_2025_2055_MOESM2_ESM.zip › Computation data/Cubene 10/B3LYP-6-31Gdp/parent-cubene1.out]

 Entering Gaussian System, Link 0=/u/local/apps/gaussian/16_sse4/g16
 Initial command:
 /u/local/apps/gaussian/16_sse4/l1.exe "/work/8194091.1.msa_smp.q/Gau-49743.inp" -scrdir="/work/8194091.1.msa_smp.q/"
 Entering Link 1 = /u/local/apps/gaussian/16_sse4/l1.exe PID=     49744.
  
 Copyright (c) 1988,1990,1992,1993,1995,1998,2003,2009,2016,
            Gaussian, Inc.  All Rights Reserved.
  
 This is part of the Gaussian(R) 16 program.  It is based on
 the Gaussian(R) 09 system (copyright 2009, Gaussian, Inc.),
 the Gaussian(R) 03 system (copyright 2003, Gaussian, Inc.),
 the Gaussian(R) 98 system (copyright 1998, Gaussian, Inc.),
 the Gaussian(R) 94 system (copyright 1995, Gaussian, Inc.),
 the Gaussian 92(TM) system (copyright 1992, Gaussian, Inc.),
 the Gaussian 90(TM) system (copyright 1990, Gaussian, Inc.),
 the Gaussian 88(TM) system (copyright 1988, Gaussian, Inc.),
 the Gaussian 86(TM) system (copyright 1986, Carnegie Mellon
 University), and the Gaussian 82(TM) system (copyright 1983,
 Carnegie Mellon University). Gaussian is a federally registered
 trademark of Gaussian, Inc.
  
 This software contains proprietary and confidential information,
 including trade secrets, belonging to Gaussian, Inc.
  
 This software is provided under written license and may be
 used, copied, transmitted, or stored only in accord with that
 written license.
  
 The following legend is applicable only to US Government
 contracts under FAR:
  
                    RESTRICTED RIGHTS LEGEND
  
 Use, reproduction and disclosure by the US Government is
 subject to restrictions as set forth in subparagraphs (a)
 and (c) of the Commercial Computer Software - Restricted
 Rights clause in FAR 52.227-19.
  
 Gaussian, Inc.
 340 Quinnipiac St., Bldg. 40, Wallingford CT 06492
  
  
 ---------------------------------------------------------------
 Warning -- This program may not be used in any manner that
 competes with the business of Gaussian, Inc. or will provide
 assistance to any competitor of Gaussian, Inc.  The licensee
 of this program is prohibited from giving any competitor of
 Gaussian, Inc. access to this program.  By using this program,
 the user acknowledges that Gaussian, Inc. is engaged in the
 business of creating and licensing software in the field of
 computational chemistry and represents and warrants to the
 licensee that it is not a competitor of Gaussian, Inc. and that
 it will not use this program in any manner prohibited above.
 ---------------------------------------------------------------
  

 Cite this work as:
 Gaussian 16, Revision A.03,
 M. J. Frisch, G. W. Trucks, H. B. Schlegel, G. E. Scuseria, 
 M. A. Robb, J. R. Cheeseman, G. Scalmani, V. Barone, 
 G. A. Petersson, H. Nakatsuji, X. Li, M. Caricato, A. V. Marenich, 
 J. Bloino, B. G. Janesko, R. Gomperts, B. Mennucci, H. P. Hratchian, 
 J. V. Ortiz, A. F. Izmaylov, J. L. Sonnenberg, D. Williams-Young, 
 F. Ding, F. Lipparini, F. Egidi, J. Goings, B. Peng, A. Petrone, 
 T. Henderson, D. Ranasinghe, V. G. Zakrzewski, J. Gao, N. Rega, 
 G. Zheng, W. Liang, M. Hada, M. Ehara, K. Toyota, R. Fukuda, 
 J. Hasegawa, M. Ishida, T. Nakajima, Y. Honda, O. Kitao, H. Nakai, 
 T. Vreven, K. Throssell, J. A. Montgomery, Jr., J. E. Peralta, 
 F. Ogliaro, M. J. Bearpark, J. J. Heyd, E. N. Brothers, K. N. Kudin, 
 V. N. Staroverov, T. A. Keith, R. Kobayashi, J. Normand, 
 K. Raghavachari, A. P. Rendell, J. C. Burant, S. S. Iyengar, 
 J. Tomasi, M. Cossi, J. M. Millam, M. Klene, C. Adamo, R. Cammi, 
 J. W. Ochterski, R. L. Martin, K. Morokuma, O. Farkas, 
 J. B. Foresman, and D. J. Fox, Gaussian, Inc., Wallingford CT, 2016.
 
 ******************************************
 Gaussian 16:  ES64L-G16RevA.03 25-Dec-2016
                 7-Apr-2025 
 ******************************************
 %nproc=8
 Will use up to    8 processors via shared memory.
 %mem=16GB
 %chk=parent-cubene1.chk
 ---------------------------------------------------------
 # opt freq b3lyp/6-31g(d,p) geom=connectivity pop=nboread
 ---------------------------------------------------------
 1/18=20,19=15,26=3,38=1,57=2/1,3;
 2/9=110,12=2,17=6,18=5,40=1/2;
 3/5=1,6=6,7=101,11=2,25=1,30=1,71=1,74=-5/1,2,3;
 4//1;
 5/5=2,38=5/2;
 6/7=2,8=2,9=2,10=2,28=1,40=2/1,7;
 7//1,2,3,16;
 1/18=20,19=15,26=3/3(2);
 2/9=110/2;
 99//99;
 2/9=110/2;
 3/5=1,6=6,7=101,11=2,25=1,30=1,71=1,74=-5/1,2,3;
 4/5=5,16=3,69=1/1;
 5/5=2,38=5/2;
 7//1,2,3,16;
 1/18=20,19=15,26=3/3(-5);
 2/9=110/2;
 6/7=2,8=2,9=2,10=2,19=2,28=1,40=2/1,7;
 99/9=1/99;
 -----
 M0001
 -----
 Symbolic Z-matrix:
 Charge =  0 Multiplicity = 1
 C                     0.77577  -1.17816   0.28382 
 H                     1.47371  -2.01524   0.27986 
 C                     0.6925    0.        1.28787 
 C                    -0.6925    0.        1.28787 
 C                    -0.77577  -1.17816   0.28382 
 H                    -1.47371  -2.01524   0.27986 
 C                     0.77577   1.17816   0.28382 
 H                     1.47371   2.01524   0.27986 
 C                     0.76955   0.       -0.76208 
 H                     1.39196   0.       -1.65315 
 C                    -0.77577   1.17816   0.28382 
 H                    -1.47371   2.01524   0.27986 
 C                    -0.76955   0.       -0.76208 
 H                    -1.39196   0.       -1.65315 
 

 GradGradGradGradGradGradGradGradGradGradGradGradGradGradGradGradGradGrad
 Berny optimization.
 Initialization pass.
                           ----------------------------
                           !    Initial Parameters    !
                           ! (Angstroms and Degrees)  !
 --------------------------                            --------------------------
 ! Name  Definition              Value          Derivative Info.                !
 --------------------------------------------------------------------------------
 ! R1    R(1,2)                  1.0899         estimate D2E/DX2                !
 ! R2    R(1,3)                  1.5502         estimate D2E/DX2                !
 ! R3    R(1,5)                  1.5515         estimate D2E/DX2                !
 ! R4    R(1,9)                  1.5754         estimate D2E/DX2                !
 ! R5    R(3,4)                  1.385          estimate D2E/DX2                !
 ! R6    R(3,7)                  1.5502         estimate D2E/DX2                !
 ! R7    R(4,5)                  1.5502         estimate D2E/DX2                !
 ! R8    R(4,11)                 1.5502         estimate D2E/DX2                !
 ! R9    R(5,6)                  1.0899         estimate D2E/DX2                !
 ! R10   R(5,13)                 1.5754         estimate D2E/DX2                !
 ! R11   R(7,8)                  1.0899         estimate D2E/DX2                !
 ! R12   R(7,9)                  1.5754         estimate D2E/DX2                !
 ! R13   R(7,11)                 1.5515         estimate D2E/DX2                !
 ! R14   R(9,10)                 1.0869         estimate D2E/DX2                !
 ! R15   R(9,13)                 1.5391         estimate D2E/DX2                !
 ! R16   R(11,12)                1.0899         estimate D2E/DX2                !
 ! R17   R(11,13)                1.5754         estimate D2E/DX2                !
 ! R18   R(13,14)                1.0869         estimate D2E/DX2                !
 ! A1    A(2,1,3)              128.3508         estimate D2E/DX2                !
 ! A2    A(2,1,5)              129.8202         estimate D2E/DX2                !
 ! A3    A(2,1,9)              125.0637         estimate D2E/DX2                !
 ! A4    A(3,1,5)               86.9207         estimate D2E/DX2                !
 ! A5    A(3,1,9)               82.0345         estimate D2E/DX2                !
 ! A6    A(5,1,9)               89.7738         estimate D2E/DX2                !
 ! A7    A(1,3,4)               93.0793         estimate D2E/DX2                !
 ! A8    A(1,3,7)               98.9294         estimate D2E/DX2                !
 ! A9    A(4,3,7)               93.0793         estimate D2E/DX2                !
 ! A10   A(3,4,5)               93.0793         estimate D2E/DX2                !
 ! A11   A(3,4,11)              93.0793         estimate D2E/DX2                !
 ! A12   A(5,4,11)              98.9294         estimate D2E/DX2                !
 ! A13   A(1,5,4)               86.9207         estimate D2E/DX2                !
 ! A14   A(1,5,6)              129.8202         estimate D2E/DX2                !
 ! A15   A(1,5,13)              89.7738         estimate D2E/DX2                !
 ! A16   A(4,5,6)              128.3508         estimate D2E/DX2                !
 ! A17   A(4,5,13)              82.0345         estimate D2E/DX2                !
 ! A18   A(6,5,13)             125.0637         estimate D2E/DX2                !
 ! A19   A(3,7,8)              128.3508         estimate D2E/DX2                !
 ! A20   A(3,7,9)               82.0345         estimate D2E/DX2                !
 ! A21   A(3,7,11)              86.9207         estimate D2E/DX2                !
 ! A22   A(8,7,9)              125.0637         estimate D2E/DX2                !
 ! A23   A(8,7,11)             129.8202         estimate D2E/DX2                !
 ! A24   A(9,7,11)              89.7738         estimate D2E/DX2                !
 ! A25   A(1,9,7)               96.8053         estimate D2E/DX2                !
 ! A26   A(1,9,10)             122.8195         estimate D2E/DX2                !
 ! A27   A(1,9,13)              90.2262         estimate D2E/DX2                !
 ! A28   A(7,9,10)             122.8195         estimate D2E/DX2                !
 ! A29   A(7,9,13)              90.2262         estimate D2E/DX2                !
 ! A30   A(10,9,13)            124.9342         estimate D2E/DX2                !
 ! A31   A(4,11,7)              86.9207         estimate D2E/DX2                !
 ! A32   A(4,11,12)            128.3508         estimate D2E/DX2                !
 ! A33   A(4,11,13)             82.0345         estimate D2E/DX2                !
 ! A34   A(7,11,12)            129.8202         estimate D2E/DX2                !
 ! A35   A(7,11,13)             89.7738         estimate D2E/DX2                !
 ! A36   A(12,11,13)           125.0637         estimate D2E/DX2                !
 ! A37   A(5,13,9)              90.2262         estimate D2E/DX2                !
 ! A38   A(5,13,11)             96.8053         estimate D2E/DX2                !
 ! A39   A(5,13,14)            122.8195         estimate D2E/DX2                !
 ! A40   A(9,13,11)             90.2262         estimate D2E/DX2                !
 ! A41   A(9,13,14)            124.9342         estimate D2E/DX2                !
 ! A42   A(11,13,14)           122.8195         estimate D2E/DX2                !
 ! D1    D(2,1,3,4)           -140.8226         estimate D2E/DX2                !
 ! D2    D(2,1,3,7)            125.5707         estimate D2E/DX2                !
 ! D3    D(5,1,3,4)              0.0            estimate D2E/DX2                !
 ! D4    D(5,1,3,7)            -93.6068         estimate D2E/DX2                !
 ! D5    D(9,1,3,4)             90.2025         estimate D2E/DX2                !
 ! D6    D(9,1,3,7)             -3.4042         estimate D2E/DX2                !
 ! D7    D(2,1,5,4)            139.8327         estimate D2E/DX2                !
 ! D8    D(2,1,5,6)              0.0            estimate D2E/DX2                !
 ! D9    D(2,1,5,13)          -138.1322         estimate D2E/DX2                !
 ! D10   D(3,1,5,4)              0.0            estimate D2E/DX2                !
 ! D11   D(3,1,5,6)           -139.8327         estimate D2E/DX2                !
 ! D12   D(3,1,5,13)            82.0352         estimate D2E/DX2                !
 ! D13   D(9,1,5,4)            -82.0352         estimate D2E/DX2                !
 ! D14   D(9,1,5,6)            138.1322         estimate D2E/DX2                !
 ! D15   D(9,1,5,13)             0.0            estimate D2E/DX2                !
 ! D16   D(2,1,9,7)           -128.5209         estimate D2E/DX2                !
 ! D17   D(2,1,9,10)             8.0712         estimate D2E/DX2                !
 ! D18   D(2,1,9,13)           141.2243         estimate D2E/DX2                !
 ! D19   D(3,1,9,7)              3.3325         estimate D2E/DX2                !
 ! D20   D(3,1,9,10)           139.9245         estimate D2E/DX2                !
 ! D21   D(3,1,9,13)           -86.9223         estimate D2E/DX2                !
 ! D22   D(5,1,9,7)             90.2548         estimate D2E/DX2                !
 ! D23   D(5,1,9,10)          -133.1531         estimate D2E/DX2                !
 ! D24   D(5,1,9,13)             0.0            estimate D2E/DX2                !
 ! D25   D(1,3,4,5)              0.0            estimate D2E/DX2                !
 ! D26   D(1,3,4,11)           -99.1234         estimate D2E/DX2                !
 ! D27   D(7,3,4,5)             99.1234         estimate D2E/DX2                !
 ! D28   D(7,3,4,11)             0.0            estimate D2E/DX2                !
 ! D29   D(1,3,7,8)           -125.5707         estimate D2E/DX2                !
 ! D30   D(1,3,7,9)              3.4042         estimate D2E/DX2                !
 ! D31   D(1,3,7,11)            93.6068         estimate D2E/DX2                !
 ! D32   D(4,3,7,8)            140.8226         estimate D2E/DX2                !
 ! D33   D(4,3,7,9)            -90.2025         estimate D2E/DX2                !
 ! D34   D(4,3,7,11)             0.0            estimate D2E/DX2                !
 ! D35   D(3,4,5,1)              0.0            estimate D2E/DX2                !
 ! D36   D(3,4,5,6)            140.8226         estimate D2E/DX2                !
 ! D37   D(3,4,5,13)           -90.2025         estimate D2E/DX2                !
 ! D38   D(11,4,5,1)            93.6068         estimate D2E/DX2                !
 ! D39   D(11,4,5,6)          -125.5707         estimate D2E/DX2                !
 ! D40   D(11,4,5,13)            3.4042         estimate D2E/DX2                !
 ! D41   D(3,4,11,7)             0.0            estimate D2E/DX2                !
 ! D42   D(3,4,11,12)         -140.8226         estimate D2E/DX2                !
 ! D43   D(3,4,11,13)           90.2025         estimate D2E/DX2                !
 ! D44   D(5,4,11,7)           -93.6068         estimate D2E/DX2                !
 ! D45   D(5,4,11,12)          125.5707         estimate D2E/DX2                !
 ! D46   D(5,4,11,13)           -3.4042         estimate D2E/DX2                !
 ! D47   D(1,5,13,9)             0.0            estimate D2E/DX2                !
 ! D48   D(1,5,13,11)          -90.2548         estimate D2E/DX2                !
 ! D49   D(1,5,13,14)          133.1531         estimate D2E/DX2                !
 ! D50   D(4,5,13,9)            86.9223         estimate D2E/DX2                !
 ! D51   D(4,5,13,11)           -3.3325         estimate D2E/DX2                !
 ! D52   D(4,5,13,14)         -139.9245         estimate D2E/DX2                !
 ! D53   D(6,5,13,9)          -141.2243         estimate D2E/DX2                !
 ! D54   D(6,5,13,11)          128.5209         estimate D2E/DX2                !
 ! D55   D(6,5,13,14)           -8.0712         estimate D2E/DX2                !
 ! D56   D(3,7,9,1)             -3.3325         estimate D2E/DX2                !
 ! D57   D(3,7,9,10)          -139.9245         estimate D2E/DX2                !
 ! D58   D(3,7,9,13)            86.9223         estimate D2E/DX2                !
 ! D59   D(8,7,9,1)            128.5209         estimate D2E/DX2                !
 ! D60   D(8,7,9,10)            -8.0712         estimate D2E/DX2                !
 ! D61   D(8,7,9,13)          -141.2243         estimate D2E/DX2                !
 ! D62   D(11,7,9,1)           -90.2548         estimate D2E/DX2                !
 ! D63   D(11,7,9,10)          133.1531         estimate D2E/DX2                !
 ! D64   D(11,7,9,13)            0.0            estimate D2E/DX2                !
 ! D65   D(3,7,11,4)             0.0            estimate D2E/DX2                !
 ! D66   D(3,7,11,12)          139.8327         estimate D2E/DX2                !
 ! D67   D(3,7,11,13)          -82.0352         estimate D2E/DX2                !
 ! D68   D(8,7,11,4)          -139.8327         estimate D2E/DX2                !
 ! D69   D(8,7,11,12)            0.0            estimate D2E/DX2                !
 ! D70   D(8,7,11,13)          138.1322         estimate D2E/DX2                !
 ! D71   D(9,7,11,4)            82.0352         estimate D2E/DX2                !
 ! D72   D(9,7,11,12)         -138.1322         estimate D2E/DX2                !
 ! D73   D(9,7,11,13)            0.0            estimate D2E/DX2                !
 ! D74   D(1,9,13,5)             0.0            estimate D2E/DX2                !
 ! D75   D(1,9,13,11)           96.8063         estimate D2E/DX2                !
 ! D76   D(1,9,13,14)         -131.5969         estimate D2E/DX2                !
 ! D77   D(7,9,13,5)           -96.8063         estimate D2E/DX2                !
 ! D78   D(7,9,13,11)            0.0            estimate D2E/DX2                !
 ! D79   D(7,9,13,14)          131.5969         estimate D2E/DX2                !
 ! D80   D(10,9,13,5)          131.5969         estimate D2E/DX2                !
 ! D81   D(10,9,13,11)        -131.5969         estimate D2E/DX2                !
 ! D82   D(10,9,13,14)           0.0            estimate D2E/DX2                !
 ! D83   D(4,11,13,5)            3.3325         estimate D2E/DX2                !
 ! D84   D(4,11,13,9)          -86.9223         estimate D2E/DX2                !
 ! D85   D(4,11,13,14)         139.9245         estimate D2E/DX2                !
 ! D86   D(7,11,13,5)           90.2548         estimate D2E/DX2                !
 ! D87   D(7,11,13,9)            0.0            estimate D2E/DX2                !
 ! D88   D(7,11,13,14)        -133.1531         estimate D2E/DX2                !
 ! D89   D(12,11,13,5)        -128.5209         estimate D2E/DX2                !
 ! D90   D(12,11,13,9)         141.2243         estimate D2E/DX2                !
 ! D91   D(12,11,13,14)          8.0712         estimate D2E/DX2                !
 --------------------------------------------------------------------------------
 Trust Radius=3.00D-01 FncErr=1.00D-07 GrdErr=1.00D-06 EigMax=2.50D+02 EigMin=1.00D-04
 Number of steps in this run=    100 maximum allowed number of steps=    100.
 GradGradGradGradGradGradGradGradGradGradGradGradGradGradGradGradGradGrad

                          Input orientation:                          
 ---------------------------------------------------------------------
 Center     Atomic      Atomic             Coordinates (Angstroms)
 Number     Number       Type             X           Y           Z
 ---------------------------------------------------------------------
      1          6           0        0.775770   -1.178161    0.283820
      2          1           0        1.473705   -2.015240    0.279861
      3          6           0        0.692496    0.000000    1.287872
      4          6           0       -0.692496    0.000000    1.287872
      5          6           0       -0.775770   -1.178161    0.283820
      6          1           0       -1.473705   -2.015240    0.279861
      7          6           0        0.775770    1.178161    0.283820
      8          1           0        1.473705    2.015240    0.279861
      9          6           0        0.769550    0.000000   -0.762085
     10          1           0        1.391955    0.000000   -1.653148
     11          6           0       -0.775770    1.178161    0.283820
     12          1           0       -1.473705    2.015240    0.279861
     13          6           0       -0.769550    0.000000   -0.762085
     14          1           0       -1.391955    0.000000   -1.653148
 ---------------------------------------------------------------------
                    Distance matrix (angstroms):
                    1          2          3          4          5
     1  C    0.000000
     2  H    1.089877   0.000000
     3  C    1.550200   2.384862   0.000000
     4  C    2.133540   3.125654   1.384993   0.000000
     5  C    1.551540   2.400179   2.133540   1.550200   0.000000
     6  H    2.400179   2.947411   3.125654   2.384862   1.089877
     7  C    2.356322   3.268783   1.550200   2.133540   2.821264
     8  H    3.268783   4.030481   2.384862   3.125654   3.906145
     9  C    1.575442   2.375432   2.051404   2.517917   2.206806
    10  H    2.349381   2.793635   3.023052   3.604794   3.136709
    11  C    2.821264   3.906145   2.133540   1.550200   2.356322
    12  H    3.906145   4.993196   3.125654   2.384862   3.268783
    13  C    2.206806   3.190461   2.517917   2.051404   1.575442
    14  H    3.136709   4.001216   3.604794   3.023052   2.349381
                    6          7          8          9         10
     6  H    0.000000
     7  C    3.906145   0.000000
     8  H    4.993196   1.089877   0.000000
     9  C    3.190461   1.575442   2.375432   0.000000
    10  H    4.001216   2.349381   2.793635   1.086914   0.000000
    11  C    3.268783   1.551540   2.400179   2.206806   3.136709
    12  H    4.030481   2.400179   2.947411   3.190461   4.001216
    13  C    2.375432   2.206806   3.190461   1.539100   2.337969
    14  H    2.793635   3.136709   4.001216   2.337969   2.783911
                   11         12         13         14
    11  C    0.000000
    12  H    1.089877   0.000000
    13  C    1.575442   2.375432   0.000000
    14  H    2.349381   2.793635   1.086914   0.000000
 Stoichiometry    C8H6
 Framework group  C2V[SGV(C4H2),X(C4H4)]
 Deg. of freedom    11
 Full point group                 C2V     NOp   4
 Largest Abelian subgroup         C2V     NOp   4
 Largest concise Abelian subgroup C2V     NOp   4
                         Standard orientation:                         
 ---------------------------------------------------------------------
 Center     Atomic      Atomic             Coordinates (Angstroms)
 Number     Number       Type             X           Y           Z
 ---------------------------------------------------------------------
      1          6           0       -1.178161    0.775770   -0.081333
      2          1           0       -2.015240    1.473705   -0.077374
      3          6           0        0.000000    0.692496   -1.085386
      4          6           0       -0.000000   -0.692496   -1.085386
      5          6           0       -1.178161   -0.775770   -0.081333
      6          1           0       -2.015240   -1.473705   -0.077374
      7          6           0        1.178161    0.775770   -0.081333
      8          1           0        2.015240    1.473705   -0.077374
      9          6           0        0.000000    0.769550    0.964571
     10          1           0        0.000000    1.391955    1.855634
     11          6           0        1.178161   -0.775770   -0.081333
     12          1           0        2.015240   -1.473705   -0.077374
     13          6           0       -0.000000   -0.769550    0.964571
     14          1           0       -0.000000   -1.391955    1.855634
 ---------------------------------------------------------------------
 Rotational constants (GHZ):           4.0416139           3.5900377           3.3631605
 Standard basis: 6-31G(d,p) (6D, 7F)
 There are    46 symmetry adapted cartesian basis functions of A1  symmetry.
 There are    29 symmetry adapted cartesian basis functions of A2  symmetry.
 There are    29 symmetry adapted cartesian basis functions of B1  symmetry.
 There are    46 symmetry adapted cartesian basis functions of B2  symmetry.
 There are    46 symmetry adapted basis functions of A1  symmetry.
 There are    29 symmetry adapted basis functions of A2  symmetry.
 There are    29 symmetry adapted basis functions of B1  symmetry.
 There are    46 symmetry adapted basis functions of B2  symmetry.
   150 basis functions,   266 primitive gaussians,   150 cartesian basis functions
    27 alpha electrons       27 beta electrons
       nuclear repulsion energy       348.8214782222 Hartrees.
 NAtoms=   14 NActive=   14 NUniq=    5 SFac= 4.00D+00 NAtFMM=   60 NAOKFM=F Big=F
 Integral buffers will be    131072 words long.
 Raffenetti 2 integral format.
 Two-electron integral symmetry is turned on.
 One-electron integrals computed using PRISM.
 NBasis=   150 RedAO= T EigKep=  1.98D-04  NBF=    46    29    29    46
 NBsUse=   150 1.00D-06 EigRej= -1.00D+00 NBFU=    46    29    29    46
 ExpMin= 1.61D-01 ExpMax= 3.05D+03 ExpMxC= 4.57D+02 IAcc=3 IRadAn=         5 AccDes= 0.00D+00
 Harris functional with IExCor=  402 and IRadAn=       5 diagonalized for initial guess.
 HarFok:  IExCor=  402 AccDes= 0.00D+00 IRadAn=         5 IDoV= 1 UseB2=F ITyADJ=14
 ICtDFT=  3500011 ScaDFX=  1.000000  1.000000  1.000000  1.000000
 FoFCou: FMM=F IPFlag=           0 FMFlag=      100000 FMFlg1=           0
         NFxFlg=           0 DoJE=T BraDBF=F KetDBF=T FulRan=T
         wScrn=  0.000000 ICntrl=       500 IOpCl=  0 I1Cent=   200000004 NGrid=           0
         NMat0=    1 NMatS0=      1 NMatT0=    0 NMatD0=    1 NMtDS0=    0 NMtDT0=    0
 Petite list used in FoFCou.
 Initial guess orbital symmetries:
       Occupied  (A1) (B2) (B1) (A1) (B2) (A2) (A1) (B2) (A1) (B1)
                 (A1) (B2) (A1) (A2) (B2) (A1) (B1) (A1) (B2) (B1)
                 (A1) (B2) (B1) (A2) (A1) (A2) (A1)
       Virtual   (B2) (A1) (B1) (B2) (A1) (B1) (A2) (B2) (B1) (B2)
                 (A1) (A2) (B2) (A1) (A2) (B2) (A2) (B2) (B2) (A1)
                 (A1) (B1) (B1) (A1) (B1) (B2) (A1) (A2) (A1) (A2)
                 (B2) (B2) (A1) (A2) (B1) (B2) (B1) (B2) (A2) (A1)
                 (B2) (A2) (B2) (B1) (A1) (B2) (A1) (B1) (A1) (A2)
                 (A1) (B2) (A1) (B1) (B2) (A1) (B1) (A1) (B1) (A2)
                 (B2) (A2) (B1) (A1) (B1) (A1) (B2) (B2) (B1) (A2)
                 (A2) (A1) (A1) (B2) (A2) (A1) (A1) (B1) (B2) (B1)
                 (A1) (B2) (B2) (A1) (A2) (B1) (A1) (B2) (A2) (B1)
                 (A1) (A2) (B2) (B2) (A2) (A1) (B1) (B2) (B2) (A2)
                 (A1) (A2) (B2) (B1) (B2) (A2) (A2) (B2) (B2) (B1)
                 (A1) (B2) (A1) (A2) (B2) (A1) (A1) (B2) (B1) (A1)
                 (B2) (A2) (B2)
 The electronic state of the initial guess is 1-A1.
 Keep R1 ints in memory in symmetry-blocked form, NReq=80252863.
 Requested convergence on RMS density matrix=1.00D-08 within 128 cycles.
 Requested convergence on MAX density matrix=1.00D-06.
 Requested convergence on             energy=1.00D-06.
 No special actions if energy rises.
 Integral accuracy reduced to 1.0D-05 until final iterations.
 Initial convergence to 1.0D-05 achieved.  Increase integral accuracy.
 SCF Done:  E(RB3LYP) =  -308.159864416     A.U. after   12 cycles
            NFock= 12  Conv=0.78D-08     -V/T= 2.0084

 **********************************************************************

            Population analysis using the SCF density.

 **********************************************************************

 Orbital symmetries:
       Occupied  (A1) (B2) (B1) (A1) (A2) (B2) (A1) (B2) (A1) (B1)
                 (A1) (B2) (A2) (A1) (B2) (A1) (B1) (B2) (A1) (B1)
                 (A1) (B2) (B1) (A2) (A1) (A2) (A1)
       Virtual   (B2) (A1) (B2) (B1) (A1) (B1) (B2) (A2) (B2) (A1)
                 (B1) (A2) (B2) (A1) (B2) (A2) (A2) (B2) (A1) (B2)
                 (A1) (B1) (A1) (B1) (B1) (A1) (A2) (B2) (A1) (A2)
                 (B2) (B2) (A1) (B1) (A2) (B2) (B1) (A2) (B2) (A1)
                 (B2) (A2) (A1) (B1) (B2) (B2) (A1) (A1) (B1) (A2)
                 (B2) (A1) (A1) (B1) (B2) (A1) (A1) (B1) (B1) (A2)
                 (B2) (A2) (B1) (A1) (B1) (A1) (B2) (B2) (A2) (B1)
                 (A2) (A1) (A1) (B2) (A2) (A1) (A1) (B2) (B1) (B1)
                 (A1) (B2) (B2) (A1) (A2) (B1) (A1) (A2) (B2) (B1)
                 (A2) (A1) (B2) (B2) (A2) (A1) (B1) (B2) (B2) (A2)
                 (A1) (A2) (B2) (B1) (B2) (A2) (A2) (B2) (B2) (B1)
                 (A1) (B2) (A1) (A2) (B2) (A1) (A1) (B2) (B1) (A1)
                 (B2) (A2) (B2)
 The electronic state is 1-A1.
 Alpha  occ. eigenvalues --  -10.21183 -10.21164 -10.20417 -10.20416 -10.20399
 Alpha  occ. eigenvalues --  -10.20398 -10.18198 -10.18135  -0.98182  -0.75894
 Alpha  occ. eigenvalues --   -0.73441  -0.73227  -0.57493  -0.57290  -0.53311
 Alpha  occ. eigenvalues --   -0.51592  -0.46136  -0.45750  -0.45098  -0.44713
 Alpha  occ. eigenvalues --   -0.33844  -0.32856  -0.30210  -0.29774  -0.27590
 Alpha  occ. eigenvalues --   -0.26706  -0.20908
 Alpha virt. eigenvalues --   -0.03160   0.05413   0.08403   0.08506   0.10358
 Alpha virt. eigenvalues --    0.14896   0.15536   0.16730   0.16818   0.16977
 Alpha virt. eigenvalues --    0.18249   0.20038   0.21596   0.27038   0.29695
 Alpha virt. eigenvalues --    0.30175   0.36198   0.37471   0.47670   0.48124
 Alpha virt. eigenvalues --    0.48499   0.50004   0.50858   0.51804   0.54643
 Alpha virt. eigenvalues --    0.55311   0.56580   0.57295   0.59060   0.62750
 Alpha virt. eigenvalues --    0.67038   0.69901   0.71018   0.73069   0.73459
 Alpha virt. eigenvalues --    0.75538   0.77837   0.78605   0.78630   0.79188
 Alpha virt. eigenvalues --    0.81612   0.81884   0.86079   0.87354   0.87675
 Alpha virt. eigenvalues --    0.90275   1.06109   1.06718   1.08414   1.19609
 Alpha virt. eigenvalues --    1.22685   1.26136   1.27926   1.29678   1.34208
 Alpha virt. eigenvalues --    1.57444   1.61329   1.61462   1.65049   1.68995
 Alpha virt. eigenvalues --    1.71618   1.73261   1.74173   1.75207   1.77302
 Alpha virt. eigenvalues --    1.84214   1.86240   1.87006   1.89240   1.89586
 Alpha virt. eigenvalues --    1.91806   1.94457   1.96805   2.10350   2.13358
 Alpha virt. eigenvalues --    2.14382   2.17974   2.21165   2.21168   2.25229
 Alpha virt. eigenvalues --    2.26849   2.27121   2.32492   2.35984   2.36639
 Alpha virt. eigenvalues --    2.38187   2.39646   2.43892   2.44638   2.44956
 Alpha virt. eigenvalues --    2.46685   2.47055   2.50185   2.53365   2.58523
 Alpha virt. eigenvalues --    2.60360   2.63632   2.64132   2.69084   2.71679
 Alpha virt. eigenvalues --    2.75956   2.77822   2.79483   2.86555   2.95858
 Alpha virt. eigenvalues --    2.96549   3.02434   3.03754   3.10958   3.21765
 Alpha virt. eigenvalues --    3.24591   3.35887   3.38507   3.54400   3.92769
 Alpha virt. eigenvalues --    4.32163   4.49342   4.50198   4.53910   4.89731
 Alpha virt. eigenvalues --    4.94877   5.05782   5.66408
          Condensed to atoms (all electrons):
               1          2          3          4          5          6
     1  C    5.092357   0.341564   0.317517  -0.139391   0.370865  -0.038850
     2  H    0.341564   0.663972  -0.023568   0.012137  -0.038850  -0.000416
     3  C    0.317517  -0.023568   5.169672   0.573740  -0.139391   0.012137
     4  C   -0.139391   0.012137   0.573740   5.169672   0.317517  -0.023568
     5  C    0.370865  -0.038850  -0.139391   0.317517   5.092357   0.341564
     6  H   -0.038850  -0.000416   0.012137  -0.023568   0.341564   0.663972
     7  C   -0.099662   0.004126   0.317517  -0.139391   0.020014  -0.001353
     8  H    0.004126   0.000055  -0.023568   0.012137  -0.001353   0.000059
     9  C    0.308794  -0.034071  -0.032394  -0.050072  -0.089296   0.007970
    10  H   -0.021909  -0.002063   0.004051   0.004129   0.002805  -0.000196
    11  C    0.020014  -0.001353  -0.139391   0.317517  -0.099662   0.004126
    12  H   -0.001353   0.000059   0.012137  -0.023568   0.004126   0.000055
    13  C   -0.089296   0.007970  -0.050072  -0.032394   0.308794  -0.034071
    14  H    0.002805  -0.000196   0.004129   0.004051  -0.021909  -0.002063
               7          8          9         10         11         12
     1  C   -0.099662   0.004126   0.308794  -0.021909   0.020014  -0.001353
     2  H    0.004126   0.000055  -0.034071  -0.002063  -0.001353   0.000059
     3  C    0.317517  -0.023568  -0.032394   0.004051  -0.139391   0.012137
     4  C   -0.139391   0.012137  -0.050072   0.004129   0.317517  -0.023568
     5  C    0.020014  -0.001353  -0.089296   0.002805  -0.099662   0.004126
     6  H   -0.001353   0.000059   0.007970  -0.000196   0.004126   0.000055
     7  C    5.092357   0.341564   0.308794  -0.021909   0.370865  -0.038850
     8  H    0.341564   0.663972  -0.034071  -0.002063  -0.038850  -0.000416
     9  C    0.308794  -0.034071   5.170103   0.362807  -0.089296   0.007970
    10  H   -0.021909  -0.002063   0.362807   0.588839   0.002805  -0.000196
    11  C    0.370865  -0.038850  -0.089296   0.002805   5.092357   0.341564
    12  H   -0.038850  -0.000416   0.007970  -0.000196   0.341564   0.663972
    13  C   -0.089296   0.007970   0.294945  -0.022118   0.308794  -0.034071
    14  H    0.002805  -0.000196  -0.022118  -0.001463  -0.021909  -0.002063
              13         14
     1  C   -0.089296   0.002805
     2  H    0.007970  -0.000196
     3  C   -0.050072   0.004129
     4  C   -0.032394   0.004051
     5  C    0.308794  -0.021909
     6  H   -0.034071  -0.002063
     7  C   -0.089296   0.002805
     8  H    0.007970  -0.000196
     9  C    0.294945  -0.022118
    10  H   -0.022118  -0.001463
    11  C    0.308794  -0.021909
    12  H   -0.034071  -0.002063
    13  C    5.170103   0.362807
    14  H    0.362807   0.588839
 Mulliken charges:
               1
     1  C   -0.067583
     2  H    0.070634
     3  C   -0.002517
     4  C   -0.002517
     5  C   -0.067583
     6  H    0.070634
     7  C   -0.067583
     8  H    0.070634
     9  C   -0.110066
    10  H    0.106481
    11  C   -0.067583
    12  H    0.070634
    13  C   -0.110066
    14  H    0.106481
 Sum of Mulliken charges =  -0.00000
 Mulliken charges with hydrogens summed into heavy atoms:
               1
     1  C    0.003051
     3  C   -0.002517
     4  C   -0.002517
     5  C    0.003051
     7  C    0.003051
     9  C   -0.003585
    11  C    0.003051
    13  C   -0.003585
 Electronic spatial extent (au):  <R**2>=            536.6993
 Charge=             -0.0000 electrons
 Dipole moment (field-independent basis, Debye):
    X=             -0.0000    Y=              0.0000    Z=              2.6045  Tot=              2.6045
 Quadrupole moment (field-independent basis, Debye-Ang):
   XX=            -43.4416   YY=            -45.2444   ZZ=            -48.1802
   XY=              0.0000   XZ=             -0.0000   YZ=              0.0000
 Traceless Quadrupole moment (field-independent basis, Debye-Ang):
   XX=              2.1805   YY=              0.3776   ZZ=             -2.5581
   XY=              0.0000   XZ=             -0.0000   YZ=              0.0000
 Octapole moment (field-independent basis, Debye-Ang**2):
  XXX=             -0.0000  YYY=              0.0000  ZZZ=             13.8769  XYY=             -0.0000
  XXY=              0.0000  XXZ=              0.1446  XZZ=              0.0000  YZZ=              0.0000
  YYZ=              6.8057  XYZ=             -0.0000
 Hexadecapole moment (field-independent basis, Debye-Ang**3):
 XXXX=           -278.0314 YYYY=           -242.7292 ZZZZ=           -217.6544 XXXY=              0.0000
 XXXZ=              0.0000 YYYX=              0.0000 YYYZ=             -0.0000 ZZZX=             -0.0000
 ZZZY=              0.0000 XXYY=            -79.8973 XXZZ=            -85.5737 YYZZ=            -77.4726
 XXYZ=             -0.0000 YYXZ=              0.0000 ZZXY=              0.0000
 N-N= 3.488214782222D+02 E-N=-1.411330570506D+03  KE= 3.055909392931D+02
 Symmetry A1   KE= 1.166246052118D+02
 Symmetry A2   KE= 4.050807258513D+01
 Symmetry B1   KE= 4.189538716352D+01
 Symmetry B2   KE= 1.065628743327D+02
 ******************************Gaussian NBO Version 3.1******************************
             N A T U R A L   A T O M I C   O R B I T A L   A N D
          N A T U R A L   B O N D   O R B I T A L   A N A L Y S I S
 ******************************Gaussian NBO Version 3.1******************************

       /RESON  / : Allow strongly delocalized NBO set
       /BNDIDX / : Print bond indices based on the NAO density matrix

 Analyzing the SCF density

 Job title: M0001                                                           

 Storage needed:     68252 in NPA,     90661 in NBO (2147482528 available)
 GSVD:  LWork=       13260 too small for GESVD, short by        4626 words or        4626 for optimal perf.


 NATURAL POPULATIONS:  Natural atomic orbital occupancies 
                                                          
   NAO  Atom  No  lang   Type(AO)    Occupancy      Energy
 ----------------------------------------------------------
     1    C    1  S      Cor( 1S)     1.99914     -10.07045
     2    C    1  S      Val( 2S)     1.02857      -0.22856
     3    C    1  S      Ryd( 3S)     0.00234       1.95346
     4    C    1  S      Ryd( 4S)     0.00008       4.17261
     5    C    1  px     Val( 2p)     1.13393      -0.08139
     6    C    1  px     Ryd( 3p)     0.00714       1.05187
     7    C    1  py     Val( 2p)     1.07937      -0.07421
     8    C    1  py     Ryd( 3p)     0.00582       0.91114
     9    C    1  pz     Val( 2p)     0.99413      -0.08598
    10    C    1  pz     Ryd( 3p)     0.00299       0.63256
    11    C    1  dxy    Ryd( 3d)     0.00132       2.37898
    12    C    1  dxz    Ryd( 3d)     0.00115       2.27889
    13    C    1  dyz    Ryd( 3d)     0.00102       1.97952
    14    C    1  dx2y2  Ryd( 3d)     0.00104       2.29656
    15    C    1  dz2    Ryd( 3d)     0.00075       2.16044

    16    H    2  S      Val( 1S)     0.75195       0.10843
    17    H    2  S      Ryd( 2S)     0.00168       0.56336
    18    H    2  px     Ryd( 2p)     0.00030       2.79402
    19    H    2  py     Ryd( 2p)     0.00023       2.68456
    20    H    2  pz     Ryd( 2p)     0.00009       2.37470

    21    C    3  S      Cor( 1S)     1.99853     -10.03250
    22    C    3  S      Val( 2S)     1.09887      -0.21858
    23    C    3  S      Ryd( 3S)     0.00084       2.23804
    24    C    3  S      Ryd( 4S)     0.00002       4.05761
    25    C    3  px     Val( 2p)     0.91884      -0.02772
    26    C    3  px     Ryd( 3p)     0.00206       0.71056
    27    C    3  py     Val( 2p)     1.10879      -0.05850
    28    C    3  py     Ryd( 3p)     0.00443       0.66860
    29    C    3  pz     Val( 2p)     0.87502      -0.06038
    30    C    3  pz     Ryd( 3p)     0.00764       0.67005
    31    C    3  dxy    Ryd( 3d)     0.00106       2.08510
    32    C    3  dxz    Ryd( 3d)     0.00140       2.30621
    33    C    3  dyz    Ryd( 3d)     0.00231       2.07568
    34    C    3  dx2y2  Ryd( 3d)     0.00138       2.40284
    35    C    3  dz2    Ryd( 3d)     0.00115       2.27520

    36    C    4  S      Cor( 1S)     1.99853     -10.03250
    37    C    4  S      Val( 2S)     1.09887      -0.21858
    38    C    4  S      Ryd( 3S)     0.00084       2.23804
    39    C    4  S      Ryd( 4S)     0.00002       4.05761
    40    C    4  px     Val( 2p)     0.91884      -0.02772
    41    C    4  px     Ryd( 3p)     0.00206       0.71056
    42    C    4  py     Val( 2p)     1.10879      -0.05850
    43    C    4  py     Ryd( 3p)     0.00443       0.66860
    44    C    4  pz     Val( 2p)     0.87502      -0.06038
    45    C    4  pz     Ryd( 3p)     0.00764       0.67005
    46    C    4  dxy    Ryd( 3d)     0.00106       2.08510
    47    C    4  dxz    Ryd( 3d)     0.00140       2.30621
    48    C    4  dyz    Ryd( 3d)     0.00231       2.07568
    49    C    4  dx2y2  Ryd( 3d)     0.00138       2.40284
    50    C    4  dz2    Ryd( 3d)     0.00115       2.27520

    51    C    5  S      Cor( 1S)     1.99914     -10.07045
    52    C    5  S      Val( 2S)     1.02857      -0.22856
    53    C    5  S      Ryd( 3S)     0.00234       1.95346
    54    C    5  S      Ryd( 4S)     0.00008       4.17261
    55    C    5  px     Val( 2p)     1.13393      -0.08139
    56    C    5  px     Ryd( 3p)     0.00714       1.05187
    57    C    5  py     Val( 2p)     1.07937      -0.07421
    58    C    5  py     Ryd( 3p)     0.00582       0.91114
    59    C    5  pz     Val( 2p)     0.99413      -0.08598
    60    C    5  pz     Ryd( 3p)     0.00299       0.63256
    61    C    5  dxy    Ryd( 3d)     0.00132       2.37898
    62    C    5  dxz    Ryd( 3d)     0.00115       2.27889
    63    C    5  dyz    Ryd( 3d)     0.00102       1.97952
    64    C    5  dx2y2  Ryd( 3d)     0.00104       2.29656
    65    C    5  dz2    Ryd( 3d)     0.00075       2.16044

    66    H    6  S      Val( 1S)     0.75195       0.10843
    67    H    6  S      Ryd( 2S)     0.00168       0.56336
    68    H    6  px     Ryd( 2p)     0.00030       2.79402
    69    H    6  py     Ryd( 2p)     0.00023       2.68456
    70    H    6  pz     Ryd( 2p)     0.00009       2.37470

    71    C    7  S      Cor( 1S)     1.99914     -10.07045
    72    C    7  S      Val( 2S)     1.02857      -0.22856
    73    C    7  S      Ryd( 3S)     0.00234       1.95346
    74    C    7  S      Ryd( 4S)     0.00008       4.17261
    75    C    7  px     Val( 2p)     1.13393      -0.08139
    76    C    7  px     Ryd( 3p)     0.00714       1.05187
    77    C    7  py     Val( 2p)     1.07937      -0.07421
    78    C    7  py     Ryd( 3p)     0.00582       0.91114
    79    C    7  pz     Val( 2p)     0.99413      -0.08598
    80    C    7  pz     Ryd( 3p)     0.00299       0.63256
    81    C    7  dxy    Ryd( 3d)     0.00132       2.37898
    82    C    7  dxz    Ryd( 3d)     0.00115       2.27889
    83    C    7  dyz    Ryd( 3d)     0.00102       1.97952
    84    C    7  dx2y2  Ryd( 3d)     0.00104       2.29656
    85    C    7  dz2    Ryd( 3d)     0.00075       2.16044

    86    H    8  S      Val( 1S)     0.75195       0.10843
    87    H    8  S      Ryd( 2S)     0.00168       0.56336
    88    H    8  px     Ryd( 2p)     0.00030       2.79402
    89    H    8  py     Ryd( 2p)     0.00023       2.68456
    90    H    8  pz     Ryd( 2p)     0.00009       2.37470

    91    C    9  S      Cor( 1S)     1.99916     -10.07777
    92    C    9  S      Val( 2S)     1.00331      -0.23227
    93    C    9  S      Ryd( 3S)     0.00233       1.98578
    94    C    9  S      Ryd( 4S)     0.00003       4.06207
    95    C    9  px     Val( 2p)     1.01207      -0.09262
    96    C    9  px     Ryd( 3p)     0.00184       0.65025
    97    C    9  py     Val( 2p)     1.08303      -0.09045
    98    C    9  py     Ryd( 3p)     0.00539       0.83090
    99    C    9  pz     Val( 2p)     1.09927      -0.08423
   100    C    9  pz     Ryd( 3p)     0.00760       1.02294
   101    C    9  dxy    Ryd( 3d)     0.00090       2.01060
   102    C    9  dxz    Ryd( 3d)     0.00105       2.26660
   103    C    9  dyz    Ryd( 3d)     0.00082       2.33441
   104    C    9  dx2y2  Ryd( 3d)     0.00111       2.24686
   105    C    9  dz2    Ryd( 3d)     0.00116       2.25855

   106    H   10  S      Val( 1S)     0.73100       0.10766
   107    H   10  S      Ryd( 2S)     0.00097       0.55016
   108    H   10  px     Ryd( 2p)     0.00009       2.39741
   109    H   10  py     Ryd( 2p)     0.00020       2.59315
   110    H   10  pz     Ryd( 2p)     0.00031       2.83412

   111    C   11  S      Cor( 1S)     1.99914     -10.07045
   112    C   11  S      Val( 2S)     1.02857      -0.22856
   113    C   11  S      Ryd( 3S)     0.00234       1.95346
   114    C   11  S      Ryd( 4S)     0.00008       4.17261
   115    C   11  px     Val( 2p)     1.13393      -0.08139
   116    C   11  px     Ryd( 3p)     0.00714       1.05187
   117    C   11  py     Val( 2p)     1.07937      -0.07421
   118    C   11  py     Ryd( 3p)     0.00582       0.91114
   119    C   11  pz     Val( 2p)     0.99413      -0.08598
   120    C   11  pz     Ryd( 3p)     0.00299       0.63256
   121    C   11  dxy    Ryd( 3d)     0.00132       2.37898
   122    C   11  dxz    Ryd( 3d)     0.00115       2.27889
   123    C   11  dyz    Ryd( 3d)     0.00102       1.97952
   124    C   11  dx2y2  Ryd( 3d)     0.00104       2.29656
   125    C   11  dz2    Ryd( 3d)     0.00075       2.16044

   126    H   12  S      Val( 1S)     0.75195       0.10843
   127    H   12  S      Ryd( 2S)     0.00168       0.56336
   128    H   12  px     Ryd( 2p)     0.00030       2.79402
   129    H   12  py     Ryd( 2p)     0.00023       2.68456
   130    H   12  pz     Ryd( 2p)     0.00009       2.37470

   131    C   13  S      Cor( 1S)     1.99916     -10.07777
   132    C   13  S      Val( 2S)     1.00331      -0.23227
   133    C   13  S      Ryd( 3S)     0.00233       1.98578
   134    C   13  S      Ryd( 4S)     0.00003       4.06207
   135    C   13  px     Val( 2p)     1.01207      -0.09262
   136    C   13  px     Ryd( 3p)     0.00184       0.65025
   137    C   13  py     Val( 2p)     1.08303      -0.09045
   138    C   13  py     Ryd( 3p)     0.00539       0.83090
   139    C   13  pz     Val( 2p)     1.09927      -0.08423
   140    C   13  pz     Ryd( 3p)     0.00760       1.02294
   141    C   13  dxy    Ryd( 3d)     0.00090       2.01060
   142    C   13  dxz    Ryd( 3d)     0.00105       2.26660
   143    C   13  dyz    Ryd( 3d)     0.00082       2.33441
   144    C   13  dx2y2  Ryd( 3d)     0.00111       2.24686
   145    C   13  dz2    Ryd( 3d)     0.00116       2.25855

   146    H   14  S      Val( 1S)     0.73100       0.10766
   147    H   14  S      Ryd( 2S)     0.00097       0.55016
   148    H   14  px     Ryd( 2p)     0.00009       2.39741
   149    H   14  py     Ryd( 2p)     0.00020       2.59315
   150    H   14  pz     Ryd( 2p)     0.00031       2.83412

 WARNING:  1 low occupancy (<1.9990e) core orbital  found on  C    3
           1 low occupancy (<1.9990e) core orbital  found on  C    4


 Summary of Natural Population Analysis:                  
                                                          
                                       Natural Population 
                Natural  -----------------------------------------------
    Atom  No    Charge         Core      Valence    Rydberg      Total
 -----------------------------------------------------------------------
      C    1   -0.25878      1.99914     4.23600    0.02364     6.25878
      H    2    0.24576      0.00000     0.75195    0.00229     0.75424
      C    3   -0.02233      1.99853     4.00151    0.02229     6.02233
      C    4   -0.02233      1.99853     4.00151    0.02229     6.02233
      C    5   -0.25878      1.99914     4.23600    0.02364     6.25878
      H    6    0.24576      0.00000     0.75195    0.00229     0.75424
      C    7   -0.25878      1.99914     4.23600    0.02364     6.25878
      H    8    0.24576      0.00000     0.75195    0.00229     0.75424
      C    9   -0.21906      1.99916     4.19768    0.02222     6.21906
      H   10    0.26743      0.00000     0.73100    0.00157     0.73257
      C   11   -0.25878      1.99914     4.23600    0.02364     6.25878
      H   12    0.24576      0.00000     0.75195    0.00229     0.75424
      C   13   -0.21906      1.99916     4.19768    0.02222     6.21906
      H   14    0.26743      0.00000     0.73100    0.00157     0.73257
 =======================================================================
   * Total *    0.00000     15.99193    37.81218    0.19589    54.00000

                                 Natural Population      
 --------------------------------------------------------
   Core                      15.99193 ( 99.9495% of  16)
   Valence                   37.81218 ( 99.5057% of  38)
   Natural Minimal Basis     53.80411 ( 99.6372% of  54)
   Natural Rydberg Basis      0.19589 (  0.3628% of  54)
 --------------------------------------------------------

    Atom  No          Natural Electron Configuration
 ----------------------------------------------------------------------------
      C    1      [core]2S( 1.03)2p( 3.21)3p( 0.02)3d( 0.01)
      H    2            1S( 0.75)
      C    3      [core]2S( 1.10)2p( 2.90)3p( 0.01)3d( 0.01)
      C    4      [core]2S( 1.10)2p( 2.90)3p( 0.01)3d( 0.01)
      C    5      [core]2S( 1.03)2p( 3.21)3p( 0.02)3d( 0.01)
      H    6            1S( 0.75)
      C    7      [core]2S( 1.03)2p( 3.21)3p( 0.02)3d( 0.01)
      H    8            1S( 0.75)
      C    9      [core]2S( 1.00)2p( 3.19)3p( 0.01)3d( 0.01)
      H   10            1S( 0.73)
      C   11      [core]2S( 1.03)2p( 3.21)3p( 0.02)3d( 0.01)
      H   12            1S( 0.75)
      C   13      [core]2S( 1.00)2p( 3.19)3p( 0.01)3d( 0.01)
      H   14            1S( 0.73)


 Wiberg bond index matrix in the NAO basis:                                    

     Atom    1       2       3       4       5       6       7       8       9
     ---- ------  ------  ------  ------  ------  ------  ------  ------  ------
   1.  C  0.0000  0.8954  0.9729  0.0522  1.0059  0.0042  0.0088  0.0034  0.9517
   2.  H  0.8954  0.0000  0.0116  0.0146  0.0042  0.0000  0.0034  0.0000  0.0032
   3.  C  0.9729  0.0116  0.0000  1.6155  0.0522  0.0146  0.9729  0.0116  0.0565
   4.  C  0.0522  0.0146  1.6155  0.0000  0.9729  0.0116  0.0522  0.0146  0.0492
   5.  C  1.0059  0.0042  0.0522  0.9729  0.0000  0.8954  0.0232  0.0018  0.0113
   6.  H  0.0042  0.0000  0.0146  0.0116  0.8954  0.0000  0.0018  0.0018  0.0057
   7.  C  0.0088  0.0034  0.9729  0.0522  0.0232  0.0018  0.0000  0.8954  0.9517
   8.  H  0.0034  0.0000  0.0116  0.0146  0.0018  0.0018  0.8954  0.0000  0.0032
   9.  C  0.9517  0.0032  0.0565  0.0492  0.0113  0.0057  0.9517  0.0032  0.0000
  10.  H  0.0029  0.0004  0.0044  0.0209  0.0031  0.0001  0.0029  0.0004  0.8890
  11.  C  0.0232  0.0018  0.0522  0.9729  0.0088  0.0034  1.0059  0.0042  0.0113
  12.  H  0.0018  0.0018  0.0146  0.0116  0.0034  0.0000  0.0042  0.0000  0.0057
  13.  C  0.0113  0.0057  0.0492  0.0565  0.9517  0.0032  0.0113  0.0057  0.9934
  14.  H  0.0031  0.0001  0.0209  0.0044  0.0029  0.0004  0.0031  0.0001  0.0025

     Atom   10      11      12      13      14
     ---- ------  ------  ------  ------  ------
   1.  C  0.0029  0.0232  0.0018  0.0113  0.0031
   2.  H  0.0004  0.0018  0.0018  0.0057  0.0001
   3.  C  0.0044  0.0522  0.0146  0.0492  0.0209
   4.  C  0.0209  0.9729  0.0116  0.0565  0.0044
   5.  C  0.0031  0.0088  0.0034  0.9517  0.0029
   6.  H  0.0001  0.0034  0.0000  0.0032  0.0004
   7.  C  0.0029  1.0059  0.0042  0.0113  0.0031
   8.  H  0.0004  0.0042  0.0000  0.0057  0.0001
   9.  C  0.8890  0.0113  0.0057  0.9934  0.0025
  10.  H  0.0000  0.0031  0.0001  0.0025  0.0002
  11.  C  0.0031  0.0000  0.8954  0.9517  0.0029
  12.  H  0.0001  0.8954  0.0000  0.0032  0.0004
  13.  C  0.0025  0.9517  0.0032  0.0000  0.8890
  14.  H  0.0002  0.0029  0.0004  0.8890  0.0000


 Wiberg bond index, Totals by atom:                                            

     Atom    1
     ---- ------
   1.  C  3.9370
   2.  H  0.9424
   3.  C  3.8492
   4.  C  3.8492
   5.  C  3.9370
   6.  H  0.9424
   7.  C  3.9370
   8.  H  0.9424
   9.  C  3.9344
  10.  H  0.9302
  11.  C  3.9370
  12.  H  0.9424
  13.  C  3.9344
  14.  H  0.9302


 Atom-atom overlap-weighted NAO bond order:                                    

     Atom    1       2       3       4       5       6       7       8       9
     ---- ------  ------  ------  ------  ------  ------  ------  ------  ------
   1.  C  0.0000  0.7700  0.7841  0.0275  0.7833  0.0014 -0.0253  0.0045  0.7444
   2.  H  0.7700  0.0000  0.0064  0.0120  0.0014 -0.0001  0.0045  0.0001  0.0032
   3.  C  0.7841  0.0064  0.0000  1.1292  0.0275  0.0120  0.7841  0.0064  0.1176
   4.  C  0.0275  0.0120  1.1292  0.0000  0.7841  0.0064  0.0275  0.0120 -0.0547
   5.  C  0.7833  0.0014  0.0275  0.7841  0.0000  0.7700  0.0159 -0.0013  0.0109
   6.  H  0.0014 -0.0001  0.0120  0.0064  0.7700  0.0000 -0.0013  0.0000  0.0073
   7.  C -0.0253  0.0045  0.7841  0.0275  0.0159 -0.0013  0.0000  0.7700  0.7444
   8.  H  0.0045  0.0001  0.0064  0.0120 -0.0013  0.0000  0.7700  0.0000  0.0032
   9.  C  0.7444  0.0032  0.1176 -0.0547  0.0109  0.0073  0.7444  0.0032  0.0000
  10.  H  0.0068 -0.0015  0.0068  0.0044  0.0057 -0.0001  0.0068 -0.0015  0.7730
  11.  C  0.0159 -0.0013  0.0275  0.7841 -0.0253  0.0045  0.7833  0.0014  0.0109
  12.  H -0.0013  0.0000  0.0120  0.0064  0.0045  0.0001  0.0014 -0.0001  0.0073
  13.  C  0.0109  0.0073 -0.0547  0.1176  0.7444  0.0032  0.0109  0.0073  0.7712
  14.  H  0.0057 -0.0001  0.0044  0.0068  0.0068 -0.0015  0.0057 -0.0001  0.0099

     Atom   10      11      12      13      14
     ---- ------  ------  ------  ------  ------
   1.  C  0.0068  0.0159 -0.0013  0.0109  0.0057
   2.  H -0.0015 -0.0013  0.0000  0.0073 -0.0001
   3.  C  0.0068  0.0275  0.0120 -0.0547  0.0044
   4.  C  0.0044  0.7841  0.0064  0.1176  0.0068
   5.  C  0.0057 -0.0253  0.0045  0.7444  0.0068
   6.  H -0.0001  0.0045  0.0001  0.0032 -0.0015
   7.  C  0.0068  0.7833  0.0014  0.0109  0.0057
   8.  H -0.0015  0.0014 -0.0001  0.0073 -0.0001
   9.  C  0.7730  0.0109  0.0073  0.7712  0.0099
  10.  H  0.0000  0.0057 -0.0001  0.0099 -0.0012
  11.  C  0.0057  0.0000  0.7700  0.7444  0.0068
  12.  H -0.0001  0.7700  0.0000  0.0032 -0.0015
  13.  C  0.0099  0.7444  0.0032  0.0000  0.7730
  14.  H -0.0012  0.0068 -0.0015  0.7730  0.0000


 Atom-atom overlap-weighted NAO bond order, Totals by atom:                    

     Atom    1
     ---- ------
   1.  C  3.1280
   2.  H  0.8020
   3.  C  2.8634
   4.  C  2.8634
   5.  C  3.1280
   6.  H  0.8020
   7.  C  3.1280
   8.  H  0.8020
   9.  C  3.1489
  10.  H  0.8148
  11.  C  3.1280
  12.  H  0.8020
  13.  C  3.1489
  14.  H  0.8148


 MO bond order:                                                                

     Atom    1       2       3       4       5       6       7       8       9
     ---- ------  ------  ------  ------  ------  ------  ------  ------  ------
   1.  C  0.0000  0.3902  0.3687 -0.2384 -0.4956  0.0466 -0.1662  0.0636 -0.7732
   2.  H  0.3902  0.0000 -0.0114  0.0851  0.0255 -0.0051  0.0057 -0.0016 -0.0241
   3.  C  0.3687 -0.0114  0.0000 -0.2939 -0.1237 -0.0231 -0.8913  0.0105 -0.1555
   4.  C -0.2384  0.0851 -0.2939  0.0000  0.3031  0.0836 -0.5101  0.1231  0.0178
   5.  C -0.4956  0.0255 -0.1237  0.3031  0.0000 -0.5949  0.1641 -0.0125 -0.2368
   6.  H  0.0466 -0.0051 -0.0231  0.0836 -0.5949  0.0000 -0.0296  0.0191 -0.0405
   7.  C -0.1662  0.0057 -0.8913 -0.5101  0.1641 -0.0296  0.0000  1.5607  1.1238
   8.  H  0.0636 -0.0016  0.0105  0.1231 -0.0125  0.0191  1.5607  0.0000  0.0249
   9.  C -0.7732 -0.0241 -0.1555  0.0178 -0.2368 -0.0405  1.1238  0.0249  0.0000
  10.  H  0.0418 -0.0106  0.0428  0.1084  0.0574 -0.0089  0.0386 -0.0082  1.5508
  11.  C  0.1935 -0.0299 -0.2315 -1.1142 -0.0744 -0.0283  0.1572 -0.0031 -0.1022
  12.  H -0.0257  0.0192  0.0481  0.0704  0.0490 -0.0031 -0.0075 -0.0038  0.0232
  13.  C -0.1519  0.0287  0.0272 -0.2758 -1.2486  0.0119 -0.1443  0.0676 -0.0590
  14.  H  0.0367 -0.0088  0.0228  0.0027  0.0215 -0.0139 -0.0060 -0.0067  0.0088

     Atom   10      11      12      13      14
     ---- ------  ------  ------  ------  ------
   1.  C  0.0418  0.1935 -0.0257 -0.1519  0.0367
   2.  H -0.0106 -0.0299  0.0192  0.0287 -0.0088
   3.  C  0.0428 -0.2315  0.0481  0.0272  0.0228
   4.  C  0.1084 -1.1142  0.0704 -0.2758  0.0027
   5.  C  0.0574 -0.0744  0.0490 -1.2486  0.0215
   6.  H -0.0089 -0.0283 -0.0031  0.0119 -0.0139
   7.  C  0.0386  0.1572 -0.0075 -0.1443 -0.0060
   8.  H -0.0082 -0.0031 -0.0038  0.0676 -0.0067
   9.  C  1.5508 -0.1022  0.0232 -0.0590  0.0088
  10.  H  0.0000  0.0229 -0.0067  0.0536 -0.0028
  11.  C  0.0229  0.0000  0.6012  0.4567  0.0150
  12.  H -0.0067  0.6012  0.0000  0.0323 -0.0115
  13.  C  0.0536  0.4567  0.0323  0.0000  0.6874
  14.  H -0.0028  0.0150 -0.0115  0.6874  0.0000


 MO atomic valencies:                                                          

     Atom    1
     ---- ------
   1.  C -0.7099
   2.  H  0.4629
   3.  C -1.2101
   4.  C -1.6383
   5.  C -2.1659
   6.  H -0.5862
   7.  C  1.2950
   8.  H  1.8336
   9.  C  1.3580
  10.  H  1.8789
  11.  C -0.1373
  12.  H  0.7851
  13.  C -0.5142
  14.  H  0.7451


 NATURAL BOND ORBITAL ANALYSIS:

                       Occupancies       Lewis Structure    Low   High
           Occ.    -------------------  -----------------   occ   occ
  Cycle   Thresh.   Lewis   Non-Lewis     CR  BD  3C  LP    (L)   (NL)   Dev
 =============================================================================
   1(1)    1.90    53.32769   0.67231      8  19   0   0     1      1    0.06
   2(2)    1.90    53.32769   0.67231      8  19   0   0     1      1    0.06
   3(1)    1.80    53.32769   0.67231      8  19   0   0     0      1    0.06
 -----------------------------------------------------------------------------

 Structure accepted: No low occupancy Lewis orbitals

 WARNING:  1 low occupancy (<1.9990e) core orbital  found on  C    3
           1 low occupancy (<1.9990e) core orbital  found on  C    4

 --------------------------------------------------------
   Core                     15.99188 ( 99.949% of  16)
   Valence Lewis            37.33581 ( 98.252% of  38)
  ==================       ============================
   Total Lewis              53.32769 ( 98.755% of  54)
  -----------------------------------------------------
   Valence non-Lewis         0.59486 (  1.102% of  54)
   Rydberg non-Lewis         0.07745 (  0.143% of  54)
  ==================       ============================
   Total non-Lewis           0.67231 (  1.245% of  54)
 --------------------------------------------------------


       (Occupancy)   Bond orbital/ Coefficients/ Hybrids
 ---------------------------------------------------------------------------------
     1. (1.99576) BD ( 1) C   1 - H   2  
                ( 63.35%)   0.7959* C   1 s( 31.34%)p 2.19( 68.63%)d 0.00(  0.03%)
                                            0.0000 -0.5591  0.0280  0.0012  0.6443
                                           -0.0042 -0.5205  0.0068 -0.0139  0.0045
                                            0.0154 -0.0005 -0.0009 -0.0022  0.0085
                ( 36.65%)   0.6054* H   2 s( 99.95%)p 0.00(  0.05%)
                                           -0.9997 -0.0070 -0.0175  0.0153 -0.0004
     2. (1.96452) BD ( 1) C   1 - C   3  
                ( 50.76%)   0.7124* C   1 s( 21.17%)p 3.72( 78.75%)d 0.00(  0.08%)
                                           -0.0000  0.4599  0.0154 -0.0019  0.4877
                                           -0.0384  0.1308  0.0437 -0.7273 -0.0146
                                            0.0028 -0.0246 -0.0015  0.0124  0.0051
                ( 49.24%)   0.7017* C   3 s( 32.24%)p 2.10( 67.66%)d 0.00(  0.10%)
                                           -0.0001  0.5677  0.0089 -0.0003 -0.7064
                                           -0.0180  0.3354  0.0192  0.2532 -0.0192
                                            0.0034 -0.0270 -0.0017  0.0143  0.0058
     3. (1.98809) BD ( 1) C   1 - C   5  
                ( 50.00%)   0.7071* C   1 s( 24.66%)p 3.05( 75.27%)d 0.00(  0.07%)
                                           -0.0000  0.4964  0.0143  0.0009 -0.2415
                                           -0.0605 -0.8309  0.0150  0.0064  0.0011
                                            0.0008 -0.0002 -0.0015 -0.0226 -0.0120
                ( 50.00%)   0.7071* C   5 s( 24.66%)p 3.05( 75.27%)d 0.00(  0.07%)
                                           -0.0000  0.4964  0.0143  0.0009 -0.2415
                                           -0.0605  0.8309 -0.0150  0.0064  0.0011
                                           -0.0008 -0.0002  0.0015 -0.0226 -0.0120
     4. (1.93880) BD ( 1) C   1 - C   9  
                ( 49.77%)   0.7055* C   1 s( 22.36%)p 3.47( 77.56%)d 0.00(  0.07%)
                                           -0.0005  0.4727  0.0136  0.0020  0.5333
                                           -0.0334  0.1357  0.0475  0.6849  0.0209
                                           -0.0004  0.0227 -0.0011  0.0148  0.0022
                ( 50.23%)   0.7087* C   9 s( 23.13%)p 3.32( 76.80%)d 0.00(  0.07%)
                                            0.0006  0.4807  0.0165 -0.0006 -0.7065
                                           -0.0185  0.1629  0.0444 -0.4881  0.0413
                                           -0.0002  0.0222  0.0026  0.0122  0.0067
     5. (1.98370) BD ( 1) C   3 - C   4  
                ( 50.00%)   0.7071* C   3 s( 35.08%)p 1.85( 64.82%)d 0.00(  0.10%)
                                           -0.0001  0.5922 -0.0118  0.0009  0.0000
                                            0.0000 -0.5800 -0.0175 -0.5577 -0.0224
                                           -0.0000  0.0000  0.0118 -0.0225 -0.0184
                ( 50.00%)   0.7071* C   4 s( 35.08%)p 1.85( 64.82%)d 0.00(  0.10%)
                                           -0.0001  0.5922 -0.0118  0.0009 -0.0000
                                           -0.0000  0.5800  0.0175 -0.5577 -0.0224
                                           -0.0000 -0.0000 -0.0118 -0.0225 -0.0184
     6. (1.83866) BD ( 2) C   3 - C   4  
                ( 50.00%)   0.7071* C   3 s(  0.33%)p99.99( 99.44%)d 0.71(  0.23%)
                                            0.0003 -0.0539 -0.0191 -0.0030  0.0000
                                            0.0000  0.6583  0.0006 -0.7442  0.0852
                                           -0.0000  0.0000  0.0463  0.0133 -0.0047
                ( 50.00%)   0.7071* C   4 s(  0.33%)p99.99( 99.44%)d 0.71(  0.23%)
                                            0.0003 -0.0539 -0.0191 -0.0030 -0.0000
                                           -0.0000 -0.6583 -0.0006 -0.7442  0.0852
                                           -0.0000 -0.0000 -0.0463  0.0133 -0.0047
     7. (1.96452) BD ( 1) C   3 - C   7  
                ( 49.24%)   0.7017* C   3 s( 32.24%)p 2.10( 67.66%)d 0.00(  0.10%)
                                           -0.0001  0.5677  0.0089 -0.0003  0.7064
                                            0.0180  0.3354  0.0192  0.2532 -0.0192
                                           -0.0034  0.0270 -0.0017  0.0143  0.0058
                ( 50.76%)   0.7124* C   7 s( 21.17%)p 3.72( 78.75%)d 0.00(  0.08%)
                                           -0.0000  0.4599  0.0154 -0.0019 -0.4877
                                            0.0384  0.1308  0.0437 -0.7273 -0.0146
                                           -0.0028  0.0246 -0.0015  0.0124  0.0051
     8. (1.96452) BD ( 1) C   4 - C   5  
                ( 49.24%)   0.7017* C   4 s( 32.24%)p 2.10( 67.66%)d 0.00(  0.10%)
                                           -0.0001  0.5677  0.0089 -0.0003 -0.7064
                                           -0.0180 -0.3354 -0.0192  0.2532 -0.0192
                                           -0.0034 -0.0270  0.0017  0.0143  0.0058
                ( 50.76%)   0.7124* C   5 s( 21.17%)p 3.72( 78.75%)d 0.00(  0.08%)
                                           -0.0000  0.4599  0.0154 -0.0019  0.4877
                                           -0.0384 -0.1308 -0.0437 -0.7273 -0.0146
                                           -0.0028 -0.0246  0.0015  0.0124  0.0051
     9. (1.96452) BD ( 1) C   4 - C  11  
                ( 49.24%)   0.7017* C   4 s( 32.24%)p 2.10( 67.66%)d 0.00(  0.10%)
                                           -0.0001  0.5677  0.0089 -0.0003  0.7064
                                            0.0180 -0.3354 -0.0192  0.2532 -0.0192
                                            0.0034  0.0270  0.0017  0.0143  0.0058
                ( 50.76%)   0.7124* C  11 s( 21.17%)p 3.72( 78.75%)d 0.00(  0.08%)
                                           -0.0000  0.4599  0.0154 -0.0019 -0.4877
                                            0.0384 -0.1308 -0.0437 -0.7273 -0.0146
                                            0.0028  0.0246  0.0015  0.0124  0.0051
    10. (1.99576) BD ( 1) C   5 - H   6  
                ( 63.35%)   0.7959* C   5 s( 31.34%)p 2.19( 68.63%)d 0.00(  0.03%)
                                            0.0000 -0.5591  0.0280  0.0012  0.6443
                                           -0.0042  0.5205 -0.0068 -0.0139  0.0045
                                           -0.0154 -0.0005  0.0009 -0.0022  0.0085
                ( 36.65%)   0.6054* H   6 s( 99.95%)p 0.00(  0.05%)
                                           -0.9997 -0.0070 -0.0175 -0.0153 -0.0004
    11. (1.93880) BD ( 1) C   5 - C  13  
                ( 49.77%)   0.7055* C   5 s( 22.36%)p 3.47( 77.56%)d 0.00(  0.07%)
                                           -0.0005  0.4727  0.0136  0.0020  0.5333
                                           -0.0334 -0.1357 -0.0475  0.6849  0.0209
                                            0.0004  0.0227  0.0011  0.0148  0.0022
                ( 50.23%)   0.7087* C  13 s( 23.13%)p 3.32( 76.80%)d 0.00(  0.07%)
                                            0.0006  0.4807  0.0165 -0.0006 -0.7065
                                           -0.0185 -0.1629 -0.0444 -0.4881  0.0413
                                            0.0002  0.0222 -0.0026  0.0122  0.0067
    12. (1.99576) BD ( 1) C   7 - H   8  
                ( 63.35%)   0.7959* C   7 s( 31.34%)p 2.19( 68.63%)d 0.00(  0.03%)
                                           -0.0000  0.5591 -0.0280 -0.0012  0.6443
                                           -0.0042  0.5205 -0.0068  0.0139 -0.0045
                                            0.0154 -0.0005  0.0009  0.0022 -0.0085
                ( 36.65%)   0.6054* H   8 s( 99.95%)p 0.00(  0.05%)
                                            0.9997  0.0070 -0.0175 -0.0153  0.0004
    13. (1.93880) BD ( 1) C   7 - C   9  
                ( 49.77%)   0.7055* C   7 s( 22.36%)p 3.47( 77.56%)d 0.00(  0.07%)
                                           -0.0005  0.4727  0.0136  0.0020 -0.5333
                                            0.0334  0.1357  0.0475  0.6849  0.0209
                                            0.0004 -0.0227 -0.0011  0.0148  0.0022
                ( 50.23%)   0.7087* C   9 s( 23.13%)p 3.32( 76.80%)d 0.00(  0.07%)
                                            0.0006  0.4807  0.0165 -0.0006  0.7065
                                            0.0185  0.1629  0.0444 -0.4881  0.0413
                                            0.0002 -0.0222  0.0026  0.0122  0.0067
    14. (1.98809) BD ( 1) C   7 - C  11  
                ( 50.00%)   0.7071* C   7 s( 24.66%)p 3.05( 75.27%)d 0.00(  0.07%)
                                           -0.0000  0.4964  0.0143  0.0009  0.2415
                                            0.0605 -0.8309  0.0150  0.0064  0.0011
                                           -0.0008  0.0002 -0.0015 -0.0226 -0.0120
                ( 50.00%)   0.7071* C  11 s( 24.66%)p 3.05( 75.27%)d 0.00(  0.07%)
                                           -0.0000  0.4964  0.0143  0.0009  0.2415
                                            0.0605  0.8309 -0.0150  0.0064  0.0011
                                            0.0008  0.0002  0.0015 -0.0226 -0.0120
    15. (1.98062) BD ( 1) C   9 - H  10  
                ( 63.74%)   0.7984* C   9 s( 30.09%)p 2.32( 69.88%)d 0.00(  0.03%)
                                           -0.0002  0.5478 -0.0289 -0.0001  0.0000
                                            0.0000  0.4669 -0.0034  0.6933 -0.0075
                                           -0.0000  0.0000  0.0138 -0.0052  0.0079
                ( 36.26%)   0.6021* H  10 s( 99.95%)p 0.00(  0.05%)
                                            0.9997  0.0042  0.0000 -0.0126 -0.0187
    16. (1.97970) BD ( 1) C   9 - C  13  
                ( 50.00%)   0.7071* C   9 s( 23.16%)p 3.32( 76.77%)d 0.00(  0.07%)
                                           -0.0000  0.4811  0.0105  0.0019 -0.0000
                                           -0.0000 -0.8521  0.0074  0.1947  0.0601
                                            0.0000 -0.0000  0.0021 -0.0235 -0.0117
                ( 50.00%)   0.7071* C  13 s( 23.16%)p 3.32( 76.77%)d 0.00(  0.07%)
                                           -0.0000  0.4811  0.0105  0.0019 -0.0000
                                           -0.0000  0.8521 -0.0074  0.1947  0.0601
                                           -0.0000 -0.0000 -0.0021 -0.0235 -0.0117
    17. (1.99576) BD ( 1) C  11 - H  12  
                ( 63.35%)   0.7959* C  11 s( 31.34%)p 2.19( 68.63%)d 0.00(  0.03%)
                                           -0.0000  0.5591 -0.0280 -0.0012  0.6443
                                           -0.0042 -0.5205  0.0068  0.0139 -0.0045
                                           -0.0154 -0.0005 -0.0009  0.0022 -0.0085
                ( 36.65%)   0.6054* H  12 s( 99.95%)p 0.00(  0.05%)
                                            0.9997  0.0070 -0.0175  0.0153  0.0004
    18. (1.93880) BD ( 1) C  11 - C  13  
                ( 49.77%)   0.7055* C  11 s( 22.36%)p 3.47( 77.56%)d 0.00(  0.07%)
                                           -0.0005  0.4727  0.0136  0.0020 -0.5333
                                            0.0334 -0.1357 -0.0475  0.6849  0.0209
                                           -0.0004 -0.0227  0.0011  0.0148  0.0022
                ( 50.23%)   0.7087* C  13 s( 23.13%)p 3.32( 76.80%)d 0.00(  0.07%)
                                            0.0006  0.4807  0.0165 -0.0006  0.7065
                                            0.0185 -0.1629 -0.0444 -0.4881  0.0413
                                           -0.0002 -0.0222 -0.0026  0.0122  0.0067
    19. (1.98062) BD ( 1) C  13 - H  14  
                ( 63.74%)   0.7984* C  13 s( 30.09%)p 2.32( 69.88%)d 0.00(  0.03%)
                                            0.0002 -0.5478  0.0289  0.0001 -0.0000
                                           -0.0000  0.4669 -0.0034 -0.6933  0.0075
                                           -0.0000 -0.0000  0.0138  0.0052 -0.0079
                ( 36.26%)   0.6021* H  14 s( 99.95%)p 0.00(  0.05%)
                                           -0.9997 -0.0042  0.0000 -0.0126  0.0187
    20. (1.99913) CR ( 1) C   1           s(100.00%)p 0.00(  0.00%)
                                            1.0000  0.0003  0.0000  0.0000  0.0003
                                           -0.0000  0.0001  0.0000  0.0003  0.0000
                                           -0.0000  0.0000 -0.0000  0.0000  0.0000
    21. (1.99851) CR ( 1) C   3           s(100.00%)p 0.00(  0.00%)
                                            1.0000  0.0002  0.0000  0.0000 -0.0000
                                           -0.0000 -0.0002  0.0000  0.0003 -0.0000
                                            0.0000 -0.0000 -0.0000 -0.0000  0.0000
    22. (1.99851) CR ( 1) C   4           s(100.00%)p 0.00(  0.00%)
                                            1.0000  0.0002  0.0000  0.0000  0.0000
                                            0.0000  0.0002 -0.0000  0.0003 -0.0000
                                            0.0000  0.0000  0.0000 -0.0000  0.0000
    23. (1.99913) CR ( 1) C   5           s(100.00%)p 0.00(  0.00%)
                                            1.0000  0.0003  0.0000  0.0000  0.0003
                                           -0.0000 -0.0001 -0.0000  0.0003  0.0000
                                            0.0000  0.0000  0.0000  0.0000  0.0000
    24. (1.99913) CR ( 1) C   7           s(100.00%)p 0.00(  0.00%)
                                            1.0000  0.0003  0.0000  0.0000 -0.0003
                                            0.0000  0.0001  0.0000  0.0003  0.0000
                                            0.0000 -0.0000 -0.0000  0.0000  0.0000
    25. (1.99916) CR ( 1) C   9           s(100.00%)p 0.00(  0.00%)
                                            1.0000 -0.0004 -0.0000  0.0000  0.0000
                                            0.0000 -0.0001 -0.0001  0.0007 -0.0000
                                           -0.0000  0.0000  0.0000 -0.0000 -0.0000
    26. (1.99913) CR ( 1) C  11           s(100.00%)p 0.00(  0.00%)
                                            1.0000  0.0003  0.0000  0.0000 -0.0003
                                            0.0000 -0.0001 -0.0000  0.0003  0.0000
                                           -0.0000 -0.0000  0.0000  0.0000  0.0000
    27. (1.99916) CR ( 1) C  13           s(100.00%)p 0.00(  0.00%)
                                            1.0000 -0.0004 -0.0000  0.0000  0.0000
                                            0.0000  0.0001  0.0001  0.0007 -0.0000
                                            0.0000  0.0000 -0.0000 -0.0000 -0.0000
    28. (0.00341) RY*( 1) C   1           s(  8.77%)p 6.41( 56.28%)d 3.98( 34.95%)
                                           -0.0000 -0.0055  0.2766 -0.1059 -0.0195
                                           -0.1575  0.0178 -0.0663 -0.0142  0.7298
                                            0.3297 -0.0203 -0.4317 -0.0657  0.2230
    29. (0.00187) RY*( 2) C   1           s(  5.21%)p12.93( 67.44%)d 5.24( 27.35%)
                                           -0.0000 -0.0205  0.2264 -0.0218 -0.0414
                                            0.2360  0.0021  0.7795  0.0011 -0.0964
                                            0.4924  0.0291  0.0741  0.0326 -0.1536
    30. (0.00142) RY*( 3) C   1           s( 10.65%)p 6.16( 65.64%)d 2.23( 23.71%)
                                           -0.0000 -0.0398  0.3127 -0.0846 -0.0278
                                           -0.7295  0.0392 -0.0379  0.0143 -0.3468
                                            0.2502  0.0030  0.2714 -0.0815  0.3069
    31. (0.00090) RY*( 4) C   1           s( 40.11%)p 1.27( 50.80%)d 0.23(  9.09%)
                                            0.0000  0.0436  0.6303  0.0439  0.0116
                                            0.4261 -0.0064 -0.4156  0.0075 -0.3917
                                            0.1323  0.0678 -0.2575  0.0424  0.0264
    32. (0.00044) RY*( 5) C   1           s( 13.03%)p 1.17( 15.18%)d 5.51( 71.78%)
                                           -0.0000 -0.0000  0.3609  0.0057 -0.0130
                                            0.2232 -0.0004  0.2746 -0.0035  0.1626
                                           -0.5409 -0.0286  0.2744 -0.3255  0.4932
    33. (0.00033) RY*( 6) C   1           s(  0.58%)p50.80( 29.28%)d99.99( 70.14%)
                                           -0.0000 -0.0387  0.0379  0.0532 -0.0200
                                           -0.2933  0.0122  0.3568  0.0053 -0.2809
                                           -0.4000  0.0578 -0.7330  0.0007 -0.0292
    34. (0.00020) RY*( 7) C   1           s( 29.83%)p 0.44( 13.13%)d 1.91( 57.04%)
                                           -0.0000 -0.0251  0.4829  0.2539 -0.0177
                                           -0.2435  0.0163  0.0089 -0.0056  0.2671
                                           -0.2902 -0.0609  0.2219  0.3073 -0.5821
    35. (0.00004) RY*( 8) C   1           s(  1.25%)p 0.71(  0.88%)d78.54( 97.87%)
    36. (0.00002) RY*( 9) C   1           s(  0.13%)p 8.92(  1.13%)d99.99( 98.74%)
    37. (0.00001) RY*(10) C   1           s( 90.91%)p 0.00(  0.02%)d 0.10(  9.08%)
    38. (0.00173) RY*( 1) H   2           s( 99.24%)p 0.01(  0.76%)
                                           -0.0053  0.9962 -0.0858  0.0135 -0.0038
    39. (0.00009) RY*( 2) H   2           s(  0.02%)p99.99( 99.98%)
    40. (0.00007) RY*( 3) H   2           s(  0.16%)p99.99( 99.84%)
    41. (0.00002) RY*( 4) H   2           s(  0.63%)p99.99( 99.37%)
    42. (0.00418) RY*( 1) C   3           s(  0.41%)p99.99( 86.66%)d31.89( 12.93%)
                                           -0.0000 -0.0067  0.0412  0.0481 -0.0000
                                           -0.0000  0.0473 -0.8431 -0.0185 -0.3914
                                            0.0000 -0.0000 -0.2778  0.1094 -0.2005
    43. (0.00195) RY*( 2) C   3           s(  0.00%)p 1.00( 67.00%)d 0.49( 33.00%)
                                           -0.0000  0.0000  0.0000 -0.0000 -0.0222
                                            0.8182  0.0000  0.0000  0.0000 -0.0000
                                           -0.5733 -0.0366 -0.0000  0.0000  0.0000
    44. (0.00132) RY*( 3) C   3           s(  0.56%)p99.99( 73.66%)d45.85( 25.77%)
                                            0.0000  0.0359  0.0615  0.0235 -0.0000
                                           -0.0000 -0.0293 -0.4745  0.0463  0.7131
                                            0.0000 -0.0000  0.0256 -0.1893  0.4704
    45. (0.00073) RY*( 4) C   3           s(  2.94%)p 8.84( 25.98%)d24.20( 71.09%)
                                            0.0000  0.0162  0.1660  0.0396 -0.0000
                                           -0.0000 -0.0241  0.1360  0.0014  0.4906
                                            0.0000 -0.0000 -0.6047  0.3821 -0.4464
    46. (0.00058) RY*( 5) C   3           s(  0.00%)p 1.00( 32.70%)d 2.06( 67.30%)
                                           -0.0000  0.0000  0.0000 -0.0000 -0.0089
                                            0.5718  0.0000  0.0000  0.0000 -0.0000
                                            0.8192 -0.0434 -0.0000  0.0000  0.0000
    47. (0.00040) RY*( 6) C   3           s( 94.01%)p 0.01(  0.63%)d 0.06(  5.37%)
                                           -0.0000 -0.0075  0.9686 -0.0438  0.0000
                                            0.0000  0.0058  0.0231 -0.0205 -0.0726
                                           -0.0000  0.0000  0.1511 -0.1641 -0.0623
    48. (0.00008) RY*( 7) C   3           s(  2.90%)p 2.78(  8.04%)d30.76( 89.07%)
    49. (0.00005) RY*( 8) C   3           s(  0.00%)p 1.00(  0.45%)d99.99( 99.55%)
    50. (0.00002) RY*( 9) C   3           s(  4.21%)p 1.24(  5.21%)d21.52( 90.58%)
    51. (0.00000) RY*(10) C   3           s( 95.09%)p 0.00(  0.09%)d 0.05(  4.82%)
    52. (0.00418) RY*( 1) C   4           s(  0.41%)p99.99( 86.66%)d31.89( 12.93%)
                                           -0.0000 -0.0067  0.0412  0.0481  0.0000
                                            0.0000 -0.0473  0.8431 -0.0185 -0.3914
                                            0.0000  0.0000  0.2778  0.1094 -0.2005
    53. (0.00195) RY*( 2) C   4           s(  0.00%)p 1.00( 67.00%)d 0.49( 33.00%)
                                            0.0000 -0.0000 -0.0000  0.0000 -0.0222
                                            0.8182  0.0000  0.0000 -0.0000  0.0000
                                            0.5733 -0.0366 -0.0000 -0.0000 -0.0000
    54. (0.00132) RY*( 3) C   4           s(  0.56%)p99.99( 73.66%)d45.85( 25.77%)
                                            0.0000  0.0359  0.0615  0.0235  0.0000
                                            0.0000  0.0293  0.4745  0.0463  0.7131
                                            0.0000  0.0000 -0.0256 -0.1893  0.4704
    55. (0.00073) RY*( 4) C   4           s(  2.94%)p 8.84( 25.98%)d24.20( 71.09%)
                                            0.0000  0.0162  0.1660  0.0396  0.0000
                                            0.0000  0.0241 -0.1360  0.0014  0.4906
                                            0.0000  0.0000  0.6047  0.3821 -0.4464
    56. (0.00058) RY*( 5) C   4           s(  0.00%)p 1.00( 32.70%)d 2.06( 67.30%)
                                           -0.0000  0.0000  0.0000 -0.0000  0.0089
                                           -0.5718 -0.0000 -0.0000  0.0000 -0.0000
                                            0.8192  0.0434  0.0000  0.0000  0.0000
    57. (0.00040) RY*( 6) C   4           s( 94.01%)p 0.01(  0.63%)d 0.06(  5.37%)
                                           -0.0000 -0.0075  0.9686 -0.0438 -0.0000
                                           -0.0000 -0.0058 -0.0231 -0.0205 -0.0726
                                           -0.0000 -0.0000 -0.1511 -0.1641 -0.0623
    58. (0.00008) RY*( 7) C   4           s(  2.90%)p 2.78(  8.04%)d30.76( 89.07%)
    59. (0.00005) RY*( 8) C   4           s(  0.00%)p 1.00(  0.45%)d99.99( 99.55%)
    60. (0.00002) RY*( 9) C   4           s(  4.21%)p 1.24(  5.21%)d21.52( 90.58%)
    61. (0.00000) RY*(10) C   4           s( 95.09%)p 0.00(  0.09%)d 0.05(  4.82%)
    62. (0.00341) RY*( 1) C   5           s(  8.77%)p 6.41( 56.28%)d 3.98( 34.95%)
                                           -0.0000 -0.0055  0.2766 -0.1059 -0.0195
                                           -0.1575 -0.0178  0.0663 -0.0142  0.7298
                                           -0.3297 -0.0203  0.4317 -0.0657  0.2230
    63. (0.00187) RY*( 2) C   5           s(  5.21%)p12.93( 67.44%)d 5.24( 27.35%)
                                           -0.0000 -0.0205  0.2264 -0.0218 -0.0414
                                            0.2360 -0.0021 -0.7795  0.0011 -0.0964
                                           -0.4924  0.0291 -0.0741  0.0326 -0.1536
    64. (0.00142) RY*( 3) C   5           s( 10.65%)p 6.16( 65.64%)d 2.23( 23.71%)
                                           -0.0000 -0.0398  0.3127 -0.0846 -0.0278
                                           -0.7295 -0.0392  0.0379  0.0143 -0.3468
                                           -0.2502  0.0030 -0.2714 -0.0815  0.3069
    65. (0.00090) RY*( 4) C   5           s( 40.11%)p 1.27( 50.80%)d 0.23(  9.09%)
                                            0.0000  0.0436  0.6303  0.0439  0.0116
                                            0.4261  0.0064  0.4156  0.0075 -0.3917
                                           -0.1323  0.0678  0.2575  0.0424  0.0264
    66. (0.00044) RY*( 5) C   5           s( 13.03%)p 1.17( 15.18%)d 5.51( 71.78%)
                                           -0.0000 -0.0000  0.3609  0.0057 -0.0130
                                            0.2232  0.0004 -0.2746 -0.0035  0.1626
                                            0.5409 -0.0286 -0.2744 -0.3255  0.4932
    67. (0.00033) RY*( 6) C   5           s(  0.58%)p50.80( 29.28%)d99.99( 70.14%)
                                           -0.0000 -0.0387  0.0379  0.0532 -0.0200
                                           -0.2933 -0.0122 -0.3568  0.0053 -0.2809
                                            0.4000  0.0578  0.7330  0.0007 -0.0292
    68. (0.00020) RY*( 7) C   5           s( 29.83%)p 0.44( 13.13%)d 1.91( 57.04%)
                                           -0.0000 -0.0251  0.4829  0.2539 -0.0177
                                           -0.2435 -0.0163 -0.0089 -0.0056  0.2671
                                            0.2902 -0.0609 -0.2219  0.3073 -0.5821
    69. (0.00004) RY*( 8) C   5           s(  1.25%)p 0.71(  0.88%)d78.54( 97.87%)
    70. (0.00002) RY*( 9) C   5           s(  0.13%)p 8.92(  1.13%)d99.99( 98.74%)
    71. (0.00001) RY*(10) C   5           s( 90.91%)p 0.00(  0.02%)d 0.10(  9.08%)
    72. (0.00173) RY*( 1) H   6           s( 99.24%)p 0.01(  0.76%)
                                           -0.0053  0.9962 -0.0858 -0.0135 -0.0038
    73. (0.00009) RY*( 2) H   6           s(  0.02%)p99.99( 99.98%)
    74. (0.00007) RY*( 3) H   6           s(  0.16%)p99.99( 99.84%)
    75. (0.00002) RY*( 4) H   6           s(  0.63%)p99.99( 99.37%)
    76. (0.00341) RY*( 1) C   7           s(  8.77%)p 6.41( 56.28%)d 3.98( 34.95%)
                                           -0.0000 -0.0055  0.2766 -0.1059  0.0195
                                            0.1575  0.0178 -0.0663 -0.0142  0.7298
                                           -0.3297  0.0203 -0.4317 -0.0657  0.2230
    77. (0.00187) RY*( 2) C   7           s(  5.21%)p12.93( 67.44%)d 5.24( 27.35%)
                                           -0.0000 -0.0205  0.2264 -0.0218  0.0414
                                           -0.2360  0.0021  0.7795  0.0011 -0.0964
                                           -0.4924 -0.0291  0.0741  0.0326 -0.1536
    78. (0.00142) RY*( 3) C   7           s( 10.65%)p 6.16( 65.64%)d 2.23( 23.71%)
                                           -0.0000 -0.0398  0.3127 -0.0846  0.0278
                                            0.7295  0.0392 -0.0379  0.0143 -0.3468
                                           -0.2502 -0.0030  0.2714 -0.0815  0.3069
    79. (0.00090) RY*( 4) C   7           s( 40.11%)p 1.27( 50.80%)d 0.23(  9.09%)
                                            0.0000  0.0436  0.6303  0.0439 -0.0116
                                           -0.4261 -0.0064 -0.4156  0.0075 -0.3917
                                           -0.1323 -0.0678 -0.2575  0.0424  0.0264
    80. (0.00044) RY*( 5) C   7           s( 13.03%)p 1.17( 15.18%)d 5.51( 71.78%)
                                           -0.0000 -0.0000  0.3609  0.0057  0.0130
                                           -0.2232 -0.0004  0.2746 -0.0035  0.1626
                                            0.5409  0.0286  0.2744 -0.3255  0.4932
    81. (0.00033) RY*( 6) C   7           s(  0.58%)p50.80( 29.28%)d99.99( 70.14%)
                                           -0.0000 -0.0387  0.0379  0.0532  0.0200
                                            0.2933  0.0122  0.3568  0.0053 -0.2809
                                            0.4000 -0.0578 -0.7330  0.0007 -0.0292
    82. (0.00020) RY*( 7) C   7           s( 29.83%)p 0.44( 13.13%)d 1.91( 57.04%)
                                           -0.0000 -0.0251  0.4829  0.2539  0.0177
                                            0.2435  0.0163  0.0089 -0.0056  0.2671
                                            0.2902  0.0609  0.2219  0.3073 -0.5821
    83. (0.00004) RY*( 8) C   7           s(  1.25%)p 0.71(  0.88%)d78.54( 97.87%)
    84. (0.00002) RY*( 9) C   7           s(  0.13%)p 8.92(  1.13%)d99.99( 98.74%)
    85. (0.00001) RY*(10) C   7           s( 90.91%)p 0.00(  0.02%)d 0.10(  9.08%)
    86. (0.00173) RY*( 1) H   8           s( 99.24%)p 0.01(  0.76%)
                                           -0.0053  0.9962  0.0858  0.0135 -0.0038
    87. (0.00009) RY*( 2) H   8           s(  0.02%)p99.99( 99.98%)
    88. (0.00007) RY*( 3) H   8           s(  0.16%)p99.99( 99.84%)
    89. (0.00002) RY*( 4) H   8           s(  0.63%)p99.99( 99.37%)
    90. (0.00204) RY*( 1) C   9           s(  0.34%)p99.99( 74.66%)d73.50( 25.00%)
                                           -0.0000  0.0433  0.0227  0.0317 -0.0000
                                           -0.0000  0.0008 -0.8570 -0.0408 -0.1022
                                            0.0000  0.0000  0.3356  0.1910 -0.3176
    91. (0.00158) RY*( 2) C   9           s(  0.00%)p 1.00( 61.31%)d 0.63( 38.69%)
                                           -0.0000  0.0000 -0.0000  0.0000 -0.0184
                                            0.7828  0.0000  0.0000 -0.0000  0.0000
                                           -0.6190  0.0612 -0.0000  0.0000 -0.0000
    92. (0.00131) RY*( 3) C   9           s(  1.36%)p41.94( 57.05%)d30.57( 41.59%)
                                           -0.0000  0.0471  0.0411  0.0985 -0.0000
                                           -0.0000 -0.0326 -0.0939 -0.0343 -0.7480
                                            0.0000  0.0000  0.1903 -0.3057  0.5350
    93. (0.00082) RY*( 4) C   9           s( 79.69%)p 0.08(  6.57%)d 0.17( 13.74%)
                                            0.0000  0.0127  0.8920 -0.0335  0.0000
                                            0.0000  0.0087  0.0665  0.0276 -0.2460
                                           -0.0000 -0.0000 -0.2507  0.0709 -0.2636
    94. (0.00063) RY*( 5) C   9           s(  4.08%)p 9.77( 39.86%)d13.74( 56.06%)
                                           -0.0000 -0.0045  0.1907 -0.0666  0.0000
                                            0.0000  0.0215 -0.4782  0.0008  0.4116
                                            0.0000 -0.0000 -0.4727 -0.1981  0.5458
    95. (0.00048) RY*( 6) C   9           s(  0.00%)p 1.00( 37.91%)d 1.64( 62.09%)
                                           -0.0000 -0.0000 -0.0000  0.0000 -0.0143
                                            0.6156 -0.0000  0.0000  0.0000  0.0000
                                            0.7852  0.0654 -0.0000 -0.0000 -0.0000
    96. (0.00024) RY*( 7) C   9           s( 18.88%)p 1.03( 19.40%)d 3.27( 61.71%)
                                            0.0000 -0.0450  0.4036  0.1546  0.0000
                                            0.0000  0.0144  0.1345  0.0302  0.4181
                                           -0.0000 -0.0000  0.7208  0.0219  0.3116
    97. (0.00005) RY*( 8) C   9           s(  0.00%)p 1.00(  0.88%)d99.99( 99.12%)
    98. (0.00003) RY*( 9) C   9           s(  3.04%)p 0.68(  2.08%)d31.17( 94.87%)
    99. (0.00000) RY*(10) C   9           s( 93.09%)p 0.00(  0.01%)d 0.07(  6.89%)
   100. (0.00100) RY*( 1) H  10           s( 98.61%)p 0.01(  1.39%)
                                           -0.0023  0.9930  0.0000  0.1155  0.0240
   101. (0.00009) RY*( 2) H  10           s(  0.00%)p 1.00(100.00%)
   102. (0.00009) RY*( 3) H  10           s(  0.55%)p99.99( 99.45%)
   103. (0.00002) RY*( 4) H  10           s(  0.89%)p99.99( 99.11%)
   104. (0.00341) RY*( 1) C  11           s(  8.77%)p 6.41( 56.28%)d 3.98( 34.95%)
                                           -0.0000 -0.0055  0.2766 -0.1059  0.0195
                                            0.1575 -0.0178  0.0663 -0.0142  0.7298
                                            0.3297  0.0203  0.4317 -0.0657  0.2230
   105. (0.00187) RY*( 2) C  11           s(  5.21%)p12.93( 67.44%)d 5.24( 27.35%)
                                           -0.0000 -0.0205  0.2264 -0.0218  0.0414
                                           -0.2360 -0.0021 -0.7795  0.0011 -0.0964
                                            0.4924 -0.0291 -0.0741  0.0326 -0.1536
   106. (0.00142) RY*( 3) C  11           s( 10.65%)p 6.16( 65.64%)d 2.23( 23.71%)
                                           -0.0000 -0.0398  0.3127 -0.0846  0.0278
                                            0.7295 -0.0392  0.0379  0.0143 -0.3468
                                            0.2502 -0.0030 -0.2714 -0.0815  0.3069
   107. (0.00090) RY*( 4) C  11           s( 40.11%)p 1.27( 50.80%)d 0.23(  9.09%)
                                            0.0000  0.0436  0.6303  0.0439 -0.0116
                                           -0.4261  0.0064  0.4156  0.0075 -0.3917
                                            0.1323 -0.0678  0.2575  0.0424  0.0264
   108. (0.00044) RY*( 5) C  11           s( 13.03%)p 1.17( 15.18%)d 5.51( 71.78%)
                                           -0.0000 -0.0000  0.3609  0.0057  0.0130
                                           -0.2232  0.0004 -0.2746 -0.0035  0.1626
                                           -0.5409  0.0286 -0.2744 -0.3255  0.4932
   109. (0.00033) RY*( 6) C  11           s(  0.58%)p50.80( 29.28%)d99.99( 70.14%)
                                           -0.0000 -0.0387  0.0379  0.0532  0.0200
                                            0.2933 -0.0122 -0.3568  0.0053 -0.2809
                                           -0.4000 -0.0578  0.7330  0.0007 -0.0292
   110. (0.00020) RY*( 7) C  11           s( 29.83%)p 0.44( 13.13%)d 1.91( 57.04%)
                                           -0.0000 -0.0251  0.4829  0.2539  0.0177
                                            0.2435 -0.0163 -0.0089 -0.0056  0.2671
                                           -0.2902  0.0609 -0.2219  0.3073 -0.5821
   111. (0.00004) RY*( 8) C  11           s(  1.25%)p 0.71(  0.88%)d78.54( 97.87%)
   112. (0.00002) RY*( 9) C  11           s(  0.13%)p 8.92(  1.13%)d99.99( 98.74%)
   113. (0.00001) RY*(10) C  11           s( 90.91%)p 0.00(  0.02%)d 0.10(  9.08%)
   114. (0.00173) RY*( 1) H  12           s( 99.24%)p 0.01(  0.76%)
                                           -0.0053  0.9962  0.0858 -0.0135 -0.0038
   115. (0.00009) RY*( 2) H  12           s(  0.02%)p99.99( 99.98%)
   116. (0.00007) RY*( 3) H  12           s(  0.16%)p99.99( 99.84%)
   117. (0.00002) RY*( 4) H  12           s(  0.63%)p99.99( 99.37%)
   118. (0.00204) RY*( 1) C  13           s(  0.34%)p99.99( 74.66%)d73.50( 25.00%)
                                           -0.0000  0.0433  0.0227  0.0317 -0.0000
                                            0.0000 -0.0008  0.8570 -0.0408 -0.1022
                                           -0.0000  0.0000 -0.3356  0.1910 -0.3176
   119. (0.00158) RY*( 2) C  13           s(  0.00%)p 1.00( 61.31%)d 0.63( 38.69%)
                                            0.0000  0.0000 -0.0000 -0.0000 -0.0184
                                            0.7828 -0.0000 -0.0000 -0.0000  0.0000
                                            0.6190  0.0612 -0.0000  0.0000 -0.0000
   120. (0.00131) RY*( 3) C  13           s(  1.36%)p41.94( 57.05%)d30.57( 41.59%)
                                           -0.0000  0.0471  0.0411  0.0985 -0.0000
                                           -0.0000  0.0326  0.0939 -0.0343 -0.7480
                                           -0.0000  0.0000 -0.1903 -0.3057  0.5350
   121. (0.00082) RY*( 4) C  13           s( 79.69%)p 0.08(  6.57%)d 0.17( 13.74%)
                                            0.0000  0.0127  0.8920 -0.0335  0.0000
                                            0.0000 -0.0087 -0.0665  0.0276 -0.2460
                                            0.0000 -0.0000  0.2507  0.0709 -0.2636
   122. (0.00063) RY*( 5) C  13           s(  4.08%)p 9.77( 39.86%)d13.74( 56.06%)
                                           -0.0000 -0.0045  0.1907 -0.0666  0.0000
                                            0.0000 -0.0215  0.4782  0.0008  0.4116
                                           -0.0000 -0.0000  0.4727 -0.1981  0.5458
   123. (0.00048) RY*( 6) C  13           s(  0.00%)p 1.00( 37.91%)d 1.64( 62.09%)
                                           -0.0000 -0.0000  0.0000  0.0000  0.0143
                                           -0.6156  0.0000  0.0000  0.0000 -0.0000
                                            0.7852 -0.0654  0.0000  0.0000  0.0000
   124. (0.00024) RY*( 7) C  13           s( 18.88%)p 1.03( 19.40%)d 3.27( 61.71%)
                                            0.0000 -0.0450  0.4036  0.1546  0.0000
                                            0.0000 -0.0144 -0.1345  0.0302  0.4181
                                            0.0000 -0.0000 -0.7208  0.0219  0.3116
   125. (0.00005) RY*( 8) C  13           s(  0.00%)p 1.00(  0.88%)d99.99( 99.12%)
   126. (0.00003) RY*( 9) C  13           s(  3.04%)p 0.68(  2.08%)d31.17( 94.87%)
   127. (0.00000) RY*(10) C  13           s( 93.09%)p 0.00(  0.01%)d 0.07(  6.89%)
   128. (0.00100) RY*( 1) H  14           s( 98.61%)p 0.01(  1.39%)
                                           -0.0023  0.9930  0.0000 -0.1155  0.0240
   129. (0.00009) RY*( 2) H  14           s(  0.00%)p 1.00(100.00%)
   130. (0.00009) RY*( 3) H  14           s(  0.55%)p99.99( 99.45%)
   131. (0.00002) RY*( 4) H  14           s(  0.89%)p99.99( 99.11%)
   132. (0.03290) BD*( 1) C   1 - H   2  
                ( 36.65%)   0.6054* C   1 s( 31.34%)p 2.19( 68.63%)d 0.00(  0.03%)
                                           -0.0000  0.5591 -0.0280 -0.0012 -0.6443
                                            0.0042  0.5205 -0.0068  0.0139 -0.0045
                                           -0.0154  0.0005  0.0009  0.0022 -0.0085
                ( 63.35%)  -0.7959* H   2 s( 99.95%)p 0.00(  0.05%)
                                            0.9997  0.0070  0.0175 -0.0153  0.0004
   133. (0.03198) BD*( 1) C   1 - C   3  
                ( 49.24%)   0.7017* C   1 s( 21.17%)p 3.72( 78.75%)d 0.00(  0.08%)
                                            0.0000 -0.4599 -0.0154  0.0019 -0.4877
                                            0.0384 -0.1308 -0.0437  0.7273  0.0146
                                           -0.0028  0.0246  0.0015 -0.0124 -0.0051
                ( 50.76%)  -0.7124* C   3 s( 32.24%)p 2.10( 67.66%)d 0.00(  0.10%)
                                            0.0001 -0.5677 -0.0089  0.0003  0.7064
                                            0.0180 -0.3354 -0.0192 -0.2532  0.0192
                                           -0.0034  0.0270  0.0017 -0.0143 -0.0058
   134. (0.00186) BD*( 1) C   1 - C   5  
                ( 50.00%)   0.7071* C   1 s( 24.66%)p 3.05( 75.27%)d 0.00(  0.07%)
                                           -0.0000  0.4964  0.0143  0.0009 -0.2415
                                           -0.0605 -0.8309  0.0150  0.0064  0.0011
                                            0.0008 -0.0002 -0.0015 -0.0226 -0.0120
                ( 50.00%)  -0.7071* C   5 s( 24.66%)p 3.05( 75.27%)d 0.00(  0.07%)
                                           -0.0000  0.4964  0.0143  0.0009 -0.2415
                                           -0.0605  0.8309 -0.0150  0.0064  0.0011
                                           -0.0008 -0.0002  0.0015 -0.0226 -0.0120
   135. (0.00372) BD*( 1) C   1 - C   9  
                ( 50.23%)   0.7087* C   1 s( 22.36%)p 3.47( 77.56%)d 0.00(  0.07%)
                                           -0.0005  0.4727  0.0136  0.0020  0.5333
                                           -0.0334  0.1357  0.0475  0.6849  0.0209
                                           -0.0004  0.0227 -0.0011  0.0148  0.0022
                ( 49.77%)  -0.7055* C   9 s( 23.13%)p 3.32( 76.80%)d 0.00(  0.07%)
                                            0.0006  0.4807  0.0165 -0.0006 -0.7065
                                           -0.0185  0.1629  0.0444 -0.4881  0.0413
                                           -0.0002  0.0222  0.0026  0.0122  0.0067
   136. (0.05006) BD*( 1) C   3 - C   4  
                ( 50.00%)   0.7071* C   3 s( 35.08%)p 1.85( 64.82%)d 0.00(  0.10%)
                                           -0.0001  0.5922 -0.0118  0.0009  0.0000
                                            0.0000 -0.5800 -0.0175 -0.5577 -0.0224
                                           -0.0000  0.0000  0.0118 -0.0225 -0.0184
                ( 50.00%)  -0.7071* C   4 s( 35.08%)p 1.85( 64.82%)d 0.00(  0.10%)
                                           -0.0001  0.5922 -0.0118  0.0009 -0.0000
                                           -0.0000  0.5800  0.0175 -0.5577 -0.0224
                                           -0.0000 -0.0000 -0.0118 -0.0225 -0.0184
   137. (0.22213) BD*( 2) C   3 - C   4  
                ( 50.00%)   0.7071* C   3 s(  0.33%)p99.99( 99.44%)d 0.71(  0.23%)
                                            0.0003 -0.0539 -0.0191 -0.0030  0.0000
                                            0.0000  0.6583  0.0006 -0.7442  0.0852
                                           -0.0000  0.0000  0.0463  0.0133 -0.0047
                ( 50.00%)  -0.7071* C   4 s(  0.33%)p99.99( 99.44%)d 0.71(  0.23%)
                                            0.0003 -0.0539 -0.0191 -0.0030 -0.0000
                                           -0.0000 -0.6583 -0.0006 -0.7442  0.0852
                                           -0.0000 -0.0000 -0.0463  0.0133 -0.0047
   138. (0.03198) BD*( 1) C   3 - C   7  
                ( 50.76%)   0.7124* C   3 s( 32.24%)p 2.10( 67.66%)d 0.00(  0.10%)
                                           -0.0001  0.5677  0.0089 -0.0003  0.7064
                                            0.0180  0.3354  0.0192  0.2532 -0.0192
                                           -0.0034  0.0270 -0.0017  0.0143  0.0058
                ( 49.24%)  -0.7017* C   7 s( 21.17%)p 3.72( 78.75%)d 0.00(  0.08%)
                                           -0.0000  0.4599  0.0154 -0.0019 -0.4877
                                            0.0384  0.1308  0.0437 -0.7273 -0.0146
                                           -0.0028  0.0246 -0.0015  0.0124  0.0051
   139. (0.03198) BD*( 1) C   4 - C   5  
                ( 50.76%)   0.7124* C   4 s( 32.24%)p 2.10( 67.66%)d 0.00(  0.10%)
                                           -0.0001  0.5677  0.0089 -0.0003 -0.7064
                                           -0.0180 -0.3354 -0.0192  0.2532 -0.0192
                                           -0.0034 -0.0270  0.0017  0.0143  0.0058
                ( 49.24%)  -0.7017* C   5 s( 21.17%)p 3.72( 78.75%)d 0.00(  0.08%)
                                           -0.0000  0.4599  0.0154 -0.0019  0.4877
                                           -0.0384 -0.1308 -0.0437 -0.7273 -0.0146
                                           -0.0028 -0.0246  0.0015  0.0124  0.0051
   140. (0.03198) BD*( 1) C   4 - C  11  
                ( 50.76%)   0.7124* C   4 s( 32.24%)p 2.10( 67.66%)d 0.00(  0.10%)
                                           -0.0001  0.5677  0.0089 -0.0003  0.7064
                                            0.0180 -0.3354 -0.0192  0.2532 -0.0192
                                            0.0034  0.0270  0.0017  0.0143  0.0058
                ( 49.24%)  -0.7017* C  11 s( 21.17%)p 3.72( 78.75%)d 0.00(  0.08%)
                                           -0.0000  0.4599  0.0154 -0.0019 -0.4877
                                            0.0384 -0.1308 -0.0437 -0.7273 -0.0146
                                            0.0028  0.0246  0.0015  0.0124  0.0051
   141. (0.03290) BD*( 1) C   5 - H   6  
                ( 36.65%)   0.6054* C   5 s( 31.34%)p 2.19( 68.63%)d 0.00(  0.03%)
                                           -0.0000  0.5591 -0.0280 -0.0012 -0.6443
                                            0.0042 -0.5205  0.0068  0.0139 -0.0045
                                            0.0154  0.0005 -0.0009  0.0022 -0.0085
                ( 63.35%)  -0.7959* H   6 s( 99.95%)p 0.00(  0.05%)
                                            0.9997  0.0070  0.0175  0.0153  0.0004
   142. (0.00372) BD*( 1) C   5 - C  13  
                ( 50.23%)   0.7087* C   5 s( 22.36%)p 3.47( 77.56%)d 0.00(  0.07%)
                                           -0.0005  0.4727  0.0136  0.0020  0.5333
                                           -0.0334 -0.1357 -0.0475  0.6849  0.0209
                                            0.0004  0.0227  0.0011  0.0148  0.0022
                ( 49.77%)  -0.7055* C  13 s( 23.13%)p 3.32( 76.80%)d 0.00(  0.07%)
                                            0.0006  0.4807  0.0165 -0.0006 -0.7065
                                           -0.0185 -0.1629 -0.0444 -0.4881  0.0413
                                            0.0002  0.0222 -0.0026  0.0122  0.0067
   143. (0.03290) BD*( 1) C   7 - H   8  
                ( 36.65%)   0.6054* C   7 s( 31.34%)p 2.19( 68.63%)d 0.00(  0.03%)
                                            0.0000 -0.5591  0.0280  0.0012 -0.6443
                                            0.0042 -0.5205  0.0068 -0.0139  0.0045
                                           -0.0154  0.0005 -0.0009 -0.0022  0.0085
                ( 63.35%)  -0.7959* H   8 s( 99.95%)p 0.00(  0.05%)
                                           -0.9997 -0.0070  0.0175  0.0153 -0.0004
   144. (0.00372) BD*( 1) C   7 - C   9  
                ( 50.23%)   0.7087* C   7 s( 22.36%)p 3.47( 77.56%)d 0.00(  0.07%)
                                           -0.0005  0.4727  0.0136  0.0020 -0.5333
                                            0.0334  0.1357  0.0475  0.6849  0.0209
                                            0.0004 -0.0227 -0.0011  0.0148  0.0022
                ( 49.77%)  -0.7055* C   9 s( 23.13%)p 3.32( 76.80%)d 0.00(  0.07%)
                                            0.0006  0.4807  0.0165 -0.0006  0.7065
                                            0.0185  0.1629  0.0444 -0.4881  0.0413
                                            0.0002 -0.0222  0.0026  0.0122  0.0067
   145. (0.00186) BD*( 1) C   7 - C  11  
                ( 50.00%)   0.7071* C   7 s( 24.66%)p 3.05( 75.27%)d 0.00(  0.07%)
                                           -0.0000  0.4964  0.0143  0.0009  0.2415
                                            0.0605 -0.8309  0.0150  0.0064  0.0011
                                           -0.0008  0.0002 -0.0015 -0.0226 -0.0120
                ( 50.00%)  -0.7071* C  11 s( 24.66%)p 3.05( 75.27%)d 0.00(  0.07%)
                                           -0.0000  0.4964  0.0143  0.0009  0.2415
                                            0.0605  0.8309 -0.0150  0.0064  0.0011
                                            0.0008  0.0002  0.0015 -0.0226 -0.0120
   146. (0.02077) BD*( 1) C   9 - H  10  
                ( 36.26%)   0.6021* C   9 s( 30.09%)p 2.32( 69.88%)d 0.00(  0.03%)
                                            0.0002 -0.5478  0.0289  0.0001 -0.0000
                                           -0.0000 -0.4669  0.0034 -0.6933  0.0075
                                            0.0000 -0.0000 -0.0138  0.0052 -0.0079
                ( 63.74%)  -0.7984* H  10 s( 99.95%)p 0.00(  0.05%)
                                           -0.9997 -0.0042 -0.0000  0.0126  0.0187
   147. (0.00300) BD*( 1) C   9 - C  13  
                ( 50.00%)   0.7071* C   9 s( 23.16%)p 3.32( 76.77%)d 0.00(  0.07%)
                                           -0.0000  0.4811  0.0105  0.0019 -0.0000
                                           -0.0000 -0.8521  0.0074  0.1947  0.0601
                                            0.0000 -0.0000  0.0021 -0.0235 -0.0117
                ( 50.00%)  -0.7071* C  13 s( 23.16%)p 3.32( 76.77%)d 0.00(  0.07%)
                                           -0.0000  0.4811  0.0105  0.0019 -0.0000
                                           -0.0000  0.8521 -0.0074  0.1947  0.0601
                                           -0.0000 -0.0000 -0.0021 -0.0235 -0.0117
   148. (0.03290) BD*( 1) C  11 - H  12  
                ( 36.65%)   0.6054* C  11 s( 31.34%)p 2.19( 68.63%)d 0.00(  0.03%)
                                            0.0000 -0.5591  0.0280  0.0012 -0.6443
                                            0.0042  0.5205 -0.0068 -0.0139  0.0045
                                            0.0154  0.0005  0.0009 -0.0022  0.0085
                ( 63.35%)  -0.7959* H  12 s( 99.95%)p 0.00(  0.05%)
                                           -0.9997 -0.0070  0.0175 -0.0153 -0.0004
   149. (0.00372) BD*( 1) C  11 - C  13  
                ( 50.23%)   0.7087* C  11 s( 22.36%)p 3.47( 77.56%)d 0.00(  0.07%)
                                           -0.0005  0.4727  0.0136  0.0020 -0.5333
                                            0.0334 -0.1357 -0.0475  0.6849  0.0209
                                           -0.0004 -0.0227  0.0011  0.0148  0.0022
                ( 49.77%)  -0.7055* C  13 s( 23.13%)p 3.32( 76.80%)d 0.00(  0.07%)
                                            0.0006  0.4807  0.0165 -0.0006  0.7065
                                            0.0185 -0.1629 -0.0444 -0.4881  0.0413
                                           -0.0002 -0.0222 -0.0026  0.0122  0.0067
   150. (0.02077) BD*( 1) C  13 - H  14  
                ( 36.26%)   0.6021* C  13 s( 30.09%)p 2.32( 69.88%)d 0.00(  0.03%)
                                           -0.0002  0.5478 -0.0289 -0.0001  0.0000
                                            0.0000 -0.4669  0.0034  0.6933 -0.0075
                                            0.0000  0.0000 -0.0138 -0.0052  0.0079
                ( 63.74%)  -0.7984* H  14 s( 99.95%)p 0.00(  0.05%)
                                            0.9997  0.0042 -0.0000  0.0126 -0.0187


 NHO Directionality and "Bond Bending" (deviations from line of nuclear centers)

         [Thresholds for printing:  angular deviation  >  1.0 degree]
                                    hybrid p-character > 25.0%
                                    orbital occupancy  >  0.10e

                                Line of Centers        Hybrid 1              Hybrid 2
                                ---------------  -------------------   ------------------
                NBO               Theta   Phi    Theta   Phi    Dev    Theta   Phi    Dev
 ========================================================================================
     1. BD (   1) C   1 - H   2    89.8  140.2    89.3  141.3   1.2      --     --    --
     2. BD (   1) C   1 - C   3   130.4  356.0   147.0   21.2  23.3     73.8  153.9  30.8
     3. BD (   1) C   1 - C   5    90.0  270.0    89.5  249.7  20.3     89.5  110.3  20.3
     4. BD (   1) C   1 - C   9    48.4  359.7    37.0   20.1  17.8    120.6  164.0  16.7
     5. BD (   1) C   3 - C   4    90.0  270.0   134.2  270.0  44.2    134.2   90.0  44.2
     6. BD (   2) C   3 - C   4    90.0  270.0    45.0  270.0  45.0     45.0   90.0  45.0
     7. BD (   1) C   3 - C   7    49.6    4.0    73.8   26.1  30.8    147.0  158.8  23.3
     8. BD (   1) C   4 - C   5    49.6  184.0    73.8  206.1  30.8    147.0  338.8  23.3
     9. BD (   1) C   4 - C  11    49.6  356.0    73.8  333.9  30.8    147.0  201.2  23.3
    10. BD (   1) C   5 - H   6    89.8  219.8    89.3  218.7   1.2      --     --    --
    11. BD (   1) C   5 - C  13    48.4    0.3    37.0  339.9  17.8    120.6  196.0  16.7
    12. BD (   1) C   7 - H   8    89.8   39.8    89.3   38.7   1.2      --     --    --
    13. BD (   1) C   7 - C   9    48.4  180.3    37.0  159.9  17.8    120.6   16.0  16.7
    14. BD (   1) C   7 - C  11    90.0  270.0    89.5  290.3  20.3     89.5   69.7  20.3
    16. BD (   1) C   9 - C  13    90.0  270.0    73.2  270.0  16.8     73.2   90.0  16.8
    17. BD (   1) C  11 - H  12    89.8  320.2    89.3  321.3   1.2      --     --    --
    18. BD (   1) C  11 - C  13    48.4  179.7    37.0  200.1  17.8    120.6  344.0  16.7
   137. BD*(   2) C   3 - C   4    90.0  270.0    45.0  270.0  45.0     45.0   90.0  45.0


 Second Order Perturbation Theory Analysis of Fock Matrix in NBO Basis

     Threshold for printing:   0.50 kcal/mol
                                                                              E(2)  E(j)-E(i) F(i,j)
         Donor NBO (i)                     Acceptor NBO (j)                 kcal/mol   a.u.    a.u. 
 ===================================================================================================

 within unit  1
   2. BD (   1) C   1 - C   3        / 52. RY*(   1) C   4                    0.61    1.39    0.026
   2. BD (   1) C   1 - C   3        /132. BD*(   1) C   1 - H   2            1.11    1.02    0.030
   2. BD (   1) C   1 - C   3        /137. BD*(   2) C   3 - C   4            1.73    0.67    0.032
   2. BD (   1) C   1 - C   3        /140. BD*(   1) C   4 - C  11            1.65    0.86    0.034
   2. BD (   1) C   1 - C   3        /141. BD*(   1) C   5 - H   6            2.52    1.02    0.045
   2. BD (   1) C   1 - C   3        /143. BD*(   1) C   7 - H   8            0.67    1.02    0.023
   2. BD (   1) C   1 - C   3        /146. BD*(   1) C   9 - H  10            2.78    1.02    0.048
   3. BD (   1) C   1 - C   5        /132. BD*(   1) C   1 - H   2            0.97    1.04    0.028
   3. BD (   1) C   1 - C   5        /138. BD*(   1) C   3 - C   7            0.93    0.88    0.026
   3. BD (   1) C   1 - C   5        /140. BD*(   1) C   4 - C  11            0.93    0.88    0.026
   3. BD (   1) C   1 - C   5        /141. BD*(   1) C   5 - H   6            0.97    1.04    0.028
   3. BD (   1) C   1 - C   5        /146. BD*(   1) C   9 - H  10            1.50    1.04    0.035
   3. BD (   1) C   1 - C   5        /150. BD*(   1) C  13 - H  14            1.50    1.04    0.035
   4. BD (   1) C   1 - C   9        /132. BD*(   1) C   1 - H   2            0.73    1.02    0.025
   4. BD (   1) C   1 - C   9        /133. BD*(   1) C   1 - C   3            0.82    0.87    0.024
   4. BD (   1) C   1 - C   9        /136. BD*(   1) C   3 - C   4            1.42    0.97    0.033
   4. BD (   1) C   1 - C   9        /137. BD*(   2) C   3 - C   4            5.55    0.68    0.057
   4. BD (   1) C   1 - C   9        /141. BD*(   1) C   5 - H   6            2.68    1.02    0.047
   4. BD (   1) C   1 - C   9        /143. BD*(   1) C   7 - H   8            1.17    1.02    0.031
   4. BD (   1) C   1 - C   9        /146. BD*(   1) C   9 - H  10            0.65    1.03    0.023
   4. BD (   1) C   1 - C   9        /150. BD*(   1) C  13 - H  14            2.29    1.03    0.044
   5. BD (   1) C   3 - C   4        / 29. RY*(   2) C   1                    0.51    1.89    0.028
   5. BD (   1) C   3 - C   4        / 63. RY*(   2) C   5                    0.51    1.89    0.028
   5. BD (   1) C   3 - C   4        / 77. RY*(   2) C   7                    0.51    1.89    0.028
   5. BD (   1) C   3 - C   4        /105. RY*(   2) C  11                    0.51    1.89    0.028
   5. BD (   1) C   3 - C   4        /132. BD*(   1) C   1 - H   2            0.66    1.07    0.024
   5. BD (   1) C   3 - C   4        /141. BD*(   1) C   5 - H   6            0.66    1.07    0.024
   5. BD (   1) C   3 - C   4        /143. BD*(   1) C   7 - H   8            0.66    1.07    0.024
   5. BD (   1) C   3 - C   4        /148. BD*(   1) C  11 - H  12            0.66    1.07    0.024
   6. BD (   2) C   3 - C   4        / 28. RY*(   1) C   1                    1.34    1.58    0.043
   6. BD (   2) C   3 - C   4        / 62. RY*(   1) C   5                    1.34    1.58    0.043
   6. BD (   2) C   3 - C   4        / 76. RY*(   1) C   7                    1.34    1.58    0.043
   6. BD (   2) C   3 - C   4        /104. RY*(   1) C  11                    1.34    1.58    0.043
   6. BD (   2) C   3 - C   4        /132. BD*(   1) C   1 - H   2            7.84    0.80    0.073
   6. BD (   2) C   3 - C   4        /133. BD*(   1) C   1 - C   3            5.23    0.65    0.054
   6. BD (   2) C   3 - C   4        /135. BD*(   1) C   1 - C   9            0.61    0.63    0.018
   6. BD (   2) C   3 - C   4        /138. BD*(   1) C   3 - C   7            5.23    0.65    0.054
   6. BD (   2) C   3 - C   4        /139. BD*(   1) C   4 - C   5            5.23    0.65    0.054
   6. BD (   2) C   3 - C   4        /140. BD*(   1) C   4 - C  11            5.23    0.65    0.054
   6. BD (   2) C   3 - C   4        /141. BD*(   1) C   5 - H   6            7.84    0.80    0.073
   6. BD (   2) C   3 - C   4        /142. BD*(   1) C   5 - C  13            0.61    0.63    0.018
   6. BD (   2) C   3 - C   4        /143. BD*(   1) C   7 - H   8            7.84    0.80    0.073
   6. BD (   2) C   3 - C   4        /144. BD*(   1) C   7 - C   9            0.61    0.63    0.018
   6. BD (   2) C   3 - C   4        /146. BD*(   1) C   9 - H  10            1.83    0.80    0.036
   6. BD (   2) C   3 - C   4        /148. BD*(   1) C  11 - H  12            7.84    0.80    0.073
   6. BD (   2) C   3 - C   4        /149. BD*(   1) C  11 - C  13            0.61    0.63    0.018
   6. BD (   2) C   3 - C   4        /150. BD*(   1) C  13 - H  14            1.83    0.80    0.036
   7. BD (   1) C   3 - C   7        / 52. RY*(   1) C   4                    0.61    1.39    0.026
   7. BD (   1) C   3 - C   7        /132. BD*(   1) C   1 - H   2            0.67    1.02    0.023
   7. BD (   1) C   3 - C   7        /137. BD*(   2) C   3 - C   4            1.73    0.67    0.032
   7. BD (   1) C   3 - C   7        /139. BD*(   1) C   4 - C   5            1.65    0.86    0.034
   7. BD (   1) C   3 - C   7        /143. BD*(   1) C   7 - H   8            1.11    1.02    0.030
   7. BD (   1) C   3 - C   7        /146. BD*(   1) C   9 - H  10            2.78    1.02    0.048
   7. BD (   1) C   3 - C   7        /148. BD*(   1) C  11 - H  12            2.52    1.02    0.045
   8. BD (   1) C   4 - C   5        / 42. RY*(   1) C   3                    0.61    1.39    0.026
   8. BD (   1) C   4 - C   5        /132. BD*(   1) C   1 - H   2            2.52    1.02    0.045
   8. BD (   1) C   4 - C   5        /137. BD*(   2) C   3 - C   4            1.73    0.67    0.032
   8. BD (   1) C   4 - C   5        /138. BD*(   1) C   3 - C   7            1.65    0.86    0.034
   8. BD (   1) C   4 - C   5        /141. BD*(   1) C   5 - H   6            1.11    1.02    0.030
   8. BD (   1) C   4 - C   5        /148. BD*(   1) C  11 - H  12            0.67    1.02    0.023
   8. BD (   1) C   4 - C   5        /150. BD*(   1) C  13 - H  14            2.78    1.02    0.048
   9. BD (   1) C   4 - C  11        / 42. RY*(   1) C   3                    0.61    1.39    0.026
   9. BD (   1) C   4 - C  11        /133. BD*(   1) C   1 - C   3            1.65    0.86    0.034
   9. BD (   1) C   4 - C  11        /137. BD*(   2) C   3 - C   4            1.73    0.67    0.032
   9. BD (   1) C   4 - C  11        /141. BD*(   1) C   5 - H   6            0.67    1.02    0.023
   9. BD (   1) C   4 - C  11        /143. BD*(   1) C   7 - H   8            2.52    1.02    0.045
   9. BD (   1) C   4 - C  11        /148. BD*(   1) C  11 - H  12            1.11    1.02    0.030
   9. BD (   1) C   4 - C  11        /150. BD*(   1) C  13 - H  14            2.78    1.02    0.048
  11. BD (   1) C   5 - C  13        /132. BD*(   1) C   1 - H   2            2.68    1.02    0.047
  11. BD (   1) C   5 - C  13        /136. BD*(   1) C   3 - C   4            1.42    0.97    0.033
  11. BD (   1) C   5 - C  13        /137. BD*(   2) C   3 - C   4            5.55    0.68    0.057
  11. BD (   1) C   5 - C  13        /139. BD*(   1) C   4 - C   5            0.82    0.87    0.024
  11. BD (   1) C   5 - C  13        /141. BD*(   1) C   5 - H   6            0.73    1.02    0.025
  11. BD (   1) C   5 - C  13        /146. BD*(   1) C   9 - H  10            2.29    1.03    0.044
  11. BD (   1) C   5 - C  13        /148. BD*(   1) C  11 - H  12            1.17    1.02    0.031
  11. BD (   1) C   5 - C  13        /150. BD*(   1) C  13 - H  14            0.65    1.03    0.023
  13. BD (   1) C   7 - C   9        /132. BD*(   1) C   1 - H   2            1.17    1.02    0.031
  13. BD (   1) C   7 - C   9        /136. BD*(   1) C   3 - C   4            1.42    0.97    0.033
  13. BD (   1) C   7 - C   9        /137. BD*(   2) C   3 - C   4            5.55    0.68    0.057
  13. BD (   1) C   7 - C   9        /138. BD*(   1) C   3 - C   7            0.82    0.87    0.024
  13. BD (   1) C   7 - C   9        /143. BD*(   1) C   7 - H   8            0.73    1.02    0.025
  13. BD (   1) C   7 - C   9        /146. BD*(   1) C   9 - H  10            0.65    1.03    0.023
  13. BD (   1) C   7 - C   9        /148. BD*(   1) C  11 - H  12            2.68    1.02    0.047
  13. BD (   1) C   7 - C   9        /150. BD*(   1) C  13 - H  14            2.29    1.03    0.044
  14. BD (   1) C   7 - C  11        /133. BD*(   1) C   1 - C   3            0.93    0.88    0.026
  14. BD (   1) C   7 - C  11        /139. BD*(   1) C   4 - C   5            0.93    0.88    0.026
  14. BD (   1) C   7 - C  11        /143. BD*(   1) C   7 - H   8            0.97    1.04    0.028
  14. BD (   1) C   7 - C  11        /146. BD*(   1) C   9 - H  10            1.50    1.04    0.035
  14. BD (   1) C   7 - C  11        /148. BD*(   1) C  11 - H  12            0.97    1.04    0.028
  14. BD (   1) C   7 - C  11        /150. BD*(   1) C  13 - H  14            1.50    1.04    0.035
  15. BD (   1) C   9 - H  10        /147. BD*(   1) C   9 - C  13            0.55    0.89    0.020
  16. BD (   1) C   9 - C  13        /132. BD*(   1) C   1 - H   2            2.33    1.05    0.044
  16. BD (   1) C   9 - C  13        /141. BD*(   1) C   5 - H   6            2.33    1.05    0.044
  16. BD (   1) C   9 - C  13        /143. BD*(   1) C   7 - H   8            2.33    1.05    0.044
  16. BD (   1) C   9 - C  13        /146. BD*(   1) C   9 - H  10            0.92    1.05    0.028
  16. BD (   1) C   9 - C  13        /148. BD*(   1) C  11 - H  12            2.33    1.05    0.044
  16. BD (   1) C   9 - C  13        /150. BD*(   1) C  13 - H  14            0.92    1.05    0.028
  18. BD (   1) C  11 - C  13        /136. BD*(   1) C   3 - C   4            1.42    0.97    0.033
  18. BD (   1) C  11 - C  13        /137. BD*(   2) C   3 - C   4            5.55    0.68    0.057
  18. BD (   1) C  11 - C  13        /140. BD*(   1) C   4 - C  11            0.82    0.87    0.024
  18. BD (   1) C  11 - C  13        /141. BD*(   1) C   5 - H   6            1.17    1.02    0.031
  18. BD (   1) C  11 - C  13        /143. BD*(   1) C   7 - H   8            2.68    1.02    0.047
  18. BD (   1) C  11 - C  13        /146. BD*(   1) C   9 - H  10            2.29    1.03    0.044
  18. BD (   1) C  11 - C  13        /148. BD*(   1) C  11 - H  12            0.73    1.02    0.025
  18. BD (   1) C  11 - C  13        /150. BD*(   1) C  13 - H  14            0.65    1.03    0.023
  19. BD (   1) C  13 - H  14        /147. BD*(   1) C   9 - C  13            0.55    0.89    0.020
  20. CR (   1) C   1                / 43. RY*(   2) C   3                    0.62   11.22    0.074
  20. CR (   1) C   1                / 63. RY*(   2) C   5                    0.75   11.37    0.083
  20. CR (   1) C   1                /137. BD*(   2) C   3 - C   4            0.64   10.21    0.077
  20. CR (   1) C   1                /141. BD*(   1) C   5 - H   6            0.64   10.56    0.074
  21. CR (   1) C   3                / 52. RY*(   1) C   4                    2.33   10.89    0.142
  21. CR (   1) C   3                /132. BD*(   1) C   1 - H   2            0.65   10.52    0.075
  21. CR (   1) C   3                /137. BD*(   2) C   3 - C   4            8.50   10.17    0.278
  21. CR (   1) C   3                /143. BD*(   1) C   7 - H   8            0.65   10.52    0.075
  22. CR (   1) C   4                / 42. RY*(   1) C   3                    2.33   10.89    0.142
  22. CR (   1) C   4                /137. BD*(   2) C   3 - C   4            8.50   10.17    0.278
  22. CR (   1) C   4                /141. BD*(   1) C   5 - H   6            0.65   10.52    0.075
  22. CR (   1) C   4                /148. BD*(   1) C  11 - H  12            0.65   10.52    0.075
  23. CR (   1) C   5                / 29. RY*(   2) C   1                    0.75   11.37    0.083
  23. CR (   1) C   5                / 53. RY*(   2) C   4                    0.62   11.22    0.074
  23. CR (   1) C   5                /132. BD*(   1) C   1 - H   2            0.64   10.56    0.074
  23. CR (   1) C   5                /137. BD*(   2) C   3 - C   4            0.64   10.21    0.077
  24. CR (   1) C   7                / 43. RY*(   2) C   3                    0.62   11.22    0.074
  24. CR (   1) C   7                /105. RY*(   2) C  11                    0.75   11.37    0.083
  24. CR (   1) C   7                /137. BD*(   2) C   3 - C   4            0.64   10.21    0.077
  24. CR (   1) C   7                /148. BD*(   1) C  11 - H  12            0.64   10.56    0.074
  25. CR (   1) C   9                / 30. RY*(   3) C   1                    0.58   11.59    0.073
  25. CR (   1) C   9                / 78. RY*(   3) C   7                    0.58   11.59    0.073
  25. CR (   1) C   9                /118. RY*(   1) C  13                    0.67   11.21    0.077
  26. CR (   1) C  11                / 53. RY*(   2) C   4                    0.62   11.22    0.074
  26. CR (   1) C  11                / 77. RY*(   2) C   7                    0.75   11.37    0.083
  26. CR (   1) C  11                /137. BD*(   2) C   3 - C   4            0.64   10.21    0.077
  26. CR (   1) C  11                /143. BD*(   1) C   7 - H   8            0.64   10.56    0.074
  27. CR (   1) C  13                / 64. RY*(   3) C   5                    0.58   11.59    0.073
  27. CR (   1) C  13                / 90. RY*(   1) C   9                    0.67   11.21    0.077
  27. CR (   1) C  13                /106. RY*(   3) C  11                    0.58   11.59    0.073
 137. BD*(   2) C   3 - C   4        / 42. RY*(   1) C   3                    2.09    0.71    0.102
 137. BD*(   2) C   3 - C   4        / 44. RY*(   3) C   3                    0.51    0.89    0.057
 137. BD*(   2) C   3 - C   4        / 52. RY*(   1) C   4                    2.09    0.71    0.102
 137. BD*(   2) C   3 - C   4        / 54. RY*(   3) C   4                    0.51    0.89    0.057
 137. BD*(   2) C   3 - C   4        /133. BD*(   1) C   1 - C   3            8.51    0.19    0.101
 137. BD*(   2) C   3 - C   4        /134. BD*(   1) C   1 - C   5            3.34    0.20    0.070
 137. BD*(   2) C   3 - C   4        /135. BD*(   1) C   1 - C   9            0.59    0.18    0.027
 137. BD*(   2) C   3 - C   4        /136. BD*(   1) C   3 - C   4           37.77    0.30    0.256
 137. BD*(   2) C   3 - C   4        /138. BD*(   1) C   3 - C   7            8.51    0.19    0.101
 137. BD*(   2) C   3 - C   4        /139. BD*(   1) C   4 - C   5            8.51    0.19    0.101
 137. BD*(   2) C   3 - C   4        /140. BD*(   1) C   4 - C  11            8.51    0.19    0.101
 137. BD*(   2) C   3 - C   4        /142. BD*(   1) C   5 - C  13            0.59    0.18    0.027
 137. BD*(   2) C   3 - C   4        /144. BD*(   1) C   7 - C   9            0.59    0.18    0.027
 137. BD*(   2) C   3 - C   4        /145. BD*(   1) C   7 - C  11            3.34    0.20    0.070
 137. BD*(   2) C   3 - C   4        /149. BD*(   1) C  11 - C  13            0.59    0.18    0.027


 Natural Bond Orbitals (Summary):

                                                            Principal Delocalizations
           NBO                        Occupancy    Energy   (geminal,vicinal,remote)
 ====================================================================================
 Molecular unit  1  (C8H6)
     1. BD (   1) C   1 - H   2          1.99576    -0.53141   
     2. BD (   1) C   1 - C   3          1.96452    -0.53378  146(v),141(v),137(g),140(v)
                                                    132(g),143(v),52(v)
     3. BD (   1) C   1 - C   5          1.98809    -0.55142  146(v),150(v),132(g),141(g)
                                                    138(v),140(v)
     4. BD (   1) C   1 - C   9          1.93880    -0.53821  137(v),141(v),150(v),136(v)
                                                    143(v),133(g),132(g),146(g)
     5. BD (   1) C   3 - C   4          1.98370    -0.58957  132(v),141(v),143(v),148(v)
                                                    29(v),63(v),77(v),105(v)
     6. BD (   2) C   3 - C   4          1.83866    -0.31674  132(v),141(v),143(v),148(v)
                                                    133(g),138(g),139(g),140(g)
                                                    146(r),150(r),28(v),62(v)
                                                    76(v),104(v),135(v),142(v)
                                                    144(v),149(v)
     7. BD (   1) C   3 - C   7          1.96452    -0.53378  146(v),148(v),137(g),139(v)
                                                    143(g),132(v),52(v)
     8. BD (   1) C   4 - C   5          1.96452    -0.53378  150(v),132(v),137(g),138(v)
                                                    141(g),148(v),42(v)
     9. BD (   1) C   4 - C  11          1.96452    -0.53378  150(v),143(v),137(g),133(v)
                                                    148(g),141(v),42(v)
    10. BD (   1) C   5 - H   6          1.99576    -0.53141   
    11. BD (   1) C   5 - C  13          1.93880    -0.53821  137(v),132(v),146(v),136(v)
                                                    148(v),139(g),141(g),150(g)
    12. BD (   1) C   7 - H   8          1.99576    -0.53141   
    13. BD (   1) C   7 - C   9          1.93880    -0.53821  137(v),148(v),150(v),136(v)
                                                    132(v),138(g),143(g),146(g)
    14. BD (   1) C   7 - C  11          1.98809    -0.55142  146(v),150(v),143(g),148(g)
                                                    133(v),139(v)
    15. BD (   1) C   9 - H  10          1.98062    -0.53668  147(g)
    16. BD (   1) C   9 - C  13          1.97970    -0.56265  132(v),141(v),143(v),148(v)
                                                    146(g),150(g)
    17. BD (   1) C  11 - H  12          1.99576    -0.53141   
    18. BD (   1) C  11 - C  13          1.93880    -0.53821  137(v),143(v),146(v),136(v)
                                                    141(v),140(g),148(g),150(g)
    19. BD (   1) C  13 - H  14          1.98062    -0.53668  147(g)
    20. CR (   1) C   1                  1.99913   -10.07089  63(v),137(v),141(v),43(v)
    21. CR (   1) C   3                  1.99851   -10.03279  137(g),52(v),132(v),143(v)
    22. CR (   1) C   4                  1.99851   -10.03279  137(g),42(v),141(v),148(v)
    23. CR (   1) C   5                  1.99913   -10.07089  29(v),137(v),132(v),53(v)
    24. CR (   1) C   7                  1.99913   -10.07089  105(v),137(v),148(v),43(v)
    25. CR (   1) C   9                  1.99916   -10.07721  118(v),30(v),78(v)
    26. CR (   1) C  11                  1.99913   -10.07089  77(v),137(v),143(v),53(v)
    27. CR (   1) C  13                  1.99916   -10.07721  90(v),64(v),106(v)
    28. RY*(   1) C   1                  0.00341     1.26486   
    29. RY*(   2) C   1                  0.00187     1.30345   
    30. RY*(   3) C   1                  0.00142     1.51078   
    31. RY*(   4) C   1                  0.00090     1.05837   
    32. RY*(   5) C   1                  0.00044     1.72524   
    33. RY*(   6) C   1                  0.00033     1.83485   
    34. RY*(   7) C   1                  0.00020     2.63171   
    35. RY*(   8) C   1                  0.00004     2.26811   
    36. RY*(   9) C   1                  0.00002     2.28577   
    37. RY*(  10) C   1                  0.00001     3.94044   
    38. RY*(   1) H   2                  0.00173     0.55807   
    39. RY*(   2) H   2                  0.00009     2.37788   
    40. RY*(   3) H   2                  0.00007     2.41334   
    41. RY*(   4) H   2                  0.00002     3.05793   
    42. RY*(   1) C   3                  0.00418     0.85305   
    43. RY*(   2) C   3                  0.00195     1.15134   
    44. RY*(   3) C   3                  0.00132     1.03150   
    45. RY*(   4) C   3                  0.00073     1.74717   
    46. RY*(   5) C   3                  0.00058     1.64757   
    47. RY*(   6) C   3                  0.00040     2.18627   
    48. RY*(   7) C   3                  0.00008     2.19937   
    49. RY*(   8) C   3                  0.00005     2.29351   
    50. RY*(   9) C   3                  0.00002     2.32414   
    51. RY*(  10) C   3                  0.00000     4.04857   
    52. RY*(   1) C   4                  0.00418     0.85305   
    53. RY*(   2) C   4                  0.00195     1.15134   
    54. RY*(   3) C   4                  0.00132     1.03150   
    55. RY*(   4) C   4                  0.00073     1.74717   
    56. RY*(   5) C   4                  0.00058     1.64757   
    57. RY*(   6) C   4                  0.00040     2.18627   
    58. RY*(   7) C   4                  0.00008     2.19937   
    59. RY*(   8) C   4                  0.00005     2.29351   
    60. RY*(   9) C   4                  0.00002     2.32414   
    61. RY*(  10) C   4                  0.00000     4.04857   
    62. RY*(   1) C   5                  0.00341     1.26486   
    63. RY*(   2) C   5                  0.00187     1.30345   
    64. RY*(   3) C   5                  0.00142     1.51078   
    65. RY*(   4) C   5                  0.00090     1.05837   
    66. RY*(   5) C   5                  0.00044     1.72524   
    67. RY*(   6) C   5                  0.00033     1.83485   
    68. RY*(   7) C   5                  0.00020     2.63171   
    69. RY*(   8) C   5                  0.00004     2.26811   
    70. RY*(   9) C   5                  0.00002     2.28577   
    71. RY*(  10) C   5                  0.00001     3.94044   
    72. RY*(   1) H   6                  0.00173     0.55807   
    73. RY*(   2) H   6                  0.00009     2.37788   
    74. RY*(   3) H   6                  0.00007     2.41334   
    75. RY*(   4) H   6                  0.00002     3.05793   
    76. RY*(   1) C   7                  0.00341     1.26486   
    77. RY*(   2) C   7                  0.00187     1.30345   
    78. RY*(   3) C   7                  0.00142     1.51078   
    79. RY*(   4) C   7                  0.00090     1.05837   
    80. RY*(   5) C   7                  0.00044     1.72524   
    81. RY*(   6) C   7                  0.00033     1.83485   
    82. RY*(   7) C   7                  0.00020     2.63171   
    83. RY*(   8) C   7                  0.00004     2.26811   
    84. RY*(   9) C   7                  0.00002     2.28577   
    85. RY*(  10) C   7                  0.00001     3.94044   
    86. RY*(   1) H   8                  0.00173     0.55807   
    87. RY*(   2) H   8                  0.00009     2.37788   
    88. RY*(   3) H   8                  0.00007     2.41334   
    89. RY*(   4) H   8                  0.00002     3.05793   
    90. RY*(   1) C   9                  0.00204     1.12933   
    91. RY*(   2) C   9                  0.00158     1.16648   
    92. RY*(   3) C   9                  0.00131     1.66452   
    93. RY*(   4) C   9                  0.00082     1.77882   
    94. RY*(   5) C   9                  0.00063     1.45421   
    95. RY*(   6) C   9                  0.00048     1.50762   
    96. RY*(   7) C   9                  0.00024     2.43662   
    97. RY*(   8) C   9                  0.00005     2.24472   
    98. RY*(   9) C   9                  0.00003     2.32280   
    99. RY*(  10) C   9                  0.00000     3.97008   
   100. RY*(   1) H  10                  0.00100     0.55404   
   101. RY*(   2) H  10                  0.00009     2.39741   
   102. RY*(   3) H  10                  0.00009     2.36971   
   103. RY*(   4) H  10                  0.00002     3.04582   
   104. RY*(   1) C  11                  0.00341     1.26486   
   105. RY*(   2) C  11                  0.00187     1.30345   
   106. RY*(   3) C  11                  0.00142     1.51078   
   107. RY*(   4) C  11                  0.00090     1.05837   
   108. RY*(   5) C  11                  0.00044     1.72524   
   109. RY*(   6) C  11                  0.00033     1.83485   
   110. RY*(   7) C  11                  0.00020     2.63171   
   111. RY*(   8) C  11                  0.00004     2.26811   
   112. RY*(   9) C  11                  0.00002     2.28577   
   113. RY*(  10) C  11                  0.00001     3.94044   
   114. RY*(   1) H  12                  0.00173     0.55807   
   115. RY*(   2) H  12                  0.00009     2.37788   
   116. RY*(   3) H  12                  0.00007     2.41334   
   117. RY*(   4) H  12                  0.00002     3.05793   
   118. RY*(   1) C  13                  0.00204     1.12933   
   119. RY*(   2) C  13                  0.00158     1.16648   
   120. RY*(   3) C  13                  0.00131     1.66452   
   121. RY*(   4) C  13                  0.00082     1.77882   
   122. RY*(   5) C  13                  0.00063     1.45421   
   123. RY*(   6) C  13                  0.00048     1.50762   
   124. RY*(   7) C  13                  0.00024     2.43662   
   125. RY*(   8) C  13                  0.00005     2.24472   
   126. RY*(   9) C  13                  0.00003     2.32280   
   127. RY*(  10) C  13                  0.00000     3.97008   
   128. RY*(   1) H  14                  0.00100     0.55404   
   129. RY*(   2) H  14                  0.00009     2.39741   
   130. RY*(   3) H  14                  0.00009     2.36971   
   131. RY*(   4) H  14                  0.00002     3.04582   
   132. BD*(   1) C   1 - H   2          0.03290     0.48529   
   133. BD*(   1) C   1 - C   3          0.03198     0.33079   
   134. BD*(   1) C   1 - C   5          0.00186     0.34378   
   135. BD*(   1) C   1 - C   9          0.00372     0.31779   
   136. BD*(   1) C   3 - C   4          0.05006     0.43660   
   137. BD*(   2) C   3 - C   4          0.22213     0.14058  136(g),133(g),138(g),139(g)
                                                    140(g),134(v),145(v),42(g)
                                                    52(g),135(v),142(v),144(v)
                                                    149(v),44(g),54(g)
   138. BD*(   1) C   3 - C   7          0.03198     0.33079   
   139. BD*(   1) C   4 - C   5          0.03198     0.33079   
   140. BD*(   1) C   4 - C  11          0.03198     0.33079   
   141. BD*(   1) C   5 - H   6          0.03290     0.48529   
   142. BD*(   1) C   5 - C  13          0.00372     0.31779   
   143. BD*(   1) C   7 - H   8          0.03290     0.48529   
   144. BD*(   1) C   7 - C   9          0.00372     0.31779   
   145. BD*(   1) C   7 - C  11          0.00186     0.34378   
   146. BD*(   1) C   9 - H  10          0.02077     0.48719   
   147. BD*(   1) C   9 - C  13          0.00300     0.34991   
   148. BD*(   1) C  11 - H  12          0.03290     0.48529   
   149. BD*(   1) C  11 - C  13          0.00372     0.31779   
   150. BD*(   1) C  13 - H  14          0.02077     0.48719   
       -------------------------------
              Total Lewis   53.32769  ( 98.7550%)
        Valence non-Lewis    0.59486  (  1.1016%)
        Rydberg non-Lewis    0.07745  (  0.1434%)
       -------------------------------
            Total unit  1   54.00000  (100.0000%)
           Charge unit  1    0.00000
 Calling FoFJK, ICntrl=      2127 FMM=F ISym2X=1 I1Cent= 0 IOpClX= 0 NMat=1 NMatS=1 NMatT=0.
 ***** Axes restored to original set *****
 -------------------------------------------------------------------
 Center     Atomic                   Forces (Hartrees/Bohr)
 Number     Number              X              Y              Z
 -------------------------------------------------------------------
      1        6           0.003201749   -0.003772184    0.000400538
      2        1           0.000472140   -0.000592032   -0.000069473
      3        6           0.006151774    0.000000000    0.005652216
      4        6          -0.006151774   -0.000000000    0.005652216
      5        6          -0.003201749   -0.003772184    0.000400538
      6        1          -0.000472140   -0.000592032   -0.000069473
      7        6           0.003201749    0.003772184    0.000400538
      8        1           0.000472140    0.000592032   -0.000069473
      9        6           0.003305193   -0.000000000   -0.005791156
     10        1           0.000394627    0.000000000   -0.000523189
     11        6          -0.003201749    0.003772184    0.000400538
     12        1          -0.000472140    0.000592032   -0.000069473
     13        6          -0.003305193   -0.000000000   -0.005791156
     14        1          -0.000394627    0.000000000   -0.000523189
 -------------------------------------------------------------------
 Cartesian Forces:  Max     0.006151774 RMS     0.002804092

 GradGradGradGradGradGradGradGradGradGradGradGradGradGradGradGradGradGrad
 Berny optimization.
 FormGI is forming the generalized inverse of G from B-inverse, IUseBI=4.
 Internal  Forces:  Max     0.005157687 RMS     0.001115299
 Search for a local minimum.
 Step number   1 out of a maximum of  100
 All quantities printed in internal units (Hartrees-Bohrs-Radians)
 Mixed Optimization -- RFO/linear search
 Second derivative matrix not updated -- first step.
 ITU=  0
     Eigenvalues ---    0.01807   0.02089   0.02348   0.02362   0.02595
     Eigenvalues ---    0.02982   0.03349   0.03405   0.03445   0.03841
     Eigenvalues ---    0.04249   0.04338   0.04596   0.04845   0.09341
     Eigenvalues ---    0.11241   0.11503   0.11560   0.12406   0.13692
     Eigenvalues ---    0.14423   0.20347   0.20538   0.20844   0.21111
     Eigenvalues ---    0.22379   0.23486   0.26705   0.26740   0.34827
     Eigenvalues ---    0.34827   0.34827   0.34827   0.35172   0.35172
     Eigenvalues ---    0.36476
 RFO step:  Lambda=-6.69990826D-04 EMin= 1.80704938D-02
 Linear search not attempted -- first point.
 Iteration  1 RMS(Cart)=  0.00386818 RMS(Int)=  0.00000889
 Iteration  2 RMS(Cart)=  0.00000658 RMS(Int)=  0.00000169
 Iteration  3 RMS(Cart)=  0.00000000 RMS(Int)=  0.00000169
 ClnCor:  largest displacement from symmetrization is 9.84D-09 for atom     6.
 Variable       Old X    -DE/DX   Delta X   Delta X   Delta X     New X
                                 (Linear)    (Quad)   (Total)
    R1        2.05957   0.00076   0.00000   0.00217   0.00217   2.06174
    R2        2.92945   0.00349   0.00000   0.01258   0.01258   2.94203
    R3        2.93199   0.00417   0.00000   0.01310   0.01310   2.94509
    R4        2.97715   0.00370   0.00000   0.01457   0.01457   2.99173
    R5        2.61726   0.00516   0.00000   0.01332   0.01333   2.63059
    R6        2.92945   0.00349   0.00000   0.01258   0.01258   2.94203
    R7        2.92945   0.00349   0.00000   0.01258   0.01258   2.94203
    R8        2.92945   0.00349   0.00000   0.01258   0.01258   2.94203
    R9        2.05957   0.00076   0.00000   0.00217   0.00217   2.06174
   R10        2.97715   0.00370   0.00000   0.01457   0.01457   2.99173
   R11        2.05957   0.00076   0.00000   0.00217   0.00217   2.06174
   R12        2.97715   0.00370   0.00000   0.01457   0.01457   2.99173
   R13        2.93199   0.00417   0.00000   0.01310   0.01310   2.94509
   R14        2.05397   0.00065   0.00000   0.00186   0.00186   2.05583
   R15        2.90848   0.00370   0.00000   0.01235   0.01235   2.92082
   R16        2.05957   0.00076   0.00000   0.00217   0.00217   2.06174
   R17        2.97715   0.00370   0.00000   0.01457   0.01457   2.99173
   R18        2.05397   0.00065   0.00000   0.00186   0.00186   2.05583
    A1        2.24014  -0.00031   0.00000  -0.00043  -0.00043   2.23971
    A2        2.26579   0.00006   0.00000  -0.00097  -0.00097   2.26482
    A3        2.18277  -0.00015   0.00000  -0.00132  -0.00133   2.18145
    A4        1.51705   0.00023   0.00000   0.00027   0.00027   1.51732
    A5        1.43177   0.00042   0.00000   0.00435   0.00435   1.43613
    A6        1.56685  -0.00007   0.00000  -0.00011  -0.00011   1.56674
    A7        1.62454  -0.00023   0.00000  -0.00027  -0.00027   1.62427
    A8        1.72664  -0.00036   0.00000  -0.00374  -0.00374   1.72290
    A9        1.62454  -0.00023   0.00000  -0.00027  -0.00027   1.62427
   A10        1.62454  -0.00023   0.00000  -0.00027  -0.00027   1.62427
   A11        1.62454  -0.00023   0.00000  -0.00027  -0.00027   1.62427
   A12        1.72664  -0.00036   0.00000  -0.00374  -0.00374   1.72290
   A13        1.51705   0.00023   0.00000   0.00027   0.00027   1.51732
   A14        2.26579   0.00006   0.00000  -0.00097  -0.00097   2.26482
   A15        1.56685  -0.00007   0.00000  -0.00011  -0.00011   1.56674
   A16        2.24014  -0.00031   0.00000  -0.00043  -0.00043   2.23971
   A17        1.43177   0.00042   0.00000   0.00435   0.00435   1.43613
   A18        2.18277  -0.00015   0.00000  -0.00132  -0.00133   2.18145
   A19        2.24014  -0.00031   0.00000  -0.00043  -0.00043   2.23971
   A20        1.43177   0.00042   0.00000   0.00435   0.00435   1.43613
   A21        1.51705   0.00023   0.00000   0.00027   0.00027   1.51732
   A22        2.18277  -0.00015   0.00000  -0.00132  -0.00133   2.18145
   A23        2.26579   0.00006   0.00000  -0.00097  -0.00097   2.26482
   A24        1.56685  -0.00007   0.00000  -0.00011  -0.00011   1.56674
   A25        1.68957  -0.00047   0.00000  -0.00495  -0.00495   1.68462
   A26        2.14361   0.00021   0.00000   0.00125   0.00125   2.14485
   A27        1.57474   0.00007   0.00000   0.00011   0.00011   1.57485
   A28        2.14361   0.00021   0.00000   0.00125   0.00125   2.14485
   A29        1.57474   0.00007   0.00000   0.00011   0.00011   1.57485
   A30        2.18051  -0.00019   0.00000   0.00106   0.00106   2.18157
   A31        1.51705   0.00023   0.00000   0.00027   0.00027   1.51732
   A32        2.24014  -0.00031   0.00000  -0.00043  -0.00043   2.23971
   A33        1.43177   0.00042   0.00000   0.00435   0.00435   1.43613
   A34        2.26579   0.00006   0.00000  -0.00097  -0.00097   2.26482
   A35        1.56685  -0.00007   0.00000  -0.00011  -0.00011   1.56674
   A36        2.18277  -0.00015   0.00000  -0.00132  -0.00133   2.18145
   A37        1.57474   0.00007   0.00000   0.00011   0.00011   1.57485
   A38        1.68957  -0.00047   0.00000  -0.00495  -0.00495   1.68462
   A39        2.14361   0.00021   0.00000   0.00125   0.00125   2.14485
   A40        1.57474   0.00007   0.00000   0.00011   0.00011   1.57485
   A41        2.18051  -0.00019   0.00000   0.00106   0.00106   2.18157
   A42        2.14361   0.00021   0.00000   0.00125   0.00125   2.14485
    D1       -2.45782  -0.00009   0.00000   0.00156   0.00157  -2.45625
    D2        2.19162   0.00020   0.00000   0.00212   0.00212   2.19374
    D3        0.00000  -0.00000   0.00000  -0.00000   0.00000   0.00000
    D4       -1.63375   0.00030   0.00000   0.00055   0.00055  -1.63319
    D5        1.57433  -0.00013   0.00000  -0.00038  -0.00038   1.57395
    D6       -0.05941   0.00017   0.00000   0.00017   0.00017  -0.05924
    D7        2.44054  -0.00015   0.00000  -0.00123  -0.00123   2.43931
    D8        0.00000   0.00000   0.00000   0.00000   0.00000   0.00000
    D9       -2.41086   0.00028   0.00000   0.00314   0.00314  -2.40772
   D10       -0.00000   0.00000   0.00000   0.00000   0.00000   0.00000
   D11       -2.44054   0.00015   0.00000   0.00123   0.00123  -2.43931
   D12        1.43178   0.00043   0.00000   0.00437   0.00437   1.43615
   D13       -1.43178  -0.00043   0.00000  -0.00437  -0.00437  -1.43615
   D14        2.41086  -0.00028   0.00000  -0.00314  -0.00314   2.40772
   D15        0.00000  -0.00000   0.00000  -0.00000   0.00000   0.00000
   D16       -2.24311  -0.00005   0.00000  -0.00262  -0.00261  -2.24573
   D17        0.14087  -0.00007   0.00000  -0.00499  -0.00499   0.13588
   D18        2.46483  -0.00013   0.00000  -0.00271  -0.00271   2.46212
   D19        0.05816  -0.00017   0.00000  -0.00020  -0.00020   0.05796
   D20        2.44214  -0.00019   0.00000  -0.00258  -0.00258   2.43957
   D21       -1.51708  -0.00025   0.00000  -0.00030  -0.00030  -1.51738
   D22        1.57524   0.00008   0.00000   0.00010   0.00010   1.57534
   D23       -2.32396   0.00006   0.00000  -0.00227  -0.00228  -2.32624
   D24       -0.00000   0.00000   0.00000   0.00000   0.00000   0.00000
   D25       -0.00000   0.00000   0.00000   0.00000   0.00000   0.00000
   D26       -1.73003   0.00039   0.00000   0.00379   0.00379  -1.72624
   D27        1.73003  -0.00039   0.00000  -0.00379  -0.00379   1.72624
   D28       -0.00000  -0.00000   0.00000  -0.00000  -0.00000  -0.00000
   D29       -2.19162  -0.00020   0.00000  -0.00212  -0.00212  -2.19374
   D30        0.05941  -0.00017   0.00000  -0.00017  -0.00017   0.05924
   D31        1.63375  -0.00030   0.00000  -0.00055  -0.00055   1.63319
   D32        2.45782   0.00009   0.00000  -0.00156  -0.00157   2.45625
   D33       -1.57433   0.00013   0.00000   0.00038   0.00038  -1.57395
   D34        0.00000   0.00000   0.00000   0.00000   0.00000   0.00000
   D35        0.00000  -0.00000   0.00000  -0.00000   0.00000   0.00000
   D36        2.45782   0.00009   0.00000  -0.00156  -0.00157   2.45625
   D37       -1.57433   0.00013   0.00000   0.00038   0.00038  -1.57395
   D38        1.63375  -0.00030   0.00000  -0.00055  -0.00055   1.63319
   D39       -2.19162  -0.00020   0.00000  -0.00212  -0.00212  -2.19374
   D40        0.05941  -0.00017   0.00000  -0.00017  -0.00017   0.05924
   D41        0.00000   0.00000   0.00000   0.00000   0.00000   0.00000
   D42       -2.45782  -0.00009   0.00000   0.00156   0.00157  -2.45625
   D43        1.57433  -0.00013   0.00000  -0.00038  -0.00038   1.57395
   D44       -1.63375   0.00030   0.00000   0.00055   0.00055  -1.63319
   D45        2.19162   0.00020   0.00000   0.00212   0.00212   2.19374
   D46       -0.05941   0.00017   0.00000   0.00017   0.00017  -0.05924
   D47       -0.00000   0.00000   0.00000   0.00000   0.00000   0.00000
   D48       -1.57524  -0.00008   0.00000  -0.00010  -0.00010  -1.57534
   D49        2.32396  -0.00006   0.00000   0.00227   0.00228   2.32624
   D50        1.51708   0.00025   0.00000   0.00030   0.00030   1.51738
   D51       -0.05816   0.00017   0.00000   0.00020   0.00020  -0.05796
   D52       -2.44214   0.00019   0.00000   0.00258   0.00258  -2.43957
   D53       -2.46483   0.00013   0.00000   0.00271   0.00271  -2.46212
   D54        2.24311   0.00005   0.00000   0.00262   0.00261   2.24573
   D55       -0.14087   0.00007   0.00000   0.00499   0.00499  -0.13588
   D56       -0.05816   0.00017   0.00000   0.00020   0.00020  -0.05796
   D57       -2.44214   0.00019   0.00000   0.00258   0.00258  -2.43957
   D58        1.51708   0.00025   0.00000   0.00030   0.00030   1.51738
   D59        2.24311   0.00005   0.00000   0.00262   0.00261   2.24573
   D60       -0.14087   0.00007   0.00000   0.00499   0.00499  -0.13588
   D61       -2.46483   0.00013   0.00000   0.00271   0.00271  -2.46212
   D62       -1.57524  -0.00008   0.00000  -0.00010  -0.00010  -1.57534
   D63        2.32396  -0.00006   0.00000   0.00227   0.00228   2.32624
   D64       -0.00000   0.00000   0.00000  -0.00000   0.00000   0.00000
   D65       -0.00000  -0.00000   0.00000  -0.00000  -0.00000  -0.00000
   D66        2.44054  -0.00015   0.00000  -0.00123  -0.00123   2.43931
   D67       -1.43178  -0.00043   0.00000  -0.00437  -0.00437  -1.43615
   D68       -2.44054   0.00015   0.00000   0.00123   0.00123  -2.43931
   D69        0.00000  -0.00000   0.00000  -0.00000   0.00000   0.00000
   D70        2.41086  -0.00028   0.00000  -0.00314  -0.00314   2.40772
   D71        1.43178   0.00043   0.00000   0.00437   0.00437   1.43615
   D72       -2.41086   0.00028   0.00000   0.00314   0.00314  -2.40772
   D73        0.00000  -0.00000   0.00000   0.00000   0.00000   0.00000
   D74        0.00000  -0.00000   0.00000  -0.00000   0.00000   0.00000
   D75        1.68959  -0.00047   0.00000  -0.00495  -0.00495   1.68464
   D76       -2.29680  -0.00023   0.00000  -0.00248  -0.00247  -2.29927
   D77       -1.68959   0.00047   0.00000   0.00495   0.00495  -1.68464
   D78        0.00000  -0.00000   0.00000   0.00000   0.00000   0.00000
   D79        2.29680   0.00023   0.00000   0.00248   0.00247   2.29927
   D80        2.29680   0.00023   0.00000   0.00248   0.00247   2.29927
   D81       -2.29680  -0.00023   0.00000  -0.00248  -0.00247  -2.29927
   D82        0.00000  -0.00000   0.00000  -0.00000   0.00000   0.00000
   D83        0.05816  -0.00017   0.00000  -0.00020  -0.00020   0.05796
   D84       -1.51708  -0.00025   0.00000  -0.00030  -0.00030  -1.51738
   D85        2.44214  -0.00019   0.00000  -0.00258  -0.00258   2.43957
   D86        1.57524   0.00008   0.00000   0.00010   0.00010   1.57534
   D87       -0.00000   0.00000   0.00000  -0.00000   0.00000   0.00000
   D88       -2.32396   0.00006   0.00000  -0.00227  -0.00228  -2.32624
   D89       -2.24311  -0.00005   0.00000  -0.00262  -0.00261  -2.24573
   D90        2.46483  -0.00013   0.00000  -0.00271  -0.00271   2.46212
   D91        0.14087  -0.00007   0.00000  -0.00499  -0.00499   0.13588
         Item               Value     Threshold  Converged?
 Maximum Force            0.005158     0.000450     NO 
 RMS     Force            0.001115     0.000300     NO 
 Maximum Displacement     0.015321     0.001800     NO 
 RMS     Displacement     0.003868     0.001200     NO 
 Predicted change in Energy=-3.359201D-04
 GradGradGradGradGradGradGradGradGradGradGradGradGradGradGradGradGradGrad

                          Input orientation:                          
 ---------------------------------------------------------------------
 Center     Atomic      Atomic             Coordinates (Angstroms)
 Number     Number       Type             X           Y           Z
 ---------------------------------------------------------------------
      1          6           0        0.779236   -1.181324    0.285363
      2          1           0        1.477096   -2.019958    0.280838
      3          6           0        0.696023    0.000000    1.295980
      4          6           0       -0.696023    0.000000    1.295980
      5          6           0       -0.779236   -1.181324    0.285363
      6          1           0       -1.477096   -2.019958    0.280838
      7          6           0        0.779236    1.181324    0.285363
      8          1           0        1.477096    2.019958    0.280838
      9          6           0        0.772817    0.000000   -0.768586
     10          1           0        1.396729    0.000000   -1.659795
     11          6           0       -0.779236    1.181324    0.285363
     12          1           0       -1.477096    2.019958    0.280838
     13          6           0       -0.772817    0.000000   -0.768586
     14          1           0       -1.396729    0.000000   -1.659795
 ---------------------------------------------------------------------
                    Distance matrix (angstroms):
                    1          2          3          4          5
     1  C    0.000000
     2  H    1.091025   0.000000
     3  C    1.556855   2.391823   0.000000
     4  C    2.143190   3.135791   1.392046   0.000000
     5  C    1.558473   2.407148   2.143190   1.556855   0.000000
     6  H    2.407148   2.954191   3.135791   2.391823   1.091025
     7  C    2.362647   3.276467   1.556855   2.143190   2.830360
     8  H    3.276467   4.039916   2.391823   3.135791   3.916537
     9  C    1.583153   2.382757   2.065994   2.533756   2.217026
    10  H    2.358063   2.802276   3.037696   3.621632   3.148649
    11  C    2.830360   3.916537   2.143190   1.556855   2.362647
    12  H    3.916537   5.004815   3.135791   2.391823   3.276467
    13  C    2.217026   3.200567   2.533756   2.065994   1.583153
    14  H    3.148649   4.013123   3.621632   3.037696   2.358063
                    6          7          8          9         10
     6  H    0.000000
     7  C    3.916537   0.000000
     8  H    5.004815   1.091025   0.000000
     9  C    3.200567   1.583153   2.382757   0.000000
    10  H    4.013123   2.358063   2.802276   1.087897   0.000000
    11  C    3.276467   1.558473   2.407148   2.217026   3.148649
    12  H    4.039916   2.407148   2.954191   3.200567   4.013123
    13  C    2.382757   2.217026   3.200567   1.545633   2.345460
    14  H    2.802276   3.148649   4.013123   2.345460   2.793458
                   11         12         13         14
    11  C    0.000000
    12  H    1.091025   0.000000
    13  C    1.583153   2.382757   0.000000
    14  H    2.358063   2.802276   1.087897   0.000000
 Stoichiometry    C8H6
 Framework group  C2V[SGV(C4H2),X(C4H4)]
 Deg. of freedom    11
 Full point group                 C2V     NOp   4
 Largest Abelian subgroup         C2V     NOp   4
 Largest concise Abelian subgroup C2V     NOp   4
                         Standard orientation:                         
 ---------------------------------------------------------------------
 Center     Atomic      Atomic             Coordinates (Angstroms)
 Number     Number       Type             X           Y           Z
 ---------------------------------------------------------------------
      1          6           0       -1.181324    0.779236   -0.082007
      2          1           0       -2.019958    1.477096   -0.077483
      3          6           0        0.000000    0.696023   -1.092624
      4          6           0       -0.000000   -0.696023   -1.092624
      5          6           0       -1.181324   -0.779236   -0.082007
      6          1           0       -2.019958   -1.477096   -0.077483
      7          6           0        1.181324    0.779236   -0.082007
      8          1           0        2.019958    1.477096   -0.077483
      9          6           0        0.000000    0.772817    0.971941
     10          1           0        0.000000    1.396729    1.863151
     11          6           0        1.181324   -0.779236   -0.082007
     12          1           0        2.019958   -1.477096   -0.077483
     13          6           0       -0.000000   -0.772817    0.971941
     14          1           0       -0.000000   -1.396729    1.863151
 ---------------------------------------------------------------------
 Rotational constants (GHZ):           3.9985732           3.5592770           3.3409436
 Standard basis: 6-31G(d,p) (6D, 7F)
 There are    46 symmetry adapted cartesian basis functions of A1  symmetry.
 There are    29 symmetry adapted cartesian basis functions of A2  symmetry.
 There are    29 symmetry adapted cartesian basis functions of B1  symmetry.
 There are    46 symmetry adapted cartesian basis functions of B2  symmetry.
 There are    46 symmetry adapted basis functions of A1  symmetry.
 There are    29 symmetry adapted basis functions of A2  symmetry.
 There are    29 symmetry adapted basis functions of B1  symmetry.
 There are    46 symmetry adapted basis functions of B2  symmetry.
   150 basis functions,   266 primitive gaussians,   150 cartesian basis functions
    27 alpha electrons       27 beta electrons
       nuclear repulsion energy       347.3350937830 Hartrees.
 NAtoms=   14 NActive=   14 NUniq=    5 SFac= 4.00D+00 NAtFMM=   60 NAOKFM=F Big=F
 Integral buffers will be    131072 words long.
 Raffenetti 2 integral format.
 Two-electron integral symmetry is turned on.
 One-electron integrals computed using PRISM.
 NBasis=   150 RedAO= T EigKep=  2.04D-04  NBF=    46    29    29    46
 NBsUse=   150 1.00D-06 EigRej= -1.00D+00 NBFU=    46    29    29    46
 Initial guess from the checkpoint file:  "parent-cubene1.chk"
 B after Tr=     0.000000   -0.000000   -0.000000
         Rot=    1.000000    0.000000    0.000000    0.000000 Ang=   0.00 deg.
 Initial guess orbital symmetries:
       Occupied  (A1) (B2) (B1) (A1) (A2) (B2) (A1) (B2) (A1) (B1)
                 (A1) (B2) (A2) (A1) (B2) (A1) (B1) (B2) (A1) (B1)
                 (A1) (B2) (B1) (A2) (A1) (A2) (A1)
       Virtual   (B2) (A1) (B2) (B1) (A1) (B1) (B2) (A2) (B2) (A1)
                 (B1) (A2) (B2) (A1) (B2) (A2) (A2) (B2) (A1) (B2)
                 (A1) (B1) (A1) (B1) (B1) (A1) (A2) (B2) (A1) (A2)
                 (B2) (B2) (A1) (B1) (A2) (B2) (B1) (A2) (B2) (A1)
                 (B2) (A2) (A1) (B1) (B2) (B2) (A1) (A1) (B1) (A2)
                 (B2) (A1) (A1) (B1) (B2) (A1) (A1) (B1) (B1) (A2)
                 (B2) (A2) (B1) (A1) (B1) (A1) (B2) (B2) (A2) (B1)
                 (A2) (A1) (A1) (B2) (A2) (A1) (A1) (B2) (B1) (B1)
                 (A1) (B2) (B2) (A1) (A2) (B1) (A1) (A2) (B2) (B1)
                 (A2) (A1) (B2) (B2) (A2) (A1) (B1) (B2) (B2) (A2)
                 (A1) (A2) (B2) (B1) (B2) (A2) (A2) (B2) (B2) (B1)
                 (A1) (B2) (A1) (A2) (B2) (A1) (A1) (B2) (B1) (A1)
                 (B2) (A2) (B2)
 Keep R1 ints in memory in symmetry-blocked form, NReq=80252863.
 Requested convergence on RMS density matrix=1.00D-08 within 128 cycles.
 Requested convergence on MAX density matrix=1.00D-06.
 Requested convergence on             energy=1.00D-06.
 No special actions if energy rises.
 SCF Done:  E(RB3LYP) =  -308.160210183     A.U. after    9 cycles
            NFock=  9  Conv=0.22D-08     -V/T= 2.0089
 Calling FoFJK, ICntrl=      2127 FMM=F ISym2X=1 I1Cent= 0 IOpClX= 0 NMat=1 NMatS=1 NMatT=0.
 ***** Axes restored to original set *****
 -------------------------------------------------------------------
 Center     Atomic                   Forces (Hartrees/Bohr)
 Number     Number              X              Y              Z
 -------------------------------------------------------------------
      1        6          -0.000075882   -0.000176517   -0.000160046
      2        1          -0.000096467    0.000041139    0.000028417
      3        6           0.000161458   -0.000000000    0.000568948
      4        6          -0.000161458   -0.000000000    0.000568948
      5        6           0.000075882   -0.000176517   -0.000160046
      6        1           0.000096467    0.000041139    0.000028417
      7        6          -0.000075882    0.000176517   -0.000160046
      8        1          -0.000096467   -0.000041139    0.000028417
      9        6           0.000122835    0.000000000   -0.000501149
     10        1           0.000007524   -0.000000000    0.000195458
     11        6           0.000075882    0.000176517   -0.000160046
     12        1           0.000096467   -0.000041139    0.000028417
     13        6          -0.000122835   -0.000000000   -0.000501149
     14        1          -0.000007524    0.000000000    0.000195458
 -------------------------------------------------------------------
 Cartesian Forces:  Max     0.000568948 RMS     0.000195539

 GradGradGradGradGradGradGradGradGradGradGradGradGradGradGradGradGradGrad
 Berny optimization.
 Using GEDIIS/GDIIS optimizer.
 FormGI is forming the generalized inverse of G from B-inverse, IUseBI=4.
 Internal  Forces:  Max     0.000251521 RMS     0.000061209
 Search for a local minimum.
 Step number   2 out of a maximum of  100
 All quantities printed in internal units (Hartrees-Bohrs-Radians)
 Mixed Optimization -- En-DIIS/RFO-DIIS
 Update second derivatives using D2CorX and points    1    2
 DE= -3.46D-04 DEPred=-3.36D-04 R= 1.03D+00
 TightC=F SS=  1.41D+00  RLast= 5.30D-02 DXNew= 5.0454D-01 1.5909D-01
 Trust test= 1.03D+00 RLast= 5.30D-02 DXMaxT set to 3.00D-01
 ITU=  1  0
 Use linear search instead of GDIIS.
     Eigenvalues ---    0.01818   0.02097   0.02341   0.02363   0.02591
     Eigenvalues ---    0.02996   0.03358   0.03414   0.03443   0.03828
     Eigenvalues ---    0.04233   0.04330   0.04576   0.04830   0.09381
     Eigenvalues ---    0.11292   0.11451   0.11561   0.12366   0.13752
     Eigenvalues ---    0.14408   0.20490   0.20567   0.20860   0.21113
     Eigenvalues ---    0.22379   0.23603   0.25619   0.26741   0.34827
     Eigenvalues ---    0.34827   0.34827   0.34888   0.35172   0.35211
     Eigenvalues ---    0.37067
 RFO step:  Lambda=-2.97036728D-06 EMin= 1.81757312D-02
 Quartic linear search produced a step of  0.03996.
 Iteration  1 RMS(Cart)=  0.00041209 RMS(Int)=  0.00000028
 Iteration  2 RMS(Cart)=  0.00000022 RMS(Int)=  0.00000015
 ClnCor:  largest displacement from symmetrization is 6.54D-09 for atom     6.
 Variable       Old X    -DE/DX   Delta X   Delta X   Delta X     New X
                                 (Linear)    (Quad)   (Total)
    R1        2.06174  -0.00009   0.00009  -0.00036  -0.00027   2.06147
    R2        2.94203   0.00025   0.00050   0.00053   0.00103   2.94306
    R3        2.94509  -0.00006   0.00052  -0.00101  -0.00048   2.94460
    R4        2.99173   0.00013   0.00058   0.00001   0.00060   2.99232
    R5        2.63059   0.00002   0.00053  -0.00020   0.00033   2.63092
    R6        2.94203   0.00025   0.00050   0.00053   0.00103   2.94306
    R7        2.94203   0.00025   0.00050   0.00053   0.00103   2.94306
    R8        2.94203   0.00025   0.00050   0.00053   0.00103   2.94306
    R9        2.06174  -0.00009   0.00009  -0.00036  -0.00027   2.06147
   R10        2.99173   0.00013   0.00058   0.00001   0.00060   2.99232
   R11        2.06174  -0.00009   0.00009  -0.00036  -0.00027   2.06147
   R12        2.99173   0.00013   0.00058   0.00001   0.00060   2.99232
   R13        2.94509  -0.00006   0.00052  -0.00101  -0.00048   2.94460
   R14        2.05583  -0.00016   0.00007  -0.00053  -0.00045   2.05538
   R15        2.92082   0.00005   0.00049  -0.00003   0.00046   2.92129
   R16        2.06174  -0.00009   0.00009  -0.00036  -0.00027   2.06147
   R17        2.99173   0.00013   0.00058   0.00001   0.00060   2.99232
   R18        2.05583  -0.00016   0.00007  -0.00053  -0.00045   2.05538
    A1        2.23971  -0.00004  -0.00002  -0.00022  -0.00024   2.23947
    A2        2.26482  -0.00000  -0.00004  -0.00056  -0.00060   2.26422
    A3        2.18145  -0.00002  -0.00005   0.00025   0.00020   2.18165
    A4        1.51732   0.00002   0.00001   0.00015   0.00016   1.51748
    A5        1.43613   0.00006   0.00017   0.00059   0.00077   1.43689
    A6        1.56674   0.00002  -0.00000   0.00016   0.00016   1.56690
    A7        1.62427  -0.00002  -0.00001  -0.00015  -0.00016   1.62411
    A8        1.72290  -0.00011  -0.00015  -0.00079  -0.00093   1.72197
    A9        1.62427  -0.00002  -0.00001  -0.00015  -0.00016   1.62411
   A10        1.62427  -0.00002  -0.00001  -0.00015  -0.00016   1.62411
   A11        1.62427  -0.00002  -0.00001  -0.00015  -0.00016   1.62411
   A12        1.72290  -0.00011  -0.00015  -0.00079  -0.00093   1.72197
   A13        1.51732   0.00002   0.00001   0.00015   0.00016   1.51748
   A14        2.26482  -0.00000  -0.00004  -0.00056  -0.00060   2.26422
   A15        1.56674   0.00002  -0.00000   0.00016   0.00016   1.56690
   A16        2.23971  -0.00004  -0.00002  -0.00022  -0.00024   2.23947
   A17        1.43613   0.00006   0.00017   0.00059   0.00077   1.43689
   A18        2.18145  -0.00002  -0.00005   0.00025   0.00020   2.18165
   A19        2.23971  -0.00004  -0.00002  -0.00022  -0.00024   2.23947
   A20        1.43613   0.00006   0.00017   0.00059   0.00077   1.43689
   A21        1.51732   0.00002   0.00001   0.00015   0.00016   1.51748
   A22        2.18145  -0.00002  -0.00005   0.00025   0.00020   2.18165
   A23        2.26482  -0.00000  -0.00004  -0.00056  -0.00060   2.26422
   A24        1.56674   0.00002  -0.00000   0.00016   0.00016   1.56690
   A25        1.68462  -0.00001  -0.00020  -0.00036  -0.00056   1.68406
   A26        2.14485   0.00000   0.00005  -0.00030  -0.00025   2.14460
   A27        1.57485  -0.00002   0.00000  -0.00016  -0.00016   1.57469
   A28        2.14485   0.00000   0.00005  -0.00030  -0.00025   2.14460
   A29        1.57485  -0.00002   0.00000  -0.00016  -0.00016   1.57469
   A30        2.18157   0.00003   0.00004   0.00118   0.00123   2.18280
   A31        1.51732   0.00002   0.00001   0.00015   0.00016   1.51748
   A32        2.23971  -0.00004  -0.00002  -0.00022  -0.00024   2.23947
   A33        1.43613   0.00006   0.00017   0.00059   0.00077   1.43689
   A34        2.26482  -0.00000  -0.00004  -0.00056  -0.00060   2.26422
   A35        1.56674   0.00002  -0.00000   0.00016   0.00016   1.56690
   A36        2.18145  -0.00002  -0.00005   0.00025   0.00020   2.18165
   A37        1.57485  -0.00002   0.00000  -0.00016  -0.00016   1.57469
   A38        1.68462  -0.00001  -0.00020  -0.00036  -0.00056   1.68406
   A39        2.14485   0.00000   0.00005  -0.00030  -0.00025   2.14460
   A40        1.57485  -0.00002   0.00000  -0.00016  -0.00016   1.57469
   A41        2.18157   0.00003   0.00004   0.00118   0.00123   2.18280
   A42        2.14485   0.00000   0.00005  -0.00030  -0.00025   2.14460
    D1       -2.45625   0.00002   0.00006   0.00089   0.00095  -2.45530
    D2        2.19374   0.00005   0.00008   0.00111   0.00120   2.19494
    D3        0.00000  -0.00000   0.00000   0.00000  -0.00000   0.00000
    D4       -1.63319   0.00003   0.00002   0.00022   0.00024  -1.63295
    D5        1.57395   0.00001  -0.00002   0.00011   0.00010   1.57405
    D6       -0.05924   0.00004   0.00001   0.00033   0.00034  -0.05890
    D7        2.43931  -0.00004  -0.00005  -0.00068  -0.00073   2.43858
    D8        0.00000   0.00000   0.00000   0.00000   0.00000   0.00000
    D9       -2.40772   0.00002   0.00013  -0.00009   0.00003  -2.40769
   D10       -0.00000   0.00000   0.00000  -0.00000   0.00000   0.00000
   D11       -2.43931   0.00004   0.00005   0.00068   0.00073  -2.43858
   D12        1.43615   0.00006   0.00017   0.00058   0.00076   1.43691
   D13       -1.43615  -0.00006  -0.00017  -0.00058  -0.00076  -1.43691
   D14        2.40772  -0.00002  -0.00013   0.00009  -0.00003   2.40769
   D15        0.00000   0.00000   0.00000  -0.00000   0.00000   0.00000
   D16       -2.24573  -0.00003  -0.00010  -0.00062  -0.00072  -2.24645
   D17        0.13588  -0.00003  -0.00020  -0.00169  -0.00189   0.13399
   D18        2.46212  -0.00000  -0.00011  -0.00043  -0.00054   2.46157
   D19        0.05796  -0.00004  -0.00001  -0.00031  -0.00032   0.05764
   D20        2.43957  -0.00004  -0.00010  -0.00139  -0.00149   2.43808
   D21       -1.51738  -0.00002  -0.00001  -0.00013  -0.00014  -1.51752
   D22        1.57534  -0.00002   0.00000  -0.00018  -0.00018   1.57516
   D23       -2.32624  -0.00003  -0.00009  -0.00126  -0.00135  -2.32758
   D24       -0.00000  -0.00000   0.00000   0.00000   0.00000   0.00000
   D25       -0.00000   0.00000   0.00000  -0.00000   0.00000   0.00000
   D26       -1.72624   0.00011   0.00015   0.00081   0.00096  -1.72528
   D27        1.72624  -0.00011  -0.00015  -0.00081  -0.00096   1.72528
   D28       -0.00000  -0.00000  -0.00000  -0.00000  -0.00000  -0.00000
   D29       -2.19374  -0.00005  -0.00008  -0.00111  -0.00120  -2.19494
   D30        0.05924  -0.00004  -0.00001  -0.00033  -0.00034   0.05890
   D31        1.63319  -0.00003  -0.00002  -0.00022  -0.00024   1.63295
   D32        2.45625  -0.00002  -0.00006  -0.00089  -0.00095   2.45530
   D33       -1.57395  -0.00001   0.00002  -0.00011  -0.00010  -1.57405
   D34        0.00000   0.00000   0.00000   0.00000  -0.00000   0.00000
   D35        0.00000  -0.00000   0.00000   0.00000   0.00000   0.00000
   D36        2.45625  -0.00002  -0.00006  -0.00089  -0.00095   2.45530
   D37       -1.57395  -0.00001   0.00002  -0.00011  -0.00010  -1.57405
   D38        1.63319  -0.00003  -0.00002  -0.00022  -0.00024   1.63295
   D39       -2.19374  -0.00005  -0.00008  -0.00111  -0.00120  -2.19494
   D40        0.05924  -0.00004  -0.00001  -0.00033  -0.00034   0.05890
   D41        0.00000   0.00000   0.00000   0.00000   0.00000   0.00000
   D42       -2.45625   0.00002   0.00006   0.00089   0.00095  -2.45530
   D43        1.57395   0.00001  -0.00002   0.00011   0.00010   1.57405
   D44       -1.63319   0.00003   0.00002   0.00022   0.00024  -1.63295
   D45        2.19374   0.00005   0.00008   0.00111   0.00120   2.19494
   D46       -0.05924   0.00004   0.00001   0.00033   0.00034  -0.05890
   D47       -0.00000  -0.00000   0.00000   0.00000  -0.00000  -0.00000
   D48       -1.57534   0.00002  -0.00000   0.00018   0.00018  -1.57516
   D49        2.32624   0.00003   0.00009   0.00126   0.00135   2.32758
   D50        1.51738   0.00002   0.00001   0.00013   0.00014   1.51752
   D51       -0.05796   0.00004   0.00001   0.00031   0.00032  -0.05764
   D52       -2.43957   0.00004   0.00010   0.00139   0.00149  -2.43808
   D53       -2.46212   0.00000   0.00011   0.00043   0.00054  -2.46157
   D54        2.24573   0.00003   0.00010   0.00062   0.00072   2.24645
   D55       -0.13588   0.00003   0.00020   0.00169   0.00189  -0.13399
   D56       -0.05796   0.00004   0.00001   0.00031   0.00032  -0.05764
   D57       -2.43957   0.00004   0.00010   0.00139   0.00149  -2.43808
   D58        1.51738   0.00002   0.00001   0.00013   0.00014   1.51752
   D59        2.24573   0.00003   0.00010   0.00062   0.00072   2.24645
   D60       -0.13588   0.00003   0.00020   0.00169   0.00189  -0.13399
   D61       -2.46212   0.00000   0.00011   0.00043   0.00054  -2.46157
   D62       -1.57534   0.00002  -0.00000   0.00018   0.00018  -1.57516
   D63        2.32624   0.00003   0.00009   0.00126   0.00135   2.32758
   D64       -0.00000   0.00000   0.00000   0.00000   0.00000   0.00000
   D65       -0.00000  -0.00000  -0.00000  -0.00000  -0.00000  -0.00000
   D66        2.43931  -0.00004  -0.00005  -0.00068  -0.00073   2.43858
   D67       -1.43615  -0.00006  -0.00017  -0.00058  -0.00076  -1.43691
   D68       -2.43931   0.00004   0.00005   0.00068   0.00073  -2.43858
   D69        0.00000  -0.00000   0.00000   0.00000   0.00000   0.00000
   D70        2.40772  -0.00002  -0.00013   0.00009  -0.00003   2.40769
   D71        1.43615   0.00006   0.00017   0.00058   0.00076   1.43691
   D72       -2.40772   0.00002   0.00013  -0.00009   0.00003  -2.40769
   D73        0.00000  -0.00000   0.00000  -0.00000   0.00000   0.00000
   D74        0.00000   0.00000   0.00000  -0.00000   0.00000   0.00000
   D75        1.68464  -0.00001  -0.00020  -0.00036  -0.00056   1.68408
   D76       -2.29927  -0.00001  -0.00010  -0.00018  -0.00028  -2.29955
   D77       -1.68464   0.00001   0.00020   0.00036   0.00056  -1.68408
   D78        0.00000  -0.00000   0.00000  -0.00000   0.00000   0.00000
   D79        2.29927   0.00001   0.00010   0.00018   0.00028   2.29955
   D80        2.29927   0.00001   0.00010   0.00018   0.00028   2.29955
   D81       -2.29927  -0.00001  -0.00010  -0.00018  -0.00028  -2.29955
   D82        0.00000  -0.00000   0.00000  -0.00000   0.00000   0.00000
   D83        0.05796  -0.00004  -0.00001  -0.00031  -0.00032   0.05764
   D84       -1.51738  -0.00002  -0.00001  -0.00013  -0.00014  -1.51752
   D85        2.43957  -0.00004  -0.00010  -0.00139  -0.00149   2.43808
   D86        1.57534  -0.00002   0.00000  -0.00018  -0.00018   1.57516
   D87       -0.00000   0.00000   0.00000   0.00000   0.00000   0.00000
   D88       -2.32624  -0.00003  -0.00009  -0.00126  -0.00135  -2.32758
   D89       -2.24573  -0.00003  -0.00010  -0.00062  -0.00072  -2.24645
   D90        2.46212  -0.00000  -0.00011  -0.00043  -0.00054   2.46157
   D91        0.13588  -0.00003  -0.00020  -0.00169  -0.00189   0.13399
         Item               Value     Threshold  Converged?
 Maximum Force            0.000252     0.000450     YES
 RMS     Force            0.000061     0.000300     YES
 Maximum Displacement     0.002037     0.001800     NO 
 RMS     Displacement     0.000412     0.001200     YES
 Predicted change in Energy=-1.960159D-06
 GradGradGradGradGradGradGradGradGradGradGradGradGradGradGradGradGradGrad

                          Input orientation:                          
 ---------------------------------------------------------------------
 Center     Atomic      Atomic             Coordinates (Angstroms)
 Number     Number       Type             X           Y           Z
 ---------------------------------------------------------------------
      1          6           0        0.779109   -1.181264    0.285188
      2          1           0        1.476376   -2.020207    0.280871
      3          6           0        0.696110    0.000000    1.296734
      4          6           0       -0.696110    0.000000    1.296734
      5          6           0       -0.779109   -1.181264    0.285188
      6          1           0       -1.476376   -2.020207    0.280871
      7          6           0        0.779109    1.181264    0.285188
      8          1           0        1.476376    2.020207    0.280871
      9          6           0        0.772939    0.000000   -0.769303
     10          1           0        1.397807    0.000000   -1.659550
     11          6           0       -0.779109    1.181264    0.285188
     12          1           0       -1.476376    2.020207    0.280871
     13          6           0       -0.772939    0.000000   -0.769303
     14          1           0       -1.397807    0.000000   -1.659550
 ---------------------------------------------------------------------
                    Distance matrix (angstroms):
                    1          2          3          4          5
     1  C    0.000000
     2  H    1.090883   0.000000
     3  C    1.557401   2.392076   0.000000
     4  C    2.143567   3.135747   1.392221   0.000000
     5  C    1.558217   2.406461   2.143567   1.557401   0.000000
     6  H    2.406461   2.952752   3.135747   2.392076   1.090883
     7  C    2.362528   3.276525   1.557401   2.143567   2.830120
     8  H    3.276525   4.040414   2.392076   3.135747   3.916203
     9  C    1.583469   2.383050   2.067465   2.535077   2.217248
    10  H    2.358003   2.802257   3.038420   3.622721   3.149024
    11  C    2.830120   3.916203   2.143567   1.557401   2.362528
    12  H    3.916203   5.004367   3.135747   2.392076   3.276525
    13  C    2.217248   3.200550   2.535077   2.067465   1.583469
    14  H    3.149024   4.013403   3.622721   3.038420   2.358003
                    6          7          8          9         10
     6  H    0.000000
     7  C    3.916203   0.000000
     8  H    5.004367   1.090883   0.000000
     9  C    3.200550   1.583469   2.383050   0.000000
    10  H    4.013403   2.358003   2.802257   1.087658   0.000000
    11  C    3.276525   1.558217   2.406461   2.217248   3.149024
    12  H    4.040414   2.406461   2.952752   3.200550   4.013403
    13  C    2.383050   2.217248   3.200550   1.545879   2.346205
    14  H    2.802257   3.149024   4.013403   2.346205   2.795614
                   11         12         13         14
    11  C    0.000000
    12  H    1.090883   0.000000
    13  C    1.583469   2.383050   0.000000
    14  H    2.358003   2.802257   1.087658   0.000000
 Stoichiometry    C8H6
 Framework group  C2V[SGV(C4H2),X(C4H4)]
 Deg. of freedom    11
 Full point group                 C2V     NOp   4
 Largest Abelian subgroup         C2V     NOp   4
 Largest concise Abelian subgroup C2V     NOp   4
                         Standard orientation:                         
 ---------------------------------------------------------------------
 Center     Atomic      Atomic             Coordinates (Angstroms)
 Number     Number       Type             X           Y           Z
 ---------------------------------------------------------------------
      1          6           0       -1.181264    0.779109   -0.081890
      2          1           0       -2.020207    1.476376   -0.077574
      3          6           0        0.000000    0.696110   -1.093436
      4          6           0       -0.000000   -0.696110   -1.093436
      5          6           0       -1.181264   -0.779109   -0.081890
      6          1           0       -2.020207   -1.476376   -0.077574
      7          6           0        1.181264    0.779109   -0.081890
      8          1           0        2.020207    1.476376   -0.077574
      9          6           0        0.000000    0.772939    0.972600
     10          1           0        0.000000    1.397807    1.862848
     11          6           0        1.181264   -0.779109   -0.081890
     12          1           0        2.020207   -1.476376   -0.077574
     13          6           0       -0.000000   -0.772939    0.972600
     14          1           0       -0.000000   -1.397807    1.862848
 ---------------------------------------------------------------------
 Rotational constants (GHZ):           3.9964959           3.5575842           3.3411050
 Standard basis: 6-31G(d,p) (6D, 7F)
 There are    46 symmetry adapted cartesian basis functions of A1  symmetry.
 There are    29 symmetry adapted cartesian basis functions of A2  symmetry.
 There are    29 symmetry adapted cartesian basis functions of B1  symmetry.
 There are    46 symmetry adapted cartesian basis functions of B2  symmetry.
 There are    46 symmetry adapted basis functions of A1  symmetry.
 There are    29 symmetry adapted basis functions of A2  symmetry.
 There are    29 symmetry adapted basis functions of B1  symmetry.
 There are    46 symmetry adapted basis functions of B2  symmetry.
   150 basis functions,   266 primitive gaussians,   150 cartesian basis functions
    27 alpha electrons       27 beta electrons
       nuclear repulsion energy       347.2810990898 Hartrees.
 NAtoms=   14 NActive=   14 NUniq=    5 SFac= 4.00D+00 NAtFMM=   60 NAOKFM=F Big=F
 Integral buffers will be    131072 words long.
 Raffenetti 2 integral format.
 Two-electron integral symmetry is turned on.
 One-electron integrals computed using PRISM.
 NBasis=   150 RedAO= T EigKep=  2.04D-04  NBF=    46    29    29    46
 NBsUse=   150 1.00D-06 EigRej= -1.00D+00 NBFU=    46    29    29    46
 Initial guess from the checkpoint file:  "parent-cubene1.chk"
 B after Tr=     0.000000   -0.000000   -0.000000
         Rot=    1.000000   -0.000000   -0.000000    0.000000 Ang=   0.00 deg.
 Initial guess orbital symmetries:
       Occupied  (A1) (B2) (B1) (A1) (A2) (B2) (A1) (B2) (A1) (B1)
                 (A1) (B2) (A2) (A1) (B2) (A1) (B1) (B2) (A1) (B1)
                 (A1) (B2) (B1) (A2) (A1) (A2) (A1)
       Virtual   (B2) (A1) (B2) (B1) (A1) (B1) (B2) (A2) (B2) (A1)
                 (B1) (A2) (B2) (A1) (B2) (A2) (A2) (B2) (A1) (B2)
                 (A1) (B1) (A1) (B1) (B1) (A1) (A2) (B2) (A1) (A2)
                 (B2) (B2) (A1) (B1) (A2) (B2) (B1) (B2) (A2) (A1)
                 (B2) (A2) (A1) (B2) (B1) (B2) (A1) (A1) (B1) (A2)
                 (B2) (A1) (A1) (B1) (B2) (A1) (B1) (A1) (B1) (A2)
                 (B2) (A2) (B1) (A1) (B1) (A1) (B2) (B2) (B1) (A2)
                 (A2) (A1) (A1) (B2) (A2) (A1) (A1) (B1) (B2) (B1)
                 (A1) (B2) (B2) (A1) (A2) (B1) (A1) (A2) (B2) (B1)
                 (A2) (A1) (B2) (B2) (A2) (A1) (B1) (B2) (B2) (A2)
                 (A1) (A2) (B2) (B1) (B2) (A2) (A2) (B2) (B2) (B1)
                 (A1) (B2) (A1) (A2) (B2) (A1) (A1) (B2) (B1) (A1)
                 (B2) (A2) (B2)
 Keep R1 ints in memory in symmetry-blocked form, NReq=80252863.
 Requested convergence on RMS density matrix=1.00D-08 within 128 cycles.
 Requested convergence on MAX density matrix=1.00D-06.
 Requested convergence on             energy=1.00D-06.
 No special actions if energy rises.
 SCF Done:  E(RB3LYP) =  -308.160212590     A.U. after    7 cycles
            NFock=  7  Conv=0.53D-08     -V/T= 2.0089
 Calling FoFJK, ICntrl=      2127 FMM=F ISym2X=1 I1Cent= 0 IOpClX= 0 NMat=1 NMatS=1 NMatT=0.
 ***** Axes restored to original set *****
 -------------------------------------------------------------------
 Center     Atomic                   Forces (Hartrees/Bohr)
 Number     Number              X              Y              Z
 -------------------------------------------------------------------
      1        6          -0.000106192    0.000014357   -0.000078699
      2        1          -0.000016458   -0.000015026    0.000005561
      3        6           0.000084505   -0.000000000    0.000100124
      4        6          -0.000084505   -0.000000000    0.000100124
      5        6           0.000106192    0.000014357   -0.000078699
      6        1           0.000016458   -0.000015026    0.000005561
      7        6          -0.000106192   -0.000014357   -0.000078699
      8        1          -0.000016458    0.000015026    0.000005561
      9        6           0.000009195   -0.000000000    0.000001753
     10        1           0.000041157   -0.000000000    0.000044398
     11        6           0.000106192   -0.000014357   -0.000078699
     12        1           0.000016458    0.000015026    0.000005561
     13        6          -0.000009195   -0.000000000    0.000001753
     14        1          -0.000041157    0.000000000    0.000044398
 -------------------------------------------------------------------
 Cartesian Forces:  Max     0.000106192 RMS     0.000052248

 GradGradGradGradGradGradGradGradGradGradGradGradGradGradGradGradGradGrad
 Berny optimization.
 Using GEDIIS/GDIIS optimizer.
 FormGI is forming the generalized inverse of G from B-inverse, IUseBI=4.
 Internal  Forces:  Max     0.000059027 RMS     0.000015548
 Search for a local minimum.
 Step number   3 out of a maximum of  100
 All quantities printed in internal units (Hartrees-Bohrs-Radians)
 Mixed Optimization -- En-DIIS/RFO-DIIS
 Swapping is turned off.
 Update second derivatives using D2CorX and points    1    2    3
 DE= -2.41D-06 DEPred=-1.96D-06 R= 1.23D+00
 TightC=F SS=  1.41D+00  RLast= 8.31D-03 DXNew= 5.0454D-01 2.4924D-02
 Trust test= 1.23D+00 RLast= 8.31D-03 DXMaxT set to 3.00D-01
 ITU=  1  1  0
     Eigenvalues ---    0.01820   0.01960   0.02099   0.02364   0.02588
     Eigenvalues ---    0.02998   0.03197   0.03419   0.03441   0.03826
     Eigenvalues ---    0.04229   0.04329   0.04569   0.04825   0.09390
     Eigenvalues ---    0.11298   0.11568   0.11727   0.12359   0.12763
     Eigenvalues ---    0.14400   0.19744   0.20566   0.20857   0.21111
     Eigenvalues ---    0.22375   0.23587   0.26741   0.27465   0.34827
     Eigenvalues ---    0.34827   0.34827   0.34984   0.35172   0.35591
     Eigenvalues ---    0.37061
 En-DIIS/RFO-DIIS/Sim-DIIS IScMMF=       -3 using points:     3    2
 RFO step:  Lambda=-5.18028374D-07.
 DidBck=F Rises=F RFO-DIIS coefs:    1.46009   -0.46009
 Iteration  1 RMS(Cart)=  0.00024103 RMS(Int)=  0.00000011
 Iteration  2 RMS(Cart)=  0.00000007 RMS(Int)=  0.00000008
 ClnCor:  largest displacement from symmetrization is 9.02D-09 for atom     6.
 Variable       Old X    -DE/DX   Delta X   Delta X   Delta X     New X
                                 (Linear)    (Quad)   (Total)
    R1        2.06147   0.00000  -0.00012   0.00011  -0.00001   2.06146
    R2        2.94306   0.00004   0.00047  -0.00016   0.00031   2.94337
    R3        2.94460  -0.00006  -0.00022  -0.00027  -0.00049   2.94411
    R4        2.99232  -0.00002   0.00027  -0.00035  -0.00007   2.99225
    R5        2.63092   0.00000   0.00015   0.00005   0.00020   2.63112
    R6        2.94306   0.00004   0.00047  -0.00016   0.00031   2.94337
    R7        2.94306   0.00004   0.00047  -0.00016   0.00031   2.94337
    R8        2.94306   0.00004   0.00047  -0.00016   0.00031   2.94337
    R9        2.06147   0.00000  -0.00012   0.00011  -0.00001   2.06146
   R10        2.99232  -0.00002   0.00027  -0.00035  -0.00007   2.99225
   R11        2.06147   0.00000  -0.00012   0.00011  -0.00001   2.06146
   R12        2.99232  -0.00002   0.00027  -0.00035  -0.00007   2.99225
   R13        2.94460  -0.00006  -0.00022  -0.00027  -0.00049   2.94411
   R14        2.05538  -0.00001  -0.00021   0.00013  -0.00007   2.05530
   R15        2.92129   0.00001   0.00021   0.00003   0.00024   2.92153
   R16        2.06147   0.00000  -0.00012   0.00011  -0.00001   2.06146
   R17        2.99232  -0.00002   0.00027  -0.00035  -0.00007   2.99225
   R18        2.05538  -0.00001  -0.00021   0.00013  -0.00007   2.05530
    A1        2.23947  -0.00001  -0.00011   0.00008  -0.00003   2.23944
    A2        2.26422  -0.00001  -0.00027  -0.00005  -0.00033   2.26389
    A3        2.18165  -0.00000   0.00009   0.00002   0.00011   2.18176
    A4        1.51748   0.00001   0.00007   0.00005   0.00012   1.51760
    A5        1.43689   0.00000   0.00035  -0.00018   0.00017   1.43707
    A6        1.56690   0.00001   0.00007   0.00005   0.00012   1.56702
    A7        1.62411  -0.00001  -0.00007  -0.00005  -0.00012   1.62399
    A8        1.72197  -0.00003  -0.00043   0.00012  -0.00031   1.72166
    A9        1.62411  -0.00001  -0.00007  -0.00005  -0.00012   1.62399
   A10        1.62411  -0.00001  -0.00007  -0.00005  -0.00012   1.62399
   A11        1.62411  -0.00001  -0.00007  -0.00005  -0.00012   1.62399
   A12        1.72197  -0.00003  -0.00043   0.00012  -0.00031   1.72166
   A13        1.51748   0.00001   0.00007   0.00005   0.00012   1.51760
   A14        2.26422  -0.00001  -0.00027  -0.00005  -0.00033   2.26389
   A15        1.56690   0.00001   0.00007   0.00005   0.00012   1.56702
   A16        2.23947  -0.00001  -0.00011   0.00008  -0.00003   2.23944
   A17        1.43689   0.00000   0.00035  -0.00018   0.00017   1.43707
   A18        2.18165  -0.00000   0.00009   0.00002   0.00011   2.18176
   A19        2.23947  -0.00001  -0.00011   0.00008  -0.00003   2.23944
   A20        1.43689   0.00000   0.00035  -0.00018   0.00017   1.43707
   A21        1.51748   0.00001   0.00007   0.00005   0.00012   1.51760
   A22        2.18165  -0.00000   0.00009   0.00002   0.00011   2.18176
   A23        2.26422  -0.00001  -0.00027  -0.00005  -0.00033   2.26389
   A24        1.56690   0.00001   0.00007   0.00005   0.00012   1.56702
   A25        1.68406   0.00002  -0.00026   0.00025  -0.00001   1.68405
   A26        2.14460  -0.00001  -0.00011  -0.00015  -0.00026   2.14434
   A27        1.57469  -0.00001  -0.00007  -0.00005  -0.00012   1.57457
   A28        2.14460  -0.00001  -0.00011  -0.00015  -0.00026   2.14434
   A29        1.57469  -0.00001  -0.00007  -0.00005  -0.00012   1.57457
   A30        2.18280   0.00002   0.00056   0.00020   0.00076   2.18356
   A31        1.51748   0.00001   0.00007   0.00005   0.00012   1.51760
   A32        2.23947  -0.00001  -0.00011   0.00008  -0.00003   2.23944
   A33        1.43689   0.00000   0.00035  -0.00018   0.00017   1.43707
   A34        2.26422  -0.00001  -0.00027  -0.00005  -0.00033   2.26389
   A35        1.56690   0.00001   0.00007   0.00005   0.00012   1.56702
   A36        2.18165  -0.00000   0.00009   0.00002   0.00011   2.18176
   A37        1.57469  -0.00001  -0.00007  -0.00005  -0.00012   1.57457
   A38        1.68406   0.00002  -0.00026   0.00025  -0.00001   1.68405
   A39        2.14460  -0.00001  -0.00011  -0.00015  -0.00026   2.14434
   A40        1.57469  -0.00001  -0.00007  -0.00005  -0.00012   1.57457
   A41        2.18280   0.00002   0.00056   0.00020   0.00076   2.18356
   A42        2.14460  -0.00001  -0.00011  -0.00015  -0.00026   2.14434
    D1       -2.45530   0.00000   0.00044  -0.00005   0.00039  -2.45491
    D2        2.19494   0.00002   0.00055   0.00001   0.00056   2.19549
    D3        0.00000  -0.00000  -0.00000   0.00000   0.00000   0.00000
    D4       -1.63295   0.00001   0.00011   0.00005   0.00016  -1.63279
    D5        1.57405   0.00001   0.00005   0.00005   0.00010   1.57415
    D6       -0.05890   0.00002   0.00016   0.00011   0.00026  -0.05864
    D7        2.43858  -0.00000  -0.00034   0.00014  -0.00020   2.43839
    D8        0.00000   0.00000   0.00000   0.00000   0.00000   0.00000
    D9       -2.40769  -0.00000   0.00001  -0.00004  -0.00003  -2.40772
   D10       -0.00000   0.00000   0.00000  -0.00000   0.00000   0.00000
   D11       -2.43858   0.00000   0.00034  -0.00014   0.00020  -2.43839
   D12        1.43691   0.00000   0.00035  -0.00018   0.00017   1.43708
   D13       -1.43691  -0.00000  -0.00035   0.00018  -0.00017  -1.43708
   D14        2.40769   0.00000  -0.00001   0.00004   0.00003   2.40772
   D15        0.00000  -0.00000   0.00000  -0.00000   0.00000   0.00000
   D16       -2.24645  -0.00001  -0.00033  -0.00006  -0.00040  -2.24685
   D17        0.13399  -0.00001  -0.00087  -0.00014  -0.00101   0.13298
   D18        2.46157  -0.00000  -0.00025  -0.00001  -0.00026   2.46131
   D19        0.05764  -0.00002  -0.00015  -0.00010  -0.00025   0.05739
   D20        2.43808  -0.00002  -0.00068  -0.00017  -0.00086   2.43722
   D21       -1.51752  -0.00001  -0.00006  -0.00004  -0.00011  -1.51763
   D22        1.57516  -0.00001  -0.00008  -0.00005  -0.00014   1.57502
   D23       -2.32758  -0.00001  -0.00062  -0.00013  -0.00075  -2.32833
   D24       -0.00000   0.00000   0.00000   0.00000  -0.00000  -0.00000
   D25       -0.00000   0.00000   0.00000  -0.00000   0.00000   0.00000
   D26       -1.72528   0.00003   0.00044  -0.00011   0.00033  -1.72496
   D27        1.72528  -0.00003  -0.00044   0.00011  -0.00033   1.72496
   D28       -0.00000  -0.00000   0.00000  -0.00000   0.00000   0.00000
   D29       -2.19494  -0.00002  -0.00055  -0.00001  -0.00056  -2.19549
   D30        0.05890  -0.00002  -0.00016  -0.00011  -0.00026   0.05864
   D31        1.63295  -0.00001  -0.00011  -0.00005  -0.00016   1.63279
   D32        2.45530  -0.00000  -0.00044   0.00005  -0.00039   2.45491
   D33       -1.57405  -0.00001  -0.00005  -0.00005  -0.00010  -1.57415
   D34        0.00000   0.00000  -0.00000   0.00000   0.00000   0.00000
   D35        0.00000  -0.00000   0.00000   0.00000   0.00000   0.00000
   D36        2.45530  -0.00000  -0.00044   0.00005  -0.00039   2.45491
   D37       -1.57405  -0.00001  -0.00005  -0.00005  -0.00010  -1.57415
   D38        1.63295  -0.00001  -0.00011  -0.00005  -0.00016   1.63279
   D39       -2.19494  -0.00002  -0.00055  -0.00001  -0.00056  -2.19549
   D40        0.05890  -0.00002  -0.00016  -0.00011  -0.00026   0.05864
   D41        0.00000   0.00000   0.00000   0.00000   0.00000   0.00000
   D42       -2.45530   0.00000   0.00044  -0.00005   0.00039  -2.45491
   D43        1.57405   0.00001   0.00005   0.00005   0.00010   1.57415
   D44       -1.63295   0.00001   0.00011   0.00005   0.00016  -1.63279
   D45        2.19494   0.00002   0.00055   0.00001   0.00056   2.19549
   D46       -0.05890   0.00002   0.00016   0.00011   0.00026  -0.05864
   D47       -0.00000   0.00000  -0.00000   0.00000   0.00000   0.00000
   D48       -1.57516   0.00001   0.00008   0.00005   0.00014  -1.57502
   D49        2.32758   0.00001   0.00062   0.00013   0.00075   2.32833
   D50        1.51752   0.00001   0.00006   0.00004   0.00011   1.51763
   D51       -0.05764   0.00002   0.00015   0.00010   0.00025  -0.05739
   D52       -2.43808   0.00002   0.00068   0.00017   0.00086  -2.43722
   D53       -2.46157   0.00000   0.00025   0.00001   0.00026  -2.46131
   D54        2.24645   0.00001   0.00033   0.00006   0.00040   2.24685
   D55       -0.13399   0.00001   0.00087   0.00014   0.00101  -0.13298
   D56       -0.05764   0.00002   0.00015   0.00010   0.00025  -0.05739
   D57       -2.43808   0.00002   0.00068   0.00017   0.00086  -2.43722
   D58        1.51752   0.00001   0.00006   0.00004   0.00011   1.51763
   D59        2.24645   0.00001   0.00033   0.00006   0.00040   2.24685
   D60       -0.13399   0.00001   0.00087   0.00014   0.00101  -0.13298
   D61       -2.46157   0.00000   0.00025   0.00001   0.00026  -2.46131
   D62       -1.57516   0.00001   0.00008   0.00005   0.00014  -1.57502
   D63        2.32758   0.00001   0.00062   0.00013   0.00075   2.32833
   D64       -0.00000   0.00000   0.00000   0.00000  -0.00000  -0.00000
   D65       -0.00000  -0.00000   0.00000  -0.00000   0.00000   0.00000
   D66        2.43858  -0.00000  -0.00034   0.00014  -0.00020   2.43839
   D67       -1.43691  -0.00000  -0.00035   0.00018  -0.00017  -1.43708
   D68       -2.43858   0.00000   0.00034  -0.00014   0.00020  -2.43839
   D69        0.00000  -0.00000   0.00000   0.00000   0.00000   0.00000
   D70        2.40769   0.00000  -0.00001   0.00004   0.00003   2.40772
   D71        1.43691   0.00000   0.00035  -0.00018   0.00017   1.43708
   D72       -2.40769  -0.00000   0.00001  -0.00004  -0.00003  -2.40772
   D73        0.00000  -0.00000   0.00000  -0.00000   0.00000   0.00000
   D74        0.00000  -0.00000   0.00000  -0.00000   0.00000   0.00000
   D75        1.68408   0.00002  -0.00026   0.00025  -0.00001   1.68407
   D76       -2.29955   0.00001  -0.00013   0.00012  -0.00000  -2.29956
   D77       -1.68408  -0.00002   0.00026  -0.00025   0.00001  -1.68407
   D78        0.00000  -0.00000   0.00000  -0.00000   0.00000   0.00000
   D79        2.29955  -0.00001   0.00013  -0.00012   0.00000   2.29956
   D80        2.29955  -0.00001   0.00013  -0.00012   0.00000   2.29956
   D81       -2.29955   0.00001  -0.00013   0.00012  -0.00000  -2.29956
   D82        0.00000  -0.00000   0.00000  -0.00000  -0.00000   0.00000
   D83        0.05764  -0.00002  -0.00015  -0.00010  -0.00025   0.05739
   D84       -1.51752  -0.00001  -0.00006  -0.00004  -0.00011  -1.51763
   D85        2.43808  -0.00002  -0.00068  -0.00017  -0.00086   2.43722
   D86        1.57516  -0.00001  -0.00008  -0.00005  -0.00014   1.57502
   D87       -0.00000   0.00000   0.00000   0.00000   0.00000   0.00000
   D88       -2.32758  -0.00001  -0.00062  -0.00013  -0.00075  -2.32833
   D89       -2.24645  -0.00001  -0.00033  -0.00006  -0.00040  -2.24685
   D90        2.46157  -0.00000  -0.00025  -0.00001  -0.00026   2.46131
   D91        0.13399  -0.00001  -0.00087  -0.00014  -0.00101   0.13298
         Item               Value     Threshold  Converged?
 Maximum Force            0.000059     0.000450     YES
 RMS     Force            0.000016     0.000300     YES
 Maximum Displacement     0.001360     0.001800     YES
 RMS     Displacement     0.000241     0.001200     YES
 Predicted change in Energy=-2.589939D-07
 Optimization completed.
    -- Stationary point found.
                           ----------------------------
                           !   Optimized Parameters   !
                           ! (Angstroms and Degrees)  !
 --------------------------                            --------------------------
 ! Name  Definition              Value          Derivative Info.                !
 --------------------------------------------------------------------------------
 ! R1    R(1,2)                  1.0909         -DE/DX =    0.0                 !
 ! R2    R(1,3)                  1.5574         -DE/DX =    0.0                 !
 ! R3    R(1,5)                  1.5582         -DE/DX =   -0.0001              !
 ! R4    R(1,9)                  1.5835         -DE/DX =    0.0                 !
 ! R5    R(3,4)                  1.3922         -DE/DX =    0.0                 !
 ! R6    R(3,7)                  1.5574         -DE/DX =    0.0                 !
 ! R7    R(4,5)                  1.5574         -DE/DX =    0.0                 !
 ! R8    R(4,11)                 1.5574         -DE/DX =    0.0                 !
 ! R9    R(5,6)                  1.0909         -DE/DX =    0.0                 !
 ! R10   R(5,13)                 1.5835         -DE/DX =    0.0                 !
 ! R11   R(7,8)                  1.0909         -DE/DX =    0.0                 !
 ! R12   R(7,9)                  1.5835         -DE/DX =    0.0                 !
 ! R13   R(7,11)                 1.5582         -DE/DX =   -0.0001              !
 ! R14   R(9,10)                 1.0877         -DE/DX =    0.0                 !
 ! R15   R(9,13)                 1.5459         -DE/DX =    0.0                 !
 ! R16   R(11,12)                1.0909         -DE/DX =    0.0                 !
 ! R17   R(11,13)                1.5835         -DE/DX =    0.0                 !
 ! R18   R(13,14)                1.0877         -DE/DX =    0.0                 !
 ! A1    A(2,1,3)              128.3121         -DE/DX =    0.0                 !
 ! A2    A(2,1,5)              129.7305         -DE/DX =    0.0                 !
 ! A3    A(2,1,9)              124.9991         -DE/DX =    0.0                 !
 ! A4    A(3,1,5)               86.9451         -DE/DX =    0.0                 !
 ! A5    A(3,1,9)               82.3279         -DE/DX =    0.0                 !
 ! A6    A(5,1,9)               89.7768         -DE/DX =    0.0                 !
 ! A7    A(1,3,4)               93.0549         -DE/DX =    0.0                 !
 ! A8    A(1,3,7)               98.6615         -DE/DX =    0.0                 !
 ! A9    A(4,3,7)               93.0549         -DE/DX =    0.0                 !
 ! A10   A(3,4,5)               93.0549         -DE/DX =    0.0                 !
 ! A11   A(3,4,11)              93.0549         -DE/DX =    0.0                 !
 ! A12   A(5,4,11)              98.6615         -DE/DX =    0.0                 !
 ! A13   A(1,5,4)               86.9451         -DE/DX =    0.0                 !
 ! A14   A(1,5,6)              129.7305         -DE/DX =    0.0                 !
 ! A15   A(1,5,13)              89.7768         -DE/DX =    0.0                 !
 ! A16   A(4,5,6)              128.3121         -DE/DX =    0.0                 !
 ! A17   A(4,5,13)              82.3279         -DE/DX =    0.0                 !
 ! A18   A(6,5,13)             124.9991         -DE/DX =    0.0                 !
 ! A19   A(3,7,8)              128.3121         -DE/DX =    0.0                 !
 ! A20   A(3,7,9)               82.3279         -DE/DX =    0.0                 !
 ! A21   A(3,7,11)              86.9451         -DE/DX =    0.0                 !
 ! A22   A(8,7,9)              124.9991         -DE/DX =    0.0                 !
 ! A23   A(8,7,11)             129.7305         -DE/DX =    0.0                 !
 ! A24   A(9,7,11)              89.7768         -DE/DX =    0.0                 !
 ! A25   A(1,9,7)               96.4897         -DE/DX =    0.0                 !
 ! A26   A(1,9,10)             122.8766         -DE/DX =    0.0                 !
 ! A27   A(1,9,13)              90.2232         -DE/DX =    0.0                 !
 ! A28   A(7,9,10)             122.8766         -DE/DX =    0.0                 !
 ! A29   A(7,9,13)              90.2232         -DE/DX =    0.0                 !
 ! A30   A(10,9,13)            125.0651         -DE/DX =    0.0                 !
 ! A31   A(4,11,7)              86.9451         -DE/DX =    0.0                 !
 ! A32   A(4,11,12)            128.3121         -DE/DX =    0.0                 !
 ! A33   A(4,11,13)             82.3279         -DE/DX =    0.0                 !
 ! A34   A(7,11,12)            129.7305         -DE/DX =    0.0                 !
 ! A35   A(7,11,13)             89.7768         -DE/DX =    0.0                 !
 ! A36   A(12,11,13)           124.9991         -DE/DX =    0.0                 !
 ! A37   A(5,13,9)              90.2232         -DE/DX =    0.0                 !
 ! A38   A(5,13,11)             96.4897         -DE/DX =    0.0                 !
 ! A39   A(5,13,14)            122.8766         -DE/DX =    0.0                 !
 ! A40   A(9,13,11)             90.2232         -DE/DX =    0.0                 !
 ! A41   A(9,13,14)            125.0651         -DE/DX =    0.0                 !
 ! A42   A(11,13,14)           122.8766         -DE/DX =    0.0                 !
 ! D1    D(2,1,3,4)           -140.6782         -DE/DX =    0.0                 !
 ! D2    D(2,1,3,7)            125.7606         -DE/DX =    0.0                 !
 ! D3    D(5,1,3,4)              0.0            -DE/DX =    0.0                 !
 ! D4    D(5,1,3,7)            -93.5612         -DE/DX =    0.0                 !
 ! D5    D(9,1,3,4)             90.1863         -DE/DX =    0.0                 !
 ! D6    D(9,1,3,7)             -3.3748         -DE/DX =    0.0                 !
 ! D7    D(2,1,5,4)            139.7205         -DE/DX =    0.0                 !
 ! D8    D(2,1,5,6)              0.0            -DE/DX =    0.0                 !
 ! D9    D(2,1,5,13)          -137.9505         -DE/DX =    0.0                 !
 ! D10   D(3,1,5,4)              0.0            -DE/DX =    0.0                 !
 ! D11   D(3,1,5,6)           -139.7205         -DE/DX =    0.0                 !
 ! D12   D(3,1,5,13)            82.3289         -DE/DX =    0.0                 !
 ! D13   D(9,1,5,4)            -82.3289         -DE/DX =    0.0                 !
 ! D14   D(9,1,5,6)            137.9505         -DE/DX =    0.0                 !
 ! D15   D(9,1,5,13)             0.0            -DE/DX =    0.0                 !
 ! D16   D(2,1,9,7)           -128.7121         -DE/DX =    0.0                 !
 ! D17   D(2,1,9,10)             7.677          -DE/DX =    0.0                 !
 ! D18   D(2,1,9,13)           141.0378         -DE/DX =    0.0                 !
 ! D19   D(3,1,9,7)              3.3025         -DE/DX =    0.0                 !
 ! D20   D(3,1,9,10)           139.6917         -DE/DX =    0.0                 !
 ! D21   D(3,1,9,13)           -86.9476         -DE/DX =    0.0                 !
 ! D22   D(5,1,9,7)             90.2501         -DE/DX =    0.0                 !
 ! D23   D(5,1,9,10)          -133.3607         -DE/DX =    0.0                 !
 ! D24   D(5,1,9,13)             0.0            -DE/DX =    0.0                 !
 ! D25   D(1,3,4,5)              0.0            -DE/DX =    0.0                 !
 ! D26   D(1,3,4,11)           -98.8515         -DE/DX =    0.0                 !
 ! D27   D(7,3,4,5)             98.8515         -DE/DX =    0.0                 !
 ! D28   D(7,3,4,11)             0.0            -DE/DX =    0.0                 !
 ! D29   D(1,3,7,8)           -125.7606         -DE/DX =    0.0                 !
 ! D30   D(1,3,7,9)              3.3748         -DE/DX =    0.0                 !
 ! D31   D(1,3,7,11)            93.5612         -DE/DX =    0.0                 !
 ! D32   D(4,3,7,8)            140.6782         -DE/DX =    0.0                 !
 ! D33   D(4,3,7,9)            -90.1863         -DE/DX =    0.0                 !
 ! D34   D(4,3,7,11)             0.0            -DE/DX =    0.0                 !
 ! D35   D(3,4,5,1)              0.0            -DE/DX =    0.0                 !
 ! D36   D(3,4,5,6)            140.6782         -DE/DX =    0.0                 !
 ! D37   D(3,4,5,13)           -90.1863         -DE/DX =    0.0                 !
 ! D38   D(11,4,5,1)            93.5612         -DE/DX =    0.0                 !
 ! D39   D(11,4,5,6)          -125.7606         -DE/DX =    0.0                 !
 ! D40   D(11,4,5,13)            3.3748         -DE/DX =    0.0                 !
 ! D41   D(3,4,11,7)             0.0            -DE/DX =    0.0                 !
 ! D42   D(3,4,11,12)         -140.6782         -DE/DX =    0.0                 !
 ! D43   D(3,4,11,13)           90.1863         -DE/DX =    0.0                 !
 ! D44   D(5,4,11,7)           -93.5612         -DE/DX =    0.0                 !
 ! D45   D(5,4,11,12)          125.7606         -DE/DX =    0.0                 !
 ! D46   D(5,4,11,13)           -3.3748         -DE/DX =    0.0                 !
 ! D47   D(1,5,13,9)             0.0            -DE/DX =    0.0                 !
 ! D48   D(1,5,13,11)          -90.2501         -DE/DX =    0.0                 !
 ! D49   D(1,5,13,14)          133.3607         -DE/DX =    0.0                 !
 ! D50   D(4,5,13,9)            86.9476         -DE/DX =    0.0                 !
 ! D51   D(4,5,13,11)           -3.3025         -DE/DX =    0.0                 !
 ! D52   D(4,5,13,14)         -139.6917         -DE/DX =    0.0                 !
 ! D53   D(6,5,13,9)          -141.0378         -DE/DX =    0.0                 !
 ! D54   D(6,5,13,11)          128.7121         -DE/DX =    0.0                 !
 ! D55   D(6,5,13,14)           -7.677          -DE/DX =    0.0                 !
 ! D56   D(3,7,9,1)             -3.3025         -DE/DX =    0.0                 !
 ! D57   D(3,7,9,10)          -139.6917         -DE/DX =    0.0                 !
 ! D58   D(3,7,9,13)            86.9476         -DE/DX =    0.0                 !
 ! D59   D(8,7,9,1)            128.7121         -DE/DX =    0.0                 !
 ! D60   D(8,7,9,10)            -7.677          -DE/DX =    0.0                 !
 ! D61   D(8,7,9,13)          -141.0378         -DE/DX =    0.0                 !
 ! D62   D(11,7,9,1)           -90.2501         -DE/DX =    0.0                 !
 ! D63   D(11,7,9,10)          133.3607         -DE/DX =    0.0                 !
 ! D64   D(11,7,9,13)            0.0            -DE/DX =    0.0                 !
 ! D65   D(3,7,11,4)             0.0            -DE/DX =    0.0                 !
 ! D66   D(3,7,11,12)          139.7205         -DE/DX =    0.0                 !
 ! D67   D(3,7,11,13)          -82.3289         -DE/DX =    0.0                 !
 ! D68   D(8,7,11,4)          -139.7205         -DE/DX =    0.0                 !
 ! D69   D(8,7,11,12)            0.0            -DE/DX =    0.0                 !
 ! D70   D(8,7,11,13)          137.9505         -DE/DX =    0.0                 !
 ! D71   D(9,7,11,4)            82.3289         -DE/DX =    0.0                 !
 ! D72   D(9,7,11,12)         -137.9505         -DE/DX =    0.0                 !
 ! D73   D(9,7,11,13)            0.0            -DE/DX =    0.0                 !
 ! D74   D(1,9,13,5)             0.0            -DE/DX =    0.0                 !
 ! D75   D(1,9,13,11)           96.4907         -DE/DX =    0.0                 !
 ! D76   D(1,9,13,14)         -131.7547         -DE/DX =    0.0                 !
 ! D77   D(7,9,13,5)           -96.4907         -DE/DX =    0.0                 !
 ! D78   D(7,9,13,11)            0.0            -DE/DX =    0.0                 !
 ! D79   D(7,9,13,14)          131.7547         -DE/DX =    0.0                 !
 ! D80   D(10,9,13,5)          131.7547         -DE/DX =    0.0                 !
 ! D81   D(10,9,13,11)        -131.7547         -DE/DX =    0.0                 !
 ! D82   D(10,9,13,14)           0.0            -DE/DX =    0.0                 !
 ! D83   D(4,11,13,5)            3.3025         -DE/DX =    0.0                 !
 ! D84   D(4,11,13,9)          -86.9476         -DE/DX =    0.0                 !
 ! D85   D(4,11,13,14)         139.6917         -DE/DX =    0.0                 !
 ! D86   D(7,11,13,5)           90.2501         -DE/DX =    0.0                 !
 ! D87   D(7,11,13,9)            0.0            -DE/DX =    0.0                 !
 ! D88   D(7,11,13,14)        -133.3607         -DE/DX =    0.0                 !
 ! D89   D(12,11,13,5)        -128.7121         -DE/DX =    0.0                 !
 ! D90   D(12,11,13,9)         141.0378         -DE/DX =    0.0                 !
 ! D91   D(12,11,13,14)          7.677          -DE/DX =    0.0                 !
 --------------------------------------------------------------------------------
 GradGradGradGradGradGradGradGradGradGradGradGradGradGradGradGradGradGrad

                          Input orientation:                          
 ---------------------------------------------------------------------
 Center     Atomic      Atomic             Coordinates (Angstroms)
 Number     Number       Type             X           Y           Z
 ---------------------------------------------------------------------
      1          6           0        0.779109   -1.181264    0.285188
      2          1           0        1.476376   -2.020207    0.280871
      3          6           0        0.696110    0.000000    1.296734
      4          6           0       -0.696110    0.000000    1.296734
      5          6           0       -0.779109   -1.181264    0.285188
      6          1           0       -1.476376   -2.020207    0.280871
      7          6           0        0.779109    1.181264    0.285188
      8          1           0        1.476376    2.020207    0.280871
      9          6           0        0.772939    0.000000   -0.769303
     10          1           0        1.397807    0.000000   -1.659550
     11          6           0       -0.779109    1.181264    0.285188
     12          1           0       -1.476376    2.020207    0.280871
     13          6           0       -0.772939    0.000000   -0.769303
     14          1           0       -1.397807    0.000000   -1.659550
 ---------------------------------------------------------------------
                    Distance matrix (angstroms):
                    1          2          3          4          5
     1  C    0.000000
     2  H    1.090883   0.000000
     3  C    1.557401   2.392076   0.000000
     4  C    2.143567   3.135747   1.392221   0.000000
     5  C    1.558217   2.406461   2.143567   1.557401   0.000000
     6  H    2.406461   2.952752   3.135747   2.392076   1.090883
     7  C    2.362528   3.276525   1.557401   2.143567   2.830120
     8  H    3.276525   4.040414   2.392076   3.135747   3.916203
     9  C    1.583469   2.383050   2.067465   2.535077   2.217248
    10  H    2.358003   2.802257   3.038420   3.622721   3.149024
    11  C    2.830120   3.916203   2.143567   1.557401   2.362528
    12  H    3.916203   5.004367   3.135747   2.392076   3.276525
    13  C    2.217248   3.200550   2.535077   2.067465   1.583469
    14  H    3.149024   4.013403   3.622721   3.038420   2.358003
                    6          7          8          9         10
     6  H    0.000000
     7  C    3.916203   0.000000
     8  H    5.004367   1.090883   0.000000
     9  C    3.200550   1.583469   2.383050   0.000000
    10  H    4.013403   2.358003   2.802257   1.087658   0.000000
    11  C    3.276525   1.558217   2.406461   2.217248   3.149024
    12  H    4.040414   2.406461   2.952752   3.200550   4.013403
    13  C    2.383050   2.217248   3.200550   1.545879   2.346205
    14  H    2.802257   3.149024   4.013403   2.346205   2.795614
                   11         12         13         14
    11  C    0.000000
    12  H    1.090883   0.000000
    13  C    1.583469   2.383050   0.000000
    14  H    2.358003   2.802257   1.087658   0.000000
 Stoichiometry    C8H6
 Framework group  C2V[SGV(C4H2),X(C4H4)]
 Deg. of freedom    11
 Full point group                 C2V     NOp   4
 Largest Abelian subgroup         C2V     NOp   4
 Largest concise Abelian subgroup C2V     NOp   4
                         Standard orientation:                         
 ---------------------------------------------------------------------
 Center     Atomic      Atomic             Coordinates (Angstroms)
 Number     Number       Type             X           Y           Z
 ---------------------------------------------------------------------
      1          6           0       -1.181264    0.779109   -0.081890
      2          1           0       -2.020207    1.476376   -0.077574
      3          6           0        0.000000    0.696110   -1.093436
      4          6           0       -0.000000   -0.696110   -1.093436
      5          6           0       -1.181264   -0.779109   -0.081890
      6          1           0       -2.020207   -1.476376   -0.077574
      7          6           0        1.181264    0.779109   -0.081890
      8          1           0        2.020207    1.476376   -0.077574
      9          6           0        0.000000    0.772939    0.972600
     10          1           0        0.000000    1.397807    1.862848
     11          6           0        1.181264   -0.779109   -0.081890
     12          1           0        2.020207   -1.476376   -0.077574
     13          6           0       -0.000000   -0.772939    0.972600
     14          1           0       -0.000000   -1.397807    1.862848
 ---------------------------------------------------------------------
 Rotational constants (GHZ):           3.9964959           3.5575842           3.3411050

 **********************************************************************

            Population analysis using the SCF density.

 **********************************************************************

 Orbital symmetries:
       Occupied  (A1) (B2) (B1) (A1) (A2) (B2) (A1) (B2) (A1) (B1)
                 (A1) (B2) (A2) (A1) (B2) (A1) (B1) (B2) (A1) (B1)
                 (A1) (B2) (B1) (A2) (A1) (A2) (A1)
       Virtual   (B2) (A1) (B1) (B2) (A1) (B1) (B2) (A2) (B2) (A1)
                 (B1) (A2) (B2) (A1) (B2) (A2) (A2) (B2) (A1) (B2)
                 (A1) (B1) (A1) (B1) (B1) (A1) (A2) (B2) (A1) (A2)
                 (B2) (B2) (A1) (B1) (A2) (B2) (B1) (B2) (A2) (A1)
                 (B2) (A2) (A1) (B2) (B1) (B2) (A1) (A1) (B1) (A2)
                 (B2) (A1) (A1) (B1) (B2) (A1) (B1) (A1) (B1) (A2)
                 (B2) (A2) (B1) (A1) (B1) (A1) (B2) (B2) (B1) (A2)
                 (A2) (A1) (A1) (B2) (A2) (A1) (A1) (B1) (B2) (B1)
                 (A1) (B2) (B2) (A1) (A2) (B1) (A1) (A2) (B2) (B1)
                 (A2) (A1) (B2) (B2) (A2) (A1) (B1) (B2) (B2) (A2)
                 (A1) (A2) (B2) (B1) (B2) (A2) (A2) (B2) (B2) (B1)
                 (A1) (B2) (A1) (A2) (B2) (A1) (A1) (B2) (B1) (A1)
                 (B2) (A2) (B2)
 The electronic state is 1-A1.
 Alpha  occ. eigenvalues --  -10.21318 -10.21299 -10.20576 -10.20575 -10.20559
 Alpha  occ. eigenvalues --  -10.20558 -10.18373 -10.18314  -0.97534  -0.75551
 Alpha  occ. eigenvalues --   -0.73231  -0.72913  -0.57447  -0.57238  -0.53352
 Alpha  occ. eigenvalues --   -0.51472  -0.45955  -0.45712  -0.44782  -0.44464
 Alpha  occ. eigenvalues --   -0.33864  -0.32943  -0.30057  -0.29656  -0.27593
 Alpha  occ. eigenvalues --   -0.26653  -0.20892
 Alpha virt. eigenvalues --   -0.03418   0.05232   0.08219   0.08250   0.10359
 Alpha virt. eigenvalues --    0.14884   0.15484   0.16598   0.16677   0.16869
 Alpha virt. eigenvalues --    0.17975   0.19735   0.21271   0.26830   0.29374
 Alpha virt. eigenvalues --    0.29791   0.35809   0.37081   0.47777   0.47856
 Alpha virt. eigenvalues --    0.48595   0.50239   0.50940   0.51659   0.54826
 Alpha virt. eigenvalues --    0.55376   0.56636   0.56922   0.58755   0.62236
 Alpha virt. eigenvalues --    0.66697   0.69586   0.70805   0.72946   0.73287
 Alpha virt. eigenvalues --    0.75321   0.77787   0.78457   0.78605   0.79255
 Alpha virt. eigenvalues --    0.81584   0.81664   0.86258   0.87278   0.87306
 Alpha virt. eigenvalues --    0.89606   1.06153   1.06696   1.08747   1.19288
 Alpha virt. eigenvalues --    1.22495   1.25554   1.27622   1.29467   1.33467
 Alpha virt. eigenvalues --    1.56929   1.60615   1.60677   1.64372   1.68112
 Alpha virt. eigenvalues --    1.71317   1.73118   1.74149   1.74735   1.77149
 Alpha virt. eigenvalues --    1.84139   1.85780   1.86619   1.89130   1.89210
 Alpha virt. eigenvalues --    1.91404   1.93560   1.96340   2.10004   2.12131
 Alpha virt. eigenvalues --    2.13795   2.17420   2.19947   2.20719   2.24993
 Alpha virt. eigenvalues --    2.26545   2.26675   2.31235   2.35134   2.35807
 Alpha virt. eigenvalues --    2.37866   2.39035   2.43405   2.44086   2.44581
 Alpha virt. eigenvalues --    2.46416   2.46444   2.49332   2.52786   2.58098
 Alpha virt. eigenvalues --    2.60198   2.63218   2.63892   2.68156   2.70550
 Alpha virt. eigenvalues --    2.75014   2.76786   2.78397   2.86101   2.95190
 Alpha virt. eigenvalues --    2.95830   3.01602   3.03003   3.11009   3.21598
 Alpha virt. eigenvalues --    3.24197   3.35197   3.38012   3.53525   3.91733
 Alpha virt. eigenvalues --    4.31216   4.48275   4.49221   4.53040   4.89310
 Alpha virt. eigenvalues --    4.93826   5.04532   5.66931
          Condensed to atoms (all electrons):
               1          2          3          4          5          6
     1  C    5.094353   0.341500   0.317664  -0.137521   0.367125  -0.038204
     2  H    0.341500   0.662476  -0.023478   0.011836  -0.038204  -0.000442
     3  C    0.317664  -0.023478   5.174018   0.566980  -0.137521   0.011836
     4  C   -0.137521   0.011836   0.566980   5.174018   0.317664  -0.023478
     5  C    0.367125  -0.038204  -0.137521   0.317664   5.094353   0.341500
     6  H   -0.038204  -0.000442   0.011836  -0.023478   0.341500   0.662476
     7  C   -0.099965   0.004138   0.317664  -0.137521   0.019105  -0.001296
     8  H    0.004138   0.000046  -0.023478   0.011836  -0.001296   0.000057
     9  C    0.308726  -0.033707  -0.034339  -0.047907  -0.088714   0.007761
    10  H   -0.021685  -0.002037   0.003926   0.003827   0.002921  -0.000194
    11  C    0.019105  -0.001296  -0.137521   0.317664  -0.099965   0.004138
    12  H   -0.001296   0.000057   0.011836  -0.023478   0.004138   0.000046
    13  C   -0.088714   0.007761  -0.047907  -0.034339   0.308726  -0.033707
    14  H    0.002921  -0.000194   0.003827   0.003926  -0.021685  -0.002037
               7          8          9         10         11         12
     1  C   -0.099965   0.004138   0.308726  -0.021685   0.019105  -0.001296
     2  H    0.004138   0.000046  -0.033707  -0.002037  -0.001296   0.000057
     3  C    0.317664  -0.023478  -0.034339   0.003926  -0.137521   0.011836
     4  C   -0.137521   0.011836  -0.047907   0.003827   0.317664  -0.023478
     5  C    0.019105  -0.001296  -0.088714   0.002921  -0.099965   0.004138
     6  H   -0.001296   0.000057   0.007761  -0.000194   0.004138   0.000046
     7  C    5.094353   0.341500   0.308726  -0.021685   0.367125  -0.038204
     8  H    0.341500   0.662476  -0.033707  -0.002037  -0.038204  -0.000442
     9  C    0.308726  -0.033707   5.169131   0.363600  -0.088714   0.007761
    10  H   -0.021685  -0.002037   0.363600   0.587648   0.002921  -0.000194
    11  C    0.367125  -0.038204  -0.088714   0.002921   5.094353   0.341500
    12  H   -0.038204  -0.000442   0.007761  -0.000194   0.341500   0.662476
    13  C   -0.088714   0.007761   0.293744  -0.022345   0.308726  -0.033707
    14  H    0.002921  -0.000194  -0.022345  -0.001398  -0.021685  -0.002037
              13         14
     1  C   -0.088714   0.002921
     2  H    0.007761  -0.000194
     3  C   -0.047907   0.003827
     4  C   -0.034339   0.003926
     5  C    0.308726  -0.021685
     6  H   -0.033707  -0.002037
     7  C   -0.088714   0.002921
     8  H    0.007761  -0.000194
     9  C    0.293744  -0.022345
    10  H   -0.022345  -0.001398
    11  C    0.308726  -0.021685
    12  H   -0.033707  -0.002037
    13  C    5.169131   0.363600
    14  H    0.363600   0.587648
 Mulliken charges:
               1
     1  C   -0.068148
     2  H    0.071544
     3  C   -0.003506
     4  C   -0.003506
     5  C   -0.068148
     6  H    0.071544
     7  C   -0.068148
     8  H    0.071544
     9  C   -0.110018
    10  H    0.106733
    11  C   -0.068148
    12  H    0.071544
    13  C   -0.110018
    14  H    0.106733
 Sum of Mulliken charges =  -0.00000
 Mulliken charges with hydrogens summed into heavy atoms:
               1
     1  C    0.003395
     3  C   -0.003506
     4  C   -0.003506
     5  C    0.003395
     7  C    0.003395
     9  C   -0.003285
    11  C    0.003395
    13  C   -0.003285
 Electronic spatial extent (au):  <R**2>=            540.4149
 Charge=              0.0000 electrons
 Dipole moment (field-independent basis, Debye):
    X=              0.0000    Y=             -0.0000    Z=              2.6131  Tot=              2.6131
 Quadrupole moment (field-independent basis, Debye-Ang):
   XX=            -43.4441   YY=            -45.2918   ZZ=            -48.2253
   XY=              0.0000   XZ=             -0.0000   YZ=              0.0000
 Traceless Quadrupole moment (field-independent basis, Debye-Ang):
   XX=              2.2097   YY=              0.3619   ZZ=             -2.5715
   XY=              0.0000   XZ=             -0.0000   YZ=              0.0000
 Octapole moment (field-independent basis, Debye-Ang**2):
  XXX=              0.0000  YYY=              0.0000  ZZZ=             14.0484  XYY=             -0.0000
  XXY=             -0.0000  XXZ=              0.1459  XZZ=             -0.0000  YZZ=             -0.0000
  YYZ=              6.9248  XYZ=             -0.0000
 Hexadecapole moment (field-independent basis, Debye-Ang**3):
 XXXX=           -279.1555 YYYY=           -244.5758 ZZZZ=           -220.1537 XXXY=              0.0000
 XXXZ=              0.0000 YYYX=              0.0000 YYYZ=              0.0000 ZZZX=              0.0000
 ZZZY=              0.0000 XXYY=            -80.1903 XXZZ=            -86.3253 YYZZ=            -78.1363
 XXYZ=             -0.0000 YYXZ=              0.0000 ZZXY=              0.0000
 N-N= 3.472810990898D+02 E-N=-1.408160625475D+03  KE= 3.054531365845D+02
 Symmetry A1   KE= 1.165581055595D+02
 Symmetry A2   KE= 4.048402086645D+01
 Symmetry B1   KE= 4.186587334569D+01
 Symmetry B2   KE= 1.065451368129D+02
 ******************************Gaussian NBO Version 3.1******************************
             N A T U R A L   A T O M I C   O R B I T A L   A N D
          N A T U R A L   B O N D   O R B I T A L   A N A L Y S I S
 ******************************Gaussian NBO Version 3.1******************************

       /RESON  / : Allow strongly delocalized NBO set
       /BNDIDX / : Print bond indices based on the NAO density matrix

 Analyzing the SCF density

 Job title: M0001                                                           

 Storage needed:     68252 in NPA,     90661 in NBO (2147482528 available)
 GSVD:  LWork=       13260 too small for GESVD, short by        4626 words or        4626 for optimal perf.


 NATURAL POPULATIONS:  Natural atomic orbital occupancies 
                                                          
   NAO  Atom  No  lang   Type(AO)    Occupancy      Energy
 ----------------------------------------------------------
     1    C    1  S      Cor( 1S)     1.99915     -10.07343
     2    C    1  S      Val( 2S)     1.03338      -0.23302
     3    C    1  S      Ryd( 3S)     0.00241       1.95815
     4    C    1  S      Ryd( 4S)     0.00008       4.15480
     5    C    1  px     Val( 2p)     1.13323      -0.08160
     6    C    1  px     Ryd( 3p)     0.00710       1.05398
     7    C    1  py     Val( 2p)     1.07807      -0.07499
     8    C    1  py     Ryd( 3p)     0.00575       0.91008
     9    C    1  pz     Val( 2p)     0.99131      -0.08700
    10    C    1  pz     Ryd( 3p)     0.00291       0.63386
    11    C    1  dxy    Ryd( 3d)     0.00130       2.37119
    12    C    1  dxz    Ryd( 3d)     0.00114       2.27181
    13    C    1  dyz    Ryd( 3d)     0.00100       1.97433
    14    C    1  dx2y2  Ryd( 3d)     0.00102       2.28928
    15    C    1  dz2    Ryd( 3d)     0.00075       2.15255

    16    H    2  S      Val( 1S)     0.75140       0.10809
    17    H    2  S      Ryd( 2S)     0.00166       0.56366
    18    H    2  px     Ryd( 2p)     0.00030       2.79166
    19    H    2  py     Ryd( 2p)     0.00023       2.68061
    20    H    2  pz     Ryd( 2p)     0.00009       2.37300

    21    C    3  S      Cor( 1S)     1.99855     -10.03613
    22    C    3  S      Val( 2S)     1.10578      -0.22435
    23    C    3  S      Ryd( 3S)     0.00082       2.25872
    24    C    3  S      Ryd( 4S)     0.00002       4.03366
    25    C    3  px     Val( 2p)     0.91713      -0.02934
    26    C    3  px     Ryd( 3p)     0.00200       0.71109
    27    C    3  py     Val( 2p)     1.10751      -0.05944
    28    C    3  py     Ryd( 3p)     0.00435       0.67016
    29    C    3  pz     Val( 2p)     0.87195      -0.06087
    30    C    3  pz     Ryd( 3p)     0.00755       0.67207
    31    C    3  dxy    Ryd( 3d)     0.00104       2.07688
    32    C    3  dxz    Ryd( 3d)     0.00139       2.29906
    33    C    3  dyz    Ryd( 3d)     0.00223       2.07055
    34    C    3  dx2y2  Ryd( 3d)     0.00138       2.39156
    35    C    3  dz2    Ryd( 3d)     0.00112       2.26076

    36    C    4  S      Cor( 1S)     1.99855     -10.03613
    37    C    4  S      Val( 2S)     1.10578      -0.22435
    38    C    4  S      Ryd( 3S)     0.00082       2.25872
    39    C    4  S      Ryd( 4S)     0.00002       4.03366
    40    C    4  px     Val( 2p)     0.91713      -0.02934
    41    C    4  px     Ryd( 3p)     0.00200       0.71109
    42    C    4  py     Val( 2p)     1.10751      -0.05944
    43    C    4  py     Ryd( 3p)     0.00435       0.67016
    44    C    4  pz     Val( 2p)     0.87195      -0.06087
    45    C    4  pz     Ryd( 3p)     0.00755       0.67207
    46    C    4  dxy    Ryd( 3d)     0.00104       2.07688
    47    C    4  dxz    Ryd( 3d)     0.00139       2.29906
    48    C    4  dyz    Ryd( 3d)     0.00223       2.07055
    49    C    4  dx2y2  Ryd( 3d)     0.00138       2.39156
    50    C    4  dz2    Ryd( 3d)     0.00112       2.26076

    51    C    5  S      Cor( 1S)     1.99915     -10.07343
    52    C    5  S      Val( 2S)     1.03338      -0.23302
    53    C    5  S      Ryd( 3S)     0.00241       1.95815
    54    C    5  S      Ryd( 4S)     0.00008       4.15480
    55    C    5  px     Val( 2p)     1.13323      -0.08160
    56    C    5  px     Ryd( 3p)     0.00710       1.05398
    57    C    5  py     Val( 2p)     1.07807      -0.07499
    58    C    5  py     Ryd( 3p)     0.00575       0.91008
    59    C    5  pz     Val( 2p)     0.99131      -0.08700
    60    C    5  pz     Ryd( 3p)     0.00291       0.63386
    61    C    5  dxy    Ryd( 3d)     0.00130       2.37119
    62    C    5  dxz    Ryd( 3d)     0.00114       2.27181
    63    C    5  dyz    Ryd( 3d)     0.00100       1.97433
    64    C    5  dx2y2  Ryd( 3d)     0.00102       2.28928
    65    C    5  dz2    Ryd( 3d)     0.00075       2.15255

    66    H    6  S      Val( 1S)     0.75140       0.10809
    67    H    6  S      Ryd( 2S)     0.00166       0.56366
    68    H    6  px     Ryd( 2p)     0.00030       2.79166
    69    H    6  py     Ryd( 2p)     0.00023       2.68061
    70    H    6  pz     Ryd( 2p)     0.00009       2.37300

    71    C    7  S      Cor( 1S)     1.99915     -10.07343
    72    C    7  S      Val( 2S)     1.03338      -0.23302
    73    C    7  S      Ryd( 3S)     0.00241       1.95815
    74    C    7  S      Ryd( 4S)     0.00008       4.15480
    75    C    7  px     Val( 2p)     1.13323      -0.08160
    76    C    7  px     Ryd( 3p)     0.00710       1.05398
    77    C    7  py     Val( 2p)     1.07807      -0.07499
    78    C    7  py     Ryd( 3p)     0.00575       0.91008
    79    C    7  pz     Val( 2p)     0.99131      -0.08700
    80    C    7  pz     Ryd( 3p)     0.00291       0.63386
    81    C    7  dxy    Ryd( 3d)     0.00130       2.37119
    82    C    7  dxz    Ryd( 3d)     0.00114       2.27181
    83    C    7  dyz    Ryd( 3d)     0.00100       1.97433
    84    C    7  dx2y2  Ryd( 3d)     0.00102       2.28928
    85    C    7  dz2    Ryd( 3d)     0.00075       2.15255

    86    H    8  S      Val( 1S)     0.75140       0.10809
    87    H    8  S      Ryd( 2S)     0.00166       0.56366
    88    H    8  px     Ryd( 2p)     0.00030       2.79166
    89    H    8  py     Ryd( 2p)     0.00023       2.68061
    90    H    8  pz     Ryd( 2p)     0.00009       2.37300

    91    C    9  S      Cor( 1S)     1.99917     -10.08060
    92    C    9  S      Val( 2S)     1.00823      -0.23651
    93    C    9  S      Ryd( 3S)     0.00237       1.99015
    94    C    9  S      Ryd( 4S)     0.00003       4.05075
    95    C    9  px     Val( 2p)     1.01090      -0.09362
    96    C    9  px     Ryd( 3p)     0.00178       0.65128
    97    C    9  py     Val( 2p)     1.08182      -0.09065
    98    C    9  py     Ryd( 3p)     0.00529       0.83441
    99    C    9  pz     Val( 2p)     1.09820      -0.08419
   100    C    9  pz     Ryd( 3p)     0.00748       1.02406
   101    C    9  dxy    Ryd( 3d)     0.00087       2.00365
   102    C    9  dxz    Ryd( 3d)     0.00104       2.25955
   103    C    9  dyz    Ryd( 3d)     0.00081       2.32938
   104    C    9  dx2y2  Ryd( 3d)     0.00110       2.23847
   105    C    9  dz2    Ryd( 3d)     0.00112       2.24905

   106    H   10  S      Val( 1S)     0.73091       0.10722
   107    H   10  S      Ryd( 2S)     0.00093       0.54996
   108    H   10  px     Ryd( 2p)     0.00009       2.39408
   109    H   10  py     Ryd( 2p)     0.00020       2.59135
   110    H   10  pz     Ryd( 2p)     0.00031       2.83014

   111    C   11  S      Cor( 1S)     1.99915     -10.07343
   112    C   11  S      Val( 2S)     1.03338      -0.23302
   113    C   11  S      Ryd( 3S)     0.00241       1.95815
   114    C   11  S      Ryd( 4S)     0.00008       4.15480
   115    C   11  px     Val( 2p)     1.13323      -0.08160
   116    C   11  px     Ryd( 3p)     0.00710       1.05398
   117    C   11  py     Val( 2p)     1.07807      -0.07499
   118    C   11  py     Ryd( 3p)     0.00575       0.91008
   119    C   11  pz     Val( 2p)     0.99131      -0.08700
   120    C   11  pz     Ryd( 3p)     0.00291       0.63386
   121    C   11  dxy    Ryd( 3d)     0.00130       2.37119
   122    C   11  dxz    Ryd( 3d)     0.00114       2.27181
   123    C   11  dyz    Ryd( 3d)     0.00100       1.97433
   124    C   11  dx2y2  Ryd( 3d)     0.00102       2.28928
   125    C   11  dz2    Ryd( 3d)     0.00075       2.15255

   126    H   12  S      Val( 1S)     0.75140       0.10809
   127    H   12  S      Ryd( 2S)     0.00166       0.56366
   128    H   12  px     Ryd( 2p)     0.00030       2.79166
   129    H   12  py     Ryd( 2p)     0.00023       2.68061
   130    H   12  pz     Ryd( 2p)     0.00009       2.37300

   131    C   13  S      Cor( 1S)     1.99917     -10.08060
   132    C   13  S      Val( 2S)     1.00823      -0.23651
   133    C   13  S      Ryd( 3S)     0.00237       1.99015
   134    C   13  S      Ryd( 4S)     0.00003       4.05075
   135    C   13  px     Val( 2p)     1.01090      -0.09362
   136    C   13  px     Ryd( 3p)     0.00178       0.65128
   137    C   13  py     Val( 2p)     1.08182      -0.09065
   138    C   13  py     Ryd( 3p)     0.00529       0.83441
   139    C   13  pz     Val( 2p)     1.09820      -0.08419
   140    C   13  pz     Ryd( 3p)     0.00748       1.02406
   141    C   13  dxy    Ryd( 3d)     0.00087       2.00365
   142    C   13  dxz    Ryd( 3d)     0.00104       2.25955
   143    C   13  dyz    Ryd( 3d)     0.00081       2.32938
   144    C   13  dx2y2  Ryd( 3d)     0.00110       2.23847
   145    C   13  dz2    Ryd( 3d)     0.00112       2.24905

   146    H   14  S      Val( 1S)     0.73091       0.10722
   147    H   14  S      Ryd( 2S)     0.00093       0.54996
   148    H   14  px     Ryd( 2p)     0.00009       2.39408
   149    H   14  py     Ryd( 2p)     0.00020       2.59135
   150    H   14  pz     Ryd( 2p)     0.00031       2.83014

 WARNING:  1 low occupancy (<1.9990e) core orbital  found on  C    3
           1 low occupancy (<1.9990e) core orbital  found on  C    4


 Summary of Natural Population Analysis:                  
                                                          
                                       Natural Population 
                Natural  -----------------------------------------------
    Atom  No    Charge         Core      Valence    Rydberg      Total
 -----------------------------------------------------------------------
      C    1   -0.25859      1.99915     4.23599    0.02344     6.25859
      H    2    0.24632      0.00000     0.75140    0.00228     0.75368
      C    3   -0.02283      1.99855     4.00238    0.02190     6.02283
      C    4   -0.02283      1.99855     4.00238    0.02190     6.02283
      C    5   -0.25859      1.99915     4.23599    0.02344     6.25859
      H    6    0.24632      0.00000     0.75140    0.00228     0.75368
      C    7   -0.25859      1.99915     4.23599    0.02344     6.25859
      H    8    0.24632      0.00000     0.75140    0.00228     0.75368
      C    9   -0.22020      1.99917     4.19915    0.02188     6.22020
      H   10    0.26756      0.00000     0.73091    0.00153     0.73244
      C   11   -0.25859      1.99915     4.23599    0.02344     6.25859
      H   12    0.24632      0.00000     0.75140    0.00228     0.75368
      C   13   -0.22020      1.99917     4.19915    0.02188     6.22020
      H   14    0.26756      0.00000     0.73091    0.00153     0.73244
 =======================================================================
   * Total *   -0.00000     15.99203    37.81445    0.19352    54.00000

                                 Natural Population      
 --------------------------------------------------------
   Core                      15.99203 ( 99.9502% of  16)
   Valence                   37.81445 ( 99.5117% of  38)
   Natural Minimal Basis     53.80648 ( 99.6416% of  54)
   Natural Rydberg Basis      0.19352 (  0.3584% of  54)
 --------------------------------------------------------

    Atom  No          Natural Electron Configuration
 ----------------------------------------------------------------------------
      C    1      [core]2S( 1.03)2p( 3.20)3p( 0.02)3d( 0.01)
      H    2            1S( 0.75)
      C    3      [core]2S( 1.11)2p( 2.90)3p( 0.01)3d( 0.01)
      C    4      [core]2S( 1.11)2p( 2.90)3p( 0.01)3d( 0.01)
      C    5      [core]2S( 1.03)2p( 3.20)3p( 0.02)3d( 0.01)
      H    6            1S( 0.75)
      C    7      [core]2S( 1.03)2p( 3.20)3p( 0.02)3d( 0.01)
      H    8            1S( 0.75)
      C    9      [core]2S( 1.01)2p( 3.19)3p( 0.01)
      H   10            1S( 0.73)
      C   11      [core]2S( 1.03)2p( 3.20)3p( 0.02)3d( 0.01)
      H   12            1S( 0.75)
      C   13      [core]2S( 1.01)2p( 3.19)3p( 0.01)
      H   14            1S( 0.73)


 Wiberg bond index matrix in the NAO basis:                                    

     Atom    1       2       3       4       5       6       7       8       9
     ---- ------  ------  ------  ------  ------  ------  ------  ------  ------
   1.  C  0.0000  0.8960  0.9725  0.0518  1.0062  0.0042  0.0089  0.0034  0.9525
   2.  H  0.8960  0.0000  0.0114  0.0143  0.0042  0.0000  0.0034  0.0000  0.0031
   3.  C  0.9725  0.0114  0.0000  1.6185  0.0518  0.0143  0.9725  0.0114  0.0546
   4.  C  0.0518  0.0143  1.6185  0.0000  0.9725  0.0114  0.0518  0.0143  0.0491
   5.  C  1.0062  0.0042  0.0518  0.9725  0.0000  0.8960  0.0228  0.0018  0.0111
   6.  H  0.0042  0.0000  0.0143  0.0114  0.8960  0.0000  0.0018  0.0017  0.0055
   7.  C  0.0089  0.0034  0.9725  0.0518  0.0228  0.0018  0.0000  0.8960  0.9525
   8.  H  0.0034  0.0000  0.0114  0.0143  0.0018  0.0017  0.8960  0.0000  0.0031
   9.  C  0.9525  0.0031  0.0546  0.0491  0.0111  0.0055  0.9525  0.0031  0.0000
  10.  H  0.0028  0.0004  0.0043  0.0202  0.0031  0.0001  0.0028  0.0004  0.8902
  11.  C  0.0228  0.0018  0.0518  0.9725  0.0089  0.0034  1.0062  0.0042  0.0111
  12.  H  0.0018  0.0017  0.0143  0.0114  0.0034  0.0000  0.0042  0.0000  0.0055
  13.  C  0.0111  0.0055  0.0491  0.0546  0.9525  0.0031  0.0111  0.0055  0.9942
  14.  H  0.0031  0.0001  0.0202  0.0043  0.0028  0.0004  0.0031  0.0001  0.0024

     Atom   10      11      12      13      14
     ---- ------  ------  ------  ------  ------
   1.  C  0.0028  0.0228  0.0018  0.0111  0.0031
   2.  H  0.0004  0.0018  0.0017  0.0055  0.0001
   3.  C  0.0043  0.0518  0.0143  0.0491  0.0202
   4.  C  0.0202  0.9725  0.0114  0.0546  0.0043
   5.  C  0.0031  0.0089  0.0034  0.9525  0.0028
   6.  H  0.0001  0.0034  0.0000  0.0031  0.0004
   7.  C  0.0028  1.0062  0.0042  0.0111  0.0031
   8.  H  0.0004  0.0042  0.0000  0.0055  0.0001
   9.  C  0.8902  0.0111  0.0055  0.9942  0.0024
  10.  H  0.0000  0.0031  0.0001  0.0024  0.0002
  11.  C  0.0031  0.0000  0.8960  0.9525  0.0028
  12.  H  0.0001  0.8960  0.0000  0.0031  0.0004
  13.  C  0.0024  0.9525  0.0031  0.0000  0.8902
  14.  H  0.0002  0.0028  0.0004  0.8902  0.0000


 Wiberg bond index, Totals by atom:                                            

     Atom    1
     ---- ------
   1.  C  3.9372
   2.  H  0.9421
   3.  C  3.8466
   4.  C  3.8466
   5.  C  3.9372
   6.  H  0.9421
   7.  C  3.9372
   8.  H  0.9421
   9.  C  3.9350
  10.  H  0.9301
  11.  C  3.9372
  12.  H  0.9421
  13.  C  3.9350
  14.  H  0.9301


 Atom-atom overlap-weighted NAO bond order:                                    

     Atom    1       2       3       4       5       6       7       8       9
     ---- ------  ------  ------  ------  ------  ------  ------  ------  ------
   1.  C  0.0000  0.7706  0.7832  0.0265  0.7828  0.0012 -0.0258  0.0045  0.7438
   2.  H  0.7706  0.0000  0.0061  0.0118  0.0012 -0.0001  0.0045  0.0000  0.0028
   3.  C  0.7832  0.0061  0.0000  1.1268  0.0265  0.0118  0.7832  0.0061  0.1133
   4.  C  0.0265  0.0118  1.1268  0.0000  0.7832  0.0061  0.0265  0.0118 -0.0542
   5.  C  0.7828  0.0012  0.0265  0.7832  0.0000  0.7706  0.0157 -0.0012  0.0094
   6.  H  0.0012 -0.0001  0.0118  0.0061  0.7706  0.0000 -0.0012  0.0000  0.0072
   7.  C -0.0258  0.0045  0.7832  0.0265  0.0157 -0.0012  0.0000  0.7706  0.7438
   8.  H  0.0045  0.0000  0.0061  0.0118 -0.0012  0.0000  0.7706  0.0000  0.0028
   9.  C  0.7438  0.0028  0.1133 -0.0542  0.0094  0.0072  0.7438  0.0028  0.0000
  10.  H  0.0066 -0.0014  0.0064  0.0041  0.0056 -0.0001  0.0066 -0.0014  0.7741
  11.  C  0.0157 -0.0012  0.0265  0.7832 -0.0258  0.0045  0.7828  0.0012  0.0094
  12.  H -0.0012  0.0000  0.0118  0.0061  0.0045  0.0000  0.0012 -0.0001  0.0072
  13.  C  0.0094  0.0072 -0.0542  0.1133  0.7438  0.0028  0.0094  0.0072  0.7718
  14.  H  0.0056 -0.0001  0.0041  0.0064  0.0066 -0.0014  0.0056 -0.0001  0.0095

     Atom   10      11      12      13      14
     ---- ------  ------  ------  ------  ------
   1.  C  0.0066  0.0157 -0.0012  0.0094  0.0056
   2.  H -0.0014 -0.0012  0.0000  0.0072 -0.0001
   3.  C  0.0064  0.0265  0.0118 -0.0542  0.0041
   4.  C  0.0041  0.7832  0.0061  0.1133  0.0064
   5.  C  0.0056 -0.0258  0.0045  0.7438  0.0066
   6.  H -0.0001  0.0045  0.0000  0.0028 -0.0014
   7.  C  0.0066  0.7828  0.0012  0.0094  0.0056
   8.  H -0.0014  0.0012 -0.0001  0.0072 -0.0001
   9.  C  0.7741  0.0094  0.0072  0.7718  0.0095
  10.  H  0.0000  0.0056 -0.0001  0.0095 -0.0012
  11.  C  0.0056  0.0000  0.7706  0.7438  0.0066
  12.  H -0.0001  0.7706  0.0000  0.0028 -0.0014
  13.  C  0.0095  0.7438  0.0028  0.0000  0.7741
  14.  H -0.0012  0.0066 -0.0014  0.7741  0.0000


 Atom-atom overlap-weighted NAO bond order, Totals by atom:                    

     Atom    1
     ---- ------
   1.  C  3.1228
   2.  H  0.8014
   3.  C  2.8515
   4.  C  2.8515
   5.  C  3.1228
   6.  H  0.8014
   7.  C  3.1228
   8.  H  0.8014
   9.  C  3.1410
  10.  H  0.8143
  11.  C  3.1228
  12.  H  0.8014
  13.  C  3.1410
  14.  H  0.8143


 MO bond order:                                                                

     Atom    1       2       3       4       5       6       7       8       9
     ---- ------  ------  ------  ------  ------  ------  ------  ------  ------
   1.  C  0.0000  0.3896  0.3639 -0.2360 -0.5014  0.0474 -0.1704  0.0633 -0.7832
   2.  H  0.3896  0.0000 -0.0109  0.0839  0.0244 -0.0048  0.0055 -0.0019 -0.0223
   3.  C  0.3639 -0.0109  0.0000 -0.3005 -0.1218 -0.0230 -0.8917  0.0086 -0.1581
   4.  C -0.2360  0.0839 -0.3005  0.0000  0.2976  0.0837 -0.5059  0.1213  0.0194
   5.  C -0.5014  0.0244 -0.1218  0.2976  0.0000 -0.5938  0.1617 -0.0121 -0.2353
   6.  H  0.0474 -0.0048 -0.0230  0.0837 -0.5938  0.0000 -0.0291  0.0185 -0.0397
   7.  C -0.1704  0.0055 -0.8917 -0.5059  0.1617 -0.0291  0.0000  1.5614  1.1165
   8.  H  0.0633 -0.0019  0.0086  0.1213 -0.0121  0.0185  1.5614  0.0000  0.0242
   9.  C -0.7832 -0.0223 -0.1581  0.0194 -0.2353 -0.0397  1.1165  0.0242  0.0000
  10.  H  0.0394 -0.0099  0.0420  0.1062  0.0575 -0.0092  0.0386 -0.0075  1.5527
  11.  C  0.1916 -0.0293 -0.2338 -1.1154 -0.0795 -0.0280  0.1480 -0.0039 -0.1060
  12.  H -0.0249  0.0187  0.0474  0.0683  0.0488 -0.0035 -0.0063 -0.0035  0.0230
  13.  C -0.1560  0.0283  0.0304 -0.2721 -1.2534  0.0130 -0.1470  0.0666 -0.0625
  14.  H  0.0370 -0.0091  0.0218  0.0020  0.0199 -0.0131 -0.0057 -0.0069  0.0094

     Atom   10      11      12      13      14
     ---- ------  ------  ------  ------  ------
   1.  C  0.0394  0.1916 -0.0249 -0.1560  0.0370
   2.  H -0.0099 -0.0293  0.0187  0.0283 -0.0091
   3.  C  0.0420 -0.2338  0.0474  0.0304  0.0218
   4.  C  0.1062 -1.1154  0.0683 -0.2721  0.0020
   5.  C  0.0575 -0.0795  0.0488 -1.2534  0.0199
   6.  H -0.0092 -0.0280 -0.0035  0.0130 -0.0131
   7.  C  0.0386  0.1480 -0.0063 -0.1470 -0.0057
   8.  H -0.0075 -0.0039 -0.0035  0.0666 -0.0069
   9.  C  1.5527 -0.1060  0.0230 -0.0625  0.0094
  10.  H  0.0000  0.0230 -0.0070  0.0513 -0.0023
  11.  C  0.0230  0.0000  0.6034  0.4514  0.0157
  12.  H -0.0070  0.6034  0.0000  0.0312 -0.0108
  13.  C  0.0513  0.4514  0.0312  0.0000  0.6871
  14.  H -0.0023  0.0157 -0.0108  0.6871  0.0000


 MO atomic valencies:                                                          

     Atom    1
     ---- ------
   1.  C -0.7398
   2.  H  0.4622
   3.  C -1.2257
   4.  C -1.6474
   5.  C -2.1873
   6.  H -0.5816
   7.  C  1.2756
   8.  H  1.8282
   9.  C  1.3381
  10.  H  1.8749
  11.  C -0.1629
  12.  H  0.7848
  13.  C -0.5316
  14.  H  0.7450


 NATURAL BOND ORBITAL ANALYSIS:

                       Occupancies       Lewis Structure    Low   High
           Occ.    -------------------  -----------------   occ   occ
  Cycle   Thresh.   Lewis   Non-Lewis     CR  BD  3C  LP    (L)   (NL)   Dev
 =============================================================================
   1(1)    1.90    53.33665   0.66335      8  19   0   0     1      1    0.05
   2(2)    1.90    53.33665   0.66335      8  19   0   0     1      1    0.05
   3(1)    1.80    53.33665   0.66335      8  19   0   0     0      1    0.05
 -----------------------------------------------------------------------------

 Structure accepted: No low occupancy Lewis orbitals

 WARNING:  1 low occupancy (<1.9990e) core orbital  found on  C    3
           1 low occupancy (<1.9990e) core orbital  found on  C    4

 --------------------------------------------------------
   Core                     15.99199 ( 99.950% of  16)
   Valence Lewis            37.34466 ( 98.275% of  38)
  ==================       ============================
   Total Lewis              53.33665 ( 98.772% of  54)
  -----------------------------------------------------
   Valence non-Lewis         0.58724 (  1.087% of  54)
   Rydberg non-Lewis         0.07612 (  0.141% of  54)
  ==================       ============================
   Total non-Lewis           0.66335 (  1.228% of  54)
 --------------------------------------------------------


       (Occupancy)   Bond orbital/ Coefficients/ Hybrids
 ---------------------------------------------------------------------------------
     1. (1.99592) BD ( 1) C   1 - H   2  
                ( 63.36%)   0.7960* C   1 s( 31.49%)p 2.17( 68.48%)d 0.00(  0.03%)
                                            0.0000 -0.5605  0.0283  0.0012  0.6442
                                           -0.0038 -0.5191  0.0063 -0.0138  0.0044
                                            0.0156 -0.0005 -0.0008 -0.0024  0.0087
                ( 36.64%)   0.6053* H   2 s( 99.95%)p 0.00(  0.05%)
                                           -0.9997 -0.0069 -0.0176  0.0153 -0.0004
     2. (1.96463) BD ( 1) C   1 - C   3  
                ( 50.73%)   0.7123* C   1 s( 21.15%)p 3.72( 78.77%)d 0.00(  0.08%)
                                           -0.0000  0.4597  0.0156 -0.0019  0.4882
                                           -0.0384  0.1305  0.0435 -0.7271 -0.0144
                                            0.0028 -0.0246 -0.0016  0.0123  0.0053
                ( 49.27%)   0.7019* C   3 s( 32.23%)p 2.10( 67.68%)d 0.00(  0.10%)
                                           -0.0001  0.5676  0.0087 -0.0003 -0.7064
                                           -0.0177  0.3339  0.0192  0.2554 -0.0192
                                            0.0033 -0.0270 -0.0017  0.0143  0.0059
     3. (1.98846) BD ( 1) C   1 - C   5  
                ( 50.00%)   0.7071* C   1 s( 24.57%)p 3.07( 75.36%)d 0.00(  0.07%)
                                           -0.0000  0.4955  0.0142  0.0009 -0.2402
                                           -0.0600 -0.8319  0.0148  0.0065  0.0012
                                            0.0010 -0.0002 -0.0015 -0.0225 -0.0120
                ( 50.00%)   0.7071* C   5 s( 24.57%)p 3.07( 75.36%)d 0.00(  0.07%)
                                           -0.0000  0.4955  0.0142  0.0009 -0.2402
                                           -0.0600  0.8319 -0.0148  0.0065  0.0012
                                           -0.0010 -0.0002  0.0015 -0.0225 -0.0120
     4. (1.93974) BD ( 1) C   1 - C   9  
                ( 49.76%)   0.7054* C   1 s( 22.32%)p 3.48( 77.60%)d 0.00(  0.07%)
                                           -0.0005  0.4723  0.0138  0.0020  0.5335
                                           -0.0335  0.1356  0.0470  0.6851  0.0206
                                           -0.0003  0.0226 -0.0010  0.0147  0.0025
                ( 50.24%)   0.7088* C   9 s( 22.98%)p 3.35( 76.95%)d 0.00(  0.07%)
                                            0.0006  0.4791  0.0165 -0.0005 -0.7065
                                           -0.0180  0.1618  0.0440 -0.4901  0.0409
                                           -0.0003  0.0222  0.0024  0.0121  0.0067
     5. (1.98300) BD ( 1) C   3 - C   4  
                ( 50.00%)   0.7071* C   3 s( 35.13%)p 1.84( 64.77%)d 0.00(  0.10%)
                                           -0.0001  0.5926 -0.0117  0.0009  0.0000
                                            0.0000 -0.5779 -0.0170 -0.5594 -0.0221
                                           -0.0000  0.0000  0.0119 -0.0226 -0.0183
                ( 50.00%)   0.7071* C   4 s( 35.13%)p 1.84( 64.77%)d 0.00(  0.10%)
                                           -0.0001  0.5926 -0.0117  0.0009 -0.0000
                                           -0.0000  0.5779  0.0170 -0.5594 -0.0221
                                           -0.0000 -0.0000 -0.0119 -0.0226 -0.0183
     6. (1.84098) BD ( 2) C   3 - C   4  
                ( 50.00%)   0.7071* C   3 s(  0.31%)p99.99( 99.46%)d 0.72(  0.23%)
                                            0.0003 -0.0526 -0.0186 -0.0031  0.0000
                                            0.0000  0.6615  0.0010 -0.7415  0.0847
                                           -0.0000  0.0000  0.0453  0.0133 -0.0044
                ( 50.00%)   0.7071* C   4 s(  0.31%)p99.99( 99.46%)d 0.72(  0.23%)
                                            0.0003 -0.0526 -0.0186 -0.0031 -0.0000
                                           -0.0000 -0.6615 -0.0010 -0.7415  0.0847
                                           -0.0000 -0.0000 -0.0453  0.0133 -0.0044
     7. (1.96463) BD ( 1) C   3 - C   7  
                ( 49.27%)   0.7019* C   3 s( 32.23%)p 2.10( 67.68%)d 0.00(  0.10%)
                                           -0.0001  0.5676  0.0087 -0.0003  0.7064
                                            0.0177  0.3339  0.0192  0.2554 -0.0192
                                           -0.0033  0.0270 -0.0017  0.0143  0.0059
                ( 50.73%)   0.7123* C   7 s( 21.15%)p 3.72( 78.77%)d 0.00(  0.08%)
                                           -0.0000  0.4597  0.0156 -0.0019 -0.4882
                                            0.0384  0.1305  0.0435 -0.7271 -0.0144
                                           -0.0028  0.0246 -0.0016  0.0123  0.0053
     8. (1.96463) BD ( 1) C   4 - C   5  
                ( 49.27%)   0.7019* C   4 s( 32.23%)p 2.10( 67.68%)d 0.00(  0.10%)
                                           -0.0001  0.5676  0.0087 -0.0003 -0.7064
                                           -0.0177 -0.3339 -0.0192  0.2554 -0.0192
                                           -0.0033 -0.0270  0.0017  0.0143  0.0059
                ( 50.73%)   0.7123* C   5 s( 21.15%)p 3.72( 78.77%)d 0.00(  0.08%)
                                           -0.0000  0.4597  0.0156 -0.0019  0.4882
                                           -0.0384 -0.1305 -0.0435 -0.7271 -0.0144
                                           -0.0028 -0.0246  0.0016  0.0123  0.0053
     9. (1.96463) BD ( 1) C   4 - C  11  
                ( 49.27%)   0.7019* C   4 s( 32.23%)p 2.10( 67.68%)d 0.00(  0.10%)
                                           -0.0001  0.5676  0.0087 -0.0003  0.7064
                                            0.0177 -0.3339 -0.0192  0.2554 -0.0192
                                            0.0033  0.0270  0.0017  0.0143  0.0059
                ( 50.73%)   0.7123* C  11 s( 21.15%)p 3.72( 78.77%)d 0.00(  0.08%)
                                           -0.0000  0.4597  0.0156 -0.0019 -0.4882
                                            0.0384 -0.1305 -0.0435 -0.7271 -0.0144
                                            0.0028  0.0246  0.0016  0.0123  0.0053
    10. (1.99592) BD ( 1) C   5 - H   6  
                ( 63.36%)   0.7960* C   5 s( 31.49%)p 2.17( 68.48%)d 0.00(  0.03%)
                                            0.0000 -0.5605  0.0283  0.0012  0.6442
                                           -0.0038  0.5191 -0.0063 -0.0138  0.0044
                                           -0.0156 -0.0005  0.0008 -0.0024  0.0087
                ( 36.64%)   0.6053* H   6 s( 99.95%)p 0.00(  0.05%)
                                           -0.9997 -0.0069 -0.0176 -0.0153 -0.0004
    11. (1.93974) BD ( 1) C   5 - C  13  
                ( 49.76%)   0.7054* C   5 s( 22.32%)p 3.48( 77.60%)d 0.00(  0.07%)
                                           -0.0005  0.4723  0.0138  0.0020  0.5335
                                           -0.0335 -0.1356 -0.0470  0.6851  0.0206
                                            0.0003  0.0226  0.0010  0.0147  0.0025
                ( 50.24%)   0.7088* C  13 s( 22.98%)p 3.35( 76.95%)d 0.00(  0.07%)
                                            0.0006  0.4791  0.0165 -0.0005 -0.7065
                                           -0.0180 -0.1618 -0.0440 -0.4901  0.0409
                                            0.0003  0.0222 -0.0024  0.0121  0.0067
    12. (1.99592) BD ( 1) C   7 - H   8  
                ( 63.36%)   0.7960* C   7 s( 31.49%)p 2.17( 68.48%)d 0.00(  0.03%)
                                           -0.0000  0.5605 -0.0283 -0.0012  0.6442
                                           -0.0038  0.5191 -0.0063  0.0138 -0.0044
                                            0.0156 -0.0005  0.0008  0.0024 -0.0087
                ( 36.64%)   0.6053* H   8 s( 99.95%)p 0.00(  0.05%)
                                            0.9997  0.0069 -0.0176 -0.0153  0.0004
    13. (1.93974) BD ( 1) C   7 - C   9  
                ( 49.76%)   0.7054* C   7 s( 22.32%)p 3.48( 77.60%)d 0.00(  0.07%)
                                           -0.0005  0.4723  0.0138  0.0020 -0.5335
                                            0.0335  0.1356  0.0470  0.6851  0.0206
                                            0.0003 -0.0226 -0.0010  0.0147  0.0025
                ( 50.24%)   0.7088* C   9 s( 22.98%)p 3.35( 76.95%)d 0.00(  0.07%)
                                            0.0006  0.4791  0.0165 -0.0005  0.7065
                                            0.0180  0.1618  0.0440 -0.4901  0.0409
                                            0.0003 -0.0222  0.0024  0.0121  0.0067
    14. (1.98846) BD ( 1) C   7 - C  11  
                ( 50.00%)   0.7071* C   7 s( 24.57%)p 3.07( 75.36%)d 0.00(  0.07%)
                                           -0.0000  0.4955  0.0142  0.0009  0.2402
                                            0.0600 -0.8319  0.0148  0.0065  0.0012
                                           -0.0010  0.0002 -0.0015 -0.0225 -0.0120
                ( 50.00%)   0.7071* C  11 s( 24.57%)p 3.07( 75.36%)d 0.00(  0.07%)
                                           -0.0000  0.4955  0.0142  0.0009  0.2402
                                            0.0600  0.8319 -0.0148  0.0065  0.0012
                                            0.0010  0.0002  0.0015 -0.0225 -0.0120
    15. (1.98110) BD ( 1) C   9 - H  10  
                ( 63.73%)   0.7983* C   9 s( 30.38%)p 2.29( 69.59%)d 0.00(  0.03%)
                                           -0.0002  0.5504 -0.0290 -0.0002 -0.0000
                                            0.0000  0.4676 -0.0030  0.6908 -0.0067
                                           -0.0000  0.0000  0.0141 -0.0053  0.0080
                ( 36.27%)   0.6022* H  10 s( 99.95%)p 0.00(  0.05%)
                                            0.9997  0.0040  0.0000 -0.0127 -0.0187
    16. (1.98041) BD ( 1) C   9 - C  13  
                ( 50.00%)   0.7071* C   9 s( 23.17%)p 3.31( 76.76%)d 0.00(  0.07%)
                                           -0.0000  0.4813  0.0105  0.0019  0.0000
                                           -0.0000 -0.8522  0.0076  0.1944  0.0596
                                            0.0000 -0.0000  0.0018 -0.0235 -0.0117
                ( 50.00%)   0.7071* C  13 s( 23.17%)p 3.31( 76.76%)d 0.00(  0.07%)
                                           -0.0000  0.4813  0.0105  0.0019  0.0000
                                           -0.0000  0.8522 -0.0076  0.1944  0.0596
                                            0.0000 -0.0000 -0.0018 -0.0235 -0.0117
    17. (1.99592) BD ( 1) C  11 - H  12  
                ( 63.36%)   0.7960* C  11 s( 31.49%)p 2.17( 68.48%)d 0.00(  0.03%)
                                           -0.0000  0.5605 -0.0283 -0.0012  0.6442
                                           -0.0038 -0.5191  0.0063  0.0138 -0.0044
                                           -0.0156 -0.0005 -0.0008  0.0024 -0.0087
                ( 36.64%)   0.6053* H  12 s( 99.95%)p 0.00(  0.05%)
                                            0.9997  0.0069 -0.0176  0.0153  0.0004
    18. (1.93974) BD ( 1) C  11 - C  13  
                ( 49.76%)   0.7054* C  11 s( 22.32%)p 3.48( 77.60%)d 0.00(  0.07%)
                                           -0.0005  0.4723  0.0138  0.0020 -0.5335
                                            0.0335 -0.1356 -0.0470  0.6851  0.0206
                                           -0.0003 -0.0226  0.0010  0.0147  0.0025
                ( 50.24%)   0.7088* C  13 s( 22.98%)p 3.35( 76.95%)d 0.00(  0.07%)
                                            0.0006  0.4791  0.0165 -0.0005  0.7065
                                            0.0180 -0.1618 -0.0440 -0.4901  0.0409
                                           -0.0003 -0.0222 -0.0024  0.0121  0.0067
    19. (1.98110) BD ( 1) C  13 - H  14  
                ( 63.73%)   0.7983* C  13 s( 30.38%)p 2.29( 69.59%)d 0.00(  0.03%)
                                            0.0002 -0.5504  0.0290  0.0002  0.0000
                                           -0.0000  0.4676 -0.0030 -0.6908  0.0067
                                            0.0000 -0.0000  0.0141  0.0053 -0.0080
                ( 36.27%)   0.6022* H  14 s( 99.95%)p 0.00(  0.05%)
                                           -0.9997 -0.0040  0.0000 -0.0127  0.0187
    20. (1.99915) CR ( 1) C   1           s(100.00%)p 0.00(  0.00%)
                                            1.0000  0.0003  0.0000  0.0000  0.0003
                                           -0.0000  0.0001  0.0000  0.0003  0.0000
                                           -0.0000  0.0000 -0.0000  0.0000  0.0000
    21. (1.99853) CR ( 1) C   3           s(100.00%)p 0.00(  0.00%)
                                            1.0000  0.0002  0.0000  0.0000 -0.0000
                                           -0.0000 -0.0002  0.0000  0.0003 -0.0000
                                            0.0000 -0.0000 -0.0000 -0.0000  0.0000
    22. (1.99853) CR ( 1) C   4           s(100.00%)p 0.00(  0.00%)
                                            1.0000  0.0002  0.0000  0.0000  0.0000
                                            0.0000  0.0002 -0.0000  0.0003 -0.0000
                                            0.0000  0.0000  0.0000 -0.0000  0.0000
    23. (1.99915) CR ( 1) C   5           s(100.00%)p 0.00(  0.00%)
                                            1.0000  0.0003  0.0000  0.0000  0.0003
                                           -0.0000 -0.0001 -0.0000  0.0003  0.0000
                                            0.0000  0.0000  0.0000  0.0000  0.0000
    24. (1.99915) CR ( 1) C   7           s(100.00%)p 0.00(  0.00%)
                                            1.0000  0.0003  0.0000  0.0000 -0.0003
                                            0.0000  0.0001  0.0000  0.0003  0.0000
                                            0.0000 -0.0000 -0.0000  0.0000  0.0000
    25. (1.99917) CR ( 1) C   9           s(100.00%)p 0.00(  0.00%)
                                            1.0000 -0.0004 -0.0000  0.0000 -0.0000
                                            0.0000 -0.0001 -0.0000  0.0007 -0.0000
                                           -0.0000  0.0000  0.0000 -0.0000 -0.0000
    26. (1.99915) CR ( 1) C  11           s(100.00%)p 0.00(  0.00%)
                                            1.0000  0.0003  0.0000  0.0000 -0.0003
                                            0.0000 -0.0001 -0.0000  0.0003  0.0000
                                           -0.0000 -0.0000  0.0000  0.0000  0.0000
    27. (1.99917) CR ( 1) C  13           s(100.00%)p 0.00(  0.00%)
                                            1.0000 -0.0004 -0.0000  0.0000 -0.0000
                                            0.0000  0.0001  0.0000  0.0007 -0.0000
                                           -0.0000  0.0000 -0.0000 -0.0000 -0.0000
    28. (0.00333) RY*( 1) C   1           s(  9.43%)p 5.87( 55.29%)d 3.74( 35.28%)
                                           -0.0000 -0.0054  0.2872 -0.1082 -0.0200
                                           -0.1562  0.0181 -0.0665 -0.0137  0.7233
                                            0.3354 -0.0210 -0.4297 -0.0663  0.2253
    29. (0.00183) RY*( 2) C   1           s(  6.61%)p10.00( 66.06%)d 4.14( 27.33%)
                                           -0.0000 -0.0229  0.2549 -0.0241 -0.0428
                                            0.1935  0.0045  0.7791  0.0020 -0.1197
                                            0.4930  0.0299  0.0909  0.0279 -0.1424
    30. (0.00141) RY*( 3) C   1           s( 10.24%)p 6.62( 67.77%)d 2.15( 21.99%)
                                           -0.0000 -0.0390  0.3074 -0.0800 -0.0262
                                           -0.7424  0.0388 -0.0774  0.0140 -0.3437
                                            0.2076  0.0020  0.2699 -0.0827  0.3116
    31. (0.00091) RY*( 4) C   1           s( 40.74%)p 1.26( 51.29%)d 0.20(  7.97%)
                                            0.0000  0.0438  0.6352  0.0451  0.0113
                                            0.4304 -0.0061 -0.4180  0.0073 -0.3908
                                            0.1188  0.0675 -0.2424  0.0415  0.0238
    32. (0.00044) RY*( 5) C   1           s( 12.25%)p 1.26( 15.46%)d 5.90( 72.29%)
                                           -0.0000 -0.0003  0.3498  0.0094 -0.0129
                                            0.2215 -0.0007  0.2762 -0.0036  0.1707
                                           -0.5525 -0.0321  0.2721 -0.3239  0.4875
    33. (0.00033) RY*( 6) C   1           s(  0.58%)p48.79( 28.23%)d99.99( 71.19%)
                                           -0.0000 -0.0378  0.0368  0.0548 -0.0192
                                           -0.2874  0.0115  0.3470  0.0053 -0.2806
                                           -0.3996  0.0577 -0.7402  0.0011 -0.0310
    34. (0.00020) RY*( 7) C   1           s( 28.39%)p 0.48( 13.58%)d 2.04( 58.04%)
                                           -0.0000 -0.0248  0.4684  0.2527 -0.0168
                                           -0.2441  0.0159  0.0031 -0.0057  0.2750
                                           -0.2982 -0.0650  0.2170  0.3058 -0.5887
    35. (0.00004) RY*( 8) C   1           s(  1.25%)p 0.75(  0.94%)d78.41( 97.81%)
    36. (0.00002) RY*( 9) C   1           s(  0.11%)p10.65(  1.15%)d99.99( 98.74%)
    37. (0.00000) RY*(10) C   1           s( 90.87%)p 0.00(  0.02%)d 0.10(  9.11%)
    38. (0.00171) RY*( 1) H   2           s( 99.27%)p 0.01(  0.73%)
                                           -0.0052  0.9963 -0.0845  0.0127 -0.0032
    39. (0.00009) RY*( 2) H   2           s(  0.02%)p99.99( 99.98%)
    40. (0.00007) RY*( 3) H   2           s(  0.15%)p99.99( 99.85%)
    41. (0.00002) RY*( 4) H   2           s(  0.61%)p99.99( 99.39%)
    42. (0.00407) RY*( 1) C   3           s(  0.45%)p99.99( 87.17%)d27.57( 12.38%)
                                           -0.0000 -0.0060  0.0479  0.0465 -0.0000
                                           -0.0000  0.0467 -0.8481 -0.0182 -0.3872
                                            0.0000 -0.0000 -0.2724  0.1083 -0.1947
    43. (0.00189) RY*( 2) C   3           s(  0.00%)p 1.00( 67.17%)d 0.49( 32.83%)
                                           -0.0000  0.0000  0.0000 -0.0000 -0.0217
                                            0.8193  0.0000  0.0000  0.0000 -0.0000
                                           -0.5717 -0.0392 -0.0000  0.0000  0.0000
    44. (0.00128) RY*( 3) C   3           s(  0.50%)p99.99( 73.38%)d51.74( 26.12%)
                                            0.0000  0.0358  0.0575  0.0216 -0.0000
                                           -0.0000 -0.0296 -0.4672  0.0462  0.7159
                                            0.0000 -0.0000  0.0278 -0.1919  0.4728
    45. (0.00072) RY*( 4) C   3           s(  2.70%)p 9.61( 25.99%)d26.37( 71.31%)
                                            0.0000  0.0163  0.1584  0.0410 -0.0000
                                           -0.0000 -0.0242  0.1311  0.0021  0.4920
                                            0.0000 -0.0000 -0.6046  0.3822 -0.4488
    46. (0.00058) RY*( 5) C   3           s(  0.00%)p 1.00( 32.51%)d 2.08( 67.49%)
                                           -0.0000  0.0000  0.0000 -0.0000 -0.0087
                                            0.5701  0.0000  0.0000  0.0000 -0.0000
                                            0.8204 -0.0444 -0.0000  0.0000  0.0000
    47. (0.00042) RY*( 6) C   3           s( 94.22%)p 0.01(  0.53%)d 0.06(  5.26%)
                                           -0.0000 -0.0070  0.9694 -0.0482  0.0000
                                            0.0000  0.0052  0.0281 -0.0196 -0.0638
                                           -0.0000  0.0000  0.1485 -0.1628 -0.0633
    48. (0.00007) RY*( 7) C   3           s(  2.78%)p 2.91(  8.09%)d32.01( 89.13%)
    49. (0.00004) RY*( 8) C   3           s(  0.00%)p 1.00(  0.48%)d99.99( 99.52%)
    50. (0.00002) RY*( 9) C   3           s(  4.26%)p 1.18(  5.02%)d21.29( 90.72%)
    51. (0.00000) RY*(10) C   3           s( 95.19%)p 0.00(  0.09%)d 0.05(  4.72%)
    52. (0.00407) RY*( 1) C   4           s(  0.45%)p99.99( 87.17%)d27.57( 12.38%)
                                           -0.0000 -0.0060  0.0479  0.0465  0.0000
                                            0.0000 -0.0467  0.8481 -0.0182 -0.3872
                                            0.0000  0.0000  0.2724  0.1083 -0.1947
    53. (0.00189) RY*( 2) C   4           s(  0.00%)p 1.00( 67.17%)d 0.49( 32.83%)
                                            0.0000 -0.0000 -0.0000  0.0000 -0.0217
                                            0.8193  0.0000  0.0000 -0.0000  0.0000
                                            0.5717 -0.0392 -0.0000 -0.0000 -0.0000
    54. (0.00128) RY*( 3) C   4           s(  0.50%)p99.99( 73.38%)d51.74( 26.12%)
                                            0.0000  0.0358  0.0575  0.0216  0.0000
                                            0.0000  0.0296  0.4672  0.0462  0.7159
                                            0.0000  0.0000 -0.0278 -0.1919  0.4728
    55. (0.00072) RY*( 4) C   4           s(  2.70%)p 9.61( 25.99%)d26.37( 71.31%)
                                            0.0000  0.0163  0.1584  0.0410  0.0000
                                            0.0000  0.0242 -0.1311  0.0021  0.4920
                                            0.0000  0.0000  0.6046  0.3822 -0.4488
    56. (0.00058) RY*( 5) C   4           s(  0.00%)p 1.00( 32.51%)d 2.08( 67.49%)
                                           -0.0000  0.0000  0.0000 -0.0000  0.0087
                                           -0.5701 -0.0000 -0.0000  0.0000 -0.0000
                                            0.8204  0.0444  0.0000  0.0000  0.0000
    57. (0.00042) RY*( 6) C   4           s( 94.22%)p 0.01(  0.53%)d 0.06(  5.26%)
                                           -0.0000 -0.0070  0.9694 -0.0482 -0.0000
                                           -0.0000 -0.0052 -0.0281 -0.0196 -0.0638
                                           -0.0000 -0.0000 -0.1485 -0.1628 -0.0633
    58. (0.00007) RY*( 7) C   4           s(  2.78%)p 2.91(  8.09%)d32.01( 89.13%)
    59. (0.00004) RY*( 8) C   4           s(  0.00%)p 1.00(  0.48%)d99.99( 99.52%)
    60. (0.00002) RY*( 9) C   4           s(  4.26%)p 1.18(  5.02%)d21.29( 90.72%)
    61. (0.00000) RY*(10) C   4           s( 95.19%)p 0.00(  0.09%)d 0.05(  4.72%)
    62. (0.00333) RY*( 1) C   5           s(  9.43%)p 5.87( 55.29%)d 3.74( 35.28%)
                                           -0.0000 -0.0054  0.2872 -0.1082 -0.0200
                                           -0.1562 -0.0181  0.0665 -0.0137  0.7233
                                           -0.3354 -0.0210  0.4297 -0.0663  0.2253
    63. (0.00183) RY*( 2) C   5           s(  6.61%)p10.00( 66.06%)d 4.14( 27.33%)
                                           -0.0000 -0.0229  0.2549 -0.0241 -0.0428
                                            0.1935 -0.0045 -0.7791  0.0020 -0.1197
                                           -0.4930  0.0299 -0.0909  0.0279 -0.1424
    64. (0.00141) RY*( 3) C   5           s( 10.24%)p 6.62( 67.77%)d 2.15( 21.99%)
                                           -0.0000 -0.0390  0.3074 -0.0800 -0.0262
                                           -0.7424 -0.0388  0.0774  0.0140 -0.3437
                                           -0.2076  0.0020 -0.2699 -0.0827  0.3116
    65. (0.00091) RY*( 4) C   5           s( 40.74%)p 1.26( 51.29%)d 0.20(  7.97%)
                                            0.0000  0.0438  0.6352  0.0451  0.0113
                                            0.4304  0.0061  0.4180  0.0073 -0.3908
                                           -0.1188  0.0675  0.2424  0.0415  0.0238
    66. (0.00044) RY*( 5) C   5           s( 12.25%)p 1.26( 15.46%)d 5.90( 72.29%)
                                           -0.0000 -0.0003  0.3498  0.0094 -0.0129
                                            0.2215  0.0007 -0.2762 -0.0036  0.1707
                                            0.5525 -0.0321 -0.2721 -0.3239  0.4875
    67. (0.00033) RY*( 6) C   5           s(  0.58%)p48.79( 28.23%)d99.99( 71.19%)
                                           -0.0000 -0.0378  0.0368  0.0548 -0.0192
                                           -0.2874 -0.0115 -0.3470  0.0053 -0.2806
                                            0.3996  0.0577  0.7402  0.0011 -0.0310
    68. (0.00020) RY*( 7) C   5           s( 28.39%)p 0.48( 13.58%)d 2.04( 58.04%)
                                           -0.0000 -0.0248  0.4684  0.2527 -0.0168
                                           -0.2441 -0.0159 -0.0031 -0.0057  0.2750
                                            0.2982 -0.0650 -0.2170  0.3058 -0.5887
    69. (0.00004) RY*( 8) C   5           s(  1.25%)p 0.75(  0.94%)d78.41( 97.81%)
    70. (0.00002) RY*( 9) C   5           s(  0.11%)p10.65(  1.15%)d99.99( 98.74%)
    71. (0.00000) RY*(10) C   5           s( 90.87%)p 0.00(  0.02%)d 0.10(  9.11%)
    72. (0.00171) RY*( 1) H   6           s( 99.27%)p 0.01(  0.73%)
                                           -0.0052  0.9963 -0.0845 -0.0127 -0.0032
    73. (0.00009) RY*( 2) H   6           s(  0.02%)p99.99( 99.98%)
    74. (0.00007) RY*( 3) H   6           s(  0.15%)p99.99( 99.85%)
    75. (0.00002) RY*( 4) H   6           s(  0.61%)p99.99( 99.39%)
    76. (0.00333) RY*( 1) C   7           s(  9.43%)p 5.87( 55.29%)d 3.74( 35.28%)
                                           -0.0000 -0.0054  0.2872 -0.1082  0.0200
                                            0.1562  0.0181 -0.0665 -0.0137  0.7233
                                           -0.3354  0.0210 -0.4297 -0.0663  0.2253
    77. (0.00183) RY*( 2) C   7           s(  6.61%)p10.00( 66.06%)d 4.14( 27.33%)
                                           -0.0000 -0.0229  0.2549 -0.0241  0.0428
                                           -0.1935  0.0045  0.7791  0.0020 -0.1197
                                           -0.4930 -0.0299  0.0909  0.0279 -0.1424
    78. (0.00141) RY*( 3) C   7           s( 10.24%)p 6.62( 67.77%)d 2.15( 21.99%)
                                           -0.0000 -0.0390  0.3074 -0.0800  0.0262
                                            0.7424  0.0388 -0.0774  0.0140 -0.3437
                                           -0.2076 -0.0020  0.2699 -0.0827  0.3116
    79. (0.00091) RY*( 4) C   7           s( 40.74%)p 1.26( 51.29%)d 0.20(  7.97%)
                                            0.0000  0.0438  0.6352  0.0451 -0.0113
                                           -0.4304 -0.0061 -0.4180  0.0073 -0.3908
                                           -0.1188 -0.0675 -0.2424  0.0415  0.0238
    80. (0.00044) RY*( 5) C   7           s( 12.25%)p 1.26( 15.46%)d 5.90( 72.29%)
                                           -0.0000 -0.0003  0.3498  0.0094  0.0129
                                           -0.2215 -0.0007  0.2762 -0.0036  0.1707
                                            0.5525  0.0321  0.2721 -0.3239  0.4875
    81. (0.00033) RY*( 6) C   7           s(  0.58%)p48.79( 28.23%)d99.99( 71.19%)
                                           -0.0000 -0.0378  0.0368  0.0548  0.0192
                                            0.2874  0.0115  0.3470  0.0053 -0.2806
                                            0.3996 -0.0577 -0.7402  0.0011 -0.0310
    82. (0.00020) RY*( 7) C   7           s( 28.39%)p 0.48( 13.58%)d 2.04( 58.04%)
                                           -0.0000 -0.0248  0.4684  0.2527  0.0168
                                            0.2441  0.0159  0.0031 -0.0057  0.2750
                                            0.2982  0.0650  0.2170  0.3058 -0.5887
    83. (0.00004) RY*( 8) C   7           s(  1.25%)p 0.75(  0.94%)d78.41( 97.81%)
    84. (0.00002) RY*( 9) C   7           s(  0.11%)p10.65(  1.15%)d99.99( 98.74%)
    85. (0.00000) RY*(10) C   7           s( 90.87%)p 0.00(  0.02%)d 0.10(  9.11%)
    86. (0.00171) RY*( 1) H   8           s( 99.27%)p 0.01(  0.73%)
                                           -0.0052  0.9963  0.0845  0.0127 -0.0032
    87. (0.00009) RY*( 2) H   8           s(  0.02%)p99.99( 99.98%)
    88. (0.00007) RY*( 3) H   8           s(  0.15%)p99.99( 99.85%)
    89. (0.00002) RY*( 4) H   8           s(  0.61%)p99.99( 99.39%)
    90. (0.00199) RY*( 1) C   9           s(  0.39%)p99.99( 76.11%)d60.60( 23.50%)
                                           -0.0000  0.0455  0.0225  0.0361  0.0000
                                           -0.0000 -0.0013 -0.8597 -0.0420 -0.1424
                                            0.0000 -0.0000  0.3481  0.1766 -0.2875
    91. (0.00153) RY*( 2) C   9           s(  0.00%)p 1.00( 61.48%)d 0.63( 38.52%)
                                            0.0000  0.0000 -0.0000  0.0000 -0.0177
                                            0.7839  0.0000 -0.0000 -0.0000 -0.0000
                                           -0.6174  0.0638 -0.0000  0.0000  0.0000
    92. (0.00128) RY*( 3) C   9           s(  1.17%)p47.69( 55.59%)d37.09( 43.24%)
                                           -0.0000  0.0446  0.0117  0.0976  0.0000
                                            0.0000 -0.0327 -0.0479 -0.0326 -0.7426
                                            0.0000 -0.0000  0.1722 -0.3156  0.5506
    93. (0.00084) RY*( 4) C   9           s( 82.28%)p 0.08(  6.35%)d 0.14( 11.37%)
                                            0.0000  0.0128  0.9065 -0.0318 -0.0000
                                           -0.0000  0.0091  0.0537  0.0275 -0.2444
                                           -0.0000  0.0000 -0.2396  0.0557 -0.2306
    94. (0.00063) RY*( 5) C   9           s(  3.36%)p12.08( 40.56%)d16.70( 56.08%)
                                           -0.0000 -0.0049  0.1720 -0.0629 -0.0000
                                           -0.0000  0.0211 -0.4807  0.0001  0.4173
                                           -0.0000  0.0000 -0.4574 -0.2014  0.5577
    95. (0.00047) RY*( 6) C   9           s(  0.00%)p 1.00( 37.65%)d 1.66( 62.35%)
                                            0.0000  0.0000 -0.0000  0.0000 -0.0138
                                            0.6134  0.0000 -0.0000 -0.0000 -0.0000
                                            0.7865  0.0703 -0.0000  0.0000  0.0000
    96. (0.00022) RY*( 7) C   9           s( 17.23%)p 1.10( 18.90%)d 3.71( 63.87%)
                                            0.0000 -0.0445  0.3812  0.1582 -0.0000
                                           -0.0000  0.0129  0.1388  0.0288  0.4108
                                           -0.0000  0.0000  0.7319  0.0226  0.3201
    97. (0.00005) RY*( 8) C   9           s(  0.00%)p 1.00(  0.97%)d99.99( 99.03%)
    98. (0.00003) RY*( 9) C   9           s(  3.11%)p 0.69(  2.14%)d30.47( 94.75%)
    99. (0.00000) RY*(10) C   9           s( 92.94%)p 0.00(  0.01%)d 0.08(  7.04%)
   100. (0.00095) RY*( 1) H  10           s( 98.65%)p 0.01(  1.35%)
                                           -0.0021  0.9932  0.0000  0.1139  0.0230
   101. (0.00009) RY*( 2) H  10           s(  0.00%)p 1.00(100.00%)
   102. (0.00009) RY*( 3) H  10           s(  0.54%)p99.99( 99.46%)
   103. (0.00002) RY*( 4) H  10           s(  0.86%)p99.99( 99.14%)
   104. (0.00333) RY*( 1) C  11           s(  9.43%)p 5.87( 55.29%)d 3.74( 35.28%)
                                           -0.0000 -0.0054  0.2872 -0.1082  0.0200
                                            0.1562 -0.0181  0.0665 -0.0137  0.7233
                                            0.3354  0.0210  0.4297 -0.0663  0.2253
   105. (0.00183) RY*( 2) C  11           s(  6.61%)p10.00( 66.06%)d 4.14( 27.33%)
                                           -0.0000 -0.0229  0.2549 -0.0241  0.0428
                                           -0.1935 -0.0045 -0.7791  0.0020 -0.1197
                                            0.4930 -0.0299 -0.0909  0.0279 -0.1424
   106. (0.00141) RY*( 3) C  11           s( 10.24%)p 6.62( 67.77%)d 2.15( 21.99%)
                                           -0.0000 -0.0390  0.3074 -0.0800  0.0262
                                            0.7424 -0.0388  0.0774  0.0140 -0.3437
                                            0.2076 -0.0020 -0.2699 -0.0827  0.3116
   107. (0.00091) RY*( 4) C  11           s( 40.74%)p 1.26( 51.29%)d 0.20(  7.97%)
                                            0.0000  0.0438  0.6352  0.0451 -0.0113
                                           -0.4304  0.0061  0.4180  0.0073 -0.3908
                                            0.1188 -0.0675  0.2424  0.0415  0.0238
   108. (0.00044) RY*( 5) C  11           s( 12.25%)p 1.26( 15.46%)d 5.90( 72.29%)
                                           -0.0000 -0.0003  0.3498  0.0094  0.0129
                                           -0.2215  0.0007 -0.2762 -0.0036  0.1707
                                           -0.5525  0.0321 -0.2721 -0.3239  0.4875
   109. (0.00033) RY*( 6) C  11           s(  0.58%)p48.79( 28.23%)d99.99( 71.19%)
                                           -0.0000 -0.0378  0.0368  0.0548  0.0192
                                            0.2874 -0.0115 -0.3470  0.0053 -0.2806
                                           -0.3996 -0.0577  0.7402  0.0011 -0.0310
   110. (0.00020) RY*( 7) C  11           s( 28.39%)p 0.48( 13.58%)d 2.04( 58.04%)
                                           -0.0000 -0.0248  0.4684  0.2527  0.0168
                                            0.2441 -0.0159 -0.0031 -0.0057  0.2750
                                           -0.2982  0.0650 -0.2170  0.3058 -0.5887
   111. (0.00004) RY*( 8) C  11           s(  1.25%)p 0.75(  0.94%)d78.41( 97.81%)
   112. (0.00002) RY*( 9) C  11           s(  0.11%)p10.65(  1.15%)d99.99( 98.74%)
   113. (0.00000) RY*(10) C  11           s( 90.87%)p 0.00(  0.02%)d 0.10(  9.11%)
   114. (0.00171) RY*( 1) H  12           s( 99.27%)p 0.01(  0.73%)
                                           -0.0052  0.9963  0.0845 -0.0127 -0.0032
   115. (0.00009) RY*( 2) H  12           s(  0.02%)p99.99( 99.98%)
   116. (0.00007) RY*( 3) H  12           s(  0.15%)p99.99( 99.85%)
   117. (0.00002) RY*( 4) H  12           s(  0.61%)p99.99( 99.39%)
   118. (0.00199) RY*( 1) C  13           s(  0.39%)p99.99( 76.11%)d60.60( 23.50%)
                                           -0.0000  0.0455  0.0225  0.0361 -0.0000
                                            0.0000  0.0013  0.8597 -0.0420 -0.1424
                                            0.0000  0.0000 -0.3481  0.1766 -0.2875
   119. (0.00153) RY*( 2) C  13           s(  0.00%)p 1.00( 61.48%)d 0.63( 38.52%)
                                            0.0000 -0.0000  0.0000 -0.0000 -0.0177
                                            0.7839 -0.0000 -0.0000  0.0000  0.0000
                                            0.6174  0.0638  0.0000  0.0000 -0.0000
   120. (0.00128) RY*( 3) C  13           s(  1.17%)p47.69( 55.59%)d37.09( 43.24%)
                                           -0.0000  0.0446  0.0117  0.0976 -0.0000
                                           -0.0000  0.0327  0.0479 -0.0326 -0.7426
                                            0.0000  0.0000 -0.1722 -0.3156  0.5506
   121. (0.00084) RY*( 4) C  13           s( 82.28%)p 0.08(  6.35%)d 0.14( 11.37%)
                                            0.0000  0.0128  0.9065 -0.0318  0.0000
                                            0.0000 -0.0091 -0.0537  0.0275 -0.2444
                                           -0.0000 -0.0000  0.2396  0.0557 -0.2306
   122. (0.00063) RY*( 5) C  13           s(  3.36%)p12.08( 40.56%)d16.70( 56.08%)
                                           -0.0000 -0.0049  0.1720 -0.0629  0.0000
                                            0.0000 -0.0211  0.4807  0.0001  0.4173
                                           -0.0000 -0.0000  0.4574 -0.2014  0.5577
   123. (0.00047) RY*( 6) C  13           s(  0.00%)p 1.00( 37.65%)d 1.66( 62.35%)
                                           -0.0000 -0.0000 -0.0000  0.0000  0.0138
                                           -0.6134  0.0000  0.0000  0.0000 -0.0000
                                            0.7865 -0.0703 -0.0000 -0.0000 -0.0000
   124. (0.00022) RY*( 7) C  13           s( 17.23%)p 1.10( 18.90%)d 3.71( 63.87%)
                                            0.0000 -0.0445  0.3812  0.1582  0.0000
                                            0.0000 -0.0129 -0.1388  0.0288  0.4108
                                           -0.0000 -0.0000 -0.7319  0.0226  0.3201
   125. (0.00005) RY*( 8) C  13           s(  0.00%)p 1.00(  0.97%)d99.99( 99.03%)
   126. (0.00003) RY*( 9) C  13           s(  3.11%)p 0.69(  2.14%)d30.47( 94.75%)
   127. (0.00000) RY*(10) C  13           s( 92.94%)p 0.00(  0.01%)d 0.08(  7.04%)
   128. (0.00095) RY*( 1) H  14           s( 98.65%)p 0.01(  1.35%)
                                           -0.0021  0.9932  0.0000 -0.1139  0.0230
   129. (0.00009) RY*( 2) H  14           s(  0.00%)p 1.00(100.00%)
   130. (0.00009) RY*( 3) H  14           s(  0.54%)p99.99( 99.46%)
   131. (0.00002) RY*( 4) H  14           s(  0.86%)p99.99( 99.14%)
   132. (0.03224) BD*( 1) C   1 - H   2  
                ( 36.64%)   0.6053* C   1 s( 31.49%)p 2.17( 68.48%)d 0.00(  0.03%)
                                           -0.0000  0.5605 -0.0283 -0.0012 -0.6442
                                            0.0038  0.5191 -0.0063  0.0138 -0.0044
                                           -0.0156  0.0005  0.0008  0.0024 -0.0087
                ( 63.36%)  -0.7960* H   2 s( 99.95%)p 0.00(  0.05%)
                                            0.9997  0.0069  0.0176 -0.0153  0.0004
   133. (0.03210) BD*( 1) C   1 - C   3  
                ( 49.27%)   0.7019* C   1 s( 21.15%)p 3.72( 78.77%)d 0.00(  0.08%)
                                            0.0000 -0.4597 -0.0156  0.0019 -0.4882
                                            0.0384 -0.1305 -0.0435  0.7271  0.0144
                                           -0.0028  0.0246  0.0016 -0.0123 -0.0053
                ( 50.73%)  -0.7123* C   3 s( 32.23%)p 2.10( 67.68%)d 0.00(  0.10%)
                                            0.0001 -0.5676 -0.0087  0.0003  0.7064
                                            0.0177 -0.3339 -0.0192 -0.2554  0.0192
                                           -0.0033  0.0270  0.0017 -0.0143 -0.0059
   134. (0.00172) BD*( 1) C   1 - C   5  
                ( 50.00%)   0.7071* C   1 s( 24.57%)p 3.07( 75.36%)d 0.00(  0.07%)
                                           -0.0000  0.4955  0.0142  0.0009 -0.2402
                                           -0.0600 -0.8319  0.0148  0.0065  0.0012
                                            0.0010 -0.0002 -0.0015 -0.0225 -0.0120
                ( 50.00%)  -0.7071* C   5 s( 24.57%)p 3.07( 75.36%)d 0.00(  0.07%)
                                           -0.0000  0.4955  0.0142  0.0009 -0.2402
                                           -0.0600  0.8319 -0.0148  0.0065  0.0012
                                           -0.0010 -0.0002  0.0015 -0.0225 -0.0120
   135. (0.00348) BD*( 1) C   1 - C   9  
                ( 50.24%)   0.7088* C   1 s( 22.32%)p 3.48( 77.60%)d 0.00(  0.07%)
                                           -0.0005  0.4723  0.0138  0.0020  0.5335
                                           -0.0335  0.1356  0.0470  0.6851  0.0206
                                           -0.0003  0.0226 -0.0010  0.0147  0.0025
                ( 49.76%)  -0.7054* C   9 s( 22.98%)p 3.35( 76.95%)d 0.00(  0.07%)
                                            0.0006  0.4791  0.0165 -0.0005 -0.7065
                                           -0.0180  0.1618  0.0440 -0.4901  0.0409
                                           -0.0003  0.0222  0.0024  0.0121  0.0067
   136. (0.05090) BD*( 1) C   3 - C   4  
                ( 50.00%)   0.7071* C   3 s( 35.13%)p 1.84( 64.77%)d 0.00(  0.10%)
                                           -0.0001  0.5926 -0.0117  0.0009  0.0000
                                            0.0000 -0.5779 -0.0170 -0.5594 -0.0221
                                           -0.0000  0.0000  0.0119 -0.0226 -0.0183
                ( 50.00%)  -0.7071* C   4 s( 35.13%)p 1.84( 64.77%)d 0.00(  0.10%)
                                           -0.0001  0.5926 -0.0117  0.0009 -0.0000
                                           -0.0000  0.5779  0.0170 -0.5594 -0.0221
                                           -0.0000 -0.0000 -0.0119 -0.0226 -0.0183
   137. (0.21879) BD*( 2) C   3 - C   4  
                ( 50.00%)   0.7071* C   3 s(  0.31%)p99.99( 99.46%)d 0.72(  0.23%)
                                            0.0003 -0.0526 -0.0186 -0.0031  0.0000
                                            0.0000  0.6615  0.0010 -0.7415  0.0847
                                           -0.0000  0.0000  0.0453  0.0133 -0.0044
                ( 50.00%)  -0.7071* C   4 s(  0.31%)p99.99( 99.46%)d 0.72(  0.23%)
                                            0.0003 -0.0526 -0.0186 -0.0031 -0.0000
                                           -0.0000 -0.6615 -0.0010 -0.7415  0.0847
                                           -0.0000 -0.0000 -0.0453  0.0133 -0.0044
   138. (0.03210) BD*( 1) C   3 - C   7  
                ( 50.73%)   0.7123* C   3 s( 32.23%)p 2.10( 67.68%)d 0.00(  0.10%)
                                           -0.0001  0.5676  0.0087 -0.0003  0.7064
                                            0.0177  0.3339  0.0192  0.2554 -0.0192
                                           -0.0033  0.0270 -0.0017  0.0143  0.0059
                ( 49.27%)  -0.7019* C   7 s( 21.15%)p 3.72( 78.77%)d 0.00(  0.08%)
                                           -0.0000  0.4597  0.0156 -0.0019 -0.4882
                                            0.0384  0.1305  0.0435 -0.7271 -0.0144
                                           -0.0028  0.0246 -0.0016  0.0123  0.0053
   139. (0.03210) BD*( 1) C   4 - C   5  
                ( 50.73%)   0.7123* C   4 s( 32.23%)p 2.10( 67.68%)d 0.00(  0.10%)
                                           -0.0001  0.5676  0.0087 -0.0003 -0.7064
                                           -0.0177 -0.3339 -0.0192  0.2554 -0.0192
                                           -0.0033 -0.0270  0.0017  0.0143  0.0059
                ( 49.27%)  -0.7019* C   5 s( 21.15%)p 3.72( 78.77%)d 0.00(  0.08%)
                                           -0.0000  0.4597  0.0156 -0.0019  0.4882
                                           -0.0384 -0.1305 -0.0435 -0.7271 -0.0144
                                           -0.0028 -0.0246  0.0016  0.0123  0.0053
   140. (0.03210) BD*( 1) C   4 - C  11  
                ( 50.73%)   0.7123* C   4 s( 32.23%)p 2.10( 67.68%)d 0.00(  0.10%)
                                           -0.0001  0.5676  0.0087 -0.0003  0.7064
                                            0.0177 -0.3339 -0.0192  0.2554 -0.0192
                                            0.0033  0.0270  0.0017  0.0143  0.0059
                ( 49.27%)  -0.7019* C  11 s( 21.15%)p 3.72( 78.77%)d 0.00(  0.08%)
                                           -0.0000  0.4597  0.0156 -0.0019 -0.4882
                                            0.0384 -0.1305 -0.0435 -0.7271 -0.0144
                                            0.0028  0.0246  0.0016  0.0123  0.0053
   141. (0.03224) BD*( 1) C   5 - H   6  
                ( 36.64%)   0.6053* C   5 s( 31.49%)p 2.17( 68.48%)d 0.00(  0.03%)
                                           -0.0000  0.5605 -0.0283 -0.0012 -0.6442
                                            0.0038 -0.5191  0.0063  0.0138 -0.0044
                                            0.0156  0.0005 -0.0008  0.0024 -0.0087
                ( 63.36%)  -0.7960* H   6 s( 99.95%)p 0.00(  0.05%)
                                            0.9997  0.0069  0.0176  0.0153  0.0004
   142. (0.00348) BD*( 1) C   5 - C  13  
                ( 50.24%)   0.7088* C   5 s( 22.32%)p 3.48( 77.60%)d 0.00(  0.07%)
                                           -0.0005  0.4723  0.0138  0.0020  0.5335
                                           -0.0335 -0.1356 -0.0470  0.6851  0.0206
                                            0.0003  0.0226  0.0010  0.0147  0.0025
                ( 49.76%)  -0.7054* C  13 s( 22.98%)p 3.35( 76.95%)d 0.00(  0.07%)
                                            0.0006  0.4791  0.0165 -0.0005 -0.7065
                                           -0.0180 -0.1618 -0.0440 -0.4901  0.0409
                                            0.0003  0.0222 -0.0024  0.0121  0.0067
   143. (0.03224) BD*( 1) C   7 - H   8  
                ( 36.64%)   0.6053* C   7 s( 31.49%)p 2.17( 68.48%)d 0.00(  0.03%)
                                            0.0000 -0.5605  0.0283  0.0012 -0.6442
                                            0.0038 -0.5191  0.0063 -0.0138  0.0044
                                           -0.0156  0.0005 -0.0008 -0.0024  0.0087
                ( 63.36%)  -0.7960* H   8 s( 99.95%)p 0.00(  0.05%)
                                           -0.9997 -0.0069  0.0176  0.0153 -0.0004
   144. (0.00348) BD*( 1) C   7 - C   9  
                ( 50.24%)   0.7088* C   7 s( 22.32%)p 3.48( 77.60%)d 0.00(  0.07%)
                                           -0.0005  0.4723  0.0138  0.0020 -0.5335
                                            0.0335  0.1356  0.0470  0.6851  0.0206
                                            0.0003 -0.0226 -0.0010  0.0147  0.0025
                ( 49.76%)  -0.7054* C   9 s( 22.98%)p 3.35( 76.95%)d 0.00(  0.07%)
                                            0.0006  0.4791  0.0165 -0.0005  0.7065
                                            0.0180  0.1618  0.0440 -0.4901  0.0409
                                            0.0003 -0.0222  0.0024  0.0121  0.0067
   145. (0.00172) BD*( 1) C   7 - C  11  
                ( 50.00%)   0.7071* C   7 s( 24.57%)p 3.07( 75.36%)d 0.00(  0.07%)
                                           -0.0000  0.4955  0.0142  0.0009  0.2402
                                            0.0600 -0.8319  0.0148  0.0065  0.0012
                                           -0.0010  0.0002 -0.0015 -0.0225 -0.0120
                ( 50.00%)  -0.7071* C  11 s( 24.57%)p 3.07( 75.36%)d 0.00(  0.07%)
                                           -0.0000  0.4955  0.0142  0.0009  0.2402
                                            0.0600  0.8319 -0.0148  0.0065  0.0012
                                            0.0010  0.0002  0.0015 -0.0225 -0.0120
   146. (0.02004) BD*( 1) C   9 - H  10  
                ( 36.27%)   0.6022* C   9 s( 30.38%)p 2.29( 69.59%)d 0.00(  0.03%)
                                            0.0002 -0.5504  0.0290  0.0002  0.0000
                                           -0.0000 -0.4676  0.0030 -0.6908  0.0067
                                            0.0000 -0.0000 -0.0141  0.0053 -0.0080
                ( 63.73%)  -0.7983* H  10 s( 99.95%)p 0.00(  0.05%)
                                           -0.9997 -0.0040 -0.0000  0.0127  0.0187
   147. (0.00276) BD*( 1) C   9 - C  13  
                ( 50.00%)   0.7071* C   9 s( 23.17%)p 3.31( 76.76%)d 0.00(  0.07%)
                                           -0.0000  0.4813  0.0105  0.0019  0.0000
                                           -0.0000 -0.8522  0.0076  0.1944  0.0596
                                            0.0000 -0.0000  0.0018 -0.0235 -0.0117
                ( 50.00%)  -0.7071* C  13 s( 23.17%)p 3.31( 76.76%)d 0.00(  0.07%)
                                           -0.0000  0.4813  0.0105  0.0019  0.0000
                                           -0.0000  0.8522 -0.0076  0.1944  0.0596
                                            0.0000 -0.0000 -0.0018 -0.0235 -0.0117
   148. (0.03224) BD*( 1) C  11 - H  12  
                ( 36.64%)   0.6053* C  11 s( 31.49%)p 2.17( 68.48%)d 0.00(  0.03%)
                                            0.0000 -0.5605  0.0283  0.0012 -0.6442
                                            0.0038  0.5191 -0.0063 -0.0138  0.0044
                                            0.0156  0.0005  0.0008 -0.0024  0.0087
                ( 63.36%)  -0.7960* H  12 s( 99.95%)p 0.00(  0.05%)
                                           -0.9997 -0.0069  0.0176 -0.0153 -0.0004
   149. (0.00348) BD*( 1) C  11 - C  13  
                ( 50.24%)   0.7088* C  11 s( 22.32%)p 3.48( 77.60%)d 0.00(  0.07%)
                                           -0.0005  0.4723  0.0138  0.0020 -0.5335
                                            0.0335 -0.1356 -0.0470  0.6851  0.0206
                                           -0.0003 -0.0226  0.0010  0.0147  0.0025
                ( 49.76%)  -0.7054* C  13 s( 22.98%)p 3.35( 76.95%)d 0.00(  0.07%)
                                            0.0006  0.4791  0.0165 -0.0005  0.7065
                                            0.0180 -0.1618 -0.0440 -0.4901  0.0409
                                           -0.0003 -0.0222 -0.0024  0.0121  0.0067
   150. (0.02004) BD*( 1) C  13 - H  14  
                ( 36.27%)   0.6022* C  13 s( 30.38%)p 2.29( 69.59%)d 0.00(  0.03%)
                                           -0.0002  0.5504 -0.0290 -0.0002 -0.0000
                                            0.0000 -0.4676  0.0030  0.6908 -0.0067
                                           -0.0000  0.0000 -0.0141 -0.0053  0.0080
                ( 63.73%)  -0.7983* H  14 s( 99.95%)p 0.00(  0.05%)
                                            0.9997  0.0040 -0.0000  0.0127 -0.0187


 NHO Directionality and "Bond Bending" (deviations from line of nuclear centers)

         [Thresholds for printing:  angular deviation  >  1.0 degree]
                                    hybrid p-character > 25.0%
                                    orbital occupancy  >  0.10e

                                Line of Centers        Hybrid 1              Hybrid 2
                                ---------------  -------------------   ------------------
                NBO               Theta   Phi    Theta   Phi    Dev    Theta   Phi    Dev
 ========================================================================================
     1. BD (   1) C   1 - H   2    89.8  140.3    89.3  141.3   1.1      --     --    --
     2. BD (   1) C   1 - C   3   130.5  356.0   147.0   21.2  23.1     73.7  154.0  30.8
     3. BD (   1) C   1 - C   5    90.0  270.0    89.5  249.8  20.2     89.5  110.2  20.2
     4. BD (   1) C   1 - C   9    48.2  359.7    37.0   20.1  17.7    120.8  164.1  16.6
     5. BD (   1) C   3 - C   4    90.0  270.0   134.3  270.0  44.3    134.3   90.0  44.3
     6. BD (   2) C   3 - C   4    90.0  270.0    45.2  270.0  44.8     45.2   90.0  44.8
     7. BD (   1) C   3 - C   7    49.5    4.0    73.7   26.0  30.8    147.0  158.8  23.1
     8. BD (   1) C   4 - C   5    49.5  184.0    73.7  206.0  30.8    147.0  338.8  23.1
     9. BD (   1) C   4 - C  11    49.5  356.0    73.7  334.0  30.8    147.0  201.2  23.1
    10. BD (   1) C   5 - H   6    89.8  219.7    89.3  218.7   1.1      --     --    --
    11. BD (   1) C   5 - C  13    48.2    0.3    37.0  339.9  17.7    120.8  195.9  16.6
    12. BD (   1) C   7 - H   8    89.8   39.7    89.3   38.7   1.1      --     --    --
    13. BD (   1) C   7 - C   9    48.2  180.3    37.0  159.9  17.7    120.8   15.9  16.6
    14. BD (   1) C   7 - C  11    90.0  270.0    89.5  290.2  20.2     89.5   69.8  20.2
    16. BD (   1) C   9 - C  13    90.0  270.0    73.3  270.0  16.7     73.3   90.0  16.7
    17. BD (   1) C  11 - H  12    89.8  320.3    89.3  321.3   1.1      --     --    --
    18. BD (   1) C  11 - C  13    48.2  179.7    37.0  200.1  17.7    120.8  344.1  16.6
   137. BD*(   2) C   3 - C   4    90.0  270.0    45.2  270.0  44.8     45.2   90.0  44.8


 Second Order Perturbation Theory Analysis of Fock Matrix in NBO Basis

     Threshold for printing:   0.50 kcal/mol
                                                                              E(2)  E(j)-E(i) F(i,j)
         Donor NBO (i)                     Acceptor NBO (j)                 kcal/mol   a.u.    a.u. 
 ===================================================================================================

 within unit  1
   2. BD (   1) C   1 - C   3        / 52. RY*(   1) C   4                    0.62    1.38    0.026
   2. BD (   1) C   1 - C   3        /132. BD*(   1) C   1 - H   2            1.04    1.02    0.029
   2. BD (   1) C   1 - C   3        /137. BD*(   2) C   3 - C   4            1.74    0.67    0.032
   2. BD (   1) C   1 - C   3        /140. BD*(   1) C   4 - C  11            1.61    0.86    0.033
   2. BD (   1) C   1 - C   3        /141. BD*(   1) C   5 - H   6            2.46    1.02    0.045
   2. BD (   1) C   1 - C   3        /143. BD*(   1) C   7 - H   8            0.68    1.02    0.023
   2. BD (   1) C   1 - C   3        /146. BD*(   1) C   9 - H  10            2.64    1.02    0.046
   3. BD (   1) C   1 - C   5        /132. BD*(   1) C   1 - H   2            0.92    1.03    0.028
   3. BD (   1) C   1 - C   5        /138. BD*(   1) C   3 - C   7            0.88    0.87    0.025
   3. BD (   1) C   1 - C   5        /140. BD*(   1) C   4 - C  11            0.88    0.87    0.025
   3. BD (   1) C   1 - C   5        /141. BD*(   1) C   5 - H   6            0.92    1.03    0.028
   3. BD (   1) C   1 - C   5        /146. BD*(   1) C   9 - H  10            1.47    1.04    0.035
   3. BD (   1) C   1 - C   5        /150. BD*(   1) C  13 - H  14            1.47    1.04    0.035
   4. BD (   1) C   1 - C   9        /132. BD*(   1) C   1 - H   2            0.68    1.02    0.024
   4. BD (   1) C   1 - C   9        /133. BD*(   1) C   1 - C   3            0.73    0.86    0.023
   4. BD (   1) C   1 - C   9        /136. BD*(   1) C   3 - C   4            1.40    0.96    0.033
   4. BD (   1) C   1 - C   9        /137. BD*(   2) C   3 - C   4            5.34    0.67    0.056
   4. BD (   1) C   1 - C   9        /141. BD*(   1) C   5 - H   6            2.61    1.02    0.046
   4. BD (   1) C   1 - C   9        /143. BD*(   1) C   7 - H   8            1.15    1.02    0.031
   4. BD (   1) C   1 - C   9        /146. BD*(   1) C   9 - H  10            0.61    1.02    0.022
   4. BD (   1) C   1 - C   9        /150. BD*(   1) C  13 - H  14            2.25    1.02    0.043
   5. BD (   1) C   3 - C   4        /132. BD*(   1) C   1 - H   2            0.63    1.07    0.023
   5. BD (   1) C   3 - C   4        /141. BD*(   1) C   5 - H   6            0.63    1.07    0.023
   5. BD (   1) C   3 - C   4        /143. BD*(   1) C   7 - H   8            0.63    1.07    0.023
   5. BD (   1) C   3 - C   4        /148. BD*(   1) C  11 - H  12            0.63    1.07    0.023
   6. BD (   2) C   3 - C   4        / 28. RY*(   1) C   1                    1.31    1.59    0.043
   6. BD (   2) C   3 - C   4        / 62. RY*(   1) C   5                    1.31    1.59    0.043
   6. BD (   2) C   3 - C   4        / 76. RY*(   1) C   7                    1.31    1.59    0.043
   6. BD (   2) C   3 - C   4        /104. RY*(   1) C  11                    1.31    1.59    0.043
   6. BD (   2) C   3 - C   4        /132. BD*(   1) C   1 - H   2            7.63    0.80    0.072
   6. BD (   2) C   3 - C   4        /133. BD*(   1) C   1 - C   3            5.15    0.64    0.053
   6. BD (   2) C   3 - C   4        /135. BD*(   1) C   1 - C   9            0.62    0.63    0.018
   6. BD (   2) C   3 - C   4        /138. BD*(   1) C   3 - C   7            5.15    0.64    0.053
   6. BD (   2) C   3 - C   4        /139. BD*(   1) C   4 - C   5            5.15    0.64    0.053
   6. BD (   2) C   3 - C   4        /140. BD*(   1) C   4 - C  11            5.15    0.64    0.053
   6. BD (   2) C   3 - C   4        /141. BD*(   1) C   5 - H   6            7.63    0.80    0.072
   6. BD (   2) C   3 - C   4        /142. BD*(   1) C   5 - C  13            0.62    0.63    0.018
   6. BD (   2) C   3 - C   4        /143. BD*(   1) C   7 - H   8            7.63    0.80    0.072
   6. BD (   2) C   3 - C   4        /144. BD*(   1) C   7 - C   9            0.62    0.63    0.018
   6. BD (   2) C   3 - C   4        /146. BD*(   1) C   9 - H  10            1.68    0.80    0.034
   6. BD (   2) C   3 - C   4        /148. BD*(   1) C  11 - H  12            7.63    0.80    0.072
   6. BD (   2) C   3 - C   4        /149. BD*(   1) C  11 - C  13            0.62    0.63    0.018
   6. BD (   2) C   3 - C   4        /150. BD*(   1) C  13 - H  14            1.68    0.80    0.034
   7. BD (   1) C   3 - C   7        / 52. RY*(   1) C   4                    0.62    1.38    0.026
   7. BD (   1) C   3 - C   7        /132. BD*(   1) C   1 - H   2            0.68    1.02    0.023
   7. BD (   1) C   3 - C   7        /137. BD*(   2) C   3 - C   4            1.74    0.67    0.032
   7. BD (   1) C   3 - C   7        /139. BD*(   1) C   4 - C   5            1.61    0.86    0.033
   7. BD (   1) C   3 - C   7        /143. BD*(   1) C   7 - H   8            1.04    1.02    0.029
   7. BD (   1) C   3 - C   7        /146. BD*(   1) C   9 - H  10            2.64    1.02    0.046
   7. BD (   1) C   3 - C   7        /148. BD*(   1) C  11 - H  12            2.46    1.02    0.045
   8. BD (   1) C   4 - C   5        / 42. RY*(   1) C   3                    0.62    1.38    0.026
   8. BD (   1) C   4 - C   5        /132. BD*(   1) C   1 - H   2            2.46    1.02    0.045
   8. BD (   1) C   4 - C   5        /137. BD*(   2) C   3 - C   4            1.74    0.67    0.032
   8. BD (   1) C   4 - C   5        /138. BD*(   1) C   3 - C   7            1.61    0.86    0.033
   8. BD (   1) C   4 - C   5        /141. BD*(   1) C   5 - H   6            1.04    1.02    0.029
   8. BD (   1) C   4 - C   5        /148. BD*(   1) C  11 - H  12            0.68    1.02    0.023
   8. BD (   1) C   4 - C   5        /150. BD*(   1) C  13 - H  14            2.64    1.02    0.046
   9. BD (   1) C   4 - C  11        / 42. RY*(   1) C   3                    0.62    1.38    0.026
   9. BD (   1) C   4 - C  11        /133. BD*(   1) C   1 - C   3            1.61    0.86    0.033
   9. BD (   1) C   4 - C  11        /137. BD*(   2) C   3 - C   4            1.74    0.67    0.032
   9. BD (   1) C   4 - C  11        /141. BD*(   1) C   5 - H   6            0.68    1.02    0.023
   9. BD (   1) C   4 - C  11        /143. BD*(   1) C   7 - H   8            2.46    1.02    0.045
   9. BD (   1) C   4 - C  11        /148. BD*(   1) C  11 - H  12            1.04    1.02    0.029
   9. BD (   1) C   4 - C  11        /150. BD*(   1) C  13 - H  14            2.64    1.02    0.046
  11. BD (   1) C   5 - C  13        /132. BD*(   1) C   1 - H   2            2.61    1.02    0.046
  11. BD (   1) C   5 - C  13        /136. BD*(   1) C   3 - C   4            1.40    0.96    0.033
  11. BD (   1) C   5 - C  13        /137. BD*(   2) C   3 - C   4            5.34    0.67    0.056
  11. BD (   1) C   5 - C  13        /139. BD*(   1) C   4 - C   5            0.73    0.86    0.023
  11. BD (   1) C   5 - C  13        /141. BD*(   1) C   5 - H   6            0.68    1.02    0.024
  11. BD (   1) C   5 - C  13        /146. BD*(   1) C   9 - H  10            2.25    1.02    0.043
  11. BD (   1) C   5 - C  13        /148. BD*(   1) C  11 - H  12            1.15    1.02    0.031
  11. BD (   1) C   5 - C  13        /150. BD*(   1) C  13 - H  14            0.61    1.02    0.022
  13. BD (   1) C   7 - C   9        /132. BD*(   1) C   1 - H   2            1.15    1.02    0.031
  13. BD (   1) C   7 - C   9        /136. BD*(   1) C   3 - C   4            1.40    0.96    0.033
  13. BD (   1) C   7 - C   9        /137. BD*(   2) C   3 - C   4            5.34    0.67    0.056
  13. BD (   1) C   7 - C   9        /138. BD*(   1) C   3 - C   7            0.73    0.86    0.023
  13. BD (   1) C   7 - C   9        /143. BD*(   1) C   7 - H   8            0.68    1.02    0.024
  13. BD (   1) C   7 - C   9        /146. BD*(   1) C   9 - H  10            0.61    1.02    0.022
  13. BD (   1) C   7 - C   9        /148. BD*(   1) C  11 - H  12            2.61    1.02    0.046
  13. BD (   1) C   7 - C   9        /150. BD*(   1) C  13 - H  14            2.25    1.02    0.043
  14. BD (   1) C   7 - C  11        /133. BD*(   1) C   1 - C   3            0.88    0.87    0.025
  14. BD (   1) C   7 - C  11        /139. BD*(   1) C   4 - C   5            0.88    0.87    0.025
  14. BD (   1) C   7 - C  11        /143. BD*(   1) C   7 - H   8            0.92    1.03    0.028
  14. BD (   1) C   7 - C  11        /146. BD*(   1) C   9 - H  10            1.47    1.04    0.035
  14. BD (   1) C   7 - C  11        /148. BD*(   1) C  11 - H  12            0.92    1.03    0.028
  14. BD (   1) C   7 - C  11        /150. BD*(   1) C  13 - H  14            1.47    1.04    0.035
  15. BD (   1) C   9 - H  10        /147. BD*(   1) C   9 - C  13            0.50    0.88    0.019
  16. BD (   1) C   9 - C  13        /132. BD*(   1) C   1 - H   2            2.24    1.04    0.043
  16. BD (   1) C   9 - C  13        /141. BD*(   1) C   5 - H   6            2.24    1.04    0.043
  16. BD (   1) C   9 - C  13        /143. BD*(   1) C   7 - H   8            2.24    1.04    0.043
  16. BD (   1) C   9 - C  13        /146. BD*(   1) C   9 - H  10            0.87    1.05    0.027
  16. BD (   1) C   9 - C  13        /148. BD*(   1) C  11 - H  12            2.24    1.04    0.043
  16. BD (   1) C   9 - C  13        /150. BD*(   1) C  13 - H  14            0.87    1.05    0.027
  18. BD (   1) C  11 - C  13        /136. BD*(   1) C   3 - C   4            1.40    0.96    0.033
  18. BD (   1) C  11 - C  13        /137. BD*(   2) C   3 - C   4            5.34    0.67    0.056
  18. BD (   1) C  11 - C  13        /140. BD*(   1) C   4 - C  11            0.73    0.86    0.023
  18. BD (   1) C  11 - C  13        /141. BD*(   1) C   5 - H   6            1.15    1.02    0.031
  18. BD (   1) C  11 - C  13        /143. BD*(   1) C   7 - H   8            2.61    1.02    0.046
  18. BD (   1) C  11 - C  13        /146. BD*(   1) C   9 - H  10            2.25    1.02    0.043
  18. BD (   1) C  11 - C  13        /148. BD*(   1) C  11 - H  12            0.68    1.02    0.024
  18. BD (   1) C  11 - C  13        /150. BD*(   1) C  13 - H  14            0.61    1.02    0.022
  19. BD (   1) C  13 - H  14        /147. BD*(   1) C   9 - C  13            0.50    0.88    0.019
  20. CR (   1) C   1                / 43. RY*(   2) C   3                    0.61   11.22    0.074
  20. CR (   1) C   1                / 63. RY*(   2) C   5                    0.74   11.43    0.082
  20. CR (   1) C   1                /137. BD*(   2) C   3 - C   4            0.64   10.21    0.076
  20. CR (   1) C   1                /141. BD*(   1) C   5 - H   6            0.62   10.56    0.073
  21. CR (   1) C   3                / 52. RY*(   1) C   4                    2.30   10.88    0.141
  21. CR (   1) C   3                /132. BD*(   1) C   1 - H   2            0.64   10.52    0.074
  21. CR (   1) C   3                /137. BD*(   2) C   3 - C   4            8.46   10.17    0.277
  21. CR (   1) C   3                /143. BD*(   1) C   7 - H   8            0.64   10.52    0.074
  22. CR (   1) C   4                / 42. RY*(   1) C   3                    2.30   10.88    0.141
  22. CR (   1) C   4                /137. BD*(   2) C   3 - C   4            8.46   10.17    0.277
  22. CR (   1) C   4                /141. BD*(   1) C   5 - H   6            0.64   10.52    0.074
  22. CR (   1) C   4                /148. BD*(   1) C  11 - H  12            0.64   10.52    0.074
  23. CR (   1) C   5                / 29. RY*(   2) C   1                    0.74   11.43    0.082
  23. CR (   1) C   5                / 53. RY*(   2) C   4                    0.61   11.22    0.074
  23. CR (   1) C   5                /132. BD*(   1) C   1 - H   2            0.62   10.56    0.073
  23. CR (   1) C   5                /137. BD*(   2) C   3 - C   4            0.64   10.21    0.076
  24. CR (   1) C   7                / 43. RY*(   2) C   3                    0.61   11.22    0.074
  24. CR (   1) C   7                /105. RY*(   2) C  11                    0.74   11.43    0.082
  24. CR (   1) C   7                /137. BD*(   2) C   3 - C   4            0.64   10.21    0.076
  24. CR (   1) C   7                /148. BD*(   1) C  11 - H  12            0.62   10.56    0.073
  25. CR (   1) C   9                / 30. RY*(   3) C   1                    0.59   11.53    0.074
  25. CR (   1) C   9                / 78. RY*(   3) C   7                    0.59   11.53    0.074
  25. CR (   1) C   9                /118. RY*(   1) C  13                    0.65   11.22    0.076
  26. CR (   1) C  11                / 53. RY*(   2) C   4                    0.61   11.22    0.074
  26. CR (   1) C  11                / 77. RY*(   2) C   7                    0.74   11.43    0.082
  26. CR (   1) C  11                /137. BD*(   2) C   3 - C   4            0.64   10.21    0.076
  26. CR (   1) C  11                /143. BD*(   1) C   7 - H   8            0.62   10.56    0.073
  27. CR (   1) C  13                / 64. RY*(   3) C   5                    0.59   11.53    0.074
  27. CR (   1) C  13                / 90. RY*(   1) C   9                    0.65   11.22    0.076
  27. CR (   1) C  13                /106. RY*(   3) C  11                    0.59   11.53    0.074
 137. BD*(   2) C   3 - C   4        / 42. RY*(   1) C   3                    2.01    0.71    0.101
 137. BD*(   2) C   3 - C   4        / 52. RY*(   1) C   4                    2.01    0.71    0.101
 137. BD*(   2) C   3 - C   4        /133. BD*(   1) C   1 - C   3            8.41    0.19    0.100
 137. BD*(   2) C   3 - C   4        /134. BD*(   1) C   1 - C   5            3.29    0.20    0.069
 137. BD*(   2) C   3 - C   4        /135. BD*(   1) C   1 - C   9            0.59    0.17    0.027
 137. BD*(   2) C   3 - C   4        /136. BD*(   1) C   3 - C   4           37.89    0.29    0.254
 137. BD*(   2) C   3 - C   4        /138. BD*(   1) C   3 - C   7            8.41    0.19    0.100
 137. BD*(   2) C   3 - C   4        /139. BD*(   1) C   4 - C   5            8.41    0.19    0.100
 137. BD*(   2) C   3 - C   4        /140. BD*(   1) C   4 - C  11            8.41    0.19    0.100
 137. BD*(   2) C   3 - C   4        /142. BD*(   1) C   5 - C  13            0.59    0.17    0.027
 137. BD*(   2) C   3 - C   4        /144. BD*(   1) C   7 - C   9            0.59    0.17    0.027
 137. BD*(   2) C   3 - C   4        /145. BD*(   1) C   7 - C  11            3.29    0.20    0.069
 137. BD*(   2) C   3 - C   4        /149. BD*(   1) C  11 - C  13            0.59    0.17    0.027


 Natural Bond Orbitals (Summary):

                                                            Principal Delocalizations
           NBO                        Occupancy    Energy   (geminal,vicinal,remote)
 ====================================================================================
 Molecular unit  1  (C8H6)
     1. BD (   1) C   1 - H   2          1.99592    -0.53167   
     2. BD (   1) C   1 - C   3          1.96463    -0.53151  146(v),141(v),137(g),140(v)
                                                    132(g),143(v),52(v)
     3. BD (   1) C   1 - C   5          1.98846    -0.54884  146(v),150(v),132(g),141(g)
                                                    138(v),140(v)
     4. BD (   1) C   1 - C   9          1.93974    -0.53486  137(v),141(v),150(v),136(v)
                                                    143(v),133(g),132(g),146(g)
     5. BD (   1) C   3 - C   4          1.98300    -0.58646  132(v),141(v),143(v),148(v)
     6. BD (   2) C   3 - C   4          1.84098    -0.31463  132(v),141(v),143(v),148(v)
                                                    133(g),138(g),139(g),140(g)
                                                    146(r),150(r),28(v),62(v)
                                                    76(v),104(v),135(v),142(v)
                                                    144(v),149(v)
     7. BD (   1) C   3 - C   7          1.96463    -0.53151  146(v),148(v),137(g),139(v)
                                                    143(g),132(v),52(v)
     8. BD (   1) C   4 - C   5          1.96463    -0.53151  150(v),132(v),137(g),138(v)
                                                    141(g),148(v),42(v)
     9. BD (   1) C   4 - C  11          1.96463    -0.53151  150(v),143(v),137(g),133(v)
                                                    148(g),141(v),42(v)
    10. BD (   1) C   5 - H   6          1.99592    -0.53167   
    11. BD (   1) C   5 - C  13          1.93974    -0.53486  137(v),132(v),146(v),136(v)
                                                    148(v),139(g),141(g),150(g)
    12. BD (   1) C   7 - H   8          1.99592    -0.53167   
    13. BD (   1) C   7 - C   9          1.93974    -0.53486  137(v),148(v),150(v),136(v)
                                                    132(v),138(g),143(g),146(g)
    14. BD (   1) C   7 - C  11          1.98846    -0.54884  146(v),150(v),143(g),148(g)
                                                    133(v),139(v)
    15. BD (   1) C   9 - H  10          1.98110    -0.53730  147(g)
    16. BD (   1) C   9 - C  13          1.98041    -0.56007  132(v),141(v),143(v),148(v)
                                                    146(g),150(g)
    17. BD (   1) C  11 - H  12          1.99592    -0.53167   
    18. BD (   1) C  11 - C  13          1.93974    -0.53486  137(v),143(v),146(v),136(v)
                                                    141(v),140(g),148(g),150(g)
    19. BD (   1) C  13 - H  14          1.98110    -0.53730  147(g)
    20. CR (   1) C   1                  1.99915   -10.07386  63(v),137(v),141(v),43(v)
    21. CR (   1) C   3                  1.99853   -10.03642  137(g),52(v),132(v),143(v)
    22. CR (   1) C   4                  1.99853   -10.03642  137(g),42(v),141(v),148(v)
    23. CR (   1) C   5                  1.99915   -10.07386  29(v),137(v),132(v),53(v)
    24. CR (   1) C   7                  1.99915   -10.07386  105(v),137(v),148(v),43(v)
    25. CR (   1) C   9                  1.99917   -10.08005  118(v),30(v),78(v)
    26. CR (   1) C  11                  1.99915   -10.07386  77(v),137(v),143(v),53(v)
    27. CR (   1) C  13                  1.99917   -10.08005  90(v),64(v),106(v)
    28. RY*(   1) C   1                  0.00333     1.27781   
    29. RY*(   2) C   1                  0.00183     1.35625   
    30. RY*(   3) C   1                  0.00141     1.45318   
    31. RY*(   4) C   1                  0.00091     1.04860   
    32. RY*(   5) C   1                  0.00044     1.72807   
    33. RY*(   6) C   1                  0.00033     1.83928   
    34. RY*(   7) C   1                  0.00020     2.60657   
    35. RY*(   8) C   1                  0.00004     2.26038   
    36. RY*(   9) C   1                  0.00002     2.27707   
    37. RY*(  10) C   1                  0.00000     3.93079   
    38. RY*(   1) H   2                  0.00171     0.55825   
    39. RY*(   2) H   2                  0.00009     2.37641   
    40. RY*(   3) H   2                  0.00007     2.40959   
    41. RY*(   4) H   2                  0.00002     3.05528   
    42. RY*(   1) C   3                  0.00407     0.84511   
    43. RY*(   2) C   3                  0.00189     1.14693   
    44. RY*(   3) C   3                  0.00128     1.03549   
    45. RY*(   4) C   3                  0.00072     1.73863   
    46. RY*(   5) C   3                  0.00058     1.64512   
    47. RY*(   6) C   3                  0.00042     2.19760   
    48. RY*(   7) C   3                  0.00007     2.18877   
    49. RY*(   8) C   3                  0.00004     2.28576   
    50. RY*(   9) C   3                  0.00002     2.32154   
    51. RY*(  10) C   3                  0.00000     4.03244   
    52. RY*(   1) C   4                  0.00407     0.84511   
    53. RY*(   2) C   4                  0.00189     1.14693   
    54. RY*(   3) C   4                  0.00128     1.03549   
    55. RY*(   4) C   4                  0.00072     1.73863   
    56. RY*(   5) C   4                  0.00058     1.64512   
    57. RY*(   6) C   4                  0.00042     2.19760   
    58. RY*(   7) C   4                  0.00007     2.18877   
    59. RY*(   8) C   4                  0.00004     2.28576   
    60. RY*(   9) C   4                  0.00002     2.32154   
    61. RY*(  10) C   4                  0.00000     4.03244   
    62. RY*(   1) C   5                  0.00333     1.27781   
    63. RY*(   2) C   5                  0.00183     1.35625   
    64. RY*(   3) C   5                  0.00141     1.45318   
    65. RY*(   4) C   5                  0.00091     1.04860   
    66. RY*(   5) C   5                  0.00044     1.72807   
    67. RY*(   6) C   5                  0.00033     1.83928   
    68. RY*(   7) C   5                  0.00020     2.60657   
    69. RY*(   8) C   5                  0.00004     2.26038   
    70. RY*(   9) C   5                  0.00002     2.27707   
    71. RY*(  10) C   5                  0.00000     3.93079   
    72. RY*(   1) H   6                  0.00171     0.55825   
    73. RY*(   2) H   6                  0.00009     2.37641   
    74. RY*(   3) H   6                  0.00007     2.40959   
    75. RY*(   4) H   6                  0.00002     3.05528   
    76. RY*(   1) C   7                  0.00333     1.27781   
    77. RY*(   2) C   7                  0.00183     1.35625   
    78. RY*(   3) C   7                  0.00141     1.45318   
    79. RY*(   4) C   7                  0.00091     1.04860   
    80. RY*(   5) C   7                  0.00044     1.72807   
    81. RY*(   6) C   7                  0.00033     1.83928   
    82. RY*(   7) C   7                  0.00020     2.60657   
    83. RY*(   8) C   7                  0.00004     2.26038   
    84. RY*(   9) C   7                  0.00002     2.27707   
    85. RY*(  10) C   7                  0.00000     3.93079   
    86. RY*(   1) H   8                  0.00171     0.55825   
    87. RY*(   2) H   8                  0.00009     2.37641   
    88. RY*(   3) H   8                  0.00007     2.40959   
    89. RY*(   4) H   8                  0.00002     3.05528   
    90. RY*(   1) C   9                  0.00199     1.13740   
    91. RY*(   2) C   9                  0.00153     1.16220   
    92. RY*(   3) C   9                  0.00128     1.67273   
    93. RY*(   4) C   9                  0.00084     1.76127   
    94. RY*(   5) C   9                  0.00063     1.44702   
    95. RY*(   6) C   9                  0.00047     1.50821   
    96. RY*(   7) C   9                  0.00022     2.43579   
    97. RY*(   8) C   9                  0.00005     2.23570   
    98. RY*(   9) C   9                  0.00003     2.31576   
    99. RY*(  10) C   9                  0.00000     3.96130   
   100. RY*(   1) H  10                  0.00095     0.55362   
   101. RY*(   2) H  10                  0.00009     2.39408   
   102. RY*(   3) H  10                  0.00009     2.36678   
   103. RY*(   4) H  10                  0.00002     3.04327   
   104. RY*(   1) C  11                  0.00333     1.27781   
   105. RY*(   2) C  11                  0.00183     1.35625   
   106. RY*(   3) C  11                  0.00141     1.45318   
   107. RY*(   4) C  11                  0.00091     1.04860   
   108. RY*(   5) C  11                  0.00044     1.72807   
   109. RY*(   6) C  11                  0.00033     1.83928   
   110. RY*(   7) C  11                  0.00020     2.60657   
   111. RY*(   8) C  11                  0.00004     2.26038   
   112. RY*(   9) C  11                  0.00002     2.27707   
   113. RY*(  10) C  11                  0.00000     3.93079   
   114. RY*(   1) H  12                  0.00171     0.55825   
   115. RY*(   2) H  12                  0.00009     2.37641   
   116. RY*(   3) H  12                  0.00007     2.40959   
   117. RY*(   4) H  12                  0.00002     3.05528   
   118. RY*(   1) C  13                  0.00199     1.13740   
   119. RY*(   2) C  13                  0.00153     1.16220   
   120. RY*(   3) C  13                  0.00128     1.67273   
   121. RY*(   4) C  13                  0.00084     1.76127   
   122. RY*(   5) C  13                  0.00063     1.44702   
   123. RY*(   6) C  13                  0.00047     1.50821   
   124. RY*(   7) C  13                  0.00022     2.43579   
   125. RY*(   8) C  13                  0.00005     2.23570   
   126. RY*(   9) C  13                  0.00003     2.31576   
   127. RY*(  10) C  13                  0.00000     3.96130   
   128. RY*(   1) H  14                  0.00095     0.55362   
   129. RY*(   2) H  14                  0.00009     2.39408   
   130. RY*(   3) H  14                  0.00009     2.36678   
   131. RY*(   4) H  14                  0.00002     3.04327   
   132. BD*(   1) C   1 - H   2          0.03224     0.48486   
   133. BD*(   1) C   1 - C   3          0.03210     0.32394   
   134. BD*(   1) C   1 - C   5          0.00172     0.33700   
   135. BD*(   1) C   1 - C   9          0.00348     0.31053   
   136. BD*(   1) C   3 - C   4          0.05090     0.42525   
   137. BD*(   2) C   3 - C   4          0.21879     0.13787  136(g),133(g),138(g),139(g)
                                                    140(g),134(v),145(v),42(g)
                                                    52(g),135(v),142(v),144(v)
                                                    149(v)
   138. BD*(   1) C   3 - C   7          0.03210     0.32394   
   139. BD*(   1) C   4 - C   5          0.03210     0.32394   
   140. BD*(   1) C   4 - C  11          0.03210     0.32394   
   141. BD*(   1) C   5 - H   6          0.03224     0.48486   
   142. BD*(   1) C   5 - C  13          0.00348     0.31053   
   143. BD*(   1) C   7 - H   8          0.03224     0.48486   
   144. BD*(   1) C   7 - C   9          0.00348     0.31053   
   145. BD*(   1) C   7 - C  11          0.00172     0.33700   
   146. BD*(   1) C   9 - H  10          0.02004     0.48682   
   147. BD*(   1) C   9 - C  13          0.00276     0.34330   
   148. BD*(   1) C  11 - H  12          0.03224     0.48486   
   149. BD*(   1) C  11 - C  13          0.00348     0.31053   
   150. BD*(   1) C  13 - H  14          0.02004     0.48682   
       -------------------------------
              Total Lewis   53.33665  ( 98.7716%)
        Valence non-Lewis    0.58724  (  1.0875%)
        Rydberg non-Lewis    0.07612  (  0.1410%)
       -------------------------------
            Total unit  1   54.00000  (100.0000%)
           Charge unit  1    0.00000
 1\1\GINC-N6050\FOpt\RB3LYP\6-31G(d,p)\C8H6\JIAMINGD\07-Apr-2025\0\\# o
 pt freq b3lyp/6-31g(d,p) geom=connectivity pop=nboread\\M0001\\0,1\C,0
 .7791086216,-1.1812640176,0.2851881236\H,1.4763759749,-2.020206853,0.2
 808714587\C,0.6961104901,0.0000000002,1.2967339273\C,-0.696110492,0.00
 00000002,1.2967339273\C,-0.7791086235,-1.1812640176,0.2851881236\H,-1.
 4763759768,-2.020206853,0.2808714587\C,0.7791086216,1.181264018,0.2851
 881236\H,1.4763759749,2.0202068534,0.2808714587\C,0.7729392778,0.00000
 00002,-0.7693028232\H,1.3978069905,0.0000000002,-1.6595502552\C,-0.779
 1086235,1.181264018,0.2851881236\H,-1.4763759768,2.0202068534,0.280871
 4587\C,-0.7729392796,0.0000000002,-0.7693028232\H,-1.3978069924,0.0000
 000002,-1.6595502552\\Version=ES64L-G16RevA.03\State=1-A1\HF=-308.1602
 126\RMSD=5.254e-09\RMSF=5.225e-05\Dipole=0.,0.,-1.0280876\Quadrupole=0
 .2690523,1.6428238,-1.9118761,0.,0.,0.\PG=C02V [SGV(C4H2),X(C4H4)]\\@


 ORIGINALITY CONSISTS NOT IN SAYING WHAT NO ONE HAS EVER SAID BEFORE, 
 BUT IN SAYING WHAT YOU THINK YOUR SELF.

                                    -- JAMES F. STEPHEN
 Job cpu time:       0 days  0 hours  2 minutes 44.3 seconds.
 Elapsed time:       0 days  0 hours  0 minutes 21.0 seconds.
 File lengths (MBytes):  RWF=     14 Int=      0 D2E=      0 Chk=      3 Scr=      1
 Normal termination of Gaussian 16 at Mon Apr  7 19:33:44 2025.
 Link1:  Proceeding to internal job step number  2.
 ----------------------------------------------------------------------
 #N Geom=AllCheck Guess=TCheck SCRF=Check GenChk RB3LYP/6-31G(d,p) Freq
 ----------------------------------------------------------------------
 1/10=4,29=7,30=1,38=1,40=1/1,3;
 2/12=2,40=1/2;
 3/5=1,6=6,7=101,11=2,14=-4,25=1,30=1,70=2,71=2,74=-5,116=1,140=1/1,2,3;
 4/5=101/1;
 5/5=2,38=6,98=1/2;
 8/6=4,10=90,11=11/1;
 11/6=1,8=1,9=11,15=111,16=1/1,2,10;
 10/6=1/2;
 6/7=2,8=2,9=2,10=2,28=1,40=2/1,7;
 7/8=1,10=1,25=1/1,2,3,16;
 1/10=4,30=1/3;
 99//99;
 Structure from the checkpoint file:  "parent-cubene1.chk"
 -----
 M0001
 -----
 Charge =  0 Multiplicity = 1
 Redundant internal coordinates found in file.  (old form).
 C,0,0.7791086216,-1.1812640176,0.2851881236
 H,0,1.4763759749,-2.020206853,0.2808714587
 C,0,0.6961104901,0.0000000002,1.2967339273
 C,0,-0.696110492,0.0000000002,1.2967339273
 C,0,-0.7791086235,-1.1812640176,0.2851881236
 H,0,-1.4763759768,-2.020206853,0.2808714587
 C,0,0.7791086216,1.181264018,0.2851881236
 H,0,1.4763759749,2.0202068534,0.2808714587
 C,0,0.7729392778,0.0000000002,-0.7693028232
 H,0,1.3978069905,0.0000000002,-1.6595502552
 C,0,-0.7791086235,1.181264018,0.2851881236
 H,0,-1.4763759768,2.0202068534,0.2808714587
 C,0,-0.7729392796,0.0000000002,-0.7693028232
 H,0,-1.3978069924,0.0000000002,-1.6595502552
 Recover connectivity data from disk.

 GradGradGradGradGradGradGradGradGradGradGradGradGradGradGradGradGradGrad
 Berny optimization.
 Initialization pass.
                           ----------------------------
                           !    Initial Parameters    !
                           ! (Angstroms and Degrees)  !
 --------------------------                            --------------------------
 ! Name  Definition              Value          Derivative Info.                !
 --------------------------------------------------------------------------------
 ! R1    R(1,2)                  1.0909         calculate D2E/DX2 analytically  !
 ! R2    R(1,3)                  1.5574         calculate D2E/DX2 analytically  !
 ! R3    R(1,5)                  1.5582         calculate D2E/DX2 analytically  !
 ! R4    R(1,9)                  1.5835         calculate D2E/DX2 analytically  !
 ! R5    R(3,4)                  1.3922         calculate D2E/DX2 analytically  !
 ! R6    R(3,7)                  1.5574         calculate D2E/DX2 analytically  !
 ! R7    R(4,5)                  1.5574         calculate D2E/DX2 analytically  !
 ! R8    R(4,11)                 1.5574         calculate D2E/DX2 analytically  !
 ! R9    R(5,6)                  1.0909         calculate D2E/DX2 analytically  !
 ! R10   R(5,13)                 1.5835         calculate D2E/DX2 analytically  !
 ! R11   R(7,8)                  1.0909         calculate D2E/DX2 analytically  !
 ! R12   R(7,9)                  1.5835         calculate D2E/DX2 analytically  !
 ! R13   R(7,11)                 1.5582         calculate D2E/DX2 analytically  !
 ! R14   R(9,10)                 1.0877         calculate D2E/DX2 analytically  !
 ! R15   R(9,13)                 1.5459         calculate D2E/DX2 analytically  !
 ! R16   R(11,12)                1.0909         calculate D2E/DX2 analytically  !
 ! R17   R(11,13)                1.5835         calculate D2E/DX2 analytically  !
 ! R18   R(13,14)                1.0877         calculate D2E/DX2 analytically  !
 ! A1    A(2,1,3)              128.3121         calculate D2E/DX2 analytically  !
 ! A2    A(2,1,5)              129.7305         calculate D2E/DX2 analytically  !
 ! A3    A(2,1,9)              124.9991         calculate D2E/DX2 analytically  !
 ! A4    A(3,1,5)               86.9451         calculate D2E/DX2 analytically  !
 ! A5    A(3,1,9)               82.3279         calculate D2E/DX2 analytically  !
 ! A6    A(5,1,9)               89.7768         calculate D2E/DX2 analytically  !
 ! A7    A(1,3,4)               93.0549         calculate D2E/DX2 analytically  !
 ! A8    A(1,3,7)               98.6615         calculate D2E/DX2 analytically  !
 ! A9    A(4,3,7)               93.0549         calculate D2E/DX2 analytically  !
 ! A10   A(3,4,5)               93.0549         calculate D2E/DX2 analytically  !
 ! A11   A(3,4,11)              93.0549         calculate D2E/DX2 analytically  !
 ! A12   A(5,4,11)              98.6615         calculate D2E/DX2 analytically  !
 ! A13   A(1,5,4)               86.9451         calculate D2E/DX2 analytically  !
 ! A14   A(1,5,6)              129.7305         calculate D2E/DX2 analytically  !
 ! A15   A(1,5,13)              89.7768         calculate D2E/DX2 analytically  !
 ! A16   A(4,5,6)              128.3121         calculate D2E/DX2 analytically  !
 ! A17   A(4,5,13)              82.3279         calculate D2E/DX2 analytically  !
 ! A18   A(6,5,13)             124.9991         calculate D2E/DX2 analytically  !
 ! A19   A(3,7,8)              128.3121         calculate D2E/DX2 analytically  !
 ! A20   A(3,7,9)               82.3279         calculate D2E/DX2 analytically  !
 ! A21   A(3,7,11)              86.9451         calculate D2E/DX2 analytically  !
 ! A22   A(8,7,9)              124.9991         calculate D2E/DX2 analytically  !
 ! A23   A(8,7,11)             129.7305         calculate D2E/DX2 analytically  !
 ! A24   A(9,7,11)              89.7768         calculate D2E/DX2 analytically  !
 ! A25   A(1,9,7)               96.4897         calculate D2E/DX2 analytically  !
 ! A26   A(1,9,10)             122.8766         calculate D2E/DX2 analytically  !
 ! A27   A(1,9,13)              90.2232         calculate D2E/DX2 analytically  !
 ! A28   A(7,9,10)             122.8766         calculate D2E/DX2 analytically  !
 ! A29   A(7,9,13)              90.2232         calculate D2E/DX2 analytically  !
 ! A30   A(10,9,13)            125.0651         calculate D2E/DX2 analytically  !
 ! A31   A(4,11,7)              86.9451         calculate D2E/DX2 analytically  !
 ! A32   A(4,11,12)            128.3121         calculate D2E/DX2 analytically  !
 ! A33   A(4,11,13)             82.3279         calculate D2E/DX2 analytically  !
 ! A34   A(7,11,12)            129.7305         calculate D2E/DX2 analytically  !
 ! A35   A(7,11,13)             89.7768         calculate D2E/DX2 analytically  !
 ! A36   A(12,11,13)           124.9991         calculate D2E/DX2 analytically  !
 ! A37   A(5,13,9)              90.2232         calculate D2E/DX2 analytically  !
 ! A38   A(5,13,11)             96.4897         calculate D2E/DX2 analytically  !
 ! A39   A(5,13,14)            122.8766         calculate D2E/DX2 analytically  !
 ! A40   A(9,13,11)             90.2232         calculate D2E/DX2 analytically  !
 ! A41   A(9,13,14)            125.0651         calculate D2E/DX2 analytically  !
 ! A42   A(11,13,14)           122.8766         calculate D2E/DX2 analytically  !
 ! D1    D(2,1,3,4)           -140.6782         calculate D2E/DX2 analytically  !
 ! D2    D(2,1,3,7)            125.7606         calculate D2E/DX2 analytically  !
 ! D3    D(5,1,3,4)              0.0            calculate D2E/DX2 analytically  !
 ! D4    D(5,1,3,7)            -93.5612         calculate D2E/DX2 analytically  !
 ! D5    D(9,1,3,4)             90.1863         calculate D2E/DX2 analytically  !
 ! D6    D(9,1,3,7)             -3.3748         calculate D2E/DX2 analytically  !
 ! D7    D(2,1,5,4)            139.7205         calculate D2E/DX2 analytically  !
 ! D8    D(2,1,5,6)              0.0            calculate D2E/DX2 analytically  !
 ! D9    D(2,1,5,13)          -137.9505         calculate D2E/DX2 analytically  !
 ! D10   D(3,1,5,4)              0.0            calculate D2E/DX2 analytically  !
 ! D11   D(3,1,5,6)           -139.7205         calculate D2E/DX2 analytically  !
 ! D12   D(3,1,5,13)            82.3289         calculate D2E/DX2 analytically  !
 ! D13   D(9,1,5,4)            -82.3289         calculate D2E/DX2 analytically  !
 ! D14   D(9,1,5,6)            137.9505         calculate D2E/DX2 analytically  !
 ! D15   D(9,1,5,13)             0.0            calculate D2E/DX2 analytically  !
 ! D16   D(2,1,9,7)           -128.7121         calculate D2E/DX2 analytically  !
 ! D17   D(2,1,9,10)             7.677          calculate D2E/DX2 analytically  !
 ! D18   D(2,1,9,13)           141.0378         calculate D2E/DX2 analytically  !
 ! D19   D(3,1,9,7)              3.3025         calculate D2E/DX2 analytically  !
 ! D20   D(3,1,9,10)           139.6917         calculate D2E/DX2 analytically  !
 ! D21   D(3,1,9,13)           -86.9476         calculate D2E/DX2 analytically  !
 ! D22   D(5,1,9,7)             90.2501         calculate D2E/DX2 analytically  !
 ! D23   D(5,1,9,10)          -133.3607         calculate D2E/DX2 analytically  !
 ! D24   D(5,1,9,13)             0.0            calculate D2E/DX2 analytically  !
 ! D25   D(1,3,4,5)              0.0            calculate D2E/DX2 analytically  !
 ! D26   D(1,3,4,11)           -98.8515         calculate D2E/DX2 analytically  !
 ! D27   D(7,3,4,5)             98.8515         calculate D2E/DX2 analytically  !
 ! D28   D(7,3,4,11)             0.0            calculate D2E/DX2 analytically  !
 ! D29   D(1,3,7,8)           -125.7606         calculate D2E/DX2 analytically  !
 ! D30   D(1,3,7,9)              3.3748         calculate D2E/DX2 analytically  !
 ! D31   D(1,3,7,11)            93.5612         calculate D2E/DX2 analytically  !
 ! D32   D(4,3,7,8)            140.6782         calculate D2E/DX2 analytically  !
 ! D33   D(4,3,7,9)            -90.1863         calculate D2E/DX2 analytically  !
 ! D34   D(4,3,7,11)             0.0            calculate D2E/DX2 analytically  !
 ! D35   D(3,4,5,1)              0.0            calculate D2E/DX2 analytically  !
 ! D36   D(3,4,5,6)            140.6782         calculate D2E/DX2 analytically  !
 ! D37   D(3,4,5,13)           -90.1863         calculate D2E/DX2 analytically  !
 ! D38   D(11,4,5,1)            93.5612         calculate D2E/DX2 analytically  !
 ! D39   D(11,4,5,6)          -125.7606         calculate D2E/DX2 analytically  !
 ! D40   D(11,4,5,13)            3.3748         calculate D2E/DX2 analytically  !
 ! D41   D(3,4,11,7)             0.0            calculate D2E/DX2 analytically  !
 ! D42   D(3,4,11,12)         -140.6782         calculate D2E/DX2 analytically  !
 ! D43   D(3,4,11,13)           90.1863         calculate D2E/DX2 analytically  !
 ! D44   D(5,4,11,7)           -93.5612         calculate D2E/DX2 analytically  !
 ! D45   D(5,4,11,12)          125.7606         calculate D2E/DX2 analytically  !
 ! D46   D(5,4,11,13)           -3.3748         calculate D2E/DX2 analytically  !
 ! D47   D(1,5,13,9)             0.0            calculate D2E/DX2 analytically  !
 ! D48   D(1,5,13,11)          -90.2501         calculate D2E/DX2 analytically  !
 ! D49   D(1,5,13,14)          133.3607         calculate D2E/DX2 analytically  !
 ! D50   D(4,5,13,9)            86.9476         calculate D2E/DX2 analytically  !
 ! D51   D(4,5,13,11)           -3.3025         calculate D2E/DX2 analytically  !
 ! D52   D(4,5,13,14)         -139.6917         calculate D2E/DX2 analytically  !
 ! D53   D(6,5,13,9)          -141.0378         calculate D2E/DX2 analytically  !
 ! D54   D(6,5,13,11)          128.7121         calculate D2E/DX2 analytically  !
 ! D55   D(6,5,13,14)           -7.677          calculate D2E/DX2 analytically  !
 ! D56   D(3,7,9,1)             -3.3025         calculate D2E/DX2 analytically  !
 ! D57   D(3,7,9,10)          -139.6917         calculate D2E/DX2 analytically  !
 ! D58   D(3,7,9,13)            86.9476         calculate D2E/DX2 analytically  !
 ! D59   D(8,7,9,1)            128.7121         calculate D2E/DX2 analytically  !
 ! D60   D(8,7,9,10)            -7.677          calculate D2E/DX2 analytically  !
 ! D61   D(8,7,9,13)          -141.0378         calculate D2E/DX2 analytically  !
 ! D62   D(11,7,9,1)           -90.2501         calculate D2E/DX2 analytically  !
 ! D63   D(11,7,9,10)          133.3607         calculate D2E/DX2 analytically  !
 ! D64   D(11,7,9,13)            0.0            calculate D2E/DX2 analytically  !
 ! D65   D(3,7,11,4)             0.0            calculate D2E/DX2 analytically  !
 ! D66   D(3,7,11,12)          139.7205         calculate D2E/DX2 analytically  !
 ! D67   D(3,7,11,13)          -82.3289         calculate D2E/DX2 analytically  !
 ! D68   D(8,7,11,4)          -139.7205         calculate D2E/DX2 analytically  !
 ! D69   D(8,7,11,12)            0.0            calculate D2E/DX2 analytically  !
 ! D70   D(8,7,11,13)          137.9505         calculate D2E/DX2 analytically  !
 ! D71   D(9,7,11,4)            82.3289         calculate D2E/DX2 analytically  !
 ! D72   D(9,7,11,12)         -137.9505         calculate D2E/DX2 analytically  !
 ! D73   D(9,7,11,13)            0.0            calculate D2E/DX2 analytically  !
 ! D74   D(1,9,13,5)             0.0            calculate D2E/DX2 analytically  !
 ! D75   D(1,9,13,11)           96.4907         calculate D2E/DX2 analytically  !
 ! D76   D(1,9,13,14)         -131.7547         calculate D2E/DX2 analytically  !
 ! D77   D(7,9,13,5)           -96.4907         calculate D2E/DX2 analytically  !
 ! D78   D(7,9,13,11)            0.0            calculate D2E/DX2 analytically  !
 ! D79   D(7,9,13,14)          131.7547         calculate D2E/DX2 analytically  !
 ! D80   D(10,9,13,5)          131.7547         calculate D2E/DX2 analytically  !
 ! D81   D(10,9,13,11)        -131.7547         calculate D2E/DX2 analytically  !
 ! D82   D(10,9,13,14)           0.0            calculate D2E/DX2 analytically  !
 ! D83   D(4,11,13,5)            3.3025         calculate D2E/DX2 analytically  !
 ! D84   D(4,11,13,9)          -86.9476         calculate D2E/DX2 analytically  !
 ! D85   D(4,11,13,14)         139.6917         calculate D2E/DX2 analytically  !
 ! D86   D(7,11,13,5)           90.2501         calculate D2E/DX2 analytically  !
 ! D87   D(7,11,13,9)            0.0            calculate D2E/DX2 analytically  !
 ! D88   D(7,11,13,14)        -133.3607         calculate D2E/DX2 analytically  !
 ! D89   D(12,11,13,5)        -128.7121         calculate D2E/DX2 analytically  !
 ! D90   D(12,11,13,9)         141.0378         calculate D2E/DX2 analytically  !
 ! D91   D(12,11,13,14)          7.677          calculate D2E/DX2 analytically  !
 --------------------------------------------------------------------------------
 Trust Radius=3.00D-01 FncErr=1.00D-07 GrdErr=1.00D-07 EigMax=2.50D+02 EigMin=1.00D-04
 Number of steps in this run=      2 maximum allowed number of steps=      2.
 GradGradGradGradGradGradGradGradGradGradGradGradGradGradGradGradGradGrad

                          Input orientation:                          
 ---------------------------------------------------------------------
 Center     Atomic      Atomic             Coordinates (Angstroms)
 Number     Number       Type             X           Y           Z
 ---------------------------------------------------------------------
      1          6           0        0.779109   -1.181264    0.285188
      2          1           0        1.476376   -2.020207    0.280871
      3          6           0        0.696110    0.000000    1.296734
      4          6           0       -0.696110    0.000000    1.296734
      5          6           0       -0.779109   -1.181264    0.285188
      6          1           0       -1.476376   -2.020207    0.280871
      7          6           0        0.779109    1.181264    0.285188
      8          1           0        1.476376    2.020207    0.280871
      9          6           0        0.772939    0.000000   -0.769303
     10          1           0        1.397807    0.000000   -1.659550
     11          6           0       -0.779109    1.181264    0.285188
     12          1           0       -1.476376    2.020207    0.280871
     13          6           0       -0.772939    0.000000   -0.769303
     14          1           0       -1.397807    0.000000   -1.659550
 ---------------------------------------------------------------------
                    Distance matrix (angstroms):
                    1          2          3          4          5
     1  C    0.000000
     2  H    1.090883   0.000000
     3  C    1.557401   2.392076   0.000000
     4  C    2.143567   3.135747   1.392221   0.000000
     5  C    1.558217   2.406461   2.143567   1.557401   0.000000
     6  H    2.406461   2.952752   3.135747   2.392076   1.090883
     7  C    2.362528   3.276525   1.557401   2.143567   2.830120
     8  H    3.276525   4.040414   2.392076   3.135747   3.916203
     9  C    1.583469   2.383050   2.067465   2.535077   2.217248
    10  H    2.358003   2.802257   3.038420   3.622721   3.149024
    11  C    2.830120   3.916203   2.143567   1.557401   2.362528
    12  H    3.916203   5.004367   3.135747   2.392076   3.276525
    13  C    2.217248   3.200550   2.535077   2.067465   1.583469
    14  H    3.149024   4.013403   3.622721   3.038420   2.358003
                    6          7          8          9         10
     6  H    0.000000
     7  C    3.916203   0.000000
     8  H    5.004367   1.090883   0.000000
     9  C    3.200550   1.583469   2.383050   0.000000
    10  H    4.013403   2.358003   2.802257   1.087658   0.000000
    11  C    3.276525   1.558217   2.406461   2.217248   3.149024
    12  H    4.040414   2.406461   2.952752   3.200550   4.013403
    13  C    2.383050   2.217248   3.200550   1.545879   2.346205
    14  H    2.802257   3.149024   4.013403   2.346205   2.795614
                   11         12         13         14
    11  C    0.000000
    12  H    1.090883   0.000000
    13  C    1.583469   2.383050   0.000000
    14  H    2.358003   2.802257   1.087658   0.000000
 Stoichiometry    C8H6
 Framework group  C2V[SGV(C4H2),X(C4H4)]
 Deg. of freedom    11
 Full point group                 C2V     NOp   4
 Largest Abelian subgroup         C2V     NOp   4
 Largest concise Abelian subgroup C2V     NOp   4
                         Standard orientation:                         
 ---------------------------------------------------------------------
 Center     Atomic      Atomic             Coordinates (Angstroms)
 Number     Number       Type             X           Y           Z
 ---------------------------------------------------------------------
      1          6           0       -1.181264    0.779109   -0.081890
      2          1           0       -2.020207    1.476376   -0.077574
      3          6           0        0.000000    0.696110   -1.093436
      4          6           0       -0.000000   -0.696110   -1.093436
      5          6           0       -1.181264   -0.779109   -0.081890
      6          1           0       -2.020207   -1.476376   -0.077574
      7          6           0        1.181264    0.779109   -0.081890
      8          1           0        2.020207    1.476376   -0.077574
      9          6           0        0.000000    0.772939    0.972600
     10          1           0        0.000000    1.397807    1.862848
     11          6           0        1.181264   -0.779109   -0.081890
     12          1           0        2.020207   -1.476376   -0.077574
     13          6           0       -0.000000   -0.772939    0.972600
     14          1           0       -0.000000   -1.397807    1.862848
 ---------------------------------------------------------------------
 Rotational constants (GHZ):           3.9964959           3.5575842           3.3411050
 Standard basis: 6-31G(d,p) (6D, 7F)
 There are    46 symmetry adapted cartesian basis functions of A1  symmetry.
 There are    29 symmetry adapted cartesian basis functions of A2  symmetry.
 There are    29 symmetry adapted cartesian basis functions of B1  symmetry.
 There are    46 symmetry adapted cartesian basis functions of B2  symmetry.
 There are    46 symmetry adapted basis functions of A1  symmetry.
 There are    29 symmetry adapted basis functions of A2  symmetry.
 There are    29 symmetry adapted basis functions of B1  symmetry.
 There are    46 symmetry adapted basis functions of B2  symmetry.
   150 basis functions,   266 primitive gaussians,   150 cartesian basis functions
    27 alpha electrons       27 beta electrons
       nuclear repulsion energy       347.2810990898 Hartrees.
 NAtoms=   14 NActive=   14 NUniq=    5 SFac= 4.00D+00 NAtFMM=   60 NAOKFM=F Big=F
 Integral buffers will be    131072 words long.
 Raffenetti 2 integral format.
 Two-electron integral symmetry is turned on.
 One-electron integrals computed using PRISM.
 NBasis=   150 RedAO= T EigKep=  2.04D-04  NBF=    46    29    29    46
 NBsUse=   150 1.00D-06 EigRej= -1.00D+00 NBFU=    46    29    29    46
 Initial guess from the checkpoint file:  "parent-cubene1.chk"
 B after Tr=     0.000000    0.000000    0.000000
         Rot=    1.000000    0.000000   -0.000000    0.000000 Ang=   0.00 deg.
 Initial guess orbital symmetries:
       Occupied  (A1) (B2) (B1) (A1) (A2) (B2) (A1) (B2) (A1) (B1)
                 (A1) (B2) (A2) (A1) (B2) (A1) (B1) (B2) (A1) (B1)
                 (A1) (B2) (B1) (A2) (A1) (A2) (A1)
       Virtual   (B2) (A1) (B1) (B2) (A1) (B1) (B2) (A2) (B2) (A1)
                 (B1) (A2) (B2) (A1) (B2) (A2) (A2) (B2) (A1) (B2)
                 (A1) (B1) (A1) (B1) (B1) (A1) (A2) (B2) (A1) (A2)
                 (B2) (B2) (A1) (B1) (A2) (B2) (B1) (B2) (A2) (A1)
                 (B2) (A2) (A1) (B2) (B1) (B2) (A1) (A1) (B1) (A2)
                 (B2) (A1) (A1) (B1) (B2) (A1) (B1) (A1) (B1) (A2)
                 (B2) (A2) (B1) (A1) (B1) (A1) (B2) (B2) (B1) (A2)
                 (A2) (A1) (A1) (B2) (A2) (A1) (A1) (B1) (B2) (B1)
                 (A1) (B2) (B2) (A1) (A2) (B1) (A1) (A2) (B2) (B1)
                 (A2) (A1) (B2) (B2) (A2) (A1) (B1) (B2) (B2) (A2)
                 (A1) (A2) (B2) (B1) (B2) (A2) (A2) (B2) (B2) (B1)
                 (A1) (B2) (A1) (A2) (B2) (A1) (A1) (B2) (B1) (A1)
                 (B2) (A2) (B2)
 Keep R1 ints in memory in symmetry-blocked form, NReq=80252863.
 Requested convergence on RMS density matrix=1.00D-08 within 128 cycles.
 Requested convergence on MAX density matrix=1.00D-06.
 Requested convergence on             energy=1.00D-06.
 No special actions if energy rises.
 SCF Done:  E(RB3LYP) =  -308.160212590     A.U. after    1 cycles
            NFock=  1  Conv=0.31D-08     -V/T= 2.0089
 DoSCS=F DFT=T ScalE2(SS,OS)=  1.000000  1.000000
 Range of M.O.s used for correlation:     1   150
 NBasis=   150 NAE=    27 NBE=    27 NFC=     0 NFV=     0
 NROrb=    150 NOA=    27 NOB=    27 NVA=   123 NVB=   123

 **** Warning!!: The largest alpha MO coefficient is  0.14671866D+02

 Symmetrizing basis deriv contribution to polar:
 IMax=3 JMax=2 DiffMx= 0.00D+00
 G2DrvN: will do    15 centers at a time, making    1 passes.
 Calling FoFCou, ICntrl=  3107 FMM=F I1Cent=   0 AccDes= 0.00D+00.
 End of G2Drv F.D. properties file   721 does not exist.
 End of G2Drv F.D. properties file   722 does not exist.
 End of G2Drv F.D. properties file   788 does not exist.
          IDoAtm=11111111111111
          Differentiating once with respect to electric field.
                with respect to dipole field.
          Differentiating once with respect to nuclear coordinates.
 Keep R1 ints in memory in symmetry-blocked form, NReq=80258740.
          There are    18 degrees of freedom in the 1st order CPHF.  IDoFFX=4 NUNeed=    18.
     18 vectors produced by pass  0 Test12= 1.85D-14 5.56D-09 XBig12= 1.02D+02 7.33D+00.
 AX will form    18 AO Fock derivatives at one time.
     18 vectors produced by pass  1 Test12= 1.85D-14 5.56D-09 XBig12= 6.83D+01 2.47D+00.
     18 vectors produced by pass  2 Test12= 1.85D-14 5.56D-09 XBig12= 2.67D+00 3.79D-01.
     18 vectors produced by pass  3 Test12= 1.85D-14 5.56D-09 XBig12= 3.46D-02 3.71D-02.
     18 vectors produced by pass  4 Test12= 1.85D-14 5.56D-09 XBig12= 2.84D-04 2.86D-03.
     18 vectors produced by pass  5 Test12= 1.85D-14 5.56D-09 XBig12= 1.81D-06 2.55D-04.
     16 vectors produced by pass  6 Test12= 1.85D-14 5.56D-09 XBig12= 4.66D-09 1.32D-05.
      5 vectors produced by pass  7 Test12= 1.85D-14 5.56D-09 XBig12= 1.05D-11 5.35D-07.
      3 vectors produced by pass  8 Test12= 1.85D-14 5.56D-09 XBig12= 2.08D-14 1.72D-08.
 InvSVY:  IOpt=1 It=  1 EMax= 4.44D-15
 Solved reduced A of dimension   132 with    18 vectors.
 Isotropic polarizability for W=    0.000000       67.10 Bohr**3.
 End of Minotr F.D. properties file   721 does not exist.
 End of Minotr F.D. properties file   722 does not exist.
 End of Minotr F.D. properties file   788 does not exist.

 **********************************************************************

            Population analysis using the SCF density.

 **********************************************************************

 Orbital symmetries:
       Occupied  (A1) (B2) (B1) (A1) (A2) (B2) (A1) (B2) (A1) (B1)
                 (A1) (B2) (A2) (A1) (B2) (A1) (B1) (B2) (A1) (B1)
                 (A1) (B2) (B1) (A2) (A1) (A2) (A1)
       Virtual   (B2) (A1) (B1) (B2) (A1) (B1) (B2) (A2) (B2) (A1)
                 (B1) (A2) (B2) (A1) (B2) (A2) (A2) (B2) (A1) (B2)
                 (A1) (B1) (A1) (B1) (B1) (A1) (A2) (B2) (A1) (A2)
                 (B2) (B2) (A1) (B1) (A2) (B2) (B1) (B2) (A2) (A1)
                 (B2) (A2) (A1) (B2) (B1) (B2) (A1) (A1) (B1) (A2)
                 (B2) (A1) (A1) (B1) (B2) (A1) (B1) (A1) (B1) (A2)
                 (B2) (A2) (B1) (A1) (B1) (A1) (B2) (B2) (B1) (A2)
                 (A2) (A1) (A1) (B2) (A2) (A1) (A1) (B1) (B2) (B1)
                 (A1) (B2) (B2) (A1) (A2) (B1) (A1) (A2) (B2) (B1)
                 (A2) (A1) (B2) (B2) (A2) (A1) (B1) (B2) (B2) (A2)
                 (A1) (A2) (B2) (B1) (B2) (A2) (A2) (B2) (B2) (B1)
                 (A1) (B2) (A1) (A2) (B2) (A1) (A1) (B2) (B1) (A1)
                 (B2) (A2) (B2)
 The electronic state is 1-A1.
 Alpha  occ. eigenvalues --  -10.21318 -10.21299 -10.20576 -10.20575 -10.20559
 Alpha  occ. eigenvalues --  -10.20558 -10.18373 -10.18314  -0.97534  -0.75551
 Alpha  occ. eigenvalues --   -0.73231  -0.72913  -0.57447  -0.57238  -0.53352
 Alpha  occ. eigenvalues --   -0.51472  -0.45955  -0.45712  -0.44782  -0.44464
 Alpha  occ. eigenvalues --   -0.33864  -0.32943  -0.30057  -0.29656  -0.27593
 Alpha  occ. eigenvalues --   -0.26653  -0.20892
 Alpha virt. eigenvalues --   -0.03418   0.05232   0.08219   0.08250   0.10359
 Alpha virt. eigenvalues --    0.14884   0.15484   0.16598   0.16677   0.16869
 Alpha virt. eigenvalues --    0.17975   0.19735   0.21271   0.26830   0.29374
 Alpha virt. eigenvalues --    0.29791   0.35809   0.37081   0.47777   0.47856
 Alpha virt. eigenvalues --    0.48595   0.50239   0.50940   0.51659   0.54826
 Alpha virt. eigenvalues --    0.55376   0.56636   0.56922   0.58755   0.62236
 Alpha virt. eigenvalues --    0.66697   0.69586   0.70805   0.72946   0.73287
 Alpha virt. eigenvalues --    0.75321   0.77787   0.78457   0.78605   0.79255
 Alpha virt. eigenvalues --    0.81584   0.81664   0.86258   0.87278   0.87306
 Alpha virt. eigenvalues --    0.89606   1.06153   1.06696   1.08747   1.19288
 Alpha virt. eigenvalues --    1.22495   1.25554   1.27622   1.29467   1.33467
 Alpha virt. eigenvalues --    1.56929   1.60615   1.60677   1.64372   1.68112
 Alpha virt. eigenvalues --    1.71317   1.73118   1.74149   1.74735   1.77149
 Alpha virt. eigenvalues --    1.84139   1.85780   1.86619   1.89130   1.89210
 Alpha virt. eigenvalues --    1.91404   1.93560   1.96340   2.10004   2.12131
 Alpha virt. eigenvalues --    2.13795   2.17420   2.19947   2.20719   2.24993
 Alpha virt. eigenvalues --    2.26545   2.26675   2.31235   2.35134   2.35807
 Alpha virt. eigenvalues --    2.37866   2.39035   2.43405   2.44086   2.44581
 Alpha virt. eigenvalues --    2.46416   2.46444   2.49332   2.52786   2.58098
 Alpha virt. eigenvalues --    2.60198   2.63218   2.63892   2.68156   2.70550
 Alpha virt. eigenvalues --    2.75014   2.76786   2.78397   2.86101   2.95190
 Alpha virt. eigenvalues --    2.95830   3.01602   3.03003   3.11009   3.21598
 Alpha virt. eigenvalues --    3.24197   3.35197   3.38012   3.53525   3.91733
 Alpha virt. eigenvalues --    4.31216   4.48275   4.49221   4.53040   4.89310
 Alpha virt. eigenvalues --    4.93826   5.04532   5.66931
          Condensed to atoms (all electrons):
               1          2          3          4          5          6
     1  C    5.094354   0.341500   0.317664  -0.137521   0.367125  -0.038204
     2  H    0.341500   0.662476  -0.023478   0.011836  -0.038204  -0.000442
     3  C    0.317664  -0.023478   5.174018   0.566980  -0.137521   0.011836
     4  C   -0.137521   0.011836   0.566980   5.174018   0.317664  -0.023478
     5  C    0.367125  -0.038204  -0.137521   0.317664   5.094354   0.341500
     6  H   -0.038204  -0.000442   0.011836  -0.023478   0.341500   0.662476
     7  C   -0.099965   0.004138   0.317664  -0.137521   0.019105  -0.001296
     8  H    0.004138   0.000046  -0.023478   0.011836  -0.001296   0.000057
     9  C    0.308726  -0.033707  -0.034339  -0.047907  -0.088714   0.007761
    10  H   -0.021685  -0.002037   0.003926   0.003827   0.002921  -0.000194
    11  C    0.019105  -0.001296  -0.137521   0.317664  -0.099965   0.004138
    12  H   -0.001296   0.000057   0.011836  -0.023478   0.004138   0.000046
    13  C   -0.088714   0.007761  -0.047907  -0.034339   0.308726  -0.033707
    14  H    0.002921  -0.000194   0.003827   0.003926  -0.021685  -0.002037
               7          8          9         10         11         12
     1  C   -0.099965   0.004138   0.308726  -0.021685   0.019105  -0.001296
     2  H    0.004138   0.000046  -0.033707  -0.002037  -0.001296   0.000057
     3  C    0.317664  -0.023478  -0.034339   0.003926  -0.137521   0.011836
     4  C   -0.137521   0.011836  -0.047907   0.003827   0.317664  -0.023478
     5  C    0.019105  -0.001296  -0.088714   0.002921  -0.099965   0.004138
     6  H   -0.001296   0.000057   0.007761  -0.000194   0.004138   0.000046
     7  C    5.094354   0.341500   0.308726  -0.021685   0.367125  -0.038204
     8  H    0.341500   0.662476  -0.033707  -0.002037  -0.038204  -0.000442
     9  C    0.308726  -0.033707   5.169130   0.363600  -0.088714   0.007761
    10  H   -0.021685  -0.002037   0.363600   0.587648   0.002921  -0.000194
    11  C    0.367125  -0.038204  -0.088714   0.002921   5.094354   0.341500
    12  H   -0.038204  -0.000442   0.007761  -0.000194   0.341500   0.662476
    13  C   -0.088714   0.007761   0.293745  -0.022345   0.308726  -0.033707
    14  H    0.002921  -0.000194  -0.022345  -0.001398  -0.021685  -0.002037
              13         14
     1  C   -0.088714   0.002921
     2  H    0.007761  -0.000194
     3  C   -0.047907   0.003827
     4  C   -0.034339   0.003926
     5  C    0.308726  -0.021685
     6  H   -0.033707  -0.002037
     7  C   -0.088714   0.002921
     8  H    0.007761  -0.000194
     9  C    0.293745  -0.022345
    10  H   -0.022345  -0.001398
    11  C    0.308726  -0.021685
    12  H   -0.033707  -0.002037
    13  C    5.169130   0.363600
    14  H    0.363600   0.587648
 Mulliken charges:
               1
     1  C   -0.068149
     2  H    0.071544
     3  C   -0.003506
     4  C   -0.003506
     5  C   -0.068149
     6  H    0.071544
     7  C   -0.068149
     8  H    0.071544
     9  C   -0.110017
    10  H    0.106733
    11  C   -0.068149
    12  H    0.071544
    13  C   -0.110017
    14  H    0.106733
 Sum of Mulliken charges =  -0.00000
 Mulliken charges with hydrogens summed into heavy atoms:
               1
     1  C    0.003395
     3  C   -0.003506
     4  C   -0.003506
     5  C    0.003395
     7  C    0.003395
     9  C   -0.003284
    11  C    0.003395
    13  C   -0.003284
 APT charges:
               1
     1  C    0.149024
     2  H   -0.035004
     3  C   -0.194015
     4  C   -0.194015
     5  C    0.149024
     6  H   -0.035004
     7  C    0.149024
     8  H   -0.035004
     9  C   -0.052717
    10  H    0.018692
    11  C    0.149024
    12  H   -0.035004
    13  C   -0.052717
    14  H    0.018692
 Sum of APT charges =  -0.00000
 APT charges with hydrogens summed into heavy atoms:
               1
     1  C    0.114020
     3  C   -0.194015
     4  C   -0.194015
     5  C    0.114020
     7  C    0.114020
     9  C   -0.034025
    11  C    0.114020
    13  C   -0.034025
 Electronic spatial extent (au):  <R**2>=            540.4149
 Charge=              0.0000 electrons
 Dipole moment (field-independent basis, Debye):
    X=              0.0000    Y=             -0.0000    Z=              2.6131  Tot=              2.6131
 Quadrupole moment (field-independent basis, Debye-Ang):
   XX=            -43.4441   YY=            -45.2918   ZZ=            -48.2253
   XY=              0.0000   XZ=             -0.0000   YZ=              0.0000
 Traceless Quadrupole moment (field-independent basis, Debye-Ang):
   XX=              2.2097   YY=              0.3619   ZZ=             -2.5715
   XY=              0.0000   XZ=             -0.0000   YZ=              0.0000
 Octapole moment (field-independent basis, Debye-Ang**2):
  XXX=             -0.0000  YYY=              0.0000  ZZZ=             14.0484  XYY=             -0.0000
  XXY=             -0.0000  XXZ=              0.1459  XZZ=              0.0000  YZZ=             -0.0000
  YYZ=              6.9248  XYZ=             -0.0000
 Hexadecapole moment (field-independent basis, Debye-Ang**3):
 XXXX=           -279.1555 YYYY=           -244.5758 ZZZZ=           -220.1537 XXXY=              0.0000
 XXXZ=              0.0000 YYYX=              0.0000 YYYZ=              0.0000 ZZZX=             -0.0000
 ZZZY=              0.0000 XXYY=            -80.1903 XXZZ=            -86.3253 YYZZ=            -78.1363
 XXYZ=             -0.0000 YYXZ=              0.0000 ZZXY=              0.0000
 N-N= 3.472810990898D+02 E-N=-1.408160624579D+03  KE= 3.054531365270D+02
 Symmetry A1   KE= 1.165581053320D+02
 Symmetry A2   KE= 4.048402101895D+01
 Symmetry B1   KE= 4.186587353846D+01
 Symmetry B2   KE= 1.065451366376D+02
  Exact polarizability:  70.597   0.000  70.780  -0.000   0.000  59.914
 Approx polarizability: 109.216  -0.000 134.063   0.000   0.000 105.285
 ******************************Gaussian NBO Version 3.1******************************
             N A T U R A L   A T O M I C   O R B I T A L   A N D
          N A T U R A L   B O N D   O R B I T A L   A N A L Y S I S
 ******************************Gaussian NBO Version 3.1******************************

       /RESON  / : Allow strongly delocalized NBO set
       /BNDIDX / : Print bond indices based on the NAO density matrix

 Analyzing the SCF density

 Job title: M0001                                                           

 Storage needed:     68252 in NPA,     90661 in NBO (2147482528 available)
 GSVD:  LWork=       13260 too small for GESVD, short by        4626 words or        4626 for optimal perf.


 NATURAL POPULATIONS:  Natural atomic orbital occupancies 
                                                          
   NAO  Atom  No  lang   Type(AO)    Occupancy      Energy
 ----------------------------------------------------------
     1    C    1  S      Cor( 1S)     1.99915     -10.07343
     2    C    1  S      Val( 2S)     1.03338      -0.23302
     3    C    1  S      Ryd( 3S)     0.00241       1.95815
     4    C    1  S      Ryd( 4S)     0.00008       4.15480
     5    C    1  px     Val( 2p)     1.13323      -0.08160
     6    C    1  px     Ryd( 3p)     0.00710       1.05398
     7    C    1  py     Val( 2p)     1.07807      -0.07499
     8    C    1  py     Ryd( 3p)     0.00575       0.91008
     9    C    1  pz     Val( 2p)     0.99131      -0.08700
    10    C    1  pz     Ryd( 3p)     0.00291       0.63386
    11    C    1  dxy    Ryd( 3d)     0.00130       2.37119
    12    C    1  dxz    Ryd( 3d)     0.00114       2.27181
    13    C    1  dyz    Ryd( 3d)     0.00100       1.97433
    14    C    1  dx2y2  Ryd( 3d)     0.00102       2.28928
    15    C    1  dz2    Ryd( 3d)     0.00075       2.15255

    16    H    2  S      Val( 1S)     0.75140       0.10809
    17    H    2  S      Ryd( 2S)     0.00166       0.56366
    18    H    2  px     Ryd( 2p)     0.00030       2.79166
    19    H    2  py     Ryd( 2p)     0.00023       2.68061
    20    H    2  pz     Ryd( 2p)     0.00009       2.37300

    21    C    3  S      Cor( 1S)     1.99855     -10.03613
    22    C    3  S      Val( 2S)     1.10578      -0.22435
    23    C    3  S      Ryd( 3S)     0.00082       2.25872
    24    C    3  S      Ryd( 4S)     0.00002       4.03366
    25    C    3  px     Val( 2p)     0.91713      -0.02934
    26    C    3  px     Ryd( 3p)     0.00200       0.71109
    27    C    3  py     Val( 2p)     1.10751      -0.05944
    28    C    3  py     Ryd( 3p)     0.00435       0.67016
    29    C    3  pz     Val( 2p)     0.87195      -0.06087
    30    C    3  pz     Ryd( 3p)     0.00755       0.67207
    31    C    3  dxy    Ryd( 3d)     0.00104       2.07688
    32    C    3  dxz    Ryd( 3d)     0.00139       2.29906
    33    C    3  dyz    Ryd( 3d)     0.00223       2.07055
    34    C    3  dx2y2  Ryd( 3d)     0.00138       2.39156
    35    C    3  dz2    Ryd( 3d)     0.00112       2.26076

    36    C    4  S      Cor( 1S)     1.99855     -10.03613
    37    C    4  S      Val( 2S)     1.10578      -0.22435
    38    C    4  S      Ryd( 3S)     0.00082       2.25872
    39    C    4  S      Ryd( 4S)     0.00002       4.03366
    40    C    4  px     Val( 2p)     0.91713      -0.02934
    41    C    4  px     Ryd( 3p)     0.00200       0.71109
    42    C    4  py     Val( 2p)     1.10751      -0.05944
    43    C    4  py     Ryd( 3p)     0.00435       0.67016
    44    C    4  pz     Val( 2p)     0.87195      -0.06087
    45    C    4  pz     Ryd( 3p)     0.00755       0.67207
    46    C    4  dxy    Ryd( 3d)     0.00104       2.07688
    47    C    4  dxz    Ryd( 3d)     0.00139       2.29906
    48    C    4  dyz    Ryd( 3d)     0.00223       2.07055
    49    C    4  dx2y2  Ryd( 3d)     0.00138       2.39156
    50    C    4  dz2    Ryd( 3d)     0.00112       2.26076

    51    C    5  S      Cor( 1S)     1.99915     -10.07343
    52    C    5  S      Val( 2S)     1.03338      -0.23302
    53    C    5  S      Ryd( 3S)     0.00241       1.95815
    54    C    5  S      Ryd( 4S)     0.00008       4.15480
    55    C    5  px     Val( 2p)     1.13323      -0.08160
    56    C    5  px     Ryd( 3p)     0.00710       1.05398
    57    C    5  py     Val( 2p)     1.07807      -0.07499
    58    C    5  py     Ryd( 3p)     0.00575       0.91008
    59    C    5  pz     Val( 2p)     0.99131      -0.08700
    60    C    5  pz     Ryd( 3p)     0.00291       0.63386
    61    C    5  dxy    Ryd( 3d)     0.00130       2.37119
    62    C    5  dxz    Ryd( 3d)     0.00114       2.27181
    63    C    5  dyz    Ryd( 3d)     0.00100       1.97433
    64    C    5  dx2y2  Ryd( 3d)     0.00102       2.28928
    65    C    5  dz2    Ryd( 3d)     0.00075       2.15255

    66    H    6  S      Val( 1S)     0.75140       0.10809
    67    H    6  S      Ryd( 2S)     0.00166       0.56366
    68    H    6  px     Ryd( 2p)     0.00030       2.79166
    69    H    6  py     Ryd( 2p)     0.00023       2.68061
    70    H    6  pz     Ryd( 2p)     0.00009       2.37300

    71    C    7  S      Cor( 1S)     1.99915     -10.07343
    72    C    7  S      Val( 2S)     1.03338      -0.23302
    73    C    7  S      Ryd( 3S)     0.00241       1.95815
    74    C    7  S      Ryd( 4S)     0.00008       4.15480
    75    C    7  px     Val( 2p)     1.13323      -0.08160
    76    C    7  px     Ryd( 3p)     0.00710       1.05398
    77    C    7  py     Val( 2p)     1.07807      -0.07499
    78    C    7  py     Ryd( 3p)     0.00575       0.91008
    79    C    7  pz     Val( 2p)     0.99131      -0.08700
    80    C    7  pz     Ryd( 3p)     0.00291       0.63386
    81    C    7  dxy    Ryd( 3d)     0.00130       2.37119
    82    C    7  dxz    Ryd( 3d)     0.00114       2.27181
    83    C    7  dyz    Ryd( 3d)     0.00100       1.97433
    84    C    7  dx2y2  Ryd( 3d)     0.00102       2.28928
    85    C    7  dz2    Ryd( 3d)     0.00075       2.15255

    86    H    8  S      Val( 1S)     0.75140       0.10809
    87    H    8  S      Ryd( 2S)     0.00166       0.56366
    88    H    8  px     Ryd( 2p)     0.00030       2.79166
    89    H    8  py     Ryd( 2p)     0.00023       2.68061
    90    H    8  pz     Ryd( 2p)     0.00009       2.37300

    91    C    9  S      Cor( 1S)     1.99917     -10.08060
    92    C    9  S      Val( 2S)     1.00823      -0.23651
    93    C    9  S      Ryd( 3S)     0.00237       1.99015
    94    C    9  S      Ryd( 4S)     0.00003       4.05075
    95    C    9  px     Val( 2p)     1.01090      -0.09362
    96    C    9  px     Ryd( 3p)     0.00178       0.65128
    97    C    9  py     Val( 2p)     1.08182      -0.09065
    98    C    9  py     Ryd( 3p)     0.00529       0.83441
    99    C    9  pz     Val( 2p)     1.09820      -0.08419
   100    C    9  pz     Ryd( 3p)     0.00748       1.02406
   101    C    9  dxy    Ryd( 3d)     0.00087       2.00365
   102    C    9  dxz    Ryd( 3d)     0.00104       2.25955
   103    C    9  dyz    Ryd( 3d)     0.00081       2.32938
   104    C    9  dx2y2  Ryd( 3d)     0.00110       2.23847
   105    C    9  dz2    Ryd( 3d)     0.00112       2.24905

   106    H   10  S      Val( 1S)     0.73091       0.10722
   107    H   10  S      Ryd( 2S)     0.00093       0.54996
   108    H   10  px     Ryd( 2p)     0.00009       2.39408
   109    H   10  py     Ryd( 2p)     0.00020       2.59135
   110    H   10  pz     Ryd( 2p)     0.00031       2.83014

   111    C   11  S      Cor( 1S)     1.99915     -10.07343
   112    C   11  S      Val( 2S)     1.03338      -0.23302
   113    C   11  S      Ryd( 3S)     0.00241       1.95815
   114    C   11  S      Ryd( 4S)     0.00008       4.15480
   115    C   11  px     Val( 2p)     1.13323      -0.08160
   116    C   11  px     Ryd( 3p)     0.00710       1.05398
   117    C   11  py     Val( 2p)     1.07807      -0.07499
   118    C   11  py     Ryd( 3p)     0.00575       0.91008
   119    C   11  pz     Val( 2p)     0.99131      -0.08700
   120    C   11  pz     Ryd( 3p)     0.00291       0.63386
   121    C   11  dxy    Ryd( 3d)     0.00130       2.37119
   122    C   11  dxz    Ryd( 3d)     0.00114       2.27181
   123    C   11  dyz    Ryd( 3d)     0.00100       1.97433
   124    C   11  dx2y2  Ryd( 3d)     0.00102       2.28928
   125    C   11  dz2    Ryd( 3d)     0.00075       2.15255

   126    H   12  S      Val( 1S)     0.75140       0.10809
   127    H   12  S      Ryd( 2S)     0.00166       0.56366
   128    H   12  px     Ryd( 2p)     0.00030       2.79166
   129    H   12  py     Ryd( 2p)     0.00023       2.68061
   130    H   12  pz     Ryd( 2p)     0.00009       2.37300

   131    C   13  S      Cor( 1S)     1.99917     -10.08060
   132    C   13  S      Val( 2S)     1.00823      -0.23651
   133    C   13  S      Ryd( 3S)     0.00237       1.99015
   134    C   13  S      Ryd( 4S)     0.00003       4.05075
   135    C   13  px     Val( 2p)     1.01090      -0.09362
   136    C   13  px     Ryd( 3p)     0.00178       0.65128
   137    C   13  py     Val( 2p)     1.08182      -0.09065
   138    C   13  py     Ryd( 3p)     0.00529       0.83441
   139    C   13  pz     Val( 2p)     1.09820      -0.08419
   140    C   13  pz     Ryd( 3p)     0.00748       1.02406
   141    C   13  dxy    Ryd( 3d)     0.00087       2.00365
   142    C   13  dxz    Ryd( 3d)     0.00104       2.25955
   143    C   13  dyz    Ryd( 3d)     0.00081       2.32938
   144    C   13  dx2y2  Ryd( 3d)     0.00110       2.23847
   145    C   13  dz2    Ryd( 3d)     0.00112       2.24905

   146    H   14  S      Val( 1S)     0.73091       0.10722
   147    H   14  S      Ryd( 2S)     0.00093       0.54996
   148    H   14  px     Ryd( 2p)     0.00009       2.39408
   149    H   14  py     Ryd( 2p)     0.00020       2.59135
   150    H   14  pz     Ryd( 2p)     0.00031       2.83014

 WARNING:  1 low occupancy (<1.9990e) core orbital  found on  C    3
           1 low occupancy (<1.9990e) core orbital  found on  C    4


 Summary of Natural Population Analysis:                  
                                                          
                                       Natural Population 
                Natural  -----------------------------------------------
    Atom  No    Charge         Core      Valence    Rydberg      Total
 -----------------------------------------------------------------------
      C    1   -0.25859      1.99915     4.23599    0.02344     6.25859
      H    2    0.24632      0.00000     0.75140    0.00228     0.75368
      C    3   -0.02283      1.99855     4.00238    0.02190     6.02283
      C    4   -0.02283      1.99855     4.00238    0.02190     6.02283
      C    5   -0.25859      1.99915     4.23599    0.02344     6.25859
      H    6    0.24632      0.00000     0.75140    0.00228     0.75368
      C    7   -0.25859      1.99915     4.23599    0.02344     6.25859
      H    8    0.24632      0.00000     0.75140    0.00228     0.75368
      C    9   -0.22020      1.99917     4.19915    0.02188     6.22020
      H   10    0.26756      0.00000     0.73091    0.00153     0.73244
      C   11   -0.25859      1.99915     4.23599    0.02344     6.25859
      H   12    0.24632      0.00000     0.75140    0.00228     0.75368
      C   13   -0.22020      1.99917     4.19915    0.02188     6.22020
      H   14    0.26756      0.00000     0.73091    0.00153     0.73244
 =======================================================================
   * Total *    0.00000     15.99203    37.81445    0.19352    54.00000

                                 Natural Population      
 --------------------------------------------------------
   Core                      15.99203 ( 99.9502% of  16)
   Valence                   37.81445 ( 99.5117% of  38)
   Natural Minimal Basis     53.80648 ( 99.6416% of  54)
   Natural Rydberg Basis      0.19352 (  0.3584% of  54)
 --------------------------------------------------------

    Atom  No          Natural Electron Configuration
 ----------------------------------------------------------------------------
      C    1      [core]2S( 1.03)2p( 3.20)3p( 0.02)3d( 0.01)
      H    2            1S( 0.75)
      C    3      [core]2S( 1.11)2p( 2.90)3p( 0.01)3d( 0.01)
      C    4      [core]2S( 1.11)2p( 2.90)3p( 0.01)3d( 0.01)
      C    5      [core]2S( 1.03)2p( 3.20)3p( 0.02)3d( 0.01)
      H    6            1S( 0.75)
      C    7      [core]2S( 1.03)2p( 3.20)3p( 0.02)3d( 0.01)
      H    8            1S( 0.75)
      C    9      [core]2S( 1.01)2p( 3.19)3p( 0.01)
      H   10            1S( 0.73)
      C   11      [core]2S( 1.03)2p( 3.20)3p( 0.02)3d( 0.01)
      H   12            1S( 0.75)
      C   13      [core]2S( 1.01)2p( 3.19)3p( 0.01)
      H   14            1S( 0.73)


 Wiberg bond index matrix in the NAO basis:                                    

     Atom    1       2       3       4       5       6       7       8       9
     ---- ------  ------  ------  ------  ------  ------  ------  ------  ------
   1.  C  0.0000  0.8960  0.9725  0.0518  1.0062  0.0042  0.0089  0.0034  0.9525
   2.  H  0.8960  0.0000  0.0114  0.0143  0.0042  0.0000  0.0034  0.0000  0.0031
   3.  C  0.9725  0.0114  0.0000  1.6185  0.0518  0.0143  0.9725  0.0114  0.0546
   4.  C  0.0518  0.0143  1.6185  0.0000  0.9725  0.0114  0.0518  0.0143  0.0491
   5.  C  1.0062  0.0042  0.0518  0.9725  0.0000  0.8960  0.0228  0.0018  0.0111
   6.  H  0.0042  0.0000  0.0143  0.0114  0.8960  0.0000  0.0018  0.0017  0.0055
   7.  C  0.0089  0.0034  0.9725  0.0518  0.0228  0.0018  0.0000  0.8960  0.9525
   8.  H  0.0034  0.0000  0.0114  0.0143  0.0018  0.0017  0.8960  0.0000  0.0031
   9.  C  0.9525  0.0031  0.0546  0.0491  0.0111  0.0055  0.9525  0.0031  0.0000
  10.  H  0.0028  0.0004  0.0043  0.0202  0.0031  0.0001  0.0028  0.0004  0.8902
  11.  C  0.0228  0.0018  0.0518  0.9725  0.0089  0.0034  1.0062  0.0042  0.0111
  12.  H  0.0018  0.0017  0.0143  0.0114  0.0034  0.0000  0.0042  0.0000  0.0055
  13.  C  0.0111  0.0055  0.0491  0.0546  0.9525  0.0031  0.0111  0.0055  0.9942
  14.  H  0.0031  0.0001  0.0202  0.0043  0.0028  0.0004  0.0031  0.0001  0.0024

     Atom   10      11      12      13      14
     ---- ------  ------  ------  ------  ------
   1.  C  0.0028  0.0228  0.0018  0.0111  0.0031
   2.  H  0.0004  0.0018  0.0017  0.0055  0.0001
   3.  C  0.0043  0.0518  0.0143  0.0491  0.0202
   4.  C  0.0202  0.9725  0.0114  0.0546  0.0043
   5.  C  0.0031  0.0089  0.0034  0.9525  0.0028
   6.  H  0.0001  0.0034  0.0000  0.0031  0.0004
   7.  C  0.0028  1.0062  0.0042  0.0111  0.0031
   8.  H  0.0004  0.0042  0.0000  0.0055  0.0001
   9.  C  0.8902  0.0111  0.0055  0.9942  0.0024
  10.  H  0.0000  0.0031  0.0001  0.0024  0.0002
  11.  C  0.0031  0.0000  0.8960  0.9525  0.0028
  12.  H  0.0001  0.8960  0.0000  0.0031  0.0004
  13.  C  0.0024  0.9525  0.0031  0.0000  0.8902
  14.  H  0.0002  0.0028  0.0004  0.8902  0.0000


 Wiberg bond index, Totals by atom:                                            

     Atom    1
     ---- ------
   1.  C  3.9372
   2.  H  0.9421
   3.  C  3.8466
   4.  C  3.8466
   5.  C  3.9372
   6.  H  0.9421
   7.  C  3.9372
   8.  H  0.9421
   9.  C  3.9350
  10.  H  0.9301
  11.  C  3.9372
  12.  H  0.9421
  13.  C  3.9350
  14.  H  0.9301


 Atom-atom overlap-weighted NAO bond order:                                    

     Atom    1       2       3       4       5       6       7       8       9
     ---- ------  ------  ------  ------  ------  ------  ------  ------  ------
   1.  C  0.0000  0.7706  0.7832  0.0265  0.7828  0.0012 -0.0258  0.0045  0.7438
   2.  H  0.7706  0.0000  0.0061  0.0118  0.0012 -0.0001  0.0045  0.0000  0.0028
   3.  C  0.7832  0.0061  0.0000  1.1268  0.0265  0.0118  0.7832  0.0061  0.1133
   4.  C  0.0265  0.0118  1.1268  0.0000  0.7832  0.0061  0.0265  0.0118 -0.0542
   5.  C  0.7828  0.0012  0.0265  0.7832  0.0000  0.7706  0.0157 -0.0012  0.0094
   6.  H  0.0012 -0.0001  0.0118  0.0061  0.7706  0.0000 -0.0012  0.0000  0.0072
   7.  C -0.0258  0.0045  0.7832  0.0265  0.0157 -0.0012  0.0000  0.7706  0.7438
   8.  H  0.0045  0.0000  0.0061  0.0118 -0.0012  0.0000  0.7706  0.0000  0.0028
   9.  C  0.7438  0.0028  0.1133 -0.0542  0.0094  0.0072  0.7438  0.0028  0.0000
  10.  H  0.0066 -0.0014  0.0064  0.0041  0.0056 -0.0001  0.0066 -0.0014  0.7741
  11.  C  0.0157 -0.0012  0.0265  0.7832 -0.0258  0.0045  0.7828  0.0012  0.0094
  12.  H -0.0012  0.0000  0.0118  0.0061  0.0045  0.0000  0.0012 -0.0001  0.0072
  13.  C  0.0094  0.0072 -0.0542  0.1133  0.7438  0.0028  0.0094  0.0072  0.7718
  14.  H  0.0056 -0.0001  0.0041  0.0064  0.0066 -0.0014  0.0056 -0.0001  0.0095

     Atom   10      11      12      13      14
     ---- ------  ------  ------  ------  ------
   1.  C  0.0066  0.0157 -0.0012  0.0094  0.0056
   2.  H -0.0014 -0.0012  0.0000  0.0072 -0.0001
   3.  C  0.0064  0.0265  0.0118 -0.0542  0.0041
   4.  C  0.0041  0.7832  0.0061  0.1133  0.0064
   5.  C  0.0056 -0.0258  0.0045  0.7438  0.0066
   6.  H -0.0001  0.0045  0.0000  0.0028 -0.0014
   7.  C  0.0066  0.7828  0.0012  0.0094  0.0056
   8.  H -0.0014  0.0012 -0.0001  0.0072 -0.0001
   9.  C  0.7741  0.0094  0.0072  0.7718  0.0095
  10.  H  0.0000  0.0056 -0.0001  0.0095 -0.0012
  11.  C  0.0056  0.0000  0.7706  0.7438  0.0066
  12.  H -0.0001  0.7706  0.0000  0.0028 -0.0014
  13.  C  0.0095  0.7438  0.0028  0.0000  0.7741
  14.  H -0.0012  0.0066 -0.0014  0.7741  0.0000


 Atom-atom overlap-weighted NAO bond order, Totals by atom:                    

     Atom    1
     ---- ------
   1.  C  3.1228
   2.  H  0.8014
   3.  C  2.8515
   4.  C  2.8515
   5.  C  3.1228
   6.  H  0.8014
   7.  C  3.1228
   8.  H  0.8014
   9.  C  3.1410
  10.  H  0.8143
  11.  C  3.1228
  12.  H  0.8014
  13.  C  3.1410
  14.  H  0.8143


 MO bond order:                                                                

     Atom    1       2       3       4       5       6       7       8       9
     ---- ------  ------  ------  ------  ------  ------  ------  ------  ------
   1.  C  0.0000  0.3896  0.3639 -0.2360 -0.5014  0.0474 -0.1704  0.0633 -0.7832
   2.  H  0.3896  0.0000 -0.0109  0.0839  0.0244 -0.0048  0.0055 -0.0019 -0.0223
   3.  C  0.3639 -0.0109  0.0000 -0.3005 -0.1218 -0.0230 -0.8917  0.0086 -0.1581
   4.  C -0.2360  0.0839 -0.3005  0.0000  0.2976  0.0837 -0.5059  0.1213  0.0194
   5.  C -0.5014  0.0244 -0.1218  0.2976  0.0000 -0.5938  0.1617 -0.0121 -0.2353
   6.  H  0.0474 -0.0048 -0.0230  0.0837 -0.5938  0.0000 -0.0291  0.0185 -0.0397
   7.  C -0.1704  0.0055 -0.8917 -0.5059  0.1617 -0.0291  0.0000  1.5614  1.1165
   8.  H  0.0633 -0.0019  0.0086  0.1213 -0.0121  0.0185  1.5614  0.0000  0.0242
   9.  C -0.7832 -0.0223 -0.1581  0.0194 -0.2353 -0.0397  1.1165  0.0242  0.0000
  10.  H  0.0394 -0.0099  0.0420  0.1062  0.0575 -0.0092  0.0386 -0.0075  1.5527
  11.  C  0.1916 -0.0293 -0.2338 -1.1154 -0.0795 -0.0280  0.1480 -0.0039 -0.1060
  12.  H -0.0249  0.0187  0.0474  0.0683  0.0488 -0.0035 -0.0063 -0.0035  0.0230
  13.  C -0.1560  0.0283  0.0304 -0.2721 -1.2534  0.0130 -0.1470  0.0666 -0.0625
  14.  H  0.0370 -0.0091  0.0218  0.0020  0.0199 -0.0131 -0.0057 -0.0069  0.0094

     Atom   10      11      12      13      14
     ---- ------  ------  ------  ------  ------
   1.  C  0.0394  0.1916 -0.0249 -0.1560  0.0370
   2.  H -0.0099 -0.0293  0.0187  0.0283 -0.0091
   3.  C  0.0420 -0.2338  0.0474  0.0304  0.0218
   4.  C  0.1062 -1.1154  0.0683 -0.2721  0.0020
   5.  C  0.0575 -0.0795  0.0488 -1.2534  0.0199
   6.  H -0.0092 -0.0280 -0.0035  0.0130 -0.0131
   7.  C  0.0386  0.1480 -0.0063 -0.1470 -0.0057
   8.  H -0.0075 -0.0039 -0.0035  0.0666 -0.0069
   9.  C  1.5527 -0.1060  0.0230 -0.0625  0.0094
  10.  H  0.0000  0.0230 -0.0070  0.0513 -0.0023
  11.  C  0.0230  0.0000  0.6034  0.4514  0.0157
  12.  H -0.0070  0.6034  0.0000  0.0312 -0.0108
  13.  C  0.0513  0.4514  0.0312  0.0000  0.6871
  14.  H -0.0023  0.0157 -0.0108  0.6871  0.0000


 MO atomic valencies:                                                          

     Atom    1
     ---- ------
   1.  C -0.7398
   2.  H  0.4622
   3.  C -1.2257
   4.  C -1.6474
   5.  C -2.1873
   6.  H -0.5816
   7.  C  1.2756
   8.  H  1.8282
   9.  C  1.3381
  10.  H  1.8749
  11.  C -0.1629
  12.  H  0.7848
  13.  C -0.5316
  14.  H  0.7450


 NATURAL BOND ORBITAL ANALYSIS:

                       Occupancies       Lewis Structure    Low   High
           Occ.    -------------------  -----------------   occ   occ
  Cycle   Thresh.   Lewis   Non-Lewis     CR  BD  3C  LP    (L)   (NL)   Dev
 =============================================================================
   1(1)    1.90    53.33665   0.66335      8  19   0   0     1      1    0.05
   2(2)    1.90    53.33665   0.66335      8  19   0   0     1      1    0.05
   3(1)    1.80    53.33665   0.66335      8  19   0   0     0      1    0.05
 -----------------------------------------------------------------------------

 Structure accepted: No low occupancy Lewis orbitals

 WARNING:  1 low occupancy (<1.9990e) core orbital  found on  C    3
           1 low occupancy (<1.9990e) core orbital  found on  C    4

 --------------------------------------------------------
   Core                     15.99199 ( 99.950% of  16)
   Valence Lewis            37.34466 ( 98.275% of  38)
  ==================       ============================
   Total Lewis              53.33665 ( 98.772% of  54)
  -----------------------------------------------------
   Valence non-Lewis         0.58724 (  1.087% of  54)
   Rydberg non-Lewis         0.07612 (  0.141% of  54)
  ==================       ============================
   Total non-Lewis           0.66335 (  1.228% of  54)
 --------------------------------------------------------


       (Occupancy)   Bond orbital/ Coefficients/ Hybrids
 ---------------------------------------------------------------------------------
     1. (1.99592) BD ( 1) C   1 - H   2  
                ( 63.36%)   0.7960* C   1 s( 31.49%)p 2.17( 68.48%)d 0.00(  0.03%)
                                            0.0000 -0.5605  0.0283  0.0012  0.6442
                                           -0.0038 -0.5191  0.0063 -0.0138  0.0044
                                            0.0156 -0.0005 -0.0008 -0.0024  0.0087
                ( 36.64%)   0.6053* H   2 s( 99.95%)p 0.00(  0.05%)
                                           -0.9997 -0.0069 -0.0176  0.0153 -0.0004
     2. (1.96463) BD ( 1) C   1 - C   3  
                ( 50.73%)   0.7123* C   1 s( 21.15%)p 3.72( 78.77%)d 0.00(  0.08%)
                                           -0.0000  0.4597  0.0156 -0.0019  0.4882
                                           -0.0384  0.1305  0.0435 -0.7271 -0.0144
                                            0.0028 -0.0246 -0.0016  0.0123  0.0053
                ( 49.27%)   0.7019* C   3 s( 32.23%)p 2.10( 67.68%)d 0.00(  0.10%)
                                           -0.0001  0.5676  0.0087 -0.0003 -0.7064
                                           -0.0177  0.3339  0.0192  0.2554 -0.0192
                                            0.0033 -0.0270 -0.0017  0.0143  0.0059
     3. (1.98846) BD ( 1) C   1 - C   5  
                ( 50.00%)   0.7071* C   1 s( 24.57%)p 3.07( 75.36%)d 0.00(  0.07%)
                                           -0.0000  0.4955  0.0142  0.0009 -0.2402
                                           -0.0600 -0.8319  0.0148  0.0065  0.0012
                                            0.0010 -0.0002 -0.0015 -0.0225 -0.0120
                ( 50.00%)   0.7071* C   5 s( 24.57%)p 3.07( 75.36%)d 0.00(  0.07%)
                                           -0.0000  0.4955  0.0142  0.0009 -0.2402
                                           -0.0600  0.8319 -0.0148  0.0065  0.0012
                                           -0.0010 -0.0002  0.0015 -0.0225 -0.0120
     4. (1.93974) BD ( 1) C   1 - C   9  
                ( 49.76%)   0.7054* C   1 s( 22.32%)p 3.48( 77.60%)d 0.00(  0.07%)
                                           -0.0005  0.4723  0.0138  0.0020  0.5335
                                           -0.0335  0.1356  0.0470  0.6851  0.0206
                                           -0.0003  0.0226 -0.0010  0.0147  0.0025
                ( 50.24%)   0.7088* C   9 s( 22.98%)p 3.35( 76.95%)d 0.00(  0.07%)
                                            0.0006  0.4791  0.0165 -0.0005 -0.7065
                                           -0.0180  0.1618  0.0440 -0.4901  0.0409
                                           -0.0003  0.0222  0.0024  0.0121  0.0067
     5. (1.98300) BD ( 1) C   3 - C   4  
                ( 50.00%)   0.7071* C   3 s( 35.13%)p 1.84( 64.77%)d 0.00(  0.10%)
                                           -0.0001  0.5926 -0.0117  0.0009  0.0000
                                            0.0000 -0.5779 -0.0170 -0.5594 -0.0221
                                           -0.0000  0.0000  0.0119 -0.0226 -0.0183
                ( 50.00%)   0.7071* C   4 s( 35.13%)p 1.84( 64.77%)d 0.00(  0.10%)
                                           -0.0001  0.5926 -0.0117  0.0009 -0.0000
                                           -0.0000  0.5779  0.0170 -0.5594 -0.0221
                                           -0.0000  0.0000 -0.0119 -0.0226 -0.0183
     6. (1.84098) BD ( 2) C   3 - C   4  
                ( 50.00%)   0.7071* C   3 s(  0.31%)p99.99( 99.46%)d 0.72(  0.23%)
                                            0.0003 -0.0526 -0.0186 -0.0031  0.0000
                                            0.0000  0.6615  0.0010 -0.7415  0.0847
                                           -0.0000  0.0000  0.0453  0.0133 -0.0044
                ( 50.00%)   0.7071* C   4 s(  0.31%)p99.99( 99.46%)d 0.72(  0.23%)
                                            0.0003 -0.0526 -0.0186 -0.0031 -0.0000
                                           -0.0000 -0.6615 -0.0010 -0.7415  0.0847
                                           -0.0000  0.0000 -0.0453  0.0133 -0.0044
     7. (1.96463) BD ( 1) C   3 - C   7  
                ( 49.27%)   0.7019* C   3 s( 32.23%)p 2.10( 67.68%)d 0.00(  0.10%)
                                           -0.0001  0.5676  0.0087 -0.0003  0.7064
                                            0.0177  0.3339  0.0192  0.2554 -0.0192
                                           -0.0033  0.0270 -0.0017  0.0143  0.0059
                ( 50.73%)   0.7123* C   7 s( 21.15%)p 3.72( 78.77%)d 0.00(  0.08%)
                                           -0.0000  0.4597  0.0156 -0.0019 -0.4882
                                            0.0384  0.1305  0.0435 -0.7271 -0.0144
                                           -0.0028  0.0246 -0.0016  0.0123  0.0053
     8. (1.96463) BD ( 1) C   4 - C   5  
                ( 49.27%)   0.7019* C   4 s( 32.23%)p 2.10( 67.68%)d 0.00(  0.10%)
                                           -0.0001  0.5676  0.0087 -0.0003 -0.7064
                                           -0.0177 -0.3339 -0.0192  0.2554 -0.0192
                                           -0.0033 -0.0270  0.0017  0.0143  0.0059
                ( 50.73%)   0.7123* C   5 s( 21.15%)p 3.72( 78.77%)d 0.00(  0.08%)
                                           -0.0000  0.4597  0.0156 -0.0019  0.4882
                                           -0.0384 -0.1305 -0.0435 -0.7271 -0.0144
                                           -0.0028 -0.0246  0.0016  0.0123  0.0053
     9. (1.96463) BD ( 1) C   4 - C  11  
                ( 49.27%)   0.7019* C   4 s( 32.23%)p 2.10( 67.68%)d 0.00(  0.10%)
                                           -0.0001  0.5676  0.0087 -0.0003  0.7064
                                            0.0177 -0.3339 -0.0192  0.2554 -0.0192
                                            0.0033  0.0270  0.0017  0.0143  0.0059
                ( 50.73%)   0.7123* C  11 s( 21.15%)p 3.72( 78.77%)d 0.00(  0.08%)
                                           -0.0000  0.4597  0.0156 -0.0019 -0.4882
                                            0.0384 -0.1305 -0.0435 -0.7271 -0.0144
                                            0.0028  0.0246  0.0016  0.0123  0.0053
    10. (1.99592) BD ( 1) C   5 - H   6  
                ( 63.36%)   0.7960* C   5 s( 31.49%)p 2.17( 68.48%)d 0.00(  0.03%)
                                            0.0000 -0.5605  0.0283  0.0012  0.6442
                                           -0.0038  0.5191 -0.0063 -0.0138  0.0044
                                           -0.0156 -0.0005  0.0008 -0.0024  0.0087
                ( 36.64%)   0.6053* H   6 s( 99.95%)p 0.00(  0.05%)
                                           -0.9997 -0.0069 -0.0176 -0.0153 -0.0004
    11. (1.93974) BD ( 1) C   5 - C  13  
                ( 49.76%)   0.7054* C   5 s( 22.32%)p 3.48( 77.60%)d 0.00(  0.07%)
                                           -0.0005  0.4723  0.0138  0.0020  0.5335
                                           -0.0335 -0.1356 -0.0470  0.6851  0.0206
                                            0.0003  0.0226  0.0010  0.0147  0.0025
                ( 50.24%)   0.7088* C  13 s( 22.98%)p 3.35( 76.95%)d 0.00(  0.07%)
                                            0.0006  0.4791  0.0165 -0.0005 -0.7065
                                           -0.0180 -0.1618 -0.0440 -0.4901  0.0409
                                            0.0003  0.0222 -0.0024  0.0121  0.0067
    12. (1.99592) BD ( 1) C   7 - H   8  
                ( 63.36%)   0.7960* C   7 s( 31.49%)p 2.17( 68.48%)d 0.00(  0.03%)
                                           -0.0000  0.5605 -0.0283 -0.0012  0.6442
                                           -0.0038  0.5191 -0.0063  0.0138 -0.0044
                                            0.0156 -0.0005  0.0008  0.0024 -0.0087
                ( 36.64%)   0.6053* H   8 s( 99.95%)p 0.00(  0.05%)
                                            0.9997  0.0069 -0.0176 -0.0153  0.0004
    13. (1.93974) BD ( 1) C   7 - C   9  
                ( 49.76%)   0.7054* C   7 s( 22.32%)p 3.48( 77.60%)d 0.00(  0.07%)
                                           -0.0005  0.4723  0.0138  0.0020 -0.5335
                                            0.0335  0.1356  0.0470  0.6851  0.0206
                                            0.0003 -0.0226 -0.0010  0.0147  0.0025
                ( 50.24%)   0.7088* C   9 s( 22.98%)p 3.35( 76.95%)d 0.00(  0.07%)
                                            0.0006  0.4791  0.0165 -0.0005  0.7065
                                            0.0180  0.1618  0.0440 -0.4901  0.0409
                                            0.0003 -0.0222  0.0024  0.0121  0.0067
    14. (1.98846) BD ( 1) C   7 - C  11  
                ( 50.00%)   0.7071* C   7 s( 24.57%)p 3.07( 75.36%)d 0.00(  0.07%)
                                           -0.0000  0.4955  0.0142  0.0009  0.2402
                                            0.0600 -0.8319  0.0148  0.0065  0.0012
                                           -0.0010  0.0002 -0.0015 -0.0225 -0.0120
                ( 50.00%)   0.7071* C  11 s( 24.57%)p 3.07( 75.36%)d 0.00(  0.07%)
                                           -0.0000  0.4955  0.0142  0.0009  0.2402
                                            0.0600  0.8319 -0.0148  0.0065  0.0012
                                            0.0010  0.0002  0.0015 -0.0225 -0.0120
    15. (1.98110) BD ( 1) C   9 - H  10  
                ( 63.73%)   0.7983* C   9 s( 30.38%)p 2.29( 69.59%)d 0.00(  0.03%)
                                           -0.0002  0.5504 -0.0290 -0.0002  0.0000
                                           -0.0000  0.4676 -0.0030  0.6908 -0.0067
                                            0.0000 -0.0000  0.0141 -0.0053  0.0080
                ( 36.27%)   0.6022* H  10 s( 99.95%)p 0.00(  0.05%)
                                            0.9997  0.0040  0.0000 -0.0127 -0.0187
    16. (1.98041) BD ( 1) C   9 - C  13  
                ( 50.00%)   0.7071* C   9 s( 23.17%)p 3.31( 76.76%)d 0.00(  0.07%)
                                           -0.0000  0.4813  0.0105  0.0019  0.0000
                                            0.0000 -0.8522  0.0076  0.1944  0.0596
                                           -0.0000  0.0000  0.0018 -0.0235 -0.0117
                ( 50.00%)   0.7071* C  13 s( 23.17%)p 3.31( 76.76%)d 0.00(  0.07%)
                                           -0.0000  0.4813  0.0105  0.0019  0.0000
                                            0.0000  0.8522 -0.0076  0.1944  0.0596
                                            0.0000  0.0000 -0.0018 -0.0235 -0.0117
    17. (1.99592) BD ( 1) C  11 - H  12  
                ( 63.36%)   0.7960* C  11 s( 31.49%)p 2.17( 68.48%)d 0.00(  0.03%)
                                           -0.0000  0.5605 -0.0283 -0.0012  0.6442
                                           -0.0038 -0.5191  0.0063  0.0138 -0.0044
                                           -0.0156 -0.0005 -0.0008  0.0024 -0.0087
                ( 36.64%)   0.6053* H  12 s( 99.95%)p 0.00(  0.05%)
                                            0.9997  0.0069 -0.0176  0.0153  0.0004
    18. (1.93974) BD ( 1) C  11 - C  13  
                ( 49.76%)   0.7054* C  11 s( 22.32%)p 3.48( 77.60%)d 0.00(  0.07%)
                                           -0.0005  0.4723  0.0138  0.0020 -0.5335
                                            0.0335 -0.1356 -0.0470  0.6851  0.0206
                                           -0.0003 -0.0226  0.0010  0.0147  0.0025
                ( 50.24%)   0.7088* C  13 s( 22.98%)p 3.35( 76.95%)d 0.00(  0.07%)
                                            0.0006  0.4791  0.0165 -0.0005  0.7065
                                            0.0180 -0.1618 -0.0440 -0.4901  0.0409
                                           -0.0003 -0.0222 -0.0024  0.0121  0.0067
    19. (1.98110) BD ( 1) C  13 - H  14  
                ( 63.73%)   0.7983* C  13 s( 30.38%)p 2.29( 69.59%)d 0.00(  0.03%)
                                            0.0002 -0.5504  0.0290  0.0002  0.0000
                                            0.0000  0.4676 -0.0030 -0.6908  0.0067
                                            0.0000  0.0000  0.0141  0.0053 -0.0080
                ( 36.27%)   0.6022* H  14 s( 99.95%)p 0.00(  0.05%)
                                           -0.9997 -0.0040  0.0000 -0.0127  0.0187
    20. (1.99915) CR ( 1) C   1           s(100.00%)p 0.00(  0.00%)
                                            1.0000  0.0003  0.0000  0.0000  0.0003
                                           -0.0000  0.0001  0.0000  0.0003  0.0000
                                           -0.0000  0.0000 -0.0000  0.0000  0.0000
    21. (1.99853) CR ( 1) C   3           s(100.00%)p 0.00(  0.00%)
                                            1.0000  0.0002  0.0000  0.0000 -0.0000
                                           -0.0000 -0.0002  0.0000  0.0003 -0.0000
                                            0.0000 -0.0000 -0.0000 -0.0000  0.0000
    22. (1.99853) CR ( 1) C   4           s(100.00%)p 0.00(  0.00%)
                                            1.0000  0.0002  0.0000  0.0000  0.0000
                                            0.0000  0.0002 -0.0000  0.0003 -0.0000
                                            0.0000 -0.0000  0.0000 -0.0000  0.0000
    23. (1.99915) CR ( 1) C   5           s(100.00%)p 0.00(  0.00%)
                                            1.0000  0.0003  0.0000  0.0000  0.0003
                                           -0.0000 -0.0001 -0.0000  0.0003  0.0000
                                            0.0000  0.0000  0.0000  0.0000  0.0000
    24. (1.99915) CR ( 1) C   7           s(100.00%)p 0.00(  0.00%)
                                            1.0000  0.0003  0.0000  0.0000 -0.0003
                                            0.0000  0.0001  0.0000  0.0003  0.0000
                                            0.0000 -0.0000 -0.0000  0.0000  0.0000
    25. (1.99917) CR ( 1) C   9           s(100.00%)p 0.00(  0.00%)
                                            1.0000 -0.0004 -0.0000  0.0000  0.0000
                                           -0.0000 -0.0001 -0.0000  0.0007 -0.0000
                                            0.0000 -0.0000  0.0000 -0.0000 -0.0000
    26. (1.99915) CR ( 1) C  11           s(100.00%)p 0.00(  0.00%)
                                            1.0000  0.0003  0.0000  0.0000 -0.0003
                                            0.0000 -0.0001 -0.0000  0.0003  0.0000
                                           -0.0000 -0.0000  0.0000  0.0000  0.0000
    27. (1.99917) CR ( 1) C  13           s(100.00%)p 0.00(  0.00%)
                                            1.0000 -0.0004 -0.0000  0.0000 -0.0000
                                           -0.0000  0.0001  0.0000  0.0007 -0.0000
                                           -0.0000 -0.0000 -0.0000 -0.0000 -0.0000
    28. (0.00333) RY*( 1) C   1           s(  9.43%)p 5.87( 55.29%)d 3.74( 35.28%)
                                           -0.0000 -0.0054  0.2872 -0.1082 -0.0200
                                           -0.1562  0.0181 -0.0665 -0.0137  0.7233
                                            0.3354 -0.0210 -0.4297 -0.0663  0.2253
    29. (0.00183) RY*( 2) C   1           s(  6.61%)p10.00( 66.06%)d 4.14( 27.33%)
                                           -0.0000 -0.0229  0.2549 -0.0241 -0.0428
                                            0.1935  0.0045  0.7791  0.0020 -0.1197
                                            0.4930  0.0299  0.0909  0.0279 -0.1424
    30. (0.00141) RY*( 3) C   1           s( 10.24%)p 6.62( 67.77%)d 2.15( 21.99%)
                                           -0.0000 -0.0390  0.3074 -0.0800 -0.0262
                                           -0.7424  0.0388 -0.0774  0.0140 -0.3437
                                            0.2076  0.0020  0.2699 -0.0827  0.3116
    31. (0.00091) RY*( 4) C   1           s( 40.74%)p 1.26( 51.29%)d 0.20(  7.97%)
                                            0.0000  0.0438  0.6352  0.0451  0.0113
                                            0.4304 -0.0061 -0.4180  0.0073 -0.3908
                                            0.1188  0.0675 -0.2424  0.0415  0.0238
    32. (0.00044) RY*( 5) C   1           s( 12.25%)p 1.26( 15.46%)d 5.90( 72.29%)
                                           -0.0000 -0.0003  0.3498  0.0094 -0.0129
                                            0.2215 -0.0007  0.2762 -0.0036  0.1707
                                           -0.5525 -0.0321  0.2721 -0.3239  0.4875
    33. (0.00033) RY*( 6) C   1           s(  0.58%)p48.79( 28.23%)d99.99( 71.19%)
                                           -0.0000 -0.0378  0.0368  0.0548 -0.0192
                                           -0.2874  0.0115  0.3470  0.0053 -0.2806
                                           -0.3996  0.0577 -0.7402  0.0011 -0.0310
    34. (0.00020) RY*( 7) C   1           s( 28.39%)p 0.48( 13.58%)d 2.04( 58.04%)
                                           -0.0000 -0.0248  0.4684  0.2527 -0.0168
                                           -0.2441  0.0159  0.0031 -0.0057  0.2750
                                           -0.2982 -0.0650  0.2170  0.3058 -0.5887
    35. (0.00004) RY*( 8) C   1           s(  1.25%)p 0.75(  0.94%)d78.41( 97.81%)
    36. (0.00002) RY*( 9) C   1           s(  0.11%)p10.65(  1.15%)d99.99( 98.74%)
    37. (0.00000) RY*(10) C   1           s( 90.87%)p 0.00(  0.02%)d 0.10(  9.11%)
    38. (0.00171) RY*( 1) H   2           s( 99.27%)p 0.01(  0.73%)
                                           -0.0052  0.9963 -0.0845  0.0127 -0.0032
    39. (0.00009) RY*( 2) H   2           s(  0.02%)p99.99( 99.98%)
    40. (0.00007) RY*( 3) H   2           s(  0.15%)p99.99( 99.85%)
    41. (0.00002) RY*( 4) H   2           s(  0.61%)p99.99( 99.39%)
    42. (0.00407) RY*( 1) C   3           s(  0.45%)p99.99( 87.17%)d27.57( 12.38%)
                                           -0.0000 -0.0060  0.0479  0.0465 -0.0000
                                           -0.0000  0.0467 -0.8481 -0.0182 -0.3872
                                            0.0000 -0.0000 -0.2724  0.1083 -0.1947
    43. (0.00189) RY*( 2) C   3           s(  0.00%)p 1.00( 67.17%)d 0.49( 32.83%)
                                           -0.0000  0.0000  0.0000 -0.0000 -0.0217
                                            0.8193  0.0000  0.0000  0.0000 -0.0000
                                           -0.5717 -0.0392 -0.0000  0.0000  0.0000
    44. (0.00128) RY*( 3) C   3           s(  0.50%)p99.99( 73.38%)d51.74( 26.12%)
                                            0.0000  0.0358  0.0575  0.0216 -0.0000
                                           -0.0000 -0.0296 -0.4672  0.0462  0.7159
                                            0.0000 -0.0000  0.0278 -0.1919  0.4728
    45. (0.00072) RY*( 4) C   3           s(  2.70%)p 9.61( 25.99%)d26.37( 71.31%)
                                            0.0000  0.0163  0.1584  0.0410 -0.0000
                                           -0.0000 -0.0242  0.1311  0.0021  0.4920
                                            0.0000 -0.0000 -0.6046  0.3822 -0.4488
    46. (0.00058) RY*( 5) C   3           s(  0.00%)p 1.00( 32.51%)d 2.08( 67.49%)
[truncated: 127,294 more chars]
