# Supplementary material for: Hyperpyramidalized alkenes with bond orders near 1.5 as synthetic building blocks
Source: Nat Chem. 2026 Jan 21;18(5):913–22. doi: 10.1038/s41557-025-02055-9 (PMC12859755; doi:10.1038/s41557-025-02055-9)
Supplement: Supplementary file 2 — Output files for reported computations. [file 41557_2025_2055_MOESM2_ESM.zip › Computation data/Cubene 10/MO-Energy-HF/parent-cubene9-HF-MO.out]

 Entering Gaussian System, Link 0=/u/local/apps/gaussian/16_sse4/g16
 Initial command:
 /u/local/apps/gaussian/16_sse4/l1.exe "/work/8421495.1.pod_smp.q/Gau-59919.inp" -scrdir="/work/8421495.1.pod_smp.q/"
 Entering Link 1 = /u/local/apps/gaussian/16_sse4/l1.exe PID=     59920.
  
 Copyright (c) 1988,1990,1992,1993,1995,1998,2003,2009,2016,
            Gaussian, Inc.  All Rights Reserved.
  
 This is part of the Gaussian(R) 16 program.  It is based on
 the Gaussian(R) 09 system (copyright 2009, Gaussian, Inc.),
 the Gaussian(R) 03 system (copyright 2003, Gaussian, Inc.),
 the Gaussian(R) 98 system (copyright 1998, Gaussian, Inc.),
 the Gaussian(R) 94 system (copyright 1995, Gaussian, Inc.),
 the Gaussian 92(TM) system (copyright 1992, Gaussian, Inc.),
 the Gaussian 90(TM) system (copyright 1990, Gaussian, Inc.),
 the Gaussian 88(TM) system (copyright 1988, Gaussian, Inc.),
 the Gaussian 86(TM) system (copyright 1986, Carnegie Mellon
 University), and the Gaussian 82(TM) system (copyright 1983,
 Carnegie Mellon University). Gaussian is a federally registered
 trademark of Gaussian, Inc.
  
 This software contains proprietary and confidential information,
 including trade secrets, belonging to Gaussian, Inc.
  
 This software is provided under written license and may be
 used, copied, transmitted, or stored only in accord with that
 written license.
  
 The following legend is applicable only to US Government
 contracts under FAR:
  
                    RESTRICTED RIGHTS LEGEND
  
 Use, reproduction and disclosure by the US Government is
 subject to restrictions as set forth in subparagraphs (a)
 and (c) of the Commercial Computer Software - Restricted
 Rights clause in FAR 52.227-19.
  
 Gaussian, Inc.
 340 Quinnipiac St., Bldg. 40, Wallingford CT 06492
  
  
 ---------------------------------------------------------------
 Warning -- This program may not be used in any manner that
 competes with the business of Gaussian, Inc. or will provide
 assistance to any competitor of Gaussian, Inc.  The licensee
 of this program is prohibited from giving any competitor of
 Gaussian, Inc. access to this program.  By using this program,
 the user acknowledges that Gaussian, Inc. is engaged in the
 business of creating and licensing software in the field of
 computational chemistry and represents and warrants to the
 licensee that it is not a competitor of Gaussian, Inc. and that
 it will not use this program in any manner prohibited above.
 ---------------------------------------------------------------
  

 Cite this work as:
 Gaussian 16, Revision A.03,
 M. J. Frisch, G. W. Trucks, H. B. Schlegel, G. E. Scuseria, 
 M. A. Robb, J. R. Cheeseman, G. Scalmani, V. Barone, 
 G. A. Petersson, H. Nakatsuji, X. Li, M. Caricato, A. V. Marenich, 
 J. Bloino, B. G. Janesko, R. Gomperts, B. Mennucci, H. P. Hratchian, 
 J. V. Ortiz, A. F. Izmaylov, J. L. Sonnenberg, D. Williams-Young, 
 F. Ding, F. Lipparini, F. Egidi, J. Goings, B. Peng, A. Petrone, 
 T. Henderson, D. Ranasinghe, V. G. Zakrzewski, J. Gao, N. Rega, 
 G. Zheng, W. Liang, M. Hada, M. Ehara, K. Toyota, R. Fukuda, 
 J. Hasegawa, M. Ishida, T. Nakajima, Y. Honda, O. Kitao, H. Nakai, 
 T. Vreven, K. Throssell, J. A. Montgomery, Jr., J. E. Peralta, 
 F. Ogliaro, M. J. Bearpark, J. J. Heyd, E. N. Brothers, K. N. Kudin, 
 V. N. Staroverov, T. A. Keith, R. Kobayashi, J. Normand, 
 K. Raghavachari, A. P. Rendell, J. C. Burant, S. S. Iyengar, 
 J. Tomasi, M. Cossi, J. M. Millam, M. Klene, C. Adamo, R. Cammi, 
 J. W. Ochterski, R. L. Martin, K. Morokuma, O. Farkas, 
 J. B. Foresman, and D. J. Fox, Gaussian, Inc., Wallingford CT, 2016.
 
 ******************************************
 Gaussian 16:  ES64L-G16RevA.03 25-Dec-2016
                27-Apr-2025 
 ******************************************
 %nproc=8
 Will use up to    8 processors via shared memory.
 %mem=16GB
 %chk=parent-cubene9-HF-MO.chk
 -------------------------------
 # hf/6-31g(d) geom=connectivity
 -------------------------------
 1/38=1,57=2,172=1/1;
 2/12=2,17=6,18=5,40=1/2;
 3/5=1,6=6,7=1,11=9,25=1,30=1/1,2,3;
 4//1;
 5/5=2,38=5/2;
 6/7=2,8=2,9=2,10=2,28=1/1;
 99/5=1,9=1/99;
 -----
 M0001
 -----
 Symbolic Z-matrix:
 Charge =  0 Multiplicity = 1
 C                    -1.17725   0.77425  -0.08083 
 H                    -2.01087   1.47006  -0.07681 
 C                     0.        0.69159  -1.08367 
 C                     0.       -0.69159  -1.08367 
 C                    -1.17725  -0.77425  -0.08083 
 H                    -2.01087  -1.47006  -0.07681 
 C                     1.17725   0.77425  -0.08083 
 H                     2.01087   1.47006  -0.07681 
 C                     0.        0.76777   0.96258 
 H                     0.        1.38828   1.8501 
 C                     1.17725  -0.77425  -0.08083 
 H                     2.01087  -1.47006  -0.07681 
 C                     0.       -0.76777   0.96258 
 H                     0.       -1.38828   1.8501 
 
                          Input orientation:                          
 ---------------------------------------------------------------------
 Center     Atomic      Atomic             Coordinates (Angstroms)
 Number     Number       Type             X           Y           Z
 ---------------------------------------------------------------------
      1          6           0       -1.177254    0.774248   -0.080827
      2          1           0       -2.010873    1.470060   -0.076812
      3          6           0        0.000000    0.691590   -1.083673
      4          6           0        0.000000   -0.691590   -1.083673
      5          6           0       -1.177254   -0.774248   -0.080827
      6          1           0       -2.010873   -1.470060   -0.076812
      7          6           0        1.177254    0.774248   -0.080827
      8          1           0        2.010873    1.470060   -0.076812
      9          6           0        0.000000    0.767769    0.962581
     10          1           0        0.000000    1.388280    1.850101
     11          6           0        1.177254   -0.774248   -0.080827
     12          1           0        2.010873   -1.470060   -0.076812
     13          6           0        0.000000   -0.767769    0.962581
     14          1           0        0.000000   -1.388280    1.850101
 ---------------------------------------------------------------------
                    Distance matrix (angstroms):
                    1          2          3          4          5
     1  C    0.000000
     2  H    1.085860   0.000000
     3  C    1.548696   2.379789   0.000000
     4  C    2.130800   3.119312   1.383180   0.000000
     5  C    1.548496   2.394129   2.130800   1.548696   0.000000
     6  H    2.394129   2.940120   3.119312   2.379789   1.085860
     7  C    2.354508   3.263177   1.548696   2.130800   2.818075
     8  H    3.263177   4.021746   2.379789   3.119312   3.898857
     9  C    1.573108   2.370055   2.047672   2.513341   2.202826
    10  H    2.343383   2.786268   3.015362   3.596233   3.129047
    11  C    2.818075   3.898857   2.130800   1.548696   2.354508
    12  H    3.898857   4.981842   3.119312   2.379789   3.263177
    13  C    2.202826   3.183053   2.513341   2.047672   1.573108
    14  H    3.129047   3.990828   3.596233   3.015362   2.343383
                    6          7          8          9         10
     6  H    0.000000
     7  C    3.898857   0.000000
     8  H    4.981842   1.085860   0.000000
     9  C    3.183053   1.573108   2.370055   0.000000
    10  H    3.990828   2.343383   2.786268   1.082925   0.000000
    11  C    3.263177   1.548496   2.394129   2.202826   3.129047
    12  H    4.021746   2.394129   2.940120   3.183053   3.990828
    13  C    2.370055   2.202826   3.183053   1.535538   2.331574
    14  H    2.786268   3.129047   3.990828   2.331574   2.776560
                   11         12         13         14
    11  C    0.000000
    12  H    1.085860   0.000000
    13  C    1.573108   2.370055   0.000000
    14  H    2.343383   2.786268   1.082925   0.000000
 Stoichiometry    C8H6
 Framework group  C2V[SGV(C4H2),X(C4H4)]
 Deg. of freedom    11
 Full point group                 C2V     NOp   4
 Largest Abelian subgroup         C2V     NOp   4
 Largest concise Abelian subgroup C2V     NOp   4
                         Standard orientation:                         
 ---------------------------------------------------------------------
 Center     Atomic      Atomic             Coordinates (Angstroms)
 Number     Number       Type             X           Y           Z
 ---------------------------------------------------------------------
      1          6           0       -1.177254    0.774248   -0.080827
      2          1           0       -2.010873    1.470060   -0.076812
      3          6           0        0.000000    0.691590   -1.083673
      4          6           0       -0.000000   -0.691590   -1.083673
      5          6           0       -1.177254   -0.774248   -0.080827
      6          1           0       -2.010873   -1.470060   -0.076812
      7          6           0        1.177254    0.774248   -0.080827
      8          1           0        2.010873    1.470060   -0.076812
      9          6           0        0.000000    0.767769    0.962581
     10          1           0        0.000000    1.388280    1.850101
     11          6           0        1.177254   -0.774248   -0.080827
     12          1           0        2.010873   -1.470060   -0.076812
     13          6           0       -0.000000   -0.767769    0.962581
     14          1           0       -0.000000   -1.388280    1.850101
 ---------------------------------------------------------------------
 Rotational constants (GHZ):           4.0578132           3.6002590           3.3731801
 Standard basis: 6-31G(d) (6D, 7F)
 There are    41 symmetry adapted cartesian basis functions of A1  symmetry.
 There are    25 symmetry adapted cartesian basis functions of A2  symmetry.
 There are    25 symmetry adapted cartesian basis functions of B1  symmetry.
 There are    41 symmetry adapted cartesian basis functions of B2  symmetry.
 There are    41 symmetry adapted basis functions of A1  symmetry.
 There are    25 symmetry adapted basis functions of A2  symmetry.
 There are    25 symmetry adapted basis functions of B1  symmetry.
 There are    41 symmetry adapted basis functions of B2  symmetry.
   132 basis functions,   248 primitive gaussians,   132 cartesian basis functions
    27 alpha electrons       27 beta electrons
       nuclear repulsion energy       349.4117790383 Hartrees.
 NAtoms=   14 NActive=   14 NUniq=    5 SFac= 4.00D+00 NAtFMM=   60 NAOKFM=F Big=F
 Integral buffers will be    131072 words long.
 Raffenetti 1 integral format.
 Two-electron integral symmetry is turned on.
 One-electron integrals computed using PRISM.
 NBasis=   132 RedAO= T EigKep=  1.99D-04  NBF=    41    25    25    41
 NBsUse=   132 1.00D-06 EigRej= -1.00D+00 NBFU=    41    25    25    41
 ExpMin= 1.61D-01 ExpMax= 3.05D+03 ExpMxC= 4.57D+02 IAcc=3 IRadAn=         5 AccDes= 0.00D+00
 Harris functional with IExCor=  205 and IRadAn=       5 diagonalized for initial guess.
 HarFok:  IExCor=  205 AccDes= 0.00D+00 IRadAn=         5 IDoV= 1 UseB2=F ITyADJ=14
 ICtDFT=  3500011 ScaDFX=  1.000000  1.000000  1.000000  1.000000
 FoFCou: FMM=F IPFlag=           0 FMFlag=      100000 FMFlg1=           0
         NFxFlg=           0 DoJE=T BraDBF=F KetDBF=T FulRan=T
         wScrn=  0.000000 ICntrl=       500 IOpCl=  0 I1Cent=   200000004 NGrid=           0
         NMat0=    1 NMatS0=      1 NMatT0=    0 NMatD0=    1 NMtDS0=    0 NMtDT0=    0
 Petite list used in FoFCou.
 Initial guess orbital symmetries:
       Occupied  (A1) (B2) (A1) (B1) (B2) (A2) (A1) (B2) (A1) (B1)
                 (A1) (B2) (A1) (A2) (B2) (A1) (B1) (A1) (B1) (B2)
                 (A1) (B2) (B1) (A2) (A1) (A2) (A1)
       Virtual   (B2) (A1) (B1) (B2) (B1) (A1) (A2) (B2) (B1) (B2)
                 (A1) (A2) (B2) (A1) (A2) (B2) (A2) (B2) (A1) (B2)
                 (A1) (B1) (B1) (A1) (B1) (B2) (A1) (A2) (A1) (A2)
                 (B2) (B2) (A1) (A2) (B1) (B2) (B1) (B2) (A2) (A1)
                 (A2) (B2) (B2) (B1) (B2) (A1) (A1) (B1) (A1) (A1)
                 (A2) (B2) (A1) (B1) (B2) (A1) (B1) (A1) (B1) (A2)
                 (A1) (B2) (B1) (A2) (B1) (A1) (B1) (B2) (A2) (B2)
                 (A2) (A1) (A1) (B2) (A2) (A1) (B1) (A1) (B2) (B2)
                 (A1) (A1) (B2) (B1) (A2) (B2) (A1) (B2) (A2) (B1)
                 (A2) (A2) (B2) (B2) (A2) (B2) (B2) (A1) (B1) (B2)
                 (A1) (A1) (B2) (A2) (B2)
 The electronic state of the initial guess is 1-A1.
 Keep R1 ints in memory in symmetry-blocked form, NReq=48231451.
 Requested convergence on RMS density matrix=1.00D-08 within 128 cycles.
 Requested convergence on MAX density matrix=1.00D-06.
 Requested convergence on             energy=1.00D-06.
 No special actions if energy rises.
 SCF Done:  E(RHF) =  -306.103240287     A.U. after   12 cycles
            NFock= 12  Conv=0.36D-08     -V/T= 2.0001

 **********************************************************************

            Population analysis using the SCF density.

 **********************************************************************

 Orbital symmetries:
       Occupied  (A1) (B2) (B1) (A1) (A2) (B2) (A1) (B2) (A1) (B1)
                 (A1) (B2) (A2) (A1) (B2) (A1) (B2) (B1) (A1) (B1)
                 (A1) (B2) (B1) (A2) (A1) (A2) (A1)
       Virtual   (B2) (A1) (B2) (B1) (A1) (B1) (B2) (B2) (A2) (A1)
                 (B1) (A2) (B2) (A1) (B2) (A2) (A2) (B2) (A1) (A1)
                 (B2) (B1) (A1) (B1) (B1) (A1) (A2) (B2) (A1) (A2)
                 (B2) (A1) (B2) (B1) (A2) (B2) (B1) (B2) (A2) (A2)
                 (A1) (B2) (A1) (B2) (B1) (B2) (A1) (A1) (B1) (A2)
                 (B2) (A1) (A1) (B1) (B2) (A1) (A1) (B1) (B1) (A2)
                 (B2) (A1) (B1) (A2) (B1) (A1) (B2) (B1) (A2) (B2)
                 (A2) (A1) (A1) (B2) (A1) (A2) (B1) (A1) (B2) (B2)
                 (A1) (B1) (B2) (A1) (A2) (B2) (A1) (B2) (A2) (A2)
                 (B1) (A2) (B2) (A2) (B2) (B2) (B2) (A1) (B2) (B1)
                 (A1) (A1) (B2) (A2) (B2)
 The electronic state is 1-A1.
 Alpha  occ. eigenvalues --  -11.25143 -11.25086 -11.24842 -11.24837 -11.24788
 Alpha  occ. eigenvalues --  -11.24782 -11.22654 -11.22516  -1.29638  -1.02471
 Alpha  occ. eigenvalues --   -0.99489  -0.98884  -0.79151  -0.78842  -0.73172
 Alpha  occ. eigenvalues --   -0.69619  -0.63104  -0.62859  -0.60881  -0.60159
 Alpha  occ. eigenvalues --   -0.47673  -0.46211  -0.43053  -0.43037  -0.40163
 Alpha  occ. eigenvalues --   -0.38235  -0.30284
 Alpha virt. eigenvalues --    0.10928   0.21178   0.24196   0.24397   0.24901
 Alpha virt. eigenvalues --    0.29832   0.30738   0.31698   0.31956   0.32110
 Alpha virt. eigenvalues --    0.37046   0.38564   0.40598   0.44052   0.47265
 Alpha virt. eigenvalues --    0.48403   0.56723   0.58259   0.67798   0.68668
 Alpha virt. eigenvalues --    0.69618   0.70488   0.71984   0.74844   0.75282
 Alpha virt. eigenvalues --    0.76245   0.77953   0.82215   0.84439   0.89997
 Alpha virt. eigenvalues --    0.93044   0.95325   0.95453   0.97581   0.98885
 Alpha virt. eigenvalues --    1.01585   1.02086   1.05140   1.07040   1.07645
 Alpha virt. eigenvalues --    1.07645   1.09240   1.12574   1.13476   1.15077
 Alpha virt. eigenvalues --    1.21020   1.30644   1.30898   1.33362   1.45006
 Alpha virt. eigenvalues --    1.49589   1.56928   1.58648   1.59069   1.64932
 Alpha virt. eigenvalues --    1.89330   1.95311   1.95650   1.99672   2.01799
 Alpha virt. eigenvalues --    2.05124   2.07256   2.08771   2.13240   2.17380
 Alpha virt. eigenvalues --    2.17815   2.21912   2.24259   2.25031   2.28126
 Alpha virt. eigenvalues --    2.29427   2.31430   2.33443   2.44441   2.51820
 Alpha virt. eigenvalues --    2.53060   2.57191   2.61488   2.66336   2.73245
 Alpha virt. eigenvalues --    2.76838   2.80580   2.81624   2.81654   2.89228
 Alpha virt. eigenvalues --    2.89777   2.91460   2.97121   3.03186   3.10355
 Alpha virt. eigenvalues --    3.12232   3.17376   3.19149   3.22721   3.22775
 Alpha virt. eigenvalues --    3.31353   3.41128   4.56565   4.82204   4.82398
 Alpha virt. eigenvalues --    4.85066   5.18355   5.24656   5.30288   6.05888
          Condensed to atoms (all electrons):
               1          2          3          4          5          6
     1  C    5.297241   0.353444   0.327233  -0.190889   0.351217  -0.023848
     2  H    0.353444   0.491379  -0.009259   0.010120  -0.023848   0.001140
     3  C    0.327233  -0.009259   5.186629   0.653490  -0.190889   0.010120
     4  C   -0.190889   0.010120   0.653490   5.186629   0.327233  -0.009259
     5  C    0.351217  -0.023848  -0.190889   0.327233   5.297241   0.353444
     6  H   -0.023848   0.001140   0.010120  -0.009259   0.353444   0.491379
     7  C   -0.130776   0.002224   0.327233  -0.190889   0.054185  -0.001698
     8  H    0.002224   0.000088  -0.009259   0.010120  -0.001698   0.000032
     9  C    0.321721  -0.020526  -0.108196  -0.020568  -0.148324   0.005945
    10  H   -0.015271  -0.000074   0.005495   0.003171   0.002166  -0.000062
    11  C    0.054185  -0.001698  -0.190889   0.327233  -0.130776   0.002224
    12  H   -0.001698   0.000032   0.010120  -0.009259   0.002224   0.000088
    13  C   -0.148324   0.005945  -0.020568  -0.108196   0.321721  -0.020526
    14  H    0.002166  -0.000062   0.003171   0.005495  -0.015271  -0.000074
               7          8          9         10         11         12
     1  C   -0.130776   0.002224   0.321721  -0.015271   0.054185  -0.001698
     2  H    0.002224   0.000088  -0.020526  -0.000074  -0.001698   0.000032
     3  C    0.327233  -0.009259  -0.108196   0.005495  -0.190889   0.010120
     4  C   -0.190889   0.010120  -0.020568   0.003171   0.327233  -0.009259
     5  C    0.054185  -0.001698  -0.148324   0.002166  -0.130776   0.002224
     6  H   -0.001698   0.000032   0.005945  -0.000062   0.002224   0.000088
     7  C    5.297241   0.353444   0.321721  -0.015271   0.351217  -0.023848
     8  H    0.353444   0.491379  -0.020526  -0.000074  -0.023848   0.001140
     9  C    0.321721  -0.020526   5.368125   0.371181  -0.148324   0.005945
    10  H   -0.015271  -0.000074   0.371181   0.441772   0.002166  -0.000062
    11  C    0.351217  -0.023848  -0.148324   0.002166   5.297241   0.353444
    12  H   -0.023848   0.001140   0.005945  -0.000062   0.353444   0.491379
    13  C   -0.148324   0.005945   0.291059  -0.011906   0.321721  -0.020526
    14  H    0.002166  -0.000062  -0.011906  -0.000047  -0.015271  -0.000074
              13         14
     1  C   -0.148324   0.002166
     2  H    0.005945  -0.000062
     3  C   -0.020568   0.003171
     4  C   -0.108196   0.005495
     5  C    0.321721  -0.015271
     6  H   -0.020526  -0.000074
     7  C   -0.148324   0.002166
     8  H    0.005945  -0.000062
     9  C    0.291059  -0.011906
    10  H   -0.011906  -0.000047
    11  C    0.321721  -0.015271
    12  H   -0.020526  -0.000074
    13  C    5.368125   0.371181
    14  H    0.371181   0.441772
 Mulliken charges:
               1
     1  C   -0.198625
     2  H    0.191095
     3  C    0.005570
     4  C    0.005570
     5  C   -0.198625
     6  H    0.191095
     7  C   -0.198625
     8  H    0.191095
     9  C   -0.207326
    10  H    0.216815
    11  C   -0.198625
    12  H    0.191095
    13  C   -0.207326
    14  H    0.216815
 Sum of Mulliken charges =  -0.00000
 Mulliken charges with hydrogens summed into heavy atoms:
               1
     1  C   -0.007530
     3  C    0.005570
     4  C    0.005570
     5  C   -0.007530
     7  C   -0.007530
     9  C    0.009489
    11  C   -0.007530
    13  C    0.009489
 Electronic spatial extent (au):  <R**2>=            536.7598
 Charge=             -0.0000 electrons
 Dipole moment (field-independent basis, Debye):
    X=             -0.0000    Y=             -0.0000    Z=              2.7833  Tot=              2.7833
 Quadrupole moment (field-independent basis, Debye-Ang):
   XX=            -43.6355   YY=            -45.7893   ZZ=            -49.5565
   XY=              0.0000   XZ=             -0.0000   YZ=              0.0000
 Traceless Quadrupole moment (field-independent basis, Debye-Ang):
   XX=              2.6916   YY=              0.5378   ZZ=             -3.2294
   XY=              0.0000   XZ=             -0.0000   YZ=              0.0000
 Octapole moment (field-independent basis, Debye-Ang**2):
  XXX=             -0.0000  YYY=             -0.0000  ZZZ=             15.9401  XYY=             -0.0000
  XXY=              0.0000  XXZ=              0.4763  XZZ=             -0.0000  YZZ=              0.0000
  YYZ=              7.2924  XYZ=              0.0000
 Hexadecapole moment (field-independent basis, Debye-Ang**3):
 XXXX=           -275.3240 YYYY=           -243.2830 ZZZZ=           -224.1317 XXXY=              0.0000
 XXXZ=              0.0000 YYYX=              0.0000 YYYZ=             -0.0000 ZZZX=             -0.0000
 ZZZY=             -0.0000 XXYY=            -77.9220 XXZZ=            -86.8039 YYZZ=            -78.5056
 XXYZ=              0.0000 YYXZ=             -0.0000 ZZXY=              0.0000
 N-N= 3.494117790383D+02 E-N=-1.411864259279D+03  KE= 3.060657295352D+02
 Symmetry A1   KE= 1.167459182636D+02
 Symmetry A2   KE= 4.049912464114D+01
 Symmetry B1   KE= 4.187943071311D+01
 Symmetry B2   KE= 1.069412559173D+02
 1\1\GINC-N7143\SP\RHF\6-31G(d)\C8H6\JIAMINGD\27-Apr-2025\0\\# hf/6-31g
 (d) geom=connectivity\\M0001\\0,1\C,0,-1.177254,0.774248,-0.080827\H,0
 ,-2.010873,1.47006,-0.076812\C,0,0.,0.69159,-1.083673\C,0,0.,-0.69159,
 -1.083673\C,0,-1.177254,-0.774248,-0.080827\H,0,-2.010873,-1.47006,-0.
 076812\C,0,1.177254,0.774248,-0.080827\H,0,2.010873,1.47006,-0.076812\
 C,0,0.,0.767769,0.962581\H,0,0.,1.38828,1.850101\C,0,1.177254,-0.77424
 8,-0.080827\H,0,2.010873,-1.47006,-0.076812\C,0,0.,-0.767769,0.962581\
 H,0,0.,-1.38828,1.850101\\Version=ES64L-G16RevA.03\State=1-A1\HF=-306.
 1032403\RMSD=3.588e-09\Dipole=0.,0.,1.0950282\Quadrupole=2.0011328,0.3
 998164,-2.4009493,0.,0.,0.\PG=C02V [SGV(C4H2),X(C4H4)]\\@


 Standing in the middle of the road is very dangerous;
 you get knocked down by the traffic from both sides.
                                -- Margaret Thatcher
 Job cpu time:       0 days  0 hours  0 minutes 13.6 seconds.
 Elapsed time:       0 days  0 hours  0 minutes  1.8 seconds.
 File lengths (MBytes):  RWF=     10 Int=      0 D2E=      0 Chk=      2 Scr=      1
 Normal termination of Gaussian 16 at Sun Apr 27 19:09:11 2025.
