# Supplementary material for: Hyperpyramidalized alkenes with bond orders near 1.5 as synthetic building blocks
Source: Nat Chem. 2026 Jan 21;18(5):913–22. doi: 10.1038/s41557-025-02055-9 (PMC12859755; doi:10.1038/s41557-025-02055-9)
Supplement: Supplementary file 2 — Output files for reported computations. [file 41557_2025_2055_MOESM2_ESM.zip › Computation data/Cubene 10/UHF-6-31Gdp/parent-cubene12-ur.out]

 Entering Gaussian System, Link 0=/u/local/apps/gaussian/16_sse4/g16
 Initial command:
 /u/local/apps/gaussian/16_sse4/l1.exe "/work/8867926.1.pod_smp.q/Gau-46900.inp" -scrdir="/work/8867926.1.pod_smp.q/"
 Entering Link 1 = /u/local/apps/gaussian/16_sse4/l1.exe PID=     46901.
  
 Copyright (c) 1988,1990,1992,1993,1995,1998,2003,2009,2016,
            Gaussian, Inc.  All Rights Reserved.
  
 This is part of the Gaussian(R) 16 program.  It is based on
 the Gaussian(R) 09 system (copyright 2009, Gaussian, Inc.),
 the Gaussian(R) 03 system (copyright 2003, Gaussian, Inc.),
 the Gaussian(R) 98 system (copyright 1998, Gaussian, Inc.),
 the Gaussian(R) 94 system (copyright 1995, Gaussian, Inc.),
 the Gaussian 92(TM) system (copyright 1992, Gaussian, Inc.),
 the Gaussian 90(TM) system (copyright 1990, Gaussian, Inc.),
 the Gaussian 88(TM) system (copyright 1988, Gaussian, Inc.),
 the Gaussian 86(TM) system (copyright 1986, Carnegie Mellon
 University), and the Gaussian 82(TM) system (copyright 1983,
 Carnegie Mellon University). Gaussian is a federally registered
 trademark of Gaussian, Inc.
  
 This software contains proprietary and confidential information,
 including trade secrets, belonging to Gaussian, Inc.
  
 This software is provided under written license and may be
 used, copied, transmitted, or stored only in accord with that
 written license.
  
 The following legend is applicable only to US Government
 contracts under FAR:
  
                    RESTRICTED RIGHTS LEGEND
  
 Use, reproduction and disclosure by the US Government is
 subject to restrictions as set forth in subparagraphs (a)
 and (c) of the Commercial Computer Software - Restricted
 Rights clause in FAR 52.227-19.
  
 Gaussian, Inc.
 340 Quinnipiac St., Bldg. 40, Wallingford CT 06492
  
  
 ---------------------------------------------------------------
 Warning -- This program may not be used in any manner that
 competes with the business of Gaussian, Inc. or will provide
 assistance to any competitor of Gaussian, Inc.  The licensee
 of this program is prohibited from giving any competitor of
 Gaussian, Inc. access to this program.  By using this program,
 the user acknowledges that Gaussian, Inc. is engaged in the
 business of creating and licensing software in the field of
 computational chemistry and represents and warrants to the
 licensee that it is not a competitor of Gaussian, Inc. and that
 it will not use this program in any manner prohibited above.
 ---------------------------------------------------------------
  

 Cite this work as:
 Gaussian 16, Revision A.03,
 M. J. Frisch, G. W. Trucks, H. B. Schlegel, G. E. Scuseria, 
 M. A. Robb, J. R. Cheeseman, G. Scalmani, V. Barone, 
 G. A. Petersson, H. Nakatsuji, X. Li, M. Caricato, A. V. Marenich, 
 J. Bloino, B. G. Janesko, R. Gomperts, B. Mennucci, H. P. Hratchian, 
 J. V. Ortiz, A. F. Izmaylov, J. L. Sonnenberg, D. Williams-Young, 
 F. Ding, F. Lipparini, F. Egidi, J. Goings, B. Peng, A. Petrone, 
 T. Henderson, D. Ranasinghe, V. G. Zakrzewski, J. Gao, N. Rega, 
 G. Zheng, W. Liang, M. Hada, M. Ehara, K. Toyota, R. Fukuda, 
 J. Hasegawa, M. Ishida, T. Nakajima, Y. Honda, O. Kitao, H. Nakai, 
 T. Vreven, K. Throssell, J. A. Montgomery, Jr., J. E. Peralta, 
 F. Ogliaro, M. J. Bearpark, J. J. Heyd, E. N. Brothers, K. N. Kudin, 
 V. N. Staroverov, T. A. Keith, R. Kobayashi, J. Normand, 
 K. Raghavachari, A. P. Rendell, J. C. Burant, S. S. Iyengar, 
 J. Tomasi, M. Cossi, J. M. Millam, M. Klene, C. Adamo, R. Cammi, 
 J. W. Ochterski, R. L. Martin, K. Morokuma, O. Farkas, 
 J. B. Foresman, and D. J. Fox, Gaussian, Inc., Wallingford CT, 2016.
 
 ******************************************
 Gaussian 16:  ES64L-G16RevA.03 25-Dec-2016
                15-May-2025 
 ******************************************
 %nproc=8
 Will use up to    8 processors via shared memory.
 %mem=16GB
 %chk=parent-cubene12-ur.chk
 -----------------------------------------------------------------
 # opt freq uhf/6-31g(d,p) geom=connectivity pop=nboread guess=mix
 -----------------------------------------------------------------
 1/18=20,19=15,38=1,57=2/1,3;
 2/9=110,12=2,17=6,18=5,40=1/2;
 3/5=1,6=6,7=101,11=2,25=1,30=1,71=1,116=2/1,2,3;
 4/13=-1/1;
 5/5=2,38=5/2;
 6/7=2,8=2,9=2,10=2,28=1,40=2/1,7;
 7//1,2,3,16;
 1/18=20,19=15/3(2);
 2/9=110/2;
 99//99;
 2/9=110/2;
 3/5=1,6=6,7=101,11=2,25=1,30=1,71=1,116=2/1,2,3;
 4/5=5,16=3,69=1/1;
 5/5=2,38=5/2;
 7//1,2,3,16;
 1/18=20,19=15/3(-5);
 2/9=110/2;
 6/7=2,8=2,9=2,10=2,19=2,28=1,40=2/1,7;
 99/9=1/99;
 -----
 M0001
 -----
 Symbolic Z-matrix:
 Charge =  0 Multiplicity = 1
 C                     0.77577  -1.17816   0.28382 
 H                     1.47371  -2.01524   0.27986 
 C                     0.6925    0.        1.28787 
 C                    -0.6925    0.        1.28787 
 C                    -0.77577  -1.17816   0.28382 
 H                    -1.47371  -2.01524   0.27986 
 C                     0.77577   1.17816   0.28382 
 H                     1.47371   2.01524   0.27986 
 C                     0.76955   0.       -0.76208 
 H                     1.39196   0.       -1.65315 
 C                    -0.77577   1.17816   0.28382 
 H                    -1.47371   2.01524   0.27986 
 C                    -0.76955   0.       -0.76208 
 H                    -1.39196   0.       -1.65315 
 

 GradGradGradGradGradGradGradGradGradGradGradGradGradGradGradGradGradGrad
 Berny optimization.
 Initialization pass.
                           ----------------------------
                           !    Initial Parameters    !
                           ! (Angstroms and Degrees)  !
 --------------------------                            --------------------------
 ! Name  Definition              Value          Derivative Info.                !
 --------------------------------------------------------------------------------
 ! R1    R(1,2)                  1.0899         estimate D2E/DX2                !
 ! R2    R(1,3)                  1.5502         estimate D2E/DX2                !
 ! R3    R(1,5)                  1.5515         estimate D2E/DX2                !
 ! R4    R(1,9)                  1.5754         estimate D2E/DX2                !
 ! R5    R(3,4)                  1.385          estimate D2E/DX2                !
 ! R6    R(3,7)                  1.5502         estimate D2E/DX2                !
 ! R7    R(4,5)                  1.5502         estimate D2E/DX2                !
 ! R8    R(4,11)                 1.5502         estimate D2E/DX2                !
 ! R9    R(5,6)                  1.0899         estimate D2E/DX2                !
 ! R10   R(5,13)                 1.5754         estimate D2E/DX2                !
 ! R11   R(7,8)                  1.0899         estimate D2E/DX2                !
 ! R12   R(7,9)                  1.5754         estimate D2E/DX2                !
 ! R13   R(7,11)                 1.5515         estimate D2E/DX2                !
 ! R14   R(9,10)                 1.0869         estimate D2E/DX2                !
 ! R15   R(9,13)                 1.5391         estimate D2E/DX2                !
 ! R16   R(11,12)                1.0899         estimate D2E/DX2                !
 ! R17   R(11,13)                1.5754         estimate D2E/DX2                !
 ! R18   R(13,14)                1.0869         estimate D2E/DX2                !
 ! A1    A(2,1,3)              128.3508         estimate D2E/DX2                !
 ! A2    A(2,1,5)              129.8202         estimate D2E/DX2                !
 ! A3    A(2,1,9)              125.0637         estimate D2E/DX2                !
 ! A4    A(3,1,5)               86.9207         estimate D2E/DX2                !
 ! A5    A(3,1,9)               82.0345         estimate D2E/DX2                !
 ! A6    A(5,1,9)               89.7738         estimate D2E/DX2                !
 ! A7    A(1,3,4)               93.0793         estimate D2E/DX2                !
 ! A8    A(1,3,7)               98.9294         estimate D2E/DX2                !
 ! A9    A(4,3,7)               93.0793         estimate D2E/DX2                !
 ! A10   A(3,4,5)               93.0793         estimate D2E/DX2                !
 ! A11   A(3,4,11)              93.0793         estimate D2E/DX2                !
 ! A12   A(5,4,11)              98.9294         estimate D2E/DX2                !
 ! A13   A(1,5,4)               86.9207         estimate D2E/DX2                !
 ! A14   A(1,5,6)              129.8202         estimate D2E/DX2                !
 ! A15   A(1,5,13)              89.7738         estimate D2E/DX2                !
 ! A16   A(4,5,6)              128.3508         estimate D2E/DX2                !
 ! A17   A(4,5,13)              82.0345         estimate D2E/DX2                !
 ! A18   A(6,5,13)             125.0637         estimate D2E/DX2                !
 ! A19   A(3,7,8)              128.3508         estimate D2E/DX2                !
 ! A20   A(3,7,9)               82.0345         estimate D2E/DX2                !
 ! A21   A(3,7,11)              86.9207         estimate D2E/DX2                !
 ! A22   A(8,7,9)              125.0637         estimate D2E/DX2                !
 ! A23   A(8,7,11)             129.8202         estimate D2E/DX2                !
 ! A24   A(9,7,11)              89.7738         estimate D2E/DX2                !
 ! A25   A(1,9,7)               96.8053         estimate D2E/DX2                !
 ! A26   A(1,9,10)             122.8195         estimate D2E/DX2                !
 ! A27   A(1,9,13)              90.2262         estimate D2E/DX2                !
 ! A28   A(7,9,10)             122.8195         estimate D2E/DX2                !
 ! A29   A(7,9,13)              90.2262         estimate D2E/DX2                !
 ! A30   A(10,9,13)            124.9342         estimate D2E/DX2                !
 ! A31   A(4,11,7)              86.9207         estimate D2E/DX2                !
 ! A32   A(4,11,12)            128.3508         estimate D2E/DX2                !
 ! A33   A(4,11,13)             82.0345         estimate D2E/DX2                !
 ! A34   A(7,11,12)            129.8202         estimate D2E/DX2                !
 ! A35   A(7,11,13)             89.7738         estimate D2E/DX2                !
 ! A36   A(12,11,13)           125.0637         estimate D2E/DX2                !
 ! A37   A(5,13,9)              90.2262         estimate D2E/DX2                !
 ! A38   A(5,13,11)             96.8053         estimate D2E/DX2                !
 ! A39   A(5,13,14)            122.8195         estimate D2E/DX2                !
 ! A40   A(9,13,11)             90.2262         estimate D2E/DX2                !
 ! A41   A(9,13,14)            124.9342         estimate D2E/DX2                !
 ! A42   A(11,13,14)           122.8195         estimate D2E/DX2                !
 ! D1    D(2,1,3,4)           -140.8226         estimate D2E/DX2                !
 ! D2    D(2,1,3,7)            125.5707         estimate D2E/DX2                !
 ! D3    D(5,1,3,4)              0.0            estimate D2E/DX2                !
 ! D4    D(5,1,3,7)            -93.6068         estimate D2E/DX2                !
 ! D5    D(9,1,3,4)             90.2025         estimate D2E/DX2                !
 ! D6    D(9,1,3,7)             -3.4042         estimate D2E/DX2                !
 ! D7    D(2,1,5,4)            139.8327         estimate D2E/DX2                !
 ! D8    D(2,1,5,6)              0.0            estimate D2E/DX2                !
 ! D9    D(2,1,5,13)          -138.1322         estimate D2E/DX2                !
 ! D10   D(3,1,5,4)              0.0            estimate D2E/DX2                !
 ! D11   D(3,1,5,6)           -139.8327         estimate D2E/DX2                !
 ! D12   D(3,1,5,13)            82.0352         estimate D2E/DX2                !
 ! D13   D(9,1,5,4)            -82.0352         estimate D2E/DX2                !
 ! D14   D(9,1,5,6)            138.1322         estimate D2E/DX2                !
 ! D15   D(9,1,5,13)             0.0            estimate D2E/DX2                !
 ! D16   D(2,1,9,7)           -128.5209         estimate D2E/DX2                !
 ! D17   D(2,1,9,10)             8.0712         estimate D2E/DX2                !
 ! D18   D(2,1,9,13)           141.2243         estimate D2E/DX2                !
 ! D19   D(3,1,9,7)              3.3325         estimate D2E/DX2                !
 ! D20   D(3,1,9,10)           139.9245         estimate D2E/DX2                !
 ! D21   D(3,1,9,13)           -86.9223         estimate D2E/DX2                !
 ! D22   D(5,1,9,7)             90.2548         estimate D2E/DX2                !
 ! D23   D(5,1,9,10)          -133.1531         estimate D2E/DX2                !
 ! D24   D(5,1,9,13)             0.0            estimate D2E/DX2                !
 ! D25   D(1,3,4,5)              0.0            estimate D2E/DX2                !
 ! D26   D(1,3,4,11)           -99.1234         estimate D2E/DX2                !
 ! D27   D(7,3,4,5)             99.1234         estimate D2E/DX2                !
 ! D28   D(7,3,4,11)             0.0            estimate D2E/DX2                !
 ! D29   D(1,3,7,8)           -125.5707         estimate D2E/DX2                !
 ! D30   D(1,3,7,9)              3.4042         estimate D2E/DX2                !
 ! D31   D(1,3,7,11)            93.6068         estimate D2E/DX2                !
 ! D32   D(4,3,7,8)            140.8226         estimate D2E/DX2                !
 ! D33   D(4,3,7,9)            -90.2025         estimate D2E/DX2                !
 ! D34   D(4,3,7,11)             0.0            estimate D2E/DX2                !
 ! D35   D(3,4,5,1)              0.0            estimate D2E/DX2                !
 ! D36   D(3,4,5,6)            140.8226         estimate D2E/DX2                !
 ! D37   D(3,4,5,13)           -90.2025         estimate D2E/DX2                !
 ! D38   D(11,4,5,1)            93.6068         estimate D2E/DX2                !
 ! D39   D(11,4,5,6)          -125.5707         estimate D2E/DX2                !
 ! D40   D(11,4,5,13)            3.4042         estimate D2E/DX2                !
 ! D41   D(3,4,11,7)             0.0            estimate D2E/DX2                !
 ! D42   D(3,4,11,12)         -140.8226         estimate D2E/DX2                !
 ! D43   D(3,4,11,13)           90.2025         estimate D2E/DX2                !
 ! D44   D(5,4,11,7)           -93.6068         estimate D2E/DX2                !
 ! D45   D(5,4,11,12)          125.5707         estimate D2E/DX2                !
 ! D46   D(5,4,11,13)           -3.4042         estimate D2E/DX2                !
 ! D47   D(1,5,13,9)             0.0            estimate D2E/DX2                !
 ! D48   D(1,5,13,11)          -90.2548         estimate D2E/DX2                !
 ! D49   D(1,5,13,14)          133.1531         estimate D2E/DX2                !
 ! D50   D(4,5,13,9)            86.9223         estimate D2E/DX2                !
 ! D51   D(4,5,13,11)           -3.3325         estimate D2E/DX2                !
 ! D52   D(4,5,13,14)         -139.9245         estimate D2E/DX2                !
 ! D53   D(6,5,13,9)          -141.2243         estimate D2E/DX2                !
 ! D54   D(6,5,13,11)          128.5209         estimate D2E/DX2                !
 ! D55   D(6,5,13,14)           -8.0712         estimate D2E/DX2                !
 ! D56   D(3,7,9,1)             -3.3325         estimate D2E/DX2                !
 ! D57   D(3,7,9,10)          -139.9245         estimate D2E/DX2                !
 ! D58   D(3,7,9,13)            86.9223         estimate D2E/DX2                !
 ! D59   D(8,7,9,1)            128.5209         estimate D2E/DX2                !
 ! D60   D(8,7,9,10)            -8.0712         estimate D2E/DX2                !
 ! D61   D(8,7,9,13)          -141.2243         estimate D2E/DX2                !
 ! D62   D(11,7,9,1)           -90.2548         estimate D2E/DX2                !
 ! D63   D(11,7,9,10)          133.1531         estimate D2E/DX2                !
 ! D64   D(11,7,9,13)            0.0            estimate D2E/DX2                !
 ! D65   D(3,7,11,4)             0.0            estimate D2E/DX2                !
 ! D66   D(3,7,11,12)          139.8327         estimate D2E/DX2                !
 ! D67   D(3,7,11,13)          -82.0352         estimate D2E/DX2                !
 ! D68   D(8,7,11,4)          -139.8327         estimate D2E/DX2                !
 ! D69   D(8,7,11,12)            0.0            estimate D2E/DX2                !
 ! D70   D(8,7,11,13)          138.1322         estimate D2E/DX2                !
 ! D71   D(9,7,11,4)            82.0352         estimate D2E/DX2                !
 ! D72   D(9,7,11,12)         -138.1322         estimate D2E/DX2                !
 ! D73   D(9,7,11,13)            0.0            estimate D2E/DX2                !
 ! D74   D(1,9,13,5)             0.0            estimate D2E/DX2                !
 ! D75   D(1,9,13,11)           96.8063         estimate D2E/DX2                !
 ! D76   D(1,9,13,14)         -131.5969         estimate D2E/DX2                !
 ! D77   D(7,9,13,5)           -96.8063         estimate D2E/DX2                !
 ! D78   D(7,9,13,11)            0.0            estimate D2E/DX2                !
 ! D79   D(7,9,13,14)          131.5969         estimate D2E/DX2                !
 ! D80   D(10,9,13,5)          131.5969         estimate D2E/DX2                !
 ! D81   D(10,9,13,11)        -131.5969         estimate D2E/DX2                !
 ! D82   D(10,9,13,14)           0.0            estimate D2E/DX2                !
 ! D83   D(4,11,13,5)            3.3325         estimate D2E/DX2                !
 ! D84   D(4,11,13,9)          -86.9223         estimate D2E/DX2                !
 ! D85   D(4,11,13,14)         139.9245         estimate D2E/DX2                !
 ! D86   D(7,11,13,5)           90.2548         estimate D2E/DX2                !
 ! D87   D(7,11,13,9)            0.0            estimate D2E/DX2                !
 ! D88   D(7,11,13,14)        -133.1531         estimate D2E/DX2                !
 ! D89   D(12,11,13,5)        -128.5209         estimate D2E/DX2                !
 ! D90   D(12,11,13,9)         141.2243         estimate D2E/DX2                !
 ! D91   D(12,11,13,14)          8.0712         estimate D2E/DX2                !
 --------------------------------------------------------------------------------
 Trust Radius=3.00D-01 FncErr=1.00D-07 GrdErr=1.00D-07 EigMax=2.50D+02 EigMin=1.00D-04
 Number of steps in this run=    100 maximum allowed number of steps=    100.
 GradGradGradGradGradGradGradGradGradGradGradGradGradGradGradGradGradGrad

                          Input orientation:                          
 ---------------------------------------------------------------------
 Center     Atomic      Atomic             Coordinates (Angstroms)
 Number     Number       Type             X           Y           Z
 ---------------------------------------------------------------------
      1          6           0        0.775770   -1.178161    0.283820
      2          1           0        1.473705   -2.015240    0.279861
      3          6           0        0.692496    0.000000    1.287872
      4          6           0       -0.692496    0.000000    1.287872
      5          6           0       -0.775770   -1.178161    0.283820
      6          1           0       -1.473705   -2.015240    0.279861
      7          6           0        0.775770    1.178161    0.283820
      8          1           0        1.473705    2.015240    0.279861
      9          6           0        0.769550    0.000000   -0.762085
     10          1           0        1.391955    0.000000   -1.653148
     11          6           0       -0.775770    1.178161    0.283820
     12          1           0       -1.473705    2.015240    0.279861
     13          6           0       -0.769550    0.000000   -0.762085
     14          1           0       -1.391955    0.000000   -1.653148
 ---------------------------------------------------------------------
                    Distance matrix (angstroms):
                    1          2          3          4          5
     1  C    0.000000
     2  H    1.089877   0.000000
     3  C    1.550200   2.384862   0.000000
     4  C    2.133540   3.125654   1.384993   0.000000
     5  C    1.551540   2.400179   2.133540   1.550200   0.000000
     6  H    2.400179   2.947411   3.125654   2.384862   1.089877
     7  C    2.356322   3.268783   1.550200   2.133540   2.821264
     8  H    3.268783   4.030481   2.384862   3.125654   3.906145
     9  C    1.575442   2.375432   2.051404   2.517917   2.206806
    10  H    2.349381   2.793635   3.023052   3.604794   3.136709
    11  C    2.821264   3.906145   2.133540   1.550200   2.356322
    12  H    3.906145   4.993196   3.125654   2.384862   3.268783
    13  C    2.206806   3.190461   2.517917   2.051404   1.575442
    14  H    3.136709   4.001216   3.604794   3.023052   2.349381
                    6          7          8          9         10
     6  H    0.000000
     7  C    3.906145   0.000000
     8  H    4.993196   1.089877   0.000000
     9  C    3.190461   1.575442   2.375432   0.000000
    10  H    4.001216   2.349381   2.793635   1.086914   0.000000
    11  C    3.268783   1.551540   2.400179   2.206806   3.136709
    12  H    4.030481   2.400179   2.947411   3.190461   4.001216
    13  C    2.375432   2.206806   3.190461   1.539100   2.337969
    14  H    2.793635   3.136709   4.001216   2.337969   2.783911
                   11         12         13         14
    11  C    0.000000
    12  H    1.089877   0.000000
    13  C    1.575442   2.375432   0.000000
    14  H    2.349381   2.793635   1.086914   0.000000
 Stoichiometry    C8H6
 Framework group  C2V[SGV(C4H2),X(C4H4)]
 Deg. of freedom    11
 Full point group                 C2V     NOp   4
 Largest Abelian subgroup         C2V     NOp   4
 Largest concise Abelian subgroup C2V     NOp   4
                         Standard orientation:                         
 ---------------------------------------------------------------------
 Center     Atomic      Atomic             Coordinates (Angstroms)
 Number     Number       Type             X           Y           Z
 ---------------------------------------------------------------------
      1          6           0       -1.178161    0.775770   -0.081333
      2          1           0       -2.015240    1.473705   -0.077374
      3          6           0        0.000000    0.692496   -1.085386
      4          6           0       -0.000000   -0.692496   -1.085386
      5          6           0       -1.178161   -0.775770   -0.081333
      6          1           0       -2.015240   -1.473705   -0.077374
      7          6           0        1.178161    0.775770   -0.081333
      8          1           0        2.015240    1.473705   -0.077374
      9          6           0        0.000000    0.769550    0.964571
     10          1           0        0.000000    1.391955    1.855634
     11          6           0        1.178161   -0.775770   -0.081333
     12          1           0        2.015240   -1.473705   -0.077374
     13          6           0       -0.000000   -0.769550    0.964571
     14          1           0       -0.000000   -1.391955    1.855634
 ---------------------------------------------------------------------
 Rotational constants (GHZ):           4.0416139           3.5900377           3.3631605
 Standard basis: 6-31G(d,p) (6D, 7F)
 There are    46 symmetry adapted cartesian basis functions of A1  symmetry.
 There are    29 symmetry adapted cartesian basis functions of A2  symmetry.
 There are    29 symmetry adapted cartesian basis functions of B1  symmetry.
 There are    46 symmetry adapted cartesian basis functions of B2  symmetry.
 There are    46 symmetry adapted basis functions of A1  symmetry.
 There are    29 symmetry adapted basis functions of A2  symmetry.
 There are    29 symmetry adapted basis functions of B1  symmetry.
 There are    46 symmetry adapted basis functions of B2  symmetry.
   150 basis functions,   266 primitive gaussians,   150 cartesian basis functions
    27 alpha electrons       27 beta electrons
       nuclear repulsion energy       348.8214782222 Hartrees.
 NAtoms=   14 NActive=   14 NUniq=    5 SFac= 4.00D+00 NAtFMM=   60 NAOKFM=F Big=F
 Integral buffers will be    131072 words long.
 Raffenetti 2 integral format.
 Two-electron integral symmetry is turned on.
 One-electron integrals computed using PRISM.
 NBasis=   150 RedAO= T EigKep=  1.98D-04  NBF=    46    29    29    46
 NBsUse=   150 1.00D-06 EigRej= -1.00D+00 NBFU=    46    29    29    46
 ExpMin= 1.61D-01 ExpMax= 3.05D+03 ExpMxC= 4.57D+02 IAcc=3 IRadAn=         5 AccDes= 0.00D+00
 Harris functional with IExCor=  205 and IRadAn=       5 diagonalized for initial guess.
 HarFok:  IExCor=  205 AccDes= 0.00D+00 IRadAn=         5 IDoV= 1 UseB2=F ITyADJ=14
 ICtDFT=  3500011 ScaDFX=  1.000000  1.000000  1.000000  1.000000
 FoFCou: FMM=F IPFlag=           0 FMFlag=      100000 FMFlg1=           0
         NFxFlg=           0 DoJE=T BraDBF=F KetDBF=T FulRan=T
         wScrn=  0.000000 ICntrl=       500 IOpCl=  0 I1Cent=   200000004 NGrid=           0
         NMat0=    1 NMatS0=      1 NMatT0=    0 NMatD0=    1 NMtDS0=    0 NMtDT0=    0
 Petite list used in FoFCou.
 Mixing orbitals, IMix= 1 IMixAn=  0 NRI=1 NE=   27 Coef=  7.07106781D-01  7.07106781D-01
 Mixing orbitals, IMix= 1 IMixAn=  0 NRI=1 NE=   27 Coef= -7.07106781D-01  7.07106781D-01
 Initial guess orbital symmetries:
 Alpha Orbitals:
       Occupied  (A1) (B2) (A1) (B1) (B2) (A2) (A1) (B2) (A1) (B1)
                 (A1) (B2) (A1) (A2) (B2) (A1) (B1) (A1) (B1) (B2)
                 (A1) (B2) (B1) (A2) (A1) (A2) (?A)
       Virtual   (?A) (A1) (B1) (B2) (B1) (A1) (A2) (B2) (B1) (B2)
                 (A1) (A2) (B2) (A1) (A2) (B2) (A2) (B2) (A1) (B2)
                 (A1) (B1) (B1) (A1) (B1) (A1) (B2) (A2) (A1) (A2)
                 (B2) (B2) (A1) (A2) (B1) (B2) (B1) (B2) (A2) (A1)
                 (A2) (B2) (B2) (B1) (A1) (B2) (A1) (B1) (A1) (A1)
                 (A2) (B2) (A1) (B1) (B2) (A1) (B1) (A1) (B1) (A2)
                 (B2) (A2) (B1) (A1) (B1) (A1) (B2) (B2) (B1) (A2)
                 (A2) (A1) (A1) (B2) (A2) (A1) (A1) (B1) (B2) (B1)
                 (A1) (B2) (B2) (A1) (A2) (B1) (A1) (B2) (A2) (B1)
                 (A1) (A2) (B2) (B2) (A2) (A1) (B1) (B2) (B2) (A2)
                 (A1) (A2) (B2) (B1) (B2) (A2) (A2) (B2) (B2) (B1)
                 (A1) (B2) (A1) (A2) (B2) (A1) (A1) (B2) (B1) (A1)
                 (B2) (A2) (B2)
 Beta  Orbitals:
       Occupied  (A1) (B2) (A1) (B1) (B2) (A2) (A1) (B2) (A1) (B1)
                 (A1) (B2) (A1) (A2) (B2) (A1) (B1) (A1) (B1) (B2)
                 (A1) (B2) (B1) (A2) (A1) (A2) (?A)
       Virtual   (?A) (A1) (B1) (B2) (B1) (A1) (A2) (B2) (B1) (B2)
                 (A1) (A2) (B2) (A1) (A2) (B2) (A2) (B2) (A1) (B2)
                 (A1) (B1) (B1) (A1) (B1) (A1) (B2) (A2) (A1) (A2)
                 (B2) (B2) (A1) (A2) (B1) (B2) (B1) (B2) (A2) (A1)
                 (A2) (B2) (B2) (B1) (A1) (B2) (A1) (B1) (A1) (A1)
                 (A2) (B2) (A1) (B1) (B2) (A1) (B1) (A1) (B1) (A2)
                 (B2) (A2) (B1) (A1) (B1) (A1) (B2) (B2) (B1) (A2)
                 (A2) (A1) (A1) (B2) (A2) (A1) (A1) (B1) (B2) (B1)
                 (A1) (B2) (B2) (A1) (A2) (B1) (A1) (B2) (A2) (B1)
                 (A1) (A2) (B2) (B2) (A2) (A1) (B1) (B2) (B2) (A2)
                 (A1) (A2) (B2) (B1) (B2) (A2) (A2) (B2) (B2) (B1)
                 (A1) (B2) (A1) (A2) (B2) (A1) (A1) (B2) (B1) (A1)
                 (B2) (A2) (B2)
 Initial guess <Sx>= 0.0000 <Sy>= 0.0000 <Sz>= 0.0000 <S**2>= 1.0000 S= 0.6180
 Keep R1 and R2 ints in memory in symmetry-blocked form, NReq=80252863.
 Requested convergence on RMS density matrix=1.00D-08 within 128 cycles.
 Requested convergence on MAX density matrix=1.00D-06.
 Requested convergence on             energy=1.00D-06.
 No special actions if energy rises.
 An orbital has undefined symmetry, so N**3 symmetry is turned off.
 Density matrix breaks symmetry, PCut= 1.00D-07
 Density matrix has no symmetry -- integrals replicated.
 Density matrix breaks symmetry, PCut= 1.00D-07
 Density matrix has no symmetry -- integrals replicated.
 Density matrix breaks symmetry, PCut= 1.00D-07
 Density matrix has no symmetry -- integrals replicated.
 Density matrix breaks symmetry, PCut= 1.00D-07
 Density matrix has no symmetry -- integrals replicated.
 Density matrix breaks symmetry, PCut= 1.00D-07
 Density matrix has no symmetry -- integrals replicated.
 Density matrix breaks symmetry, PCut= 1.00D-07
 Density matrix has no symmetry -- integrals replicated.
 Density matrix breaks symmetry, PCut= 1.00D-07
 Density matrix has no symmetry -- integrals replicated.
 Density matrix breaks symmetry, PCut= 1.00D-07
 Density matrix has no symmetry -- integrals replicated.
 Density matrix breaks symmetry, PCut= 1.00D-07
 Density matrix has no symmetry -- integrals replicated.
 Density matrix breaks symmetry, PCut= 1.00D-07
 Density matrix has no symmetry -- integrals replicated.
 Density matrix breaks symmetry, PCut= 1.00D-07
 Density matrix has no symmetry -- integrals replicated.
 Density matrix breaks symmetry, PCut= 1.00D-07
 Density matrix has no symmetry -- integrals replicated.
 Density matrix breaks symmetry, PCut= 1.00D-07
 Density matrix has no symmetry -- integrals replicated.
 Density matrix breaks symmetry, PCut= 1.00D-07
 Density matrix has no symmetry -- integrals replicated.
 Density matrix breaks symmetry, PCut= 1.00D-07
 Density matrix has no symmetry -- integrals replicated.
 Density matrix breaks symmetry, PCut= 1.00D-07
 Density matrix has no symmetry -- integrals replicated.
 Density matrix breaks symmetry, PCut= 1.00D-07
 Density matrix has no symmetry -- integrals replicated.
 Density matrix breaks symmetry, PCut= 1.00D-07
 Density matrix has no symmetry -- integrals replicated.
 Density matrix breaks symmetry, PCut= 1.00D-07
 Density matrix has no symmetry -- integrals replicated.
 Density matrix breaks symmetry, PCut= 1.00D-07
 Density matrix has no symmetry -- integrals replicated.
 SCF Done:  E(UHF) =  -306.126263008     A.U. after   19 cycles
            NFock= 19  Conv=0.29D-08     -V/T= 1.9998
 <Sx>= 0.0000 <Sy>= 0.0000 <Sz>= 0.0000 <S**2>= 0.5884 S= 0.4156
 <L.S>= 0.000000000000E+00
 Annihilation of the first spin contaminant:
 S**2 before annihilation     0.5884,   after     0.0445
 SCF density gives NOpUse=  1 NOpAll=  4.

 **********************************************************************

            Population analysis using the SCF density.

 **********************************************************************

 Orbital symmetries:
 Alpha Orbitals:
       Occupied  (B2) (B2) (?A) (B2) (?A) (B2) (B2) (B2) (?B) (B1)
                 (?B) (?B) (A2) (?B) (?B) (?B) (?B) (?C) (?B) (?C)
                 (?B) (?B) (?C) (?C) (?B) (?C) (?B)
       Virtual   (?B) (?B) (?B) (?C) (?B) (?C) (?B) (?C) (?B) (?B)
                 (?C) (?C) (?B) (?B) (?B) (?C) (?C) (?B) (?B) (?B)
                 (?B) (?C) (?B) (?C) (?C) (?B) (?C) (?B) (?B) (?C)
                 (?B) (?B) (?B) (?C) (?C) (?C) (?B) (?C) (?B) (?B)
                 (?C) (?B) (?B) (?C) (?B) (?B) (?B) (?B) (?C) (A2)
                 (?B) (?B) (?C) (?B) (?B) (?B) (?C) (?B) (?C) (?C)
                 (?B) (?C) (?C) (?B) (?C) (?B) (?B) (?B) (?C) (?C)
                 (?C) (?B) (?B) (?B) (?B) (?C) (?B) (?B) (?C) (?C)
                 (?B) (?B) (?B) (?B) (?C) (?C) (?B) (?C) (?B) (?C)
                 (?C) (?B) (?B) (?B) (?C) (?B) (?C) (?B) (?B) (?C)
                 (?B) (?C) (?B) (?C) (?B) (?C) (?C) (?B) (B2) (B1)
                 (A1) (?A) (?A) (A2) (B2) (?D) (?D) (?D) (B1) (?D)
                 (?D) (A2) (B2)
 Beta  Orbitals:
       Occupied  (B2) (B2) (?A) (B2) (?A) (B2) (B2) (B2) (?B) (B1)
                 (?B) (?B) (A2) (?B) (?B) (?B) (?B) (?C) (?B) (?C)
                 (?B) (?B) (?C) (?C) (?B) (?C) (?B)
       Virtual   (?B) (?B) (?B) (?C) (?B) (?C) (?B) (?C) (?B) (?B)
                 (?C) (?C) (?B) (?B) (?B) (?C) (?C) (?B) (?B) (?B)
                 (?B) (?C) (?B) (?C) (?C) (?B) (?C) (?B) (?B) (?C)
                 (?B) (?B) (?B) (?C) (?C) (?C) (?B) (?C) (?B) (?B)
                 (?C) (?B) (?B) (?C) (?B) (?B) (?B) (?B) (?C) (A2)
                 (?B) (?B) (?C) (?B) (?B) (?B) (?C) (?B) (?C) (?C)
                 (?B) (?C) (?C) (?B) (?C) (?B) (?B) (?B) (?C) (?C)
                 (?C) (?B) (?B) (?B) (?B) (?C) (?B) (?B) (?C) (?C)
                 (?B) (?B) (?B) (?B) (?C) (?C) (?B) (?C) (?B) (?C)
                 (?C) (?B) (?B) (?B) (?C) (?B) (?C) (?B) (?B) (?C)
                 (?B) (?C) (?B) (?C) (?B) (?C) (?C) (?B) (B2) (B1)
                 (A1) (?A) (?A) (A2) (B2) (?D) (?D) (?D) (B1) (?D)
                 (?D) (A2) (B2)
 Unable to determine electronic state:  an orbital has unidentified symmetry.
 Alpha  occ. eigenvalues --  -11.24473 -11.24375 -11.24115 -11.24110 -11.24045
 Alpha  occ. eigenvalues --  -11.24041 -11.23197 -11.21239  -1.28961  -1.01837
 Alpha  occ. eigenvalues --   -0.99508  -0.97935  -0.78599  -0.78377  -0.72687
 Alpha  occ. eigenvalues --   -0.69106  -0.62557  -0.62322  -0.60289  -0.59626
 Alpha  occ. eigenvalues --   -0.49761  -0.44934  -0.42538  -0.42277  -0.39814
 Alpha  occ. eigenvalues --   -0.38130  -0.32869
 Alpha virt. eigenvalues --    0.14359   0.21455   0.24424   0.24646   0.25418
 Alpha virt. eigenvalues --    0.29962   0.30840   0.32019   0.32028   0.32352
 Alpha virt. eigenvalues --    0.36949   0.38820   0.40606   0.44197   0.47233
 Alpha virt. eigenvalues --    0.48565   0.56489   0.57862   0.67622   0.68550
 Alpha virt. eigenvalues --    0.69226   0.70686   0.73124   0.74837   0.75521
 Alpha virt. eigenvalues --    0.76007   0.77853   0.82475   0.84756   0.90106
 Alpha virt. eigenvalues --    0.92669   0.95148   0.95806   0.97867   0.99235
 Alpha virt. eigenvalues --    1.01645   1.01704   1.04763   1.04823   1.05013
 Alpha virt. eigenvalues --    1.07276   1.07456   1.10287   1.12181   1.12610
 Alpha virt. eigenvalues --    1.19985   1.30134   1.30509   1.32556   1.43943
 Alpha virt. eigenvalues --    1.48261   1.53091   1.55478   1.55550   1.61098
 Alpha virt. eigenvalues --    1.85658   1.91556   1.91665   1.95199   1.99679
 Alpha virt. eigenvalues --    2.00609   2.03115   2.04302   2.05587   2.07380
 Alpha virt. eigenvalues --    2.14556   2.16584   2.17659   2.19775   2.20485
 Alpha virt. eigenvalues --    2.22354   2.25213   2.28415   2.41958   2.45314
 Alpha virt. eigenvalues --    2.46365   2.48957   2.51866   2.54385   2.56196
 Alpha virt. eigenvalues --    2.58454   2.58515   2.66070   2.68409   2.68718
 Alpha virt. eigenvalues --    2.70204   2.72441   2.76148   2.77202   2.77306
 Alpha virt. eigenvalues --    2.78651   2.79797   2.82404   2.87783   2.92047
 Alpha virt. eigenvalues --    2.94323   2.97634   2.97935   3.03727   3.06008
 Alpha virt. eigenvalues --    3.09404   3.11071   3.12747   3.22245   3.31973
 Alpha virt. eigenvalues --    3.32610   3.38707   3.40241   3.42792   3.58479
 Alpha virt. eigenvalues --    3.61878   3.73472   3.76147   3.92195   4.30405
 Alpha virt. eigenvalues --    4.75350   4.92923   4.93861   4.97548   5.34049
 Alpha virt. eigenvalues --    5.39098   5.50519   6.13013
  Beta  occ. eigenvalues --  -11.24473 -11.24375 -11.24115 -11.24110 -11.24045
  Beta  occ. eigenvalues --  -11.24041 -11.23197 -11.21239  -1.28961  -1.01837
  Beta  occ. eigenvalues --   -0.99508  -0.97935  -0.78599  -0.78377  -0.72687
  Beta  occ. eigenvalues --   -0.69106  -0.62557  -0.62322  -0.60289  -0.59626
  Beta  occ. eigenvalues --   -0.49761  -0.44934  -0.42538  -0.42277  -0.39814
  Beta  occ. eigenvalues --   -0.38130  -0.32869
  Beta virt. eigenvalues --    0.14359   0.21455   0.24424   0.24646   0.25418
  Beta virt. eigenvalues --    0.29962   0.30840   0.32019   0.32028   0.32352
  Beta virt. eigenvalues --    0.36949   0.38820   0.40606   0.44197   0.47233
  Beta virt. eigenvalues --    0.48565   0.56489   0.57862   0.67622   0.68550
  Beta virt. eigenvalues --    0.69226   0.70686   0.73124   0.74837   0.75521
  Beta virt. eigenvalues --    0.76007   0.77853   0.82475   0.84756   0.90106
  Beta virt. eigenvalues --    0.92669   0.95148   0.95806   0.97867   0.99235
  Beta virt. eigenvalues --    1.01645   1.01704   1.04763   1.04823   1.05013
  Beta virt. eigenvalues --    1.07276   1.07456   1.10287   1.12181   1.12610
  Beta virt. eigenvalues --    1.19985   1.30134   1.30509   1.32556   1.43943
  Beta virt. eigenvalues --    1.48261   1.53091   1.55478   1.55550   1.61098
  Beta virt. eigenvalues --    1.85658   1.91556   1.91665   1.95199   1.99679
  Beta virt. eigenvalues --    2.00609   2.03115   2.04302   2.05587   2.07380
  Beta virt. eigenvalues --    2.14556   2.16584   2.17659   2.19775   2.20485
  Beta virt. eigenvalues --    2.22354   2.25213   2.28415   2.41958   2.45314
  Beta virt. eigenvalues --    2.46365   2.48957   2.51866   2.54385   2.56196
  Beta virt. eigenvalues --    2.58454   2.58515   2.66070   2.68409   2.68718
  Beta virt. eigenvalues --    2.70204   2.72441   2.76148   2.77202   2.77306
  Beta virt. eigenvalues --    2.78651   2.79797   2.82404   2.87783   2.92047
  Beta virt. eigenvalues --    2.94323   2.97634   2.97935   3.03727   3.06008
  Beta virt. eigenvalues --    3.09404   3.11071   3.12747   3.22245   3.31973
  Beta virt. eigenvalues --    3.32610   3.38707   3.40241   3.42792   3.58479
  Beta virt. eigenvalues --    3.61878   3.73472   3.76147   3.92195   4.30405
  Beta virt. eigenvalues --    4.75350   4.92923   4.93861   4.97548   5.34049
  Beta virt. eigenvalues --    5.39098   5.50519   6.13013
          Condensed to atoms (all electrons):
               1          2          3          4          5          6
     1  C    5.240097   0.371612   0.331482  -0.185167   0.334813  -0.020479
     2  H    0.371612   0.524683  -0.010529   0.008189  -0.020479   0.000406
     3  C    0.331482  -0.010529   5.298084   0.512596  -0.185167   0.008189
     4  C   -0.185167   0.008189   0.512596   5.298084   0.331482  -0.010529
     5  C    0.334813  -0.020479  -0.185167   0.331482   5.240097   0.371612
     6  H   -0.020479   0.000406   0.008189  -0.010529   0.371612   0.524683
     7  C   -0.131021   0.002547   0.331482  -0.185167   0.051418  -0.001420
     8  H    0.002547  -0.000010  -0.010529   0.008189  -0.001420   0.000028
     9  C    0.323193  -0.018587  -0.133280   0.003106  -0.152211   0.005570
    10  H   -0.016413  -0.000630   0.006685   0.001269   0.003204  -0.000133
    11  C    0.051418  -0.001420  -0.185167   0.331482  -0.131021   0.002547
    12  H   -0.001420   0.000028   0.008189  -0.010529   0.002547  -0.000010
    13  C   -0.152211   0.005570   0.003106  -0.133280   0.323193  -0.018587
    14  H    0.003204  -0.000133   0.001269   0.006685  -0.016413  -0.000630
               7          8          9         10         11         12
     1  C   -0.131021   0.002547   0.323193  -0.016413   0.051418  -0.001420
     2  H    0.002547  -0.000010  -0.018587  -0.000630  -0.001420   0.000028
     3  C    0.331482  -0.010529  -0.133280   0.006685  -0.185167   0.008189
     4  C   -0.185167   0.008189   0.003106   0.001269   0.331482  -0.010529
     5  C    0.051418  -0.001420  -0.152211   0.003204  -0.131021   0.002547
     6  H   -0.001420   0.000028   0.005570  -0.000133   0.002547  -0.000010
     7  C    5.240097   0.371612   0.323193  -0.016413   0.334813  -0.020479
     8  H    0.371612   0.524683  -0.018587  -0.000630  -0.020479   0.000406
     9  C    0.323193  -0.018587   5.298057   0.380406  -0.152211   0.005570
    10  H   -0.016413  -0.000630   0.380406   0.501195   0.003204  -0.000133
    11  C    0.334813  -0.020479  -0.152211   0.003204   5.240097   0.371612
    12  H   -0.020479   0.000406   0.005570  -0.000133   0.371612   0.524683
    13  C   -0.152211   0.005570   0.297318  -0.012048   0.323193  -0.018587
    14  H    0.003204  -0.000133  -0.012048  -0.001273  -0.016413  -0.000630
              13         14
     1  C   -0.152211   0.003204
     2  H    0.005570  -0.000133
     3  C    0.003106   0.001269
     4  C   -0.133280   0.006685
     5  C    0.323193  -0.016413
     6  H   -0.018587  -0.000630
     7  C   -0.152211   0.003204
     8  H    0.005570  -0.000133
     9  C    0.297318  -0.012048
    10  H   -0.012048  -0.001273
    11  C    0.323193  -0.016413
    12  H   -0.018587  -0.000630
    13  C    5.298057   0.380406
    14  H    0.380406   0.501195
          Atomic-Atomic Spin Densities.
               1          2          3          4          5          6
     1  C   -0.028706   0.002212  -0.073936   0.034684   0.000000  -0.000892
     2  H    0.002212  -0.000519   0.005229  -0.003861   0.000892  -0.000000
     3  C   -0.073936   0.005229   1.047340  -0.000000  -0.034684   0.003861
     4  C    0.034684  -0.003861  -0.000000  -1.047340   0.073936  -0.005229
     5  C    0.000000   0.000892  -0.034684   0.073936   0.028706  -0.002212
     6  H   -0.000892  -0.000000   0.003861  -0.005229  -0.002212   0.000519
     7  C    0.011013  -0.000415  -0.073936   0.034684  -0.000000  -0.000122
     8  H   -0.000415  -0.000008   0.005229  -0.003861   0.000122  -0.000000
     9  C    0.023131  -0.004309  -0.037128  -0.012100   0.004036  -0.000616
    10  H   -0.006797   0.001222   0.006088   0.000926  -0.000911   0.000093
    11  C   -0.000000   0.000122  -0.034684   0.073936  -0.011013   0.000415
    12  H   -0.000122   0.000000   0.003861  -0.005229   0.000415   0.000008
    13  C   -0.004036   0.000616   0.012100   0.037128  -0.023131   0.004309
    14  H    0.000911  -0.000093  -0.000926  -0.006088   0.006797  -0.001222
               7          8          9         10         11         12
     1  C    0.011013  -0.000415   0.023131  -0.006797  -0.000000  -0.000122
     2  H   -0.000415  -0.000008  -0.004309   0.001222   0.000122   0.000000
     3  C   -0.073936   0.005229  -0.037128   0.006088  -0.034684   0.003861
     4  C    0.034684  -0.003861  -0.012100   0.000926   0.073936  -0.005229
     5  C   -0.000000   0.000122   0.004036  -0.000911  -0.011013   0.000415
     6  H   -0.000122  -0.000000  -0.000616   0.000093   0.000415   0.000008
     7  C   -0.028706   0.002212   0.023131  -0.006797  -0.000000  -0.000892
     8  H    0.002212  -0.000519  -0.004309   0.001222   0.000892  -0.000000
     9  C    0.023131  -0.004309   0.030008  -0.007140   0.004036  -0.000616
    10  H   -0.006797   0.001222  -0.007140   0.029812  -0.000911   0.000093
    11  C   -0.000000   0.000892   0.004036  -0.000911   0.028706  -0.002212
    12  H   -0.000892  -0.000000  -0.000616   0.000093  -0.002212   0.000519
    13  C   -0.004036   0.000616   0.000000   0.002644  -0.023131   0.004309
    14  H    0.000911  -0.000093  -0.002644  -0.000000   0.006797  -0.001222
              13         14
     1  C   -0.004036   0.000911
     2  H    0.000616  -0.000093
     3  C    0.012100  -0.000926
     4  C    0.037128  -0.006088
     5  C   -0.023131   0.006797
     6  H    0.004309  -0.001222
     7  C   -0.004036   0.000911
     8  H    0.000616  -0.000093
     9  C    0.000000  -0.002644
    10  H    0.002644  -0.000000
    11  C   -0.023131   0.006797
    12  H    0.004309  -0.001222
    13  C   -0.030008   0.007140
    14  H    0.007140  -0.029812
 Mulliken charges and spin densities:
               1          2
     1  C   -0.151656  -0.042953
     2  H    0.138751   0.001087
     3  C    0.023591   0.828413
     4  C    0.023591  -0.828413
     5  C   -0.151656   0.042953
     6  H    0.138751  -0.001087
     7  C   -0.151656  -0.042953
     8  H    0.138751   0.001087
     9  C   -0.149490   0.015480
    10  H    0.151708   0.019544
    11  C   -0.151656   0.042953
    12  H    0.138751  -0.001087
    13  C   -0.149490  -0.015480
    14  H    0.151708  -0.019544
 Sum of Mulliken charges =  -0.00000   0.00000
 Mulliken charges and spin densities with hydrogens summed into heavy atoms:
               1          2
     1  C   -0.012904  -0.041867
     3  C    0.023591   0.828413
     4  C    0.023591  -0.828413
     5  C   -0.012904   0.041867
     7  C   -0.012904  -0.041867
     9  C    0.002218   0.035024
    11  C   -0.012904   0.041867
    13  C    0.002218  -0.035024
 Electronic spatial extent (au):  <R**2>=            537.7769
 Charge=             -0.0000 electrons
 Dipole moment (field-independent basis, Debye):
    X=             -0.0000    Y=             -0.0000    Z=              2.1170  Tot=              2.1170
 Quadrupole moment (field-independent basis, Debye-Ang):
   XX=            -43.6934   YY=            -45.7600   ZZ=            -48.8621
   XY=              0.0000   XZ=             -0.0000   YZ=              0.0000
 Traceless Quadrupole moment (field-independent basis, Debye-Ang):
   XX=              2.4118   YY=              0.3452   ZZ=             -2.7569
   XY=              0.0000   XZ=             -0.0000   YZ=              0.0000
 Octapole moment (field-independent basis, Debye-Ang**2):
  XXX=             -0.0000  YYY=             -0.0000  ZZZ=             12.4241  XYY=             -0.0000
  XXY=              0.0000  XXZ=              0.2924  XZZ=              0.0000  YZZ=             -0.0000
  YYZ=              6.2204  XYZ=             -0.0000
 Hexadecapole moment (field-independent basis, Debye-Ang**3):
 XXXX=           -276.1088 YYYY=           -244.2839 ZZZZ=           -220.8186 XXXY=              0.0000
 XXXZ=              0.0000 YYYX=              0.0000 YYYZ=              0.0000 ZZZX=             -0.0000
 ZZZY=              0.0000 XXYY=            -77.7007 XXZZ=            -87.0460 YYZZ=            -78.7732
 XXYZ=              0.0000 YYXZ=             -0.0000 ZZXY=              0.0000
 N-N= 3.488214782222D+02 E-N=-1.411040232458D+03  KE= 3.061792171282D+02
 Symmetry A1   KE= 1.163531297103D+02
 Symmetry A2   KE= 4.047196376520D+01
 Symmetry B1   KE= 4.184269180001D+01
 Symmetry B2   KE= 1.075114318527D+02
 Symmetry A1   SP=-4.111178553158D-14
 Symmetry A2   SP= 1.253557799185D-14
 Symmetry B1   SP= 3.320076204250D-14
 Symmetry B2   SP= 7.302625884690D-14
                          Isotropic Fermi Contact Couplings
        Atom                 a.u.       MegaHertz       Gauss      10(-4) cm-1
     1  C(13)             -0.02885     -16.21693      -5.78660      -5.40938
     2  H(1)               0.00148       3.30517       1.17937       1.10249
     3  C(13)              0.24640     138.50049      49.42042      46.19879
     4  C(13)             -0.24640    -138.50049     -49.42042     -46.19879
     5  C(13)              0.02885      16.21693       5.78660       5.40938
     6  H(1)              -0.00148      -3.30517      -1.17937      -1.10249
     7  C(13)             -0.02885     -16.21693      -5.78660      -5.40938
     8  H(1)               0.00148       3.30517       1.17937       1.10249
     9  C(13)              0.02456      13.80395       4.92559       4.60450
    10  H(1)               0.00711      15.88802       5.66924       5.29967
    11  C(13)              0.02885      16.21693       5.78660       5.40938
    12  H(1)              -0.00148      -3.30517      -1.17937      -1.10249
    13  C(13)             -0.02456     -13.80395      -4.92559      -4.60450
    14  H(1)              -0.00711     -15.88802      -5.66924      -5.29967
 --------------------------------------------------------
       Center         ----  Spin Dipole Couplings  ----
                      3XX-RR        3YY-RR        3ZZ-RR
 --------------------------------------------------------
     1   Atom       -0.008376     -0.031581      0.039956
     2   Atom        0.006430     -0.006451      0.000020
     3   Atom       -0.343637     -0.134716      0.478353
     4   Atom        0.343637      0.134716     -0.478353
     5   Atom        0.008376      0.031581     -0.039956
     6   Atom       -0.006430      0.006451     -0.000020
     7   Atom       -0.008376     -0.031581      0.039956
     8   Atom        0.006430     -0.006451      0.000020
     9   Atom       -0.004493     -0.014849      0.019342
    10   Atom       -0.002040     -0.001242      0.003282
    11   Atom        0.008376      0.031581     -0.039956
    12   Atom       -0.006430      0.006451     -0.000020
    13   Atom        0.004493      0.014849     -0.019342
    14   Atom        0.002040      0.001242     -0.003282
 --------------------------------------------------------
                        XY            XZ            YZ
 --------------------------------------------------------
     1   Atom        0.005145     -0.013919     -0.031712
     2   Atom       -0.001004     -0.007300      0.002101
     3   Atom       -0.000000      0.000000     -0.462131
     4   Atom       -0.000000      0.000000     -0.462131
     5   Atom        0.005145      0.013919     -0.031712
     6   Atom       -0.001004      0.007300      0.002101
     7   Atom       -0.005145      0.013919     -0.031712
     8   Atom        0.001004      0.007300      0.002101
     9   Atom        0.000000     -0.000000     -0.023027
    10   Atom       -0.000000     -0.000000     -0.000294
    11   Atom       -0.005145     -0.013919     -0.031712
    12   Atom        0.001004     -0.007300      0.002101
    13   Atom        0.000000      0.000000     -0.023027
    14   Atom        0.000000     -0.000000     -0.000294
 --------------------------------------------------------


 ---------------------------------------------------------------------------------
              Anisotropic Spin Dipole Couplings in Principal Axis System
 ---------------------------------------------------------------------------------

       Atom             a.u.   MegaHertz   Gauss  10(-4) cm-1        Axes

              Baa    -0.0436    -5.853    -2.088    -1.952  0.0039  0.9347  0.3553
     1 C(13)  Bbb    -0.0118    -1.587    -0.566    -0.529  0.9740 -0.0840  0.2104
              Bcc     0.0554     7.440     2.655     2.482 -0.2265 -0.3453  0.9108
 
              Baa    -0.0073    -3.868    -1.380    -1.290 -0.1560  0.8961 -0.4155
     2 H(1)   Bbb    -0.0042    -2.225    -0.794    -0.742  0.5394  0.4297  0.7242
              Bcc     0.0114     6.093     2.174     2.033  0.8275 -0.1112 -0.5504
 
              Baa    -0.3827   -51.359   -18.326   -17.132  0.0000  0.8811  0.4729
     3 C(13)  Bbb    -0.3436   -46.113   -16.454   -15.382  1.0000 -0.0000 -0.0000
              Bcc     0.7264    97.472    34.780    32.513  0.0000 -0.4729  0.8811
 
              Baa    -0.7264   -97.472   -34.780   -32.513  0.0000  0.4729  0.8811
     4 C(13)  Bbb     0.3436    46.113    16.454    15.382  1.0000  0.0000 -0.0000
              Bcc     0.3827    51.359    18.326    17.132 -0.0000  0.8811 -0.4729
 
              Baa    -0.0554    -7.440    -2.655    -2.482 -0.2265  0.3453  0.9108
     5 C(13)  Bbb     0.0118     1.587     0.566     0.529  0.9740  0.0840  0.2104
              Bcc     0.0436     5.853     2.088     1.952 -0.0039  0.9347 -0.3553
 
              Baa    -0.0114    -6.093    -2.174    -2.033  0.8275  0.1112 -0.5504
     6 H(1)   Bbb     0.0042     2.225     0.794     0.742  0.5394 -0.4297  0.7242
              Bcc     0.0073     3.868     1.380     1.290  0.1560  0.8961  0.4155
 
              Baa    -0.0436    -5.853    -2.088    -1.952 -0.0039  0.9347  0.3553
     7 C(13)  Bbb    -0.0118    -1.587    -0.566    -0.529  0.9740  0.0840 -0.2104
              Bcc     0.0554     7.440     2.655     2.482  0.2265 -0.3453  0.9108
 
              Baa    -0.0073    -3.868    -1.380    -1.290  0.1560  0.8961 -0.4155
     8 H(1)   Bbb    -0.0042    -2.225    -0.794    -0.742 -0.5394  0.4297  0.7242
              Bcc     0.0114     6.093     2.174     2.033  0.8275  0.1112  0.5504
 
              Baa    -0.0264    -3.547    -1.266    -1.183  0.0000  0.8933  0.4494
     9 C(13)  Bbb    -0.0045    -0.603    -0.215    -0.201  1.0000 -0.0000  0.0000
              Bcc     0.0309     4.150     1.481     1.384 -0.0000 -0.4494  0.8933
 
              Baa    -0.0020    -1.088    -0.388    -0.363  1.0000  0.0000  0.0000
    10 H(1)   Bbb    -0.0013    -0.673    -0.240    -0.224 -0.0000  0.9979  0.0646
              Bcc     0.0033     1.761     0.628     0.587 -0.0000 -0.0646  0.9979
 
              Baa    -0.0554    -7.440    -2.655    -2.482  0.2265  0.3453  0.9108
    11 C(13)  Bbb     0.0118     1.587     0.566     0.529  0.9740 -0.0840 -0.2104
              Bcc     0.0436     5.853     2.088     1.952  0.0039  0.9347 -0.3553
 
              Baa    -0.0114    -6.093    -2.174    -2.033  0.8275 -0.1112  0.5504
    12 H(1)   Bbb     0.0042     2.225     0.794     0.742 -0.5394 -0.4297  0.7242
              Bcc     0.0073     3.868     1.380     1.290 -0.1560  0.8961  0.4155
 
              Baa    -0.0309    -4.150    -1.481    -1.384 -0.0000  0.4494  0.8933
    13 C(13)  Bbb     0.0045     0.603     0.215     0.201  1.0000 -0.0000  0.0000
              Bcc     0.0264     3.547     1.266     1.183  0.0000  0.8933 -0.4494
 
              Baa    -0.0033    -1.761    -0.628    -0.587  0.0000  0.0646  0.9979
    14 H(1)   Bbb     0.0013     0.673     0.240     0.224 -0.0000  0.9979 -0.0646
              Bcc     0.0020     1.088     0.388     0.363  1.0000  0.0000 -0.0000
 

 ---------------------------------------------------------------------------------

 ******************************Gaussian NBO Version 3.1******************************
             N A T U R A L   A T O M I C   O R B I T A L   A N D
          N A T U R A L   B O N D   O R B I T A L   A N A L Y S I S
 ******************************Gaussian NBO Version 3.1******************************

       /RESON  / : Allow strongly delocalized NBO set
       /BNDIDX / : Print bond indices based on the NAO density matrix
       /MULORB / : Print Mulliken populations by orbital and atom

 Analyzing the SCF density

 Job title: M0001                                                           

 Storage needed:     68252 in NPA,     90661 in NBO (2147482528 available)


 Input atomic orbitals, gross Mulliken populations:

  AO  Atom No lang  Mulliken Population    Atom No      Total
 -------------------------------------------------------------------------------
   1    C  1  S        1.9977066
   2    C  1  S        0.6378558
   3    C  1  px       0.6779799
   4    C  1  py       0.6631076
   5    C  1  pz       0.6254402
   6    C  1  S        0.6019602
   7    C  1  px       0.3037924
   8    C  1  py       0.2813059
   9    C  1  pz       0.2941604
  10    C  1  dxx      0.0161897
  11    C  1  dxz      0.0167402
  12    C  1  dzz      0.0004256
  13    C  1  dxy      0.0128042
  14    C  1  dyy      0.0161995
  15    C  1  dyz      0.0059876
                                             C  1      6.1516556
  16    H  2  S        0.5301133
  17    H  2  S        0.3176795
  18    H  2  px       0.0063950
  19    H  2  py       0.0051557
  20    H  2  pz       0.0019051
                                             H  2      0.8612487
  21    C  3  S        1.9979163
  22    C  3  S        0.6706889
  23    C  3  px       0.6342885
  24    C  3  py       0.7443564
  25    C  3  pz       0.5201547
  26    C  3  S        0.5826792
  27    C  3  px       0.2049028
  28    C  3  py       0.2300922
  29    C  3  pz       0.3239034
  30    C  3  dxx      0.0151140
  31    C  3  dxz      0.0150816
  32    C  3  dzz      0.0032805
  33    C  3  dxy      0.0079495
  34    C  3  dyy      0.0172168
  35    C  3  dyz      0.0087847
                                             C  3      5.9764094
  36    C  4  S        1.9979163
  37    C  4  S        0.6706889
  38    C  4  px       0.6342885
  39    C  4  py       0.7443564
  40    C  4  pz       0.5201547
  41    C  4  S        0.5826792
  42    C  4  px       0.2049028
  43    C  4  py       0.2300922
  44    C  4  pz       0.3239034
  45    C  4  dxx      0.0151140
  46    C  4  dxz      0.0150816
  47    C  4  dzz      0.0032805
  48    C  4  dxy      0.0079495
  49    C  4  dyy      0.0172168
  50    C  4  dyz      0.0087847
                                             C  4      5.9764094
  51    C  5  S        1.9977066
  52    C  5  S        0.6378558
  53    C  5  px       0.6779799
  54    C  5  py       0.6631076
  55    C  5  pz       0.6254402
  56    C  5  S        0.6019602
  57    C  5  px       0.3037924
  58    C  5  py       0.2813059
  59    C  5  pz       0.2941604
  60    C  5  dxx      0.0161897
  61    C  5  dxz      0.0167402
  62    C  5  dzz      0.0004256
  63    C  5  dxy      0.0128042
  64    C  5  dyy      0.0161995
  65    C  5  dyz      0.0059876
                                             C  5      6.1516556
  66    H  6  S        0.5301133
  67    H  6  S        0.3176795
  68    H  6  px       0.0063950
  69    H  6  py       0.0051557
  70    H  6  pz       0.0019051
                                             H  6      0.8612487
  71    C  7  S        1.9977066
  72    C  7  S        0.6378558
  73    C  7  px       0.6779799
  74    C  7  py       0.6631076
  75    C  7  pz       0.6254402
  76    C  7  S        0.6019602
  77    C  7  px       0.3037924
  78    C  7  py       0.2813059
  79    C  7  pz       0.2941604
  80    C  7  dxx      0.0161897
  81    C  7  dxz      0.0167402
  82    C  7  dzz      0.0004256
  83    C  7  dxy      0.0128042
  84    C  7  dyy      0.0161995
  85    C  7  dyz      0.0059876
                                             C  7      6.1516556
  86    H  8  S        0.5301133
  87    H  8  S        0.3176795
  88    H  8  px       0.0063950
  89    H  8  py       0.0051557
  90    H  8  pz       0.0019051
                                             H  8      0.8612487
  91    C  9  S        1.9977581
  92    C  9  S        0.6299106
  93    C  9  px       0.6411304
  94    C  9  py       0.6737521
  95    C  9  pz       0.6605311
  96    C  9  S        0.5906360
  97    C  9  px       0.2634105
  98    C  9  py       0.2823656
  99    C  9  pz       0.3407757
 100    C  9  dxx      0.0078377
 101    C  9  dxz      0.0149054
 102    C  9  dzz      0.0158230
 103    C  9  dxy      0.0059079
 104    C  9  dyy      0.0156612
 105    C  9  dyz      0.0090843
                                             C  9      6.1494897
 106    H 10  S        0.5282226
 107    H 10  S        0.3066369
 108    H 10  px       0.0018379
 109    H 10  py       0.0044477
 110    H 10  pz       0.0071473
                                             H 10      0.8482923
 111    C 11  S        1.9977066
 112    C 11  S        0.6378558
 113    C 11  px       0.6779799
 114    C 11  py       0.6631076
 115    C 11  pz       0.6254402
 116    C 11  S        0.6019602
 117    C 11  px       0.3037924
 118    C 11  py       0.2813059
 119    C 11  pz       0.2941604
 120    C 11  dxx      0.0161897
 121    C 11  dxz      0.0167402
 122    C 11  dzz      0.0004256
 123    C 11  dxy      0.0128042
 124    C 11  dyy      0.0161995
 125    C 11  dyz      0.0059876
                                             C 11      6.1516556
 126    H 12  S        0.5301133
 127    H 12  S        0.3176795
 128    H 12  px       0.0063950
 129    H 12  py       0.0051557
 130    H 12  pz       0.0019051
                                             H 12      0.8612487
 131    C 13  S        1.9977581
 132    C 13  S        0.6299106
 133    C 13  px       0.6411304
 134    C 13  py       0.6737521
 135    C 13  pz       0.6605311
 136    C 13  S        0.5906360
 137    C 13  px       0.2634105
 138    C 13  py       0.2823656
 139    C 13  pz       0.3407757
 140    C 13  dxx      0.0078377
 141    C 13  dxz      0.0149054
 142    C 13  dzz      0.0158230
 143    C 13  dxy      0.0059079
 144    C 13  dyy      0.0156612
 145    C 13  dyz      0.0090843
                                             C 13      6.1494897
 146    H 14  S        0.5282226
 147    H 14  S        0.3066369
 148    H 14  px       0.0018379
 149    H 14  py       0.0044477
 150    H 14  pz       0.0071473
                                             H 14      0.8482923

 Total number of electrons:   54.000000


 Mayer-Mulliken atom-atom bond order matrix:                                   

     Atom    1       2       3       4       5       6       7       8       9
     ---- ------  ------  ------  ------  ------  ------  ------  ------  ------
   1.  C  0.0000  0.9494  0.9735 -0.0325  0.9765 -0.0010 -0.0330  0.0022  0.9550
   2.  H  0.9494  0.0000 -0.0009  0.0051 -0.0010  0.0002  0.0022  0.0002 -0.0032
   3.  C  0.9735 -0.0009  0.0000  1.2809 -0.0325  0.0051  0.9735 -0.0009 -0.0085
   4.  C -0.0325  0.0051  1.2809  0.0000  0.9735 -0.0009 -0.0325  0.0051  0.0103
   5.  C  0.9765 -0.0010 -0.0325  0.9735  0.0000  0.9494  0.0137  0.0006 -0.0422
   6.  H -0.0010  0.0002  0.0051 -0.0009  0.9494  0.0000  0.0006  0.0010  0.0028
   7.  C -0.0330  0.0022  0.9735 -0.0325  0.0137  0.0006  0.0000  0.9494  0.9550
   8.  H  0.0022  0.0002 -0.0009  0.0051  0.0006  0.0010  0.9494  0.0000 -0.0032
   9.  C  0.9550 -0.0032 -0.0085  0.0103 -0.0422  0.0028  0.9550 -0.0032  0.0000
  10.  H -0.0020  0.0003  0.0021  0.0068  0.0015  0.0007 -0.0020  0.0003  0.9490
  11.  C  0.0137  0.0006 -0.0325  0.9735 -0.0330  0.0022  0.9765 -0.0010 -0.0422
  12.  H  0.0006  0.0010  0.0051 -0.0009  0.0022  0.0002 -0.0010  0.0002  0.0028
  13.  C -0.0422  0.0028  0.0103 -0.0085  0.9550 -0.0032 -0.0422  0.0028  0.9717
  14.  H  0.0015  0.0007  0.0068  0.0021 -0.0020  0.0003  0.0015  0.0007 -0.0023

     Atom   10      11      12      13      14
     ---- ------  ------  ------  ------  ------
   1.  C -0.0020  0.0137  0.0006 -0.0422  0.0015
   2.  H  0.0003  0.0006  0.0010  0.0028  0.0007
   3.  C  0.0021 -0.0325  0.0051  0.0103  0.0068
   4.  C  0.0068  0.9735 -0.0009 -0.0085  0.0021
   5.  C  0.0015 -0.0330  0.0022  0.9550 -0.0020
   6.  H  0.0007  0.0022  0.0002 -0.0032  0.0003
   7.  C -0.0020  0.9765 -0.0010 -0.0422  0.0015
   8.  H  0.0003 -0.0010  0.0002  0.0028  0.0007
   9.  C  0.9490 -0.0422  0.0028  0.9717 -0.0023
  10.  H  0.0000  0.0015  0.0007 -0.0023  0.0002
  11.  C  0.0015  0.0000  0.9494  0.9550 -0.0020
  12.  H  0.0007  0.9494  0.0000 -0.0032  0.0003
  13.  C -0.0023  0.9550 -0.0032  0.0000  0.9490
  14.  H  0.0002 -0.0020  0.0003  0.9490  0.0000


 Mayer-Mulliken valencies by atom:                                             

     Atom    1
     ---- ------
   1.  C  3.7617
   2.  H  0.9575
   3.  C  3.1818
   4.  C  3.1818
   5.  C  3.7617
   6.  H  0.9575
   7.  C  3.7617
   8.  H  0.9575
   9.  C  3.7451
  10.  H  0.9567
  11.  C  3.7617
  12.  H  0.9575
  13.  C  3.7451
  14.  H  0.9567
 GSVD:  LWork=       13260 too small for GESVD, short by        4626 words or        4626 for optimal perf.


 NATURAL POPULATIONS:  Natural atomic orbital occupancies 
                                                          
   NAO  Atom  No  lang   Type(AO)    Occupancy
 --------------------------------------------
     1    C    1  S      Cor( 1S)     1.99918
     2    C    1  S      Val( 2S)     1.02342
     3    C    1  S      Ryd( 3S)     0.00286
     4    C    1  S      Ryd( 4S)     0.00006
     5    C    1  px     Val( 2p)     1.12943
     6    C    1  px     Ryd( 3p)     0.00746
     7    C    1  py     Val( 2p)     1.07468
     8    C    1  py     Ryd( 3p)     0.00625
     9    C    1  pz     Val( 2p)     1.01174
    10    C    1  pz     Ryd( 3p)     0.00313
    11    C    1  dxy    Ryd( 3d)     0.00142
    12    C    1  dxz    Ryd( 3d)     0.00236
    13    C    1  dyz    Ryd( 3d)     0.00082
    14    C    1  dx2y2  Ryd( 3d)     0.00188
    15    C    1  dz2    Ryd( 3d)     0.00100

    16    H    2  S      Val( 1S)     0.75880
    17    H    2  S      Ryd( 2S)     0.00099
    18    H    2  px     Ryd( 2p)     0.00043
    19    H    2  py     Ryd( 2p)     0.00031
    20    H    2  pz     Ryd( 2p)     0.00004

    21    C    3  S      Cor( 1S)     1.99841
    22    C    3  S      Val( 2S)     1.06687
    23    C    3  S      Ryd( 3S)     0.00120
    24    C    3  S      Ryd( 4S)     0.00002
    25    C    3  px     Val( 2p)     0.93358
    26    C    3  px     Ryd( 3p)     0.00196
    27    C    3  py     Val( 2p)     1.08210
    28    C    3  py     Ryd( 3p)     0.00501
    29    C    3  pz     Val( 2p)     0.87544
    30    C    3  pz     Ryd( 3p)     0.00801
    31    C    3  dxy    Ryd( 3d)     0.00081
    32    C    3  dxz    Ryd( 3d)     0.00244
    33    C    3  dyz    Ryd( 3d)     0.00199
    34    C    3  dx2y2  Ryd( 3d)     0.00253
    35    C    3  dz2    Ryd( 3d)     0.00115

    36    C    4  S      Cor( 1S)     1.99841
    37    C    4  S      Val( 2S)     1.06687
    38    C    4  S      Ryd( 3S)     0.00120
    39    C    4  S      Ryd( 4S)     0.00002
    40    C    4  px     Val( 2p)     0.93358
    41    C    4  px     Ryd( 3p)     0.00196
    42    C    4  py     Val( 2p)     1.08210
    43    C    4  py     Ryd( 3p)     0.00501
    44    C    4  pz     Val( 2p)     0.87544
    45    C    4  pz     Ryd( 3p)     0.00801
    46    C    4  dxy    Ryd( 3d)     0.00081
    47    C    4  dxz    Ryd( 3d)     0.00244
    48    C    4  dyz    Ryd( 3d)     0.00199
    49    C    4  dx2y2  Ryd( 3d)     0.00253
    50    C    4  dz2    Ryd( 3d)     0.00115

    51    C    5  S      Cor( 1S)     1.99918
    52    C    5  S      Val( 2S)     1.02342
    53    C    5  S      Ryd( 3S)     0.00286
    54    C    5  S      Ryd( 4S)     0.00006
    55    C    5  px     Val( 2p)     1.12943
    56    C    5  px     Ryd( 3p)     0.00746
    57    C    5  py     Val( 2p)     1.07468
    58    C    5  py     Ryd( 3p)     0.00625
    59    C    5  pz     Val( 2p)     1.01174
    60    C    5  pz     Ryd( 3p)     0.00313
    61    C    5  dxy    Ryd( 3d)     0.00142
    62    C    5  dxz    Ryd( 3d)     0.00236
    63    C    5  dyz    Ryd( 3d)     0.00082
    64    C    5  dx2y2  Ryd( 3d)     0.00188
    65    C    5  dz2    Ryd( 3d)     0.00100

    66    H    6  S      Val( 1S)     0.75880
    67    H    6  S      Ryd( 2S)     0.00099
    68    H    6  px     Ryd( 2p)     0.00043
    69    H    6  py     Ryd( 2p)     0.00031
    70    H    6  pz     Ryd( 2p)     0.00004

    71    C    7  S      Cor( 1S)     1.99918
    72    C    7  S      Val( 2S)     1.02342
    73    C    7  S      Ryd( 3S)     0.00286
    74    C    7  S      Ryd( 4S)     0.00006
    75    C    7  px     Val( 2p)     1.12943
    76    C    7  px     Ryd( 3p)     0.00746
    77    C    7  py     Val( 2p)     1.07468
    78    C    7  py     Ryd( 3p)     0.00625
    79    C    7  pz     Val( 2p)     1.01174
    80    C    7  pz     Ryd( 3p)     0.00313
    81    C    7  dxy    Ryd( 3d)     0.00142
    82    C    7  dxz    Ryd( 3d)     0.00236
    83    C    7  dyz    Ryd( 3d)     0.00082
    84    C    7  dx2y2  Ryd( 3d)     0.00188
    85    C    7  dz2    Ryd( 3d)     0.00100

    86    H    8  S      Val( 1S)     0.75880
    87    H    8  S      Ryd( 2S)     0.00099
    88    H    8  px     Ryd( 2p)     0.00043
    89    H    8  py     Ryd( 2p)     0.00031
    90    H    8  pz     Ryd( 2p)     0.00004

    91    C    9  S      Cor( 1S)     1.99922
    92    C    9  S      Val( 2S)     1.00273
    93    C    9  S      Ryd( 3S)     0.00298
    94    C    9  S      Ryd( 4S)     0.00004
    95    C    9  px     Val( 2p)     1.00296
    96    C    9  px     Ryd( 3p)     0.00210
    97    C    9  py     Val( 2p)     1.07731
    98    C    9  py     Ryd( 3p)     0.00585
    99    C    9  pz     Val( 2p)     1.10446
   100    C    9  pz     Ryd( 3p)     0.00859
   101    C    9  dxy    Ryd( 3d)     0.00066
   102    C    9  dxz    Ryd( 3d)     0.00217
   103    C    9  dyz    Ryd( 3d)     0.00091
   104    C    9  dx2y2  Ryd( 3d)     0.00228
   105    C    9  dz2    Ryd( 3d)     0.00126

   106    H   10  S      Val( 1S)     0.75097
   107    H   10  S      Ryd( 2S)     0.00074
   108    H   10  px     Ryd( 2p)     0.00003
   109    H   10  py     Ryd( 2p)     0.00025
   110    H   10  pz     Ryd( 2p)     0.00045

   111    C   11  S      Cor( 1S)     1.99918
   112    C   11  S      Val( 2S)     1.02342
   113    C   11  S      Ryd( 3S)     0.00286
   114    C   11  S      Ryd( 4S)     0.00006
   115    C   11  px     Val( 2p)     1.12943
   116    C   11  px     Ryd( 3p)     0.00746
   117    C   11  py     Val( 2p)     1.07468
   118    C   11  py     Ryd( 3p)     0.00625
   119    C   11  pz     Val( 2p)     1.01174
   120    C   11  pz     Ryd( 3p)     0.00313
   121    C   11  dxy    Ryd( 3d)     0.00142
   122    C   11  dxz    Ryd( 3d)     0.00236
   123    C   11  dyz    Ryd( 3d)     0.00082
   124    C   11  dx2y2  Ryd( 3d)     0.00188
   125    C   11  dz2    Ryd( 3d)     0.00100

   126    H   12  S      Val( 1S)     0.75880
   127    H   12  S      Ryd( 2S)     0.00099
   128    H   12  px     Ryd( 2p)     0.00043
   129    H   12  py     Ryd( 2p)     0.00031
   130    H   12  pz     Ryd( 2p)     0.00004

   131    C   13  S      Cor( 1S)     1.99922
   132    C   13  S      Val( 2S)     1.00273
   133    C   13  S      Ryd( 3S)     0.00298
   134    C   13  S      Ryd( 4S)     0.00004
   135    C   13  px     Val( 2p)     1.00296
   136    C   13  px     Ryd( 3p)     0.00210
   137    C   13  py     Val( 2p)     1.07731
   138    C   13  py     Ryd( 3p)     0.00585
   139    C   13  pz     Val( 2p)     1.10446
   140    C   13  pz     Ryd( 3p)     0.00859
   141    C   13  dxy    Ryd( 3d)     0.00066
   142    C   13  dxz    Ryd( 3d)     0.00217
   143    C   13  dyz    Ryd( 3d)     0.00091
   144    C   13  dx2y2  Ryd( 3d)     0.00228
   145    C   13  dz2    Ryd( 3d)     0.00126

   146    H   14  S      Val( 1S)     0.75097
   147    H   14  S      Ryd( 2S)     0.00074
   148    H   14  px     Ryd( 2p)     0.00003
   149    H   14  py     Ryd( 2p)     0.00025
   150    H   14  pz     Ryd( 2p)     0.00045

 WARNING:  1 low occupancy (<1.9990e) core orbital  found on  C    3
           1 low occupancy (<1.9990e) core orbital  found on  C    4


 Summary of Natural Population Analysis:                  
                                                          
                                       Natural Population 
                Natural  -----------------------------------------------
    Atom  No    Charge         Core      Valence    Rydberg      Total
 -----------------------------------------------------------------------
      C    1   -0.26568      1.99918     4.23925    0.02724     6.26568
      H    2    0.23943      0.00000     0.75880    0.00177     0.76057
      C    3    0.01848      1.99841     3.95799    0.02513     5.98152
      C    4    0.01848      1.99841     3.95799    0.02513     5.98152
      C    5   -0.26568      1.99918     4.23925    0.02724     6.26568
      H    6    0.23943      0.00000     0.75880    0.00177     0.76057
      C    7   -0.26568      1.99918     4.23925    0.02724     6.26568
      H    8    0.23943      0.00000     0.75880    0.00177     0.76057
      C    9   -0.21353      1.99922     4.18746    0.02685     6.21353
      H   10    0.24755      0.00000     0.75097    0.00148     0.75245
      C   11   -0.26568      1.99918     4.23925    0.02724     6.26568
      H   12    0.23943      0.00000     0.75880    0.00177     0.76057
      C   13   -0.21353      1.99922     4.18746    0.02685     6.21353
      H   14    0.24755      0.00000     0.75097    0.00148     0.75245
 =======================================================================
   * Total *    0.00000     15.99198    37.78505    0.22296    54.00000

                                 Natural Population      
 --------------------------------------------------------
   Core                      15.99198 ( 99.9499% of  16)
   Valence                   37.78505 ( 99.4343% of  38)
   Natural Minimal Basis     53.77704 ( 99.5871% of  54)
   Natural Rydberg Basis      0.22296 (  0.4129% of  54)
 --------------------------------------------------------

    Atom  No          Natural Electron Configuration
 ----------------------------------------------------------------------------
      C    1      [core]2S( 1.02)2p( 3.22)3p( 0.02)3d( 0.01)
      H    2            1S( 0.76)
      C    3      [core]2S( 1.07)2p( 2.89)3p( 0.01)3d( 0.01)
      C    4      [core]2S( 1.07)2p( 2.89)3p( 0.01)3d( 0.01)
      C    5      [core]2S( 1.02)2p( 3.22)3p( 0.02)3d( 0.01)
      H    6            1S( 0.76)
      C    7      [core]2S( 1.02)2p( 3.22)3p( 0.02)3d( 0.01)
      H    8            1S( 0.76)
      C    9      [core]2S( 1.00)2p( 3.18)3p( 0.02)3d( 0.01)
      H   10            1S( 0.75)
      C   11      [core]2S( 1.02)2p( 3.22)3p( 0.02)3d( 0.01)
      H   12            1S( 0.76)
      C   13      [core]2S( 1.00)2p( 3.18)3p( 0.02)3d( 0.01)
      H   14            1S( 0.75)


 Wiberg bond index matrix in the NAO basis:                                    

     Atom    1       2       3       4       5       6       7       8       9
     ---- ------  ------  ------  ------  ------  ------  ------  ------  ------
   1.  C  0.0000  0.9074  0.9737  0.0269  0.9986  0.0040  0.0069  0.0028  0.9693
   2.  H  0.9074  0.0000  0.0068  0.0081  0.0040  0.0001  0.0028  0.0000  0.0031
   3.  C  0.9737  0.0068  0.0000  1.3103  0.0269  0.0081  0.9737  0.0068  0.0363
   4.  C  0.0269  0.0081  1.3103  0.0000  0.9737  0.0068  0.0269  0.0081  0.0196
   5.  C  0.9986  0.0040  0.0269  0.9737  0.0000  0.9074  0.0145  0.0011  0.0082
   6.  H  0.0040  0.0001  0.0081  0.0068  0.9074  0.0000  0.0011  0.0009  0.0049
   7.  C  0.0069  0.0028  0.9737  0.0269  0.0145  0.0011  0.0000  0.9074  0.9693
   8.  H  0.0028  0.0000  0.0068  0.0081  0.0011  0.0009  0.9074  0.0000  0.0031
   9.  C  0.9693  0.0031  0.0363  0.0196  0.0082  0.0049  0.9693  0.0031  0.0000
  10.  H  0.0030  0.0003  0.0044  0.0072  0.0033  0.0001  0.0030  0.0003  0.9056
  11.  C  0.0145  0.0011  0.0269  0.9737  0.0069  0.0028  0.9986  0.0040  0.0082
  12.  H  0.0011  0.0009  0.0081  0.0068  0.0028  0.0000  0.0040  0.0001  0.0049
  13.  C  0.0082  0.0049  0.0196  0.0363  0.9693  0.0031  0.0082  0.0049  0.9927
  14.  H  0.0033  0.0001  0.0072  0.0044  0.0030  0.0003  0.0033  0.0001  0.0033

     Atom   10      11      12      13      14
     ---- ------  ------  ------  ------  ------
   1.  C  0.0030  0.0145  0.0011  0.0082  0.0033
   2.  H  0.0003  0.0011  0.0009  0.0049  0.0001
   3.  C  0.0044  0.0269  0.0081  0.0196  0.0072
   4.  C  0.0072  0.9737  0.0068  0.0363  0.0044
   5.  C  0.0033  0.0069  0.0028  0.9693  0.0030
   6.  H  0.0001  0.0028  0.0000  0.0031  0.0003
   7.  C  0.0030  0.9986  0.0040  0.0082  0.0033
   8.  H  0.0003  0.0040  0.0001  0.0049  0.0001
   9.  C  0.9056  0.0082  0.0049  0.9927  0.0033
  10.  H  0.0000  0.0033  0.0001  0.0033  0.0004
  11.  C  0.0033  0.0000  0.9074  0.9693  0.0030
  12.  H  0.0001  0.9074  0.0000  0.0031  0.0003
  13.  C  0.0033  0.9693  0.0031  0.0000  0.9056
  14.  H  0.0004  0.0030  0.0003  0.9056  0.0000


 Wiberg bond index, Totals by atom:                                            

     Atom    1
     ---- ------
   1.  C  3.9197
   2.  H  0.9398
   3.  C  3.4088
   4.  C  3.4088
   5.  C  3.9197
   6.  H  0.9398
   7.  C  3.9197
   8.  H  0.9398
   9.  C  3.9285
  10.  H  0.9346
  11.  C  3.9197
  12.  H  0.9398
  13.  C  3.9285
  14.  H  0.9346


 Atom-atom overlap-weighted NAO bond order:                                    

     Atom    1       2       3       4       5       6       7       8       9
     ---- ------  ------  ------  ------  ------  ------  ------  ------  ------
   1.  C  0.0000  0.7805  0.7778  0.0254  0.7703  0.0036 -0.0203  0.0040  0.7427
   2.  H  0.7805  0.0000  0.0076  0.0096  0.0036 -0.0003  0.0040  0.0000  0.0048
   3.  C  0.7778  0.0076  0.0000  1.0549  0.0254  0.0096  0.7778  0.0076  0.0874
   4.  C  0.0254  0.0096  1.0549  0.0000  0.7778  0.0076  0.0254  0.0096 -0.0329
   5.  C  0.7703  0.0036  0.0254  0.7778  0.0000  0.7805  0.0158 -0.0010  0.0053
   6.  H  0.0036 -0.0003  0.0096  0.0076  0.7805  0.0000 -0.0010  0.0000  0.0068
   7.  C -0.0203  0.0040  0.7778  0.0254  0.0158 -0.0010  0.0000  0.7805  0.7427
   8.  H  0.0040  0.0000  0.0076  0.0096 -0.0010  0.0000  0.7805  0.0000  0.0048
   9.  C  0.7427  0.0048  0.0874 -0.0329  0.0053  0.0068  0.7427  0.0048  0.0000
  10.  H  0.0044 -0.0014  0.0081  0.0022  0.0060 -0.0001  0.0044 -0.0014  0.7816
  11.  C  0.0158 -0.0010  0.0254  0.7778 -0.0203  0.0040  0.7703  0.0036  0.0053
  12.  H -0.0010  0.0000  0.0096  0.0076  0.0040  0.0000  0.0036 -0.0003  0.0068
  13.  C  0.0053  0.0068 -0.0329  0.0874  0.7427  0.0048  0.0053  0.0068  0.7619
  14.  H  0.0060 -0.0001  0.0022  0.0081  0.0044 -0.0014  0.0060 -0.0001  0.0096

     Atom   10      11      12      13      14
     ---- ------  ------  ------  ------  ------
   1.  C  0.0044  0.0158 -0.0010  0.0053  0.0060
   2.  H -0.0014 -0.0010  0.0000  0.0068 -0.0001
   3.  C  0.0081  0.0254  0.0096 -0.0329  0.0022
   4.  C  0.0022  0.7778  0.0076  0.0874  0.0081
   5.  C  0.0060 -0.0203  0.0040  0.7427  0.0044
   6.  H -0.0001  0.0040  0.0000  0.0048 -0.0014
   7.  C  0.0044  0.7703  0.0036  0.0053  0.0060
   8.  H -0.0014  0.0036 -0.0003  0.0068 -0.0001
   9.  C  0.7816  0.0053  0.0068  0.7619  0.0096
  10.  H  0.0000  0.0060 -0.0001  0.0096 -0.0017
  11.  C  0.0060  0.0000  0.7805  0.7427  0.0044
  12.  H -0.0001  0.7805  0.0000  0.0048 -0.0014
  13.  C  0.0096  0.7427  0.0048  0.0000  0.7816
  14.  H -0.0017  0.0044 -0.0014  0.7816  0.0000


 Atom-atom overlap-weighted NAO bond order, Totals by atom:                    

     Atom    1
     ---- ------
   1.  C  3.1145
   2.  H  0.8144
   3.  C  2.7605
   4.  C  2.7605
   5.  C  3.1145
   6.  H  0.8144
   7.  C  3.1145
   8.  H  0.8144
   9.  C  3.1267
  10.  H  0.8178
  11.  C  3.1145
  12.  H  0.8144
  13.  C  3.1267
  14.  H  0.8178


 MO bond order:                                                                

     Atom    1       2       3       4       5       6       7       8       9
     ---- ------  ------  ------  ------  ------  ------  ------  ------  ------
   1.  C  0.0000  0.3581  0.3657 -0.1641 -0.4845  0.0498 -0.1721  0.0641 -0.7592
   2.  H  0.3581  0.0000 -0.0044  0.0606  0.0330 -0.0077  0.0090 -0.0033 -0.0133
   3.  C  0.3657 -0.0044  0.0000 -0.3342 -0.1149 -0.0174 -0.8887  0.0179 -0.1655
   4.  C -0.1641  0.0606 -0.3342  0.0000  0.2949  0.0587 -0.4314  0.1001  0.0080
   5.  C -0.4845  0.0330 -0.1149  0.2949  0.0000 -0.6153  0.1218 -0.0070 -0.2513
   6.  H  0.0498 -0.0077 -0.0174  0.0587 -0.6153  0.0000 -0.0275  0.0157 -0.0348
   7.  C -0.1721  0.0090 -0.8887 -0.4314  0.1218 -0.0275  0.0000  1.5405  1.1372
   8.  H  0.0641 -0.0033  0.0179  0.1001 -0.0070  0.0157  1.5405  0.0000  0.0294
   9.  C -0.7592 -0.0133 -0.1655  0.0080 -0.2513 -0.0348  1.1372  0.0294  0.0000
  10.  H  0.0351 -0.0091  0.0625  0.0667  0.0683 -0.0100  0.0271 -0.0069  1.5390
  11.  C  0.1438 -0.0221 -0.2443 -1.1055 -0.0960 -0.0180  0.0951  0.0117 -0.0955
  12.  H -0.0219  0.0158  0.0516  0.0501  0.0514 -0.0048  0.0041 -0.0058  0.0248
  13.  C -0.1640  0.0279  0.0148 -0.2481 -1.2366  0.0110 -0.1307  0.0656 -0.0845
  14.  H  0.0493 -0.0100  0.0103  0.0263  0.0145 -0.0126  0.0106 -0.0082  0.0163

     Atom   10      11      12      13      14
     ---- ------  ------  ------  ------  ------
   1.  C  0.0351  0.1438 -0.0219 -0.1640  0.0493
   2.  H -0.0091 -0.0221  0.0158  0.0279 -0.0100
   3.  C  0.0625 -0.2443  0.0516  0.0148  0.0103
   4.  C  0.0667 -1.1055  0.0501 -0.2481  0.0263
   5.  C  0.0683 -0.0960  0.0514 -1.2366  0.0145
   6.  H -0.0100 -0.0180 -0.0048  0.0110 -0.0126
   7.  C  0.0271  0.0951  0.0041 -0.1307  0.0106
   8.  H -0.0069  0.0117 -0.0058  0.0656 -0.0082
   9.  C  1.5390 -0.0955  0.0248 -0.0845  0.0163
  10.  H  0.0000  0.0399 -0.0082  0.0530 -0.0075
  11.  C  0.0399  0.0000  0.5785  0.4557  0.0086
  12.  H -0.0082  0.5785  0.0000  0.0319 -0.0104
  13.  C  0.0530  0.4557  0.0319  0.0000  0.6675
  14.  H -0.0075  0.0086 -0.0104  0.6675  0.0000


 MO atomic valencies:                                                          

     Atom    1
     ---- ------
   1.  C -0.6997
   2.  H  0.4345
   3.  C -1.2464
   4.  C -1.6176
   5.  C -2.2217
   6.  H -0.6129
   7.  C  1.2952
   8.  H  1.8138
   9.  C  1.3506
  10.  H  1.8499
  11.  C -0.2480
  12.  H  0.7572
  13.  C -0.5365
  14.  H  0.7546


 ***************************************************
 *******         Alpha spin orbitals         *******
 ***************************************************


 Input atomic orbitals, gross Mulliken populations:

  AO  Atom No lang  Mulliken Population    Atom No      Total
 -------------------------------------------------------------------------------
   1    C  1  S        0.9988321
   2    C  1  S        0.3174906
   3    C  1  px       0.3357646
   4    C  1  py       0.3302737
   5    C  1  pz       0.3179038
   6    C  1  S        0.2957134
   7    C  1  px       0.1483505
   8    C  1  py       0.1389851
   9    C  1  pz       0.1358782
  10    C  1  dxx      0.0084515
  11    C  1  dxz      0.0084255
  12    C  1  dzz      0.0003682
  13    C  1  dxy      0.0065997
  14    C  1  dyy      0.0084785
  15    C  1  dyz      0.0028361
                                             C  1      3.0543513
  16    H  2  S        0.2659663
  17    H  2  S        0.1584582
  18    H  2  px       0.0032161
  19    H  2  py       0.0025708
  20    H  2  pz       0.0009562
                                             H  2      0.4311676
  21    C  3  S        0.9989365
  22    C  3  S        0.3645150
  23    C  3  px       0.3304628
  24    C  3  py       0.4269884
  25    C  3  pz       0.4027296
  26    C  3  S        0.3239936
  27    C  3  px       0.1102530
  28    C  3  py       0.1523198
  29    C  3  pz       0.2629305
  30    C  3  dxx      0.0029320
  31    C  3  dxz      0.0058169
  32    C  3  dzz      0.0060879
  33    C  3  dxy      0.0039638
  34    C  3  dyy      0.0080834
  35    C  3  dyz      0.0023979
                                             C  3      3.4024112
  36    C  4  S        0.9989798
  37    C  4  S        0.3061739
  38    C  4  px       0.3038257
  39    C  4  py       0.3173679
  40    C  4  pz       0.1174251
  41    C  4  S        0.2586857
  42    C  4  px       0.0946498
  43    C  4  py       0.0777724
  44    C  4  pz       0.0609729
  45    C  4  dxx      0.0121820
  46    C  4  dxz      0.0092647
  47    C  4  dzz     -0.0028073
  48    C  4  dxy      0.0039857
  49    C  4  dyy      0.0091334
  50    C  4  dyz      0.0063867
                                             C  4      2.5739982
  51    C  5  S        0.9988745
  52    C  5  S        0.3203652
  53    C  5  px       0.3422153
  54    C  5  py       0.3328339
  55    C  5  pz       0.3075364
  56    C  5  S        0.3062468
  57    C  5  px       0.1554419
  58    C  5  py       0.1423208
  59    C  5  pz       0.1582822
  60    C  5  dxx      0.0077382
  61    C  5  dxz      0.0083147
  62    C  5  dzz      0.0000574
  63    C  5  dxy      0.0062045
  64    C  5  dyy      0.0077210
  65    C  5  dyz      0.0031514
                                             C  5      3.0973043
  66    H  6  S        0.2641471
  67    H  6  S        0.1592213
  68    H  6  px       0.0031789
  69    H  6  py       0.0025849
  70    H  6  pz       0.0009489
                                             H  6      0.4300811
  71    C  7  S        0.9988321
  72    C  7  S        0.3174906
  73    C  7  px       0.3357646
  74    C  7  py       0.3302737
  75    C  7  pz       0.3179038
  76    C  7  S        0.2957134
  77    C  7  px       0.1483505
  78    C  7  py       0.1389851
  79    C  7  pz       0.1358782
  80    C  7  dxx      0.0084515
  81    C  7  dxz      0.0084255
  82    C  7  dzz      0.0003682
  83    C  7  dxy      0.0065997
  84    C  7  dyy      0.0084785
  85    C  7  dyz      0.0028361
                                             C  7      3.0543513
  86    H  8  S        0.2659663
  87    H  8  S        0.1584582
  88    H  8  px       0.0032161
  89    H  8  py       0.0025708
  90    H  8  pz       0.0009562
                                             H  8      0.4311676
  91    C  9  S        0.9988934
  92    C  9  S        0.3170397
  93    C  9  px       0.3208936
  94    C  9  py       0.3378780
  95    C  9  pz       0.3325104
  96    C  9  S        0.2965416
  97    C  9  px       0.1314193
  98    C  9  py       0.1421083
  99    C  9  pz       0.1694227
 100    C  9  dxx      0.0051997
 101    C  9  dxz      0.0073184
 102    C  9  dzz      0.0076649
 103    C  9  dxy      0.0030077
 104    C  9  dyy      0.0078930
 105    C  9  dyz      0.0046939
                                             C  9      3.0824846
 106    H 10  S        0.2681368
 107    H 10  S        0.1591189
 108    H 10  px       0.0008994
 109    H 10  py       0.0022556
 110    H 10  pz       0.0035074
                                             H 10      0.4339182
 111    C 11  S        0.9988745
 112    C 11  S        0.3203652
 113    C 11  px       0.3422153
 114    C 11  py       0.3328339
 115    C 11  pz       0.3075364
 116    C 11  S        0.3062468
 117    C 11  px       0.1554419
 118    C 11  py       0.1423208
 119    C 11  pz       0.1582822
 120    C 11  dxx      0.0077382
 121    C 11  dxz      0.0083147
 122    C 11  dzz      0.0000574
 123    C 11  dxy      0.0062045
 124    C 11  dyy      0.0077210
 125    C 11  dyz      0.0031514
                                             C 11      3.0973043
 126    H 12  S        0.2641471
 127    H 12  S        0.1592213
 128    H 12  px       0.0031789
 129    H 12  py       0.0025849
 130    H 12  pz       0.0009489
                                             H 12      0.4300811
 131    C 13  S        0.9988647
 132    C 13  S        0.3128709
 133    C 13  px       0.3202368
 134    C 13  py       0.3358741
 135    C 13  pz       0.3280207
 136    C 13  S        0.2940944
 137    C 13  px       0.1319913
 138    C 13  py       0.1402573
 139    C 13  pz       0.1713530
 140    C 13  dxx      0.0026380
 141    C 13  dxz      0.0075870
 142    C 13  dzz      0.0081581
 143    C 13  dxy      0.0029002
 144    C 13  dyy      0.0077682
 145    C 13  dyz      0.0043903
                                             C 13      3.0670051
 146    H 14  S        0.2600857
 147    H 14  S        0.1475179
 148    H 14  px       0.0009385
 149    H 14  py       0.0021921
 150    H 14  pz       0.0036398
                                             H 14      0.4143741

 Total number of electrons:   27.000000


 Mayer-Mulliken atom-atom bond order matrix:                                   

     Atom    1       2       3       4       5       6       7       8       9
     ---- ------  ------  ------  ------  ------  ------  ------  ------  ------
   1.  C  0.0000  0.2377  0.2379 -0.0022  0.2442 -0.0002 -0.0081  0.0006  0.2433
   2.  H  0.2377  0.0000  0.0007  0.0007 -0.0001  0.0001  0.0006  0.0001 -0.0008
   3.  C  0.2379  0.0007  0.0000  0.3177 -0.0108  0.0023  0.2379  0.0007 -0.0071
   4.  C -0.0022  0.0007  0.3177  0.0000  0.2557 -0.0004 -0.0022  0.0007  0.0040
   5.  C  0.2442 -0.0001 -0.0108  0.2557  0.0000  0.2373  0.0036  0.0002 -0.0109
   6.  H -0.0002  0.0001  0.0023 -0.0004  0.2373  0.0000  0.0002  0.0003  0.0007
   7.  C -0.0081  0.0006  0.2379 -0.0022  0.0036  0.0002  0.0000  0.2377  0.2433
   8.  H  0.0006  0.0001  0.0007  0.0007  0.0002  0.0003  0.2377  0.0000 -0.0008
   9.  C  0.2433 -0.0008 -0.0071  0.0040 -0.0109  0.0007  0.2433 -0.0008  0.0000
  10.  H -0.0008  0.0001  0.0012  0.0027  0.0004  0.0001 -0.0008  0.0001  0.2379
  11.  C  0.0036  0.0002 -0.0108  0.2557 -0.0077  0.0006  0.2442 -0.0001 -0.0109
  12.  H  0.0002  0.0003  0.0023 -0.0004  0.0006  0.0000 -0.0002  0.0001  0.0007
  13.  C -0.0100  0.0008  0.0017  0.0076  0.2345 -0.0008 -0.0100  0.0008  0.2429
  14.  H  0.0004  0.0003  0.0009  0.0014 -0.0001  0.0001  0.0004  0.0003 -0.0005

     Atom   10      11      12      13      14
     ---- ------  ------  ------  ------  ------
   1.  C -0.0008  0.0036  0.0002 -0.0100  0.0004
   2.  H  0.0001  0.0002  0.0003  0.0008  0.0003
   3.  C  0.0012 -0.0108  0.0023  0.0017  0.0009
   4.  C  0.0027  0.2557 -0.0004  0.0076  0.0014
   5.  C  0.0004 -0.0077  0.0006  0.2345 -0.0001
   6.  H  0.0001  0.0006  0.0000 -0.0008  0.0001
   7.  C -0.0008  0.2442 -0.0002 -0.0100  0.0004
   8.  H  0.0001 -0.0001  0.0001  0.0008  0.0003
   9.  C  0.2379 -0.0109  0.0007  0.2429 -0.0005
  10.  H  0.0000  0.0004  0.0001 -0.0006  0.0000
  11.  C  0.0004  0.0000  0.2373  0.2345 -0.0001
  12.  H  0.0001  0.2373  0.0000 -0.0008  0.0001
  13.  C -0.0006  0.2345 -0.0008  0.0000  0.2367
  14.  H  0.0000 -0.0001  0.0001  0.2367  0.0000


 Mayer-Mulliken valencies by atom:                                             

     Atom    1
     ---- ------
   1.  C  0.9464
   2.  H  0.2406
   3.  C  0.7747
   4.  C  0.8411
   5.  C  0.9470
   6.  H  0.2402
   7.  C  0.9464
   8.  H  0.2406
   9.  C  0.9419
  10.  H  0.2409
  11.  C  0.9470
  12.  H  0.2402
  13.  C  0.9373
  14.  H  0.2400


 NATURAL POPULATIONS:  Natural atomic orbital occupancies 
                                                          
   NAO  Atom  No  lang   Type(AO)    Occupancy      Energy
 ----------------------------------------------------------
     1    C    1  S      Cor( 1S)     0.99960     -11.09709
     2    C    1  S      Val( 2S)     0.50750      -0.23669
     3    C    1  S      Ryd( 3S)     0.00137       2.11715
     4    C    1  S      Ryd( 4S)     0.00003       4.68874
     5    C    1  px     Val( 2p)     0.55993      -0.05556
     6    C    1  px     Ryd( 3p)     0.00376       1.27894
     7    C    1  py     Val( 2p)     0.53457      -0.03907
     8    C    1  py     Ryd( 3p)     0.00318       1.13279
     9    C    1  pz     Val( 2p)     0.50289      -0.04594
    10    C    1  pz     Ryd( 3p)     0.00159       0.84967
    11    C    1  dxy    Ryd( 3d)     0.00073       2.70820
    12    C    1  dxz    Ryd( 3d)     0.00120       2.60608
    13    C    1  dyz    Ryd( 3d)     0.00038       2.28534
    14    C    1  dx2y2  Ryd( 3d)     0.00096       2.62675
    15    C    1  dz2    Ryd( 3d)     0.00050       2.48004

    16    H    2  S      Val( 1S)     0.38044       0.20964
    17    H    2  S      Ryd( 2S)     0.00055       0.70582
    18    H    2  px     Ryd( 2p)     0.00022       3.12013
    19    H    2  py     Ryd( 2p)     0.00015       3.00395
    20    H    2  pz     Ryd( 2p)     0.00002       2.68032

    21    C    3  S      Cor( 1S)     0.99949     -11.07767
    22    C    3  S      Val( 2S)     0.58533      -0.29495
    23    C    3  S      Ryd( 3S)     0.00080       2.19381
    24    C    3  S      Ryd( 4S)     0.00001       4.84943
    25    C    3  px     Val( 2p)     0.48106      -0.00010
    26    C    3  px     Ryd( 3p)     0.00098       0.90799
    27    C    3  py     Val( 2p)     0.62451      -0.10880
    28    C    3  py     Ryd( 3p)     0.00248       0.84387
    29    C    3  pz     Val( 2p)     0.66832      -0.15099
    30    C    3  pz     Ryd( 3p)     0.00533       0.83411
    31    C    3  dxy    Ryd( 3d)     0.00041       2.37666
    32    C    3  dxz    Ryd( 3d)     0.00112       2.60336
    33    C    3  dyz    Ryd( 3d)     0.00072       2.35272
    34    C    3  dx2y2  Ryd( 3d)     0.00114       2.71405
    35    C    3  dz2    Ryd( 3d)     0.00045       2.56447

    36    C    4  S      Cor( 1S)     0.99892     -11.06060
    37    C    4  S      Val( 2S)     0.48154      -0.16322
    38    C    4  S      Ryd( 3S)     0.00040       2.21142
    39    C    4  S      Ryd( 4S)     0.00001       4.87826
    40    C    4  px     Val( 2p)     0.45252       0.05227
    41    C    4  px     Ryd( 3p)     0.00098       0.92525
    42    C    4  py     Val( 2p)     0.45760       0.02216
    43    C    4  py     Ryd( 3p)     0.00253       0.87111
    44    C    4  pz     Val( 2p)     0.20712       0.16313
    45    C    4  pz     Ryd( 3p)     0.00269       0.88470
    46    C    4  dxy    Ryd( 3d)     0.00040       2.40325
    47    C    4  dxz    Ryd( 3d)     0.00131       2.65000
    48    C    4  dyz    Ryd( 3d)     0.00127       2.40887
    49    C    4  dx2y2  Ryd( 3d)     0.00139       2.73763
    50    C    4  dz2    Ryd( 3d)     0.00070       2.62404

    51    C    5  S      Cor( 1S)     0.99958     -11.09755
    52    C    5  S      Val( 2S)     0.51591      -0.24072
    53    C    5  S      Ryd( 3S)     0.00149       2.12021
    54    C    5  S      Ryd( 4S)     0.00003       4.68859
    55    C    5  px     Val( 2p)     0.56949      -0.05922
    56    C    5  px     Ryd( 3p)     0.00371       1.27915
    57    C    5  py     Val( 2p)     0.54010      -0.04242
    58    C    5  py     Ryd( 3p)     0.00307       1.13391
    59    C    5  pz     Val( 2p)     0.50885      -0.04376
    60    C    5  pz     Ryd( 3p)     0.00154       0.85200
    61    C    5  dxy    Ryd( 3d)     0.00069       2.70759
    62    C    5  dxz    Ryd( 3d)     0.00116       2.60804
    63    C    5  dyz    Ryd( 3d)     0.00044       2.28569
    64    C    5  dx2y2  Ryd( 3d)     0.00092       2.62680
    65    C    5  dz2    Ryd( 3d)     0.00050       2.48138

    66    H    6  S      Val( 1S)     0.37836       0.21138
    67    H    6  S      Ryd( 2S)     0.00044       0.70618
    68    H    6  px     Ryd( 2p)     0.00021       3.12052
    69    H    6  py     Ryd( 2p)     0.00015       3.00423
    70    H    6  pz     Ryd( 2p)     0.00002       2.68069

    71    C    7  S      Cor( 1S)     0.99960     -11.09709
    72    C    7  S      Val( 2S)     0.50750      -0.23669
    73    C    7  S      Ryd( 3S)     0.00137       2.11715
    74    C    7  S      Ryd( 4S)     0.00003       4.68874
    75    C    7  px     Val( 2p)     0.55993      -0.05556
    76    C    7  px     Ryd( 3p)     0.00376       1.27894
    77    C    7  py     Val( 2p)     0.53457      -0.03907
    78    C    7  py     Ryd( 3p)     0.00318       1.13279
    79    C    7  pz     Val( 2p)     0.50289      -0.04594
    80    C    7  pz     Ryd( 3p)     0.00159       0.84967
    81    C    7  dxy    Ryd( 3d)     0.00073       2.70820
    82    C    7  dxz    Ryd( 3d)     0.00120       2.60608
    83    C    7  dyz    Ryd( 3d)     0.00038       2.28534
    84    C    7  dx2y2  Ryd( 3d)     0.00096       2.62675
    85    C    7  dz2    Ryd( 3d)     0.00050       2.48004

    86    H    8  S      Val( 1S)     0.38044       0.20964
    87    H    8  S      Ryd( 2S)     0.00055       0.70582
    88    H    8  px     Ryd( 2p)     0.00022       3.12013
    89    H    8  py     Ryd( 2p)     0.00015       3.00395
    90    H    8  pz     Ryd( 2p)     0.00002       2.68032

    91    C    9  S      Cor( 1S)     0.99961     -11.09978
    92    C    9  S      Val( 2S)     0.50561      -0.23668
    93    C    9  S      Ryd( 3S)     0.00151       2.14863
    94    C    9  S      Ryd( 4S)     0.00002       4.59962
    95    C    9  px     Val( 2p)     0.50171      -0.04729
    96    C    9  px     Ryd( 3p)     0.00106       0.87375
    97    C    9  py     Val( 2p)     0.54044      -0.05618
    98    C    9  py     Ryd( 3p)     0.00287       1.04991
    99    C    9  pz     Val( 2p)     0.55598      -0.04947
   100    C    9  pz     Ryd( 3p)     0.00418       1.25320
   101    C    9  dxy    Ryd( 3d)     0.00034       2.32383
   102    C    9  dxz    Ryd( 3d)     0.00111       2.59858
   103    C    9  dyz    Ryd( 3d)     0.00046       2.66926
   104    C    9  dx2y2  Ryd( 3d)     0.00122       2.57559
   105    C    9  dz2    Ryd( 3d)     0.00069       2.58017

   106    H   10  S      Val( 1S)     0.38202       0.21008
   107    H   10  S      Ryd( 2S)     0.00048       0.70578
   108    H   10  px     Ryd( 2p)     0.00001       2.71190
   109    H   10  py     Ryd( 2p)     0.00014       2.92100
   110    H   10  pz     Ryd( 2p)     0.00022       3.16932

   111    C   11  S      Cor( 1S)     0.99958     -11.09755
   112    C   11  S      Val( 2S)     0.51591      -0.24072
   113    C   11  S      Ryd( 3S)     0.00149       2.12021
   114    C   11  S      Ryd( 4S)     0.00003       4.68859
   115    C   11  px     Val( 2p)     0.56949      -0.05922
   116    C   11  px     Ryd( 3p)     0.00371       1.27915
   117    C   11  py     Val( 2p)     0.54010      -0.04242
   118    C   11  py     Ryd( 3p)     0.00307       1.13391
   119    C   11  pz     Val( 2p)     0.50885      -0.04376
   120    C   11  pz     Ryd( 3p)     0.00154       0.85200
   121    C   11  dxy    Ryd( 3d)     0.00069       2.70759
   122    C   11  dxz    Ryd( 3d)     0.00116       2.60804
   123    C   11  dyz    Ryd( 3d)     0.00044       2.28569
   124    C   11  dx2y2  Ryd( 3d)     0.00092       2.62680
   125    C   11  dz2    Ryd( 3d)     0.00050       2.48138

   126    H   12  S      Val( 1S)     0.37836       0.21138
   127    H   12  S      Ryd( 2S)     0.00044       0.70618
   128    H   12  px     Ryd( 2p)     0.00021       3.12052
   129    H   12  py     Ryd( 2p)     0.00015       3.00423
   130    H   12  pz     Ryd( 2p)     0.00002       2.68069

   131    C   13  S      Cor( 1S)     0.99961     -11.09896
   132    C   13  S      Val( 2S)     0.49712      -0.23020
   133    C   13  S      Ryd( 3S)     0.00147       2.15038
   134    C   13  S      Ryd( 4S)     0.00002       4.60082
   135    C   13  px     Val( 2p)     0.50125      -0.04409
   136    C   13  px     Ryd( 3p)     0.00104       0.87466
   137    C   13  py     Val( 2p)     0.53686      -0.05304
   138    C   13  py     Ryd( 3p)     0.00297       1.05108
   139    C   13  pz     Val( 2p)     0.54848      -0.04520
   140    C   13  pz     Ryd( 3p)     0.00442       1.25656
   141    C   13  dxy    Ryd( 3d)     0.00032       2.32524
   142    C   13  dxz    Ryd( 3d)     0.00106       2.59999
   143    C   13  dyz    Ryd( 3d)     0.00046       2.67020
   144    C   13  dx2y2  Ryd( 3d)     0.00106       2.57759
   145    C   13  dz2    Ryd( 3d)     0.00057       2.58187

   146    H   14  S      Val( 1S)     0.36895       0.22233
   147    H   14  S      Ryd( 2S)     0.00026       0.70756
   148    H   14  px     Ryd( 2p)     0.00002       2.71405
   149    H   14  py     Ryd( 2p)     0.00011       2.92342
   150    H   14  pz     Ryd( 2p)     0.00023       3.17136

 WARNING:  1 low occupancy (<0.9990e) core orbital  found on  C    4


 Summary of Natural Population Analysis:                  
                                                          
                                       Natural Population 
                Natural  -----------------------------------------------
    Atom  No    Charge         Core      Valence    Rydberg      Total
 -----------------------------------------------------------------------
      C    1   -0.11819      0.99960     2.10490    0.01370     3.11819
      H    2    0.11861      0.00000     0.38044    0.00095     0.38139
      C    3   -0.37214      0.99949     2.35921    0.01343     3.37214
      C    4    0.39061      0.99892     1.59878    0.01170     2.60939
      C    5   -0.14749      0.99958     2.13436    0.01355     3.14749
      H    6    0.12082      0.00000     0.37836    0.00082     0.37918
      C    7   -0.11819      0.99960     2.10490    0.01370     3.11819
      H    8    0.11861      0.00000     0.38044    0.00095     0.38139
      C    9   -0.11682      0.99961     2.10374    0.01346     3.11682
      H   10    0.11712      0.00000     0.38202    0.00086     0.38288
      C   11   -0.14749      0.99958     2.13436    0.01355     3.14749
      H   12    0.12082      0.00000     0.37836    0.00082     0.37918
      C   13   -0.09671      0.99961     2.08371    0.01339     3.09671
      H   14    0.13043      0.00000     0.36895    0.00062     0.36957
 =======================================================================
   * Total *    0.00000      7.99599    18.89253    0.11148    27.00000

                                 Natural Population      
 --------------------------------------------------------
   Core                       7.99599 ( 99.9499% of   8)
   Valence                   18.89253 ( 99.4343% of  19)
   Natural Minimal Basis     26.88852 ( 99.5871% of  27)
   Natural Rydberg Basis      0.11148 (  0.4129% of  27)
 --------------------------------------------------------

    Atom  No          Natural Electron Configuration
 ----------------------------------------------------------------------------
      C    1      [core]2S( 0.51)2p( 1.60)3p( 0.01)
      H    2            1S( 0.38)
      C    3      [core]2S( 0.59)2p( 1.77)3p( 0.01)
      C    4      [core]2S( 0.48)2p( 1.12)3p( 0.01)3d( 0.01)
      C    5      [core]2S( 0.52)2p( 1.62)3p( 0.01)
      H    6            1S( 0.38)
      C    7      [core]2S( 0.51)2p( 1.60)3p( 0.01)
      H    8            1S( 0.38)
      C    9      [core]2S( 0.51)2p( 1.60)3p( 0.01)
      H   10            1S( 0.38)
      C   11      [core]2S( 0.52)2p( 1.62)3p( 0.01)
      H   12            1S( 0.38)
      C   13      [core]2S( 0.50)2p( 1.59)3p( 0.01)
      H   14            1S( 0.37)


 Wiberg bond index matrix in the NAO basis:                                    

     Atom    1       2       3       4       5       6       7       8       9
     ---- ------  ------  ------  ------  ------  ------  ------  ------  ------
   1.  C  0.0000  0.2268  0.2390  0.0127  0.2498  0.0012  0.0016  0.0008  0.2463
   2.  H  0.2268  0.0000  0.0037  0.0013  0.0009  0.0000  0.0008  0.0000  0.0006
   3.  C  0.2390  0.0037  0.0000  0.3289  0.0044  0.0032  0.2390  0.0037  0.0045
   4.  C  0.0127  0.0013  0.3289  0.0000  0.2547  0.0007  0.0127  0.0013  0.0065
   5.  C  0.2498  0.0009  0.0044  0.2547  0.0000  0.2271  0.0037  0.0004  0.0019
   6.  H  0.0012  0.0000  0.0032  0.0007  0.2271  0.0000  0.0002  0.0002  0.0011
   7.  C  0.0016  0.0008  0.2390  0.0127  0.0037  0.0002  0.0000  0.2268  0.2463
   8.  H  0.0008  0.0000  0.0037  0.0013  0.0004  0.0002  0.2268  0.0000  0.0006
   9.  C  0.2463  0.0006  0.0045  0.0065  0.0019  0.0011  0.2463  0.0006  0.0000
  10.  H  0.0008  0.0000  0.0019  0.0033  0.0007  0.0000  0.0008  0.0000  0.2275
  11.  C  0.0037  0.0004  0.0044  0.2547  0.0020  0.0007  0.2498  0.0009  0.0019
  12.  H  0.0002  0.0002  0.0032  0.0007  0.0007  0.0000  0.0012  0.0000  0.0011
  13.  C  0.0023  0.0014  0.0036  0.0196  0.2386  0.0010  0.0023  0.0014  0.2482
  14.  H  0.0009  0.0001  0.0008  0.0020  0.0009  0.0002  0.0009  0.0001  0.0008

     Atom   10      11      12      13      14
     ---- ------  ------  ------  ------  ------
   1.  C  0.0008  0.0037  0.0002  0.0023  0.0009
   2.  H  0.0000  0.0004  0.0002  0.0014  0.0001
   3.  C  0.0019  0.0044  0.0032  0.0036  0.0008
   4.  C  0.0033  0.2547  0.0007  0.0196  0.0020
   5.  C  0.0007  0.0020  0.0007  0.2386  0.0009
   6.  H  0.0000  0.0007  0.0000  0.0010  0.0002
   7.  C  0.0008  0.2498  0.0012  0.0023  0.0009
   8.  H  0.0000  0.0009  0.0000  0.0014  0.0001
   9.  C  0.2275  0.0019  0.0011  0.2482  0.0008
  10.  H  0.0000  0.0007  0.0000  0.0009  0.0001
  11.  C  0.0007  0.0000  0.2271  0.2386  0.0009
  12.  H  0.0000  0.2271  0.0000  0.0010  0.0002
  13.  C  0.0009  0.2386  0.0010  0.0000  0.2254
  14.  H  0.0001  0.0009  0.0002  0.2254  0.0000


 Wiberg bond index, Totals by atom:                                            

     Atom    1
     ---- ------
   1.  C  0.9861
   2.  H  0.2364
   3.  C  0.8403
   4.  C  0.8989
   5.  C  0.9859
   6.  H  0.2358
   7.  C  0.9861
   8.  H  0.2364
   9.  C  0.9874
  10.  H  0.2367
  11.  C  0.9859
  12.  H  0.2358
  13.  C  0.9843
  14.  H  0.2332


 Atom-atom overlap-weighted NAO bond order:                                    

     Atom    1       2       3       4       5       6       7       8       9
     ---- ------  ------  ------  ------  ------  ------  ------  ------  ------
   1.  C  0.0000  0.3904  0.3723  0.0210  0.3851  0.0023 -0.0104  0.0021  0.3737
   2.  H  0.3904  0.0000  0.0048  0.0040  0.0013 -0.0001  0.0021  0.0000  0.0007
   3.  C  0.3723  0.0048  0.0000  0.5274  0.0044  0.0056  0.3723  0.0048  0.0296
   4.  C  0.0210  0.0040  0.5274  0.0000  0.4054  0.0028  0.0210  0.0040 -0.0197
   5.  C  0.3851  0.0013  0.0044  0.4054  0.0000  0.3901  0.0079 -0.0006  0.0037
   6.  H  0.0023 -0.0001  0.0056  0.0028  0.3901  0.0000 -0.0004  0.0000  0.0031
   7.  C -0.0104  0.0021  0.3723  0.0210  0.0079 -0.0004  0.0000  0.3904  0.3737
   8.  H  0.0021  0.0000  0.0048  0.0040 -0.0006  0.0000  0.3904  0.0000  0.0007
   9.  C  0.3737  0.0007  0.0296 -0.0197  0.0037  0.0031  0.3737  0.0007  0.0000
  10.  H  0.0006 -0.0003  0.0064  0.0016  0.0029 -0.0000  0.0006 -0.0003  0.3904
  11.  C  0.0079 -0.0006  0.0044  0.4054 -0.0099  0.0019  0.3851  0.0013  0.0037
  12.  H -0.0004  0.0000  0.0056  0.0028  0.0019  0.0000  0.0023 -0.0001  0.0031
  13.  C  0.0017  0.0037 -0.0132  0.0578  0.3689  0.0041  0.0017  0.0037  0.3810
  14.  H  0.0031 -0.0001  0.0006  0.0017  0.0038 -0.0010  0.0031 -0.0001  0.0044

     Atom   10      11      12      13      14
     ---- ------  ------  ------  ------  ------
   1.  C  0.0006  0.0079 -0.0004  0.0017  0.0031
   2.  H -0.0003 -0.0006  0.0000  0.0037 -0.0001
   3.  C  0.0064  0.0044  0.0056 -0.0132  0.0006
   4.  C  0.0016  0.4054  0.0028  0.0578  0.0017
   5.  C  0.0029 -0.0099  0.0019  0.3689  0.0038
   6.  H -0.0000  0.0019  0.0000  0.0041 -0.0010
   7.  C  0.0006  0.3851  0.0023  0.0017  0.0031
   8.  H -0.0003  0.0013 -0.0001  0.0037 -0.0001
   9.  C  0.3904  0.0037  0.0031  0.3810  0.0044
  10.  H  0.0000  0.0029 -0.0000  0.0052 -0.0008
  11.  C  0.0029  0.0000  0.3901  0.3689  0.0038
  12.  H -0.0000  0.3901  0.0000  0.0041 -0.0010
  13.  C  0.0052  0.3689  0.0041  0.0000  0.3912
  14.  H -0.0008  0.0038 -0.0010  0.3912  0.0000


 Atom-atom overlap-weighted NAO bond order, Totals by atom:                    

     Atom    1
     ---- ------
   1.  C  1.5495
   2.  H  0.4060
   3.  C  1.3252
   4.  C  1.4353
   5.  C  1.5650
   6.  H  0.4084
   7.  C  1.5495
   8.  H  0.4060
   9.  C  1.5482
  10.  H  0.4090
  11.  C  1.5650
  12.  H  0.4084
  13.  C  1.5786
  14.  H  0.4088


 MO bond order:                                                                

     Atom    1       2       3       4       5       6       7       8       9
     ---- ------  ------  ------  ------  ------  ------  ------  ------  ------
   1.  C  0.0000  0.1745  0.1813 -0.0890 -0.2376  0.0207 -0.0794  0.0284 -0.3779
   2.  H  0.1745  0.0000  0.0022  0.0185  0.0190 -0.0039 -0.0011 -0.0013 -0.0066
   3.  C  0.1813  0.0022  0.0000 -0.1041 -0.0714 -0.0038 -0.4565  0.0120 -0.0838
   4.  C -0.0890  0.0185 -0.1041  0.0000  0.1965  0.0125 -0.2412  0.0389 -0.0036
   5.  C -0.2376  0.0190 -0.0714  0.1965  0.0000 -0.3021  0.0705 -0.0018 -0.1236
   6.  H  0.0207 -0.0039 -0.0038  0.0125 -0.3021  0.0000 -0.0183  0.0077 -0.0181
   7.  C -0.0794 -0.0011 -0.4565 -0.2412  0.0705 -0.0183  0.0000  0.7632  0.5709
   8.  H  0.0284 -0.0013  0.0120  0.0389 -0.0018  0.0077  0.7632  0.0000  0.0137
   9.  C -0.3779 -0.0066 -0.0838 -0.0036 -0.1236 -0.0181  0.5709  0.0137  0.0000
  10.  H  0.0133 -0.0023  0.0302  0.0412  0.0306 -0.0030  0.0097 -0.0016  0.7688
  11.  C  0.0778 -0.0078 -0.1365 -0.4620 -0.0683 -0.0028  0.0626  0.0083 -0.0477
  12.  H -0.0137  0.0079  0.0311  0.0103  0.0296 -0.0029 -0.0019 -0.0029  0.0118
  13.  C -0.0804  0.0136  0.0108 -0.1346 -0.6143  0.0031 -0.0679  0.0324 -0.0438
  14.  H  0.0256 -0.0071  0.0107 -0.0071  0.0150 -0.0089  0.0051 -0.0059  0.0088

     Atom   10      11      12      13      14
     ---- ------  ------  ------  ------  ------
   1.  C  0.0133  0.0778 -0.0137 -0.0804  0.0256
   2.  H -0.0023 -0.0078  0.0079  0.0136 -0.0071
   3.  C  0.0302 -0.1365  0.0311  0.0108  0.0107
   4.  C  0.0412 -0.4620  0.0103 -0.1346 -0.0071
   5.  C  0.0306 -0.0683  0.0296 -0.6143  0.0150
   6.  H -0.0030 -0.0028 -0.0029  0.0031 -0.0089
   7.  C  0.0097  0.0626 -0.0019 -0.0679  0.0051
   8.  H -0.0016  0.0083 -0.0029  0.0324 -0.0059
   9.  C  0.7688 -0.0477  0.0118 -0.0438  0.0088
  10.  H  0.0000  0.0155 -0.0024  0.0268 -0.0036
  11.  C  0.0155  0.0000  0.2977  0.2342  0.0137
  12.  H -0.0024  0.2977  0.0000  0.0152 -0.0074
  13.  C  0.0268  0.2342  0.0152  0.0000  0.3319
  14.  H -0.0036  0.0137 -0.0074  0.3319  0.0000


 MO atomic valencies:                                                          

     Atom    1
     ---- ------
   1.  C -0.3563
   2.  H  0.2056
   3.  C -0.5779
   4.  C -0.7237
   5.  C -1.0579
   6.  H -0.3201
   7.  C  0.6157
   8.  H  0.8910
   9.  C  0.6688
  10.  H  0.9232
  11.  C -0.0153
  12.  H  0.3723
  13.  C -0.2729
  14.  H  0.3708


 NATURAL BOND ORBITAL ANALYSIS, alpha spin orbitals:

                       Occupancies       Lewis Structure    Low   High
           Occ.    -------------------  -----------------   occ   occ
  Cycle   Thresh.   Lewis   Non-Lewis     CR  BD  3C  LP    (L)   (NL)   Dev
 =============================================================================
   1(1)    0.90    26.67856   0.32144      8  18   0   1     0      1    0.02
 -----------------------------------------------------------------------------

 Structure accepted: No low occupancy Lewis orbitals

 WARNING:  1 low occupancy (<0.9990e) core orbital  found on  C    4

 --------------------------------------------------------
   Core                      7.99597 ( 99.950% of   8)
   Valence Lewis            18.68259 ( 98.329% of  19)
  ==================       ============================
   Total Lewis              26.67856 ( 98.809% of  27)
  -----------------------------------------------------
   Valence non-Lewis         0.28479 (  1.055% of  27)
   Rydberg non-Lewis         0.03665 (  0.136% of  27)
  ==================       ============================
   Total non-Lewis           0.32144 (  1.191% of  27)
 --------------------------------------------------------


       (Occupancy)   Bond orbital/ Coefficients/ Hybrids
 ---------------------------------------------------------------------------------
     1. (0.99743) BD ( 1) C   1 - H   2  
                ( 62.65%)   0.7915* C   1 s( 32.75%)p 2.05( 67.19%)d 0.00(  0.07%)
                                            0.0000 -0.5713  0.0322 -0.0001  0.6307
                                           -0.0056 -0.5230  0.0076  0.0193  0.0031
                                            0.0228  0.0003 -0.0000 -0.0042  0.0122
                ( 37.35%)   0.6112* H   2 s( 99.91%)p 0.00(  0.09%)
                                           -0.9995 -0.0049 -0.0227  0.0195  0.0010
     2. (0.96670) BD ( 1) C   1 - C   3  
                ( 51.27%)   0.7160* C   1 s( 20.76%)p 3.81( 79.08%)d 0.01(  0.16%)
                                            0.0003  0.4555  0.0114 -0.0001  0.5264
                                           -0.0367  0.1126  0.0523 -0.7043 -0.0283
                                           -0.0045 -0.0344  0.0033  0.0194  0.0038
                ( 48.73%)   0.6981* C   3 s( 22.81%)p 3.38( 77.02%)d 0.01(  0.17%)
                                           -0.0011  0.4773  0.0149 -0.0003 -0.7061
                                           -0.0141  0.2149  0.0266  0.4725 -0.0350
                                           -0.0008 -0.0341 -0.0142  0.0167  0.0093
     3. (0.99264) BD ( 1) C   1 - C   5  
                ( 49.67%)   0.7048* C   1 s( 24.52%)p 3.07( 75.33%)d 0.01(  0.15%)
                                            0.0001  0.4950  0.0152  0.0002 -0.2425
                                           -0.0620 -0.8309  0.0116  0.0093  0.0003
                                            0.0052 -0.0007 -0.0009 -0.0333 -0.0190
                ( 50.33%)   0.7094* C   5 s( 24.99%)p 2.99( 74.86%)d 0.01(  0.15%)
                                           -0.0002  0.4997  0.0151  0.0010 -0.2357
                                           -0.0611  0.8301 -0.0138 -0.0009  0.0000
                                           -0.0048 -0.0003  0.0007 -0.0322 -0.0203
     4. (0.98796) BD ( 1) C   1 - C   9  
                ( 49.92%)   0.7066* C   1 s( 21.55%)p 3.63( 78.29%)d 0.01(  0.16%)
                                           -0.0002  0.4639  0.0177  0.0002  0.5106
                                           -0.0318  0.1376  0.0448  0.7069  0.0231
                                            0.0020  0.0344  0.0006  0.0186  0.0085
                ( 50.08%)   0.7076* C   9 s( 23.44%)p 3.26( 76.40%)d 0.01(  0.15%)
                                            0.0001  0.4838  0.0186 -0.0007 -0.7060
                                           -0.0206  0.1669  0.0427 -0.4834  0.0414
                                           -0.0031  0.0331  0.0006  0.0207  0.0040
     5. (0.99127) BD ( 1) C   3 - C   4  
                ( 52.53%)   0.7248* C   3 s( 31.21%)p 2.20( 68.63%)d 0.00(  0.15%)
                                            0.0002 -0.5586  0.0048 -0.0013  0.0000
                                            0.0000  0.8019  0.0188  0.2009  0.0515
                                            0.0000  0.0000  0.0049  0.0369  0.0124
                ( 47.47%)   0.6890* C   4 s( 32.63%)p 2.06( 67.17%)d 0.01(  0.20%)
                                            0.0000 -0.5711  0.0086 -0.0016  0.0000
                                           -0.0000 -0.7852 -0.0290  0.2267  0.0543
                                            0.0000 -0.0000 -0.0017  0.0373  0.0255
     6. (0.96670) BD ( 1) C   3 - C   7  
                ( 48.73%)   0.6981* C   3 s( 22.81%)p 3.38( 77.02%)d 0.01(  0.17%)
                                           -0.0011  0.4773  0.0149 -0.0003  0.7061
                                            0.0141  0.2149  0.0266  0.4725 -0.0350
                                            0.0008  0.0341 -0.0142  0.0167  0.0093
                ( 51.27%)   0.7160* C   7 s( 20.76%)p 3.81( 79.08%)d 0.01(  0.16%)
                                            0.0003  0.4555  0.0114 -0.0001 -0.5264
                                            0.0367  0.1126  0.0523 -0.7043 -0.0283
                                            0.0045  0.0344  0.0033  0.0194  0.0038
     7. (0.99227) BD ( 1) C   4 - C   5  
                ( 47.60%)   0.6899* C   4 s( 33.07%)p 2.02( 66.71%)d 0.01(  0.22%)
                                           -0.0001  0.5750  0.0106 -0.0013 -0.7060
                                           -0.0139 -0.3605 -0.0198  0.1951 -0.0086
                                            0.0012 -0.0379 -0.0140  0.0241 -0.0014
                ( 52.40%)   0.7239* C   5 s( 21.08%)p 3.74( 78.76%)d 0.01(  0.16%)
                                           -0.0001  0.4586  0.0204 -0.0019  0.4861
                                           -0.0342 -0.1416 -0.0419 -0.7267 -0.0135
                                           -0.0030 -0.0345  0.0039  0.0166  0.0102
     8. (0.99227) BD ( 1) C   4 - C  11  
                ( 47.60%)   0.6899* C   4 s( 33.07%)p 2.02( 66.71%)d 0.01(  0.22%)
                                           -0.0001  0.5750  0.0106 -0.0013  0.7060
                                            0.0139 -0.3605 -0.0198  0.1951 -0.0086
                                           -0.0012  0.0379 -0.0140  0.0241 -0.0014
                ( 52.40%)   0.7239* C  11 s( 21.08%)p 3.74( 78.76%)d 0.01(  0.16%)
                                           -0.0001  0.4586  0.0204 -0.0019 -0.4861
                                            0.0342 -0.1416 -0.0419 -0.7267 -0.0135
                                            0.0030  0.0345  0.0039  0.0166  0.0102
     9. (0.99737) BD ( 1) C   5 - H   6  
                ( 62.77%)   0.7923* C   5 s( 31.50%)p 2.17( 68.43%)d 0.00(  0.07%)
                                           -0.0001 -0.5603  0.0324  0.0002  0.6438
                                           -0.0070  0.5188 -0.0093 -0.0222  0.0044
                                           -0.0225 -0.0003  0.0011 -0.0038  0.0119
                ( 37.23%)   0.6102* H   6 s( 99.91%)p 0.00(  0.09%)
                                           -0.9995 -0.0042 -0.0224 -0.0196 -0.0014
    10. (0.97101) BD ( 1) C   5 - C  13  
                ( 50.33%)   0.7094* C   5 s( 22.05%)p 3.53( 77.79%)d 0.01(  0.15%)
                                           -0.0006  0.4694  0.0146  0.0015  0.5368
                                           -0.0334 -0.1321 -0.0497  0.6845  0.0178
                                            0.0015  0.0329 -0.0025  0.0206  0.0031
                ( 49.67%)   0.7048* C  13 s( 22.77%)p 3.39( 77.09%)d 0.01(  0.15%)
                                            0.0004  0.4768  0.0183 -0.0006 -0.7061
                                           -0.0197 -0.1601 -0.0470 -0.4922  0.0432
                                            0.0025  0.0323 -0.0022  0.0185  0.0093
    11. (0.99743) BD ( 1) C   7 - H   8  
                ( 62.65%)   0.7915* C   7 s( 32.75%)p 2.05( 67.19%)d 0.00(  0.07%)
                                           -0.0000  0.5713 -0.0322  0.0001  0.6307
                                           -0.0056  0.5230 -0.0076 -0.0193 -0.0031
                                            0.0228  0.0003  0.0000  0.0042 -0.0122
                ( 37.35%)   0.6112* H   8 s( 99.91%)p 0.00(  0.09%)
                                            0.9995  0.0049 -0.0227 -0.0195 -0.0010
    12. (0.98796) BD ( 1) C   7 - C   9  
                ( 49.92%)   0.7066* C   7 s( 21.55%)p 3.63( 78.29%)d 0.01(  0.16%)
                                           -0.0002  0.4639  0.0177  0.0002 -0.5106
                                            0.0318  0.1376  0.0448  0.7069  0.0231
                                           -0.0020 -0.0344  0.0006  0.0186  0.0085
                ( 50.08%)   0.7076* C   9 s( 23.44%)p 3.26( 76.40%)d 0.01(  0.15%)
                                            0.0001  0.4838  0.0186 -0.0007  0.7060
                                            0.0206  0.1669  0.0427 -0.4834  0.0414
                                            0.0031 -0.0331  0.0006  0.0207  0.0040
    13. (0.99264) BD ( 1) C   7 - C  11  
                ( 49.67%)   0.7048* C   7 s( 24.52%)p 3.07( 75.33%)d 0.01(  0.15%)
                                            0.0001  0.4950  0.0152  0.0002  0.2425
                                            0.0620 -0.8309  0.0116  0.0093  0.0003
                                           -0.0052  0.0007 -0.0009 -0.0333 -0.0190
                ( 50.33%)   0.7094* C  11 s( 24.99%)p 2.99( 74.86%)d 0.01(  0.15%)
                                           -0.0002  0.4997  0.0151  0.0010  0.2357
                                            0.0611  0.8301 -0.0138 -0.0009  0.0000
                                            0.0048  0.0003  0.0007 -0.0322 -0.0203
    14. (0.99559) BD ( 1) C   9 - H  10  
                ( 62.32%)   0.7894* C   9 s( 29.47%)p 2.39( 70.46%)d 0.00(  0.07%)
                                           -0.0000  0.5418 -0.0335  0.0004 -0.0000
                                            0.0000  0.4638 -0.0043  0.6995 -0.0111
                                            0.0000  0.0000  0.0208 -0.0086  0.0139
                ( 37.68%)   0.6139* H  10 s( 99.92%)p 0.00(  0.08%)
                                            0.9996  0.0005  0.0000 -0.0172 -0.0233
    15. (0.99071) BD ( 1) C   9 - C  13  
                ( 50.14%)   0.7081* C   9 s( 23.24%)p 3.30( 76.60%)d 0.01(  0.16%)
                                           -0.0001  0.4820  0.0110  0.0011 -0.0000
                                            0.0000 -0.8516  0.0049  0.1927  0.0608
                                            0.0000  0.0000 -0.0010 -0.0354 -0.0172
                ( 49.86%)   0.7061* C  13 s( 23.35%)p 3.28( 76.49%)d 0.01(  0.16%)
                                           -0.0001  0.4831  0.0109  0.0013 -0.0000
                                            0.0000  0.8502 -0.0037  0.1960  0.0608
                                           -0.0000  0.0000  0.0014 -0.0352 -0.0183
    16. (0.99737) BD ( 1) C  11 - H  12  
                ( 62.77%)   0.7923* C  11 s( 31.50%)p 2.17( 68.43%)d 0.00(  0.07%)
                                            0.0001  0.5603 -0.0324 -0.0002  0.6438
                                           -0.0070 -0.5188  0.0093  0.0222 -0.0044
                                           -0.0225 -0.0003 -0.0011  0.0038 -0.0119
                ( 37.23%)   0.6102* H  12 s( 99.91%)p 0.00(  0.09%)
                                            0.9995  0.0042 -0.0224  0.0196  0.0014
    17. (0.97101) BD ( 1) C  11 - C  13  
                ( 50.33%)   0.7094* C  11 s( 22.05%)p 3.53( 77.79%)d 0.01(  0.15%)
                                           -0.0006  0.4694  0.0146  0.0015 -0.5368
                                            0.0334 -0.1321 -0.0497  0.6845  0.0178
                                           -0.0015 -0.0329 -0.0025  0.0206  0.0031
                ( 49.67%)   0.7048* C  13 s( 22.77%)p 3.39( 77.09%)d 0.01(  0.15%)
                                            0.0004  0.4768  0.0183 -0.0006  0.7061
                                            0.0197 -0.1601 -0.0470 -0.4922  0.0432
                                           -0.0025 -0.0323 -0.0022  0.0185  0.0093
    18. (0.99306) BD ( 1) C  13 - H  14  
                ( 63.34%)   0.7959* C  13 s( 30.66%)p 2.26( 69.28%)d 0.00(  0.06%)
                                            0.0001 -0.5527  0.0323 -0.0004  0.0000
                                           -0.0000  0.4711 -0.0058 -0.6861  0.0101
                                            0.0000 -0.0000  0.0207  0.0073 -0.0118
                ( 36.66%)   0.6054* H  14 s( 99.91%)p 0.00(  0.09%)
                                           -0.9995 -0.0063  0.0000 -0.0162  0.0245
    19. (0.99960) CR ( 1) C   1           s(100.00%)p 0.00(  0.00%)
                                            1.0000 -0.0000 -0.0000  0.0000 -0.0000
                                            0.0000  0.0001 -0.0000  0.0004  0.0000
                                            0.0000  0.0000 -0.0000  0.0000  0.0000
    20. (0.99947) CR ( 1) C   3           s(100.00%)p 0.00(  0.00%)
                                            1.0000  0.0006  0.0001 -0.0000 -0.0000
                                           -0.0000 -0.0003  0.0001  0.0019 -0.0001
                                           -0.0000 -0.0000 -0.0001  0.0000  0.0000
    21. (0.99892) CR ( 1) C   4           s(100.00%)
                                            1.0000  0.0001  0.0000 -0.0000 -0.0000
                                            0.0000 -0.0001 -0.0000  0.0000 -0.0000
                                           -0.0000  0.0000 -0.0000  0.0000 -0.0000
    22. (0.99958) CR ( 1) C   5           s(100.00%)p 0.00(  0.00%)
                                            1.0000  0.0004  0.0000  0.0000  0.0003
                                           -0.0000  0.0001 -0.0000  0.0004  0.0000
                                           -0.0000  0.0000 -0.0000  0.0000 -0.0000
    23. (0.99960) CR ( 1) C   7           s(100.00%)p 0.00(  0.00%)
                                            1.0000 -0.0000 -0.0000  0.0000  0.0000
                                           -0.0000  0.0001 -0.0000  0.0004  0.0000
                                           -0.0000 -0.0000 -0.0000  0.0000  0.0000
    24. (0.99961) CR ( 1) C   9           s(100.00%)p 0.00(  0.00%)
                                            1.0000 -0.0001 -0.0000  0.0000  0.0000
                                           -0.0000 -0.0001 -0.0000  0.0001 -0.0000
                                           -0.0000 -0.0000  0.0000 -0.0000 -0.0000
    25. (0.99958) CR ( 1) C  11           s(100.00%)p 0.00(  0.00%)
                                            1.0000  0.0004  0.0000  0.0000 -0.0003
                                            0.0000  0.0001 -0.0000  0.0004  0.0000
                                            0.0000 -0.0000 -0.0000  0.0000 -0.0000
    26. (0.99961) CR ( 1) C  13           s(100.00%)p 0.00(  0.00%)
                                            1.0000 -0.0003 -0.0000  0.0000  0.0000
                                           -0.0000  0.0002  0.0000  0.0005 -0.0000
                                            0.0000 -0.0000 -0.0000 -0.0000 -0.0000
    27. (0.90122) LP ( 1) C   3           s( 23.07%)p 3.33( 76.89%)d 0.00(  0.04%)
                                            0.0012  0.4800 -0.0192  0.0006  0.0000
                                            0.0000  0.5098 -0.0093 -0.7119  0.0453
                                            0.0000  0.0000  0.0190  0.0056  0.0013
    28. (0.18247) LP*( 1) C   4           s(  1.06%)p92.84( 98.47%)d 0.44(  0.47%)
                                            0.0000  0.1025 -0.0084 -0.0046  0.0000
                                            0.0000 -0.3397  0.0284 -0.9296  0.0659
                                           -0.0000 -0.0000 -0.0622  0.0125 -0.0263
    29. (0.00125) RY*( 1) C   1           s(  3.12%)p22.98( 71.81%)d 8.02( 25.06%)
                                            0.0000 -0.0220  0.1405 -0.1049 -0.0275
                                           -0.3434  0.0274  0.2158 -0.0290  0.7425
                                            0.3074  0.0092 -0.3541 -0.0692  0.1609
    30. (0.00100) RY*( 2) C   1           s(  4.87%)p16.22( 79.01%)d 3.31( 16.11%)
                                            0.0000 -0.0225  0.2194 -0.0086 -0.0485
                                            0.2476  0.0001  0.8226  0.0089 -0.2231
                                            0.3557  0.0098  0.1320  0.0597 -0.1164
    31. (0.00083) RY*( 3) C   1           s( 10.76%)p 6.84( 73.56%)d 1.46( 15.68%)
                                            0.0000 -0.0355  0.3155 -0.0824 -0.0287
                                           -0.7176  0.0448 -0.0937  0.0151 -0.4569
                                            0.2515 -0.0068  0.1781 -0.0875  0.2328
    32. (0.00050) RY*( 4) C   1           s( 39.48%)p 0.87( 34.17%)d 0.67( 26.35%)
                                           -0.0000  0.0455  0.6264  0.0172  0.0060
                                            0.4398 -0.0005 -0.3560 -0.0056 -0.1466
                                            0.2495  0.0433 -0.4248 -0.0394  0.1320
    33. (0.00021) RY*( 5) C   1           s( 43.39%)p 0.19(  8.07%)d 1.12( 48.54%)
                                            0.0000 -0.0198  0.6337  0.1787 -0.0231
                                           -0.0732  0.0081  0.1401 -0.0065  0.2346
                                           -0.6355 -0.0119  0.2799  0.0513 -0.0201
    34. (0.00012) RY*( 6) C   1           s(  0.98%)p23.91( 23.44%)d77.08( 75.58%)
                                           -0.0000  0.0301  0.0891 -0.0311  0.0140
                                            0.1943  0.0023 -0.2968 -0.0236  0.3283
                                            0.4271  0.1741  0.7322 -0.0717 -0.0436
    35. (0.00013) RY*( 7) C   1           s(  4.09%)p 1.97(  8.06%)d21.49( 87.85%)
                                            0.0000 -0.0155  0.1292  0.1548  0.0046
                                           -0.2377  0.0157 -0.1535  0.0021  0.0160
                                            0.1692 -0.0297 -0.1270  0.3125 -0.8575
    36. (0.00000) RY*( 8) C   1           s( 92.98%)p 0.00(  0.23%)d 0.07(  6.79%)
    37. (0.00001) RY*( 9) C   1           s(  0.61%)p 0.77(  0.47%)d99.99( 98.93%)
    38. (0.00001) RY*(10) C   1           s(  0.14%)p 9.28(  1.29%)d99.99( 98.57%)
    39. (0.00057) RY*( 1) H   2           s( 98.86%)p 0.01(  1.14%)
                                           -0.0021  0.9943 -0.0971  0.0259  0.0363
    40. (0.00001) RY*( 2) H   2           s(  1.00%)p99.46( 99.00%)
    41. (0.00001) RY*( 3) H   2           s(  0.10%)p99.99( 99.90%)
    42. (0.00002) RY*( 4) H   2           s(  0.13%)p99.99( 99.87%)
    43. (0.00195) RY*( 1) C   3           s(  0.17%)p99.99( 89.89%)d57.76(  9.94%)
                                           -0.0000 -0.0127  0.0243  0.0311 -0.0000
                                           -0.0000  0.0438 -0.8094 -0.0048 -0.4918
                                           -0.0000 -0.0000 -0.2402  0.0731 -0.1906
    44. (0.00105) RY*( 2) C   3           s(  1.49%)p57.53( 85.85%)d 8.48( 12.65%)
                                           -0.0000 -0.0352  0.1049 -0.0519  0.0000
                                            0.0000  0.0251  0.5382 -0.0621 -0.7513
                                            0.0000  0.0000  0.0368  0.1252 -0.3309
    45. (0.00097) RY*( 3) C   3           s(  0.00%)p 1.00( 75.16%)d 0.33( 24.84%)
                                           -0.0000  0.0000  0.0000 -0.0000 -0.0170
                                            0.8668  0.0000  0.0000  0.0000 -0.0000
                                           -0.4984  0.0049 -0.0000  0.0000  0.0000
    46. (0.00031) RY*( 4) C   3           s( 18.26%)p 0.81( 14.76%)d 3.67( 66.97%)
                                           -0.0000  0.0121  0.4264  0.0262  0.0000
                                            0.0000 -0.0288  0.0790 -0.0111  0.3747
                                            0.0000  0.0000 -0.4779  0.4723 -0.4672
    47. (0.00026) RY*( 5) C   3           s( 79.96%)p 0.01(  1.15%)d 0.24( 18.89%)
                                           -0.0000 -0.0028  0.8929  0.0481  0.0000
                                            0.0000  0.0104 -0.0873 -0.0156 -0.0594
                                            0.0000  0.0000  0.2732 -0.2729  0.1995
    48. (0.00022) RY*( 6) C   3           s(  0.00%)p 1.00( 24.71%)d 3.05( 75.29%)
                                           -0.0000  0.0000  0.0000 -0.0000 -0.0141
                                            0.4969  0.0000  0.0000  0.0000 -0.0000
                                            0.8652  0.0651 -0.0000  0.0000  0.0000
    49. (0.00003) RY*( 7) C   3           s(  1.02%)p 6.28(  6.39%)d90.90( 92.59%)
    50. (0.00002) RY*( 8) C   3           s(  0.00%)p 1.00(  0.37%)d99.99( 99.63%)
    51. (0.00000) RY*( 9) C   3           s( 98.92%)p 0.00(  0.18%)d 0.01(  0.90%)
    52. (0.00001) RY*(10) C   3           s(  0.27%)p 7.18(  1.98%)d99.99( 97.75%)
    53. (0.00199) RY*( 1) C   4           s(  0.45%)p99.99( 87.37%)d27.36( 12.18%)
                                            0.0000 -0.0057  0.0513  0.0423 -0.0000
                                            0.0000 -0.0498  0.8936  0.0149 -0.2693
                                           -0.0000 -0.0000  0.2569  0.0228 -0.2352
    54. (0.00101) RY*( 2) C   4           s(  0.00%)p 1.00( 74.99%)d 0.33( 25.01%)
                                            0.0000 -0.0000  0.0000 -0.0000 -0.0164
                                            0.8658  0.0000  0.0000 -0.0000  0.0000
                                            0.5001  0.0040 -0.0000  0.0000 -0.0000
    55. (0.00051) RY*( 3) C   4           s(  0.47%)p99.99( 59.81%)d84.31( 39.72%)
                                            0.0000  0.0286  0.0316  0.0538 -0.0000
                                            0.0000  0.0288  0.4134  0.0529  0.6509
                                           -0.0000  0.0000 -0.2921 -0.2600  0.4942
    56. (0.00037) RY*( 4) C   4           s( 31.13%)p 0.98( 30.36%)d 1.24( 38.51%)
                                           -0.0000  0.0188  0.5544  0.0602  0.0000
                                            0.0000  0.0354 -0.0861 -0.0031  0.5431
                                           -0.0000  0.0000  0.5010  0.2654 -0.2523
    57. (0.00020) RY*( 5) C   4           s(  0.00%)p 1.00( 24.27%)d 3.12( 75.73%)
                                           -0.0000  0.0000 -0.0000  0.0000  0.0200
                                           -0.4923 -0.0000  0.0000  0.0000 -0.0000
                                            0.8542 -0.1660 -0.0000 -0.0000  0.0000
    58. (0.00021) RY*( 6) C   4           s( 59.37%)p 0.20( 12.01%)d 0.48( 28.62%)
                                            0.0000 -0.0158  0.7700  0.0213  0.0000
                                            0.0000 -0.0277 -0.0601 -0.0203 -0.3396
                                           -0.0000  0.0000 -0.1952 -0.4922  0.0764
    59. (0.00003) RY*( 7) C   4           s(  8.34%)p 0.27(  2.26%)d10.72( 89.41%)
    60. (0.00002) RY*( 8) C   4           s(  0.00%)p 1.00(  1.03%)d96.47( 98.97%)
    61. (0.00000) RY*( 9) C   4           s( 99.37%)p 0.01(  0.52%)d 0.00(  0.11%)
    62. (0.00000) RY*(10) C   4           s(  1.05%)p 7.91(  8.33%)d86.02( 90.62%)
    63. (0.00169) RY*( 1) C   5           s(  4.70%)p14.99( 70.53%)d 5.26( 24.76%)
                                           -0.0000 -0.0010  0.2061 -0.0677 -0.0190
                                           -0.0730 -0.0134  0.0116 -0.0130  0.8361
                                           -0.2378 -0.0045  0.4124 -0.0353  0.1403
    64. (0.00102) RY*( 2) C   5           s(  6.15%)p12.14( 74.65%)d 3.12( 19.20%)
                                           -0.0000 -0.0295  0.2454 -0.0202 -0.0529
                                            0.1203 -0.0093 -0.8468  0.0004 -0.1101
                                           -0.4179  0.0183 -0.0631  0.0612 -0.0966
    65. (0.00077) RY*( 3) C   5           s(  3.38%)p25.51( 86.35%)d 3.03( 10.27%)
                                           -0.0000 -0.0512  0.1487 -0.0955 -0.0318
                                           -0.9190 -0.0478 -0.0114  0.0077 -0.1245
                                           -0.1460 -0.0149 -0.1669 -0.0937  0.2110
    66. (0.00043) RY*( 4) C   5           s( 63.33%)p 0.45( 28.27%)d 0.13(  8.40%)
                                           -0.0000  0.0231  0.7929  0.0642 -0.0074
                                            0.1599 -0.0123  0.3687  0.0147 -0.3475
                                           -0.1861 -0.0019  0.2188  0.0172  0.0347
    67. (0.00018) RY*( 5) C   5           s( 16.17%)p 0.67( 10.83%)d 4.52( 73.00%)
                                            0.0000 -0.0034  0.3990  0.0493 -0.0182
                                            0.1365  0.0048 -0.2005 -0.0068  0.2216
                                            0.5685  0.0347 -0.4433 -0.1468  0.4331
    68. (0.00012) RY*( 6) C   5           s(  0.40%)p44.48( 17.99%)d99.99( 81.61%)
                                            0.0000  0.0239  0.0448 -0.0383  0.0139
                                            0.1311 -0.0037  0.3112 -0.0121  0.2559
                                           -0.4729  0.1013 -0.7350 -0.0021 -0.2048
    69. (0.00007) RY*( 7) C   5           s( 12.37%)p 0.83( 10.28%)d 6.26( 77.35%)
    70. (0.00000) RY*( 8) C   5           s( 93.10%)p 0.00(  0.26%)d 0.07(  6.64%)
    71. (0.00001) RY*( 9) C   5           s(  0.23%)p 1.88(  0.44%)d99.99( 99.32%)
    72. (0.00001) RY*(10) C   5           s(  0.53%)p 1.06(  0.56%)d99.99( 98.91%)
    73. (0.00045) RY*( 1) H   6           s( 99.02%)p 0.01(  0.98%)
                                           -0.0019  0.9951 -0.0884 -0.0139 -0.0424
    74. (0.00002) RY*( 2) H   6           s(  0.41%)p99.99( 99.59%)
    75. (0.00001) RY*( 3) H   6           s(  0.07%)p99.99( 99.93%)
    76. (0.00001) RY*( 4) H   6           s(  0.59%)p99.99( 99.41%)
    77. (0.00125) RY*( 1) C   7           s(  3.12%)p22.98( 71.81%)d 8.02( 25.06%)
                                            0.0000 -0.0220  0.1405 -0.1049  0.0275
                                            0.3434  0.0274  0.2158 -0.0290  0.7425
                                           -0.3074 -0.0092 -0.3541 -0.0692  0.1609
    78. (0.00100) RY*( 2) C   7           s(  4.87%)p16.22( 79.01%)d 3.31( 16.11%)
                                            0.0000 -0.0225  0.2194 -0.0086  0.0485
                                           -0.2476  0.0001  0.8226  0.0089 -0.2231
                                           -0.3557 -0.0098  0.1320  0.0597 -0.1164
    79. (0.00083) RY*( 3) C   7           s( 10.76%)p 6.84( 73.56%)d 1.46( 15.68%)
                                            0.0000 -0.0355  0.3155 -0.0824  0.0287
                                            0.7176  0.0448 -0.0937  0.0151 -0.4569
                                           -0.2515  0.0068  0.1781 -0.0875  0.2328
    80. (0.00050) RY*( 4) C   7           s( 39.48%)p 0.87( 34.17%)d 0.67( 26.35%)
                                           -0.0000  0.0455  0.6264  0.0172 -0.0060
                                           -0.4398 -0.0005 -0.3560 -0.0056 -0.1466
                                           -0.2495 -0.0433 -0.4248 -0.0394  0.1320
    81. (0.00021) RY*( 5) C   7           s( 43.39%)p 0.19(  8.07%)d 1.12( 48.54%)
                                            0.0000 -0.0198  0.6337  0.1787  0.0231
                                            0.0732  0.0081  0.1401 -0.0065  0.2346
                                            0.6355  0.0119  0.2799  0.0513 -0.0201
    82. (0.00012) RY*( 6) C   7           s(  0.98%)p23.91( 23.44%)d77.08( 75.58%)
                                           -0.0000  0.0301  0.0891 -0.0311 -0.0140
                                           -0.1943  0.0023 -0.2968 -0.0236  0.3283
                                           -0.4271 -0.1741  0.7322 -0.0717 -0.0436
    83. (0.00013) RY*( 7) C   7           s(  4.09%)p 1.97(  8.06%)d21.49( 87.85%)
                                            0.0000 -0.0155  0.1292  0.1548 -0.0046
                                            0.2377  0.0157 -0.1535  0.0021  0.0160
                                           -0.1692  0.0297 -0.1270  0.3125 -0.8575
    84. (0.00000) RY*( 8) C   7           s( 92.98%)p 0.00(  0.23%)d 0.07(  6.79%)
    85. (0.00001) RY*( 9) C   7           s(  0.61%)p 0.77(  0.47%)d99.99( 98.93%)
    86. (0.00001) RY*(10) C   7           s(  0.14%)p 9.28(  1.29%)d99.99( 98.57%)
    87. (0.00057) RY*( 1) H   8           s( 98.86%)p 0.01(  1.14%)
                                           -0.0021  0.9943  0.0971  0.0259  0.0363
    88. (0.00001) RY*( 2) H   8           s(  1.00%)p99.46( 99.00%)
    89. (0.00001) RY*( 3) H   8           s(  0.10%)p99.99( 99.90%)
    90. (0.00002) RY*( 4) H   8           s(  0.13%)p99.99( 99.87%)
    91. (0.00121) RY*( 1) C   9           s(  1.41%)p56.93( 80.27%)d13.00( 18.32%)
                                           -0.0000  0.0310  0.1114  0.0271  0.0000
                                           -0.0000  0.0120 -0.8922 -0.0277  0.0752
                                            0.0000  0.0000  0.1886  0.1840 -0.3373
    92. (0.00092) RY*( 2) C   9           s(  3.55%)p18.94( 67.21%)d 8.24( 29.24%)
                                           -0.0000  0.0562 -0.1209  0.1331  0.0000
                                            0.0000 -0.0391 -0.2331 -0.0556 -0.7830
                                            0.0000  0.0000  0.2370 -0.2248  0.4310
    93. (0.00078) RY*( 3) C   9           s(  0.00%)p 1.00( 74.95%)d 0.33( 25.05%)
                                           -0.0000 -0.0000 -0.0000  0.0000 -0.0219
                                            0.8655 -0.0000 -0.0000  0.0000 -0.0000
                                           -0.5000  0.0232 -0.0000  0.0000 -0.0000
    94. (0.00050) RY*( 4) C   9           s( 85.35%)p 0.12( 10.08%)d 0.05(  4.57%)
                                            0.0000  0.0121  0.9231  0.0344 -0.0000
                                           -0.0000  0.0069  0.1050  0.0341 -0.2976
                                           -0.0000  0.0000 -0.1756  0.0378 -0.1157
    95. (0.00027) RY*( 5) C   9           s(  2.58%)p 9.80( 25.24%)d28.02( 72.19%)
                                           -0.0000 -0.0059  0.1533 -0.0472 -0.0000
                                           -0.0000  0.0270 -0.3530 -0.0046  0.3564
                                           -0.0000 -0.0000 -0.4815 -0.4076  0.5691
    96. (0.00019) RY*( 6) C   9           s(  0.00%)p 1.00( 24.86%)d 3.02( 75.14%)
                                           -0.0000 -0.0000 -0.0000  0.0000 -0.0243
                                            0.4980 -0.0000 -0.0000  0.0000 -0.0000
                                            0.8572 -0.1290 -0.0000  0.0000 -0.0000
    97. (0.00006) RY*( 7) C   9           s( 13.01%)p 1.27( 16.46%)d 5.42( 70.53%)
    98. (0.00002) RY*( 8) C   9           s(  0.63%)p 0.54(  0.34%)d99.99( 99.04%)
    99. (0.00002) RY*( 9) C   9           s(  0.00%)p 1.00(  0.41%)d99.99( 99.59%)
   100. (0.00000) RY*(10) C   9           s( 93.89%)p 0.00(  0.32%)d 0.06(  5.80%)
   101. (0.00049) RY*( 1) H  10           s( 98.51%)p 0.02(  1.49%)
                                            0.0016  0.9925  0.0000  0.1220 -0.0002
   102. (0.00001) RY*( 2) H  10           s(  0.00%)p 1.00(100.00%)
   103. (0.00001) RY*( 3) H  10           s(  1.52%)p64.91( 98.48%)
   104. (0.00001) RY*( 4) H  10           s(  0.05%)p99.99( 99.95%)
   105. (0.00169) RY*( 1) C  11           s(  4.70%)p14.99( 70.53%)d 5.26( 24.76%)
                                           -0.0000 -0.0010  0.2061 -0.0677  0.0190
                                            0.0730 -0.0134  0.0116 -0.0130  0.8361
                                            0.2378  0.0045  0.4124 -0.0353  0.1403
   106. (0.00102) RY*( 2) C  11           s(  6.15%)p12.14( 74.65%)d 3.12( 19.20%)
                                           -0.0000 -0.0295  0.2454 -0.0202  0.0529
                                           -0.1203 -0.0093 -0.8468  0.0004 -0.1101
                                            0.4179 -0.0183 -0.0631  0.0612 -0.0966
   107. (0.00077) RY*( 3) C  11           s(  3.38%)p25.51( 86.35%)d 3.03( 10.27%)
                                           -0.0000 -0.0512  0.1487 -0.0955  0.0318
                                            0.9190 -0.0478 -0.0114  0.0077 -0.1245
                                            0.1460  0.0149 -0.1669 -0.0937  0.2110
   108. (0.00043) RY*( 4) C  11           s( 63.33%)p 0.45( 28.27%)d 0.13(  8.40%)
                                           -0.0000  0.0231  0.7929  0.0642  0.0074
                                           -0.1599 -0.0123  0.3687  0.0147 -0.3475
                                            0.1861  0.0019  0.2188  0.0172  0.0347
   109. (0.00018) RY*( 5) C  11           s( 16.17%)p 0.67( 10.83%)d 4.52( 73.00%)
                                           -0.0000 -0.0034  0.3990  0.0493  0.0182
                                           -0.1365  0.0048 -0.2005 -0.0068  0.2216
                                           -0.5685 -0.0347 -0.4433 -0.1468  0.4331
   110. (0.00012) RY*( 6) C  11           s(  0.40%)p44.48( 17.99%)d99.99( 81.61%)
                                            0.0000  0.0239  0.0448 -0.0383 -0.0139
                                           -0.1311 -0.0037  0.3112 -0.0121  0.2559
                                            0.4729 -0.1013 -0.7350 -0.0021 -0.2048
   111. (0.00007) RY*( 7) C  11           s( 12.37%)p 0.83( 10.28%)d 6.26( 77.35%)
   112. (0.00000) RY*( 8) C  11           s( 93.10%)p 0.00(  0.26%)d 0.07(  6.64%)
   113. (0.00001) RY*( 9) C  11           s(  0.23%)p 1.88(  0.44%)d99.99( 99.32%)
   114. (0.00001) RY*(10) C  11           s(  0.53%)p 1.06(  0.56%)d99.99( 98.91%)
   115. (0.00045) RY*( 1) H  12           s( 99.02%)p 0.01(  0.98%)
                                           -0.0019  0.9951  0.0884 -0.0139 -0.0424
   116. (0.00002) RY*( 2) H  12           s(  0.41%)p99.99( 99.59%)
   117. (0.00001) RY*( 3) H  12           s(  0.07%)p99.99( 99.93%)
   118. (0.00001) RY*( 4) H  12           s(  0.59%)p99.99( 99.41%)
   119. (0.00120) RY*( 1) C  13           s(  2.10%)p42.24( 88.57%)d 4.45(  9.33%)
                                           -0.0000  0.0684 -0.0886  0.0918 -0.0000
                                           -0.0000  0.0268  0.6740 -0.0673 -0.6529
                                           -0.0000  0.0000 -0.2614 -0.0880  0.1312
   120. (0.00078) RY*( 2) C  13           s(  0.00%)p 1.00( 78.26%)d 0.28( 21.74%)
                                            0.0000 -0.0000  0.0000 -0.0000 -0.0219
                                            0.8844  0.0000  0.0000  0.0000 -0.0000
                                            0.4656  0.0237 -0.0000 -0.0000 -0.0000
   121. (0.00078) RY*( 3) C  13           s(  0.18%)p99.99( 80.82%)d99.99( 19.00%)
                                           -0.0000  0.0123 -0.0285  0.0290  0.0000
                                           -0.0000  0.0323 -0.6434  0.0042 -0.6270
                                           -0.0000 -0.0000  0.1737 -0.2161  0.3364
   122. (0.00049) RY*( 4) C  13           s( 95.71%)p 0.02(  2.36%)d 0.02(  1.93%)
                                            0.0000  0.0077  0.9772  0.0458  0.0000
                                            0.0000 -0.0137  0.0352  0.0320 -0.1454
                                           -0.0000 -0.0000  0.0538  0.0619 -0.1123
   123. (0.00026) RY*( 5) C  13           s(  1.15%)p15.80( 18.15%)d70.25( 80.70%)
                                           -0.0000 -0.0053  0.1051 -0.0206 -0.0000
                                            0.0000 -0.0212  0.3106 -0.0043  0.2908
                                            0.0000  0.0000  0.4858 -0.4162  0.6307
   124. (0.00019) RY*( 6) C  13           s(  0.00%)p 1.00( 21.65%)d 3.62( 78.35%)
                                           -0.0000  0.0000 -0.0000  0.0000  0.0211
                                           -0.4649 -0.0000 -0.0000 -0.0000  0.0000
                                            0.8783  0.1100  0.0000  0.0000  0.0000
   125. (0.00006) RY*( 7) C  13           s(  6.42%)p 1.35(  8.65%)d13.24( 84.93%)
   126. (0.00002) RY*( 8) C  13           s(  3.35%)p 0.37(  1.23%)d28.45( 95.42%)
   127. (0.00002) RY*( 9) C  13           s(  0.00%)p 1.00(  0.30%)d99.99( 99.70%)
   128. (0.00000) RY*(10) C  13           s( 91.56%)p 0.00(  0.07%)d 0.09(  8.37%)
   129. (0.00026) RY*( 1) H  14           s( 99.74%)p 0.00(  0.26%)
                                           -0.0049  0.9987  0.0000 -0.0288  0.0416
   130. (0.00002) RY*( 2) H  14           s(  0.00%)p 1.00(100.00%)
   131. (0.00001) RY*( 3) H  14           s(  0.11%)p99.99( 99.89%)
   132. (0.00001) RY*( 4) H  14           s(  0.23%)p99.99( 99.77%)
   133. (0.01310) BD*( 1) C   1 - H   2  
                ( 37.35%)   0.6112* C   1 s( 32.75%)p 2.05( 67.19%)d 0.00(  0.07%)
                                           -0.0000  0.5713 -0.0322  0.0001 -0.6307
                                            0.0056  0.5230 -0.0076 -0.0193 -0.0031
                                           -0.0228 -0.0003  0.0000  0.0042 -0.0122
                ( 62.65%)  -0.7915* H   2 s( 99.91%)p 0.00(  0.09%)
                                            0.9995  0.0049  0.0227 -0.0195 -0.0010
   134. (0.00324) BD*( 1) C   1 - C   3  
                ( 48.73%)   0.6981* C   1 s( 20.76%)p 3.81( 79.08%)d 0.01(  0.16%)
                                           -0.0003 -0.4555 -0.0114  0.0001 -0.5264
                                            0.0367 -0.1126 -0.0523  0.7043  0.0283
                                            0.0045  0.0344 -0.0033 -0.0194 -0.0038
                ( 51.27%)  -0.7160* C   3 s( 22.81%)p 3.38( 77.02%)d 0.01(  0.17%)
                                            0.0011 -0.4773 -0.0149  0.0003  0.7061
                                            0.0141 -0.2149 -0.0266 -0.4725  0.0350
                                            0.0008  0.0341  0.0142 -0.0167 -0.0093
   135. (0.00096) BD*( 1) C   1 - C   5  
                ( 50.33%)   0.7094* C   1 s( 24.52%)p 3.07( 75.33%)d 0.01(  0.15%)
                                            0.0001  0.4950  0.0152  0.0002 -0.2425
                                           -0.0620 -0.8309  0.0116  0.0093  0.0003
                                            0.0052 -0.0007 -0.0009 -0.0333 -0.0190
                ( 49.67%)  -0.7048* C   5 s( 24.99%)p 2.99( 74.86%)d 0.01(  0.15%)
                                           -0.0002  0.4997  0.0151  0.0010 -0.2357
                                           -0.0611  0.8301 -0.0138 -0.0009  0.0000
                                           -0.0048 -0.0003  0.0007 -0.0322 -0.0203
   136. (0.00160) BD*( 1) C   1 - C   9  
                ( 50.08%)   0.7076* C   1 s( 21.55%)p 3.63( 78.29%)d 0.01(  0.16%)
                                           -0.0002  0.4639  0.0177  0.0002  0.5106
                                           -0.0318  0.1376  0.0448  0.7069  0.0231
                                            0.0020  0.0344  0.0006  0.0186  0.0085
                ( 49.92%)  -0.7066* C   9 s( 23.44%)p 3.26( 76.40%)d 0.01(  0.15%)
                                            0.0001  0.4838  0.0186 -0.0007 -0.7060
                                           -0.0206  0.1669  0.0427 -0.4834  0.0414
                                           -0.0031  0.0331  0.0006  0.0207  0.0040
   137. (0.00087) BD*( 1) C   3 - C   4  
                ( 47.47%)   0.6890* C   3 s( 31.21%)p 2.20( 68.63%)d 0.00(  0.15%)
                                           -0.0002  0.5586 -0.0048  0.0013 -0.0000
                                           -0.0000 -0.8019 -0.0188 -0.2009 -0.0515
                                           -0.0000 -0.0000 -0.0049 -0.0369 -0.0124
                ( 52.53%)  -0.7248* C   4 s( 32.63%)p 2.06( 67.17%)d 0.01(  0.20%)
                                           -0.0000  0.5711 -0.0086  0.0016 -0.0000
                                            0.0000  0.7852  0.0290 -0.2267 -0.0543
                                           -0.0000  0.0000  0.0017 -0.0373 -0.0255
   138. (0.00324) BD*( 1) C   3 - C   7  
                ( 51.27%)   0.7160* C   3 s( 22.81%)p 3.38( 77.02%)d 0.01(  0.17%)
                                           -0.0011  0.4773  0.0149 -0.0003  0.7061
                                            0.0141  0.2149  0.0266  0.4725 -0.0350
                                            0.0008  0.0341 -0.0142  0.0167  0.0093
                ( 48.73%)  -0.6981* C   7 s( 20.76%)p 3.81( 79.08%)d 0.01(  0.16%)
                                            0.0003  0.4555  0.0114 -0.0001 -0.5264
                                            0.0367  0.1126  0.0523 -0.7043 -0.0283
                                            0.0045  0.0344  0.0033  0.0194  0.0038
   139. (0.00762) BD*( 1) C   4 - C   5  
                ( 52.40%)   0.7239* C   4 s( 33.07%)p 2.02( 66.71%)d 0.01(  0.22%)
                                           -0.0001  0.5750  0.0106 -0.0013 -0.7060
                                           -0.0139 -0.3605 -0.0198  0.1951 -0.0086
                                            0.0012 -0.0379 -0.0140  0.0241 -0.0014
                ( 47.60%)  -0.6899* C   5 s( 21.08%)p 3.74( 78.76%)d 0.01(  0.16%)
                                           -0.0001  0.4586  0.0204 -0.0019  0.4861
                                           -0.0342 -0.1416 -0.0419 -0.7267 -0.0135
                                           -0.0030 -0.0345  0.0039  0.0166  0.0102
   140. (0.00762) BD*( 1) C   4 - C  11  
                ( 52.40%)   0.7239* C   4 s( 33.07%)p 2.02( 66.71%)d 0.01(  0.22%)
                                           -0.0001  0.5750  0.0106 -0.0013  0.7060
                                            0.0139 -0.3605 -0.0198  0.1951 -0.0086
                                           -0.0012  0.0379 -0.0140  0.0241 -0.0014
                ( 47.60%)  -0.6899* C  11 s( 21.08%)p 3.74( 78.76%)d 0.01(  0.16%)
                                           -0.0001  0.4586  0.0204 -0.0019 -0.4861
                                            0.0342 -0.1416 -0.0419 -0.7267 -0.0135
                                            0.0030  0.0345  0.0039  0.0166  0.0102
   141. (0.01171) BD*( 1) C   5 - H   6  
                ( 37.23%)   0.6102* C   5 s( 31.50%)p 2.17( 68.43%)d 0.00(  0.07%)
                                            0.0001  0.5603 -0.0324 -0.0002 -0.6438
                                            0.0070 -0.5188  0.0093  0.0222 -0.0044
                                            0.0225  0.0003 -0.0011  0.0038 -0.0119
                ( 62.77%)  -0.7923* H   6 s( 99.91%)p 0.00(  0.09%)
                                            0.9995  0.0042  0.0224  0.0196  0.0014
   142. (0.00189) BD*( 1) C   5 - C  13  
                ( 49.67%)   0.7048* C   5 s( 22.05%)p 3.53( 77.79%)d 0.01(  0.15%)
                                            0.0006 -0.4694 -0.0146 -0.0015 -0.5368
                                            0.0334  0.1321  0.0497 -0.6845 -0.0178
                                           -0.0015 -0.0329  0.0025 -0.0206 -0.0031
                ( 50.33%)  -0.7094* C  13 s( 22.77%)p 3.39( 77.09%)d 0.01(  0.15%)
                                           -0.0004 -0.4768 -0.0183  0.0006  0.7061
                                            0.0197  0.1601  0.0470  0.4922 -0.0432
                                           -0.0025 -0.0323  0.0022 -0.0185 -0.0093
   143. (0.01310) BD*( 1) C   7 - H   8  
                ( 37.35%)   0.6112* C   7 s( 32.75%)p 2.05( 67.19%)d 0.00(  0.07%)
                                            0.0000 -0.5713  0.0322 -0.0001 -0.6307
                                            0.0056 -0.5230  0.0076  0.0193  0.0031
                                           -0.0228 -0.0003 -0.0000 -0.0042  0.0122
                ( 62.65%)  -0.7915* H   8 s( 99.91%)p 0.00(  0.09%)
                                           -0.9995 -0.0049  0.0227  0.0195  0.0010
   144. (0.00160) BD*( 1) C   7 - C   9  
                ( 50.08%)   0.7076* C   7 s( 21.55%)p 3.63( 78.29%)d 0.01(  0.16%)
                                           -0.0002  0.4639  0.0177  0.0002 -0.5106
                                            0.0318  0.1376  0.0448  0.7069  0.0231
                                           -0.0020 -0.0344  0.0006  0.0186  0.0085
                ( 49.92%)  -0.7066* C   9 s( 23.44%)p 3.26( 76.40%)d 0.01(  0.15%)
                                            0.0001  0.4838  0.0186 -0.0007  0.7060
                                            0.0206  0.1669  0.0427 -0.4834  0.0414
                                            0.0031 -0.0331  0.0006  0.0207  0.0040
   145. (0.00096) BD*( 1) C   7 - C  11  
                ( 50.33%)   0.7094* C   7 s( 24.52%)p 3.07( 75.33%)d 0.01(  0.15%)
                                            0.0001  0.4950  0.0152  0.0002  0.2425
                                            0.0620 -0.8309  0.0116  0.0093  0.0003
                                           -0.0052  0.0007 -0.0009 -0.0333 -0.0190
                ( 49.67%)  -0.7048* C  11 s( 24.99%)p 2.99( 74.86%)d 0.01(  0.15%)
                                           -0.0002  0.4997  0.0151  0.0010  0.2357
                                            0.0611  0.8301 -0.0138 -0.0009  0.0000
                                            0.0048  0.0003  0.0007 -0.0322 -0.0203
   146. (0.01150) BD*( 1) C   9 - H  10  
                ( 37.68%)   0.6139* C   9 s( 29.47%)p 2.39( 70.46%)d 0.00(  0.07%)
                                            0.0000 -0.5418  0.0335 -0.0004  0.0000
                                           -0.0000 -0.4638  0.0043 -0.6995  0.0111
                                           -0.0000 -0.0000 -0.0208  0.0086 -0.0139
                ( 62.32%)  -0.7894* H  10 s( 99.92%)p 0.00(  0.08%)
                                           -0.9996 -0.0005 -0.0000  0.0172  0.0233
   147. (0.00141) BD*( 1) C   9 - C  13  
                ( 49.86%)   0.7061* C   9 s( 23.24%)p 3.30( 76.60%)d 0.01(  0.16%)
                                            0.0001 -0.4820 -0.0110 -0.0011  0.0000
                                           -0.0000  0.8516 -0.0049 -0.1927 -0.0608
                                           -0.0000 -0.0000  0.0010  0.0354  0.0172
                ( 50.14%)  -0.7081* C  13 s( 23.35%)p 3.28( 76.49%)d 0.01(  0.16%)
                                            0.0001 -0.4831 -0.0109 -0.0013  0.0000
                                           -0.0000 -0.8502  0.0037 -0.1960 -0.0608
                                            0.0000 -0.0000 -0.0014  0.0352  0.0183
   148. (0.01171) BD*( 1) C  11 - H  12  
                ( 37.23%)   0.6102* C  11 s( 31.50%)p 2.17( 68.43%)d 0.00(  0.07%)
                                           -0.0001 -0.5603  0.0324  0.0002 -0.6438
                                            0.0070  0.5188 -0.0093 -0.0222  0.0044
                                            0.0225  0.0003  0.0011 -0.0038  0.0119
                ( 62.77%)  -0.7923* H  12 s( 99.91%)p 0.00(  0.09%)
                                           -0.9995 -0.0042  0.0224 -0.0196 -0.0014
   149. (0.00189) BD*( 1) C  11 - C  13  
                ( 49.67%)   0.7048* C  11 s( 22.05%)p 3.53( 77.79%)d 0.01(  0.15%)
                                            0.0006 -0.4694 -0.0146 -0.0015  0.5368
                                           -0.0334  0.1321  0.0497 -0.6845 -0.0178
                                            0.0015  0.0329  0.0025 -0.0206 -0.0031
                ( 50.33%)  -0.7094* C  13 s( 22.77%)p 3.39( 77.09%)d 0.01(  0.15%)
                                           -0.0004 -0.4768 -0.0183  0.0006 -0.7061
                                           -0.0197  0.1601  0.0470  0.4922 -0.0432
                                            0.0025  0.0323  0.0022 -0.0185 -0.0093
   150. (0.00829) BD*( 1) C  13 - H  14  
                ( 36.66%)   0.6054* C  13 s( 30.66%)p 2.26( 69.28%)d 0.00(  0.06%)
                                           -0.0001  0.5527 -0.0323  0.0004 -0.0000
                                            0.0000 -0.4711  0.0058  0.6861 -0.0101
                                           -0.0000  0.0000 -0.0207 -0.0073  0.0118
                ( 63.34%)  -0.7959* H  14 s( 99.91%)p 0.00(  0.09%)
                                            0.9995  0.0063 -0.0000  0.0162 -0.0245


 NHO Directionality and "Bond Bending" (deviations from line of nuclear centers)

         [Thresholds for printing:  angular deviation  >  1.0 degree]
                                    hybrid p-character > 25.0%
                                    orbital occupancy  >  0.10e

                                Line of Centers        Hybrid 1              Hybrid 2
                                ---------------  -------------------   ------------------
                NBO               Theta   Phi    Theta   Phi    Dev    Theta   Phi    Dev
 ========================================================================================
     1. BD (   1) C   1 - H   2    89.8  140.2    91.6  140.5   1.8      --     --    --
     2. BD (   1) C   1 - C   3   130.4  356.0   144.8   18.6  20.8     60.1  161.5  15.7
     3. BD (   1) C   1 - C   5    90.0  270.0    89.4  249.6  20.4     90.1  110.0  20.0
     4. BD (   1) C   1 - C   9    48.4  359.7    35.1   20.8  19.2    120.3  163.9  17.0
     5. BD (   1) C   3 - C   4    90.0  270.0   107.1  270.0  17.1    109.0   90.0  19.0
     6. BD (   1) C   3 - C   7    49.6    4.0    60.1   18.5  15.7    144.8  161.4  20.8
     7. BD (   1) C   4 - C   5    49.6  184.0    77.1  207.8  34.5    146.6  337.9  23.5
     8. BD (   1) C   4 - C  11    49.6  356.0    77.1  332.2  34.5    146.6  202.1  23.5
     9. BD (   1) C   5 - H   6    89.8  219.8    88.7  218.7   1.6      --     --    --
    10. BD (   1) C   5 - C  13    48.4    0.3    37.3  340.1  17.5    120.7  195.9  16.6
    11. BD (   1) C   7 - H   8    89.8   39.8    91.6   39.5   1.8      --     --    --
    12. BD (   1) C   7 - C   9    48.4  180.3    35.1  159.2  19.2    120.3   16.1  17.0
    13. BD (   1) C   7 - C  11    90.0  270.0    89.4  290.4  20.4     90.1   70.0  20.0
    14. BD (   1) C   9 - H  10    34.9   90.0    33.7   90.0   1.2      --     --    --
    15. BD (   1) C   9 - C  13    90.0  270.0    73.3  270.0  16.7     73.1   90.0  16.9
    16. BD (   1) C  11 - H  12    89.8  320.2    88.7  321.3   1.6      --     --    --
    17. BD (   1) C  11 - C  13    48.4  179.7    37.3  199.9  17.5    120.7  344.1  16.6
    27. LP (   1) C   3             --     --    143.1   90.0   --       --     --    --
    28. LP*(   1) C   4             --     --    160.2  270.0   --       --     --    --


 Second Order Perturbation Theory Analysis of Fock Matrix in NBO Basis

     Threshold for printing:   0.25 kcal/mol
                                                                              E(2)  E(j)-E(i) F(i,j)
         Donor NBO (i)                     Acceptor NBO (j)                 kcal/mol   a.u.    a.u. 
 ===================================================================================================

 within unit  1
   1. BD (   1) C   1 - H   2        / 44. RY*(   2) C   3                    0.26    1.80    0.028
   1. BD (   1) C   1 - H   2        /134. BD*(   1) C   1 - C   3            0.40    1.31    0.029
   2. BD (   1) C   1 - C   3        / 28. LP*(   1) C   4                    8.32    0.83    0.114
   2. BD (   1) C   1 - C   3        / 54. RY*(   2) C   4                    0.31    1.99    0.032
   2. BD (   1) C   1 - C   3        / 63. RY*(   1) C   5                    0.29    1.98    0.031
   2. BD (   1) C   1 - C   3        / 92. RY*(   2) C   9                    0.25    2.65    0.033
   2. BD (   1) C   1 - C   3        /133. BD*(   1) C   1 - H   2            0.50    1.47    0.035
   2. BD (   1) C   1 - C   3        /136. BD*(   1) C   1 - C   9            0.26    1.27    0.023
   2. BD (   1) C   1 - C   3        /140. BD*(   1) C   4 - C  11            1.27    1.28    0.051
   2. BD (   1) C   1 - C   3        /141. BD*(   1) C   5 - H   6            2.22    1.47    0.073
   2. BD (   1) C   1 - C   3        /143. BD*(   1) C   7 - H   8            0.83    1.47    0.044
   2. BD (   1) C   1 - C   3        /146. BD*(   1) C   9 - H  10            2.61    1.47    0.079
   3. BD (   1) C   1 - C   5        / 28. LP*(   1) C   4                    4.09    0.86    0.083
   3. BD (   1) C   1 - C   5        /133. BD*(   1) C   1 - H   2            0.47    1.50    0.034
   3. BD (   1) C   1 - C   5        /138. BD*(   1) C   3 - C   7            0.29    1.33    0.025
   3. BD (   1) C   1 - C   5        /140. BD*(   1) C   4 - C  11            0.90    1.31    0.043
   3. BD (   1) C   1 - C   5        /141. BD*(   1) C   5 - H   6            0.50    1.50    0.035
   3. BD (   1) C   1 - C   5        /146. BD*(   1) C   9 - H  10            0.95    1.51    0.048
   3. BD (   1) C   1 - C   5        /150. BD*(   1) C  13 - H  14            0.98    1.52    0.049
   4. BD (   1) C   1 - C   9        / 44. RY*(   2) C   3                    0.25    1.80    0.027
   4. BD (   1) C   1 - C   9        / 65. RY*(   3) C   5                    0.26    2.24    0.030
   4. BD (   1) C   1 - C   9        /133. BD*(   1) C   1 - H   2            0.41    1.48    0.031
   4. BD (   1) C   1 - C   9        /134. BD*(   1) C   1 - C   3            0.41    1.31    0.029
   4. BD (   1) C   1 - C   9        /141. BD*(   1) C   5 - H   6            1.55    1.48    0.061
   4. BD (   1) C   1 - C   9        /143. BD*(   1) C   7 - H   8            0.69    1.48    0.040
   4. BD (   1) C   1 - C   9        /146. BD*(   1) C   9 - H  10            0.32    1.48    0.028
   4. BD (   1) C   1 - C   9        /150. BD*(   1) C  13 - H  14            1.47    1.49    0.059
   5. BD (   1) C   3 - C   4        / 28. LP*(   1) C   4                    0.82    1.00    0.040
   5. BD (   1) C   3 - C   4        / 30. RY*(   2) C   1                    0.43    2.22    0.039
   5. BD (   1) C   3 - C   4        / 64. RY*(   2) C   5                    0.36    2.41    0.037
   5. BD (   1) C   3 - C   4        / 78. RY*(   2) C   7                    0.43    2.22    0.039
   5. BD (   1) C   3 - C   4        /106. RY*(   2) C  11                    0.36    2.41    0.037
   5. BD (   1) C   3 - C   4        /133. BD*(   1) C   1 - H   2            1.78    1.63    0.068
   5. BD (   1) C   3 - C   4        /134. BD*(   1) C   1 - C   3            0.30    1.46    0.026
   5. BD (   1) C   3 - C   4        /138. BD*(   1) C   3 - C   7            0.30    1.46    0.026
   5. BD (   1) C   3 - C   4        /141. BD*(   1) C   5 - H   6            1.70    1.63    0.067
   5. BD (   1) C   3 - C   4        /143. BD*(   1) C   7 - H   8            1.78    1.63    0.068
   5. BD (   1) C   3 - C   4        /148. BD*(   1) C  11 - H  12            1.70    1.63    0.067
   6. BD (   1) C   3 - C   7        / 28. LP*(   1) C   4                    8.32    0.83    0.114
   6. BD (   1) C   3 - C   7        / 54. RY*(   2) C   4                    0.31    1.99    0.032
   6. BD (   1) C   3 - C   7        / 92. RY*(   2) C   9                    0.25    2.65    0.033
   6. BD (   1) C   3 - C   7        /105. RY*(   1) C  11                    0.29    1.98    0.031
   6. BD (   1) C   3 - C   7        /133. BD*(   1) C   1 - H   2            0.83    1.47    0.044
   6. BD (   1) C   3 - C   7        /139. BD*(   1) C   4 - C   5            1.27    1.28    0.051
   6. BD (   1) C   3 - C   7        /143. BD*(   1) C   7 - H   8            0.50    1.47    0.035
   6. BD (   1) C   3 - C   7        /144. BD*(   1) C   7 - C   9            0.26    1.27    0.023
   6. BD (   1) C   3 - C   7        /146. BD*(   1) C   9 - H  10            2.61    1.47    0.079
   6. BD (   1) C   3 - C   7        /148. BD*(   1) C  11 - H  12            2.22    1.47    0.073
   7. BD (   1) C   4 - C   5        / 28. LP*(   1) C   4                    2.23    0.82    0.060
   7. BD (   1) C   4 - C   5        / 29. RY*(   1) C   1                    0.26    2.16    0.030
   7. BD (   1) C   4 - C   5        / 43. RY*(   1) C   3                    0.51    1.71    0.037
   7. BD (   1) C   4 - C   5        / 45. RY*(   3) C   3                    0.29    1.95    0.030
   7. BD (   1) C   4 - C   5        /105. RY*(   1) C  11                    0.31    1.98    0.031
   7. BD (   1) C   4 - C   5        /133. BD*(   1) C   1 - H   2            1.42    1.46    0.058
   7. BD (   1) C   4 - C   5        /138. BD*(   1) C   3 - C   7            0.72    1.29    0.039
   7. BD (   1) C   4 - C   5        /141. BD*(   1) C   5 - H   6            0.40    1.46    0.031
   7. BD (   1) C   4 - C   5        /148. BD*(   1) C  11 - H  12            0.27    1.46    0.025
   7. BD (   1) C   4 - C   5        /149. BD*(   1) C  11 - C  13            0.31    1.26    0.025
   7. BD (   1) C   4 - C   5        /150. BD*(   1) C  13 - H  14            1.60    1.47    0.061
   8. BD (   1) C   4 - C  11        / 28. LP*(   1) C   4                    2.23    0.82    0.060
   8. BD (   1) C   4 - C  11        / 43. RY*(   1) C   3                    0.51    1.71    0.037
   8. BD (   1) C   4 - C  11        / 45. RY*(   3) C   3                    0.29    1.95    0.030
   8. BD (   1) C   4 - C  11        / 63. RY*(   1) C   5                    0.31    1.98    0.031
   8. BD (   1) C   4 - C  11        / 77. RY*(   1) C   7                    0.26    2.16    0.030
   8. BD (   1) C   4 - C  11        /134. BD*(   1) C   1 - C   3            0.72    1.29    0.039
   8. BD (   1) C   4 - C  11        /141. BD*(   1) C   5 - H   6            0.27    1.46    0.025
   8. BD (   1) C   4 - C  11        /142. BD*(   1) C   5 - C  13            0.31    1.26    0.025
   8. BD (   1) C   4 - C  11        /143. BD*(   1) C   7 - H   8            1.42    1.46    0.058
   8. BD (   1) C   4 - C  11        /148. BD*(   1) C  11 - H  12            0.40    1.46    0.031
   8. BD (   1) C   4 - C  11        /150. BD*(   1) C  13 - H  14            1.60    1.47    0.061
   9. BD (   1) C   5 - H   6        /142. BD*(   1) C   5 - C  13            0.31    1.28    0.025
  10. BD (   1) C   5 - C  13        / 28. LP*(   1) C   4                   15.35    0.83    0.155
  10. BD (   1) C   5 - C  13        / 31. RY*(   3) C   1                    0.34    2.29    0.036
  10. BD (   1) C   5 - C  13        / 55. RY*(   3) C   4                    0.30    2.22    0.033
  10. BD (   1) C   5 - C  13        /133. BD*(   1) C   1 - H   2            1.81    1.47    0.066
  10. BD (   1) C   5 - C  13        /141. BD*(   1) C   5 - H   6            0.40    1.47    0.031
  10. BD (   1) C   5 - C  13        /146. BD*(   1) C   9 - H  10            1.54    1.48    0.061
  10. BD (   1) C   5 - C  13        /148. BD*(   1) C  11 - H  12            0.81    1.47    0.044
  10. BD (   1) C   5 - C  13        /150. BD*(   1) C  13 - H  14            0.32    1.48    0.028
  11. BD (   1) C   7 - H   8        / 44. RY*(   2) C   3                    0.26    1.80    0.028
  11. BD (   1) C   7 - H   8        /138. BD*(   1) C   3 - C   7            0.40    1.31    0.029
  12. BD (   1) C   7 - C   9        / 44. RY*(   2) C   3                    0.25    1.80    0.027
  12. BD (   1) C   7 - C   9        /107. RY*(   3) C  11                    0.26    2.24    0.030
  12. BD (   1) C   7 - C   9        /133. BD*(   1) C   1 - H   2            0.69    1.48    0.040
  12. BD (   1) C   7 - C   9        /138. BD*(   1) C   3 - C   7            0.41    1.31    0.029
  12. BD (   1) C   7 - C   9        /143. BD*(   1) C   7 - H   8            0.41    1.48    0.031
  12. BD (   1) C   7 - C   9        /146. BD*(   1) C   9 - H  10            0.32    1.48    0.028
  12. BD (   1) C   7 - C   9        /148. BD*(   1) C  11 - H  12            1.55    1.48    0.061
  12. BD (   1) C   7 - C   9        /150. BD*(   1) C  13 - H  14            1.47    1.49    0.059
  13. BD (   1) C   7 - C  11        / 28. LP*(   1) C   4                    4.09    0.86    0.083
  13. BD (   1) C   7 - C  11        /134. BD*(   1) C   1 - C   3            0.29    1.33    0.025
  13. BD (   1) C   7 - C  11        /139. BD*(   1) C   4 - C   5            0.90    1.31    0.043
  13. BD (   1) C   7 - C  11        /143. BD*(   1) C   7 - H   8            0.47    1.50    0.034
  13. BD (   1) C   7 - C  11        /146. BD*(   1) C   9 - H  10            0.95    1.51    0.048
  13. BD (   1) C   7 - C  11        /148. BD*(   1) C  11 - H  12            0.50    1.50    0.035
  13. BD (   1) C   7 - C  11        /150. BD*(   1) C  13 - H  14            0.98    1.52    0.049
  14. BD (   1) C   9 - H  10        /147. BD*(   1) C   9 - C  13            0.44    1.32    0.031
  15. BD (   1) C   9 - C  13        / 30. RY*(   2) C   1                    0.35    2.10    0.034
  15. BD (   1) C   9 - C  13        / 64. RY*(   2) C   5                    0.36    2.29    0.036
  15. BD (   1) C   9 - C  13        / 78. RY*(   2) C   7                    0.35    2.10    0.034
  15. BD (   1) C   9 - C  13        /106. RY*(   2) C  11                    0.36    2.29    0.036
  15. BD (   1) C   9 - C  13        /133. BD*(   1) C   1 - H   2            1.58    1.51    0.062
  15. BD (   1) C   9 - C  13        /141. BD*(   1) C   5 - H   6            1.48    1.51    0.060
  15. BD (   1) C   9 - C  13        /143. BD*(   1) C   7 - H   8            1.58    1.51    0.062
  15. BD (   1) C   9 - C  13        /146. BD*(   1) C   9 - H  10            0.52    1.51    0.036
  15. BD (   1) C   9 - C  13        /148. BD*(   1) C  11 - H  12            1.48    1.51    0.060
  15. BD (   1) C   9 - C  13        /150. BD*(   1) C  13 - H  14            0.55    1.52    0.037
  16. BD (   1) C  11 - H  12        /149. BD*(   1) C  11 - C  13            0.31    1.28    0.025
  17. BD (   1) C  11 - C  13        / 28. LP*(   1) C   4                   15.35    0.83    0.155
  17. BD (   1) C  11 - C  13        / 55. RY*(   3) C   4                    0.30    2.22    0.033
  17. BD (   1) C  11 - C  13        / 79. RY*(   3) C   7                    0.34    2.29    0.036
  17. BD (   1) C  11 - C  13        /141. BD*(   1) C   5 - H   6            0.81    1.47    0.044
  17. BD (   1) C  11 - C  13        /143. BD*(   1) C   7 - H   8            1.81    1.47    0.066
  17. BD (   1) C  11 - C  13        /146. BD*(   1) C   9 - H  10            1.54    1.48    0.061
  17. BD (   1) C  11 - C  13        /148. BD*(   1) C  11 - H  12            0.40    1.47    0.031
  17. BD (   1) C  11 - C  13        /150. BD*(   1) C  13 - H  14            0.32    1.48    0.028
  18. BD (   1) C  13 - H  14        / 28. LP*(   1) C   4                    0.36    0.84    0.024
  18. BD (   1) C  13 - H  14        /147. BD*(   1) C   9 - C  13            0.39    1.32    0.029
  19. CR (   1) C   1                / 39. RY*(   1) H   2                    0.26   11.80    0.070
  19. CR (   1) C   1                / 45. RY*(   3) C   3                    0.33   12.36    0.080
  19. CR (   1) C   1                / 64. RY*(   2) C   5                    0.39   12.64    0.088
  19. CR (   1) C   1                / 93. RY*(   3) C   9                    0.27   12.32    0.073
  19. CR (   1) C   1                /141. BD*(   1) C   5 - H   6            0.36   11.86    0.083
  20. CR (   1) C   3                / 28. LP*(   1) C   4                    0.78   11.21    0.131
  20. CR (   1) C   3                / 29. RY*(   1) C   1                    0.29   12.55    0.076
  20. CR (   1) C   3                / 53. RY*(   1) C   4                    1.26   12.15    0.156
  20. CR (   1) C   3                / 77. RY*(   1) C   7                    0.29   12.55    0.076
  20. CR (   1) C   3                /133. BD*(   1) C   1 - H   2            0.30   11.84    0.075
  20. CR (   1) C   3                /137. BD*(   1) C   3 - C   4            0.84   11.93    0.127
  20. CR (   1) C   3                /143. BD*(   1) C   7 - H   8            0.30   11.84    0.075
  21. CR (   1) C   4                / 28. LP*(   1) C   4                    2.09   11.19    0.213
  21. CR (   1) C   4                / 43. RY*(   1) C   3                    1.09   12.08    0.145
  21. CR (   1) C   4                /137. BD*(   1) C   3 - C   4            0.37   11.91    0.083
  21. CR (   1) C   4                /141. BD*(   1) C   5 - H   6            0.38   11.83    0.085
  21. CR (   1) C   4                /148. BD*(   1) C  11 - H  12            0.38   11.83    0.085
  22. CR (   1) C   5                / 28. LP*(   1) C   4                    1.76   11.23    0.196
  22. CR (   1) C   5                / 30. RY*(   2) C   1                    0.41   12.45    0.090
  22. CR (   1) C   5                / 54. RY*(   2) C   4                    0.32   12.38    0.080
  22. CR (   1) C   5                / 73. RY*(   1) H   6                    0.26   11.80    0.070
  22. CR (   1) C   5                /120. RY*(   2) C  13                    0.28   12.28    0.074
  22. CR (   1) C   5                /133. BD*(   1) C   1 - H   2            0.36   11.86    0.083
  23. CR (   1) C   7                / 45. RY*(   3) C   3                    0.33   12.36    0.080
  23. CR (   1) C   7                / 87. RY*(   1) H   8                    0.26   11.80    0.070
  23. CR (   1) C   7                / 93. RY*(   3) C   9                    0.27   12.32    0.073
  23. CR (   1) C   7                /106. RY*(   2) C  11                    0.39   12.64    0.088
  23. CR (   1) C   7                /148. BD*(   1) C  11 - H  12            0.36   11.86    0.083
  24. CR (   1) C   9                / 31. RY*(   3) C   1                    0.34   12.69    0.083
  24. CR (   1) C   9                / 79. RY*(   3) C   7                    0.34   12.69    0.083
  24. CR (   1) C   9                /101. RY*(   1) H  10                    0.26   11.81    0.071
  24. CR (   1) C   9                /121. RY*(   3) C  13                    0.37   12.27    0.086
  24. CR (   1) C   9                /150. BD*(   1) C  13 - H  14            0.26   11.88    0.070
  25. CR (   1) C  11                / 28. LP*(   1) C   4                    1.76   11.23    0.196
  25. CR (   1) C  11                / 54. RY*(   2) C   4                    0.32   12.38    0.080
  25. CR (   1) C  11                / 78. RY*(   2) C   7                    0.41   12.45    0.090
  25. CR (   1) C  11                /115. RY*(   1) H  12                    0.26   11.80    0.070
  25. CR (   1) C  11                /120. RY*(   2) C  13                    0.28   12.28    0.074
  25. CR (   1) C  11                /143. BD*(   1) C   7 - H   8            0.36   11.86    0.083
  26. CR (   1) C  13                / 28. LP*(   1) C   4                    0.33   11.23    0.085
  26. CR (   1) C  13                / 91. RY*(   1) C   9                    0.40   12.29    0.089
  26. CR (   1) C  13                /119. RY*(   1) C  13                    0.34   12.76    0.084
  26. CR (   1) C  13                /129. RY*(   1) H  14                    0.29   11.79    0.073
  26. CR (   1) C  13                /146. BD*(   1) C   9 - H  10            0.25   11.87    0.070
  27. LP (   1) C   3                / 28. LP*(   1) C   4                   25.25    0.55    0.155
  27. LP (   1) C   3                / 29. RY*(   1) C   1                    0.36    1.89    0.035
  27. LP (   1) C   3                / 49. RY*(   7) C   3                    0.30    2.78    0.038
  27. LP (   1) C   3                / 53. RY*(   1) C   4                    1.46    1.49    0.062
  27. LP (   1) C   3                / 77. RY*(   1) C   7                    0.36    1.89    0.035
  27. LP (   1) C   3                /133. BD*(   1) C   1 - H   2            1.19    1.19    0.050
  27. LP (   1) C   3                /141. BD*(   1) C   5 - H   6            0.38    1.19    0.028
  27. LP (   1) C   3                /143. BD*(   1) C   7 - H   8            1.19    1.19    0.050
  27. LP (   1) C   3                /146. BD*(   1) C   9 - H  10            0.46    1.19    0.031
  27. LP (   1) C   3                /148. BD*(   1) C  11 - H  12            0.38    1.19    0.028
  28. LP*(   1) C   4                / 43. RY*(   1) C   3                    0.45    0.89    0.059
  28. LP*(   1) C   4                / 44. RY*(   2) C   3                    0.42    0.96    0.059
  28. LP*(   1) C   4                / 55. RY*(   3) C   4                    0.62    1.39    0.087
  28. LP*(   1) C   4                / 56. RY*(   4) C   4                    0.38    1.76    0.076
  28. LP*(   1) C   4                / 58. RY*(   6) C   4                    0.31    2.11    0.076
  28. LP*(   1) C   4                / 59. RY*(   7) C   4                    0.40    2.45    0.093
  28. LP*(   1) C   4                / 63. RY*(   1) C   5                    0.46    1.15    0.067
  28. LP*(   1) C   4                /105. RY*(   1) C  11                    0.46    1.15    0.067
  28. LP*(   1) C   4                /134. BD*(   1) C   1 - C   3            1.05    0.47    0.065
  28. LP*(   1) C   4                /137. BD*(   1) C   3 - C   4            0.56    0.72    0.059
  28. LP*(   1) C   4                /138. BD*(   1) C   3 - C   7            1.05    0.47    0.065
  28. LP*(   1) C   4                /139. BD*(   1) C   4 - C   5            4.88    0.45    0.136
  28. LP*(   1) C   4                /140. BD*(   1) C   4 - C  11            4.88    0.45    0.136
  28. LP*(   1) C   4                /141. BD*(   1) C   5 - H   6            1.31    0.64    0.083
  28. LP*(   1) C   4                /142. BD*(   1) C   5 - C  13            0.51    0.44    0.044
  28. LP*(   1) C   4                /148. BD*(   1) C  11 - H  12            1.31    0.64    0.083
  28. LP*(   1) C   4                /149. BD*(   1) C  11 - C  13            0.51    0.44    0.044
  28. LP*(   1) C   4                /150. BD*(   1) C  13 - H  14            0.56    0.65    0.055


 Natural Bond Orbitals (Summary):

                                                            Principal Delocalizations
           NBO                        Occupancy    Energy   (geminal,vicinal,remote)
 ====================================================================================
 Molecular unit  1  (C8H6)
     1. BD (   1) C   1 - H   2          0.99743    -0.71609  134(g),44(v)
     2. BD (   1) C   1 - C   3          0.96670    -0.70181  28(v),146(v),141(v),140(v)
                                                    143(v),133(g),54(v),63(v)
                                                    136(g),92(v)
     3. BD (   1) C   1 - C   5          0.99264    -0.73549  28(v),150(v),146(v),140(v)
                                                    141(g),133(g),138(v)
     4. BD (   1) C   1 - C   9          0.98796    -0.71185  141(v),150(v),143(v),134(g)
                                                    133(g),146(g),65(v)
     5. BD (   1) C   3 - C   4          0.99127    -0.86664  133(v),143(v),141(v),148(v)
                                                    28(g),30(v),78(v),64(v)
                                                    106(v),134(g),138(g)
     6. BD (   1) C   3 - C   7          0.96670    -0.70181  28(v),146(v),148(v),139(v)
                                                    133(v),143(g),54(v),105(v)
                                                    144(g),92(v)
     7. BD (   1) C   4 - C   5          0.99227    -0.69425  28(g),150(v),133(v),138(v)
                                                    43(v),141(g),149(v),105(v)
                                                    45(v),148(v),29(v)
     8. BD (   1) C   4 - C  11          0.99227    -0.69425  28(g),150(v),143(v),134(v)
                                                    43(v),148(g),142(v),63(v)
                                                    45(v),141(v),77(v)
     9. BD (   1) C   5 - H   6          0.99737    -0.71306  142(g)
    10. BD (   1) C   5 - C  13          0.97101    -0.70284  28(v),133(v),146(v),148(v)
                                                    141(g),31(v),150(g),55(v)
    11. BD (   1) C   7 - H   8          0.99743    -0.71609  138(g),44(v)
    12. BD (   1) C   7 - C   9          0.98796    -0.71185  148(v),150(v),133(v),138(g)
                                                    143(g),146(g),107(v)
    13. BD (   1) C   7 - C  11          0.99264    -0.73549  28(v),150(v),146(v),139(v)
                                                    148(g),143(g),134(v)
    14. BD (   1) C   9 - H  10          0.99559    -0.71125  147(g)
    15. BD (   1) C   9 - C  13          0.99071    -0.74251  133(v),143(v),141(v),148(v)
                                                    150(g),146(g),64(v),106(v)
                                                    30(v),78(v)
    16. BD (   1) C  11 - H  12          0.99737    -0.71306  149(g)
    17. BD (   1) C  11 - C  13          0.97101    -0.70284  28(v),143(v),146(v),141(v)
                                                    148(g),79(v),150(g),55(v)
    18. BD (   1) C  13 - H  14          0.99306    -0.70981  28(r),147(g)
    19. CR (   1) C   1                  0.99960   -11.09705  64(v),141(v),45(v),93(v)
                                                    39(v)
    20. CR (   1) C   3                  0.99947   -11.07830  53(v),28(v),137(g),133(v)
                                                    143(v),29(v),77(v)
    21. CR (   1) C   4                  0.99892   -11.06082  28(g),43(v),141(v),148(v)
                                                    137(g)
    22. CR (   1) C   5                  0.99958   -11.09814  28(v),30(v),133(v),54(v)
                                                    120(v),73(v)
    23. CR (   1) C   7                  0.99960   -11.09705  106(v),148(v),45(v),93(v)
                                                    87(v)
    24. CR (   1) C   9                  0.99961   -11.09966  121(v),31(v),79(v),101(v)
                                                    150(v)
    25. CR (   1) C  11                  0.99958   -11.09814  28(v),78(v),143(v),54(v)
                                                    120(v),115(v)
    26. CR (   1) C  13                  0.99961   -11.09850  91(v),28(r),119(g),129(v)
                                                    146(v)
    27. LP (   1) C   3                  0.90122    -0.42021  28(v),53(v),133(v),143(v)
                                                    146(r),141(r),148(r),29(v)
                                                    77(v),49(g)
    28. LP*(   1) C   4                  0.18247     0.12881  139(g),140(g),141(v),148(v)
                                                    134(v),138(v),55(g),137(g)
                                                    150(r),142(v),149(v),63(v)
                                                    105(v),43(v),44(v),59(g)
                                                    56(g),58(g)
    29. RY*(   1) C   1                  0.00125     1.47006   
    30. RY*(   2) C   1                  0.00100     1.35435   
    31. RY*(   3) C   1                  0.00083     1.58722   
    32. RY*(   4) C   1                  0.00050     1.48181   
    33. RY*(   5) C   1                  0.00021     2.67892   
    34. RY*(   6) C   1                  0.00012     2.04124   
    35. RY*(   7) C   1                  0.00013     2.42335   
    36. RY*(   8) C   1                  0.00000     4.48148   
    37. RY*(   9) C   1                  0.00001     2.65338   
    38. RY*(  10) C   1                  0.00001     2.59567   
    39. RY*(   1) H   2                  0.00057     0.70180   
    40. RY*(   2) H   2                  0.00001     3.11702   
    41. RY*(   3) H   2                  0.00001     3.00246   
    42. RY*(   4) H   2                  0.00002     2.67722   
    43. RY*(   1) C   3                  0.00195     1.02039   
    44. RY*(   2) C   3                  0.00105     1.08649   
    45. RY*(   3) C   3                  0.00097     1.25997   
    46. RY*(   4) C   3                  0.00031     2.18863   
    47. RY*(   5) C   3                  0.00026     2.21633   
    48. RY*(   6) C   3                  0.00022     2.01961   
    49. RY*(   7) C   3                  0.00003     2.35901   
    50. RY*(   8) C   3                  0.00002     2.59564   
    51. RY*(   9) C   3                  0.00000     4.75056   
    52. RY*(  10) C   3                  0.00001     2.73124   
    53. RY*(   1) C   4                  0.00199     1.06826   
    54. RY*(   2) C   4                  0.00101     1.28646   
    55. RY*(   3) C   4                  0.00051     1.52104   
    56. RY*(   4) C   4                  0.00037     1.88856   
    57. RY*(   5) C   4                  0.00020     2.04489   
    58. RY*(   6) C   4                  0.00021     2.23454   
    59. RY*(   7) C   4                  0.00003     2.58265   
    60. RY*(   8) C   4                  0.00002     2.63540   
    61. RY*(   9) C   4                  0.00000     4.81375   
    62. RY*(  10) C   4                  0.00000     2.50791   
    63. RY*(   1) C   5                  0.00169     1.28266   
    64. RY*(   2) C   5                  0.00102     1.54705   
    65. RY*(   3) C   5                  0.00077     1.52678   
    66. RY*(   4) C   5                  0.00043     1.54757   
    67. RY*(   5) C   5                  0.00018     2.10646   
    68. RY*(   6) C   5                  0.00012     2.10587   
    69. RY*(   7) C   5                  0.00007     2.92996   
    70. RY*(   8) C   5                  0.00000     4.48059   
    71. RY*(   9) C   5                  0.00001     2.64056   
    72. RY*(  10) C   5                  0.00001     2.61440   
    73. RY*(   1) H   6                  0.00045     0.70131   
    74. RY*(   2) H   6                  0.00002     2.69774   
    75. RY*(   3) H   6                  0.00001     3.01241   
    76. RY*(   4) H   6                  0.00001     3.08897   
    77. RY*(   1) C   7                  0.00125     1.47006   
    78. RY*(   2) C   7                  0.00100     1.35435   
    79. RY*(   3) C   7                  0.00083     1.58722   
    80. RY*(   4) C   7                  0.00050     1.48181   
    81. RY*(   5) C   7                  0.00021     2.67892   
    82. RY*(   6) C   7                  0.00012     2.04124   
    83. RY*(   7) C   7                  0.00013     2.42335   
    84. RY*(   8) C   7                  0.00000     4.48148   
    85. RY*(   9) C   7                  0.00001     2.65338   
    86. RY*(  10) C   7                  0.00001     2.59567   
    87. RY*(   1) H   8                  0.00057     0.70180   
    88. RY*(   2) H   8                  0.00001     3.11702   
    89. RY*(   3) H   8                  0.00001     3.00246   
    90. RY*(   4) H   8                  0.00002     2.67722   
    91. RY*(   1) C   9                  0.00121     1.18807   
    92. RY*(   2) C   9                  0.00092     1.95255   
    93. RY*(   3) C   9                  0.00078     1.22771   
    94. RY*(   4) C   9                  0.00050     1.92207   
    95. RY*(   5) C   9                  0.00027     1.93430   
    96. RY*(   6) C   9                  0.00019     1.95292   
    97. RY*(   7) C   9                  0.00006     2.76800   
    98. RY*(   8) C   9                  0.00002     2.63635   
    99. RY*(   9) C   9                  0.00002     2.60166   
   100. RY*(  10) C   9                  0.00000     4.48442   
   101. RY*(   1) H  10                  0.00049     0.71265   
   102. RY*(   2) H  10                  0.00001     2.71190   
   103. RY*(   3) H  10                  0.00001     2.91086   
   104. RY*(   4) H  10                  0.00001     3.16392   
   105. RY*(   1) C  11                  0.00169     1.28266   
   106. RY*(   2) C  11                  0.00102     1.54705   
   107. RY*(   3) C  11                  0.00077     1.52678   
   108. RY*(   4) C  11                  0.00043     1.54757   
   109. RY*(   5) C  11                  0.00018     2.10646   
   110. RY*(   6) C  11                  0.00012     2.10587   
   111. RY*(   7) C  11                  0.00007     2.92996   
   112. RY*(   8) C  11                  0.00000     4.48059   
   113. RY*(   9) C  11                  0.00001     2.64056   
   114. RY*(  10) C  11                  0.00001     2.61440   
   115. RY*(   1) H  12                  0.00045     0.70131   
   116. RY*(   2) H  12                  0.00002     2.69774   
   117. RY*(   3) H  12                  0.00001     3.01241   
   118. RY*(   4) H  12                  0.00001     3.08897   
   119. RY*(   1) C  13                  0.00120     1.66309   
   120. RY*(   2) C  13                  0.00078     1.18052   
   121. RY*(   3) C  13                  0.00078     1.17279   
   122. RY*(   4) C  13                  0.00049     2.07629   
   123. RY*(   5) C  13                  0.00026     2.05309   
   124. RY*(   6) C  13                  0.00019     2.00239   
   125. RY*(   7) C  13                  0.00006     2.78843   
   126. RY*(   8) C  13                  0.00002     2.70555   
   127. RY*(   9) C  13                  0.00002     2.60341   
   128. RY*(  10) C  13                  0.00000     4.43901   
   129. RY*(   1) H  14                  0.00026     0.69290   
   130. RY*(   2) H  14                  0.00002     2.71405   
   131. RY*(   3) H  14                  0.00001     2.92496   
   132. RY*(   4) H  14                  0.00001     3.17182   
   133. BD*(   1) C   1 - H   2          0.01310     0.76661   
   134. BD*(   1) C   1 - C   3          0.00324     0.59685   
   135. BD*(   1) C   1 - C   5          0.00096     0.59781   
   136. BD*(   1) C   1 - C   9          0.00160     0.56585   
   137. BD*(   1) C   3 - C   4          0.00087     0.84712   
   138. BD*(   1) C   3 - C   7          0.00324     0.59685   
   139. BD*(   1) C   4 - C   5          0.00762     0.57759   
   140. BD*(   1) C   4 - C  11          0.00762     0.57759   
   141. BD*(   1) C   5 - H   6          0.01171     0.76760   
   142. BD*(   1) C   5 - C  13          0.00189     0.56986   
   143. BD*(   1) C   7 - H   8          0.01310     0.76661   
   144. BD*(   1) C   7 - C   9          0.00160     0.56585   
   145. BD*(   1) C   7 - C  11          0.00096     0.59781   
   146. BD*(   1) C   9 - H  10          0.01150     0.77246   
   147. BD*(   1) C   9 - C  13          0.00141     0.60902   
   148. BD*(   1) C  11 - H  12          0.01171     0.76760   
   149. BD*(   1) C  11 - C  13          0.00189     0.56986   
   150. BD*(   1) C  13 - H  14          0.00829     0.78038   
       -------------------------------
              Total Lewis   26.67856  ( 98.8095%)
        Valence non-Lewis    0.28479  (  1.0548%)
        Rydberg non-Lewis    0.03665  (  0.1357%)
       -------------------------------
            Total unit  1   27.00000  (100.0000%)
           Charge unit  1    0.00000


 ***************************************************
 *******         Beta  spin orbitals         *******
 ***************************************************


 Input atomic orbitals, gross Mulliken populations:

  AO  Atom No lang  Mulliken Population    Atom No      Total
 -------------------------------------------------------------------------------
   1    C  1  S        0.9988745
   2    C  1  S        0.3203652
   3    C  1  px       0.3422153
   4    C  1  py       0.3328339
   5    C  1  pz       0.3075364
   6    C  1  S        0.3062468
   7    C  1  px       0.1554419
   8    C  1  py       0.1423208
   9    C  1  pz       0.1582822
  10    C  1  dxx      0.0077382
  11    C  1  dxz      0.0083147
  12    C  1  dzz      0.0000574
  13    C  1  dxy      0.0062045
  14    C  1  dyy      0.0077210
  15    C  1  dyz      0.0031514
                                             C  1      3.0973043
  16    H  2  S        0.2641471
  17    H  2  S        0.1592213
  18    H  2  px       0.0031789
  19    H  2  py       0.0025849
  20    H  2  pz       0.0009489
                                             H  2      0.4300811
  21    C  3  S        0.9989798
  22    C  3  S        0.3061739
  23    C  3  px       0.3038257
  24    C  3  py       0.3173679
  25    C  3  pz       0.1174251
  26    C  3  S        0.2586857
  27    C  3  px       0.0946498
  28    C  3  py       0.0777724
  29    C  3  pz       0.0609729
  30    C  3  dxx      0.0121820
  31    C  3  dxz      0.0092647
  32    C  3  dzz     -0.0028073
  33    C  3  dxy      0.0039857
  34    C  3  dyy      0.0091334
  35    C  3  dyz      0.0063867
                                             C  3      2.5739982
  36    C  4  S        0.9989365
  37    C  4  S        0.3645150
  38    C  4  px       0.3304628
  39    C  4  py       0.4269884
  40    C  4  pz       0.4027296
  41    C  4  S        0.3239936
  42    C  4  px       0.1102530
  43    C  4  py       0.1523198
  44    C  4  pz       0.2629305
  45    C  4  dxx      0.0029320
  46    C  4  dxz      0.0058169
  47    C  4  dzz      0.0060879
  48    C  4  dxy      0.0039638
  49    C  4  dyy      0.0080834
  50    C  4  dyz      0.0023979
                                             C  4      3.4024112
  51    C  5  S        0.9988321
  52    C  5  S        0.3174906
  53    C  5  px       0.3357646
  54    C  5  py       0.3302737
  55    C  5  pz       0.3179038
  56    C  5  S        0.2957134
  57    C  5  px       0.1483505
  58    C  5  py       0.1389851
  59    C  5  pz       0.1358782
  60    C  5  dxx      0.0084515
  61    C  5  dxz      0.0084255
  62    C  5  dzz      0.0003682
  63    C  5  dxy      0.0065997
  64    C  5  dyy      0.0084785
  65    C  5  dyz      0.0028361
                                             C  5      3.0543513
  66    H  6  S        0.2659663
  67    H  6  S        0.1584582
  68    H  6  px       0.0032161
  69    H  6  py       0.0025708
  70    H  6  pz       0.0009562
                                             H  6      0.4311676
  71    C  7  S        0.9988745
  72    C  7  S        0.3203652
  73    C  7  px       0.3422153
  74    C  7  py       0.3328339
  75    C  7  pz       0.3075364
  76    C  7  S        0.3062468
  77    C  7  px       0.1554419
  78    C  7  py       0.1423208
  79    C  7  pz       0.1582822
  80    C  7  dxx      0.0077382
  81    C  7  dxz      0.0083147
  82    C  7  dzz      0.0000574
  83    C  7  dxy      0.0062045
  84    C  7  dyy      0.0077210
  85    C  7  dyz      0.0031514
                                             C  7      3.0973043
  86    H  8  S        0.2641471
  87    H  8  S        0.1592213
  88    H  8  px       0.0031789
  89    H  8  py       0.0025849
  90    H  8  pz       0.0009489
                                             H  8      0.4300811
  91    C  9  S        0.9988647
  92    C  9  S        0.3128709
  93    C  9  px       0.3202368
  94    C  9  py       0.3358741
  95    C  9  pz       0.3280207
  96    C  9  S        0.2940944
  97    C  9  px       0.1319913
  98    C  9  py       0.1402573
  99    C  9  pz       0.1713530
 100    C  9  dxx      0.0026380
 101    C  9  dxz      0.0075870
 102    C  9  dzz      0.0081581
 103    C  9  dxy      0.0029002
 104    C  9  dyy      0.0077682
 105    C  9  dyz      0.0043903
                                             C  9      3.0670051
 106    H 10  S        0.2600857
 107    H 10  S        0.1475179
 108    H 10  px       0.0009385
 109    H 10  py       0.0021921
 110    H 10  pz       0.0036398
                                             H 10      0.4143741
 111    C 11  S        0.9988321
 112    C 11  S        0.3174906
 113    C 11  px       0.3357646
 114    C 11  py       0.3302737
 115    C 11  pz       0.3179038
 116    C 11  S        0.2957134
 117    C 11  px       0.1483505
 118    C 11  py       0.1389851
 119    C 11  pz       0.1358782
 120    C 11  dxx      0.0084515
 121    C 11  dxz      0.0084255
 122    C 11  dzz      0.0003682
 123    C 11  dxy      0.0065997
 124    C 11  dyy      0.0084785
 125    C 11  dyz      0.0028361
                                             C 11      3.0543513
 126    H 12  S        0.2659663
 127    H 12  S        0.1584582
 128    H 12  px       0.0032161
 129    H 12  py       0.0025708
 130    H 12  pz       0.0009562
                                             H 12      0.4311676
 131    C 13  S        0.9988934
 132    C 13  S        0.3170397
 133    C 13  px       0.3208936
 134    C 13  py       0.3378780
 135    C 13  pz       0.3325104
 136    C 13  S        0.2965416
 137    C 13  px       0.1314193
 138    C 13  py       0.1421083
 139    C 13  pz       0.1694227
 140    C 13  dxx      0.0051997
 141    C 13  dxz      0.0073184
 142    C 13  dzz      0.0076649
 143    C 13  dxy      0.0030077
 144    C 13  dyy      0.0078930
 145    C 13  dyz      0.0046939
                                             C 13      3.0824846
 146    H 14  S        0.2681368
 147    H 14  S        0.1591189
 148    H 14  px       0.0008994
 149    H 14  py       0.0022556
 150    H 14  pz       0.0035074
                                             H 14      0.4339182

 Total number of electrons:   27.000000


 Mayer-Mulliken atom-atom bond order matrix:                                   

     Atom    1       2       3       4       5       6       7       8       9
     ---- ------  ------  ------  ------  ------  ------  ------  ------  ------
   1.  C  0.0000  0.2373  0.2557 -0.0108  0.2442 -0.0001 -0.0077  0.0006  0.2345
   2.  H  0.2373  0.0000 -0.0004  0.0023 -0.0002  0.0001  0.0006  0.0000 -0.0008
   3.  C  0.2557 -0.0004  0.0000  0.3177 -0.0022  0.0007  0.2557 -0.0004  0.0076
   4.  C -0.0108  0.0023  0.3177  0.0000  0.2379  0.0007 -0.0108  0.0023  0.0017
   5.  C  0.2442 -0.0002 -0.0022  0.2379  0.0000  0.2377  0.0036  0.0002 -0.0100
   6.  H -0.0001  0.0001  0.0007  0.0007  0.2377  0.0000  0.0002  0.0003  0.0008
   7.  C -0.0077  0.0006  0.2557 -0.0108  0.0036  0.0002  0.0000  0.2373  0.2345
   8.  H  0.0006  0.0000 -0.0004  0.0023  0.0002  0.0003  0.2373  0.0000 -0.0008
   9.  C  0.2345 -0.0008  0.0076  0.0017 -0.0100  0.0008  0.2345 -0.0008  0.0000
  10.  H -0.0001  0.0001  0.0014  0.0009  0.0004  0.0003 -0.0001  0.0001  0.2367
  11.  C  0.0036  0.0002 -0.0022  0.2379 -0.0081  0.0006  0.2442 -0.0002 -0.0100
  12.  H  0.0002  0.0003  0.0007  0.0007  0.0006  0.0001 -0.0001  0.0001  0.0008
  13.  C -0.0109  0.0007  0.0040 -0.0071  0.2433 -0.0008 -0.0109  0.0007  0.2429
  14.  H  0.0004  0.0001  0.0027  0.0012 -0.0008  0.0001  0.0004  0.0001 -0.0006

     Atom   10      11      12      13      14
     ---- ------  ------  ------  ------  ------
   1.  C -0.0001  0.0036  0.0002 -0.0109  0.0004
   2.  H  0.0001  0.0002  0.0003  0.0007  0.0001
   3.  C  0.0014 -0.0022  0.0007  0.0040  0.0027
   4.  C  0.0009  0.2379  0.0007 -0.0071  0.0012
   5.  C  0.0004 -0.0081  0.0006  0.2433 -0.0008
   6.  H  0.0003  0.0006  0.0001 -0.0008  0.0001
   7.  C -0.0001  0.2442 -0.0001 -0.0109  0.0004
   8.  H  0.0001 -0.0002  0.0001  0.0007  0.0001
   9.  C  0.2367 -0.0100  0.0008  0.2429 -0.0006
  10.  H  0.0000  0.0004  0.0003 -0.0005  0.0000
  11.  C  0.0004  0.0000  0.2377  0.2433 -0.0008
  12.  H  0.0003  0.2377  0.0000 -0.0008  0.0001
  13.  C -0.0005  0.2433 -0.0008  0.0000  0.2379
  14.  H  0.0000 -0.0008  0.0001  0.2379  0.0000


 Mayer-Mulliken valencies by atom:                                             

     Atom    1
     ---- ------
   1.  C  0.9470
   2.  H  0.2402
   3.  C  0.8411
   4.  C  0.7747
   5.  C  0.9464
   6.  H  0.2406
   7.  C  0.9470
   8.  H  0.2402
   9.  C  0.9373
  10.  H  0.2400
  11.  C  0.9464
  12.  H  0.2406
  13.  C  0.9419
  14.  H  0.2409


 NATURAL POPULATIONS:  Natural atomic orbital occupancies 
                                                          
   NAO  Atom  No  lang   Type(AO)    Occupancy      Energy
 ----------------------------------------------------------
     1    C    1  S      Cor( 1S)     0.99958     -11.09755
     2    C    1  S      Val( 2S)     0.51591      -0.24072
     3    C    1  S      Ryd( 3S)     0.00149       2.12021
     4    C    1  S      Ryd( 4S)     0.00003       4.68859
     5    C    1  px     Val( 2p)     0.56949      -0.05922
     6    C    1  px     Ryd( 3p)     0.00371       1.27915
     7    C    1  py     Val( 2p)     0.54010      -0.04242
     8    C    1  py     Ryd( 3p)     0.00307       1.13391
     9    C    1  pz     Val( 2p)     0.50885      -0.04376
    10    C    1  pz     Ryd( 3p)     0.00154       0.85200
    11    C    1  dxy    Ryd( 3d)     0.00069       2.70759
    12    C    1  dxz    Ryd( 3d)     0.00116       2.60804
    13    C    1  dyz    Ryd( 3d)     0.00044       2.28569
    14    C    1  dx2y2  Ryd( 3d)     0.00092       2.62680
    15    C    1  dz2    Ryd( 3d)     0.00050       2.48138

    16    H    2  S      Val( 1S)     0.37836       0.21138
    17    H    2  S      Ryd( 2S)     0.00044       0.70618
    18    H    2  px     Ryd( 2p)     0.00021       3.12052
    19    H    2  py     Ryd( 2p)     0.00015       3.00423
    20    H    2  pz     Ryd( 2p)     0.00002       2.68069

    21    C    3  S      Cor( 1S)     0.99892     -11.06060
    22    C    3  S      Val( 2S)     0.48154      -0.16322
    23    C    3  S      Ryd( 3S)     0.00040       2.21142
    24    C    3  S      Ryd( 4S)     0.00001       4.87826
    25    C    3  px     Val( 2p)     0.45252       0.05227
    26    C    3  px     Ryd( 3p)     0.00098       0.92525
    27    C    3  py     Val( 2p)     0.45760       0.02216
    28    C    3  py     Ryd( 3p)     0.00253       0.87111
    29    C    3  pz     Val( 2p)     0.20712       0.16313
    30    C    3  pz     Ryd( 3p)     0.00269       0.88470
    31    C    3  dxy    Ryd( 3d)     0.00040       2.40325
    32    C    3  dxz    Ryd( 3d)     0.00131       2.65000
    33    C    3  dyz    Ryd( 3d)     0.00127       2.40887
    34    C    3  dx2y2  Ryd( 3d)     0.00139       2.73763
    35    C    3  dz2    Ryd( 3d)     0.00070       2.62404

    36    C    4  S      Cor( 1S)     0.99949     -11.07767
    37    C    4  S      Val( 2S)     0.58533      -0.29495
    38    C    4  S      Ryd( 3S)     0.00080       2.19381
    39    C    4  S      Ryd( 4S)     0.00001       4.84943
    40    C    4  px     Val( 2p)     0.48106      -0.00010
    41    C    4  px     Ryd( 3p)     0.00098       0.90799
    42    C    4  py     Val( 2p)     0.62451      -0.10880
    43    C    4  py     Ryd( 3p)     0.00248       0.84387
    44    C    4  pz     Val( 2p)     0.66832      -0.15099
    45    C    4  pz     Ryd( 3p)     0.00533       0.83411
    46    C    4  dxy    Ryd( 3d)     0.00041       2.37666
    47    C    4  dxz    Ryd( 3d)     0.00112       2.60336
    48    C    4  dyz    Ryd( 3d)     0.00072       2.35272
    49    C    4  dx2y2  Ryd( 3d)     0.00114       2.71405
    50    C    4  dz2    Ryd( 3d)     0.00045       2.56447

    51    C    5  S      Cor( 1S)     0.99960     -11.09709
    52    C    5  S      Val( 2S)     0.50750      -0.23669
    53    C    5  S      Ryd( 3S)     0.00137       2.11715
    54    C    5  S      Ryd( 4S)     0.00003       4.68874
    55    C    5  px     Val( 2p)     0.55993      -0.05556
    56    C    5  px     Ryd( 3p)     0.00376       1.27894
    57    C    5  py     Val( 2p)     0.53457      -0.03907
    58    C    5  py     Ryd( 3p)     0.00318       1.13279
    59    C    5  pz     Val( 2p)     0.50289      -0.04594
    60    C    5  pz     Ryd( 3p)     0.00159       0.84967
    61    C    5  dxy    Ryd( 3d)     0.00073       2.70820
    62    C    5  dxz    Ryd( 3d)     0.00120       2.60608
    63    C    5  dyz    Ryd( 3d)     0.00038       2.28534
    64    C    5  dx2y2  Ryd( 3d)     0.00096       2.62675
    65    C    5  dz2    Ryd( 3d)     0.00050       2.48004

    66    H    6  S      Val( 1S)     0.38044       0.20964
    67    H    6  S      Ryd( 2S)     0.00055       0.70582
    68    H    6  px     Ryd( 2p)     0.00022       3.12013
    69    H    6  py     Ryd( 2p)     0.00015       3.00395
    70    H    6  pz     Ryd( 2p)     0.00002       2.68032

    71    C    7  S      Cor( 1S)     0.99958     -11.09755
    72    C    7  S      Val( 2S)     0.51591      -0.24072
    73    C    7  S      Ryd( 3S)     0.00149       2.12021
    74    C    7  S      Ryd( 4S)     0.00003       4.68859
    75    C    7  px     Val( 2p)     0.56949      -0.05922
    76    C    7  px     Ryd( 3p)     0.00371       1.27915
    77    C    7  py     Val( 2p)     0.54010      -0.04242
    78    C    7  py     Ryd( 3p)     0.00307       1.13391
    79    C    7  pz     Val( 2p)     0.50885      -0.04376
    80    C    7  pz     Ryd( 3p)     0.00154       0.85200
    81    C    7  dxy    Ryd( 3d)     0.00069       2.70759
    82    C    7  dxz    Ryd( 3d)     0.00116       2.60804
    83    C    7  dyz    Ryd( 3d)     0.00044       2.28569
    84    C    7  dx2y2  Ryd( 3d)     0.00092       2.62680
    85    C    7  dz2    Ryd( 3d)     0.00050       2.48138

    86    H    8  S      Val( 1S)     0.37836       0.21138
    87    H    8  S      Ryd( 2S)     0.00044       0.70618
    88    H    8  px     Ryd( 2p)     0.00021       3.12052
    89    H    8  py     Ryd( 2p)     0.00015       3.00423
    90    H    8  pz     Ryd( 2p)     0.00002       2.68069

    91    C    9  S      Cor( 1S)     0.99961     -11.09896
    92    C    9  S      Val( 2S)     0.49712      -0.23020
    93    C    9  S      Ryd( 3S)     0.00147       2.15038
    94    C    9  S      Ryd( 4S)     0.00002       4.60082
    95    C    9  px     Val( 2p)     0.50125      -0.04409
    96    C    9  px     Ryd( 3p)     0.00104       0.87466
    97    C    9  py     Val( 2p)     0.53686      -0.05304
    98    C    9  py     Ryd( 3p)     0.00297       1.05108
    99    C    9  pz     Val( 2p)     0.54848      -0.04520
   100    C    9  pz     Ryd( 3p)     0.00442       1.25656
   101    C    9  dxy    Ryd( 3d)     0.00032       2.32524
   102    C    9  dxz    Ryd( 3d)     0.00106       2.59999
   103    C    9  dyz    Ryd( 3d)     0.00046       2.67020
   104    C    9  dx2y2  Ryd( 3d)     0.00106       2.57759
   105    C    9  dz2    Ryd( 3d)     0.00057       2.58187

   106    H   10  S      Val( 1S)     0.36895       0.22233
   107    H   10  S      Ryd( 2S)     0.00026       0.70756
   108    H   10  px     Ryd( 2p)     0.00002       2.71405
   109    H   10  py     Ryd( 2p)     0.00011       2.92342
   110    H   10  pz     Ryd( 2p)     0.00023       3.17136

   111    C   11  S      Cor( 1S)     0.99960     -11.09709
   112    C   11  S      Val( 2S)     0.50750      -0.23669
   113    C   11  S      Ryd( 3S)     0.00137       2.11715
   114    C   11  S      Ryd( 4S)     0.00003       4.68874
   115    C   11  px     Val( 2p)     0.55993      -0.05556
   116    C   11  px     Ryd( 3p)     0.00376       1.27894
   117    C   11  py     Val( 2p)     0.53457      -0.03907
   118    C   11  py     Ryd( 3p)     0.00318       1.13279
   119    C   11  pz     Val( 2p)     0.50289      -0.04594
   120    C   11  pz     Ryd( 3p)     0.00159       0.84967
   121    C   11  dxy    Ryd( 3d)     0.00073       2.70820
   122    C   11  dxz    Ryd( 3d)     0.00120       2.60608
   123    C   11  dyz    Ryd( 3d)     0.00038       2.28534
   124    C   11  dx2y2  Ryd( 3d)     0.00096       2.62675
   125    C   11  dz2    Ryd( 3d)     0.00050       2.48004

   126    H   12  S      Val( 1S)     0.38044       0.20964
   127    H   12  S      Ryd( 2S)     0.00055       0.70582
   128    H   12  px     Ryd( 2p)     0.00022       3.12013
   129    H   12  py     Ryd( 2p)     0.00015       3.00395
   130    H   12  pz     Ryd( 2p)     0.00002       2.68032

   131    C   13  S      Cor( 1S)     0.99961     -11.09978
   132    C   13  S      Val( 2S)     0.50561      -0.23668
   133    C   13  S      Ryd( 3S)     0.00151       2.14863
   134    C   13  S      Ryd( 4S)     0.00002       4.59962
   135    C   13  px     Val( 2p)     0.50171      -0.04729
   136    C   13  px     Ryd( 3p)     0.00106       0.87375
   137    C   13  py     Val( 2p)     0.54044      -0.05618
   138    C   13  py     Ryd( 3p)     0.00287       1.04991
   139    C   13  pz     Val( 2p)     0.55598      -0.04947
   140    C   13  pz     Ryd( 3p)     0.00418       1.25320
   141    C   13  dxy    Ryd( 3d)     0.00034       2.32383
   142    C   13  dxz    Ryd( 3d)     0.00111       2.59858
   143    C   13  dyz    Ryd( 3d)     0.00046       2.66926
   144    C   13  dx2y2  Ryd( 3d)     0.00122       2.57559
   145    C   13  dz2    Ryd( 3d)     0.00069       2.58017

   146    H   14  S      Val( 1S)     0.38202       0.21008
   147    H   14  S      Ryd( 2S)     0.00048       0.70578
   148    H   14  px     Ryd( 2p)     0.00001       2.71190
   149    H   14  py     Ryd( 2p)     0.00014       2.92100
   150    H   14  pz     Ryd( 2p)     0.00022       3.16932

 WARNING:  1 low occupancy (<0.9990e) core orbital  found on  C    3


 Summary of Natural Population Analysis:                  
                                                          
                                       Natural Population 
                Natural  -----------------------------------------------
    Atom  No    Charge         Core      Valence    Rydberg      Total
 -----------------------------------------------------------------------
      C    1   -0.14749      0.99958     2.13436    0.01355     3.14749
      H    2    0.12082      0.00000     0.37836    0.00082     0.37918
      C    3    0.39061      0.99892     1.59878    0.01170     2.60939
      C    4   -0.37214      0.99949     2.35921    0.01343     3.37214
      C    5   -0.11819      0.99960     2.10490    0.01370     3.11819
      H    6    0.11861      0.00000     0.38044    0.00095     0.38139
      C    7   -0.14749      0.99958     2.13436    0.01355     3.14749
      H    8    0.12082      0.00000     0.37836    0.00082     0.37918
      C    9   -0.09671      0.99961     2.08371    0.01339     3.09671
      H   10    0.13043      0.00000     0.36895    0.00062     0.36957
      C   11   -0.11819      0.99960     2.10490    0.01370     3.11819
      H   12    0.11861      0.00000     0.38044    0.00095     0.38139
      C   13   -0.11682      0.99961     2.10374    0.01346     3.11682
      H   14    0.11712      0.00000     0.38202    0.00086     0.38288
 =======================================================================
   * Total *   -0.00000      7.99599    18.89253    0.11148    27.00000

                                 Natural Population      
 --------------------------------------------------------
   Core                       7.99599 ( 99.9499% of   8)
   Valence                   18.89253 ( 99.4343% of  19)
   Natural Minimal Basis     26.88852 ( 99.5871% of  27)
   Natural Rydberg Basis      0.11148 (  0.4129% of  27)
 --------------------------------------------------------

    Atom  No          Natural Electron Configuration
 ----------------------------------------------------------------------------
      C    1      [core]2S( 0.52)2p( 1.62)3p( 0.01)
      H    2            1S( 0.38)
      C    3      [core]2S( 0.48)2p( 1.12)3p( 0.01)3d( 0.01)
      C    4      [core]2S( 0.59)2p( 1.77)3p( 0.01)
      C    5      [core]2S( 0.51)2p( 1.60)3p( 0.01)
      H    6            1S( 0.38)
      C    7      [core]2S( 0.52)2p( 1.62)3p( 0.01)
      H    8            1S( 0.38)
      C    9      [core]2S( 0.50)2p( 1.59)3p( 0.01)
      H   10            1S( 0.37)
      C   11      [core]2S( 0.51)2p( 1.60)3p( 0.01)
      H   12            1S( 0.38)
      C   13      [core]2S( 0.51)2p( 1.60)3p( 0.01)
      H   14            1S( 0.38)


 Wiberg bond index matrix in the NAO basis:                                    

     Atom    1       2       3       4       5       6       7       8       9
     ---- ------  ------  ------  ------  ------  ------  ------  ------  ------
   1.  C  0.0000  0.2271  0.2547  0.0044  0.2498  0.0009  0.0020  0.0007  0.2386
   2.  H  0.2271  0.0000  0.0007  0.0032  0.0012  0.0000  0.0007  0.0000  0.0010
   3.  C  0.2547  0.0007  0.0000  0.3289  0.0127  0.0013  0.2547  0.0007  0.0196
   4.  C  0.0044  0.0032  0.3289  0.0000  0.2390  0.0037  0.0044  0.0032  0.0036
   5.  C  0.2498  0.0012  0.0127  0.2390  0.0000  0.2268  0.0037  0.0002  0.0023
   6.  H  0.0009  0.0000  0.0013  0.0037  0.2268  0.0000  0.0004  0.0002  0.0014
   7.  C  0.0020  0.0007  0.2547  0.0044  0.0037  0.0004  0.0000  0.2271  0.2386
   8.  H  0.0007  0.0000  0.0007  0.0032  0.0002  0.0002  0.2271  0.0000  0.0010
   9.  C  0.2386  0.0010  0.0196  0.0036  0.0023  0.0014  0.2386  0.0010  0.0000
  10.  H  0.0009  0.0002  0.0020  0.0008  0.0009  0.0001  0.0009  0.0002  0.2254
  11.  C  0.0037  0.0002  0.0127  0.2390  0.0016  0.0008  0.2498  0.0012  0.0023
  12.  H  0.0004  0.0002  0.0013  0.0037  0.0008  0.0000  0.0009  0.0000  0.0014
  13.  C  0.0019  0.0011  0.0065  0.0045  0.2463  0.0006  0.0019  0.0011  0.2482
  14.  H  0.0007  0.0000  0.0033  0.0019  0.0008  0.0000  0.0007  0.0000  0.0009

     Atom   10      11      12      13      14
     ---- ------  ------  ------  ------  ------
   1.  C  0.0009  0.0037  0.0004  0.0019  0.0007
   2.  H  0.0002  0.0002  0.0002  0.0011  0.0000
   3.  C  0.0020  0.0127  0.0013  0.0065  0.0033
   4.  C  0.0008  0.2390  0.0037  0.0045  0.0019
   5.  C  0.0009  0.0016  0.0008  0.2463  0.0008
   6.  H  0.0001  0.0008  0.0000  0.0006  0.0000
   7.  C  0.0009  0.2498  0.0009  0.0019  0.0007
   8.  H  0.0002  0.0012  0.0000  0.0011  0.0000
   9.  C  0.2254  0.0023  0.0014  0.2482  0.0009
  10.  H  0.0000  0.0009  0.0001  0.0008  0.0001
  11.  C  0.0009  0.0000  0.2268  0.2463  0.0008
  12.  H  0.0001  0.2268  0.0000  0.0006  0.0000
  13.  C  0.0008  0.2463  0.0006  0.0000  0.2275
  14.  H  0.0001  0.0008  0.0000  0.2275  0.0000


 Wiberg bond index, Totals by atom:                                            

     Atom    1
     ---- ------
   1.  C  0.9859
   2.  H  0.2358
   3.  C  0.8989
   4.  C  0.8403
   5.  C  0.9861
   6.  H  0.2364
   7.  C  0.9859
   8.  H  0.2358
   9.  C  0.9843
  10.  H  0.2332
  11.  C  0.9861
  12.  H  0.2364
  13.  C  0.9874
  14.  H  0.2367


 Atom-atom overlap-weighted NAO bond order:                                    

     Atom    1       2       3       4       5       6       7       8       9
     ---- ------  ------  ------  ------  ------  ------  ------  ------  ------
   1.  C  0.0000  0.3901  0.4054  0.0044  0.3851  0.0013 -0.0099  0.0019  0.3689
   2.  H  0.3901  0.0000  0.0028  0.0056  0.0023 -0.0001  0.0019  0.0000  0.0041
   3.  C  0.4054  0.0028  0.0000  0.5274  0.0210  0.0040  0.4054  0.0028  0.0578
   4.  C  0.0044  0.0056  0.5274  0.0000  0.3723  0.0048  0.0044  0.0056 -0.0132
   5.  C  0.3851  0.0023  0.0210  0.3723  0.0000  0.3904  0.0079 -0.0004  0.0017
   6.  H  0.0013 -0.0001  0.0040  0.0048  0.3904  0.0000 -0.0006  0.0000  0.0037
   7.  C -0.0099  0.0019  0.4054  0.0044  0.0079 -0.0006  0.0000  0.3901  0.3689
   8.  H  0.0019  0.0000  0.0028  0.0056 -0.0004  0.0000  0.3901  0.0000  0.0041
   9.  C  0.3689  0.0041  0.0578 -0.0132  0.0017  0.0037  0.3689  0.0041  0.0000
  10.  H  0.0038 -0.0010  0.0017  0.0006  0.0031 -0.0001  0.0038 -0.0010  0.3912
  11.  C  0.0079 -0.0004  0.0210  0.3723 -0.0104  0.0021  0.3851  0.0023  0.0017
  12.  H -0.0006  0.0000  0.0040  0.0048  0.0021  0.0000  0.0013 -0.0001  0.0037
  13.  C  0.0037  0.0031 -0.0197  0.0296  0.3737  0.0007  0.0037  0.0031  0.3810
  14.  H  0.0029 -0.0000  0.0016  0.0064  0.0006 -0.0003  0.0029 -0.0000  0.0052

     Atom   10      11      12      13      14
     ---- ------  ------  ------  ------  ------
   1.  C  0.0038  0.0079 -0.0006  0.0037  0.0029
   2.  H -0.0010 -0.0004  0.0000  0.0031 -0.0000
   3.  C  0.0017  0.0210  0.0040 -0.0197  0.0016
   4.  C  0.0006  0.3723  0.0048  0.0296  0.0064
   5.  C  0.0031 -0.0104  0.0021  0.3737  0.0006
   6.  H -0.0001  0.0021  0.0000  0.0007 -0.0003
   7.  C  0.0038  0.3851  0.0013  0.0037  0.0029
   8.  H -0.0010  0.0023 -0.0001  0.0031 -0.0000
   9.  C  0.3912  0.0017  0.0037  0.3810  0.0052
  10.  H  0.0000  0.0031 -0.0001  0.0044 -0.0008
  11.  C  0.0031  0.0000  0.3904  0.3737  0.0006
  12.  H -0.0001  0.3904  0.0000  0.0007 -0.0003
  13.  C  0.0044  0.3737  0.0007  0.0000  0.3904
  14.  H -0.0008  0.0006 -0.0003  0.3904  0.0000


 Atom-atom overlap-weighted NAO bond order, Totals by atom:                    

     Atom    1
     ---- ------
   1.  C  1.5650
   2.  H  0.4084
   3.  C  1.4353
   4.  C  1.3252
   5.  C  1.5495
   6.  H  0.4060
   7.  C  1.5650
   8.  H  0.4084
   9.  C  1.5786
  10.  H  0.4088
  11.  C  1.5495
  12.  H  0.4060
  13.  C  1.5482
  14.  H  0.4090


 MO bond order:                                                                

     Atom    1       2       3       4       5       6       7       8       9
     ---- ------  ------  ------  ------  ------  ------  ------  ------  ------
   1.  C  0.0000  0.1837  0.1844 -0.0751 -0.2469  0.0291 -0.0927  0.0357 -0.3813
   2.  H  0.1837  0.0000 -0.0067  0.0421  0.0140 -0.0038  0.0102 -0.0020 -0.0067
   3.  C  0.1844 -0.0067  0.0000 -0.2301 -0.0435 -0.0135 -0.4322  0.0059 -0.0816
   4.  C -0.0751  0.0421 -0.2301  0.0000  0.0984  0.0463 -0.1902  0.0613  0.0116
   5.  C -0.2469  0.0140 -0.0435  0.0984  0.0000 -0.3132  0.0513 -0.0052 -0.1277
   6.  H  0.0291 -0.0038 -0.0135  0.0463 -0.3132  0.0000 -0.0092  0.0079 -0.0167
   7.  C -0.0927  0.0102 -0.4322 -0.1902  0.0513 -0.0092  0.0000  0.7773  0.5664
   8.  H  0.0357 -0.0020  0.0059  0.0613 -0.0052  0.0079  0.7773  0.0000  0.0157
   9.  C -0.3813 -0.0067 -0.0816  0.0116 -0.1277 -0.0167  0.5664  0.0157  0.0000
  10.  H  0.0218 -0.0068  0.0323  0.0256  0.0377 -0.0070  0.0173 -0.0053  0.7702
  11.  C  0.0660 -0.0143 -0.1078 -0.6435 -0.0277 -0.0152  0.0326  0.0034 -0.0478
  12.  H -0.0082  0.0079  0.0206  0.0398  0.0219 -0.0019  0.0060 -0.0028  0.0131
  13.  C -0.0836  0.0143  0.0040 -0.1135 -0.6223  0.0080 -0.0628  0.0332 -0.0407
  14.  H  0.0237 -0.0029 -0.0003  0.0334 -0.0005 -0.0037  0.0055 -0.0024  0.0074

     Atom   10      11      12      13      14
     ---- ------  ------  ------  ------  ------
   1.  C  0.0218  0.0660 -0.0082 -0.0836  0.0237
   2.  H -0.0068 -0.0143  0.0079  0.0143 -0.0029
   3.  C  0.0323 -0.1078  0.0206  0.0040 -0.0003
   4.  C  0.0256 -0.6435  0.0398 -0.1135  0.0334
   5.  C  0.0377 -0.0277  0.0219 -0.6223 -0.0005
   6.  H -0.0070 -0.0152 -0.0019  0.0080 -0.0037
   7.  C  0.0173  0.0326  0.0060 -0.0628  0.0055
   8.  H -0.0053  0.0034 -0.0028  0.0332 -0.0024
   9.  C  0.7702 -0.0478  0.0131 -0.0407  0.0074
  10.  H  0.0000  0.0244 -0.0058  0.0261 -0.0040
  11.  C  0.0244  0.0000  0.2808  0.2215 -0.0051
  12.  H -0.0058  0.2808  0.0000  0.0166 -0.0030
  13.  C  0.0261  0.2215  0.0166  0.0000  0.3355
  14.  H -0.0040 -0.0051 -0.0030  0.3355  0.0000


 MO atomic valencies:                                                          

     Atom    1
     ---- ------
   1.  C -0.3435
   2.  H  0.2289
   3.  C -0.6685
   4.  C -0.8939
   5.  C -1.1638
   6.  H -0.2928
   7.  C  0.6795
   8.  H  0.9228
   9.  C  0.6818
  10.  H  0.9266
  11.  C -0.2326
  12.  H  0.3849
  13.  C -0.2636
  14.  H  0.3838


 NATURAL BOND ORBITAL ANALYSIS, beta spin orbitals:

                       Occupancies       Lewis Structure    Low   High
           Occ.    -------------------  -----------------   occ   occ
  Cycle   Thresh.   Lewis   Non-Lewis     CR  BD  3C  LP    (L)   (NL)   Dev
 =============================================================================
   1(1)    0.90    26.67856   0.32144      8  18   0   1     0      0    0.02
 -----------------------------------------------------------------------------

 Structure accepted: No low occupancy Lewis orbitals

 WARNING:  1 low occupancy (<0.9990e) core orbital  found on  C    3

 --------------------------------------------------------
   Core                      7.99597 ( 99.950% of   8)
   Valence Lewis            18.68259 ( 98.329% of  19)
  ==================       ============================
   Total Lewis              26.67856 ( 98.809% of  27)
  -----------------------------------------------------
   Valence non-Lewis         0.28479 (  1.055% of  27)
   Rydberg non-Lewis         0.03665 (  0.136% of  27)
  ==================       ============================
   Total non-Lewis           0.32144 (  1.191% of  27)
 --------------------------------------------------------


       (Occupancy)   Bond orbital/ Coefficients/ Hybrids
 ---------------------------------------------------------------------------------
     1. (0.99737) BD ( 1) C   1 - H   2  
                ( 62.77%)   0.7923* C   1 s( 31.50%)p 2.17( 68.43%)d 0.00(  0.07%)
                                           -0.0001 -0.5603  0.0324  0.0002  0.6438
                                           -0.0070 -0.5188  0.0093 -0.0222  0.0044
                                            0.0225 -0.0003 -0.0011 -0.0038  0.0119
                ( 37.23%)   0.6102* H   2 s( 99.91%)p 0.00(  0.09%)
                                           -0.9995 -0.0042 -0.0224  0.0196 -0.0014
     2. (0.99227) BD ( 1) C   1 - C   3  
                ( 52.40%)   0.7239* C   1 s( 21.08%)p 3.74( 78.76%)d 0.01(  0.16%)
                                           -0.0001  0.4586  0.0204 -0.0019  0.4861
                                           -0.0342  0.1416  0.0419 -0.7267 -0.0135
                                            0.0030 -0.0345 -0.0039  0.0166  0.0102
                ( 47.60%)   0.6899* C   3 s( 33.07%)p 2.02( 66.71%)d 0.01(  0.22%)
                                           -0.0001  0.5750  0.0106 -0.0013 -0.7060
                                           -0.0139  0.3605  0.0198  0.1951 -0.0086
                                           -0.0012 -0.0379  0.0140  0.0241 -0.0014
     3. (0.99264) BD ( 1) C   1 - C   5  
                ( 50.33%)   0.7094* C   1 s( 24.99%)p 2.99( 74.86%)d 0.01(  0.15%)
                                           -0.0002  0.4997  0.0151  0.0010 -0.2357
                                           -0.0611 -0.8301  0.0138 -0.0009  0.0000
                                            0.0048 -0.0003 -0.0007 -0.0322 -0.0203
                ( 49.67%)   0.7048* C   5 s( 24.52%)p 3.07( 75.33%)d 0.01(  0.15%)
                                            0.0001  0.4950  0.0152  0.0002 -0.2425
                                           -0.0620  0.8309 -0.0116  0.0093  0.0003
                                           -0.0052 -0.0007  0.0009 -0.0333 -0.0190
     4. (0.97101) BD ( 1) C   1 - C   9  
                ( 50.33%)   0.7094* C   1 s( 22.05%)p 3.53( 77.79%)d 0.01(  0.15%)
                                           -0.0006  0.4694  0.0146  0.0015  0.5368
                                           -0.0334  0.1321  0.0497  0.6845  0.0178
                                           -0.0015  0.0329  0.0025  0.0206  0.0031
                ( 49.67%)   0.7048* C   9 s( 22.77%)p 3.39( 77.09%)d 0.01(  0.15%)
                                            0.0004  0.4768  0.0183 -0.0006 -0.7061
                                           -0.0197  0.1601  0.0470 -0.4922  0.0432
                                           -0.0025  0.0323  0.0022  0.0185  0.0093
     5. (0.99127) BD ( 1) C   3 - C   4  
                ( 47.47%)   0.6890* C   3 s( 32.63%)p 2.06( 67.17%)d 0.01(  0.20%)
                                           -0.0000  0.5711 -0.0086  0.0016  0.0000
                                            0.0000 -0.7852 -0.0290 -0.2267 -0.0543
                                            0.0000  0.0000 -0.0017 -0.0373 -0.0255
                ( 52.53%)   0.7248* C   4 s( 31.21%)p 2.20( 68.63%)d 0.00(  0.15%)
                                           -0.0002  0.5586 -0.0048  0.0013  0.0000
                                            0.0000  0.8019  0.0188 -0.2009 -0.0515
                                           -0.0000  0.0000  0.0049 -0.0369 -0.0124
     6. (0.99227) BD ( 1) C   3 - C   7  
                ( 47.60%)   0.6899* C   3 s( 33.07%)p 2.02( 66.71%)d 0.01(  0.22%)
                                           -0.0001  0.5750  0.0106 -0.0013  0.7060
                                            0.0139  0.3605  0.0198  0.1951 -0.0086
                                            0.0012  0.0379  0.0140  0.0241 -0.0014
                ( 52.40%)   0.7239* C   7 s( 21.08%)p 3.74( 78.76%)d 0.01(  0.16%)
                                           -0.0001  0.4586  0.0204 -0.0019 -0.4861
                                            0.0342  0.1416  0.0419 -0.7267 -0.0135
                                           -0.0030  0.0345 -0.0039  0.0166  0.0102
     7. (0.96670) BD ( 1) C   4 - C   5  
                ( 48.73%)   0.6981* C   4 s( 22.81%)p 3.38( 77.02%)d 0.01(  0.17%)
                                           -0.0011  0.4773  0.0149 -0.0003 -0.7061
                                           -0.0141 -0.2149 -0.0266  0.4725 -0.0350
                                            0.0008 -0.0341  0.0142  0.0167  0.0093
                ( 51.27%)   0.7160* C   5 s( 20.76%)p 3.81( 79.08%)d 0.01(  0.16%)
                                            0.0003  0.4555  0.0114 -0.0001  0.5264
                                           -0.0367 -0.1126 -0.0523 -0.7043 -0.0283
                                            0.0045 -0.0344 -0.0033  0.0194  0.0038
     8. (0.96670) BD ( 1) C   4 - C  11  
                ( 48.73%)   0.6981* C   4 s( 22.81%)p 3.38( 77.02%)d 0.01(  0.17%)
                                           -0.0011  0.4773  0.0149 -0.0003  0.7061
                                            0.0141 -0.2149 -0.0266  0.4725 -0.0350
                                           -0.0008  0.0341  0.0142  0.0167  0.0093
                ( 51.27%)   0.7160* C  11 s( 20.76%)p 3.81( 79.08%)d 0.01(  0.16%)
                                            0.0003  0.4555  0.0114 -0.0001 -0.5264
                                            0.0367 -0.1126 -0.0523 -0.7043 -0.0283
                                           -0.0045  0.0344 -0.0033  0.0194  0.0038
     9. (0.99743) BD ( 1) C   5 - H   6  
                ( 62.65%)   0.7915* C   5 s( 32.75%)p 2.05( 67.19%)d 0.00(  0.07%)
                                            0.0000 -0.5713  0.0322 -0.0001  0.6307
                                           -0.0056  0.5230 -0.0076  0.0193  0.0031
                                           -0.0228  0.0003  0.0000 -0.0042  0.0122
                ( 37.35%)   0.6112* H   6 s( 99.91%)p 0.00(  0.09%)
                                           -0.9995 -0.0049 -0.0227 -0.0195  0.0010
    10. (0.98796) BD ( 1) C   5 - C  13  
                ( 49.92%)   0.7066* C   5 s( 21.55%)p 3.63( 78.29%)d 0.01(  0.16%)
                                           -0.0002  0.4639  0.0177  0.0002  0.5106
                                           -0.0318 -0.1376 -0.0448  0.7069  0.0231
                                           -0.0020  0.0344 -0.0006  0.0186  0.0085
                ( 50.08%)   0.7076* C  13 s( 23.44%)p 3.26( 76.40%)d 0.01(  0.15%)
                                            0.0001  0.4838  0.0186 -0.0007 -0.7060
                                           -0.0206 -0.1669 -0.0427 -0.4834  0.0414
                                            0.0031  0.0331 -0.0006  0.0207  0.0040
    11. (0.99737) BD ( 1) C   7 - H   8  
                ( 62.77%)   0.7923* C   7 s( 31.50%)p 2.17( 68.43%)d 0.00(  0.07%)
                                            0.0001  0.5603 -0.0324 -0.0002  0.6438
                                           -0.0070  0.5188 -0.0093  0.0222 -0.0044
                                            0.0225 -0.0003  0.0011  0.0038 -0.0119
                ( 37.23%)   0.6102* H   8 s( 99.91%)p 0.00(  0.09%)
                                            0.9995  0.0042 -0.0224 -0.0196  0.0014
    12. (0.97101) BD ( 1) C   7 - C   9  
                ( 50.33%)   0.7094* C   7 s( 22.05%)p 3.53( 77.79%)d 0.01(  0.15%)
                                           -0.0006  0.4694  0.0146  0.0015 -0.5368
                                            0.0334  0.1321  0.0497  0.6845  0.0178
                                            0.0015 -0.0329  0.0025  0.0206  0.0031
                ( 49.67%)   0.7048* C   9 s( 22.77%)p 3.39( 77.09%)d 0.01(  0.15%)
                                            0.0004  0.4768  0.0183 -0.0006  0.7061
                                            0.0197  0.1601  0.0470 -0.4922  0.0432
                                            0.0025 -0.0323  0.0022  0.0185  0.0093
    13. (0.99264) BD ( 1) C   7 - C  11  
                ( 50.33%)   0.7094* C   7 s( 24.99%)p 2.99( 74.86%)d 0.01(  0.15%)
                                           -0.0002  0.4997  0.0151  0.0010  0.2357
                                            0.0611 -0.8301  0.0138 -0.0009  0.0000
                                           -0.0048  0.0003 -0.0007 -0.0322 -0.0203
                ( 49.67%)   0.7048* C  11 s( 24.52%)p 3.07( 75.33%)d 0.01(  0.15%)
                                            0.0001  0.4950  0.0152  0.0002  0.2425
                                            0.0620  0.8309 -0.0116  0.0093  0.0003
                                            0.0052  0.0007  0.0009 -0.0333 -0.0190
    14. (0.99306) BD ( 1) C   9 - H  10  
                ( 63.34%)   0.7959* C   9 s( 30.66%)p 2.26( 69.28%)d 0.00(  0.06%)
                                           -0.0001  0.5527 -0.0323  0.0004  0.0000
                                            0.0000  0.4711 -0.0058  0.6861 -0.0101
                                           -0.0000  0.0000  0.0207 -0.0073  0.0118
                ( 36.66%)   0.6054* H  10 s( 99.91%)p 0.00(  0.09%)
                                            0.9995  0.0063  0.0000 -0.0162 -0.0245
    15. (0.99071) BD ( 1) C   9 - C  13  
                ( 49.86%)   0.7061* C   9 s( 23.35%)p 3.28( 76.49%)d 0.01(  0.16%)
                                           -0.0001  0.4831  0.0109  0.0013  0.0000
                                            0.0000 -0.8502  0.0037  0.1960  0.0608
                                           -0.0000  0.0000 -0.0014 -0.0352 -0.0183
                ( 50.14%)   0.7081* C  13 s( 23.24%)p 3.30( 76.60%)d 0.01(  0.16%)
                                           -0.0001  0.4820  0.0110  0.0011  0.0000
                                            0.0000  0.8516 -0.0049  0.1927  0.0608
                                           -0.0000 -0.0000  0.0010 -0.0354 -0.0172
    16. (0.99743) BD ( 1) C  11 - H  12  
                ( 62.65%)   0.7915* C  11 s( 32.75%)p 2.05( 67.19%)d 0.00(  0.07%)
                                           -0.0000  0.5713 -0.0322  0.0001  0.6307
                                           -0.0056 -0.5230  0.0076 -0.0193 -0.0031
                                           -0.0228  0.0003 -0.0000  0.0042 -0.0122
                ( 37.35%)   0.6112* H  12 s( 99.91%)p 0.00(  0.09%)
                                            0.9995  0.0049 -0.0227  0.0195 -0.0010
    17. (0.98796) BD ( 1) C  11 - C  13  
                ( 49.92%)   0.7066* C  11 s( 21.55%)p 3.63( 78.29%)d 0.01(  0.16%)
                                           -0.0002  0.4639  0.0177  0.0002 -0.5106
                                            0.0318 -0.1376 -0.0448  0.7069  0.0231
                                            0.0020 -0.0344 -0.0006  0.0186  0.0085
                ( 50.08%)   0.7076* C  13 s( 23.44%)p 3.26( 76.40%)d 0.01(  0.15%)
                                            0.0001  0.4838  0.0186 -0.0007  0.7060
                                            0.0206 -0.1669 -0.0427 -0.4834  0.0414
                                           -0.0031 -0.0331 -0.0006  0.0207  0.0040
    18. (0.99559) BD ( 1) C  13 - H  14  
                ( 62.32%)   0.7894* C  13 s( 29.47%)p 2.39( 70.46%)d 0.00(  0.07%)
                                            0.0000 -0.5418  0.0335 -0.0004 -0.0000
                                           -0.0000  0.4638 -0.0043 -0.6995  0.0111
                                            0.0000  0.0000  0.0208  0.0086 -0.0139
                ( 37.68%)   0.6139* H  14 s( 99.92%)p 0.00(  0.08%)
                                           -0.9996 -0.0005  0.0000 -0.0172  0.0233
    19. (0.99958) CR ( 1) C   1           s(100.00%)p 0.00(  0.00%)
                                            1.0000  0.0004  0.0000  0.0000  0.0003
                                           -0.0000 -0.0001  0.0000  0.0004  0.0000
                                            0.0000  0.0000  0.0000  0.0000 -0.0000
    20. (0.99892) CR ( 1) C   3           s(100.00%)
                                            1.0000  0.0001  0.0000 -0.0000  0.0000
                                            0.0000  0.0001  0.0000  0.0000 -0.0000
                                            0.0000  0.0000  0.0000  0.0000 -0.0000
    21. (0.99947) CR ( 1) C   4           s(100.00%)p 0.00(  0.00%)
                                            1.0000  0.0006  0.0001 -0.0000  0.0000
                                            0.0000  0.0003 -0.0001  0.0019 -0.0001
                                           -0.0000  0.0000  0.0001  0.0000  0.0000
    22. (0.99960) CR ( 1) C   5           s(100.00%)p 0.00(  0.00%)
                                            1.0000 -0.0000 -0.0000  0.0000 -0.0000
                                            0.0000 -0.0001  0.0000  0.0004  0.0000
                                           -0.0000  0.0000  0.0000  0.0000  0.0000
    23. (0.99958) CR ( 1) C   7           s(100.00%)p 0.00(  0.00%)
                                            1.0000  0.0004  0.0000  0.0000 -0.0003
                                            0.0000 -0.0001  0.0000  0.0004  0.0000
                                           -0.0000 -0.0000  0.0000  0.0000 -0.0000
    24. (0.99961) CR ( 1) C   9           s(100.00%)p 0.00(  0.00%)
                                            1.0000 -0.0003 -0.0000  0.0000 -0.0000
                                           -0.0000 -0.0002 -0.0000  0.0005 -0.0000
                                            0.0000 -0.0000  0.0000 -0.0000 -0.0000
    25. (0.99960) CR ( 1) C  11           s(100.00%)p 0.00(  0.00%)
                                            1.0000 -0.0000 -0.0000  0.0000  0.0000
                                           -0.0000 -0.0001  0.0000  0.0004  0.0000
                                            0.0000 -0.0000  0.0000  0.0000  0.0000
    26. (0.99961) CR ( 1) C  13           s(100.00%)p 0.00(  0.00%)
                                            1.0000 -0.0001 -0.0000  0.0000 -0.0000
                                           -0.0000  0.0001  0.0000  0.0001 -0.0000
                                            0.0000  0.0000 -0.0000 -0.0000 -0.0000
    27. (0.18247) LP*( 1) C   3           s(  1.06%)p92.84( 98.47%)d 0.44(  0.47%)
                                            0.0000  0.1025 -0.0084 -0.0046 -0.0000
                                           -0.0000  0.3397 -0.0284 -0.9296  0.0659
                                            0.0000 -0.0000  0.0622  0.0125 -0.0263
    28. (0.90122) LP ( 1) C   4           s( 23.07%)p 3.33( 76.89%)d 0.00(  0.04%)
                                            0.0012  0.4800 -0.0192  0.0006 -0.0000
                                           -0.0000 -0.5098  0.0093 -0.7119  0.0453
                                            0.0000 -0.0000 -0.0190  0.0056  0.0013
    29. (0.00169) RY*( 1) C   1           s(  4.70%)p14.99( 70.53%)d 5.26( 24.76%)
                                           -0.0000 -0.0010  0.2061 -0.0677 -0.0190
                                           -0.0730  0.0134 -0.0116 -0.0130  0.8361
                                            0.2378 -0.0045 -0.4124 -0.0353  0.1403
    30. (0.00102) RY*( 2) C   1           s(  6.15%)p12.14( 74.65%)d 3.12( 19.20%)
                                           -0.0000 -0.0295  0.2454 -0.0202 -0.0529
                                            0.1203  0.0093  0.8468  0.0004 -0.1101
                                            0.4179  0.0183  0.0631  0.0612 -0.0966
    31. (0.00077) RY*( 3) C   1           s(  3.38%)p25.51( 86.35%)d 3.03( 10.27%)
                                           -0.0000 -0.0512  0.1487 -0.0955 -0.0318
                                           -0.9190  0.0478  0.0114  0.0077 -0.1245
                                            0.1460 -0.0149  0.1669 -0.0937  0.2110
    32. (0.00043) RY*( 4) C   1           s( 63.33%)p 0.45( 28.27%)d 0.13(  8.40%)
                                           -0.0000  0.0231  0.7929  0.0642 -0.0074
                                            0.1599  0.0123 -0.3687  0.0147 -0.3475
                                            0.1861 -0.0019 -0.2188  0.0172  0.0347
    33. (0.00018) RY*( 5) C   1           s( 16.17%)p 0.67( 10.83%)d 4.52( 73.00%)
                                           -0.0000 -0.0034  0.3990  0.0493 -0.0182
                                            0.1365 -0.0048  0.2005 -0.0068  0.2216
                                           -0.5685  0.0347  0.4433 -0.1468  0.4331
    34. (0.00012) RY*( 6) C   1           s(  0.40%)p44.48( 17.99%)d99.99( 81.61%)
                                            0.0000  0.0239  0.0448 -0.0383  0.0139
                                            0.1311  0.0037 -0.3112 -0.0121  0.2559
                                            0.4729  0.1013  0.7350 -0.0021 -0.2048
    35. (0.00007) RY*( 7) C   1           s( 12.37%)p 0.83( 10.28%)d 6.26( 77.35%)
    36. (0.00000) RY*( 8) C   1           s( 93.10%)p 0.00(  0.26%)d 0.07(  6.64%)
    37. (0.00001) RY*( 9) C   1           s(  0.23%)p 1.88(  0.44%)d99.99( 99.32%)
    38. (0.00001) RY*(10) C   1           s(  0.53%)p 1.06(  0.56%)d99.99( 98.91%)
    39. (0.00045) RY*( 1) H   2           s( 99.02%)p 0.01(  0.98%)
                                           -0.0019  0.9951 -0.0884  0.0139 -0.0424
    40. (0.00002) RY*( 2) H   2           s(  0.41%)p99.99( 99.59%)
    41. (0.00001) RY*( 3) H   2           s(  0.07%)p99.99( 99.93%)
    42. (0.00001) RY*( 4) H   2           s(  0.59%)p99.99( 99.41%)
    43. (0.00199) RY*( 1) C   3           s(  0.45%)p99.99( 87.37%)d27.36( 12.18%)
                                            0.0000 -0.0057  0.0513  0.0423  0.0000
                                            0.0000  0.0498 -0.8936  0.0149 -0.2693
                                            0.0000  0.0000 -0.2569  0.0228 -0.2352
    44. (0.00101) RY*( 2) C   3           s(  0.00%)p 1.00( 74.99%)d 0.33( 25.01%)
                                            0.0000 -0.0000  0.0000 -0.0000 -0.0164
                                            0.8658 -0.0000 -0.0000 -0.0000 -0.0000
                                           -0.5001  0.0040 -0.0000 -0.0000 -0.0000
    45. (0.00051) RY*( 3) C   3           s(  0.47%)p99.99( 59.81%)d84.31( 39.72%)
                                            0.0000  0.0286  0.0316  0.0538 -0.0000
                                            0.0000 -0.0288 -0.4134  0.0529  0.6509
                                            0.0000 -0.0000  0.2921 -0.2600  0.4942
    46. (0.00037) RY*( 4) C   3           s( 31.13%)p 0.98( 30.36%)d 1.24( 38.51%)
                                           -0.0000  0.0188  0.5544  0.0602  0.0000
                                            0.0000 -0.0354  0.0861 -0.0031  0.5431
                                           -0.0000  0.0000 -0.5010  0.2654 -0.2523
    47. (0.00020) RY*( 5) C   3           s(  0.00%)p 1.00( 24.27%)d 3.12( 75.73%)
                                            0.0000 -0.0000  0.0000 -0.0000 -0.0200
                                            0.4923 -0.0000 -0.0000 -0.0000 -0.0000
                                            0.8542  0.1660 -0.0000 -0.0000 -0.0000
    48. (0.00021) RY*( 6) C   3           s( 59.37%)p 0.20( 12.01%)d 0.48( 28.62%)
                                            0.0000 -0.0158  0.7700  0.0213  0.0000
                                            0.0000  0.0277  0.0601 -0.0203 -0.3396
                                           -0.0000  0.0000  0.1952 -0.4922  0.0764
    49. (0.00003) RY*( 7) C   3           s(  8.34%)p 0.27(  2.26%)d10.72( 89.41%)
    50. (0.00002) RY*( 8) C   3           s(  0.00%)p 1.00(  1.03%)d96.47( 98.97%)
    51. (0.00000) RY*( 9) C   3           s( 99.37%)p 0.01(  0.52%)d 0.00(  0.11%)
    52. (0.00000) RY*(10) C   3           s(  1.05%)p 7.91(  8.33%)d86.02( 90.62%)
    53. (0.00195) RY*( 1) C   4           s(  0.17%)p99.99( 89.89%)d57.76(  9.94%)
                                           -0.0000 -0.0127  0.0243  0.0311  0.0000
                                            0.0000 -0.0438  0.8094 -0.0048 -0.4918
                                           -0.0000  0.0000  0.2402  0.0731 -0.1906
    54. (0.00105) RY*( 2) C   4           s(  1.49%)p57.53( 85.85%)d 8.48( 12.65%)
                                           -0.0000 -0.0352  0.1049 -0.0519 -0.0000
                                           -0.0000 -0.0251 -0.5382 -0.0621 -0.7513
                                            0.0000 -0.0000 -0.0368  0.1252 -0.3309
    55. (0.00097) RY*( 3) C   4           s(  0.00%)p 1.00( 75.16%)d 0.33( 24.84%)
                                            0.0000 -0.0000 -0.0000  0.0000 -0.0170
                                            0.8668  0.0000  0.0000 -0.0000  0.0000
                                            0.4984  0.0049 -0.0000 -0.0000 -0.0000
    56. (0.00031) RY*( 4) C   4           s( 18.26%)p 0.81( 14.76%)d 3.67( 66.97%)
                                           -0.0000  0.0121  0.4264  0.0262 -0.0000
                                           -0.0000  0.0288 -0.0790 -0.0111  0.3747
                                            0.0000 -0.0000  0.4779  0.4723 -0.4672
    57. (0.00026) RY*( 5) C   4           s( 79.96%)p 0.01(  1.15%)d 0.24( 18.89%)
                                           -0.0000 -0.0028  0.8929  0.0481 -0.0000
                                           -0.0000 -0.0104  0.0873 -0.0156 -0.0594
                                            0.0000 -0.0000 -0.2732 -0.2729  0.1995
    58. (0.00022) RY*( 6) C   4           s(  0.00%)p 1.00( 24.71%)d 3.05( 75.29%)
                                           -0.0000  0.0000  0.0000 -0.0000  0.0141
                                           -0.4969 -0.0000 -0.0000  0.0000 -0.0000
                                            0.8652 -0.0651  0.0000  0.0000  0.0000
    59. (0.00003) RY*( 7) C   4           s(  1.02%)p 6.28(  6.39%)d90.90( 92.59%)
    60. (0.00002) RY*( 8) C   4           s(  0.00%)p 1.00(  0.37%)d99.99( 99.63%)
    61. (0.00000) RY*( 9) C   4           s( 98.92%)p 0.00(  0.18%)d 0.01(  0.90%)
    62. (0.00001) RY*(10) C   4           s(  0.27%)p 7.18(  1.98%)d99.99( 97.75%)
    63. (0.00125) RY*( 1) C   5           s(  3.12%)p22.98( 71.81%)d 8.02( 25.06%)
                                            0.0000 -0.0220  0.1405 -0.1049 -0.0275
                                           -0.3434 -0.0274 -0.2158 -0.0290  0.7425
                                           -0.3074  0.0092  0.3541 -0.0692  0.1609
    64. (0.00100) RY*( 2) C   5           s(  4.87%)p16.22( 79.01%)d 3.31( 16.11%)
                                            0.0000 -0.0225  0.2194 -0.0086 -0.0485
                                            0.2476 -0.0001 -0.8226  0.0089 -0.2231
                                           -0.3557  0.0098 -0.1320  0.0597 -0.1164
    65. (0.00083) RY*( 3) C   5           s( 10.76%)p 6.84( 73.56%)d 1.46( 15.68%)
                                            0.0000 -0.0355  0.3155 -0.0824 -0.0287
                                           -0.7176 -0.0448  0.0937  0.0151 -0.4569
                                           -0.2515 -0.0068 -0.1781 -0.0875  0.2328
    66. (0.00050) RY*( 4) C   5           s( 39.48%)p 0.87( 34.17%)d 0.67( 26.35%)
                                           -0.0000  0.0455  0.6264  0.0172  0.0060
                                            0.4398  0.0005  0.3560 -0.0056 -0.1466
                                           -0.2495  0.0433  0.4248 -0.0394  0.1320
    67. (0.00021) RY*( 5) C   5           s( 43.39%)p 0.19(  8.07%)d 1.12( 48.54%)
                                            0.0000 -0.0198  0.6337  0.1787 -0.0231
                                           -0.0732 -0.0081 -0.1401 -0.0065  0.2346
                                            0.6355 -0.0119 -0.2799  0.0513 -0.0201
    68. (0.00012) RY*( 6) C   5           s(  0.98%)p23.91( 23.44%)d77.08( 75.58%)
                                           -0.0000  0.0301  0.0891 -0.0311  0.0140
                                            0.1943 -0.0023  0.2968 -0.0236  0.3283
                                           -0.4271  0.1741 -0.7322 -0.0717 -0.0436
    69. (0.00013) RY*( 7) C   5           s(  4.09%)p 1.97(  8.06%)d21.49( 87.85%)
                                            0.0000 -0.0155  0.1292  0.1548  0.0046
                                           -0.2377 -0.0157  0.1535  0.0021  0.0160
                                           -0.1692 -0.0297  0.1270  0.3125 -0.8575
    70. (0.00000) RY*( 8) C   5           s( 92.98%)p 0.00(  0.23%)d 0.07(  6.79%)
    71. (0.00001) RY*( 9) C   5           s(  0.61%)p 0.77(  0.47%)d99.99( 98.93%)
    72. (0.00001) RY*(10) C   5           s(  0.14%)p 9.28(  1.29%)d99.99( 98.57%)
    73. (0.00057) RY*( 1) H   6           s( 98.86%)p 0.01(  1.14%)
                                           -0.0021  0.9943 -0.0971 -0.0259  0.0363
    74. (0.00001) RY*( 2) H   6           s(  1.00%)p99.46( 99.00%)
    75. (0.00001) RY*( 3) H   6           s(  0.10%)p99.99( 99.90%)
    76. (0.00002) RY*( 4) H   6           s(  0.13%)p99.99( 99.87%)
    77. (0.00169) RY*( 1) C   7           s(  4.70%)p14.99( 70.53%)d 5.26( 24.76%)
                                            0.0000 -0.0010  0.2061 -0.0677  0.0190
                                            0.0730  0.0134 -0.0116 -0.0130  0.8361
                                           -0.2378  0.0045 -0.4124 -0.0353  0.1403
    78. (0.00102) RY*( 2) C   7           s(  6.15%)p12.14( 74.65%)d 3.12( 19.20%)
                                           -0.0000 -0.0295  0.2454 -0.0202  0.0529
                                           -0.1203  0.0093  0.8468  0.0004 -0.1101
                                           -0.4179 -0.0183  0.0631  0.0612 -0.0966
    79. (0.00077) RY*( 3) C   7           s(  3.38%)p25.51( 86.35%)d 3.03( 10.27%)
                                           -0.0000 -0.0512  0.1487 -0.0955  0.0318
                                            0.9190  0.0478  0.0114  0.0077 -0.1245
                                           -0.1460  0.0149  0.1669 -0.0937  0.2110
    80. (0.00043) RY*( 4) C   7           s( 63.33%)p 0.45( 28.27%)d 0.13(  8.40%)
                                           -0.0000  0.0231  0.7929  0.0642  0.0074
                                           -0.1599  0.0123 -0.3687  0.0147 -0.3475
                                           -0.1861  0.0019 -0.2188  0.0172  0.0347
    81. (0.00018) RY*( 5) C   7           s( 16.17%)p 0.67( 10.83%)d 4.52( 73.00%)
                                            0.0000 -0.0034  0.3990  0.0493  0.0182
                                           -0.1365 -0.0048  0.2005 -0.0068  0.2216
                                            0.5685 -0.0347  0.4433 -0.1468  0.4331
    82. (0.00012) RY*( 6) C   7           s(  0.40%)p44.48( 17.99%)d99.99( 81.61%)
                                            0.0000  0.0239  0.0448 -0.0383 -0.0139
                                           -0.1311  0.0037 -0.3112 -0.0121  0.2559
                                           -0.4729 -0.1013  0.7350 -0.0021 -0.2048
    83. (0.00007) RY*( 7) C   7           s( 12.37%)p 0.83( 10.28%)d 6.26( 77.35%)
    84. (0.00000) RY*( 8) C   7           s( 93.10%)p 0.00(  0.26%)d 0.07(  6.64%)
    85. (0.00001) RY*( 9) C   7           s(  0.23%)p 1.88(  0.44%)d99.99( 99.32%)
    86. (0.00001) RY*(10) C   7           s(  0.53%)p 1.06(  0.56%)d99.99( 98.91%)
    87. (0.00045) RY*( 1) H   8           s( 99.02%)p 0.01(  0.98%)
                                           -0.0019  0.9951  0.0884  0.0139 -0.0424
    88. (0.00002) RY*( 2) H   8           s(  0.41%)p99.99( 99.59%)
    89. (0.00001) RY*( 3) H   8           s(  0.07%)p99.99( 99.93%)
    90. (0.00001) RY*( 4) H   8           s(  0.59%)p99.99( 99.41%)
    91. (0.00120) RY*( 1) C   9           s(  2.10%)p42.24( 88.57%)d 4.45(  9.33%)
                                           -0.0000  0.0684 -0.0886  0.0918 -0.0000
                                            0.0000 -0.0268 -0.6740 -0.0673 -0.6529
                                           -0.0000  0.0000  0.2614 -0.0880  0.1312
    92. (0.00078) RY*( 2) C   9           s(  0.00%)p 1.00( 78.26%)d 0.28( 21.74%)
                                           -0.0000 -0.0000 -0.0000  0.0000 -0.0219
                                            0.8844 -0.0000 -0.0000  0.0000 -0.0000
                                           -0.4656  0.0237 -0.0000 -0.0000 -0.0000
    93. (0.00078) RY*( 3) C   9           s(  0.18%)p99.99( 80.82%)d99.99( 19.00%)
                                            0.0000  0.0123 -0.0285  0.0290 -0.0000
                                            0.0000 -0.0323  0.6434  0.0042 -0.6270
                                            0.0000  0.0000 -0.1737 -0.2161  0.3364
    94. (0.00049) RY*( 4) C   9           s( 95.71%)p 0.02(  2.36%)d 0.02(  1.93%)
                                            0.0000  0.0077  0.9772  0.0458 -0.0000
                                           -0.0000  0.0137 -0.0352  0.0320 -0.1454
                                            0.0000  0.0000 -0.0538  0.0619 -0.1123
    95. (0.00026) RY*( 5) C   9           s(  1.15%)p15.80( 18.15%)d70.25( 80.70%)
                                           -0.0000 -0.0053  0.1051 -0.0206 -0.0000
                                           -0.0000  0.0212 -0.3106 -0.0043  0.2908
                                            0.0000 -0.0000 -0.4858 -0.4162  0.6307
    96. (0.00019) RY*( 6) C   9           s(  0.00%)p 1.00( 21.65%)d 3.62( 78.35%)
                                           -0.0000  0.0000 -0.0000  0.0000 -0.0211
                                            0.4649  0.0000 -0.0000 -0.0000 -0.0000
                                            0.8783 -0.1100 -0.0000  0.0000 -0.0000
    97. (0.00006) RY*( 7) C   9           s(  6.42%)p 1.35(  8.65%)d13.24( 84.93%)
    98. (0.00002) RY*( 8) C   9           s(  3.35%)p 0.37(  1.23%)d28.45( 95.42%)
    99. (0.00002) RY*( 9) C   9           s(  0.00%)p 1.00(  0.30%)d99.99( 99.70%)
   100. (0.00000) RY*(10) C   9           s( 91.56%)p 0.00(  0.07%)d 0.09(  8.37%)
   101. (0.00026) RY*( 1) H  10           s( 99.74%)p 0.00(  0.26%)
                                           -0.0049  0.9987  0.0000  0.0288  0.0416
   102. (0.00002) RY*( 2) H  10           s(  0.00%)p 1.00(100.00%)
   103. (0.00001) RY*( 3) H  10           s(  0.11%)p99.99( 99.89%)
   104. (0.00001) RY*( 4) H  10           s(  0.23%)p99.99( 99.77%)
   105. (0.00125) RY*( 1) C  11           s(  3.12%)p22.98( 71.81%)d 8.02( 25.06%)
                                            0.0000 -0.0220  0.1405 -0.1049  0.0275
                                            0.3434 -0.0274 -0.2158 -0.0290  0.7425
                                            0.3074 -0.0092  0.3541 -0.0692  0.1609
   106. (0.00100) RY*( 2) C  11           s(  4.87%)p16.22( 79.01%)d 3.31( 16.11%)
                                            0.0000 -0.0225  0.2194 -0.0086  0.0485
                                           -0.2476 -0.0001 -0.8226  0.0089 -0.2231
                                            0.3557 -0.0098 -0.1320  0.0597 -0.1164
   107. (0.00083) RY*( 3) C  11           s( 10.76%)p 6.84( 73.56%)d 1.46( 15.68%)
                                            0.0000 -0.0355  0.3155 -0.0824  0.0287
                                            0.7176 -0.0448  0.0937  0.0151 -0.4569
                                            0.2515  0.0068 -0.1781 -0.0875  0.2328
   108. (0.00050) RY*( 4) C  11           s( 39.48%)p 0.87( 34.17%)d 0.67( 26.35%)
                                           -0.0000  0.0455  0.6264  0.0172 -0.0060
                                           -0.4398  0.0005  0.3560 -0.0056 -0.1466
                                            0.2495 -0.0433  0.4248 -0.0394  0.1320
   109. (0.00021) RY*( 5) C  11           s( 43.39%)p 0.19(  8.07%)d 1.12( 48.54%)
                                            0.0000 -0.0198  0.6337  0.1787  0.0231
                                            0.0732 -0.0081 -0.1401 -0.0065  0.2346
                                           -0.6355  0.0119 -0.2799  0.0513 -0.0201
   110. (0.00012) RY*( 6) C  11           s(  0.98%)p23.91( 23.44%)d77.08( 75.58%)
                                           -0.0000  0.0301  0.0891 -0.0311 -0.0140
                                           -0.1943 -0.0023  0.2968 -0.0236  0.3283
                                            0.4271 -0.1741 -0.7322 -0.0717 -0.0436
   111. (0.00013) RY*( 7) C  11           s(  4.09%)p 1.97(  8.06%)d21.49( 87.85%)
                                            0.0000 -0.0155  0.1292  0.1548 -0.0046
                                            0.2377 -0.0157  0.1535  0.0021  0.0160
                                            0.1692  0.0297  0.1270  0.3125 -0.8575
   112. (0.00000) RY*( 8) C  11           s( 92.98%)p 0.00(  0.23%)d 0.07(  6.79%)
   113. (0.00001) RY*( 9) C  11           s(  0.61%)p 0.77(  0.47%)d99.99( 98.93%)
   114. (0.00001) RY*(10) C  11           s(  0.14%)p 9.28(  1.29%)d99.99( 98.57%)
   115. (0.00057) RY*( 1) H  12           s( 98.86%)p 0.01(  1.14%)
                                           -0.0021  0.9943  0.0971 -0.0259  0.0363
   116. (0.00001) RY*( 2) H  12           s(  1.00%)p99.46( 99.00%)
   117. (0.00001) RY*( 3) H  12           s(  0.10%)p99.99( 99.90%)
   118. (0.00002) RY*( 4) H  12           s(  0.13%)p99.99( 99.87%)
   119. (0.00121) RY*( 1) C  13           s(  1.41%)p56.93( 80.27%)d13.00( 18.32%)
                                           -0.0000  0.0310  0.1114  0.0271  0.0000
                                            0.0000 -0.0120  0.8922 -0.0277  0.0752
                                           -0.0000 -0.0000 -0.1886  0.1840 -0.3373
   120. (0.00092) RY*( 2) C  13           s(  3.55%)p18.94( 67.21%)d 8.24( 29.24%)
                                           -0.0000  0.0562 -0.1209  0.1331  0.0000
                                            0.0000  0.0391  0.2331 -0.0556 -0.7830
                                           -0.0000 -0.0000 -0.2370 -0.2248  0.4310
   121. (0.00078) RY*( 3) C  13           s(  0.00%)p 1.00( 74.95%)d 0.33( 25.05%)
                                           -0.0000 -0.0000 -0.0000  0.0000 -0.0219
                                            0.8655  0.0000  0.0000  0.0000 -0.0000
                                            0.5000  0.0232  0.0000 -0.0000 -0.0000
   122. (0.00050) RY*( 4) C  13           s( 85.35%)p 0.12( 10.08%)d 0.05(  4.57%)
                                            0.0000  0.0121  0.9231  0.0344 -0.0000
                                           -0.0000 -0.0069 -0.1050  0.0341 -0.2976
                                            0.0000  0.0000  0.1756  0.0378 -0.1157
   123. (0.00027) RY*( 5) C  13           s(  2.58%)p 9.80( 25.24%)d28.02( 72.19%)
                                           -0.0000 -0.0059  0.1533 -0.0472  0.0000
                                            0.0000 -0.0270  0.3530 -0.0046  0.3564
                                           -0.0000 -0.0000  0.4815 -0.4076  0.5691
   124. (0.00019) RY*( 6) C  13           s(  0.00%)p 1.00( 24.86%)d 3.02( 75.14%)
                                            0.0000  0.0000  0.0000 -0.0000  0.0243
                                           -0.4980 -0.0000 -0.0000 -0.0000  0.0000
                                            0.8572  0.1290 -0.0000  0.0000  0.0000
   125. (0.00006) RY*( 7) C  13           s( 13.01%)p 1.27( 16.46%)d 5.42( 70.53%)
   126. (0.00002) RY*( 8) C  13           s(  0.63%)p 0.54(  0.34%)d99.99( 99.04%)
   127. (0.00002) RY*( 9) C  13           s(  0.00%)p 1.00(  0.41%)d99.99( 99.59%)
   128. (0.00000) RY*(10) C  13           s( 93.89%)p 0.00(  0.32%)d 0.06(  5.80%)
   129. (0.00049) RY*( 1) H  14           s( 98.51%)p 0.02(  1.49%)
                                            0.0016  0.9925  0.0000 -0.1220 -0.0002
   130. (0.00001) RY*( 2) H  14           s(  0.00%)p 1.00(100.00%)
   131. (0.00001) RY*( 3) H  14           s(  1.52%)p64.91( 98.48%)
   132. (0.00001) RY*( 4) H  14           s(  0.05%)p99.99( 99.95%)
   133. (0.01171) BD*( 1) C   1 - H   2  
                ( 37.23%)   0.6102* C   1 s( 31.50%)p 2.17( 68.43%)d 0.00(  0.07%)
                                            0.0001  0.5603 -0.0324 -0.0002 -0.6438
                                            0.0070  0.5188 -0.0093  0.0222 -0.0044
                                           -0.0225  0.0003  0.0011  0.0038 -0.0119
                ( 62.77%)  -0.7923* H   2 s( 99.91%)p 0.00(  0.09%)
                                            0.9995  0.0042  0.0224 -0.0196  0.0014
   134. (0.00762) BD*( 1) C   1 - C   3  
                ( 47.60%)   0.6899* C   1 s( 21.08%)p 3.74( 78.76%)d 0.01(  0.16%)
                                            0.0001 -0.4586 -0.0204  0.0019 -0.4861
                                            0.0342 -0.1416 -0.0419  0.7267  0.0135
                                           -0.0030  0.0345  0.0039 -0.0166 -0.0102
                ( 52.40%)  -0.7239* C   3 s( 33.07%)p 2.02( 66.71%)d 0.01(  0.22%)
                                            0.0001 -0.5750 -0.0106  0.0013  0.7060
                                            0.0139 -0.3605 -0.0198 -0.1951  0.0086
                                            0.0012  0.0379 -0.0140 -0.0241  0.0014
   135. (0.00096) BD*( 1) C   1 - C   5  
                ( 49.67%)   0.7048* C   1 s( 24.99%)p 2.99( 74.86%)d 0.01(  0.15%)
                                            0.0002 -0.4997 -0.0151 -0.0010  0.2357
                                            0.0611  0.8301 -0.0138  0.0009 -0.0000
                                           -0.0048  0.0003  0.0007  0.0322  0.0203
                ( 50.33%)  -0.7094* C   5 s( 24.52%)p 3.07( 75.33%)d 0.01(  0.15%)
                                           -0.0001 -0.4950 -0.0152 -0.0002  0.2425
                                            0.0620 -0.8309  0.0116 -0.0093 -0.0003
                                            0.0052  0.0007 -0.0009  0.0333  0.0190
   136. (0.00189) BD*( 1) C   1 - C   9  
                ( 49.67%)   0.7048* C   1 s( 22.05%)p 3.53( 77.79%)d 0.01(  0.15%)
                                            0.0006 -0.4694 -0.0146 -0.0015 -0.5368
                                            0.0334 -0.1321 -0.0497 -0.6845 -0.0178
                                            0.0015 -0.0329 -0.0025 -0.0206 -0.0031
                ( 50.33%)  -0.7094* C   9 s( 22.77%)p 3.39( 77.09%)d 0.01(  0.15%)
                                           -0.0004 -0.4768 -0.0183  0.0006  0.7061
                                            0.0197 -0.1601 -0.0470  0.4922 -0.0432
                                            0.0025 -0.0323 -0.0022 -0.0185 -0.0093
   137. (0.00087) BD*( 1) C   3 - C   4  
                ( 52.53%)   0.7248* C   3 s( 32.63%)p 2.06( 67.17%)d 0.01(  0.20%)
                                           -0.0000  0.5711 -0.0086  0.0016  0.0000
                                            0.0000 -0.7852 -0.0290 -0.2267 -0.0543
                                            0.0000  0.0000 -0.0017 -0.0373 -0.0255
                ( 47.47%)  -0.6890* C   4 s( 31.21%)p 2.20( 68.63%)d 0.00(  0.15%)
                                           -0.0002  0.5586 -0.0048  0.0013  0.0000
                                            0.0000  0.8019  0.0188 -0.2009 -0.0515
                                           -0.0000  0.0000  0.0049 -0.0369 -0.0124
   138. (0.00762) BD*( 1) C   3 - C   7  
                ( 52.40%)   0.7239* C   3 s( 33.07%)p 2.02( 66.71%)d 0.01(  0.22%)
                                           -0.0001  0.5750  0.0106 -0.0013  0.7060
                                            0.0139  0.3605  0.0198  0.1951 -0.0086
                                            0.0012  0.0379  0.0140  0.0241 -0.0014
                ( 47.60%)  -0.6899* C   7 s( 21.08%)p 3.74( 78.76%)d 0.01(  0.16%)
                                           -0.0001  0.4586  0.0204 -0.0019 -0.4861
                                            0.0342  0.1416  0.0419 -0.7267 -0.0135
                                           -0.0030  0.0345 -0.0039  0.0166  0.0102
   139. (0.00324) BD*( 1) C   4 - C   5  
                ( 51.27%)   0.7160* C   4 s( 22.81%)p 3.38( 77.02%)d 0.01(  0.17%)
                                           -0.0011  0.4773  0.0149 -0.0003 -0.7061
                                           -0.0141 -0.2149 -0.0266  0.4725 -0.0350
                                            0.0008 -0.0341  0.0142  0.0167  0.0093
                ( 48.73%)  -0.6981* C   5 s( 20.76%)p 3.81( 79.08%)d 0.01(  0.16%)
                                            0.0003  0.4555  0.0114 -0.0001  0.5264
                                           -0.0367 -0.1126 -0.0523 -0.7043 -0.0283
                                            0.0045 -0.0344 -0.0033  0.0194  0.0038
   140. (0.00324) BD*( 1) C   4 - C  11  
                ( 51.27%)   0.7160* C   4 s( 22.81%)p 3.38( 77.02%)d 0.01(  0.17%)
                                           -0.0011  0.4773  0.0149 -0.0003  0.7061
                                            0.0141 -0.2149 -0.0266  0.4725 -0.0350
                                           -0.0008  0.0341  0.0142  0.0167  0.0093
                ( 48.73%)  -0.6981* C  11 s( 20.76%)p 3.81( 79.08%)d 0.01(  0.16%)
                                            0.0003  0.4555  0.0114 -0.0001 -0.5264
                                            0.0367 -0.1126 -0.0523 -0.7043 -0.0283
                                           -0.0045  0.0344 -0.0033  0.0194  0.0038
   141. (0.01310) BD*( 1) C   5 - H   6  
                ( 37.35%)   0.6112* C   5 s( 32.75%)p 2.05( 67.19%)d 0.00(  0.07%)
                                           -0.0000  0.5713 -0.0322  0.0001 -0.6307
                                            0.0056 -0.5230  0.0076 -0.0193 -0.0031
                                            0.0228 -0.0003 -0.0000  0.0042 -0.0122
                ( 62.65%)  -0.7915* H   6 s( 99.91%)p 0.00(  0.09%)
                                            0.9995  0.0049  0.0227  0.0195 -0.0010
   142. (0.00160) BD*( 1) C   5 - C  13  
                ( 50.08%)   0.7076* C   5 s( 21.55%)p 3.63( 78.29%)d 0.01(  0.16%)
                                           -0.0002  0.4639  0.0177  0.0002  0.5106
                                           -0.0318 -0.1376 -0.0448  0.7069  0.0231
                                           -0.0020  0.0344 -0.0006  0.0186  0.0085
                ( 49.92%)  -0.7066* C  13 s( 23.44%)p 3.26( 76.40%)d 0.01(  0.15%)
                                            0.0001  0.4838  0.0186 -0.0007 -0.7060
                                           -0.0206 -0.1669 -0.0427 -0.4834  0.0414
                                            0.0031  0.0331 -0.0006  0.0207  0.0040
   143. (0.01171) BD*( 1) C   7 - H   8  
                ( 37.23%)   0.6102* C   7 s( 31.50%)p 2.17( 68.43%)d 0.00(  0.07%)
                                           -0.0001 -0.5603  0.0324  0.0002 -0.6438
                                            0.0070 -0.5188  0.0093 -0.0222  0.0044
                                           -0.0225  0.0003 -0.0011 -0.0038  0.0119
                ( 62.77%)  -0.7923* H   8 s( 99.91%)p 0.00(  0.09%)
                                           -0.9995 -0.0042  0.0224  0.0196 -0.0014
   144. (0.00189) BD*( 1) C   7 - C   9  
                ( 49.67%)   0.7048* C   7 s( 22.05%)p 3.53( 77.79%)d 0.01(  0.15%)
                                            0.0006 -0.4694 -0.0146 -0.0015  0.5368
                                           -0.0334 -0.1321 -0.0497 -0.6845 -0.0178
                                           -0.0015  0.0329 -0.0025 -0.0206 -0.0031
                ( 50.33%)  -0.7094* C   9 s( 22.77%)p 3.39( 77.09%)d 0.01(  0.15%)
                                           -0.0004 -0.4768 -0.0183  0.0006 -0.7061
                                           -0.0197 -0.1601 -0.0470  0.4922 -0.0432
                                           -0.0025  0.0323 -0.0022 -0.0185 -0.0093
   145. (0.00096) BD*( 1) C   7 - C  11  
                ( 49.67%)   0.7048* C   7 s( 24.99%)p 2.99( 74.86%)d 0.01(  0.15%)
                                            0.0002 -0.4997 -0.0151 -0.0010 -0.2357
                                           -0.0611  0.8301 -0.0138  0.0009 -0.0000
                                            0.0048 -0.0003  0.0007  0.0322  0.0203
                ( 50.33%)  -0.7094* C  11 s( 24.52%)p 3.07( 75.33%)d 0.01(  0.15%)
                                           -0.0001 -0.4950 -0.0152 -0.0002 -0.2425
                                           -0.0620 -0.8309  0.0116 -0.0093 -0.0003
                                           -0.0052 -0.0007 -0.0009  0.0333  0.0190
   146. (0.00829) BD*( 1) C   9 - H  10  
                ( 36.66%)   0.6054* C   9 s( 30.66%)p 2.26( 69.28%)d 0.00(  0.06%)
                                            0.0001 -0.5527  0.0323 -0.0004 -0.0000
                                           -0.0000 -0.4711  0.0058 -0.6861  0.0101
                                            0.0000 -0.0000 -0.0207  0.0073 -0.0118
                ( 63.34%)  -0.7959* H  10 s( 99.91%)p 0.00(  0.09%)
                                           -0.9995 -0.0063 -0.0000  0.0162  0.0245
   147. (0.00141) BD*( 1) C   9 - C  13  
                ( 50.14%)   0.7081* C   9 s( 23.35%)p 3.28( 76.49%)d 0.01(  0.16%)
                                           -0.0001  0.4831  0.0109  0.0013  0.0000
                                            0.0000 -0.8502  0.0037  0.1960  0.0608
                                           -0.0000  0.0000 -0.0014 -0.0352 -0.0183
                ( 49.86%)  -0.7061* C  13 s( 23.24%)p 3.30( 76.60%)d 0.01(  0.16%)
                                           -0.0001  0.4820  0.0110  0.0011  0.0000
                                            0.0000  0.8516 -0.0049  0.1927  0.0608
                                           -0.0000 -0.0000  0.0010 -0.0354 -0.0172
   148. (0.01310) BD*( 1) C  11 - H  12  
                ( 37.35%)   0.6112* C  11 s( 32.75%)p 2.05( 67.19%)d 0.00(  0.07%)
                                            0.0000 -0.5713  0.0322 -0.0001 -0.6307
                                            0.0056  0.5230 -0.0076  0.0193  0.0031
                                            0.0228 -0.0003  0.0000 -0.0042  0.0122
                ( 62.65%)  -0.7915* H  12 s( 99.91%)p 0.00(  0.09%)
                                           -0.9995 -0.0049  0.0227 -0.0195  0.0010
   149. (0.00160) BD*( 1) C  11 - C  13  
                ( 50.08%)   0.7076* C  11 s( 21.55%)p 3.63( 78.29%)d 0.01(  0.16%)
                                           -0.0002  0.4639  0.0177  0.0002 -0.5106
                                            0.0318 -0.1376 -0.0448  0.7069  0.0231
                                            0.0020 -0.0344 -0.0006  0.0186  0.0085
                ( 49.92%)  -0.7066* C  13 s( 23.44%)p 3.26( 76.40%)d 0.01(  0.15%)
                                            0.0001  0.4838  0.0186 -0.0007  0.7060
                                            0.0206 -0.1669 -0.0427 -0.4834  0.0414
                                           -0.0031 -0.0331 -0.0006  0.0207  0.0040
   150. (0.01150) BD*( 1) C  13 - H  14  
                ( 37.68%)   0.6139* C  13 s( 29.47%)p 2.39( 70.46%)d 0.00(  0.07%)
                                           -0.0000  0.5418 -0.0335  0.0004  0.0000
                                            0.0000 -0.4638  0.0043  0.6995 -0.0111
                                           -0.0000 -0.0000 -0.0208 -0.0086  0.0139
                ( 62.32%)  -0.7894* H  14 s( 99.92%)p 0.00(  0.08%)
                                            0.9996  0.0005 -0.0000  0.0172 -0.0233


 NHO Directionality and "Bond Bending" (deviations from line of nuclear centers)

         [Thresholds for printing:  angular deviation  >  1.0 degree]
                                    hybrid p-character > 25.0%
                                    orbital occupancy  >  0.10e

                                Line of Centers        Hybrid 1              Hybrid 2
                                ---------------  -------------------   ------------------
                NBO               Theta   Phi    Theta   Phi    Dev    Theta   Phi    Dev
 ========================================================================================
     1. BD (   1) C   1 - H   2    89.8  140.2    88.7  141.3   1.6      --     --    --
     2. BD (   1) C   1 - C   3   130.4  356.0   146.6   22.1  23.5     77.1  152.2  34.5
     3. BD (   1) C   1 - C   5    90.0  270.0    90.1  250.0  20.0     89.4  110.4  20.4
     4. BD (   1) C   1 - C   9    48.4  359.7    37.3   19.9  17.5    120.7  164.1  16.6
     5. BD (   1) C   3 - C   4    90.0  270.0   109.0  270.0  19.0    107.1   90.0  17.1
     6. BD (   1) C   3 - C   7    49.6    4.0    77.1   27.8  34.5    146.6  157.9  23.5
     7. BD (   1) C   4 - C   5    49.6  184.0    60.1  198.5  15.7    144.8  341.4  20.8
     8. BD (   1) C   4 - C  11    49.6  356.0    60.1  341.5  15.7    144.8  198.6  20.8
     9. BD (   1) C   5 - H   6    89.8  219.8    91.6  219.5   1.8      --     --    --
    10. BD (   1) C   5 - C  13    48.4    0.3    35.1  339.2  19.2    120.3  196.1  17.0
    11. BD (   1) C   7 - H   8    89.8   39.8    88.7   38.7   1.6      --     --    --
    12. BD (   1) C   7 - C   9    48.4  180.3    37.3  160.1  17.5    120.7   15.9  16.6
    13. BD (   1) C   7 - C  11    90.0  270.0    90.1  290.0  20.0     89.4   69.6  20.4
    15. BD (   1) C   9 - C  13    90.0  270.0    73.1  270.0  16.9     73.3   90.0  16.7
    16. BD (   1) C  11 - H  12    89.8  320.2    91.6  320.5   1.8      --     --    --
    17. BD (   1) C  11 - C  13    48.4  179.7    35.1  200.8  19.2    120.3  343.9  17.0
    18. BD (   1) C  13 - H  14    34.9  270.0    33.7  270.0   1.2      --     --    --
    27. LP*(   1) C   3             --     --    160.2   90.0   --       --     --    --
    28. LP (   1) C   4             --     --    143.1  270.0   --       --     --    --


 Second Order Perturbation Theory Analysis of Fock Matrix in NBO Basis

     Threshold for printing:   0.25 kcal/mol
                                                                              E(2)  E(j)-E(i) F(i,j)
         Donor NBO (i)                     Acceptor NBO (j)                 kcal/mol   a.u.    a.u. 
 ===================================================================================================

 within unit  1
   1. BD (   1) C   1 - H   2        /136. BD*(   1) C   1 - C   9            0.31    1.28    0.025
   2. BD (   1) C   1 - C   3        / 27. LP*(   1) C   3                    2.23    0.82    0.060
   2. BD (   1) C   1 - C   3        / 53. RY*(   1) C   4                    0.51    1.71    0.037
   2. BD (   1) C   1 - C   3        / 55. RY*(   3) C   4                    0.29    1.95    0.030
   2. BD (   1) C   1 - C   3        / 63. RY*(   1) C   5                    0.26    2.16    0.030
   2. BD (   1) C   1 - C   3        / 77. RY*(   1) C   7                    0.31    1.98    0.031
   2. BD (   1) C   1 - C   3        /133. BD*(   1) C   1 - H   2            0.40    1.46    0.031
   2. BD (   1) C   1 - C   3        /140. BD*(   1) C   4 - C  11            0.72    1.29    0.039
   2. BD (   1) C   1 - C   3        /141. BD*(   1) C   5 - H   6            1.42    1.46    0.058
   2. BD (   1) C   1 - C   3        /143. BD*(   1) C   7 - H   8            0.27    1.46    0.025
   2. BD (   1) C   1 - C   3        /144. BD*(   1) C   7 - C   9            0.31    1.26    0.025
   2. BD (   1) C   1 - C   3        /146. BD*(   1) C   9 - H  10            1.60    1.47    0.061
   3. BD (   1) C   1 - C   5        / 27. LP*(   1) C   3                    4.09    0.86    0.083
   3. BD (   1) C   1 - C   5        /133. BD*(   1) C   1 - H   2            0.50    1.50    0.035
   3. BD (   1) C   1 - C   5        /138. BD*(   1) C   3 - C   7            0.90    1.31    0.043
   3. BD (   1) C   1 - C   5        /140. BD*(   1) C   4 - C  11            0.29    1.33    0.025
   3. BD (   1) C   1 - C   5        /141. BD*(   1) C   5 - H   6            0.47    1.50    0.034
   3. BD (   1) C   1 - C   5        /146. BD*(   1) C   9 - H  10            0.98    1.52    0.049
   3. BD (   1) C   1 - C   5        /150. BD*(   1) C  13 - H  14            0.95    1.51    0.048
   4. BD (   1) C   1 - C   9        / 27. LP*(   1) C   3                   15.35    0.83    0.155
   4. BD (   1) C   1 - C   9        / 45. RY*(   3) C   3                    0.30    2.22    0.033
   4. BD (   1) C   1 - C   9        / 65. RY*(   3) C   5                    0.34    2.29    0.036
   4. BD (   1) C   1 - C   9        /133. BD*(   1) C   1 - H   2            0.40    1.47    0.031
   4. BD (   1) C   1 - C   9        /141. BD*(   1) C   5 - H   6            1.81    1.47    0.066
   4. BD (   1) C   1 - C   9        /143. BD*(   1) C   7 - H   8            0.81    1.47    0.044
   4. BD (   1) C   1 - C   9        /146. BD*(   1) C   9 - H  10            0.32    1.48    0.028
   4. BD (   1) C   1 - C   9        /150. BD*(   1) C  13 - H  14            1.54    1.48    0.061
   5. BD (   1) C   3 - C   4        / 27. LP*(   1) C   3                    0.82    1.00    0.040
   5. BD (   1) C   3 - C   4        / 30. RY*(   2) C   1                    0.36    2.41    0.037
   5. BD (   1) C   3 - C   4        / 64. RY*(   2) C   5                    0.43    2.22    0.039
   5. BD (   1) C   3 - C   4        / 78. RY*(   2) C   7                    0.36    2.41    0.037
   5. BD (   1) C   3 - C   4        /106. RY*(   2) C  11                    0.43    2.22    0.039
   5. BD (   1) C   3 - C   4        /133. BD*(   1) C   1 - H   2            1.70    1.63    0.067
   5. BD (   1) C   3 - C   4        /139. BD*(   1) C   4 - C   5            0.30    1.46    0.026
   5. BD (   1) C   3 - C   4        /140. BD*(   1) C   4 - C  11            0.30    1.46    0.026
   5. BD (   1) C   3 - C   4        /141. BD*(   1) C   5 - H   6            1.78    1.63    0.068
   5. BD (   1) C   3 - C   4        /143. BD*(   1) C   7 - H   8            1.70    1.63    0.067
   5. BD (   1) C   3 - C   4        /148. BD*(   1) C  11 - H  12            1.78    1.63    0.068
   6. BD (   1) C   3 - C   7        / 27. LP*(   1) C   3                    2.23    0.82    0.060
   6. BD (   1) C   3 - C   7        / 29. RY*(   1) C   1                    0.31    1.98    0.031
   6. BD (   1) C   3 - C   7        / 53. RY*(   1) C   4                    0.51    1.71    0.037
   6. BD (   1) C   3 - C   7        / 55. RY*(   3) C   4                    0.29    1.95    0.030
   6. BD (   1) C   3 - C   7        /105. RY*(   1) C  11                    0.26    2.16    0.030
   6. BD (   1) C   3 - C   7        /133. BD*(   1) C   1 - H   2            0.27    1.46    0.025
   6. BD (   1) C   3 - C   7        /136. BD*(   1) C   1 - C   9            0.31    1.26    0.025
   6. BD (   1) C   3 - C   7        /139. BD*(   1) C   4 - C   5            0.72    1.29    0.039
   6. BD (   1) C   3 - C   7        /143. BD*(   1) C   7 - H   8            0.40    1.46    0.031
   6. BD (   1) C   3 - C   7        /146. BD*(   1) C   9 - H  10            1.60    1.47    0.061
   6. BD (   1) C   3 - C   7        /148. BD*(   1) C  11 - H  12            1.42    1.46    0.058
   7. BD (   1) C   4 - C   5        / 27. LP*(   1) C   3                    8.32    0.83    0.114
   7. BD (   1) C   4 - C   5        / 29. RY*(   1) C   1                    0.29    1.98    0.031
   7. BD (   1) C   4 - C   5        / 44. RY*(   2) C   3                    0.31    1.99    0.032
   7. BD (   1) C   4 - C   5        /120. RY*(   2) C  13                    0.25    2.65    0.033
   7. BD (   1) C   4 - C   5        /133. BD*(   1) C   1 - H   2            2.22    1.47    0.073
   7. BD (   1) C   4 - C   5        /138. BD*(   1) C   3 - C   7            1.27    1.28    0.051
   7. BD (   1) C   4 - C   5        /141. BD*(   1) C   5 - H   6            0.50    1.47    0.035
   7. BD (   1) C   4 - C   5        /142. BD*(   1) C   5 - C  13            0.26    1.27    0.023
   7. BD (   1) C   4 - C   5        /148. BD*(   1) C  11 - H  12            0.83    1.47    0.044
   7. BD (   1) C   4 - C   5        /150. BD*(   1) C  13 - H  14            2.61    1.47    0.079
   8. BD (   1) C   4 - C  11        / 27. LP*(   1) C   3                    8.32    0.83    0.114
   8. BD (   1) C   4 - C  11        / 44. RY*(   2) C   3                    0.31    1.99    0.032
   8. BD (   1) C   4 - C  11        / 77. RY*(   1) C   7                    0.29    1.98    0.031
   8. BD (   1) C   4 - C  11        /120. RY*(   2) C  13                    0.25    2.65    0.033
   8. BD (   1) C   4 - C  11        /134. BD*(   1) C   1 - C   3            1.27    1.28    0.051
   8. BD (   1) C   4 - C  11        /141. BD*(   1) C   5 - H   6            0.83    1.47    0.044
   8. BD (   1) C   4 - C  11        /143. BD*(   1) C   7 - H   8            2.22    1.47    0.073
   8. BD (   1) C   4 - C  11        /148. BD*(   1) C  11 - H  12            0.50    1.47    0.035
   8. BD (   1) C   4 - C  11        /149. BD*(   1) C  11 - C  13            0.26    1.27    0.023
   8. BD (   1) C   4 - C  11        /150. BD*(   1) C  13 - H  14            2.61    1.47    0.079
   9. BD (   1) C   5 - H   6        / 54. RY*(   2) C   4                    0.26    1.80    0.028
   9. BD (   1) C   5 - H   6        /139. BD*(   1) C   4 - C   5            0.40    1.31    0.029
  10. BD (   1) C   5 - C  13        / 31. RY*(   3) C   1                    0.26    2.24    0.030
  10. BD (   1) C   5 - C  13        / 54. RY*(   2) C   4                    0.25    1.80    0.027
  10. BD (   1) C   5 - C  13        /133. BD*(   1) C   1 - H   2            1.55    1.48    0.061
  10. BD (   1) C   5 - C  13        /139. BD*(   1) C   4 - C   5            0.41    1.31    0.029
  10. BD (   1) C   5 - C  13        /141. BD*(   1) C   5 - H   6            0.41    1.48    0.031
  10. BD (   1) C   5 - C  13        /146. BD*(   1) C   9 - H  10            1.47    1.49    0.059
  10. BD (   1) C   5 - C  13        /148. BD*(   1) C  11 - H  12            0.69    1.48    0.040
  10. BD (   1) C   5 - C  13        /150. BD*(   1) C  13 - H  14            0.32    1.48    0.028
  11. BD (   1) C   7 - H   8        /144. BD*(   1) C   7 - C   9            0.31    1.28    0.025
  12. BD (   1) C   7 - C   9        / 27. LP*(   1) C   3                   15.35    0.83    0.155
  12. BD (   1) C   7 - C   9        / 45. RY*(   3) C   3                    0.30    2.22    0.033
  12. BD (   1) C   7 - C   9        /107. RY*(   3) C  11                    0.34    2.29    0.036
  12. BD (   1) C   7 - C   9        /133. BD*(   1) C   1 - H   2            0.81    1.47    0.044
  12. BD (   1) C   7 - C   9        /143. BD*(   1) C   7 - H   8            0.40    1.47    0.031
  12. BD (   1) C   7 - C   9        /146. BD*(   1) C   9 - H  10            0.32    1.48    0.028
  12. BD (   1) C   7 - C   9        /148. BD*(   1) C  11 - H  12            1.81    1.47    0.066
  12. BD (   1) C   7 - C   9        /150. BD*(   1) C  13 - H  14            1.54    1.48    0.061
  13. BD (   1) C   7 - C  11        / 27. LP*(   1) C   3                    4.09    0.86    0.083
  13. BD (   1) C   7 - C  11        /134. BD*(   1) C   1 - C   3            0.90    1.31    0.043
  13. BD (   1) C   7 - C  11        /139. BD*(   1) C   4 - C   5            0.29    1.33    0.025
  13. BD (   1) C   7 - C  11        /143. BD*(   1) C   7 - H   8            0.50    1.50    0.035
  13. BD (   1) C   7 - C  11        /146. BD*(   1) C   9 - H  10            0.98    1.52    0.049
  13. BD (   1) C   7 - C  11        /148. BD*(   1) C  11 - H  12            0.47    1.50    0.034
  13. BD (   1) C   7 - C  11        /150. BD*(   1) C  13 - H  14            0.95    1.51    0.048
  14. BD (   1) C   9 - H  10        / 27. LP*(   1) C   3                    0.36    0.84    0.024
  14. BD (   1) C   9 - H  10        /147. BD*(   1) C   9 - C  13            0.39    1.32    0.029
  15. BD (   1) C   9 - C  13        / 30. RY*(   2) C   1                    0.36    2.29    0.036
  15. BD (   1) C   9 - C  13        / 64. RY*(   2) C   5                    0.35    2.10    0.034
  15. BD (   1) C   9 - C  13        / 78. RY*(   2) C   7                    0.36    2.29    0.036
  15. BD (   1) C   9 - C  13        /106. RY*(   2) C  11                    0.35    2.10    0.034
  15. BD (   1) C   9 - C  13        /133. BD*(   1) C   1 - H   2            1.48    1.51    0.060
  15. BD (   1) C   9 - C  13        /141. BD*(   1) C   5 - H   6            1.58    1.51    0.062
  15. BD (   1) C   9 - C  13        /143. BD*(   1) C   7 - H   8            1.48    1.51    0.060
  15. BD (   1) C   9 - C  13        /146. BD*(   1) C   9 - H  10            0.55    1.52    0.037
  15. BD (   1) C   9 - C  13        /148. BD*(   1) C  11 - H  12            1.58    1.51    0.062
  15. BD (   1) C   9 - C  13        /150. BD*(   1) C  13 - H  14            0.52    1.51    0.036
  16. BD (   1) C  11 - H  12        / 54. RY*(   2) C   4                    0.26    1.80    0.028
  16. BD (   1) C  11 - H  12        /140. BD*(   1) C   4 - C  11            0.40    1.31    0.029
  17. BD (   1) C  11 - C  13        / 54. RY*(   2) C   4                    0.25    1.80    0.027
  17. BD (   1) C  11 - C  13        / 79. RY*(   3) C   7                    0.26    2.24    0.030
  17. BD (   1) C  11 - C  13        /140. BD*(   1) C   4 - C  11            0.41    1.31    0.029
  17. BD (   1) C  11 - C  13        /141. BD*(   1) C   5 - H   6            0.69    1.48    0.040
  17. BD (   1) C  11 - C  13        /143. BD*(   1) C   7 - H   8            1.55    1.48    0.061
  17. BD (   1) C  11 - C  13        /146. BD*(   1) C   9 - H  10            1.47    1.49    0.059
  17. BD (   1) C  11 - C  13        /148. BD*(   1) C  11 - H  12            0.41    1.48    0.031
  17. BD (   1) C  11 - C  13        /150. BD*(   1) C  13 - H  14            0.32    1.48    0.028
  18. BD (   1) C  13 - H  14        /147. BD*(   1) C   9 - C  13            0.44    1.32    0.031
  19. CR (   1) C   1                / 27. LP*(   1) C   3                    1.76   11.23    0.196
  19. CR (   1) C   1                / 39. RY*(   1) H   2                    0.26   11.80    0.070
  19. CR (   1) C   1                / 44. RY*(   2) C   3                    0.32   12.38    0.080
  19. CR (   1) C   1                / 64. RY*(   2) C   5                    0.41   12.45    0.090
  19. CR (   1) C   1                / 92. RY*(   2) C   9                    0.28   12.28    0.074
  19. CR (   1) C   1                /141. BD*(   1) C   5 - H   6            0.36   11.86    0.083
  20. CR (   1) C   3                / 27. LP*(   1) C   3                    2.09   11.19    0.213
  20. CR (   1) C   3                / 53. RY*(   1) C   4                    1.09   12.08    0.145
  20. CR (   1) C   3                /133. BD*(   1) C   1 - H   2            0.38   11.83    0.085
  20. CR (   1) C   3                /137. BD*(   1) C   3 - C   4            0.37   11.91    0.083
  20. CR (   1) C   3                /143. BD*(   1) C   7 - H   8            0.38   11.83    0.085
  21. CR (   1) C   4                / 27. LP*(   1) C   3                    0.78   11.21    0.131
  21. CR (   1) C   4                / 43. RY*(   1) C   3                    1.26   12.15    0.156
  21. CR (   1) C   4                / 63. RY*(   1) C   5                    0.29   12.55    0.076
  21. CR (   1) C   4                /105. RY*(   1) C  11                    0.29   12.55    0.076
  21. CR (   1) C   4                /137. BD*(   1) C   3 - C   4            0.84   11.93    0.127
  21. CR (   1) C   4                /141. BD*(   1) C   5 - H   6            0.30   11.84    0.075
  21. CR (   1) C   4                /148. BD*(   1) C  11 - H  12            0.30   11.84    0.075
  22. CR (   1) C   5                / 30. RY*(   2) C   1                    0.39   12.64    0.088
  22. CR (   1) C   5                / 55. RY*(   3) C   4                    0.33   12.36    0.080
  22. CR (   1) C   5                / 73. RY*(   1) H   6                    0.26   11.80    0.070
  22. CR (   1) C   5                /121. RY*(   3) C  13                    0.27   12.32    0.073
  22. CR (   1) C   5                /133. BD*(   1) C   1 - H   2            0.36   11.86    0.083
  23. CR (   1) C   7                / 27. LP*(   1) C   3                    1.76   11.23    0.196
  23. CR (   1) C   7                / 44. RY*(   2) C   3                    0.32   12.38    0.080
  23. CR (   1) C   7                / 87. RY*(   1) H   8                    0.26   11.80    0.070
  23. CR (   1) C   7                / 92. RY*(   2) C   9                    0.28   12.28    0.074
  23. CR (   1) C   7                /106. RY*(   2) C  11                    0.41   12.45    0.090
  23. CR (   1) C   7                /148. BD*(   1) C  11 - H  12            0.36   11.86    0.083
  24. CR (   1) C   9                / 27. LP*(   1) C   3                    0.33   11.23    0.085
  24. CR (   1) C   9                / 91. RY*(   1) C   9                    0.34   12.76    0.084
  24. CR (   1) C   9                /101. RY*(   1) H  10                    0.29   11.79    0.073
  24. CR (   1) C   9                /119. RY*(   1) C  13                    0.40   12.29    0.089
  24. CR (   1) C   9                /150. BD*(   1) C  13 - H  14            0.25   11.87    0.070
  25. CR (   1) C  11                / 55. RY*(   3) C   4                    0.33   12.36    0.080
  25. CR (   1) C  11                / 78. RY*(   2) C   7                    0.39   12.64    0.088
  25. CR (   1) C  11                /115. RY*(   1) H  12                    0.26   11.80    0.070
  25. CR (   1) C  11                /121. RY*(   3) C  13                    0.27   12.32    0.073
  25. CR (   1) C  11                /143. BD*(   1) C   7 - H   8            0.36   11.86    0.083
  26. CR (   1) C  13                / 65. RY*(   3) C   5                    0.34   12.69    0.083
  26. CR (   1) C  13                / 93. RY*(   3) C   9                    0.37   12.27    0.086
  26. CR (   1) C  13                /107. RY*(   3) C  11                    0.34   12.69    0.083
  26. CR (   1) C  13                /129. RY*(   1) H  14                    0.26   11.81    0.071
  26. CR (   1) C  13                /146. BD*(   1) C   9 - H  10            0.26   11.88    0.070
  27. LP*(   1) C   3                / 29. RY*(   1) C   1                    0.46    1.15    0.067
  27. LP*(   1) C   3                / 45. RY*(   3) C   3                    0.62    1.39    0.087
  27. LP*(   1) C   3                / 46. RY*(   4) C   3                    0.38    1.76    0.076
  27. LP*(   1) C   3                / 48. RY*(   6) C   3                    0.31    2.11    0.076
  27. LP*(   1) C   3                / 49. RY*(   7) C   3                    0.40    2.45    0.093
  27. LP*(   1) C   3                / 53. RY*(   1) C   4                    0.45    0.89    0.059
  27. LP*(   1) C   3                / 54. RY*(   2) C   4                    0.42    0.96    0.059
  27. LP*(   1) C   3                / 77. RY*(   1) C   7                    0.46    1.15    0.067
  27. LP*(   1) C   3                /133. BD*(   1) C   1 - H   2            1.31    0.64    0.083
  27. LP*(   1) C   3                /134. BD*(   1) C   1 - C   3            4.88    0.45    0.136
  27. LP*(   1) C   3                /136. BD*(   1) C   1 - C   9            0.51    0.44    0.044
  27. LP*(   1) C   3                /137. BD*(   1) C   3 - C   4            0.56    0.72    0.059
  27. LP*(   1) C   3                /138. BD*(   1) C   3 - C   7            4.88    0.45    0.136
  27. LP*(   1) C   3                /139. BD*(   1) C   4 - C   5            1.05    0.47    0.065
  27. LP*(   1) C   3                /140. BD*(   1) C   4 - C  11            1.05    0.47    0.065
  27. LP*(   1) C   3                /143. BD*(   1) C   7 - H   8            1.31    0.64    0.083
  27. LP*(   1) C   3                /144. BD*(   1) C   7 - C   9            0.51    0.44    0.044
  27. LP*(   1) C   3                /146. BD*(   1) C   9 - H  10            0.56    0.65    0.055
  28. LP (   1) C   4                / 27. LP*(   1) C   3                   25.25    0.55    0.155
  28. LP (   1) C   4                / 43. RY*(   1) C   3                    1.46    1.49    0.062
  28. LP (   1) C   4                / 59. RY*(   7) C   4                    0.30    2.78    0.038
  28. LP (   1) C   4                / 63. RY*(   1) C   5                    0.36    1.89    0.035
  28. LP (   1) C   4                /105. RY*(   1) C  11                    0.36    1.89    0.035
  28. LP (   1) C   4                /133. BD*(   1) C   1 - H   2            0.38    1.19    0.028
  28. LP (   1) C   4                /141. BD*(   1) C   5 - H   6            1.19    1.19    0.050
  28. LP (   1) C   4                /143. BD*(   1) C   7 - H   8            0.38    1.19    0.028
  28. LP (   1) C   4                /148. BD*(   1) C  11 - H  12            1.19    1.19    0.050
  28. LP (   1) C   4                /150. BD*(   1) C  13 - H  14            0.46    1.19    0.031


 Natural Bond Orbitals (Summary):

                                                            Principal Delocalizations
           NBO                        Occupancy    Energy   (geminal,vicinal,remote)
 ====================================================================================
 Molecular unit  1  (C8H6)
     1. BD (   1) C   1 - H   2          0.99737    -0.71306  136(g)
     2. BD (   1) C   1 - C   3          0.99227    -0.69425  27(g),146(v),141(v),140(v)
                                                    53(v),133(g),144(v),77(v)
                                                    55(v),143(v),63(v)
     3. BD (   1) C   1 - C   5          0.99264    -0.73549  27(v),146(v),150(v),138(v)
                                                    133(g),141(g),140(v)
     4. BD (   1) C   1 - C   9          0.97101    -0.70284  27(v),141(v),150(v),143(v)
                                                    133(g),65(v),146(g),45(v)
     5. BD (   1) C   3 - C   4          0.99127    -0.86664  141(v),148(v),133(v),143(v)
                                                    27(g),64(v),106(v),30(v)
                                                    78(v),139(g),140(g)
     6. BD (   1) C   3 - C   7          0.99227    -0.69425  27(g),146(v),148(v),139(v)
                                                    53(v),143(g),136(v),29(v)
                                                    55(v),133(v),105(v)
     7. BD (   1) C   4 - C   5          0.96670    -0.70181  27(v),150(v),133(v),138(v)
                                                    148(v),141(g),44(v),29(v)
                                                    142(g),120(v)
     8. BD (   1) C   4 - C  11          0.96670    -0.70181  27(v),150(v),143(v),134(v)
                                                    141(v),148(g),44(v),77(v)
                                                    149(g),120(v)
     9. BD (   1) C   5 - H   6          0.99743    -0.71609  139(g),54(v)
    10. BD (   1) C   5 - C  13          0.98796    -0.71185  133(v),146(v),148(v),139(g)
                                                    141(g),150(g),31(v)
    11. BD (   1) C   7 - H   8          0.99737    -0.71306  144(g)
    12. BD (   1) C   7 - C   9          0.97101    -0.70284  27(v),148(v),150(v),133(v)
                                                    143(g),107(v),146(g),45(v)
    13. BD (   1) C   7 - C  11          0.99264    -0.73549  27(v),146(v),150(v),134(v)
                                                    143(g),148(g),139(v)
    14. BD (   1) C   9 - H  10          0.99306    -0.70981  27(r),147(g)
    15. BD (   1) C   9 - C  13          0.99071    -0.74251  141(v),148(v),133(v),143(v)
                                                    146(g),150(g),30(v),78(v)
                                                    64(v),106(v)
    16. BD (   1) C  11 - H  12          0.99743    -0.71609  140(g),54(v)
    17. BD (   1) C  11 - C  13          0.98796    -0.71185  143(v),146(v),141(v),140(g)
                                                    148(g),150(g),79(v)
    18. BD (   1) C  13 - H  14          0.99559    -0.71125  147(g)
    19. CR (   1) C   1                  0.99958   -11.09814  27(v),64(v),141(v),44(v)
                                                    92(v),39(v)
    20. CR (   1) C   3                  0.99892   -11.06082  27(g),53(v),133(v),143(v)
                                                    137(g)
    21. CR (   1) C   4                  0.99947   -11.07830  43(v),27(v),137(g),141(v)
                                                    148(v),63(v),105(v)
    22. CR (   1) C   5                  0.99960   -11.09705  30(v),133(v),55(v),121(v)
                                                    73(v)
    23. CR (   1) C   7                  0.99958   -11.09814  27(v),106(v),148(v),44(v)
                                                    92(v),87(v)
    24. CR (   1) C   9                  0.99961   -11.09850  119(v),27(r),91(g),101(v)
                                                    150(v)
    25. CR (   1) C  11                  0.99960   -11.09705  78(v),143(v),55(v),121(v)
                                                    115(v)
    26. CR (   1) C  13                  0.99961   -11.09966  93(v),65(v),107(v),129(v)
                                                    146(v)
    27. LP*(   1) C   3                  0.18247     0.12881  134(g),138(g),133(v),143(v)
                                                    139(v),140(v),45(g),137(g)
                                                    146(r),136(v),144(v),29(v)
                                                    77(v),53(v),54(v),49(g)
                                                    46(g),48(g)
    28. LP (   1) C   4                  0.90122    -0.42021  27(v),43(v),141(v),148(v)
                                                    150(r),133(r),143(r),63(v)
                                                    105(v),59(g)
    29. RY*(   1) C   1                  0.00169     1.28266   
    30. RY*(   2) C   1                  0.00102     1.54705   
    31. RY*(   3) C   1                  0.00077     1.52678   
    32. RY*(   4) C   1                  0.00043     1.54757   
    33. RY*(   5) C   1                  0.00018     2.10646   
    34. RY*(   6) C   1                  0.00012     2.10587   
    35. RY*(   7) C   1                  0.00007     2.92996   
    36. RY*(   8) C   1                  0.00000     4.48059   
    37. RY*(   9) C   1                  0.00001     2.64056   
    38. RY*(  10) C   1                  0.00001     2.61440   
    39. RY*(   1) H   2                  0.00045     0.70131   
    40. RY*(   2) H   2                  0.00002     2.69774   
    41. RY*(   3) H   2                  0.00001     3.01241   
    42. RY*(   4) H   2                  0.00001     3.08897   
    43. RY*(   1) C   3                  0.00199     1.06826   
    44. RY*(   2) C   3                  0.00101     1.28646   
    45. RY*(   3) C   3                  0.00051     1.52104   
    46. RY*(   4) C   3                  0.00037     1.88856   
    47. RY*(   5) C   3                  0.00020     2.04489   
    48. RY*(   6) C   3                  0.00021     2.23454   
    49. RY*(   7) C   3                  0.00003     2.58265   
    50. RY*(   8) C   3                  0.00002     2.63540   
    51. RY*(   9) C   3                  0.00000     4.81375   
    52. RY*(  10) C   3                  0.00000     2.50791   
    53. RY*(   1) C   4                  0.00195     1.02039   
    54. RY*(   2) C   4                  0.00105     1.08649   
    55. RY*(   3) C   4                  0.00097     1.25997   
    56. RY*(   4) C   4                  0.00031     2.18863   
    57. RY*(   5) C   4                  0.00026     2.21633   
    58. RY*(   6) C   4                  0.00022     2.01961   
    59. RY*(   7) C   4                  0.00003     2.35901   
    60. RY*(   8) C   4                  0.00002     2.59564   
    61. RY*(   9) C   4                  0.00000     4.75056   
    62. RY*(  10) C   4                  0.00001     2.73124   
    63. RY*(   1) C   5                  0.00125     1.47006   
    64. RY*(   2) C   5                  0.00100     1.35435   
    65. RY*(   3) C   5                  0.00083     1.58722   
    66. RY*(   4) C   5                  0.00050     1.48181   
    67. RY*(   5) C   5                  0.00021     2.67892   
    68. RY*(   6) C   5                  0.00012     2.04124   
    69. RY*(   7) C   5                  0.00013     2.42335   
    70. RY*(   8) C   5                  0.00000     4.48148   
    71. RY*(   9) C   5                  0.00001     2.65338   
    72. RY*(  10) C   5                  0.00001     2.59567   
    73. RY*(   1) H   6                  0.00057     0.70180   
    74. RY*(   2) H   6                  0.00001     3.11702   
    75. RY*(   3) H   6                  0.00001     3.00246   
    76. RY*(   4) H   6                  0.00002     2.67722   
    77. RY*(   1) C   7                  0.00169     1.28266   
    78. RY*(   2) C   7                  0.00102     1.54705   
    79. RY*(   3) C   7                  0.00077     1.52678   
    80. RY*(   4) C   7                  0.00043     1.54757   
    81. RY*(   5) C   7                  0.00018     2.10646   
    82. RY*(   6) C   7                  0.00012     2.10587   
    83. RY*(   7) C   7                  0.00007     2.92996   
    84. RY*(   8) C   7                  0.00000     4.48059   
    85. RY*(   9) C   7                  0.00001     2.64056   
    86. RY*(  10) C   7                  0.00001     2.61440   
    87. RY*(   1) H   8                  0.00045     0.70131   
    88. RY*(   2) H   8                  0.00002     2.69774   
    89. RY*(   3) H   8                  0.00001     3.01241   
    90. RY*(   4) H   8                  0.00001     3.08897   
    91. RY*(   1) C   9                  0.00120     1.66309   
    92. RY*(   2) C   9                  0.00078     1.18052   
    93. RY*(   3) C   9                  0.00078     1.17279   
    94. RY*(   4) C   9                  0.00049     2.07629   
    95. RY*(   5) C   9                  0.00026     2.05309   
    96. RY*(   6) C   9                  0.00019     2.00239   
    97. RY*(   7) C   9                  0.00006     2.78843   
    98. RY*(   8) C   9                  0.00002     2.70555   
    99. RY*(   9) C   9                  0.00002     2.60341   
   100. RY*(  10) C   9                  0.00000     4.43901   
   101. RY*(   1) H  10                  0.00026     0.69290   
   102. RY*(   2) H  10                  0.00002     2.71405   
   103. RY*(   3) H  10                  0.00001     2.92496   
   104. RY*(   4) H  10                  0.00001     3.17182   
   105. RY*(   1) C  11                  0.00125     1.47006   
   106. RY*(   2) C  11                  0.00100     1.35435   
   107. RY*(   3) C  11                  0.00083     1.58722   
   108. RY*(   4) C  11                  0.00050     1.48181   
   109. RY*(   5) C  11                  0.00021     2.67892   
   110. RY*(   6) C  11                  0.00012     2.04124   
   111. RY*(   7) C  11                  0.00013     2.42335   
   112. RY*(   8) C  11                  0.00000     4.48148   
   113. RY*(   9) C  11                  0.00001     2.65338   
   114. RY*(  10) C  11                  0.00001     2.59567   
   115. RY*(   1) H  12                  0.00057     0.70180   
   116. RY*(   2) H  12                  0.00001     3.11702   
   117. RY*(   3) H  12                  0.00001     3.00246   
   118. RY*(   4) H  12                  0.00002     2.67722   
   119. RY*(   1) C  13                  0.00121     1.18807   
   120. RY*(   2) C  13                  0.00092     1.95255   
   121. RY*(   3) C  13                  0.00078     1.22771   
   122. RY*(   4) C  13                  0.00050     1.92207   
   123. RY*(   5) C  13                  0.00027     1.93430   
   124. RY*(   6) C  13                  0.00019     1.95292   
   125. RY*(   7) C  13                  0.00006     2.76800   
   126. RY*(   8) C  13                  0.00002     2.63635   
   127. RY*(   9) C  13                  0.00002     2.60166   
   128. RY*(  10) C  13                  0.00000     4.48442   
   129. RY*(   1) H  14                  0.00049     0.71265   
   130. RY*(   2) H  14                  0.00001     2.71190   
   131. RY*(   3) H  14                  0.00001     2.91086   
   132. RY*(   4) H  14                  0.00001     3.16392   
   133. BD*(   1) C   1 - H   2          0.01171     0.76760   
   134. BD*(   1) C   1 - C   3          0.00762     0.57759   
   135. BD*(   1) C   1 - C   5          0.00096     0.59781   
   136. BD*(   1) C   1 - C   9          0.00189     0.56986   
   137. BD*(   1) C   3 - C   4          0.00087     0.84712   
   138. BD*(   1) C   3 - C   7          0.00762     0.57759   
   139. BD*(   1) C   4 - C   5          0.00324     0.59685   
   140. BD*(   1) C   4 - C  11          0.00324     0.59685   
   141. BD*(   1) C   5 - H   6          0.01310     0.76661   
   142. BD*(   1) C   5 - C  13          0.00160     0.56585   
   143. BD*(   1) C   7 - H   8          0.01171     0.76760   
   144. BD*(   1) C   7 - C   9          0.00189     0.56986   
   145. BD*(   1) C   7 - C  11          0.00096     0.59781   
   146. BD*(   1) C   9 - H  10          0.00829     0.78038   
   147. BD*(   1) C   9 - C  13          0.00141     0.60902   
   148. BD*(   1) C  11 - H  12          0.01310     0.76661   
   149. BD*(   1) C  11 - C  13          0.00160     0.56585   
   150. BD*(   1) C  13 - H  14          0.01150     0.77246   
       -------------------------------
              Total Lewis   26.67856  ( 98.8095%)
        Valence non-Lewis    0.28479  (  1.0548%)
        Rydberg non-Lewis    0.03665  (  0.1357%)
       -------------------------------
            Total unit  1   27.00000  (100.0000%)
           Charge unit  1    0.00000
 Density matrix is not symmetric, so symmetry will not be used here.
 Calling FoFJK, ICntrl=      2127 FMM=F ISym2X=0 I1Cent= 0 IOpClX= 1 NMat=1 NMatS=1 NMatT=0.
 ***** Axes restored to original set *****
 -------------------------------------------------------------------
 Center     Atomic                   Forces (Hartrees/Bohr)
 Number     Number              X              Y              Z
 -------------------------------------------------------------------
      1        6           0.009380139    0.011543820   -0.000558200
      2        1          -0.005539471    0.005698909    0.000629451
      3        6           0.035673495   -0.000000000    0.010500193
      4        6          -0.035673495   -0.000000000    0.010500193
      5        6          -0.009380139    0.011543820   -0.000558200
      6        1           0.005539471    0.005698909    0.000629451
      7        6           0.009380139   -0.011543820   -0.000558200
      8        1          -0.005539471   -0.005698909    0.000629451
      9        6           0.006352121   -0.000000000   -0.013770401
     10        1          -0.004242345    0.000000000    0.003127706
     11        6          -0.009380139   -0.011543820   -0.000558200
     12        1           0.005539471   -0.005698909    0.000629451
     13        6          -0.006352121    0.000000000   -0.013770401
     14        1           0.004242345    0.000000000    0.003127706
 -------------------------------------------------------------------
 Cartesian Forces:  Max     0.035673495 RMS     0.010260515

 GradGradGradGradGradGradGradGradGradGradGradGradGradGradGradGradGradGrad
 Berny optimization.
 FormGI is forming the generalized inverse of G from B-inverse, IUseBI=4.
 Internal  Forces:  Max     0.022854611 RMS     0.003524935
 Search for a local minimum.
 Step number   1 out of a maximum of  100
 All quantities printed in internal units (Hartrees-Bohrs-Radians)
 Mixed Optimization -- RFO/linear search
 Second derivative matrix not updated -- first step.
 ITU=  0
     Eigenvalues ---    0.01807   0.02089   0.02348   0.02362   0.02595
     Eigenvalues ---    0.02982   0.03349   0.03405   0.03445   0.03841
     Eigenvalues ---    0.04249   0.04338   0.04596   0.04845   0.09341
     Eigenvalues ---    0.11241   0.11503   0.11560   0.12406   0.13692
     Eigenvalues ---    0.14423   0.20347   0.20538   0.20844   0.21111
     Eigenvalues ---    0.22379   0.23486   0.26705   0.26740   0.34827
     Eigenvalues ---    0.34827   0.34827   0.34827   0.35172   0.35172
     Eigenvalues ---    0.36476
 RFO step:  Lambda=-8.98173797D-03 EMin= 1.80704938D-02
 Linear search not attempted -- first point.
 Iteration  1 RMS(Cart)=  0.01627812 RMS(Int)=  0.00025993
 Iteration  2 RMS(Cart)=  0.00018618 RMS(Int)=  0.00013483
 Iteration  3 RMS(Cart)=  0.00000002 RMS(Int)=  0.00013483
 Variable       Old X    -DE/DX   Delta X   Delta X   Delta X     New X
                                 (Linear)    (Quad)   (Total)
    R1        2.05957  -0.00793   0.00000  -0.02219  -0.02219   2.03738
    R2        2.92945  -0.00324   0.00000  -0.01164  -0.01160   2.91786
    R3        2.93199   0.00972   0.00000   0.02233   0.02228   2.95426
    R4        2.97715  -0.00316   0.00000  -0.01078  -0.01081   2.96634
    R5        2.61726   0.02285   0.00000   0.06450   0.06486   2.68212
    R6        2.92945  -0.00324   0.00000  -0.01164  -0.01160   2.91786
    R7        2.92945  -0.00324   0.00000  -0.01164  -0.01160   2.91786
    R8        2.92945  -0.00324   0.00000  -0.01164  -0.01160   2.91786
    R9        2.05957  -0.00793   0.00000  -0.02219  -0.02219   2.03738
   R10        2.97715  -0.00316   0.00000  -0.01078  -0.01081   2.96634
   R11        2.05957  -0.00793   0.00000  -0.02219  -0.02219   2.03738
   R12        2.97715  -0.00316   0.00000  -0.01078  -0.01081   2.96634
   R13        2.93199   0.00972   0.00000   0.02233   0.02228   2.95426
   R14        2.05397  -0.00499   0.00000  -0.01384  -0.01384   2.04013
   R15        2.90848   0.00317   0.00000   0.00374   0.00349   2.91197
   R16        2.05957  -0.00793   0.00000  -0.02219  -0.02219   2.03738
   R17        2.97715  -0.00316   0.00000  -0.01078  -0.01081   2.96634
   R18        2.05397  -0.00499   0.00000  -0.01384  -0.01384   2.04013
    A1        2.24014  -0.00347   0.00000  -0.01482  -0.01510   2.22505
    A2        2.26579   0.00053   0.00000  -0.01048  -0.01070   2.25509
    A3        2.18277  -0.00124   0.00000  -0.00529  -0.00539   2.17738
    A4        1.51705   0.00219   0.00000   0.00699   0.00709   1.52414
    A5        1.43177   0.00512   0.00000   0.04616   0.04615   1.47792
    A6        1.56685  -0.00110   0.00000  -0.00314  -0.00318   1.56367
    A7        1.62454  -0.00219   0.00000  -0.00699  -0.00709   1.61745
    A8        1.72664  -0.00509   0.00000  -0.04637  -0.04639   1.68025
    A9        1.62454  -0.00219   0.00000  -0.00699  -0.00709   1.61745
   A10        1.62454  -0.00219   0.00000  -0.00699  -0.00709   1.61745
   A11        1.62454  -0.00219   0.00000  -0.00699  -0.00709   1.61745
   A12        1.72664  -0.00509   0.00000  -0.04637  -0.04639   1.68025
   A13        1.51705   0.00219   0.00000   0.00699   0.00709   1.52414
   A14        2.26579   0.00053   0.00000  -0.01048  -0.01070   2.25509
   A15        1.56685  -0.00110   0.00000  -0.00314  -0.00318   1.56367
   A16        2.24014  -0.00347   0.00000  -0.01482  -0.01510   2.22505
   A17        1.43177   0.00512   0.00000   0.04616   0.04615   1.47792
   A18        2.18277  -0.00124   0.00000  -0.00529  -0.00539   2.17738
   A19        2.24014  -0.00347   0.00000  -0.01482  -0.01510   2.22505
   A20        1.43177   0.00512   0.00000   0.04616   0.04615   1.47792
   A21        1.51705   0.00219   0.00000   0.00699   0.00709   1.52414
   A22        2.18277  -0.00124   0.00000  -0.00529  -0.00539   2.17738
   A23        2.26579   0.00053   0.00000  -0.01048  -0.01070   2.25509
   A24        1.56685  -0.00110   0.00000  -0.00314  -0.00318   1.56367
   A25        1.68957  -0.00501   0.00000  -0.04546  -0.04543   1.64414
   A26        2.14361   0.00225   0.00000   0.01851   0.01860   2.16221
   A27        1.57474   0.00110   0.00000   0.00314   0.00318   1.57793
   A28        2.14361   0.00225   0.00000   0.01851   0.01860   2.16221
   A29        1.57474   0.00110   0.00000   0.00314   0.00318   1.57793
   A30        2.18051  -0.00259   0.00000  -0.00895  -0.00915   2.17137
   A31        1.51705   0.00219   0.00000   0.00699   0.00709   1.52414
   A32        2.24014  -0.00347   0.00000  -0.01482  -0.01510   2.22505
   A33        1.43177   0.00512   0.00000   0.04616   0.04615   1.47792
   A34        2.26579   0.00053   0.00000  -0.01048  -0.01070   2.25509
   A35        1.56685  -0.00110   0.00000  -0.00314  -0.00318   1.56367
   A36        2.18277  -0.00124   0.00000  -0.00529  -0.00539   2.17738
   A37        1.57474   0.00110   0.00000   0.00314   0.00318   1.57793
   A38        1.68957  -0.00501   0.00000  -0.04546  -0.04543   1.64414
   A39        2.14361   0.00225   0.00000   0.01851   0.01860   2.16221
   A40        1.57474   0.00110   0.00000   0.00314   0.00318   1.57793
   A41        2.18051  -0.00259   0.00000  -0.00895  -0.00915   2.17137
   A42        2.14361   0.00225   0.00000   0.01851   0.01860   2.16221
    D1       -2.45782  -0.00035   0.00000   0.02110   0.02111  -2.43671
    D2        2.19162   0.00255   0.00000   0.03227   0.03194   2.22356
    D3        0.00000  -0.00000   0.00000   0.00000   0.00000   0.00000
    D4       -1.63375   0.00289   0.00000   0.01118   0.01083  -1.62292
    D5        1.57433  -0.00170   0.00000  -0.00666  -0.00635   1.56798
    D6       -0.05941   0.00119   0.00000   0.00452   0.00447  -0.05494
    D7        2.44054  -0.00234   0.00000  -0.02438  -0.02447   2.41607
    D8        0.00000  -0.00000   0.00000  -0.00000   0.00000   0.00000
    D9       -2.41086   0.00285   0.00000   0.02204   0.02190  -2.38896
   D10       -0.00000   0.00000   0.00000  -0.00000   0.00000   0.00000
   D11       -2.44054   0.00234   0.00000   0.02438   0.02447  -2.41607
   D12        1.43178   0.00519   0.00000   0.04642   0.04637   1.47815
   D13       -1.43178  -0.00519   0.00000  -0.04642  -0.04637  -1.47815
   D14        2.41086  -0.00285   0.00000  -0.02204  -0.02190   2.38896
   D15        0.00000   0.00000   0.00000   0.00000  -0.00000   0.00000
   D16       -2.24311  -0.00028   0.00000  -0.02046  -0.02061  -2.26372
   D17        0.14087  -0.00039   0.00000  -0.02589  -0.02602   0.11485
   D18        2.46483  -0.00150   0.00000  -0.02379  -0.02384   2.44099
   D19        0.05816  -0.00116   0.00000  -0.00434  -0.00430   0.05386
   D20        2.44214  -0.00127   0.00000  -0.00977  -0.00970   2.43244
   D21       -1.51708  -0.00238   0.00000  -0.00767  -0.00753  -1.52461
   D22        1.57524   0.00122   0.00000   0.00333   0.00323   1.57847
   D23       -2.32396   0.00111   0.00000  -0.00210  -0.00218  -2.32614
   D24       -0.00000  -0.00000   0.00000  -0.00000   0.00000   0.00000
   D25       -0.00000   0.00000   0.00000  -0.00000   0.00000   0.00000
   D26       -1.73003   0.00539   0.00000   0.04741   0.04734  -1.68269
   D27        1.73003  -0.00539   0.00000  -0.04741  -0.04734   1.68269
   D28       -0.00000   0.00000   0.00000   0.00000   0.00000   0.00000
   D29       -2.19162  -0.00255   0.00000  -0.03227  -0.03194  -2.22356
   D30        0.05941  -0.00119   0.00000  -0.00452  -0.00447   0.05494
   D31        1.63375  -0.00289   0.00000  -0.01118  -0.01083   1.62292
   D32        2.45782   0.00035   0.00000  -0.02110  -0.02111   2.43671
   D33       -1.57433   0.00170   0.00000   0.00666   0.00635  -1.56798
   D34        0.00000  -0.00000   0.00000  -0.00000  -0.00000   0.00000
   D35        0.00000  -0.00000   0.00000   0.00000   0.00000   0.00000
   D36        2.45782   0.00035   0.00000  -0.02110  -0.02111   2.43671
   D37       -1.57433   0.00170   0.00000   0.00666   0.00635  -1.56798
   D38        1.63375  -0.00289   0.00000  -0.01118  -0.01083   1.62292
   D39       -2.19162  -0.00255   0.00000  -0.03227  -0.03194  -2.22356
   D40        0.05941  -0.00119   0.00000  -0.00452  -0.00447   0.05494
   D41        0.00000  -0.00000   0.00000  -0.00000  -0.00000  -0.00000
   D42       -2.45782  -0.00035   0.00000   0.02110   0.02111  -2.43671
   D43        1.57433  -0.00170   0.00000  -0.00666  -0.00635   1.56798
   D44       -1.63375   0.00289   0.00000   0.01118   0.01083  -1.62292
   D45        2.19162   0.00255   0.00000   0.03227   0.03194   2.22356
   D46       -0.05941   0.00119   0.00000   0.00452   0.00447  -0.05494
   D47       -0.00000  -0.00000   0.00000  -0.00000   0.00000   0.00000
   D48       -1.57524  -0.00122   0.00000  -0.00333  -0.00323  -1.57847
   D49        2.32396  -0.00111   0.00000   0.00210   0.00218   2.32614
   D50        1.51708   0.00238   0.00000   0.00767   0.00753   1.52461
   D51       -0.05816   0.00116   0.00000   0.00434   0.00430  -0.05386
   D52       -2.44214   0.00127   0.00000   0.00977   0.00970  -2.43244
   D53       -2.46483   0.00150   0.00000   0.02379   0.02384  -2.44099
   D54        2.24311   0.00028   0.00000   0.02046   0.02061   2.26372
   D55       -0.14087   0.00039   0.00000   0.02589   0.02602  -0.11485
   D56       -0.05816   0.00116   0.00000   0.00434   0.00430  -0.05386
   D57       -2.44214   0.00127   0.00000   0.00977   0.00970  -2.43244
   D58        1.51708   0.00238   0.00000   0.00767   0.00753   1.52461
   D59        2.24311   0.00028   0.00000   0.02046   0.02061   2.26372
   D60       -0.14087   0.00039   0.00000   0.02589   0.02602  -0.11485
   D61       -2.46483   0.00150   0.00000   0.02379   0.02384  -2.44099
   D62       -1.57524  -0.00122   0.00000  -0.00333  -0.00323  -1.57847
   D63        2.32396  -0.00111   0.00000   0.00210   0.00218   2.32614
   D64       -0.00000   0.00000   0.00000   0.00000   0.00000   0.00000
   D65       -0.00000   0.00000   0.00000   0.00000   0.00000   0.00000
   D66        2.44054  -0.00234   0.00000  -0.02438  -0.02447   2.41607
   D67       -1.43178  -0.00519   0.00000  -0.04642  -0.04637  -1.47815
   D68       -2.44054   0.00234   0.00000   0.02438   0.02447  -2.41607
   D69        0.00000   0.00000   0.00000   0.00000   0.00000   0.00000
   D70        2.41086  -0.00285   0.00000  -0.02204  -0.02190   2.38896
   D71        1.43178   0.00519   0.00000   0.04642   0.04637   1.47815
   D72       -2.41086   0.00285   0.00000   0.02204   0.02190  -2.38896
   D73        0.00000  -0.00000   0.00000  -0.00000  -0.00000  -0.00000
   D74        0.00000   0.00000   0.00000   0.00000  -0.00000   0.00000
   D75        1.68959  -0.00500   0.00000  -0.04543  -0.04540   1.64419
   D76       -2.29680  -0.00250   0.00000  -0.02271  -0.02270  -2.31950
   D77       -1.68959   0.00500   0.00000   0.04543   0.04540  -1.64419
   D78        0.00000  -0.00000   0.00000  -0.00000  -0.00000  -0.00000
   D79        2.29680   0.00250   0.00000   0.02271   0.02270   2.31950
   D80        2.29680   0.00250   0.00000   0.02271   0.02270   2.31950
   D81       -2.29680  -0.00250   0.00000  -0.02271  -0.02270  -2.31950
   D82        0.00000   0.00000   0.00000   0.00000   0.00000   0.00000
   D83        0.05816  -0.00116   0.00000  -0.00434  -0.00430   0.05386
   D84       -1.51708  -0.00238   0.00000  -0.00767  -0.00753  -1.52461
   D85        2.44214  -0.00127   0.00000  -0.00977  -0.00970   2.43244
   D86        1.57524   0.00122   0.00000   0.00333   0.00323   1.57847
   D87       -0.00000   0.00000   0.00000   0.00000   0.00000   0.00000
   D88       -2.32396   0.00111   0.00000  -0.00210  -0.00218  -2.32614
   D89       -2.24311  -0.00028   0.00000  -0.02046  -0.02061  -2.26372
   D90        2.46483  -0.00150   0.00000  -0.02379  -0.02384   2.44099
   D91        0.14087  -0.00039   0.00000  -0.02589  -0.02602   0.11485
         Item               Value     Threshold  Converged?
 Maximum Force            0.022855     0.000450     NO 
 RMS     Force            0.003525     0.000300     NO 
 Maximum Displacement     0.056559     0.001800     NO 
 RMS     Displacement     0.016307     0.001200     NO 
 Predicted change in Energy=-4.771860D-03
 GradGradGradGradGradGradGradGradGradGradGradGradGradGradGradGradGradGrad

                          Input orientation:                          
 ---------------------------------------------------------------------
 Center     Atomic      Atomic             Coordinates (Angstroms)
 Number     Number       Type             X           Y           Z
 ---------------------------------------------------------------------
      1          6           0        0.781664   -1.149907    0.286603
      2          1           0        1.463181   -1.985311    0.283321
      3          6           0        0.709658    0.000000    1.314543
      4          6           0       -0.709658   -0.000000    1.314543
      5          6           0       -0.781664   -1.149907    0.286603
      6          1           0       -1.463181   -1.985311    0.283321
      7          6           0        0.781664    1.149907    0.286603
      8          1           0        1.463181    1.985311    0.283321
      9          6           0        0.770473   -0.000000   -0.781858
     10          1           0        1.380562   -0.000000   -1.672533
     11          6           0       -0.781664    1.149907    0.286603
     12          1           0       -1.463181    1.985311    0.283321
     13          6           0       -0.770473    0.000000   -0.781858
     14          1           0       -1.380562    0.000000   -1.672533
 ---------------------------------------------------------------------
                    Distance matrix (angstroms):
                    1          2          3          4          5
     1  C    0.000000
     2  H    1.078135   0.000000
     3  C    1.544063   2.360651   0.000000
     4  C    2.145457   3.118670   1.419316   0.000000
     5  C    1.563329   2.395254   2.145457   1.544063   0.000000
     6  H    2.395254   2.926362   3.118670   2.360651   1.078135
     7  C    2.299813   3.208436   1.544063   2.145457   2.780852
     8  H    3.208436   3.970621   2.360651   3.118670   3.856025
     9  C    1.569719   2.357097   2.097283   2.566259   2.207493
    10  H    2.349293   2.788126   3.061492   3.645770   3.136195
    11  C    2.780852   3.856025   2.145457   1.544063   2.299813
    12  H    3.856025   4.932487   3.118670   2.360651   3.208436
    13  C    2.207493   3.172582   2.566259   2.097283   1.569719
    14  H    3.136195   3.981670   3.645770   3.061492   2.349293
                    6          7          8          9         10
     6  H    0.000000
     7  C    3.856025   0.000000
     8  H    4.932487   1.078135   0.000000
     9  C    3.172582   1.569719   2.357097   0.000000
    10  H    3.981670   2.349293   2.788126   1.079588   0.000000
    11  C    3.208436   1.563329   2.395254   2.207493   3.136195
    12  H    3.970621   2.395254   2.926362   3.172582   3.981670
    13  C    2.357097   2.207493   3.172582   1.540946   2.328144
    14  H    2.788126   3.136195   3.981670   2.328144   2.761125
                   11         12         13         14
    11  C    0.000000
    12  H    1.078135   0.000000
    13  C    1.569719   2.357097   0.000000
    14  H    2.349293   2.788126   1.079588   0.000000
 Stoichiometry    C8H6
 Framework group  C2V[SGV(C4H2),X(C4H4)]
 Deg. of freedom    11
 Full point group                 C2V     NOp   4
 Largest Abelian subgroup         C2V     NOp   4
 Largest concise Abelian subgroup C2V     NOp   4
                         Standard orientation:                         
 ---------------------------------------------------------------------
 Center     Atomic      Atomic             Coordinates (Angstroms)
 Number     Number       Type             X           Y           Z
 ---------------------------------------------------------------------
      1          6           0       -1.149907    0.781664   -0.081808
      2          1           0       -1.985311    1.463181   -0.078526
      3          6           0        0.000000    0.709658   -1.109748
      4          6           0       -0.000000   -0.709658   -1.109748
      5          6           0       -1.149907   -0.781664   -0.081808
      6          1           0       -1.985311   -1.463181   -0.078526
      7          6           0        1.149907    0.781664   -0.081808
      8          1           0        1.985311    1.463181   -0.078526
      9          6           0        0.000000    0.770473    0.986652
     10          1           0        0.000000    1.380562    1.877327
     11          6           0        1.149907   -0.781664   -0.081808
     12          1           0        1.985311   -1.463181   -0.078526
     13          6           0       -0.000000   -0.770473    0.986652
     14          1           0       -0.000000   -1.380562    1.877327
 ---------------------------------------------------------------------
 Rotational constants (GHZ):           3.9362652           3.6197977           3.4264605
 Standard basis: 6-31G(d,p) (6D, 7F)
 There are    46 symmetry adapted cartesian basis functions of A1  symmetry.
 There are    29 symmetry adapted cartesian basis functions of A2  symmetry.
 There are    29 symmetry adapted cartesian basis functions of B1  symmetry.
 There are    46 symmetry adapted cartesian basis functions of B2  symmetry.
 There are    46 symmetry adapted basis functions of A1  symmetry.
 There are    29 symmetry adapted basis functions of A2  symmetry.
 There are    29 symmetry adapted basis functions of B1  symmetry.
 There are    46 symmetry adapted basis functions of B2  symmetry.
   150 basis functions,   266 primitive gaussians,   150 cartesian basis functions
    27 alpha electrons       27 beta electrons
       nuclear repulsion energy       348.7551132226 Hartrees.
 NAtoms=   14 NActive=   14 NUniq=    5 SFac= 4.00D+00 NAtFMM=   60 NAOKFM=F Big=F
 Integral buffers will be    131072 words long.
 Raffenetti 2 integral format.
 Two-electron integral symmetry is turned on.
 One-electron integrals computed using PRISM.
 NBasis=   150 RedAO= T EigKep=  1.90D-04  NBF=    46    29    29    46
 NBsUse=   150 1.00D-06 EigRej= -1.00D+00 NBFU=    46    29    29    46
 Initial guess from the checkpoint file:  "parent-cubene12-ur.chk"
 B after Tr=     0.000000    0.000000   -0.000000
         Rot=    1.000000    0.000000    0.000000   -0.000000 Ang=   0.00 deg.
 Initial guess orbital symmetries:
 Alpha Orbitals:
       Occupied  (B2) (B2) (?A) (B2) (?A) (B2) (B2) (B2) (?B) (B1)
                 (?B) (?B) (A2) (?B) (?B) (?B) (?B) (?C) (?B) (?C)
                 (?B) (?B) (?C) (?C) (?B) (?C) (?B)
       Virtual   (?B) (?B) (?B) (?C) (?B) (?C) (?B) (?C) (?B) (?B)
                 (?C) (?C) (?B) (?B) (?B) (?C) (?C) (?B) (?B) (?B)
                 (?B) (?C) (?B) (?C) (?C) (?B) (?C) (?B) (?B) (?C)
                 (?B) (?B) (?B) (?C) (?C) (?C) (?B) (?C) (?B) (?B)
                 (?C) (?B) (?B) (?C) (?B) (?B) (?B) (?B) (?C) (A2)
                 (?B) (?B) (?C) (?B) (?B) (?B) (?C) (?B) (?C) (?C)
                 (?B) (?C) (?C) (?B) (?C) (?B) (?B) (?B) (?C) (?C)
                 (?C) (?B) (?B) (?B) (?B) (?C) (?B) (?B) (?C) (?C)
                 (?B) (?B) (?B) (?B) (?C) (?C) (?B) (?C) (?B) (?C)
                 (?C) (?B) (?B) (?B) (?C) (?B) (?C) (?B) (?B) (?C)
                 (?B) (?C) (?B) (?C) (?B) (?C) (?C) (?B) (?B) (B1)
                 (A1) (?A) (?A) (A2) (?B) (?B) (?B) (?B) (B1) (?B)
                 (?B) (A2) (?B)
 Beta  Orbitals:
       Occupied  (B2) (B2) (?A) (B2) (?A) (B2) (B2) (B2) (?B) (B1)
                 (?B) (?B) (A2) (?B) (?B) (?B) (?B) (?C) (?B) (?C)
                 (?B) (?B) (?C) (?C) (?B) (?C) (?B)
       Virtual   (?B) (?B) (?B) (?C) (?B) (?C) (?B) (?C) (?B) (?B)
                 (?C) (?C) (?B) (?B) (?B) (?C) (?C) (?B) (?B) (?B)
                 (?B) (?C) (?B) (?C) (?C) (?B) (?C) (?B) (?B) (?C)
                 (?B) (?B) (?B) (?C) (?C) (?C) (?B) (?C) (?B) (?B)
                 (?C) (?B) (?B) (?C) (?B) (?B) (?B) (?B) (?C) (A2)
                 (?B) (?B) (?C) (?B) (?B) (?B) (?C) (?B) (?C) (?C)
                 (?B) (?C) (?C) (?B) (?C) (?B) (?B) (?B) (?C) (?C)
                 (?C) (?B) (?B) (?B) (?B) (?C) (?B) (?B) (?C) (?C)
                 (?B) (?B) (?B) (?B) (?C) (?C) (?B) (?C) (?B) (?C)
                 (?C) (?B) (?B) (?B) (?C) (?B) (?C) (?B) (?B) (?C)
                 (?B) (?C) (?B) (?C) (?B) (?C) (?C) (?B) (?B) (B1)
                 (A1) (?A) (?A) (A2) (?B) (?B) (?B) (?B) (B1) (?B)
                 (?B) (A2) (?B)
 Initial guess <Sx>= 0.0000 <Sy>= 0.0000 <Sz>= 0.0000 <S**2>= 0.5994 S= 0.4216
 ExpMin= 1.61D-01 ExpMax= 3.05D+03 ExpMxC= 4.57D+02 IAcc=2 IRadAn=         4 AccDes= 0.00D+00
 Harris functional with IExCor=  205 and IRadAn=       4 diagonalized for initial guess.
 HarFok:  IExCor=  205 AccDes= 0.00D+00 IRadAn=         4 IDoV= 1 UseB2=F ITyADJ=14
 ICtDFT=  3500011 ScaDFX=  1.000000  1.000000  1.000000  1.000000
 FoFCou: FMM=F IPFlag=           0 FMFlag=      100000 FMFlg1=           0
         NFxFlg=           0 DoJE=T BraDBF=F KetDBF=T FulRan=T
         wScrn=  0.000000 ICntrl=       500 IOpCl=  0 I1Cent=   200000004 NGrid=           0
         NMat0=    1 NMatS0=      1 NMatT0=    0 NMatD0=    1 NMtDS0=    0 NMtDT0=    0
 Petite list used in FoFCou.
 Keep R1 and R2 ints in memory in symmetry-blocked form, NReq=80252863.
 Requested convergence on RMS density matrix=1.00D-08 within 128 cycles.
 Requested convergence on MAX density matrix=1.00D-06.
 Requested convergence on             energy=1.00D-06.
 No special actions if energy rises.
 An orbital has undefined symmetry, so N**3 symmetry is turned off.
 Density matrix breaks symmetry, PCut= 1.00D-07
 Density matrix has no symmetry -- integrals replicated.
 Density matrix breaks symmetry, PCut= 1.00D-07
 Density matrix has no symmetry -- integrals replicated.
 Density matrix breaks symmetry, PCut= 1.00D-07
 Density matrix has no symmetry -- integrals replicated.
 Density matrix breaks symmetry, PCut= 1.00D-07
 Density matrix has no symmetry -- integrals replicated.
 Density matrix breaks symmetry, PCut= 1.00D-07
 Density matrix has no symmetry -- integrals replicated.
 Density matrix breaks symmetry, PCut= 1.00D-07
 Density matrix has no symmetry -- integrals replicated.
 Density matrix breaks symmetry, PCut= 1.00D-07
 Density matrix has no symmetry -- integrals replicated.
 Density matrix breaks symmetry, PCut= 1.00D-07
 Density matrix has no symmetry -- integrals replicated.
 Density matrix breaks symmetry, PCut= 1.00D-07
 Density matrix has no symmetry -- integrals replicated.
 Density matrix breaks symmetry, PCut= 1.00D-07
 Density matrix has no symmetry -- integrals replicated.
 Density matrix breaks symmetry, PCut= 1.00D-07
 Density matrix has no symmetry -- integrals replicated.
 Density matrix breaks symmetry, PCut= 1.00D-07
 Density matrix has no symmetry -- integrals replicated.
 Density matrix breaks symmetry, PCut= 1.00D-07
 Density matrix has no symmetry -- integrals replicated.
 Density matrix breaks symmetry, PCut= 1.00D-07
 Density matrix has no symmetry -- integrals replicated.
 Density matrix breaks symmetry, PCut= 1.00D-07
 Density matrix has no symmetry -- integrals replicated.
 Density matrix breaks symmetry, PCut= 1.00D-07
 Density matrix has no symmetry -- integrals replicated.
 Density matrix breaks symmetry, PCut= 1.00D-07
 Density matrix has no symmetry -- integrals replicated.
 SCF Done:  E(UHF) =  -306.131992428     A.U. after   16 cycles
            NFock= 16  Conv=0.97D-08     -V/T= 1.9995
 <Sx>= 0.0000 <Sy>= 0.0000 <Sz>= 0.0000 <S**2>= 0.7178 S= 0.4838
 <L.S>= 0.000000000000E+00
 Annihilation of the first spin contaminant:
 S**2 before annihilation     0.7178,   after     0.0742
 Density matrix is not symmetric, so symmetry will not be used here.
 Calling FoFJK, ICntrl=      2127 FMM=F ISym2X=0 I1Cent= 0 IOpClX= 1 NMat=1 NMatS=1 NMatT=0.
 ***** Axes restored to original set *****
 -------------------------------------------------------------------
 Center     Atomic                   Forces (Hartrees/Bohr)
 Number     Number              X              Y              Z
 -------------------------------------------------------------------
      1        6          -0.000129867    0.004777873   -0.001774573
      2        1          -0.000520064   -0.001758540    0.000322895
      3        6           0.019144965   -0.000000000    0.004474516
      4        6          -0.019144965   -0.000000000    0.004474516
      5        6           0.000129867    0.004777873   -0.001774573
      6        1           0.000520064   -0.001758540    0.000322895
      7        6          -0.000129867   -0.004777873   -0.001774573
      8        1          -0.000520064    0.001758540    0.000322895
      9        6           0.002353285    0.000000000   -0.001677033
     10        1           0.000149862   -0.000000000    0.000105872
     11        6           0.000129867   -0.004777873   -0.001774573
     12        1           0.000520064    0.001758540    0.000322895
     13        6          -0.002353285   -0.000000000   -0.001677033
     14        1          -0.000149862   -0.000000000    0.000105872
 -------------------------------------------------------------------
 Cartesian Forces:  Max     0.019144965 RMS     0.004648899

 GradGradGradGradGradGradGradGradGradGradGradGradGradGradGradGradGradGrad
 Berny optimization.
 Using GEDIIS/GDIIS optimizer.
 FormGI is forming the generalized inverse of G from B-inverse, IUseBI=4.
 Internal  Forces:  Max     0.011523462 RMS     0.001312534
 Search for a local minimum.
 Step number   2 out of a maximum of  100
 All quantities printed in internal units (Hartrees-Bohrs-Radians)
 Mixed Optimization -- RFO/linear search
 Update second derivatives using D2CorX and points    1    2
 DE= -5.73D-03 DEPred=-4.77D-03 R= 1.20D+00
 TightC=F SS=  1.41D+00  RLast= 2.58D-01 DXNew= 5.0454D-01 7.7428D-01
 Trust test= 1.20D+00 RLast= 2.58D-01 DXMaxT set to 5.05D-01
 ITU=  1  0
 Use linear search instead of GDIIS.
     Eigenvalues ---    0.01902   0.02154   0.02304   0.02408   0.02597
     Eigenvalues ---    0.03083   0.03414   0.03438   0.03466   0.03808
     Eigenvalues ---    0.04083   0.04130   0.04470   0.04694   0.09836
     Eigenvalues ---    0.10682   0.11495   0.11897   0.11977   0.13959
     Eigenvalues ---    0.14024   0.20460   0.20574   0.20774   0.20776
     Eigenvalues ---    0.22024   0.23618   0.26730   0.26872   0.30834
     Eigenvalues ---    0.34827   0.34827   0.34827   0.35133   0.35172
     Eigenvalues ---    0.37647
 RFO step:  Lambda=-9.34111934D-04 EMin= 1.90176163D-02
 Quartic linear search produced a step of  0.36590.
 Iteration  1 RMS(Cart)=  0.00743670 RMS(Int)=  0.00014946
 Iteration  2 RMS(Cart)=  0.00009043 RMS(Int)=  0.00011957
 Iteration  3 RMS(Cart)=  0.00000001 RMS(Int)=  0.00011957
 ClnCor:  largest displacement from symmetrization is 9.74D-09 for atom     8.
 Variable       Old X    -DE/DX   Delta X   Delta X   Delta X     New X
                                 (Linear)    (Quad)   (Total)
    R1        2.03738   0.00103  -0.00812   0.01017   0.00205   2.03943
    R2        2.91786   0.00037  -0.00424   0.00633   0.00215   2.92000
    R3        2.95426   0.00342   0.00815  -0.00371   0.00439   2.95866
    R4        2.96634  -0.00076  -0.00396  -0.00157  -0.00558   2.96075
    R5        2.68212   0.01152   0.02373   0.03063   0.05463   2.73675
    R6        2.91786   0.00037  -0.00424   0.00633   0.00215   2.92000
    R7        2.91786   0.00037  -0.00424   0.00633   0.00215   2.92000
    R8        2.91786   0.00037  -0.00424   0.00633   0.00215   2.92000
    R9        2.03738   0.00103  -0.00812   0.01017   0.00205   2.03943
   R10        2.96634  -0.00076  -0.00396  -0.00157  -0.00558   2.96075
   R11        2.03738   0.00103  -0.00812   0.01017   0.00205   2.03943
   R12        2.96634  -0.00076  -0.00396  -0.00157  -0.00558   2.96075
   R13        2.95426   0.00342   0.00815  -0.00371   0.00439   2.95866
   R14        2.04013  -0.00000  -0.00507   0.00382  -0.00125   2.03888
   R15        2.91197   0.00199   0.00128   0.00952   0.01063   2.92260
   R16        2.03738   0.00103  -0.00812   0.01017   0.00205   2.03943
   R17        2.96634  -0.00076  -0.00396  -0.00157  -0.00558   2.96075
   R18        2.04013  -0.00000  -0.00507   0.00382  -0.00125   2.03888
    A1        2.22505  -0.00112  -0.00552   0.00248  -0.00334   2.22171
    A2        2.25509  -0.00039  -0.00392  -0.01547  -0.01949   2.23560
    A3        2.17738   0.00002  -0.00197   0.00697   0.00484   2.18221
    A4        1.52414   0.00140   0.00260   0.00599   0.00864   1.53279
    A5        1.47792   0.00101   0.01689   0.00222   0.01906   1.49698
    A6        1.56367  -0.00024  -0.00116   0.00223   0.00104   1.56471
    A7        1.61745  -0.00140  -0.00260  -0.00599  -0.00864   1.60880
    A8        1.68025  -0.00138  -0.01697  -0.00475  -0.02172   1.65853
    A9        1.61745  -0.00140  -0.00260  -0.00599  -0.00864   1.60880
   A10        1.61745  -0.00140  -0.00260  -0.00599  -0.00864   1.60880
   A11        1.61745  -0.00140  -0.00260  -0.00599  -0.00864   1.60880
   A12        1.68025  -0.00138  -0.01697  -0.00475  -0.02172   1.65853
   A13        1.52414   0.00140   0.00260   0.00599   0.00864   1.53279
   A14        2.25509  -0.00039  -0.00392  -0.01547  -0.01949   2.23560
   A15        1.56367  -0.00024  -0.00116   0.00223   0.00104   1.56471
   A16        2.22505  -0.00112  -0.00552   0.00248  -0.00334   2.22171
   A17        1.47792   0.00101   0.01689   0.00222   0.01906   1.49698
   A18        2.17738   0.00002  -0.00197   0.00697   0.00484   2.18221
   A19        2.22505  -0.00112  -0.00552   0.00248  -0.00334   2.22171
   A20        1.47792   0.00101   0.01689   0.00222   0.01906   1.49698
   A21        1.52414   0.00140   0.00260   0.00599   0.00864   1.53279
   A22        2.17738   0.00002  -0.00197   0.00697   0.00484   2.18221
   A23        2.25509  -0.00039  -0.00392  -0.01547  -0.01949   2.23560
   A24        1.56367  -0.00024  -0.00116   0.00223   0.00104   1.56471
   A25        1.64414  -0.00050  -0.01662   0.00122  -0.01542   1.62872
   A26        2.16221   0.00035   0.00681  -0.00151   0.00535   2.16756
   A27        1.57793   0.00024   0.00116  -0.00223  -0.00104   1.57689
   A28        2.16221   0.00035   0.00681  -0.00151   0.00535   2.16756
   A29        1.57793   0.00024   0.00116  -0.00223  -0.00104   1.57689
   A30        2.17137  -0.00071  -0.00335   0.00553   0.00205   2.17342
   A31        1.52414   0.00140   0.00260   0.00599   0.00864   1.53279
   A32        2.22505  -0.00112  -0.00552   0.00248  -0.00334   2.22171
   A33        1.47792   0.00101   0.01689   0.00222   0.01906   1.49698
   A34        2.25509  -0.00039  -0.00392  -0.01547  -0.01949   2.23560
   A35        1.56367  -0.00024  -0.00116   0.00223   0.00104   1.56471
   A36        2.17738   0.00002  -0.00197   0.00697   0.00484   2.18221
   A37        1.57793   0.00024   0.00116  -0.00223  -0.00104   1.57689
   A38        1.64414  -0.00050  -0.01662   0.00122  -0.01542   1.62872
   A39        2.16221   0.00035   0.00681  -0.00151   0.00535   2.16756
   A40        1.57793   0.00024   0.00116  -0.00223  -0.00104   1.57689
   A41        2.17137  -0.00071  -0.00335   0.00553   0.00205   2.17342
   A42        2.16221   0.00035   0.00681  -0.00151   0.00535   2.16756
    D1       -2.43671  -0.00005   0.00772   0.01451   0.02229  -2.41443
    D2        2.22356   0.00158   0.01169   0.02147   0.03288   2.25643
    D3        0.00000  -0.00000   0.00000  -0.00000   0.00000   0.00000
    D4       -1.62292   0.00164   0.00396   0.00696   0.01059  -1.61233
    D5        1.56798  -0.00042  -0.00233   0.00158  -0.00048   1.56750
    D6       -0.05494   0.00121   0.00164   0.00854   0.01011  -0.04483
    D7        2.41607  -0.00042  -0.00895  -0.00225  -0.01129   2.40478
    D8        0.00000  -0.00000   0.00000  -0.00000   0.00000   0.00000
    D9       -2.38896   0.00059   0.00801  -0.00015   0.00772  -2.38124
   D10        0.00000   0.00000   0.00000   0.00000  -0.00000   0.00000
   D11       -2.41607   0.00042   0.00895   0.00225   0.01129  -2.40478
   D12        1.47815   0.00101   0.01697   0.00210   0.01901   1.49716
   D13       -1.47815  -0.00101  -0.01697  -0.00210  -0.01901  -1.49716
   D14        2.38896  -0.00059  -0.00801   0.00015  -0.00772   2.38124
   D15        0.00000  -0.00000   0.00000  -0.00000   0.00000   0.00000
   D16       -2.26372  -0.00056  -0.00754  -0.01698  -0.02465  -2.28838
   D17        0.11485  -0.00029  -0.00952  -0.01910  -0.02874   0.08612
   D18        2.44099  -0.00082  -0.00872  -0.01459  -0.02343   2.41756
   D19        0.05386  -0.00116  -0.00157  -0.00819  -0.00975   0.04411
   D20        2.43244  -0.00090  -0.00355  -0.01032  -0.01383   2.41861
   D21       -1.52461  -0.00142  -0.00275  -0.00581  -0.00853  -1.53314
   D22        1.57847   0.00026   0.00118  -0.00239  -0.00122   1.57725
   D23       -2.32614   0.00052  -0.00080  -0.00451  -0.00530  -2.33144
   D24       -0.00000   0.00000   0.00000   0.00000   0.00000   0.00000
   D25        0.00000   0.00000   0.00000   0.00000   0.00000   0.00000
   D26       -1.68269   0.00153   0.01732   0.00539   0.02258  -1.66011
   D27        1.68269  -0.00153  -0.01732  -0.00539  -0.02258   1.66011
   D28        0.00000  -0.00000   0.00000  -0.00000   0.00000   0.00000
   D29       -2.22356  -0.00158  -0.01169  -0.02147  -0.03288  -2.25643
   D30        0.05494  -0.00121  -0.00164  -0.00854  -0.01011   0.04483
   D31        1.62292  -0.00164  -0.00396  -0.00696  -0.01059   1.61233
   D32        2.43671   0.00005  -0.00772  -0.01451  -0.02229   2.41443
   D33       -1.56798   0.00042   0.00233  -0.00158   0.00048  -1.56750
   D34        0.00000   0.00000   0.00000   0.00000   0.00000   0.00000
   D35        0.00000  -0.00000   0.00000  -0.00000   0.00000   0.00000
   D36        2.43671   0.00005  -0.00772  -0.01451  -0.02229   2.41443
   D37       -1.56798   0.00042   0.00233  -0.00158   0.00048  -1.56750
   D38        1.62292  -0.00164  -0.00396  -0.00696  -0.01059   1.61233
   D39       -2.22356  -0.00158  -0.01169  -0.02147  -0.03288  -2.25643
   D40        0.05494  -0.00121  -0.00164  -0.00854  -0.01011   0.04483
   D41        0.00000   0.00000   0.00000   0.00000   0.00000   0.00000
   D42       -2.43671  -0.00005   0.00772   0.01451   0.02229  -2.41443
   D43        1.56798  -0.00042  -0.00233   0.00158  -0.00048   1.56750
   D44       -1.62292   0.00164   0.00396   0.00696   0.01059  -1.61233
   D45        2.22356   0.00158   0.01169   0.02147   0.03288   2.25643
   D46       -0.05494   0.00121   0.00164   0.00854   0.01011  -0.04483
   D47       -0.00000   0.00000   0.00000   0.00000   0.00000   0.00000
   D48       -1.57847  -0.00026  -0.00118   0.00239   0.00122  -1.57725
   D49        2.32614  -0.00052   0.00080   0.00451   0.00530   2.33144
   D50        1.52461   0.00142   0.00275   0.00581   0.00853   1.53314
   D51       -0.05386   0.00116   0.00157   0.00819   0.00975  -0.04411
   D52       -2.43244   0.00090   0.00355   0.01032   0.01383  -2.41861
   D53       -2.44099   0.00082   0.00872   0.01459   0.02343  -2.41756
   D54        2.26372   0.00056   0.00754   0.01698   0.02465   2.28838
   D55       -0.11485   0.00029   0.00952   0.01910   0.02874  -0.08612
   D56       -0.05386   0.00116   0.00157   0.00819   0.00975  -0.04411
   D57       -2.43244   0.00090   0.00355   0.01032   0.01383  -2.41861
   D58        1.52461   0.00142   0.00275   0.00581   0.00853   1.53314
   D59        2.26372   0.00056   0.00754   0.01698   0.02465   2.28838
   D60       -0.11485   0.00029   0.00952   0.01910   0.02874  -0.08612
   D61       -2.44099   0.00082   0.00872   0.01459   0.02343  -2.41756
   D62       -1.57847  -0.00026  -0.00118   0.00239   0.00122  -1.57725
   D63        2.32614  -0.00052   0.00080   0.00451   0.00530   2.33144
   D64       -0.00000  -0.00000   0.00000  -0.00000   0.00000   0.00000
   D65        0.00000  -0.00000   0.00000  -0.00000   0.00000   0.00000
   D66        2.41607  -0.00042  -0.00895  -0.00225  -0.01129   2.40478
   D67       -1.47815  -0.00101  -0.01697  -0.00210  -0.01901  -1.49716
   D68       -2.41607   0.00042   0.00895   0.00225   0.01129  -2.40478
   D69        0.00000   0.00000   0.00000   0.00000   0.00000   0.00000
   D70        2.38896  -0.00059  -0.00801   0.00015  -0.00772   2.38124
   D71        1.47815   0.00101   0.01697   0.00210   0.01901   1.49716
   D72       -2.38896   0.00059   0.00801  -0.00015   0.00772  -2.38124
   D73        0.00000   0.00000   0.00000   0.00000   0.00000   0.00000
   D74        0.00000  -0.00000   0.00000  -0.00000   0.00000   0.00000
   D75        1.64419  -0.00050  -0.01661   0.00119  -0.01544   1.62875
   D76       -2.31950  -0.00025  -0.00831   0.00059  -0.00772  -2.32722
   D77       -1.64419   0.00050   0.01661  -0.00119   0.01544  -1.62875
   D78        0.00000   0.00000   0.00000   0.00000   0.00000   0.00000
   D79        2.31950   0.00025   0.00831  -0.00059   0.00772   2.32722
   D80        2.31950   0.00025   0.00831  -0.00059   0.00772   2.32722
   D81       -2.31950  -0.00025  -0.00831   0.00059  -0.00772  -2.32722
   D82       -0.00000   0.00000   0.00000  -0.00000   0.00000   0.00000
   D83        0.05386  -0.00116  -0.00157  -0.00819  -0.00975   0.04411
   D84       -1.52461  -0.00142  -0.00275  -0.00581  -0.00853  -1.53314
   D85        2.43244  -0.00090  -0.00355  -0.01032  -0.01383   2.41861
   D86        1.57847   0.00026   0.00118  -0.00239  -0.00122   1.57725
   D87       -0.00000  -0.00000   0.00000  -0.00000   0.00000   0.00000
   D88       -2.32614   0.00052  -0.00080  -0.00451  -0.00530  -2.33144
   D89       -2.26372  -0.00056  -0.00754  -0.01698  -0.02465  -2.28838
   D90        2.44099  -0.00082  -0.00872  -0.01459  -0.02343   2.41756
   D91        0.11485  -0.00029  -0.00952  -0.01910  -0.02874   0.08612
         Item               Value     Threshold  Converged?
 Maximum Force            0.011523     0.000450     NO 
 RMS     Force            0.001313     0.000300     NO 
 Maximum Displacement     0.027547     0.001800     NO 
 RMS     Displacement     0.007452     0.001200     NO 
 Predicted change in Energy=-9.356069D-04
 GradGradGradGradGradGradGradGradGradGradGradGradGradGradGradGradGradGrad

                          Input orientation:                          
 ---------------------------------------------------------------------
 Center     Atomic      Atomic             Coordinates (Angstroms)
 Number     Number       Type             X           Y           Z
 ---------------------------------------------------------------------
      1          6           0        0.782827   -1.139484    0.286303
      2          1           0        1.448604   -1.988865    0.282964
      3          6           0        0.724112    0.000000    1.328305
      4          6           0       -0.724112    0.000000    1.328305
      5          6           0       -0.782827   -1.139484    0.286303
      6          1           0       -1.448604   -1.988865    0.282964
      7          6           0        0.782827    1.139484    0.286303
      8          1           0        1.448604    1.988865    0.282964
      9          6           0        0.773287    0.000000   -0.788981
     10          1           0        1.384827    0.000000   -1.677859
     11          6           0       -0.782827    1.139484    0.286303
     12          1           0       -1.448604    1.988865    0.282964
     13          6           0       -0.773287    0.000000   -0.788981
     14          1           0       -1.384827    0.000000   -1.677859
 ---------------------------------------------------------------------
                    Distance matrix (angstroms):
                    1          2          3          4          5
     1  C    0.000000
     2  H    1.079221   0.000000
     3  C    1.545199   2.360764   0.000000
     4  C    2.157558   3.125542   1.448224   0.000000
     5  C    1.565653   2.387622   2.157558   1.545199   0.000000
     6  H    2.387622   2.897207   3.125542   2.360764   1.079221
     7  C    2.278968   3.198412   1.545199   2.157558   2.764953
     8  H    3.198412   3.977730   2.360764   3.125542   3.842637
     9  C    1.566764   2.358114   2.117857   2.593280   2.208200
    10  H    2.349204   2.793650   3.077916   3.672145   3.139280
    11  C    2.764953   3.842637   2.157558   1.545199   2.278968
    12  H    3.842637   4.920990   3.125542   2.360764   3.198412
    13  C    2.208200   3.168824   2.593280   2.117857   1.566764
    14  H    3.139280   3.978535   3.672145   3.077916   2.349204
                    6          7          8          9         10
     6  H    0.000000
     7  C    3.842637   0.000000
     8  H    4.920990   1.079221   0.000000
     9  C    3.168824   1.566764   2.358114   0.000000
    10  H    3.978535   2.349204   2.793650   1.078928   0.000000
    11  C    3.198412   1.565653   2.387622   2.208200   3.139280
    12  H    3.977730   2.387622   2.897207   3.168824   3.978535
    13  C    2.358114   2.208200   3.168824   1.546574   2.334001
    14  H    2.793650   3.139280   3.978535   2.334001   2.769654
                   11         12         13         14
    11  C    0.000000
    12  H    1.079221   0.000000
    13  C    1.566764   2.358114   0.000000
    14  H    2.349204   2.793650   1.078928   0.000000
 Stoichiometry    C8H6
 Framework group  C2V[SGV(C4H2),X(C4H4)]
 Deg. of freedom    11
 Full point group                 C2V     NOp   4
 Largest Abelian subgroup         C2V     NOp   4
 Largest concise Abelian subgroup C2V     NOp   4
                         Standard orientation:                         
 ---------------------------------------------------------------------
 Center     Atomic      Atomic             Coordinates (Angstroms)
 Number     Number       Type             X           Y           Z
 ---------------------------------------------------------------------
      1          6           0       -1.139484    0.782827   -0.080390
      2          1           0       -1.988865    1.448604   -0.077051
      3          6           0        0.000000    0.724112   -1.122392
      4          6           0       -0.000000   -0.724112   -1.122392
      5          6           0       -1.139484   -0.782827   -0.080390
      6          1           0       -1.988865   -1.448604   -0.077051
      7          6           0        1.139484    0.782827   -0.080390
      8          1           0        1.988865    1.448604   -0.077051
      9          6           0        0.000000    0.773287    0.994894
     10          1           0        0.000000    1.384827    1.883772
     11          6           0        1.139484   -0.782827   -0.080390
     12          1           0        1.988865   -1.448604   -0.077051
     13          6           0       -0.000000   -0.773287    0.994894
     14          1           0       -0.000000   -1.384827    1.883772
 ---------------------------------------------------------------------
 Rotational constants (GHZ):           3.8864248           3.6193702           3.4392118
 Standard basis: 6-31G(d,p) (6D, 7F)
 There are    46 symmetry adapted cartesian basis functions of A1  symmetry.
 There are    29 symmetry adapted cartesian basis functions of A2  symmetry.
 There are    29 symmetry adapted cartesian basis functions of B1  symmetry.
 There are    46 symmetry adapted cartesian basis functions of B2  symmetry.
 There are    46 symmetry adapted basis functions of A1  symmetry.
 There are    29 symmetry adapted basis functions of A2  symmetry.
 There are    29 symmetry adapted basis functions of B1  symmetry.
 There are    46 symmetry adapted basis functions of B2  symmetry.
   150 basis functions,   266 primitive gaussians,   150 cartesian basis functions
    27 alpha electrons       27 beta electrons
       nuclear repulsion energy       348.1437655673 Hartrees.
 NAtoms=   14 NActive=   14 NUniq=    5 SFac= 4.00D+00 NAtFMM=   60 NAOKFM=F Big=F
 Integral buffers will be    131072 words long.
 Raffenetti 2 integral format.
 Two-electron integral symmetry is turned on.
 One-electron integrals computed using PRISM.
 NBasis=   150 RedAO= T EigKep=  1.92D-04  NBF=    46    29    29    46
 NBsUse=   150 1.00D-06 EigRej= -1.00D+00 NBFU=    46    29    29    46
 Initial guess from the checkpoint file:  "parent-cubene12-ur.chk"
 B after Tr=     0.000000   -0.000000    0.000000
         Rot=    1.000000    0.000000   -0.000000    0.000000 Ang=   0.00 deg.
 Initial guess orbital symmetries:
 Alpha Orbitals:
       Occupied  (B2) (B2) (?A) (B2) (B2) (?A) (B2) (B2) (?B) (B1)
                 (?B) (?B) (A2) (?B) (?B) (?B) (?B) (?C) (?B) (?C)
                 (?B) (?B) (?C) (?C) (?B) (?C) (?B)
       Virtual   (?B) (?B) (?B) (?C) (?B) (?C) (?B) (?C) (?B) (?B)
                 (?C) (?C) (?B) (?B) (?B) (?C) (?C) (?B) (?B) (?B)
                 (?B) (?C) (?B) (?C) (?B) (?C) (?C) (?B) (?B) (?C)
                 (?B) (?B) (?B) (?C) (?C) (?B) (?C) (?B) (?C) (?B)
                 (?C) (?B) (?B) (?B) (?C) (?B) (?B) (?B) (?C) (A2)
                 (?B) (?B) (?B) (?C) (?B) (?B) (?D) (?B) (?D) (?D)
                 (?B) (?D) (?B) (?D) (B1) (?B) (?B) (?B) (?D) (?D)
                 (?B) (?D) (?B) (?B) (?B) (?D) (?B) (?B) (?D) (?D)
                 (?B) (?B) (?B) (?B) (?D) (?D) (?B) (?D) (?B) (?D)
                 (?D) (?B) (?B) (?B) (?D) (?B) (?D) (?B) (B2) (?D)
                 (?B) (?B) (?D) (?D) (?B) (?D) (?D) (?B) (?B) (B1)
                 (A1) (?A) (?A) (A2) (?B) (?B) (?B) (?B) (B1) (?B)
                 (?B) (A2) (?B)
 Beta  Orbitals:
       Occupied  (B2) (B2) (?A) (B2) (B2) (?A) (B2) (B2) (?B) (B1)
                 (?B) (?B) (A2) (?B) (?B) (?B) (?B) (?C) (?B) (?C)
                 (?B) (?B) (?C) (?C) (?B) (?C) (?B)
       Virtual   (?B) (?B) (?B) (?C) (?B) (?C) (?B) (?C) (?B) (?B)
                 (?C) (?C) (?B) (?B) (?B) (?C) (?C) (?B) (?B) (?B)
                 (?B) (?C) (?B) (?C) (?B) (?C) (?C) (?B) (?B) (?C)
                 (?B) (?B) (?B) (?C) (?C) (?B) (?C) (?B) (?C) (?B)
                 (?C) (?B) (?B) (?B) (?C) (?B) (?B) (?B) (?C) (A2)
                 (?B) (?B) (?B) (?C) (?B) (?B) (?D) (?B) (?D) (?D)
                 (?B) (?D) (?B) (?D) (B1) (?B) (?B) (?B) (?D) (?D)
                 (?B) (?D) (?B) (?B) (?B) (?D) (?B) (?B) (?D) (?D)
                 (?B) (?B) (?B) (?B) (?D) (?D) (?B) (?D) (?B) (?D)
                 (?D) (?B) (?B) (?B) (?D) (?B) (?D) (?B) (B2) (?D)
                 (?B) (?B) (?D) (?D) (?B) (?D) (?D) (?B) (?B) (B1)
                 (A1) (?A) (?A) (A2) (?B) (?B) (?B) (?B) (B1) (?B)
                 (?B) (A2) (?B)
 Initial guess <Sx>= 0.0000 <Sy>= 0.0000 <Sz>= 0.0000 <S**2>= 0.7247 S= 0.4873
 ExpMin= 1.61D-01 ExpMax= 3.05D+03 ExpMxC= 4.57D+02 IAcc=2 IRadAn=         4 AccDes= 0.00D+00
 Harris functional with IExCor=  205 and IRadAn=       4 diagonalized for initial guess.
 HarFok:  IExCor=  205 AccDes= 0.00D+00 IRadAn=         4 IDoV= 1 UseB2=F ITyADJ=14
 ICtDFT=  3500011 ScaDFX=  1.000000  1.000000  1.000000  1.000000
 FoFCou: FMM=F IPFlag=           0 FMFlag=      100000 FMFlg1=           0
         NFxFlg=           0 DoJE=T BraDBF=F KetDBF=T FulRan=T
         wScrn=  0.000000 ICntrl=       500 IOpCl=  0 I1Cent=   200000004 NGrid=           0
         NMat0=    1 NMatS0=      1 NMatT0=    0 NMatD0=    1 NMtDS0=    0 NMtDT0=    0
 Petite list used in FoFCou.
 Keep R1 and R2 ints in memory in symmetry-blocked form, NReq=80252863.
 Requested convergence on RMS density matrix=1.00D-08 within 128 cycles.
 Requested convergence on MAX density matrix=1.00D-06.
 Requested convergence on             energy=1.00D-06.
 No special actions if energy rises.
 An orbital has undefined symmetry, so N**3 symmetry is turned off.
 Density matrix breaks symmetry, PCut= 1.00D-07
 Density matrix has no symmetry -- integrals replicated.
 Density matrix breaks symmetry, PCut= 1.00D-07
 Density matrix has no symmetry -- integrals replicated.
 Density matrix breaks symmetry, PCut= 1.00D-07
 Density matrix has no symmetry -- integrals replicated.
 Density matrix breaks symmetry, PCut= 1.00D-07
 Density matrix has no symmetry -- integrals replicated.
 Density matrix breaks symmetry, PCut= 1.00D-07
 Density matrix has no symmetry -- integrals replicated.
 Density matrix breaks symmetry, PCut= 1.00D-07
 Density matrix has no symmetry -- integrals replicated.
 Density matrix breaks symmetry, PCut= 1.00D-07
 Density matrix has no symmetry -- integrals replicated.
 Density matrix breaks symmetry, PCut= 1.00D-07
 Density matrix has no symmetry -- integrals replicated.
 Density matrix breaks symmetry, PCut= 1.00D-07
 Density matrix has no symmetry -- integrals replicated.
 Density matrix breaks symmetry, PCut= 1.00D-07
 Density matrix has no symmetry -- integrals replicated.
 Density matrix breaks symmetry, PCut= 1.00D-07
 Density matrix has no symmetry -- integrals replicated.
 Density matrix breaks symmetry, PCut= 1.00D-07
 Density matrix has no symmetry -- integrals replicated.
 Density matrix breaks symmetry, PCut= 1.00D-07
 Density matrix has no symmetry -- integrals replicated.
 Density matrix breaks symmetry, PCut= 1.00D-07
 Density matrix has no symmetry -- integrals replicated.
 Density matrix breaks symmetry, PCut= 1.00D-07
 Density matrix has no symmetry -- integrals replicated.
 Density matrix breaks symmetry, PCut= 1.00D-07
 Density matrix has no symmetry -- integrals replicated.
 Density matrix breaks symmetry, PCut= 1.00D-07
 Density matrix has no symmetry -- integrals replicated.
 SCF Done:  E(UHF) =  -306.133083766     A.U. after   16 cycles
            NFock= 16  Conv=0.52D-08     -V/T= 1.9997
 <Sx>= 0.0000 <Sy>= 0.0000 <Sz>= 0.0000 <S**2>= 0.7809 S= 0.5153
 <L.S>= 0.000000000000E+00
 Annihilation of the first spin contaminant:
 S**2 before annihilation     0.7809,   after     0.0932
 Density matrix is not symmetric, so symmetry will not be used here.
 Calling FoFJK, ICntrl=      2127 FMM=F ISym2X=0 I1Cent= 0 IOpClX= 1 NMat=1 NMatS=1 NMatT=0.
 ***** Axes restored to original set *****
 -------------------------------------------------------------------
 Center     Atomic                   Forces (Hartrees/Bohr)
 Number     Number              X              Y              Z
 -------------------------------------------------------------------
      1        6          -0.001847692    0.000217961   -0.000800838
      2        1          -0.000289956   -0.000802199    0.000092426
      3        6           0.004795249   -0.000000000    0.001004640
      4        6          -0.004795249   -0.000000000    0.001004640
      5        6           0.001847692    0.000217961   -0.000800838
      6        1           0.000289956   -0.000802199    0.000092426
      7        6          -0.001847692   -0.000217961   -0.000800838
      8        1          -0.000289956    0.000802199    0.000092426
      9        6           0.000037842    0.000000000    0.000509107
     10        1           0.000588414    0.000000000   -0.000096923
     11        6           0.001847692   -0.000217961   -0.000800838
     12        1           0.000289956    0.000802199    0.000092426
     13        6          -0.000037842   -0.000000000    0.000509107
     14        1          -0.000588414    0.000000000   -0.000096923
 -------------------------------------------------------------------
 Cartesian Forces:  Max     0.004795249 RMS     0.001277980

 GradGradGradGradGradGradGradGradGradGradGradGradGradGradGradGradGradGrad
 Berny optimization.
 Using GEDIIS/GDIIS optimizer.
 FormGI is forming the generalized inverse of G from B-inverse, IUseBI=4.
 Internal  Forces:  Max     0.002195702 RMS     0.000341064
 Search for a local minimum.
 Step number   3 out of a maximum of  100
 All quantities printed in internal units (Hartrees-Bohrs-Radians)
 Mixed Optimization -- En-DIIS/RFO-DIIS
 Update second derivatives using D2CorX and points    1    2    3
 DE= -1.09D-03 DEPred=-9.36D-04 R= 1.17D+00
 TightC=F SS=  1.41D+00  RLast= 1.71D-01 DXNew= 8.4853D-01 5.1213D-01
 Trust test= 1.17D+00 RLast= 1.71D-01 DXMaxT set to 5.12D-01
 ITU=  1  1  0
 Use linear search instead of GDIIS.
     Eigenvalues ---    0.01969   0.02122   0.02184   0.02445   0.02616
     Eigenvalues ---    0.03107   0.03390   0.03466   0.03475   0.03843
     Eigenvalues ---    0.03965   0.04045   0.04387   0.04562   0.10082
     Eigenvalues ---    0.10572   0.11584   0.11748   0.12159   0.13749
     Eigenvalues ---    0.14434   0.20254   0.20627   0.20655   0.20764
     Eigenvalues ---    0.21867   0.23315   0.26728   0.27173   0.30820
     Eigenvalues ---    0.34827   0.34827   0.34827   0.35146   0.35172
     Eigenvalues ---    0.37745
 RFO step:  Lambda=-9.16110417D-05 EMin= 1.96914949D-02
 Quartic linear search produced a step of  0.26286.
 Iteration  1 RMS(Cart)=  0.00388162 RMS(Int)=  0.00003304
 Iteration  2 RMS(Cart)=  0.00001839 RMS(Int)=  0.00002816
 Iteration  3 RMS(Cart)=  0.00000000 RMS(Int)=  0.00002816
 ClnCor:  largest displacement from symmetrization is 1.25D-08 for atom     6.
 Variable       Old X    -DE/DX   Delta X   Delta X   Delta X     New X
                                 (Linear)    (Quad)   (Total)
    R1        2.03943   0.00045   0.00054   0.00019   0.00073   2.04016
    R2        2.92000   0.00057   0.00056   0.00211   0.00269   2.92269
    R3        2.95866  -0.00050   0.00115  -0.00751  -0.00637   2.95229
    R4        2.96075   0.00001  -0.00147   0.00028  -0.00120   2.95955
    R5        2.73675   0.00220   0.01436   0.00270   0.01712   2.75386
    R6        2.92000   0.00057   0.00056   0.00211   0.00269   2.92269
    R7        2.92000   0.00057   0.00056   0.00211   0.00269   2.92269
    R8        2.92000   0.00057   0.00056   0.00211   0.00269   2.92269
    R9        2.03943   0.00045   0.00054   0.00019   0.00073   2.04016
   R10        2.96075   0.00001  -0.00147   0.00028  -0.00120   2.95955
   R11        2.03943   0.00045   0.00054   0.00019   0.00073   2.04016
   R12        2.96075   0.00001  -0.00147   0.00028  -0.00120   2.95955
   R13        2.95866  -0.00050   0.00115  -0.00751  -0.00637   2.95229
   R14        2.03888   0.00041  -0.00033   0.00106   0.00073   2.03961
   R15        2.92260  -0.00005   0.00280   0.00016   0.00293   2.92553
   R16        2.03943   0.00045   0.00054   0.00019   0.00073   2.04016
   R17        2.96075   0.00001  -0.00147   0.00028  -0.00120   2.95955
   R18        2.03888   0.00041  -0.00033   0.00106   0.00073   2.03961
    A1        2.22171  -0.00016  -0.00088   0.00153   0.00057   2.22228
    A2        2.23560  -0.00027  -0.00512  -0.00464  -0.00977   2.22583
    A3        2.18221   0.00013   0.00127   0.00224   0.00347   2.18568
    A4        1.53279   0.00047   0.00227   0.00178   0.00406   1.53684
    A5        1.49698  -0.00012   0.00501  -0.00157   0.00342   1.50041
    A6        1.56471   0.00008   0.00027   0.00130   0.00157   1.56628
    A7        1.60880  -0.00047  -0.00227  -0.00178  -0.00406   1.60475
    A8        1.65853  -0.00006  -0.00571   0.00106  -0.00466   1.65387
    A9        1.60880  -0.00047  -0.00227  -0.00178  -0.00406   1.60475
   A10        1.60880  -0.00047  -0.00227  -0.00178  -0.00406   1.60475
   A11        1.60880  -0.00047  -0.00227  -0.00178  -0.00406   1.60475
   A12        1.65853  -0.00006  -0.00571   0.00106  -0.00466   1.65387
   A13        1.53279   0.00047   0.00227   0.00178   0.00406   1.53684
   A14        2.23560  -0.00027  -0.00512  -0.00464  -0.00977   2.22583
   A15        1.56471   0.00008   0.00027   0.00130   0.00157   1.56628
   A16        2.22171  -0.00016  -0.00088   0.00153   0.00057   2.22228
   A17        1.49698  -0.00012   0.00501  -0.00157   0.00342   1.50041
   A18        2.18221   0.00013   0.00127   0.00224   0.00347   2.18568
   A19        2.22171  -0.00016  -0.00088   0.00153   0.00057   2.22228
   A20        1.49698  -0.00012   0.00501  -0.00157   0.00342   1.50041
   A21        1.53279   0.00047   0.00227   0.00178   0.00406   1.53684
   A22        2.18221   0.00013   0.00127   0.00224   0.00347   2.18568
   A23        2.23560  -0.00027  -0.00512  -0.00464  -0.00977   2.22583
   A24        1.56471   0.00008   0.00027   0.00130   0.00157   1.56628
   A25        1.62872   0.00035  -0.00405   0.00235  -0.00172   1.62700
   A26        2.16756  -0.00008   0.00141  -0.00177  -0.00036   2.16720
   A27        1.57689  -0.00008  -0.00027  -0.00130  -0.00157   1.57532
   A28        2.16756  -0.00008   0.00141  -0.00177  -0.00036   2.16720
   A29        1.57689  -0.00008  -0.00027  -0.00130  -0.00157   1.57532
   A30        2.17342   0.00002   0.00054   0.00382   0.00434   2.17776
   A31        1.53279   0.00047   0.00227   0.00178   0.00406   1.53684
   A32        2.22171  -0.00016  -0.00088   0.00153   0.00057   2.22228
   A33        1.49698  -0.00012   0.00501  -0.00157   0.00342   1.50041
   A34        2.23560  -0.00027  -0.00512  -0.00464  -0.00977   2.22583
   A35        1.56471   0.00008   0.00027   0.00130   0.00157   1.56628
   A36        2.18221   0.00013   0.00127   0.00224   0.00347   2.18568
   A37        1.57689  -0.00008  -0.00027  -0.00130  -0.00157   1.57532
   A38        1.62872   0.00035  -0.00405   0.00235  -0.00172   1.62700
   A39        2.16756  -0.00008   0.00141  -0.00177  -0.00036   2.16720
   A40        1.57689  -0.00008  -0.00027  -0.00130  -0.00157   1.57532
   A41        2.17342   0.00002   0.00054   0.00382   0.00434   2.17776
   A42        2.16756  -0.00008   0.00141  -0.00177  -0.00036   2.16720
    D1       -2.41443   0.00002   0.00586   0.00373   0.00961  -2.40482
    D2        2.25643   0.00053   0.00864   0.00563   0.01422   2.27065
    D3        0.00000   0.00000   0.00000   0.00000   0.00000   0.00000
    D4       -1.61233   0.00052   0.00278   0.00190   0.00461  -1.60772
    D5        1.56750   0.00005  -0.00013   0.00123   0.00116   1.56866
    D6       -0.04483   0.00056   0.00266   0.00313   0.00577  -0.03906
    D7        2.40478   0.00007  -0.00297   0.00055  -0.00244   2.40235
    D8        0.00000  -0.00000   0.00000  -0.00000   0.00000   0.00000
    D9       -2.38124  -0.00006   0.00203  -0.00107   0.00092  -2.38032
   D10       -0.00000  -0.00000   0.00000  -0.00000   0.00000   0.00000
   D11       -2.40478  -0.00007   0.00297  -0.00055   0.00244  -2.40235
   D12        1.49716  -0.00013   0.00500  -0.00162   0.00336   1.50052
   D13       -1.49716   0.00013  -0.00500   0.00162  -0.00336  -1.50052
   D14        2.38124   0.00006  -0.00203   0.00107  -0.00092   2.38032
   D15        0.00000   0.00000   0.00000   0.00000   0.00000   0.00000
   D16       -2.28838  -0.00029  -0.00648  -0.00497  -0.01148  -2.29986
   D17        0.08612  -0.00011  -0.00755  -0.00648  -0.01406   0.07205
   D18        2.41756  -0.00021  -0.00616  -0.00361  -0.00981   2.40775
   D19        0.04411  -0.00054  -0.00256  -0.00305  -0.00561   0.03850
   D20        2.41861  -0.00036  -0.00364  -0.00456  -0.00820   2.41041
   D21       -1.53314  -0.00047  -0.00224  -0.00169  -0.00394  -1.53708
   D22        1.57725  -0.00008  -0.00032  -0.00136  -0.00167   1.57558
   D23       -2.33144   0.00010  -0.00139  -0.00287  -0.00425  -2.33570
   D24       -0.00000  -0.00000   0.00000  -0.00000   0.00000   0.00000
   D25       -0.00000  -0.00000   0.00000  -0.00000   0.00000   0.00000
   D26       -1.66011   0.00010   0.00593  -0.00091   0.00498  -1.65513
   D27        1.66011  -0.00010  -0.00593   0.00091  -0.00498   1.65513
   D28       -0.00000   0.00000   0.00000   0.00000   0.00000   0.00000
   D29       -2.25643  -0.00053  -0.00864  -0.00563  -0.01422  -2.27065
   D30        0.04483  -0.00056  -0.00266  -0.00313  -0.00577   0.03906
   D31        1.61233  -0.00052  -0.00278  -0.00190  -0.00461   1.60772
   D32        2.41443  -0.00002  -0.00586  -0.00373  -0.00961   2.40482
   D33       -1.56750  -0.00005   0.00013  -0.00123  -0.00116  -1.56866
   D34        0.00000  -0.00000   0.00000  -0.00000   0.00000   0.00000
   D35        0.00000   0.00000   0.00000   0.00000   0.00000   0.00000
   D36        2.41443  -0.00002  -0.00586  -0.00373  -0.00961   2.40482
   D37       -1.56750  -0.00005   0.00013  -0.00123  -0.00116  -1.56866
   D38        1.61233  -0.00052  -0.00278  -0.00190  -0.00461   1.60772
   D39       -2.25643  -0.00053  -0.00864  -0.00563  -0.01422  -2.27065
   D40        0.04483  -0.00056  -0.00266  -0.00313  -0.00577   0.03906
   D41        0.00000  -0.00000   0.00000  -0.00000   0.00000   0.00000
   D42       -2.41443   0.00002   0.00586   0.00373   0.00961  -2.40482
   D43        1.56750   0.00005  -0.00013   0.00123   0.00116   1.56866
   D44       -1.61233   0.00052   0.00278   0.00190   0.00461  -1.60772
   D45        2.25643   0.00053   0.00864   0.00563   0.01422   2.27065
   D46       -0.04483   0.00056   0.00266   0.00313   0.00577  -0.03906
   D47       -0.00000  -0.00000   0.00000  -0.00000   0.00000   0.00000
   D48       -1.57725   0.00008   0.00032   0.00136   0.00167  -1.57558
   D49        2.33144  -0.00010   0.00139   0.00287   0.00425   2.33570
   D50        1.53314   0.00047   0.00224   0.00169   0.00394   1.53708
   D51       -0.04411   0.00054   0.00256   0.00305   0.00561  -0.03850
   D52       -2.41861   0.00036   0.00364   0.00456   0.00820  -2.41041
   D53       -2.41756   0.00021   0.00616   0.00361   0.00981  -2.40775
   D54        2.28838   0.00029   0.00648   0.00497   0.01148   2.29986
   D55       -0.08612   0.00011   0.00755   0.00648   0.01406  -0.07205
   D56       -0.04411   0.00054   0.00256   0.00305   0.00561  -0.03850
   D57       -2.41861   0.00036   0.00364   0.00456   0.00820  -2.41041
   D58        1.53314   0.00047   0.00224   0.00169   0.00394   1.53708
   D59        2.28838   0.00029   0.00648   0.00497   0.01148   2.29986
   D60       -0.08612   0.00011   0.00755   0.00648   0.01406  -0.07205
   D61       -2.41756   0.00021   0.00616   0.00361   0.00981  -2.40775
   D62       -1.57725   0.00008   0.00032   0.00136   0.00167  -1.57558
   D63        2.33144  -0.00010   0.00139   0.00287   0.00425   2.33570
   D64       -0.00000   0.00000   0.00000   0.00000   0.00000   0.00000
   D65       -0.00000   0.00000   0.00000   0.00000   0.00000   0.00000
   D66        2.40478   0.00007  -0.00297   0.00055  -0.00244   2.40235
   D67       -1.49716   0.00013  -0.00500   0.00162  -0.00336  -1.50052
   D68       -2.40478  -0.00007   0.00297  -0.00055   0.00244  -2.40235
   D69        0.00000   0.00000   0.00000   0.00000   0.00000   0.00000
   D70        2.38124   0.00006  -0.00203   0.00107  -0.00092   2.38032
   D71        1.49716  -0.00013   0.00500  -0.00162   0.00336   1.50052
   D72       -2.38124  -0.00006   0.00203  -0.00107   0.00092  -2.38032
   D73        0.00000  -0.00000   0.00000  -0.00000   0.00000   0.00000
   D74        0.00000   0.00000   0.00000   0.00000   0.00000   0.00000
   D75        1.62875   0.00035  -0.00406   0.00233  -0.00173   1.62702
   D76       -2.32722   0.00018  -0.00203   0.00117  -0.00087  -2.32808
   D77       -1.62875  -0.00035   0.00406  -0.00233   0.00173  -1.62702
   D78        0.00000  -0.00000   0.00000  -0.00000   0.00000   0.00000
   D79        2.32722  -0.00018   0.00203  -0.00117   0.00087   2.32808
   D80        2.32722  -0.00018   0.00203  -0.00117   0.00087   2.32808
   D81       -2.32722   0.00018  -0.00203   0.00117  -0.00087  -2.32808
   D82        0.00000   0.00000   0.00000  -0.00000  -0.00000   0.00000
   D83        0.04411  -0.00054  -0.00256  -0.00305  -0.00561   0.03850
   D84       -1.53314  -0.00047  -0.00224  -0.00169  -0.00394  -1.53708
   D85        2.41861  -0.00036  -0.00364  -0.00456  -0.00820   2.41041
   D86        1.57725  -0.00008  -0.00032  -0.00136  -0.00167   1.57558
   D87       -0.00000   0.00000   0.00000   0.00000   0.00000   0.00000
   D88       -2.33144   0.00010  -0.00139  -0.00287  -0.00425  -2.33570
   D89       -2.28838  -0.00029  -0.00648  -0.00497  -0.01148  -2.29986
   D90        2.41756  -0.00021  -0.00616  -0.00361  -0.00981   2.40775
   D91        0.08612  -0.00011  -0.00755  -0.00648  -0.01406   0.07205
         Item               Value     Threshold  Converged?
 Maximum Force            0.002196     0.000450     NO 
 RMS     Force            0.000341     0.000300     NO 
 Maximum Displacement     0.018474     0.001800     NO 
 RMS     Displacement     0.003883     0.001200     NO 
 Predicted change in Energy=-8.998817D-05
 GradGradGradGradGradGradGradGradGradGradGradGradGradGradGradGradGradGrad

                          Input orientation:                          
 ---------------------------------------------------------------------
 Center     Atomic      Atomic             Coordinates (Angstroms)
 Number     Number       Type             X           Y           Z
 ---------------------------------------------------------------------
      1          6           0        0.781141   -1.138098    0.285584
      2          1           0        1.438828   -1.994247    0.282172
      3          6           0        0.728641    0.000000    1.331536
      4          6           0       -0.728641    0.000000    1.331536
      5          6           0       -0.781141   -1.138098    0.285584
      6          1           0       -1.438828   -1.994247    0.282172
      7          6           0        0.781141    1.138098    0.285584
      8          1           0        1.438828    1.994247    0.282172
      9          6           0        0.774062    0.000000   -0.790258
     10          1           0        1.389678    0.000000   -1.676791
     11          6           0       -0.781141    1.138098    0.285584
     12          1           0       -1.438828    1.994247    0.282172
     13          6           0       -0.774062    0.000000   -0.790258
     14          1           0       -1.389678    0.000000   -1.676791
 ---------------------------------------------------------------------
                    Distance matrix (angstroms):
                    1          2          3          4          5
     1  C    0.000000
     2  H    1.079609   0.000000
     3  C    1.546621   2.362742   0.000000
     4  C    2.160723   3.126677   1.457282   0.000000
     5  C    1.562283   2.379341   2.160723   1.546621   0.000000
     6  H    2.379341   2.877655   3.126677   2.362742   1.079609
     7  C    2.276196   3.200648   1.546621   2.160723   2.760760
     8  H    3.200648   3.988495   2.362742   3.126677   3.839252
     9  C    1.566127   2.359882   2.122280   2.600024   2.207116
    10  H    2.348724   2.795886   3.080098   3.679308   3.139847
    11  C    2.760760   3.839252   2.160723   1.546621   2.276196
    12  H    3.839252   4.918230   3.126677   2.362742   3.200648
    13  C    2.207116   3.166072   2.600024   2.122280   1.566127
    14  H    3.139847   3.976808   3.679308   3.080098   2.348724
                    6          7          8          9         10
     6  H    0.000000
     7  C    3.839252   0.000000
     8  H    4.918230   1.079609   0.000000
     9  C    3.166072   1.566127   2.359882   0.000000
    10  H    3.976808   2.348724   2.795886   1.079316   0.000000
    11  C    3.200648   1.562283   2.379341   2.207116   3.139847
    12  H    3.988495   2.379341   2.877655   3.166072   3.976808
    13  C    2.359882   2.207116   3.166072   1.548125   2.338314
    14  H    2.795886   3.139847   3.976808   2.338314   2.779355
                   11         12         13         14
    11  C    0.000000
    12  H    1.079609   0.000000
    13  C    1.566127   2.359882   0.000000
    14  H    2.348724   2.795886   1.079316   0.000000
 Stoichiometry    C8H6
 Framework group  C2V[SGV(C4H2),X(C4H4)]
 Deg. of freedom    11
 Full point group                 C2V     NOp   4
 Largest Abelian subgroup         C2V     NOp   4
 Largest concise Abelian subgroup C2V     NOp   4
                         Standard orientation:                         
 ---------------------------------------------------------------------
 Center     Atomic      Atomic             Coordinates (Angstroms)
 Number     Number       Type             X           Y           Z
 ---------------------------------------------------------------------
      1          6           0       -1.138098    0.781141   -0.079576
      2          1           0       -1.994247    1.438828   -0.076164
      3          6           0        0.000000    0.728641   -1.125527
      4          6           0       -0.000000   -0.728641   -1.125527
      5          6           0       -1.138098   -0.781141   -0.079576
      6          1           0       -1.994247   -1.438828   -0.076164
      7          6           0        1.138098    0.781141   -0.079576
      8          1           0        1.994247    1.438828   -0.076164
      9          6           0        0.000000    0.774062    0.996267
     10          1           0        0.000000    1.389678    1.882800
     11          6           0        1.138098   -0.781141   -0.079576
     12          1           0        1.994247   -1.438828   -0.076164
     13          6           0       -0.000000   -0.774062    0.996267
     14          1           0       -0.000000   -1.389678    1.882800
 ---------------------------------------------------------------------
 Rotational constants (GHZ):           3.8806360           3.6153475           3.4413567
 Standard basis: 6-31G(d,p) (6D, 7F)
 There are    46 symmetry adapted cartesian basis functions of A1  symmetry.
 There are    29 symmetry adapted cartesian basis functions of A2  symmetry.
 There are    29 symmetry adapted cartesian basis functions of B1  symmetry.
 There are    46 symmetry adapted cartesian basis functions of B2  symmetry.
 There are    46 symmetry adapted basis functions of A1  symmetry.
 There are    29 symmetry adapted basis functions of A2  symmetry.
 There are    29 symmetry adapted basis functions of B1  symmetry.
 There are    46 symmetry adapted basis functions of B2  symmetry.
   150 basis functions,   266 primitive gaussians,   150 cartesian basis functions
    27 alpha electrons       27 beta electrons
       nuclear repulsion energy       348.0046504278 Hartrees.
 NAtoms=   14 NActive=   14 NUniq=    5 SFac= 4.00D+00 NAtFMM=   60 NAOKFM=F Big=F
 Integral buffers will be    131072 words long.
 Raffenetti 2 integral format.
 Two-electron integral symmetry is turned on.
 One-electron integrals computed using PRISM.
 NBasis=   150 RedAO= T EigKep=  1.92D-04  NBF=    46    29    29    46
 NBsUse=   150 1.00D-06 EigRej= -1.00D+00 NBFU=    46    29    29    46
 Initial guess from the checkpoint file:  "parent-cubene12-ur.chk"
 B after Tr=    -0.000000   -0.000000   -0.000000
         Rot=    1.000000    0.000000   -0.000000   -0.000000 Ang=   0.00 deg.
 Initial guess orbital symmetries:
 Alpha Orbitals:
       Occupied  (B2) (B2) (B2) (?A) (B2) (?A) (B2) (B2) (?B) (B1)
                 (?B) (?B) (A2) (?B) (?B) (?B) (?B) (?C) (?B) (?C)
                 (?B) (?B) (?C) (?C) (?B) (?C) (?B)
       Virtual   (?B) (?B) (?B) (?C) (?B) (?C) (?B) (?B) (?C) (?B)
                 (?C) (?C) (?B) (?B) (?B) (?C) (?C) (?B) (?B) (?B)
                 (?B) (?C) (?B) (?C) (?B) (?C) (?C) (?B) (?B) (?C)
                 (?B) (?B) (?B) (?C) (?C) (?B) (?C) (?B) (A2) (?B)
                 (?C) (?B) (?B) (?B) (?C) (?B) (?B) (?B) (?C) (A2)
                 (?B) (?B) (?B) (?C) (?B) (?B) (?C) (?B) (?C) (?C)
                 (?B) (?B) (?C) (?C) (?C) (?B) (?B) (?B) (?C) (?C)
                 (?B) (?C) (?B) (?B) (?B) (?C) (?B) (?B) (?C) (?C)
                 (?B) (?B) (?B) (?B) (?C) (?C) (?B) (?C) (?B) (?C)
                 (?B) (?C) (?B) (?B) (?C) (?B) (?C) (?B) (B2) (?C)
                 (?B) (?B) (?C) (?C) (?B) (?C) (?C) (?B) (B2) (B1)
                 (A1) (?A) (?A) (A2) (?D) (?D) (?D) (?D) (B1) (?D)
                 (?D) (A2) (?B)
 Beta  Orbitals:
       Occupied  (B2) (B2) (B2) (?A) (B2) (?A) (B2) (B2) (?B) (B1)
                 (?B) (?B) (A2) (?B) (?B) (?B) (?B) (?C) (?B) (?C)
                 (?B) (?B) (?C) (?C) (?B) (?C) (?B)
       Virtual   (?B) (?B) (?B) (?C) (?B) (?C) (?B) (?B) (?C) (?B)
                 (?C) (?C) (?B) (?B) (?B) (?C) (?C) (?B) (?B) (?B)
                 (?B) (?C) (?B) (?C) (?B) (?C) (?C) (?B) (?B) (?C)
                 (?B) (?B) (?B) (?C) (?C) (?B) (?C) (?B) (A2) (?B)
                 (?C) (?B) (?B) (?B) (?C) (?B) (?B) (?B) (?C) (A2)
                 (?B) (?B) (?B) (?C) (?B) (?B) (?C) (?B) (?C) (?C)
                 (?B) (?B) (?C) (?C) (?C) (?B) (?B) (?B) (?C) (?C)
                 (?B) (?C) (?B) (?B) (?B) (?C) (?B) (?B) (?C) (?C)
                 (?B) (?B) (?B) (?B) (?C) (?C) (?B) (?C) (?B) (?C)
                 (?B) (?C) (?B) (?B) (?C) (?B) (?C) (?B) (B2) (?C)
                 (?B) (?B) (?C) (?C) (?B) (?C) (?C) (?B) (B2) (B1)
                 (A1) (?A) (?A) (A2) (?D) (?D) (?D) (?D) (B1) (?D)
                 (?D) (A2) (?B)
 Initial guess <Sx>= 0.0000 <Sy>= 0.0000 <Sz>= 0.0000 <S**2>= 0.7827 S= 0.5162
 Keep R1 and R2 ints in memory in symmetry-blocked form, NReq=80252863.
 Requested convergence on RMS density matrix=1.00D-08 within 128 cycles.
 Requested convergence on MAX density matrix=1.00D-06.
 Requested convergence on             energy=1.00D-06.
 No special actions if energy rises.
 An orbital has undefined symmetry, so N**3 symmetry is turned off.
 Density matrix breaks symmetry, PCut= 1.00D-07
 Density matrix has no symmetry -- integrals replicated.
 Density matrix breaks symmetry, PCut= 1.00D-07
 Density matrix has no symmetry -- integrals replicated.
 Density matrix breaks symmetry, PCut= 1.00D-07
 Density matrix has no symmetry -- integrals replicated.
 Density matrix breaks symmetry, PCut= 1.00D-07
 Density matrix has no symmetry -- integrals replicated.
 Density matrix breaks symmetry, PCut= 1.00D-07
 Density matrix has no symmetry -- integrals replicated.
 Density matrix breaks symmetry, PCut= 1.00D-07
 Density matrix has no symmetry -- integrals replicated.
 Density matrix breaks symmetry, PCut= 1.00D-07
 Density matrix has no symmetry -- integrals replicated.
 Density matrix breaks symmetry, PCut= 1.00D-07
 Density matrix has no symmetry -- integrals replicated.
 Density matrix breaks symmetry, PCut= 1.00D-07
 Density matrix has no symmetry -- integrals replicated.
 Density matrix breaks symmetry, PCut= 1.00D-07
 Density matrix has no symmetry -- integrals replicated.
 Density matrix breaks symmetry, PCut= 1.00D-07
 Density matrix has no symmetry -- integrals replicated.
 Density matrix breaks symmetry, PCut= 1.00D-07
 Density matrix has no symmetry -- integrals replicated.
 Density matrix breaks symmetry, PCut= 1.00D-07
 Density matrix has no symmetry -- integrals replicated.
 Density matrix breaks symmetry, PCut= 1.00D-07
 Density matrix has no symmetry -- integrals replicated.
 Density matrix breaks symmetry, PCut= 1.00D-07
 Density matrix has no symmetry -- integrals replicated.
 SCF Done:  E(UHF) =  -306.133189557     A.U. after   14 cycles
            NFock= 14  Conv=0.83D-08     -V/T= 1.9997
 <Sx>= 0.0000 <Sy>= 0.0000 <Sz>= 0.0000 <S**2>= 0.7949 S= 0.5222
 <L.S>= 0.000000000000E+00
 Annihilation of the first spin contaminant:
 S**2 before annihilation     0.7949,   after     0.0979
 Density matrix is not symmetric, so symmetry will not be used here.
 Calling FoFJK, ICntrl=      2127 FMM=F ISym2X=0 I1Cent= 0 IOpClX= 1 NMat=1 NMatS=1 NMatT=0.
 ***** Axes restored to original set *****
 -------------------------------------------------------------------
 Center     Atomic                   Forces (Hartrees/Bohr)
 Number     Number              X              Y              Z
 -------------------------------------------------------------------
      1        6          -0.000848355   -0.000156594   -0.000129914
      2        1           0.000067723   -0.000217707   -0.000015204
      3        6           0.000469202   -0.000000000    0.000083882
      4        6          -0.000469202   -0.000000000    0.000083882
      5        6           0.000848355   -0.000156594   -0.000129914
      6        1          -0.000067723   -0.000217707   -0.000015204
      7        6          -0.000848355    0.000156594   -0.000129914
      8        1           0.000067723    0.000217707   -0.000015204
      9        6           0.000091944   -0.000000000    0.000213350
     10        1           0.000206219   -0.000000000   -0.000006997
     11        6           0.000848355    0.000156594   -0.000129914
     12        1          -0.000067723    0.000217707   -0.000015204
     13        6          -0.000091944   -0.000000000    0.000213350
     14        1          -0.000206219    0.000000000   -0.000006997
 -------------------------------------------------------------------
 Cartesian Forces:  Max     0.000848355 RMS     0.000304754

 GradGradGradGradGradGradGradGradGradGradGradGradGradGradGradGradGradGrad
 Berny optimization.
 Using GEDIIS/GDIIS optimizer.
 FormGI is forming the generalized inverse of G from B-inverse, IUseBI=4.
 Internal  Forces:  Max     0.000394525 RMS     0.000090946
 Search for a local minimum.
 Step number   4 out of a maximum of  100
 All quantities printed in internal units (Hartrees-Bohrs-Radians)
 Mixed Optimization -- En-DIIS/RFO-DIIS
 Swapping is turned off.
 Update second derivatives using D2CorX and points    1    2    3    4
 DE= -1.06D-04 DEPred=-9.00D-05 R= 1.18D+00
 TightC=F SS=  1.41D+00  RLast= 7.01D-02 DXNew= 8.6129D-01 2.1029D-01
 Trust test= 1.18D+00 RLast= 7.01D-02 DXMaxT set to 5.12D-01
 ITU=  1  1  1  0
     Eigenvalues ---    0.01955   0.01992   0.02192   0.02457   0.02623
     Eigenvalues ---    0.03105   0.03383   0.03481   0.03530   0.03866
     Eigenvalues ---    0.04009   0.04016   0.04355   0.04511   0.10139
     Eigenvalues ---    0.10287   0.11602   0.11748   0.12174   0.12913
     Eigenvalues ---    0.13697   0.20256   0.20639   0.20643   0.20755
     Eigenvalues ---    0.21837   0.23273   0.26729   0.26904   0.31672
     Eigenvalues ---    0.34827   0.34827   0.34827   0.35155   0.35172
     Eigenvalues ---    0.36894
 En-DIIS/RFO-DIIS/Sim-DIIS IScMMF=       -3 using points:     4    3
 RFO step:  Lambda=-8.98515692D-06.
 DidBck=F Rises=F RFO-DIIS coefs:    1.14460   -0.14460
 Iteration  1 RMS(Cart)=  0.00084177 RMS(Int)=  0.00000139
 Iteration  2 RMS(Cart)=  0.00000052 RMS(Int)=  0.00000129
 ClnCor:  largest displacement from symmetrization is 6.72D-09 for atom     4.
 Variable       Old X    -DE/DX   Delta X   Delta X   Delta X     New X
                                 (Linear)    (Quad)   (Total)
    R1        2.04016   0.00021   0.00011   0.00043   0.00053   2.04070
    R2        2.92269   0.00017   0.00039   0.00039   0.00078   2.92347
    R3        2.95229  -0.00039  -0.00092  -0.00173  -0.00265   2.94963
    R4        2.95955   0.00005  -0.00017   0.00019   0.00002   2.95957
    R5        2.75386   0.00001   0.00248  -0.00070   0.00177   2.75564
    R6        2.92269   0.00017   0.00039   0.00039   0.00078   2.92347
    R7        2.92269   0.00017   0.00039   0.00039   0.00078   2.92347
    R8        2.92269   0.00017   0.00039   0.00039   0.00078   2.92347
    R9        2.04016   0.00021   0.00011   0.00043   0.00053   2.04070
   R10        2.95955   0.00005  -0.00017   0.00019   0.00002   2.95957
   R11        2.04016   0.00021   0.00011   0.00043   0.00053   2.04070
   R12        2.95955   0.00005  -0.00017   0.00019   0.00002   2.95957
   R13        2.95229  -0.00039  -0.00092  -0.00173  -0.00265   2.94963
   R14        2.03961   0.00012   0.00011   0.00019   0.00030   2.03991
   R15        2.92553  -0.00002   0.00042   0.00044   0.00087   2.92640
   R16        2.04016   0.00021   0.00011   0.00043   0.00053   2.04070
   R17        2.95955   0.00005  -0.00017   0.00019   0.00002   2.95957
   R18        2.03961   0.00012   0.00011   0.00019   0.00030   2.03991
    A1        2.22228   0.00001   0.00008   0.00020   0.00028   2.22256
    A2        2.22583  -0.00005  -0.00141   0.00017  -0.00124   2.22460
    A3        2.18568   0.00001   0.00050  -0.00027   0.00023   2.18591
    A4        1.53684   0.00007   0.00059   0.00018   0.00077   1.53761
    A5        1.50041  -0.00010   0.00049  -0.00077  -0.00027   1.50013
    A6        1.56628   0.00006   0.00023   0.00037   0.00059   1.56687
    A7        1.60475  -0.00007  -0.00059  -0.00018  -0.00077   1.60398
    A8        1.65387   0.00006  -0.00067   0.00073   0.00005   1.65393
    A9        1.60475  -0.00007  -0.00059  -0.00018  -0.00077   1.60398
   A10        1.60475  -0.00007  -0.00059  -0.00018  -0.00077   1.60398
   A11        1.60475  -0.00007  -0.00059  -0.00018  -0.00077   1.60398
   A12        1.65387   0.00006  -0.00067   0.00073   0.00005   1.65393
   A13        1.53684   0.00007   0.00059   0.00018   0.00077   1.53761
   A14        2.22583  -0.00005  -0.00141   0.00017  -0.00124   2.22460
   A15        1.56628   0.00006   0.00023   0.00037   0.00059   1.56687
   A16        2.22228   0.00001   0.00008   0.00020   0.00028   2.22256
   A17        1.50041  -0.00010   0.00049  -0.00077  -0.00027   1.50013
   A18        2.18568   0.00001   0.00050  -0.00027   0.00023   2.18591
   A19        2.22228   0.00001   0.00008   0.00020   0.00028   2.22256
   A20        1.50041  -0.00010   0.00049  -0.00077  -0.00027   1.50013
   A21        1.53684   0.00007   0.00059   0.00018   0.00077   1.53761
   A22        2.18568   0.00001   0.00050  -0.00027   0.00023   2.18591
   A23        2.22583  -0.00005  -0.00141   0.00017  -0.00124   2.22460
   A24        1.56628   0.00006   0.00023   0.00037   0.00059   1.56687
   A25        1.62700   0.00015  -0.00025   0.00085   0.00060   1.62760
   A26        2.16720  -0.00004  -0.00005  -0.00054  -0.00059   2.16661
   A27        1.57532  -0.00006  -0.00023  -0.00037  -0.00059   1.57472
   A28        2.16720  -0.00004  -0.00005  -0.00054  -0.00059   2.16661
   A29        1.57532  -0.00006  -0.00023  -0.00037  -0.00059   1.57472
   A30        2.17776   0.00008   0.00063   0.00102   0.00165   2.17941
   A31        1.53684   0.00007   0.00059   0.00018   0.00077   1.53761
   A32        2.22228   0.00001   0.00008   0.00020   0.00028   2.22256
   A33        1.50041  -0.00010   0.00049  -0.00077  -0.00027   1.50013
   A34        2.22583  -0.00005  -0.00141   0.00017  -0.00124   2.22460
   A35        1.56628   0.00006   0.00023   0.00037   0.00059   1.56687
   A36        2.18568   0.00001   0.00050  -0.00027   0.00023   2.18591
   A37        1.57532  -0.00006  -0.00023  -0.00037  -0.00059   1.57472
   A38        1.62700   0.00015  -0.00025   0.00085   0.00060   1.62760
   A39        2.16720  -0.00004  -0.00005  -0.00054  -0.00059   2.16661
   A40        1.57532  -0.00006  -0.00023  -0.00037  -0.00059   1.57472
   A41        2.17776   0.00008   0.00063   0.00102   0.00165   2.17941
   A42        2.16720  -0.00004  -0.00005  -0.00054  -0.00059   2.16661
    D1       -2.40482  -0.00002   0.00139  -0.00061   0.00078  -2.40404
    D2        2.27065   0.00006   0.00206  -0.00044   0.00161   2.27226
    D3        0.00000  -0.00000   0.00000  -0.00000   0.00000   0.00000
    D4       -1.60772   0.00008   0.00067   0.00017   0.00083  -1.60688
    D5        1.56866   0.00006   0.00017   0.00038   0.00055   1.56921
    D6       -0.03906   0.00014   0.00083   0.00055   0.00138  -0.03767
    D7        2.40235   0.00005  -0.00035   0.00064   0.00028   2.40263
    D8        0.00000  -0.00000   0.00000   0.00000   0.00000   0.00000
    D9       -2.38032  -0.00004   0.00013  -0.00014  -0.00001  -2.38033
   D10       -0.00000   0.00000   0.00000   0.00000   0.00000   0.00000
   D11       -2.40235  -0.00005   0.00035  -0.00064  -0.00028  -2.40263
   D12        1.50052  -0.00010   0.00049  -0.00078  -0.00030   1.50022
   D13       -1.50052   0.00010  -0.00049   0.00078   0.00030  -1.50022
   D14        2.38032   0.00004  -0.00013   0.00014   0.00001   2.38033
   D15        0.00000  -0.00000   0.00000  -0.00000   0.00000   0.00000
   D16       -2.29986  -0.00006  -0.00166   0.00004  -0.00162  -2.30148
   D17        0.07205  -0.00001  -0.00203  -0.00028  -0.00231   0.06974
   D18        2.40775   0.00001  -0.00142   0.00043  -0.00099   2.40675
   D19        0.03850  -0.00013  -0.00081  -0.00054  -0.00135   0.03715
   D20        2.41041  -0.00008  -0.00119  -0.00086  -0.00205   2.40836
   D21       -1.53708  -0.00007  -0.00057  -0.00016  -0.00073  -1.53781
   D22        1.57558  -0.00007  -0.00024  -0.00038  -0.00063   1.57495
   D23       -2.33570  -0.00001  -0.00062  -0.00070  -0.00132  -2.33701
   D24       -0.00000   0.00000   0.00000   0.00000   0.00000   0.00000
   D25       -0.00000   0.00000   0.00000   0.00000   0.00000   0.00000
   D26       -1.65513  -0.00005   0.00072  -0.00071   0.00000  -1.65512
   D27        1.65513   0.00005  -0.00072   0.00071  -0.00000   1.65512
   D28       -0.00000  -0.00000   0.00000  -0.00000   0.00000   0.00000
   D29       -2.27065  -0.00006  -0.00206   0.00044  -0.00161  -2.27226
   D30        0.03906  -0.00014  -0.00083  -0.00055  -0.00138   0.03767
   D31        1.60772  -0.00008  -0.00067  -0.00017  -0.00083   1.60688
   D32        2.40482   0.00002  -0.00139   0.00061  -0.00078   2.40404
   D33       -1.56866  -0.00006  -0.00017  -0.00038  -0.00055  -1.56921
   D34        0.00000   0.00000   0.00000   0.00000   0.00000   0.00000
   D35        0.00000  -0.00000   0.00000  -0.00000   0.00000   0.00000
   D36        2.40482   0.00002  -0.00139   0.00061  -0.00078   2.40404
   D37       -1.56866  -0.00006  -0.00017  -0.00038  -0.00055  -1.56921
   D38        1.60772  -0.00008  -0.00067  -0.00017  -0.00083   1.60688
   D39       -2.27065  -0.00006  -0.00206   0.00044  -0.00161  -2.27226
   D40        0.03906  -0.00014  -0.00083  -0.00055  -0.00138   0.03767
   D41        0.00000   0.00000   0.00000   0.00000   0.00000   0.00000
   D42       -2.40482  -0.00002   0.00139  -0.00061   0.00078  -2.40404
   D43        1.56866   0.00006   0.00017   0.00038   0.00055   1.56921
   D44       -1.60772   0.00008   0.00067   0.00017   0.00083  -1.60688
   D45        2.27065   0.00006   0.00206  -0.00044   0.00161   2.27226
   D46       -0.03906   0.00014   0.00083   0.00055   0.00138  -0.03767
   D47       -0.00000   0.00000   0.00000   0.00000   0.00000   0.00000
   D48       -1.57558   0.00007   0.00024   0.00038   0.00063  -1.57495
   D49        2.33570   0.00001   0.00062   0.00070   0.00132   2.33701
   D50        1.53708   0.00007   0.00057   0.00016   0.00073   1.53781
   D51       -0.03850   0.00013   0.00081   0.00054   0.00135  -0.03715
   D52       -2.41041   0.00008   0.00119   0.00086   0.00205  -2.40836
   D53       -2.40775  -0.00001   0.00142  -0.00043   0.00099  -2.40675
   D54        2.29986   0.00006   0.00166  -0.00004   0.00162   2.30148
   D55       -0.07205   0.00001   0.00203   0.00028   0.00231  -0.06974
   D56       -0.03850   0.00013   0.00081   0.00054   0.00135  -0.03715
   D57       -2.41041   0.00008   0.00119   0.00086   0.00205  -2.40836
   D58        1.53708   0.00007   0.00057   0.00016   0.00073   1.53781
   D59        2.29986   0.00006   0.00166  -0.00004   0.00162   2.30148
   D60       -0.07205   0.00001   0.00203   0.00028   0.00231  -0.06974
   D61       -2.40775  -0.00001   0.00142  -0.00043   0.00099  -2.40675
   D62       -1.57558   0.00007   0.00024   0.00038   0.00063  -1.57495
   D63        2.33570   0.00001   0.00062   0.00070   0.00132   2.33701
   D64       -0.00000  -0.00000   0.00000  -0.00000   0.00000   0.00000
   D65       -0.00000  -0.00000   0.00000  -0.00000   0.00000   0.00000
   D66        2.40235   0.00005  -0.00035   0.00064   0.00028   2.40263
   D67       -1.50052   0.00010  -0.00049   0.00078   0.00030  -1.50022
   D68       -2.40235  -0.00005   0.00035  -0.00064  -0.00028  -2.40263
   D69        0.00000   0.00000   0.00000   0.00000   0.00000   0.00000
   D70        2.38032   0.00004  -0.00013   0.00014   0.00001   2.38033
   D71        1.50052  -0.00010   0.00049  -0.00078  -0.00030   1.50022
   D72       -2.38032  -0.00004   0.00013  -0.00014  -0.00001  -2.38033
   D73        0.00000   0.00000   0.00000   0.00000   0.00000   0.00000
   D74        0.00000  -0.00000   0.00000  -0.00000   0.00000   0.00000
   D75        1.62702   0.00015  -0.00025   0.00085   0.00059   1.62761
   D76       -2.32808   0.00007  -0.00013   0.00042   0.00030  -2.32779
   D77       -1.62702  -0.00015   0.00025  -0.00085  -0.00059  -1.62761
   D78        0.00000   0.00000   0.00000   0.00000   0.00000   0.00000
   D79        2.32808  -0.00007   0.00013  -0.00042  -0.00030   2.32779
   D80        2.32808  -0.00007   0.00013  -0.00042  -0.00030   2.32779
   D81       -2.32808   0.00007  -0.00013   0.00042   0.00030  -2.32779
   D82       -0.00000  -0.00000   0.00000  -0.00000   0.00000   0.00000
   D83        0.03850  -0.00013  -0.00081  -0.00054  -0.00135   0.03715
   D84       -1.53708  -0.00007  -0.00057  -0.00016  -0.00073  -1.53781
   D85        2.41041  -0.00008  -0.00119  -0.00086  -0.00205   2.40836
   D86        1.57558  -0.00007  -0.00024  -0.00038  -0.00063   1.57495
   D87       -0.00000  -0.00000   0.00000  -0.00000   0.00000   0.00000
   D88       -2.33570  -0.00001  -0.00062  -0.00070  -0.00132  -2.33701
   D89       -2.29986  -0.00006  -0.00166   0.00004  -0.00162  -2.30148
   D90        2.40775   0.00001  -0.00142   0.00043  -0.00099   2.40675
   D91        0.07205  -0.00001  -0.00203  -0.00028  -0.00231   0.06974
         Item               Value     Threshold  Converged?
 Maximum Force            0.000395     0.000450     YES
 RMS     Force            0.000091     0.000300     YES
 Maximum Displacement     0.003365     0.001800     NO 
 RMS     Displacement     0.000842     0.001200     YES
 Predicted change in Energy=-4.492801D-06
 GradGradGradGradGradGradGradGradGradGradGradGradGradGradGradGradGradGrad

                          Input orientation:                          
 ---------------------------------------------------------------------
 Center     Atomic      Atomic             Coordinates (Angstroms)
 Number     Number       Type             X           Y           Z
 ---------------------------------------------------------------------
      1          6           0        0.780439   -1.138427    0.285391
      2          1           0        1.437236   -1.995613    0.281731
      3          6           0        0.729111    0.000000    1.331649
      4          6           0       -0.729111    0.000000    1.331649
      5          6           0       -0.780439   -1.138427    0.285391
      6          1           0       -1.437236   -1.995613    0.281731
      7          6           0        0.780439    1.138427    0.285391
      8          1           0        1.437236    1.995613    0.281731
      9          6           0        0.774291    0.000000   -0.790122
     10          1           0        1.391459    0.000000   -1.675770
     11          6           0       -0.780439    1.138427    0.285391
     12          1           0       -1.437236    1.995613    0.281731
     13          6           0       -0.774291    0.000000   -0.790122
     14          1           0       -1.391459    0.000000   -1.675770
 ---------------------------------------------------------------------
                    Distance matrix (angstroms):
                    1          2          3          4          5
     1  C    0.000000
     2  H    1.079891   0.000000
     3  C    1.547032   2.363523   0.000000
     4  C    2.160882   3.126957   1.458221   0.000000
     5  C    1.560878   2.377576   2.160882   1.547032   0.000000
     6  H    2.377576   2.874473   3.126957   2.363523   1.079891
     7  C    2.276854   3.202125   1.547032   2.160882   2.760508
     8  H    3.202125   3.991227   2.363523   3.126957   3.839311
     9  C    1.566136   2.360262   2.122252   2.600410   2.206792
    10  H    2.348513   2.795778   3.079492   3.679862   3.139953
    11  C    2.760508   3.839311   2.160882   1.547032   2.276854
    12  H    3.839311   4.918585   3.126957   2.363523   3.202125
    13  C    2.206792   3.165785   2.600410   2.122252   1.566136
    14  H    3.139953   3.976908   3.679862   3.079492   2.348513
                    6          7          8          9         10
     6  H    0.000000
     7  C    3.839311   0.000000
     8  H    4.918585   1.079891   0.000000
     9  C    3.165785   1.566136   2.360262   0.000000
    10  H    3.976908   2.348513   2.795778   1.079475   0.000000
    11  C    3.202125   1.560878   2.377576   2.206792   3.139953
    12  H    3.991227   2.377576   2.874473   3.165785   3.976908
    13  C    2.360262   2.206792   3.165785   1.548583   2.339838
    14  H    2.795778   3.139953   3.976908   2.339838   2.782917
                   11         12         13         14
    11  C    0.000000
    12  H    1.079891   0.000000
    13  C    1.566136   2.360262   0.000000
    14  H    2.348513   2.795778   1.079475   0.000000
 Stoichiometry    C8H6
 Framework group  C2V[SGV(C4H2),X(C4H4)]
 Deg. of freedom    11
 Full point group                 C2V     NOp   4
 Largest Abelian subgroup         C2V     NOp   4
[truncated: 683,962 more chars]
