# Supplementary material for: Hyperpyramidalized alkenes with bond orders near 1.5 as synthetic building blocks
Source: Nat Chem. 2026 Jan 21;18(5):913–22. doi: 10.1038/s41557-025-02055-9 (PMC12859755; doi:10.1038/s41557-025-02055-9)
Supplement: Supplementary file 2 — Output files for reported computations. [file 41557_2025_2055_MOESM2_ESM.zip › Computation data/Cubene 10/UHF-6-31Gdp/parent-cubene12-ur.fchk]

M0001                                                                   
Freq      UHF                                                         6-31G(d,p)          
Number of atoms                            I               14
Info1-9                                    I   N=           9
          47          47        1002           0           0         100
           6           1           2
Full Title                                 C   N=           1
M0001       
Route                                      C   N=           6
# opt freq uhf/6-31g(d,p) geom=connectivity pop=nboread gues
s=mix       
Charge                                     I                0
Multiplicity                               I                1
Number of electrons                        I               54
Number of alpha electrons                  I               27
Number of beta electrons                   I               27
Number of basis functions                  I              150
Number of independent functions            I              150
Number of point charges in /Mol/           I                0
Number of translation vectors              I                0
Atomic numbers                             I   N=          14
           6           1           6           6           6           1
           6           1           6           1           6           1
           6           1
Nuclear charges                            R   N=          14
  6.00000000E+00  1.00000000E+00  6.00000000E+00  6.00000000E+00  6.00000000E+00
  1.00000000E+00  6.00000000E+00  1.00000000E+00  6.00000000E+00  1.00000000E+00
  6.00000000E+00  1.00000000E+00  6.00000000E+00  1.00000000E+00
Current cartesian coordinates              R   N=          42
 -2.15131519E+00  1.47481603E+00 -1.50059228E-01 -3.77116259E+00  2.71598298E+00
 -1.43142101E-01 -7.24647628E-27  1.37781919E+00 -2.12720040E+00 -1.68734186E-16
 -1.37781919E+00 -2.12720040E+00 -2.15131519E+00 -1.47481603E+00 -1.50059228E-01
 -3.77116259E+00 -2.71598298E+00 -1.43142101E-01  2.15131519E+00  1.47481603E+00
 -1.50059228E-01  3.77116259E+00  2.71598298E+00 -1.43142101E-01 -7.19174905E-27
  1.46319844E+00  1.88236667E+00  2.16733617E-26  2.62947574E+00  3.55599733E+00
  2.15131519E+00 -1.47481603E+00 -1.50059228E-01  3.77116259E+00 -2.71598298E+00
 -1.43142101E-01 -1.79190128E-16 -1.46319844E+00  1.88236667E+00 -3.22017905E-16
 -2.62947574E+00  3.55599733E+00
Number of symbols in /Mol/                 I                0
Int Atom Types                             I   N=          14
           0           0           0           0           0           0
           0           0           0           0           0           0
           0           0
Force Field                                I                0
Atom Types                                 C   N=          14
                                                            
                                                            
                                                
MM charges                                 R   N=          14
  0.00000000E+00  0.00000000E+00  0.00000000E+00  0.00000000E+00  0.00000000E+00
  0.00000000E+00  0.00000000E+00  0.00000000E+00  0.00000000E+00  0.00000000E+00
  0.00000000E+00  0.00000000E+00  0.00000000E+00  0.00000000E+00
Integer atomic weights                     I   N=          14
          12           1          12          12          12           1
          12           1          12           1          12           1
          12           1
Real atomic weights                        R   N=          14
  1.20000000E+01  1.00782504E+00  1.20000000E+01  1.20000000E+01  1.20000000E+01
  1.00782504E+00  1.20000000E+01  1.00782504E+00  1.20000000E+01  1.00782504E+00
  1.20000000E+01  1.00782504E+00  1.20000000E+01  1.00782504E+00
Atom fragment info                         I   N=          14
           0           0           0           0           0           0
           0           0           0           0           0           0
           0           0
Atom residue num                           I   N=          14
           0           0           0           0           0           0
           0           0           0           0           0           0
           0           0
Nuclear spins                              I   N=          14
           0           1           0           0           0           1
           0           1           0           1           0           1
           0           1
Nuclear ZEff                               R   N=          14
 -3.60000000E+00 -1.00000000E+00 -3.60000000E+00 -3.60000000E+00 -3.60000000E+00
 -1.00000000E+00 -3.60000000E+00 -1.00000000E+00 -3.60000000E+00 -1.00000000E+00
 -3.60000000E+00 -1.00000000E+00 -3.60000000E+00 -1.00000000E+00
Nuclear ZNuc                               R   N=          14
  6.00000000E+00  1.00000000E+00  6.00000000E+00  6.00000000E+00  6.00000000E+00
  1.00000000E+00  6.00000000E+00  1.00000000E+00  6.00000000E+00  1.00000000E+00
  6.00000000E+00  1.00000000E+00  6.00000000E+00  1.00000000E+00
Nuclear QMom                               R   N=          14
  0.00000000E+00  0.00000000E+00  0.00000000E+00  0.00000000E+00  0.00000000E+00
  0.00000000E+00  0.00000000E+00  0.00000000E+00  0.00000000E+00  0.00000000E+00
  0.00000000E+00  0.00000000E+00  0.00000000E+00  0.00000000E+00
Nuclear GFac                               R   N=          14
  0.00000000E+00  2.79284600E+00  0.00000000E+00  0.00000000E+00  0.00000000E+00
  2.79284600E+00  0.00000000E+00  2.79284600E+00  0.00000000E+00  2.79284600E+00
  0.00000000E+00  2.79284600E+00  0.00000000E+00  2.79284600E+00
MicOpt                                     I   N=          14
          -1          -1          -1          -1          -1          -1
          -1          -1          -1          -1          -1          -1
          -1          -1
Number of residues                         I                0
Number of secondary structures             I                0
Redundant internal dimensions              I   N=           4
         151          18          42          91
Redundant internal coordinate indices      I   N=         604
           1           2           0           0           1           3
           0           0           1           5           0           0
           1           9           0           0           3           4
           0           0           3           7           0           0
           4           5           0           0           4          11
           0           0           5           6           0           0
           5          13           0           0           7           8
           0           0           7           9           0           0
           7          11           0           0           9          10
           0           0           9          13           0           0
          11          12           0           0          11          13
           0           0          13          14           0           0
           2           1           3           0           2           1
           5           0           2           1           9           0
           3           1           5           0           3           1
           9           0           5           1           9           0
           1           3           4           0           1           3
           7           0           4           3           7           0
           3           4           5           0           3           4
          11           0           5           4          11           0
           1           5           4           0           1           5
           6           0           1           5          13           0
           4           5           6           0           4           5
          13           0           6           5          13           0
           3           7           8           0           3           7
           9           0           3           7          11           0
           8           7           9           0           8           7
          11           0           9           7          11           0
           1           9           7           0           1           9
          10           0           1           9          13           0
           7           9          10           0           7           9
          13           0          10           9          13           0
           4          11           7           0           4          11
          12           0           4          11          13           0
           7          11          12           0           7          11
          13           0          12          11          13           0
           5          13           9           0           5          13
          11           0           5          13          14           0
           9          13          11           0           9          13
          14           0          11          13          14           0
           2           1           3           4           2           1
           3           7           5           1           3           4
           5           1           3           7           9           1
           3           4           9           1           3           7
           2           1           5           4           2           1
           5           6           2           1           5          13
           3           1           5           4           3           1
           5           6           3           1           5          13
           9           1           5           4           9           1
           5           6           9           1           5          13
           2           1           9           7           2           1
           9          10           2           1           9          13
           3           1           9           7           3           1
           9          10           3           1           9          13
           5           1           9           7           5           1
           9          10           5           1           9          13
           1           3           4           5           1           3
           4          11           7           3           4           5
           7           3           4          11           1           3
           7           8           1           3           7           9
           1           3           7          11           4           3
           7           8           4           3           7           9
           4           3           7          11           3           4
           5           1           3           4           5           6
           3           4           5          13          11           4
           5           1          11           4           5           6
          11           4           5          13           3           4
          11           7           3           4          11          12
           3           4          11          13           5           4
          11           7           5           4          11          12
           5           4          11          13           1           5
          13           9           1           5          13          11
           1           5          13          14           4           5
          13           9           4           5          13          11
           4           5          13          14           6           5
          13           9           6           5          13          11
           6           5          13          14           3           7
           9           1           3           7           9          10
           3           7           9          13           8           7
           9           1           8           7           9          10
           8           7           9          13          11           7
           9           1          11           7           9          10
          11           7           9          13           3           7
          11           4           3           7          11          12
           3           7          11          13           8           7
          11           4           8           7          11          12
           8           7          11          13           9           7
          11           4           9           7          11          12
           9           7          11          13           1           9
          13           5           1           9          13          11
           1           9          13          14           7           9
          13           5           7           9          13          11
           7           9          13          14          10           9
          13           5          10           9          13          11
          10           9          13          14           4          11
          13           5           4          11          13           9
           4          11          13          14           7          11
          13           5           7          11          13           9
           7          11          13          14          12          11
          13           5          12          11          13           9
          12          11          13          14
Redundant internal coordinates             R   N=         151
  2.04069813E+00  2.92346586E+00  2.94963207E+00  2.95956872E+00  2.75563837E+00
  2.92346586E+00  2.92346586E+00  2.92346586E+00  2.04069813E+00  2.95956872E+00
  2.04069813E+00  2.95956872E+00  2.94963207E+00  2.03991234E+00  2.92639688E+00
  2.04069813E+00  2.95956872E+00  2.03991234E+00  2.22256182E+00  2.22459618E+00
  2.18591235E+00  1.53761152E+00  1.50013224E+00  1.56687088E+00  1.60398114E+00
  1.65392589E+00  1.60398114E+00  1.60398114E+00  1.60398114E+00  1.65392589E+00
  1.53761152E+00  2.22459618E+00  1.56687088E+00  2.22256182E+00  1.50013224E+00
  2.18591235E+00  2.22256182E+00  1.50013224E+00  1.53761152E+00  2.18591235E+00
  2.22459618E+00  1.56687088E+00  1.62759869E+00  2.16660528E+00  1.57472177E+00
  2.16660528E+00  1.57472177E+00  2.17940819E+00  1.53761152E+00  2.22256182E+00
  1.50013224E+00  2.22459618E+00  1.56687088E+00  2.18591235E+00  1.57472177E+00
  1.62759869E+00  2.16660528E+00  1.57472177E+00  2.17940819E+00  2.16660528E+00
 -2.40404368E+00  2.27225941E+00  0.00000000E+00 -1.60688221E+00  1.56920865E+00
 -3.76735653E-02  2.40262835E+00  2.10734243E-08 -2.38033362E+00 -0.00000000E+00
 -2.40262835E+00  1.50022334E+00 -1.50022334E+00  2.38033362E+00  0.00000000E+00
 -2.30147966E+00  6.97394247E-02  2.40675429E+00  3.71451511E-02  2.40836423E+00
 -1.53780621E+00  1.57495136E+00 -2.33701487E+00 -0.00000000E+00 -0.00000000E+00
 -1.65512363E+00  1.65512363E+00 -0.00000000E+00 -2.27225941E+00  3.76735653E-02
  1.60688221E+00  2.40404368E+00 -1.56920865E+00  0.00000000E+00  0.00000000E+00
  2.40404368E+00 -1.56920865E+00  1.60688221E+00 -2.27225941E+00  3.76735653E-02
  0.00000000E+00 -2.40404368E+00  1.56920865E+00 -1.60688221E+00  2.27225941E+00
 -3.76735653E-02 -0.00000000E+00 -1.57495136E+00  2.33701487E+00  1.53780621E+00
 -3.71451511E-02 -2.40836423E+00 -2.40675429E+00  2.30147966E+00 -6.97394247E-02
 -3.71451511E-02 -2.40836423E+00  1.53780621E+00  2.30147966E+00 -6.97394247E-02
 -2.40675429E+00 -1.57495136E+00  2.33701487E+00 -0.00000000E+00 -0.00000000E+00
  2.40262835E+00 -1.50022334E+00 -2.40262835E+00  0.00000000E+00  2.38033362E+00
  1.50022334E+00 -2.38033362E+00  0.00000000E+00  0.00000000E+00  1.62761500E+00
 -2.32778515E+00 -1.62761500E+00  0.00000000E+00  2.32778515E+00  2.32778515E+00
 -2.32778515E+00  0.00000000E+00  3.71451511E-02 -1.53780621E+00  2.40836423E+00
  1.57495136E+00 -0.00000000E+00 -2.33701487E+00 -2.30147966E+00  2.40675429E+00
  6.97394247E-02
ZRed-IntVec                                I   N=         151
           0           0           0           0           0           0
           0           0           0           0           0           0
           0           0           0           0           0           0
           0           0           0           0           0           0
           0           0           0           0           0           0
           0           0           0           0           0           0
           0           0           0           0           0           0
           0           0           0           0           0           0
           0           0           0           0           0           0
           0           0           0           0           0           0
           0           0           0           0           0           0
           0           0           0           0           0           0
           0           0           0           0           0           0
           0           0           0           0           0           0
           0           0           0           0           0           0
           0           0           0           0           0           0
           0           0           0           0           0           0
           0           0           0           0           0           0
           0           0           0           0           0           0
           0           0           0           0           0           0
           0           0           0           0           0           0
           0           0           0           0           0           0
           0           0           0           0           0           0
           0           0           0           0           0           0
           0           0           0           0           0           0
           0
ZRed-FPVec                                 R   N=         151
  0.00000000E+00  0.00000000E+00  0.00000000E+00  0.00000000E+00  0.00000000E+00
  0.00000000E+00  0.00000000E+00  0.00000000E+00  0.00000000E+00  0.00000000E+00
  0.00000000E+00  0.00000000E+00  0.00000000E+00  0.00000000E+00  0.00000000E+00
  0.00000000E+00  0.00000000E+00  0.00000000E+00  0.00000000E+00  0.00000000E+00
  0.00000000E+00  0.00000000E+00  0.00000000E+00  0.00000000E+00  0.00000000E+00
  0.00000000E+00  0.00000000E+00  0.00000000E+00  0.00000000E+00  0.00000000E+00
  0.00000000E+00  0.00000000E+00  0.00000000E+00  0.00000000E+00  0.00000000E+00
  0.00000000E+00  0.00000000E+00  0.00000000E+00  0.00000000E+00  0.00000000E+00
  0.00000000E+00  0.00000000E+00  0.00000000E+00  0.00000000E+00  0.00000000E+00
  0.00000000E+00  0.00000000E+00  0.00000000E+00  0.00000000E+00  0.00000000E+00
  0.00000000E+00  0.00000000E+00  0.00000000E+00  0.00000000E+00  0.00000000E+00
  0.00000000E+00  0.00000000E+00  0.00000000E+00  0.00000000E+00  0.00000000E+00
  0.00000000E+00  0.00000000E+00  0.00000000E+00  0.00000000E+00  0.00000000E+00
  0.00000000E+00  0.00000000E+00  0.00000000E+00  0.00000000E+00  0.00000000E+00
  0.00000000E+00  0.00000000E+00  0.00000000E+00  0.00000000E+00  0.00000000E+00
  0.00000000E+00  0.00000000E+00  0.00000000E+00  0.00000000E+00  0.00000000E+00
  0.00000000E+00  0.00000000E+00  0.00000000E+00  0.00000000E+00  0.00000000E+00
  0.00000000E+00  0.00000000E+00  0.00000000E+00  0.00000000E+00  0.00000000E+00
  0.00000000E+00  0.00000000E+00  0.00000000E+00  0.00000000E+00  0.00000000E+00
  0.00000000E+00  0.00000000E+00  0.00000000E+00  0.00000000E+00  0.00000000E+00
  0.00000000E+00  0.00000000E+00  0.00000000E+00  0.00000000E+00  0.00000000E+00
  0.00000000E+00  0.00000000E+00  0.00000000E+00  0.00000000E+00  0.00000000E+00
  0.00000000E+00  0.00000000E+00  0.00000000E+00  0.00000000E+00  0.00000000E+00
  0.00000000E+00  0.00000000E+00  0.00000000E+00  0.00000000E+00  0.00000000E+00
  0.00000000E+00  0.00000000E+00  0.00000000E+00  0.00000000E+00  0.00000000E+00
  0.00000000E+00  0.00000000E+00  0.00000000E+00  0.00000000E+00  0.00000000E+00
  0.00000000E+00  0.00000000E+00  0.00000000E+00  0.00000000E+00  0.00000000E+00
  0.00000000E+00  0.00000000E+00  0.00000000E+00  0.00000000E+00  0.00000000E+00
  0.00000000E+00  0.00000000E+00  0.00000000E+00  0.00000000E+00  0.00000000E+00
  0.00000000E+00  0.00000000E+00  0.00000000E+00  0.00000000E+00  0.00000000E+00
  0.00000000E+00
ZRed-Constraint1                           R   N=         151
  2.04069813E+00  2.92346586E+00  2.94963207E+00  2.95956872E+00  2.75563837E+00
  2.92346586E+00  2.92346586E+00  2.92346586E+00  2.04069813E+00  2.95956872E+00
  2.04069813E+00  2.95956872E+00  2.94963207E+00  2.03991234E+00  2.92639688E+00
  2.04069813E+00  2.95956872E+00  2.03991234E+00  2.22256182E+00  2.22459618E+00
  2.18591235E+00  1.53761152E+00  1.50013224E+00  1.56687088E+00  1.60398114E+00
  1.65392589E+00  1.60398114E+00  1.60398114E+00  1.60398114E+00  1.65392589E+00
  1.53761152E+00  2.22459618E+00  1.56687088E+00  2.22256182E+00  1.50013224E+00
  2.18591235E+00  2.22256182E+00  1.50013224E+00  1.53761152E+00  2.18591235E+00
  2.22459618E+00  1.56687088E+00  1.62759869E+00  2.16660528E+00  1.57472177E+00
  2.16660528E+00  1.57472177E+00  2.17940819E+00  1.53761152E+00  2.22256182E+00
  1.50013224E+00  2.22459618E+00  1.56687088E+00  2.18591235E+00  1.57472177E+00
  1.62759869E+00  2.16660528E+00  1.57472177E+00  2.17940819E+00  2.16660528E+00
 -2.40404368E+00  2.27225941E+00  0.00000000E+00 -1.60688221E+00  1.56920865E+00
 -3.76735653E-02  2.40262835E+00  2.10734243E-08 -2.38033362E+00 -0.00000000E+00
 -2.40262835E+00  1.50022334E+00 -1.50022334E+00  2.38033362E+00  0.00000000E+00
 -2.30147966E+00  6.97394247E-02  2.40675429E+00  3.71451511E-02  2.40836423E+00
 -1.53780621E+00  1.57495136E+00 -2.33701487E+00 -0.00000000E+00 -0.00000000E+00
 -1.65512363E+00  1.65512363E+00 -0.00000000E+00 -2.27225941E+00  3.76735653E-02
  1.60688221E+00  2.40404368E+00 -1.56920865E+00  0.00000000E+00  0.00000000E+00
  2.40404368E+00 -1.56920865E+00  1.60688221E+00 -2.27225941E+00  3.76735653E-02
  0.00000000E+00 -2.40404368E+00  1.56920865E+00 -1.60688221E+00  2.27225941E+00
 -3.76735653E-02 -0.00000000E+00 -1.57495136E+00  2.33701487E+00  1.53780621E+00
 -3.71451511E-02 -2.40836423E+00 -2.40675429E+00  2.30147966E+00 -6.97394247E-02
 -3.71451511E-02 -2.40836423E+00  1.53780621E+00  2.30147966E+00 -6.97394247E-02
 -2.40675429E+00 -1.57495136E+00  2.33701487E+00 -0.00000000E+00 -0.00000000E+00
  2.40262835E+00 -1.50022334E+00 -2.40262835E+00  0.00000000E+00  2.38033362E+00
  1.50022334E+00 -2.38033362E+00  0.00000000E+00  0.00000000E+00  1.62761500E+00
 -2.32778515E+00 -1.62761500E+00  0.00000000E+00  2.32778515E+00  2.32778515E+00
 -2.32778515E+00  0.00000000E+00  3.71451511E-02 -1.53780621E+00  2.40836423E+00
  1.57495136E+00 -0.00000000E+00 -2.33701487E+00 -2.30147966E+00  2.40675429E+00
  6.97394247E-02
ZRed-Constraint2                           R   N=         151
  2.05956840E+00  2.92945272E+00  2.93198656E+00  2.97715403E+00  2.61725730E+00
  2.92945272E+00  2.92945272E+00  2.92945272E+00  2.05956841E+00  2.97715403E+00
  2.05956841E+00  2.97715403E+00  2.93198658E+00  2.05396945E+00  2.90847839E+00
  2.05956839E+00  2.97715403E+00  2.05396945E+00  2.24014469E+00  2.26578921E+00
  2.18277272E+00  1.51705236E+00  1.43177253E+00  1.56684822E+00  1.62454029E+00
  1.72664441E+00  1.62454030E+00  1.62454030E+00  1.62454030E+00  1.72664441E+00
  1.51705236E+00  2.26578920E+00  1.56684822E+00  2.24014470E+00  1.43177253E+00
  2.18277274E+00  2.24014470E+00  1.43177253E+00  1.51705236E+00  2.18277274E+00
  2.26578920E+00  1.56684822E+00  1.68957108E+00  2.14360527E+00  1.57474443E+00
  2.14360527E+00  1.57474444E+00  2.18051305E+00  1.51705236E+00  2.24014471E+00
  1.43177253E+00  2.26578919E+00  1.56684822E+00  2.18277274E+00  1.57474444E+00
  1.68957108E+00  2.14360527E+00  1.57474444E+00  2.18051305E+00  2.14360527E+00
 -2.45781762E+00  2.19162152E+00  0.00000000E+00 -1.63374617E+00  1.57433146E+00
 -5.94147056E-02  2.44054070E+00  2.10734243E-08 -2.41086103E+00  0.00000000E+00
 -2.44054070E+00  1.43178358E+00 -1.43178358E+00  2.41086103E+00  0.00000000E+00
 -2.24311233E+00  1.40868914E-01  2.46482934E+00  5.81625453E-02  2.44214379E+00
 -1.51708109E+00  1.57524364E+00 -2.32396043E+00  0.00000000E+00  0.00000000E+00
 -1.73002952E+00  1.73002952E+00  0.00000000E+00 -2.19162154E+00  5.94147056E-02
  1.63374617E+00  2.45781760E+00 -1.57433146E+00  0.00000000E+00  0.00000000E+00
  2.45781760E+00 -1.57433146E+00  1.63374617E+00 -2.19162153E+00  5.94147121E-02
  0.00000000E+00 -2.45781760E+00  1.57433146E+00 -1.63374617E+00  2.19162154E+00
 -5.94147121E-02  1.49011612E-08 -1.57524364E+00  2.32396043E+00  1.51708109E+00
 -5.81625517E-02 -2.44214379E+00 -2.46482932E+00  2.24311234E+00 -1.40868895E-01
 -5.81625453E-02 -2.44214379E+00  1.51708109E+00  2.24311235E+00 -1.40868895E-01
 -2.46482932E+00 -1.57524363E+00  2.32396043E+00  1.49011612E-08  0.00000000E+00
  2.44054070E+00 -1.43178358E+00 -2.44054070E+00  0.00000000E+00  2.41086103E+00
  1.43178358E+00 -2.41086103E+00  1.49011612E-08  0.00000000E+00  1.68958864E+00
 -2.29679834E+00 -1.68958864E+00  1.49011612E-08  2.29679834E+00  2.29679834E+00
 -2.29679834E+00  0.00000000E+00  5.81625517E-02 -1.51708109E+00  2.44214379E+00
  1.57524364E+00  1.49011612E-08 -2.32396043E+00 -2.24311235E+00  2.46482932E+00
  1.40868888E-01
SymInf integers                            I   N=          26
           4           4           1           1           1          -1
          -1           1          -1           1           1           1
          -1           1           0           0           0           0
           0           0           0           0           0           0
           0           0
RotTr to input orientation                 R   N=          12
 -4.28626380E-16  1.00000000E+00 -0.00000000E+00  1.00000000E+00  4.28626380E-16
  0.00000000E+00  0.00000000E+00  0.00000000E+00 -1.00000000E+00 -1.55457593E-09
  3.50155818E-10  3.89251566E-01
Number of contracted shells                I               50
Number of primitive shells                 I              118
Pure/Cartesian d shells                    I                1
Pure/Cartesian f shells                    I                0
Highest angular momentum                   I                2
Largest degree of contraction              I                6
Shell types                                I   N=          50
           0          -1          -1           2           0           0
           1           0          -1          -1           2           0
          -1          -1           2           0          -1          -1
           2           0           0           1           0          -1
          -1           2           0           0           1           0
          -1          -1           2           0           0           1
           0          -1          -1           2           0           0
           1           0          -1          -1           2           0
           0           1
Number of primitives per shell             I   N=          50
           6           3           1           1           3           1
           1           6           3           1           1           6
           3           1           1           6           3           1
           1           3           1           1           6           3
           1           1           3           1           1           6
           3           1           1           3           1           1
           6           3           1           1           3           1
           1           6           3           1           1           3
           1           1
Shell to atom map                          I   N=          50
           1           1           1           1           2           2
           2           3           3           3           3           4
           4           4           4           5           5           5
           5           6           6           6           7           7
           7           7           8           8           8           9
           9           9           9          10          10          10
          11          11          11          11          12          12
          12          13          13          13          13          14
          14          14
Primitive exponents                        R   N=         118
  3.04752488E+03  4.57369518E+02  1.03948685E+02  2.92101553E+01  9.28666296E+00
  3.16392696E+00  7.86827235E+00  1.88128854E+00  5.44249258E-01  1.68714478E-01
  8.00000000E-01  1.87311370E+01  2.82539436E+00  6.40121692E-01  1.61277759E-01
  1.10000000E+00  3.04752488E+03  4.57369518E+02  1.03948685E+02  2.92101553E+01
  9.28666296E+00  3.16392696E+00  7.86827235E+00  1.88128854E+00  5.44249258E-01
  1.68714478E-01  8.00000000E-01  3.04752488E+03  4.57369518E+02  1.03948685E+02
  2.92101553E+01  9.28666296E+00  3.16392696E+00  7.86827235E+00  1.88128854E+00
  5.44249258E-01  1.68714478E-01  8.00000000E-01  3.04752488E+03  4.57369518E+02
  1.03948685E+02  2.92101553E+01  9.28666296E+00  3.16392696E+00  7.86827235E+00
  1.88128854E+00  5.44249258E-01  1.68714478E-01  8.00000000E-01  1.87311370E+01
  2.82539436E+00  6.40121692E-01  1.61277759E-01  1.10000000E+00  3.04752488E+03
  4.57369518E+02  1.03948685E+02  2.92101553E+01  9.28666296E+00  3.16392696E+00
  7.86827235E+00  1.88128854E+00  5.44249258E-01  1.68714478E-01  8.00000000E-01
  1.87311370E+01  2.82539436E+00  6.40121692E-01  1.61277759E-01  1.10000000E+00
  3.04752488E+03  4.57369518E+02  1.03948685E+02  2.92101553E+01  9.28666296E+00
  3.16392696E+00  7.86827235E+00  1.88128854E+00  5.44249258E-01  1.68714478E-01
  8.00000000E-01  1.87311370E+01  2.82539436E+00  6.40121692E-01  1.61277759E-01
  1.10000000E+00  3.04752488E+03  4.57369518E+02  1.03948685E+02  2.92101553E+01
  9.28666296E+00  3.16392696E+00  7.86827235E+00  1.88128854E+00  5.44249258E-01
  1.68714478E-01  8.00000000E-01  1.87311370E+01  2.82539436E+00  6.40121692E-01
  1.61277759E-01  1.10000000E+00  3.04752488E+03  4.57369518E+02  1.03948685E+02
  2.92101553E+01  9.28666296E+00  3.16392696E+00  7.86827235E+00  1.88128854E+00
  5.44249258E-01  1.68714478E-01  8.00000000E-01  1.87311370E+01  2.82539436E+00
  6.40121692E-01  1.61277759E-01  1.10000000E+00
Contraction coefficients                   R   N=         118
  1.83473713E-03  1.40373228E-02  6.88426223E-02  2.32184443E-01  4.67941348E-01
  3.62311985E-01 -1.19332420E-01 -1.60854152E-01  1.14345644E+00  1.00000000E+00
  1.00000000E+00  3.34946043E-02  2.34726953E-01  8.13757326E-01  1.00000000E+00
  1.00000000E+00  1.83473713E-03  1.40373228E-02  6.88426223E-02  2.32184443E-01
  4.67941348E-01  3.62311985E-01 -1.19332420E-01 -1.60854152E-01  1.14345644E+00
  1.00000000E+00  1.00000000E+00  1.83473713E-03  1.40373228E-02  6.88426223E-02
  2.32184443E-01  4.67941348E-01  3.62311985E-01 -1.19332420E-01 -1.60854152E-01
  1.14345644E+00  1.00000000E+00  1.00000000E+00  1.83473713E-03  1.40373228E-02
  6.88426223E-02  2.32184443E-01  4.67941348E-01  3.62311985E-01 -1.19332420E-01
 -1.60854152E-01  1.14345644E+00  1.00000000E+00  1.00000000E+00  3.34946043E-02
  2.34726953E-01  8.13757326E-01  1.00000000E+00  1.00000000E+00  1.83473713E-03
  1.40373228E-02  6.88426223E-02  2.32184443E-01  4.67941348E-01  3.62311985E-01
 -1.19332420E-01 -1.60854152E-01  1.14345644E+00  1.00000000E+00  1.00000000E+00
  3.34946043E-02  2.34726953E-01  8.13757326E-01  1.00000000E+00  1.00000000E+00
  1.83473713E-03  1.40373228E-02  6.88426223E-02  2.32184443E-01  4.67941348E-01
  3.62311985E-01 -1.19332420E-01 -1.60854152E-01  1.14345644E+00  1.00000000E+00
  1.00000000E+00  3.34946043E-02  2.34726953E-01  8.13757326E-01  1.00000000E+00
  1.00000000E+00  1.83473713E-03  1.40373228E-02  6.88426223E-02  2.32184443E-01
  4.67941348E-01  3.62311985E-01 -1.19332420E-01 -1.60854152E-01  1.14345644E+00
  1.00000000E+00  1.00000000E+00  3.34946043E-02  2.34726953E-01  8.13757326E-01
  1.00000000E+00  1.00000000E+00  1.83473713E-03  1.40373228E-02  6.88426223E-02
  2.32184443E-01  4.67941348E-01  3.62311985E-01 -1.19332420E-01 -1.60854152E-01
  1.14345644E+00  1.00000000E+00  1.00000000E+00  3.34946043E-02  2.34726953E-01
  8.13757326E-01  1.00000000E+00  1.00000000E+00
P(S=P) Contraction coefficients            R   N=         118
  0.00000000E+00  0.00000000E+00  0.00000000E+00  0.00000000E+00  0.00000000E+00
  0.00000000E+00  6.89990666E-02  3.16423961E-01  7.44308291E-01  1.00000000E+00
  0.00000000E+00  0.00000000E+00  0.00000000E+00  0.00000000E+00  0.00000000E+00
  0.00000000E+00  0.00000000E+00  0.00000000E+00  0.00000000E+00  0.00000000E+00
  0.00000000E+00  0.00000000E+00  6.89990666E-02  3.16423961E-01  7.44308291E-01
  1.00000000E+00  0.00000000E+00  0.00000000E+00  0.00000000E+00  0.00000000E+00
  0.00000000E+00  0.00000000E+00  0.00000000E+00  6.89990666E-02  3.16423961E-01
  7.44308291E-01  1.00000000E+00  0.00000000E+00  0.00000000E+00  0.00000000E+00
  0.00000000E+00  0.00000000E+00  0.00000000E+00  0.00000000E+00  6.89990666E-02
  3.16423961E-01  7.44308291E-01  1.00000000E+00  0.00000000E+00  0.00000000E+00
  0.00000000E+00  0.00000000E+00  0.00000000E+00  0.00000000E+00  0.00000000E+00
  0.00000000E+00  0.00000000E+00  0.00000000E+00  0.00000000E+00  0.00000000E+00
  6.89990666E-02  3.16423961E-01  7.44308291E-01  1.00000000E+00  0.00000000E+00
  0.00000000E+00  0.00000000E+00  0.00000000E+00  0.00000000E+00  0.00000000E+00
  0.00000000E+00  0.00000000E+00  0.00000000E+00  0.00000000E+00  0.00000000E+00
  0.00000000E+00  6.89990666E-02  3.16423961E-01  7.44308291E-01  1.00000000E+00
  0.00000000E+00  0.00000000E+00  0.00000000E+00  0.00000000E+00  0.00000000E+00
  0.00000000E+00  0.00000000E+00  0.00000000E+00  0.00000000E+00  0.00000000E+00
  0.00000000E+00  0.00000000E+00  6.89990666E-02  3.16423961E-01  7.44308291E-01
  1.00000000E+00  0.00000000E+00  0.00000000E+00  0.00000000E+00  0.00000000E+00
  0.00000000E+00  0.00000000E+00  0.00000000E+00  0.00000000E+00  0.00000000E+00
  0.00000000E+00  0.00000000E+00  0.00000000E+00  6.89990666E-02  3.16423961E-01
  7.44308291E-01  1.00000000E+00  0.00000000E+00  0.00000000E+00  0.00000000E+00
  0.00000000E+00  0.00000000E+00  0.00000000E+00
Coordinates of each shell                  R   N=         150
 -2.15131519E+00  1.47481603E+00 -1.50059228E-01 -2.15131519E+00  1.47481603E+00
 -1.50059228E-01 -2.15131519E+00  1.47481603E+00 -1.50059228E-01 -2.15131519E+00
  1.47481603E+00 -1.50059228E-01 -3.77116259E+00  2.71598298E+00 -1.43142101E-01
 -3.77116259E+00  2.71598298E+00 -1.43142101E-01 -3.77116259E+00  2.71598298E+00
 -1.43142101E-01 -7.24647628E-27  1.37781919E+00 -2.12720040E+00 -7.24647628E-27
  1.37781919E+00 -2.12720040E+00 -7.24647628E-27  1.37781919E+00 -2.12720040E+00
 -7.24647628E-27  1.37781919E+00 -2.12720040E+00 -1.68734186E-16 -1.37781919E+00
 -2.12720040E+00 -1.68734186E-16 -1.37781919E+00 -2.12720040E+00 -1.68734186E-16
 -1.37781919E+00 -2.12720040E+00 -1.68734186E-16 -1.37781919E+00 -2.12720040E+00
 -2.15131519E+00 -1.47481603E+00 -1.50059228E-01 -2.15131519E+00 -1.47481603E+00
 -1.50059228E-01 -2.15131519E+00 -1.47481603E+00 -1.50059228E-01 -2.15131519E+00
 -1.47481603E+00 -1.50059228E-01 -3.77116259E+00 -2.71598298E+00 -1.43142101E-01
 -3.77116259E+00 -2.71598298E+00 -1.43142101E-01 -3.77116259E+00 -2.71598298E+00
 -1.43142101E-01  2.15131519E+00  1.47481603E+00 -1.50059228E-01  2.15131519E+00
  1.47481603E+00 -1.50059228E-01  2.15131519E+00  1.47481603E+00 -1.50059228E-01
  2.15131519E+00  1.47481603E+00 -1.50059228E-01  3.77116259E+00  2.71598298E+00
 -1.43142101E-01  3.77116259E+00  2.71598298E+00 -1.43142101E-01  3.77116259E+00
  2.71598298E+00 -1.43142101E-01 -7.19174905E-27  1.46319844E+00  1.88236667E+00
 -7.19174905E-27  1.46319844E+00  1.88236667E+00 -7.19174905E-27  1.46319844E+00
  1.88236667E+00 -7.19174905E-27  1.46319844E+00  1.88236667E+00  2.16733617E-26
  2.62947574E+00  3.55599733E+00  2.16733617E-26  2.62947574E+00  3.55599733E+00
  2.16733617E-26  2.62947574E+00  3.55599733E+00  2.15131519E+00 -1.47481603E+00
 -1.50059228E-01  2.15131519E+00 -1.47481603E+00 -1.50059228E-01  2.15131519E+00
 -1.47481603E+00 -1.50059228E-01  2.15131519E+00 -1.47481603E+00 -1.50059228E-01
  3.77116259E+00 -2.71598298E+00 -1.43142101E-01  3.77116259E+00 -2.71598298E+00
 -1.43142101E-01  3.77116259E+00 -2.71598298E+00 -1.43142101E-01 -1.79190128E-16
 -1.46319844E+00  1.88236667E+00 -1.79190128E-16 -1.46319844E+00  1.88236667E+00
 -1.79190128E-16 -1.46319844E+00  1.88236667E+00 -1.79190128E-16 -1.46319844E+00
  1.88236667E+00 -3.22017905E-16 -2.62947574E+00  3.55599733E+00 -3.22017905E-16
 -2.62947574E+00  3.55599733E+00 -3.22017905E-16 -2.62947574E+00  3.55599733E+00
Num ILSW                                   I              100
ILSW                                       I   N=         100
           1           1           0           0           2           0
           0           0           0           0           0          -1
           5           0           0           0           2           0
           0           0           1           0           1           0
           1           0           0           0           0           0
           0           0      100000           0          -1           0
           0           0           0           0           0           0
           0           0           0           1           0           0
           0 -2000000000           1           0           0           0
           0           1           4          52           0           0
           0           0           0           0           0           0
           0           0           0           0           0           1
           0           0           0           0           0           0
           0           0           0           0           0           0
           0           0           0           0           0           0
           0           0           0           0           0           0
           0           0           0           0
Num RLSW                                   I               52
RLSW                                       R   N=          52
  1.00000000E+00  1.00000000E+00  1.00000000E+00  1.00000000E+00  1.00000000E+00
  0.00000000E+00  0.00000000E+00  1.00000000E+00  0.00000000E+00  0.00000000E+00
  0.00000000E+00  0.00000000E+00  1.00000000E+00  0.00000000E+00  0.00000000E+00
  0.00000000E+00  0.00000000E+00  1.00000000E+00  0.00000000E+00  0.00000000E+00
  0.00000000E+00  0.00000000E+00  1.00000000E+00  0.00000000E+00  0.00000000E+00
  0.00000000E+00  0.00000000E+00  1.00000000E+00  0.00000000E+00  0.00000000E+00
  0.00000000E+00  0.00000000E+00  1.00000000E+00  0.00000000E+00  0.00000000E+00
  0.00000000E+00  0.00000000E+00  0.00000000E+00  1.00000000E+00  1.00000000E+00
  0.00000000E+00  1.00000000E+00  0.00000000E+00  0.00000000E+00  0.00000000E+00
  0.00000000E+00  0.00000000E+00  0.00000000E+00  0.00000000E+00  0.00000000E+00
  0.00000000E+00  0.00000000E+00
MxBond                                     I                4
NBond                                      I   N=          14
           4           1           3           3           4           1
           4           1           4           1           4           1
           4           1
IBond                                      I   N=          56
           2           3           5           9           1           0
           0           0           1           4           7           0
           3           5          11           0           1           4
           6          13           5           0           0           0
           3           8           9          11           7           0
           0           0           1           7          10          13
           9           0           0           0           4           7
          12          13          11           0           0           0
           5           9          11          14          13           0
           0           0
RBond                                      R   N=          56
  1.00000000E+00  1.00000000E+00  1.00000000E+00  1.00000000E+00  1.00000000E+00
  0.00000000E+00  0.00000000E+00  0.00000000E+00  1.00000000E+00  2.00000000E+00
  1.00000000E+00  0.00000000E+00  2.00000000E+00  1.00000000E+00  1.00000000E+00
  0.00000000E+00  1.00000000E+00  1.00000000E+00  1.00000000E+00  1.00000000E+00
  1.00000000E+00  0.00000000E+00  0.00000000E+00  0.00000000E+00  1.00000000E+00
  1.00000000E+00  1.00000000E+00  1.00000000E+00  1.00000000E+00  0.00000000E+00
  0.00000000E+00  0.00000000E+00  1.00000000E+00  1.00000000E+00  1.00000000E+00
  1.00000000E+00  1.00000000E+00  0.00000000E+00  0.00000000E+00  0.00000000E+00
  1.00000000E+00  1.00000000E+00  1.00000000E+00  1.00000000E+00  1.00000000E+00
  0.00000000E+00  0.00000000E+00  0.00000000E+00  1.00000000E+00  1.00000000E+00
  1.00000000E+00  1.00000000E+00  1.00000000E+00  0.00000000E+00  0.00000000E+00
  0.00000000E+00
Virial Ratio                               R      1.999733400043109E+00
SCF Energy                                 R     -3.061331945114173E+02
Total Energy                               R     -3.061331945114173E+02
S**2                                       R      7.953683818583706E-01
S**2 after annihilation                    R      9.797020747198186E-02
RMS Force                                  R      5.770567159135071E-05
RMS Density                                R      1.798619809465123E-09
NImag                                      I                0
Job Status                                 I                1
Nuclear derivative order                   I                2
External E-field                           R   N=          35
  0.00000000E+00  0.00000000E+00  0.00000000E+00  0.00000000E+00  0.00000000E+00
  0.00000000E+00  0.00000000E+00  0.00000000E+00  0.00000000E+00  0.00000000E+00
  0.00000000E+00  0.00000000E+00  0.00000000E+00  0.00000000E+00  0.00000000E+00
  0.00000000E+00  0.00000000E+00  0.00000000E+00  0.00000000E+00  0.00000000E+00
  0.00000000E+00  0.00000000E+00  0.00000000E+00  0.00000000E+00  0.00000000E+00
  0.00000000E+00  0.00000000E+00  0.00000000E+00  0.00000000E+00  0.00000000E+00
  0.00000000E+00  0.00000000E+00  0.00000000E+00  0.00000000E+00  0.00000000E+00
IOpCl                                      I                1
IROHF                                      I                0
Alpha Orbital Energies                     R   N=         150
 -1.12392868E+01 -1.12377198E+01 -1.12365644E+01 -1.12356711E+01 -1.12355333E+01
 -1.12344075E+01 -1.12343227E+01 -1.12160356E+01 -1.27798987E+00 -1.00603672E+00
 -9.94961757E-01 -9.78465818E-01 -7.83891594E-01 -7.75701758E-01 -7.34711924E-01
 -6.92470473E-01 -6.25260742E-01 -6.11141025E-01 -5.97938925E-01 -5.93876656E-01
 -5.14927156E-01 -4.50125510E-01 -4.13115103E-01 -4.09852432E-01 -3.98195376E-01
 -3.90240865E-01 -3.34517330E-01  1.38169208E-01  2.24307710E-01  2.40609591E-01
  2.40654924E-01  2.55413152E-01  3.07189545E-01  3.12653115E-01  3.23308504E-01
  3.24431439E-01  3.25302975E-01  3.77981360E-01  3.89304103E-01  4.01467405E-01
  4.58151276E-01  4.64008494E-01  4.84730112E-01  5.65483553E-01  5.70951529E-01
  6.75181790E-01  6.93803196E-01  6.94297764E-01  7.01919582E-01  7.49233193E-01
  7.51655534E-01  7.64014300E-01  7.64054352E-01  7.68820268E-01  8.12185710E-01
  8.53926795E-01  8.98911380E-01  9.32128680E-01  9.52242903E-01  9.59099006E-01
  9.87211598E-01  9.92660106E-01  1.00625540E+00  1.01748884E+00  1.05126405E+00
  1.05256142E+00  1.06809198E+00  1.07366653E+00  1.07896209E+00  1.11391533E+00
  1.11515313E+00  1.12657474E+00  1.17451740E+00  1.27686593E+00  1.31599123E+00
  1.32245196E+00  1.45524512E+00  1.50612300E+00  1.53242639E+00  1.54803377E+00
  1.55568095E+00  1.56867956E+00  1.84800084E+00  1.92041037E+00  1.92285225E+00
  1.96119460E+00  1.98522454E+00  2.01475233E+00  2.03763630E+00  2.05211314E+00
  2.07225089E+00  2.10905752E+00  2.14252325E+00  2.17601030E+00  2.19253904E+00
  2.19453704E+00  2.20442919E+00  2.22161409E+00  2.23961846E+00  2.27481047E+00
  2.40800986E+00  2.43813143E+00  2.44744616E+00  2.47517312E+00  2.50805718E+00
  2.56515989E+00  2.58894910E+00  2.60164658E+00  2.60267083E+00  2.65652514E+00
  2.67031128E+00  2.68646810E+00  2.71056902E+00  2.71742914E+00  2.75049637E+00
  2.75400634E+00  2.78808664E+00  2.79149729E+00  2.80832931E+00  2.83526768E+00
  2.89606488E+00  2.91766435E+00  2.96526032E+00  2.96787546E+00  2.97448316E+00
  3.04130288E+00  3.04233448E+00  3.11176795E+00  3.12274494E+00  3.13436767E+00
  3.26622958E+00  3.29234563E+00  3.31376337E+00  3.41725668E+00  3.41974343E+00
  3.43504767E+00  3.61613912E+00  3.63031735E+00  3.72844472E+00  3.81722190E+00
  3.92508000E+00  4.33832344E+00  4.74939570E+00  4.92439977E+00  4.93383471E+00
  4.96583828E+00  5.38739441E+00  5.40225971E+00  5.49223889E+00  6.24887508E+00
Beta Orbital Energies                      R   N=         150
 -1.12392868E+01 -1.12377198E+01 -1.12365644E+01 -1.12356711E+01 -1.12355333E+01
 -1.12344075E+01 -1.12343227E+01 -1.12160356E+01 -1.27798987E+00 -1.00603672E+00
 -9.94961757E-01 -9.78465818E-01 -7.83891594E-01 -7.75701758E-01 -7.34711924E-01
 -6.92470473E-01 -6.25260742E-01 -6.11141025E-01 -5.97938925E-01 -5.93876656E-01
 -5.14927156E-01 -4.50125510E-01 -4.13115103E-01 -4.09852432E-01 -3.98195376E-01
 -3.90240865E-01 -3.34517330E-01  1.38169208E-01  2.24307710E-01  2.40609591E-01
  2.40654924E-01  2.55413152E-01  3.07189545E-01  3.12653115E-01  3.23308504E-01
  3.24431439E-01  3.25302975E-01  3.77981360E-01  3.89304103E-01  4.01467405E-01
  4.58151276E-01  4.64008494E-01  4.84730112E-01  5.65483553E-01  5.70951529E-01
  6.75181790E-01  6.93803196E-01  6.94297764E-01  7.01919582E-01  7.49233193E-01
  7.51655534E-01  7.64014300E-01  7.64054352E-01  7.68820268E-01  8.12185710E-01
  8.53926795E-01  8.98911380E-01  9.32128680E-01  9.52242903E-01  9.59099006E-01
  9.87211598E-01  9.92660106E-01  1.00625540E+00  1.01748884E+00  1.05126405E+00
  1.05256142E+00  1.06809198E+00  1.07366653E+00  1.07896209E+00  1.11391533E+00
  1.11515313E+00  1.12657474E+00  1.17451740E+00  1.27686593E+00  1.31599123E+00
  1.32245196E+00  1.45524512E+00  1.50612300E+00  1.53242639E+00  1.54803377E+00
  1.55568095E+00  1.56867956E+00  1.84800084E+00  1.92041037E+00  1.92285225E+00
  1.96119460E+00  1.98522454E+00  2.01475233E+00  2.03763630E+00  2.05211314E+00
  2.07225089E+00  2.10905752E+00  2.14252325E+00  2.17601030E+00  2.19253904E+00
  2.19453704E+00  2.20442919E+00  2.22161409E+00  2.23961846E+00  2.27481047E+00
  2.40800986E+00  2.43813143E+00  2.44744616E+00  2.47517312E+00  2.50805718E+00
  2.56515989E+00  2.58894910E+00  2.60164658E+00  2.60267083E+00  2.65652514E+00
  2.67031128E+00  2.68646810E+00  2.71056902E+00  2.71742914E+00  2.75049637E+00
  2.75400634E+00  2.78808664E+00  2.79149729E+00  2.80832931E+00  2.83526768E+00
  2.89606488E+00  2.91766435E+00  2.96526032E+00  2.96787546E+00  2.97448316E+00
  3.04130288E+00  3.04233448E+00  3.11176795E+00  3.12274494E+00  3.13436767E+00
  3.26622958E+00  3.29234563E+00  3.31376337E+00  3.41725668E+00  3.41974343E+00
  3.43504767E+00  3.61613912E+00  3.63031735E+00  3.72844472E+00  3.81722190E+00
  3.92508000E+00  4.33832344E+00  4.74939570E+00  4.92439977E+00  4.93383471E+00
  4.96583828E+00  5.38739441E+00  5.40225971E+00  5.49223889E+00  6.24887508E+00
Alpha MO coefficients                      R   N=       22500
  5.75584234E-02  1.34620590E-03  3.06330136E-04  1.42769662E-05 -2.75831444E-04
  1.06248113E-02  4.32280773E-03 -1.73846212E-03 -1.75437067E-03 -4.17401994E-04
 -3.03816519E-04 -4.88139637E-04 -4.62138993E-05  1.62921564E-04 -4.15729321E-05
 -1.76561328E-04  6.09090674E-04 -1.06575186E-04 -3.53985192E-05  1.31112055E-04
  9.92215215E-01  3.12750232E-02  2.96269368E-17 -7.61743348E-04  9.47206446E-04
 -2.90333752E-02 -4.00694588E-17  5.80378004E-03 -7.80536019E-03 -1.86898043E-03
 -1.35781789E-03 -1.33988816E-03  4.94008735E-18 -3.94086926E-17 -4.33480344E-04
  1.85599208E-02  3.23455060E-04  1.40329615E-17  3.41390795E-04  7.70926189E-05
  1.23057140E-02  1.05139995E-17  4.30289964E-03  1.83691504E-03 -2.58099373E-04
 -6.05354816E-04 -2.56193675E-04 -2.41357370E-17 -7.21864870E-18 -2.82734836E-05
  3.81744989E-03  1.89308147E-04  2.06922850E-05  1.56828854E-05 -1.97481471E-05
 -4.32829887E-03 -1.59370510E-03 -1.42372319E-03  2.91241090E-04  8.80199895E-05
  5.61630927E-05  1.16301029E-05  2.05091624E-04 -4.31436760E-05 -1.45688502E-04
 -8.30930875E-05 -3.40234225E-04 -4.40611910E-05 -1.81406493E-05 -2.98551087E-05
  5.75584234E-02  1.34620590E-03 -3.06330136E-04  1.42769662E-05 -2.75831444E-04
  1.06248113E-02 -4.32280773E-03 -1.73846212E-03 -1.75437067E-03 -4.17401994E-04
 -3.03816519E-04 -4.88139637E-04  4.62138993E-05 -1.62921564E-04 -4.15729321E-05
 -1.76561328E-04  6.09090674E-04  1.06575186E-04 -3.53985192E-05  1.31112055E-04
  1.90900784E-02  7.26758743E-04  1.79211514E-17 -7.61488310E-06 -1.07098546E-04
 -4.78299709E-03 -1.65048336E-16  9.56426557E-04  1.78094253E-03 -1.91752791E-04
  1.58137550E-05  3.25107324E-04 -4.09063127E-17  1.33461486E-16  5.14790826E-05
 -6.57644689E-05 -2.33863197E-04  1.36500699E-17  5.06648910E-05  3.62371605E-05
  3.81744989E-03  1.89308147E-04 -2.06922850E-05  1.56828854E-05 -1.97481471E-05
 -4.32829887E-03  1.59370510E-03 -1.42372319E-03  2.91241090E-04  8.80199895E-05
  5.61630927E-05  1.16301029E-05 -2.05091624E-04  4.31436760E-05 -1.45688502E-04
 -8.30930875E-05 -3.40234225E-04  4.40611910E-05 -1.81406493E-05 -2.98551087E-05
  2.33934859E-03 -1.71822165E-04 -4.97027436E-17  2.09274816E-05 -1.13802379E-06
  2.93805211E-03  6.01614627E-17  9.30601167E-04 -1.13497751E-03 -2.59531752E-05
  1.54427768E-05  5.22195028E-05 -3.53390961E-17 -3.77289699E-17 -8.44179532E-05
 -3.94691015E-05  2.70696621E-04 -7.11275912E-18 -3.30094698E-05  3.86248645E-05
  7.38368736E-02  1.69695518E-03  3.26802430E-04  1.76639110E-05  3.90396418E-04
  1.03341897E-02  4.51430507E-03 -1.99224052E-03  1.78621448E-03 -3.56614289E-04
 -2.90168496E-04 -4.80534377E-04 -1.16702985E-04 -1.28544617E-04 -1.70292950E-05
 -1.69930658E-04  8.43473638E-04 -1.16842683E-04 -1.15083854E-05 -1.17736820E-04
 -2.79076914E-02 -8.02343626E-04  1.42157426E-17  2.77657499E-06  4.61572235E-05
 -3.69732887E-03 -2.94553913E-16  5.23599332E-04 -1.12448018E-03 -1.71828861E-04
  5.22747156E-05  3.54153572E-04  7.89953631E-18 -9.77165157E-17 -1.08707170E-05
  2.19749115E-04 -1.03261009E-04  4.69717215E-17  2.77173601E-05  1.02471946E-04
  2.34970386E-03  6.62553975E-16  4.44973623E-04  6.49453377E-04 -3.08991608E-05
  2.98478270E-05  7.31968282E-05  1.28443349E-17 -4.53567336E-17  3.33823525E-05
  3.52049574E-02  1.10316978E-03  7.73187285E-05 -5.70944815E-06  3.24552604E-05
 -3.64773583E-03 -1.35396146E-03 -1.44303045E-03 -4.64905450E-05 -4.64817340E-05
 -4.80392544E-05 -1.12298971E-04  2.05097444E-04 -6.17383589E-06  1.63697078E-04
 -1.24512227E-04 -3.47775449E-04 -5.46510363E-05 -1.21466128E-05  1.40508418E-05
  7.38368736E-02  1.69695518E-03 -3.26802430E-04  1.76639110E-05  3.90396418E-04
  1.03341897E-02 -4.51430507E-03 -1.99224052E-03  1.78621448E-03 -3.56614289E-04
 -2.90168496E-04 -4.80534377E-04  1.16702985E-04  1.28544617E-04 -1.70292950E-05
 -1.69930658E-04  8.43473638E-04  1.16842683E-04 -1.15083854E-05 -1.17736820E-04
  9.62479073E-01  2.89624996E-02  2.14227177E-17 -5.48771990E-04 -7.60000388E-04
 -2.65043986E-02 -1.19910709E-16  6.30343129E-03  9.21587472E-03 -1.27398537E-03
 -1.04833127E-03 -7.73445408E-04 -4.78309116E-17  4.86659701E-17  3.68173155E-04
 -5.87516648E-04 -1.11942448E-03 -4.10015240E-17  2.22999490E-04  3.22777893E-04
  3.52049574E-02  1.10316978E-03 -7.73187285E-05 -5.70944815E-06  3.24552604E-05
 -3.64773583E-03  1.35396146E-03 -1.44303045E-03 -4.64905450E-05 -4.64817340E-05
 -4.80392544E-05 -1.12298971E-04 -2.05097444E-04  6.17383589E-06  1.63697078E-04
 -1.24512227E-04 -3.47775449E-04  5.46510363E-05 -1.21466128E-05  1.40508418E-05
  2.27520292E-01  6.25964039E-03  1.05674349E-16  5.68212802E-04 -1.02665544E-04
  7.70366318E-03  5.28290494E-16  3.80501477E-03 -1.54147271E-03 -5.70233020E-04
 -7.02675214E-04 -3.66859836E-04 -1.39036898E-17 -7.82961904E-17 -1.59865880E-04
 -2.94278128E-04  6.65448791E-04  6.33984754E-17 -1.97667352E-04  4.25210180E-05
  5.97095246E-04  1.92125059E-04 -9.86049287E-05 -8.66063319E-05 -1.37193489E-04
 -5.84988489E-03 -2.72222240E-03  1.33308904E-03 -8.64868168E-04  8.76452259E-05
  1.22778705E-07  7.28100150E-05 -1.58712036E-04  5.83588671E-05 -1.64403290E-04
 -6.01629738E-05 -5.46264716E-04  9.12130055E-06  4.50376395E-05  6.81468664E-05
  2.66614042E-04 -1.24186780E-04 -2.11730052E-17 -2.52191776E-05  6.21622944E-05
  2.57814324E-03 -7.30889061E-16 -3.88362541E-04  7.48604194E-04  8.32851150E-05
  4.46790620E-05 -6.05941420E-05 -4.04664451E-16 -2.57446337E-17 -9.41851995E-05
  6.28685918E-03  1.82816318E-04  6.62956707E-16 -2.25335071E-06  1.53579730E-04
 -9.95626390E-04  4.19799399E-15 -3.42053434E-04 -1.61149700E-04 -3.53127057E-04
 -1.03139717E-04  1.27930592E-04 -1.14887492E-16 -1.44273977E-16 -1.15735826E-05
  2.38895274E-01  6.60481714E-03  4.29153187E-04  6.85279270E-05  3.56751555E-04
  6.42274973E-03  3.09538644E-03  1.18946978E-03  1.81223546E-03 -4.50161533E-04
 -4.58411736E-04 -7.09384104E-04  1.00251501E-04 -1.42420448E-04 -7.12691448E-05
 -2.46102551E-04  6.95772844E-04 -1.49421542E-04 -3.73207796E-05 -1.22960218E-04
  5.97095246E-04  1.92125059E-04  9.86049287E-05 -8.66063319E-05 -1.37193489E-04
 -5.84988489E-03  2.72222240E-03  1.33308904E-03 -8.64868168E-04  8.76452259E-05
  1.22778705E-07  7.28100150E-05  1.58712036E-04 -5.83588671E-05 -1.64403290E-04
 -6.01629738E-05 -5.46264716E-04 -9.12130055E-06  4.50376395E-05  6.81468664E-05
 -2.32659366E-01 -7.50330023E-03  3.62554329E-18 -3.11980001E-04  2.65137012E-04
  1.85654653E-02 -4.32400633E-16 -6.30314986E-03 -5.23491643E-03  4.17984687E-05
 -2.05421789E-04  1.17122022E-05 -2.85098040E-16 -8.19655315E-17  3.61075279E-05
 -2.71165749E-05  1.04225762E-03 -1.01280030E-17  9.30494079E-05 -1.04561492E-04
  2.38895274E-01  6.60481714E-03 -4.29153187E-04  6.85279270E-05  3.56751555E-04
  6.42274973E-03 -3.09538644E-03  1.18946978E-03  1.81223546E-03 -4.50161533E-04
 -4.58411736E-04 -7.09384104E-04 -1.00251501E-04  1.42420448E-04 -7.12691448E-05
 -2.46102551E-04  6.95772844E-04  1.49421542E-04 -3.73207796E-05 -1.22960218E-04
  9.07823446E-01  2.72874097E-02  6.96960189E-16  2.97110501E-04 -8.38758170E-04
 -2.66183846E-02  3.76689533E-15 -7.52405552E-03  8.53653634E-03 -1.18658662E-03
 -8.30115537E-04 -7.62824578E-04  6.87257730E-18  3.19227091E-16 -3.66998899E-04
 -5.49589852E-04 -1.20360272E-03 -2.21516611E-16 -1.39429290E-04  3.45555592E-04
  1.44884382E-01  4.05484023E-03  2.22627035E-05 -3.79018162E-04  4.63469566E-06
  3.87298017E-03  5.56753404E-04 -2.31363150E-03  4.01131252E-05 -3.01949435E-04
 -5.02915436E-04 -3.65845663E-04 -6.82425754E-05  1.69760136E-08 -1.39706388E-05
 -1.51761630E-04  4.05038699E-04  1.37399395E-05  1.24667287E-04 -3.75924259E-06
  1.91504406E-13  6.34587891E-15 -5.68026284E-05 -4.66112455E-16 -3.93925286E-16
 -5.32892367E-15  1.31289180E-04 -1.91757989E-15 -3.22779073E-15  6.77477900E-16
  1.93699477E-16  5.75166428E-16  2.36859037E-04 -2.79217809E-06  4.98052809E-16
 -3.85854138E-14  3.03283436E-16 -4.91834802E-04  3.41173689E-16 -1.01285960E-15
 -5.42317672E-14 -2.82824032E-03 -5.01103573E-15 -1.82141429E-14  7.68774051E-16
  7.08049618E-16  2.73921413E-15  6.47596320E-06  2.26265469E-04 -3.75457110E-16
  6.89346450E-01  2.05267455E-02  5.59652447E-04  3.86147425E-04 -2.57873412E-05
 -1.57575126E-02 -5.25833081E-03 -3.94633306E-03 -3.54601471E-05 -6.59449465E-04
 -7.07085582E-04 -7.83951168E-04  2.81743418E-04 -2.24203434E-05 -1.98652978E-05
 -4.26047778E-04 -5.91385258E-04 -2.27245516E-04 -1.72292129E-04  6.63293879E-06
 -1.44884382E-01 -4.05484023E-03  2.22627035E-05  3.79018162E-04 -4.63469566E-06
 -3.87298017E-03  5.56753404E-04  2.31363150E-03 -4.01131252E-05  3.01949435E-04
  5.02915436E-04  3.65845663E-04 -6.82425754E-05  1.69760133E-08  1.39706388E-05
  1.51761630E-04 -4.05038699E-04  1.37399395E-05 -1.24667287E-04  3.75924259E-06
 -4.00870204E-14 -2.61589983E-15 -4.27088717E-05 -1.69598920E-15  1.15310306E-15
  3.51437493E-14  1.33640423E-04 -1.81816952E-14 -7.75391929E-15 -2.19501120E-16
 -1.10049541E-15  3.40731692E-17  2.34490600E-04  2.42237283E-06 -6.25190440E-16
 -2.51189290E-18  3.08993032E-15 -1.71733363E-05  5.79029523E-16 -2.60356808E-16
 -6.89346450E-01 -2.05267455E-02  5.59652447E-04 -3.86147425E-04  2.57873412E-05
  1.57575126E-02 -5.25833081E-03  3.94633306E-03  3.54601471E-05  6.59449465E-04
  7.07085582E-04  7.83951168E-04  2.81743418E-04 -2.24203434E-05  1.98652978E-05
  4.26047778E-04  5.91385258E-04 -2.27245516E-04  1.72292129E-04 -6.63293879E-06
  2.61688027E-12  8.13945470E-14 -5.32484650E-04  1.35682944E-15 -9.74429909E-16
 -1.27264517E-13 -2.84516810E-03 -2.72748940E-14  4.49951701E-14 -1.93466187E-15
 -1.87316148E-15 -5.28770327E-16 -2.01071030E-05 -1.90974150E-04 -5.55108100E-16
 -8.08412117E-16 -5.80915729E-15  1.77377379E-04 -6.94494456E-16  5.09287426E-16
  1.50428934E-01  3.94706164E-03  3.32039498E-05 -3.93423231E-04  6.87116533E-05
  9.06351726E-03  2.60708134E-03 -3.91682631E-03  2.93658004E-04 -2.70043428E-04
 -5.26666756E-04 -4.05466720E-04  2.50129347E-05 -7.43787125E-06  5.08645427E-05
 -1.18619913E-04  8.28355088E-04  4.92058881E-06  1.40564245E-04 -2.34686665E-05
 -2.21433922E-02 -6.58134044E-04 -1.21383874E-15  5.19072992E-05  1.59115128E-05
 -5.67286692E-03 -5.22272354E-15  1.62021092E-03 -1.26234114E-03 -2.90565179E-05
  7.66912459E-05 -1.92753135E-05  7.32072364E-16  5.20893398E-16 -2.30802134E-04
  1.53045781E-02 -3.04949196E-05 -1.76244309E-15 -5.65281142E-05  4.09632843E-04
  1.88413995E-02 -9.17878864E-15  2.20886553E-03  6.01007495E-03 -3.89196596E-04
 -3.56189012E-04 -7.44546016E-04 -5.48165191E-16  6.03931803E-16 -2.29538261E-05
  6.45163865E-01  1.95181483E-02  2.80451168E-04  4.22065804E-04 -1.94647165E-04
 -2.65642705E-02 -1.03746807E-02 -6.22351471E-03 -7.79666746E-04 -2.64111087E-04
 -6.16046404E-04 -7.51198457E-04  2.60538602E-04  1.57458774E-05 -9.39335064E-06
 -4.22935956E-04 -1.61331676E-03 -1.37895486E-04 -2.36308269E-04  5.53197446E-05
  1.50428934E-01  3.94706164E-03 -3.32039498E-05 -3.93423231E-04  6.87116533E-05
  9.06351726E-03 -2.60708134E-03 -3.91682631E-03  2.93658004E-04 -2.70043428E-04
 -5.26666756E-04 -4.05466720E-04 -2.50129347E-05  7.43787125E-06  5.08645427E-05
 -1.18619913E-04  8.28355088E-04 -4.92058881E-06  1.40564245E-04 -2.34686665E-05
  9.01227613E-03  6.80107411E-04 -1.29907853E-15  2.19411774E-04 -1.18259182E-04
 -1.10465740E-02 -5.75736138E-15  4.32532636E-03  3.39383003E-03  6.48732896E-05
  2.10954940E-04  2.05855440E-05  6.69034099E-16 -4.09308560E-16  2.15651178E-04
 -3.99693367E-05 -9.27505670E-04  3.41221828E-16 -7.59349855E-05  7.31055650E-05
  6.45163865E-01  1.95181483E-02 -2.80451168E-04  4.22065804E-04 -1.94647165E-04
 -2.65642705E-02  1.03746807E-02 -6.22351471E-03 -7.79666746E-04 -2.64111087E-04
 -6.16046404E-04 -7.51198457E-04 -2.60538602E-04 -1.57458774E-05 -9.39335064E-06
 -4.22935956E-04 -1.61331676E-03  1.37895486E-04 -2.36308269E-04  5.53197446E-05
 -3.38216171E-01 -1.09159152E-02 -1.78567314E-15 -2.29629328E-04 -8.62691844E-05
  2.84438882E-02 -8.84200081E-15  5.88769197E-03 -1.04126681E-02 -7.08141151E-05
 -8.36144465E-07 -2.40456708E-04 -7.09721283E-16 -5.95584854E-16  2.19922819E-05
 -2.83070248E-05  1.49475600E-03  5.22626160E-16  9.55694614E-05 -1.99887242E-05
  6.89416665E-01  2.06642094E-02  6.05806660E-04 -2.67633318E-04  3.37381543E-06
 -1.89040821E-02 -5.98683665E-03  5.32927203E-03 -4.91509458E-05 -6.26044992E-04
 -5.79759314E-04 -6.91431525E-04 -2.72909344E-04 -1.50067475E-05 -1.42652349E-05
 -3.90567429E-04 -8.26821711E-04 -2.44896456E-04  1.29346416E-04 -2.70822257E-07
  1.48287820E-12  5.60653059E-14 -5.26347966E-04 -7.96383072E-16 -8.96775276E-15
 -4.73939294E-13 -3.11593839E-03  6.70722000E-14 -1.45203071E-13  6.85619698E-15
  6.10873362E-15  1.12130164E-14 -8.15935046E-05  2.22612085E-04 -2.04312938E-15
  5.99601102E-14 -9.27268164E-16  1.56857148E-04  8.20331802E-16  1.79414874E-15
  2.59150773E-13  1.38165455E-03  5.59371611E-14  6.69013064E-14 -2.53468932E-15
 -4.84145728E-15 -3.91611591E-15 -2.57566772E-04 -9.96150640E-05 -5.41602081E-15
 -1.45223467E-01 -4.61027297E-03 -2.21723406E-04  2.43686579E-04  2.86838587E-06
  1.11679199E-02  2.92806921E-03  4.27035927E-03  5.26048176E-05 -3.13654143E-05
 -2.31532964E-04 -5.69340132E-05 -4.77648063E-05  6.57200691E-06  1.00288284E-05
  2.06160272E-05  7.06331998E-04  1.13072185E-04 -6.13526686E-05 -5.60264983E-06
 -6.89416665E-01 -2.06642094E-02  6.05806660E-04  2.67633318E-04 -3.37381543E-06
  1.89040821E-02 -5.98683665E-03 -5.32927203E-03  4.91509458E-05  6.26044992E-04
  5.79759314E-04  6.91431525E-04 -2.72909344E-04 -1.50067475E-05  1.42652349E-05
  3.90567429E-04  8.26821711E-04 -2.44896456E-04 -1.29346416E-04  2.70822257E-07
  2.03091353E-12  7.83116723E-14 -5.65171216E-04 -2.12744958E-15  5.13923826E-15
 -5.05215310E-13 -3.15503281E-03  1.05507465E-13  1.88762833E-13  7.99261380E-15
  5.44593072E-15  1.01384135E-14 -8.83851479E-05 -2.09625758E-04 -2.65380581E-16
  3.16694070E-15 -2.99752855E-14  2.02430559E-04  8.84390968E-16 -1.24386897E-15
  1.45223467E-01  4.61027297E-03 -2.21723406E-04 -2.43686579E-04 -2.86838587E-06
 -1.11679199E-02  2.92806921E-03 -4.27035927E-03 -5.26048176E-05  3.13654143E-05
  2.31532964E-04  5.69340132E-05 -4.77648063E-05  6.57200691E-06 -1.00288284E-05
 -2.06160272E-05 -7.06331998E-04  1.13072185E-04  6.13526686E-05  5.60264983E-06
 -4.76068685E-13 -2.45903755E-14  1.87714241E-04  1.60857074E-15  1.19834480E-16
  2.96788520E-13  1.39345550E-03  8.89358194E-14 -1.04811861E-13 -3.15602947E-15
 -3.69262009E-15 -3.01865093E-15 -2.48084810E-04  8.64400924E-05  4.18480000E-15
  3.06804423E-16  2.26178190E-14 -9.71510310E-05 -4.45096833E-16 -6.12737136E-16
  6.81888295E-01  2.07885235E-02  3.83236529E-04 -2.96911875E-04 -8.20105782E-05
 -3.17075382E-02 -1.17788771E-02  8.27124072E-03 -2.37193408E-04 -2.83705406E-04
 -5.41585413E-04 -7.59156719E-04 -3.01598934E-04 -3.43110869E-05 -2.13934681E-05
 -4.34367124E-04 -1.95543778E-03 -1.70971281E-04  1.94905801E-04  9.14262302E-06
 -7.65503311E-02 -2.90217803E-03 -1.01415462E-14  4.19506415E-05  4.73603945E-04
  2.55718045E-02 -5.95218869E-14 -3.70438165E-03  7.77414290E-03 -3.42890236E-04
 -3.31407340E-04 -5.76091388E-04 -1.19372570E-15  3.95937713E-15  1.46292758E-04
 -5.14028795E-03  7.62860157E-05  2.60721569E-15 -3.06451115E-05 -1.51245101E-04
 -1.59150770E-02  2.39582651E-14 -3.19639513E-03 -4.26191163E-03  1.63684467E-04
  2.91353953E-04  2.75854231E-04 -4.75327863E-15 -1.44011775E-15  2.91772299E-04
 -1.47129041E-01 -5.03168808E-03 -1.36815703E-04  2.44500562E-04  8.84825172E-05
  2.06297410E-02  6.89606759E-03  6.80339625E-03  2.59163384E-04 -1.27701969E-04
 -2.61990217E-04 -4.61338876E-05 -1.26486276E-04  1.58042092E-05  1.99656404E-06
  6.61594560E-05  1.48658014E-03  7.89401874E-05 -5.10235573E-05 -1.76785852E-05
  6.81888295E-01  2.07885235E-02 -3.83236529E-04 -2.96911875E-04 -8.20105782E-05
 -3.17075382E-02  1.17788771E-02  8.27124072E-03 -2.37193408E-04 -2.83705406E-04
 -5.41585413E-04 -7.59156718E-04  3.01598934E-04  3.43110869E-05 -2.13934681E-05
 -4.34367124E-04 -1.95543778E-03  1.70971281E-04  1.94905801E-04  9.14262302E-06
 -1.08416697E-01 -4.24030363E-03 -1.08206946E-14  8.43368689E-05 -2.70835082E-04
  2.77957349E-02 -5.99804235E-14 -6.00380356E-03 -1.03001684E-02 -4.06375162E-04
 -3.13437722E-04 -5.21103175E-04 -1.29988308E-15 -3.89068886E-15 -2.88048135E-05
 -1.52758340E-04  1.66537348E-03  3.75059782E-15 -4.09069425E-05  3.97665348E-05
 -1.47129041E-01 -5.03168808E-03  1.36815703E-04  2.44500562E-04  8.84825172E-05
  2.06297410E-02 -6.89606759E-03  6.80339625E-03  2.59163384E-04 -1.27701969E-04
 -2.61990217E-04 -4.61338876E-05  1.26486276E-04 -1.58042092E-05  1.99656404E-06
  6.61594560E-05  1.48658014E-03 -7.89401874E-05 -5.10235573E-05 -1.76785852E-05
  4.91909857E-02  2.15812587E-03  3.08611041E-15 -6.17544887E-05  2.90844918E-05
 -1.87349818E-02  2.40501259E-14 -5.32104964E-03  6.67804905E-03  1.81955894E-04
  2.20918541E-04  1.89059670E-04 -4.54599253E-15  1.33374131E-15 -2.21867341E-04
 -4.17659399E-06 -1.36985619E-03 -1.62289160E-15  2.16525835E-05  3.74835160E-05
  1.90499797E-04  1.63191102E-04  9.82280479E-06  3.21679622E-05 -1.74809838E-05
 -6.09583840E-03 -2.10823157E-03  1.98072311E-03  3.96063826E-04  9.05962144E-05
  7.66871568E-05  4.67489147E-05 -1.80339363E-04 -5.06476526E-05  1.54051814E-04
 -5.27737552E-05 -4.29689647E-04 -3.09547786E-05 -2.97042879E-06 -3.80664162E-05
 -1.90450865E-02 -8.93105633E-04  2.94196785E-17 -3.32967710E-04  1.26934768E-04
  1.48898799E-02 -1.20512139E-16 -4.91390624E-03  2.54289447E-03 -2.32900635E-04
 -5.95110011E-04 -2.02345562E-04 -2.63662516E-17 -2.87394146E-17 -2.32526939E-05
  9.96351571E-01  2.77864678E-02 -4.28964317E-17  8.86866709E-04  1.19332990E-03
 -3.26211312E-02  1.58129308E-16 -6.41305179E-03 -8.74890324E-03 -3.41834796E-04
 -3.73966432E-04 -1.10620887E-03  3.41388560E-18  1.18213880E-16 -5.20867562E-04
 -1.27571480E-02 -8.76875846E-04  2.13529880E-04 -5.89474077E-05 -2.39985296E-04
  1.37102425E-02  5.58900788E-03  2.62760512E-03 -1.84490768E-03 -3.64693796E-04
 -2.32216066E-04 -4.34888883E-04  4.03583828E-05  1.95584638E-04  4.43283834E-05
 -1.38058923E-04  8.89348294E-04 -9.42808699E-05  4.73665748E-05  1.33818920E-04
  1.90499797E-04  1.63191102E-04 -9.82280479E-06  3.21679622E-05 -1.74809838E-05
 -6.09583840E-03  2.10823157E-03  1.98072311E-03  3.96063826E-04  9.05962144E-05
  7.66871568E-05  4.67489147E-05  1.80339363E-04  5.06476526E-05  1.54051814E-04
 -5.27737552E-05 -4.29689647E-04  3.09547786E-05 -2.97042879E-06 -3.80664162E-05
  1.55515595E-04 -2.22296867E-04 -2.05063102E-17 -5.91592106E-06  1.20604708E-05
  3.64933791E-03  2.58788853E-16 -1.07289260E-03 -1.36588798E-03 -8.41166499E-06
  1.09245231E-05  2.42385318E-05  5.84780150E-17 -8.34132209E-17  3.67083918E-05
 -2.21644849E-05  2.97614496E-04 -5.43205409E-17  2.42198634E-05  2.73194402E-05
 -1.27571480E-02 -8.76875846E-04 -2.13529880E-04 -5.89474077E-05 -2.39985296E-04
  1.37102425E-02 -5.58900788E-03  2.62760512E-03 -1.84490768E-03 -3.64693796E-04
 -2.32216066E-04 -4.34888883E-04 -4.03583828E-05 -1.95584638E-04  4.43283834E-05
 -1.38058923E-04  8.89348294E-04  9.42808699E-05  4.73665748E-05  1.33818920E-04
 -2.74230788E-04  2.27684003E-04 -3.79817819E-18 -5.73331626E-06 -3.69941935E-05
 -6.50089765E-03 -2.73995746E-16 -1.17119094E-03  2.40776236E-03 -1.42663510E-04
  4.40359894E-05  3.54180509E-04  5.39714392E-17  2.61972348E-17 -1.60374554E-05
 -1.43608449E-05 -2.90560496E-04  2.44582766E-17 -4.23740945E-05  3.69799345E-06
 -7.21952564E-02  1.28415138E-01  5.98938179E-02 -3.97184353E-02 -2.29898838E-03
  6.53124692E-02  1.51544990E-02 -1.26789936E-02  8.35250024E-04  6.02984861E-03
  2.31269286E-03  3.08781095E-05 -4.40439908E-03 -7.33470268E-04  7.65790288E-04
  1.89675252E-02  8.78853267E-03  1.55441551E-03 -1.03713700E-03 -1.80190545E-04
 -8.27014663E-02  1.50699603E-01 -5.92610631E-16 -5.42658648E-02  6.90884232E-02
  9.39037417E-02 -6.88274052E-16 -1.00688257E-02  1.37472901E-02 -1.33512463E-03
  2.84849968E-03  6.88508320E-03  1.01029576E-16 -1.31236761E-16 -7.19272595E-03
 -7.25735030E-02  1.25294233E-01 -5.86945550E-19  5.04939171E-02  5.57169722E-02
  6.26296765E-02  6.55732487E-16  5.63558998E-03  1.32399756E-02  9.96888567E-04
  3.87218607E-03  1.00004325E-03 -2.11278804E-17 -1.54380920E-16  1.96965630E-03
 -6.92288290E-02  1.22440009E-01  5.55509499E-02  4.10426818E-02 -3.25533932E-04
  7.02374295E-02  1.68333877E-02  1.33563565E-02 -5.97084223E-04  4.94349087E-03
  2.87261103E-03 -2.14466212E-04  3.88105042E-03  2.60858552E-05 -6.69519982E-04
  1.78455376E-02  8.37461247E-03  1.47223148E-03  1.12777576E-03  7.23200105E-05
 -7.21952564E-02  1.28415138E-01 -5.98938179E-02 -3.97184353E-02 -2.29898838E-03
  6.53124692E-02 -1.51544990E-02 -1.26789936E-02  8.35250024E-04  6.02984861E-03
  2.31269286E-03  3.08781095E-05  4.40439908E-03  7.33470268E-04  7.65790288E-04
  1.89675252E-02  8.78853267E-03 -1.55441551E-03 -1.03713700E-03 -1.80190545E-04
 -7.39762307E-02  1.28779908E-01 -4.33677684E-16 -3.95043420E-02 -5.68792210E-02
  8.08417522E-02 -1.14402728E-15 -1.42277247E-02 -2.19092393E-02  3.43944433E-04
  2.16021379E-03  4.96661621E-03 -6.35711783E-17  1.71840824E-16  3.54666282E-03
  2.00888023E-02  1.03548384E-02  2.09695871E-17 -1.25442722E-03 -1.74988579E-03
 -6.92288290E-02  1.22440009E-01 -5.55509499E-02  4.10426818E-02 -3.25533932E-04
  7.02374295E-02 -1.68333877E-02  1.33563565E-02 -5.97084223E-04  4.94349087E-03
  2.87261103E-03 -2.14466212E-04 -3.88105042E-03 -2.60858552E-05 -6.69519982E-04
  1.78455376E-02  8.37461247E-03 -1.47223148E-03  1.12777576E-03  7.23200105E-05
 -7.15781273E-02  1.25542335E-01  2.15494653E-17  4.09437298E-02 -5.39394126E-02
  6.90879950E-02  4.72894889E-16  1.01463555E-02 -1.63383396E-02  2.07142699E-04
  2.65340691E-03  4.79847956E-03 -2.36095791E-16  1.29899801E-16 -3.74926089E-03
  1.91232645E-02  8.29622009E-03 -1.20149486E-16  1.18280404E-03 -1.65058566E-03
 -1.03304118E-01  1.88364074E-01  1.74968010E-03 -6.37118826E-02  3.56078734E-04
  1.84023340E-01  2.31273239E-02 -2.33510769E-02  1.31984399E-03 -1.03323687E-03
  9.85001154E-03 -2.43950772E-03 -4.64981213E-03 -2.21057421E-04  3.67672291E-04
  5.78535989E-02  2.60683651E-02  3.32918508E-03 -3.72918422E-03 -1.61871502E-04
  1.70219052E-16 -6.22775028E-15 -1.06968802E-01 -1.28751282E-15  9.17005951E-16
  5.54663703E-14 -1.11000755E-02 -1.24297749E-14  1.60455400E-14 -4.40343853E-17
  1.00816022E-16 -8.92690497E-17  4.29931565E-03 -1.44391172E-02 -1.96565841E-16
  1.75435584E-16  3.98369210E-15 -1.00049339E-01 -1.42650556E-15 -4.57862285E-16
 -4.96426335E-14 -5.26435072E-03 -1.27847934E-14 -1.40173594E-14  2.30028580E-16
 -1.35860333E-16 -6.36360191E-17 -4.18461930E-03 -1.50481082E-02 -3.04749056E-16
 -1.03885756E-01  1.89795721E-01  2.36925895E-03  6.44223981E-02 -3.07450257E-03
  1.90856180E-01  2.37197697E-02  2.38124273E-02 -1.39101297E-03 -1.37038084E-03
  9.76238077E-03 -2.74318929E-03  4.27938471E-03 -2.13172576E-04 -5.82132149E-04
  5.75794035E-02  2.55464680E-02  3.34769901E-03  3.82656545E-03  1.86235562E-04
  1.03304118E-01 -1.88364074E-01  1.74968010E-03  6.37118826E-02 -3.56078734E-04
 -1.84023340E-01  2.31273239E-02  2.33510769E-02 -1.31984399E-03  1.03323687E-03
 -9.85001154E-03  2.43950772E-03 -4.64981213E-03 -2.21057421E-04 -3.67672291E-04
 -5.78535989E-02 -2.60683651E-02  3.32918508E-03  3.72918422E-03  1.61871502E-04
 -4.60654477E-17 -4.63735785E-15 -9.75724326E-02 -7.93652771E-16  2.88179726E-16
  4.42458609E-14 -1.02621231E-02 -1.44065086E-14 -2.37281890E-14  1.59025120E-16
  5.53643417E-16 -2.94346340E-16  3.64674804E-03  1.39816862E-02  4.70014654E-16
 -5.51146350E-16  7.72971341E-15 -1.72904969E-03 -3.25953167E-16  1.45970612E-16
  1.03885756E-01 -1.89795721E-01  2.36925895E-03 -6.44223981E-02  3.07450257E-03
 -1.90856180E-01  2.37197697E-02 -2.38124273E-02  1.39101297E-03  1.37038084E-03
 -9.76238077E-03  2.74318929E-03  4.27938471E-03 -2.13172576E-04  5.82132149E-04
 -5.75794035E-02 -2.55464680E-02  3.34769901E-03 -3.82656545E-03 -1.86235562E-04
 -7.13624820E-16  5.04452210E-15 -9.57941962E-02 -3.91708205E-16  3.63098434E-16
 -3.61669130E-14 -9.65732321E-03 -1.35118260E-14  1.85681354E-14 -8.11060410E-16
 -1.15978100E-15 -5.13859234E-16 -3.77893558E-03  1.36548159E-02 -2.52600797E-17
 -3.18777214E-16 -5.66025731E-15 -1.79227815E-03 -1.18237187E-16 -4.49733888E-16
  4.78932129E-02 -8.67978814E-02 -4.66019002E-02 -3.14107549E-02  6.80173781E-02
 -9.08784575E-02 -2.27435111E-02  1.01390306E-02  6.50398139E-03 -8.01216532E-03
  6.77627166E-03 -1.23713519E-03  1.45319486E-03  1.03839727E-02 -4.00380661E-03
 -2.78412830E-02 -1.71852224E-02 -2.40023968E-03  6.07714763E-04  1.39035014E-03
  1.24339836E-01 -2.38352750E-01  9.47776707E-16  3.32457667E-02 -5.12013330E-02
 -2.34019511E-01  1.78787793E-15  1.53531558E-02 -1.53880566E-02  5.12386592E-04
 -1.04898822E-04 -5.87618302E-03  2.78569657E-16  2.67036953E-16  4.54234222E-03
  2.29950732E-02 -4.25773619E-02  2.64890641E-16 -1.03092995E-01  4.09399388E-02
 -3.40834117E-02 -1.64038470E-15 -8.14900048E-03 -6.17844182E-03  4.52406554E-03
 -1.64882918E-02  1.18613146E-02  4.03409671E-16  7.48904218E-17 -3.72343507E-03
 -5.30147072E-02  9.80949218E-02  4.51147750E-02 -3.67297772E-02  6.68500847E-02
  9.80006782E-02  1.48707674E-02  1.95579063E-03  8.79457995E-03  7.64855233E-03
 -6.76042260E-03  1.91045344E-03 -3.80203665E-04  1.01615437E-02  3.30842616E-03
  3.28571229E-02  1.32931080E-02  2.92982139E-03  1.05805749E-03  1.34092355E-03
  4.78932129E-02 -8.67978814E-02  4.66019002E-02 -3.14107549E-02  6.80173781E-02
 -9.08784575E-02  2.27435111E-02  1.01390306E-02  6.50398139E-03 -8.01216532E-03
  6.77627166E-03 -1.23713519E-03 -1.45319486E-03 -1.03839727E-02 -4.00380661E-03
 -2.78412830E-02 -1.71852224E-02  2.40023968E-03  6.07714763E-04  1.39035014E-03
 -2.80182916E-02  5.26700015E-02  7.51131856E-16 -8.49712008E-02  5.19519927E-02
  5.14838136E-02  1.32933301E-15 -1.25895130E-02  3.31784015E-03 -3.68959081E-03
  1.48493387E-02 -9.52228178E-03  1.50059044E-16 -3.12096111E-17  2.58251809E-03
  1.81353831E-02  6.27500478E-03 -6.49361972E-17 -2.44010116E-03 -3.64279695E-04
 -5.30147072E-02  9.80949218E-02 -4.51147750E-02 -3.67297772E-02  6.68500847E-02
  9.80006782E-02 -1.48707674E-02  1.95579063E-03  8.79457995E-03  7.64855233E-03
 -6.76042260E-03  1.91045344E-03  3.80203665E-04 -1.01615437E-02  3.30842616E-03
  3.28571229E-02  1.32931080E-02 -2.92982139E-03  1.05805749E-03  1.34092355E-03
 -1.31500680E-01  2.38632425E-01  6.92329394E-17  1.25804948E-02 -3.35594095E-02
  2.43716498E-01 -2.09226086E-15  2.40086036E-02 -3.49072237E-02  1.10682365E-03
  9.96221630E-04  6.32472678E-03  8.57157857E-17  1.67749401E-16 -3.45916815E-03
  8.08110565E-02  3.79690360E-02  6.86855585E-17  3.67976662E-03 -5.85440587E-03
 -5.07635382E-02  9.25074399E-02  4.42698182E-02  4.50399166E-02  7.46323847E-02
  1.00730762E-01  1.72827936E-02 -4.48515476E-03  9.70151039E-03  7.43437067E-03
 -7.94720998E-03  2.97695191E-03  4.25266555E-04  1.11992367E-02 -2.82089067E-03
  3.37067432E-02  1.55055159E-02  3.12598403E-03 -9.73634025E-04  1.28327759E-03
  2.78657790E-02 -5.35006419E-02 -6.12646225E-16  1.01686393E-01  4.37923047E-02
 -6.21815449E-02 -7.29020365E-16  1.73364580E-02  1.09361295E-04  4.72178407E-03
 -1.40407965E-02  9.13812580E-03 -2.29384374E-16 -1.45842846E-16  4.04556783E-03
  1.06083715E-01 -1.90764307E-01 -6.97275559E-17 -3.67939755E-02 -6.82975513E-02
 -1.68420793E-01  1.10884458E-16 -1.57755942E-02 -2.66931522E-02 -5.34744679E-03
 -5.06268685E-04  9.83642159E-04 -3.30246554E-16 -1.27357176E-17  4.51677323E-03
  5.83484928E-02 -1.05071323E-01 -4.79812142E-02  3.03820629E-02  5.68973227E-02
 -1.23570101E-01 -2.45613215E-02 -9.45176530E-03  8.92045240E-03 -7.40833827E-03
  6.57919919E-03 -1.53460325E-03 -8.05864497E-04  8.25642442E-03  3.51781019E-03
 -3.40382103E-02 -1.71695396E-02 -2.89937431E-03 -1.10876233E-03  8.85417487E-04
 -5.07635382E-02  9.25074399E-02 -4.42698182E-02  4.50399166E-02  7.46323847E-02
  1.00730762E-01 -1.72827936E-02 -4.48515476E-03  9.70151039E-03  7.43437067E-03
 -7.94720998E-03  2.97695191E-03 -4.25266555E-04 -1.11992367E-02 -2.82089067E-03
  3.37067432E-02  1.55055159E-02 -3.12598403E-03 -9.73634025E-04  1.28327759E-03
 -1.37002792E-01  2.51727270E-01 -5.57834956E-16  8.94940439E-05 -3.36357190E-02
  2.57435570E-01 -1.53505907E-16 -1.84132978E-02 -3.07642947E-02  1.94402143E-03
 -5.71005280E-04  5.97999107E-03 -1.98646091E-16  1.48429209E-16  2.70887518E-03
  8.92198906E-02  3.95430694E-02  1.65061701E-16 -4.18662243E-03 -6.47103866E-03
  5.83484928E-02 -1.05071323E-01  4.79812142E-02  3.03820629E-02  5.68973227E-02
 -1.23570101E-01  2.45613215E-02 -9.45176530E-03  8.92045240E-03 -7.40833827E-03
  6.57919919E-03 -1.53460325E-03  8.05864497E-04 -8.25642442E-03  3.51781019E-03
 -3.40382103E-02 -1.71695396E-02  2.89937431E-03 -1.10876233E-03  8.85417487E-04
 -1.37575579E-02  2.49606586E-02 -4.31228665E-16  8.86122224E-02  6.18197926E-02
  3.13015472E-02 -4.61387848E-16  1.43640583E-02  2.58616352E-03 -4.86954199E-03
  1.56893379E-02 -1.04049511E-02 -1.76681596E-16  3.57781564E-18 -1.95261318E-03
  1.00834620E-02  5.06238340E-03 -4.53851006E-17  2.17576050E-03  2.83984924E-04
  9.15702973E-02 -1.77644875E-01  2.54286227E-02 -8.93095018E-02 -1.07617973E-03
 -2.10171070E-01  3.72129120E-03 -2.38869851E-02 -1.57967559E-03 -5.88860383E-03
  7.18346555E-03 -1.33703077E-03  7.35769667E-03 -8.88641069E-05 -3.26523803E-04
 -1.20158344E-01 -6.19137998E-02 -7.11788631E-03  4.35168648E-03  2.10000489E-04
  5.03170248E-16 -2.64667423E-15  9.69376521E-02  1.64706782E-15  5.88433932E-16
  2.54572826E-14  2.63364285E-02 -8.85285498E-15  6.76256876E-15  1.50415236E-16
  6.18251772E-17 -1.93872162E-16  4.77682593E-03  1.22240318E-02  1.79872513E-16
  1.02808864E-15  1.98133050E-15 -8.75603244E-02 -1.80009766E-15 -8.15928136E-17
 -3.39438283E-14 -2.30220562E-02 -7.52195143E-15 -9.55961403E-15 -8.36311125E-17
 -3.37168672E-17  1.86552042E-16  4.82269858E-03 -1.28552212E-02  5.12702882E-16
 -9.22635895E-02  1.79153636E-01 -2.58855372E-02 -8.90531869E-02  1.61581395E-03
  2.14667369E-01 -4.97992909E-03 -2.51733681E-02  1.27603896E-03  5.70067161E-03
 -7.01705375E-03  1.32526490E-03  6.84547847E-03 -1.76319817E-06 -3.30924254E-04
  1.19874279E-01  6.06669868E-02  7.09179757E-03  4.45974351E-03  3.88628400E-04
 -9.15702973E-02  1.77644875E-01  2.54286227E-02  8.93095018E-02  1.07617973E-03
  2.10171070E-01  3.72129120E-03  2.38869851E-02  1.57967559E-03  5.88860383E-03
 -7.18346555E-03  1.33703077E-03  7.35769667E-03 -8.88641069E-05  3.26523803E-04
  1.20158344E-01  6.19137998E-02 -7.11788631E-03 -4.35168648E-03 -2.10000489E-04
 -1.52022190E-16 -4.80810559E-15  9.55843838E-02  1.64589586E-15 -9.45183770E-16
  3.57074974E-14  3.06815308E-02 -2.04469868E-14 -1.85402125E-14  6.60392370E-16
 -6.92971943E-17  1.03073384E-16  4.63243101E-03 -1.28189402E-02 -3.81039022E-16
  1.13731170E-15  8.48089688E-15  1.48666699E-03  1.22380859E-16 -7.85148130E-16
  9.22635895E-02 -1.79153636E-01 -2.58855372E-02  8.90531869E-02 -1.61581395E-03
 -2.14667369E-01 -4.97992909E-03  2.51733681E-02 -1.27603896E-03 -5.70067161E-03
  7.01705375E-03 -1.32526490E-03  6.84547847E-03 -1.76319817E-06  3.30924254E-04
 -1.19874279E-01 -6.06669868E-02  7.09179757E-03 -4.45974351E-03 -3.88628400E-04
  1.56512547E-15  2.41989512E-15 -9.51604234E-02 -8.62055531E-16 -5.47705051E-16
 -4.19472581E-14 -3.05291409E-02 -1.71856752E-14  1.68977307E-14 -4.17596036E-17
 -2.87467500E-16 -2.02535180E-16  4.41596779E-03  1.26880416E-02  1.78948008E-17
 -1.51223267E-15 -6.74239036E-15 -1.51346252E-03 -1.80436125E-18  4.92025166E-16
  6.89777428E-02 -1.36249903E-01  1.18712414E-01 -2.10903593E-03 -2.60220207E-02
 -1.63046132E-01  3.99311049E-02 -1.59569597E-03 -7.90462113E-03  1.57110176E-03
 -1.04439962E-02  7.76893648E-03  2.67968920E-04 -3.56462498E-03  5.82858605E-04
 -1.10760790E-01 -5.44519745E-02 -5.59622894E-03  5.66766538E-03 -2.58126860E-04
 -7.02371810E-02  1.39529868E-01  1.85046223E-15 -8.72145578E-02 -2.21979772E-02
  1.73499743E-01  2.79667293E-15 -2.87807130E-02 -4.75650596E-03 -1.11387839E-02
  8.26775740E-03 -1.30802327E-04  2.24647715E-16  4.44912794E-16 -3.28990848E-03
 -3.83060961E-02  7.15104402E-02 -1.59449424E-15  1.05639656E-01 -2.07746976E-02
  7.07649081E-02 -1.93326019E-15  2.69865651E-02  2.69898149E-03 -1.08800085E-02
  1.31022492E-02 -5.00042183E-03  1.74829238E-16  9.78699260E-17  6.31870248E-04
  6.92705585E-02 -1.37506553E-01  1.14869790E-01 -1.17908826E-03  1.15237286E-02
 -1.62546975E-01  3.87448584E-02  2.06181253E-03  2.22235775E-03  1.02744832E-03
 -1.01973852E-02  8.14583704E-03 -3.19299024E-04  1.67553175E-03 -1.47842502E-03
 -1.07991860E-01 -5.30603780E-02 -5.31928815E-03 -5.64844045E-03 -8.04788330E-05
  6.89777428E-02 -1.36249903E-01 -1.18712414E-01 -2.10903593E-03 -2.60220207E-02
 -1.63046132E-01 -3.99311049E-02 -1.59569597E-03 -7.90462113E-03  1.57110176E-03
 -1.04439962E-02  7.76893648E-03 -2.67968920E-04  3.56462498E-03  5.82858605E-04
 -1.10760790E-01 -5.44519745E-02  5.59622894E-03  5.66766538E-03 -2.58126860E-04
 -3.24749433E-02  6.09916893E-02  1.62943355E-15 -6.57241417E-02  4.77307968E-02
  7.16024784E-02  1.48683484E-15 -2.52600703E-02  1.14232563E-02 -1.17200409E-02
  1.01571029E-02  1.77339914E-04  1.30924065E-16 -1.60835929E-16  1.42684315E-03
  3.08352699E-02  1.88031358E-02 -2.99780746E-16 -2.14850481E-03 -7.81719723E-04
  6.92705585E-02 -1.37506553E-01 -1.14869790E-01 -1.17908826E-03  1.15237286E-02
 -1.62546975E-01 -3.87448584E-02  2.06181253E-03  2.22235775E-03  1.02744832E-03
 -1.01973852E-02  8.14583704E-03  3.19299024E-04 -1.67553175E-03 -1.47842502E-03
 -1.07991860E-01 -5.30603780E-02  5.31928815E-03 -5.64844045E-03 -8.04788330E-05
 -6.80855020E-02  1.30601782E-01 -1.69583145E-15  2.94024814E-02  6.37835188E-02
  1.54927689E-01  5.73513001E-16  1.14441505E-02  1.82071045E-02 -1.03553942E-02
  7.42196131E-03  1.32265160E-03  4.85300571E-17  3.25971746E-16 -4.27875160E-03
  7.92157326E-02  4.12861103E-02  2.06712876E-17  3.73634784E-03 -3.88030868E-03
 -3.28591613E-02  6.53226277E-02 -3.73794331E-02  4.45365745E-02 -8.34971153E-02
  6.42097956E-02 -2.07684590E-02  1.95658365E-02 -3.08204735E-02  2.86991300E-03
 -1.53163541E-03 -2.10740539E-03 -1.63940239E-03 -1.14308628E-02 -3.81405004E-03
  6.14251440E-02  3.27565965E-02  3.46807789E-03 -2.42224814E-03 -1.35556287E-03
 -6.66246241E-02  1.39415027E-01 -2.77005898E-16  1.00561236E-01 -3.47430944E-04
  1.86734799E-01 -1.76373231E-15  3.49018922E-02 -4.72291158E-03  7.47720616E-03
 -1.00202420E-02  3.28294630E-03 -6.57570022E-18  6.81423344E-17  1.34595521E-04
  6.86943522E-02 -1.28985624E-01  8.35666685E-16  2.68209424E-02 -6.35922248E-02
 -1.64877868E-01  2.55415965E-15 -4.88919544E-04 -3.07829808E-02 -7.49678199E-03
  7.88621284E-03 -3.38592203E-05 -1.05226539E-16  2.85573207E-16  2.92553449E-03
  1.45940535E-02 -2.69239256E-02 -3.71606981E-02 -3.87096377E-03  8.90617907E-02
 -2.04402454E-02 -4.43505982E-03  6.01875884E-03  3.54030627E-02 -2.32807832E-03
  3.12023697E-03  1.22037305E-03 -1.85457566E-03  1.18890358E-02 -4.02102759E-03
  3.79061888E-03  7.17805321E-03  1.11349066E-05  3.06117314E-04  1.35929887E-03
 -3.28591613E-02  6.53226277E-02  3.73794331E-02  4.45365745E-02 -8.34971153E-02
  6.42097956E-02  2.07684590E-02  1.95658365E-02 -3.08204735E-02  2.86991300E-03
 -1.53163541E-03 -2.10740539E-03  1.63940239E-03  1.14308628E-02 -3.81405004E-03
  6.14251440E-02  3.27565965E-02 -3.46807789E-03 -2.42224814E-03 -1.35556287E-03
  8.96048671E-02 -1.77081627E-01 -5.53479785E-16 -8.20036835E-02 -6.32612350E-02
 -1.88350795E-01 -1.47464382E-15 -4.09177344E-02 -3.74005548E-02  1.31185359E-03
  5.15782469E-03 -4.07381603E-03 -1.20107710E-16  1.03309898E-16 -1.12562973E-02
 -1.39383023E-01 -7.18481111E-02 -8.68646089E-17  4.78782612E-03  7.48066571E-03
  1.45940535E-02 -2.69239256E-02  3.71606981E-02 -3.87096377E-03  8.90617907E-02
 -2.04402454E-02  4.43505982E-03  6.01875884E-03  3.54030627E-02 -2.32807832E-03
  3.12023697E-03  1.22037305E-03  1.85457566E-03 -1.18890358E-02 -4.02102759E-03
  3.79061888E-03  7.17805321E-03 -1.11349066E-05  3.06117314E-04  1.35929887E-03
 -9.58683602E-02  1.91055518E-01  4.34124300E-16 -1.26165932E-01  1.18785871E-01
  2.05599306E-01  1.47838832E-15 -6.13638443E-02  6.10739332E-02  6.05683962E-04
 -5.44690567E-03  3.55609473E-03 -1.98344002E-16 -6.12991993E-16 -9.84133178E-03
  1.80934966E-01  9.29032407E-02  3.55483876E-17  6.32629570E-03 -1.02479605E-02
  1.53867139E-02 -2.72924923E-02 -6.81902012E-02  7.64755975E-02 -2.32924407E-02
 -1.10768383E-02 -1.96400291E-02  3.02166560E-02 -4.47706366E-03 -2.05719780E-03
 -2.17284682E-03  6.63945134E-03  3.55627773E-03 -2.37882038E-03  4.01228793E-03
  3.95731182E-02  2.43819575E-02  2.40794166E-03 -1.65082053E-03 -4.14000812E-04
 -4.82988538E-02  1.04988865E-01  1.74659937E-16 -2.10344747E-02 -1.25066072E-01
  1.31077250E-01  1.93065133E-16  2.39597115E-03 -6.48048672E-02 -1.73615792E-03
  9.01370281E-03 -7.41720275E-03  2.83720393E-17  2.23428309E-16  5.23677552E-03
 -4.57432666E-02  9.05920104E-02 -1.34967051E-16  3.78609427E-02 -3.95949284E-02
  1.22257266E-01  1.52165214E-16  1.43484707E-02 -2.72021546E-03  5.15209884E-03
  7.95255656E-03 -9.94524238E-03  1.55999115E-16  2.26615179E-16 -1.02859667E-02
 -8.87428054E-03  1.89518453E-02 -8.23178898E-02 -1.00858128E-01 -4.65401825E-02
  3.29820902E-02 -3.90657366E-02 -4.56518177E-02 -1.55045811E-02  1.96363130E-04
 -4.03035362E-03  4.52127042E-03 -7.98246237E-04 -5.92083512E-03 -2.99484811E-03
  7.74356150E-02  4.21508162E-02  4.44869365E-03  2.93522057E-03 -5.05117356E-04
  1.53867139E-02 -2.72924923E-02  6.81902012E-02  7.64755975E-02 -2.32924407E-02
 -1.10768383E-02  1.96400291E-02  3.02166560E-02 -4.47706366E-03 -2.05719780E-03
 -2.17284682E-03  6.63945134E-03 -3.55627773E-03  2.37882038E-03  4.01228793E-03
  3.95731182E-02  2.43819575E-02 -2.40794166E-03 -1.65082053E-03 -4.14000812E-04
 -4.80998314E-02  1.05493400E-01  3.44849803E-16  1.49152253E-01  2.25519424E-01
  1.03958074E-01  7.17464234E-16  7.34235906E-02  1.17942650E-01 -4.65868427E-03
  1.29758756E-03  3.89881688E-03  3.12370064E-17 -2.18743245E-17  2.07849737E-03
  2.01982038E-01  1.12604725E-01 -2.52506694E-16 -7.45592014E-03 -1.01761604E-02
 -8.87428054E-03  1.89518453E-02  8.23178898E-02 -1.00858128E-01 -4.65401825E-02
  3.29820902E-02  3.90657366E-02 -4.56518177E-02 -1.55045811E-02  1.96363130E-04
 -4.03035362E-03  4.52127042E-03  7.98246237E-04  5.92083512E-03 -2.99484811E-03
  7.74356150E-02  4.21508162E-02 -4.44869365E-03  2.93522057E-03 -5.05117356E-04
 -8.02211144E-03  2.59057707E-02  9.59566893E-17 -9.78989573E-02  1.56404558E-01
  2.59284757E-02 -4.50436587E-16 -4.47828866E-02  8.02323822E-02 -1.77183220E-03
  2.44535447E-03  1.42407234E-03  1.34599879E-16 -4.71970826E-17  4.25830237E-03
  1.10735394E-01  5.91297969E-02  2.55077916E-16  4.13164275E-03 -5.96025558E-03
  3.28999586E-02 -7.47782158E-02  1.82699715E-01 -7.22294898E-02 -1.66758133E-02
 -2.15191226E-02  1.17153794E-01 -7.00743996E-02 -1.17592524E-02  3.11288153E-03
 -4.61753371E-03  4.96263174E-03  1.20101443E-02 -2.32864500E-03 -1.80203541E-03
 -1.52381169E-01 -8.82377279E-02 -6.35644479E-03  5.98610528E-03  2.29384956E-05
 -5.08213834E-02  1.03605225E-01 -9.88976180E-16  7.60251307E-02  5.27585812E-02
  8.96475931E-02  1.79398940E-15  4.11212520E-02 -1.16004537E-03 -2.82195641E-03
 -1.07890748E-02  1.02743881E-02  1.29146881E-16  3.89373853E-17 -1.85383958E-03
  6.08148168E-02 -1.16170189E-01 -6.66820408E-16  1.01108700E-02 -5.74801636E-02
 -9.55534746E-02 -9.49497510E-16  7.21189602E-03 -9.75491152E-03 -1.07060191E-04
  6.17645555E-03 -3.18554588E-03  3.38830957E-17 -2.54656825E-16  3.70276407E-03
 -3.44510472E-02  7.72414205E-02 -1.72221903E-01 -8.05909186E-02  3.78443033E-02
  1.83464725E-02 -1.12048214E-01 -6.91440018E-02  2.16575056E-02 -1.26494619E-03
  3.68778826E-03 -5.95423018E-03  1.21380345E-02  3.93312030E-03 -6.35408175E-04
  1.51340319E-01  9.10196484E-02  6.36145854E-03  5.76265689E-03  8.87612111E-04
  3.28999586E-02 -7.47782158E-02 -1.82699715E-01 -7.22294898E-02 -1.66758133E-02
 -2.15191226E-02 -1.17153794E-01 -7.00743996E-02 -1.17592524E-02  3.11288153E-03
 -4.61753371E-03  4.96263174E-03 -1.20101443E-02  2.32864500E-03 -1.80203541E-03
 -1.52381169E-01 -8.82377279E-02  6.35644479E-03  5.98610528E-03  2.29384956E-05
 -1.88225572E-02  3.43507956E-02 -7.66398971E-16 -9.62256787E-03 -7.73762147E-02
  8.76370522E-03  1.23650158E-15  3.55716917E-03 -1.36497953E-02 -4.52899285E-03
 -4.34595744E-03  6.54294711E-03  2.25904656E-16 -1.36089263E-16 -8.91875733E-04
 -2.23608757E-02 -2.17812516E-02 -1.18397906E-16  1.17184944E-03  6.30611421E-04
 -3.44510472E-02  7.72414205E-02  1.72221903E-01 -8.05909186E-02  3.78443033E-02
  1.83464725E-02  1.12048214E-01 -6.91440018E-02  2.16575056E-02 -1.26494619E-03
  3.68778826E-03 -5.95423018E-03 -1.21380345E-02 -3.93312030E-03 -6.35408175E-04
  1.51340319E-01  9.10196484E-02 -6.36145854E-03  5.76265689E-03  8.87612111E-04
  2.14008316E-02 -4.24328406E-02 -5.81169821E-16  1.71878263E-02  2.02254752E-02
 -1.12722415E-02 -3.14735222E-16  1.71769076E-02 -1.96420046E-02  6.09923392E-03
  3.62450983E-03 -7.64312537E-03  1.17280579E-16  1.61648822E-16  3.68355137E-04
 -1.94295814E-02 -4.53358357E-03 -1.22249440E-16 -2.06357443E-04  1.15937902E-03
 -4.83120400E-03  1.77864856E-02 -1.53024676E-01  1.48821689E-01  8.50393979E-02
 -1.55126663E-03 -8.73911459E-02  7.26531401E-02  3.44405149E-02  6.17647722E-03
 -3.18306481E-03 -4.81228979E-03 -1.98864209E-03  6.96905325E-03 -3.91667441E-03
  1.36681792E-01  9.07315628E-02  6.60463835E-03 -4.52689716E-03  1.26095726E-03
  5.32389466E-16  5.38773852E-15  1.71001259E-01  2.71832942E-15  9.52668020E-16
 -5.51627809E-14  6.15326070E-02  1.23478588E-14 -1.85901693E-14  6.25348562E-16
  3.89578966E-16  6.41131254E-16 -1.23316038E-02  1.40847152E-02 -7.47709835E-19
  5.49398276E-17 -1.94419235E-15  1.52270413E-01 -1.34906323E-15  1.31776298E-15
  3.06733467E-14  3.87628987E-02  7.82882601E-15  8.70368775E-15  2.12891064E-17
 -3.77123974E-16  2.56961316E-16  1.26567257E-02  1.51149445E-02 -1.57682382E-16
 -3.40197779E-03  1.47045088E-02 -1.50347265E-01 -1.47745185E-01  8.52961081E-02
 -1.57194775E-02 -8.92305646E-02 -7.34020082E-02  4.30062638E-02  6.98275397E-03
 -3.05580958E-03 -4.65268192E-03  2.13592411E-03  6.04214509E-03  3.51300818E-03
  1.32996430E-01  8.87236038E-02  6.27233922E-03  4.33763140E-03  1.59116746E-03
  4.83120400E-03 -1.77864856E-02 -1.53024676E-01 -1.48821689E-01 -8.50393979E-02
  1.55126663E-03 -8.73911459E-02 -7.26531401E-02 -3.44405149E-02 -6.17647722E-03
  3.18306481E-03  4.81228979E-03 -1.98864209E-03  6.96905325E-03  3.91667441E-03
 -1.36681792E-01 -9.07315628E-02  6.60463835E-03  4.52689716E-03 -1.26095726E-03
  6.14889293E-16  4.03790612E-15 -1.54731314E-02  1.56517540E-15 -2.00333753E-15
 -4.34562047E-14 -1.98003785E-02  1.38748218E-14  2.24871689E-14  1.49010423E-17
  4.63712709E-16  1.23539404E-16 -4.80184782E-03 -1.21371816E-03 -3.38224608E-16
 -3.97503728E-16 -7.88960463E-15 -2.45561099E-04  1.59292886E-16 -5.53432025E-18
  3.40197779E-03 -1.47045088E-02 -1.50347265E-01  1.47745185E-01 -8.52961081E-02
  1.57194775E-02 -8.92305646E-02  7.34020082E-02 -4.30062638E-02 -6.98275397E-03
  3.05580958E-03  4.65268192E-03  2.13592411E-03  6.04214509E-03 -3.51300818E-03
 -1.32996430E-01 -8.87236038E-02  6.27233922E-03 -4.33763140E-03 -1.59116746E-03
 -1.33335765E-16 -4.40711068E-16 -1.39080768E-02 -1.11348098E-15 -2.12556977E-15
  2.29066432E-14 -1.61265169E-02  8.07342823E-15 -1.02732836E-14 -6.32289422E-17
  9.15063629E-17  1.55561628E-16  4.69145130E-03 -1.46924881E-03  1.37195621E-16
 -2.38008473E-16  2.99214645E-15 -2.63536713E-04 -1.80741285E-16 -1.74579895E-17
  1.74057270E-03 -2.01592564E-03  1.10170463E-01  1.68060855E-01 -5.41071779E-03
 -9.50434661E-03  4.29514970E-02  7.51778871E-02 -2.47379934E-03  1.23995008E-02
 -1.49993248E-02  1.39570859E-03  3.91073775E-03 -9.71484458E-05  5.20055320E-04
  6.98531400E-03  3.11447415E-03  2.39881063E-03  2.17426009E-03 -8.09800442E-05
 -9.03428608E-04 -2.78635256E-04 -6.37105482E-15  1.84661141E-01  1.10864152E-01
  2.84371414E-03  8.78924236E-16  7.92994667E-02  4.75307574E-02  1.96736903E-03
 -1.23321037E-02  1.25834174E-02  2.63737517E-16 -3.27570735E-16  3.79651261E-03
 -8.00637487E-03  1.15035210E-02 -6.08682502E-15 -1.72738828E-01  1.11208505E-01
  3.69364052E-02 -6.37482664E-15 -5.45138681E-02  4.19754296E-02  2.33820915E-03
 -1.65766205E-02  1.56360623E-02 -4.82937363E-16 -7.29001543E-16 -7.35966291E-03
  2.68991786E-03 -5.31377885E-03  1.32374475E-01 -1.62998414E-01 -7.15125374E-03
 -5.08366912E-03  5.95000524E-02 -7.55326953E-02 -5.03553853E-03  1.27179455E-02
 -1.57612104E-02  2.09877845E-03 -5.49413508E-03 -5.23777753E-04  2.26715980E-04
 -7.78247758E-03 -7.13673280E-03  1.81907642E-03 -2.58278570E-03 -1.05134999E-04
  1.74057270E-03 -2.01592564E-03 -1.10170463E-01  1.68060855E-01 -5.41071779E-03
 -9.50434661E-03 -4.29514970E-02  7.51778871E-02 -2.47379934E-03  1.23995008E-02
 -1.49993248E-02  1.39570859E-03 -3.91073775E-03  9.71484458E-05  5.20055320E-04
  6.98531400E-03  3.11447415E-03 -2.39881063E-03  2.17426009E-03 -8.09800442E-05
 -8.84217298E-04  8.47802828E-04  5.81903015E-15  1.73229765E-01 -1.07607575E-01
  1.00301113E-02  4.09445594E-15  7.64989892E-02 -5.31847944E-02  1.45057245E-03
 -1.42594621E-02  1.36417814E-02 -1.92870769E-16 -4.13218512E-16 -4.12831257E-03
  7.68128226E-03  7.09972556E-03 -2.11169780E-16  2.53768524E-03 -2.10035785E-03
  2.68991786E-03 -5.31377885E-03 -1.32374475E-01 -1.62998414E-01 -7.15125374E-03
 -5.08366912E-03 -5.95000524E-02 -7.55326953E-02 -5.03553853E-03  1.27179455E-02
 -1.57612104E-02  2.09877845E-03  5.49413508E-03  5.23777753E-04  2.26715980E-04
 -7.78247758E-03 -7.13673280E-03 -1.81907642E-03 -2.58278570E-03 -1.05134999E-04
 -1.53390679E-03  1.57482103E-03  4.90051540E-15 -1.68790706E-01 -1.20505605E-01
  5.96298056E-03 -8.30107481E-16 -7.21368412E-02 -5.60794294E-02  1.27993008E-03
 -1.48892326E-02  1.48870529E-02  4.89850242E-17 -1.84769238E-17  4.42727485E-03
  8.27492637E-04  2.51116989E-03  1.75152768E-16 -2.87467770E-03 -1.80184835E-03
 -4.60511185E-04  6.31937569E-03 -6.93271366E-02  6.74809675E-02 -1.91040779E-01
 -1.20271596E-02 -4.29217502E-02  3.54386099E-02 -8.18785166E-02  3.60914431E-03
 -1.12630419E-03 -3.05564156E-03 -1.71817836E-03 -1.45517559E-02  7.96657686E-03
  6.25846821E-02  4.30262412E-02  2.79254163E-03 -1.91007136E-03 -3.20470886E-03
  3.25458907E-16  3.35103366E-15 -1.63230175E-01 -3.67238405E-15 -3.36804250E-15
 -4.63611085E-14 -7.57920555E-02  8.10490588E-15 -1.51889468E-14 -1.98556064E-16
  5.54823757E-16 -9.97217595E-17  3.73022035E-03 -8.96978630E-03 -1.97876447E-16
 -1.06765548E-16 -3.98535399E-15 -1.40840512E-01  4.11626815E-15 -2.14695397E-15
  4.47167553E-14 -5.72247673E-02  1.17535538E-14  1.27487526E-14 -1.57284381E-16
  2.25251213E-16 -3.32258445E-16 -4.71938547E-03 -1.02673854E-02  2.63409335E-16
 -1.83027348E-03  6.85453001E-03 -7.17382794E-02 -6.77633279E-02 -1.79880072E-01
  5.06438711E-03 -3.99734952E-02 -3.35834820E-02 -8.14633785E-02  2.35617234E-03
 -1.54210464E-03 -1.86837526E-03  1.03052040E-03 -1.35776645E-02 -7.82366389E-03
  6.27806925E-02  4.26236094E-02  2.95619608E-03  2.12540862E-03 -2.74282131E-03
  4.60511185E-04 -6.31937569E-03 -6.93271366E-02 -6.74809675E-02  1.91040779E-01
  1.20271596E-02 -4.29217502E-02 -3.54386099E-02  8.18785166E-02 -3.60914431E-03
  1.12630419E-03  3.05564156E-03 -1.71817836E-03 -1.45517559E-02 -7.96657686E-03
 -6.25846821E-02 -4.30262412E-02  2.79254163E-03  1.91007136E-03  3.20470886E-03
  5.28908981E-16  3.29197992E-15  2.28639698E-01 -4.55362948E-15  2.74164174E-15
 -4.08757530E-14  1.00246424E-01  1.30803266E-14  2.19348889E-14 -2.37307364E-16
  3.66625494E-16 -6.09202683E-16 -1.07649926E-02 -1.71091931E-02  6.12877830E-17
 -9.02803426E-16 -8.19885347E-15  3.57266864E-03 -7.87203466E-17  1.31364820E-16
  1.83027348E-03 -6.85453001E-03 -7.17382794E-02  6.77633279E-02  1.79880072E-01
 -5.06438711E-03 -3.99734952E-02  3.35834820E-02  8.14633785E-02 -2.35617234E-03
  1.54210464E-03  1.86837526E-03  1.03052040E-03 -1.35776645E-02  7.82366389E-03
 -6.27806925E-02 -4.26236094E-02  2.95619608E-03 -2.12540862E-03  2.74282131E-03
 -4.14297004E-16 -3.65652680E-15  2.16976483E-01  4.37103885E-15  2.41327015E-15
  4.05336897E-14  9.34468303E-02  1.61039415E-14 -1.76456717E-14 -1.33372973E-16
  5.53756755E-16 -3.00920257E-17  1.12819551E-02 -1.58079087E-02 -3.05635563E-16
  3.21298582E-16  5.87712261E-15  3.54065524E-03 -1.36790692E-16  2.84033891E-16
 -2.33869827E-02  4.84943757E-02  7.02555666E-02 -5.93671450E-02  4.23633689E-02
  1.93020723E-02  1.13131196E-02 -2.78121938E-02  3.69539719E-02  4.58909379E-03
  1.05045398E-03 -6.26458679E-03  1.41157421E-03  4.73805111E-03  9.58269630E-03
 -3.25547114E-02 -3.29683093E-02 -1.33992699E-03  1.24886023E-03  4.60594518E-04
  7.70905722E-02 -1.81504081E-01  1.89712446E-16 -1.83341941E-01  2.44107692E-01
 -2.00854704E-01 -2.58682457E-15 -1.40789974E-01  1.95870228E-01 -1.28008733E-03
  3.19916656E-03  3.13017344E-03  1.18502478E-16 -2.71365380E-16 -2.68885340E-03
 -3.33295442E-02  6.63686314E-02  2.78009253E-16  1.16715996E-02  3.92006582E-02
  3.73855222E-02  1.34626324E-15 -2.10649688E-02  2.01064822E-02  7.95795760E-03
 -2.15837707E-03 -7.66969918E-03  1.00738291E-16  2.87604070E-17  9.56663580E-03
  7.85212439E-03 -1.51376475E-02 -4.51356165E-02  5.48790906E-02 -1.08108576E-01
  1.02725360E-02 -1.80396520E-03  3.49300863E-02 -4.95751511E-02 -6.80671261E-03
  7.95555775E-03  9.26638440E-04 -1.19827116E-04 -1.17369409E-02 -3.77262305E-03
 -8.37028401E-03 -5.02254816E-04 -1.12135477E-03  5.17645869E-04 -1.72062068E-03
 -2.33869827E-02  4.84943757E-02 -7.02555666E-02 -5.93671450E-02  4.23633689E-02
  1.93020723E-02 -1.13131196E-02 -2.78121938E-02  3.69539719E-02  4.58909379E-03
  1.05045398E-03 -6.26458679E-03 -1.41157421E-03 -4.73805111E-03  9.58269630E-03
 -3.25547114E-02 -3.29683093E-02  1.33992699E-03  1.24886023E-03  4.60594518E-04
  4.20933022E-03 -1.00666739E-02 -7.95088829E-17  1.23699741E-01 -1.14171416E-01
  3.25342865E-02 -7.69044951E-16  3.74766759E-02 -7.90729705E-02  7.50017561E-03
 -1.60842060E-02  1.08311246E-02  7.44121741E-17  5.15994372E-17 -4.41504492E-03
 -2.22013524E-02 -9.30225300E-03  2.48980588E-16  2.87437042E-03 -3.72664710E-04
  7.85212439E-03 -1.51376475E-02  4.51356165E-02  5.48790906E-02 -1.08108576E-01
  1.02725360E-02  1.80396520E-03  3.49300863E-02 -4.95751511E-02 -6.80671261E-03
  7.95555775E-03  9.26638440E-04  1.19827116E-04  1.17369409E-02 -3.77262305E-03
 -8.37028401E-03 -5.02254816E-04  1.12135477E-03  5.17645869E-04 -1.72062068E-03
  2.14299774E-02 -3.00272052E-02  4.46688541E-16 -1.95678847E-01  2.50221270E-01
 -1.45594460E-01  9.19020249E-16 -1.38561009E-01  1.82252278E-01 -9.13208159E-03
 -2.59247197E-03  6.37882143E-03  2.56261789E-17 -3.93662453E-17 -1.46195089E-02
  1.99642627E-01  1.53255853E-01 -2.46349983E-16  5.13533980E-03 -8.04816042E-03
 -8.60030090E-03  1.60601909E-02 -2.52685285E-03 -1.46287341E-01 -1.32276764E-01
  6.30215170E-02  2.35293225E-02 -9.93271907E-02 -7.13484817E-02 -7.13892504E-03
  1.27548817E-02 -2.63284120E-03  5.12284556E-03 -1.38751861E-02  1.55033998E-03
 -5.52261077E-02 -4.12614503E-02 -3.11305307E-03  2.70347624E-04 -1.90745287E-03
 -1.33520205E-02  2.68105682E-02  7.70816893E-17  9.09976067E-02  1.23891410E-01
 -2.46699195E-03 -4.01955889E-15  6.81379934E-02  7.86964842E-02  1.40665859E-02
 -1.36223545E-02 -1.67129814E-04  4.78745002E-16 -2.88433635E-16 -1.18521125E-02
  7.64385803E-02 -1.61336502E-01  2.34883482E-15 -5.44556992E-03  5.73398906E-02
 -1.92869431E-01  4.68591055E-15  1.33578583E-02  3.95333056E-02 -6.89936236E-03
 -5.11171772E-03  1.24771375E-02 -3.75210662E-17  2.43797630E-16  1.59252758E-02
 -2.66634342E-02  5.81701391E-02  5.04751955E-02  1.46177222E-01  8.01250075E-02
  5.27903311E-02  1.96864121E-02  8.86311927E-02  6.26310026E-02 -8.96233831E-04
  9.66504384E-03 -7.38988050E-03 -5.72299742E-03  8.99494413E-03 -8.60962014E-03
 -6.02043736E-02 -5.71386815E-02 -2.87038739E-03 -7.71745845E-04  9.86167215E-04
 -8.60030090E-03  1.60601909E-02  2.52685285E-03 -1.46287341E-01 -1.32276764E-01
  6.30215170E-02 -2.35293225E-02 -9.93271907E-02 -7.13484817E-02 -7.13892504E-03
  1.27548817E-02 -2.63284120E-03 -5.12284556E-03  1.38751861E-02  1.55033998E-03
 -5.52261077E-02 -4.12614503E-02  3.11305307E-03  2.70347624E-04 -1.90745287E-03
  3.96603375E-02 -7.25141441E-02  9.18869136E-16  2.11702304E-01  2.22599998E-01
 -2.21278697E-01 -1.40493499E-16  1.51562709E-01  1.76318986E-01 -1.02135272E-02
 -6.45734330E-03  1.11817236E-02  1.14570511E-16  4.00317599E-16  1.74889572E-02
  1.89308271E-01  1.73764810E-01 -6.75786656E-17 -3.94494603E-03 -6.52618136E-03
 -2.66634342E-02  5.81701391E-02 -5.04751955E-02  1.46177222E-01  8.01250075E-02
  5.27903311E-02 -1.96864121E-02  8.86311927E-02  6.26310026E-02 -8.96233831E-04
  9.66504384E-03 -7.38988050E-03  5.72299742E-03 -8.99494413E-03 -8.60962014E-03
 -6.02043736E-02 -5.71386815E-02  2.87038739E-03 -7.71745845E-04  9.86167215E-04
  2.93632072E-03 -9.04982088E-03  1.40484965E-15 -1.64939188E-01 -1.14869900E-01
  2.01409355E-02  1.78675943E-15 -7.51362486E-02 -8.75299084E-02  1.08665141E-02
 -2.00162659E-02  1.07736612E-02  8.07885602E-17 -2.41461004E-16 -2.66790520E-04
 -3.51841384E-03  8.81969445E-03 -2.95779788E-16 -2.62722377E-03 -1.25337935E-03
 -2.11692745E-02  4.25944389E-02  2.75449484E-01  1.33355982E-01 -1.34756627E-02
  1.06073775E-01  1.79428300E-01  7.09182570E-02 -1.06127086E-02  3.12272805E-03
 -2.08153740E-02  2.12041531E-02  3.57802905E-03 -1.10580776E-03  6.45227299E-04
 -8.45118263E-02 -8.43676932E-02  6.86471003E-05  5.78533233E-03 -6.64750862E-05
 -3.99630812E-16 -2.24368804E-15 -2.62964803E-01 -2.73287482E-15 -2.75226611E-16
 -1.12699818E-14 -1.45468034E-01 -1.05630248E-16 -1.87859677E-15 -8.55005899E-16
 -1.20272636E-16 -5.84852061E-16 -8.79445942E-03 -2.10556748E-02 -5.18966099E-16
  3.20706073E-16 -2.71632245E-15  4.57601253E-02  2.22829338E-15 -9.47751952E-17
  3.46090685E-14  1.85709829E-02  4.69408327E-15  1.44775521E-14  4.42925566E-16
 -2.06326871E-16  5.60208099E-16 -1.15299085E-03  7.93629764E-03 -2.40483515E-17
  2.50048550E-02 -5.00715732E-02 -6.16143796E-02 -1.81372252E-01  1.60046042E-02
 -1.25883255E-01 -4.65519345E-02 -1.24111455E-01  1.34528043E-02  4.08230234E-03
 -5.75335564E-03 -1.05774582E-03  1.29249179E-02  7.36546797E-04 -7.37284407E-04
  9.70810797E-02  9.89293331E-02  4.07411114E-03  6.58059067E-04  4.63270403E-04
  2.11692745E-02 -4.25944389E-02  2.75449484E-01 -1.33355982E-01  1.34756627E-02
 -1.06073775E-01  1.79428300E-01 -7.09182570E-02  1.06127086E-02 -3.12272805E-03
  2.08153740E-02 -2.12041531E-02  3.57802905E-03 -1.10580776E-03 -6.45227299E-04
  8.45118263E-02  8.43676932E-02  6.86471003E-05 -5.78533233E-03  6.64750862E-05
  1.15834073E-15  3.42781128E-15 -2.30716579E-01  3.13389770E-15  5.49188676E-16
 -5.58509958E-14 -1.41642962E-01  2.56842718E-14  2.41210663E-14  3.46599047E-16
 -6.12417653E-17 -4.76877457E-16 -8.08575204E-03  2.01526541E-02 -1.65985666E-17
  2.48138459E-16 -7.10244913E-15 -3.75181089E-03 -5.91193327E-16  1.76143361E-16
 -2.50048550E-02  5.00715732E-02 -6.16143796E-02  1.81372252E-01 -1.60046042E-02
  1.25883255E-01 -4.65519345E-02  1.24111455E-01 -1.34528043E-02 -4.08230234E-03
  5.75335564E-03  1.05774582E-03  1.29249179E-02  7.36546797E-04  7.37284407E-04
 -9.70810797E-02 -9.89293331E-02  4.07411114E-03 -6.58059067E-04 -4.63270403E-04
 -1.25964757E-15 -7.22449215E-15  2.19812988E-02 -3.05140934E-15 -1.55298360E-15
  7.12678317E-14  1.14810116E-02  2.72858111E-14 -3.88935324E-14  1.49094599E-16
 -7.16280463E-16  1.33300949E-16  9.43275594E-04 -5.56656519E-03 -4.19327216E-16
  6.14028292E-16  1.50835432E-14 -4.29230769E-05 -4.23939057E-17 -3.79402926E-16
 -2.14247866E-02  4.19565664E-02  3.64214661E-02 -1.80660663E-01  6.15274133E-02
  1.06451957E-01  2.90215991E-02 -1.21167431E-01  3.63508014E-02 -4.20060126E-03
  6.75757384E-03  1.11709868E-04  1.26413063E-02  4.18031084E-03  1.43622532E-03
 -8.75068560E-02 -9.02627396E-02 -3.90221413E-03  1.33123828E-04  1.21348161E-03
  1.38159852E-15  7.43519716E-15  4.26295955E-02 -4.68212502E-16 -2.21326185E-15
 -7.30557929E-14  3.06360699E-02  1.44440596E-14 -2.84408850E-14  6.44189443E-16
  1.15014595E-15  7.18108210E-16  2.21820341E-03 -1.32653287E-03  4.68924703E-16
 -4.92068252E-16 -6.85978526E-16  1.67596576E-01  9.55608742E-16 -1.38298173E-15
  2.23285274E-14  7.95333840E-02  9.30797898E-15  3.05727084E-15 -3.26434658E-16
  3.06271406E-16 -1.95718011E-16 -4.58838756E-03  1.83100438E-02 -4.02907924E-16
  2.03058440E-02 -4.09459827E-02 -2.70586974E-01  1.43458185E-01 -5.36853104E-02
 -1.05754258E-01 -1.78824971E-01  8.11061981E-02 -2.59527649E-02 -2.80327268E-03
  2.02011653E-02 -2.03711750E-02  3.07485410E-03 -4.13271289E-03  2.23886627E-03
  7.70061750E-02  7.80612469E-02 -4.60004608E-04  5.65990062E-03 -1.04188045E-03
  2.14247866E-02 -4.19565664E-02  3.64214661E-02  1.80660663E-01 -6.15274133E-02
 -1.06451957E-01  2.90215991E-02  1.21167431E-01 -3.63508014E-02  4.20060126E-03
 -6.75757384E-03 -1.11709868E-04  1.26413063E-02  4.18031084E-03 -1.43622532E-03
  8.75068560E-02  9.02627396E-02 -3.90221413E-03 -1.33123828E-04 -1.21348161E-03
  6.83893177E-16  5.12233998E-15 -7.65264877E-02 -2.39246800E-15 -1.13619124E-15
 -4.21689876E-14 -4.82315775E-02  1.22625031E-14  2.55270037E-14  5.72561898E-16
  1.09040990E-15 -6.74140933E-17 -1.38085827E-03  8.53967630E-03  1.21813372E-16
 -1.26043488E-15 -1.06771082E-14 -9.29176674E-04  3.10782112E-17  2.97346499E-16
 -2.03058440E-02  4.09459827E-02 -2.70586974E-01 -1.43458185E-01  5.36853104E-02
  1.05754258E-01 -1.78824971E-01 -8.11061981E-02  2.59527649E-02  2.80327268E-03
 -2.02011653E-02  2.03711750E-02  3.07485410E-03 -4.13271289E-03 -2.23886627E-03
 -7.70061750E-02 -7.80612469E-02 -4.60004608E-04 -5.65990062E-03  1.04188045E-03
  7.34263199E-16  3.58195048E-15  2.90918348E-01  2.07308069E-15 -1.89182621E-16
 -8.05626827E-15  1.83295352E-01  8.12179218E-16  1.23736968E-14  4.37456537E-16
  1.15031037E-15  5.10042731E-16 -1.01387305E-02 -2.36377973E-02  2.31166590E-16
  1.01391730E-16 -4.16244956E-15  4.90243802E-03 -2.23572520E-16 -1.86999549E-16
 -3.30578487E-03  4.65582984E-03  7.50245864E-03 -2.08798154E-02 -1.52582791E-01
  2.58967549E-02  9.90791106E-03 -1.44071576E-02 -1.00210729E-01 -5.75441358E-04
  1.08841790E-03 -8.41434424E-04  1.92770218E-03 -9.66652084E-03 -4.39464923E-03
 -1.15322807E-02 -1.14938864E-02 -4.67181541E-04  4.67140354E-05 -2.79406993E-03
  5.52980084E-03 -1.40847549E-02 -3.08120190E-15  2.71562571E-01  1.35669108E-01
 -3.23505654E-02  4.31062370E-16  1.67161702E-01  7.08971649E-02  1.85484796E-02
 -1.78356504E-02  9.35205829E-04  1.56831524E-16  3.64148824E-17 -6.89211435E-03
 -8.86062077E-03  1.40089886E-02  1.24461581E-15 -2.53853081E-01  1.33161201E-01
  3.71873588E-02 -1.05915501E-15 -1.29863374E-01  6.20404527E-02  2.21855641E-02
 -2.44072795E-02  3.26518443E-03  2.87476240E-16  3.18650913E-16  1.12970673E-03
 -2.74506272E-03  3.21427121E-03  1.31564639E-03  2.40913683E-02 -1.86879331E-01
  3.62495980E-02  1.05510145E-02  7.52848499E-03 -1.27527669E-01 -2.72542742E-03
  8.41749898E-04  1.33610458E-03 -2.48356760E-03 -1.25719001E-02  5.79584356E-03
 -1.27260011E-02 -1.65510725E-02 -5.73865333E-04  3.66930198E-04 -3.40894111E-03
 -3.30578487E-03  4.65582984E-03 -7.50245864E-03 -2.08798154E-02 -1.52582791E-01
  2.58967549E-02 -9.90791106E-03 -1.44071576E-02 -1.00210729E-01 -5.75441358E-04
  1.08841790E-03 -8.41434424E-04 -1.92770218E-03  9.66652084E-03 -4.39464923E-03
 -1.15322807E-02 -1.14938864E-02  4.67181541E-04  4.67140354E-05 -2.79406993E-03
  2.42007535E-04  1.24402641E-03 -9.28759191E-16 -2.03963035E-01  1.42919755E-01
 -8.54085711E-03 -2.19773769E-16 -1.33104405E-01  9.74993602E-02 -1.65076674E-02
  1.61279431E-02  8.05299134E-04 -1.54283587E-16  1.12894812E-16 -5.87423718E-03
  2.52103235E-03  2.91914479E-03  2.86543733E-17 -3.86863522E-03  2.77727627E-03
 -2.74506272E-03  3.21427121E-03 -1.31564639E-03  2.40913683E-02 -1.86879331E-01
  3.62495980E-02 -1.05510145E-02  7.52848499E-03 -1.27527669E-01 -2.72542742E-03
  8.41749898E-04  1.33610458E-03  2.48356760E-03  1.25719001E-02  5.79584356E-03
 -1.27260011E-02 -1.65510725E-02  5.73865333E-04  3.66930198E-04 -3.40894111E-03
  5.47392654E-03 -6.39626824E-03 -5.05088329E-16  1.96526395E-01  1.82415857E-01
 -3.70079109E-02  5.35994563E-16  1.22049723E-01  1.31727286E-01 -1.84613233E-02
  1.78919576E-02 -2.90996592E-05 -4.73375763E-17  2.72979430E-16  4.18313200E-03
  2.46508952E-02  2.03257494E-02 -1.58951705E-16  4.52699828E-03  2.02463376E-03
 -6.69082175E-03  1.08602168E-02 -4.86505281E-03 -5.77444986E-02 -2.12008610E-01
  4.32968204E-02  4.38344792E-03 -4.54610574E-02 -1.38510826E-01 -5.55517426E-04
  2.66195802E-03 -2.04591978E-03  2.25051163E-03 -1.57625590E-02 -7.79566454E-03
 -1.67446813E-02 -1.42330931E-02 -1.11169112E-03 -3.00400470E-04 -3.83003320E-03
  4.14930704E-16  1.48407654E-15 -2.11730010E-01 -2.09030480E-15 -2.07046190E-16
 -1.57805584E-14 -1.21334139E-01  9.04724976E-16 -6.24071027E-15 -1.07458508E-16
  7.16449017E-16  1.04016435E-16 -8.68603841E-03 -1.32870248E-02  9.64948385E-17
 -2.19265788E-16  4.03308799E-16  2.73351793E-01  1.66674311E-15 -6.15500910E-16
  7.66525000E-16  1.45786742E-01  3.00366191E-16 -6.36777622E-16  2.80990096E-16
  2.36309326E-16  4.50653634E-16 -9.83849953E-03  2.29832136E-02 -2.88265827E-16
  8.05268282E-03 -1.34956651E-02 -7.28997874E-02  5.07041318E-02  2.31879794E-01
 -6.24528486E-02 -5.59044400E-02  2.68690811E-02  1.60010380E-01  6.47508669E-05
  6.49967453E-03 -6.08953600E-03  6.88624956E-04  1.61826510E-02 -7.83625776E-03
  1.45586974E-02  1.70938962E-02 -6.60289239E-04  1.39353014E-03  4.17553601E-03
  6.69082175E-03 -1.08602168E-02 -4.86505281E-03  5.77444986E-02  2.12008610E-01
 -4.32968204E-02  4.38344792E-03  4.54610574E-02  1.38510826E-01  5.55517426E-04
 -2.66195802E-03  2.04591978E-03  2.25051163E-03 -1.57625590E-02  7.79566454E-03
  1.67446813E-02  1.42330931E-02 -1.11169112E-03  3.00400470E-04  3.83003320E-03
 -1.10518839E-16  9.67354843E-16  2.24473516E-01 -9.68310190E-16 -8.50297962E-16
 -4.78367247E-15  1.55068956E-01  1.19350000E-15  4.70310825E-15 -3.04056542E-16
 -1.46379954E-16 -5.04242880E-16  9.68173431E-03 -1.38913270E-02 -1.42485922E-16
 -6.76511978E-16 -2.42486893E-15  4.14228545E-03 -8.30827280E-17  3.79117763E-17
 -8.05268282E-03  1.34956651E-02 -7.28997874E-02 -5.07041318E-02 -2.31879794E-01
  6.24528486E-02 -5.59044400E-02 -2.68690811E-02 -1.60010380E-01 -6.47508669E-05
 -6.49967453E-03  6.08953600E-03  6.88624956E-04  1.61826510E-02  7.83625776E-03
 -1.45586974E-02 -1.70938962E-02 -6.60289239E-04 -1.39353014E-03 -4.17553601E-03
  4.37814491E-16  5.94777586E-16 -1.66598462E-01  5.66387566E-16 -5.43746339E-16
 -7.94090184E-15 -1.15191077E-01 -1.71997671E-15  5.24426070E-15  5.01607049E-16
  3.93484105E-16  4.42698904E-16  5.49322346E-03  8.90253346E-03  2.73753117E-17
 -1.15506884E-16 -1.55085341E-15 -3.23700797E-03  5.98110935E-18 -1.50829135E-16
  1.01285778E-02 -1.15362384E-02 -5.65493507E-03  1.30214302E-01 -1.50262188E-01
 -1.51809887E-01 -3.29594248E-02  9.05272031E-02 -8.27090173E-02  1.18008385E-02
 -8.77593177E-03 -4.89714107E-03 -1.61566876E-02 -1.29178165E-02  3.55807216E-03
  7.72483565E-02  1.00959376E-01  2.47078394E-03  4.54181907E-04 -2.74381847E-03
  6.57969190E-03 -2.84200388E-02  1.23223170E-15 -2.69572050E-01  3.58200380E-01
  3.76407685E-02 -8.95268815E-16 -2.43259117E-01  3.76016959E-01  5.25607456E-03
  5.70818593E-03 -3.59242940E-03 -1.82912654E-16 -1.04002462E-16 -4.28188547E-03
  1.53435227E-02 -2.88470954E-02 -3.37292056E-16  1.70985514E-01  6.14577664E-03
 -1.04472161E-01  2.99449211E-15  7.29372836E-02  2.99478630E-02 -1.49234995E-02
  1.65991822E-02 -2.34143808E-03 -2.13470284E-16 -1.65064808E-16  1.77669337E-02
  1.80887768E-02 -3.28798734E-02 -2.05039032E-02 -1.34556141E-01  6.44783824E-02
 -1.16742223E-01 -8.68585491E-03 -7.53448366E-02  6.27765239E-02  8.62199502E-03
 -7.43750672E-03 -1.58590107E-03  1.40124069E-02  5.95781272E-03 -8.15352941E-03
  7.15630932E-02  1.03125460E-01  2.38222139E-03 -3.06554311E-04  1.12756441E-03
  1.01285778E-02 -1.15362384E-02  5.65493507E-03  1.30214302E-01 -1.50262188E-01
 -1.51809887E-01  3.29594248E-02  9.05272031E-02 -8.27090173E-02  1.18008385E-02
 -8.77593177E-03 -4.89714107E-03  1.61566876E-02  1.29178165E-02  3.55807216E-03
  7.72483565E-02  1.00959376E-01 -2.47078394E-03  4.54181907E-04 -2.74381847E-03
  1.36161145E-02 -2.70384858E-02 -7.57094232E-17 -1.13157072E-01  1.49214082E-01
 -5.34453763E-02  3.65434724E-16 -9.30666617E-02  9.33792019E-02 -1.92625645E-02
  1.42811774E-02  4.51651426E-03 -3.34778754E-16 -1.34997468E-16  7.20990614E-04
  3.88560186E-02  6.36552937E-02  1.24046337E-16 -3.01334457E-03  1.31857074E-03
  1.80887768E-02 -3.28798734E-02  2.05039032E-02 -1.34556141E-01  6.44783824E-02
 -1.16742223E-01  8.68585491E-03 -7.53448366E-02  6.27765239E-02  8.62199502E-03
 -7.43750672E-03 -1.58590107E-03 -1.40124069E-02 -5.95781272E-03 -8.15352941E-03
  7.15630932E-02  1.03125460E-01 -2.38222139E-03 -3.06554311E-04  1.12756441E-03
 -2.41310281E-02  5.30556992E-02  1.30075987E-15  1.23348242E-01 -6.46394246E-02
  1.00007885E-01 -1.09514613E-15  8.53735133E-02 -5.03960823E-02  1.02525092E-03
  5.48934748E-03 -3.96933216E-03 -1.85841017E-16  2.27429660E-16  1.12495255E-02
 -8.04947594E-02 -9.25170742E-02  1.22455912E-16 -3.82442856E-04  2.99519244E-03
  2.58459017E-02 -7.02564598E-02 -1.88454818E-02  2.08666197E-02  9.04545670E-02
  1.36706851E-01  2.52570669E-01 -1.54413885E-01  9.27139170E-02  1.24191334E-03
  3.37006179E-03  1.82464875E-03 -1.10601631E-02  3.87760627E-03  8.84973544E-03
  2.67522127E-02  2.77122513E-01 -2.53648801E-04  1.28528178E-03  3.26179830E-03
 -1.59401905E-02  9.61796778E-02  3.73790400E-15 -6.17955672E-03 -1.57012426E-01
 -5.97493554E-01  3.52801198E-14  3.52335961E-01 -3.57578034E-01 -9.42088000E-03
  5.23917442E-03  1.51458134E-03 -7.14987657E-16  1.57730814E-15 -2.52777653E-02
  4.48770325E-02 -1.41105308E-01 -3.99679211E-15  1.74059746E-01  3.20145299E-01
  5.39674340E-01 -3.59836932E-14  5.44406821E-01  7.56202432E-01 -5.49933772E-03
  6.21566190E-04  1.94159516E-02 -9.49073963E-16 -1.75195691E-15  1.94336639E-02
 -8.34229149E-03  8.02605216E-02  5.26565881E-02 -1.69653189E-02 -1.40687977E-01
 -5.61240647E-01 -1.85404244E-01 -9.99939384E-02 -5.45475332E-02  1.40050072E-02
 -4.03106268E-04 -1.25201375E-02  1.24501362E-02 -4.64013937E-03 -4.19088859E-03
  5.21098368E-02  1.05163755E-01  9.51008420E-04 -4.59718885E-04 -3.82854494E-03
  2.58459017E-02 -7.02564598E-02  1.88454818E-02  2.08666197E-02  9.04545670E-02
  1.36706851E-01 -2.52570669E-01 -1.54413885E-01  9.27139170E-02  1.24191334E-03
  3.37006179E-03  1.82464875E-03  1.10601631E-02 -3.87760627E-03  8.84973544E-03
  2.67522127E-02  2.77122513E-01  2.53648801E-04  1.28528178E-03  3.26179830E-03
 -8.89571720E-03  5.35268627E-02  4.00578580E-15 -1.22625390E-03 -3.77029473E-02
 -3.14735036E-01  1.94480942E-14  1.88525120E-01  1.87600365E-01  4.27341975E-03
 -1.53764735E-03 -4.87451235E-03 -6.56601614E-16 -1.30693745E-15 -1.37580719E-03
 -3.34633298E-02 -1.61325534E-01  2.32764899E-16  5.95433673E-04 -3.50965782E-04
 -8.34229149E-03  8.02605216E-02 -5.26565881E-02 -1.69653189E-02 -1.40687977E-01
 -5.61240647E-01  1.85404244E-01 -9.99939384E-02 -5.45475332E-02  1.40050072E-02
 -4.03106268E-04 -1.25201375E-02 -1.24501362E-02  4.64013937E-03 -4.19088859E-03
  5.21098368E-02  1.05163755E-01 -9.51008420E-04 -4.59718885E-04 -3.82854494E-03
  2.71616187E-02 -7.26848421E-02 -2.86868520E-15  3.75468107E-02  5.74017342E-02
  8.58245116E-02 -2.85614010E-14  2.66756945E-01 -2.13982769E-01 -1.79292953E-02
  3.82886565E-03  2.00639824E-02 -4.61857452E-16  1.87091554E-15 -7.60673446E-03
  6.19907797E-02  4.09326777E-01 -5.26592255E-17  1.99493027E-03  2.55213605E-03
  8.05703397E-03 -7.47101872E-03 -2.27629932E-03  1.54557703E-02 -1.41848516E-01
 -8.34658446E-02  3.68125035E-02  5.22967534E-03 -5.39898266E-01 -9.06345097E-05
  1.93950717E-03 -2.72548277E-05  3.52549816E-04  1.60216739E-02  9.13997756E-03
  1.67389873E-03  4.36569962E-02  6.34444476E-04  3.20948655E-04 -6.39230503E-03
  6.90513216E-02 -7.38362487E-02  4.53372128E-15 -5.53632879E-02 -1.08817135E-01
 -9.05929877E-01  4.81927529E-14 -7.46874928E-02 -4.02374485E-01  1.34648766E-02
 -6.19793748E-03 -4.52648833E-03  3.94754469E-16 -1.94786743E-16  9.27360576E-03
  6.47130487E-02 -7.56011608E-02  4.94308994E-15  6.51287905E-02 -8.22919517E-02
 -6.68770191E-01 -1.26841985E-15  1.60772842E-01 -2.91743758E-01  9.91140134E-03
 -3.43465345E-03 -2.66149028E-03  5.61958015E-16 -8.18118219E-16 -1.08407841E-04
 -1.75033272E-03  1.39891521E-02 -1.19122673E-02  1.12638570E-02 -1.30570184E-01
 -4.88773150E-02 -5.54545695E-02  7.37190369E-02 -4.98281441E-01  1.68059502E-03
 -5.66971073E-04  8.93695766E-04  2.19427258E-03  1.62119989E-02 -9.63193107E-03
  7.43651401E-03  9.28140399E-03 -1.34239513E-04  3.66716618E-04 -6.08253125E-03
  8.05703397E-03 -7.47101872E-03  2.27629932E-03  1.54557703E-02 -1.41848516E-01
 -8.34658446E-02 -3.68125035E-02  5.22967534E-03 -5.39898266E-01 -9.06345097E-05
  1.93950717E-03 -2.72548277E-05 -3.52549816E-04 -1.60216739E-02  9.13997756E-03
  1.67389873E-03  4.36569962E-02 -6.34444476E-04  3.20948655E-04 -6.39230503E-03
 -7.23841181E-02  8.75009494E-02  5.72645607E-15  5.53679809E-02 -1.00704030E-01
  9.05365104E-01  2.61267870E-14  2.49443517E-01 -3.58938594E-01 -1.37104454E-02
  1.19565606E-02  2.52609272E-03 -4.68023474E-17  5.65550156E-16  7.05015776E-03
  2.13955123E-02 -2.37877544E-01  2.98366557E-16  5.23007747E-03 -1.40854672E-03
 -1.75033272E-03  1.39891521E-02  1.19122673E-02  1.12638570E-02 -1.30570184E-01
 -4.88773150E-02  5.54545695E-02  7.37190369E-02 -4.98281441E-01  1.68059502E-03
 -5.66971073E-04  8.93695766E-04 -2.19427258E-03 -1.62119989E-02 -9.63193107E-03
  7.43651401E-03  9.28140399E-03  1.34239513E-04  3.66716618E-04 -6.08253125E-03
 -8.01386924E-02  8.95734363E-02  2.16944475E-15 -2.24022714E-02 -8.85732435E-02
  1.07749483E+00  3.49789776E-15 -1.05478033E-01 -3.62527950E-01 -1.16271135E-02
  9.11997731E-03  4.86211211E-03  7.77153574E-16  9.39699226E-16 -9.98259148E-03
  2.64800067E-02 -2.20264239E-01  3.44475183E-16 -4.20857915E-03 -9.57265743E-05
 -4.67601678E-02  6.78489008E-02 -3.66868052E-02 -1.16076250E-01  2.04553757E-03
  4.50889351E-01 -2.60796285E-01 -4.04012928E-01 -4.68739219E-02  6.73291730E-03
 -1.19968887E-02  5.34875644E-03 -1.19460971E-02  1.80011389E-03  4.00675246E-04
  1.68582388E-02 -1.47692045E-01 -4.31327202E-03 -3.68399753E-03 -4.16391170E-04
 -3.40077565E-02  3.04735726E-02 -2.04644002E-13 -6.36776326E-02 -3.66462306E-02
  6.57961920E-01 -8.97356737E-13 -3.93886982E-01 -2.46286664E-02  6.47913691E-03
 -1.37219088E-02  7.65169037E-03  1.13944274E-14  2.34585208E-14 -1.21834370E-02
  5.44455004E-02 -4.56211567E-02 -1.77208992E-13 -6.69249186E-02  2.05785900E-02
 -8.95443352E-01 -6.08279177E-13 -3.86823787E-01 -8.22942111E-02 -7.58577519E-03
  6.47404889E-03  1.79826349E-03 -1.73025852E-14  1.29037982E-14 -6.34665220E-03
  5.31194494E-02 -7.41290062E-02  4.99859780E-02 -1.02357148E-01 -3.44802426E-02
 -5.81419466E-01  3.30401450E-01 -3.38093542E-01 -7.37257938E-02 -3.68701029E-03
  1.23927097E-02 -8.34521918E-03 -8.48930970E-03  1.37793935E-03 -7.40147624E-04
 -5.98185931E-03  3.34642091E-01  4.48867134E-03 -3.41508593E-03 -1.29131657E-03
 -4.67601678E-02  6.78489008E-02  3.66868052E-02 -1.16076250E-01  2.04553757E-03
  4.50889351E-01  2.60796285E-01 -4.04012928E-01 -4.68739219E-02  6.73291730E-03
 -1.19968887E-02  5.34875644E-03  1.19460971E-02 -1.80011389E-03  4.00675246E-04
  1.68582388E-02 -1.47692045E-01  4.31327202E-03 -3.68399753E-03 -4.16391170E-04
 -6.04993650E-02  4.78641809E-02 -2.26313763E-13 -1.26413711E-01  2.49443265E-02
  1.00867986E+00 -1.02190162E-12 -6.06406682E-01  6.42633536E-03  5.46824883E-03
 -1.28041421E-02  8.76177778E-03  6.72830451E-15 -2.42518485E-14  1.46712251E-02
  2.84482656E-02 -6.04826388E-02 -9.75170390E-15 -3.41218254E-03  4.78043009E-03
  5.31194494E-02 -7.41290062E-02 -4.99859780E-02 -1.02357148E-01 -3.44802426E-02
 -5.81419466E-01 -3.30401450E-01 -3.38093542E-01 -7.37257938E-02 -3.68701029E-03
  1.23927097E-02 -8.34521918E-03  8.48930970E-03 -1.37793935E-03 -7.40147624E-04
 -5.98185931E-03  3.34642091E-01 -4.48867134E-03 -3.41508593E-03 -1.29131657E-03
  5.27184554E-02 -4.26144482E-02 -2.13621461E-13 -1.19389089E-01 -6.68250810E-02
 -9.69768858E-01 -8.82932497E-13 -5.83919596E-01 -1.83083123E-01 -1.16105904E-02
  1.41117285E-02 -5.05923707E-03 -1.08526352E-14 -2.73642749E-14  8.24514082E-03
 -8.34572181E-03  2.61588546E-01 -1.15210708E-14 -4.08613821E-03 -5.43148573E-03
 -7.21112745E-02  8.19062273E-02  9.34905988E-02  2.38034089E-02  1.46825718E-02
  9.86617062E-01  4.10342169E-01  1.11193861E-01  3.54656080E-02  7.43452118E-03
  1.04767832E-02 -1.50610527E-02 -8.61728055E-03  2.93659022E-04 -1.01241218E-03
  2.82622202E-02 -1.61260393E-01  4.04874871E-04  4.18352133E-03  1.11135831E-04
 -5.63833146E-14  2.19648040E-14  1.37663537E-01 -9.24260438E-14 -4.58679717E-14
  1.39496986E-12  5.69083939E-01 -6.73688100E-13  9.74548107E-14  9.27947396E-15
 -2.23196332E-14  9.82749785E-15 -8.54999762E-03 -1.67412100E-02 -1.87584640E-14
  8.09644639E-14 -4.59712112E-14  1.22867767E-01 -1.05635356E-13  3.13235920E-14
 -1.64389963E-12  4.55708201E-01 -6.69820747E-13 -2.13305307E-13 -1.04066854E-14
  1.31418259E-14  5.11101608E-15  1.02836608E-02 -7.55473259E-03 -9.02852235E-15
 -6.48774835E-02  7.42093738E-02  8.28529470E-02 -1.73855895E-02  3.01370747E-02
  8.63220123E-01  3.95336372E-01 -9.84641226E-02  8.18279316E-02  7.25392190E-03
  1.09377052E-02 -1.54740141E-02  8.50320551E-03  6.50430509E-04  5.31210156E-04
  3.08124113E-02 -1.10126380E-01  4.95644606E-04 -3.67989654E-03  4.03165466E-04
  7.21112745E-02 -8.19062273E-02  9.34905988E-02 -2.38034089E-02 -1.46825718E-02
 -9.86617062E-01  4.10342169E-01 -1.11193861E-01 -3.54656080E-02 -7.43452118E-03
 -1.04767832E-02  1.50610527E-02 -8.61728055E-03  2.93659022E-04  1.01241218E-03
 -2.82622202E-02  1.61260393E-01  4.04874871E-04 -4.18352133E-03 -1.11135831E-04
 -9.03016500E-14  3.39816658E-14  1.51529497E-01 -1.86494380E-13  3.61296665E-14
  1.81983332E-12  6.58997375E-01 -1.03569831E-12 -1.86878931E-13  1.04748624E-14
 -1.97725670E-14  1.30311764E-14 -5.81241581E-03  1.74240829E-02  2.13752863E-14
  4.52207484E-14  8.09814761E-15  7.65103195E-03 -5.24095350E-15  4.46831605E-15
  6.48774835E-02 -7.42093738E-02  8.28529470E-02  1.73855895E-02 -3.01370747E-02
 -8.63220123E-01  3.95336372E-01  9.84641226E-02 -8.18279316E-02 -7.25392190E-03
 -1.09377052E-02  1.54740141E-02  8.50320551E-03  6.50430509E-04 -5.31210156E-04
 -3.08124113E-02  1.10126380E-01  4.95644606E-04  3.67989654E-03 -4.03165466E-04
  8.30731760E-14 -4.10489974E-14  1.47560609E-01 -1.72918868E-13 -9.46564327E-14
 -1.79820710E-12  6.40097486E-01 -9.67425620E-13 -1.13206503E-13 -1.94884026E-14
  1.90174704E-14 -9.75610382E-15  5.88628850E-03  1.67243875E-02  1.13394125E-14
 -1.45884973E-14  3.63044152E-13  7.23788156E-03 -5.38969147E-15 -6.72483243E-15
  3.03053192E-02 -4.55532411E-02  6.41915829E-02 -5.42771186E-02 -1.44055410E-02
 -6.21632920E-01  2.62342105E-01 -1.74134474E-01 -6.31134157E-02  5.63571567E-03
 -1.68485392E-03 -1.06033912E-02 -8.10445344E-03  6.60984809E-04 -3.98133165E-03
  2.24241869E-02  7.40356028E-01  1.52836389E-03 -1.44900677E-03 -1.36196022E-03
  1.73350215E-02 -2.62365093E-02 -4.63898818E-16  4.21220631E-02  4.41648525E-03
 -1.32167285E-01  9.47435921E-15  9.12910534E-02 -1.63551010E-01 -9.63230125E-03
 -2.11589523E-03  7.64106582E-03  3.86217437E-16  4.44276909E-16 -4.48021903E-03
 -3.59261658E-03  3.42412651E-02 -3.22720948E-15 -5.01788896E-02 -6.34536359E-02
 -2.72347929E-01 -5.11127459E-15 -2.13579507E-01 -3.59776836E-01 -5.64537394E-03
 -4.91743704E-03  1.22542244E-03  2.08930737E-16  4.98469146E-16  4.29545251E-03
  2.40550285E-02 -6.17253465E-02  3.78324071E-02  7.94803115E-02  2.10319242E-02
 -2.91852554E-01  3.06433941E-01  3.34286166E-01 -5.90443158E-02  4.18756920E-03
 -4.12063623E-03 -5.39634773E-03  1.04670533E-02  1.16069166E-03  3.58765337E-03
  1.89063856E-02  7.19077350E-01  2.26810727E-04  2.09453480E-03 -1.77072218E-05
  3.03053192E-02 -4.55532411E-02 -6.41915829E-02 -5.42771186E-02 -1.44055410E-02
 -6.21632920E-01 -2.62342105E-01 -1.74134474E-01 -6.31134157E-02  5.63571567E-03
 -1.68485392E-03 -1.06033912E-02  8.10445344E-03 -6.60984809E-04 -3.98133165E-03
  2.24241869E-02  7.40356028E-01 -1.52836389E-03 -1.44900677E-03 -1.36196022E-03
  3.59799055E-02 -5.89512642E-02 -1.20244734E-15 -5.30513171E-02 -1.33281613E-01
 -7.11738164E-01 -2.24813047E-14 -2.26932295E-01 -5.65281296E-01 -1.31791800E-02
  1.43126256E-03  5.90230780E-03  6.30387491E-16 -7.05211070E-16  1.65200220E-02
  4.92682763E-02  1.16553162E+00 -1.07744893E-16  1.38220438E-04 -3.26112448E-03
  2.40550285E-02 -6.17253465E-02 -3.78324071E-02  7.94803115E-02  2.10319242E-02
 -2.91852554E-01 -3.06433941E-01  3.34286166E-01 -5.90443158E-02  4.18756920E-03
 -4.12063623E-03 -5.39634773E-03 -1.04670533E-02 -1.16069166E-03  3.58765337E-03
  1.89063856E-02  7.19077350E-01 -2.26810727E-04  2.09453480E-03 -1.77072218E-05
  1.27466762E-02 -1.71663133E-02 -4.11416234E-15  6.91413392E-02 -1.15550817E-01
 -5.27134191E-01 -2.57095131E-14  2.06155944E-01 -3.28939186E-01 -7.64893296E-03
 -2.63934212E-03  2.73682986E-03  6.82381340E-16  7.03661441E-16 -1.84938607E-02
  3.93233595E-02  8.52471601E-01  3.65060275E-16  7.22670329E-05 -2.27556942E-03
  2.28398021E-02 -3.97895398E-02  1.32448287E-01 -9.63864178E-02  9.14835457E-03
 -5.74809576E-01  5.81095634E-01 -3.91728587E-01  2.46028072E-02 -1.77809043E-05
  7.09950253E-04 -4.22301280E-03 -6.96549777E-03 -9.15030119E-04  1.23423919E-04
  2.03408119E-02  1.16710457E+00  3.09840160E-03 -1.21487455E-03  5.48789707E-04
 -1.78773093E-14  1.54628117E-16  2.63891759E-03 -1.22339772E-15  2.51060084E-15
  2.73210023E-14  1.02067691E-01  2.15342990E-14  1.74708848E-14 -5.43107008E-15
 -5.13115256E-15  8.91751823E-17  6.68926985E-03 -5.25703682E-03 -3.16257921E-15
  4.74150108E-15 -4.18220497E-14 -5.66382329E-03 -8.52761767E-15 -6.51267293E-15
  4.84764390E-13  5.01580853E-02  6.59857320E-14  2.54542349E-13  3.31879019E-15
 -3.87107398E-15  7.18344599E-16 -5.43638567E-03 -3.08830795E-03 -1.63612569E-15
  2.63949677E-02 -4.36191493E-02  1.35458317E-01  9.87193874E-02  1.19456517E-02
 -6.44924084E-01  6.03841163E-01  4.02645495E-01  3.97135182E-02 -5.66091243E-04
  7.39590511E-04 -4.29501018E-03  6.64449442E-03 -8.73055970E-04  8.47134955E-06
  1.97919815E-02  1.22500296E+00  3.48480848E-03  1.46363915E-03  6.91606595E-04
 -2.28398021E-02  3.97895398E-02  1.32448287E-01  9.63864178E-02 -9.14835457E-03
  5.74809576E-01  5.81095634E-01  3.91728587E-01 -2.46028072E-02  1.77809043E-05
 -7.09950253E-04  4.22301280E-03 -6.96549777E-03 -9.15030119E-04 -1.23423919E-04
 -2.03408119E-02 -1.16710457E+00  3.09840160E-03  1.21487455E-03 -5.48789707E-04
 -6.42154749E-15  1.92422666E-14  2.25242133E-02 -2.40630138E-14 -3.20890062E-14
 -2.82437864E-13  1.37634073E-01  4.90951292E-14  3.54673181E-15 -3.16527805E-15
 -5.97081575E-15  2.12257978E-16  4.61876624E-03  3.90977262E-03  1.30026583E-15
 -1.06537407E-15  1.31761353E-13  2.58830480E-03 -2.30240131E-15  1.45599753E-15
 -2.63949677E-02  4.36191493E-02  1.35458317E-01 -9.87193874E-02 -1.19456517E-02
  6.44924084E-01  6.03841163E-01 -4.02645495E-01 -3.97135182E-02  5.66091243E-04
 -7.39590511E-04  4.29501018E-03  6.64449442E-03 -8.73055970E-04 -8.47134955E-06
 -1.97919815E-02 -1.22500296E+00  3.48480848E-03 -1.46363915E-03 -6.91606595E-04
 -4.67855673E-15 -5.86830438E-14  2.30768385E-02 -2.72233557E-14  9.69198376E-15
  6.38356563E-13  1.29892177E-01  1.96576093E-13 -4.22359321E-13  3.01217565E-15
 -7.66542432E-16  1.04801311E-15 -4.59675396E-03  3.78441762E-03  1.20846891E-15
  4.72454891E-15  1.43972912E-13  2.59336235E-03 -9.02000051E-16 -2.64601690E-15
  2.31739011E-02 -1.21172121E-01  8.69790399E-02 -9.79630819E-02  2.81999944E-02
  4.25054907E-01  1.05117762E+00 -9.81408086E-01  7.50431439E-02  8.16676819E-03
 -1.77361904E-03 -1.07319178E-03 -2.25448582E-03 -4.90836190E-04  3.15010353E-04
  1.77213074E-02  1.38591099E+00  8.12125953E-04 -3.80672676E-03  1.26064757E-03
 -1.79612730E-02  9.25988288E-02  2.02222288E-14 -2.28843230E-02  3.08763381E-02
 -9.54708920E-01  8.23458386E-14  2.61673734E-01 -4.38019091E-01 -8.86833291E-03
 -7.57912284E-03  5.63426554E-03 -2.49406784E-15  2.90749027E-15 -5.27956679E-03
  2.10227597E-02 -9.27612894E-02 -7.52207979E-15 -2.05964466E-02 -2.03715223E-02
  9.34057224E-01 -1.08953865E-13  2.51207634E-01  4.29521702E-01  6.44487599E-03
  6.04836814E-03 -6.59105003E-04  2.69308868E-15 -2.17184454E-15 -1.03946188E-03
 -2.16003475E-02  1.19336038E-01 -8.91787582E-02 -9.71835350E-02 -2.99230445E-02
 -4.49294110E-01 -1.03770322E+00 -9.52672258E-01 -8.43689576E-02 -7.18654242E-03
  1.41447446E-03  9.70820629E-04 -2.58383598E-03  3.98764211E-04 -1.90291378E-04
 -1.71560606E-02 -1.35365905E+00 -7.32236223E-04 -3.58184236E-03 -1.42416713E-03
  2.31739011E-02 -1.21172121E-01 -8.69790399E-02 -9.79630819E-02  2.81999944E-02
  4.25054907E-01 -1.05117762E+00 -9.81408086E-01  7.50431439E-02  8.16676819E-03
 -1.77361904E-03 -1.07319178E-03  2.25448582E-03  4.90836190E-04  3.15010353E-04
  1.77213074E-02  1.38591099E+00 -8.12125953E-04 -3.80672676E-03  1.26064757E-03
 -1.76702966E-03  6.86166780E-02  1.18950553E-14 -7.85460703E-02 -5.93798940E-02
 -1.06132980E+00  8.35263267E-14  9.49877946E-02  3.41891720E-01 -4.39331519E-03
 -9.16506330E-03  1.28889893E-03 -1.05424458E-15 -3.64724976E-15  5.78170808E-04
 -2.30596558E-03  2.22317232E-01 -1.25887938E-15 -4.02396472E-03 -6.37905873E-04
 -2.16003475E-02  1.19336038E-01  8.91787582E-02 -9.71835350E-02 -2.99230445E-02
 -4.49294110E-01  1.03770322E+00 -9.52672258E-01 -8.43689576E-02 -7.18654242E-03
  1.41447446E-03  9.70820629E-04  2.58383598E-03 -3.98764211E-04 -1.90291378E-04
 -1.71560606E-02 -1.35365905E+00  7.32236223E-04 -3.58184236E-03 -1.42416713E-03
 -3.96351481E-03 -6.15513409E-02 -1.27701210E-14 -8.96641821E-02  6.86361808E-02
  1.16076383E+00 -1.43061938E-13  4.22752660E-02 -3.05701538E-01  3.71274415E-03
  9.22877502E-03 -9.18676534E-04  3.22839757E-15  2.77226040E-15  4.01667020E-04
  3.82473186E-03 -3.44663743E-01 -8.65084017E-16 -4.45241588E-03  8.99226194E-04
 -5.35712731E-03 -5.71257541E-02 -3.27844180E-03  3.61740750E-02 -6.36478438E-02
  9.96852421E-01  5.80550529E-01 -2.60596001E-01 -3.05527159E-01  4.36955781E-03
  7.30744762E-03 -5.54027688E-04 -2.03076177E-03  6.91197486E-03 -1.40199901E-03
  1.47707544E-02  1.48015770E-01 -6.09638682E-04  2.17748913E-03 -4.03695517E-03
  3.37032560E-02  3.60041151E-03  1.77850460E-14 -2.65099237E-02 -1.77735845E-02
 -1.37330235E+00  1.14872623E-13  1.64831361E-01 -3.68683349E-01  8.93958203E-04
 -1.06951545E-03 -3.47314213E-03 -3.73027722E-15  4.54056353E-15  6.70148798E-03
 -1.07400303E-02 -3.80558127E-02 -2.10901553E-14 -1.26192313E-03 -3.94619273E-02
  1.14495233E+00 -1.47885677E-13  3.80842441E-01  2.28798698E-01  7.25914853E-03
  8.15106010E-04  1.09799619E-04 -3.50173952E-15 -5.34966035E-15 -1.53797298E-03
 -3.11163709E-02  1.09005966E-01 -3.18554179E-02 -3.20486338E-02  5.30748535E-02
 -3.50608091E-01 -8.59978415E-01 -7.36005700E-01  2.40927055E-01 -5.45450377E-03
 -2.95907245E-03 -1.48168316E-03  2.66664719E-03 -3.95911254E-03 -1.21312731E-03
 -7.25842273E-03 -9.88349184E-01 -1.80666318E-03 -1.91072076E-03  2.46396233E-03
 -5.35712731E-03 -5.71257541E-02  3.27844180E-03  3.61740750E-02 -6.36478438E-02
  9.96852421E-01 -5.80550529E-01 -2.60596001E-01 -3.05527159E-01  4.36955781E-03
  7.30744762E-03 -5.54027688E-04  2.03076177E-03 -6.91197486E-03 -1.40199901E-03
  1.47707544E-02  1.48015770E-01  6.09638682E-04  2.17748913E-03 -4.03695517E-03
 -3.47761077E-02  1.14010278E-01  1.96207831E-14  2.19690545E-02  3.10596677E-02
 -3.67662420E-01  1.49002139E-13  5.44520185E-01  9.42269773E-01 -7.83765641E-03
 -4.57132459E-03  1.95528746E-03 -2.24836030E-15 -3.56720148E-15  2.19736095E-03
  2.47967581E-03 -9.39986045E-01  8.33516962E-16  1.27377334E-03  2.23709663E-03
 -3.11163709E-02  1.09005966E-01  3.18554179E-02 -3.20486338E-02  5.30748535E-02
 -3.50608091E-01  8.59978415E-01 -7.36005700E-01  2.40927055E-01 -5.45450377E-03
 -2.95907245E-03 -1.48168316E-03 -2.66664719E-03  3.95911254E-03 -1.21312731E-03
 -7.25842273E-03 -9.88349184E-01  1.80666318E-03 -1.91072076E-03  2.46396233E-03
  7.58945509E-02 -1.75871128E-01 -1.54864997E-14  1.28461338E-01 -1.50076296E-01
 -4.84944720E-01 -1.29986325E-13  1.19237652E+00 -1.57385884E+00  1.15693521E-02
  1.73632454E-03 -6.00079837E-03 -1.64219569E-15  3.90668148E-15  6.38987212E-03
 -1.01602532E-02  2.34019458E+00 -2.00431136E-15  5.75554650E-03 -7.51262632E-03
 -3.94592096E-02  9.78616965E-02 -3.66677585E-02  6.47909688E-02  1.51245295E-02
  2.02222739E-01 -6.36167359E-01  6.90659606E-01  8.44260714E-02 -2.71362015E-03
  2.08110065E-03 -1.64694762E-03 -5.58748294E-03  5.27534901E-04  2.41977022E-03
  6.21668297E-03 -1.05046607E+00 -2.48931397E-03  3.85297663E-03  3.84623307E-04
  7.61587818E-03 -3.38156609E-02  2.69371927E-14 -3.44210014E-02 -7.00929555E-02
  4.67356836E-01  1.09548891E-13 -3.97405238E-01  5.54215139E-02  9.36524473E-03
 -2.85512098E-03  2.76081471E-03  2.98615689E-17 -5.70920952E-15  2.87778943E-03
  3.97763046E-02 -3.10863188E-02 -1.57523228E-14  3.64551244E-02 -2.27522500E-02
 -8.63921159E-01 -1.07919263E-13  7.86990081E-02 -1.43407737E-01  2.82621988E-03
  1.32483533E-03  1.13721546E-03 -1.34385303E-16  5.13248746E-15 -6.39255799E-04
 -2.60455094E-02  1.68106134E-02 -2.87088770E-02 -7.34238978E-02 -5.28471031E-02
  8.99354972E-01  8.29758472E-02 -1.81060708E-01 -2.05571615E-01  3.40184189E-03
  8.44603220E-03 -1.92022140E-03  5.25648074E-03  6.52171667E-03 -1.00710469E-03
  2.12310292E-02 -4.98698822E-01 -1.92326587E-03 -4.26447638E-03 -3.41477660E-03
 -3.94592096E-02  9.78616965E-02  3.66677585E-02  6.47909688E-02  1.51245295E-02
  2.02222739E-01  6.36167359E-01  6.90659606E-01  8.44260714E-02 -2.71362015E-03
  2.08110065E-03 -1.64694762E-03  5.58748294E-03 -5.27534901E-04  2.41977022E-03
  6.21668297E-03 -1.05046607E+00  2.48931397E-03  3.85297663E-03  3.84623307E-04
  6.34574652E-02 -1.28024723E-01  1.04849862E-14 -1.29560891E-01 -1.51680646E-01
 -7.29101889E-01  1.51273638E-13 -1.02845113E+00 -1.24353601E+00  8.22716446E-03
 -3.54379654E-04 -4.09039046E-03  2.91122553E-15  6.55353489E-15 -6.55187852E-03
 -1.13900774E-02  2.07529868E+00  1.54991217E-15 -5.67491034E-03 -6.70574890E-03
 -2.60455094E-02  1.68106134E-02  2.87088770E-02 -7.34238978E-02 -5.28471031E-02
  8.99354972E-01 -8.29758472E-02 -1.81060708E-01 -2.05571615E-01  3.40184189E-03
  8.44603220E-03 -1.92022140E-03 -5.25648074E-03 -6.52171667E-03 -1.00710469E-03
  2.12310292E-02 -4.98698822E-01  1.92326587E-03 -4.26447638E-03 -3.41477660E-03
  1.94183319E-04  3.26315658E-02 -3.70894577E-14  4.11505983E-02 -2.92245646E-02
 -5.57127988E-01 -2.35851854E-13  4.23366483E-02  2.16766538E-01 -3.04322567E-03
 -3.39342712E-03  1.48887565E-03  2.37163851E-15 -9.55961813E-15  1.21731554E-03
 -5.44608232E-04  1.33048332E-01 -2.44557544E-15  1.67976640E-03 -6.29076739E-04
  5.58755231E-02 -8.80604513E-02  1.23072859E-01 -1.49097252E-02 -3.83361997E-03
 -9.20115271E-01  8.30213766E-01 -3.01288868E-01 -1.76293112E-02 -7.64774470E-03
  4.86329164E-03  1.06369694E-03  7.85736186E-03 -8.45311738E-04 -3.65919113E-04
 -1.33930613E-02  1.31827873E+00  7.77141471E-03 -1.65546128E-03  3.11801530E-04
  2.65686916E-14 -2.76019440E-15 -3.07459481E-02 -4.68189383E-14 -7.40018540E-14
  4.79974210E-14 -1.89350840E-01 -3.34014357E-13 -1.21532855E-13  1.57751750E-14
  1.40576133E-15  6.15120372E-15 -7.52345273E-04  3.51125795E-03  5.93199571E-15
  3.78994379E-14 -3.79881383E-14  2.42476933E-02  4.73920916E-14 -2.44593314E-14
 -8.65148539E-13  1.77975526E-01  1.72950311E-13 -1.72108613E-13 -3.75883139E-15
  2.00524764E-15 -2.66393278E-15  4.34213143E-04 -1.82934976E-03  6.00703981E-16
 -5.73672117E-02  8.89265143E-02 -1.15104798E-01 -1.04003612E-02  1.73478150E-02
  9.31935096E-01 -7.84904446E-01 -2.89005681E-01  6.11808681E-02  8.20717892E-03
 -4.31114145E-03 -2.07272019E-03  8.41271647E-03  2.97801808E-04 -1.56680247E-04
  1.62058601E-02 -1.26939505E+00 -7.67846877E-03 -1.80341435E-03  2.69608697E-04
 -5.58755231E-02  8.80604513E-02  1.23072859E-01  1.49097252E-02  3.83361997E-03
  9.20115271E-01  8.30213766E-01  3.01288868E-01  1.76293112E-02  7.64774470E-03
 -4.86329164E-03 -1.06369694E-03  7.85736186E-03 -8.45311738E-04  3.65919113E-04
  1.33930613E-02 -1.31827873E+00  7.77141471E-03  1.65546128E-03 -3.11801530E-04
  5.97324736E-14 -1.66673973E-13 -2.15070276E-02 -1.48640417E-13 -1.59202894E-13
 -4.17844951E-13 -2.28954788E-01 -1.42367231E-12 -1.50180855E-12  7.39416531E-15
  4.34730129E-16 -5.19071602E-15 -2.16899527E-03 -4.44489220E-03 -6.62825460E-15
 -8.83889839E-15  2.37170584E-12 -1.46863978E-03 -6.65698777E-15 -9.87383940E-15
  5.73672117E-02 -8.89265143E-02 -1.15104798E-01  1.04003612E-02 -1.73478150E-02
 -9.31935096E-01 -7.84904446E-01  2.89005681E-01 -6.11808681E-02 -8.20717892E-03
  4.31114145E-03  2.07272019E-03  8.41271647E-03  2.97801808E-04  1.56680247E-04
 -1.62058601E-02  1.26939505E+00 -7.67846877E-03  1.80341435E-03 -2.69608697E-04
  1.76335334E-14  9.29003240E-14  3.78397754E-02  3.51851378E-14 -2.60056102E-14
 -1.25378872E-12  3.02546370E-01 -3.11718597E-13  6.42005846E-13 -2.25860971E-16
 -2.51652903E-15  2.01185655E-15 -1.94180910E-03  5.86433484E-03  4.92240926E-15
 -6.80374338E-15 -1.07075787E-13  2.29718123E-03  6.30429374E-16  2.31141560E-15
 -2.09511195E-03  1.05152413E-02  9.63123330E-02  1.38955352E-01 -1.29645271E-01
  3.26480732E-02  3.19807383E-01  5.67272546E-01 -5.06085808E-01 -3.23375313E-04
  1.21887908E-02 -9.96239104E-03  1.64344058E-03  1.21439371E-02  1.85272186E-03
  6.21258801E-03 -1.01540949E-01  4.82661028E-03  7.83734934E-03 -7.89167487E-03
  6.37897679E-15  1.66326419E-14  2.68939167E-01  8.44055552E-15  7.17971782E-15
 -3.84308550E-13  8.81667557E-01  1.06792654E-13 -1.28588425E-13  6.26356455E-16
  1.69687388E-15 -1.25484748E-16 -1.13340930E-02 -1.19175589E-02  1.51840228E-15
 -1.01727469E-14 -1.90542713E-14  6.86210068E-02  2.28789251E-15  1.04200884E-15
  4.81331485E-13  1.88537461E-01  1.02003988E-13  1.69597255E-13  8.67432921E-16
 -4.21398684E-17  1.15195413E-15  6.43142645E-03  5.47963531E-04  1.72888850E-15
 -3.56387383E-03  2.38047593E-03 -7.99002676E-02  1.55324140E-01 -1.37974466E-01
  2.11904701E-02 -2.16390787E-01  5.96731575E-01 -5.40306220E-01  1.30463459E-03
 -8.44930608E-03  7.01668638E-03  2.20116597E-03  1.09032114E-02 -1.52474650E-03
 -4.85812516E-03  1.86745477E-01 -4.33472185E-03  7.07967734E-03 -7.55573448E-03
  2.09511195E-03 -1.05152413E-02  9.63123330E-02 -1.38955352E-01  1.29645271E-01
 -3.26480732E-02  3.19807383E-01 -5.67272546E-01  5.06085808E-01  3.23375313E-04
 -1.21887908E-02  9.96239104E-03  1.64344058E-03  1.21439371E-02 -1.85272186E-03
 -6.21258801E-03  1.01540949E-01  4.82661028E-03 -7.83734934E-03  7.89167487E-03
  4.97566487E-15  4.44104136E-15 -4.89657767E-02 -7.93976478E-15  6.11863205E-15
 -2.76745973E-13 -8.94720521E-02  4.37357320E-14  1.74241804E-13  1.45198924E-15
 -1.61197527E-15  1.08258550E-15  2.40386020E-03  1.48906999E-03 -1.64808502E-15
 -2.11154353E-20 -4.02301999E-14 -1.34734878E-03  7.44631623E-17 -6.44671696E-16
  3.56387383E-03 -2.38047593E-03 -7.99002676E-02 -1.55324140E-01  1.37974466E-01
 -2.11904701E-02 -2.16390787E-01 -5.96731575E-01  5.40306220E-01 -1.30463459E-03
  8.44930608E-03 -7.01668638E-03  2.20116597E-03  1.09032114E-02  1.52474650E-03
  4.85812516E-03 -1.86745477E-01 -4.33472185E-03 -7.07967734E-03  7.55573448E-03
 -8.52456511E-15 -1.87620342E-14 -2.42885105E-01 -1.52379924E-14  2.64591028E-15
  3.99550496E-13 -8.63415863E-01  2.82886943E-14 -1.99739101E-13 -1.76708127E-16
 -4.13751670E-17  4.00510869E-16 -8.00497762E-03 -1.07394130E-02 -6.88734992E-16
 -1.24610805E-15 -9.58577151E-15 -1.05565447E-02  4.43246384E-17  1.10391378E-15
  9.79891980E-03 -2.91309750E-03  6.34691256E-02  1.67984747E-01  1.50014120E-01
 -1.58443286E-01  1.06259047E-01  7.12788723E-01  6.07088166E-01 -2.47556628E-03
  8.32746584E-03 -6.19575483E-03  2.01556931E-03 -1.10306508E-02 -5.95037464E-05
  4.73283621E-03 -2.93561481E-01  4.47203180E-03  7.69733503E-03  8.33464954E-03
  5.74319782E-15  2.49971266E-14 -8.20817465E-02  1.46929731E-14  1.19035552E-14
 -4.43631571E-13 -3.20509067E-01  1.63252791E-13 -1.17783657E-13 -4.76257519E-16
  1.16914236E-15 -1.41235723E-16  6.46009719E-03  3.53748910E-03  1.18931196E-15
 -1.23403776E-14 -3.19155457E-14 -2.52700866E-01  8.24568607E-15 -1.76530266E-15
  6.17072953E-13 -7.67524345E-01  1.52194843E-13  1.95428967E-13 -1.99587966E-16
 -3.03855469E-15  4.61890640E-16 -1.53787011E-02  5.57085313E-04  1.98982246E-15
 -7.66540324E-04 -1.22580022E-02 -7.91894780E-02  1.46223225E-01  9.82506531E-02
  5.07436803E-02 -2.46181894E-01  6.81529642E-01  4.15427484E-01  3.88731891E-04
 -1.36944397E-02  1.09454637E-02  1.59764775E-03 -1.23350534E-02  1.60069548E-03
 -1.00347928E-02  1.97621713E-01 -4.82051835E-03  8.46341018E-03  7.15102994E-03
 -9.79891980E-03  2.91309750E-03  6.34691256E-02 -1.67984747E-01 -1.50014120E-01
  1.58443286E-01  1.06259047E-01 -7.12788723E-01 -6.07088166E-01  2.47556628E-03
 -8.32746584E-03  6.19575483E-03  2.01556931E-03 -1.10306508E-02  5.95037464E-05
 -4.73283621E-03  2.93561481E-01  4.47203180E-03 -7.69733503E-03 -8.33464954E-03
  6.68250494E-15  5.43863321E-15  2.48017755E-01 -1.22702575E-14  7.83964958E-15
 -3.60037215E-13  8.60880499E-01  6.74737186E-14  1.85828450E-13  1.29977414E-15
  1.19713408E-16 -5.42082139E-16 -8.43586014E-03  9.57575450E-03 -1.83666807E-15
 -9.12901446E-16 -2.18840297E-14  1.03350875E-02 -2.81554802E-16 -9.81111701E-16
  7.66540324E-04  1.22580022E-02 -7.91894780E-02 -1.46223225E-01 -9.82506531E-02
 -5.07436803E-02 -2.46181894E-01 -6.81529642E-01 -4.15427484E-01 -3.88731891E-04
  1.36944397E-02 -1.09454637E-02  1.59764775E-03 -1.23350534E-02 -1.60069548E-03
  1.00347928E-02 -1.97621713E-01 -4.82051835E-03 -8.46341018E-03 -7.15102994E-03
 -1.41585199E-14 -1.51663379E-14  2.85092178E-02 -1.86306043E-14 -4.76455305E-15
  5.53211322E-13  1.55652047E-02  5.22429130E-14 -2.79748777E-13 -1.31009635E-15
 -3.94352087E-16  2.14870063E-15  2.36109237E-03 -2.38088310E-03 -1.85839617E-15
  2.30863631E-15 -4.49598056E-16  6.15857546E-04 -7.33036944E-16  7.37494865E-16
 -1.13962235E-02  1.49603249E-02 -6.20865042E-03 -4.99428134E-02 -1.38506709E-01
  1.25424145E-01 -5.80156094E-02 -2.18887065E-01 -6.49822833E-01  2.26278409E-03
 -2.70079853E-03  1.89512375E-04 -2.49505588E-03  9.22908218E-03  2.01229801E-03
  1.11616217E-03  4.50392046E-02 -1.21787006E-03 -1.43962383E-03 -8.85918326E-03
  2.84035534E-02  1.69707698E-03  8.84898764E-15 -1.51015541E-01 -1.34759474E-01
 -6.28520804E-01  8.30688306E-14 -3.54890783E-01 -6.74663671E-01  1.38915393E-02
 -1.41600728E-02  3.94500692E-03  6.80765588E-16  1.20944435E-15 -5.19487317E-03
 -2.08481521E-02 -9.04675288E-03 -2.45740955E-14 -1.60253752E-01  1.41008182E-01
  4.54682381E-01 -1.12184854E-13 -3.45770318E-01  5.95466102E-01 -1.23174409E-02
  4.78630924E-03  5.68339099E-03 -7.31806354E-16 -9.80217406E-16 -6.39473479E-03
  3.91809018E-03 -1.15104559E-02  2.86955144E-02 -4.34887328E-02  1.31189682E-01
  2.22650868E-02  2.40149802E-01 -1.86061756E-01  6.85400318E-01 -1.27857804E-03
  4.13456333E-03 -1.68910370E-03 -1.49103874E-03 -1.09164080E-02  1.85050249E-03
  1.72414698E-03  6.08074027E-02  1.83707454E-03 -2.03453382E-03  9.11783824E-03
 -1.13962235E-02  1.49603249E-02  6.20865042E-03 -4.99428134E-02 -1.38506709E-01
  1.25424145E-01  5.80156094E-02 -2.18887065E-01 -6.49822833E-01  2.26278409E-03
 -2.70079853E-03  1.89512375E-04  2.49505588E-03 -9.22908218E-03  2.01229801E-03
  1.11616217E-03  4.50392046E-02  1.21787006E-03 -1.43962383E-03 -8.85918326E-03
 -1.84229322E-02 -8.28453827E-03  1.67254360E-14  1.60129827E-01 -1.91047183E-01
  4.50547012E-01  1.24828375E-13  3.01941531E-01 -9.39448587E-01 -8.62615658E-03
  1.04030911E-02 -1.43770345E-04 -9.21104070E-17 -9.06073746E-16 -2.36555178E-03
  4.12580485E-04  4.29253040E-01  6.85876801E-16  7.66564723E-03 -6.80101674E-03
  3.91809018E-03 -1.15104559E-02 -2.86955144E-02 -4.34887328E-02  1.31189682E-01
  2.22650868E-02 -2.40149802E-01 -1.86061756E-01  6.85400318E-01 -1.27857804E-03
  4.13456333E-03 -1.68910370E-03  1.49103874E-03  1.09164080E-02  1.85050249E-03
  1.72414698E-03  6.08074027E-02 -1.83707454E-03 -2.03453382E-03  9.11783824E-03
  2.80269628E-02  8.16734130E-03 -1.00917843E-14  1.49868837E-01  2.22602395E-01
 -6.35196471E-01 -9.83251163E-14  2.64076372E-01  1.17424783E+00  7.62906605E-03
 -1.22268857E-02  2.73958227E-03  3.89115840E-16  6.05639420E-16 -1.60470659E-04
 -2.59268303E-03 -5.86478824E-01  1.92192468E-16  8.63374837E-03  8.03689390E-03
  6.33328632E-02  1.79562346E-02 -1.01754697E-01  1.68543515E-02 -1.82395761E-02
 -1.54536195E+00 -1.50598817E+00  1.45071621E-02  1.93947141E-01  6.17673014E-03
 -8.91690406E-03  2.67747311E-03  1.31435673E-02  1.43767693E-03 -2.30776992E-03
 -1.86181817E-02 -5.43674703E-01 -7.64699003E-03 -8.29891426E-03  1.74014041E-03
 -1.10408200E-01  9.80346768E-03  1.08805808E-14  5.48837036E-02  1.58270852E-02
  2.87364759E+00 -3.87580238E-13 -3.35057432E-01  1.36233997E+00  1.14911704E-03
  2.97972468E-03  4.50172451E-03 -6.11914584E-15  2.58962262E-15 -3.06459448E-03
 -3.90212176E-02  9.93726409E-03  2.39811674E-14 -6.31638211E-02  4.20604924E-02
  8.47919748E-01  3.95780755E-13 -4.58009460E-01  7.70463980E-01  3.99082571E-04
 -3.35002735E-05  7.52250317E-03  1.89073612E-15  4.59225847E-15 -8.78485833E-03
  5.57015396E-02  1.31685863E-02 -6.62723996E-02 -5.85654144E-02 -2.23298184E-03
 -1.28547230E+00 -1.22611721E+00 -2.11556543E-01 -1.39951575E-01  7.63297265E-03
 -8.15312403E-03  2.81934992E-04 -1.19838736E-02  5.42631381E-04  6.47131124E-03
 -2.29808997E-02 -5.64900966E-01 -6.20197886E-03  5.95285265E-03 -1.85235106E-03
  6.33328632E-02  1.79562346E-02  1.01754697E-01  1.68543515E-02 -1.82395761E-02
 -1.54536195E+00  1.50598817E+00  1.45071621E-02  1.93947141E-01  6.17673014E-03
 -8.91690406E-03  2.67747311E-03 -1.31435673E-02 -1.43767693E-03 -2.30776992E-03
 -1.86181817E-02 -5.43674703E-01  7.64699003E-03 -8.29891426E-03  1.74014041E-03
 -3.58268962E-02  5.75544602E-03 -5.95753263E-14  3.60011774E-02 -1.16777182E-01
  9.18654847E-01 -7.54997975E-13  4.69666562E-01 -1.14611156E+00 -3.23646469E-03
  1.21420794E-02 -2.73162593E-03 -6.23713849E-15 -6.28364947E-15  5.47994081E-03
  1.24556906E-02  3.25665305E-01 -8.58122313E-15  1.02019212E-02 -6.48249114E-03
  5.57015396E-02  1.31685863E-02  6.62723996E-02 -5.85654144E-02 -2.23298184E-03
 -1.28547230E+00  1.22611721E+00 -2.11556543E-01 -1.39951575E-01  7.63297265E-03
 -8.15312403E-03  2.81934992E-04  1.19838736E-02 -5.42631381E-04  6.47131124E-03
 -2.29808997E-02 -5.64900966E-01  6.20197886E-03  5.95285265E-03 -1.85235106E-03
 -7.32789202E-02 -1.94554463E-02  5.69556023E-14  1.05436237E-01 -9.46809979E-02
  1.88332867E+00  6.97815509E-13  6.71058758E-01 -1.36759189E+00 -3.20574588E-03
  4.62142744E-03  5.94528893E-03 -1.99543782E-15  1.58889350E-15 -7.89969479E-03
  2.74922793E-02  7.72964271E-01  8.52908908E-15 -2.19480912E-03 -1.80719365E-03
  1.31950612E-02  5.56256074E-03 -1.61933121E-03  4.64411638E-02  1.95324725E-03
 -3.48338112E-01 -3.14973715E-01  2.60346007E-01 -6.45808685E-01  2.90828513E-03
 -4.05999744E-03 -2.69042092E-03  2.54535681E-03  3.01124677E-03 -6.51369288E-03
 -1.28980663E-02 -2.68074934E-01 -1.15548975E-03 -5.77181151E-04 -7.79618669E-03
  8.52542453E-02 -2.73868621E-04  6.98435166E-15  3.00353383E-02  2.95776800E-02
 -2.29800856E+00 -1.59656135E-13  1.25644587E+00 -3.92021307E-01 -1.50024311E-03
  7.58193777E-03 -5.88384023E-03 -1.36931566E-15  1.03520650E-15  9.51674179E-03
 -1.38191549E-01 -1.15869454E-02 -9.93330885E-16  2.60135267E-02  1.59570421E-02
  3.60131357E+00  1.73717428E-13  1.15484312E+00  1.07851551E+00  4.32654328E-03
  2.17693982E-03 -1.52975941E-03  1.32004758E-15  6.10058818E-16  3.64034083E-03
  2.75876718E-02 -8.50639625E-03 -5.69849754E-02  1.96050396E-02 -1.68210303E-03
 -5.94144264E-01 -6.02611370E-01  2.01172923E-01  6.70334483E-01 -1.25221255E-04
 -3.76159498E-03  4.42552990E-03 -6.46296716E-03 -3.42301084E-03 -4.41743688E-03
 -8.61280648E-03 -1.01753288E-01 -3.16555431E-03  4.72978666E-03  8.03679323E-03
  1.31950612E-02  5.56256074E-03  1.61933121E-03  4.64411638E-02  1.95324725E-03
 -3.48338112E-01  3.14973715E-01  2.60346007E-01 -6.45808685E-01  2.90828513E-03
 -4.05999744E-03 -2.69042092E-03 -2.54535681E-03 -3.01124677E-03 -6.51369288E-03
 -1.28980663E-02 -2.68074934E-01  1.15548975E-03 -5.77181151E-04 -7.79618669E-03
 -8.57733071E-02 -4.02866069E-02 -4.82097335E-14 -1.75026622E-01 -6.96508570E-02
  2.32095450E+00 -5.22256634E-13 -1.67758150E+00 -1.16775879E+00 -4.03825983E-04
 -4.53083213E-03  1.12528793E-02 -1.56593283E-15 -2.46668926E-15  5.19206810E-03
  2.70625743E-02  1.00112488E+00 -4.02592546E-15 -7.07658836E-03  3.61412232E-03
  2.75876718E-02 -8.50639625E-03  5.69849754E-02  1.96050396E-02 -1.68210303E-03
 -5.94144264E-01  6.02611370E-01  2.01172923E-01  6.70334483E-01 -1.25221255E-04
 -3.76159498E-03  4.42552990E-03  6.46296716E-03  3.42301084E-03 -4.41743688E-03
 -8.61280648E-03 -1.01753288E-01  3.16555431E-03  4.72978666E-03  8.03679323E-03
  4.95599561E-02  3.39866829E-02  4.18189454E-14 -1.47279237E-01 -5.12431377E-03
 -1.38840514E+00  5.12424676E-13 -1.61690637E+00  3.20684671E-01 -9.00085296E-04
  9.87338297E-03 -1.27114534E-02 -1.56506578E-15  2.42816509E-15  2.11937109E-03
 -1.89646052E-02 -6.20141333E-01  4.46333956E-15 -1.11506126E-02 -6.63796578E-03
  7.94634751E-02  1.47077059E-02 -1.12876909E-01  7.52341033E-02 -7.98614153E-02
 -2.09554931E+00 -1.10602524E+00  1.33712529E+00 -3.98954245E-01 -1.28266947E-02
  2.01735407E-03  3.70202995E-03  3.78956277E-03  2.61022867E-03 -2.55153660E-03
 -2.54610038E-02 -8.31168739E-01  2.83942214E-03  5.49209336E-03 -3.99433057E-03
  7.44257799E-15 -1.08960220E-13  2.76761605E-02 -1.31499072E-14 -4.14916211E-14
  8.75612183E-13 -5.62760876E-01 -7.12555340E-13 -2.97196577E-14  2.59898104E-15
 -5.89058970E-15  4.43157109E-15 -6.51558947E-03  8.51331788E-03 -4.44354517E-15
  8.14601008E-14  5.89111434E-14 -1.27248870E-03  7.83862528E-15  1.14478092E-14
 -2.98295737E-12  5.98191520E-01 -5.30564487E-13 -1.20532593E-12 -7.56643380E-15
 -7.01518990E-15 -4.65240633E-15 -5.42888812E-05 -3.05574204E-03  7.15854495E-15
 -8.07056249E-02 -9.63869991E-03  1.14966705E-01  8.12435427E-02  7.57509029E-02
  2.10697523E+00  1.12004367E+00  1.33126103E+00  3.58725171E-01  1.32165171E-02
 -3.70671419E-04 -5.55344679E-03  3.43645602E-03  2.76142230E-04 -1.83572245E-03
  2.62272965E-02  8.36956613E-01 -2.81086651E-03  5.26010250E-03  3.15823564E-03
 -7.94634751E-02 -1.47077059E-02 -1.12876909E-01 -7.52341033E-02  7.98614153E-02
  2.09554931E+00 -1.10602524E+00 -1.33712529E+00  3.98954245E-01  1.28266947E-02
 -2.01735407E-03 -3.70202995E-03  3.78956277E-03  2.61022867E-03  2.55153660E-03
  2.54610038E-02  8.31168739E-01  2.83942214E-03 -5.49209336E-03  3.99433057E-03
  1.43934493E-14 -1.00133871E-13 -1.07617666E-01  7.69026222E-14  8.86408780E-14
  4.57808973E-13 -1.36517901E+00 -2.89730893E-13  1.85309192E-13  7.02680061E-15
  3.36235566E-15  6.66014955E-15 -6.84725576E-03 -1.26276213E-02 -2.52004724E-15
 -4.17416048E-15 -3.09563404E-13 -1.61539266E-02  1.57446296E-16 -8.65521469E-16
  8.07056249E-02  9.63869991E-03  1.14966705E-01 -8.12435427E-02 -7.57509029E-02
 -2.10697523E+00  1.12004367E+00 -1.33126103E+00 -3.58725171E-01 -1.32165171E-02
  3.70671419E-04  5.55344679E-03  3.43645602E-03  2.76142230E-04  1.83572245E-03
 -2.62272965E-02 -8.36956613E-01 -2.81086651E-03 -5.26010250E-03 -3.15823564E-03
  4.54315076E-14  6.04820663E-14  9.50262670E-02  1.66454954E-14  8.28571286E-14
 -1.92799667E-12  1.34711661E+00 -3.86488138E-13  1.23643454E-12 -6.96384842E-15
 -2.01730750E-14 -8.71365992E-15 -7.65842645E-03  1.39325047E-02  6.03853420E-15
 -1.26118545E-14 -4.05573817E-13  1.57858682E-02  7.93943614E-15  6.68328700E-15
  2.63855930E-02  4.26744352E-03 -4.09598019E-02 -6.35811672E-03  1.60866358E-01
 -8.01323057E-01 -3.99499396E-01  4.40399571E-01  1.13685927E+00 -6.55510580E-03
 -1.46880381E-03  2.61032264E-03  2.85995398E-03 -1.42975778E-02  3.13361165E-03
 -1.61662472E-02 -2.34595905E-01  1.05188562E-03  1.23208751E-03  1.57948396E-02
  2.27268689E-15 -4.60905717E-14 -2.55896632E-01  5.71101274E-14  6.72215057E-15
  2.65866120E-13 -1.50583468E+00  2.09608645E-13  3.34100660E-13 -1.26071423E-15
  2.32588429E-15 -2.09150910E-15 -1.11106216E-02  7.21583016E-03 -1.56537333E-17
 -1.11898260E-15  3.17780347E-14  3.03138953E-01  5.63446563E-14 -1.17697699E-14
 -2.83093500E-13  1.62361072E+00  2.37836120E-13 -3.51853703E-13 -1.77853135E-16
 -7.77948564E-16 -3.31488115E-15  4.20228340E-03  9.91440788E-03  3.26764909E-15
 -2.94875153E-02 -1.05017223E-03  3.26403634E-02  9.98808515E-03 -1.52553852E-01
  8.54981452E-01  4.64261502E-01  4.30690572E-01 -1.24548636E+00  6.14216461E-03
  4.40939653E-03 -4.75553839E-03  6.30870413E-04  2.15573528E-02  7.40463091E-03
  1.90466401E-02  2.67482968E-01 -4.27119780E-04  7.59302558E-04 -1.81650948E-02
 -2.63855930E-02 -4.26744352E-03 -4.09598019E-02  6.35811672E-03 -1.60866358E-01
  8.01323057E-01 -3.99499396E-01 -4.40399571E-01 -1.13685927E+00  6.55510580E-03
  1.46880381E-03 -2.61032264E-03  2.85995398E-03 -1.42975778E-02 -3.13361165E-03
  1.61662472E-02  2.34595905E-01  1.05188562E-03 -1.23208751E-03 -1.57948396E-02
 -1.51969756E-14 -3.17513696E-14  2.17811940E-01  3.50296213E-14 -2.30538563E-14
  6.90052671E-13  6.78102361E-01 -1.43667438E-13 -4.35144551E-13  2.69875834E-15
  2.79557334E-15 -3.15368800E-16  5.06320706E-03 -6.33027453E-04 -7.30271064E-16
  1.25117554E-15  1.27647141E-13  5.73309848E-03  8.24501116E-16 -2.67386482E-15
  2.94875153E-02  1.05017223E-03  3.26403634E-02 -9.98808515E-03  1.52553852E-01
 -8.54981452E-01  4.64261502E-01 -4.30690572E-01  1.24548636E+00 -6.14216461E-03
 -4.40939653E-03  4.75553839E-03  6.30870413E-04  2.15573528E-02 -7.40463091E-03
 -1.90466401E-02 -2.67482968E-01 -4.27119780E-04 -7.59302558E-04  1.81650948E-02
  1.44811554E-14  1.86473723E-14 -2.51903241E-01  3.12880176E-14  3.28021208E-14
 -6.75104930E-13 -7.03170194E-01 -1.34401633E-13  4.44829235E-13 -2.85621117E-15
 -4.95429770E-15 -3.79786066E-15  1.85980220E-03  3.52175858E-03  3.09278383E-16
 -9.38446064E-15 -1.39502343E-13 -5.85932932E-03  9.99253413E-16  3.09328683E-15
 -3.49982886E-03 -2.36322735E-02 -1.45785728E-01 -1.75391542E-01  4.09761260E-02
  2.23308667E-01 -5.51604827E-01 -9.46924698E-01 -8.31787013E-02  9.26988901E-03
 -1.01096525E-02 -2.83225648E-03  2.97377404E-03 -4.43711011E-03 -1.22005839E-03
 -1.12650897E-02  1.23843774E-02 -8.38643205E-03 -1.23863201E-02 -3.45821977E-04
  3.68861878E-02  8.79257855E-03  5.88623529E-14  1.52956541E-01  1.97712910E-01
 -1.28662460E+00  2.97153090E-13  1.71119633E+00  4.66136983E-01 -1.10088134E-02
  1.48633391E-02 -1.41320507E-02  2.07710089E-15 -1.89107099E-15  2.08322973E-03
 -2.61194261E-02 -6.81683327E-03 -6.54700207E-14  2.32088062E-01 -1.65989675E-01
  1.01117274E+00 -2.97427557E-13  1.61707215E+00 -6.79152376E-01  6.83022777E-03
  6.88206599E-03 -1.01829886E-02 -6.30199357E-16 -2.16215518E-15  1.04706763E-02
 -2.23688654E-03 -6.04836461E-03  1.25563551E-01 -1.65808007E-01 -1.33267799E-02
 -2.69697305E-03  7.26303508E-01 -9.24625193E-01  2.64175216E-02 -1.47788070E-02
  9.91130775E-03  3.88584352E-03  5.92799281E-03  3.96956964E-03 -3.49468681E-03
  6.95337842E-03  3.11763379E-02  1.00383010E-02 -1.29337284E-02 -2.40563879E-04
 -3.49982886E-03 -2.36322735E-02  1.45785728E-01 -1.75391542E-01  4.09761260E-02
  2.23308667E-01  5.51604827E-01 -9.46924698E-01 -8.31787013E-02  9.26988901E-03
 -1.01096525E-02 -2.83225648E-03 -2.97377404E-03  4.43711011E-03 -1.22005839E-03
 -1.12650897E-02  1.23843774E-02  8.38643205E-03 -1.23863201E-02 -3.45821977E-04
 -6.57088134E-03 -1.64731884E-02 -5.09432421E-14  1.21446904E-01 -8.34505000E-02
  1.73798168E-01 -1.50978855E-13  6.35088254E-01 -6.21421547E-01 -1.62127668E-03
  6.40971901E-03 -8.72398658E-03 -9.66356568E-16 -1.07753877E-15  2.80861449E-03
  4.28283900E-03  7.67750459E-02 -3.21779078E-15  7.25016628E-03 -5.97400452E-03
 -2.23688654E-03 -6.04836461E-03 -1.25563551E-01 -1.65808007E-01 -1.33267799E-02
 -2.69697305E-03 -7.26303508E-01 -9.24625193E-01  2.64175216E-02 -1.47788070E-02
  9.91130775E-03  3.88584352E-03 -5.92799281E-03 -3.96956964E-03 -3.49468681E-03
  6.95337842E-03  3.11763379E-02 -1.00383010E-02 -1.29337284E-02 -2.40563879E-04
  9.21099104E-03  1.80771837E-02  4.77361736E-14  1.24778834E-01  8.23643937E-02
 -3.22850505E-01  1.73096998E-13  6.32381519E-01  7.12590043E-01  4.69787268E-03
 -5.94040777E-03 -1.03778613E-03 -1.01226646E-15  1.76748980E-15  5.10128379E-03
 -1.54418518E-02 -7.06059077E-02  3.75852750E-15  8.06076302E-03  4.88184144E-03
  7.24525553E-02  1.60355705E-01  1.35631354E-02  6.01153408E-02 -3.54364484E-02
 -3.60608656E+00 -1.98341918E+00  1.30232420E+00 -5.54843131E-02 -1.12010526E-02
  1.81126459E-02 -6.79591334E-03  6.37556122E-03  3.45817126E-02 -1.05343793E-02
  1.24719893E-01 -6.68930769E-01 -6.54900286E-03  4.49650258E-03 -6.30048655E-03
 -8.94952896E-02 -1.08887534E-01 -1.85754923E-15  4.42460491E-01 -4.87648178E-01
  4.23369731E+00  4.36837502E-14 -1.47797561E+00  2.35283084E+00  1.23997107E-02
  2.48984743E-02  1.44815320E-02  1.85630762E-14 -1.91770025E-14  1.19058567E-02
  4.94726883E-02  1.79922307E-01 -5.89410510E-14  6.28281132E-02 -7.70057334E-03
 -3.85924752E+00 -1.44568432E-14 -8.38198872E-01 -1.58454580E+00  3.15156762E-02
 -5.20483589E-02  1.50806813E-02  1.18417341E-14  2.64452597E-14 -2.16417889E-02
 -6.85991381E-02  3.91872474E-02  6.92717123E-02  8.47494243E-02 -6.15214043E-02
  3.16366617E+00  1.82130041E+00  1.12151595E+00  2.29018800E-01  1.88104681E-02
  1.11509112E-02  1.98955872E-02  1.48688891E-02 -5.91064150E-03 -5.68880387E-03
 -2.24532189E-02  6.59493508E-01  7.20730954E-04 -2.81341569E-03  7.19087802E-03
  7.24525553E-02  1.60355705E-01 -1.35631354E-02  6.01153408E-02 -3.54364484E-02
 -3.60608656E+00  1.98341918E+00  1.30232420E+00 -5.54843131E-02 -1.12010526E-02
  1.81126459E-02 -6.79591334E-03 -6.37556122E-03 -3.45817126E-02 -1.05343793E-02
  1.24719893E-01 -6.68930769E-01  6.54900286E-03  4.49650258E-03 -6.30048655E-03
 -7.06722292E-02  4.97793764E-02 -7.90043972E-15  6.54284132E-02 -1.47478943E-01
  3.39179580E+00 -3.48440994E-15 -1.54323462E+00 -1.66965656E+00  9.68540094E-03
  1.60013210E-02  3.57034548E-02  1.01217818E-14  1.36530211E-14  8.76654923E-03
  4.14520936E-02  6.87801868E-01 -1.23219860E-15 -3.75921879E-03  5.43812260E-03
 -6.85991381E-02  3.91872474E-02 -6.92717123E-02  8.47494243E-02 -6.15214043E-02
  3.16366617E+00 -1.82130041E+00  1.12151595E+00  2.29018800E-01  1.88104681E-02
  1.11509112E-02  1.98955872E-02 -1.48688891E-02  5.91064150E-03 -5.68880387E-03
 -2.24532189E-02  6.59493508E-01 -7.20730954E-04 -2.81341569E-03  7.19087802E-03
  8.19322561E-02  5.44741260E-02 -8.41041121E-15 -2.48803627E-02  5.72765330E-02
 -3.52628648E+00  2.75419145E-14 -1.42971390E+00  1.92367456E+00 -4.69531107E-03
 -1.21810353E-02  6.68547694E-03  1.08021869E-14 -3.01343513E-14 -1.86676930E-02
  1.46436229E-02 -8.65474744E-01  1.49437697E-16 -4.88374450E-03  6.71516473E-03
 -1.11923294E-02 -4.35591524E-02  2.46761536E-01  1.79455208E-01 -5.14990340E-02
  4.08879666E-01 -8.60318780E-02 -2.63205489E-01  6.01571018E-02  1.30117696E-02
 -5.87242156E-02  2.16471571E-02  2.99903130E-02  1.14148874E-02  1.12887066E-02
 -1.19481442E-01  9.49737427E-02 -2.33014043E-03 -8.54034073E-03 -8.59641430E-04
  1.03783930E-02 -1.36607484E-01 -3.12683769E-14  1.68109400E-01  9.64251752E-02
 -2.05146434E-01  3.43174676E-14 -1.05358651E-01 -1.45470929E-01  2.51984156E-02
 -6.98260489E-02  2.45960386E-02 -2.42892250E-16 -4.30838002E-15  3.31538678E-02
 -7.64409809E-03 -1.67108571E-01 -1.59296563E-14 -1.99414233E-01  3.37836862E-02
  8.24477951E-01  2.85249135E-14  4.86182243E-01  2.65770553E-01  2.26017225E-02
 -5.70988761E-02  2.37187163E-02 -3.63465973E-15 -1.03118499E-14 -2.61390507E-02
  6.02007334E-03 -2.85914248E-02  2.50352202E-01 -2.09831926E-01 -5.09196254E-02
 -3.96451454E-01 -5.11214674E-01 -7.39802726E-02  2.64064769E-02  8.97309378E-03
 -5.69699743E-02  1.87838574E-02 -3.11373556E-02  1.66533621E-02 -1.02651799E-02
 -9.82158263E-02 -7.10986100E-02 -2.65551660E-03  6.85793855E-03 -2.47536680E-03
 -1.11923294E-02 -4.35591524E-02 -2.46761536E-01  1.79455208E-01 -5.14990340E-02
  4.08879666E-01  8.60318780E-02 -2.63205489E-01  6.01571018E-02  1.30117696E-02
 -5.87242156E-02  2.16471571E-02 -2.99903130E-02 -1.14148874E-02  1.12887066E-02
 -1.19481442E-01  9.49737427E-02  2.33014043E-03 -8.54034073E-03 -8.59641430E-04
  8.84818873E-03 -9.28652042E-02  3.72795804E-14  2.28276988E-01 -2.43070698E-01
 -2.18456641E-01 -3.97557971E-14 -1.51005326E-02  5.31895297E-01  1.93505895E-02
 -7.27817340E-02  2.38882760E-02 -3.84001785E-15 -9.03965880E-15 -4.17939929E-02
 -1.63409942E-01 -1.14228526E-01 -1.47281446E-15 -1.34657129E-02  6.66133011E-03
  6.02007334E-03 -2.85914248E-02 -2.50352202E-01 -2.09831926E-01 -5.09196254E-02
 -3.96451454E-01  5.11214674E-01 -7.39802726E-02  2.64064769E-02  8.97309378E-03
 -5.69699743E-02  1.87838574E-02  3.11373556E-02 -1.66533621E-02 -1.02651799E-02
 -9.82158263E-02 -7.10986100E-02  2.65551660E-03  6.85793855E-03 -2.47536680E-03
 -8.65363542E-03 -9.22641697E-02  3.43990089E-14 -2.30370883E-01 -2.64676192E-01
  5.85687585E-01 -4.25897199E-14  3.83566927E-01  1.23905679E-01  2.09976973E-02
 -6.91377089E-02  2.80373781E-02  8.48719455E-16 -2.00900582E-15  4.29644796E-02
 -1.60877992E-01  6.73646626E-02 -2.07511775E-15  1.45876866E-02  6.63909726E-03
  1.28059115E-03 -1.40945235E-01  2.22942234E-02 -1.45154660E-01 -1.33197548E-01
 -1.06523455E-01 -2.38415201E-01  3.19633601E-01  1.20072546E-01 -7.14974731E-02
  8.14857612E-03  5.65826152E-03  4.54066416E-02  2.08080924E-02  1.72088334E-02
 -2.20202565E-01  3.32570783E-04  9.82733321E-03  1.58837228E-03 -2.07818256E-03
 -6.61067274E-03 -1.42268507E-01 -5.61842998E-15 -1.60278871E-01 -2.16174793E-01
  7.57581340E-01  5.63184774E-15 -8.67028220E-02  5.12010243E-01  2.46351501E-02
  9.67189761E-03 -6.10831685E-02  1.67537544E-15 -4.77909622E-15  2.83310744E-02
  1.75372269E-02 -1.20900718E-01 -1.18102208E-14  1.88342348E-01 -1.47217021E-01
 -2.24022389E-01  9.79179072E-15 -2.14325547E-01  9.96105576E-02  1.84931486E-02
  3.83034554E-03 -5.33067282E-02  7.14227385E-16  6.00260168E-16 -2.46079508E-02
 -1.31145318E-02 -1.49546039E-01  2.30999141E-02  1.57048606E-01 -1.36773687E-01
  5.92370158E-01  1.52460734E-01 -4.60580957E-02  1.24972057E-01 -6.52075469E-02
  8.66284059E-03  5.00806110E-03 -4.31516892E-02  1.68514498E-02 -1.85953086E-02
 -2.27168251E-01  1.35584279E-01  1.03886779E-02 -1.15783309E-03 -1.46642778E-03
  1.28059115E-03 -1.40945235E-01 -2.22942234E-02 -1.45154660E-01 -1.33197548E-01
 -1.06523455E-01  2.38415201E-01  3.19633601E-01  1.20072546E-01 -7.14974731E-02
  8.14857612E-03  5.65826152E-03 -4.54066416E-02 -2.08080924E-02  1.72088334E-02
 -2.20202565E-01  3.32570783E-04 -9.82733321E-03  1.58837228E-03 -2.07818256E-03
 -7.66853049E-03 -1.04421159E-01  2.10549883E-15 -2.07260264E-01 -1.20984048E-01
  4.58868579E-01 -1.90670041E-14  2.04112775E-01  2.00898618E-01 -1.23802722E-03
  2.64717531E-02 -7.44568211E-02  7.54485981E-16 -5.94052473E-16 -6.02516231E-02
 -3.34821392E-01  1.57563536E-02 -1.14982644E-15  1.75648140E-03 -7.53849173E-03
 -1.31145318E-02 -1.49546039E-01 -2.30999141E-02  1.57048606E-01 -1.36773687E-01
  5.92370158E-01 -1.52460734E-01 -4.60580957E-02  1.24972057E-01 -6.52075469E-02
  8.66284059E-03  5.00806110E-03  4.31516892E-02 -1.68514498E-02 -1.85953086E-02
 -2.27168251E-01  1.35584279E-01 -1.03886779E-02 -1.15783309E-03 -1.46642778E-03
  6.24713833E-03 -1.09089276E-01  9.19991694E-15  2.02832868E-01 -1.00754668E-01
 -1.88853415E-01  7.07704480E-15 -4.83377545E-01  5.18060204E-01 -5.64309142E-03
  2.44946114E-02 -7.49203402E-02  9.03719759E-16 -4.45594414E-15  5.84378076E-02
 -3.27047475E-01 -1.29857981E-01  2.63217578E-17 -2.85964481E-03 -7.21826508E-03
 -2.01974938E-03 -1.60768511E-02  2.34522244E-02  3.31862565E-02  3.71134515E-01
  3.95626090E-02  3.11015089E-03 -7.46618374E-02 -3.07098208E-01  4.03295684E-04
 -9.58171919E-03  4.23857070E-03  5.30954853E-03  6.62465229E-02 -2.72493049E-02
 -1.39609798E-02  4.30539950E-02 -4.38150950E-05 -2.99621966E-03 -1.09434780E-02
 -2.20340007E-15 -1.77477811E-14  2.96428457E-01  2.33083561E-14 -7.38491523E-15
  1.33937728E-13 -3.21588336E-01 -6.41875424E-14  6.55079039E-14  3.90172031E-15
 -5.24575278E-15  1.59963506E-15 -2.39714854E-02  6.96878157E-02  3.41753583E-15
  2.18947938E-15 -1.01578453E-14  2.32702713E-01 -1.53969913E-14  4.30716344E-15
 -8.03842998E-14 -3.09217854E-01  8.72380378E-15 -3.37715913E-14  3.88746780E-15
 -5.78337793E-15  1.60714100E-15  2.20616102E-02  5.74668698E-02 -3.66772664E-15
  1.39166251E-03 -1.59015565E-02  2.18280549E-02 -3.31714198E-02  3.28632251E-01
 -4.10730067E-02 -5.49845803E-02  2.73239832E-02 -2.04713148E-01  8.10012316E-04
 -9.91615843E-03  4.26156591E-03 -4.52100867E-03  5.76349421E-02  2.57650297E-02
 -1.39819746E-02  7.62418127E-03 -3.85145693E-04  2.53634741E-03 -7.42113019E-03
  2.01974938E-03  1.60768511E-02  2.34522244E-02 -3.31862565E-02 -3.71134515E-01
 -3.95626090E-02  3.11015089E-03  7.46618374E-02  3.07098208E-01 -4.03295684E-04
  9.58171919E-03 -4.23857070E-03  5.30954853E-03  6.62465229E-02  2.72493049E-02
  1.39609798E-02 -4.30539950E-02 -4.38150950E-05  2.99621966E-03  1.09434780E-02
 -1.76059801E-15 -6.97321222E-15 -3.40739469E-01  1.91733367E-14 -3.14469440E-14
  9.29565329E-14  4.07361333E-01 -4.67019016E-14  1.97155680E-15  1.30382627E-15
 -5.54177614E-15  1.24741435E-15  2.21739491E-02  7.40021816E-02 -5.51382064E-15
 -2.40664522E-14  1.36161683E-14  1.91907538E-02 -1.40498609E-15  2.98277984E-16
 -1.39166251E-03  1.59015565E-02  2.18280549E-02  3.31714198E-02 -3.28632251E-01
  4.10730067E-02 -5.49845803E-02 -2.73239832E-02  2.04713148E-01 -8.10012316E-04
  9.91615843E-03 -4.26156591E-03 -4.52100867E-03  5.76349421E-02 -2.57650297E-02
  1.39819746E-02 -7.62418127E-03 -3.85145693E-04 -2.53634741E-03  7.42113019E-03
  1.90552919E-15 -7.50726196E-15 -2.88961980E-01 -1.79874504E-14 -3.12316022E-14
 -8.06927812E-14  3.24196699E-01 -2.69412140E-14  1.03796027E-13  2.34102818E-15
 -5.30410994E-15  1.25380146E-15 -2.16824196E-02  6.61172215E-02  4.98598498E-15
 -2.50747954E-14 -3.11747839E-14  1.56264150E-02  8.09522877E-16  6.47284288E-16
 -3.53098247E-02  1.10795222E-01  2.97119113E-02 -1.05415539E-01 -2.59479639E-01
  1.33847133E+00  8.26908849E-01 -5.45719851E-01  4.29420555E-01  2.05440602E-03
  2.06169073E-02  1.67343500E-02 -6.25776586E-03 -8.97344487E-03  4.82325987E-03
  9.42618180E-04  3.66141752E-01  5.84059364E-04  1.93863374E-03  1.25586512E-02
  1.52081169E-02  2.78661417E-02  3.43249903E-14  3.53073961E-01 -1.05522413E-01
 -1.69813523E+00 -1.25743671E-14 -5.36702257E-05 -4.92724306E-01  5.39335423E-02
 -6.65484987E-02  2.43443441E-02 -1.71584469E-14 -4.36875033E-15  3.00988816E-02
 -7.30689077E-02 -5.79872795E-02  3.26360426E-14 -4.65244892E-01 -2.27618023E-01
  2.42370338E+00 -3.34513969E-14  1.30751241E+00  9.77623957E-01  5.36725781E-02
 -2.98151374E-02  2.50025018E-02  3.32901593E-15 -2.64468007E-14 -2.44664403E-02
  4.34783433E-02  1.08243880E-01  1.19880979E-02 -9.54818932E-03 -2.31492158E-01
 -1.86841106E+00 -1.00967329E+00 -7.89765334E-01  3.59261682E-01 -1.08557123E-02
  2.53335799E-02 -2.92771673E-04  3.54915614E-03  5.80888261E-04 -2.47383153E-03
  1.04450917E-01 -3.99615433E-01 -5.20922667E-03 -8.73673009E-03  9.89366258E-03
 -3.53098247E-02  1.10795222E-01 -2.97119113E-02 -1.05415539E-01 -2.59479639E-01
  1.33847133E+00 -8.26908849E-01 -5.45719851E-01  4.29420555E-01  2.05440602E-03
  2.06169073E-02  1.67343500E-02  6.25776586E-03  8.97344487E-03  4.82325987E-03
  9.42618180E-04  3.66141752E-01 -5.84059364E-04  1.93863374E-03  1.25586512E-02
  4.37230932E-02  8.41547874E-02  2.36004625E-14 -2.47219527E-01  1.30156431E-01
 -1.79145067E+00  3.83217791E-14  1.14675614E+00  8.65094098E-01 -2.18421108E-02
  4.81473413E-02 -1.02453752E-02 -1.25000134E-14  6.21069730E-15  2.40614783E-02
  1.42416512E-02 -5.44564529E-01  4.31664203E-15  2.14494933E-02 -3.54910642E-04
  4.34783433E-02  1.08243880E-01 -1.19880979E-02 -9.54818932E-03 -2.31492158E-01
 -1.86841106E+00  1.00967329E+00 -7.89765334E-01  3.59261682E-01 -1.08557123E-02
  2.53335799E-02 -2.92771673E-04 -3.54915614E-03 -5.80888261E-04 -2.47383153E-03
  1.04450917E-01 -3.99615433E-01  5.20922667E-03 -8.73673009E-03  9.89366258E-03
 -3.05451524E-02  7.62459389E-02  5.94546173E-14  1.84850240E-01  5.49590216E-02
  1.60116687E+00 -1.17704035E-13  4.67349089E-01 -1.00107959E+00 -1.76240030E-02
  6.76962847E-02 -8.69200488E-04  2.50261477E-15  2.13573320E-14 -1.68656573E-02
  1.29675107E-02  3.10220010E-01  5.47147972E-16 -1.56379883E-02 -6.49032158E-03
 -2.61780644E-04  7.40068082E-03  2.60707479E-01  3.02061966E-01 -1.29618125E-01
  2.35450928E-02 -3.90389556E-01 -4.08223413E-01  1.19174559E-01  4.33237229E-02
 -5.71785417E-02  1.59010427E-02  2.77262562E-03 -1.55698528E-02  4.16293786E-03
 -2.31461501E-02 -3.61990679E-02 -1.60032882E-02 -1.78044009E-02  4.17429416E-03
 -3.20894394E-15  2.45167944E-14 -2.71359251E-01 -4.25777677E-14 -6.93107425E-14
  4.12989831E-14  4.95745480E-01  5.93421937E-14  1.22039814E-13 -4.05071380E-15
  1.46285443E-14 -2.58613018E-15 -3.05617255E-03 -5.94803824E-02  2.53675402E-16
  1.11066486E-15  2.05895345E-14 -1.28118109E-01  5.73981533E-14 -2.69560460E-14
 -1.02549932E-13  1.76874526E-01 -1.27741118E-13  1.13947738E-14 -6.44848663E-15
  9.25034416E-15 -3.79440158E-15  4.93180326E-03 -3.00237994E-02 -4.18327556E-16
  1.86543726E-05 -2.51318545E-03  2.56889545E-01 -3.05162975E-01  5.64301323E-02
  2.66851547E-02 -3.86791151E-01  4.28280448E-01 -8.95931530E-02  4.19755457E-02
 -5.74330572E-02  1.68602295E-02 -3.79237649E-03  9.14328218E-03 -6.11397983E-04
 -2.65034351E-02 -2.34722987E-02 -1.57462979E-02  1.82661447E-02 -4.45887780E-03
  2.61780644E-04 -7.40068082E-03  2.60707479E-01 -3.02061966E-01  1.29618125E-01
 -2.35450928E-02 -3.90389556E-01  4.08223413E-01 -1.19174559E-01 -4.33237229E-02
  5.71785417E-02 -1.59010427E-02  2.77262562E-03 -1.55698528E-02 -4.16293786E-03
  2.31461501E-02  3.61990679E-02 -1.60032882E-02  1.78044009E-02 -4.17429416E-03
 -7.14395864E-16  2.30615416E-14 -1.01582504E-01  5.26216929E-14 -5.36309095E-14
 -2.46040742E-14  1.31586087E-01 -8.78000876E-14  7.93116128E-14  5.29973217E-15
 -5.86047056E-15  7.31406335E-15 -2.10772034E-03  2.21842419E-02  2.30792265E-15
  6.48909244E-15 -4.79396289E-15  6.76857634E-03 -2.28114378E-15  3.59993475E-15
 -1.86543726E-05  2.51318545E-03  2.56889545E-01  3.05162975E-01 -5.64301323E-02
 -2.66851547E-02 -3.86791151E-01 -4.28280448E-01  8.95931530E-02 -4.19755457E-02
  5.74330572E-02 -1.68602295E-02 -3.79237649E-03  9.14328218E-03  6.11397983E-04
  2.65034351E-02  2.34722987E-02 -1.57462979E-02 -1.82661447E-02  4.45887780E-03
  9.31344892E-16  8.43604851E-15 -2.53481547E-01 -5.31436081E-14 -5.29268792E-14
 -6.54358003E-14  4.04862270E-01  4.74696750E-14  1.13758977E-13  3.03136776E-15
 -6.70784564E-15  5.57967153E-15 -7.64421902E-04  4.78122959E-02 -2.08161465E-15
  4.99163468E-15 -3.41178826E-14  1.89710002E-02  1.81737105E-15  3.26822783E-15
 -3.29156242E-02  1.29158450E-01  4.67531401E-03 -1.55388679E-01  4.08429449E-02
  1.19032856E+00  8.03966893E-01 -4.53466695E-01 -2.37668149E-02  7.54597579E-04
  2.42021234E-02  1.88917913E-02 -1.14037109E-03  4.46311360E-02 -1.17860749E-02
 -8.75850173E-03  3.73348331E-01  5.95023966E-06  1.16767436E-03 -1.04461712E-02
  1.11567900E-02  9.43122049E-02  3.15551357E-11 -1.07045906E-01 -4.92115475E-01
 -1.47622725E+00 -5.49829970E-11  6.60004611E-01  1.50073175E-01  1.63963704E-02
  1.37249791E-02 -1.21774260E-02 -4.24514404E-12 -2.01191546E-12  2.77573537E-02
 -7.07085403E-02  2.89691785E-02  1.28180745E-11 -4.03500585E-02 -5.19203297E-01
  2.24758739E+00  4.12923030E-12  4.56432968E-01  1.39915420E+00  4.00759892E-03
  4.72477011E-02  1.73544398E-03  4.28666524E-12 -5.22219665E-12 -3.09640244E-02
  4.79494191E-02  9.05482832E-02 -2.66392438E-02  4.55875174E-03  9.39489039E-02
 -1.82850437E+00 -9.90805924E-01 -7.18084133E-01 -1.29664991E-01 -2.87890937E-03
  3.31623485E-02 -1.00610905E-02 -5.74526450E-04  4.58955061E-02  1.32298615E-02
  1.28143484E-01 -3.87887887E-01 -7.55176586E-03 -7.59306838E-03 -1.17129299E-02
 -3.29156242E-02  1.29158450E-01 -4.67531397E-03 -1.55388679E-01  4.08429449E-02
  1.19032856E+00 -8.03966893E-01 -4.53466695E-01 -2.37668149E-02  7.54597581E-04
  2.42021234E-02  1.88917913E-02  1.14037110E-03 -4.46311360E-02 -1.17860749E-02
 -8.75850169E-03  3.73348331E-01 -5.95023954E-06  1.16767436E-03 -1.04461712E-02
  3.98612033E-02  1.25233909E-01  1.60812263E-11  1.73253638E-01 -1.96678418E-01
 -1.89209281E+00 -8.71156924E-12  5.02717647E-01  1.38452297E+00  1.93549460E-02
 -3.31997003E-02  3.26450669E-02 -3.33266182E-12  5.08343124E-12  2.17797615E-02
  1.79911220E-02 -5.52917376E-01  1.23420997E-12 -7.58296098E-03  2.02526912E-02
  4.79494191E-02  9.05482831E-02  2.66392438E-02  4.55875174E-03  9.39489039E-02
 -1.82850437E+00  9.90805924E-01 -7.18084133E-01 -1.29664991E-01 -2.87890937E-03
  3.31623485E-02 -1.00610905E-02  5.74526444E-04 -4.58955061E-02  1.32298615E-02
  1.28143485E-01 -3.87887887E-01  7.55176586E-03 -7.59306838E-03 -1.17129299E-02
 -3.59094076E-02  8.42832418E-02  3.53554259E-11 -3.00368507E-01 -2.53934216E-01
  1.60615420E+00 -4.79830702E-11  1.21771107E+00 -6.66783038E-01  1.31506663E-02
 -6.26824278E-03  4.35855272E-02  3.82759960E-12  1.41364964E-12 -1.52570049E-02
  4.69587816E-02  3.87799958E-01 -5.51587364E-13  1.27744979E-02  1.08281127E-02
  8.06273419E-03 -6.53703220E-02 -2.84380520E-01 -1.12314388E-02 -1.46879484E-01
  2.68711578E-01  6.35483245E-01 -2.32844544E-01  1.18186108E-01  1.17499793E-02
 -1.40035386E-02  1.73061164E-02 -3.90800487E-02 -1.76682527E-02  5.44166139E-03
  2.59636632E-01  1.78403207E-01 -7.10441605E-04 -3.64939720E-03  5.80070512E-03
  9.11380729E-13  7.64258199E-12 -3.87577901E-01 -8.68831210E-12 -4.00049576E-11
 -1.20118926E-10  6.76086541E-01  5.36671440E-11  1.21403322E-11  1.34661211E-12
  1.09519202E-12 -9.86218751E-13  5.20509805E-02  2.48393800E-02  2.26164124E-12
 -5.76401175E-12  2.34694798E-12 -1.56150394E-01 -3.40000830E-12 -4.22905535E-11
  1.83074525E-10 -5.33328058E-02  3.73410952E-11  1.13954680E-10  3.31037674E-13
  3.84269407E-12  1.45575402E-13 -5.27427519E-02  6.42004806E-02 -2.52410071E-12
  1.15137600E-02 -7.02536773E-02 -2.93386042E-01  2.41873222E-02  1.84671809E-01
  9.89654984E-02  5.55072775E-01  1.60701099E-01 -1.47818841E-01  8.27555037E-03
 -1.68478868E-02  2.11187613E-02  3.73226958E-02  2.26311616E-02 -3.36024066E-04
  2.41458667E-01  1.55629005E-01 -2.01675047E-04  4.33980472E-03 -7.05388985E-03
 -8.06273419E-03  6.53703220E-02 -2.84380520E-01  1.12314388E-02  1.46879484E-01
 -2.68711578E-01  6.35483245E-01  2.32844544E-01 -1.18186108E-01 -1.17499793E-02
  1.40035386E-02 -1.73061164E-02 -3.90800487E-02 -1.76682527E-02 -5.44166139E-03
 -2.59636632E-01 -1.78403207E-01 -7.10441605E-04  3.64939720E-03 -5.80070512E-03
  3.24681977E-12  1.01615363E-11 -1.96690303E-01  1.40182341E-11 -1.59467133E-11
 -1.53917715E-10  1.05633453E-01  4.10396164E-11  1.12591812E-10  1.57557323E-12
 -2.69825287E-12  2.65482657E-12  4.08450799E-02 -6.27058270E-02  1.77738705E-12
  1.45362558E-12 -4.50278493E-11 -1.52391576E-02 -6.13850657E-13  1.64668304E-12
 -1.15137600E-02  7.02536773E-02 -2.93386042E-01 -2.41873222E-02 -1.84671809E-01
 -9.89654987E-02  5.55072775E-01 -1.60701099E-01  1.47818841E-01 -8.27555037E-03
  1.68478869E-02 -2.11187613E-02  3.73226958E-02  2.26311616E-02  3.36024068E-04
 -2.41458666E-01 -1.55629005E-01 -2.01675046E-04 -4.33980472E-03  7.05388985E-03
 -2.92427120E-12  6.87896944E-12 -4.34175425E-01 -2.44332965E-11 -2.06502119E-11
  1.30725576E-10  5.89372054E-01  9.91125587E-11 -5.43280070E-11  1.06288172E-12
 -4.98169002E-13  3.54261377E-12 -4.70988764E-02 -1.71590838E-02 -1.24029967E-12
  3.83574370E-12  3.15938587E-11  6.80428491E-03  1.03688577E-12  8.78710697E-13
  1.06735525E-02 -5.29295450E-02 -8.84688477E-02  7.70778513E-02  2.86275024E-01
  3.96351221E-03  1.47357880E-01 -1.60609841E-01 -2.76007468E-01  1.45643244E-02
 -2.57192891E-02  1.77045998E-02 -1.76248916E-02  3.50756861E-02 -1.16837655E-03
  1.17621972E-01  5.37554717E-02 -4.93555384E-03 -7.38460724E-03 -1.28395757E-02
  3.34524710E-15  1.29357299E-14 -1.87856612E-02 -2.55610368E-14 -8.03232542E-14
 -3.15311829E-13 -3.06460922E-01  1.42490699E-13 -5.04034806E-15  3.29097250E-15
 -7.81161702E-16 -2.01983509E-15  2.23939852E-02  5.19452809E-02  5.60976522E-15
 -1.44787085E-14 -4.97405095E-15 -4.18193043E-01 -1.84477323E-14 -9.64068324E-14
  4.98660249E-13  8.98055064E-01  1.21495422E-13  2.92356392E-13  4.59399108E-16
  9.48696667E-15  8.16897881E-16 -2.14969828E-02 -3.70510540E-02 -4.71040715E-15
 -1.42454967E-03 -7.41769252E-03 -5.65706604E-02 -7.90604024E-02 -3.64033435E-01
  2.08167021E-01  2.56026048E-01  2.87539362E-01  3.17854766E-01  2.13156856E-02
 -2.27337240E-02  1.12817082E-02  1.80868926E-02 -4.34122362E-02 -8.31430306E-03
  1.29050968E-01  1.12235764E-01 -5.05111302E-03  7.54885392E-03  1.31287989E-02
 -1.06735525E-02  5.29295450E-02 -8.84688477E-02 -7.70778513E-02 -2.86275024E-01
 -3.96351221E-03  1.47357880E-01  1.60609841E-01  2.76007468E-01 -1.45643244E-02
  2.57192891E-02 -1.77045998E-02 -1.76248916E-02  3.50756861E-02  1.16837655E-03
 -1.17621972E-01 -5.37554717E-02 -4.93555384E-03  7.38460724E-03  1.28395757E-02
  8.85795644E-15  3.04090709E-15 -4.47203473E-01  3.65268921E-14 -2.57296197E-14
 -3.33931552E-13  7.11028598E-01  9.39566145E-14  2.39233171E-13  3.25110528E-15
 -7.22307934E-15  5.48332457E-15  2.64948760E-02  2.60672587E-02  3.70848785E-15
  7.80082960E-15 -1.02583066E-13  2.08771115E-02 -1.67686706E-15  2.76288925E-15
  1.42454967E-03  7.41769252E-03 -5.65706604E-02  7.90604024E-02  3.64033435E-01
 -2.08167021E-01  2.56026048E-01 -2.87539362E-01 -3.17854766E-01 -2.13156856E-02
  2.27337240E-02 -1.12817082E-02  1.80868926E-02 -4.34122362E-02  8.31430306E-03
 -1.29050968E-01 -1.12235764E-01 -5.05111302E-03 -7.54885392E-03 -1.31287989E-02
 -8.68861884E-15  2.30529979E-14  5.68053608E-02 -5.14983029E-14 -4.87532772E-14
  3.19267335E-13 -2.34916206E-01  2.40173538E-13 -1.44097848E-13  2.16658864E-15
 -9.00035067E-16  8.36401042E-15 -1.59199356E-02 -5.87479508E-02 -3.26215792E-15
  4.90761449E-15  8.56987362E-14 -2.06045428E-02  2.19454823E-15  2.84807794E-15
 -1.59218548E-02 -9.89803276E-02  5.61357962E-03  3.03921991E-01  8.37440911E-02
  1.64911517E+00  1.03487898E+00 -1.19716673E+00 -7.66936180E-02  2.36773807E-02
  4.29052253E-02 -4.22631399E-02  3.40569045E-03 -1.81817003E-02  1.16534423E-02
  1.66906385E-01  5.00985596E-01  6.57363520E-03 -1.61665028E-04  5.39636595E-03
  1.53442555E-02  1.06349475E-01 -2.89666447E-14  1.13839855E-01  9.73543889E-02
 -2.03477956E+00  1.08279896E-13  5.13083545E-01 -9.48730660E-01 -4.16931709E-02
  1.44726298E-02  1.40050194E-02 -9.11543262E-16  1.11206374E-14  2.12217576E-02
 -2.61728561E-02 -9.85772713E-02  7.18682531E-15  9.22933118E-02 -2.31038324E-01
  2.15114458E+00 -7.88956699E-14  5.19142604E-01  1.12801379E+00  4.69154964E-02
 -9.62695486E-03 -1.24212105E-02 -1.10718836E-14 -5.00017325E-15  1.88556521E-02
  2.07080607E-02  1.11166167E-01 -5.02696609E-02  3.36456566E-01 -1.40911321E-01
 -1.65956585E+00 -9.61439017E-01 -1.21515189E+00  1.63999998E-01 -1.77562467E-02
 -3.80570573E-02  4.26469153E-02  5.15615776E-03  3.49985721E-02  9.54294318E-03
 -1.26866845E-01 -4.82689022E-01 -8.52019666E-03 -8.67196116E-04 -8.25903377E-03
 -1.59218548E-02 -9.89803276E-02 -5.61357962E-03  3.03921991E-01  8.37440911E-02
  1.64911517E+00 -1.03487898E+00 -1.19716673E+00 -7.66936180E-02  2.36773807E-02
  4.29052253E-02 -4.22631399E-02 -3.40569045E-03  1.81817003E-02  1.16534423E-02
  1.66906385E-01  5.00985596E-01 -6.57363520E-03 -1.61665028E-04  5.39636595E-03
  3.62311689E-02 -1.63131741E-01 -2.19128167E-14  4.73674936E-01 -3.67063067E-02
 -7.16342221E-01  6.25857966E-14 -3.41483408E-01  3.04869163E-01 -6.06901825E-02
  4.94026120E-02  4.96961259E-03 -8.24920803E-16 -1.62002312E-14  1.47598178E-03
  2.24822286E-01 -2.56136250E-02 -1.29231180E-15  8.03985633E-03 -3.40052360E-03
  2.07080607E-02  1.11166167E-01  5.02696609E-02  3.36456566E-01 -1.40911321E-01
 -1.65956585E+00  9.61439017E-01 -1.21515189E+00  1.63999998E-01 -1.77562467E-02
 -3.80570573E-02  4.26469153E-02 -5.15615776E-03 -3.49985721E-02  9.54294318E-03
 -1.26866845E-01 -4.82689022E-01  8.52019666E-03 -8.67196116E-04 -8.25903377E-03
 -3.86649648E-02  2.48951906E-01 -1.40609004E-14  4.07992311E-01 -8.63003350E-02
  4.96771605E-01 -1.56156802E-14 -3.02385712E-01 -5.41741962E-02  5.71258466E-02
 -4.11795182E-02  2.78266626E-03 -9.74014705E-15  9.46897325E-15 -4.50604655E-03
 -2.46243740E-01 -5.09603125E-02 -5.21471481E-16  7.49715445E-03  6.64416601E-03
 -2.38877068E-02  1.95603822E-01  3.07031969E-01  5.04902463E-02  2.75130814E-01
 -2.70078055E-01 -5.51860268E-01 -3.86033247E-02 -3.56998281E-01 -5.36277860E-02
  4.25599348E-02  9.08923387E-03  1.69605181E-02 -2.06037761E-02 -2.55314065E-02
 -1.58920614E-01 -5.31571347E-02  8.07994782E-03  5.98528001E-03  5.00243737E-03
  1.01519317E-02 -3.07324157E-02  1.04227552E-14  3.97816883E-02 -2.13476833E-01
 -7.36881515E-02  5.43338533E-16 -3.08492102E-02  3.49154336E-01  1.47980540E-02
 -4.78868130E-03  8.09339331E-03 -2.45045119E-15 -3.33570312E-15  4.83390270E-02
 -7.28465058E-03 -4.10723236E-02  1.27976386E-14  5.47532175E-03 -1.61568944E-01
  1.04573585E+00 -3.15769650E-14  3.42777713E-01  6.37865656E-01  2.05387344E-02
 -3.80418548E-03  1.39867503E-02  7.84155883E-16  7.16847904E-16 -3.90040702E-02
  1.54311255E-03  1.84150563E-01  2.95940359E-01 -7.02090744E-03  2.37851197E-01
 -1.21506676E+00 -1.16612926E+00 -5.47944271E-01 -3.15676204E-01 -5.22666757E-02
  3.40640781E-02  8.45607116E-03 -9.64171672E-03 -1.95379610E-02  2.61186281E-02
 -1.43116555E-01 -4.00032505E-01  1.99987363E-03 -1.05841577E-02  4.01257386E-03
 -2.38877068E-02  1.95603822E-01 -3.07031969E-01  5.04902463E-02  2.75130814E-01
 -2.70078055E-01  5.51860268E-01 -3.86033247E-02 -3.56998281E-01 -5.36277860E-02
  4.25599348E-02  9.08923387E-03 -1.69605181E-02  2.06037761E-02 -2.55314065E-02
 -1.58920614E-01 -5.31571347E-02 -8.07994782E-03  5.98528001E-03  5.00243737E-03
  3.25859436E-02 -3.46074081E-01  9.62161012E-15 -1.30396708E-01  4.06741267E-01
  7.50889991E-01 -9.89603638E-15  4.56981607E-02 -7.76700782E-01  2.86769023E-02
 -4.24002796E-02  8.12650696E-03 -1.16541363E-15  3.36696949E-15 -3.37322818E-03
  1.83152136E-01  1.63826211E-01  2.54141870E-15 -6.50916913E-03  6.62691785E-03
  1.54311255E-03  1.84150563E-01 -2.95940359E-01 -7.02090744E-03  2.37851197E-01
 -1.21506676E+00  1.16612926E+00 -5.47944271E-01 -3.15676204E-01 -5.22666757E-02
  3.40640781E-02  8.45607116E-03  9.64171672E-03  1.95379610E-02  2.61186281E-02
 -1.43116555E-01 -4.00032505E-01 -1.99987363E-03 -1.05841577E-02  4.01257386E-03
  3.50659563E-03 -2.90866673E-01  9.12678570E-15  2.07354911E-01  4.07846389E-01
  1.63462119E+00 -2.48980292E-14  3.07630529E-01 -1.34355173E+00  3.85222294E-02
 -4.67673504E-02  9.92476079E-03  1.89408631E-15  1.86857363E-16  5.59605532E-03
  1.14118068E-01  4.30838455E-01  4.00869302E-16  1.14171589E-02  2.06113293E-03
  3.32268255E-02 -3.50836830E-01 -5.70287865E-02  3.45742091E-01 -2.08917284E-02
  1.28866555E+00  4.90800835E-01 -8.80041929E-01  1.23882852E-01 -9.66293187E-03
  3.40992368E-02 -1.14143181E-02 -1.68286741E-02  7.41275317E-04 -8.43803331E-04
  2.07622043E-01  1.86071635E-01 -4.44366829E-03  8.65718958E-03  2.69362994E-04
  4.70589094E-15  1.06464470E-14 -3.72368417E-01  1.03905962E-13 -7.82768039E-14
 -6.17496896E-13  4.43726344E-01 -3.90868207E-15 -1.34591756E-13 -8.88958209E-15
  1.93498538E-14 -1.50690753E-14 -2.68333457E-02  4.48709651E-02  3.95313097E-16
  8.74404571E-16  5.35380149E-14  3.63202061E-01  1.12160593E-13  1.10181867E-13
  3.37194162E-13 -3.78494052E-01 -2.60250530E-14  2.25958557E-14  9.83300036E-15
 -1.31479975E-14  1.23541749E-14 -1.56441208E-02 -3.68712995E-02 -1.60082657E-15
 -3.45163748E-02  3.44687123E-01  6.75508397E-02  3.54412201E-01  3.37636424E-02
 -1.24319408E+00 -5.12889412E-01 -9.08294438E-01 -1.70061956E-01  7.57590880E-03
 -3.36243957E-02  9.42416132E-03 -2.41482129E-02 -3.13832120E-04  1.94121620E-03
 -2.33473084E-01 -1.94836520E-01  5.01568910E-03  8.81549975E-03 -9.91576732E-04
 -3.32268255E-02  3.50836830E-01 -5.70287865E-02 -3.45742091E-01  2.08917284E-02
 -1.28866555E+00  4.90800835E-01  8.80041929E-01 -1.23882852E-01  9.66293187E-03
 -3.40992368E-02  1.14143181E-02 -1.68286741E-02  7.41275317E-04  8.43803331E-04
 -2.07622043E-01 -1.86071635E-01 -4.44366829E-03 -8.65718958E-03 -2.69362994E-04
  1.51165664E-14  1.16317336E-13 -4.02436488E-01 -1.12559857E-13 -3.56766517E-14
 -1.22244625E-12  6.73815342E-01  7.02823151E-13  7.45595711E-13 -7.50842307E-16
 -1.17793118E-14 -3.99797893E-15 -2.36768863E-02 -4.76941349E-02 -3.49029072E-15
  1.12565364E-14 -3.46463122E-13 -1.13692120E-02  5.55207670E-16  8.44856475E-15
  3.45163748E-02 -3.44687123E-01  6.75508397E-02 -3.54412201E-01 -3.37636424E-02
  1.24319408E+00 -5.12889411E-01  9.08294438E-01  1.70061956E-01 -7.57590880E-03
  3.36243957E-02 -9.42416132E-03 -2.41482129E-02 -3.13832120E-04 -1.94121620E-03
  2.33473084E-01  1.94836520E-01  5.01568910E-03 -8.81549975E-03  9.91576732E-04
 -8.62879270E-15 -1.30639176E-13  4.17985481E-01 -4.80377671E-14  7.17982249E-14
  1.21277479E-12 -7.07915001E-01  5.81257963E-13 -7.07682501E-13  4.18130804E-15
  1.39503207E-14  5.20914147E-16 -1.91645627E-02  5.13152214E-02 -4.30749977E-15
  5.27758583E-15  2.97874911E-13  1.12887722E-02 -1.29413282E-15 -7.49153525E-15
 -6.84531875E-02 -3.50381768E-02 -5.12404554E-02  1.41310967E-01 -1.00259287E-01
  2.64771643E+00  1.77143747E+00 -1.61812679E+00  2.59544878E-01 -3.93718441E-02
  9.41381539E-03  2.88938614E-02  3.85852655E-02  4.20947169E-02 -8.20149375E-03
 -1.61069845E-01  1.09114460E+00  2.79825671E-02 -2.24954227E-02 -5.15807271E-03
  3.97094922E-02 -2.73414292E-01  5.66269448E-14  3.56890514E-01 -2.98526173E-01
 -1.49973117E+00  9.08997670E-14  1.82880296E-01 -2.28904037E-01 -5.11641480E-03
  5.01662063E-02 -7.23841372E-02  4.68170834E-16  1.11340927E-14 -1.28470860E-02
 -3.28675065E-02  3.78098012E-01 -4.93331168E-14  3.49388671E-01  5.53612837E-01
  8.66665541E-01 -1.15663688E-13  2.34409772E-01 -1.73243953E-01 -1.47209661E-02
 -3.33079619E-02  5.76102862E-02 -1.34473189E-14 -1.32926243E-14  2.14425962E-02
  7.00968856E-02 -1.04564465E-01 -4.17294836E-02  1.51227556E-01  1.76211886E-01
 -2.24180663E+00 -1.51022245E+00 -1.58674139E+00 -4.07628333E-01  5.15348938E-02
 -3.25307945E-02 -3.30305003E-02  4.05723882E-02 -5.82265275E-02 -2.27847983E-02
  1.72246223E-01 -1.06180926E+00 -2.91745127E-02 -1.99761948E-02  8.24788682E-03
 -6.84531875E-02 -3.50381768E-02  5.12404554E-02  1.41310967E-01 -1.00259287E-01
  2.64771643E+00 -1.77143747E+00 -1.61812679E+00  2.59544878E-01 -3.93718441E-02
  9.41381539E-03  2.88938614E-02 -3.85852655E-02 -4.20947169E-02 -8.20149375E-03
 -1.61069845E-01  1.09114460E+00 -2.79825671E-02 -2.24954227E-02 -5.15807271E-03
  5.20260717E-02  6.78409062E-02  1.96123150E-14 -5.66776235E-03 -2.34170678E-01
 -3.25917103E+00  1.46887190E-13  1.57746227E+00  2.57927850E+00  1.93368451E-04
 -1.47834001E-02 -4.11215981E-02  1.08147334E-15 -1.55028882E-14 -2.88743692E-02
 -4.85252627E-02 -1.10101187E+00  2.70630436E-15  9.34179833E-03  1.48697003E-02
  7.00968856E-02 -1.04564465E-01  4.17294836E-02  1.51227556E-01  1.76211886E-01
 -2.24180663E+00  1.51022245E+00 -1.58674139E+00 -4.07628333E-01  5.15348938E-02
 -3.25307945E-02 -3.30305003E-02 -4.05723882E-02  5.82265275E-02 -2.27847983E-02
  1.72246223E-01 -1.06180926E+00  2.91745127E-02 -1.99761948E-02  8.24788682E-03
 -6.24848780E-02 -1.15029911E-01 -3.02256623E-14 -1.17427918E-02  2.13039657E-01
  3.25920407E+00 -1.42982739E-13  1.50708246E+00 -2.44626400E+00 -2.97562715E-03
  9.24953378E-03  1.41483776E-02 -1.02028336E-14  1.52207429E-14 -2.98536052E-03
 -6.53097981E-02  1.10105909E+00 -4.48124839E-15  1.25292093E-02 -2.32919517E-02
  5.25692792E-03  1.00251628E-02 -9.94883010E-02 -2.68404499E-01  5.40360883E-01
 -2.17163829E-01 -2.33211314E-02  6.52223778E-01 -9.44786493E-01  5.76189353E-03
 -1.93628973E-02  1.22789237E-02  1.62597489E-02 -3.26862626E-02  9.54575455E-03
 -7.13352099E-03 -1.40956092E-01 -8.17790927E-03  3.31192373E-03  5.98701186E-03
 -3.25804344E-02  4.57823445E-01 -5.41948890E-15  2.30322262E-01  7.81503815E-02
 -1.06902488E+00  1.97625067E-14 -7.47187548E-01 -3.90909548E-02 -6.51160045E-03
  2.67221772E-02  1.84196583E-02 -7.13339296E-16  1.15561257E-15 -1.35627468E-02
 -5.64393678E-03  1.50468145E-01  7.62343975E-15 -3.00670006E-01  2.60391998E-01
 -6.87661945E-01 -3.25595639E-14  2.13331037E-01 -4.03308299E-01  2.78721826E-03
  1.33242376E-02 -9.06727137E-03  5.44818625E-15  9.63050363E-16 -3.45397431E-05
  2.56096712E-02 -2.88553001E-01 -1.21881028E-01  1.54038073E-02 -7.86017421E-02
  9.09035830E-01  1.80831154E-01  8.73839880E-02  1.87531620E-01  5.49088105E-03
 -1.94694822E-03 -9.65924603E-03 -1.17431418E-02 -1.40314918E-03 -2.40559097E-03
  7.05635327E-02 -1.02587719E-01 -1.00271561E-02 -5.07774966E-03  4.98181296E-03
  5.25692792E-03  1.00251628E-02  9.94883010E-02 -2.68404499E-01  5.40360883E-01
 -2.17163829E-01  2.33211314E-02  6.52223778E-01 -9.44786493E-01  5.76189353E-03
 -1.93628973E-02  1.22789237E-02 -1.62597489E-02  3.26862626E-02  9.54575455E-03
 -7.13352099E-03 -1.40956092E-01  8.17790927E-03  3.31192373E-03  5.98701186E-03
  1.35258185E-02 -3.20054070E-01 -2.14670443E-14  4.44868630E-02  6.47113919E-02
  1.07926935E+00  6.02328890E-14 -4.13973928E-02 -2.33709201E-01  2.55907173E-02
 -2.27234434E-02 -2.65748678E-02 -3.88092763E-16 -3.32344217E-15 -2.39680012E-02
 -5.02671129E-02 -1.53143907E-02 -1.26595314E-15 -8.97567339E-04  2.68114145E-03
  2.56096712E-02 -2.88553001E-01  1.21881028E-01  1.54038073E-02 -7.86017421E-02
  9.09035830E-01 -1.80831154E-01  8.73839880E-02  1.87531620E-01  5.49088105E-03
 -1.94694822E-03 -9.65924603E-03  1.17431418E-02  1.40314918E-03 -2.40559097E-03
  7.05635327E-02 -1.02587719E-01  1.00271561E-02 -5.07774966E-03  4.98181296E-03
 -5.73051696E-02  1.03337345E-01 -1.21055404E-14 -3.25648158E-02 -1.07760726E-01
 -3.13209748E-01  2.71153196E-14  1.17023514E-01  1.60972271E-01  1.03693965E-03
 -1.61491932E-02 -5.50195322E-02  3.66301130E-15 -1.72902897E-15  7.99246333E-02
 -3.75005260E-01  3.04690231E-01 -2.45822106E-17  2.41339107E-02 -3.19952029E-02
 -3.61794198E-02  2.74824309E-01  8.26494550E-02  2.54603951E-02  1.05072882E-01
 -5.90821308E-01  9.57863958E-02 -1.40197740E-01 -1.89850350E-01 -8.30116104E-03
 -5.37618971E-03  1.44370912E-02 -1.33324876E-03  7.43649863E-03 -1.18953460E-03
 -1.02408820E-01  2.94027407E-01  1.51076620E-02 -1.12691976E-02 -5.40856440E-03
  6.39704386E-03 -1.66286285E-01  1.67563630E-14 -2.65969928E-01 -3.10140845E-01
  5.04923700E-01 -2.75217120E-14  2.49298917E-01  5.10912549E-01 -7.08650944E-03
 -7.20173101E-03  2.95011998E-03 -5.08088061E-17 -9.97387669E-16 -9.95326587E-03
  3.89969892E-02 -3.42359595E-01 -3.16831175E-14  2.56055900E-01  1.62825864E-01
  6.94839052E-01  5.96271655E-14 -6.94535357E-01 -4.14373869E-01 -7.38764207E-03
 -3.01389247E-02 -1.62511044E-02  1.76242162E-15  1.80922642E-15 -2.89556032E-03
  5.68631147E-03 -1.03018174E-01  4.89686921E-02 -2.55908615E-01 -5.23947394E-01
  2.49754788E-01  2.57979744E-02  4.82059058E-01  8.49973623E-01  8.29887018E-03
  5.31873404E-03 -1.87315098E-02  2.22498439E-02  1.66220112E-02  3.70833913E-03
  4.29930517E-02  2.55470259E-02  3.81640052E-03  7.90168588E-04 -4.07328890E-03
 -3.61794198E-02  2.74824309E-01 -8.26494550E-02  2.54603951E-02  1.05072882E-01
 -5.90821308E-01 -9.57863958E-02 -1.40197740E-01 -1.89850350E-01 -8.30116104E-03
 -5.37618971E-03  1.44370912E-02  1.33324876E-03 -7.43649863E-03 -1.18953460E-03
 -1.02408820E-01  2.94027407E-01 -1.51076620E-02 -1.12691976E-02 -5.40856440E-03
  6.88854201E-02 -1.27457026E-01  3.16082943E-14 -1.52571401E-02  2.82035176E-02
 -8.72902527E-02 -6.63494562E-14  3.79388080E-01  3.56376732E-01 -5.03142378E-03
  1.55720490E-02  4.84835110E-02 -1.03610877E-15  3.39763138E-16  7.46979315E-02
  3.78707219E-01 -5.69980283E-01 -1.42784678E-15  2.88284792E-02  3.85134303E-02
  5.68631147E-03 -1.03018174E-01 -4.89686921E-02 -2.55908615E-01 -5.23947394E-01
  2.49754788E-01 -2.57979744E-02  4.82059058E-01  8.49973623E-01  8.29887018E-03
  5.31873404E-03 -1.87315098E-02 -2.22498439E-02 -1.66220112E-02  3.70833913E-03
  4.29930517E-02  2.55470259E-02 -3.81640052E-03  7.90168588E-04 -4.07328890E-03
 -3.22461021E-02  3.27370459E-01 -2.35373745E-14  5.41513626E-02 -2.94811018E-02
 -7.65743959E-01  4.42157512E-14  1.49131708E-01 -9.81024764E-02 -2.65206659E-02
  2.25060726E-02  1.58551945E-02  1.80442341E-15 -3.46534932E-18 -1.41667159E-02
 -2.66809742E-02  2.33866745E-01  6.25966735E-16  4.67155926E-03 -1.33123696E-02
 -8.19776437E-03 -8.79143081E-02  5.94638490E-02  1.16375026E-01 -3.57267870E-01
  2.64517317E-01 -2.03404972E-01 -3.04755996E-01  9.69308738E-01 -2.34797674E-02
  3.58948982E-03 -8.44299595E-03  4.52570654E-02  4.16394909E-02  1.39558921E-02
 -1.13811894E-01  7.25833000E-02  7.99306503E-03 -6.97762161E-03  7.02411187E-04
  3.77414193E-15 -7.64092004E-14  4.03368201E-01  1.23075869E-14 -2.10236857E-14
  1.76772138E-13 -1.14823907E+00  4.47041276E-14  8.38878065E-14  1.65490228E-15
 -5.41329336E-15 -9.21128417E-15 -4.79422125E-02 -3.38245857E-02  1.42958251E-15
 -5.38553942E-15  5.59804131E-14  2.01713615E-01  8.89243542E-15  9.37359007E-15
 -1.41437735E-13 -5.77757119E-01  6.16359059E-14 -5.69588458E-14 -1.87661038E-15
 -1.01119033E-15  6.29732183E-15  3.78683590E-02 -9.84824503E-03  4.47773004E-16
 -7.00464212E-03 -8.15976934E-02 -1.59134544E-01  1.69156536E-01 -3.61112380E-01
  2.75320640E-01  3.79567206E-01 -4.49189449E-01  9.87245523E-01 -1.63733991E-02
 -2.98572291E-02  2.19279032E-02 -3.39600945E-02  4.23478744E-02 -1.43585922E-02
 -1.05065425E-01  7.39340519E-02  8.02834168E-03  5.59968940E-03  2.70839882E-04
  8.19776437E-03  8.79143081E-02  5.94638490E-02 -1.16375026E-01  3.57267870E-01
 -2.64517317E-01 -2.03404972E-01  3.04755996E-01 -9.69308738E-01  2.34797674E-02
 -3.58948982E-03  8.44299595E-03  4.52570654E-02  4.16394909E-02 -1.39558921E-02
  1.13811894E-01 -7.25833000E-02  7.99306503E-03  6.97762161E-03 -7.02411187E-04
  3.94576819E-15 -2.89785949E-14 -3.44145105E-01 -6.28001153E-15  2.42655132E-14
  4.93489271E-14  8.77546790E-01  7.56587797E-14 -4.97556732E-14  4.37319582E-15
 -1.94147017E-15 -4.83985818E-15 -1.57586520E-03 -2.76194331E-02  1.02422280E-15
 -1.90676902E-15 -1.24607644E-14 -8.09647349E-04 -1.11817897E-15 -7.18795646E-16
  7.00464212E-03  8.15976934E-02 -1.59134544E-01 -1.69156536E-01  3.61112380E-01
 -2.75320640E-01  3.79567206E-01  4.49189449E-01 -9.87245523E-01  1.63733991E-02
  2.98572291E-02 -2.19279032E-02 -3.39600945E-02  4.23478744E-02  1.43585922E-02
  1.05065425E-01 -7.39340519E-02  8.02834168E-03 -5.59968940E-03 -2.70839882E-04
 -6.11928432E-16  3.72556984E-14 -5.62854736E-01  3.06429421E-15 -1.51384331E-14
 -7.89483305E-14  1.46584444E+00  8.00649654E-14  4.97787372E-14 -6.89392695E-15
  2.78279639E-15  6.57228088E-15 -7.70803369E-03 -5.19744901E-02 -7.95091233E-15
  2.71061603E-14 -1.06171293E-15 -1.96749467E-03 -1.41576234E-15  2.07858767E-15
 -4.32086175E-03 -5.52874703E-02 -3.24281255E-01 -3.85917170E-01 -1.76338754E-01
  2.43789806E-01  8.56076581E-01  9.95456755E-01  5.33340881E-01 -3.30859344E-03
 -5.18335426E-02  4.33669834E-02  1.23296778E-02  1.80397588E-02  4.34370194E-03
 -6.21911327E-02  7.28799610E-02  6.01019537E-03 -2.78287839E-03  4.03792056E-04
 -3.90136348E-15  1.57047059E-13 -1.61461250E-01  2.49851492E-14  7.18275991E-14
 -8.51888934E-13  3.48476565E-01 -9.06799987E-14 -4.71399401E-13 -2.01361045E-14
  1.40047553E-14  1.94293688E-14 -8.44815970E-03  2.34160972E-02 -3.13292968E-15
  8.08147848E-15 -2.70358574E-13  3.19989725E-01  9.68004907E-14 -8.54272045E-14
  1.26141156E-12 -8.12505151E-01 -1.67293952E-13  5.70353014E-13  1.17322381E-14
 -2.34895693E-14 -1.25983632E-14  3.50853733E-02 -2.90221696E-02  5.77044138E-15
 -6.62715680E-03 -6.23194349E-02  2.54381323E-01 -3.49160752E-01 -7.14979968E-02
  1.54766143E-01 -7.26691333E-01  9.02340013E-01  1.31184590E-01 -2.36360836E-02
  3.45301634E-02 -3.44409612E-02 -4.34782390E-02  1.05723776E-02 -4.56028836E-03
 -9.58228579E-02  3.16480279E-02  5.68566503E-03  6.06701230E-03 -3.51385914E-04
  4.32086175E-03  5.52874703E-02 -3.24281255E-01  3.85917170E-01  1.76338754E-01
 -2.43789806E-01  8.56076581E-01 -9.95456755E-01 -5.33340881E-01  3.30859344E-03
  5.18335426E-02 -4.33669834E-02  1.23296778E-02  1.80397588E-02 -4.34370194E-03
  6.21911327E-02 -7.28799610E-02  6.01019537E-03  2.78287839E-03 -4.03792056E-04
 -7.54409439E-15  1.79282120E-13 -5.03831902E-01 -1.23933810E-13 -1.97040601E-14
 -1.03123230E-12  1.39871210E+00  3.93913050E-13  3.01569007E-13 -6.38026231E-15
 -1.04225627E-14  2.45655744E-14  5.05414716E-03 -5.46373802E-02  8.92750560E-15
  3.00333330E-14 -1.01988556E-13 -3.09984008E-03  1.15666681E-15 -6.10301127E-16
  6.62715680E-03  6.23194349E-02  2.54381323E-01  3.49160752E-01  7.14979968E-02
 -1.54766143E-01 -7.26691333E-01 -9.02340013E-01 -1.31184590E-01  2.36360836E-02
 -3.45301634E-02  3.44409612E-02 -4.34782390E-02  1.05723776E-02  4.56028836E-03
  9.58228579E-02 -3.16480279E-02  5.68566503E-03 -6.06701230E-03  3.51385914E-04
  3.33775643E-15 -1.53375105E-13  1.45543037E-01 -1.83651723E-13  3.48501893E-14
  9.91559860E-13 -4.84971715E-01  5.57434877E-13 -4.81591311E-13  3.31816195E-15
  8.25903951E-15 -1.19362191E-14  1.62713328E-02  2.09815631E-02  3.19995713E-15
 -7.79278323E-15  2.22579552E-13  9.32937871E-04  3.15710641E-15 -3.98177361E-15
 -6.03014636E-03 -4.85483174E-02  3.66210755E-02  1.99588713E-01  1.40655918E-01
  7.43743264E-01  1.80110537E-01 -9.31434505E-01 -4.90898363E-01 -1.17748777E-02
  2.33359412E-02 -4.02978906E-03  1.86499933E-03 -1.13035394E-02 -1.74225302E-02
 -2.24336825E-03  2.71945440E-01  7.03330335E-03 -5.75543872E-03 -2.40114548E-03
  1.39149469E-02 -9.34334321E-02  1.14590980E-13  3.72548683E-01  1.96594269E-01
 -2.42769597E-01 -1.23141326E-13 -5.67193960E-01 -7.03626229E-01 -4.21475948E-02
  6.22698409E-02 -1.98914887E-02  6.19693254E-17  6.29518950E-15  1.99478365E-02
 -1.25791296E-02  5.93891460E-02 -1.19680835E-13  4.10860328E-01 -2.29168374E-01
  3.37376058E-01  1.79956643E-13 -6.22426677E-01  7.43589536E-01  4.40635245E-02
 -5.68806310E-02  1.13399327E-02 -1.35298536E-14 -7.68961241E-15  2.22739928E-02
  3.96108819E-03  6.37089733E-02 -2.41935013E-02  1.80687191E-01 -1.59917361E-01
 -7.78754233E-01 -1.83669392E-01 -8.97399669E-01  5.26425993E-01  8.00062768E-03
 -2.16473800E-02  5.73864792E-03  4.16735827E-03  1.52621031E-02 -1.72452999E-02
 -5.61434519E-03 -2.52053307E-01 -5.18306645E-03 -5.42625808E-03  1.66466216E-03
 -6.03014636E-03 -4.85483174E-02 -3.66210755E-02  1.99588713E-01  1.40655918E-01
  7.43743264E-01 -1.80110537E-01 -9.31434505E-01 -4.90898363E-01 -1.17748777E-02
  2.33359412E-02 -4.02978906E-03 -1.86499933E-03  1.13035394E-02 -1.74225302E-02
 -2.24336825E-03  2.71945440E-01 -7.03330335E-03 -5.75543872E-03 -2.40114548E-03
 -6.85479704E-03  1.31916946E-01  1.35214853E-13 -5.41118717E-01  2.88504407E-01
 -1.03395024E+00 -1.43193807E-13  1.85322692E+00 -5.28010208E-01  4.33722889E-02
 -6.86009113E-02  8.45272617E-03 -4.37417248E-15 -6.88290089E-15  1.72967974E-03
 -5.57258197E-02 -1.29511130E-01  7.75266157E-16 -2.77666047E-03 -3.28547926E-03
  3.96108819E-03  6.37089733E-02  2.41935013E-02  1.80687191E-01 -1.59917361E-01
 -7.78754233E-01  1.83669392E-01 -8.97399669E-01  5.26425993E-01  8.00062768E-03
 -2.16473800E-02  5.73864792E-03 -4.16735827E-03 -1.52621031E-02 -1.72452999E-02
 -5.61434519E-03 -2.52053307E-01  5.18306645E-03 -5.42625808E-03  1.66466216E-03
  9.98258413E-03 -1.22733973E-01 -3.89937893E-14 -5.35208000E-01 -2.96901896E-01
  9.97988340E-01 -7.94977510E-14  1.83587914E+00  5.58429261E-01 -4.31559008E-02
  7.05221778E-02 -4.33123684E-03 -1.12311387E-14  1.44165663E-14 -7.20287813E-03
  8.32328932E-02  9.21129591E-02  5.83255432E-16 -4.85189486E-03  6.37251625E-03
 -2.85017101E-02 -2.51667735E-01 -1.61518847E-01 -8.52554400E-03  1.57544406E-01
  9.18227214E-01  3.30830602E-01  2.43633335E-02 -5.24603097E-01 -6.00541963E-02
 -4.40018936E-02  2.49778674E-02  1.36064482E-01 -2.45041285E-02 -1.19835291E-04
 -3.85224321E-01  3.43411396E-01  3.26191508E-02 -2.65100906E-02 -6.10398654E-04
  3.83832042E-15 -2.78028900E-14 -4.04493110E-01  4.00343970E-14  7.52804556E-15
  1.03142038E-13  1.08593618E+00 -6.74508797E-14 -3.66706603E-14  5.55357258E-15
  6.83492347E-15 -1.20024009E-14 -4.22559089E-02  4.68889657E-02  4.90866553E-15
 -1.03377082E-15  7.56703209E-14 -3.94927580E-01  3.74318631E-14 -1.82693489E-14
 -2.75940797E-13  8.33280972E-01 -9.03151910E-14 -1.87448962E-14  4.10982474E-15
  4.86929316E-15  7.94133858E-15  3.50472391E-02  4.25985381E-02  4.96482384E-17
 -2.62594218E-02 -2.65001766E-01 -2.13742464E-01  6.19580937E-02  8.74399621E-02
  9.36874896E-01  4.73915266E-01 -1.66320717E-01 -1.72826226E-01 -5.83966310E-02
 -5.04791380E-02  3.17224027E-02 -1.32248217E-01 -1.61315115E-02  1.68199783E-03
 -3.72036819E-01  3.48535281E-01  3.22846875E-02  2.55391822E-02  4.13721414E-04
  2.85017101E-02  2.51667735E-01 -1.61518847E-01  8.52554400E-03 -1.57544406E-01
 -9.18227214E-01  3.30830602E-01 -2.43633335E-02  5.24603097E-01  6.00541963E-02
  4.40018936E-02 -2.49778674E-02  1.36064482E-01 -2.45041285E-02  1.19835291E-04
  3.85224321E-01 -3.43411396E-01  3.26191508E-02  2.65100906E-02  6.10398654E-04
  6.01186157E-18 -2.30768734E-14 -3.60195748E-02 -8.33193537E-15  1.22387166E-14
  7.72241450E-14 -4.88986088E-02  2.00997564E-14 -1.84644064E-14  1.05167521E-14
 -1.74165719E-16 -9.15142443E-15 -7.08131931E-02 -1.51055981E-02 -5.99162102E-15
 -2.04581792E-14  8.00668255E-15 -5.22195879E-03 -3.90797930E-16 -6.06696231E-15
  2.62594218E-02  2.65001766E-01 -2.13742464E-01 -6.19580937E-02 -8.74399621E-02
 -9.36874896E-01  4.73915266E-01  1.66320717E-01  1.72826226E-01  5.83966310E-02
  5.04791380E-02 -3.17224027E-02 -1.32248217E-01 -1.61315115E-02 -1.68199783E-03
  3.72036819E-01 -3.48535281E-01  3.22846875E-02 -2.55391822E-02 -4.13721414E-04
  3.28081029E-15  4.85846157E-14 -1.78525176E-01  1.11338037E-14 -9.15226821E-15
 -1.80504950E-13  4.53562936E-01 -4.07812605E-14  9.15103350E-14 -4.24665666E-15
  5.46264522E-15  3.18776453E-15  7.05795938E-02 -3.05280118E-02 -3.52674152E-15
  2.24615066E-14 -3.43601432E-14 -5.27685934E-03 -1.04074130E-15  5.23438689E-15
  7.21711704E-03  2.15662673E-02 -2.62747528E-01 -8.38953592E-02 -5.19319237E-02
  1.63894394E+00  1.95621952E+00 -4.95307273E-01  2.13524892E-01  1.13200052E-01
  4.93498871E-03 -4.20484502E-02 -4.87187828E-02  2.20017914E-02 -1.02415168E-02
  2.60942431E-01  5.28072184E-01 -3.74031254E-03  5.76984032E-03  3.84349507E-03
  2.63568233E-03  1.47455304E-01  2.01906267E-12  5.60725270E-02  3.31616216E-02
 -1.85371332E+00  8.84906556E-14  8.59220252E-02 -8.77435393E-01 -5.78129666E-02
  1.75223963E-02  5.10159308E-02 -2.59355050E-13  7.91952187E-13 -2.05251567E-02
  4.40769140E-04 -1.44002165E-01 -2.20175039E-12  6.84726181E-02 -3.07669321E-02
  1.82830849E+00  2.70561003E-13  7.75126099E-02  8.73393821E-01  4.99279350E-02
 -1.65147685E-02 -4.35949227E-02 -2.26466383E-13 -7.53679555E-13 -9.56941604E-03
 -7.53556076E-03 -2.49744629E-02  2.65706095E-01 -8.42973434E-02  5.57157990E-02
 -1.63560145E+00 -1.96657494E+00 -4.95165036E-01 -2.30202224E-01 -1.12190058E-01
 -4.29898616E-03  3.90586030E-02 -4.73906527E-02 -2.21247768E-02 -1.31196235E-02
 -2.62095992E-01 -5.38067365E-01  3.60473509E-03  5.59271066E-03 -4.30072009E-03
  7.21711704E-03  2.15662673E-02  2.62747528E-01 -8.38953592E-02 -5.19319237E-02
  1.63894394E+00 -1.95621952E+00 -4.95307273E-01  2.13524892E-01  1.13200052E-01
  4.93498871E-03 -4.20484502E-02  4.87187828E-02 -2.20017914E-02 -1.02415168E-02
  2.60942431E-01  5.28072184E-01  3.74031254E-03  5.76984032E-03  3.84349507E-03
  3.64461146E-02  3.40995829E-01  1.77407525E-12 -3.11952003E-01 -3.65091629E-01
 -3.35407354E+00  1.70039830E-12  1.66026124E+00  2.30294647E+00 -7.39303451E-02
 -1.24077195E-02  1.07451234E-01 -3.16389776E-13 -8.11094840E-13  5.56358455E-02
  3.18850022E-01 -1.33920117E+00  1.61937565E-14  3.86164273E-02  5.55134437E-02
 -7.53556076E-03 -2.49744629E-02 -2.65706095E-01 -8.42973434E-02  5.57157990E-02
 -1.63560145E+00  1.96657494E+00 -4.95165036E-01 -2.30202224E-01 -1.12190058E-01
 -4.29898616E-03  3.90586030E-02  4.73906527E-02  2.21247768E-02 -1.31196235E-02
 -2.62095992E-01 -5.38067365E-01 -3.60473509E-03  5.59271066E-03 -4.30072009E-03
 -3.78549993E-02 -3.60278105E-01 -1.74664849E-12 -3.10653519E-01  3.71010449E-01
  3.40877722E+00 -1.87965947E-12  1.65238766E+00 -2.31675160E+00  7.21856657E-02
  9.49362707E-03 -1.08723364E-01 -3.19975095E-13  8.11914280E-13  6.07827038E-02
 -3.34213318E-01  1.34296990E+00 -2.23222111E-14  3.96612713E-02 -5.62825570E-02
  5.40815004E-02 -2.29412840E-02  4.41169656E-01 -2.58886641E-01  2.26218491E-02
 -9.93239906E-01 -1.97947826E+00  1.57864706E+00 -8.46383488E-02  6.38518498E-02
 -2.00538132E-02 -2.46643025E-02 -5.32115147E-02 -9.59971694E-04  5.83415937E-04
  2.67752821E-01 -1.57214014E+00 -6.70779111E-02  5.08860210E-02 -5.70360086E-04
  3.04368797E-14  1.58386384E-12 -1.27165672E-01  8.05312259E-13  5.45662139E-13
 -2.55900408E-11  1.29982901E-02  1.16811933E-12 -1.25090743E-11 -9.62138874E-13
  2.25005641E-13  8.52177896E-13  1.55833867E-02 -4.95696590E-02 -3.72302823E-13
 -3.26049294E-15 -2.31634535E-12  1.37083567E-01  1.11856694E-12 -4.25331567E-13
  2.85656174E-11 -3.29438439E-02  1.39761963E-12  1.35753762E-11  7.71428982E-13
 -2.73926927E-13 -6.69330614E-13  1.32667185E-02  4.71966841E-02 -1.07182885E-13
 -5.41087901E-02  2.19335773E-02 -4.42251256E-01 -2.58351855E-01 -2.09711071E-02
  9.89571501E-01  1.98017478E+00  1.57747147E+00  9.36905033E-02 -6.44511550E-02
  2.03707889E-02  2.49355241E-02 -5.32913504E-02  1.46655394E-03  5.29527438E-05
 -2.69526632E-01  1.57341802E+00  6.73658216E-02  5.06609108E-02  3.72200202E-04
 -5.40815004E-02  2.29412840E-02  4.41169656E-01  2.58886641E-01 -2.26218491E-02
  9.93239906E-01 -1.97947826E+00 -1.57864706E+00  8.46383488E-02 -6.38518498E-02
  2.00538132E-02  2.46643025E-02 -5.32115147E-02 -9.59971695E-04 -5.83415937E-04
 -2.67752821E-01  1.57214014E+00 -6.70779111E-02 -5.08860210E-02  5.70360086E-04
  5.50964660E-13  5.19779910E-12 -9.61950733E-02 -4.77583728E-12 -5.55384425E-12
 -5.15468171E-11 -1.54426256E-01  2.58917387E-11  3.45701850E-11 -1.16228609E-12
 -2.60203561E-13  1.75251341E-12  1.98024282E-02  5.24076312E-02  8.62922574E-13
  5.00600960E-12 -2.04646470E-11 -9.98350917E-04  6.06012428E-13  8.47222449E-13
  5.41087901E-02 -2.19335773E-02 -4.42251256E-01  2.58351855E-01  2.09711071E-02
 -9.89571501E-01  1.98017478E+00 -1.57747147E+00 -9.36905034E-02  6.44511550E-02
 -2.03707889E-02 -2.49355241E-02 -5.32913503E-02  1.46655394E-03 -5.29527442E-05
  2.69526632E-01 -1.57341802E+00  6.73658216E-02 -5.06609108E-02 -3.72200202E-04
 -6.67032047E-13 -5.45771207E-12  9.50335472E-02 -5.45238410E-12  6.18054324E-12
  5.32837409E-11  1.62716136E-01  2.79195969E-11 -3.78286306E-11  1.14673290E-12
  1.31863025E-13 -1.77494174E-12  1.98273687E-02 -5.21986144E-02  1.04639725E-12
 -5.62377133E-12  2.28961415E-11  1.22048862E-03  6.94044472E-13 -9.75185811E-13
  3.35715943E-02 -1.04919404E-01  2.61310530E-01 -2.48167517E-01 -1.21183070E-01
 -3.55865283E-01 -1.41651646E+00  8.18951579E-01  1.49644223E-01  1.17130449E-02
  4.28024188E-02 -5.62348963E-02 -7.35318805E-02 -2.55357861E-03  8.19992143E-03
  2.12936469E-01 -1.15228546E+00 -5.31381170E-02  3.72090765E-02 -8.38982973E-03
 -7.21396153E-03 -3.49745433E-01  2.55396819E-13 -8.54413833E-02 -9.92515648E-03
  1.57331129E+00 -5.13702303E-13 -8.10225649E-02  6.48555999E-01 -2.87048568E-02
 -3.30183132E-02  4.02713710E-02 -2.59252306E-14  3.82253195E-14 -4.07591503E-02
 -4.68708293E-03 -3.23940793E-01 -2.31746568E-13  3.45196053E-02  5.00485792E-02
  1.41649263E+00  5.93239701E-13  2.77807582E-01  3.80197899E-01 -3.01638232E-02
 -2.45189017E-02  2.82165700E-02 -9.06456113E-15 -2.70134512E-14  4.06649341E-02
  3.26608025E-02 -1.16552220E-01  2.17488823E-01  2.78998252E-01 -1.31167283E-01
 -2.62054938E-01 -1.20667794E+00 -9.60380062E-01  1.38336706E-01  1.21991798E-02
  3.71991618E-02 -5.16734770E-02  7.19260915E-02 -5.44885565E-03 -8.94075333E-03
  2.08369048E-01 -1.11624902E+00 -5.09396298E-02 -3.71883842E-02 -8.31070454E-03
  3.35715943E-02 -1.04919404E-01 -2.61310530E-01 -2.48167517E-01 -1.21183070E-01
 -3.55865283E-01  1.41651646E+00  8.18951579E-01  1.49644223E-01  1.17130449E-02
  4.28024188E-02 -5.62348963E-02  7.35318805E-02  2.55357861E-03  8.19992143E-03
  2.12936469E-01 -1.15228546E+00  5.31381170E-02  3.72090765E-02 -8.38982973E-03
 -4.03832307E-02  6.12635313E-02  5.72875620E-14  3.17095277E-01  3.05141991E-01
  2.76530662E-01  4.59646991E-13 -9.70900002E-01 -1.55214841E+00  1.27300814E-02
 -4.07044913E-02  2.41127483E-03 -3.06504975E-14 -5.99612794E-14 -5.22143695E-02
 -1.77848147E-01  1.20555072E+00  7.72665191E-15 -3.61145005E-02 -6.03025570E-02
  3.26608025E-02 -1.16552220E-01 -2.17488823E-01  2.78998252E-01 -1.31167283E-01
 -2.62054938E-01  1.20667794E+00 -9.60380062E-01  1.38336706E-01  1.21991798E-02
  3.71991618E-02 -5.16734770E-02 -7.19260915E-02  5.44885565E-03 -8.94075333E-03
  2.08369048E-01 -1.11624902E+00  5.09396298E-02 -3.71883842E-02 -8.31070454E-03
 -4.54390911E-02  7.77664849E-02  6.94806490E-14 -3.68891758E-01  3.04141610E-01
  2.40080802E-01 -6.60508245E-13  1.20927633E+00 -1.51417385E+00  1.43435333E-02
 -3.41603265E-02 -1.01882908E-02 -1.85387143E-14  5.49621724E-14  5.74116179E-02
 -2.11336880E-01  1.30626594E+00 -1.26333633E-16  4.06888497E-02 -6.60366575E-02
 -3.19241679E-03 -1.28197400E-02  4.31187193E-02  1.36847787E-02 -3.70943266E-01
 -1.14173984E-01 -2.42045544E-01  4.95297155E-02  1.67762381E+00 -7.24057539E-03
 -4.15687487E-03 -1.85864843E-03  1.43630682E-02  5.07504430E-02 -1.02895487E-02
 -4.99727098E-02 -7.23303410E-02  3.75175715E-04 -2.14819767E-03  5.43097086E-03
 -4.12729549E-15  8.55404593E-14  4.44402001E-01 -4.31562938E-13 -2.34293473E-13
 -3.61387896E-13 -1.96839942E+00  1.70908376E-12  1.02928096E-12  9.01446777E-15
 -8.04344079E-14  7.01075181E-14  1.20110888E-02 -4.73272885E-02 -2.08850054E-15
  8.46199114E-15  1.81598481E-13 -5.30736152E-01 -4.99681384E-13  2.48624359E-13
 -7.60071625E-13  2.17322500E+00  1.61452522E-12 -1.42323991E-12  7.43193979E-15
  9.48835791E-14 -7.90373311E-14  8.60263117E-03  5.22182508E-02 -3.19992045E-14
 -1.99351673E-03 -7.61005080E-03 -8.78050205E-02 -2.21963592E-03  4.13287270E-01
  1.89904377E-01  3.51987949E-01  8.75291734E-02 -1.79308587E+00 -1.50354307E-03
 -4.11303381E-03  8.82359085E-03 -6.80023342E-03 -5.91778871E-02 -1.28170661E-02
 -7.69021261E-03  1.85092650E-01  7.57829933E-03  4.14902542E-03 -4.90215133E-03
  3.19241679E-03  1.28197400E-02  4.31187193E-02 -1.36847787E-02  3.70943266E-01
  1.14173984E-01 -2.42045544E-01 -4.95297155E-02 -1.67762381E+00  7.24057539E-03
  4.15687487E-03  1.85864843E-03  1.43630682E-02  5.07504430E-02  1.02895487E-02
  4.99727098E-02  7.23303410E-02  3.75175715E-04  2.14819767E-03 -5.43097086E-03
  4.74329351E-14 -2.11338013E-14 -3.73992291E-01 -4.78470117E-13 -2.48365032E-13
 -5.59836971E-13  1.68346274E+00  2.12087638E-12  8.28142600E-13 -4.53377663E-14
 -2.96038728E-14  1.13790302E-13 -1.40122447E-02 -3.07201362E-02  6.17459049E-14
  3.31805482E-13 -1.35476125E-12  7.97117267E-03  5.35062386E-14  6.74884088E-14
  1.99351673E-03  7.61005080E-03 -8.78050205E-02  2.21963592E-03 -4.13287270E-01
 -1.89904377E-01  3.51987949E-01 -8.75291734E-02  1.79308587E+00  1.50354307E-03
  4.11303381E-03 -8.82359085E-03 -6.80023342E-03 -5.91778871E-02  1.28170661E-02
  7.69021261E-03 -1.85092650E-01  7.57829933E-03 -4.14902541E-03  4.90215133E-03
 -2.31688692E-14 -6.23730641E-15  3.92537052E-01 -2.65054721E-13  6.68178106E-14
  3.74131017E-13 -1.73155038E+00  1.40547558E-12  1.59851579E-13  4.03628947E-14
  5.19142531E-14 -1.16392877E-13 -4.43386803E-04  2.74105934E-02  4.52831161E-14
 -2.56692689E-13  5.93793700E-13 -8.34441951E-03  3.15605319E-14 -3.21550862E-14
  1.36219947E-02 -2.58199676E-02  3.04316519E-01  2.15729282E-01 -1.42713041E-02
 -1.22885438E-01 -1.21946840E+00 -9.13225482E-01  1.71079102E-01  1.47491460E-02
  3.09393090E-02 -3.63021178E-02 -2.65902071E-02  1.19771908E-02 -6.30168910E-04
  9.01535438E-02 -3.40079725E-01 -2.07464891E-02  9.76284837E-03  4.25833332E-03
 -4.36244550E-03 -1.13503928E-02 -4.77241258E-13 -4.01822840E-01 -2.30129014E-01
  2.38618230E-01  2.28151833E-12  1.54052405E+00  1.23749457E+00  1.16981715E-02
 -7.79410262E-02  6.28446257E-02 -1.82240752E-14  7.50484008E-14 -7.20633558E-03
  4.45694604E-03  8.34941624E-02  5.59422105E-13 -4.38112695E-01  2.51578368E-01
 -5.28896108E-01 -2.45772666E-12  1.55162170E+00 -1.33793027E+00 -1.19372245E-02
  7.64391339E-02 -5.50658727E-02 -1.07486559E-14 -7.53014671E-14 -1.53744625E-02
 -1.68397388E-02  3.11495142E-02 -3.49640486E-01  1.87054168E-01  5.11694806E-02
  1.85054999E-01  1.41768716E+00 -7.95513834E-01 -2.25042736E-01 -1.00974628E-02
 -3.94895227E-02  4.03138033E-02 -3.97735567E-02 -1.40612816E-02 -8.49774321E-04
 -1.13776578E-01  4.96544689E-01  2.68191063E-02  1.55890636E-02 -2.33535853E-03
  1.36219947E-02 -2.58199676E-02 -3.04316519E-01  2.15729282E-01 -1.42713041E-02
 -1.22885438E-01  1.21946840E+00 -9.13225482E-01  1.71079102E-01  1.47491460E-02
  3.09393090E-02 -3.63021178E-02  2.65902071E-02 -1.19771908E-02 -6.30168910E-04
  9.01535438E-02 -3.40079725E-01  2.07464891E-02  9.76284837E-03  4.25833332E-03
  2.71521684E-02 -9.11214005E-02  3.91563854E-13 -3.34938051E-01 -9.35744100E-02
  1.49907024E-01 -1.59071805E-12  1.51862005E+00  2.13324166E-03 -2.66688591E-02
 -3.55128907E-02  8.58000123E-02  5.94653126E-15  4.98593924E-15  3.99939458E-02
  2.06210185E-01 -7.67979949E-01 -1.06503593E-14  3.62413226E-02  4.07580564E-02
 -1.68397388E-02  3.11495142E-02  3.49640486E-01  1.87054168E-01  5.11694806E-02
  1.85054999E-01 -1.41768716E+00 -7.95513834E-01 -2.25042736E-01 -1.00974628E-02
 -3.94895227E-02  4.03138033E-02  3.97735567E-02  1.40612816E-02 -8.49774321E-04
 -1.13776578E-01  4.96544689E-01 -2.68191063E-02  1.55890636E-02 -2.33535853E-03
 -2.35017813E-02  5.64450090E-02 -4.11708677E-13 -2.85454174E-01  4.71436697E-02
 -1.15076179E-01  1.66162369E-12  1.34930383E+00  2.21406225E-01  2.13575148E-02
  3.74774681E-02 -8.45846645E-02 -3.89944795E-15 -5.96931156E-15  3.91526565E-02
 -2.00321092E-01  5.81323365E-01  1.07537677E-14  3.17416052E-02 -3.22658265E-02
  1.58493979E-02 -4.87066320E-01  2.16359361E-01 -1.83400850E-01  8.78862692E-02
  7.68484397E-01 -7.41188178E-01  8.82013905E-01 -7.44139559E-02  1.56583988E-02
 -2.39287091E-02 -5.51329428E-02 -7.23414373E-02  1.33300243E-02 -2.70076800E-02
  9.08417680E-02 -1.02734090E+00 -4.08243880E-02  4.56939676E-02  3.52041678E-03
 -2.02033415E-02 -4.21412678E-01  1.63096529E-14  2.16125651E-01  1.68254065E-01
  1.61495010E+00 -1.59375663E-14 -1.01063185E+00  1.83606020E-01 -4.51819593E-02
 -5.08251393E-03 -1.68718640E-02 -6.51101046E-15  1.06664171E-14 -5.39387832E-03
 -1.51711446E-02 -6.59677784E-02 -1.72423143E-14  9.89007919E-02 -1.83402290E-01
 -7.93402123E-01  4.20644899E-14 -5.60193446E-01  2.67961031E-01 -2.20943593E-02
 -4.46023752E-02  1.77789021E-02 -5.08093122E-15 -7.58413065E-15 -4.44127518E-04
 -2.19710817E-03 -1.21021832E-01 -6.62490572E-02  3.51224578E-02 -9.00673783E-03
  3.53382333E-01  2.16658495E-01  2.84841243E-01  1.11282603E-01  1.66240725E-02
  9.20941567E-03 -5.04104811E-02  4.61842664E-02  1.58960203E-03  1.92575801E-02
  9.92214021E-02  1.90801391E-03 -9.56041966E-03 -3.03857778E-03  6.84203096E-03
  1.58493979E-02 -4.87066320E-01 -2.16359361E-01 -1.83400850E-01  8.78862692E-02
  7.68484397E-01  7.41188178E-01  8.82013905E-01 -7.44139559E-02  1.56583988E-02
 -2.39287091E-02 -5.51329428E-02  7.23414373E-02 -1.33300243E-02 -2.70076800E-02
  9.08417680E-02 -1.02734090E+00  4.08243880E-02  4.56939676E-02  3.52041678E-03
  3.07692493E-02 -5.92917817E-01 -7.85899543E-15 -1.54198898E-01 -5.50454016E-01
  1.58924763E+00  1.12583940E-13  3.04039736E-01  1.38389024E+00 -8.53167603E-02
 -9.10969824E-03  6.33295316E-02 -9.16758168E-15 -9.96111952E-15  1.64693819E-01
  3.56529273E-01 -1.59968218E+00  3.05719929E-15  6.59199025E-02  9.53237263E-02
 -2.19710817E-03 -1.21021832E-01  6.62490572E-02  3.51224578E-02 -9.00673783E-03
  3.53382333E-01 -2.16658495E-01  2.84841243E-01  1.11282603E-01  1.66240725E-02
  9.20941567E-03 -5.04104811E-02 -4.61842664E-02 -1.58960203E-03  1.92575801E-02
  9.92214021E-02  1.90801391E-03  9.56041966E-03 -3.03857778E-03  6.84203096E-03
  9.67910874E-03 -1.32348284E-01  3.18933988E-14  1.66364107E-01  4.06119925E-02
 -1.11915048E-01 -1.52625285E-13 -2.53559500E-01 -2.66462154E-01 -7.01854568E-02
 -2.40530516E-03  6.07340472E-02 -6.03630145E-15  8.20670145E-15 -1.11065923E-01
  2.71582265E-01 -2.74710724E-01 -2.06175027E-15 -9.50088503E-03  3.58659103E-02
 -6.70321919E-03 -2.61424770E-03 -1.36297382E-01  1.54674141E-02 -2.92873516E-02
  1.42597343E-01  4.39980242E-01 -5.32981468E-01  1.27154424E-01  1.86990315E-02
  1.23552729E-02 -4.20942598E-02 -2.76853800E-02 -3.62480007E-03 -1.05697013E-02
  8.06621180E-02  2.84075099E-01  8.47179372E-04 -1.03298498E-02  6.52684088E-03
 -8.91459288E-03  4.65541372E-02 -1.35446788E-14 -1.64011340E-01 -2.17642628E-01
 -1.24579402E+00 -3.38343933E-14  8.41774835E-01  1.97874395E-01 -1.90244606E-02
 -4.84606613E-02  3.21570592E-02  6.33577455E-15 -1.33517875E-14 -8.89925704E-04
 -1.27566132E-02 -3.98042480E-01 -2.35114897E-14 -2.40963254E-01  2.43542203E-01
  1.73441579E+00  1.31553045E-13  1.15113050E+00  6.68101217E-02 -5.13771005E-02
  2.55366601E-03 -1.21013475E-02  6.27973329E-15  1.46367767E-14  1.33534919E-02
  1.56436834E-02 -4.80310755E-01  2.33347398E-01  1.68400534E-01  9.73680142E-02
  7.65896290E-01 -7.68053238E-01 -9.30945994E-01 -1.32420904E-01  1.67670095E-02
 -2.97003830E-02 -4.69577812E-02  6.24335102E-02  1.16938109E-02  2.06644243E-02
  6.55735210E-02 -1.03153787E+00 -3.89666794E-02 -4.50017054E-02  1.52921873E-03
 -6.70321919E-03 -2.61424770E-03  1.36297382E-01  1.54674141E-02 -2.92873516E-02
  1.42597343E-01 -4.39980242E-01 -5.32981468E-01  1.27154424E-01  1.86990315E-02
  1.23552729E-02 -4.20942598E-02  2.76853800E-02  3.62480007E-03 -1.05697013E-02
  8.06621180E-02  2.84075099E-01 -8.47179372E-04 -1.03298498E-02  6.52684088E-03
  3.85090194E-04  3.14895434E-04  9.04371900E-15 -1.32530670E-01  1.88353273E-01
 -4.75146561E-01 -8.92642088E-14  1.84894091E-01 -6.44525433E-01 -5.55308740E-02
 -1.12276526E-03  4.77400339E-02  6.35852359E-15  1.11128823E-14  6.70505202E-02
  1.76988662E-01  1.31330515E-01 -3.68838975E-15 -7.98360299E-03  1.17170515E-02
  1.56436834E-02 -4.80310755E-01 -2.33347398E-01  1.68400534E-01  9.73680142E-02
  7.65896290E-01  7.68053238E-01 -9.30945994E-01 -1.32420904E-01  1.67670095E-02
 -2.97003830E-02 -4.69577812E-02 -6.24335102E-02 -1.16938109E-02  2.06644243E-02
  6.55735210E-02 -1.03153787E+00  3.89666794E-02 -4.50017054E-02  1.52921873E-03
  2.87455981E-02 -6.02590284E-01  5.79446165E-15  1.25649245E-01 -5.80522247E-01
  1.68303699E+00  4.71089011E-14 -3.11774970E-01  1.55555110E+00 -7.36259851E-02
 -1.12187677E-02  4.96996445E-02  9.81362170E-15 -1.05912235E-14 -1.36341942E-01
  2.82463338E-01 -1.62200476E+00  1.84586697E-15 -6.59882385E-02  8.94445565E-02
  2.51023280E-02 -4.48955979E-01  2.80309216E-01 -3.60677211E-01  9.00144315E-03
  1.34925111E+00 -8.68310209E-01  8.67401619E-01  1.31228192E-02  3.88608878E-02
  7.45111254E-03 -5.48579889E-02 -7.52237993E-02 -1.11058393E-03  1.27526247E-02
  1.49239432E-01 -1.25029462E+00 -7.12183453E-02  4.53372881E-02  1.68810014E-03
 -2.85676235E-15  3.17145680E-15 -1.88980480E-01 -2.73318120E-14 -2.95458504E-15
  5.42664639E-14  2.31525726E-01 -2.16208941E-15  9.07049149E-14  6.41918020E-16
 -6.71473222E-15  5.93319482E-15  2.58762299E-02 -1.65220080E-02 -2.20344467E-15
  5.49661584E-15 -9.19644771E-14 -2.21194787E-01 -9.97161148E-15 -2.63143349E-14
  3.21622675E-13  3.29743917E-01  1.04525716E-13  7.45897250E-14 -4.84362574E-15
  8.83541758E-15  6.63715027E-15 -2.68517560E-02 -1.38738197E-02  6.06603824E-15
  2.55548564E-02 -4.51688934E-01  2.71443756E-01  3.60410377E-01  2.54787693E-02
  1.36551303E+00 -8.31210548E-01 -8.59999822E-01 -5.95053986E-02  3.88908478E-02
  7.48338339E-03 -5.40427001E-02  7.62097793E-02 -4.14914036E-03 -1.30657905E-02
  1.53792156E-01 -1.23571165E+00 -7.07467889E-02 -4.53978935E-02  1.67304663E-03
 -2.51023280E-02  4.48955979E-01  2.80309216E-01  3.60677211E-01 -9.00144315E-03
 -1.34925111E+00 -8.68310209E-01 -8.67401619E-01 -1.31228192E-02 -3.88608878E-02
 -7.45111254E-03  5.48579889E-02 -7.52237993E-02 -1.11058393E-03 -1.27526247E-02
 -1.49239432E-01  1.25029462E+00 -7.12183453E-02 -4.53372881E-02 -1.68810014E-03
 -4.35324726E-15  3.68545361E-14 -1.98014690E-01  4.12080610E-14  3.09108242E-14
 -1.30013196E-13  2.73638465E-01 -1.13254119E-13 -1.20612636E-13  1.10397018E-14
 -8.96268764E-15 -1.76728998E-15 -1.11621436E-02  1.00022968E-02 -3.67493730E-15
 -2.40205568E-14  1.54593010E-13 -1.87765173E-02 -1.18051959E-15 -1.61134909E-14
 -2.55548564E-02  4.51688934E-01  2.71443756E-01 -3.60410377E-01 -2.54787693E-02
 -1.36551303E+00 -8.31210548E-01  8.59999822E-01  5.95053986E-02 -3.88908478E-02
 -7.48338339E-03  5.40427001E-02  7.62097793E-02 -4.14914036E-03  1.30657905E-02
 -1.53792156E-01  1.23571165E+00 -7.07467889E-02  4.53978935E-02 -1.67304663E-03
 -2.87646278E-15  7.85721370E-14 -1.87966328E-01 -9.05413432E-14  1.26581389E-13
 -1.22563628E-13  2.12460280E-01  3.83143504E-13 -4.76690812E-13 -9.19459041E-16
  6.87457779E-15 -1.13485560E-17  1.06945904E-02  9.55759957E-03  9.05117686E-16
 -9.12345128E-15  4.08463814E-13 -1.96187940E-02  1.26630629E-14 -1.28657791E-14
 -1.45072590E-02  2.93854575E-01  3.17985350E-01 -2.69551627E-01 -1.55264369E-01
 -1.37444936E+00 -8.70522753E-01  9.66358051E-01  3.02206918E-01  4.79701169E-02
 -2.32391807E-03 -3.41870759E-02 -3.62333360E-02  9.02064933E-04  6.47552082E-04
  2.20089386E-01 -6.52405401E-01 -3.46784509E-02  3.14205477E-02  8.43214114E-03
  6.08339890E-02 -3.68953914E-01 -3.87533125E-14  3.17688091E-01 -1.32522270E-01
  1.48812270E+00 -6.83389964E-15 -5.17993450E-01  5.63604482E-02 -2.99425636E-02
  3.42103808E-02  4.10767910E-02  7.08477496E-15  3.96247025E-16 -4.27019003E-02
 -5.46886936E-02  3.47044247E-01  1.46514695E-14  3.56592285E-01  1.41471341E-01
 -1.52921449E+00  1.88249693E-14 -5.97279970E-01 -8.50309101E-02  1.62377441E-02
 -2.74223908E-02 -3.33404317E-02  6.64715080E-15 -1.54504041E-15 -1.07789899E-03
  1.26200712E-02 -2.96408226E-01 -3.19563993E-01 -3.04586120E-01  1.63015536E-01
  1.33121430E+00  9.12451931E-01  1.07568982E+00 -3.37565091E-01 -4.18785686E-02
  8.20378611E-04  2.79839561E-02 -2.05656320E-02 -3.06889202E-03 -1.70130775E-02
 -2.02313428E-01  6.87604240E-01  3.45443760E-02  3.33317000E-02 -7.55865483E-03
 -1.45072590E-02  2.93854575E-01 -3.17985350E-01 -2.69551627E-01 -1.55264369E-01
 -1.37444936E+00  8.70522753E-01  9.66358051E-01  3.02206918E-01  4.79701169E-02
 -2.32391807E-03 -3.41870759E-02  3.62333360E-02 -9.02064933E-04  6.47552082E-04
  2.20089386E-01 -6.52405401E-01  3.46784509E-02  3.14205477E-02  8.43214114E-03
  2.68084180E-02  3.06043533E-02 -5.42273974E-14  1.20529553E-01  3.47218510E-01
  5.09382229E-01  6.78770360E-14 -7.08754509E-01 -1.51246764E+00 -2.29915306E-02
  1.38648188E-02  6.29419107E-02  2.18037047E-16 -3.93017471E-17  2.66651404E-02
  1.19755586E-01  7.32844209E-01 -2.35451294E-15 -7.41117252E-03 -2.56337817E-02
  1.26200712E-02 -2.96408226E-01  3.19563993E-01 -3.04586120E-01  1.63015536E-01
  1.33121430E+00 -9.12451931E-01  1.07568982E+00 -3.37565091E-01 -4.18785686E-02
  8.20378611E-04  2.79839561E-02  2.05656320E-02  3.06889202E-03 -1.70130775E-02
 -2.02313428E-01  6.87604240E-01 -3.45443760E-02  3.33317000E-02 -7.55865483E-03
 -2.99458345E-02 -1.08712008E-01  1.31791783E-14  1.40881564E-01 -3.28923554E-01
 -3.26176966E-01 -5.93080360E-15 -8.29674563E-01  1.54662640E+00  1.66647438E-02
 -1.92629322E-02 -6.81975858E-02  8.11619901E-15  1.01820342E-15  3.90009174E-02
 -1.75152606E-01 -7.88027672E-01  3.82557041E-16 -7.81456904E-03  2.34905727E-02
  1.16792341E-02  2.45916524E-01  7.52772465E-02  1.65509085E-01  6.74321526E-02
 -9.35875671E-01  5.06331742E-02 -8.02809067E-01 -2.66822337E-01  4.57171378E-02
  2.00278909E-02 -3.00252725E-02 -1.00747613E-01  1.56033293E-03  9.28827797E-02
  2.75636405E-01  2.19206424E-01 -2.16291705E-02 -1.50160703E-02  6.08170527E-03
  1.09631113E-02 -8.69034823E-03 -7.76610313E-15 -1.08825911E-01 -1.25398475E-01
  1.32423237E-01 -3.22642287E-14  5.76568098E-01  9.82156434E-02 -3.18258327E-02
  5.76223674E-03  5.68818570E-02  6.82616867E-15 -3.13538093E-15 -1.57023427E-01
  1.01909201E-02 -7.27839664E-02 -8.67453409E-15  5.98087660E-02 -1.80995326E-01
  4.41814611E-01  2.89592591E-14 -5.13103418E-01  1.42498556E-01 -2.40344976E-02
  9.12139196E-03  4.83074798E-02  9.15331807E-16 -2.57434644E-16  1.41550380E-01
  1.00360900E-02  2.93077905E-01  1.03033427E-01 -1.37477247E-01  4.47286242E-02
 -1.10470689E+00 -1.25507710E-02  7.38451256E-01 -1.77420530E-01  4.81587348E-02
  2.14161300E-02 -3.13754994E-02  1.01871906E-01  4.04976288E-03 -8.89775387E-02
  3.06550011E-01  1.82663556E-01 -2.50935721E-02  1.25058609E-02  9.74508242E-03
  1.16792341E-02  2.45916524E-01 -7.52772465E-02  1.65509085E-01  6.74321526E-02
 -9.35875671E-01 -5.06331742E-02 -8.02809067E-01 -2.66822337E-01  4.57171378E-02
  2.00278909E-02 -3.00252725E-02  1.00747613E-01 -1.56033293E-03  9.28827797E-02
  2.75636405E-01  2.19206424E-01  2.16291705E-02 -1.50160703E-02  6.08170527E-03
 -2.26116328E-02 -6.33528341E-01 -2.08192715E-14 -2.31989100E-01 -1.93391904E-02
  2.00772922E+00  7.77350602E-15  1.06032473E+00  3.70513347E-01 -2.97210309E-02
 -2.84780778E-02 -2.68507876E-02 -9.53381147E-15  3.28411537E-15 -8.73721381E-02
 -3.64280757E-01 -6.85492612E-01 -2.55007720E-15  2.30060208E-02  1.12616864E-03
  1.00360900E-02  2.93077905E-01 -1.03033427E-01 -1.37477247E-01  4.47286242E-02
 -1.10470689E+00  1.25507710E-02  7.38451256E-01 -1.77420530E-01  4.81587348E-02
  2.14161300E-02 -3.13754994E-02 -1.01871906E-01 -4.04976288E-03 -8.89775387E-02
  3.06550011E-01  1.82663556E-01  2.50935721E-02  1.25058609E-02  9.74508242E-03
 -1.61426808E-02 -5.71574884E-01 -1.27270140E-14  2.25157369E-01  2.34248298E-02
  1.81501343E+00  2.01505487E-14 -1.03841327E+00  1.91159269E-01 -3.17348860E-02
 -2.64198618E-02 -1.61569677E-02  1.14064236E-14 -4.56211063E-16  8.13853201E-02
 -3.20617402E-01 -5.87422354E-01 -3.88786355E-17 -2.32516496E-02 -2.43441449E-03
  4.67305316E-03  1.29829045E-01 -5.14089040E-02 -5.42389811E-02 -7.10730291E-03
 -4.37681566E-01 -1.66340956E-01  7.22712507E-02  2.15996412E-02  1.89556817E-01
  7.05413775E-03 -1.92648472E-01  1.58955536E-01  1.80449361E-03  5.04107652E-03
 -2.91743104E-02  2.19255211E-02 -1.69188203E-02 -3.50133509E-02  2.82776379E-03
 -7.39848716E-03 -1.85828222E-01 -4.53568046E-15 -5.58541355E-03 -2.20770765E-03
  5.58981970E-01 -3.42092934E-16 -1.08076958E-01  1.57985226E-01 -2.05344135E-01
 -2.86114742E-02  2.21245534E-01  3.95425190E-16 -9.32188937E-16  1.77690043E-01
 -7.15232155E-03 -1.29498299E-01  5.21466059E-16  4.24922422E-02 -7.49153554E-03
  3.46842265E-01  3.58685596E-15  3.24424044E-03  1.32524580E-01 -1.89051692E-01
 -2.67632200E-02  2.04989725E-01 -7.35242865E-16  3.37824709E-16 -1.63098004E-01
  6.25745745E-03  1.52638679E-01 -4.44661756E-02  4.41230362E-02 -7.97005237E-03
 -4.16189971E-01 -1.13994807E-01 -3.03180755E-02  2.37643673E-02  1.86587865E-01
  1.00677129E-02 -1.85407547E-01 -1.52531397E-01  1.73981074E-03 -7.48045527E-03
 -1.43601174E-02  4.88677572E-02 -1.57797137E-02  3.21705949E-02  3.10526040E-03
  4.67305316E-03  1.29829045E-01  5.14089040E-02 -5.42389811E-02 -7.10730291E-03
 -4.37681566E-01  1.66340956E-01  7.22712507E-02  2.15996412E-02  1.89556817E-01
  7.05413775E-03 -1.92648472E-01 -1.58955536E-01 -1.80449361E-03  5.04107652E-03
 -2.91743104E-02  2.19255211E-02  1.69188203E-02 -3.50133509E-02  2.82776379E-03
 -5.74770889E-03 -1.20902313E-01 -7.09898005E-15 -4.25579710E-02  2.65358197E-02
  4.46217281E-01  6.99766997E-15 -3.43694211E-02 -1.51564711E-01 -2.01838331E-01
 -3.39095647E-02  2.33177555E-01 -3.99319121E-15  5.70201474E-16 -1.70224870E-01
  1.33638656E-03 -2.20018824E-02 -7.51504185E-16 -4.06016733E-02  3.39250704E-02
  6.25745745E-03  1.52638679E-01  4.44661756E-02  4.41230362E-02 -7.97005237E-03
 -4.16189971E-01  1.13994807E-01 -3.03180755E-02  2.37643673E-02  1.86587865E-01
  1.00677129E-02 -1.85407547E-01  1.52531397E-01 -1.73981074E-03 -7.48045527E-03
 -1.43601174E-02  4.88677572E-02  1.57797137E-02  3.21705949E-02  3.10526040E-03
 -3.40323636E-03 -8.76237078E-02 -2.59881520E-15  4.40018456E-02  2.61103560E-02
  2.94067141E-01  9.55400042E-15 -3.06347774E-02 -1.20370771E-01 -1.93785146E-01
 -3.30760455E-02  2.28769717E-01  1.87915353E-15 -9.59548362E-16  1.67574861E-01
  6.05251572E-04 -2.30636074E-02 -4.59502293E-16  3.84519356E-02  3.21380499E-02
 -5.77730924E-03 -1.16852939E-01 -1.28721451E-03 -9.18544101E-03 -5.15655018E-02
  2.58867900E-01  4.97559123E-02  2.47596342E-02  2.96817345E-02 -1.18489780E-02
 -1.56727511E-02  3.84053432E-03 -7.51533178E-03  4.21345461E-03 -2.88237236E-01
  1.14415079E-02 -5.68762374E-02 -2.27080535E-04  4.42057690E-03 -4.34077290E-02
  5.62523220E-16 -2.26924750E-15 -6.34669729E-02  8.13297238E-16 -3.12395008E-15
  3.67762213E-14  6.56904152E-02  5.15100407E-15  1.23896512E-14 -1.78828663E-15
 -1.89023109E-16  2.99016944E-15 -2.63158827E-01  2.87867881E-02 -3.47149602E-15
  1.97172464E-16 -4.90991347E-15 -7.97815927E-02  4.65914817E-15 -5.51036499E-15
 -1.84534784E-14  6.79100418E-02 -1.78235861E-14 -5.38607578E-15 -1.76481625E-15
  1.11722741E-15  2.39346094E-15  2.53577600E-01  2.26439390E-02  3.22665871E-15
 -4.54937861E-03 -1.27444196E-01 -8.29161403E-03  5.63582973E-03 -3.78875605E-02
  2.66111230E-01  4.74300587E-02 -2.88852340E-02  1.82515200E-02 -1.33900671E-02
 -1.64938764E-02  5.99557090E-03  7.46808459E-03  1.56528792E-03  2.87742457E-01
  7.72788405E-03 -5.83632221E-02  4.27447434E-05 -4.13873289E-03 -4.28139361E-02
  5.77730924E-03  1.16852939E-01 -1.28721451E-03  9.18544101E-03  5.15655018E-02
 -2.58867900E-01  4.97559123E-02 -2.47596342E-02 -2.96817345E-02  1.18489780E-02
  1.56727511E-02 -3.84053432E-03 -7.51533178E-03  4.21345461E-03  2.88237236E-01
 -1.14415079E-02  5.68762374E-02 -2.27080535E-04 -4.42057690E-03  4.34077290E-02
 -1.09202439E-15 -2.16677229E-14  6.76140830E-02 -4.06475312E-15  1.32447148E-15
  1.01741126E-13  5.40049508E-02  3.90806126E-15 -1.87051507E-14 -2.36000371E-16
 -1.47604944E-15  1.32445466E-15  3.00464831E-01  8.76508229E-03 -2.85032093E-15
 -9.76527126E-15 -5.35475830E-15  5.10172797E-02  3.78924307E-16 -1.58125156E-15
  4.54937861E-03  1.27444196E-01 -8.29161403E-03 -5.63582973E-03  3.78875605E-02
 -2.66111230E-01  4.74300587E-02  2.88852340E-02 -1.82515200E-02  1.33900671E-02
  1.64938764E-02 -5.99557090E-03  7.46808459E-03  1.56528792E-03 -2.87742457E-01
 -7.72788405E-03  5.83632221E-02  4.27447434E-05  4.13873289E-03  4.28139361E-02
  2.41579638E-16 -2.29893860E-15  6.27489232E-02  5.11093872E-15  3.95077836E-15
 -2.32609385E-14  6.02147275E-02 -3.73563061E-14  2.11423294E-14 -2.94680014E-15
 -2.24118471E-16  3.86455855E-16 -2.99537740E-01  8.24236817E-03  2.77508628E-15
 -6.78843512E-15 -1.30404300E-14  5.15777437E-02  5.04816359E-16  1.01227302E-15
 -3.28608449E-02 -6.63274177E-01  1.27647740E-01  1.26444430E-02 -3.62428194E-03
  2.39847352E+00 -9.60526435E-01  2.60888814E-01 -9.61665672E-02 -7.15979728E-02
 -3.34801231E-02  3.49080486E-02  8.40213496E-02 -9.24140055E-04  1.87226323E-03
 -4.91925427E-01 -6.59034400E-01 -1.86786542E-02 -3.35426718E-02 -3.67673494E-03
 -1.38887762E-14 -8.24747061E-14 -2.11594276E-01 -2.97012754E-14  8.27431414E-15
  5.83903096E-13  1.21722649E+00 -9.72909811E-14  1.89666604E-13  3.28736178E-15
 -7.01517518E-15 -2.85397221E-14 -2.81146157E-02  1.28754610E-03 -3.30431912E-16
  1.02207099E-14  4.07721436E-14  2.19253743E-01 -1.25988640E-14  1.54904717E-14
 -3.63848307E-13 -1.23332229E+00 -1.34640870E-13 -1.20493830E-13  1.86426757E-14
  1.13850947E-15  1.25020334E-14 -2.80360057E-02 -2.17692849E-03 -1.06077014E-14
  3.26342449E-02  6.60258385E-01 -1.28242885E-01  1.07783862E-02  1.32745029E-03
 -2.39780847E+00  9.61288298E-01  2.61704461E-01  1.04528007E-01  6.93510756E-02
  3.33222319E-02 -3.44182239E-02  8.57596337E-02  2.03395394E-03  4.32197893E-03
  4.92530546E-01  6.58077982E-01  1.92601202E-02 -3.40073069E-02  3.49684370E-03
  3.28608449E-02  6.63274177E-01  1.27647740E-01 -1.26444430E-02  3.62428194E-03
 -2.39847352E+00 -9.60526435E-01 -2.60888814E-01  9.61665672E-02  7.15979728E-02
  3.34801231E-02 -3.49080486E-02  8.40213496E-02 -9.24140055E-04 -1.87226323E-03
  4.91925427E-01  6.59034400E-01 -1.86786542E-02  3.35426718E-02  3.67673494E-03
  6.83026618E-15  1.42143777E-13 -1.59744444E-01  3.52001647E-14 -6.64455978E-15
 -2.74382482E-13  8.55332905E-01  5.86726834E-14  8.62548522E-14  8.97586210E-15
  1.77203901E-15 -1.33190074E-14 -2.64247075E-02  8.65163260E-03 -1.14072788E-14
 -4.12854389E-14  5.00406118E-14  6.12604552E-02 -7.36051679E-15 -1.24081898E-15
 -3.26342449E-02 -6.60258385E-01 -1.28242885E-01 -1.07783862E-02 -1.32745029E-03
  2.39780847E+00  9.61288298E-01 -2.61704461E-01 -1.04528007E-01 -6.93510756E-02
 -3.33222319E-02  3.44182239E-02  8.57596337E-02  2.03395394E-03 -4.32197893E-03
 -4.92530546E-01 -6.58077982E-01  1.92601202E-02  3.40073069E-02 -3.49684370E-03
 -6.36822683E-15 -1.20447778E-13  1.61147544E-01  6.26589965E-14 -2.83484001E-14
  3.84582398E-13 -8.49728684E-01  2.84230118E-15 -7.51533872E-14 -2.86586193E-15
  2.48438981E-15  1.15162606E-14 -3.17408221E-02 -7.79574942E-03 -6.79269444E-15
  4.56415428E-14 -9.15068951E-14 -5.92734125E-02 -9.37790562E-15  3.38093891E-15
  1.50944974E-03 -1.74282593E-01 -1.05759555E-01 -9.52634096E-03 -7.75541486E-02
 -2.03154746E+00 -1.66574647E+00  1.26299438E+00  4.42897239E-01  4.06681654E-03
 -2.74800725E-02 -6.62368064E-02  9.44424542E-02 -1.08092293E-02 -1.04333786E-02
 -3.72473061E-01 -5.77281462E-01  8.98813704E-03 -4.54388461E-02  4.15640515E-02
 -5.31624626E-02 -6.68828195E-01 -7.50770758E-14 -5.94036176E-02  7.46431299E-02
  4.84925815E+00 -1.68162904E-14 -1.58791406E+00  8.26371206E-01 -6.49016948E-02
 -8.08662273E-03  3.12320530E-02  1.91945945E-14 -1.16917119E-14  5.73971953E-02
  5.37179939E-02  7.02510439E-01  8.61868862E-14 -4.77683459E-02 -6.19074924E-02
 -4.83222418E+00  3.10715027E-14 -1.62646388E+00 -8.14069462E-01  8.69588556E-02
  1.01289912E-02 -3.85932214E-02  1.62295666E-14  1.49583460E-14  3.72979344E-02
  2.38736672E-03  2.16340418E-01  1.22050613E-01  1.57296547E-03  8.18259257E-02
  1.94102450E+00  1.64291484E+00  1.28657931E+00 -4.56800458E-01 -1.15211763E-02
  2.93882395E-02  8.21208849E-02  9.69753312E-02  1.00351763E-02 -1.74711072E-03
  4.03279500E-01  5.76611211E-01 -1.30214935E-02 -4.60840664E-02 -4.35370053E-02
  1.50944974E-03 -1.74282593E-01  1.05759555E-01 -9.52634096E-03 -7.75541486E-02
 -2.03154746E+00  1.66574647E+00  1.26299438E+00  4.42897239E-01  4.06681654E-03
 -2.74800725E-02 -6.62368064E-02 -9.44424542E-02  1.08092293E-02 -1.04333786E-02
 -3.72473061E-01 -5.77281462E-01 -8.98813704E-03 -4.54388461E-02  4.15640515E-02
 -1.55491011E-02  8.70407590E-02 -7.78968959E-14 -5.09658921E-02  1.17830584E-01
  1.76575314E+00  2.17842255E-14 -1.58955165E+00 -2.36108188E+00 -1.29284124E-01
  1.74957536E-02  1.45065024E-01  1.21072174E-14  1.49674513E-14  3.38713558E-02
  5.52525004E-01  8.92220933E-01  4.46120387E-15 -7.63249172E-03  3.10901515E-02
  2.38736672E-03  2.16340418E-01 -1.22050613E-01  1.57296547E-03  8.18259257E-02
  1.94102450E+00 -1.64291484E+00  1.28657931E+00 -4.56800458E-01 -1.15211763E-02
  2.93882395E-02  8.21208849E-02 -9.69753312E-02 -1.00351763E-02 -1.74711072E-03
  4.03279500E-01  5.76611211E-01  1.30214935E-02 -4.60840664E-02 -4.35370053E-02
  1.49458866E-02 -9.61112374E-02  8.11642216E-14 -3.67760536E-02 -1.43499600E-01
 -1.65339310E+00  2.29117895E-14 -1.64168902E+00  2.38128405E+00  1.46860968E-01
 -1.35649955E-02 -1.62827465E-01  6.97085072E-15 -1.84762909E-14  3.24980239E-02
 -5.58900596E-01 -9.33364790E-01  4.38640637E-15 -1.45355886E-02 -3.26095194E-02
  1.96702580E-03  7.05832143E-02 -1.20270159E-03  2.18678717E-02 -1.64859367E-01
 -1.68016677E-01  1.07605631E-01 -2.17849370E-01 -3.10902804E-01  1.31093454E-02
 -1.33255297E-03 -8.58869966E-03 -6.50527480E-03  5.35642910E-04 -2.59500374E-01
  7.07043530E-02  1.14600921E-01 -8.65165342E-03 -9.11927502E-03 -1.06358939E-01
  4.78426119E-02  6.36855047E-01 -4.87775618E-16 -9.76708603E-02  6.47150565E-02
 -1.34056514E+00  3.74741136E-15  2.06878833E-01 -5.58656150E-01 -6.75488134E-02
  6.00468226E-02  9.88794505E-02  6.12723497E-16 -9.56144119E-17  1.51754716E-01
  4.51364790E-02  6.27267582E-01  1.21453357E-15  1.19946926E-01  8.46860513E-02
 -1.10478414E+00 -1.91609011E-14 -1.47498466E-01 -5.01202388E-01 -5.49708305E-02
  6.17594244E-02  8.87194834E-02  2.83580586E-15 -6.02928678E-16 -1.42054987E-01
  4.64918220E-03  8.12499341E-02 -4.79748685E-03 -2.96086057E-02 -1.65104504E-01
 -3.41473627E-01  1.68628775E-03  1.27151630E-01 -2.82226514E-01  7.13098892E-03
 -1.76955003E-03 -2.27181408E-03  7.10228670E-03 -1.28933378E-03  2.58345966E-01
  4.91284084E-02  8.42557597E-02 -5.79448476E-03  8.57513352E-03 -1.02477604E-01
  1.96702580E-03  7.05832143E-02  1.20270159E-03  2.18678717E-02 -1.64859367E-01
 -1.68016677E-01 -1.07605631E-01 -2.17849370E-01 -3.10902804E-01  1.31093454E-02
 -1.33255297E-03 -8.58869966E-03  6.50527480E-03 -5.35642910E-04 -2.59500374E-01
  7.07043530E-02  1.14600921E-01  8.65165342E-03 -9.11927502E-03 -1.06358939E-01
 -5.31606441E-02 -8.27816464E-01 -4.45783249E-15  1.23936798E-01  7.86832403E-02
  1.65919725E+00  1.54217356E-14  7.94393666E-02 -4.09090200E-01  4.46469898E-02
 -5.61947950E-02 -1.34943670E-01  7.21419566E-16  1.86287690E-15  8.05351760E-02
 -1.43913186E-01 -1.26858085E-01  2.17650454E-15  4.49628445E-02 -5.30267475E-02
  4.64918220E-03  8.12499341E-02  4.79748685E-03 -2.96086057E-02 -1.65104504E-01
 -3.41473627E-01 -1.68628775E-03  1.27151630E-01 -2.82226514E-01  7.13098892E-03
 -1.76955003E-03 -2.27181408E-03 -7.10228670E-03  1.28933378E-03  2.58345966E-01
  4.91284084E-02  8.42557597E-02  5.79448476E-03  8.57513352E-03 -1.02477604E-01
 -5.21821078E-02 -7.79934697E-01  2.89289432E-17 -1.21523839E-01  7.55556243E-02
  1.66923653E+00 -8.78680829E-15 -1.86247850E-02 -5.44269275E-01  4.64571159E-02
 -5.35159780E-02 -1.31992952E-01 -4.60196597E-16 -5.92710491E-16 -8.76654352E-02
 -1.06175959E-01 -6.81584132E-02 -7.14429875E-16 -4.83949845E-02 -5.31069590E-02
 -3.96989216E-02 -4.50353316E-01 -2.98724433E-01  1.50649900E-01 -2.25631752E-02
  5.90857822E-01  2.70661759E-01 -1.16689773E-01 -1.28878719E-01  3.32023783E-02
 -2.39033959E-02 -1.47060707E-01 -5.75959240E-02  1.09407947E-02  9.41186786E-03
 -2.79869474E-01  1.77069677E-01  4.08585430E-02 -2.93360631E-02 -1.91749852E-02
 -1.77029321E-02 -3.39665855E-01  2.20215218E-14  1.58504850E-01 -3.03506503E-01
 -2.18421262E-01  1.57144024E-13 -3.12172664E-01  7.98637263E-02 -1.92612729E-01
 -4.49576374E-02  1.70452721E-01  3.83354476E-14  7.16732526E-15 -1.86922528E-01
 -1.89892297E-02 -2.14017609E-01  2.96675677E-14 -1.80370600E-01 -2.20428321E-01
  1.45939745E-01 -2.64168724E-15  2.35665192E-01  2.19841713E-01 -5.16037548E-02
 -3.09423833E-02  5.25219899E-02 -5.30142382E-14  2.25300320E-15  1.98373970E-01
 -1.78976001E-02 -2.26563480E-01 -2.28821898E-01 -1.75930615E-01 -2.34356766E-02
 -1.45131333E-01 -2.00182404E-02 -2.18686751E-01  7.32325618E-02 -4.78458595E-02
 -1.53411744E-02 -2.80733529E-02  9.93841179E-02  9.98453929E-03  3.57732504E-03
 -2.87476240E-01  1.02892712E-01  6.14540197E-02 -4.28329271E-03 -1.36982926E-03
 -3.96989216E-02 -4.50353316E-01  2.98724433E-01  1.50649900E-01 -2.25631752E-02
  5.90857822E-01 -2.70661759E-01 -1.16689773E-01 -1.28878719E-01  3.32023783E-02
 -2.39033959E-02 -1.47060707E-01  5.75959240E-02 -1.09407947E-02  9.41186786E-03
 -2.79869474E-01  1.77069677E-01 -4.08585430E-02 -2.93360631E-02 -1.91749852E-02
 -4.32145041E-02 -6.09790258E-01  2.79542662E-14  2.23764741E-01  3.36261569E-01
  6.10935375E-01  1.03297495E-13 -4.91388631E-01 -2.86237136E-01 -1.44418842E-01
 -7.08509232E-02  6.27331764E-02  3.15555517E-14 -2.43673922E-15  5.97448405E-02
 -2.27142642E-01  2.46771091E-01  2.11425799E-14 -6.72721629E-02 -1.63220872E-02
 -1.78976001E-02 -2.26563480E-01  2.28821898E-01 -1.75930615E-01 -2.34356766E-02
 -1.45131333E-01  2.00182404E-02 -2.18686751E-01  7.32325618E-02 -4.78458595E-02
 -1.53411744E-02 -2.80733529E-02 -9.93841179E-02 -9.98453929E-03  3.57732504E-03
 -2.87476240E-01  1.02892712E-01 -6.14540197E-02 -4.28329271E-03 -1.36982926E-03
 -1.31977875E-02 -6.61710354E-02  2.63771201E-14 -2.39521751E-01  2.58898052E-01
 -5.80102308E-01  7.78067421E-15  3.06558333E-01 -5.70423488E-01 -3.29680849E-02
 -4.62214404E-02  5.67073079E-04 -4.33545508E-14 -2.25549529E-16 -1.44687343E-01
 -3.54366556E-02  4.63363671E-01  1.16245266E-14  8.36105443E-03 -4.45442171E-02
 -5.20238670E-02 -7.21192367E-01 -6.79552872E-02  1.83655033E-01 -1.37979241E-02
  1.48713424E+00  5.02417236E-01 -1.28498516E-01 -2.65689921E-02 -1.46699725E-01
 -3.59706234E-02  4.20085387E-02 -1.14898873E-01  1.17592404E-02  4.93241026E-02
 -1.20067078E-01 -7.66103511E-03  5.85288280E-02  3.88757045E-02  3.10596612E-03
  2.57811400E-15  8.40550701E-14  1.43886641E-01 -1.33215976E-14  7.47140765E-14
  3.00030249E-13  4.60894238E-01  3.49764967E-14  8.93874579E-14  6.14946789E-14
  4.84223780E-15 -4.86365210E-14  2.87280013E-01  2.39495420E-02  6.65071193E-15
  3.11580198E-15 -2.65353827E-14  1.50730057E-01  1.98142856E-14 -3.59450824E-14
 -3.16427639E-13  5.05116962E-01 -3.05227407E-14 -1.27037427E-13 -3.84317022E-14
  1.20856300E-14  2.96364580E-14 -2.74283484E-01  3.41990607E-02 -2.96812858E-14
 -5.41223541E-02 -7.24867703E-01 -6.05806718E-02 -1.78529694E-01 -2.50085617E-02
  1.53987772E+00  4.99309187E-01  1.31970391E-01 -2.71429364E-02 -1.45277766E-01
 -3.58113565E-02  4.02028541E-02  1.12914791E-01  1.52536893E-02 -4.84335132E-02
 -1.23774454E-01 -1.47447801E-02  5.71557854E-02 -3.82143925E-02  1.82416855E-03
  5.20238670E-02  7.21192367E-01 -6.79552872E-02 -1.83655033E-01  1.37979241E-02
 -1.48713424E+00  5.02417236E-01  1.28498516E-01  2.65689921E-02  1.46699725E-01
  3.59706234E-02 -4.20085387E-02 -1.14898873E-01  1.17592404E-02 -4.93241026E-02
  1.20067078E-01  7.66103511E-03  5.85288280E-02 -3.88757045E-02 -3.10596612E-03
  8.83104874E-15  1.79128276E-13  1.49305527E-01 -2.28065523E-14 -6.74360816E-14
 -4.12775963E-14  3.61230485E-01 -1.08573791E-14 -2.09770383E-13  5.66419233E-14
  1.22687350E-14 -2.27063324E-14  2.32947321E-01 -1.06539679E-02  2.26515569E-14
  8.45278191E-14  7.69907972E-14  1.04469413E-01  3.02593489E-14 -1.76726028E-14
  5.41223541E-02  7.24867703E-01 -6.05806718E-02  1.78529694E-01  2.50085617E-02
 -1.53987772E+00  4.99309187E-01 -1.31970391E-01  2.71429364E-02  1.45277766E-01
  3.58113565E-02 -4.02028541E-02  1.12914791E-01  1.52536893E-02  4.84335132E-02
  1.23774454E-01  1.47447801E-02  5.71557854E-02  3.82143925E-02 -1.82416855E-03
 -3.79006933E-15 -1.42086647E-13  1.55113045E-01  3.02766280E-14  1.84722910E-14
  9.75044721E-14  3.64963198E-01 -1.17500160E-13  2.92387868E-13 -4.11376786E-14
 -2.27466813E-15  1.50326596E-14 -2.31547951E-01 -8.40805808E-03  4.48172787E-14
 -6.70874772E-14 -1.62865698E-13  1.04785609E-01  2.19201880E-14  1.99132863E-14
  2.68922511E-02  2.02133767E-01  7.80571638E-03  1.11406622E-01 -3.17573805E-02
 -1.28176616E+00 -6.85297266E-01  7.14392303E-01  2.75782201E-01 -1.20159958E-01
  4.06041844E-03  1.40568120E-01 -8.40589560E-02 -5.12462613E-03 -2.10984918E-02
 -1.92259330E-01 -1.68824127E-01  5.44661015E-02  4.15003106E-02  2.26599343E-02
  8.45424456E-04  1.46841261E-01 -4.72511903E-14  6.57625385E-02  1.22974818E-01
  5.77677856E-01 -1.27054694E-13  2.72684264E-02  2.57319901E-01  1.41026673E-01
 -2.11531948E-03 -1.05307395E-01 -4.85230622E-14 -1.04575310E-14 -1.01613036E-01
 -1.39996949E-02 -3.26400785E-01 -1.15424902E-14 -5.20695504E-02 -3.04306358E-01
 -5.54865896E-01 -7.54747370E-14  2.01654612E-01 -1.51697062E-01 -2.24868608E-01
 -1.22944164E-02  1.74801938E-01  6.69264129E-14  8.53100606E-16  1.35038031E-03
 -4.38851240E-02 -3.89972838E-01 -1.74724758E-01  2.70432478E-03  6.38115793E-03
  1.31180606E+00  7.40752252E-01  7.05025745E-01 -3.01495356E-01  1.24461597E-01
 -1.19678425E-02 -2.09255100E-01 -3.62009466E-02  1.47449635E-02 -7.55113429E-03
  2.31207567E-02  2.70477161E-01 -2.36265191E-02  5.27554725E-02 -3.46626863E-02
  2.68922511E-02  2.02133767E-01 -7.80571638E-03  1.11406622E-01 -3.17573805E-02
 -1.28176616E+00  6.85297266E-01  7.14392303E-01  2.75782201E-01 -1.20159958E-01
  4.06041844E-03  1.40568120E-01  8.40589560E-02  5.12462613E-03 -2.10984918E-02
 -1.92259330E-01 -1.68824127E-01 -5.44661015E-02  4.15003106E-02  2.26599343E-02
  2.59022893E-02  6.63046989E-01 -5.10247118E-14  9.00995556E-02 -2.98720436E-02
 -1.20246139E+00 -7.38879685E-14 -1.35964923E-01 -9.40550089E-01  1.25860988E-01
  2.04971358E-02 -7.25285810E-02 -3.75353843E-14  5.72617858E-15  1.75845199E-01
  3.02022743E-01  5.53894889E-01 -2.44755521E-14  8.40044446E-02 -5.04490136E-02
 -4.38851240E-02 -3.89972838E-01  1.74724758E-01  2.70432478E-03  6.38115793E-03
  1.31180606E+00 -7.40752252E-01  7.05025745E-01 -3.01495356E-01  1.24461597E-01
 -1.19678425E-02 -2.09255100E-01  3.62009466E-02 -1.47449635E-02 -7.55113429E-03
  2.31207567E-02  2.70477161E-01  2.36265191E-02  5.27554725E-02 -3.46626863E-02
 -4.78645957E-02 -9.47648677E-01 -7.97610119E-15 -5.98379296E-02  2.31249256E-01
  1.38839776E+00 -7.97444725E-14  9.45118279E-02  6.21377481E-01 -1.92606202E-01
 -6.39595347E-02  9.95792114E-02  5.73898223E-14 -1.19045258E-15  1.12489240E-01
 -4.05568765E-01 -3.39621340E-01 -1.70984286E-14  1.07481358E-01  2.84276725E-02
  1.69975009E-02  2.15579017E-01 -2.02965155E-01  4.30408333E-03  1.81808868E-01
 -1.39736918E+00 -1.70430984E-01 -2.83934653E-01  1.76428553E-01 -1.85877368E-02
 -8.36277461E-02  6.78037724E-02 -6.09219478E-02 -3.82767251E-02 -9.04505970E-02
  9.57779947E-02  2.61006278E-01 -4.16065518E-02 -8.28664128E-02  6.04830905E-02
 -8.73558766E-02 -1.33046021E+00 -8.19524124E-15  6.42650586E-02 -1.32479878E-01
  2.91583219E+00 -2.70324053E-14 -1.89106966E-01  1.15933813E+00  2.11373950E-01
 -1.33898639E-01 -1.91630340E-01  4.74692334E-16 -1.87302162E-15  3.57829726E-01
 -6.47529238E-02 -1.07543106E+00  8.77227584E-15 -8.99007320E-02 -7.89309985E-02
  2.21462474E+00  4.56284120E-14 -5.61612868E-02  1.05579050E+00  1.50139308E-01
 -1.37008748E-01 -1.17357669E-01 -3.27440738E-16  6.07118422E-15 -2.80951934E-01
  2.06880478E-02  2.66414706E-01 -1.72876654E-01 -1.76560376E-02  1.39783332E-01
 -1.65918312E+00 -4.59078970E-01  5.27109165E-02  1.04367737E-01 -4.97094209E-03
 -8.40020875E-02  5.50717213E-02  7.46515886E-02 -3.57860165E-02  8.03706248E-02
  7.68909611E-03  1.46621483E-01 -2.81838543E-02  8.22890021E-02  4.34791869E-02
  1.69975009E-02  2.15579017E-01  2.02965155E-01  4.30408333E-03  1.81808868E-01
 -1.39736918E+00  1.70430984E-01 -2.83934653E-01  1.76428553E-01 -1.85877368E-02
 -8.36277461E-02  6.78037724E-02  6.09219478E-02  3.82767251E-02 -9.04505970E-02
  9.57779947E-02  2.61006278E-01  4.16065518E-02 -8.28664128E-02  6.04830905E-02
 -3.68769648E-03 -4.38951439E-02 -6.33316564E-15  5.16354330E-03  7.44304804E-02
  3.04356878E-01 -1.81354003E-14  4.17688326E-01  2.02115625E-01 -3.50943572E-02
  8.27080876E-03  1.90281528E-02 -6.85696588E-15  3.73296366E-15  9.71536904E-02
 -2.95234694E-01 -1.10848272E-01 -4.09227867E-15  1.34137201E-03 -5.29785493E-02
  2.06880478E-02  2.66414706E-01  1.72876654E-01 -1.76560376E-02  1.39783332E-01
 -1.65918312E+00  4.59078970E-01  5.27109165E-02  1.04367737E-01 -4.97094209E-03
 -8.40020875E-02  5.50717213E-02 -7.46515886E-02  3.57860165E-02  8.03706248E-02
  7.68909611E-03  1.46621483E-01  2.81838543E-02  8.22890021E-02  4.34791869E-02
 -1.19653838E-02 -1.14874572E-01  8.58630486E-15 -5.18776715E-03  6.38291356E-02
  1.02697765E+00  3.26860401E-14 -1.23077075E-01 -1.53608928E-01 -3.35578321E-02
  1.10464656E-02  2.61058368E-02  2.83016990E-15 -2.32635592E-15 -1.20335481E-01
 -2.76252871E-01 -6.59730885E-03  4.49172216E-15 -8.47495387E-03 -5.18962360E-02
  4.29717079E-03  2.66638630E-02 -2.67427978E-02 -5.63953808E-02 -2.02116951E-01
 -7.93079534E-02  1.26847198E-02  4.32448034E-02  1.93374131E-01  3.25595374E-02
 -7.11692120E-02  5.43621544E-02  4.97119164E-03  2.84242467E-01 -1.40886293E-03
  2.55959293E-02 -7.99856967E-03 -2.58212582E-02 -2.22739521E-02 -1.21169198E-01
 -2.45383886E-17  5.32559930E-15 -1.77902515E-01  4.85100403E-15  1.42745725E-15
 -4.03170050E-14  4.32632713E-02  1.26241966E-14 -1.01842268E-14 -8.35489599E-16
  2.77819762E-15 -6.08375208E-15  6.79922409E-02  2.35723036E-01  7.56649329E-16
 -1.46164643E-15 -1.41722480E-14 -1.65818533E-01 -2.87873077E-15  3.09358133E-15
  6.28227509E-14  2.56255101E-02  1.38740088E-14  1.65496907E-14  6.66756583E-16
  1.86446976E-15 -6.37105517E-15 -5.83739370E-02  1.90322637E-01  1.68913129E-16
  5.49527964E-03  2.64590828E-02 -3.02347050E-02  5.26115376E-02 -1.76196366E-01
 -9.96373201E-02 -2.78474978E-03 -5.92874947E-02  1.67667372E-01  3.46500502E-02
 -7.27609803E-02  5.29731176E-02 -5.38036192E-03  2.50457778E-01  1.24898984E-02
  2.09565317E-02 -1.35088881E-02 -2.57817508E-02  2.35385904E-02 -1.10711706E-01
 -4.29717079E-03 -2.66638630E-02 -2.67427978E-02  5.63953808E-02  2.02116951E-01
  7.93079534E-02  1.26847198E-02 -4.32448034E-02 -1.93374131E-01 -3.25595374E-02
  7.11692120E-02 -5.43621544E-02  4.97119164E-03  2.84242467E-01  1.40886293E-03
 -2.55959293E-02  7.99856967E-03 -2.58212582E-02  2.22739521E-02  1.21169198E-01
 -3.58006669E-16  2.78103909E-15  2.29719125E-01  1.40398387E-14 -8.24502683E-15
 -3.48364428E-15 -1.83027769E-01 -1.61551185E-14  4.97815376E-15 -1.97820342E-14
  2.68422446E-14 -8.52899899E-15 -1.32242481E-01  3.30447402E-01 -3.07409771E-15
 -1.88504479E-15  5.63355988E-15  8.69435700E-02  7.25297679E-15 -5.18034593E-15
 -5.49527964E-03 -2.64590828E-02 -3.02347050E-02 -5.26115376E-02  1.76196366E-01
  9.96373201E-02 -2.78474978E-03  5.92874947E-02 -1.67667372E-01 -3.46500502E-02
  7.27609803E-02 -5.29731176E-02 -5.38036192E-03  2.50457778E-01 -1.24898984E-02
 -2.09565317E-02  1.35088881E-02 -2.57817508E-02 -2.35385904E-02  1.10711706E-01
  4.48811874E-17  9.06402657E-15  2.02446437E-01 -1.49578500E-14 -1.21767087E-14
 -1.12993910E-14 -1.61711932E-01  6.19987326E-16  2.18965844E-14 -2.03349205E-14
  2.51291684E-14 -6.11957607E-15  1.19568459E-01  2.96978789E-01  4.00977561E-15
 -5.99797621E-15 -3.12556517E-15  7.53930404E-02 -5.82331362E-15 -6.50285169E-15
  3.00093327E-03  1.79908416E-02  6.49551554E-02  1.48995422E-01  9.37118351E-02
 -1.94147064E-01 -7.37876433E-02 -1.82606599E-01 -3.28649164E-02 -9.22695559E-02
  2.37264092E-01 -1.48844086E-01  2.58840371E-02 -1.06866008E-01 -6.13456489E-02
  1.43809460E-02  6.33691817E-02  5.10288777E-02  6.13742956E-02  3.90914622E-02
 -1.66564923E-02 -1.86821215E-01  1.03211703E-14  6.24471052E-02  2.06528756E-02
  4.58742048E-01 -9.33234300E-15 -6.49917187E-02  1.56315879E-01  2.27668662E-02
  4.62111829E-02 -9.77737249E-02 -3.20127915E-15 -1.33344842E-14  1.86925439E-02
 -1.06621782E-02 -1.16268038E-01  9.24276456E-15 -7.76101585E-02  3.34028172E-02
  2.52304747E-01  1.09519441E-14 -7.01251420E-03  1.20417176E-01  4.99532528E-03
  4.13804471E-02 -7.14102826E-02  1.54063591E-15 -9.49421801E-15 -9.61279492E-03
  4.22368819E-03  3.15730373E-02  7.23158895E-02 -1.50906594E-01  8.14809731E-02
 -2.53523459E-01 -1.39098914E-01  1.25046356E-01 -4.77364414E-02 -8.87224345E-02
  2.37044486E-01 -1.51387493E-01 -2.21134903E-02 -1.05431864E-01  6.27854487E-02
 -5.59329014E-03  3.57551402E-02  5.45329236E-02 -6.17733841E-02  3.18176295E-02
  3.00093327E-03  1.79908416E-02 -6.49551554E-02  1.48995422E-01  9.37118351E-02
 -1.94147064E-01  7.37876433E-02 -1.82606599E-01 -3.28649164E-02 -9.22695559E-02
  2.37264092E-01 -1.48844086E-01 -2.58840371E-02  1.06866008E-01 -6.13456489E-02
  1.43809460E-02  6.33691817E-02 -5.10288777E-02  6.13742956E-02  3.90914622E-02
 -3.40191756E-03  1.78898510E-02 -1.80703822E-14  2.19238112E-01 -1.55234251E-01
  1.66748755E-02  1.40028873E-14 -8.22536385E-02  2.03819948E-01 -3.03895749E-01
  3.88380948E-01 -1.02969191E-01  1.11537518E-14 -2.42929843E-14 -5.12034661E-02
 -5.70699643E-02 -3.77283746E-02 -6.29223488E-15  1.03058015E-01 -8.48493155E-02
  4.22368819E-03  3.15730373E-02 -7.23158895E-02 -1.50906594E-01  8.14809731E-02
 -2.53523459E-01  1.39098914E-01  1.25046356E-01 -4.77364414E-02 -8.87224345E-02
  2.37044486E-01 -1.51387493E-01  2.21134903E-02  1.05431864E-01  6.27854487E-02
 -5.59329014E-03  3.57551402E-02 -5.45329236E-02 -6.17733841E-02  3.18176295E-02
 -5.32576931E-03  5.78638713E-04 -1.43814260E-14 -2.20884994E-01 -1.59236348E-01
  1.89997154E-01  1.73734952E-14  1.59146892E-01  1.19434760E-01 -2.96448485E-01
  3.88938962E-01 -1.07571971E-01 -7.81533206E-15 -2.02702613E-14  4.03356532E-02
 -5.22303806E-02 -1.13399125E-02 -3.81822785E-15 -1.08250255E-01 -8.71011655E-02
  5.47746140E-03  3.35886184E-02  1.21234466E-01  1.51733106E-01 -6.58886687E-02
 -1.30051664E-01 -1.00536040E-01 -1.88091326E-01  1.11455712E-01 -7.03145280E-02
  3.19075733E-01 -2.38221559E-01  1.28052626E-01  9.56523530E-02 -4.54653122E-02
  5.86582259E-02  1.74968577E-02  6.13990200E-02  9.69709136E-02 -6.55505224E-02
  1.07530394E-15  2.14415097E-14 -1.57010707E-01  1.24802725E-15  8.72957560E-15
 -1.38787543E-14  2.22051763E-02  5.24393156E-15 -9.35118123E-16 -8.08427265E-15
 -1.98788506E-16  1.27860489E-14  1.47934585E-01  2.49628224E-01 -8.03726280E-15
 -1.33301788E-15 -8.90307638E-15 -1.14372564E-01  3.40518557E-15 -2.55535503E-16
  4.35442143E-14  7.35639860E-03  1.67207998E-14  1.01390241E-14  4.34285771E-15
 -3.51779830E-15 -5.85852134E-15 -1.03248497E-01  1.63026323E-01  2.06686058E-15
  5.94639933E-03  3.47214885E-02  1.19735772E-01 -1.52684995E-01 -1.59980060E-02
 -1.35913748E-01 -1.18007478E-01  1.58970264E-01  5.72935403E-02 -5.77179981E-02
  3.16933826E-01 -2.51067549E-01 -1.36894749E-01  1.50039431E-02  8.14852611E-02
  5.01060389E-02  7.19528467E-03  5.70908073E-02 -8.91903046E-02 -4.21535487E-02
 -5.47746140E-03 -3.35886184E-02  1.21234466E-01 -1.51733106E-01  6.58886687E-02
  1.30051664E-01 -1.00536040E-01  1.88091326E-01 -1.11455712E-01  7.03145280E-02
 -3.19075733E-01  2.38221559E-01  1.28052626E-01  9.56523530E-02  4.54653122E-02
 -5.86582259E-02 -1.74968577E-02  6.13990200E-02 -9.69709136E-02  6.55505224E-02
 -1.42593420E-15 -1.52138505E-14 -5.09071960E-02 -4.94689122E-16 -3.92129054E-15
  9.42956959E-14  6.09464045E-02 -2.35524879E-14 -2.91050505E-14  5.37177259E-15
 -6.38961041E-15  1.51238048E-15 -2.13891480E-02 -7.62540537E-02  1.27644957E-15
  1.18208261E-15 -5.15861484E-16 -5.56999784E-02 -1.88370393E-15  3.82393795E-15
 -5.94639933E-03 -3.47214885E-02  1.19735772E-01  1.52684995E-01  1.59980060E-02
  1.35913748E-01 -1.18007478E-01 -1.58970264E-01 -5.72935403E-02  5.77179981E-02
 -3.16933826E-01  2.51067549E-01 -1.36894749E-01  1.50039431E-02 -8.14852611E-02
 -5.01060389E-02 -7.19528467E-03  5.70908073E-02  8.91903046E-02  4.21535487E-02
  9.32612349E-18  5.25827114E-15 -1.07678938E-01  1.09383414E-15  1.82093712E-15
 -4.15354779E-14  1.16423982E-01  1.72615510E-16 -1.96019719E-14  3.43855691E-15
 -6.51538136E-15  3.25231593E-15 -7.90896721E-03 -1.58629511E-01  3.68138212E-15
  1.00307602E-14  1.31352466E-14 -8.76625695E-02  2.00437791E-15  1.09148594E-15
 -2.50862152E-03  1.75826369E-02  3.18957497E-02  1.09997951E-02  1.32355268E-01
  4.72519981E-02 -6.89277021E-02  6.86612423E-02 -1.46431046E-01  4.06008070E-02
  4.05340390E-02 -8.75207736E-02  5.71995915E-02 -2.40691825E-01 -1.51552086E-01
 -2.52315398E-02 -4.04075796E-02 -8.41294777E-03 -1.44532875E-02  5.65666371E-02
  8.02028776E-16  1.99218356E-14  1.26637897E-01  1.04876506E-15  6.15743073E-15
  1.81089337E-14  2.02876043E-02  3.35255926E-15  1.35350875E-14 -6.83981046E-15
 -2.83920607E-15  1.11882705E-14 -1.32181630E-01 -1.95626661E-01 -7.03621263E-15
 -7.03884493E-16 -1.55386064E-14 -1.90134388E-01  4.33384579E-15 -3.67928623E-15
  1.92073879E-16 -3.73202740E-02  7.27379012E-15 -5.75201496E-15  1.00756974E-14
 -2.91667755E-15 -7.67211628E-15 -1.90616349E-01  2.66310669E-01 -2.98332684E-15
  5.82171826E-03 -3.73047444E-03 -5.46888595E-03 -2.67249868E-02 -1.63520757E-01
 -1.11821445E-01  3.59269014E-02  1.11215152E-01  2.06375966E-01 -5.07551241E-02
  4.53685425E-02  1.68913151E-02  1.34265147E-02  2.91739556E-01 -1.17060257E-01
  4.47316000E-02  4.36352656E-02  2.21719598E-02 -3.91248500E-02 -9.63968258E-02
  2.50862152E-03 -1.75826369E-02  3.18957497E-02 -1.09997951E-02 -1.32355268E-01
 -4.72519981E-02 -6.89277021E-02 -6.86612423E-02  1.46431046E-01 -4.06008070E-02
 -4.05340390E-02  8.75207736E-02  5.71995915E-02 -2.40691825E-01  1.51552086E-01
  2.52315398E-02  4.04075796E-02 -8.41294777E-03  1.44532875E-02 -5.65666371E-02
 -1.27476339E-15 -8.98239371E-15 -1.80292072E-01  3.05005759E-15 -3.35033698E-15
  1.07023909E-13  2.12304620E-01 -3.42821576E-14 -4.24521822E-14 -4.00213572E-16
 -1.29159207E-15  1.64019488E-15  9.21966026E-02 -2.83529293E-01  2.58684054E-15
 -1.94111718E-15  9.84346683E-15 -1.23318065E-01  1.07003888E-16  1.03713801E-16
 -5.82171826E-03  3.73047444E-03 -5.46888595E-03  2.67249868E-02  1.63520757E-01
  1.11821445E-01  3.59269014E-02 -1.11215152E-01 -2.06375966E-01  5.07551241E-02
 -4.53685425E-02 -1.68913151E-02  1.34265147E-02  2.91739556E-01  1.17060257E-01
 -4.47316000E-02 -4.36352656E-02  2.21719598E-02  3.91248500E-02  9.63968258E-02
  1.03583579E-16 -1.46899558E-15  1.79377332E-01  5.53157941E-16  1.20366232E-15
 -6.39387710E-14 -1.98610100E-01 -2.04386638E-14  1.59227505E-14  1.51798130E-15
 -3.23044353E-16 -8.23801929E-16  1.20439885E-01  2.87211531E-01  2.29315111E-15
  3.74673604E-15 -3.26982574E-15  1.05526975E-01  1.10039813E-15  1.02100967E-15
  1.55094318E-02  2.75623842E-01  1.27082627E-01 -7.95415077E-03 -1.43233505E-01
 -9.76864126E-01 -1.03916843E+00  9.23054473E-01 -2.51954770E-01  1.08962284E-01
 -5.05366127E-02 -6.51459772E-02 -7.07405643E-02 -2.25319708E-02 -4.36645620E-02
 -3.16019300E-01 -4.34256369E-01  4.91159087E-02 -1.95735033E-02 -1.04241717E-01
  7.95405977E-02  1.10879937E+00 -3.52649044E-14  1.05328767E-01  1.01956355E-01
 -2.99257347E+00 -2.85834427E-14  1.06679348E+00 -5.07329022E-01 -1.63314108E-01
 -1.17677953E-01  3.46587530E-01  6.00790852E-15 -1.82383926E-14 -1.83614556E-01
 -7.12236225E-02 -1.17900476E+00  3.39964119E-14  2.29364833E-01 -1.62266704E-01
  3.10018403E+00  3.75186354E-14  1.05108086E+00  5.98904232E-01  3.41783874E-01
 -8.25562916E-02 -3.13522852E-01  2.75896831E-14  1.26993775E-14 -1.24727342E-01
 -1.52564637E-02 -2.03235696E-01 -1.37944497E-01  6.78152951E-02  1.92903557E-01
  9.01529073E-01  9.72382419E-01  7.92888287E-01  2.06180046E-01 -7.47265550E-02
 -4.91531547E-02  1.29528970E-01 -5.94540040E-02 -8.97332325E-02  5.33994728E-02
  3.00994522E-01  3.88430768E-01 -7.50606396E-02  1.59801474E-02  1.23459226E-01
  1.55094318E-02  2.75623842E-01 -1.27082627E-01 -7.95415077E-03 -1.43233505E-01
 -9.76864126E-01  1.03916843E+00  9.23054473E-01 -2.51954770E-01  1.08962284E-01
 -5.05366127E-02 -6.51459772E-02  7.07405643E-02  2.25319708E-02 -4.36645620E-02
 -3.16019300E-01 -4.34256369E-01 -4.91159087E-02 -1.95735033E-02 -1.04241717E-01
 -3.18441576E-02 -3.19403520E-01 -2.43130325E-14  2.99826647E-02 -5.57102192E-02
  2.81126226E+00 -3.65262034E-14 -1.16936573E+00 -1.27258898E+00 -3.14512518E-02
  5.98153154E-02  1.46423586E-02  6.34562974E-15  3.03198449E-14  1.01750011E-01
  3.19195408E-02  3.78261714E-01  7.65149410E-15  6.23864581E-02 -3.26837005E-02
 -1.52564637E-02 -2.03235696E-01  1.37944497E-01  6.78152951E-02  1.92903557E-01
  9.01529073E-01 -9.72382419E-01  7.92888287E-01  2.06180046E-01 -7.47265550E-02
 -4.91531547E-02  1.29528970E-01  5.94540040E-02  8.97332325E-02  5.33994728E-02
  3.00994522E-01  3.88430768E-01  7.50606396E-02  1.59801474E-02  1.23459226E-01
  3.14448497E-02  3.16880615E-01  2.70133138E-14 -7.75760214E-03  1.20459015E-02
 -2.72155120E+00  1.17674315E-14 -1.09795400E+00  1.24556418E+00 -8.71863243E-02
  4.15631684E-02  6.43169503E-03 -6.07016909E-15 -2.41756059E-14  1.70577193E-01
 -1.45899037E-02 -3.73739992E-01  3.99824565E-15  3.52343626E-02  1.79949879E-02
  1.31658662E-02  9.33478240E-02  3.14442991E-02  1.20001259E-01 -4.37116418E-02
 -7.16567231E-01 -3.53067361E-01  1.25885655E-02  7.04776610E-02 -4.87911461E-02
  1.58075247E-01 -1.14879451E-01 -1.31114800E-02  1.68950642E-01  1.29885213E-01
 -3.72588560E-02 -9.83861225E-03  4.57566346E-02  3.18631151E-02 -2.96647260E-02
 -2.17920005E-02 -6.94024977E-02 -2.14820895E-14  2.42635954E-01  1.50667358E-01
  1.32154323E-01 -3.71877136E-14  2.15343053E-01  1.72231815E-01 -3.55094885E-01
  2.90448089E-01  4.48844195E-03  5.14522509E-16 -1.01748150E-14  2.23603060E-01
 -5.88254612E-02 -7.10458297E-01  2.04822031E-14 -1.70913020E-01  8.55380852E-02
  1.72672257E+00  3.97771268E-14  3.28572774E-01  4.79545280E-01 -1.99715272E-01
  2.76716755E-01 -1.73423512E-01  8.95120121E-15  1.02250156E-14 -2.95214154E-01
  5.22804451E-03 -4.43658529E-02 -4.50407329E-02 -1.05751080E-01  5.01017612E-02
 -1.81261280E-01  2.07743918E-01  4.75437334E-01  1.81192136E-01 -1.05288398E-01
  1.57978283E-01 -5.26892546E-02 -2.36367757E-02  1.42590953E-01 -1.32200376E-01
  1.35700445E-01  2.19666441E-01  9.70576461E-03 -3.41094453E-02  4.06027123E-02
  1.31658662E-02  9.33478240E-02 -3.14442991E-02  1.20001259E-01 -4.37116418E-02
 -7.16567231E-01  3.53067361E-01  1.25885655E-02  7.04776610E-02 -4.87911461E-02
  1.58075247E-01 -1.14879451E-01  1.31114800E-02 -1.68950642E-01  1.29885213E-01
 -3.72588560E-02 -9.83861225E-03 -4.57566346E-02  3.18631151E-02 -2.96647260E-02
 -4.08996531E-03  2.46379965E-03 -1.97394441E-14 -5.96053609E-02  1.34707570E-02
  7.66576232E-01 -2.24574722E-14 -9.74307591E-02 -1.41009250E-01  1.92846515E-01
 -1.02043415E-01 -7.70877258E-02 -1.52687521E-15  1.48365466E-14  2.31807716E-01
 -1.31128779E-01  2.22359414E-02 -7.66781154E-16 -2.76148280E-03 -2.75960904E-02
  5.22804451E-03 -4.43658529E-02  4.50407329E-02 -1.05751080E-01  5.01017612E-02
 -1.81261280E-01 -2.07743918E-01  4.75437334E-01  1.81192136E-01 -1.05288398E-01
  1.57978283E-01 -5.26892546E-02  2.36367757E-02 -1.42590953E-01 -1.32200376E-01
  1.35700445E-01  2.19666441E-01 -9.70576461E-03 -3.41094453E-02  4.06027123E-02
  1.23208958E-02  1.84087398E-01  1.85316160E-14  6.93983755E-02  2.74396182E-02
 -7.55119585E-01  1.37262793E-14 -5.33572105E-01  5.50581328E-01  1.76700842E-01
 -1.04778908E-01 -8.09882390E-02 -6.95464957E-15 -1.03037682E-14 -1.50347249E-01
 -1.39428196E-01 -1.87152137E-01  9.70085693E-15  3.05519871E-02 -1.00791379E-02
  1.79071378E-02  6.90778864E-02 -5.34659018E-02  3.45502681E-03 -7.55361379E-03
 -6.16962078E-01  7.66047688E-02  3.28531118E-01  5.23817489E-02  2.99167254E-01
 -4.41503327E-02 -2.45507436E-01  1.97673016E-01  4.20401727E-02  9.86211343E-02
  3.08355322E-02  1.08574697E-02 -1.14894431E-01 -1.53270816E-01  2.30862890E-02
 -6.43696490E-15 -9.12338487E-14 -3.16872946E-02 -1.23041359E-14 -1.64670310E-16
  3.34856605E-13 -2.04258135E-01 -9.30413460E-14  8.11646388E-14  2.99958984E-14
 -7.22888563E-15 -1.97409936E-14 -1.21212776E-01  1.12883055E-02 -9.54928498E-16
  3.39280158E-15  8.51778031E-14  2.07744592E-02 -1.30275187E-14  1.80841343E-14
 -1.26497387E-13  2.49240529E-01 -4.58652411E-14 -5.49376269E-16 -1.99609056E-14
 -8.27968694E-15  3.16206229E-14 -5.64129921E-02  1.21853644E-02  3.27324050E-14
 -1.78785508E-02 -8.91447879E-02  5.70547865E-02 -9.31187825E-03  7.27691705E-03
  6.19532401E-01 -4.48416967E-02  3.68773039E-01 -8.58650883E-02 -3.17058247E-01
  5.74334499E-02  2.52881781E-01  1.73681428E-01 -3.75167797E-02  4.42629609E-02
  3.71209243E-03 -9.46855965E-05  1.14290050E-01 -1.65217213E-01  7.78212283E-03
 -1.79071378E-02 -6.90778864E-02 -5.34659018E-02 -3.45502681E-03  7.55361379E-03
  6.16962078E-01  7.66047688E-02 -3.28531118E-01 -5.23817489E-02 -2.99167254E-01
  4.41503327E-02  2.45507436E-01  1.97673016E-01  4.20401727E-02 -9.86211343E-02
 -3.08355322E-02 -1.08574697E-02 -1.14894431E-01  1.53270816E-01 -2.30862890E-02
 -3.21978502E-15 -5.49361587E-14 -2.96723535E-03  3.16049609E-15 -6.78790551E-15
  1.00314393E-13  3.14688670E-02 -1.74799854E-14 -5.40230611E-14  5.50891005E-15
  3.09875617E-15 -2.75346077E-15 -2.42210149E-01  7.90445973E-02 -2.64891126E-14
  2.59406236E-14 -4.29456591E-15 -8.82930136E-02  5.05816082E-15  4.13745037E-15
  1.78785508E-02  8.91447879E-02  5.70547865E-02  9.31187825E-03 -7.27691705E-03
 -6.19532401E-01 -4.48416967E-02 -3.68773039E-01  8.58650883E-02  3.17058247E-01
 -5.74334499E-02 -2.52881781E-01  1.73681428E-01 -3.75167797E-02 -4.42629609E-02
 -3.71209243E-03  9.46855964E-05  1.14290050E-01  1.65217213E-01 -7.78212283E-03
 -2.67576044E-15 -8.04393887E-15  1.95238808E-02 -2.17087526E-14 -1.21576864E-14
  1.55793188E-13 -7.21999759E-02  9.05106324E-14 -1.32210879E-13 -1.07944053E-14
 -5.11910798E-16  1.06922824E-14 -2.83039311E-01 -7.03656610E-02  4.81207156E-15
  1.61478079E-14  4.90532268E-14  1.22557780E-01 -2.92651143E-15  4.16109456E-15
  1.02925363E-04  1.25053583E-01 -4.14980772E-03 -4.35885236E-02  1.16051887E-02
 -9.20443950E-02 -2.22341983E-01  2.35614934E-01  1.49950657E-01  6.62951655E-02
 -5.80140144E-02 -3.16677187E-02 -1.78031885E-01 -2.96859063E-02 -2.33886472E-01
 -2.11625993E-01 -6.02343213E-02  1.43684155E-02 -6.68966734E-02 -1.38927322E-01
  7.54110511E-15  7.34191024E-14  3.79198665E-02  3.71352395E-15 -1.40705361E-14
 -4.32008364E-13 -2.05598803E-01  9.11679455E-14 -1.34980400E-13 -8.80589322E-16
  3.98467575E-16 -8.00161919E-17  3.00085733E-01 -1.02209511E-01  6.26083718E-15
 -1.46169615E-15 -3.06982983E-14  5.71563624E-02  1.16138528E-14 -7.65517170E-15
  1.44748678E-13 -1.07931444E-01  5.03380590E-14  2.26146911E-14  2.53103990E-15
  5.06286171E-15 -6.40878301E-15 -2.67985856E-01 -8.63514265E-02 -3.44025394E-15
 -7.54152454E-03  9.03830848E-02  8.56943156E-03  5.07179725E-02  6.31414622E-03
  1.63578507E-01 -1.71684033E-01 -1.14790106E-01  1.47669452E-01  8.17242290E-03
 -4.55099538E-02  1.22754546E-02  2.07683624E-01 -4.14272487E-02  2.77782224E-01
 -2.05959454E-01 -4.49063552E-02  3.19696131E-02  3.71148642E-02 -1.45024261E-01
 -1.02925363E-04 -1.25053583E-01 -4.14980772E-03  4.35885236E-02 -1.16051887E-02
  9.20443950E-02 -2.22341983E-01 -2.35614934E-01 -1.49950657E-01 -6.62951655E-02
  5.80140144E-02  3.16677187E-02 -1.78031885E-01 -2.96859063E-02  2.33886472E-01
  2.11625993E-01  6.02343213E-02  1.43684155E-02  6.68966734E-02  1.38927322E-01
  1.84307565E-15  1.54529945E-14 -1.11655034E-01 -9.70805404E-15  1.42558557E-14
 -1.31319532E-13  2.48384156E-01  5.29826140E-15  4.89244141E-14  4.63340021E-17
  5.79092929E-15 -6.98990620E-15 -2.57543099E-01 -5.88975031E-02  6.56690164E-15
 -7.19170130E-16  2.34061310E-15 -2.02876481E-01  3.63188435E-16 -2.19978619E-15
  7.54152454E-03 -9.03830848E-02  8.56943156E-03 -5.07179725E-02 -6.31414622E-03
 -1.63578507E-01 -1.71684033E-01  1.14790106E-01 -1.47669452E-01 -8.17242290E-03
  4.55099538E-02 -1.22754546E-02  2.07683624E-01 -4.14272487E-02 -2.77782224E-01
  2.05959454E-01  4.49063552E-02  3.19696131E-02 -3.71148642E-02  1.45024261E-01
  3.79495572E-15  3.85852360E-14 -9.85962163E-02  4.36433328E-15  2.00137334E-15
 -1.30955112E-13  2.49113979E-01 -6.88197892E-14  1.12311831E-13 -6.70071906E-15
  2.41443734E-15  2.13541569E-15  1.87127875E-01 -8.47453005E-02 -7.41856783E-15
 -2.47457488E-14 -3.36910914E-14 -1.83229882E-01  2.81030735E-15 -4.06312205E-15
  1.59733749E-02  2.99187005E-01 -1.80697259E-02 -1.38150270E-01 -2.83746518E-03
 -3.91781461E-01 -3.97328055E-01  4.72316184E-01 -1.80135150E-02  3.24664507E-01
 -3.14054723E-03 -3.31081584E-01 -3.73555525E-02  1.98465175E-02  6.97907253E-02
 -2.78694405E-01 -1.32039906E-01 -5.33333825E-03 -1.25002041E-01  3.82409370E-02
  1.21848715E-14  1.19775797E-13 -8.97201934E-02 -1.93625533E-15 -3.43255739E-14
 -8.21501904E-13 -1.95959455E-01  1.59914694E-13 -2.67496396E-13  5.54901153E-15
 -3.00888036E-15 -8.88039302E-15  1.47452424E-01 -2.40598543E-02  1.86429424E-14
 -1.12657091E-15 -2.18832286E-14 -8.73833040E-02  1.96309773E-14 -5.76306521E-15
  2.82026828E-13 -1.85514644E-01  7.90821863E-14  5.74790065E-14  4.21714946E-15
  2.06031439E-15 -5.31611132E-15 -1.32961603E-01 -1.97066162E-02  5.71337562E-15
  1.45227685E-02  2.85244141E-01 -2.00209493E-02  1.39828065E-01 -7.68180035E-03
 -3.27660749E-01 -3.63185044E-01 -4.37001403E-01 -6.65868224E-03  3.19183882E-01
 -1.98988407E-03 -3.26472584E-01  3.75070671E-02  2.22874529E-02 -5.85685862E-02
 -2.72323568E-01 -1.20796098E-01 -5.63396043E-03  1.22543122E-01  3.42160271E-02
 -1.59733749E-02 -2.99187005E-01 -1.80697259E-02  1.38150270E-01  2.83746518E-03
  3.91781461E-01 -3.97328055E-01 -4.72316184E-01  1.80135150E-02 -3.24664507E-01
  3.14054723E-03  3.31081584E-01 -3.73555525E-02  1.98465175E-02 -6.97907253E-02
  2.78694405E-01  1.32039906E-01 -5.33333825E-03  1.25002041E-01 -3.82409370E-02
  5.67850439E-15  4.98168520E-14 -5.40368890E-02 -1.72410764E-14  3.44958950E-14
 -4.53070774E-13 -2.40899882E-01  8.07922799E-14  1.63787932E-13  3.37875763E-15
  2.49177284E-15 -1.46343629E-14  2.97838527E-01  6.40691497E-02  9.81218658E-15
  5.14918067E-15 -1.96042971E-14  4.29200406E-02 -3.14048429E-15  4.40914095E-15
 -1.45227685E-02 -2.85244141E-01 -2.00209493E-02 -1.39828065E-01  7.68180035E-03
  3.27660749E-01 -3.63185044E-01  4.37001403E-01  6.65868224E-03 -3.19183882E-01
  1.98988407E-03  3.26472584E-01  3.75070671E-02  2.22874529E-02  5.85685862E-02
  2.72323568E-01  1.20796098E-01 -5.63396043E-03 -1.22543122E-01 -3.42160271E-02
  3.25842139E-15  4.50448461E-14 -4.55576294E-02  1.22633630E-14 -5.28105516E-15
  1.75083555E-15 -2.39451675E-01 -5.87466172E-14  1.16281988E-13 -1.94826917E-14
  2.92591933E-15  1.61642552E-14 -3.05790041E-01  6.49048714E-02 -1.85405395E-14
 -5.40303522E-14 -3.79309302E-14  4.72053981E-02  8.51193233E-15 -1.24332371E-14
  8.84812192E-03  5.92196867E-02  7.76998714E-02  1.49772487E-02 -1.24349042E-01
 -2.56558978E-02 -2.68068256E-01  9.67402533E-02 -4.93273234E-01 -9.81739096E-03
 -9.17346225E-03  4.09184549E-02  1.32176349E-02 -6.64283400E-02  2.73211552E-01
 -3.03457136E-02 -1.37777892E-01 -1.00937490E-02 -1.11480891E-02  9.39889405E-02
  8.60062327E-02  9.26766806E-01  6.94148412E-14  2.19703585E-01  5.37087601E-02
 -4.01988465E+00  1.88014326E-13  1.25587334E+00 -8.97382100E-01  1.94011565E-01
 -3.92556609E-02 -1.63691894E-01 -5.01806939E-14  2.06010372E-14 -1.91626357E-01
 -8.82359386E-02 -9.91182294E-01 -9.08946137E-14  2.00877410E-01 -5.21333431E-02
  4.03621606E+00 -1.79864848E-13  1.27744475E+00  8.77648318E-01 -1.78183883E-01
  7.24888854E-02  9.28099822E-02 -3.69934820E-14 -1.26694406E-14 -1.97392888E-01
 -1.11606498E-02 -8.31088789E-02 -7.82502565E-02 -3.68907188E-03  1.25539030E-01
  7.70638425E-02  3.50753982E-01  1.62193277E-01  5.26631820E-01  1.42014846E-02
  9.57673574E-03 -4.53913335E-02  1.87691925E-03  7.69191288E-02  3.03507775E-01
  5.18011253E-02  1.76000333E-01  2.63246911E-03 -8.00470677E-03 -9.90706207E-02
  8.84812192E-03  5.92196867E-02 -7.76998714E-02  1.49772487E-02 -1.24349042E-01
 -2.56558978E-02  2.68068256E-01  9.67402533E-02 -4.93273234E-01 -9.81739096E-03
 -9.17346225E-03  4.09184549E-02 -1.32176349E-02  6.64283400E-02  2.73211552E-01
 -3.03457136E-02 -1.37777892E-01  1.00937490E-02 -1.11480891E-02  9.39889405E-02
 -3.89379700E-02 -3.01852745E-01  7.41964590E-14 -9.13191360E-02  1.23479164E-02
  2.04176864E+00  1.22138663E-13 -5.45812307E-01 -1.21479576E+00 -1.52195595E-01
 -2.01917982E-02  1.93047403E-01 -3.05778948E-14 -1.86703590E-14 -2.22874280E-01
  1.36945619E-01  2.75292229E-01  9.71360306E-15 -1.67914890E-01  1.75037018E-01
 -1.11606498E-02 -8.31088789E-02  7.82502565E-02 -3.68907188E-03  1.25539030E-01
  7.70638425E-02 -3.50753982E-01  1.62193277E-01  5.26631820E-01  1.42014846E-02
  9.57673574E-03 -4.53913335E-02 -1.87691925E-03 -7.69191288E-02  3.03507775E-01
  5.18011253E-02  1.76000333E-01 -2.63246911E-03 -8.00470677E-03 -9.90706207E-02
  4.21882543E-02  3.46024022E-01 -8.71917387E-14 -5.95110840E-02  3.37154729E-03
 -2.16546408E+00 -1.26553297E-13 -6.52114267E-01  1.30911556E+00  1.31869251E-01
  2.31668756E-04 -1.56210739E-01 -3.59831968E-14  1.84481473E-14 -2.22748995E-01
 -1.72313757E-01 -3.07658712E-01 -8.36820116E-15 -1.45731875E-01 -1.71042328E-01
  2.04355396E-02  4.29671649E-01  1.09828109E-01  4.08021289E-02  2.30215649E-01
 -1.07367153E+00 -5.93029690E-01  3.60291507E-01  1.50573167E-01  8.81044001E-02
  5.70347137E-03 -1.38462823E-01 -1.42108065E-01 -8.96254244E-03 -4.07604798E-02
 -1.76119732E-01 -8.69987779E-02  7.78498314E-02 -8.45931790E-03  8.58603632E-02
 -5.52805799E-02 -7.03378977E-01 -1.52339855E-13 -3.69382203E-02  8.01553463E-02
  3.81005542E+00 -4.09101072E-13 -9.25439150E-01  1.24611617E+00  4.96235973E-02
  3.49899059E-02 -3.39133538E-02  1.71773514E-13 -6.19913817E-14 -1.92819165E-01
  4.53824555E-02  5.95756760E-01  1.92625498E-13 -7.38086170E-02 -5.42906643E-02
 -3.42540056E+00  3.80315276E-13 -8.45293039E-01 -1.10784053E+00 -3.18415668E-02
 -7.83662809E-03 -6.49364441E-03  1.26896379E-13  4.39671268E-14 -1.73061704E-01
 -1.39039041E-02 -3.55032017E-01 -1.13543761E-01  5.61834386E-02 -2.31678815E-01
  8.05507943E-01  4.28914136E-01  3.01747730E-01 -1.08245971E-01 -1.00378633E-01
  9.44994577E-03  1.33883888E-01 -1.29831069E-01  2.76982956E-02 -8.66950982E-03
  1.62380040E-01  5.36794650E-02 -7.63554592E-02 -2.05777740E-03 -1.01511856E-01
  2.04355396E-02  4.29671649E-01 -1.09828109E-01  4.08021289E-02  2.30215649E-01
 -1.07367153E+00  5.93029690E-01  3.60291507E-01  1.50573167E-01  8.81044001E-02
  5.70347137E-03 -1.38462823E-01  1.42108065E-01  8.96254244E-03 -4.07604798E-02
 -1.76119732E-01 -8.69987779E-02 -7.78498314E-02 -8.45931790E-03  8.58603632E-02
  5.16059662E-02  7.97992492E-01 -1.70448331E-13  7.86871267E-02 -2.77031428E-01
 -2.19003231E+00 -2.53339104E-13  1.65249437E+00  1.76500193E+00 -3.10039882E-01
 -3.81814492E-02  3.04828478E-01  7.81844641E-14  3.75316225E-14  6.28860832E-02
 -4.84997193E-01 -6.34371028E-01 -3.37664769E-14 -8.66149257E-02 -9.67818296E-02
 -1.39039041E-02 -3.55032017E-01  1.13543761E-01  5.61834386E-02 -2.31678815E-01
  8.05507943E-01 -4.28914136E-01  3.01747730E-01 -1.08245971E-01 -1.00378633E-01
  9.44994577E-03  1.33883888E-01  1.29831069E-01 -2.76982956E-02 -8.66950982E-03
  1.62380040E-01  5.36794650E-02  7.63554592E-02 -2.05777740E-03 -1.01511856E-01
 -5.47409691E-02 -8.06183275E-01  1.98489862E-13  9.34208286E-02  2.64896013E-01
  2.39332418E+00  2.48857381E-13  1.63944173E+00 -1.87195128E+00  2.94875916E-01
  1.29452725E-02 -2.62764017E-01  6.41149907E-14 -3.34083510E-14  9.18921570E-02
  4.88586782E-01  6.38143781E-01  3.48276837E-14 -7.17665525E-02  1.09617501E-01
  6.87786970E-02  8.74483789E-01 -3.28668324E-02 -2.91081530E-01 -3.47312884E-02
 -2.87087939E+00 -2.07219222E+00  1.04157897E+00  1.01803048E-01 -1.16732385E-01
  7.57406861E-02  8.61501839E-03 -2.17372528E-01  6.20421302E-02  1.86413482E-02
 -2.88573627E-01 -5.57522634E-01  4.16426954E-02 -8.65166237E-02 -5.23116814E-02
 -7.37904907E-02 -6.03969430E-01  6.63073506E-13  1.46971463E-01  2.69638494E-01
  3.44809051E+00 -2.18956730E-13 -4.87403335E-01  1.37141646E+00 -1.03006385E-01
  1.71572245E-02  1.01730015E-01  1.16980469E-12 -4.49071288E-13 -3.12448213E-02
 -7.70814285E-02 -6.46846702E-01  7.09889587E-13 -1.42260012E-01  2.72013437E-01
  3.59291567E+00  2.52137096E-13  5.35509660E-01  1.40615820E+00 -1.06783085E-01
  8.40640720E-03  1.04387885E-01  1.16160180E-13 -1.06608776E-13  2.86835915E-02
  6.76881738E-02  8.74803279E-01 -2.85644692E-02  2.88796220E-01 -1.82482304E-02
 -2.78384293E+00 -2.03590578E+00 -1.02017588E+00  1.18421518E-01 -1.06250554E-01
  7.58355201E-02 -4.45248742E-03  2.27529820E-01  5.56987283E-02 -1.49987651E-03
 -3.00255250E-01 -5.45007404E-01  4.75691229E-02  8.67498880E-02 -4.97662004E-02
  6.87786970E-02  8.74483789E-01  3.28668324E-02 -2.91081530E-01 -3.47312884E-02
 -2.87087939E+00  2.07219222E+00  1.04157897E+00  1.01803048E-01 -1.16732385E-01
  7.57406861E-02  8.61501839E-03  2.17372528E-01 -6.20421302E-02  1.86413482E-02
 -2.88573627E-01 -5.57522634E-01 -4.16426954E-02 -8.65166237E-02 -5.23116814E-02
 -5.02068953E-02 -5.19530657E-01  7.52113924E-14  1.78477399E-01 -1.82236044E-01
  2.84133909E+00  3.91913199E-13 -8.98817378E-01 -1.76437456E+00  7.35218754E-02
  5.74265771E-04 -9.08176431E-03 -5.17849401E-13 -1.85983650E-13 -2.27951409E-01
  3.22737231E-01  3.51920435E-01 -1.09486953E-13  9.50884238E-02  6.37824650E-02
  6.76881738E-02  8.74803279E-01  2.85644692E-02  2.88796220E-01 -1.82482304E-02
 -2.78384293E+00  2.03590578E+00 -1.02017588E+00  1.18421518E-01 -1.06250554E-01
  7.58355201E-02 -4.45248742E-03 -2.27529820E-01 -5.56987283E-02 -1.49987651E-03
 -3.00255250E-01 -5.45007404E-01 -4.75691229E-02  8.67498880E-02 -4.97662004E-02
 -4.65121057E-02 -4.55753905E-01  7.47199609E-13 -1.85605942E-01 -1.99786821E-01
  2.56678527E+00  2.93273441E-14  7.77065405E-01 -1.57855900E+00  5.57075235E-02
  2.39324781E-03 -2.63135655E-04 -3.76918350E-13  1.16833336E-13  2.08241120E-01
  2.84266961E-01  3.02257439E-01  2.95835372E-13 -9.94389715E-02  4.59646543E-02
 -2.60960915E-02 -3.33041799E-01 -4.76484885E-02  4.20615330E-02  7.61930055E-02
  7.50741645E-01  4.96175033E-01 -2.93609870E-01 -2.71399215E-01  2.52356236E-02
 -4.24361231E-02  2.95529424E-02  1.92943117E-01 -1.01776772E-01  2.12467011E-01
  1.56541513E-01  1.11883563E-01 -5.04491521E-02  3.04477883E-02  7.14269769E-02
  2.24141834E-13  1.88682716E-12  2.41401999E-01 -4.26226821E-13 -7.97310967E-13
 -1.06026080E-11  7.99381900E-02  1.56357464E-12 -4.17403935E-12  2.95022571E-13
 -6.12574474E-14 -2.93427267E-13  3.52087659E-01 -1.03363507E-01  1.04432985E-13
  2.20884068E-13  1.80122315E-12  9.67514319E-02  4.32343664E-13 -8.02506873E-13
 -1.01535351E-11 -6.99643372E-02 -1.45636450E-12 -4.01135752E-12  3.21178820E-13
 -2.43518820E-14 -3.01656311E-13  9.98178098E-02 -2.94499593E-02 -6.85077534E-14
 -1.95900496E-03 -2.66138467E-01 -1.05684122E-01 -7.08517297E-02 -5.48025230E-02
 -4.09733228E-02  4.82382205E-01  3.53035241E-02  2.73098404E-01  1.71133997E-01
 -8.94529504E-02 -5.38670358E-02 -2.39043636E-01  3.36839434E-02  3.24116286E-01
  1.79503431E-01  1.29950609E-01 -9.04900311E-02  4.02356674E-02 -1.41532902E-01
  2.60960915E-02  3.33041799E-01 -4.76484885E-02 -4.20615330E-02 -7.61930055E-02
 -7.50741645E-01  4.96175033E-01  2.93609870E-01  2.71399215E-01 -2.52356236E-02
  4.24361231E-02 -2.95529424E-02  1.92943117E-01 -1.01776772E-01 -2.12467011E-01
 -1.56541513E-01 -1.11883563E-01 -5.04491521E-02 -3.04477883E-02 -7.14269769E-02
  1.39375701E-13  1.40153997E-12  3.70263994E-02 -5.32222641E-13  5.69837050E-13
 -7.92332631E-12  2.65033533E-01  2.38540969E-12  4.88819946E-12 -1.71667029E-13
 -2.73422325E-15 -1.00186597E-14 -2.54206985E-01 -1.07222975E-01  6.56775867E-13
 -8.79956917E-13 -9.36464877E-13 -6.26976180E-02 -2.70969503E-13 -1.73300959E-13
  1.95900496E-03  2.66138467E-01 -1.05684122E-01  7.08517297E-02  5.48025230E-02
  4.09733228E-02  4.82382205E-01 -3.53035241E-02 -2.73098404E-01 -1.71133997E-01
  8.94529504E-02  5.38670358E-02 -2.39043636E-01  3.36839434E-02 -3.24116286E-01
 -1.79503431E-01 -1.29950609E-01 -9.04900311E-02 -4.02356674E-02  1.41532902E-01
  1.44501337E-13  1.44807393E-12  1.71547706E-01  5.33116593E-13  5.55691850E-13
 -7.98099239E-12 -1.72037167E-01 -2.52842117E-12  4.94599814E-12 -1.95312298E-13
 -4.79245167E-15  2.12086444E-14 -2.21883132E-01  9.07100753E-02 -6.35431472E-13
 -9.00277795E-13 -9.87039819E-13  1.14440023E-01  2.96086160E-13 -1.54470801E-13
  6.90091258E-04 -2.79821352E-01 -1.17408431E-01  9.88933999E-02 -3.40537107E-02
 -2.62054339E-01  4.25945750E-01  9.79894007E-02  2.26191352E-01  2.16333902E-01
 -1.21668228E-01 -7.08038821E-02  2.69584762E-01  8.05570289E-03 -2.82944146E-01
  1.73554262E-01  1.07082580E-01 -9.76881493E-02 -5.21956915E-02 -1.35634285E-01
  5.96776689E-14  5.00284799E-13  1.34060855E-01 -1.12825116E-13 -2.02895937E-13
 -2.51862020E-12 -1.48167485E-01  3.60027537E-13 -1.04919012E-12  1.17209707E-13
 -9.40456154E-15 -1.17207326E-13  3.87808035E-02 -8.48462052E-02  7.90193287E-16
  6.30605206E-14  5.17781285E-13  3.20467462E-01  1.12604420E-13 -2.45867158E-13
 -3.33387679E-12  1.63373846E-01 -4.79230041E-13 -1.28489744E-12  1.02654205E-13
  6.62231768E-16 -1.21245133E-13 -3.21963692E-01 -8.93495298E-02 -8.05216459E-15
 -4.04691605E-02 -4.93939397E-01 -7.89019882E-02 -4.39824152E-02  6.40844511E-02
  1.23489715E+00  8.31406236E-01  4.97138164E-01 -2.13957462E-01  5.54769538E-02
 -6.19361697E-02  2.56986742E-02 -2.49453838E-01 -1.07924590E-01 -1.21601110E-01
  2.14463373E-01  2.05483427E-01 -8.09699853E-02 -2.31667588E-02  3.52859554E-02
 -6.90091258E-04  2.79821352E-01 -1.17408431E-01 -9.88933999E-02  3.40537107E-02
  2.62054339E-01  4.25945750E-01 -9.79894007E-02 -2.26191352E-01 -2.16333902E-01
  1.21668228E-01  7.08038821E-02  2.69584762E-01  8.05570289E-03  2.82944146E-01
 -1.73554262E-01 -1.07082580E-01 -9.76881493E-02  5.21956915E-02  1.35634285E-01
  2.69440466E-14  2.63703468E-13  1.53241837E-01 -1.84107845E-13  1.62057775E-13
 -1.32026915E-12 -1.54663671E-01  4.47062931E-13  1.01859805E-12 -4.34607809E-14
 -1.60047257E-14  2.85854794E-14  1.72090932E-01  8.09561630E-02  1.74026793E-13
 -2.49347654E-13 -1.94338783E-13  9.42909312E-02 -9.44712550E-14 -3.95884968E-14
  4.04691605E-02  4.93939397E-01 -7.89019882E-02  4.39824152E-02 -6.40844511E-02
 -1.23489715E+00  8.31406236E-01 -4.97138164E-01  2.13957462E-01 -5.54769538E-02
  6.19361697E-02 -2.56986742E-02 -2.49453838E-01 -1.07924590E-01  1.21601110E-01
 -2.14463373E-01 -2.05483427E-01 -8.09699853E-02  2.31667588E-02 -3.52859554E-02
  5.13658040E-14  5.65179698E-13  1.04654170E-01  1.55452630E-13  1.63959831E-13
 -3.18541812E-12  3.18472136E-01 -1.05848411E-12  1.79370686E-12 -8.64468226E-14
 -2.92938582E-14  2.91602990E-14  2.24327619E-01 -1.23171083E-01 -1.85615046E-13
 -2.87583533E-13 -3.75271367E-13 -5.57823392E-02  1.07019584E-13 -4.00079613E-14
  1.26920911E-02 -5.05516537E-02 -6.31395831E-02  8.71256707E-02 -2.01714695E-02
 -4.65761783E-01 -4.17113487E-02 -2.46288112E-01  2.93954683E-01 -8.44614876E-02
  1.20069792E-01 -1.93299294E-02  1.74116452E-02  1.23016066E-01 -2.28417126E-01
  7.88724875E-02  1.05448384E-01  6.38271900E-03  2.70487068E-02 -1.21842313E-01
 -4.31710130E-02 -3.95655807E-01 -1.08362358E-13  1.61051855E-01  6.36009870E-02
  9.61222294E-01 -1.70377685E-13 -2.29473348E-01  2.24344291E-01  1.56133761E-01
  1.56673991E-01 -3.44300278E-01  6.35679362E-14 -2.67720487E-14 -1.19671164E-01
 -3.59279086E-02 -4.17382867E-01  5.98767034E-14 -1.99558613E-01  7.03143641E-02
  8.97626289E-01  1.66981273E-13  1.76689612E-01  2.71789067E-01  1.99594134E-01
  1.25577066E-01 -3.54641006E-01  1.03694446E-13  3.93242427E-14  1.44592373E-01
  1.58765528E-02 -2.91732402E-03 -4.41287395E-02 -9.26731306E-02  4.83219761E-03
 -4.88715065E-01 -7.14393491E-02  2.49571435E-01  2.23591834E-01 -8.25185826E-02
  1.16370436E-01 -1.69638583E-02 -3.04453214E-03  9.02260411E-02  1.96325386E-01
  7.07084908E-02  1.01766172E-01  1.20354372E-02 -2.77730553E-02 -7.85501688E-02
  1.26920911E-02 -5.05516537E-02  6.31395831E-02  8.71256707E-02 -2.01714695E-02
 -4.65761783E-01  4.17113487E-02 -2.46288112E-01  2.93954683E-01 -8.44614876E-02
  1.20069792E-01 -1.93299294E-02 -1.74116452E-02 -1.23016066E-01 -2.28417126E-01
  7.88724875E-02  1.05448384E-01 -6.38271900E-03  2.70487068E-02 -1.21842313E-01
  2.46936196E-04  9.00669208E-02 -1.14018033E-13 -1.67467938E-01  5.46920721E-02
  1.36752725E-01 -1.27706922E-13  4.10975078E-01 -9.20499981E-02 -9.82989905E-02
 -1.76017041E-01  2.78281208E-01  3.86757979E-14  2.17790061E-14 -1.96211894E-01
 -2.79992884E-02 -7.70064810E-02 -1.02141422E-14 -1.41972708E-01  1.03468133E-01
  1.58765528E-02 -2.91732402E-03  4.41287395E-02 -9.26731306E-02  4.83219761E-03
 -4.88715065E-01  7.14393491E-02  2.49571435E-01  2.23591834E-01 -8.25185826E-02
  1.16370436E-01 -1.69638583E-02  3.04453214E-03 -9.02260411E-02  1.96325386E-01
  7.07084908E-02  1.01766172E-01 -1.20354372E-02 -2.77730553E-02 -7.85501688E-02
  1.91853477E-03  1.94429373E-01  8.43793174E-14  1.70450113E-01  4.93125236E-03
 -6.43008093E-02  1.09182458E-13 -6.33545975E-01  1.02525639E-01 -1.53946368E-01
 -1.73912075E-01  3.23873170E-01  3.49375033E-14 -1.31731602E-14  2.18108927E-01
 -7.89173943E-02 -1.62309681E-01  1.27302052E-14  1.67635943E-01  1.09406651E-01
 -9.39804723E-02 -9.82079473E-01 -1.72929025E-01 -1.04229032E-01 -8.83887460E-03
  4.26425075E+00  2.35234052E+00 -2.03767927E+00  8.63845801E-03 -1.39614551E-01
  4.50489211E-02  1.66970420E-01  1.35087386E-01 -1.12625371E-02 -6.03836916E-02
  3.76448863E-01  7.06553922E-01 -1.36835703E-01  4.49096489E-02 -2.35464159E-02
 -5.06089595E-14 -4.34675588E-13  3.52997491E-01  9.53528856E-14  5.67069296E-14
  1.23950015E-12  6.71251105E-01 -3.33400550E-13  5.61960639E-13 -5.45560630E-14
  6.60024357E-14 -5.14554829E-14 -2.45442417E-01  1.10143573E-01 -5.40042064E-14
 -2.73793356E-14 -2.52202810E-13 -3.03272342E-01 -1.24398594E-13  2.06064115E-13
  1.84013793E-12 -6.62559197E-01  1.27842253E-13  5.79801537E-13  4.71049923E-14
  6.00914749E-14 -7.24550237E-14 -2.90146429E-01 -1.24863806E-01 -8.21565096E-15
  8.80657692E-02  8.95799392E-01  1.52415850E-01 -1.21356237E-01  1.07958599E-02
 -4.13428008E+00 -2.21578044E+00 -1.99834253E+00 -3.67696249E-03  1.74067915E-01
 -6.70925836E-02 -1.78910042E-01  9.62381504E-02 -1.93128367E-03 -4.07240966E-02
 -3.52420165E-01 -6.69454016E-01  1.20095196E-01  5.37771146E-02  1.02867538E-02
  9.39804723E-02  9.82079473E-01 -1.72929025E-01  1.04229032E-01  8.83887460E-03
 -4.26425075E+00  2.35234052E+00  2.03767927E+00 -8.63845801E-03  1.39614551E-01
 -4.50489211E-02 -1.66970420E-01  1.35087386E-01 -1.12625371E-02  6.03836916E-02
 -3.76448863E-01 -7.06553922E-01 -1.36835703E-01 -4.49096489E-02  2.35464159E-02
  4.77052635E-14  8.07838347E-13  3.50457656E-01  9.74759608E-14 -1.46515560E-13
 -3.18502088E-12  5.48241100E-01  1.26333285E-12  1.23821670E-12 -2.09510640E-13
 -6.05105019E-14  1.78895057E-13 -2.16185754E-01 -9.97808752E-02 -4.44018548E-14
 -1.33898345E-13 -2.72900008E-13  7.29140272E-03 -2.12808785E-14 -4.76705143E-14
 -8.80657692E-02 -8.95799392E-01  1.52415850E-01  1.21356237E-01 -1.07958599E-02
  4.13428008E+00 -2.21578044E+00  1.99834253E+00  3.67696249E-03 -1.74067915E-01
  6.70925836E-02  1.78910042E-01  9.62381504E-02 -1.93128367E-03  4.07240966E-02
  3.52420165E-01  6.69454016E-01  1.20095196E-01 -5.37771146E-02 -1.02867538E-02
 -6.91720581E-14 -9.46213004E-13 -3.25853461E-01  1.07214477E-13 -3.74001562E-15
  4.92920867E-12 -5.13755570E-01  1.42337256E-12 -2.21669116E-12  1.63510524E-13
 -1.26401583E-14  5.85298597E-15 -2.07447714E-01  8.76214661E-02  2.67124892E-13
  3.11241207E-13  3.34572315E-13 -1.28379740E-02 -1.80950237E-14  1.39815062E-13
  7.71556409E-03  4.40310742E-01  2.24266663E-01 -1.71712448E-01  4.63530994E-02
  4.79294739E-02 -4.00937637E-01  3.05531886E-01 -3.35555807E-02  8.35118452E-02
  8.07242851E-03 -1.38047197E-01 -1.46760405E-01 -2.50858025E-02 -5.99018296E-02
 -1.73039728E-01 -2.40256255E-01  6.22693009E-02 -3.10402554E-02  2.40355323E-02
  7.69285538E-03  4.52994857E-01 -8.14637469E-15 -1.00073122E-01  2.08368091E-01
  4.86933015E-02 -2.83752768E-14 -4.46789432E-02 -5.54075519E-02 -2.69731547E-02
 -1.69557257E-02  1.58050195E-02  1.22939209E-14 -1.25241540E-15 -1.00267975E-01
  1.30032290E-02  5.11510093E-01  8.12643196E-15  8.75318575E-02  2.09279669E-01
 -2.20170830E-01  2.86834766E-14 -3.50868921E-02 -1.19132536E-01 -2.41134102E-02
 -2.49679270E-02  2.07620643E-02  1.62897375E-14  2.10027100E-15  9.69509966E-02
  7.69436478E-03  4.43827615E-01  2.32658166E-01  1.71060911E-01  4.29676885E-02
  1.05057373E-01 -3.97493463E-01 -3.06746272E-01 -6.07067468E-02  9.04672204E-02
  7.22899949E-03 -1.44380683E-01  1.52631786E-01 -3.54203612E-02  5.57060086E-02
 -1.84362405E-01 -2.44432260E-01  6.64712062E-02  3.20758167E-02  2.74327395E-02
  7.71556409E-03  4.40310742E-01 -2.24266663E-01 -1.71712448E-01  4.63530994E-02
  4.79294739E-02  4.00937637E-01  3.05531886E-01 -3.35555807E-02  8.35118452E-02
  8.07242851E-03 -1.38047197E-01  1.46760405E-01  2.50858025E-02 -5.99018296E-02
 -1.73039728E-01 -2.40256255E-01 -6.22693009E-02 -3.10402554E-02  2.40355323E-02
 -4.75904446E-03  5.86008397E-01 -1.00059243E-14 -2.48133610E-01 -2.86072303E-01
  1.93356181E-01 -1.63419631E-14  4.49134009E-01  5.34427121E-01 -1.93852178E-01
 -1.01058145E-01  1.73074427E-01 -1.22344536E-15  2.06626993E-15  3.53064934E-01
 -3.69782066E-01 -2.69748368E-01 -3.51604794E-15 -1.48611667E-01 -8.84895148E-02
  7.69436478E-03  4.43827615E-01 -2.32658166E-01  1.71060911E-01  4.29676885E-02
  1.05057373E-01  3.97493463E-01 -3.06746272E-01 -6.07067468E-02  9.04672204E-02
  7.22899949E-03 -1.44380683E-01 -1.52631786E-01  3.54203612E-02  5.57060086E-02
 -1.84362405E-01 -2.44432260E-01 -6.64712062E-02  3.20758167E-02  2.74327395E-02
 -6.54693775E-03  5.92003843E-01  9.10385837E-15  2.50516926E-01 -2.94933793E-01
  2.23764226E-01  1.58348636E-14 -4.45446002E-01  5.40602294E-01 -2.05383776E-01
 -9.72789132E-02  1.78609331E-01  3.32515769E-15 -1.26287649E-15 -3.56070334E-01
 -3.78847051E-01 -2.71705829E-01  4.44007276E-15  1.49177729E-01 -9.04984256E-02
 -1.66058608E-02 -1.35861177E-01  3.53209055E-02 -3.55822648E-02 -1.00430610E-01
  1.34864279E+00  5.04026417E-01 -3.07029688E-01 -7.61004175E-01  3.23247841E-02
  5.84944232E-02 -8.17928413E-02  4.08563723E-02 -4.20351480E-01 -3.38160143E-02
 -9.01807520E-03  7.12159179E-02  2.25876860E-02  1.55572154E-02  1.33889229E-01
  1.13918436E-01  7.31296667E-01  5.40804344E-15  2.17932628E-01 -1.95213028E-01
 -5.19625700E+00 -6.68066824E-14  1.34048006E+00 -1.27627172E+00  3.61771571E-02
 -2.38550446E-01  1.48777688E-01  4.92838293E-14 -1.35343459E-13  1.61965653E-01
 -1.23149573E-01 -7.41946001E-01 -3.13485321E-14  2.50944566E-01  2.40029601E-01
  5.52510208E+00  1.32121351E-14  1.26553364E+00  1.40699028E+00 -1.89022506E-03
  1.61231413E-01 -1.07097932E-01  3.42254147E-14  1.11335358E-13  1.35908856E-01
  3.07819501E-02  1.68736937E-01 -6.64407814E-02 -4.47207325E-02  9.98744514E-02
 -1.70993941E+00 -6.73705278E-01 -2.51383518E-01  7.46363061E-01 -7.53110681E-02
  8.10528886E-03  6.62016257E-02  6.04489249E-02  4.04158900E-01 -2.50640087E-02
  1.76673479E-02 -7.30180742E-02  1.37901717E-02 -2.00505707E-02 -1.31170115E-01
 -1.66058608E-02 -1.35861177E-01 -3.53209055E-02 -3.55822648E-02 -1.00430610E-01
  1.34864279E+00 -5.04026417E-01 -3.07029688E-01 -7.61004175E-01  3.23247841E-02
  5.84944232E-02 -8.17928413E-02 -4.08563723E-02  4.20351480E-01 -3.38160143E-02
 -9.01807520E-03  7.12159179E-02 -2.25876860E-02  1.55572154E-02  1.33889229E-01
 -1.03849883E-01 -2.48183883E-01 -1.78818197E-14 -1.73584538E-01 -1.41094730E-01
  2.22469338E+00 -3.20846659E-13 -9.50089254E-01 -2.54688606E-01 -1.03258644E-01
  2.11828140E-01 -1.82857427E-01  5.70995505E-14  1.02728115E-13  1.41354133E-02
 -5.67286741E-02  8.12283996E-02  1.11200852E-13  1.43642753E-01 -7.46969929E-02
  3.07819501E-02  1.68736937E-01  6.64407814E-02 -4.47207325E-02  9.98744514E-02
 -1.70993941E+00  6.73705278E-01 -2.51383518E-01  7.46363061E-01 -7.53110681E-02
  8.10528886E-03  6.62016257E-02 -6.04489249E-02 -4.04158900E-01 -2.50640087E-02
  1.76673479E-02 -7.30180742E-02 -1.37901717E-02 -2.00505707E-02 -1.31170115E-01
  8.92005715E-02  2.38370637E-01 -4.94560765E-15 -1.49397152E-01  1.01422975E-01
 -1.83422238E+00  2.61990235E-13 -1.03006287E+00  1.07026734E-01  1.43582449E-01
 -2.92927810E-01  2.16166166E-01  3.88205830E-14 -9.00432339E-14  3.13374061E-02
  4.52678426E-02 -9.50557772E-02 -8.53798946E-14  1.72556540E-01  1.03219469E-01
  6.08363478E-02  1.25188441E-01 -1.52101825E-01  4.40280949E-02 -4.80751220E-02
 -1.65814897E+00 -7.65520951E-01 -1.25457928E-01 -1.62164097E-01 -1.62472888E-01
  2.37562928E-01 -3.94640182E-02 -5.11220292E-02 -1.03449154E-01  1.42032892E-02
  4.03429782E-02 -3.53786747E-02  1.35347704E-01  1.42039820E-01  8.24826348E-02
 -1.77150286E-02  9.05371656E-02  1.25141605E-15 -1.83414506E-01  1.12239917E-01
  1.22137525E+00 -3.38300511E-14  2.69646471E-01  4.72275662E-01  1.70099717E-01
 -3.22964521E-01  2.20435844E-01 -2.48470142E-14 -4.23634869E-14  1.40009458E-01
  4.41459005E-04  1.80580577E-01 -3.22362254E-15  1.71598313E-01  4.94347115E-02
  2.87409611E-01  5.72905944E-14 -4.48303512E-01  2.17610031E-01  1.51030803E-01
 -3.29621755E-01  2.33928044E-01 -8.53665922E-15  3.00991871E-14 -1.54031774E-01
  5.09522039E-02  4.88396390E-02 -1.61041530E-01 -3.06148332E-02 -7.26027194E-02
 -1.27755561E+00 -5.97275205E-01  2.41270113E-01 -3.22449943E-01 -1.59549296E-01
  2.57591532E-01 -6.28130676E-02  3.99976445E-02 -1.96064024E-01 -5.19369242E-03
  4.27371700E-02  5.96901865E-03  1.39642200E-01 -1.49914214E-01  1.10228070E-01
  6.08363478E-02  1.25188441E-01  1.52101825E-01  4.40280949E-02 -4.80751220E-02
 -1.65814897E+00  7.65520951E-01 -1.25457928E-01 -1.62164097E-01 -1.62472888E-01
  2.37562928E-01 -3.94640182E-02  5.11220292E-02  1.03449154E-01  1.42032892E-02
  4.03429782E-02 -3.53786747E-02 -1.35347704E-01  1.42039820E-01  8.24826348E-02
 -6.95928955E-02 -3.11076744E-01 -4.44274635E-15  4.00438316E-02 -1.03963447E-01
  1.76275050E+00 -5.57438596E-14  2.10867341E-01 -9.66950842E-01  2.27283149E-01
 -3.76595182E-01  1.37977472E-01 -2.45121336E-14  3.72911978E-14 -5.44429200E-02
 -8.81970570E-03  9.03484764E-02  1.30687820E-14 -1.27424689E-01  1.37818596E-01
  5.09522039E-02  4.88396390E-02  1.61041530E-01 -3.06148332E-02 -7.26027194E-02
 -1.27755561E+00  5.97275205E-01  2.41270113E-01 -3.22449943E-01 -1.59549296E-01
  2.57591532E-01 -6.28130676E-02 -3.99976445E-02  1.96064024E-01 -5.19369242E-03
  4.27371700E-02  5.96901865E-03 -1.39642200E-01 -1.49914214E-01  1.10228070E-01
 -9.65568880E-02 -4.24920011E-01  2.49241588E-15  4.44543976E-03 -1.07967045E-01
  2.36708285E+00  7.43504805E-14  1.23011236E-01 -1.05967809E+00  2.04256214E-01
 -3.00978341E-01  7.15458852E-02 -6.61403864E-15 -2.82224316E-14  4.40641993E-02
 -1.34281781E-02  1.38280517E-01 -4.95995278E-15  6.98749633E-02  1.07573432E-01
 -6.79574315E-02  4.04079111E-02  1.98256821E-01 -1.18844456E-01 -2.26826623E-02
  1.32895808E+00 -8.01744574E-02 -3.09561796E-01  3.55750284E-01 -7.83027020E-02
  2.04712331E-01 -1.93357459E-01  7.61342495E-02  7.76596647E-02 -8.90027290E-02
 -8.44931351E-02 -8.76702809E-02  4.19896139E-02  6.39425013E-02 -3.74751041E-02
  2.99220896E-14  2.37431194E-13 -5.29301268E-02  6.66776507E-14 -4.88550069E-14
 -1.76251487E-12  2.56566681E-01  5.43542714E-13 -3.74723099E-13  3.73228658E-15
 -1.30583910E-13  9.98668318E-14 -2.00982708E-03  4.44199805E-01  4.92765816E-14
 -5.11067777E-14 -3.93411845E-13  1.03662773E-01  9.22186166E-14  8.22997563E-14
  2.43903875E-12 -1.75159669E-01  5.12248785E-13  6.78203342E-13  3.47731965E-14
  6.46753281E-15  5.69028357E-15 -1.53640608E-02 -3.93063784E-01  3.81132480E-14
  5.59074878E-02 -1.27673561E-01 -1.96865480E-01 -1.38147308E-01  1.91715490E-02
 -1.10595269E+00  2.29330385E-01 -2.68744751E-01 -3.64789653E-01  9.80753067E-02
 -2.38423392E-01  2.03334031E-01  7.13957989E-02 -8.98940878E-02 -8.27435400E-02
  8.92062289E-02  1.24993397E-01 -6.26867493E-02  8.52255492E-02  4.83274920E-02
  6.79574315E-02 -4.04079111E-02  1.98256821E-01  1.18844456E-01  2.26826623E-02
 -1.32895808E+00 -8.01744574E-02  3.09561796E-01 -3.55750284E-01  7.83027020E-02
 -2.04712331E-01  1.93357459E-01  7.61342495E-02  7.76596647E-02  8.90027290E-02
  8.44931351E-02  8.76702809E-02  4.19896139E-02 -6.39425013E-02  3.74751041E-02
 -2.94041021E-14  1.43129120E-14  6.89946543E-03 -6.45938173E-14 -5.94174644E-14
  4.51235486E-13  8.95512922E-01 -1.59271390E-13  1.89814912E-14  6.34449855E-15
  3.64106755E-14 -7.68591573E-14 -2.26073014E-02 -3.63281283E-01 -2.12943395E-14
  3.30042613E-15 -3.10582810E-14 -2.76969734E-01  4.60699181E-14  2.35493408E-16
 -5.59074878E-02  1.27673561E-01 -1.96865480E-01  1.38147308E-01 -1.91715490E-02
  1.10595269E+00  2.29330385E-01  2.68744751E-01  3.64789653E-01 -9.80753067E-02
  2.38423392E-01 -2.03334031E-01  7.13957989E-02 -8.98940878E-02  8.27435400E-02
 -8.92062289E-02 -1.24993397E-01 -6.26867493E-02 -8.52255492E-02 -4.83274920E-02
  2.22268015E-14  4.81027921E-14  2.37187090E-02 -1.99185002E-14  4.72031245E-15
 -1.55325640E-13 -8.17831814E-01 -2.54659226E-13 -7.18028593E-14  7.35850465E-14
 -1.07269953E-13  7.02027537E-14 -2.22422490E-02  3.21709188E-01 -1.07830340E-14
 -4.42789810E-15 -2.02531988E-14  2.37495117E-01  4.38287722E-14  1.08648237E-14
  3.02046296E-02  1.98743178E-01 -6.03316533E-02 -1.41537466E-02  2.35905529E-01
 -9.90913434E-01 -4.58212871E-01  1.23249101E-01  4.39113921E-01 -7.49731959E-03
  1.05494586E-01 -8.59294591E-02  1.11880297E-01  1.57614958E-01 -6.95206353E-02
  4.35795347E-02 -8.08264274E-02 -2.74226790E-03  5.37452064E-02 -2.05244428E-01
 -1.10718750E-01 -1.21083297E+00  3.65560633E-15  6.39495855E-02  1.07593701E-02
  3.30520975E+00 -3.78002241E-14 -4.25549246E-01  1.45451114E+00  4.72638609E-02
 -2.93597987E-01  3.34338516E-01 -4.14136979E-14 -5.14835986E-14 -1.89754498E-01
 -9.35816025E-02 -9.29053845E-01  1.87501203E-15 -7.92047365E-02  2.00885682E-02
  2.13983295E+00  5.60931342E-14  1.52911814E-01  1.05368179E+00  6.87634877E-02
 -3.02543151E-01  2.82996853E-01  3.38021964E-15  3.56029127E-14  1.33767983E-01
  2.72386419E-02  1.87635183E-01 -1.71829463E-02  1.91706238E-02  2.22054924E-01
 -4.82520534E-01 -2.74042184E-01 -8.84907963E-02  4.43213814E-01  2.56897763E-02
  9.72296417E-02 -1.01184576E-01 -1.33649437E-01  1.38680529E-01  1.15651940E-01
  3.64656203E-02 -8.23256090E-02 -1.40701700E-02 -3.42237515E-02 -2.33061599E-01
  3.02046296E-02  1.98743178E-01  6.03316533E-02 -1.41537466E-02  2.35905529E-01
 -9.90913434E-01  4.58212871E-01  1.23249101E-01  4.39113921E-01 -7.49731959E-03
  1.05494586E-01 -8.59294591E-02 -1.11880297E-01 -1.57614958E-01 -6.95206353E-02
  4.35795347E-02 -8.08264274E-02  2.74226790E-03  5.37452064E-02 -2.05244428E-01
  5.00794415E-02  7.24623335E-01  3.41443487E-15 -2.60632136E-01 -1.62353586E-01
 -5.91731741E-01 -3.50823277E-14  3.83698714E-01  8.92756999E-01  2.26075919E-01
 -1.52495804E-02 -1.92721328E-01 -4.24770229E-14  4.41558207E-14  9.30646812E-02
 -4.19201708E-02 -4.02920620E-01  2.94980890E-15  1.52469302E-01 -1.14701371E-01
  2.72386419E-02  1.87635183E-01  1.71829463E-02  1.91706238E-02  2.22054924E-01
 -4.82520534E-01  2.74042184E-01 -8.84907963E-02  4.43213814E-01  2.56897763E-02
  9.72296417E-02 -1.01184576E-01  1.33649437E-01 -1.38680529E-01  1.15651940E-01
  3.64656203E-02 -8.23256090E-02  1.40701700E-02 -3.42237515E-02 -2.33061599E-01
  5.48534981E-02  8.07789679E-01  1.04467167E-14  2.57159326E-01 -1.82559306E-01
 -1.05581701E+00  6.06707044E-14 -4.95393290E-01  1.04323758E+00  1.87514145E-01
 -2.00161176E-02 -1.68507119E-01 -1.16553743E-14 -3.09933253E-14 -9.34682680E-02
 -4.34002174E-02 -4.25553918E-01 -9.05269948E-15 -1.29700059E-01 -1.15600751E-01
  1.87942416E-02  1.54304439E-01  1.99467534E-01  3.13643572E-02  1.21577496E-03
  1.13753090E+00  4.70496131E-01  3.15395082E-01  2.15063073E-01  1.60182780E-01
 -1.33530414E-01  2.62388512E-02  1.11623156E-01 -3.23827707E-02 -2.51040679E-01
 -8.95045299E-03 -1.25671368E-01 -1.16657991E-01 -1.47229485E-01 -1.78395407E-01
  6.95098885E-02  9.57359967E-01  3.71617173E-15  1.38515807E-01  1.16524775E-01
 -3.65229385E+00  1.95341662E-14  9.37314344E-01 -1.25615882E+00  2.19111773E-01
 -1.91408299E-01 -1.27070851E-01  5.89923509E-14 -2.64903844E-15  1.61366829E-01
 -8.67931915E-02 -1.07302567E+00 -2.60243595E-14  1.29909673E-01 -1.09005663E-01
  3.98410732E+00 -6.80655013E-14  9.72525545E-01  1.40149174E+00 -2.02470199E-01
  1.35069906E-01  1.59759565E-01  1.30446040E-14 -2.24330852E-14  1.92568360E-01
 -1.84398769E-02 -1.42830533E-01 -1.94652422E-01  3.53800185E-02  4.08996090E-02
 -1.11858328E+00 -4.68308249E-01  2.96285889E-01 -1.15773431E-01 -1.43189549E-01
  1.35084795E-01 -4.71799403E-02  9.71464894E-02  8.12308733E-02 -2.53838228E-01
  6.21995799E-03  1.18713091E-01  1.16292031E-01 -1.48154921E-01  1.18104657E-01
  1.87942416E-02  1.54304439E-01 -1.99467534E-01  3.13643572E-02  1.21577496E-03
  1.13753090E+00 -4.70496131E-01  3.15395082E-01  2.15063073E-01  1.60182780E-01
 -1.33530414E-01  2.62388512E-02 -1.11623156E-01  3.23827707E-02 -2.51040679E-01
 -8.95045299E-03 -1.25671368E-01  1.16657991E-01 -1.47229485E-01 -1.78395407E-01
  6.13845755E-02  6.44829507E-01 -3.86352135E-15  6.03020978E-02 -1.47982279E-01
 -2.74168907E+00 -8.04732692E-14  9.46007851E-01  8.20064500E-01 -9.22042444E-02
 -1.22688754E-01  1.57481301E-01  7.43242301E-14 -8.00790140E-15 -3.04150324E-02
  2.16113708E-02 -2.13927427E-01  5.34608632E-14 -1.96125400E-01  6.56409924E-02
 -1.84398769E-02 -1.42830533E-01  1.94652422E-01  3.53800185E-02  4.08996090E-02
 -1.11858328E+00  4.68308249E-01  2.96285889E-01 -1.15773431E-01 -1.43189549E-01
  1.35084795E-01 -4.71799403E-02 -9.71464894E-02 -8.12308733E-02 -2.53838228E-01
  6.21995799E-03  1.18713091E-01 -1.16292031E-01 -1.48154921E-01  1.18104657E-01
 -4.59447275E-02 -5.07123752E-01 -2.84604896E-14  9.84985987E-02  1.37974447E-01
  2.43084170E+00  4.65806654E-16  8.92524761E-01 -6.01951932E-01  1.00139122E-01
  1.48399003E-01 -1.87521424E-01  4.95318418E-14  2.50101877E-14 -4.63829361E-02
 -2.39921250E-02  1.51191173E-01 -1.42609103E-14 -2.30772085E-01 -9.66002774E-02
 -7.20342824E-02 -7.84400138E-01 -6.31574102E-02  2.32006046E-01 -3.75598080E-02
  1.48313278E+00  1.13419779E+00 -4.54002524E-01 -3.99558826E-02  1.07593050E-01
 -1.03720167E-01 -6.63763805E-04 -5.25012793E-02  7.59383985E-02  1.17577984E-02
  3.14215222E-03  3.89176989E-01 -1.07702741E-01 -1.44712444E-01  1.85149790E-01
 -6.28951741E-15 -7.90973177E-14  1.84972594E-01  6.16648940E-15  6.57076869E-14
  1.52290510E-12  5.72741702E-01 -3.69113977E-13  4.10740524E-13  3.47371385E-14
 -8.44063533E-15 -8.78065118E-15 -1.59956872E-01  3.26788798E-01 -3.04143386E-14
  5.83349537E-15  5.53821613E-14  1.71111257E-01 -6.70629344E-15 -4.62441023E-14
 -1.25940836E-12  5.13716187E-01 -2.71688593E-13 -3.24625892E-13  9.74567567E-15
  3.41839743E-14 -5.09539927E-14  1.42166797E-01  3.49925596E-01  2.54677422E-14
 -7.80604476E-02 -7.88213247E-01 -5.20730966E-02 -2.19455210E-01 -3.60620945E-02
  1.62883367E+00  1.13790706E+00  5.05904395E-01  7.00479217E-02  9.72358505E-02
 -7.66318132E-02 -2.08538689E-02  3.77964527E-02  9.36990564E-02  1.34853386E-02
  5.90264723E-04  3.85050354E-01 -1.04894602E-01  1.33367655E-01  1.56818929E-01
  7.20342824E-02  7.84400138E-01 -6.31574102E-02 -2.32006046E-01  3.75598080E-02
 -1.48313278E+00  1.13419779E+00  4.54002524E-01  3.99558826E-02 -1.07593050E-01
  1.03720167E-01  6.63763805E-04 -5.25012793E-02  7.59383985E-02 -1.17577984E-02
 -3.14215222E-03 -3.89176989E-01 -1.07702741E-01  1.44712444E-01 -1.85149790E-01
 -2.45521849E-14 -2.45486726E-13  2.69434993E-01  2.42076965E-14 -5.77230697E-14
  1.89440326E-12  5.33036432E-01 -5.87012433E-13 -8.07785656E-13  8.88941017E-14
 -2.99038792E-14 -1.10991073E-14 -1.13929974E-02 -1.53104813E-01  1.27621074E-14
  2.86700350E-14  1.95308848E-13 -4.22582638E-01 -1.38615277E-14  2.75539031E-15
  7.80604476E-02  7.88213247E-01 -5.20730966E-02  2.19455210E-01  3.60620945E-02
 -1.62883367E+00  1.13790706E+00 -5.05904395E-01 -7.00479217E-02 -9.72358505E-02
  7.66318132E-02  2.08538689E-02  3.77964527E-02  9.36990564E-02 -1.34853386E-02
 -5.90264723E-04 -3.85050354E-01 -1.04894602E-01 -1.33367655E-01 -1.56818929E-01
  1.22712991E-15  5.30551035E-15  2.74845540E-01 -3.48402529E-14  5.42228391E-14
 -1.20318346E-12  6.81551296E-01 -3.57096512E-13  3.58617254E-13 -3.35654048E-14
 -8.97139538E-15 -5.00387598E-15  3.26959541E-02 -1.89119730E-01 -2.66182822E-14
 -8.00725992E-15 -5.93699906E-14 -4.54407483E-01  5.96215269E-15  4.78978561E-15
  1.10462442E-04 -7.47071073E-01 -2.65732962E-01  2.28327431E-01  8.90113049E-03
  3.47318807E-01  7.16801439E-01 -6.15064258E-01  9.99346929E-03  1.61955468E-01
  1.55940346E-01 -2.30576708E-01 -8.01032063E-02 -1.07343219E-03  3.57851021E-03
 -1.61504463E-02  4.71085879E-01  1.22677791E-01  7.31318478E-02 -2.25093974E-02
  4.98279787E-15 -1.07951816E-14  7.13458097E-02  2.03505774E-14  3.36161358E-14
  7.19083103E-13 -7.31142813E-03 -2.94808999E-13  1.53451259E-13  1.78934726E-14
  1.81135457E-14 -2.15638758E-14 -2.85840736E-01 -2.66979754E-01 -3.65048716E-14
  5.06865920E-15  5.81071752E-14  8.48061592E-02 -2.28108059E-15 -3.48640923E-14
 -7.80419887E-13  7.79879086E-03 -1.54143555E-13 -2.02729333E-13  2.45205792E-15
  5.98475251E-14 -7.81830839E-14  2.73591309E-01 -2.72898864E-01  5.57099872E-14
  1.00534196E-03 -7.65197968E-01 -2.74939883E-01 -2.34256927E-01  7.69350939E-03
  3.53820339E-01  7.73531363E-01  6.22602905E-01 -2.27073308E-02  1.69495606E-01
  1.44368281E-01 -2.19842043E-01  7.99756906E-02 -1.19831895E-02 -6.42306194E-03
 -6.81012420E-03  4.88651606E-01  1.12738202E-01 -6.41633849E-02 -1.66166903E-02
 -1.10462442E-04  7.47071073E-01 -2.65732962E-01 -2.28327431E-01 -8.90113049E-03
 -3.47318807E-01  7.16801439E-01  6.15064258E-01 -9.99346929E-03 -1.61955468E-01
 -1.55940346E-01  2.30576708E-01 -8.01032063E-02 -1.07343218E-03 -3.57851021E-03
  1.61504463E-02 -4.71085879E-01  1.22677791E-01 -7.31318478E-02  2.25093974E-02
 -1.62794114E-14 -1.57841992E-13  7.24502548E-02  4.99321658E-14 -5.17411019E-14
  1.08565600E-12  1.11953664E-02 -3.57028253E-13 -4.02688356E-13  1.11687905E-13
 -4.70644658E-14 -4.10282746E-14 -2.96820419E-01  2.43762498E-01  4.45973496E-14
  1.00370849E-14  8.89045868E-14  3.83926013E-02 -1.41897684E-14  1.57727774E-14
 -1.00534196E-03  7.65197968E-01 -2.74939883E-01  2.34256927E-01 -7.69350939E-03
 -3.53820339E-01  7.73531363E-01 -6.22602905E-01  2.27073308E-02 -1.69495606E-01
 -1.44368281E-01  2.19842043E-01  7.99756906E-02 -1.19831895E-02  6.42306194E-03
  6.81012420E-03 -4.88651606E-01  1.12738202E-01  6.41633849E-02  1.66166903E-02
 -1.24235266E-14 -1.27667793E-13  7.63360796E-02 -3.31682292E-14  5.31795977E-14
 -3.69277207E-13 -3.48098591E-02 -6.80556988E-14 -8.15456891E-14 -3.14901995E-14
  4.00134743E-15  3.38352622E-15  2.84944180E-01  2.50965746E-01 -1.70296030E-14
  1.47371147E-14  6.81823890E-14  5.56499025E-02  2.34534285E-14  1.08352727E-14
 -4.18430521E-02 -3.31371609E-01 -6.96715005E-02 -9.36227928E-02 -5.67025096E-02
  1.63192551E+00  9.58332352E-02 -1.20861600E+00  1.28645770E-01 -2.09216927E-01
  2.50922026E-01 -1.39153203E-02 -1.29686029E-02 -8.46402636E-02 -1.86754925E-01
  1.45530211E-02  1.33334100E-01  1.29274411E-01  2.19587771E-01 -1.63096849E-01
  4.83839986E-03  2.43701199E-01  3.00460528E-14 -2.72094768E-02 -4.32165064E-02
 -1.75785587E+00  7.29234382E-14  8.21194916E-01 -3.37018180E-01  1.95889440E-02
  5.34590291E-02 -1.38559846E-01 -4.12798739E-14 -6.43984720E-15 -5.51075711E-02
 -9.25860328E-03 -3.35436392E-01  2.28359332E-14 -4.48121871E-02  4.18426523E-02
  2.03626673E+00  3.31354565E-14  9.26481056E-01  4.57959813E-01 -8.33328230E-03
 -4.53759967E-02  1.28046533E-01  7.61994031E-14 -1.46476664E-14  6.14682454E-04
  5.14518276E-02  4.06823115E-01  6.07913127E-02 -7.97169954E-02  3.97290745E-02
 -1.92789747E+00 -2.92042385E-01 -1.34573194E+00 -1.76014207E-01  2.11489329E-01
 -2.02839033E-01 -3.64924399E-02 -4.66166894E-02  4.30628381E-02 -1.62900698E-01
 -2.80085326E-02 -1.98342906E-01 -1.68997378E-01  2.67684429E-01  2.03019514E-01
 -4.18430521E-02 -3.31371609E-01  6.96715005E-02 -9.36227928E-02 -5.67025096E-02
  1.63192551E+00 -9.58332352E-02 -1.20861600E+00  1.28645770E-01 -2.09216927E-01
  2.50922026E-01 -1.39153203E-02  1.29686029E-02  8.46402636E-02 -1.86754925E-01
  1.45530211E-02  1.33334100E-01 -1.29274411E-01  2.19587771E-01 -1.63096849E-01
 -5.30920523E-02 -3.49840219E-01  3.68098304E-14 -8.24860399E-02  1.22134734E-01
  5.34311655E-01 -8.68601678E-15 -1.93557999E-01 -8.84392041E-01 -3.27195971E-01
  1.64620260E-01  1.31761120E-01 -1.53784984E-14  1.66755723E-14 -1.63348391E-01
  8.50840277E-02  2.97037005E-01 -1.23720635E-15 -3.54506577E-02  2.68803891E-02
  5.14518276E-02  4.06823115E-01 -6.07913127E-02 -7.97169954E-02  3.97290745E-02
 -1.92789747E+00  2.92042385E-01 -1.34573194E+00 -1.76014207E-01  2.11489329E-01
 -2.02839033E-01 -3.64924399E-02  4.66166894E-02 -4.30628381E-02 -1.62900698E-01
 -2.80085326E-02 -1.98342906E-01  1.68997378E-01  2.67684429E-01  2.03019514E-01
  3.76066671E-02  2.79875138E-01  3.49215673E-14 -1.03852728E-01 -1.51085955E-01
 -1.35515587E-01  1.24798814E-13 -7.86685186E-02  6.74266604E-01  4.21208608E-01
 -2.15306146E-01 -1.77766285E-01  7.52729089E-14  2.19479745E-14 -1.89987749E-01
 -6.33946419E-02 -2.56366463E-01 -6.07747236E-14 -3.31099721E-02 -9.27432724E-03
  3.74796274E-02  3.07310243E-01 -1.39955239E-02 -3.16330447E-02 -7.99355352E-02
 -1.21388754E+00 -6.85978472E-01  7.07063887E-01 -2.31976999E-01  3.18648133E-02
  1.46197777E-01 -1.76548695E-01  1.32249760E-01 -1.70419159E-01 -9.18705548E-02
 -5.28646328E-02 -2.64267966E-01 -2.12203684E-01 -2.56201471E-01  1.93446348E-01
 -4.68509652E-03 -3.19812026E-01 -4.91307472E-14  9.37196978E-02 -7.80309820E-03
  9.64619535E-01 -1.08898751E-13 -5.42752703E-01  3.55640078E-01  3.05090084E-02
  1.03119019E-01 -8.22626079E-02  5.42212404E-14  1.30911442E-14 -2.40233283E-01
 -6.99366650E-03 -2.46283273E-01 -2.74235052E-14 -8.49455535E-02 -1.00008863E-02
  5.66195842E-01 -1.54124962E-14  3.10163999E-01  2.99973091E-01  1.58716153E-02
  1.22296231E-01 -1.07696291E-01 -9.76731985E-14  2.81128125E-14  2.16726831E-01
  2.55117007E-02  2.28237634E-01 -2.38574759E-02  5.88076292E-02 -8.72690084E-02
 -7.55375804E-01 -6.68974510E-01 -3.54576487E-01 -1.95290606E-01 -2.75798741E-02
  2.12377790E-01 -1.79959200E-01 -1.21735591E-01 -1.62643036E-01  1.06185087E-01
 -5.04008048E-02 -2.25415090E-01 -1.61518350E-01  1.82882641E-01  1.60808083E-01
  3.74796274E-02  3.07310243E-01  1.39955239E-02 -3.16330447E-02 -7.99355352E-02
 -1.21388754E+00  6.85978472E-01  7.07063887E-01 -2.31976999E-01  3.18648133E-02
  1.46197777E-01 -1.76548695E-01 -1.32249760E-01  1.70419159E-01 -9.18705548E-02
 -5.28646328E-02 -2.64267966E-01  2.12203684E-01 -2.56201471E-01  1.93446348E-01
 -5.61864790E-02 -2.87732387E-01 -5.85339634E-14  1.14994113E-01 -1.10982969E-01
  1.51142166E+00 -1.95910537E-14 -4.90474186E-01 -7.69633460E-01  3.72265329E-01
 -1.82382604E-01 -1.97583546E-01  2.40987670E-14 -2.63797496E-14  1.23238466E-01
  7.97044064E-02  1.61261591E-01  1.70430023E-14 -5.27574513E-02  9.52593253E-02
  2.55117007E-02  2.28237634E-01  2.38574759E-02  5.88076292E-02 -8.72690084E-02
 -7.55375804E-01  6.68974510E-01 -3.54576487E-01 -1.95290606E-01 -2.75798741E-02
  2.12377790E-01 -1.79959200E-01  1.21735591E-01  1.62643036E-01  1.06185087E-01
 -5.04008048E-02 -2.25415090E-01  1.61518350E-01  1.82882641E-01  1.60808083E-01
 -6.39961053E-02 -3.37931555E-01 -4.30615140E-14 -9.30321385E-02 -8.33829300E-02
  1.49070540E+00 -1.19669423E-13  4.39365592E-01 -8.98882005E-01  2.77640384E-01
 -1.42973849E-01 -1.52467543E-01 -9.58702659E-14 -4.62300007E-14 -7.87852557E-02
  8.79466778E-02  2.01613924E-01  8.57580869E-14  5.95360403E-02  9.46447808E-02
  9.14348804E-03  5.36931628E-01  1.84280085E-01 -7.76474882E-02  7.60222117E-02
 -6.84525494E-01 -6.48613921E-01  5.87134588E-01  1.68152474E-01  3.05662832E-02
  1.90808439E-01 -2.82991880E-01  2.88522208E-01  1.68671581E-01  1.16323772E-01
  1.56346710E-03 -3.60242421E-01 -2.21078607E-02  3.94252610E-02  1.69735463E-02
 -4.66698170E-02  3.19124056E-01 -3.82047703E-14 -1.76296949E-01  2.37903592E-01
  1.48390082E+00 -2.17713738E-13 -3.15496670E-01  2.61301781E-01 -1.05788125E-01
  1.81408904E-01 -1.52580069E-01 -1.99597706E-14 -6.38322666E-14  2.23443942E-01
  4.23961349E-02 -2.34379180E-01  2.18088276E-14 -1.56438314E-01 -2.14286826E-01
 -1.43131497E+00  1.74922733E-13 -3.18181406E-01 -2.62339083E-01  1.98642430E-01
 -2.47673354E-01  1.15742657E-01 -3.22456821E-14  5.72307275E-14  2.33192183E-01
 -3.89630112E-03 -5.20457134E-01 -1.91767443E-01 -7.12758361E-02 -8.11129586E-02
  5.65281900E-01  5.54662125E-01  5.05517350E-01 -1.59413401E-01 -2.01726937E-02
 -1.54075638E-01  2.35528533E-01  2.71526150E-01 -1.45349810E-01  7.62257229E-02
 -1.69279436E-02  3.25882721E-01  4.46493532E-03  7.36769423E-02 -4.81075046E-02
  9.14348804E-03  5.36931628E-01 -1.84280085E-01 -7.76474882E-02  7.60222117E-02
 -6.84525494E-01  6.48613921E-01  5.87134588E-01  1.68152474E-01  3.05662832E-02
  1.90808439E-01 -2.82991880E-01 -2.88522208E-01 -1.68671581E-01  1.16323772E-01
  1.56346710E-03 -3.60242421E-01  2.21078607E-02  3.94252610E-02  1.69735463E-02
  3.12144797E-02  6.70797413E-01 -3.92699895E-14 -3.25751169E-02 -2.17573450E-01
 -1.15761140E+00  9.90193198E-14  6.50726480E-01  1.16471294E+00 -9.76908542E-02
  9.83545138E-02 -8.46978780E-02 -8.66272620E-14  3.61990437E-14 -1.64271259E-01
 -3.73254382E-02 -4.92521761E-01 -4.72767607E-14  1.22979130E-01 -6.24806665E-02
 -3.89630112E-03 -5.20457134E-01  1.91767443E-01 -7.12758361E-02 -8.11129586E-02
  5.65281900E-01 -5.54662125E-01  5.05517350E-01 -1.59413401E-01 -2.01726937E-02
 -1.54075638E-01  2.35528533E-01 -2.71526150E-01  1.45349810E-01  7.62257229E-02
 -1.69279436E-02  3.25882721E-01 -4.46493532E-03  7.36769423E-02 -4.81075046E-02
 -3.63866728E-02 -7.97021567E-01  2.35446966E-14 -7.62751325E-02  2.42871177E-01
  1.33209272E+00 -1.11337597E-13  8.05738470E-01 -1.36384253E+00  1.13459401E-01
 -8.98282178E-02  7.72927517E-02 -1.06593272E-13 -5.94171733E-14 -1.91051492E-01
  5.50366613E-02  5.84211303E-01  7.44085696E-14  1.24061019E-01  6.56890994E-02
 -1.56837220E-02  5.53518813E-02  4.89933867E-02  1.05512476E-02  3.59118365E-02
  1.77323011E-01  2.02438140E-01 -1.08079390E-01 -2.96302094E-02  8.45203773E-03
 -1.42700785E-01  1.26395541E-01  7.97694805E-03 -1.36694217E-01 -2.39434549E-01
  5.50156828E-02  4.75602991E-02  6.32760100E-02  1.56844546E-01  1.82964439E-01
  5.12374467E-03 -5.32714334E-01  5.35934448E-15  9.52361405E-02 -1.39947122E-01
  4.44902212E-01 -8.99181791E-17 -2.66587609E-01  2.50989926E-01 -4.33742299E-01
  3.14678698E-01  1.98166151E-01 -2.64521616E-15 -6.21561028E-15 -8.22254769E-02
  1.85216061E-02 -5.03476495E-01  2.36361447E-15 -1.52669823E-01 -2.08608691E-01
 -4.88561899E-01  1.39650599E-14  1.87922764E-02  3.78866977E-02 -3.93285972E-01
  2.57142945E-01  2.10325632E-01  4.77975454E-15  7.33942536E-15  8.51530523E-02
 -2.46102366E-02 -1.30454071E-01  8.68698042E-03 -1.36397001E-02  1.05983325E-02
  7.50906442E-01  4.93145610E-01  4.05343889E-01 -8.88337144E-02  8.55189963E-03
 -1.66166228E-01  1.63875593E-01  6.40205766E-02 -1.46869475E-01  2.23084836E-01
  4.78620924E-02  1.77035184E-01  8.98533099E-02 -1.55856997E-01  1.82261239E-01
 -1.56837220E-02  5.53518813E-02 -4.89933867E-02  1.05512476E-02  3.59118365E-02
  1.77323011E-01 -2.02438140E-01 -1.08079390E-01 -2.96302094E-02  8.45203773E-03
 -1.42700785E-01  1.26395541E-01 -7.97694805E-03  1.36694217E-01 -2.39434549E-01
  5.50156828E-02  4.75602991E-02 -6.32760100E-02  1.56844546E-01  1.82964439E-01
  2.27654106E-02  7.58939880E-01  7.15154129E-15 -2.37005252E-01 -1.78700050E-01
 -8.25199386E-01  1.11409551E-14  7.59752719E-01  1.07044139E+00  4.85530389E-02
 -1.34539217E-01 -1.25695108E-02 -6.01224916E-15  8.24476355E-15 -1.47352505E-01
 -5.29022874E-02 -5.32085095E-01 -1.20024838E-14  1.33467809E-01 -6.79001656E-02
 -2.46102366E-02 -1.30454071E-01 -8.68698042E-03 -1.36397001E-02  1.05983325E-02
  7.50906442E-01 -4.93145610E-01  4.05343889E-01 -8.88337144E-02  8.55189963E-03
 -1.66166228E-01  1.63875593E-01 -6.40205766E-02  1.46869475E-01  2.23084836E-01
  4.78620924E-02  1.77035184E-01 -8.98533099E-02 -1.55856997E-01  1.82261239E-01
  1.41639038E-02  5.55905818E-01  6.62546291E-15  2.31197666E-01 -1.08109682E-01
 -6.61178864E-01  1.43763433E-15 -5.76468233E-01  8.46048032E-01  6.03510989E-02
 -1.53992492E-01  9.33959983E-03 -4.79752906E-15  6.33703258E-15  8.12928133E-02
 -5.62824153E-02 -3.98230605E-01 -2.20633918E-14 -1.23813378E-01 -8.27310427E-02
 -4.10860719E-02 -2.99400207E-01 -5.73403446E-02 -2.89260375E-02 -2.25791612E-02
  1.30038450E+00  9.47452386E-01 -7.22158458E-01 -8.15167619E-01  4.72221947E-02
  1.25547897E-01 -1.33682003E-01  1.08205525E-01 -2.84510029E-02  1.98284513E-01
  1.14506876E-01  3.19319297E-01 -9.01230585E-02 -4.51752553E-02  2.17901924E-01
 -5.92776561E-15  1.43974270E-13  1.03980880E-01 -1.56962462E-14 -4.32833744E-14
 -1.56758905E-12  8.58615162E-01  2.83795373E-13 -4.54679550E-13 -6.59755802E-14
  5.60521151E-14 -5.93341615E-14 -2.00476911E-02  2.30311317E-01  1.13800606E-13
 -3.29238031E-16 -2.49360300E-13 -9.34117628E-02 -3.51384339E-14  1.73515363E-14
  1.62102788E-12 -8.61952297E-01  3.17887533E-13  5.09314675E-13  5.48327888E-14
 -7.01042102E-14  9.12145453E-14 -1.27124432E-02 -2.35605740E-01  1.24582209E-13
  4.04468290E-02  2.82907501E-01  5.39348976E-02 -3.52329674E-02  2.71844419E-02
 -1.29358052E+00 -9.23958102E-01 -7.07932564E-01  8.16387733E-01 -4.76584617E-02
 -1.17195691E-01  1.26655516E-01  1.13683671E-01  1.24515513E-02  1.90970637E-01
 -1.14606383E-01 -3.04851093E-01  8.34639312E-02 -3.25795359E-02 -2.48166165E-01
  4.10860719E-02  2.99400207E-01 -5.73403446E-02  2.89260375E-02  2.25791612E-02
 -1.30038450E+00  9.47452386E-01  7.22158458E-01  8.15167619E-01 -4.72221947E-02
 -1.25547897E-01  1.33682003E-01  1.08205525E-01 -2.84510029E-02 -1.98284513E-01
 -1.14506876E-01 -3.19319297E-01 -9.01230585E-02  4.51752553E-02 -2.17901924E-01
  3.72281538E-14  4.32793435E-13  9.85487424E-02 -7.80048252E-15 -1.28449004E-14
 -2.55744555E-12 -9.02655007E-01  8.25243815E-13  1.25791439E-12  1.55126550E-14
 -4.87540597E-14 -5.47536698E-14  4.52714033E-01 -1.18175110E-01  4.10770136E-14
 -4.86787109E-14 -3.23821804E-13  3.40654761E-01  1.98697768E-14 -3.94627030E-14
 -4.04468290E-02 -2.82907501E-01  5.39348976E-02  3.52329674E-02 -2.71844419E-02
  1.29358052E+00 -9.23958102E-01  7.07932564E-01 -8.16387733E-01  4.76584617E-02
  1.17195691E-01 -1.26655516E-01  1.13683671E-01  1.24515513E-02 -1.90970637E-01
  1.14606383E-01  3.04851093E-01  8.34639312E-02  3.25795359E-02  2.48166165E-01
 -2.95468619E-14 -2.11745026E-13 -1.04957133E-01  4.08398109E-14 -3.08535322E-14
  2.23167499E-12  8.96472898E-01  6.65338342E-13 -9.59715360E-13  7.86340767E-14
  3.27609591E-14 -2.93634503E-14  4.73105220E-01  1.03466453E-01  6.02268456E-14
  6.77686333E-14  1.79080386E-13 -2.91296325E-01  3.21515717E-14  8.65837164E-14
 -2.30966707E-02 -2.74389715E-01  8.26659254E-03  1.17377849E-01  5.50464565E-02
  4.13193430E-01  3.68748183E-01 -1.04308088E-01  1.62078681E-01 -8.14755286E-02
  9.90777904E-02 -2.02603362E-02 -8.25827110E-02 -2.36417165E-02  1.18323054E-01
 -1.59959161E-02  1.42614217E-01 -1.81876850E-01 -2.70642827E-01 -2.76907449E-01
 -1.55395821E-14 -2.28707261E-13  5.72865844E-02 -2.52081054E-14  6.15688077E-14
  2.10034043E-12  2.47091057E-02 -4.93907580E-13  5.87872318E-13  3.18134832E-14
  2.72056042E-15  1.75378283E-14 -1.70233296E-01  4.82748033E-02 -1.08699401E-13
  1.58146127E-14  2.62067103E-13  7.14377968E-02 -2.01819586E-14 -3.55910774E-14
 -1.96889304E-12  3.59788819E-02 -4.70289244E-13 -5.58695856E-13  1.37578473E-14
  6.39359586E-15 -7.05716133E-14  1.29360353E-01  6.39941355E-02 -9.49152467E-14
 -2.98471244E-02 -3.24887426E-01 -3.80350596E-03 -1.12795829E-01  5.68780784E-02
  6.29122505E-01  5.21929906E-01  2.25143097E-01  1.49604506E-01 -7.60706314E-02
  1.21905046E-01 -4.09061841E-02  6.13362940E-02 -2.76547414E-02 -1.27729621E-01
  4.09710503E-03  1.92473204E-01 -1.98410997E-01  2.74708816E-01 -2.87568882E-01
  2.30966707E-02  2.74389715E-01  8.26659254E-03 -1.17377849E-01 -5.50464565E-02
 -4.13193430E-01  3.68748183E-01  1.04308088E-01 -1.62078681E-01  8.14755286E-02
 -9.90777904E-02  2.02603362E-02 -8.25827110E-02 -2.36417165E-02 -1.18323054E-01
  1.59959161E-02 -1.42614217E-01 -1.81876850E-01  2.70642827E-01  2.76907449E-01
 -2.06840909E-14 -2.16602556E-13  2.97206871E-02  9.68352042E-15 -1.29489328E-14
  1.72987891E-12  2.97727771E-01 -5.42580308E-13 -7.64690131E-13  2.72620289E-14
  8.72939011E-15  2.65541222E-14 -1.10728681E-01 -2.84513905E-01 -4.99137930E-14
  3.74921748E-14  1.72500467E-13  2.49327926E-01  5.18556812E-14 -3.84818144E-15
  2.98471244E-02  3.24887426E-01 -3.80350596E-03  1.12795829E-01 -5.68780784E-02
 -6.29122505E-01  5.21929906E-01 -2.25143097E-01 -1.49604506E-01  7.60706314E-02
 -1.21905046E-01  4.09061841E-02  6.13362940E-02 -2.76547414E-02  1.27729621E-01
 -4.09710503E-03 -1.92473204E-01 -1.98410997E-01 -2.74708816E-01  2.87568882E-01
  1.06413854E-14  2.41117689E-14  4.55237812E-02 -2.34484335E-14  4.18569037E-14
 -1.34821432E-12  2.70570144E-01 -3.54064369E-13  4.61416798E-13 -4.83997908E-14
 -5.62693237E-14  5.88921655E-14  7.41415411E-02 -3.17918724E-01 -5.39909261E-14
 -3.44223084E-14 -4.52263142E-14  2.92934724E-01 -4.05181111E-14 -8.09732452E-14
  6.04772309E-03  2.42549798E-02 -3.11304194E-02 -8.46640349E-02 -8.27758775E-02
 -3.85694421E-03 -1.39753725E-01  1.93183704E-01 -7.61425146E-02  1.48253333E-01
 -1.96620822E-02 -1.58718322E-01  5.47750880E-02  9.62568865E-02  3.24052762E-02
 -6.33007460E-02 -6.42789673E-02  1.03317104E-01  5.10190280E-02  1.37439329E-01
  5.33471265E-03  2.68255513E-01 -1.44156550E-14 -1.07160987E-02  4.26266838E-02
 -4.83819118E-01  3.85866805E-14  2.30592125E-02 -2.33279171E-01  2.80468376E-01
 -2.58328368E-02 -2.99591206E-01  6.56858601E-15  1.56878916E-14 -4.96084139E-02
 -4.72363370E-03  1.58460660E-01 -4.82934012E-15  3.50782503E-02  8.57977399E-02
  5.28521936E-01 -5.58326420E-14  1.71103448E-01  8.62729150E-02  2.36364389E-01
 -1.31525528E-02 -2.44348274E-01 -3.42451616E-14 -2.12150800E-14  5.88751896E-02
  1.73932228E-02  1.74863763E-01 -1.63557956E-02  7.69570547E-02 -6.47317020E-02
 -7.04240486E-01 -4.96331024E-01 -4.11558872E-01 -4.56439284E-02  1.23047318E-01
 -1.87389707E-02 -1.46732472E-01 -7.16046769E-02  9.05773663E-02 -9.47247357E-03
 -6.12510963E-02 -1.68951389E-01  9.54370285E-02 -6.36534979E-02  1.45908538E-01
  6.04772309E-03  2.42549798E-02  3.11304194E-02 -8.46640349E-02 -8.27758775E-02
 -3.85694421E-03  1.39753725E-01  1.93183704E-01 -7.61425146E-02  1.48253333E-01
 -1.96620822E-02 -1.58718322E-01 -5.47750880E-02 -9.62568865E-02  3.24052762E-02
 -6.33007460E-02 -6.42789673E-02 -1.03317104E-01  5.10190280E-02  1.37439329E-01
 -2.66812762E-02 -4.70487681E-01 -1.15774890E-14  6.63149276E-02  1.33764711E-01
  6.38754390E-01 -7.81591046E-14 -6.48773864E-01 -6.46935636E-01  8.19610090E-02
 -2.52636556E-01  2.31402453E-01  2.93285908E-14  3.21103859E-14 -9.24314265E-03
  6.19702060E-02  3.26827616E-01 -2.80372729E-14  4.79072624E-01 -3.23256138E-01
  1.73932228E-02  1.74863763E-01  1.63557956E-02  7.69570547E-02 -6.47317020E-02
 -7.04240486E-01  4.96331024E-01 -4.11558872E-01 -4.56439284E-02  1.23047318E-01
 -1.87389707E-02 -1.46732472E-01  7.16046769E-02 -9.05773663E-02 -9.47247357E-03
 -6.12510963E-02 -1.68951389E-01 -9.54370285E-02 -6.36534979E-02  1.45908538E-01
 -2.13490564E-02 -3.56261531E-01 -8.25408490E-15 -7.43530475E-02  8.63425363E-02
  7.26915441E-01  2.63840984E-15  4.71821189E-01 -6.65788645E-01  9.07850376E-02
 -2.59132502E-01  2.33296024E-01  7.85791275E-15  2.04186001E-14  6.33477024E-02
  6.88310827E-02  2.54825447E-01 -5.97635561E-15 -4.52802777E-01 -2.79316789E-01
 -3.35071683E-02 -2.68176337E-01 -6.19760545E-02 -1.33668962E-02  5.01415062E-02
  9.96379167E-01  8.01993192E-01 -6.31421499E-01  4.66714405E-01  2.24304286E-02
  1.09497032E-01 -1.13000098E-01  5.27658158E-02 -8.39681022E-02  2.61346874E-02
  8.91579603E-02  3.01591377E-01 -7.23178564E-02 -5.28761009E-02 -3.67271965E-01
  4.29114335E-13  5.73600297E-12  1.06450008E-01  8.46147456E-13 -1.12625228E-12
 -4.33889734E-11 -5.69429707E-01  1.08278768E-11 -1.21283103E-11 -1.18311029E-14
 -3.32382514E-13 -8.82497702E-13  3.73514063E-01 -6.74367475E-02  2.47332289E-12
 -4.05059207E-13 -5.90453335E-12 -1.08626516E-01  7.33946421E-13  8.42800307E-13
  4.16224244E-11  5.88400612E-01  1.08149613E-11  1.15355226E-11 -3.54364803E-13
  5.28970448E-13  9.78638492E-13  4.00303548E-01  7.60379573E-02  2.57733376E-12
  3.15570844E-02  2.20098355E-01  5.77127450E-02 -3.13916400E-02 -4.76937989E-02
 -9.32795864E-01 -7.45183886E-01 -6.04785276E-01 -4.61487776E-01 -3.57898175E-02
 -8.59159999E-02  1.09205244E-01  6.32242844E-02  9.04312742E-02  1.91465398E-02
 -9.04253022E-02 -2.77774009E-01  4.76182693E-02 -1.76933106E-02  3.62188193E-01
  3.35071683E-02  2.68176337E-01 -6.19760545E-02  1.33668962E-02 -5.01415062E-02
 -9.96379167E-01  8.01993191E-01  6.31421499E-01 -4.66714405E-01 -2.24304286E-02
 -1.09497032E-01  1.13000098E-01  5.27658158E-02 -8.39681022E-02 -2.61346874E-02
 -8.91579603E-02 -3.01591377E-01 -7.23178564E-02  5.28761009E-02  3.67271965E-01
  1.86013355E-13  8.04283149E-13  5.40749762E-02 -1.77879815E-13  4.22179469E-13
 -2.11591788E-11  3.31159825E-01  5.40548238E-12  7.82439783E-12 -5.12689657E-13
 -8.98020040E-13  5.25058183E-13 -5.94715388E-02 -2.89925356E-01  1.45393679E-12
 -6.75707439E-13 -6.62598009E-13  3.34543238E-01 -4.30892172E-13 -1.03853856E-12
 -3.15570844E-02 -2.20098355E-01  5.77127450E-02  3.13916400E-02  4.76937989E-02
  9.32795864E-01 -7.45183886E-01  6.04785276E-01  4.61487776E-01  3.57898175E-02
  8.59159999E-02 -1.09205244E-01  6.32242844E-02  9.04312742E-02 -1.91465398E-02
  9.04253022E-02  2.77774009E-01  4.76182693E-02  1.76933106E-02 -3.62188193E-01
 -1.17572215E-13  6.93277502E-13 -4.59996717E-02  1.61523916E-13 -5.86051426E-13
  1.80470314E-11 -3.07784996E-01  4.13488387E-12 -5.38584650E-12  7.89490073E-13
  8.79905080E-13 -9.50786758E-13 -4.79681133E-02  2.74168080E-01  1.61415114E-12
  7.13229778E-13 -3.28751918E-13 -3.23408750E-01 -3.71238896E-13  1.25490478E-12
  7.07707178E-02  8.54371456E-01 -3.29459767E-02  4.36729547E-02  6.47789367E-02
 -5.69145445E+00 -2.35866393E+00  2.03909321E+00  2.60232879E-01 -6.67682509E-02
 -1.16523229E-02 -4.94066706E-02  6.84684311E-02 -7.05678072E-02 -1.41231769E-01
 -3.31525091E-02 -6.47042167E-01 -1.02537120E-01 -6.24643977E-02 -6.13833896E-02
 -8.07663340E-02 -1.06927224E+00  4.50263924E-13 -1.60538776E-01  2.03471200E-01
  7.98772162E+00 -3.23638504E-12 -2.01887365E+00  2.22731047E+00  1.65868187E-03
  6.56416719E-02  1.57757810E-01  2.01894337E-12 -4.38602085E-13 -4.66582231E-01
  7.68364370E-02  1.10918305E+00 -5.21705610E-13 -1.39711509E-01 -1.54285375E-01
 -7.71238416E+00  3.25321751E-12 -2.01926058E+00 -2.13829098E+00  7.57478820E-02
 -1.04978978E-01 -1.84564820E-01  2.04731295E-12  4.60119636E-13 -4.89457800E-01
 -5.98433829E-02 -7.67738876E-01  7.38678489E-03  6.35334298E-02 -8.12354770E-02
  5.29453667E+00  2.09884388E+00  1.92203241E+00 -2.71581965E-01  4.10428793E-02
  3.04370194E-02  5.94364717E-02  4.75074835E-02  1.14177518E-01 -1.77056633E-01
  3.26906716E-02  5.64554761E-01  9.45661273E-02 -7.39171595E-02  7.37451978E-02
  7.07707178E-02  8.54371456E-01  3.29459767E-02  4.36729547E-02  6.47789367E-02
 -5.69145445E+00  2.35866393E+00  2.03909321E+00  2.60232879E-01 -6.67682509E-02
 -1.16523229E-02 -4.94066706E-02 -6.84684311E-02  7.05678072E-02 -1.41231769E-01
 -3.31525091E-02 -6.47042167E-01  1.02537120E-01 -6.24643977E-02 -6.13833896E-02
 -3.03649887E-02 -9.49859632E-02  1.65009850E-13  3.59119535E-02 -7.38213612E-02
  3.64513186E+00  1.00573088E-12 -9.21216620E-01 -1.31921981E+00  1.05289105E-01
  1.60786186E-01 -1.08343676E-01 -1.95846429E-13 -1.41889677E-12 -2.77419304E-01
  1.28364507E-01  8.41350569E-02  1.92446496E-12  9.16565508E-02  1.96184242E-01
 -5.98433829E-02 -7.67738876E-01 -7.38678489E-03  6.35334298E-02 -8.12354770E-02
  5.29453667E+00 -2.09884388E+00  1.92203241E+00 -2.71581965E-01  4.10428793E-02
  3.04370194E-02  5.94364717E-02 -4.75074835E-02 -1.14177518E-01 -1.77056633E-01
  3.26906716E-02  5.64554761E-01 -9.45661273E-02 -7.39171595E-02  7.37451978E-02
  1.88006919E-02 -1.60306651E-01 -1.90702737E-13 -2.28588995E-02  1.05403738E-01
 -3.13208699E+00 -1.13797843E-12 -6.97891513E-01  9.05544946E-01 -1.41408094E-01
 -1.65423645E-01  1.81298116E-01 -1.82735080E-13  1.45268769E-12 -2.99144704E-01
 -1.28825187E-01  8.45160273E-02 -1.87708593E-12  6.86154397E-02 -2.35826958E-01
 -2.05609886E-02 -5.28741618E-02  4.43434680E-04 -1.38228857E-02  8.58497689E-02
  2.83292806E-01  1.33357395E-01 -8.18146545E-02  4.60855270E-01  1.32545835E-01
 -1.73314674E-01  1.32453607E-02  3.83931838E-02  1.34334292E-01  2.03765288E-01
  8.36314151E-04  3.70584937E-02  1.33693149E-01  1.91391457E-01 -3.27377925E-01
  9.29837719E-16 -4.29593092E-15  6.84163160E-03  1.02457517E-14 -7.16715233E-15
 -1.01822235E-13 -3.39373764E-01 -4.28738806E-14 -8.09029646E-14  6.65216437E-14
 -1.34958024E-14 -5.72073412E-14 -1.34431872E-01 -1.22640917E-01 -5.58347976E-14
 -1.09621629E-15  7.38586167E-15  7.09735905E-03  1.12459366E-14  8.01710116E-15
  1.20215569E-13 -3.20747334E-01 -4.34859445E-14  8.99850963E-14 -7.52829677E-14
  1.34955202E-14  6.25519536E-14  1.28791195E-01 -1.11695311E-01 -5.80401942E-14
 -1.96571939E-02 -4.75588576E-02  3.64318759E-03  8.51642960E-03  8.38793593E-02
  2.56393386E-01  1.37868282E-01  4.01538148E-02  4.57222076E-01  1.30907157E-01
 -1.88077928E-01  3.00230083E-02 -3.21339066E-02  1.36041418E-01 -1.94284073E-01
  3.63856238E-04  3.03526816E-02  1.23651978E-01 -1.79304779E-01 -3.14917953E-01
  2.05609886E-02  5.28741618E-02  4.43434680E-04  1.38228857E-02 -8.58497689E-02
 -2.83292806E-01  1.33357395E-01  8.18146545E-02 -4.60855270E-01 -1.32545835E-01
  1.73314674E-01 -1.32453607E-02  3.83931838E-02  1.34334292E-01 -2.03765288E-01
 -8.36314151E-04 -3.70584937E-02  1.33693149E-01 -1.91391457E-01  3.27377925E-01
 -6.39891963E-15 -9.78840528E-14  1.09472976E-01 -1.59206592E-14  2.77471968E-14
  2.31308616E-13  5.89771287E-01 -2.92911178E-13 -5.12296476E-14 -1.84508584E-14
  3.45834008E-14 -7.77007956E-15  1.99244423E-01 -2.49140495E-01  1.89362807E-14
  5.59254971E-15  7.31992922E-14 -2.81868595E-01  4.30333055E-14 -4.48509021E-14
  1.96571939E-02  4.75588576E-02  3.64318759E-03 -8.51642960E-03 -8.38793593E-02
 -2.56393386E-01  1.37868282E-01 -4.01538148E-02 -4.57222076E-01 -1.30907157E-01
  1.88077928E-01 -3.00230083E-02 -3.21339066E-02  1.36041418E-01  1.94284073E-01
 -3.63856238E-04 -3.03526816E-02  1.23651978E-01  1.79304779E-01  3.14917953E-01
  4.85935163E-15  8.87891645E-14  1.11813294E-01 -1.61024766E-14 -3.24351950E-14
 -1.77276117E-13  6.07635289E-01 -2.95509164E-13  3.12655944E-14  1.77865215E-14
 -3.47814371E-14  5.39022839E-15 -2.05344175E-01 -2.45118004E-01  1.74016951E-14
 -6.96242240E-15 -7.32303792E-14 -3.04757440E-01  5.33263072E-14  4.87990969E-14
  3.23840080E-02  4.06961048E-01  8.50908329E-02  4.71931133E-03  2.84218271E-03
 -1.26351248E+00 -1.04427024E+00  4.03025677E-02 -2.09307178E-01 -1.42916649E-01
 -8.66572212E-03  1.20574012E-01 -4.89628929E-02 -4.11634172E-02 -8.57684454E-02
 -4.85499411E-03 -2.41380056E-01  7.29849873E-02  1.06799780E-01  2.03095709E-01
 -8.45428988E-03  5.28197895E-03 -1.80205634E-14 -5.15038942E-02  7.71491682E-02
  1.21933715E+00 -1.55571690E-13  1.13157703E-01  6.53849602E-01 -3.68057229E-01
  4.65843532E-02  3.35846976E-01 -5.85808734E-14 -9.98844331E-14  2.74252276E-01
  4.72082952E-03  2.27714687E-02  1.37580550E-14 -5.39021546E-02 -4.72096274E-02
 -1.09498737E+00  3.52936419E-14  1.46115016E-01 -6.18529546E-01  4.02952369E-01
 -5.15313971E-02 -3.75217347E-01 -2.95056024E-14  6.77015867E-14  2.98831513E-01
 -2.70384328E-02 -3.61252848E-01 -9.44735378E-02  1.67373787E-02 -1.57172108E-02
  1.09178314E+00  9.12333927E-01 -4.84264157E-02  2.01000124E-01  1.33925692E-01
  2.26405420E-02 -1.22721763E-01 -6.58389886E-02  7.16434177E-02 -8.77374771E-02
 -4.36582072E-04  1.87329562E-01 -8.81735278E-02  1.12140906E-01 -1.72217593E-01
  3.23840080E-02  4.06961048E-01 -8.50908329E-02  4.71931133E-03  2.84218271E-03
 -1.26351248E+00  1.04427024E+00  4.03025677E-02 -2.09307178E-01 -1.42916649E-01
 -8.66572212E-03  1.20574012E-01  4.89628929E-02  4.11634172E-02 -8.57684454E-02
 -4.85499411E-03 -2.41380056E-01 -7.29849873E-02  1.06799780E-01  2.03095709E-01
  2.86497339E-02  3.78771358E-01 -7.22372390E-15  1.18197617E-01 -1.77898499E-01
 -4.80202607E-01 -9.46819959E-14  1.46592510E+00 -1.88584222E-01  1.53764852E-01
 -2.55385226E-01  9.96627566E-02  2.03138844E-14  1.45096766E-14 -9.99059161E-02
 -1.79296799E-02 -2.88331143E-01  1.98639347E-14 -2.73130459E-01  2.45606347E-01
 -2.70384328E-02 -3.61252848E-01  9.44735378E-02  1.67373787E-02 -1.57172108E-02
  1.09178314E+00 -9.12333927E-01 -4.84264157E-02  2.01000124E-01  1.33925692E-01
  2.26405420E-02 -1.22721763E-01  6.58389886E-02 -7.16434177E-02 -8.77374771E-02
 -4.36582072E-04  1.87329562E-01  8.81735278E-02  1.12140906E-01 -1.72217593E-01
 -3.43129538E-02 -4.95337849E-01  3.50631470E-14  9.52881602E-02  1.91548530E-01
  7.17730906E-01  2.73799400E-13  1.59444146E+00 -9.89846822E-03 -1.67168814E-01
  2.33727570E-01 -5.16242383E-02 -5.30183177E-14 -1.04193637E-13 -1.05552946E-01
  2.26719650E-02  3.73618306E-01 -1.02680303E-13 -3.13367883E-01 -2.87615287E-01
 -1.90574114E-02 -1.23661462E-01  5.54939752E-02  6.07737395E-02 -3.60215458E-04
  5.59426868E-01  8.07677600E-01  2.68640591E-01  2.11910657E-01 -3.08987086E-02
 -2.16319704E-01  2.37427479E-01 -1.54470999E-01  4.85483434E-02 -5.24139927E-02
  2.03867546E-02  1.53025452E-01 -2.19863305E-01 -3.17405648E-01  3.70892850E-03
 -3.82323560E-14 -3.61366041E-13  7.86077200E-02 -8.13396020E-14  8.48512530E-14
  2.45202942E-12  1.80894957E-01 -5.78224207E-13  7.89641772E-13 -1.53290780E-13
  5.47380161E-14  1.57481651E-13  2.40742146E-01  2.10565136E-01 -1.20589940E-13
  2.18708764E-14  2.68218757E-13 -7.41739460E-02 -8.03465623E-14 -2.22175946E-14
 -1.76400053E-12 -1.89861253E-01 -5.13030922E-13 -5.09952491E-13  1.64697707E-13
 -9.68303897E-14 -1.12735111E-13  2.56152040E-01 -2.15213399E-01 -9.83775676E-14
  1.76367140E-02  1.05356484E-01 -5.89472738E-02  5.74148030E-02  4.25898702E-03
 -5.34484092E-01 -7.82605131E-01  2.85366633E-01 -1.94252445E-01  4.20713126E-02
  2.07637828E-01 -2.39134220E-01 -1.53697844E-01 -4.72046187E-02 -6.29885464E-02
 -2.02422964E-02 -1.40245009E-01  2.29447585E-01 -3.27857559E-01 -2.13360020E-02
  1.90574114E-02  1.23661462E-01  5.54939752E-02 -6.07737395E-02  3.60215458E-04
 -5.59426868E-01  8.07677600E-01 -2.68640591E-01 -2.11910657E-01  3.08987086E-02
  2.16319704E-01 -2.37427479E-01 -1.54470999E-01  4.85483434E-02  5.24139927E-02
 -2.03867546E-02 -1.53025452E-01 -2.19863305E-01  3.17405648E-01 -3.70892850E-03
  2.15212022E-14  3.11441566E-13  1.12203581E-01  8.72328574E-14 -6.38296673E-14
 -5.95747034E-13  6.72226891E-01  6.77271670E-13  1.97714427E-13  6.93429536E-14
 -3.79322577E-14 -1.49430493E-14  1.45029485E-01 -2.07097173E-01 -1.43769555E-13
  2.97839679E-14 -2.43704661E-13 -2.29651235E-01 -3.21617903E-14  1.47783442E-13
 -1.76367140E-02 -1.05356484E-01 -5.89472738E-02 -5.74148030E-02 -4.25898702E-03
  5.34484092E-01 -7.82605131E-01 -2.85366633E-01  1.94252445E-01 -4.20713126E-02
 -2.07637828E-01  2.39134220E-01 -1.53697844E-01 -4.72046187E-02  6.29885464E-02
  2.02422964E-02  1.40245009E-01  2.29447585E-01  3.27857559E-01  2.13360020E-02
 -3.36419776E-14 -5.36425544E-13 -1.06488422E-01  4.96178594E-14  5.13173320E-14
  1.25308306E-12 -6.45725446E-01  8.83427344E-13 -6.35023772E-13 -1.14753280E-13
  3.28525451E-14  9.14932993E-14  1.43529845E-01  1.96599992E-01 -1.71566846E-13
 -3.74269900E-14  4.04155933E-13  2.23472609E-01 -3.15238905E-14 -1.98711529E-13
  6.39119137E-02  6.58088659E-01 -1.46313274E-01 -1.04201499E-01 -4.21774888E-02
 -2.27390109E+00 -1.60369127E+00  6.62626735E-01 -5.83312455E-02 -2.83337351E-01
  1.04823939E-01  2.32782231E-01  1.33649234E-01  1.41325881E-01  3.40001665E-02
  3.20834833E-02 -6.00046013E-01 -1.89973928E-01  9.77121718E-02  1.21507026E-01
 -5.08347262E-02 -2.56832590E-01 -7.25654717E-14  1.25659667E-02  2.28313269E-01
  2.16340062E+00 -2.53703495E-13 -1.44939749E-01  9.36915709E-01 -4.11653020E-02
 -1.24504729E-01  1.98351711E-01  5.80272160E-14 -2.94830019E-14 -1.25086791E-01
 -6.41936902E-02 -3.93615167E-01  5.95750057E-14  1.79994126E-02  2.45614541E-01
  3.14831968E+00  2.87323314E-13  3.94914675E-01  1.20618711E+00 -7.56371563E-02
 -9.34599887E-02  2.19942489E-01  3.05544553E-14  5.97762928E-14  1.47282068E-01
  7.00709579E-02  7.48981886E-01 -1.30106480E-01  1.11470416E-01 -3.25309852E-02
 -2.84249975E+00 -1.86186205E+00 -8.24598752E-01 -3.17190688E-02 -2.92111461E-01
  1.04886604E-01  2.11473307E-01 -1.08249767E-01  1.29371990E-01 -4.22208741E-03
  1.81104882E-02 -6.43128658E-01 -1.70040480E-01 -7.92089192E-02  1.29848974E-01
  6.39119137E-02  6.58088659E-01  1.46313274E-01 -1.04201499E-01 -4.21774888E-02
 -2.27390109E+00  1.60369127E+00  6.62626735E-01 -5.83312455E-02 -2.83337351E-01
  1.04823939E-01  2.32782231E-01 -1.33649234E-01 -1.41325881E-01  3.40001665E-02
  3.20834833E-02 -6.00046013E-01  1.89973928E-01  9.77121718E-02  1.21507026E-01
 -5.88018023E-02 -9.32586284E-01 -8.24119432E-14  1.39377799E-01 -7.65819259E-02
  2.75327443E+00 -2.45149913E-13 -8.49261717E-01 -1.79592459E+00 -2.19174267E-01
 -1.63098174E-02  2.92506033E-01  3.75757840E-14  3.54464503E-15  1.49509809E-01
 -4.88999566E-02  6.76376099E-01  6.81648936E-14 -6.09820831E-02 -2.09987882E-01
  7.00709579E-02  7.48981886E-01  1.30106480E-01  1.11470416E-01 -3.25309852E-02
 -2.84249975E+00  1.86186205E+00 -8.24598752E-01 -3.17190688E-02 -2.92111461E-01
  1.04886604E-01  2.11473307E-01  1.08249767E-01 -1.29371990E-01 -4.22208741E-03
  1.81104882E-02 -6.43128658E-01  1.70040480E-01 -7.92089192E-02  1.29848974E-01
 -5.75312798E-02 -8.84251694E-01  6.06709467E-14 -1.64295948E-01 -7.38777080E-02
  2.94102805E+00  2.05416814E-13  7.80546630E-01 -1.88108290E+00 -1.70544964E-01
 -1.51738081E-02  2.66915309E-01  3.46231399E-14 -4.35152293E-15 -9.27769866E-02
 -2.65075833E-02  6.22501236E-01 -4.07320438E-14  5.85858112E-02 -1.34678102E-01
 -3.35323523E-02 -3.38835375E-01  1.53610109E-01 -1.54054525E-01  2.54407593E-02
  2.43999432E+00  1.07481461E+00 -8.83566548E-01  1.58678410E-01  7.82574957E-02
  9.34122592E-03 -1.52697552E-01 -1.83497446E-01  6.54244785E-02 -5.51424733E-02
 -3.85887130E-02  4.55176788E-01  2.43312280E-01 -1.60380945E-01  1.91579939E-02
 -5.56859303E-03  5.28016762E-02  2.76049204E-13  2.99171986E-02 -8.91289551E-02
 -1.56907296E+00  9.66386354E-13  2.52112196E-01 -5.60301556E-01  9.98915632E-02
  1.04320600E-02 -1.86631011E-01 -3.86104523E-13  1.80103824E-13  1.88304767E-01
 -1.11008485E-03 -1.02592210E-01 -2.44510378E-13  2.62159005E-02  1.07381462E-01
  1.87157981E+00 -8.92693837E-13  2.89587749E-01  6.88158030E-01 -1.28162723E-01
 -1.65252258E-02  2.28377140E-01 -3.80866979E-13 -1.48050181E-13  2.17958908E-01
  4.02413433E-02  4.22558112E-01 -1.66141504E-01 -1.41549877E-01 -2.69917503E-02
 -2.70741234E+00 -1.26346486E+00 -9.65440840E-01 -1.64953746E-01 -1.08926047E-01
 -1.84171475E-03  1.77947943E-01 -1.95243207E-01 -6.25740197E-02 -5.19152361E-02
  3.98767793E-02 -5.26895053E-01 -2.64364405E-01 -1.73827682E-01 -9.91455616E-03
 -3.35323523E-02 -3.38835375E-01 -1.53610109E-01 -1.54054525E-01  2.54407593E-02
  2.43999432E+00 -1.07481461E+00 -8.83566548E-01  1.58678410E-01  7.82574957E-02
  9.34122592E-03 -1.52697552E-01  1.83497446E-01 -6.54244785E-02 -5.51424733E-02
 -3.85887130E-02  4.55176788E-01 -2.43312280E-01 -1.60380945E-01  1.91579939E-02
  3.81450650E-02  3.37567873E-01  2.35888939E-13  1.52132076E-01  2.11910207E-01
 -2.89099557E+00  3.66523764E-13  8.99678619E-01  1.18884113E+00  1.06691756E-01
  6.10911085E-03 -6.22031233E-02 -2.47545861E-13 -1.51074033E-13 -2.41777582E-01
  7.41324110E-02 -4.71687279E-01  1.82820561E-13  2.04982828E-01  2.22941645E-01
  4.02413433E-02  4.22558112E-01  1.66141504E-01 -1.41549877E-01 -2.69917503E-02
 -2.70741234E+00  1.26346486E+00 -9.65440840E-01 -1.64953746E-01 -1.08926047E-01
 -1.84171475E-03  1.77947943E-01  1.95243207E-01  6.25740197E-02 -5.19152361E-02
  3.98767793E-02 -5.26895053E-01  2.64364405E-01 -1.73827682E-01 -9.91455616E-03
 -4.43140719E-02 -4.04365247E-01 -2.17096523E-13  1.45451512E-01 -2.32013658E-01
  3.18213454E+00 -3.02087879E-13  9.64959505E-01 -1.35521951E+00 -1.22599959E-01
 -1.02199127E-02  8.14994602E-02 -2.31613300E-13  1.35924153E-13 -2.55109274E-01
 -7.80708694E-02  5.23698921E-01 -1.93059111E-13  2.18178337E-01 -2.38746744E-01
 -9.27682227E-02 -8.43330797E-01  4.86423722E-02 -1.90242029E-01 -7.94973314E-03
  3.65862545E+00  1.86500669E+00 -1.75587777E+00 -1.90709377E-01  1.46815355E-02
  6.74903684E-02 -1.35352731E-01 -3.13998242E-01 -3.60735040E-02  5.73850642E-02
 -1.29270692E-03  8.56440560E-01  2.12936317E-01 -1.93311030E-01 -5.27851446E-03
 -3.89222429E-14 -1.91417605E-13  2.37875133E-01 -1.31997154E-13  1.58794708E-13
  1.94629742E-12  8.32351737E-01 -5.33544517E-13  7.75444935E-13 -2.68531158E-13
 -6.83268749E-14  3.54820271E-13 -3.00848030E-01  1.87181169E-01 -5.55037237E-13
 -5.80094947E-15  2.85213922E-13 -2.12867679E-01 -7.54396391E-14  8.11309665E-15
 -1.30137625E-12 -7.69787063E-01 -5.47424799E-13 -4.83682413E-13  3.02739044E-13
 -1.77473504E-13 -2.19287998E-13 -3.10500476E-01 -1.29218500E-01 -5.75659021E-13
  8.62863480E-02  8.38137794E-01 -3.88476960E-02 -1.87560166E-01  1.65882155E-03
 -3.60164920E+00 -1.81731502E+00 -1.73236846E+00  1.52890549E-01  1.36242699E-02
 -1.06830566E-01  1.31597712E-01 -3.14665879E-01  1.03758444E-02  6.66825156E-02
  2.82063493E-03 -8.35458288E-01 -1.89688559E-01 -2.15505916E-01  1.10104393E-02
  9.27682227E-02  8.43330797E-01  4.86423722E-02  1.90242029E-01  7.94973314E-03
 -3.65862545E+00  1.86500669E+00  1.75587777E+00  1.90709377E-01 -1.46815355E-02
 -6.74903684E-02  1.35352731E-01 -3.13998242E-01 -3.60735040E-02 -5.73850642E-02
  1.29270692E-03 -8.56440560E-01  2.12936317E-01  1.93311030E-01  5.27851446E-03
  2.25862752E-14  3.05346621E-13  2.03144942E-01 -8.33942939E-14 -2.34593682E-13
 -4.98639576E-13  3.22446608E-01  3.33982768E-13  2.96280091E-13 -1.31897267E-13
 -3.05337521E-14  6.84868637E-15 -2.07595791E-01 -1.81997275E-01  1.91350790E-13
 -9.33568427E-14  4.66158519E-14  1.95798435E-01 -2.06207217E-13 -1.95126367E-13
 -8.62863480E-02 -8.38137794E-01 -3.88476960E-02  1.87560166E-01 -1.65882155E-03
  3.60164920E+00 -1.81731502E+00  1.73236846E+00 -1.52890549E-01 -1.36242699E-02
  1.06830566E-01 -1.31597712E-01 -3.14665879E-01  1.03758444E-02 -6.66825156E-02
 -2.82063493E-03  8.35458288E-01 -1.89688559E-01  2.15505916E-01 -1.10104393E-02
 -2.75753462E-16 -4.11087008E-13 -2.00551122E-01 -8.59571637E-14  2.45934805E-13
  5.93709647E-13 -3.41478701E-01  3.97238062E-13 -3.78354199E-13  3.98000129E-14
  1.11680771E-13  7.98451222E-14 -1.80614147E-01  1.54443057E-01  2.13770085E-13
  8.82734732E-14  1.33822775E-14 -1.50413504E-01 -2.09285473E-13  1.29422093E-13
  1.35647944E-02  1.92863034E-01 -6.84225226E-02 -6.70185346E-02 -1.15939821E-01
 -7.89306939E-01 -6.10428726E-01  2.76985364E-01 -2.40487564E-01 -9.56772394E-02
  8.82480922E-02  5.58188662E-04  3.71256181E-02 -4.62237176E-01  1.62657347E-01
 -2.36129616E-02 -2.19574292E-01 -6.53018726E-02  7.62609177E-03 -3.03053623E-01
  3.96942870E-02 -8.07897535E-02  1.99362639E-13  1.12469322E-02 -6.64548878E-02
  1.40638392E-01  5.94370172E-13 -1.73951162E-01 -5.49161123E-02 -5.79212484E-02
  3.19581395E-01 -1.47241802E-01 -1.31146151E-13  4.96147448E-13 -3.69147425E-02
  4.63487314E-02 -1.54556165E-01  1.39255941E-13 -7.45321452E-02 -4.50937155E-02
  3.86870310E-01  3.74168410E-13  8.27102624E-02  1.43757709E-01 -2.18091383E-02
  1.67953507E-01 -6.07664272E-03 -5.51044607E-14  4.22396742E-13  1.47447339E-03
  2.78832721E-02  2.56837558E-01 -4.55039031E-02  3.24477732E-02 -7.28805118E-02
 -9.11985415E-01 -6.69692871E-01 -4.38438015E-01 -1.15843196E-01 -4.33393773E-02
 -3.89906018E-02  9.44799468E-02 -4.12417383E-02 -4.14861781E-01 -1.91689147E-01
 -2.58270479E-02 -2.84270788E-01 -4.89183711E-02 -4.99297528E-02 -3.32312345E-01
  1.35647944E-02  1.92863034E-01  6.84225226E-02 -6.70185346E-02 -1.15939821E-01
 -7.89306939E-01  6.10428726E-01  2.76985364E-01 -2.40487564E-01 -9.56772394E-02
  8.82480922E-02  5.58188662E-04 -3.71256181E-02  4.62237176E-01  1.62657347E-01
 -2.36129616E-02 -2.19574292E-01  6.53018726E-02  7.62609177E-03 -3.03053623E-01
 -9.79424868E-02 -4.80196577E-01  8.54060043E-14  6.76756469E-02 -9.00695314E-02
  1.88729910E+00  1.77963333E-15 -7.14908712E-01 -1.42677682E+00  2.54855192E-02
 -3.04069824E-01  1.65654061E-01 -2.63432052E-13 -3.60754092E-13  9.83542998E-02
  4.75551053E-02  5.42974516E-01  4.00098042E-13  4.90699522E-02 -1.25895988E-01
  2.78832722E-02  2.56837558E-01  4.55039031E-02  3.24477732E-02 -7.28805118E-02
 -9.11985415E-01  6.69692871E-01 -4.38438015E-01 -1.15843196E-01 -4.33393773E-02
 -3.89906018E-02  9.44799468E-02  4.12417383E-02  4.14861781E-01 -1.91689147E-01
 -2.58270479E-02 -2.84270788E-01  4.89183711E-02 -4.99297528E-02 -3.32312345E-01
 -7.09620839E-02 -2.64498550E-01  6.05850756E-14 -8.66189487E-02 -1.05256057E-01
  1.12177996E+00  1.07282661E-14  4.35860274E-01 -8.94696371E-01 -4.51407305E-02
 -3.17246807E-01  2.60701381E-01  1.62645773E-13 -2.58993189E-13  2.25074673E-02
  3.15973252E-02  3.49260973E-01  2.59155858E-13 -1.77086607E-01 -1.77629971E-01
 -5.75159972E-02 -1.11069653E-01  7.37047664E-02  4.31758659E-02 -3.88872067E-02
  3.58975150E-01  4.37521745E-01 -1.40101710E-01 -2.32033669E-01  2.42711570E-01
 -3.32390165E-01 -2.72261362E-02  4.85396684E-03 -1.48634527E-01 -4.09954770E-02
  1.31596808E-02  1.94424609E-01  1.59642917E-01  1.57759079E-01  2.46391980E-02
 -3.05021039E-14  1.80779511E-14  1.75862030E-01  2.60699784E-14  6.58956870E-14
  4.19037110E-13  4.80019174E-01  1.40489432E-13  2.30231617E-13  1.11831582E-13
 -3.26583205E-13  1.40277555E-13 -2.95104756E-02  5.00592489E-01  1.16288549E-13
 -3.98026568E-14  1.46968269E-13  2.00330282E-01  9.04594432E-14  1.88923782E-15
 -9.74922067E-13  5.87131053E-01 -8.92067872E-14 -3.47787663E-13 -3.35248910E-14
 -6.37907582E-14 -3.31005641E-14  6.45644590E-02  5.08774634E-01  8.58159688E-14
 -7.42377272E-02 -2.86305535E-01  6.92209473E-02 -1.17031603E-02 -3.45278768E-02
  1.08264044E+00  7.92524689E-01  4.81663103E-01 -2.24186935E-01  2.41314515E-01
 -2.98591795E-01 -5.29599481E-02  3.03182689E-02 -1.18040402E-01  3.46801365E-02
  1.87078363E-02  3.44512556E-01  1.84602054E-01 -1.30135401E-01  3.66363707E-02
  5.75159972E-02  1.11069653E-01  7.37047664E-02 -4.31758659E-02  3.88872067E-02
 -3.58975150E-01  4.37521745E-01  1.40101710E-01  2.32033669E-01 -2.42711570E-01
  3.32390165E-01  2.72261362E-02  4.85396684E-03 -1.48634527E-01  4.09954770E-02
 -1.31596808E-02 -1.94424609E-01  1.59642917E-01 -1.57759079E-01 -2.46391980E-02
  8.21114130E-14  2.98562853E-13  6.07503452E-02 -6.39735379E-14  7.80317038E-14
 -7.46195884E-13 -4.03584772E-02  3.48939254E-13  9.31365502E-13 -9.15009691E-15
  2.82644440E-13 -1.14638652E-13 -2.35105851E-01 -3.22920891E-01 -1.24399414E-13
 -3.44497716E-14 -4.20650319E-13  3.59390675E-01 -1.48098368E-14  1.03955216E-13
  7.42377272E-02  2.86305535E-01  6.92209473E-02  1.17031603E-02  3.45278768E-02
 -1.08264044E+00  7.92524689E-01 -4.81663103E-01  2.24186935E-01 -2.41314515E-01
  2.98591795E-01  5.29599481E-02  3.03182689E-02 -1.18040402E-01 -3.46801365E-02
 -1.87078363E-02 -3.44512556E-01  1.84602054E-01  1.30135401E-01 -3.66363707E-02
  7.06812608E-14  3.77731863E-13  1.09228576E-01  7.26479209E-14  1.07864386E-13
 -1.99531281E-12  7.08992635E-02 -7.33571072E-13  1.21461695E-12  5.09888601E-14
  2.98397519E-13 -3.14777626E-13  2.33450110E-01 -3.60097188E-01 -6.55097868E-14
 -4.07636525E-14 -4.23666057E-13  3.54068731E-01  2.15294776E-13  2.07349767E-13
  4.02061131E-02  1.83422197E-01  5.64357139E-02  9.84412235E-02  8.56093111E-02
 -3.58308064E-01 -1.86957832E-01  5.09971543E-01  2.53702344E-01  1.34766563E-01
 -3.58336022E-01  2.87481492E-01  1.05728599E-02  2.16534441E-02  9.88696785E-02
 -1.25087052E-02 -2.09875691E-01  1.89573715E-02  1.10740456E-01 -1.23505046E-01
  2.96978680E-02 -1.46543745E-01 -3.70600348E-15  1.39462370E-01  3.52525070E-02
  4.42814004E-01 -2.05377277E-14  1.92433770E-01  4.04682904E-01  2.30761220E-02
 -2.70863074E-01  3.41388781E-01 -3.87579222E-14 -4.23749402E-14  9.52132751E-02
 -9.59417557E-03  1.45315554E-01 -3.65814749E-14  1.19432535E-01 -6.04182170E-02
 -5.44687002E-01 -9.34084205E-14  2.30666277E-01 -4.72952771E-01 -4.04651949E-02
  3.79919556E-01 -3.92871050E-01 -5.10643952E-14 -6.25333012E-14  1.00220415E-01
 -3.59555948E-02 -1.49839151E-01 -7.05879877E-02  1.07725634E-01 -1.22955455E-01
  2.13231723E-01  5.37822851E-02  4.09760096E-01 -3.21109988E-01 -1.56457482E-01
  3.70980903E-01 -2.71248989E-01  2.48629883E-03 -1.86438114E-01  3.51235221E-02
  2.19530543E-03  1.45310594E-01 -4.37709777E-02  1.16113622E-01  7.49293133E-03
  4.02061131E-02  1.83422197E-01 -5.64357139E-02  9.84412235E-02  8.56093111E-02
 -3.58308064E-01  1.86957832E-01  5.09971543E-01  2.53702344E-01  1.34766563E-01
 -3.58336022E-01  2.87481492E-01 -1.05728599E-02 -2.16534441E-02  9.88696785E-02
 -1.25087052E-02 -2.09875691E-01 -1.89573715E-02  1.10740456E-01 -1.23505046E-01
  5.58285218E-02  5.17761423E-01  7.26885683E-15  5.95768332E-02 -6.11660909E-02
 -1.79684882E+00  3.46596520E-14  6.32501548E-01  1.23115029E+00 -1.97100028E-01
 -1.03639795E-01  3.01377473E-01  2.84636922E-14  4.40280577E-15 -3.17345514E-01
 -3.64354134E-02 -4.35555640E-01 -2.71082479E-14  3.63602634E-01 -1.72048459E-01
 -3.59555948E-02 -1.49839151E-01  7.05879877E-02  1.07725634E-01 -1.22955455E-01
  2.13231723E-01 -5.37822851E-02  4.09760096E-01 -3.21109988E-01 -1.56457482E-01
  3.70980903E-01 -2.71248989E-01 -2.48629883E-03  1.86438114E-01  3.51235221E-02
  2.19530543E-03  1.45310594E-01  4.37709777E-02  1.16113622E-01  7.49293133E-03
 -8.49030655E-02 -6.08090887E-01 -2.73217603E-14  4.00948965E-02  2.92674394E-02
  2.18693650E+00 -3.47733352E-14  8.17826854E-01 -1.57138404E+00  1.88328258E-01
 -2.31184914E-02 -2.17182414E-01 -2.44129178E-14  7.17353299E-14 -3.22113948E-01
  5.30923375E-02  5.79460160E-01 -5.45324596E-14  3.05306363E-01  1.08474964E-01
 -4.41301555E-02 -7.08472037E-01 -1.12994245E-01 -5.89194479E-02 -6.56913631E-02
  2.40285523E+00  1.25096179E+00 -1.28091899E+00 -4.89743927E-01  7.38678690E-02
  1.75691424E-01 -9.73539625E-02 -4.85436199E-03 -2.21925455E-01 -3.10361519E-01
  5.56999199E-02  5.07929151E-01  4.72154766E-02  5.20785935E-03  2.02891033E-01
  5.38534684E-13  5.67987756E-12  1.62361222E-01  1.44197914E-12 -6.25648915E-13
 -4.73673265E-11  6.55736198E-01  1.49304686E-11 -8.90343848E-12  2.97308230E-12
 -4.23063818E-12 -5.06308424E-13  4.48326151E-01  2.39379335E-01 -4.14781753E-12
 -5.31367404E-13 -5.57509535E-12 -1.63030211E-01  1.48272578E-12  6.61746356E-13
  4.69989495E-11 -6.56914142E-01  1.48474565E-11  8.71938594E-12 -3.12957777E-12
  4.22614010E-12  5.22595254E-13  4.60543735E-01 -2.41221859E-01 -4.32688059E-12
  4.41962758E-02  6.95849853E-01  1.10607642E-01 -6.18390745E-02  6.68835514E-02
 -2.39342151E+00 -1.23981338E+00 -1.27334341E+00  4.94188548E-01 -7.27735398E-02
 -1.72665277E-01  9.72441618E-02 -3.11389535E-03  2.21460318E-01 -3.14776997E-01
 -5.55706895E-02 -5.01756537E-01 -4.73422182E-02  6.91630700E-03 -2.07912630E-01
  4.41301555E-02  7.08472037E-01 -1.12994245E-01  5.89194479E-02  6.56913631E-02
 -2.40285523E+00  1.25096179E+00  1.28091899E+00  4.89743926E-01 -7.38678690E-02
 -1.75691424E-01  9.73539625E-02 -4.85436200E-03 -2.21925455E-01  3.10361519E-01
 -5.56999199E-02 -5.07929151E-01  4.72154766E-02 -5.20785934E-03 -2.02891033E-01
  9.21692635E-13  2.48084617E-12  8.65196974E-02  2.89421988E-12  6.81581479E-13
 -4.20118013E-11 -3.08739257E-01  2.26737037E-11  1.41871354E-11  6.38440485E-12
 -8.59437474E-12  3.55546076E-12 -1.61053859E-01  3.03659764E-01  2.89248810E-13
 -8.10370231E-13 -6.04969857E-12  3.00494115E-02  1.68674390E-12  9.57581618E-14
 -4.41962758E-02 -6.95849853E-01  1.10607642E-01  6.18390745E-02 -6.68835514E-02
  2.39342151E+00 -1.23981338E+00  1.27334341E+00 -4.94188548E-01  7.27735398E-02
  1.72665277E-01 -9.72441618E-02 -3.11389535E-03  2.21460318E-01  3.14776997E-01
  5.55706895E-02  5.01756537E-01 -4.73422182E-02 -6.91630699E-03  2.07912630E-01
 -9.33256193E-13 -2.28097058E-12 -8.46271735E-02  2.93453960E-12 -7.31474287E-13
  4.16016056E-11  3.16414687E-01  2.26793401E-11 -1.40980378E-11 -6.48037410E-12
  8.44559531E-12 -3.42414726E-12 -1.61810678E-01 -3.02561224E-01  3.58617596E-13
  8.32284238E-13  6.11479669E-12 -3.44938058E-02  1.59269920E-12 -2.18335975E-13
 -4.57442083E-03 -3.61140270E-01 -5.53302228E-02  8.70852313E-03 -7.21398408E-03
  2.18616643E+00  6.31768391E-01 -1.02474314E+00 -1.42749202E-01  2.28639958E-01
  8.52238887E-02 -1.40907258E-01  1.88237155E-01 -1.59343066E-02 -1.46012950E-01
  1.26190357E-02  1.74210968E-01  1.09381268E-01  2.38117987E-01  1.30344177E-01
  3.29885016E-02  3.26138438E-01 -2.60078362E-12  9.41282291E-02 -3.38931722E-02
 -2.73129979E+00 -1.06087382E-11  9.07561704E-01 -4.81391320E-01  2.02770461E-01
 -2.71184817E-01 -3.00440210E-02 -7.04732020E-12 -3.89941591E-12 -2.52559772E-01
 -3.29027379E-02 -3.33665515E-01  2.61373534E-12  9.46900132E-02  3.50271931E-02
  2.74252896E+00  1.06490957E-11  9.06359514E-01  4.83119486E-01 -2.07877058E-01
  2.74602445E-01  2.67109123E-02 -7.23472955E-12  3.94633491E-12 -2.61182122E-01
  4.43060232E-03  3.62743149E-01  5.48350470E-02  8.57470146E-03  6.89706799E-03
 -2.19428469E+00 -6.33279623E-01 -1.02192271E+00  1.43347603E-01 -2.29903486E-01
 -8.68557754E-02  1.42069583E-01  1.89247044E-01  1.15195261E-02 -1.48302274E-01
 -1.17478020E-02 -1.72603698E-01 -1.08336084E-01  2.37487805E-01 -1.34764401E-01
 -4.57442083E-03 -3.61140270E-01  5.53302228E-02  8.70852313E-03 -7.21398408E-03
  2.18616643E+00 -6.31768392E-01 -1.02474314E+00 -1.42749202E-01  2.28639958E-01
  8.52238887E-02 -1.40907258E-01 -1.88237155E-01  1.59343066E-02 -1.46012950E-01
  1.26190357E-02  1.74210968E-01 -1.09381268E-01  2.38117987E-01  1.30344177E-01
  5.43513290E-02  1.07393351E-01 -1.36455338E-12  1.81127052E-01  3.98205518E-02
 -2.31203114E+00  5.04566418E-12  1.33529833E+00  7.41129912E-01  4.12832257E-01
 -5.38550707E-01  2.23835391E-01  2.65710923E-12 -4.79458011E-12  2.25744266E-02
 -4.84252545E-02 -3.45055979E-01 -5.93148379E-13  9.93499501E-02  9.81214659E-03
  4.43060232E-03  3.62743149E-01 -5.48350470E-02  8.57470146E-03  6.89706799E-03
 -2.19428469E+00  6.33279623E-01 -1.02192271E+00  1.43347603E-01 -2.29903486E-01
 -8.68557754E-02  1.42069583E-01 -1.89247044E-01 -1.15195262E-02 -1.48302274E-01
 -1.17478020E-02 -1.72603698E-01  1.08336084E-01  2.37487805E-01 -1.34764401E-01
 -5.48033072E-02 -1.08608457E-01  1.33929515E-12  1.80113781E-01 -3.98707207E-02
  2.31823074E+00 -5.17230226E-12  1.33531275E+00 -7.45758522E-01 -4.13575149E-01
  5.38230515E-01 -2.23297284E-01  2.68296313E-12  4.76080481E-12  2.29856863E-02
  4.81160275E-02  3.46408463E-01  6.82313173E-13  1.00009443E-01 -8.78871475E-03
 -5.75398139E-02 -6.39098597E-01  2.11636469E-02  3.79511786E-03 -4.98586280E-02
  4.46747159E+00  2.22148527E+00 -1.06740921E+00 -3.15461459E-01  5.13066218E-02
 -5.46785701E-02  1.83651796E-01 -3.60966804E-02  1.40938786E-01 -2.61095660E-01
  2.96795963E-02  4.67217067E-01 -1.14430143E-01 -6.28550608E-02  3.17826466E-01
  2.28254982E-02  1.13878839E+00  1.07930256E-14 -8.18770820E-02 -6.94354894E-02
 -5.94513033E+00 -4.10436313E-13  7.81074977E-01 -1.99052175E+00 -3.80281809E-01
  2.41407553E-01 -2.91959922E-01 -2.45081749E-14 -2.75826079E-13 -1.90385014E-01
 -2.80067131E-02 -1.16771697E+00  2.11405729E-14 -7.57329716E-02  7.60565963E-02
  6.09579753E+00  5.25476713E-13  7.82348561E-01  2.04852735E+00  3.88817580E-01
 -2.66532093E-01  2.88030461E-01 -2.33623374E-16  3.59714709E-13 -1.97586909E-01
  5.91659481E-02  6.68417076E-01 -2.49063468E-02  9.09650109E-03  5.28842265E-02
 -4.57551915E+00 -2.27766351E+00 -1.07819711E+00  3.23559858E-01 -4.88557087E-02
  4.94464443E-02 -1.90647491E-01 -4.01072991E-02 -1.32971012E-01 -2.60896830E-01
 -2.76126707E-02 -4.76377538E-01  1.22608820E-01 -7.23194502E-02 -3.16219883E-01
 -5.75398139E-02 -6.39098597E-01 -2.11636469E-02  3.79511786E-03 -4.98586280E-02
  4.46747159E+00 -2.22148527E+00 -1.06740921E+00 -3.15461459E-01  5.13066218E-02
 -5.46785701E-02  1.83651796E-01  3.60966804E-02 -1.40938786E-01 -2.61095660E-01
  2.96795963E-02  4.67217067E-01  1.14430143E-01 -6.28550608E-02  3.17826466E-01
  3.27686809E-02 -1.17965580E-01  1.21998038E-13  1.31862203E-02  1.89358725E-01
 -2.72959716E+00  8.01141468E-13  3.04224696E-01  1.46902406E+00 -1.83376466E-01
  1.89658023E-01  9.96585580E-02  2.53546467E-13 -1.48423503E-13 -9.47911000E-02
 -5.50427490E-02 -2.52680595E-01 -2.73105265E-13  1.61043390E-01 -7.57921569E-02
  5.91659481E-02  6.68417076E-01  2.49063468E-02  9.09650109E-03  5.28842265E-02
 -4.57551915E+00  2.27766351E+00 -1.07819711E+00  3.23559858E-01 -4.88557087E-02
  4.94464443E-02 -1.90647491E-01  4.01072991E-02  1.32971012E-01 -2.60896830E-01
 -2.76126707E-02 -4.76377538E-01 -1.22608820E-01 -7.23194502E-02 -3.16219883E-01
 -3.25983275E-02  8.63742945E-02 -9.30129387E-14  5.59413818E-03 -1.85590230E-01
  2.81514595E+00 -7.54625020E-13  3.14204096E-01 -1.51211699E+00  1.92946876E-01
 -1.75934255E-01 -1.06466051E-01  2.96460628E-13  8.27880061E-14 -1.00771221E-01
  5.27272019E-02  2.59390491E-01  3.14173863E-13  1.70520177E-01  8.71495448E-02
  3.33459262E-02  9.46115303E-01 -4.02588525E-02 -1.88374504E-01 -3.68794407E-02
 -2.73258770E+00 -1.67108184E+00  6.54080403E-01 -4.36561219E-02  1.21200339E-01
 -2.39526964E-01 -1.71351428E-01  1.42655520E-01 -4.22457324E-02  3.17190085E-02
 -1.81067761E-02 -4.50155160E-01  1.68179153E-01  2.93199665E-01 -2.29971086E-02
 -2.56312730E-02 -8.08529855E-01 -2.87483818E-13  8.63686756E-02  4.77642713E-02
  2.82291365E+00  2.95409501E-13 -3.41224959E-01  1.09779519E+00  2.03765581E-01
  1.58586048E-01 -9.12924435E-02 -2.94114007E-13  6.28368793E-13 -1.15796500E-01
 -2.80336233E-02 -7.80995038E-01  2.54472102E-13 -9.07274197E-02  5.08563460E-02
  2.62148339E+00 -4.16885236E-13  3.16520635E-01  1.02951491E+00  2.04460349E-01
  1.44781677E-01 -1.12216083E-01 -3.35493993E-13 -7.24332477E-13  1.37938548E-01
  2.84791020E-02  9.02519392E-01 -4.46325557E-02  1.95851957E-01 -3.41143812E-02
 -2.47009604E+00 -1.54287522E+00 -5.57912369E-01 -4.14961227E-02  1.10378556E-01
 -2.13881365E-01 -1.80264929E-01 -1.40366494E-01 -2.78594647E-02 -2.03811831E-02
 -1.44330959E-02 -4.11322926E-01  1.60178112E-01 -2.81759584E-01 -1.04279501E-02
  3.33459262E-02  9.46115303E-01  4.02588525E-02 -1.88374504E-01 -3.68794407E-02
 -2.73258770E+00  1.67108184E+00  6.54080403E-01 -4.36561219E-02  1.21200339E-01
 -2.39526964E-01 -1.71351428E-01 -1.42655520E-01  4.22457324E-02  3.17190085E-02
 -1.81067761E-02 -4.50155160E-01 -1.68179153E-01  2.93199665E-01 -2.29971086E-02
 -3.98275165E-02 -1.05376165E+00 -6.32248572E-13  2.34836568E-01  3.67111016E-02
  2.99975031E+00 -2.47415182E-12 -6.34263547E-01 -1.73476255E+00  2.19771064E-01
  2.09007155E-01 -9.08932382E-02 -6.12499704E-13  3.87139887E-13  1.56806067E-01
 -8.82255367E-03  4.19271847E-01  7.34211334E-13 -2.18348286E-01  1.96352502E-01
  2.84791020E-02  9.02519392E-01  4.46325557E-02  1.95851957E-01 -3.41143812E-02
 -2.47009604E+00  1.54287522E+00 -5.57912369E-01 -4.14961227E-02  1.10378556E-01
 -2.13881365E-01 -1.80264929E-01  1.40366494E-01  2.78594647E-02 -2.03811831E-02
 -1.44330959E-02 -4.11322926E-01 -1.60178112E-01 -2.81759584E-01 -1.04279501E-02
 -3.89062524E-02 -1.05013425E+00  5.70747983E-13 -2.33905817E-01  4.84981088E-02
  2.80329622E+00  2.41079149E-12  6.01775240E-01 -1.65024107E+00  2.12730105E-01
  2.25293496E-01 -1.02733390E-01 -6.86796353E-13 -2.35947159E-13 -1.61630731E-01
 -9.99839776E-03  4.06385420E-01 -8.26855459E-13  2.21564732E-01  2.00114661E-01
 -7.15397410E-02 -1.46137793E+00 -2.12433666E-01 -5.48909124E-02  6.98122538E-02
  4.66170824E+00  2.26209638E+00 -2.19985568E+00  5.42181550E-01  2.48786506E-01
  1.63656687E-01 -1.22896571E-02  2.49120266E-03  2.78222252E-01  2.98566063E-02
  5.67438218E-02  8.49902989E-01  1.17447812E-01  8.70561736E-02 -1.43475568E-02
 -6.19005431E-14 -2.41034994E-12  1.71746503E-01  2.08943639E-13 -3.68626462E-14
  5.39886244E-12 -3.46350115E-02 -6.69193706E-13  2.29570752E-12  4.55491635E-13
  2.54109373E-13  6.85456097E-14  1.83087155E-01 -2.88700027E-01 -2.43582253E-13
 -5.09649404E-14 -9.10682042E-13 -1.73926965E-01 -1.58566537E-13  2.85911308E-13
  6.18461612E-12  5.64386274E-02  7.36521940E-13  2.23802707E-12  3.94192093E-13
  3.72049358E-13 -4.38400893E-13  1.93906625E-01  3.06280567E-01  2.87674251E-13
  6.66602965E-02  1.44586558E+00  2.18239994E-01 -5.84018683E-02 -6.52720508E-02
 -4.60731106E+00 -2.21532305E+00 -2.17640867E+00 -5.40805482E-01 -2.37264198E-01
 -1.82092734E-01  8.83112910E-03  3.74174079E-03 -2.54685718E-01  3.47450357E-02
 -5.46202154E-02 -8.29191799E-01 -1.08842234E-01  8.33244745E-02  2.81066734E-02
  7.15397410E-02  1.46137793E+00 -2.12433666E-01  5.48909124E-02 -6.98122538E-02
 -4.66170824E+00  2.26209638E+00  2.19985568E+00 -5.42181550E-01 -2.48786506E-01
 -1.63656687E-01  1.22896571E-02  2.49120266E-03  2.78222252E-01 -2.98566063E-02
 -5.67438218E-02 -8.49902989E-01  1.17447812E-01 -8.70561736E-02  1.43475568E-02
 -1.24247046E-14 -5.05665114E-13  3.39131446E-01  5.38189127E-13 -2.01299625E-14
 -1.54734184E-12  1.20466418E+00  1.44622146E-12 -3.65562663E-13  2.93835801E-13
  3.37579646E-13 -5.48476067E-13  2.78392882E-01 -1.76589293E-01  4.16672850E-13
 -5.03789833E-14 -3.42811832E-14 -3.41215645E-01 -5.95473871E-13  5.31488316E-13
 -6.66602965E-02 -1.44586558E+00  2.18239994E-01  5.84018683E-02  6.52720508E-02
  4.60731106E+00 -2.21532305E+00  2.17640867E+00  5.40805482E-01  2.37264198E-01
  1.82092733E-01 -8.83112910E-03  3.74174079E-03 -2.54685718E-01 -3.47450357E-02
  5.46202154E-02  8.29191799E-01 -1.08842234E-01 -8.33244745E-02 -2.81066734E-02
 -1.64424918E-13 -3.97703492E-12 -3.23688271E-01 -4.42996356E-13  1.55883610E-13
  1.39714533E-11 -1.18355407E+00  4.19065779E-12 -7.00474885E-12  5.95628051E-13
  4.94759950E-13  2.48071602E-13  2.96244620E-01  1.24622829E-01 -2.23224177E-13
  3.65563230E-14  1.90752794E-12  3.70309352E-01  2.82583962E-13  2.10589941E-13
  3.28474852E-03 -8.09765472E-02  6.96862424E-04  7.59787413E-03 -1.35659674E-01
  1.89796465E-01  6.64630107E-02 -5.18236927E-02 -2.37521656E-01  3.21046354E-02
 -1.45823884E-02  3.56998098E-02  3.30744873E-03 -5.29892823E-01  9.53432404E-02
 -2.37476382E-03  1.41158737E-02  1.37242460E-02  1.18345852E-02 -2.12664847E-01
 -1.48400430E-15 -3.22558072E-14  1.79706905E-01 -1.12562555E-14 -7.52739892E-16
  2.22365574E-13  3.32973373E-01 -6.27358361E-14  5.30965181E-14 -5.02934982E-15
  2.39551130E-14 -6.07264464E-15  3.63548451E-03  4.58757434E-01 -9.20878370E-16
  1.80412756E-15  2.80760975E-14  1.35662493E-01 -1.03182468E-14  2.13153866E-15
 -2.06309048E-13  2.70989483E-01 -6.09111921E-14 -4.67453336E-14  9.12769180E-15
 -2.39581198E-14  7.91949847E-15  8.29570634E-03  4.10088416E-01 -6.39599543E-16
  5.93221572E-03  3.49249582E-02  3.12951134E-03  1.06304157E-02 -1.29293801E-01
 -1.36830520E-01 -9.74512985E-02 -6.42784432E-02 -2.49352790E-01 -5.02973872E-02
  5.74562397E-02 -4.18572818E-03  3.42824448E-03 -5.07920662E-01 -7.97475608E-02
 -2.07122992E-03 -3.63488147E-02 -1.51096446E-02  2.71633734E-02 -1.93012922E-01
 -3.28474852E-03  8.09765472E-02  6.96862424E-04 -7.59787413E-03  1.35659674E-01
 -1.89796465E-01  6.64630107E-02  5.18236927E-02  2.37521656E-01 -3.21046354E-02
  1.45823884E-02 -3.56998098E-02  3.30744873E-03 -5.29892823E-01 -9.53432404E-02
  2.37476382E-03 -1.41158737E-02  1.37242460E-02 -1.18345852E-02  2.12664847E-01
 -2.16137615E-15 -7.41524000E-15 -1.30080671E-01  4.22387927E-16 -6.70834210E-15
  1.39948232E-13 -2.01959551E-01 -3.69595457E-14 -7.23498102E-14  8.34015376E-15
 -1.48308671E-14  2.22052567E-15  9.81796299E-02  5.25322213E-01 -8.58831387E-16
  4.62548428E-15  1.84858922E-14 -2.20983602E-01 -3.56463011E-16 -3.28832574E-15
 -5.93221572E-03 -3.49249582E-02  3.12951134E-03 -1.06304157E-02  1.29293801E-01
  1.36830520E-01 -9.74512985E-02  6.42784432E-02  2.49352790E-01  5.02973872E-02
 -5.74562397E-02  4.18572818E-03  3.42824448E-03 -5.07920662E-01  7.97475608E-02
  2.07122992E-03  3.63488147E-02 -1.51096446E-02 -2.71633734E-02  1.93012922E-01
  1.09349789E-15  3.74349523E-15 -1.53074157E-01 -9.98045280E-16  6.83082535E-15
 -1.15583068E-13 -2.86080709E-01 -2.99735237E-14  5.67494305E-14 -9.20647805E-15
  1.19653846E-14 -4.72509295E-16 -7.25905621E-02  5.48396115E-01 -1.93361683E-15
 -4.31114383E-15 -1.59250911E-14 -2.00656345E-01 -3.17207942E-15  5.30063898E-15
 -4.76431402E-03 -2.55321215E-02 -3.92248019E-02 -3.82258755E-02  9.29220301E-02
  3.29834570E-01 -6.92001118E-03 -3.64528136E-01  1.39215175E-01 -1.07904102E-01
  1.92473272E-01 -8.18452034E-02 -2.88083717E-03  3.49162642E-01 -8.81138860E-02
  5.78138504E-03  4.63661203E-02 -2.74272401E-02 -1.23552302E-02  1.52664934E-01
 -1.31108245E-03  7.59883463E-02  5.04765875E-15  3.22206263E-01  1.28438824E-01
 -7.26951237E-01  2.58250289E-14  7.91202286E-01  2.86128428E-01  3.59848938E-01
 -8.42730810E-01  3.32850067E-01 -4.28318415E-15  1.41649087E-14 -1.78281880E-02
  2.56763332E-03 -1.02540629E-01  6.33256628E-15  3.11507144E-01 -1.28348060E-01
  7.76271340E-01 -2.84678370E-15  8.07688168E-01 -2.71862469E-01 -3.60567979E-01
  8.73331097E-01 -3.53663141E-01 -2.45604407E-15  1.50550324E-14 -1.20358821E-02
  4.45170692E-03  5.55061493E-02  4.02187506E-02 -3.25334647E-02 -9.80110698E-02
 -3.91084058E-01 -3.38293637E-02 -3.84409811E-01 -1.44348508E-01  1.11044565E-01
 -2.03702016E-01  7.46561736E-02 -6.94742015E-03 -3.59767676E-01 -9.07956736E-02
 -6.73896115E-03 -5.88984562E-02  3.16005682E-02 -1.96933487E-02 -1.57235809E-01
 -4.76431402E-03 -2.55321215E-02  3.92248019E-02 -3.82258755E-02  9.29220301E-02
  3.29834570E-01  6.92001118E-03 -3.64528136E-01  1.39215175E-01 -1.07904102E-01
  1.92473272E-01 -8.18452034E-02  2.88083717E-03 -3.49162642E-01 -8.81138860E-02
  5.78138504E-03  4.63661203E-02  2.74272401E-02 -1.23552302E-02  1.52664934E-01
  4.75151422E-03 -3.06889931E-02 -6.37886087E-15 -9.15020490E-02  6.31719017E-02
 -2.21598199E-01 -2.45096407E-14  3.48113926E-02  1.73203866E-01 -1.68464462E-01
  4.46060648E-01 -2.29632770E-01 -1.80763017E-15  2.52223404E-14  3.32653386E-02
 -1.51551232E-02 -3.60767696E-02 -2.10482575E-15 -1.44457984E-01  9.74958649E-02
  4.45170692E-03  5.55061493E-02 -4.02187506E-02 -3.25334647E-02 -9.80110698E-02
 -3.91084058E-01  3.38293637E-02 -3.84409811E-01 -1.44348508E-01  1.11044565E-01
 -2.03702016E-01  7.46561736E-02  6.94742015E-03  3.59767676E-01 -9.07956736E-02
 -6.73896115E-03 -5.88984562E-02 -3.16005682E-02 -1.96933487E-02 -1.57235809E-01
 -7.01452601E-03 -1.60515565E-03 -4.19822350E-16 -9.94801456E-02 -6.14557322E-02
  3.07838323E-01  1.46131091E-14  5.88410645E-02 -2.30258984E-01  1.74314025E-01
 -4.45923247E-01  2.32338727E-01 -6.62616931E-15  7.15461333E-15  2.94362035E-02
  1.51816773E-02  5.23839946E-02 -1.26021314E-14 -1.43169530E-01 -9.35487997E-02
  5.21160929E-03  2.50191424E-01 -7.93412283E-02 -1.23974676E-01  2.66054924E-02
 -7.55861294E-01 -4.21416313E-01  1.12338118E-01  1.15691595E-01 -4.44761352E-01
  5.56571806E-01 -2.36142984E-01 -3.76212316E-02  7.63771681E-02 -1.68778535E-02
  7.65951168E-03 -9.34367284E-02 -1.66151257E-01 -2.12058051E-01  1.61679046E-02
 -8.37286690E-15 -5.79530920E-14 -1.68025918E-01 -8.05141552E-15  7.58024491E-14
  1.92174374E-12 -4.59487352E-01 -3.56380381E-13  5.21186523E-13  5.09386053E-14
 -2.19220361E-15 -9.52097852E-15 -2.07051523E-02 -3.91764020E-01  4.56483327E-14
  1.12233379E-14  1.04195486E-13  1.93952297E-01 -4.18248252E-15 -7.94443282E-14
 -2.06865323E-12  5.21038460E-01 -3.67752211E-13 -5.81391959E-13 -5.59806074E-14
  2.55580539E-15  6.26329277E-15 -1.63864330E-02  4.77988098E-01  4.46308901E-14
 -6.71095340E-03 -2.58342355E-01  8.37615890E-02 -1.24504106E-01 -4.82663025E-02
  7.83610182E-01  4.37969643E-01  1.20303861E-01 -1.56573437E-01  4.46353801E-01
 -5.60928312E-01  2.37215178E-01 -3.78370374E-02 -1.55905563E-01 -2.99507488E-02
 -6.33257935E-03  9.98889330E-02  1.69825586E-01 -2.10892548E-01 -4.50843379E-02
 -5.21160929E-03 -2.50191424E-01 -7.93412283E-02  1.23974676E-01 -2.66054924E-02
  7.55861294E-01 -4.21416313E-01 -1.12338118E-01 -1.15691595E-01  4.44761352E-01
 -5.56571806E-01  2.36142984E-01 -3.76212316E-02  7.63771681E-02  1.68778535E-02
 -7.65951168E-03  9.34367284E-02 -1.66151257E-01  2.12058051E-01 -1.61679046E-02
 -3.33455585E-14 -5.68564617E-13 -1.07553660E-01 -2.48304404E-14 -2.47502964E-14
  3.42509108E-12 -1.56759521E-01 -1.16300531E-12 -1.50381569E-12  8.40736668E-14
 -1.14745712E-15  1.24323204E-13  1.23773381E-03  2.71351796E-01 -3.65711009E-14
  4.14417875E-14  4.17281118E-13 -7.70739187E-02  3.36854015E-14 -5.93921166E-14
  6.71095340E-03  2.58342355E-01  8.37615890E-02  1.24504106E-01  4.82663025E-02
 -7.83610182E-01  4.37969643E-01 -1.20303861E-01  1.56573437E-01 -4.46353801E-01
  5.60928312E-01 -2.37215178E-01 -3.78370374E-02 -1.55905563E-01  2.99507488E-02
  6.33257935E-03 -9.98889330E-02  1.69825586E-01  2.10892548E-01  4.50843379E-02
  3.38790697E-14  6.04976168E-13  8.99244187E-02 -2.09289810E-14  2.94484951E-14
 -3.52258484E-12  1.24399796E-01 -1.18283600E-12  1.56680855E-12 -9.39699929E-14
 -4.90651404E-15 -1.23178802E-13 -6.95281250E-03 -2.01254249E-01 -3.79049881E-14
 -4.49682079E-14 -4.39301855E-13  5.20165047E-02  2.25265442E-14  6.32210744E-14
  6.72998517E-03  3.34294872E-01  4.05522255E-02  4.19178269E-02  1.44871702E-01
 -9.72485445E-01 -3.85553423E-01  4.01241716E-01  8.97967218E-03  8.74830965E-03
 -1.53118063E-01 -1.39360120E-02 -2.10915729E-03  4.08666331E-01 -2.30601727E-01
 -1.52861883E-03 -1.38704187E-01 -2.50448907E-03  2.95278708E-02  2.54193786E-01
 -1.31061038E-13 -1.75317700E-12 -2.04597500E-01 -5.56050184E-13  9.04457910E-13
  3.35724116E-11 -2.57274728E-01 -6.22669749E-12  9.13029759E-12  1.03600715E-12
  8.37410980E-13 -7.64044665E-13  1.20533311E-01 -2.94992159E-01  5.07569260E-13
  1.43200025E-13  1.86839209E-12  2.12043038E-01 -5.46367494E-13 -9.43952043E-13
 -3.41451750E-11  2.78461938E-01 -6.28028273E-12 -9.33423299E-12 -1.06226377E-12
 -8.42795829E-13  8.41221303E-13  1.25371552E-01  3.24693140E-01  5.12008120E-13
 -7.93050074E-03 -3.41675069E-01 -3.74211573E-02  4.14115330E-02 -1.50929951E-01
  9.90358102E-01  4.00477309E-01  4.09000441E-01 -1.99987820E-02 -7.16256997E-03
  1.48979050E-01  1.41562000E-02 -3.02335925E-03 -4.28608249E-01 -2.34214754E-01
  3.81555589E-03  1.45872154E-01  6.48306942E-03  3.11078816E-02 -2.60931229E-01
 -6.72998517E-03 -3.34294872E-01  4.05522255E-02 -4.19178269E-02 -1.44871702E-01
  9.72485445E-01 -3.85553423E-01 -4.01241716E-01 -8.97967218E-03 -8.74830965E-03
  1.53118063E-01  1.39360120E-02 -2.10915729E-03  4.08666331E-01  2.30601727E-01
  1.52861883E-03  1.38704187E-01 -2.50448907E-03 -2.95278708E-02 -2.54193786E-01
 -5.49140427E-13 -9.60341475E-12  1.27017666E-01 -1.15864935E-12 -6.28932972E-15
  5.69523010E-11 -1.64810031E-01 -1.95018327E-11 -2.54553737E-11  9.86442333E-13
  2.42664095E-12  4.85831092E-14 -2.84038450E-01 -4.74137899E-01 -1.12782564E-13
  8.64602814E-13  7.24943823E-12  3.31247416E-01 -7.09894031E-13 -3.92852515E-13
  7.93050074E-03  3.41675069E-01 -3.74211573E-02 -4.14115330E-02  1.50929951E-01
 -9.90358102E-01  4.00477309E-01 -4.09000441E-01  1.99987820E-02  7.16256997E-03
 -1.48979050E-01 -1.41562000E-02 -3.02335925E-03 -4.28608249E-01  2.34214754E-01
 -3.81555589E-03 -1.45872154E-01  6.48306942E-03 -3.11078816E-02  2.60931229E-01
  5.58760875E-13  9.81340048E-12 -1.29493032E-01 -1.11479440E-12  5.91475734E-16
 -5.75202727E-11  1.60106580E-01 -1.96440877E-11  2.58214661E-11 -1.02250997E-12
 -2.44403238E-12 -6.39140356E-14 -2.84287097E-01  4.87936506E-01 -9.63126000E-14
 -8.69367095E-13 -7.35406347E-12 -3.36196493E-01 -7.29525701E-13  3.76827173E-13
 -6.80681274E-02 -8.24632614E-01 -1.68535337E-02 -1.61686765E-01  8.91321429E-02
  6.36531428E+00  2.86627315E+00 -2.14016736E+00  1.52238551E-01 -2.67039450E-01
  5.13319787E-01  3.85218716E-02 -5.85875487E-02 -4.63940287E-02  6.14356897E-02
  7.83974345E-02  7.55627953E-01 -1.61631322E-01 -1.99435585E-01 -6.66923042E-02
  1.73407159E-02  3.43871623E-01 -8.80991533E-13  1.48913693E-01 -8.28865342E-02
 -5.03360072E+00 -1.12209066E-12  9.84244009E-01 -1.34029739E+00 -1.54678539E-01
 -2.58386829E-01  1.90372109E-01  4.21270334E-13 -1.16991600E-12 -3.82577622E-02
 -1.83664019E-02 -3.53718152E-01  9.27088352E-13  1.46862503E-01  8.67632075E-02
  5.07938450E+00  1.25150218E-12  9.89037296E-01  1.35379045E+00  1.56784328E-01
  2.62610181E-01 -2.06277038E-01  4.54888070E-13  1.31292728E-12 -3.91385095E-02
  6.82127587E-02  8.40305421E-01  1.64933511E-02 -1.58873350E-01 -9.06332750E-02
 -6.40750108E+00 -2.89055770E+00 -2.14884268E+00 -1.51971381E-01  2.67578601E-01
 -5.17411124E-01 -4.32041191E-02 -6.07650747E-02  4.44020796E-02  5.98778048E-02
 -7.81003537E-02 -7.61178922E-01  1.64325492E-01 -2.02241651E-01  6.51686698E-02
 -6.80681274E-02 -8.24632614E-01  1.68535337E-02 -1.61686765E-01  8.91321429E-02
  6.36531428E+00 -2.86627315E+00 -2.14016736E+00  1.52238551E-01 -2.67039450E-01
  5.13319787E-01  3.85218716E-02  5.85875487E-02  4.63940287E-02  6.14356897E-02
  7.83974345E-02  7.55627953E-01  1.61631322E-01 -1.99435585E-01 -6.66923042E-02
  7.83513155E-02  1.34939161E+00  4.17563598E-13  2.44976557E-01 -5.97688941E-02
 -8.06148514E+00 -9.00316730E-13  2.76742330E+00  3.62810284E+00 -8.25790989E-02
 -6.24556737E-01  2.20924597E-01 -1.16362292E-12 -1.83219526E-12 -6.24321024E-02
 -1.24323803E-01 -1.03493479E+00  1.35609077E-12  2.29309813E-01 -4.13514261E-02
  6.82127587E-02  8.40305421E-01 -1.64933511E-02 -1.58873350E-01 -9.06332750E-02
 -6.40750108E+00  2.89055770E+00 -2.14884268E+00 -1.51971381E-01  2.67578601E-01
 -5.17411124E-01 -4.32041191E-02  6.07650747E-02 -4.44020796E-02  5.98778048E-02
 -7.81003537E-02 -7.61178922E-01 -1.64325492E-01 -2.02241651E-01  6.51686698E-02
 -7.92645279E-02 -1.36852604E+00 -4.17258795E-13  2.39954279E-01  6.25809666E-02
  8.10894339E+00  9.13771254E-13  2.77959799E+00 -3.65928188E+00  8.55181188E-02
  6.26430520E-01 -2.19217010E-01 -1.15054538E-12  1.88222301E-12 -6.50792113E-02
  1.23452495E-01  1.04344687E+00 -1.37881219E-12  2.29942678E-01  4.49790712E-02
 -1.09720471E-01 -1.51019081E+00  1.08729528E-01 -4.62637540E-03  2.04237827E-01
  1.08137448E+01  4.88447353E+00 -3.64007112E+00  3.47362232E-01  3.47654253E-01
  1.27658848E-02  1.96581261E-01  8.49318231E-02  4.99548863E-02  9.40494589E-02
  1.16355086E-01  1.29020310E+00  2.40996649E-02  8.99313933E-02 -8.91038025E-02
  3.77516349E-02  2.83832320E-01 -6.13126956E-13 -1.93117402E-02 -3.21514490E-01
 -7.82515722E+00 -9.15221260E-13  1.34672144E+00 -2.21209939E+00 -2.37044925E-01
  1.00494264E-01 -9.23256659E-03  4.56050817E-14 -5.56293215E-13 -1.89200684E-01
 -3.96381605E-02 -2.84832946E-01  6.92499139E-13 -1.61246324E-02  3.27101817E-01
  7.86183774E+00  1.15590957E-12  1.34538151E+00  2.22271049E+00  2.37829055E-01
 -1.09950989E-01  1.23671321E-03  9.24172530E-14  7.13598177E-13 -1.95035411E-01
  1.10180241E-01  1.51556540E+00 -1.09658755E-01 -3.64149669E-03 -2.03556405E-01
 -1.08387406E+01 -4.89644067E+00 -3.64162541E+00 -3.44443185E-01 -3.48916380E-01
 -1.26737030E-02 -1.97729646E-01  8.41379522E-02 -4.77532434E-02  9.33733930E-02
 -1.15309411E-01 -1.29141844E+00 -2.24130941E-02  8.97685124E-02  8.89833982E-02
 -1.09720471E-01 -1.51019081E+00 -1.08729528E-01 -4.62637540E-03  2.04237827E-01
  1.08137448E+01 -4.88447353E+00 -3.64007112E+00  3.47362232E-01  3.47654253E-01
  1.27658848E-02  1.96581261E-01 -8.49318231E-02 -4.99548863E-02  9.40494589E-02
  1.16355086E-01  1.29020310E+00 -2.40996649E-02  8.99313933E-02 -8.91038025E-02
  1.32784324E-01  2.35668895E+00 -7.20857440E-14  1.01259398E-01  1.47456776E-01
 -1.38731243E+01 -1.08934009E-12  4.73554698E+00  6.18303518E+00 -3.75938040E-01
  2.31621473E-02 -4.97797342E-01 -6.22238390E-13 -6.87106215E-13  2.03945656E-01
 -2.18794694E-01 -1.76662278E+00  7.10796403E-13 -9.39750946E-02  3.13062743E-01
  1.10180241E-01  1.51556540E+00  1.09658755E-01 -3.64149669E-03 -2.03556405E-01
 -1.08387406E+01  4.89644067E+00 -3.64162541E+00 -3.44443185E-01 -3.48916380E-01
 -1.26737030E-02 -1.97729646E-01 -8.41379522E-02  4.77532434E-02  9.33733930E-02
 -1.15309411E-01 -1.29141844E+00  2.24130941E-02  8.97685124E-02  8.89833982E-02
 -1.32914742E-01 -2.36364122E+00  1.10544985E-13  9.93621291E-02 -1.45859579E-01
  1.38914614E+01  1.21422387E-12  4.73899390E+00 -6.19442935E+00  3.76458829E-01
 -2.19482711E-02  4.99508768E-01 -5.83711291E-13  6.82736429E-13  2.02810723E-01
  2.17741533E-01  1.76944611E+00 -7.31787362E-13 -9.43643427E-02 -3.11590441E-01
  3.52554543E-02 -4.05097000E-01  3.27591502E-01 -2.15551588E-01  2.31047392E-03
 -2.24614749E-01  2.90789771E-01 -2.02084831E-01  1.59325864E-02 -1.32876483E-01
  5.00899727E-03  2.59200129E-01  3.51471053E-01  1.40337131E-02 -5.59246930E-04
  4.18405541E-01  3.90584354E-01  5.50377776E-01 -4.35121626E-01 -2.05433076E-03
  4.32682317E-15  1.14678673E-15  5.26562137E-02  7.38078999E-15 -2.20076452E-14
 -4.37650640E-13  8.47326664E-05  8.08059353E-14 -1.23577146E-13 -7.22262905E-15
  6.39920948E-15  8.40145930E-15  1.08372169E-02  2.50585764E-03 -7.10812334E-15
  8.06586269E-16 -7.09613442E-14  5.24049716E-02  5.71767208E-16  3.99082653E-15
  4.22727000E-13 -1.79224508E-03  8.06145731E-14  1.20890791E-13  1.78807459E-14
  1.80466819E-14  1.15124376E-14 -1.27722344E-02 -6.46802191E-04 -4.12681885E-15
  3.51099937E-02 -4.06852853E-01  3.26162302E-01  2.15118125E-01  3.34506972E-03
 -2.17824790E-01  2.93575639E-01  2.05285297E-01  1.74527864E-02 -1.32643428E-01
  6.22797285E-03  2.58491835E-01 -3.50184233E-01  1.63605658E-02  2.10862644E-03
  4.17516282E-01  3.91190332E-01  5.48990251E-01  4.34369557E-01 -1.22202507E-03
 -3.52554543E-02  4.05097000E-01  3.27591502E-01  2.15551588E-01 -2.31047392E-03
  2.24614749E-01  2.90789771E-01  2.02084831E-01 -1.59325864E-02  1.32876483E-01
 -5.00899727E-03 -2.59200129E-01  3.51471053E-01  1.40337131E-02  5.59246930E-04
 -4.18405541E-01 -3.90584354E-01  5.50377776E-01  4.35121626E-01  2.05433076E-03
  1.16957659E-14  1.88355717E-14  5.83352990E-02 -1.38957883E-14 -2.53843016E-14
 -6.01433757E-13  4.07359623E-02  1.62263353E-13  2.24118966E-13  2.43934433E-14
  5.35585922E-16 -2.09493891E-14  1.09622384E-02 -2.96442839E-02 -3.37461108E-14
  3.78317481E-14 -2.35073326E-14 -2.86070467E-02 -4.24817561E-14 -5.90752774E-14
 -3.51099937E-02  4.06852853E-01  3.26162302E-01 -2.15118125E-01 -3.34506972E-03
  2.17824790E-01  2.93575639E-01 -2.05285297E-01 -1.74527864E-02  1.32643428E-01
 -6.22797285E-03 -2.58491835E-01 -3.50184233E-01  1.63605658E-02 -2.10862644E-03
 -4.17516282E-01 -3.91190332E-01  5.48990251E-01 -4.34369557E-01  1.22202507E-03
  3.04916372E-15 -1.54253824E-13  5.93601494E-02  2.68854964E-14 -3.39656286E-14
  5.07716895E-13  4.26747199E-02  1.91687263E-13 -2.62333431E-13  5.18078677E-14
  3.14609655E-14  1.65193914E-15 -1.00045458E-02 -3.10773697E-02  3.86630206E-14
  4.80183507E-14  1.05434272E-13 -2.80970531E-02  4.61999266E-14 -6.54925575E-14
 -4.22046565E-02  3.62422028E-01 -1.00741853E-01  1.01720859E-01  3.38258820E-02
  4.09518789E-01 -1.18245278E-02  6.08150781E-02  1.70187181E-02  1.41364189E-02
 -7.45434932E-02 -1.93758034E-01 -1.96315071E-01  3.00856562E-02 -2.41846445E-03
 -2.07562578E-01 -2.00271033E-01 -3.04031651E-01  2.17730576E-01 -4.67747548E-03
 -2.33974800E-02  3.67056950E-01  4.67408557E-15 -3.58769232E-02  6.49299556E-02
 -1.43882099E-01 -1.12770898E-15  2.71359677E-02 -8.11392455E-02 -9.46019997E-02
 -1.22637298E-01 -9.78824435E-02  1.18349480E-16  3.91890245E-15  1.41904247E-02
 -2.24544739E-02  3.70025388E-01  9.23740587E-15  3.59411335E-02  6.43376134E-02
 -2.02466954E-01  5.12837606E-15 -3.97756418E-02 -9.62201112E-02 -9.33268301E-02
 -1.21041933E-01 -9.48251874E-02 -1.18028086E-15 -2.53778573E-15 -1.34804857E-02
 -4.23221230E-02  3.52754867E-01 -9.87484313E-02 -9.98190364E-02  3.45228355E-02
  4.62358059E-01  1.33490011E-02 -4.29694342E-02  1.72199512E-02  1.42482307E-02
 -7.21713453E-02 -1.91284999E-01  1.93739759E-01  3.09034067E-02  2.88678675E-03
 -2.04913866E-01 -1.92516690E-01 -3.01520778E-01 -2.15317607E-01 -4.07585044E-03
 -4.22046565E-02  3.62422028E-01  1.00741853E-01  1.01720859E-01  3.38258820E-02
  4.09518789E-01  1.18245278E-02  6.08150781E-02  1.70187181E-02  1.41364189E-02
 -7.45434932E-02 -1.93758034E-01  1.96315071E-01 -3.00856562E-02 -2.41846445E-03
 -2.07562578E-01 -2.00271033E-01  3.04031651E-01  2.17730576E-01 -4.67747548E-03
 -5.81070181E-02  7.73446029E-01  5.43713046E-15  1.76358464E-01  3.18736608E-01
  1.25507844E-01 -5.12847759E-15  2.90025653E-01  4.90748386E-01 -3.96823377E-01
 -1.33024310E-01  1.11563192E-01 -1.45734968E-15 -6.68243966E-15  3.81342067E-01
 -4.68852509E-01 -5.26006957E-01 -6.96904306E-18  4.69265816E-01  6.40960148E-01
 -4.23221230E-02  3.52754867E-01  9.87484313E-02 -9.98190364E-02  3.45228355E-02
  4.62358059E-01 -1.33490011E-02 -4.29694342E-02  1.72199512E-02  1.42482307E-02
 -7.21713453E-02 -1.91284999E-01 -1.93739759E-01 -3.09034067E-02  2.88678675E-03
 -2.04913866E-01 -1.92516690E-01  3.01520778E-01 -2.15317607E-01 -4.07585044E-03
 -5.70700378E-02  7.80692717E-01  1.10606224E-14 -1.74689942E-01  3.16115090E-01
  5.98348302E-02  2.11950990E-14 -3.09530932E-01  5.17615328E-01 -3.96359050E-01
 -1.33278248E-01  1.09009634E-01 -1.54779532E-15 -5.79234272E-15 -3.77461751E-01
 -4.65772916E-01 -5.30950324E-01 -5.23063551E-15 -4.66413675E-01  6.36283311E-01
  2.12528807E-02 -4.94068961E-01  2.02499147E-01 -1.87828342E-01  4.39492746E-02
  1.28553931E+00  8.62278587E-01 -6.34636108E-01  1.33537245E-01 -5.39924039E-02
  7.84227555E-02  2.47347411E-01  2.99028574E-01  6.07236313E-03 -1.54008958E-02
  3.21256361E-01  4.35539289E-01  3.72369809E-01 -2.68927010E-01 -7.23529659E-03
 -5.80697678E-03 -1.83305729E-01 -1.03741151E-14 -4.96027405E-02 -3.33540688E-02
 -3.97197177E-01 -6.20246517E-15 -9.22896096E-03 -8.22966567E-02 -8.55919043E-02
  3.11069301E-02  1.08943193E-01 -1.24491630E-14 -3.74090454E-15 -1.66345615E-01
  6.30002922E-03  1.76309604E-01  1.67362424E-14 -4.95689624E-02  3.43211783E-02
  4.05459881E-01  2.69603936E-14 -9.30451531E-03  8.54886098E-02  9.01720355E-02
 -2.91390219E-02 -1.10427717E-01 -6.44878444E-15  9.03572259E-15 -1.69881074E-01
 -2.06948153E-02  4.93648487E-01 -1.99849352E-01 -1.85586712E-01 -4.36330011E-02
 -1.29783833E+00 -8.64632964E-01 -6.33446567E-01 -1.33536263E-01  5.22270225E-02
 -7.83807057E-02 -2.44901610E-01  2.95230223E-01 -5.75719162E-03 -1.62283670E-02
 -3.17145046E-01 -4.32710192E-01 -3.67419403E-01 -2.65469273E-01  6.78979871E-03
  2.12528807E-02 -4.94068961E-01 -2.02499147E-01 -1.87828342E-01  4.39492746E-02
  1.28553931E+00 -8.62278587E-01 -6.34636108E-01  1.33537245E-01 -5.39924039E-02
  7.84227555E-02  2.47347411E-01 -2.99028574E-01 -6.07236313E-03 -1.54008958E-02
  3.21256361E-01  4.35539289E-01 -3.72369809E-01 -2.68927010E-01 -7.23529659E-03
  7.01281064E-02  1.85947502E-01 -9.33636196E-15 -2.42178767E-01 -3.23422809E-01
 -2.89054982E+00 -1.94054866E-14  7.89635502E-01  9.42548527E-01  2.02930019E-01
  1.75421069E-02 -2.78969959E-01 -1.14973011E-14  1.36552567E-15 -4.09870990E-01
  4.22372366E-01 -5.20436696E-03  6.91308755E-15 -3.88308128E-01 -5.57306895E-01
 -2.06948153E-02  4.93648487E-01  1.99849352E-01 -1.85586712E-01 -4.36330011E-02
 -1.29783833E+00  8.64632964E-01 -6.33446567E-01 -1.33536263E-01  5.22270225E-02
 -7.83807057E-02 -2.44901610E-01 -2.95230223E-01  5.75719162E-03 -1.62283670E-02
 -3.17145046E-01 -4.32710192E-01  3.67419403E-01 -2.65469273E-01  6.78979871E-03
 -7.10708374E-02 -1.84119723E-01  1.68827610E-14 -2.47981619E-01  3.32196399E-01
  2.90729951E+00  4.35949879E-14  7.87940787E-01 -9.44058084E-01 -2.09122476E-01
 -1.74544933E-02  2.85033476E-01 -5.24000744E-15 -1.03981857E-14 -4.18759075E-01
 -4.32868813E-01 -6.73299466E-04 -7.16894300E-15 -3.97701806E-01  5.70445456E-01
  6.38194011E-02 -5.58220332E-02  2.31045260E-01 -2.23560912E-01  1.35349354E-02
 -1.24727598E+00 -4.24160628E-01  5.73271932E-02 -1.48237692E-02 -1.87550430E-01
  4.46187975E-02  3.08671726E-01  3.56049012E-01  1.35901591E-02  4.74928836E-03
  3.66255592E-01  1.24464349E-01  4.30839506E-01 -3.19549099E-01 -6.38950177E-03
 -8.06510790E-04 -4.42433848E-01  1.29987260E-14  2.19687363E-02  3.70260563E-02
  1.02629894E+00  2.65980855E-14 -7.98884741E-02  4.35834988E-01  3.46493177E-02
  8.75126821E-02  1.64757092E-01  6.76759067E-15  1.76576742E-15 -7.55842049E-02
 -2.55084609E-03 -4.47644272E-01 -1.71903472E-14 -2.04680151E-02  3.73842720E-02
  1.06133448E+00 -2.37702729E-14  9.12232333E-02  4.44780368E-01  2.73842905E-02
  8.36310459E-02  1.65944109E-01  6.96555023E-15 -5.79531028E-15  8.24203367E-02
  6.39282374E-02 -6.22484131E-02  2.32899379E-01  2.25407894E-01  1.55312342E-02
 -1.22777666E+00 -4.11648687E-01 -4.77358277E-02 -8.51526058E-03 -1.88019815E-01
  4.55386892E-02  3.11740196E-01 -3.58927839E-01  1.38034240E-02 -4.26353063E-03
  3.69835605E-01  1.30180314E-01  4.34510681E-01  3.22223600E-01 -7.14251243E-03
  6.38194011E-02 -5.58220332E-02 -2.31045260E-01 -2.23560912E-01  1.35349354E-02
 -1.24727598E+00  4.24160628E-01  5.73271932E-02 -1.48237692E-02 -1.87550430E-01
  4.46187975E-02  3.08671726E-01 -3.56049012E-01 -1.35901591E-02  4.74928836E-03
  3.66255592E-01  1.24464349E-01 -4.30839506E-01 -3.19549099E-01 -6.38950177E-03
 -4.36885154E-02 -1.21163417E-01  1.17521886E-14  2.23846376E-01  2.83300866E-01
  1.28727688E+00  3.49422697E-14 -4.09172579E-02 -3.84448377E-01 -2.33821627E-01
  1.94207140E-02  2.79137316E-01  6.60564041E-15  7.88296152E-16  3.69493886E-01
 -4.04709345E-01 -1.36121323E-01 -7.15674244E-15  3.17403311E-01  4.60936721E-01
  6.39282374E-02 -6.22484131E-02 -2.32899379E-01  2.25407894E-01  1.55312342E-02
 -1.22777666E+00  4.11648687E-01 -4.77358277E-02 -8.51526058E-03 -1.88019815E-01
  4.55386892E-02  3.11740196E-01  3.58927839E-01 -1.38034240E-02 -4.26353063E-03
  3.69835605E-01  1.30180314E-01 -4.34510681E-01  3.22223600E-01 -7.14251243E-03
 -4.20114068E-02 -1.12116780E-01 -1.58583938E-14 -2.19698002E-01  2.76865183E-01
  1.21571660E+00 -2.88338269E-14  1.81771703E-02 -3.58861248E-01 -2.29547800E-01
  1.90519601E-02  2.72156220E-01  4.96628212E-15  3.61806927E-15 -3.60314701E-01
 -3.96123105E-01 -1.39431989E-01  4.89820276E-15 -3.09862152E-01  4.50712724E-01
  8.65157874E-02  2.04920303E-01  3.41279949E-01 -2.05908605E-01  7.44220567E-03
 -2.37185690E+00 -6.24541238E-01  7.01337773E-01  1.81868770E-02 -2.24109028E-01
 -3.28316932E-02  3.20150130E-01  5.47119242E-01  1.85894526E-02 -1.18642422E-02
  4.86932877E-01  2.42403626E-02  5.17350588E-01 -4.03712122E-01  3.30469507E-03
  1.04550120E-14  1.65072616E-13 -8.24123340E-02  3.60638407E-15 -4.84136061E-14
 -1.82313078E-12 -4.26840631E-01  3.64242629E-13 -5.15499649E-13 -6.20262128E-14
 -1.28893378E-14 -7.05986744E-17  7.96768020E-02 -6.09179803E-02 -3.54011797E-14
 -1.11004618E-14 -1.05670683E-13  8.24502024E-02  7.61408064E-15  3.85668131E-14
  1.66576476E-12  4.28734633E-01  3.43577323E-13  4.48711900E-13  4.33465570E-14
 -8.76596109E-16 -2.14246394E-14  8.12017649E-02  6.34427744E-02 -4.31258701E-14
 -8.67871188E-02 -2.05551039E-01 -3.41821790E-01 -2.06756954E-01 -8.11776053E-03
  2.37520130E+00  6.26632204E-01  7.02358749E-01 -1.87819863E-02  2.25020787E-01
  3.23601355E-02 -3.20869331E-01  5.47867390E-01 -1.98278408E-02 -1.23916249E-02
 -4.87796698E-01 -2.37821573E-02 -5.18314802E-01 -4.04629992E-01 -3.55047912E-03
 -8.65157874E-02 -2.04920303E-01  3.41279949E-01  2.05908605E-01 -7.44220567E-03
  2.37185690E+00 -6.24541238E-01 -7.01337773E-01 -1.81868770E-02  2.24109028E-01
  3.28316932E-02 -3.20150130E-01  5.47119242E-01  1.85894526E-02  1.18642422E-02
 -4.86932877E-01 -2.42403626E-02  5.17350588E-01  4.03712122E-01 -3.30469507E-03
  1.37239769E-14  4.39196960E-13 -6.59668848E-02  2.79529049E-14  2.98031306E-14
 -2.33044291E-12 -3.55389813E-01  8.65616354E-13  1.16068892E-12 -1.15473381E-13
 -8.10456622E-14 -4.61749679E-14  5.12541572E-02  1.87983982E-02  6.12777009E-14
 -8.19865236E-14 -3.73043057E-13  1.52069796E-02  2.83918404E-14  5.66370616E-14
  8.67871188E-02  2.05551039E-01 -3.41821790E-01  2.06756954E-01  8.11776053E-03
 -2.37520130E+00  6.26632204E-01 -7.02358749E-01  1.87819863E-02 -2.25020787E-01
 -3.23601355E-02  3.20869331E-01  5.47867390E-01 -1.98278408E-02  1.23916249E-02
  4.87796698E-01  2.37821573E-02 -5.18314802E-01  4.04629992E-01  3.55047912E-03
 -1.17626382E-14 -3.61992722E-13  6.60574416E-02  4.80249675E-14 -3.72865990E-14
  2.14066536E-12  3.55702391E-01  8.19188318E-13 -1.04395515E-12  1.02266730E-13
  6.98235103E-14  1.46658184E-14  5.14772749E-02 -1.86111114E-02  7.85957588E-14
  9.45211254E-14  3.44665267E-13 -1.52111725E-02  3.83433639E-14 -7.50036796E-14
 -1.20166989E-01 -6.80859477E-01 -1.45973717E-01  9.92756799E-02  7.88486961E-02
  7.07437552E+00  2.84768970E+00 -2.15488084E+00  2.64493198E-01  2.75999257E-01
  6.45045927E-02 -2.48011841E-01 -4.45797542E-01  1.15560670E-02  2.49378469E-03
 -3.38342257E-01  5.79332727E-01 -3.79051378E-01  2.84479719E-01 -2.67019063E-02
  4.47123624E-04  3.83487676E-01 -5.34582911E-14  8.35625805E-02 -2.14613762E-01
 -4.93349920E+00 -1.34728422E-13  8.31628026E-01 -1.49223310E+00 -1.32252117E-01
 -1.19940716E-01 -1.76781622E-01 -1.44129091E-16 -2.97292236E-14  4.45403665E-02
 -5.76225261E-03 -3.67295176E-01  5.49365548E-14  8.35337605E-02  2.15338239E-01
  4.97819219E+00  1.39026033E-13  8.34392148E-01  1.50757959E+00  1.14242726E-01
  1.03734585E-01  1.61716194E-01  3.32299849E-15  3.45493369E-14  4.61204525E-02
  1.19598263E-01  6.91483870E-01  1.47182016E-01  1.01340513E-01 -7.84845604E-02
 -7.09878141E+00 -2.85907759E+00 -2.15673522E+00 -2.61742317E-01 -2.82754260E-01
 -6.89768863E-02  2.46138892E-01 -4.49509147E-01 -1.21458993E-02  3.05194057E-03
  3.42651462E-01 -5.80539309E-01  3.82846239E-01  2.86624489E-01  2.62754721E-02
 -1.20166989E-01 -6.80859477E-01  1.45973717E-01  9.92756799E-02  7.88486961E-02
  7.07437552E+00 -2.84768970E+00 -2.15488084E+00  2.64493198E-01  2.75999257E-01
  6.45045927E-02 -2.48011841E-01  4.45797542E-01 -1.15560670E-02  2.49378469E-03
 -3.38342257E-01  5.79332727E-01  3.79051378E-01  2.84479719E-01 -2.67019063E-02
  1.24761986E-01  1.09554264E+00 -4.81731776E-14 -1.14088140E-01 -2.35802903E-01
 -8.79822601E+00 -1.85853501E-13  2.56507259E+00  3.29992787E+00  2.08883958E-01
 -1.69181466E-01 -5.11805365E-01  6.50717031E-16  3.05186618E-14 -5.96739961E-01
  5.20277838E-01 -6.33237194E-01  1.65453070E-14 -3.81473484E-01 -5.13159012E-01
  1.19598263E-01  6.91483870E-01 -1.47182016E-01  1.01340513E-01 -7.84845604E-02
 -7.09878141E+00  2.85907759E+00 -2.15673522E+00 -2.61742317E-01 -2.82754260E-01
 -6.89768863E-02  2.46138892E-01  4.49509147E-01  1.21458993E-02  3.05194057E-03
  3.42651462E-01 -5.80539309E-01 -3.82846239E-01  2.86624489E-01  2.62754721E-02
 -1.25348954E-01 -1.09711050E+00  4.94041994E-14 -1.14784001E-01  2.36186272E-01
  8.81459689E+00  1.78054172E-13  2.56665603E+00 -3.30772518E+00 -2.09405625E-01
  1.68062294E-01  5.11187718E-01  4.26475226E-15 -2.95210442E-14 -5.97618960E-01
 -5.20922838E-01  6.34257434E-01 -1.57023943E-14 -3.81713728E-01  5.14009875E-01
 -1.60732078E-01  8.31778817E-01  2.57209050E-02 -1.66088365E-02 -5.16795797E-03
 -1.68909629E-01  1.02665041E-01 -1.70284788E-01  1.28961383E-01 -7.26045360E-01
 -6.23853557E-01 -4.89122672E-01  1.96333413E-01 -6.22142642E-02 -1.35448222E-02
  2.90529743E-01  1.20362931E-01  2.07665264E-01 -1.51210073E-01 -2.53108178E-02
 -3.07765291E-01  1.26119968E+00 -2.49606428E-15  7.26090172E-02 -1.55154637E-01
  1.32633060E+00  1.20216984E-15 -1.76664148E-01  4.69117873E-01 -1.04120180E+00
 -9.91793159E-01 -1.01544994E+00 -4.06025336E-15 -4.44025232E-15  7.45926328E-03
 -2.79946484E-01  1.20550642E+00  6.47899577E-15 -6.97479808E-02 -1.55055296E-01
  7.90890822E-01  2.32905865E-14  4.58893128E-02  3.37297685E-01 -9.61856942E-01
 -8.92701869E-01 -9.37584603E-01  2.08943999E-15 -3.03272084E-15 -1.76528848E-02
 -1.52842817E-01  7.55394799E-01  2.52043823E-02  1.47808775E-02 -4.94047262E-03
  5.77577104E-02  1.96785890E-01  2.16615573E-01  1.09506931E-01 -6.79049019E-01
 -5.71648635E-01 -4.60653140E-01 -1.84982675E-01 -5.71155908E-02  1.71785607E-02
  2.71692936E-01  1.35093039E-01  1.89835347E-01  1.42816958E-01 -2.10495522E-02
 -1.60732078E-01  8.31778817E-01 -2.57209050E-02 -1.66088365E-02 -5.16795797E-03
 -1.68909629E-01 -1.02665041E-01 -1.70284788E-01  1.28961383E-01 -7.26045360E-01
 -6.23853557E-01 -4.89122672E-01 -1.96333413E-01  6.22142642E-02 -1.35448222E-02
  2.90529743E-01  1.20362931E-01 -2.07665264E-01 -1.51210073E-01 -2.53108178E-02
 -5.99634426E-02  2.24973769E-01 -1.87583654E-15 -9.35877220E-03  2.95549052E-03
 -1.09487892E-01 -8.65317702E-15 -5.71846854E-02 -6.06113389E-02 -9.26381432E-02
 -2.39952038E-01 -2.82089875E-01 -4.03416179E-15  4.42118587E-15 -1.19089427E-01
  1.45159192E-01  7.56291062E-02  9.45914180E-16 -7.56666619E-02 -1.15893447E-01
 -1.52842817E-01  7.55394799E-01 -2.52043823E-02  1.47808775E-02 -4.94047262E-03
  5.77577104E-02 -1.96785890E-01  2.16615573E-01  1.09506931E-01 -6.79049019E-01
 -5.71648635E-01 -4.60653140E-01  1.84982675E-01  5.71155908E-02  1.71785607E-02
  2.71692936E-01  1.35093039E-01 -1.89835347E-01  1.42816958E-01 -2.10495522E-02
 -5.05237890E-02  2.19126289E-01  5.37993577E-15  9.14066783E-03 -1.00121588E-03
 -3.47005980E-01  3.47750232E-14 -1.78317505E-02  3.49734288E-02 -7.58492630E-02
 -2.14321650E-01 -2.60891472E-01  1.56130356E-15  3.06210675E-15  1.28709052E-01
  1.44649292E-01  5.42719011E-02 -4.84274731E-15  7.77067480E-02 -1.18067980E-01
  1.37796315E-03  5.53848465E-03 -1.03875167E-04 -7.85470386E-03  2.59004157E-02
 -1.16056873E-01 -1.05751665E-01 -1.27562293E-01  2.60146910E-01  3.46214084E-02
 -7.16036558E-02  3.71754776E-02 -3.34429047E-02 -1.07099413E-01 -4.97300602E-02
 -1.26433855E-03  1.18168950E-02  1.46744278E-02  3.13448807E-02 -4.35492570E-02
 -2.97319452E-01  1.07461526E+00 -1.03580665E-14  6.21885516E-02 -7.50533492E-02
  2.49139755E+00 -8.94613165E-14 -4.91193819E-01  7.46685711E-01 -1.05829208E+00
 -1.00068991E+00 -9.37309879E-01  2.73110280E-14  4.45983546E-14 -9.99587914E-02
 -4.81028208E-02  2.30846653E-01 -2.05950050E-14  1.07147659E-02  1.76069338E-02
  1.41555382E-01 -1.10397483E-13 -2.28886249E-01  2.45096743E-01 -3.13754716E-01
 -2.37402581E-02 -1.55016449E-01 -2.93698408E-14  3.33351430E-14 -2.22355807E-02
  1.76708746E-01 -7.91172368E-01  1.83545192E-02 -1.10359055E-02  3.49724724E-02
 -3.88174195E-01 -1.99240230E-01 -2.58792627E-01  1.84812616E-01  7.17965476E-01
  7.05710019E-01  5.45990769E-01  1.14466092E-01 -8.85031988E-02  5.76667141E-02
 -2.18278947E-01 -9.11920690E-02 -1.64976528E-01 -1.07117146E-01 -2.81514803E-02
  1.37796315E-03  5.53848465E-03  1.03875167E-04 -7.85470386E-03  2.59004157E-02
 -1.16056873E-01  1.05751665E-01 -1.27562293E-01  2.60146910E-01  3.46214084E-02
 -7.16036558E-02  3.71754776E-02  3.34429047E-02  1.07099413E-01 -4.97300602E-02
 -1.26433855E-03  1.18168950E-02 -1.46744278E-02  3.13448807E-02 -4.35492570E-02
  1.80665965E-01 -7.61386009E-01 -1.33513471E-14 -4.39852193E-02  1.90438933E-02
 -3.28766179E-01 -1.00793097E-13  5.30528108E-02  4.24677269E-01  6.76156626E-01
  5.59858291E-01  7.17260180E-01  2.44299431E-14 -4.31114131E-14  1.66446188E-01
 -2.29670473E-01 -1.32436988E-01  1.63082224E-14  1.36782825E-01  1.46990911E-01
  1.76708746E-01 -7.91172368E-01 -1.83545192E-02 -1.10359055E-02  3.49724724E-02
 -3.88174195E-01  1.99240230E-01 -2.58792627E-01  1.84812616E-01  7.17965476E-01
  7.05710019E-01  5.45990769E-01 -1.14466092E-01  8.85031988E-02  5.76667141E-02
 -2.18278947E-01 -9.11920690E-02  1.64976528E-01 -1.07117146E-01 -2.81514803E-02
  3.59935892E-01 -1.37460966E+00 -2.24491178E-14  3.16787207E-02 -3.83253932E-02
 -1.62210601E+00 -1.21709062E-13 -6.37504517E-01  9.06392560E-01  1.16431735E+00
  1.25019407E+00  1.34735964E+00 -2.71115068E-14 -3.21632321E-14 -1.44702305E-01
 -3.62496082E-01 -2.72990789E-01  1.71928271E-14 -1.73322516E-01  2.47223726E-01
  1.98780661E-01 -8.82653623E-01  2.29690888E-02  1.85125798E-02  2.71111812E-02
 -4.60676415E-01 -1.88572645E-01  3.95486240E-01  8.01876730E-02  7.82843123E-01
  8.38112954E-01  5.91884465E-01 -1.05052832E-01 -4.48982222E-02 -3.58220572E-02
 -2.40644406E-01 -1.13732641E-01 -1.91842280E-01  9.83223707E-02 -1.05843830E-02
  1.01629462E-01 -3.11290155E-01  6.32285945E-15 -4.64867592E-02  5.96951248E-02
 -1.07348912E+00  4.70344543E-14  5.02535944E-01 -9.44231536E-02  2.03052344E-01
  5.02139000E-01  3.20226175E-01 -8.93483912E-15 -2.16078546E-14  8.63656523E-02
 -3.18853949E-01  1.15932598E+00  8.61300166E-15 -8.15790521E-02 -1.07456367E-01
  2.57703018E+00  4.57564017E-14  6.55035077E-01  6.63253246E-01 -1.05625404E+00
 -1.15547871E+00 -1.01051941E+00  1.54463596E-14 -7.70604426E-15  1.28773043E-01
 -1.14980249E-01  5.07674016E-01 -1.04585839E-02  1.50271637E-02  7.76762108E-03
  2.45518608E-01  6.68643005E-02  3.49454232E-01  1.82803104E-01 -4.27520210E-01
 -5.37950010E-01 -3.13479797E-01 -3.50284446E-02 -7.11128515E-02  2.71546727E-02
  1.40125340E-01  8.62336807E-02  1.21734877E-01  3.39778536E-02 -3.18778349E-02
  1.98780661E-01 -8.82653623E-01 -2.29690888E-02  1.85125798E-02  2.71111812E-02
 -4.60676415E-01  1.88572645E-01  3.95486240E-01  8.01876730E-02  7.82843123E-01
  8.38112954E-01  5.91884465E-01  1.05052832E-01  4.48982222E-02 -3.58220572E-02
 -2.40644406E-01 -1.13732641E-01  1.91842280E-01  9.83223707E-02 -1.05843830E-02
  3.17194247E-01 -1.16503684E+00  7.98547965E-15 -1.18836193E-02 -5.74119836E-02
 -1.74028497E+00  5.89418815E-14  7.25560936E-01  8.18606267E-01  9.76824505E-01
  1.14277564E+00  1.16064416E+00 -8.23699627E-15  2.03371609E-14  6.77258615E-02
 -2.86506858E-01 -2.41603543E-01 -9.36482830E-15  1.20732020E-01  2.01711934E-01
 -1.14980249E-01  5.07674016E-01  1.04585839E-02  1.50271637E-02  7.76762108E-03
  2.45518608E-01 -6.68643005E-02  3.49454232E-01  1.82803104E-01 -4.27520210E-01
 -5.37950010E-01 -3.13479797E-01  3.50284446E-02  7.11128515E-02  2.71546727E-02
  1.40125340E-01  8.62336807E-02 -1.21734877E-01  3.39778536E-02 -3.18778349E-02
 -8.88438633E-03 -4.01990781E-02  9.25193928E-15  3.43295201E-02  4.67793058E-02
  5.32040129E-01  4.01402219E-14  3.20645933E-01 -2.21118113E-02  7.84060440E-02
[truncated: 1,433,162 more chars]
