# Supplementary material for: Hyperpyramidalized alkenes with bond orders near 1.5 as synthetic building blocks
Source: Nat Chem. 2026 Jan 21;18(5):913–22. doi: 10.1038/s41557-025-02055-9 (PMC12859755; doi:10.1038/s41557-025-02055-9)
Supplement: Supplementary file 2 — Output files for reported computations. [file 41557_2025_2055_MOESM2_ESM.zip › Computation data/Cubene 10/AO component analysis/parent-cubene9-AOC-Zdel.fchk]

M0001                                                                   
SP        RHF                                                         6-31G(d,p)          
Number of atoms                            I               14
Info1-9                                    I   N=           9
          43          43           0           0           0         110
           1           1           2
Full Title                                 C   N=           1
M0001       
Route                                      C   N=           5
# HF/6-31G(d,p) geom=connectivity pop=(full,nboread)        
Charge                                     I                0
Multiplicity                               I                1
Number of electrons                        I               54
Number of alpha electrons                  I               27
Number of beta electrons                   I               27
Number of basis functions                  I              150
Number of independent functions            I              150
Number of point charges in /Mol/           I                0
Number of translation vectors              I                0
Atomic numbers                             I   N=          14
           6           1           6           6           6           1
           6           1           6           1           6           1
           6           1
Nuclear charges                            R   N=          14
  6.00000000E+00  1.00000000E+00  6.00000000E+00  6.00000000E+00  6.00000000E+00
  1.00000000E+00  6.00000000E+00  1.00000000E+00  6.00000000E+00  1.00000000E+00
  6.00000000E+00  1.00000000E+00  6.00000000E+00  1.00000000E+00
Current cartesian coordinates              R   N=          42
 -2.22468826E+00  1.46311709E+00 -1.52741158E-01 -3.79999932E+00  2.77801118E+00
 -1.45154021E-01  2.65678503E-15  1.30691573E+00 -2.04784556E+00 -2.81683605E-15
 -1.30691573E+00 -2.04784556E+00 -2.22468826E+00 -1.46311709E+00 -1.52741158E-01
 -3.79999932E+00 -2.77801118E+00 -1.45154021E-01  2.22468826E+00  1.46311709E+00
 -1.52741158E-01  3.79999932E+00  2.77801118E+00 -1.45154021E-01  2.94943113E-15
  1.45087310E+00  1.81901505E+00  5.33316133E-15  2.62346872E+00  3.49618502E+00
  2.22468826E+00 -1.46311709E+00 -1.52741158E-01  3.79999932E+00 -2.77801118E+00
 -1.45154021E-01 -3.12711184E-15 -1.45087310E+00  1.81901505E+00 -5.65444359E-15
 -2.62346872E+00  3.49618502E+00
Number of symbols in /Mol/                 I                0
Int Atom Types                             I   N=          14
           0           0           0           0           0           0
           0           0           0           0           0           0
           0           0
Force Field                                I                0
Atom Types                                 C   N=          14
                                                            
                                                            
                                                
MM charges                                 R   N=          14
  0.00000000E+00  0.00000000E+00  0.00000000E+00  0.00000000E+00  0.00000000E+00
  0.00000000E+00  0.00000000E+00  0.00000000E+00  0.00000000E+00  0.00000000E+00
  0.00000000E+00  0.00000000E+00  0.00000000E+00  0.00000000E+00
Integer atomic weights                     I   N=          14
          12           1          12          12          12           1
          12           1          12           1          12           1
          12           1
Real atomic weights                        R   N=          14
  1.20000000E+01  1.00782504E+00  1.20000000E+01  1.20000000E+01  1.20000000E+01
  1.00782504E+00  1.20000000E+01  1.00782504E+00  1.20000000E+01  1.00782504E+00
  1.20000000E+01  1.00782504E+00  1.20000000E+01  1.00782504E+00
Atom fragment info                         I   N=          14
           0           0           0           0           0           0
           0           0           0           0           0           0
           0           0
Atom residue num                           I   N=          14
           0           0           0           0           0           0
           0           0           0           0           0           0
           0           0
Nuclear spins                              I   N=          14
           0           1           0           0           0           1
           0           1           0           1           0           1
           0           1
Nuclear ZEff                               R   N=          14
 -3.60000000E+00 -1.00000000E+00 -3.60000000E+00 -3.60000000E+00 -3.60000000E+00
 -1.00000000E+00 -3.60000000E+00 -1.00000000E+00 -3.60000000E+00 -1.00000000E+00
 -3.60000000E+00 -1.00000000E+00 -3.60000000E+00 -1.00000000E+00
Nuclear ZNuc                               R   N=          14
  6.00000000E+00  1.00000000E+00  6.00000000E+00  6.00000000E+00  6.00000000E+00
  1.00000000E+00  6.00000000E+00  1.00000000E+00  6.00000000E+00  1.00000000E+00
  6.00000000E+00  1.00000000E+00  6.00000000E+00  1.00000000E+00
Nuclear QMom                               R   N=          14
  0.00000000E+00  0.00000000E+00  0.00000000E+00  0.00000000E+00  0.00000000E+00
  0.00000000E+00  0.00000000E+00  0.00000000E+00  0.00000000E+00  0.00000000E+00
  0.00000000E+00  0.00000000E+00  0.00000000E+00  0.00000000E+00
Nuclear GFac                               R   N=          14
  0.00000000E+00  2.79284600E+00  0.00000000E+00  0.00000000E+00  0.00000000E+00
  2.79284600E+00  0.00000000E+00  2.79284600E+00  0.00000000E+00  2.79284600E+00
  0.00000000E+00  2.79284600E+00  0.00000000E+00  2.79284600E+00
MicOpt                                     I   N=          14
          -1          -1          -1          -1          -1          -1
          -1          -1          -1          -1          -1          -1
          -1          -1
Number of residues                         I                0
Number of secondary structures             I                0
SymInf integers                            I   N=          26
           4           4           1           1           1          -1
          -1           1          -1           1           1           1
          -1           1           0           0           0           0
           0           0           0           0           0           0
           0           0
RotTr to input orientation                 R   N=          12
  1.00000000E+00 -2.03286637E-15  0.00000000E+00  2.03286637E-15  1.00000000E+00
  0.00000000E+00  0.00000000E+00  0.00000000E+00  1.00000000E+00  0.00000000E+00
 -8.22387426E-18  1.39979734E-09
Number of contracted shells                I               50
Number of primitive shells                 I              118
Pure/Cartesian d shells                    I                1
Pure/Cartesian f shells                    I                0
Highest angular momentum                   I                2
Largest degree of contraction              I                6
Shell types                                I   N=          50
           0          -1          -1           2           0           0
           1           0          -1          -1           2           0
          -1          -1           2           0          -1          -1
           2           0           0           1           0          -1
          -1           2           0           0           1           0
          -1          -1           2           0           0           1
           0          -1          -1           2           0           0
           1           0          -1          -1           2           0
           0           1
Number of primitives per shell             I   N=          50
           6           3           1           1           3           1
           1           6           3           1           1           6
           3           1           1           6           3           1
           1           3           1           1           6           3
           1           1           3           1           1           6
           3           1           1           3           1           1
           6           3           1           1           3           1
           1           6           3           1           1           3
           1           1
Shell to atom map                          I   N=          50
           1           1           1           1           2           2
           2           3           3           3           3           4
           4           4           4           5           5           5
           5           6           6           6           7           7
           7           7           8           8           8           9
           9           9           9          10          10          10
          11          11          11          11          12          12
          12          13          13          13          13          14
          14          14
Primitive exponents                        R   N=         118
  3.04752488E+03  4.57369518E+02  1.03948685E+02  2.92101553E+01  9.28666296E+00
  3.16392696E+00  7.86827235E+00  1.88128854E+00  5.44249258E-01  1.68714478E-01
  8.00000000E-01  1.87311370E+01  2.82539436E+00  6.40121692E-01  1.61277759E-01
  1.10000000E+00  3.04752488E+03  4.57369518E+02  1.03948685E+02  2.92101553E+01
  9.28666296E+00  3.16392696E+00  7.86827235E+00  1.88128854E+00  5.44249258E-01
  1.68714478E-01  8.00000000E-01  3.04752488E+03  4.57369518E+02  1.03948685E+02
  2.92101553E+01  9.28666296E+00  3.16392696E+00  7.86827235E+00  1.88128854E+00
  5.44249258E-01  1.68714478E-01  8.00000000E-01  3.04752488E+03  4.57369518E+02
  1.03948685E+02  2.92101553E+01  9.28666296E+00  3.16392696E+00  7.86827235E+00
  1.88128854E+00  5.44249258E-01  1.68714478E-01  8.00000000E-01  1.87311370E+01
  2.82539436E+00  6.40121692E-01  1.61277759E-01  1.10000000E+00  3.04752488E+03
  4.57369518E+02  1.03948685E+02  2.92101553E+01  9.28666296E+00  3.16392696E+00
  7.86827235E+00  1.88128854E+00  5.44249258E-01  1.68714478E-01  8.00000000E-01
  1.87311370E+01  2.82539436E+00  6.40121692E-01  1.61277759E-01  1.10000000E+00
  3.04752488E+03  4.57369518E+02  1.03948685E+02  2.92101553E+01  9.28666296E+00
  3.16392696E+00  7.86827235E+00  1.88128854E+00  5.44249258E-01  1.68714478E-01
  8.00000000E-01  1.87311370E+01  2.82539436E+00  6.40121692E-01  1.61277759E-01
  1.10000000E+00  3.04752488E+03  4.57369518E+02  1.03948685E+02  2.92101553E+01
  9.28666296E+00  3.16392696E+00  7.86827235E+00  1.88128854E+00  5.44249258E-01
  1.68714478E-01  8.00000000E-01  1.87311370E+01  2.82539436E+00  6.40121692E-01
  1.61277759E-01  1.10000000E+00  3.04752488E+03  4.57369518E+02  1.03948685E+02
  2.92101553E+01  9.28666296E+00  3.16392696E+00  7.86827235E+00  1.88128854E+00
  5.44249258E-01  1.68714478E-01  8.00000000E-01  1.87311370E+01  2.82539436E+00
  6.40121692E-01  1.61277759E-01  1.10000000E+00
Contraction coefficients                   R   N=         118
  1.83473713E-03  1.40373228E-02  6.88426223E-02  2.32184443E-01  4.67941348E-01
  3.62311985E-01 -1.19332420E-01 -1.60854152E-01  1.14345644E+00  1.00000000E+00
  1.00000000E+00  3.34946043E-02  2.34726953E-01  8.13757326E-01  1.00000000E+00
  1.00000000E+00  1.83473713E-03  1.40373228E-02  6.88426223E-02  2.32184443E-01
  4.67941348E-01  3.62311985E-01 -1.19332420E-01 -1.60854152E-01  1.14345644E+00
  1.00000000E+00  1.00000000E+00  1.83473713E-03  1.40373228E-02  6.88426223E-02
  2.32184443E-01  4.67941348E-01  3.62311985E-01 -1.19332420E-01 -1.60854152E-01
  1.14345644E+00  1.00000000E+00  1.00000000E+00  1.83473713E-03  1.40373228E-02
  6.88426223E-02  2.32184443E-01  4.67941348E-01  3.62311985E-01 -1.19332420E-01
 -1.60854152E-01  1.14345644E+00  1.00000000E+00  1.00000000E+00  3.34946043E-02
  2.34726953E-01  8.13757326E-01  1.00000000E+00  1.00000000E+00  1.83473713E-03
  1.40373228E-02  6.88426223E-02  2.32184443E-01  4.67941348E-01  3.62311985E-01
 -1.19332420E-01 -1.60854152E-01  1.14345644E+00  1.00000000E+00  1.00000000E+00
  3.34946043E-02  2.34726953E-01  8.13757326E-01  1.00000000E+00  1.00000000E+00
  1.83473713E-03  1.40373228E-02  6.88426223E-02  2.32184443E-01  4.67941348E-01
  3.62311985E-01 -1.19332420E-01 -1.60854152E-01  1.14345644E+00  1.00000000E+00
  1.00000000E+00  3.34946043E-02  2.34726953E-01  8.13757326E-01  1.00000000E+00
  1.00000000E+00  1.83473713E-03  1.40373228E-02  6.88426223E-02  2.32184443E-01
  4.67941348E-01  3.62311985E-01 -1.19332420E-01 -1.60854152E-01  1.14345644E+00
  1.00000000E+00  1.00000000E+00  3.34946043E-02  2.34726953E-01  8.13757326E-01
  1.00000000E+00  1.00000000E+00  1.83473713E-03  1.40373228E-02  6.88426223E-02
  2.32184443E-01  4.67941348E-01  3.62311985E-01 -1.19332420E-01 -1.60854152E-01
  1.14345644E+00  1.00000000E+00  1.00000000E+00  3.34946043E-02  2.34726953E-01
  8.13757326E-01  1.00000000E+00  1.00000000E+00
P(S=P) Contraction coefficients            R   N=         118
  0.00000000E+00  0.00000000E+00  0.00000000E+00  0.00000000E+00  0.00000000E+00
  0.00000000E+00  6.89990666E-02  3.16423961E-01  7.44308291E-01  1.00000000E+00
  0.00000000E+00  0.00000000E+00  0.00000000E+00  0.00000000E+00  0.00000000E+00
  0.00000000E+00  0.00000000E+00  0.00000000E+00  0.00000000E+00  0.00000000E+00
  0.00000000E+00  0.00000000E+00  6.89990666E-02  3.16423961E-01  7.44308291E-01
  1.00000000E+00  0.00000000E+00  0.00000000E+00  0.00000000E+00  0.00000000E+00
  0.00000000E+00  0.00000000E+00  0.00000000E+00  6.89990666E-02  3.16423961E-01
  7.44308291E-01  1.00000000E+00  0.00000000E+00  0.00000000E+00  0.00000000E+00
  0.00000000E+00  0.00000000E+00  0.00000000E+00  0.00000000E+00  6.89990666E-02
  3.16423961E-01  7.44308291E-01  1.00000000E+00  0.00000000E+00  0.00000000E+00
  0.00000000E+00  0.00000000E+00  0.00000000E+00  0.00000000E+00  0.00000000E+00
  0.00000000E+00  0.00000000E+00  0.00000000E+00  0.00000000E+00  0.00000000E+00
  6.89990666E-02  3.16423961E-01  7.44308291E-01  1.00000000E+00  0.00000000E+00
  0.00000000E+00  0.00000000E+00  0.00000000E+00  0.00000000E+00  0.00000000E+00
  0.00000000E+00  0.00000000E+00  0.00000000E+00  0.00000000E+00  0.00000000E+00
  0.00000000E+00  6.89990666E-02  3.16423961E-01  7.44308291E-01  1.00000000E+00
  0.00000000E+00  0.00000000E+00  0.00000000E+00  0.00000000E+00  0.00000000E+00
  0.00000000E+00  0.00000000E+00  0.00000000E+00  0.00000000E+00  0.00000000E+00
  0.00000000E+00  0.00000000E+00  6.89990666E-02  3.16423961E-01  7.44308291E-01
  1.00000000E+00  0.00000000E+00  0.00000000E+00  0.00000000E+00  0.00000000E+00
  0.00000000E+00  0.00000000E+00  0.00000000E+00  0.00000000E+00  0.00000000E+00
  0.00000000E+00  0.00000000E+00  0.00000000E+00  6.89990666E-02  3.16423961E-01
  7.44308291E-01  1.00000000E+00  0.00000000E+00  0.00000000E+00  0.00000000E+00
  0.00000000E+00  0.00000000E+00  0.00000000E+00
Coordinates of each shell                  R   N=         150
 -2.22468826E+00  1.46311709E+00 -1.52741159E-01 -2.22468826E+00  1.46311709E+00
 -1.52741159E-01 -2.22468826E+00  1.46311709E+00 -1.52741159E-01 -2.22468826E+00
  1.46311709E+00 -1.52741159E-01 -3.79999932E+00  2.77801118E+00 -1.45154022E-01
 -3.79999932E+00  2.77801118E+00 -1.45154022E-01 -3.79999932E+00  2.77801118E+00
 -1.45154022E-01  0.00000000E+00  1.30691573E+00 -2.04784556E+00  0.00000000E+00
  1.30691573E+00 -2.04784556E+00  0.00000000E+00  1.30691573E+00 -2.04784556E+00
  0.00000000E+00  1.30691573E+00 -2.04784556E+00 -1.60051016E-16 -1.30691573E+00
 -2.04784556E+00 -1.60051016E-16 -1.30691573E+00 -2.04784556E+00 -1.60051016E-16
 -1.30691573E+00 -2.04784556E+00 -1.60051016E-16 -1.30691573E+00 -2.04784556E+00
 -2.22468826E+00 -1.46311709E+00 -1.52741159E-01 -2.22468826E+00 -1.46311709E+00
 -1.52741159E-01 -2.22468826E+00 -1.46311709E+00 -1.52741159E-01 -2.22468826E+00
 -1.46311709E+00 -1.52741159E-01 -3.79999932E+00 -2.77801118E+00 -1.45154022E-01
 -3.79999932E+00 -2.77801118E+00 -1.45154022E-01 -3.79999932E+00 -2.77801118E+00
 -1.45154022E-01  2.22468826E+00  1.46311709E+00 -1.52741159E-01  2.22468826E+00
  1.46311709E+00 -1.52741159E-01  2.22468826E+00  1.46311709E+00 -1.52741159E-01
  2.22468826E+00  1.46311709E+00 -1.52741159E-01  3.79999932E+00  2.77801118E+00
 -1.45154022E-01  3.79999932E+00  2.77801118E+00 -1.45154022E-01  3.79999932E+00
  2.77801118E+00 -1.45154022E-01  0.00000000E+00  1.45087310E+00  1.81901505E+00
  0.00000000E+00  1.45087310E+00  1.81901505E+00  0.00000000E+00  1.45087310E+00
  1.81901505E+00  0.00000000E+00  1.45087310E+00  1.81901505E+00  0.00000000E+00
  2.62346872E+00  3.49618502E+00  0.00000000E+00  2.62346872E+00  3.49618502E+00
  0.00000000E+00  2.62346872E+00  3.49618502E+00  2.22468826E+00 -1.46311709E+00
 -1.52741159E-01  2.22468826E+00 -1.46311709E+00 -1.52741159E-01  2.22468826E+00
 -1.46311709E+00 -1.52741159E-01  2.22468826E+00 -1.46311709E+00 -1.52741159E-01
  3.79999932E+00 -2.77801118E+00 -1.45154022E-01  3.79999932E+00 -2.77801118E+00
 -1.45154022E-01  3.79999932E+00 -2.77801118E+00 -1.45154022E-01 -1.77680710E-16
 -1.45087310E+00  1.81901505E+00 -1.77680710E-16 -1.45087310E+00  1.81901505E+00
 -1.77680710E-16 -1.45087310E+00  1.81901505E+00 -1.77680710E-16 -1.45087310E+00
  1.81901505E+00 -3.21282257E-16 -2.62346872E+00  3.49618502E+00 -3.21282257E-16
 -2.62346872E+00  3.49618502E+00 -3.21282257E-16 -2.62346872E+00  3.49618502E+00
Num ILSW                                   I              100
ILSW                                       I   N=         100
           0           1           0           0           2           0
           0           0           0           0           0          -1
           5           0           0           0           0           0
           0           0           1           0           0           0
           1           0           0           0           0           0
           0           0      100000           0          -1           0
           0           0           0           0           0           0
           0           0           0           1           0           0
           0 -2000000000           1           0           0           0
           0           0           4          52           0           0
           0           0           0           0           0           0
           0           0           0           0           0           1
           0           0           0           0           0           0
           0           0           0           0           0           0
           0           0           0           0           0           0
           0           0           0           0           0           0
           0           0           0           0
Num RLSW                                   I               52
RLSW                                       R   N=          52
  1.00000000E+00  1.00000000E+00  1.00000000E+00  1.00000000E+00  1.00000000E+00
  0.00000000E+00  0.00000000E+00  1.00000000E+00  0.00000000E+00  0.00000000E+00
  0.00000000E+00  0.00000000E+00  1.00000000E+00  0.00000000E+00  0.00000000E+00
  0.00000000E+00  0.00000000E+00  1.00000000E+00  0.00000000E+00  0.00000000E+00
  0.00000000E+00  0.00000000E+00  1.00000000E+00  0.00000000E+00  0.00000000E+00
  0.00000000E+00  0.00000000E+00  1.00000000E+00  0.00000000E+00  0.00000000E+00
  0.00000000E+00  0.00000000E+00  1.00000000E+00  0.00000000E+00  0.00000000E+00
  0.00000000E+00  0.00000000E+00  0.00000000E+00  1.00000000E+00  1.00000000E+00
  0.00000000E+00  1.00000000E+00  0.00000000E+00  0.00000000E+00  0.00000000E+00
  0.00000000E+00  0.00000000E+00  0.00000000E+00  0.00000000E+00  0.00000000E+00
  0.00000000E+00  0.00000000E+00
MxBond                                     I                4
NBond                                      I   N=          14
           4           1           3           3           4           1
           4           1           4           1           4           1
           4           1
IBond                                      I   N=          56
           2           3           5           9           1           0
           0           0           1           4           7           0
           3           5          11           0           1           4
           6          13           5           0           0           0
           3           8           9          11           7           0
           0           0           1           7          10          13
           9           0           0           0           4           7
          12          13          11           0           0           0
           5           9          11          14          13           0
           0           0
RBond                                      R   N=          56
  1.00000000E+00  1.00000000E+00  1.00000000E+00  1.00000000E+00  1.00000000E+00
  0.00000000E+00  0.00000000E+00  0.00000000E+00  1.00000000E+00  2.00000000E+00
  1.00000000E+00  0.00000000E+00  2.00000000E+00  1.00000000E+00  1.00000000E+00
  0.00000000E+00  1.00000000E+00  1.00000000E+00  1.00000000E+00  1.00000000E+00
  1.00000000E+00  0.00000000E+00  0.00000000E+00  0.00000000E+00  1.00000000E+00
  1.00000000E+00  1.00000000E+00  1.00000000E+00  1.00000000E+00  0.00000000E+00
  0.00000000E+00  0.00000000E+00  1.00000000E+00  1.00000000E+00  1.00000000E+00
  1.00000000E+00  1.00000000E+00  0.00000000E+00  0.00000000E+00  0.00000000E+00
  1.00000000E+00  1.00000000E+00  1.00000000E+00  1.00000000E+00  1.00000000E+00
  0.00000000E+00  0.00000000E+00  0.00000000E+00  1.00000000E+00  1.00000000E+00
  1.00000000E+00  1.00000000E+00  1.00000000E+00  0.00000000E+00  0.00000000E+00
  0.00000000E+00
Virial Ratio                               R      2.000114318440994E+00
SCF Energy                                 R     -3.061138550841499E+02
Total Energy                               R     -3.061138550841499E+02
RMS Density                                R      3.184042818354665E-09
Job Status                                 I                1
Nuclear derivative order                   I                0
External E-field                           R   N=          35
  0.00000000E+00  0.00000000E+00  0.00000000E+00  0.00000000E+00  0.00000000E+00
  0.00000000E+00  0.00000000E+00  0.00000000E+00  0.00000000E+00  0.00000000E+00
  0.00000000E+00  0.00000000E+00  0.00000000E+00  0.00000000E+00  0.00000000E+00
  0.00000000E+00  0.00000000E+00  0.00000000E+00  0.00000000E+00  0.00000000E+00
  0.00000000E+00  0.00000000E+00  0.00000000E+00  0.00000000E+00  0.00000000E+00
  0.00000000E+00  0.00000000E+00  0.00000000E+00  0.00000000E+00  0.00000000E+00
  0.00000000E+00  0.00000000E+00  0.00000000E+00  0.00000000E+00  0.00000000E+00
IOpCl                                      I                0
IROHF                                      I                0
Alpha Orbital Energies                     R   N=         150
 -1.12514907E+01 -1.12509182E+01 -1.12484632E+01 -1.12484113E+01 -1.12479244E+01
 -1.12478590E+01 -1.12263595E+01 -1.12249836E+01 -1.29593038E+00 -1.02443711E+00
 -9.94662154E-01 -9.88615266E-01 -7.91193588E-01 -7.88140182E-01 -7.31307160E-01
 -6.95627852E-01 -6.30321832E-01 -6.27949845E-01 -6.08579030E-01 -6.01276211E-01
 -4.76021106E-01 -4.61482580E-01 -4.30302261E-01 -4.29606545E-01 -4.01418140E-01
 -3.82145803E-01 -3.02459450E-01  1.09328875E-01  2.11608329E-01  2.41709472E-01
  2.43846575E-01  2.49016594E-01  2.98173653E-01  3.06976255E-01  3.16430028E-01
  3.18925317E-01  3.20620725E-01  3.69594521E-01  3.84485668E-01  4.05059757E-01
  4.39704764E-01  4.71674021E-01  4.82828789E-01  5.65309871E-01  5.80936394E-01
  6.76833988E-01  6.87203795E-01  6.95994570E-01  7.03198044E-01  7.18517091E-01
  7.45313578E-01  7.52246450E-01  7.59779442E-01  7.76671051E-01  8.21663505E-01
  8.44114791E-01  8.99531163E-01  9.23713953E-01  9.51731524E-01  9.53313454E-01
  9.75507437E-01  9.89039614E-01  1.01464699E+00  1.01548571E+00  1.04514624E+00
  1.04631878E+00  1.04770728E+00  1.07159885E+00  1.07184076E+00  1.09883083E+00
  1.11968323E+00  1.12613219E+00  1.20119181E+00  1.29573651E+00  1.30307344E+00
  1.32004967E+00  1.43893919E+00  1.48117975E+00  1.52891033E+00  1.55283070E+00
  1.55766196E+00  1.60856257E+00  1.85941307E+00  1.91323244E+00  1.91341336E+00
  1.95071026E+00  1.99488899E+00  2.00723543E+00  2.02689043E+00  2.04220313E+00
  2.05482149E+00  2.06867913E+00  2.14625992E+00  2.16450560E+00  2.17597472E+00
  2.19496345E+00  2.20556356E+00  2.22316436E+00  2.25118049E+00  2.28353766E+00
  2.41704607E+00  2.45085636E+00  2.46357475E+00  2.49150199E+00  2.51673279E+00
  2.54478524E+00  2.55978510E+00  2.58242910E+00  2.58380428E+00  2.66120147E+00
  2.68562721E+00  2.68607294E+00  2.70289803E+00  2.72467648E+00  2.76160709E+00
  2.77262402E+00  2.77297959E+00  2.78697344E+00  2.79810121E+00  2.82449128E+00
  2.88191565E+00  2.92316762E+00  2.94301676E+00  2.97648266E+00  2.97818277E+00
  3.03826433E+00  3.06181766E+00  3.09789574E+00  3.11102334E+00  3.13183198E+00
  3.22148973E+00  3.32222156E+00  3.32799338E+00  3.38952808E+00  3.40477714E+00
  3.42785655E+00  3.59145633E+00  3.62255801E+00  3.74019445E+00  3.76630348E+00
  3.92949844E+00  4.31115641E+00  4.75352409E+00  4.93187776E+00  4.93541265E+00
  4.97333644E+00  5.33979510E+00  5.39196871E+00  5.50547185E+00  6.12760431E+00
Alpha MO coefficients                      R   N=       22500
  5.59409953E-02  1.44081996E-03  2.58139818E-04  1.51432136E-05  2.34082428E-04
  3.83293914E-03  1.85496226E-03 -3.27996063E-04  9.17303327E-04 -2.11586965E-04
 -1.61978954E-04 -3.42004827E-04 -1.91221086E-04 -7.60579043E-05 -1.00915075E-04
 -1.70429056E-04  2.82612036E-04 -1.06675371E-04  3.68336949E-06 -5.31135255E-05
  1.52905803E-03  5.38275763E-05  0.00000000E+00 -5.28688739E-05  2.03163291E-04
 -8.85553368E-04  0.00000000E+00  7.89157154E-05 -2.23274431E-04 -1.69731301E-04
  3.35546906E-05  2.89214418E-04  0.00000000E+00  0.00000000E+00 -4.87475258E-05
  1.52905803E-03  5.38275763E-05  0.00000000E+00  5.28688739E-05  2.03163291E-04
 -8.85553368E-04  0.00000000E+00 -7.89157154E-05 -2.23274431E-04 -1.69731301E-04
  3.35546906E-05  2.89214418E-04  0.00000000E+00  0.00000000E+00  4.87475258E-05
  5.59409953E-02  1.44081996E-03  2.58139818E-04 -1.51432136E-05  2.34082428E-04
  3.83293914E-03  1.85496226E-03  3.27996063E-04  9.17303327E-04 -2.11586965E-04
 -1.61978954E-04 -3.42004827E-04  1.91221086E-04 -7.60579043E-05  1.00915075E-04
 -1.70429056E-04  2.82612036E-04 -1.06675371E-04 -3.68336949E-06 -5.31135255E-05
  5.59409953E-02  1.44081996E-03 -2.58139818E-04  1.51432136E-05  2.34082428E-04
  3.83293914E-03 -1.85496226E-03 -3.27996063E-04  9.17303327E-04 -2.11586965E-04
 -1.61978954E-04 -3.42004827E-04  1.91221086E-04  7.60579043E-05 -1.00915075E-04
 -1.70429056E-04  2.82612036E-04  1.06675371E-04  3.68336949E-06 -5.31135255E-05
  6.99822466E-01  2.06730501E-02  0.00000000E+00 -6.56611790E-04 -5.86501453E-04
 -1.09134118E-02  0.00000000E+00  1.47431935E-03  4.37954985E-03 -1.07742444E-03
 -1.00234277E-03 -6.38486406E-04  0.00000000E+00  0.00000000E+00  3.20898999E-04
 -5.05680036E-04 -2.36298524E-04  0.00000000E+00  2.37710452E-04  2.21471430E-04
  5.59409953E-02  1.44081996E-03 -2.58139818E-04 -1.51432136E-05  2.34082428E-04
  3.83293914E-03 -1.85496226E-03  3.27996063E-04  9.17303327E-04 -2.11586965E-04
 -1.61978954E-04 -3.42004827E-04 -1.91221086E-04  7.60579043E-05  1.00915075E-04
 -1.70429056E-04  2.82612036E-04  1.06675371E-04 -3.68336949E-06 -5.31135255E-05
  6.99822466E-01  2.06730501E-02  0.00000000E+00  6.56611790E-04 -5.86501453E-04
 -1.09134118E-02  0.00000000E+00 -1.47431935E-03  4.37954985E-03 -1.07742444E-03
 -1.00234277E-03 -6.38486406E-04  0.00000000E+00  0.00000000E+00 -3.20898999E-04
 -5.05680036E-04 -2.36298524E-04  0.00000000E+00 -2.37710452E-04  2.21471430E-04
  5.79249158E-02  1.32575499E-03  2.69107042E-04  1.71084869E-05  2.87085740E-04
  1.08702892E-02  4.70419559E-03 -2.73125706E-03  1.54053943E-03 -2.85664094E-04
 -2.13103213E-04 -3.85278205E-04  8.57452408E-05 -1.17932138E-04  1.36281486E-04
 -4.22454859E-05  9.69889965E-04 -7.24699255E-05 -2.62823385E-05 -1.15402706E-04
  1.75328966E-03  2.20694768E-04  0.00000000E+00  1.53548105E-05  9.66632434E-05
 -4.80042347E-03  0.00000000E+00  9.74733048E-04 -1.00347877E-03 -2.29986371E-04
 -3.66707521E-05  2.35674412E-04  0.00000000E+00  0.00000000E+00  6.67582202E-05
 -1.75328966E-03 -2.20694768E-04  0.00000000E+00  1.53548105E-05 -9.66632434E-05
  4.80042347E-03  0.00000000E+00  9.74733048E-04  1.00347877E-03  2.29986371E-04
  3.66707521E-05 -2.35674412E-04  0.00000000E+00  0.00000000E+00  6.67582202E-05
 -5.79249158E-02 -1.32575499E-03 -2.69107042E-04  1.71084869E-05 -2.87085740E-04
 -1.08702892E-02 -4.70419559E-03 -2.73125706E-03 -1.54053943E-03  2.85664094E-04
  2.13103213E-04  3.85278205E-04  8.57452408E-05  1.17932138E-04  1.36281486E-04
  4.22454859E-05 -9.69889965E-04  7.24699255E-05 -2.62823385E-05  1.15402706E-04
  5.79249158E-02  1.32575499E-03 -2.69107042E-04  1.71084869E-05  2.87085740E-04
  1.08702892E-02 -4.70419559E-03 -2.73125706E-03  1.54053943E-03 -2.85664094E-04
 -2.13103213E-04 -3.85278205E-04 -8.57452408E-05  1.17932138E-04  1.36281486E-04
 -4.22454859E-05  9.69889965E-04  7.24699255E-05 -2.62823385E-05 -1.15402706E-04
  6.99847522E-01  2.13678829E-02  0.00000000E+00 -6.51247468E-06 -6.92992000E-04
 -3.01914167E-02  0.00000000E+00  8.97951938E-03  8.84188404E-03 -7.10776323E-04
 -3.14431108E-04 -4.07077231E-04  0.00000000E+00  0.00000000E+00  2.02590603E-04
 -2.39139807E-04 -1.33184341E-03  0.00000000E+00  1.07480203E-05  2.72472276E-04
 -5.79249158E-02 -1.32575499E-03  2.69107042E-04  1.71084869E-05 -2.87085740E-04
 -1.08702892E-02  4.70419559E-03 -2.73125706E-03 -1.54053943E-03  2.85664094E-04
  2.13103213E-04  3.85278205E-04 -8.57452408E-05 -1.17932138E-04  1.36281486E-04
  4.22454859E-05 -9.69889965E-04 -7.24699255E-05 -2.62823385E-05  1.15402706E-04
 -6.99847522E-01 -2.13678829E-02  0.00000000E+00 -6.51247468E-06  6.92992000E-04
  3.01914167E-02  0.00000000E+00  8.97951938E-03 -8.84188404E-03  7.10776323E-04
  3.14431108E-04  4.07077231E-04  0.00000000E+00  0.00000000E+00  2.02590603E-04
  2.39139807E-04  1.33184341E-03  0.00000000E+00  1.07480203E-05 -2.72472276E-04
  4.98026664E-01  1.45827369E-02  4.08806813E-04 -4.53197360E-04 -2.35167357E-05
 -7.03889786E-03 -2.78247201E-03  1.00753299E-03  1.70242253E-05 -5.38271250E-04
 -6.90596026E-04 -6.78553224E-04 -2.14381136E-04 -1.44459294E-05 -1.07652829E-05
 -3.40278950E-04 -1.09122876E-04 -1.18171201E-04  1.94180238E-04 -1.70122087E-06
  0.00000000E+00  0.00000000E+00 -3.22816286E-04  0.00000000E+00  0.00000000E+00
  0.00000000E+00 -1.71350367E-03  0.00000000E+00  0.00000000E+00  0.00000000E+00
  0.00000000E+00  0.00000000E+00  1.32295883E-04  1.47748274E-04  0.00000000E+00
  0.00000000E+00  0.00000000E+00 -3.22816286E-04  0.00000000E+00  0.00000000E+00
  0.00000000E+00 -1.71350367E-03  0.00000000E+00  0.00000000E+00  0.00000000E+00
  0.00000000E+00  0.00000000E+00 -1.32295883E-04  1.47748274E-04  0.00000000E+00
  4.98026664E-01  1.45827369E-02  4.08806813E-04  4.53197360E-04 -2.35167357E-05
 -7.03889786E-03 -2.78247201E-03 -1.00753299E-03  1.70242253E-05 -5.38271250E-04
 -6.90596026E-04 -6.78553224E-04  2.14381136E-04 -1.44459294E-05  1.07652829E-05
 -3.40278950E-04 -1.09122876E-04 -1.18171201E-04 -1.94180238E-04 -1.70122087E-06
 -4.98026664E-01 -1.45827369E-02  4.08806813E-04  4.53197360E-04  2.35167357E-05
  7.03889786E-03 -2.78247201E-03 -1.00753299E-03 -1.70242253E-05  5.38271250E-04
  6.90596026E-04  6.78553224E-04 -2.14381136E-04 -1.44459294E-05  1.07652829E-05
  3.40278950E-04  1.09122876E-04 -1.18171201E-04 -1.94180238E-04  1.70122087E-06
  0.00000000E+00  0.00000000E+00 -3.45144186E-04  0.00000000E+00  0.00000000E+00
  0.00000000E+00 -1.71922942E-03  0.00000000E+00  0.00000000E+00  0.00000000E+00
  0.00000000E+00  0.00000000E+00  1.51855385E-04 -1.14006837E-04  0.00000000E+00
  0.00000000E+00  0.00000000E+00  9.88637520E-05  0.00000000E+00  0.00000000E+00
 -4.98026664E-01 -1.45827369E-02  4.08806813E-04 -4.53197360E-04  2.35167357E-05
  7.03889786E-03 -2.78247201E-03  1.00753299E-03 -1.70242253E-05  5.38271250E-04
  6.90596026E-04  6.78553224E-04  2.14381136E-04 -1.44459294E-05 -1.07652829E-05
  3.40278950E-04  1.09122876E-04 -1.18171201E-04  1.94180238E-04  1.70122087E-06
  0.00000000E+00  0.00000000E+00 -3.45144186E-04  0.00000000E+00  0.00000000E+00
  0.00000000E+00 -1.71922942E-03  0.00000000E+00  0.00000000E+00  0.00000000E+00
  0.00000000E+00  0.00000000E+00 -1.51855385E-04 -1.14006837E-04  0.00000000E+00
  0.00000000E+00  0.00000000E+00  9.88637520E-05  0.00000000E+00  0.00000000E+00
  4.94781887E-01  1.43759115E-02  2.53696383E-04 -4.53031324E-04 -4.40792747E-05
 -8.86571189E-03 -3.92258018E-03  1.21191379E-03 -1.26166786E-04 -4.83549507E-04
 -7.72441027E-04 -7.63817745E-04 -1.64889206E-04 -4.13569887E-06  6.85905001E-07
 -3.21171861E-04 -3.39714681E-04 -6.58580109E-05  2.18810921E-04  8.04593978E-06
  1.12394593E-02  1.78186358E-04  0.00000000E+00  1.01740574E-05  2.60425965E-04
  6.62718239E-03  0.00000000E+00 -1.74665855E-04  2.18339951E-03 -2.86027412E-04
 -1.64877985E-04 -4.46692737E-04  0.00000000E+00  0.00000000E+00 -1.13723675E-04
  1.12394593E-02  1.78186358E-04  0.00000000E+00 -1.01740574E-05  2.60425965E-04
  6.62718239E-03  0.00000000E+00  1.74665855E-04  2.18339951E-03 -2.86027412E-04
 -1.64877985E-04 -4.46692737E-04  0.00000000E+00  0.00000000E+00  1.13723675E-04
  4.94781887E-01  1.43759115E-02  2.53696383E-04  4.53031324E-04 -4.40792747E-05
 -8.86571189E-03 -3.92258018E-03 -1.21191379E-03 -1.26166786E-04 -4.83549507E-04
 -7.72441027E-04 -7.63817745E-04  1.64889206E-04 -4.13569887E-06 -6.85905001E-07
 -3.21171861E-04 -3.39714681E-04 -6.58580109E-05 -2.18810921E-04  8.04593978E-06
  4.94781887E-01  1.43759115E-02 -2.53696383E-04 -4.53031324E-04 -4.40792747E-05
 -8.86571189E-03  3.92258018E-03  1.21191379E-03 -1.26166786E-04 -4.83549507E-04
 -7.72441027E-04 -7.63817745E-04  1.64889206E-04  4.13569887E-06  6.85905001E-07
 -3.21171861E-04 -3.39714681E-04  6.58580109E-05  2.18810921E-04  8.04593978E-06
 -7.94901423E-02 -2.54797235E-03  0.00000000E+00  1.10156276E-04 -1.97454720E-04
  7.80835432E-03  0.00000000E+00 -4.47491526E-04 -2.71593939E-03 -1.47655627E-04
 -2.08415261E-05 -2.37561841E-04  0.00000000E+00  0.00000000E+00  1.58281979E-04
 -1.59031037E-04  2.78759908E-05  0.00000000E+00 -3.92169460E-05  5.72109687E-05
  4.94781887E-01  1.43759115E-02 -2.53696383E-04  4.53031324E-04 -4.40792747E-05
 -8.86571189E-03  3.92258018E-03 -1.21191379E-03 -1.26166786E-04 -4.83549507E-04
 -7.72441027E-04 -7.63817745E-04 -1.64889206E-04  4.13569887E-06 -6.85905001E-07
 -3.21171861E-04 -3.39714681E-04  6.58580109E-05 -2.18810921E-04  8.04593978E-06
 -7.94901423E-02 -2.54797235E-03  0.00000000E+00 -1.10156276E-04 -1.97454720E-04
  7.80835432E-03  0.00000000E+00  4.47491526E-04 -2.71593939E-03 -1.47655627E-04
 -2.08415261E-05 -2.37561841E-04  0.00000000E+00  0.00000000E+00 -1.58281979E-04
 -1.59031037E-04  2.78759908E-05  0.00000000E+00  3.92169460E-05  5.72109687E-05
  4.98277628E-01  1.49887057E-02  5.65265779E-04 -2.99637634E-05 -2.78008827E-05
 -1.82318432E-02 -5.33961039E-03  5.95754453E-03 -3.00117519E-05 -2.80994781E-04
 -1.31298133E-04 -3.76809678E-04 -2.05218078E-04 -1.80846114E-05  9.57674831E-06
 -2.68342663E-04 -9.63122721E-04 -2.23451655E-04  6.39271902E-05  3.14170906E-06
  0.00000000E+00  0.00000000E+00 -3.65211138E-04  0.00000000E+00  0.00000000E+00
  0.00000000E+00 -3.06478845E-03  0.00000000E+00  0.00000000E+00  0.00000000E+00
  0.00000000E+00  0.00000000E+00 -2.36824759E-04  2.30977507E-04  0.00000000E+00
  0.00000000E+00  0.00000000E+00  3.65211138E-04  0.00000000E+00  0.00000000E+00
  0.00000000E+00  3.06478845E-03  0.00000000E+00  0.00000000E+00  0.00000000E+00
  0.00000000E+00  0.00000000E+00 -2.36824759E-04 -2.30977507E-04  0.00000000E+00
 -4.98277628E-01 -1.49887057E-02 -5.65265779E-04 -2.99637634E-05  2.78008827E-05
  1.82318432E-02  5.33961039E-03  5.95754453E-03  3.00117519E-05  2.80994781E-04
  1.31298133E-04  3.76809678E-04 -2.05218078E-04  1.80846114E-05  9.57674831E-06
  2.68342663E-04  9.63122721E-04  2.23451655E-04  6.39271902E-05 -3.14170906E-06
 -4.98277628E-01 -1.49887057E-02  5.65265779E-04  2.99637634E-05  2.78008827E-05
  1.82318432E-02 -5.33961039E-03 -5.95754453E-03  3.00117519E-05  2.80994781E-04
  1.31298133E-04  3.76809678E-04 -2.05218078E-04 -1.80846114E-05 -9.57674831E-06
  2.68342663E-04  9.63122721E-04 -2.23451655E-04 -6.39271902E-05 -3.14170906E-06
  0.00000000E+00  0.00000000E+00 -4.53682066E-04  0.00000000E+00  0.00000000E+00
  0.00000000E+00 -2.90007675E-03  0.00000000E+00  0.00000000E+00  0.00000000E+00
  0.00000000E+00  0.00000000E+00 -2.07477460E-04 -1.80161965E-04  0.00000000E+00
  0.00000000E+00  0.00000000E+00  1.81519965E-04  0.00000000E+00  0.00000000E+00
  4.98277628E-01  1.49887057E-02 -5.65265779E-04  2.99637634E-05 -2.78008827E-05
 -1.82318432E-02  5.33961039E-03 -5.95754453E-03 -3.00117519E-05 -2.80994781E-04
 -1.31298133E-04 -3.76809678E-04 -2.05218078E-04  1.80846114E-05 -9.57674831E-06
 -2.68342663E-04 -9.63122721E-04  2.23451655E-04 -6.39271902E-05  3.14170906E-06
  0.00000000E+00  0.00000000E+00  4.53682066E-04  0.00000000E+00  0.00000000E+00
  0.00000000E+00  2.90007675E-03  0.00000000E+00  0.00000000E+00  0.00000000E+00
  0.00000000E+00  0.00000000E+00 -2.07477460E-04  1.80161965E-04  0.00000000E+00
  0.00000000E+00  0.00000000E+00 -1.81519965E-04  0.00000000E+00  0.00000000E+00
  4.94899192E-01  1.52445242E-02  3.49849824E-04 -5.65539883E-05 -1.00787714E-04
 -2.92618309E-02 -1.06700457E-02  9.05647500E-03 -3.34070840E-04 -1.93902717E-04
 -1.52123971E-04 -4.20165086E-04 -2.71882680E-04 -1.63683274E-05 -5.55338318E-06
 -3.61733632E-04 -2.16303947E-03 -1.42368156E-04  1.06255779E-04  2.49479513E-05
  1.05389334E-02 -8.01897383E-05  0.00000000E+00  2.28217159E-05  2.82919513E-04
  2.28631144E-02  0.00000000E+00 -3.66611946E-03  6.17861204E-03 -3.67037532E-04
 -4.04435937E-04 -6.04326582E-04  0.00000000E+00  0.00000000E+00  2.34870477E-04
 -1.05389334E-02  8.01897383E-05  0.00000000E+00  2.28217159E-05 -2.82919513E-04
 -2.28631144E-02  0.00000000E+00 -3.66611946E-03 -6.17861204E-03  3.67037532E-04
  4.04435937E-04  6.04326582E-04  0.00000000E+00  0.00000000E+00  2.34870477E-04
 -4.94899192E-01 -1.52445242E-02 -3.49849824E-04 -5.65539883E-05  1.00787714E-04
  2.92618309E-02  1.06700457E-02  9.05647500E-03  3.34070840E-04  1.93902717E-04
  1.52123971E-04  4.20165086E-04 -2.71882680E-04  1.63683274E-05 -5.55338318E-06
  3.61733632E-04  2.16303947E-03  1.42368156E-04  1.06255779E-04 -2.49479513E-05
  4.94899192E-01  1.52445242E-02 -3.49849824E-04 -5.65539883E-05 -1.00787714E-04
 -2.92618309E-02  1.06700457E-02  9.05647500E-03 -3.34070840E-04 -1.93902717E-04
 -1.52123971E-04 -4.20165086E-04  2.71882680E-04  1.63683274E-05 -5.55338318E-06
 -3.61733632E-04 -2.16303947E-03  1.42368156E-04  1.06255779E-04  2.49479513E-05
 -8.25481561E-02 -3.30972850E-03  0.00000000E+00  2.38158550E-05 -2.03073465E-04
  2.55370021E-02  0.00000000E+00 -6.00866858E-03 -8.39033019E-03 -3.07002088E-04
 -3.08823923E-04 -4.04155952E-04  0.00000000E+00  0.00000000E+00 -1.30917151E-04
 -1.80744566E-04  1.28245832E-03  0.00000000E+00  1.82416618E-05 -5.52167428E-06
 -4.94899192E-01 -1.52445242E-02  3.49849824E-04 -5.65539883E-05  1.00787714E-04
  2.92618309E-02 -1.06700457E-02  9.05647500E-03  3.34070840E-04  1.93902717E-04
  1.52123971E-04  4.20165086E-04  2.71882680E-04 -1.63683274E-05 -5.55338318E-06
  3.61733632E-04  2.16303947E-03 -1.42368156E-04  1.06255779E-04 -2.49479513E-05
  8.25481561E-02  3.30972850E-03  0.00000000E+00  2.38158550E-05  2.03073465E-04
 -2.55370021E-02  0.00000000E+00 -6.00866858E-03  8.39033019E-03  3.07002088E-04
  3.08823923E-04  4.04155952E-04  0.00000000E+00  0.00000000E+00 -1.30917151E-04
  1.80744566E-04 -1.28245832E-03  0.00000000E+00  1.82416618E-05  5.52167428E-06
 -8.26984604E-03 -3.49584460E-04  2.03010113E-04  2.96798207E-05 -2.19768010E-04
  4.83748705E-03  2.16537947E-03 -3.46551274E-04 -1.01073071E-03 -1.61372132E-04
 -6.35752650E-05 -2.51676451E-04 -1.51896913E-04  9.77507406E-05  7.41839503E-05
 -1.43565285E-04  2.13675788E-04 -1.03173905E-04 -2.65906767E-05  7.34023724E-05
  7.04226321E-01  2.07283059E-02  0.00000000E+00 -8.25390892E-04  1.06199877E-03
 -1.24751703E-02  0.00000000E+00  1.06982407E-03 -4.40049201E-03 -8.94643773E-04
 -8.04944116E-04 -9.45620961E-04  0.00000000E+00  0.00000000E+00 -2.71380422E-05
  7.04226321E-01  2.07283059E-02  0.00000000E+00  8.25390892E-04  1.06199877E-03
 -1.24751703E-02  0.00000000E+00 -1.06982407E-03 -4.40049201E-03 -8.94643773E-04
 -8.04944116E-04 -9.45620961E-04  0.00000000E+00  0.00000000E+00  2.71380422E-05
 -8.26984604E-03 -3.49584460E-04  2.03010113E-04 -2.96798207E-05 -2.19768010E-04
  4.83748705E-03  2.16537947E-03  3.46551274E-04 -1.01073071E-03 -1.61372132E-04
 -6.35752650E-05 -2.51676451E-04  1.51896913E-04  9.77507406E-05 -7.41839503E-05
 -1.43565285E-04  2.13675788E-04 -1.03173905E-04  2.65906767E-05  7.34023724E-05
 -8.26984604E-03 -3.49584460E-04 -2.03010113E-04  2.96798207E-05 -2.19768010E-04
  4.83748705E-03 -2.16537947E-03 -3.46551274E-04 -1.01073071E-03 -1.61372132E-04
 -6.35752650E-05 -2.51676451E-04  1.51896913E-04 -9.77507406E-05  7.41839503E-05
 -1.43565285E-04  2.13675788E-04  1.03173905E-04 -2.65906767E-05  7.34023724E-05
 -2.19085154E-04 -8.11178649E-05  0.00000000E+00  1.08204244E-05 -1.07040033E-04
 -1.26463798E-03  0.00000000E+00 -1.17177277E-04  1.27133940E-04 -1.42766593E-04
  6.43469262E-05  3.72835317E-04  0.00000000E+00  0.00000000E+00  1.04155817E-04
 -4.73957694E-05  1.99676746E-04  0.00000000E+00  5.20899837E-05  6.38902365E-05
 -8.26984604E-03 -3.49584460E-04 -2.03010113E-04 -2.96798207E-05 -2.19768010E-04
  4.83748705E-03 -2.16537947E-03  3.46551274E-04 -1.01073071E-03 -1.61372132E-04
 -6.35752650E-05 -2.51676451E-04 -1.51896913E-04 -9.77507406E-05 -7.41839503E-05
 -1.43565285E-04  2.13675788E-04  1.03173905E-04  2.65906767E-05  7.34023724E-05
 -2.19085154E-04 -8.11178649E-05  0.00000000E+00 -1.08204244E-05 -1.07040033E-04
 -1.26463798E-03  0.00000000E+00  1.17177277E-04  1.27133940E-04 -1.42766593E-04
  6.43469262E-05  3.72835317E-04  0.00000000E+00  0.00000000E+00 -1.04155817E-04
 -4.73957694E-05  1.99676746E-04  0.00000000E+00 -5.20899837E-05  6.38902365E-05
 -7.92427223E-03 -5.35513003E-04  1.45290943E-04  3.72566747E-05 -1.59870983E-04
  1.21869860E-02  4.77907765E-03 -3.00191151E-03 -1.38709530E-03 -3.26250861E-04
 -2.02758668E-04 -3.23636891E-04  1.39968765E-04  1.74793015E-04 -1.47319600E-04
 -1.97405538E-05  8.23387810E-04 -4.12852111E-05 -4.85010408E-05  1.15508746E-04
  7.04658316E-01  2.11256588E-02  0.00000000E+00 -4.36580533E-04  8.24759032E-04
 -3.36443861E-02  0.00000000E+00  8.25594447E-03 -7.45180087E-03 -5.53898468E-04
 -1.87648915E-05 -7.21836545E-04  0.00000000E+00  0.00000000E+00  3.89321545E-05
 -7.04658316E-01 -2.11256588E-02  0.00000000E+00 -4.36580533E-04 -8.24759032E-04
  3.36443861E-02  0.00000000E+00  8.25594447E-03  7.45180087E-03  5.53898468E-04
  1.87648915E-05  7.21836545E-04  0.00000000E+00  0.00000000E+00  3.89321545E-05
  7.92427223E-03  5.35513003E-04 -1.45290943E-04  3.72566747E-05  1.59870983E-04
 -1.21869860E-02 -4.77907765E-03 -3.00191151E-03  1.38709530E-03  3.26250861E-04
  2.02758668E-04  3.23636891E-04  1.39968765E-04 -1.74793015E-04 -1.47319600E-04
  1.97405538E-05 -8.23387810E-04  4.12852111E-05 -4.85010408E-05 -1.15508746E-04
 -7.92427223E-03 -5.35513003E-04 -1.45290943E-04  3.72566747E-05 -1.59870983E-04
  1.21869860E-02 -4.77907765E-03 -3.00191151E-03 -1.38709530E-03 -3.26250861E-04
 -2.02758668E-04 -3.23636891E-04 -1.39968765E-04 -1.74793015E-04 -1.47319600E-04
 -1.97405538E-05  8.23387810E-04  4.12852111E-05 -4.85010408E-05  1.15508746E-04
 -4.21072513E-04  2.97608954E-04  0.00000000E+00  7.56607993E-06 -1.01397804E-04
 -5.55197640E-03  0.00000000E+00  1.14783488E-03  1.50714511E-03 -1.19819250E-04
  1.86169600E-05  2.51203561E-04  0.00000000E+00  0.00000000E+00 -4.68687165E-05
  5.40007829E-05 -9.70307710E-05  0.00000000E+00 -6.91471655E-06 -2.76408245E-06
  7.92427223E-03  5.35513003E-04  1.45290943E-04  3.72566747E-05  1.59870983E-04
 -1.21869860E-02  4.77907765E-03 -3.00191151E-03  1.38709530E-03  3.26250861E-04
  2.02758668E-04  3.23636891E-04 -1.39968765E-04  1.74793015E-04 -1.47319600E-04
  1.97405538E-05 -8.23387810E-04 -4.12852111E-05 -4.85010408E-05 -1.15508746E-04
  4.21072513E-04 -2.97608954E-04  0.00000000E+00  7.56607993E-06  1.01397804E-04
  5.55197640E-03  0.00000000E+00  1.14783488E-03 -1.50714511E-03  1.19819250E-04
 -1.86169600E-05 -2.51203561E-04  0.00000000E+00  0.00000000E+00 -4.68687165E-05
 -5.40007829E-05  9.70307710E-05  0.00000000E+00 -6.91471655E-06  2.76408245E-06
 -6.83018273E-02  1.22604800E-01  5.84122254E-02 -4.10997717E-02 -1.58710077E-03
  5.93798680E-02  1.15891629E-02 -1.11478896E-02  1.16941474E-04  6.08397307E-03
  2.70249681E-03 -5.52504478E-04 -4.39588077E-03 -5.07339947E-04  1.07879638E-03
  1.67658733E-02  6.53385060E-03  1.33052522E-03 -9.48052198E-04 -7.70900919E-05
 -8.21312093E-02  1.44030093E-01  0.00000000E+00 -6.04385485E-02  6.40477201E-02
  8.30386518E-02  0.00000000E+00 -7.87552663E-03  1.61148435E-02 -8.05544659E-04
  3.92517001E-03  3.55653341E-03  0.00000000E+00  0.00000000E+00 -5.86727454E-03
 -8.21312093E-02  1.44030093E-01  0.00000000E+00  6.04385485E-02  6.40477201E-02
  8.30386518E-02  0.00000000E+00  7.87552663E-03  1.61148435E-02 -8.05544659E-04
  3.92517001E-03  3.55653341E-03  0.00000000E+00  0.00000000E+00  5.86727454E-03
 -6.83018273E-02  1.22604800E-01  5.84122254E-02  4.10997717E-02 -1.58710077E-03
  5.93798680E-02  1.15891629E-02  1.11478896E-02  1.16941474E-04  6.08397307E-03
  2.70249681E-03 -5.52504478E-04  4.39588077E-03 -5.07339947E-04 -1.07879638E-03
  1.67658733E-02  6.53385060E-03  1.33052522E-03  9.48052198E-04 -7.70900919E-05
 -6.83018273E-02  1.22604800E-01 -5.84122254E-02 -4.10997717E-02 -1.58710077E-03
  5.93798680E-02 -1.15891629E-02 -1.11478896E-02  1.16941474E-04  6.08397307E-03
  2.70249681E-03 -5.52504478E-04  4.39588077E-03  5.07339947E-04  1.07879638E-03
  1.67658733E-02  6.53385060E-03 -1.33052522E-03 -9.48052198E-04 -7.70900919E-05
 -7.32811266E-02  1.26719591E-01  0.00000000E+00 -4.16119753E-02 -5.51270651E-02
  7.99256393E-02  0.00000000E+00 -1.44960512E-02 -2.37113006E-02  2.12702780E-04
  2.35625233E-03  5.07402747E-03  0.00000000E+00  0.00000000E+00  4.08309731E-03
  1.93920447E-02  1.10572272E-02  0.00000000E+00 -1.18531616E-03 -1.62481602E-03
 -6.83018273E-02  1.22604800E-01 -5.84122254E-02  4.10997717E-02 -1.58710077E-03
  5.93798680E-02 -1.15891629E-02  1.11478896E-02  1.16941474E-04  6.08397307E-03
  2.70249681E-03 -5.52504478E-04 -4.39588077E-03  5.07339947E-04 -1.07879638E-03
  1.67658733E-02  6.53385060E-03 -1.33052522E-03  9.48052198E-04 -7.70900919E-05
 -7.32811266E-02  1.26719591E-01  0.00000000E+00  4.16119753E-02 -5.51270651E-02
  7.99256393E-02  0.00000000E+00  1.44960512E-02 -2.37113006E-02  2.12702780E-04
  2.35625233E-03  5.07402747E-03  0.00000000E+00  0.00000000E+00 -4.08309731E-03
  1.93920447E-02  1.10572272E-02  0.00000000E+00  1.18531616E-03 -1.62481602E-03
 -1.03238219E-01  1.89523830E-01  9.37240897E-03 -6.69669092E-02 -8.06762798E-04
  1.83799506E-01  2.45032812E-02 -2.35815620E-02  5.24863971E-04 -7.65705475E-04
  9.79017354E-03 -3.12049338E-03 -4.58502516E-03 -1.62441137E-04  6.10722918E-04
  5.29327823E-02  2.30245264E-02  2.90840541E-03 -3.61786701E-03  2.42746470E-05
  0.00000000E+00  0.00000000E+00 -1.06967450E-01  0.00000000E+00  0.00000000E+00
  0.00000000E+00 -6.52804108E-03  0.00000000E+00  0.00000000E+00  0.00000000E+00
  0.00000000E+00  0.00000000E+00  4.23633736E-03 -1.50112130E-02  0.00000000E+00
  0.00000000E+00  0.00000000E+00 -1.06967450E-01  0.00000000E+00  0.00000000E+00
  0.00000000E+00 -6.52804108E-03  0.00000000E+00  0.00000000E+00  0.00000000E+00
  0.00000000E+00  0.00000000E+00 -4.23633736E-03 -1.50112130E-02  0.00000000E+00
 -1.03238219E-01  1.89523830E-01  9.37240897E-03  6.69669092E-02 -8.06762798E-04
  1.83799506E-01  2.45032812E-02  2.35815620E-02  5.24863971E-04 -7.65705475E-04
  9.79017354E-03 -3.12049338E-03  4.58502516E-03 -1.62441137E-04 -6.10722918E-04
  5.29327823E-02  2.30245264E-02  2.90840541E-03  3.61786701E-03  2.42746470E-05
  1.03238219E-01 -1.89523830E-01  9.37240897E-03  6.69669092E-02  8.06762798E-04
 -1.83799506E-01  2.45032812E-02  2.35815620E-02 -5.24863971E-04  7.65705475E-04
 -9.79017354E-03  3.12049338E-03 -4.58502516E-03 -1.62441137E-04 -6.10722918E-04
 -5.29327823E-02 -2.30245264E-02  2.90840541E-03  3.61786701E-03 -2.42746470E-05
  0.00000000E+00  0.00000000E+00 -9.92111271E-02  0.00000000E+00  0.00000000E+00
  0.00000000E+00 -9.36872621E-03  0.00000000E+00  0.00000000E+00  0.00000000E+00
  0.00000000E+00  0.00000000E+00  3.97324273E-03  1.40422078E-02  0.00000000E+00
  0.00000000E+00  0.00000000E+00 -1.77803356E-03  0.00000000E+00  0.00000000E+00
  1.03238219E-01 -1.89523830E-01  9.37240897E-03 -6.69669092E-02  8.06762798E-04
 -1.83799506E-01  2.45032812E-02 -2.35815620E-02 -5.24863971E-04  7.65705475E-04
 -9.79017354E-03  3.12049338E-03  4.58502516E-03 -1.62441137E-04  6.10722918E-04
 -5.29327823E-02 -2.30245264E-02  2.90840541E-03 -3.61786701E-03 -2.42746470E-05
  0.00000000E+00  0.00000000E+00 -9.92111271E-02  0.00000000E+00  0.00000000E+00
  0.00000000E+00 -9.36872621E-03  0.00000000E+00  0.00000000E+00  0.00000000E+00
  0.00000000E+00  0.00000000E+00 -3.97324273E-03  1.40422078E-02  0.00000000E+00
  0.00000000E+00  0.00000000E+00 -1.77803356E-03  0.00000000E+00  0.00000000E+00
 -1.18703185E-03  3.45310468E-03 -2.08195873E-03  8.34879049E-03  9.03690940E-02
 -7.19839794E-04 -5.06095869E-03  4.79228724E-03  1.23410869E-02 -2.47139142E-04
 -5.44847402E-04  7.74460746E-04  1.64975500E-03  1.41202445E-02 -5.41422046E-03
  3.38876195E-03 -1.56764462E-03  4.60877204E-04 -2.96427225E-04  1.65150783E-03
  1.01202713E-01 -1.88491438E-01  0.00000000E+00  1.11954373E-01 -9.67333428E-03
 -1.71087421E-01  0.00000000E+00  1.93497164E-02 -1.70351033E-02  2.01243864E-03
 -1.17297797E-02  7.42998946E-03  0.00000000E+00  0.00000000E+00  3.40496191E-03
  1.01202713E-01 -1.88491438E-01  0.00000000E+00 -1.11954373E-01 -9.67333428E-03
 -1.71087421E-01  0.00000000E+00 -1.93497164E-02 -1.70351033E-02  2.01243864E-03
 -1.17297797E-02  7.42998946E-03  0.00000000E+00  0.00000000E+00 -3.40496191E-03
 -1.18703185E-03  3.45310468E-03 -2.08195873E-03 -8.34879049E-03  9.03690940E-02
 -7.19839794E-04 -5.06095869E-03 -4.79228724E-03  1.23410869E-02 -2.47139142E-04
 -5.44847402E-04  7.74460746E-04 -1.64975500E-03  1.41202445E-02  5.41422046E-03
  3.38876195E-03 -1.56764462E-03  4.60877204E-04  2.96427225E-04  1.65150783E-03
 -1.18703185E-03  3.45310468E-03  2.08195873E-03  8.34879049E-03  9.03690940E-02
 -7.19839794E-04  5.06095869E-03  4.79228724E-03  1.23410869E-02 -2.47139142E-04
 -5.44847402E-04  7.74460746E-04 -1.64975500E-03 -1.41202445E-02 -5.41422046E-03
  3.38876195E-03 -1.56764462E-03 -4.60877204E-04 -2.96427225E-04  1.65150783E-03
 -1.10424789E-01  2.03919462E-01  0.00000000E+00 -6.76639507E-02  2.15019738E-02
  2.06821995E-01  0.00000000E+00 -2.33659188E-02 -1.77994823E-02 -1.35208888E-03
  1.14254426E-02 -3.55338406E-03  0.00000000E+00  0.00000000E+00  3.38530363E-03
  7.18001921E-02  3.02987020E-02  0.00000000E+00 -4.59374205E-03 -4.60343132E-03
 -1.18703185E-03  3.45310468E-03  2.08195873E-03 -8.34879049E-03  9.03690940E-02
 -7.19839794E-04  5.06095869E-03 -4.79228724E-03  1.23410869E-02 -2.47139142E-04
 -5.44847402E-04  7.74460746E-04  1.64975500E-03 -1.41202445E-02  5.41422046E-03
  3.38876195E-03 -1.56764462E-03 -4.60877204E-04  2.96427225E-04  1.65150783E-03
 -1.10424789E-01  2.03919462E-01  0.00000000E+00  6.76639507E-02  2.15019738E-02
  2.06821995E-01  0.00000000E+00  2.33659188E-02 -1.77994823E-02 -1.35208888E-03
  1.14254426E-02 -3.55338406E-03  0.00000000E+00  0.00000000E+00 -3.38530363E-03
  7.18001921E-02  3.02987020E-02  0.00000000E+00  4.59374205E-03 -4.60343132E-03
 -7.27902592E-02  1.33461395E-01  6.56386821E-02  5.11611704E-02  8.37053000E-03
  1.42438994E-01  2.69912649E-02 -9.36481408E-03  1.65381988E-03  1.09369077E-02
 -9.78427033E-03  1.93066457E-03 -4.24567910E-04  1.44815907E-03  6.80997130E-04
  4.53500650E-02  2.21935273E-02  4.02034471E-03 -1.62942851E-03  1.71457848E-04
 -6.15566933E-02  1.12474809E-01  0.00000000E+00  5.35697902E-02  6.77633229E-02
  1.08335941E-01  0.00000000E+00 -2.35767484E-03  1.24396622E-02  5.39417645E-03
 -1.07109654E-02  8.78408055E-03  0.00000000E+00  0.00000000E+00  3.73642971E-03
  6.15566933E-02 -1.12474809E-01  0.00000000E+00  5.35697902E-02 -6.77633229E-02
 -1.08335941E-01  0.00000000E+00 -2.35767484E-03 -1.24396622E-02 -5.39417645E-03
  1.07109654E-02 -8.78408055E-03  0.00000000E+00  0.00000000E+00  3.73642971E-03
  7.27902592E-02 -1.33461395E-01 -6.56386821E-02  5.11611704E-02 -8.37053000E-03
 -1.42438994E-01 -2.69912649E-02 -9.36481408E-03 -1.65381988E-03 -1.09369077E-02
  9.78427033E-03 -1.93066457E-03 -4.24567910E-04 -1.44815907E-03  6.80997130E-04
 -4.53500650E-02 -2.21935273E-02 -4.02034471E-03 -1.62942851E-03 -1.71457848E-04
 -7.27902592E-02  1.33461395E-01 -6.56386821E-02  5.11611704E-02  8.37053000E-03
  1.42438994E-01 -2.69912649E-02 -9.36481408E-03  1.65381988E-03  1.09369077E-02
 -9.78427033E-03  1.93066457E-03  4.24567910E-04 -1.44815907E-03  6.80997130E-04
  4.53500650E-02  2.21935273E-02 -4.02034471E-03 -1.62942851E-03  1.71457848E-04
 -8.33143242E-02  1.51297077E-01  0.00000000E+00  6.07035861E-02 -6.34919603E-02
  1.63102775E-01  0.00000000E+00 -7.92627762E-03 -3.00530742E-02  4.51817295E-03
 -1.10545950E-02  1.18996763E-02  0.00000000E+00  0.00000000E+00  7.97686971E-04
  5.35541856E-02  2.61508222E-02  0.00000000E+00 -1.23920473E-03 -4.52949550E-03
  7.27902592E-02 -1.33461395E-01  6.56386821E-02  5.11611704E-02 -8.37053000E-03
 -1.42438994E-01  2.69912649E-02 -9.36481408E-03 -1.65381988E-03 -1.09369077E-02
  9.78427033E-03 -1.93066457E-03  4.24567910E-04  1.44815907E-03  6.80997130E-04
 -4.53500650E-02 -2.21935273E-02  4.02034471E-03 -1.62942851E-03 -1.71457848E-04
  8.33143242E-02 -1.51297077E-01  0.00000000E+00  6.07035861E-02  6.34919603E-02
 -1.63102775E-01  0.00000000E+00 -7.92627762E-03  3.00530742E-02 -4.51817295E-03
  1.10545950E-02 -1.18996763E-02  0.00000000E+00  0.00000000E+00  7.97686971E-04
 -5.35541856E-02 -2.61508222E-02  0.00000000E+00 -1.23920473E-03  4.52949550E-03
 -9.21623012E-02  1.79104673E-01 -1.88517743E-02  9.13659001E-02  2.97790431E-03
  2.16530338E-01  2.90088965E-04  2.21254560E-02  3.16523663E-03  6.26898670E-03
 -6.89894275E-03  6.05450444E-04 -7.01871300E-03  2.84142863E-04  5.57990922E-04
  1.18397205E-01  6.10967386E-02  6.89900181E-03 -4.71866887E-03  1.38844751E-04
  0.00000000E+00  0.00000000E+00 -9.03181605E-02  0.00000000E+00  0.00000000E+00
  0.00000000E+00 -2.24892906E-02  0.00000000E+00  0.00000000E+00  0.00000000E+00
  0.00000000E+00  0.00000000E+00 -5.50378548E-03 -1.21153986E-02  0.00000000E+00
  0.00000000E+00  0.00000000E+00  9.03181605E-02  0.00000000E+00  0.00000000E+00
  0.00000000E+00  2.24892906E-02  0.00000000E+00  0.00000000E+00  0.00000000E+00
  0.00000000E+00  0.00000000E+00 -5.50378548E-03  1.21153986E-02  0.00000000E+00
  9.21623012E-02 -1.79104673E-01  1.88517743E-02  9.13659001E-02 -2.97790431E-03
 -2.16530338E-01 -2.90088965E-04  2.21254560E-02 -3.16523663E-03 -6.26898670E-03
  6.89894275E-03 -6.05450444E-04 -7.01871300E-03 -2.84142863E-04  5.57990922E-04
 -1.18397205E-01 -6.10967386E-02 -6.89900181E-03 -4.71866887E-03 -1.38844751E-04
  9.21623012E-02 -1.79104673E-01 -1.88517743E-02 -9.13659001E-02 -2.97790431E-03
 -2.16530338E-01  2.90088965E-04 -2.21254560E-02 -3.16523663E-03 -6.26898670E-03
  6.89894275E-03 -6.05450444E-04 -7.01871300E-03  2.84142863E-04 -5.57990922E-04
 -1.18397205E-01 -6.10967386E-02  6.89900181E-03  4.71866887E-03 -1.38844751E-04
  0.00000000E+00  0.00000000E+00 -9.92511187E-02  0.00000000E+00  0.00000000E+00
  0.00000000E+00 -3.07727275E-02  0.00000000E+00  0.00000000E+00  0.00000000E+00
  0.00000000E+00  0.00000000E+00 -4.75639512E-03  1.30160172E-02  0.00000000E+00
  0.00000000E+00  0.00000000E+00 -1.59170772E-03  0.00000000E+00  0.00000000E+00
 -9.21623012E-02  1.79104673E-01  1.88517743E-02 -9.13659001E-02  2.97790431E-03
  2.16530338E-01 -2.90088965E-04 -2.21254560E-02  3.16523663E-03  6.26898670E-03
 -6.89894275E-03  6.05450444E-04 -7.01871300E-03 -2.84142863E-04 -5.57990922E-04
  1.18397205E-01  6.10967386E-02 -6.89900181E-03  4.71866887E-03  1.38844751E-04
  0.00000000E+00  0.00000000E+00  9.92511187E-02  0.00000000E+00  0.00000000E+00
  0.00000000E+00  3.07727275E-02  0.00000000E+00  0.00000000E+00  0.00000000E+00
  0.00000000E+00  0.00000000E+00 -4.75639512E-03 -1.30160172E-02  0.00000000E+00
  0.00000000E+00  0.00000000E+00  1.59170772E-03  0.00000000E+00  0.00000000E+00
 -7.31162930E-02  1.45339347E-01 -1.16678965E-01  7.78983112E-04  5.28363917E-03
  1.74435340E-01 -3.51985973E-02  1.49949750E-03  3.73875826E-03 -2.45305567E-03
  1.10007144E-02 -7.52613940E-03  3.06820936E-04  7.73584601E-04 -1.10299426E-03
  1.09724273E-01  5.35245148E-02  5.36812210E-03 -6.12304336E-03  1.72284909E-04
  5.21968021E-02 -9.90457973E-02  0.00000000E+00  1.12079772E-01  9.92254929E-03
 -1.10772222E-01  0.00000000E+00  3.03626565E-02 -6.88382482E-03  1.21475200E-02
 -1.04824786E-02  2.56454936E-03  0.00000000E+00  0.00000000E+00  2.72932710E-03
  5.21968021E-02 -9.90457973E-02  0.00000000E+00 -1.12079772E-01  9.92254929E-03
 -1.10772222E-01  0.00000000E+00 -3.03626565E-02 -6.88382482E-03  1.21475200E-02
 -1.04824786E-02  2.56454936E-03  0.00000000E+00  0.00000000E+00 -2.72932710E-03
 -7.31162930E-02  1.45339347E-01 -1.16678965E-01 -7.78983112E-04  5.28363917E-03
  1.74435340E-01 -3.51985973E-02 -1.49949750E-03  3.73875826E-03 -2.45305567E-03
  1.10007144E-02 -7.52613940E-03 -3.06820936E-04  7.73584601E-04  1.10299426E-03
  1.09724273E-01  5.35245148E-02  5.36812210E-03  6.12304336E-03  1.72284909E-04
 -7.31162930E-02  1.45339347E-01  1.16678965E-01  7.78983112E-04  5.28363917E-03
  1.74435340E-01  3.51985973E-02  1.49949750E-03  3.73875826E-03 -2.45305567E-03
  1.10007144E-02 -7.52613940E-03 -3.06820936E-04 -7.73584601E-04 -1.10299426E-03
  1.09724273E-01  5.35245148E-02 -5.36812210E-03 -6.12304336E-03  1.72284909E-04
  4.95582050E-02 -9.32022655E-02  0.00000000E+00  5.41417145E-02 -4.90465475E-02
 -1.15910706E-01  0.00000000E+00  2.22267852E-02 -7.90765738E-03  1.17636325E-02
 -8.76475964E-03 -1.11076128E-03  0.00000000E+00  0.00000000E+00 -3.26779917E-03
 -4.92378635E-02 -2.87542305E-02  0.00000000E+00  2.72246221E-03  1.90882622E-03
 -7.31162930E-02  1.45339347E-01  1.16678965E-01 -7.78983112E-04  5.28363917E-03
  1.74435340E-01  3.51985973E-02 -1.49949750E-03  3.73875826E-03 -2.45305567E-03
  1.10007144E-02 -7.52613940E-03  3.06820936E-04 -7.73584601E-04  1.10299426E-03
  1.09724273E-01  5.35245148E-02 -5.36812210E-03  6.12304336E-03  1.72284909E-04
  4.95582050E-02 -9.32022655E-02  0.00000000E+00 -5.41417145E-02 -4.90465475E-02
 -1.15910706E-01  0.00000000E+00 -2.22267852E-02 -7.90765738E-03  1.17636325E-02
 -8.76475964E-03 -1.11076128E-03  0.00000000E+00  0.00000000E+00  3.26779917E-03
 -4.92378635E-02 -2.87542305E-02  0.00000000E+00 -2.72246221E-03  1.90882622E-03
  2.90645062E-02 -5.71958715E-02  2.94999940E-03 -2.66687526E-02  8.11799313E-02
 -5.05142189E-02  1.28105027E-02 -1.81216444E-02  3.14839240E-02 -2.90802048E-03
  2.62892207E-03  2.08147478E-03  2.44896801E-03  1.13481237E-02  3.64214522E-03
 -3.74582891E-02 -1.61740344E-02 -2.15107035E-03  1.51908723E-03  1.20640280E-03
  6.33444767E-02 -1.24301211E-01  0.00000000E+00 -6.41881692E-02 -3.53983102E-02
 -1.71819987E-01  0.00000000E+00 -1.48242863E-02 -1.86052896E-02 -8.80709836E-03
  8.98343516E-03 -3.83292020E-04  0.00000000E+00  0.00000000E+00 -2.63369033E-03
 -6.33444767E-02  1.24301211E-01  0.00000000E+00 -6.41881692E-02  3.53983102E-02
  1.71819987E-01  0.00000000E+00 -1.48242863E-02  1.86052896E-02  8.80709836E-03
 -8.98343516E-03  3.83292020E-04  0.00000000E+00  0.00000000E+00 -2.63369033E-03
 -2.90645062E-02  5.71958715E-02 -2.94999940E-03 -2.66687526E-02 -8.11799313E-02
  5.05142189E-02 -1.28105027E-02 -1.81216444E-02 -3.14839240E-02  2.90802048E-03
 -2.62892207E-03 -2.08147478E-03  2.44896801E-03 -1.13481237E-02  3.64214522E-03
  3.74582891E-02  1.61740344E-02  2.15107035E-03  1.51908723E-03 -1.20640280E-03
  2.90645062E-02 -5.71958715E-02 -2.94999940E-03 -2.66687526E-02  8.11799313E-02
 -5.05142189E-02 -1.28105027E-02 -1.81216444E-02  3.14839240E-02 -2.90802048E-03
  2.62892207E-03  2.08147478E-03 -2.44896801E-03 -1.13481237E-02  3.64214522E-03
 -3.74582891E-02 -1.61740344E-02  2.15107035E-03  1.51908723E-03  1.20640280E-03
 -9.39191682E-02  1.87090934E-01  0.00000000E+00  1.10887196E-01  1.10627505E-01
  1.99476019E-01  0.00000000E+00  5.78805970E-02  6.21326918E-02 -1.06693244E-03
 -4.72987855E-03  3.29305495E-03  0.00000000E+00  0.00000000E+00  1.18220601E-02
  1.73614614E-01  8.89318603E-02  0.00000000E+00 -6.08135782E-03 -9.42624583E-03
 -2.90645062E-02  5.71958715E-02  2.94999940E-03 -2.66687526E-02 -8.11799313E-02
  5.05142189E-02  1.28105027E-02 -1.81216444E-02 -3.14839240E-02  2.90802048E-03
 -2.62892207E-03 -2.08147478E-03 -2.44896801E-03  1.13481237E-02  3.64214522E-03
  3.74582891E-02  1.61740344E-02 -2.15107035E-03  1.51908723E-03 -1.20640280E-03
  9.39191682E-02 -1.87090934E-01  0.00000000E+00  1.10887196E-01 -1.10627505E-01
 -1.99476019E-01  0.00000000E+00  5.78805970E-02 -6.21326918E-02  1.06693244E-03
  4.72987855E-03 -3.29305495E-03  0.00000000E+00  0.00000000E+00  1.18220601E-02
 -1.73614614E-01 -8.89318603E-02  0.00000000E+00 -6.08135782E-03  9.42624583E-03
  3.42278093E-03 -6.11912660E-03 -7.21744096E-02  9.33911574E-02 -3.60433619E-02
  1.52007585E-02 -2.24836856E-02  3.68579581E-02 -1.05199668E-02 -8.61563114E-04
 -3.34595189E-03  5.57553091E-03  1.93472538E-03 -4.41403493E-03  4.06026262E-03
  5.85475083E-02  3.56460449E-02  3.31963042E-03 -2.50043453E-03 -4.50015094E-04
 -4.89697381E-02  1.02136962E-01  0.00000000E+00 -4.31427492E-02 -8.29400107E-02
  1.20867759E-01  0.00000000E+00 -8.44530832E-03 -3.45817870E-02  1.63934154E-03
  9.01485143E-03 -1.03021584E-02  0.00000000E+00  0.00000000E+00  9.17235630E-03
 -4.89697381E-02  1.02136962E-01  0.00000000E+00  4.31427492E-02 -8.29400107E-02
  1.20867759E-01  0.00000000E+00  8.44530832E-03 -3.45817870E-02  1.63934154E-03
  9.01485143E-03 -1.03021584E-02  0.00000000E+00  0.00000000E+00 -9.17235630E-03
  3.42278093E-03 -6.11912660E-03 -7.21744096E-02 -9.33911574E-02 -3.60433619E-02
  1.52007585E-02 -2.24836856E-02 -3.68579581E-02 -1.05199668E-02 -8.61563114E-04
 -3.34595189E-03  5.57553091E-03 -1.93472538E-03 -4.41403493E-03 -4.06026262E-03
  5.85475083E-02  3.56460449E-02  3.31963042E-03  2.50043453E-03 -4.50015094E-04
  3.42278093E-03 -6.11912660E-03  7.21744096E-02  9.33911574E-02 -3.60433619E-02
  1.52007585E-02  2.24836856E-02  3.68579581E-02 -1.05199668E-02 -8.61563114E-04
 -3.34595189E-03  5.57553091E-03 -1.93472538E-03  4.41403493E-03  4.06026262E-03
  5.85475083E-02  3.56460449E-02 -3.31963042E-03 -2.50043453E-03 -4.50015094E-04
 -2.71961723E-02  6.55885604E-02  0.00000000E+00  1.38195045E-01  1.98340290E-01
  5.83770811E-02  0.00000000E+00  6.81972344E-02  1.08750536E-01 -3.73095143E-03
  1.21372876E-03  3.38648782E-03  0.00000000E+00  0.00000000E+00 -1.16197031E-03
  1.63910372E-01  8.84334439E-02  0.00000000E+00 -5.97247480E-03 -8.50731465E-03
  3.42278093E-03 -6.11912660E-03  7.21744096E-02 -9.33911574E-02 -3.60433619E-02
  1.52007585E-02  2.24836856E-02 -3.68579581E-02 -1.05199668E-02 -8.61563114E-04
 -3.34595189E-03  5.57553091E-03  1.93472538E-03  4.41403493E-03 -4.06026262E-03
  5.85475083E-02  3.56460449E-02 -3.31963042E-03  2.50043453E-03 -4.50015094E-04
 -2.71961723E-02  6.55885604E-02  0.00000000E+00 -1.38195045E-01  1.98340290E-01
  5.83770811E-02  0.00000000E+00 -6.81972344E-02  1.08750536E-01 -3.73095143E-03
  1.21372876E-03  3.38648782E-03  0.00000000E+00  0.00000000E+00  1.16197031E-03
  1.63910372E-01  8.84334439E-02  0.00000000E+00  5.97247480E-03 -8.50731465E-03
  3.32592526E-02 -7.58799784E-02  1.77165827E-01 -7.98684090E-02 -2.63133340E-02
 -2.11935488E-02  1.12259130E-01 -7.31222579E-02 -1.85451389E-02  3.36997740E-03
 -5.11551610E-03  4.87320866E-03  1.23311828E-02 -3.16274913E-03 -1.26912172E-03
 -1.50604346E-01 -8.81870361E-02 -5.97474808E-03  6.14868094E-03 -4.73637623E-04
 -5.68460791E-02  1.10678541E-01  0.00000000E+00  4.95035663E-02  5.59697605E-02
  9.38765966E-02  0.00000000E+00  2.65292780E-02  7.49793463E-03 -8.80461153E-04
 -9.45418696E-03  7.16978957E-03  0.00000000E+00  0.00000000E+00  1.97612355E-03
  5.68460791E-02 -1.10678541E-01  0.00000000E+00  4.95035663E-02 -5.59697605E-02
 -9.38765966E-02  0.00000000E+00  2.65292780E-02 -7.49793463E-03  8.80461153E-04
  9.45418696E-03 -7.16978957E-03  0.00000000E+00  0.00000000E+00  1.97612355E-03
 -3.32592526E-02  7.58799784E-02 -1.77165827E-01 -7.98684090E-02  2.63133340E-02
  2.11935488E-02 -1.12259130E-01 -7.31222579E-02  1.85451389E-02 -3.36997740E-03
  5.11551610E-03 -4.87320866E-03  1.23311828E-02  3.16274913E-03 -1.26912172E-03
  1.50604346E-01  8.81870361E-02  5.97474808E-03  6.14868094E-03  4.73637623E-04
  3.32592526E-02 -7.58799784E-02 -1.77165827E-01 -7.98684090E-02 -2.63133340E-02
 -2.11935488E-02 -1.12259130E-01 -7.31222579E-02 -1.85451389E-02  3.36997740E-03
 -5.11551610E-03  4.87320866E-03 -1.23311828E-02  3.16274913E-03 -1.26912172E-03
 -1.50604346E-01 -8.81870361E-02  5.97474808E-03  6.14868094E-03 -4.73637623E-04
 -1.82771173E-02  3.32333579E-02  0.00000000E+00 -1.58346979E-03 -6.49637755E-02
  1.74107079E-02  0.00000000E+00  2.47935121E-03 -1.33761614E-02 -5.04232836E-03
 -4.40452217E-03  7.96247859E-03  0.00000000E+00  0.00000000E+00 -1.25956122E-03
 -1.36529580E-02 -1.37321674E-02  0.00000000E+00  9.40855098E-04  3.49092339E-04
 -3.32592526E-02  7.58799784E-02  1.77165827E-01 -7.98684090E-02  2.63133340E-02
  2.11935488E-02  1.12259130E-01 -7.31222579E-02  1.85451389E-02 -3.36997740E-03
  5.11551610E-03 -4.87320866E-03 -1.23311828E-02 -3.16274913E-03 -1.26912172E-03
  1.50604346E-01  8.81870361E-02 -5.97474808E-03  6.14868094E-03  4.73637623E-04
  1.82771173E-02 -3.32333579E-02  0.00000000E+00 -1.58346979E-03  6.49637755E-02
 -1.74107079E-02  0.00000000E+00  2.47935121E-03  1.33761614E-02  5.04232836E-03
  4.40452217E-03 -7.96247859E-03  0.00000000E+00  0.00000000E+00 -1.25956122E-03
  1.36529580E-02  1.37321674E-02  0.00000000E+00  9.40855098E-04 -3.49092339E-04
  8.44967664E-03 -2.46476725E-02  1.57967203E-01 -1.51194351E-01 -6.63245710E-02
 -4.18211812E-03  8.77043794E-02 -7.21578077E-02 -3.04994563E-02 -4.92424210E-03
  1.95303858E-03  4.50893287E-03  1.79508305E-03 -5.34740597E-03  3.16722007E-03
 -1.40298321E-01 -9.15706920E-02 -6.69395012E-03  5.34224950E-03 -1.19541021E-03
  0.00000000E+00  0.00000000E+00 -1.46671390E-01  0.00000000E+00  0.00000000E+00
  0.00000000E+00 -4.01633164E-02  0.00000000E+00  0.00000000E+00  0.00000000E+00
  0.00000000E+00  0.00000000E+00  1.18112218E-02 -1.36761664E-02  0.00000000E+00
  0.00000000E+00  0.00000000E+00 -1.46671390E-01  0.00000000E+00  0.00000000E+00
  0.00000000E+00 -4.01633164E-02  0.00000000E+00  0.00000000E+00  0.00000000E+00
  0.00000000E+00  0.00000000E+00 -1.18112218E-02 -1.36761664E-02  0.00000000E+00
  8.44967664E-03 -2.46476725E-02  1.57967203E-01  1.51194351E-01 -6.63245710E-02
 -4.18211812E-03  8.77043794E-02  7.21578077E-02 -3.04994563E-02 -4.92424210E-03
  1.95303858E-03  4.50893287E-03 -1.79508305E-03 -5.34740597E-03 -3.16722007E-03
 -1.40298321E-01 -9.15706920E-02 -6.69395012E-03 -5.34224950E-03 -1.19541021E-03
 -8.44967664E-03  2.46476725E-02  1.57967203E-01  1.51194351E-01  6.63245710E-02
  4.18211812E-03  8.77043794E-02  7.21578077E-02  3.04994563E-02  4.92424210E-03
 -1.95303858E-03 -4.50893287E-03  1.79508305E-03 -5.34740597E-03 -3.16722007E-03
  1.40298321E-01  9.15706920E-02 -6.69395012E-03 -5.34224950E-03  1.19541021E-03
  0.00000000E+00  0.00000000E+00 -4.99221339E-03  0.00000000E+00  0.00000000E+00
  0.00000000E+00  1.05896958E-02  0.00000000E+00  0.00000000E+00  0.00000000E+00
  0.00000000E+00  0.00000000E+00  5.70948753E-03  3.06174449E-03  0.00000000E+00
  0.00000000E+00  0.00000000E+00 -3.58588928E-05  0.00000000E+00  0.00000000E+00
 -8.44967664E-03  2.46476725E-02  1.57967203E-01 -1.51194351E-01  6.63245710E-02
  4.18211812E-03  8.77043794E-02 -7.21578077E-02  3.04994563E-02  4.92424210E-03
 -1.95303858E-03 -4.50893287E-03 -1.79508305E-03 -5.34740597E-03  3.16722007E-03
  1.40298321E-01  9.15706920E-02 -6.69395012E-03  5.34224950E-03  1.19541021E-03
  0.00000000E+00  0.00000000E+00 -4.99221339E-03  0.00000000E+00  0.00000000E+00
  0.00000000E+00  1.05896958E-02  0.00000000E+00  0.00000000E+00  0.00000000E+00
  0.00000000E+00  0.00000000E+00 -5.70948753E-03  3.06174449E-03  0.00000000E+00
  0.00000000E+00  0.00000000E+00 -3.58588928E-05  0.00000000E+00  0.00000000E+00
  4.17699415E-03 -6.47763192E-03  1.21607130E-01  1.66659005E-01 -7.13183358E-03
 -1.91587108E-02  4.42474546E-02  7.66767771E-02 -4.53090716E-03  1.26875615E-02
 -1.54863706E-02  1.39123108E-03  4.47714999E-03 -1.49911633E-04  2.09477187E-04
  2.41140964E-03 -2.38262616E-03  2.33213765E-03  1.98176282E-03 -9.44897153E-05
 -5.41765666E-03  4.50169038E-03  0.00000000E+00  1.85662981E-01  1.05356876E-01
  3.96222145E-02  0.00000000E+00  6.28476045E-02  4.55395894E-02  1.94452810E-03
 -1.34106076E-02  1.44204988E-02  0.00000000E+00  0.00000000E+00  6.11680555E-03
 -5.41765666E-03  4.50169038E-03  0.00000000E+00 -1.85662981E-01  1.05356876E-01
  3.96222145E-02  0.00000000E+00 -6.28476045E-02  4.55395894E-02  1.94452810E-03
 -1.34106076E-02  1.44204988E-02  0.00000000E+00  0.00000000E+00 -6.11680555E-03
  4.17699415E-03 -6.47763192E-03  1.21607130E-01 -1.66659005E-01 -7.13183358E-03
 -1.91587108E-02  4.42474546E-02 -7.66767771E-02 -4.53090716E-03  1.26875615E-02
 -1.54863706E-02  1.39123108E-03 -4.47714999E-03 -1.49911633E-04 -2.09477187E-04
  2.41140964E-03 -2.38262616E-03  2.33213765E-03 -1.98176282E-03 -9.44897153E-05
  4.17699415E-03 -6.47763192E-03 -1.21607130E-01  1.66659005E-01 -7.13183358E-03
 -1.91587108E-02 -4.42474546E-02  7.66767771E-02 -4.53090716E-03  1.26875615E-02
 -1.54863706E-02  1.39123108E-03 -4.47714999E-03  1.49911633E-04  2.09477187E-04
  2.41140964E-03 -2.38262616E-03 -2.33213765E-03  1.98176282E-03 -9.44897153E-05
 -1.83785574E-03  5.80187462E-04  0.00000000E+00  1.67253529E-01 -1.23065994E-01
  1.90797247E-02  0.00000000E+00  7.02720597E-02 -6.42026516E-02  1.52984357E-03
 -1.44766683E-02  1.49846108E-02  0.00000000E+00  0.00000000E+00 -4.23961014E-03
 -9.66271223E-04  2.48725448E-03  0.00000000E+00  2.91491693E-03 -1.61642213E-03
  4.17699415E-03 -6.47763192E-03 -1.21607130E-01 -1.66659005E-01 -7.13183358E-03
 -1.91587108E-02 -4.42474546E-02 -7.66767771E-02 -4.53090716E-03  1.26875615E-02
 -1.54863706E-02  1.39123108E-03  4.47714999E-03  1.49911633E-04 -2.09477187E-04
  2.41140964E-03 -2.38262616E-03 -2.33213765E-03 -1.98176282E-03 -9.44897153E-05
 -1.83785574E-03  5.80187462E-04  0.00000000E+00 -1.67253529E-01 -1.23065994E-01
  1.90797247E-02  0.00000000E+00 -7.02720597E-02 -6.42026516E-02  1.52984357E-03
 -1.44766683E-02  1.49846108E-02  0.00000000E+00  0.00000000E+00  4.23961014E-03
 -9.66271223E-04  2.48725448E-03  0.00000000E+00 -2.91491693E-03 -1.61642213E-03
 -2.36961741E-03  8.69372149E-03 -5.71817006E-02  4.94723798E-02 -1.92796277E-01
  3.04582310E-03 -3.20945437E-02  2.59570245E-02 -8.29635189E-02  1.74128015E-03
 -1.36919116E-04 -2.05324892E-03 -1.47058409E-03 -1.52599018E-02  9.05917204E-03
  5.01920780E-02  3.41394480E-02  2.15392387E-03 -1.84376456E-03 -3.07842620E-03
  0.00000000E+00  0.00000000E+00 -1.65479755E-01  0.00000000E+00  0.00000000E+00
  0.00000000E+00 -6.91152299E-02  0.00000000E+00  0.00000000E+00  0.00000000E+00
  0.00000000E+00  0.00000000E+00  5.52952743E-03 -1.02364524E-02  0.00000000E+00
  0.00000000E+00  0.00000000E+00 -1.65479755E-01  0.00000000E+00  0.00000000E+00
  0.00000000E+00 -6.91152299E-02  0.00000000E+00  0.00000000E+00  0.00000000E+00
  0.00000000E+00  0.00000000E+00 -5.52952743E-03 -1.02364524E-02  0.00000000E+00
 -2.36961741E-03  8.69372149E-03 -5.71817006E-02 -4.94723798E-02 -1.92796277E-01
  3.04582310E-03 -3.20945437E-02 -2.59570245E-02 -8.29635189E-02  1.74128015E-03
 -1.36919116E-04 -2.05324892E-03  1.47058409E-03 -1.52599018E-02 -9.05917204E-03
  5.01920780E-02  3.41394480E-02  2.15392387E-03  1.84376456E-03 -3.07842620E-03
  2.36961741E-03 -8.69372149E-03 -5.71817006E-02 -4.94723798E-02  1.92796277E-01
 -3.04582310E-03 -3.20945437E-02 -2.59570245E-02  8.29635189E-02 -1.74128015E-03
  1.36919116E-04  2.05324892E-03 -1.47058409E-03 -1.52599018E-02 -9.05917204E-03
 -5.01920780E-02 -3.41394480E-02  2.15392387E-03  1.84376456E-03  3.07842620E-03
  0.00000000E+00  0.00000000E+00  2.25448166E-01  0.00000000E+00  0.00000000E+00
  0.00000000E+00  1.01897365E-01  0.00000000E+00  0.00000000E+00  0.00000000E+00
  0.00000000E+00  0.00000000E+00 -1.06451315E-02 -1.56254535E-02  0.00000000E+00
  0.00000000E+00  0.00000000E+00  3.52120673E-03  0.00000000E+00  0.00000000E+00
  2.36961741E-03 -8.69372149E-03 -5.71817006E-02  4.94723798E-02  1.92796277E-01
 -3.04582310E-03 -3.20945437E-02  2.59570245E-02  8.29635189E-02 -1.74128015E-03
  1.36919116E-04  2.05324892E-03  1.47058409E-03 -1.52599018E-02  9.05917204E-03
 -5.01920780E-02 -3.41394480E-02  2.15392387E-03 -1.84376456E-03  3.07842620E-03
  0.00000000E+00  0.00000000E+00  2.25448166E-01  0.00000000E+00  0.00000000E+00
  0.00000000E+00  1.01897365E-01  0.00000000E+00  0.00000000E+00  0.00000000E+00
  0.00000000E+00  0.00000000E+00  1.06451315E-02 -1.56254535E-02  0.00000000E+00
  0.00000000E+00  0.00000000E+00  3.52120673E-03  0.00000000E+00  0.00000000E+00
 -1.98108389E-02  4.30340405E-02  3.47056324E-02 -1.66474879E-01 -1.79551691E-02
  5.84134498E-02  2.28078510E-02 -9.92653236E-02  3.61200086E-03 -4.55194054E-03
  1.21821333E-02 -4.94144250E-03  6.47678713E-03 -2.20109789E-03  7.79621378E-03
 -7.03413861E-02 -6.03209652E-02 -3.47359948E-03  1.25219904E-03 -4.47997653E-04
  3.67012704E-02 -8.33337083E-02  0.00000000E+00 -1.43102321E-02  1.29679038E-01
 -1.16498897E-01  0.00000000E+00 -1.13756524E-02  9.37876522E-02  3.89648666E-03
 -6.10163174E-03  4.47561228E-03  0.00000000E+00  0.00000000E+00 -1.50543957E-02
  3.67012704E-02 -8.33337083E-02  0.00000000E+00  1.43102321E-02  1.29679038E-01
 -1.16498897E-01  0.00000000E+00  1.13756524E-02  9.37876522E-02  3.89648666E-03
 -6.10163174E-03  4.47561228E-03  0.00000000E+00  0.00000000E+00  1.50543957E-02
 -1.98108389E-02  4.30340405E-02  3.47056324E-02  1.66474879E-01 -1.79551691E-02
  5.84134498E-02  2.28078510E-02  9.92653236E-02  3.61200086E-03 -4.55194054E-03
  1.21821333E-02 -4.94144250E-03 -6.47678713E-03 -2.20109789E-03 -7.79621378E-03
 -7.03413861E-02 -6.03209652E-02 -3.47359948E-03 -1.25219904E-03 -4.47997653E-04
 -1.98108389E-02  4.30340405E-02 -3.47056324E-02 -1.66474879E-01 -1.79551691E-02
  5.84134498E-02 -2.28078510E-02 -9.92653236E-02  3.61200086E-03 -4.55194054E-03
  1.21821333E-02 -4.94144250E-03 -6.47678713E-03  2.20109789E-03  7.79621378E-03
 -7.03413861E-02 -6.03209652E-02  3.47359948E-03  1.25219904E-03 -4.47997653E-04
  2.57203675E-02 -4.79076325E-02  0.00000000E+00  2.80912174E-01  5.33080151E-02
 -1.11660064E-01  0.00000000E+00  1.62894235E-01  5.05108687E-02  3.06899827E-03
 -1.93573190E-02  1.44778487E-02  0.00000000E+00  0.00000000E+00  1.10040628E-02
  1.22601585E-01  1.10681321E-01  0.00000000E+00 -4.30667604E-04 -5.76842759E-03
 -1.98108389E-02  4.30340405E-02 -3.47056324E-02  1.66474879E-01 -1.79551691E-02
  5.84134498E-02 -2.28078510E-02  9.92653236E-02  3.61200086E-03 -4.55194054E-03
  1.21821333E-02 -4.94144250E-03  6.47678713E-03  2.20109789E-03 -7.79621378E-03
 -7.03413861E-02 -6.03209652E-02  3.47359948E-03 -1.25219904E-03 -4.47997653E-04
  2.57203675E-02 -4.79076325E-02  0.00000000E+00 -2.80912174E-01  5.33080151E-02
 -1.11660064E-01  0.00000000E+00 -1.62894235E-01  5.05108687E-02  3.06899827E-03
 -1.93573190E-02  1.44778487E-02  0.00000000E+00  0.00000000E+00 -1.10040628E-02
  1.22601585E-01  1.10681321E-01  0.00000000E+00  4.30667604E-04 -5.76842759E-03
  1.67711746E-02 -3.87216236E-02 -5.25773685E-02 -1.46519339E-03 -1.47714755E-01
  1.52982057E-02  7.18144706E-03 -1.34951245E-02 -9.42862481E-02 -6.39355690E-03
  3.02926737E-03  4.83152455E-03 -3.69510659E-04 -1.59864028E-02 -5.18717822E-03
  4.94340395E-03  1.55763025E-02 -2.94059990E-04 -5.99516988E-04 -2.13154256E-03
 -7.69414360E-02  1.66591091E-01  0.00000000E+00  9.96479992E-02 -3.81983003E-02
  1.55338870E-01  0.00000000E+00  9.85124881E-02 -4.11928225E-02  1.40841953E-02
 -6.14408483E-03 -1.07606378E-02  0.00000000E+00  0.00000000E+00  5.79422453E-04
  7.69414360E-02 -1.66591091E-01  0.00000000E+00  9.96479992E-02  3.81983003E-02
 -1.55338870E-01  0.00000000E+00  9.85124881E-02  4.11928225E-02 -1.40841953E-02
  6.14408483E-03  1.07606378E-02  0.00000000E+00  0.00000000E+00  5.79422453E-04
 -1.67711746E-02  3.87216236E-02  5.25773685E-02 -1.46519339E-03  1.47714755E-01
 -1.52982057E-02 -7.18144706E-03 -1.34951245E-02  9.42862481E-02  6.39355690E-03
 -3.02926737E-03 -4.83152455E-03 -3.69510659E-04  1.59864028E-02 -5.18717822E-03
 -4.94340395E-03 -1.55763025E-02  2.94059990E-04 -5.99516988E-04  2.13154256E-03
  1.67711746E-02 -3.87216236E-02  5.25773685E-02 -1.46519339E-03 -1.47714755E-01
  1.52982057E-02 -7.18144706E-03 -1.34951245E-02 -9.42862481E-02 -6.39355690E-03
  3.02926737E-03  4.83152455E-03  3.69510659E-04  1.59864028E-02 -5.18717822E-03
  4.94340395E-03  1.55763025E-02  2.94059990E-04 -5.99516988E-04 -2.13154256E-03
  2.59714737E-02 -4.16892713E-02  0.00000000E+00  3.75989748E-02  2.56195561E-01
 -1.93009636E-01  0.00000000E+00  6.90030410E-02  2.08357970E-01 -1.58536294E-02
  1.04914500E-02 -6.45005814E-04  0.00000000E+00  0.00000000E+00  1.30365529E-02
  1.47692600E-01  1.19421207E-01  0.00000000E+00 -5.15305601E-03 -4.30817254E-03
 -1.67711746E-02  3.87216236E-02 -5.25773685E-02 -1.46519339E-03  1.47714755E-01
 -1.52982057E-02  7.18144706E-03 -1.34951245E-02  9.42862481E-02  6.39355690E-03
 -3.02926737E-03 -4.83152455E-03  3.69510659E-04 -1.59864028E-02 -5.18717822E-03
 -4.94340395E-03 -1.55763025E-02 -2.94059990E-04 -5.99516988E-04  2.13154256E-03
 -2.59714737E-02  4.16892713E-02  0.00000000E+00  3.75989748E-02 -2.56195561E-01
  1.93009636E-01  0.00000000E+00  6.90030410E-02 -2.08357970E-01  1.58536294E-02
 -1.04914500E-02  6.45005814E-04  0.00000000E+00  0.00000000E+00  1.30365529E-02
 -1.47692600E-01 -1.19421207E-01  0.00000000E+00 -5.15305601E-03  4.30817254E-03
  3.58901956E-03 -7.40507194E-03  1.65722515E-01  2.34348672E-01 -7.66316535E-03
 -1.02306657E-02  1.01550254E-01  1.39005256E-01 -7.75771440E-03  7.75362127E-03
 -1.95012884E-02  1.30430504E-02 -7.49176907E-03 -2.49867208E-04  1.39061741E-03
  1.42041109E-02  1.56332052E-02  3.12694469E-03  3.48615673E-03  6.17458537E-06
  0.00000000E+00  0.00000000E+00 -1.50332924E-01  0.00000000E+00  0.00000000E+00
  0.00000000E+00 -7.44308245E-02  0.00000000E+00  0.00000000E+00  0.00000000E+00
  0.00000000E+00  0.00000000E+00 -4.83951787E-03 -1.15207456E-02  0.00000000E+00
  0.00000000E+00  0.00000000E+00 -1.50332924E-01  0.00000000E+00  0.00000000E+00
  0.00000000E+00 -7.44308245E-02  0.00000000E+00  0.00000000E+00  0.00000000E+00
  0.00000000E+00  0.00000000E+00  4.83951787E-03 -1.15207456E-02  0.00000000E+00
  3.58901956E-03 -7.40507194E-03  1.65722515E-01 -2.34348672E-01 -7.66316535E-03
 -1.02306657E-02  1.01550254E-01 -1.39005256E-01 -7.75771440E-03  7.75362127E-03
 -1.95012884E-02  1.30430504E-02  7.49176907E-03 -2.49867208E-04 -1.39061741E-03
  1.42041109E-02  1.56332052E-02  3.12694469E-03 -3.48615673E-03  6.17458537E-06
 -3.58901956E-03  7.40507194E-03  1.65722515E-01 -2.34348672E-01  7.66316535E-03
  1.02306657E-02  1.01550254E-01 -1.39005256E-01  7.75771440E-03 -7.75362127E-03
  1.95012884E-02 -1.30430504E-02 -7.49176907E-03 -2.49867208E-04 -1.39061741E-03
 -1.42041109E-02 -1.56332052E-02  3.12694469E-03 -3.48615673E-03 -6.17458537E-06
  0.00000000E+00  0.00000000E+00 -1.47053578E-01  0.00000000E+00  0.00000000E+00
  0.00000000E+00 -8.77703877E-02  0.00000000E+00  0.00000000E+00  0.00000000E+00
  0.00000000E+00  0.00000000E+00 -6.78956059E-03  1.09664912E-02  0.00000000E+00
  0.00000000E+00  0.00000000E+00 -2.71101919E-03  0.00000000E+00  0.00000000E+00
 -3.58901956E-03  7.40507194E-03  1.65722515E-01  2.34348672E-01  7.66316535E-03
  1.02306657E-02  1.01550254E-01  1.39005256E-01  7.75771440E-03 -7.75362127E-03
  1.95012884E-02 -1.30430504E-02  7.49176907E-03 -2.49867208E-04  1.39061741E-03
 -1.42041109E-02 -1.56332052E-02  3.12694469E-03  3.48615673E-03 -6.17458537E-06
  0.00000000E+00  0.00000000E+00 -1.47053578E-01  0.00000000E+00  0.00000000E+00
  0.00000000E+00 -8.77703877E-02  0.00000000E+00  0.00000000E+00  0.00000000E+00
  0.00000000E+00  0.00000000E+00  6.78956059E-03  1.09664912E-02  0.00000000E+00
  0.00000000E+00  0.00000000E+00 -2.71101919E-03  0.00000000E+00  0.00000000E+00
 -2.86444287E-02  5.63295934E-02  2.28988797E-01 -3.50055207E-02  3.44902401E-02
  1.51072623E-01  1.53670285E-01 -4.12265059E-02  1.37519319E-02  2.04901094E-03
 -1.08786394E-02  1.32295223E-02  1.17258851E-02  2.88302249E-03  1.51047032E-03
 -1.21469670E-01 -1.17038415E-01 -2.54007054E-03  4.60953982E-03  6.17831698E-04
  0.00000000E+00  0.00000000E+00 -1.43010151E-01  0.00000000E+00  0.00000000E+00
  0.00000000E+00 -6.40358580E-02  0.00000000E+00  0.00000000E+00  0.00000000E+00
  0.00000000E+00  0.00000000E+00 -4.92788969E-03 -1.68054108E-02  0.00000000E+00
  0.00000000E+00  0.00000000E+00  1.43010151E-01  0.00000000E+00  0.00000000E+00
  0.00000000E+00  6.40358580E-02  0.00000000E+00  0.00000000E+00  0.00000000E+00
  0.00000000E+00  0.00000000E+00 -4.92788969E-03  1.68054108E-02  0.00000000E+00
  2.86444287E-02 -5.63295934E-02 -2.28988797E-01 -3.50055207E-02 -3.44902401E-02
 -1.51072623E-01 -1.53670285E-01 -4.12265059E-02 -1.37519319E-02 -2.04901094E-03
  1.08786394E-02 -1.32295223E-02  1.17258851E-02 -2.88302249E-03  1.51047032E-03
  1.21469670E-01  1.17038415E-01  2.54007054E-03  4.60953982E-03 -6.17831698E-04
  2.86444287E-02 -5.63295934E-02  2.28988797E-01  3.50055207E-02 -3.44902401E-02
 -1.51072623E-01  1.53670285E-01  4.12265059E-02 -1.37519319E-02 -2.04901094E-03
  1.08786394E-02 -1.32295223E-02  1.17258851E-02  2.88302249E-03 -1.51047032E-03
  1.21469670E-01  1.17038415E-01 -2.54007054E-03 -4.60953982E-03 -6.17831698E-04
  0.00000000E+00  0.00000000E+00 -2.21938861E-01  0.00000000E+00  0.00000000E+00
  0.00000000E+00 -1.34649418E-01  0.00000000E+00  0.00000000E+00  0.00000000E+00
  0.00000000E+00  0.00000000E+00 -6.80131760E-03  2.07628037E-02  0.00000000E+00
  0.00000000E+00  0.00000000E+00 -3.36854014E-03  0.00000000E+00  0.00000000E+00
 -2.86444287E-02  5.63295934E-02 -2.28988797E-01  3.50055207E-02  3.44902401E-02
  1.51072623E-01 -1.53670285E-01  4.12265059E-02  1.37519319E-02  2.04901094E-03
 -1.08786394E-02  1.32295223E-02  1.17258851E-02 -2.88302249E-03 -1.51047032E-03
 -1.21469670E-01 -1.17038415E-01  2.54007054E-03 -4.60953982E-03  6.17831698E-04
  0.00000000E+00  0.00000000E+00  2.21938861E-01  0.00000000E+00  0.00000000E+00
  0.00000000E+00  1.34649418E-01  0.00000000E+00  0.00000000E+00  0.00000000E+00
  0.00000000E+00  0.00000000E+00 -6.80131760E-03 -2.07628037E-02  0.00000000E+00
  0.00000000E+00  0.00000000E+00  3.36854014E-03  0.00000000E+00  0.00000000E+00
 -6.78217772E-03  1.06974013E-02  1.13674779E-02 -5.74014637E-02 -1.68652473E-01
  5.64204620E-02  1.69850567E-02 -2.97935368E-02 -1.16919461E-01 -3.94901985E-03
  2.74514965E-03  8.65059127E-04  5.74293467E-03 -1.04659600E-02 -4.42811378E-03
 -3.19659782E-02 -3.71264623E-02 -1.20668458E-03 -5.17091969E-05 -3.07077831E-03
 -2.51181724E-03 -2.31605288E-03  0.00000000E+00  3.08964176E-01  8.89040297E-02
  2.49746617E-02  0.00000000E+00  1.66490441E-01  2.84702033E-02  2.34722977E-02
 -2.22855536E-02  6.75761653E-04  0.00000000E+00  0.00000000E+00 -5.01530580E-04
 -2.51181724E-03 -2.31605288E-03  0.00000000E+00 -3.08964176E-01  8.89040297E-02
  2.49746617E-02  0.00000000E+00 -1.66490441E-01  2.84702033E-02  2.34722977E-02
 -2.22855536E-02  6.75761653E-04  0.00000000E+00  0.00000000E+00  5.01530580E-04
 -6.78217772E-03  1.06974013E-02  1.13674779E-02  5.74014637E-02 -1.68652473E-01
  5.64204620E-02  1.69850567E-02  2.97935368E-02 -1.16919461E-01 -3.94901985E-03
  2.74514965E-03  8.65059127E-04 -5.74293467E-03 -1.04659600E-02  4.42811378E-03
 -3.19659782E-02 -3.71264623E-02 -1.20668458E-03  5.17091969E-05 -3.07077831E-03
 -6.78217772E-03  1.06974013E-02 -1.13674779E-02 -5.74014637E-02 -1.68652473E-01
  5.64204620E-02 -1.69850567E-02 -2.97935368E-02 -1.16919461E-01 -3.94901985E-03
  2.74514965E-03  8.65059127E-04 -5.74293467E-03  1.04659600E-02 -4.42811378E-03
 -3.19659782E-02 -3.71264623E-02  1.20668458E-03 -5.17091969E-05 -3.07077831E-03
  5.16956929E-03 -4.93293092E-03  0.00000000E+00 -1.58342266E-01  1.54071416E-01
 -3.66584275E-02  0.00000000E+00 -9.71205673E-02  1.16402607E-01 -1.68194277E-02
  1.38348165E-02  2.46680888E-03  0.00000000E+00  0.00000000E+00 -4.22438113E-03
  2.60853577E-02  2.15802802E-02  0.00000000E+00 -4.06008950E-03  1.70113965E-03
 -6.78217772E-03  1.06974013E-02 -1.13674779E-02  5.74014637E-02 -1.68652473E-01
  5.64204620E-02 -1.69850567E-02  2.97935368E-02 -1.16919461E-01 -3.94901985E-03
  2.74514965E-03  8.65059127E-04  5.74293467E-03  1.04659600E-02  4.42811378E-03
 -3.19659782E-02 -3.71264623E-02  1.20668458E-03  5.17091969E-05 -3.07077831E-03
  5.16956929E-03 -4.93293092E-03  0.00000000E+00  1.58342266E-01  1.54071416E-01
 -3.66584275E-02  0.00000000E+00  9.71205673E-02  1.16402607E-01 -1.68194277E-02
  1.38348165E-02  2.46680888E-03  0.00000000E+00  0.00000000E+00  4.22438113E-03
  2.60853577E-02  2.15802802E-02  0.00000000E+00  4.06008950E-03  1.70113965E-03
  9.77682308E-03 -1.65475901E-02 -4.26965872E-02  4.70184358E-03  2.27606309E-01
 -6.73938666E-02 -3.88146900E-02  1.26099251E-02  1.52007318E-01 -4.08583930E-04
  2.55452181E-03 -2.13749534E-03 -1.68316973E-03  1.71079114E-02  7.89571184E-03
  1.80094778E-02  1.78345253E-02  1.98252539E-04 -6.72550302E-04  4.28328470E-03
  0.00000000E+00  0.00000000E+00  2.51814337E-01  0.00000000E+00  0.00000000E+00
  0.00000000E+00  1.45398219E-01  0.00000000E+00  0.00000000E+00  0.00000000E+00
  0.00000000E+00  0.00000000E+00  1.16541949E-02  1.76648540E-02  0.00000000E+00
  0.00000000E+00  0.00000000E+00 -2.51814337E-01  0.00000000E+00  0.00000000E+00
  0.00000000E+00 -1.45398219E-01  0.00000000E+00  0.00000000E+00  0.00000000E+00
  0.00000000E+00  0.00000000E+00  1.16541949E-02 -1.76648540E-02  0.00000000E+00
 -9.77682308E-03  1.65475901E-02  4.26965872E-02  4.70184358E-03 -2.27606309E-01
  6.73938666E-02  3.88146900E-02  1.26099251E-02 -1.52007318E-01  4.08583930E-04
 -2.55452181E-03  2.13749534E-03 -1.68316973E-03 -1.71079114E-02  7.89571184E-03
 -1.80094778E-02 -1.78345253E-02 -1.98252539E-04 -6.72550302E-04 -4.28328470E-03
 -9.77682308E-03  1.65475901E-02 -4.26965872E-02 -4.70184358E-03 -2.27606309E-01
  6.73938666E-02 -3.88146900E-02 -1.26099251E-02 -1.52007318E-01  4.08583930E-04
 -2.55452181E-03  2.13749534E-03 -1.68316973E-03  1.71079114E-02 -7.89571184E-03
 -1.80094778E-02 -1.78345253E-02  1.98252539E-04  6.72550302E-04 -4.28328470E-03
  0.00000000E+00  0.00000000E+00 -1.96492203E-01  0.00000000E+00  0.00000000E+00
  0.00000000E+00 -1.47998325E-01  0.00000000E+00  0.00000000E+00  0.00000000E+00
  0.00000000E+00  0.00000000E+00 -7.84776003E-03  9.92851923E-03  0.00000000E+00
  0.00000000E+00  0.00000000E+00 -3.77060865E-03  0.00000000E+00  0.00000000E+00
  9.77682308E-03 -1.65475901E-02  4.26965872E-02 -4.70184358E-03  2.27606309E-01
 -6.73938666E-02  3.88146900E-02 -1.26099251E-02  1.52007318E-01 -4.08583930E-04
  2.55452181E-03 -2.13749534E-03 -1.68316973E-03 -1.71079114E-02 -7.89571184E-03
  1.80094778E-02  1.78345253E-02 -1.98252539E-04  6.72550302E-04  4.28328470E-03
  0.00000000E+00  0.00000000E+00  1.96492203E-01  0.00000000E+00  0.00000000E+00
  0.00000000E+00  1.47998325E-01  0.00000000E+00  0.00000000E+00  0.00000000E+00
  0.00000000E+00  0.00000000E+00 -7.84776003E-03 -9.92851923E-03  0.00000000E+00
  0.00000000E+00  0.00000000E+00  3.77060865E-03  0.00000000E+00  0.00000000E+00
  1.21625944E-02 -1.06682632E-02 -1.02996652E-02  1.07809337E-01 -8.68849079E-02
 -1.67143927E-01 -2.83999011E-02  6.29326845E-02 -3.62573803E-02  1.14884690E-02
 -3.83213091E-03 -6.28907613E-03 -1.83355711E-02 -5.60707255E-03  9.39307999E-03
  7.56997114E-02  1.16788296E-01  1.85563946E-03  5.50856230E-04 -1.71401620E-03
  2.06113524E-02 -5.12173827E-02  0.00000000E+00 -2.10495776E-01  0.00000000E+00
 -5.36448092E-02  0.00000000E+00 -1.52195205E-01  0.00000000E+00 -4.46783708E-03
  8.10336092E-03  1.17257266E-03  0.00000000E+00  0.00000000E+00 -2.83210585E-02
  2.06113524E-02 -5.12173827E-02  0.00000000E+00  2.10495776E-01  0.00000000E+00
 -5.36448092E-02  0.00000000E+00  1.52195205E-01  0.00000000E+00 -4.46783708E-03
  8.10336092E-03  1.17257266E-03  0.00000000E+00  0.00000000E+00  2.83210585E-02
  1.21625944E-02 -1.06682632E-02 -1.02996652E-02 -1.07809337E-01 -8.68849079E-02
 -1.67143927E-01 -2.83999011E-02 -6.29326845E-02 -3.62573803E-02  1.14884690E-02
 -3.83213091E-03 -6.28907613E-03  1.83355711E-02 -5.60707255E-03 -9.39307999E-03
  7.56997114E-02  1.16788296E-01  1.85563946E-03 -5.50856230E-04 -1.71401620E-03
  1.21625944E-02 -1.06682632E-02  1.02996652E-02  1.07809337E-01 -8.68849079E-02
 -1.67143927E-01  2.83999011E-02  6.29326845E-02 -3.62573803E-02  1.14884690E-02
 -3.83213091E-03 -6.28907613E-03  1.83355711E-02  5.60707255E-03  9.39307999E-03
  7.56997114E-02  1.16788296E-01 -1.85563946E-03  5.50856230E-04 -1.71401620E-03
  2.88877613E-03 -2.99490912E-03  0.00000000E+00 -1.03163586E-01  8.14005254E-02
 -1.44226860E-02  0.00000000E+00 -8.90453586E-02  4.51368275E-02 -1.51192476E-02
  8.94801911E-03  6.71940730E-03  0.00000000E+00  0.00000000E+00 -1.52503800E-03
  8.75339428E-03  3.36680491E-02  0.00000000E+00 -2.05739324E-03  2.19738783E-03
  1.21625944E-02 -1.06682632E-02  1.02996652E-02 -1.07809337E-01 -8.68849079E-02
 -1.67143927E-01  2.83999011E-02 -6.29326845E-02 -3.62573803E-02  1.14884690E-02
 -3.83213091E-03 -6.28907613E-03 -1.83355711E-02  5.60707255E-03 -9.39307999E-03
  7.56997114E-02  1.16788296E-01 -1.85563946E-03 -5.50856230E-04 -1.71401620E-03
  2.88877613E-03 -2.99490912E-03  0.00000000E+00  1.03163586E-01  8.14005254E-02
 -1.44226860E-02  0.00000000E+00  8.90453586E-02  4.51368275E-02 -1.51192476E-02
  8.94801911E-03  6.71940730E-03  0.00000000E+00  0.00000000E+00  1.52503800E-03
  8.75339428E-03  3.36680491E-02  0.00000000E+00  2.05739324E-03  2.19738783E-03
 -1.87044393E-02  7.90992698E-02  4.54149424E-02 -8.37135052E-04 -1.59973077E-01
 -3.36249058E-01 -2.02928590E-01  1.41240982E-01 -1.36772871E-01  7.13898036E-03
 -2.10359831E-03 -7.50929264E-03 -1.32197475E-03 -6.67105164E-03 -3.47527116E-03
  1.23889869E-02 -8.02473070E-02  6.89199479E-04 -1.28289521E-04 -4.76305725E-03
  2.86552365E-02 -1.12892320E-01  0.00000000E+00 -1.09593281E-01  3.02399475E-01
  6.08246433E-01  0.00000000E+00 -4.92626432E-01  6.10017050E-01  7.73553845E-03
 -5.78555822E-03  7.52232594E-03  0.00000000E+00  0.00000000E+00  7.06296549E-03
 -2.86552365E-02  1.12892320E-01  0.00000000E+00 -1.09593281E-01 -3.02399475E-01
 -6.08246433E-01  0.00000000E+00 -4.92626432E-01 -6.10017050E-01 -7.73553845E-03
  5.78555822E-03 -7.52232594E-03  0.00000000E+00  0.00000000E+00  7.06296549E-03
  1.87044393E-02 -7.90992698E-02 -4.54149424E-02 -8.37135052E-04  1.59973077E-01
  3.36249058E-01  2.02928590E-01  1.41240982E-01  1.36772871E-01 -7.13898036E-03
  2.10359831E-03  7.50929264E-03 -1.32197475E-03  6.67105164E-03 -3.47527116E-03
 -1.23889869E-02  8.02473070E-02 -6.89199479E-04 -1.28289521E-04  4.76305725E-03
 -1.87044393E-02  7.90992698E-02 -4.54149424E-02 -8.37135052E-04 -1.59973077E-01
 -3.36249058E-01  2.02928590E-01  1.41240982E-01 -1.36772871E-01  7.13898036E-03
 -2.10359831E-03 -7.50929264E-03  1.32197475E-03  6.67105164E-03 -3.47527116E-03
  1.23889869E-02 -8.02473070E-02 -6.89199479E-04 -1.28289521E-04 -4.76305725E-03
  2.33740962E-02 -7.35740595E-02  0.00000000E+00 -2.01681341E-02  6.45704338E-02
  1.64982994E-01  0.00000000E+00 -2.34999727E-01 -1.63264171E-01 -1.52413919E-02
  3.57515510E-03  1.51940701E-02  0.00000000E+00  0.00000000E+00  6.15749402E-03
  6.44764294E-02  3.14871037E-01  0.00000000E+00 -1.44688799E-03  1.57738855E-03
  1.87044393E-02 -7.90992698E-02  4.54149424E-02 -8.37135052E-04  1.59973077E-01
  3.36249058E-01 -2.02928590E-01  1.41240982E-01  1.36772871E-01 -7.13898036E-03
  2.10359831E-03  7.50929264E-03  1.32197475E-03 -6.67105164E-03 -3.47527116E-03
 -1.23889869E-02  8.02473070E-02  6.89199479E-04 -1.28289521E-04  4.76305725E-03
 -2.33740962E-02  7.35740595E-02  0.00000000E+00 -2.01681341E-02 -6.45704338E-02
 -1.64982994E-01  0.00000000E+00 -2.34999727E-01  1.63264171E-01  1.52413919E-02
 -3.57515510E-03 -1.51940701E-02  0.00000000E+00  0.00000000E+00  6.15749402E-03
 -6.44764294E-02 -3.14871037E-01  0.00000000E+00 -1.44688799E-03 -1.57738855E-03
  3.10597669E-03  6.24434367E-03 -1.22081391E-02  1.37805144E-03 -1.35448311E-01
 -6.87322637E-02 -2.72761803E-02 -3.34131747E-02 -4.79803464E-01  5.59530716E-04
  1.24238008E-03  8.31376121E-04 -1.13812108E-04  1.66186214E-02  1.01735716E-02
  3.19705137E-03  5.33031110E-03  2.55578009E-04 -1.03185353E-04 -5.90230366E-03
  6.64875400E-02 -7.60945003E-02  0.00000000E+00 -7.29795492E-02 -1.03951642E-01
 -7.45104852E-01  0.00000000E+00 -1.39949834E-01 -3.20414661E-01  1.10476120E-02
 -4.38946111E-03 -2.49821863E-03  0.00000000E+00  0.00000000E+00  6.35012232E-03
  6.64875400E-02 -7.60945003E-02  0.00000000E+00  7.29795492E-02 -1.03951642E-01
 -7.45104852E-01  0.00000000E+00  1.39949834E-01 -3.20414661E-01  1.10476120E-02
 -4.38946111E-03 -2.49821863E-03  0.00000000E+00  0.00000000E+00 -6.35012232E-03
  3.10597669E-03  6.24434367E-03 -1.22081391E-02 -1.37805144E-03 -1.35448311E-01
 -6.87322637E-02 -2.72761803E-02  3.34131747E-02 -4.79803464E-01  5.59530716E-04
  1.24238008E-03  8.31376121E-04  1.13812108E-04  1.66186214E-02 -1.01735716E-02
  3.19705137E-03  5.33031110E-03  2.55578009E-04  1.03185353E-04 -5.90230366E-03
  3.10597669E-03  6.24434367E-03  1.22081391E-02  1.37805144E-03 -1.35448311E-01
 -6.87322637E-02  2.72761803E-02 -3.34131747E-02 -4.79803464E-01  5.59530716E-04
  1.24238008E-03  8.31376121E-04  1.13812108E-04 -1.66186214E-02  1.01735716E-02
  3.19705137E-03  5.33031110E-03 -2.55578009E-04 -1.03185353E-04 -5.90230366E-03
 -7.95324453E-02  9.68773260E-02  0.00000000E+00  4.59293738E-02 -9.94115461E-02
  1.01011882E+00  0.00000000E+00  1.98695560E-01 -3.45998972E-01 -1.09771653E-02
  1.12547277E-02  1.71041300E-03  0.00000000E+00  0.00000000E+00  8.55377583E-03
  1.98482620E-02 -2.70737810E-01  0.00000000E+00  5.17320840E-03 -1.13851688E-03
  3.10597669E-03  6.24434367E-03  1.22081391E-02 -1.37805144E-03 -1.35448311E-01
 -6.87322637E-02  2.72761803E-02  3.34131747E-02 -4.79803464E-01  5.59530716E-04
  1.24238008E-03  8.31376121E-04 -1.13812108E-04 -1.66186214E-02 -1.01735716E-02
  3.19705137E-03  5.33031110E-03 -2.55578009E-04  1.03185353E-04 -5.90230366E-03
 -7.95324453E-02  9.68773260E-02  0.00000000E+00 -4.59293738E-02 -9.94115461E-02
  1.01011882E+00  0.00000000E+00 -1.98695560E-01 -3.45998972E-01 -1.09771653E-02
  1.12547277E-02  1.71041300E-03  0.00000000E+00  0.00000000E+00 -8.55377583E-03
  1.98482620E-02 -2.70737810E-01  0.00000000E+00 -5.17320840E-03 -1.13851688E-03
 -5.21168971E-02  9.35780530E-02 -5.04004903E-02 -9.69387130E-02  2.51910027E-02
  3.92150860E-01 -4.47002337E-01 -2.22762466E-01  2.65600204E-02  3.44153962E-03
 -1.24168036E-02  8.03909683E-03 -9.59104053E-03  7.04388302E-05 -2.28023213E-04
  4.40547906E-03 -3.91778677E-01 -4.70846965E-03 -3.32326696E-03  6.01869350E-04
 -4.13346172E-02  2.07680900E-02  0.00000000E+00 -4.21859542E-02 -2.55132632E-02
  1.03412912E+00  0.00000000E+00 -4.17443828E-01  1.13048599E-01  8.15054614E-03
 -9.65471111E-03  9.85120942E-04  0.00000000E+00  0.00000000E+00 -8.56880526E-03
  4.13346172E-02 -2.07680900E-02  0.00000000E+00 -4.21859542E-02  2.55132632E-02
 -1.03412912E+00  0.00000000E+00 -4.17443828E-01 -1.13048599E-01 -8.15054614E-03
  9.65471111E-03 -9.85120942E-04  0.00000000E+00  0.00000000E+00 -8.56880526E-03
  5.21168971E-02 -9.35780530E-02  5.04004903E-02 -9.69387130E-02 -2.51910027E-02
 -3.92150860E-01  4.47002337E-01 -2.22762466E-01 -2.65600204E-02 -3.44153962E-03
  1.24168036E-02 -8.03909683E-03 -9.59104053E-03 -7.04388302E-05 -2.28023213E-04
 -4.40547906E-03  3.91778677E-01  4.70846965E-03 -3.32326696E-03 -6.01869350E-04
 -5.21168971E-02  9.35780530E-02  5.04004903E-02 -9.69387130E-02  2.51910027E-02
  3.92150860E-01  4.47002337E-01 -2.22762466E-01  2.65600204E-02  3.44153962E-03
 -1.24168036E-02  8.03909683E-03  9.59104053E-03 -7.04388302E-05 -2.28023213E-04
  4.40547906E-03 -3.91778677E-01  4.70846965E-03 -3.32326696E-03  6.01869350E-04
 -5.72342305E-02  3.07058891E-02  0.00000000E+00 -1.25379370E-01  6.19507327E-02
  1.22659862E+00  0.00000000E+00 -6.97852298E-01  6.61465995E-02  1.11442447E-02
 -1.33065103E-02  5.82491024E-03  0.00000000E+00  0.00000000E+00  1.20224661E-02
  1.89116149E-02 -1.78743511E-01  0.00000000E+00 -3.65839774E-03  5.60585357E-03
  5.21168971E-02 -9.35780530E-02 -5.04004903E-02 -9.69387130E-02 -2.51910027E-02
 -3.92150860E-01 -4.47002337E-01 -2.22762466E-01 -2.65600204E-02 -3.44153962E-03
  1.24168036E-02 -8.03909683E-03  9.59104053E-03  7.04388302E-05 -2.28023213E-04
 -4.40547906E-03  3.91778677E-01 -4.70846965E-03 -3.32326696E-03 -6.01869350E-04
  5.72342305E-02 -3.07058891E-02  0.00000000E+00 -1.25379370E-01 -6.19507327E-02
 -1.22659862E+00  0.00000000E+00 -6.97852298E-01 -6.61465995E-02 -1.11442447E-02
  1.33065103E-02 -5.82491024E-03  0.00000000E+00  0.00000000E+00  1.20224661E-02
 -1.89116149E-02  1.78743511E-01  0.00000000E+00 -3.65839774E-03 -5.60585357E-03
 -6.63042218E-02  7.64636502E-02  9.06156984E-02  1.34635818E-02  3.26413662E-02
  9.08919461E-01  4.41449615E-01  7.80889149E-02  8.12035215E-02  8.88619465E-03
  1.15068214E-02 -1.69461751E-02 -8.66299067E-03  6.35676112E-04 -1.15372237E-03
  3.22375098E-02 -9.07347205E-02  4.92243884E-04  3.63094784E-03  4.64238599E-04
  0.00000000E+00  0.00000000E+00  1.27422928E-01  0.00000000E+00  0.00000000E+00
  0.00000000E+00  5.11977828E-01  0.00000000E+00  0.00000000E+00  0.00000000E+00
  0.00000000E+00  0.00000000E+00 -8.96443195E-03 -1.16929986E-02  0.00000000E+00
  0.00000000E+00  0.00000000E+00  1.27422928E-01  0.00000000E+00  0.00000000E+00
  0.00000000E+00  5.11977828E-01  0.00000000E+00  0.00000000E+00  0.00000000E+00
  0.00000000E+00  0.00000000E+00  8.96443195E-03 -1.16929986E-02  0.00000000E+00
 -6.63042218E-02  7.64636502E-02  9.06156984E-02 -1.34635818E-02  3.26413662E-02
  9.08919461E-01  4.41449615E-01 -7.80889149E-02  8.12035215E-02  8.88619465E-03
  1.15068214E-02 -1.69461751E-02  8.66299067E-03  6.35676112E-04  1.15372237E-03
  3.22375098E-02 -9.07347205E-02  4.92243884E-04 -3.63094784E-03  4.64238599E-04
  6.63042218E-02 -7.64636502E-02  9.06156984E-02 -1.34635818E-02 -3.26413662E-02
 -9.08919461E-01  4.41449615E-01 -7.80889149E-02 -8.12035215E-02 -8.88619465E-03
 -1.15068214E-02  1.69461751E-02 -8.66299067E-03  6.35676112E-04  1.15372237E-03
 -3.22375098E-02  9.07347205E-02  4.92243884E-04 -3.63094784E-03 -4.64238599E-04
  0.00000000E+00  0.00000000E+00  1.57390330E-01  0.00000000E+00  0.00000000E+00
  0.00000000E+00  7.06519928E-01  0.00000000E+00  0.00000000E+00  0.00000000E+00
  0.00000000E+00  0.00000000E+00 -5.43871651E-03  1.81088297E-02  0.00000000E+00
  0.00000000E+00  0.00000000E+00  7.96882602E-03  0.00000000E+00  0.00000000E+00
  6.63042218E-02 -7.64636502E-02  9.06156984E-02  1.34635818E-02 -3.26413662E-02
 -9.08919461E-01  4.41449615E-01  7.80889149E-02 -8.12035215E-02 -8.88619465E-03
 -1.15068214E-02  1.69461751E-02  8.66299067E-03  6.35676112E-04 -1.15372237E-03
 -3.22375098E-02  9.07347205E-02  4.92243884E-04  3.63094784E-03 -4.64238599E-04
  0.00000000E+00  0.00000000E+00  1.57390330E-01  0.00000000E+00  0.00000000E+00
  0.00000000E+00  7.06519928E-01  0.00000000E+00  0.00000000E+00  0.00000000E+00
  0.00000000E+00  0.00000000E+00  5.43871651E-03  1.81088297E-02  0.00000000E+00
  0.00000000E+00  0.00000000E+00  7.96882602E-03  0.00000000E+00  0.00000000E+00
  2.91068445E-02 -4.97729347E-02  4.37330536E-02 -7.13253733E-02 -5.00181289E-03
 -5.06442472E-01  2.29849683E-01 -2.57698673E-01 -7.42670727E-02  5.46109242E-03
 -1.71150233E-03 -8.62577507E-03 -9.81222024E-03  1.72315640E-03 -2.41618174E-03
  2.35404219E-02  7.09882282E-01  5.12675328E-04 -1.68749521E-03 -7.48996087E-04
  1.15386862E-02 -3.20797902E-03  0.00000000E+00  4.24718546E-02 -2.88893401E-02
 -2.06855130E-01  0.00000000E+00  1.29170102E-01 -2.38857754E-01 -7.90285601E-03
 -5.22313033E-03  8.40157209E-03  0.00000000E+00  0.00000000E+00 -6.66010882E-03
  1.15386862E-02 -3.20797902E-03  0.00000000E+00 -4.24718546E-02 -2.88893401E-02
 -2.06855130E-01  0.00000000E+00 -1.29170102E-01 -2.38857754E-01 -7.90285601E-03
 -5.22313033E-03  8.40157209E-03  0.00000000E+00  0.00000000E+00  6.66010882E-03
  2.91068445E-02 -4.97729347E-02  4.37330536E-02  7.13253733E-02 -5.00181289E-03
 -5.06442472E-01  2.29849683E-01  2.57698673E-01 -7.42670727E-02  5.46109242E-03
 -1.71150233E-03 -8.62577507E-03  9.81222024E-03  1.72315640E-03  2.41618174E-03
  2.35404219E-02  7.09882282E-01  5.12675328E-04  1.68749521E-03 -7.48996087E-04
  2.91068445E-02 -4.97729347E-02 -4.37330536E-02 -7.13253733E-02 -5.00181289E-03
 -5.06442472E-01 -2.29849683E-01 -2.57698673E-01 -7.42670727E-02  5.46109242E-03
 -1.71150233E-03 -8.62577507E-03  9.81222024E-03 -1.72315640E-03 -2.41618174E-03
  2.35404219E-02  7.09882282E-01 -5.12675328E-04 -1.68749521E-03 -7.48996087E-04
  2.00532574E-02 -3.81521907E-02  0.00000000E+00 -6.23206187E-02 -1.39826001E-01
 -5.52713170E-01  0.00000000E+00 -2.31555086E-01 -5.36241608E-01 -1.18978914E-02
 -3.73480154E-05  5.62610114E-03  0.00000000E+00  0.00000000E+00  1.93398217E-02
  4.82080844E-02  1.06873158E+00  0.00000000E+00  4.81620461E-04 -2.88089236E-03
  2.91068445E-02 -4.97729347E-02 -4.37330536E-02  7.13253733E-02 -5.00181289E-03
 -5.06442472E-01 -2.29849683E-01  2.57698673E-01 -7.42670727E-02  5.46109242E-03
 -1.71150233E-03 -8.62577507E-03 -9.81222024E-03 -1.72315640E-03  2.41618174E-03
  2.35404219E-02  7.09882282E-01 -5.12675328E-04  1.68749521E-03 -7.48996087E-04
  2.00532574E-02 -3.81521907E-02  0.00000000E+00  6.23206187E-02 -1.39826001E-01
 -5.52713170E-01  0.00000000E+00  2.31555086E-01 -5.36241608E-01 -1.18978914E-02
 -3.73480154E-05  5.62610114E-03  0.00000000E+00  0.00000000E+00 -1.93398217E-02
  4.82080844E-02  1.06873158E+00  0.00000000E+00 -4.81620461E-04 -2.88089236E-03
  2.91252544E-02 -4.72947531E-02  1.21643836E-01 -1.03328907E-01  1.50755237E-02
 -6.47593332E-01  5.30011305E-01 -4.11180286E-01  4.55509205E-02  8.69816123E-04
  6.77146447E-04 -4.46900505E-03 -8.90670577E-03 -1.56993126E-03  1.56443440E-04
  2.63143489E-02  1.16965969E+00  2.29314071E-03 -1.34874928E-03  9.91174135E-04
  0.00000000E+00  0.00000000E+00 -1.65683481E-02  0.00000000E+00  0.00000000E+00
  0.00000000E+00  5.27735279E-02  0.00000000E+00  0.00000000E+00  0.00000000E+00
  0.00000000E+00  0.00000000E+00  8.85846012E-03 -4.41122123E-03  0.00000000E+00
  0.00000000E+00  0.00000000E+00 -1.65683481E-02  0.00000000E+00  0.00000000E+00
  0.00000000E+00  5.27735279E-02  0.00000000E+00  0.00000000E+00  0.00000000E+00
  0.00000000E+00  0.00000000E+00 -8.85846012E-03 -4.41122123E-03  0.00000000E+00
  2.91252544E-02 -4.72947531E-02  1.21643836E-01  1.03328907E-01  1.50755237E-02
 -6.47593332E-01  5.30011305E-01  4.11180286E-01  4.55509205E-02  8.69816123E-04
  6.77146447E-04 -4.46900505E-03  8.90670577E-03 -1.56993126E-03 -1.56443440E-04
  2.63143489E-02  1.16965969E+00  2.29314071E-03  1.34874928E-03  9.91174135E-04
 -2.91252544E-02  4.72947531E-02  1.21643836E-01  1.03328907E-01 -1.50755237E-02
  6.47593332E-01  5.30011305E-01  4.11180286E-01 -4.55509205E-02 -8.69816123E-04
 -6.77146447E-04  4.46900505E-03 -8.90670577E-03 -1.56993126E-03 -1.56443440E-04
 -2.63143489E-02 -1.16965969E+00  2.29314071E-03  1.34874928E-03 -9.91174135E-04
  0.00000000E+00  0.00000000E+00  2.22114798E-02  0.00000000E+00  0.00000000E+00
  0.00000000E+00  1.28624272E-01  0.00000000E+00  0.00000000E+00  0.00000000E+00
  0.00000000E+00  0.00000000E+00  6.16970711E-03  3.06267896E-03  0.00000000E+00
  0.00000000E+00  0.00000000E+00  2.35876635E-03  0.00000000E+00  0.00000000E+00
 -2.91252544E-02  4.72947531E-02  1.21643836E-01 -1.03328907E-01 -1.50755237E-02
  6.47593332E-01  5.30011305E-01 -4.11180286E-01 -4.55509205E-02 -8.69816123E-04
 -6.77146447E-04  4.46900505E-03  8.90670577E-03 -1.56993126E-03  1.56443440E-04
 -2.63143489E-02 -1.16965969E+00  2.29314071E-03 -1.34874928E-03 -9.91174135E-04
  0.00000000E+00  0.00000000E+00  2.22114798E-02  0.00000000E+00  0.00000000E+00
  0.00000000E+00  1.28624272E-01  0.00000000E+00  0.00000000E+00  0.00000000E+00
  0.00000000E+00  0.00000000E+00 -6.16970711E-03  3.06267896E-03  0.00000000E+00
  0.00000000E+00  0.00000000E+00  2.35876635E-03  0.00000000E+00  0.00000000E+00
  1.61291212E-02 -1.19318197E-01  7.66424583E-02 -1.05889330E-01  4.22715769E-02
  5.32874314E-01  9.67159679E-01 -1.05314175E+00  1.21398654E-01  8.85949831E-03
 -2.46756922E-03 -2.97401775E-03 -3.71746427E-03 -1.22051724E-03  4.32197582E-05
  1.94817214E-02  1.30948785E+00  9.92596268E-05 -4.13066903E-03  2.02182462E-03
 -2.72813630E-02  9.70347238E-02  0.00000000E+00 -7.73858658E-03  2.72391856E-02
 -8.69101828E-01  0.00000000E+00  2.54262147E-01 -3.78987454E-01 -9.34252674E-03
 -8.12004593E-03  5.99021083E-03  0.00000000E+00  0.00000000E+00 -3.89062835E-03
  2.72813630E-02 -9.70347238E-02  0.00000000E+00 -7.73858658E-03 -2.72391856E-02
  8.69101828E-01  0.00000000E+00  2.54262147E-01  3.78987454E-01  9.34252674E-03
  8.12004593E-03 -5.99021083E-03  0.00000000E+00  0.00000000E+00 -3.89062835E-03
 -1.61291212E-02  1.19318197E-01 -7.66424583E-02 -1.05889330E-01 -4.22715769E-02
 -5.32874314E-01 -9.67159679E-01 -1.05314175E+00 -1.21398654E-01 -8.85949831E-03
  2.46756922E-03  2.97401775E-03 -3.71746427E-03  1.22051724E-03  4.32197582E-05
 -1.94817214E-02 -1.30948785E+00 -9.92596268E-05 -4.13066903E-03 -2.02182462E-03
  1.61291212E-02 -1.19318197E-01 -7.66424583E-02 -1.05889330E-01  4.22715769E-02
  5.32874314E-01 -9.67159679E-01 -1.05314175E+00  1.21398654E-01  8.85949831E-03
 -2.46756922E-03 -2.97401775E-03  3.71746427E-03  1.22051724E-03  4.32197582E-05
  1.94817214E-02  1.30948785E+00 -9.92596268E-05 -4.13066903E-03  2.02182462E-03
 -1.54464909E-03  6.14920923E-02  0.00000000E+00 -1.09972911E-01 -5.82259726E-02
 -1.01879388E+00  0.00000000E+00 -7.96344395E-02  2.33269817E-01 -4.14814921E-03
 -1.11569066E-02  4.16243911E-03  0.00000000E+00  0.00000000E+00  1.44693894E-03
 -4.94499512E-04  3.89311172E-01  0.00000000E+00 -5.67116280E-03 -4.42748250E-05
 -1.61291212E-02  1.19318197E-01  7.66424583E-02 -1.05889330E-01 -4.22715769E-02
 -5.32874314E-01  9.67159679E-01 -1.05314175E+00 -1.21398654E-01 -8.85949831E-03
  2.46756922E-03  2.97401775E-03  3.71746427E-03 -1.22051724E-03  4.32197582E-05
 -1.94817214E-02 -1.30948785E+00  9.92596268E-05 -4.13066903E-03 -2.02182462E-03
  1.54464909E-03 -6.14920923E-02  0.00000000E+00 -1.09972911E-01  5.82259726E-02
  1.01879388E+00  0.00000000E+00 -7.96344395E-02 -2.33269817E-01  4.14814921E-03
  1.11569066E-02 -4.16243911E-03  0.00000000E+00  0.00000000E+00  1.44693894E-03
  4.94499512E-04 -3.89311172E-01  0.00000000E+00 -5.67116280E-03  4.42748250E-05
 -1.58422794E-02  9.22897463E-02 -1.67976646E-02  6.63023919E-03  7.62550832E-02
 -6.81092466E-01 -7.80698203E-01  6.44339120E-01  3.36895660E-01 -7.40650426E-03
 -6.23063071E-03  1.59967977E-03  1.05088485E-04 -6.54932157E-03  1.81059927E-03
 -1.70644372E-02 -6.97497263E-01 -7.97507421E-04  2.93224677E-04  4.48330867E-03
 -2.37004647E-02 -1.65656750E-02  0.00000000E+00  2.41092358E-02 -1.28557798E-02
  1.39597752E+00  0.00000000E+00 -3.02511736E-01  2.76010038E-01  6.32818827E-03
  1.43888847E-03 -1.90457418E-03  0.00000000E+00  0.00000000E+00 -6.60416587E-04
  2.37004647E-02  1.65656750E-02  0.00000000E+00  2.41092358E-02  1.28557798E-02
 -1.39597752E+00  0.00000000E+00 -3.02511736E-01 -2.76010038E-01 -6.32818827E-03
 -1.43888847E-03  1.90457418E-03  0.00000000E+00  0.00000000E+00 -6.60416587E-04
  1.58422794E-02 -9.22897463E-02  1.67976646E-02  6.63023919E-03 -7.62550832E-02
  6.81092466E-01  7.80698203E-01  6.44339120E-01 -3.36895660E-01  7.40650426E-03
  6.23063071E-03 -1.59967977E-03  1.05088485E-04  6.54932157E-03  1.81059927E-03
  1.70644372E-02  6.97497263E-01  7.97507421E-04  2.93224677E-04 -4.48330867E-03
 -1.58422794E-02  9.22897463E-02  1.67976646E-02  6.63023919E-03  7.62550832E-02
 -6.81092466E-01  7.80698203E-01  6.44339120E-01  3.36895660E-01 -7.40650426E-03
 -6.23063071E-03  1.59967977E-03 -1.05088485E-04  6.54932157E-03  1.81059927E-03
 -1.70644372E-02 -6.97497263E-01  7.97507421E-04  2.93224677E-04  4.48330867E-03
  6.89064262E-02 -1.61930314E-01  0.00000000E+00 -8.59517837E-02 -9.66851725E-02
 -1.95851572E-01  0.00000000E+00 -9.40708224E-01 -1.31319832E+00  1.37099154E-02
  4.22499480E-03 -7.29744927E-03  0.00000000E+00  0.00000000E+00 -5.44693329E-03
 -9.64563847E-03  1.80184657E+00  0.00000000E+00 -3.43834962E-03 -5.42523006E-03
  1.58422794E-02 -9.22897463E-02 -1.67976646E-02  6.63023919E-03 -7.62550832E-02
  6.81092466E-01 -7.80698203E-01  6.44339120E-01 -3.36895660E-01  7.40650426E-03
  6.23063071E-03 -1.59967977E-03 -1.05088485E-04 -6.54932157E-03  1.81059927E-03
  1.70644372E-02  6.97497263E-01 -7.97507421E-04  2.93224677E-04 -4.48330867E-03
 -6.89064262E-02  1.61930314E-01  0.00000000E+00 -8.59517837E-02  9.66851725E-02
  1.95851572E-01  0.00000000E+00 -9.40708224E-01  1.31319832E+00 -1.37099154E-02
 -4.22499480E-03  7.29744927E-03  0.00000000E+00  0.00000000E+00 -5.44693329E-03
  9.64563847E-03 -1.80184657E+00  0.00000000E+00 -3.43834962E-03  5.42523006E-03
  5.60309909E-02 -9.23680913E-02  1.28104606E-01 -6.58292923E-03 -1.21526080E-02
 -8.61710728E-01  7.84802874E-01 -3.10960734E-01 -4.12587500E-02 -7.11186427E-03
  5.48968144E-03  2.13640393E-04  8.15975518E-03 -5.97077619E-04 -3.23882309E-04
 -9.66794646E-03  1.26576831E+00  7.64115438E-03 -9.47598087E-04 -1.10752136E-05
  0.00000000E+00  0.00000000E+00 -1.98945755E-02  0.00000000E+00  0.00000000E+00
  0.00000000E+00 -1.31829369E-01  0.00000000E+00  0.00000000E+00  0.00000000E+00
  0.00000000E+00  0.00000000E+00  3.02224991E-04  1.73945295E-03  0.00000000E+00
  0.00000000E+00  0.00000000E+00  1.98945755E-02  0.00000000E+00  0.00000000E+00
  0.00000000E+00  1.31829369E-01  0.00000000E+00  0.00000000E+00  0.00000000E+00
  0.00000000E+00  0.00000000E+00  3.02224991E-04 -1.73945295E-03  0.00000000E+00
 -5.60309909E-02  9.23680913E-02 -1.28104606E-01 -6.58292923E-03  1.21526080E-02
  8.61710728E-01 -7.84802874E-01 -3.10960734E-01  4.12587500E-02  7.11186427E-03
 -5.48968144E-03 -2.13640393E-04  8.15975518E-03  5.97077619E-04 -3.23882309E-04
  9.66794646E-03 -1.26576831E+00 -7.64115438E-03 -9.47598087E-04  1.10752136E-05
 -5.60309909E-02  9.23680913E-02  1.28104606E-01  6.58292923E-03  1.21526080E-02
  8.61710728E-01  7.84802874E-01  3.10960734E-01  4.12587500E-02  7.11186427E-03
 -5.48968144E-03 -2.13640393E-04  8.15975518E-03 -5.97077619E-04  3.23882309E-04
  9.66794646E-03 -1.26576831E+00  7.64115438E-03  9.47598087E-04  1.10752136E-05
  0.00000000E+00  0.00000000E+00 -2.27680390E-02  0.00000000E+00  0.00000000E+00
  0.00000000E+00 -2.16778061E-01  0.00000000E+00  0.00000000E+00  0.00000000E+00
  0.00000000E+00  0.00000000E+00 -2.24897954E-03 -4.30104458E-03  0.00000000E+00
  0.00000000E+00  0.00000000E+00 -1.51895674E-03  0.00000000E+00  0.00000000E+00
  5.60309909E-02 -9.23680913E-02 -1.28104606E-01  6.58292923E-03 -1.21526080E-02
 -8.61710728E-01 -7.84802874E-01  3.10960734E-01 -4.12587500E-02 -7.11186427E-03
  5.48968144E-03  2.13640393E-04  8.15975518E-03  5.97077619E-04  3.23882309E-04
 -9.66794646E-03  1.26576831E+00 -7.64115438E-03  9.47598087E-04 -1.10752136E-05
  0.00000000E+00  0.00000000E+00  2.27680390E-02  0.00000000E+00  0.00000000E+00
  0.00000000E+00  2.16778061E-01  0.00000000E+00  0.00000000E+00  0.00000000E+00
  0.00000000E+00  0.00000000E+00 -2.24897954E-03  4.30104458E-03  0.00000000E+00
  0.00000000E+00  0.00000000E+00  1.51895674E-03  0.00000000E+00  0.00000000E+00
 -3.91685344E-02  6.14829033E-02 -3.51520055E-02  8.32267452E-02 -1.91674002E-02
  6.94022917E-01 -2.75192843E-01  5.07268403E-01 -6.44558952E-02 -1.06883840E-03
  4.90164592E-03 -9.91639978E-04 -5.51776638E-03  4.07872780E-03  2.06744785E-03
  1.16258796E-02 -8.96632294E-01 -2.23374980E-03  4.38331761E-03 -1.61438609E-03
  2.74141904E-02 -3.51332631E-02  0.00000000E+00 -4.20241520E-02 -5.72516653E-02
 -2.77127480E-01  0.00000000E+00 -2.63259546E-01 -1.00356372E-01  8.40206281E-03
  3.82819599E-04 -1.22325484E-03  0.00000000E+00  0.00000000E+00  4.32542692E-03
  2.74141904E-02 -3.51332631E-02  0.00000000E+00  4.20241520E-02 -5.72516653E-02
 -2.77127480E-01  0.00000000E+00  2.63259546E-01 -1.00356372E-01  8.40206281E-03
  3.82819599E-04 -1.22325484E-03  0.00000000E+00  0.00000000E+00 -4.32542692E-03
 -3.91685344E-02  6.14829033E-02 -3.51520055E-02 -8.32267452E-02 -1.91674002E-02
  6.94022917E-01 -2.75192843E-01 -5.07268403E-01 -6.44558952E-02 -1.06883840E-03
  4.90164592E-03 -9.91639978E-04  5.51776638E-03  4.07872780E-03 -2.06744785E-03
  1.16258796E-02 -8.96632294E-01 -2.23374980E-03 -4.38331761E-03 -1.61438609E-03
 -3.91685344E-02  6.14829033E-02  3.51520055E-02  8.32267452E-02 -1.91674002E-02
  6.94022917E-01  2.75192843E-01  5.07268403E-01 -6.44558952E-02 -1.06883840E-03
  4.90164592E-03 -9.91639978E-04  5.51776638E-03 -4.07872780E-03  2.06744785E-03
  1.16258796E-02 -8.96632294E-01  2.23374980E-03  4.38331761E-03 -1.61438609E-03
  3.64567482E-02 -5.06816797E-02  0.00000000E+00 -9.81660824E-02 -1.11242952E-01
 -7.71056670E-01  0.00000000E+00 -6.06736900E-01 -5.62636066E-01  4.60532332E-03
 -1.49256270E-03 -3.81859789E-03  0.00000000E+00  0.00000000E+00 -4.38862391E-03
 -7.86452170E-03  1.25591714E+00  0.00000000E+00 -3.80093941E-03 -4.28826493E-03
 -3.91685344E-02  6.14829033E-02  3.51520055E-02 -8.32267452E-02 -1.91674002E-02
  6.94022917E-01  2.75192843E-01 -5.07268403E-01 -6.44558952E-02 -1.06883840E-03
  4.90164592E-03 -9.91639978E-04 -5.51776638E-03 -4.07872780E-03 -2.06744785E-03
  1.16258796E-02 -8.96632294E-01  2.23374980E-03 -4.38331761E-03 -1.61438609E-03
  3.64567482E-02 -5.06816797E-02  0.00000000E+00  9.81660824E-02 -1.11242952E-01
 -7.71056670E-01  0.00000000E+00  6.06736900E-01 -5.62636066E-01  4.60532332E-03
 -1.49256270E-03 -3.81859789E-03  0.00000000E+00  0.00000000E+00  4.38862391E-03
 -7.86452170E-03  1.25591714E+00  0.00000000E+00  3.80093941E-03 -4.28826493E-03
 -6.97277592E-03  1.27873031E-02  1.63423728E-02 -1.95749088E-02 -1.72424710E-01
  7.02510391E-02  1.26043275E-01 -4.36585508E-02 -7.05656485E-01  1.31231973E-03
  3.97669473E-03 -3.83267699E-03 -1.58201556E-04  1.98283562E-02  4.97661811E-04
  3.57003986E-03  1.02389392E-01  5.41482729E-04  5.31789795E-04 -1.10994569E-02
  0.00000000E+00  0.00000000E+00  2.56181826E-01  0.00000000E+00  0.00000000E+00
  0.00000000E+00  7.53651273E-01  0.00000000E+00  0.00000000E+00  0.00000000E+00
  0.00000000E+00  0.00000000E+00 -1.68732064E-02 -1.98947707E-03  0.00000000E+00
  0.00000000E+00  0.00000000E+00  2.56181826E-01  0.00000000E+00  0.00000000E+00
  0.00000000E+00  7.53651273E-01  0.00000000E+00  0.00000000E+00  0.00000000E+00
  0.00000000E+00  0.00000000E+00  1.68732064E-02 -1.98947707E-03  0.00000000E+00
 -6.97277592E-03  1.27873031E-02  1.63423728E-02  1.95749088E-02 -1.72424710E-01
  7.02510391E-02  1.26043275E-01  4.36585508E-02 -7.05656485E-01  1.31231973E-03
  3.97669473E-03 -3.83267699E-03  1.58201556E-04  1.98283562E-02 -4.97661811E-04
  3.57003986E-03  1.02389392E-01  5.41482729E-04 -5.31789795E-04 -1.10994569E-02
  6.97277592E-03 -1.27873031E-02  1.63423728E-02  1.95749088E-02  1.72424710E-01
 -7.02510391E-02  1.26043275E-01  4.36585508E-02  7.05656485E-01 -1.31231973E-03
 -3.97669473E-03  3.83267699E-03 -1.58201556E-04  1.98283562E-02 -4.97661811E-04
 -3.57003986E-03 -1.02389392E-01  5.41482729E-04 -5.31789795E-04  1.10994569E-02
  0.00000000E+00  0.00000000E+00 -2.07216989E-01  0.00000000E+00  0.00000000E+00
  0.00000000E+00 -5.83561698E-01  0.00000000E+00  0.00000000E+00  0.00000000E+00
  0.00000000E+00  0.00000000E+00  9.18957184E-03 -2.24435308E-03  0.00000000E+00
  0.00000000E+00  0.00000000E+00 -6.72116252E-03  0.00000000E+00  0.00000000E+00
  6.97277592E-03 -1.27873031E-02  1.63423728E-02 -1.95749088E-02  1.72424710E-01
 -7.02510391E-02  1.26043275E-01 -4.36585508E-02  7.05656485E-01 -1.31231973E-03
 -3.97669473E-03  3.83267699E-03  1.58201556E-04  1.98283562E-02  4.97661811E-04
 -3.57003986E-03 -1.02389392E-01  5.41482729E-04  5.31789795E-04  1.10994569E-02
  0.00000000E+00  0.00000000E+00 -2.07216989E-01  0.00000000E+00  0.00000000E+00
  0.00000000E+00 -5.83561698E-01  0.00000000E+00  0.00000000E+00  0.00000000E+00
  0.00000000E+00  0.00000000E+00 -9.18957184E-03 -2.24435308E-03  0.00000000E+00
  0.00000000E+00  0.00000000E+00 -6.72116252E-03  0.00000000E+00  0.00000000E+00
  5.62616718E-03  4.03344895E-03  1.03307994E-01  2.17551122E-01  2.73275596E-02
 -7.16951030E-02  2.81144385E-01  9.55668655E-01  9.67759755E-02 -1.14316250E-03
  1.58324989E-02 -1.24867239E-02  2.46164029E-03  1.07383422E-03  1.04542750E-03
  1.64243578E-02 -3.67513495E-01  6.64835857E-03  1.12128839E-02  5.38772342E-04
  0.00000000E+00  0.00000000E+00  1.25970272E-01  0.00000000E+00  0.00000000E+00
  0.00000000E+00  4.09541933E-01  0.00000000E+00  0.00000000E+00  0.00000000E+00
  0.00000000E+00  0.00000000E+00 -4.40398449E-03 -1.80732668E-03  0.00000000E+00
  0.00000000E+00  0.00000000E+00 -1.25970272E-01  0.00000000E+00  0.00000000E+00
  0.00000000E+00 -4.09541933E-01  0.00000000E+00  0.00000000E+00  0.00000000E+00
  0.00000000E+00  0.00000000E+00 -4.40398449E-03  1.80732668E-03  0.00000000E+00
 -5.62616718E-03 -4.03344895E-03 -1.03307994E-01  2.17551122E-01 -2.73275596E-02
  7.16951030E-02 -2.81144385E-01  9.55668655E-01 -9.67759755E-02  1.14316250E-03
 -1.58324989E-02  1.24867239E-02  2.46164029E-03 -1.07383422E-03  1.04542750E-03
 -1.64243578E-02  3.67513495E-01 -6.64835857E-03  1.12128839E-02 -5.38772342E-04
 -5.62616718E-03 -4.03344895E-03  1.03307994E-01 -2.17551122E-01 -2.73275596E-02
  7.16951030E-02  2.81144385E-01 -9.55668655E-01 -9.67759755E-02  1.14316250E-03
 -1.58324989E-02  1.24867239E-02  2.46164029E-03  1.07383422E-03 -1.04542750E-03
 -1.64243578E-02  3.67513495E-01  6.64835857E-03 -1.12128839E-02 -5.38772342E-04
  0.00000000E+00  0.00000000E+00  1.46734757E-01  0.00000000E+00  0.00000000E+00
  0.00000000E+00  6.04327952E-01  0.00000000E+00  0.00000000E+00  0.00000000E+00
  0.00000000E+00  0.00000000E+00 -4.54442115E-03  8.46132689E-03  0.00000000E+00
  0.00000000E+00  0.00000000E+00  6.48221246E-03  0.00000000E+00  0.00000000E+00
  5.62616718E-03  4.03344895E-03 -1.03307994E-01 -2.17551122E-01  2.73275596E-02
 -7.16951030E-02 -2.81144385E-01 -9.55668655E-01  9.67759755E-02 -1.14316250E-03
  1.58324989E-02 -1.24867239E-02  2.46164029E-03 -1.07383422E-03 -1.04542750E-03
  1.64243578E-02 -3.67513495E-01 -6.64835857E-03 -1.12128839E-02  5.38772342E-04
  0.00000000E+00  0.00000000E+00 -1.46734757E-01  0.00000000E+00  0.00000000E+00
  0.00000000E+00 -6.04327952E-01  0.00000000E+00  0.00000000E+00  0.00000000E+00
  0.00000000E+00  0.00000000E+00 -4.54442115E-03 -8.46132689E-03  0.00000000E+00
  0.00000000E+00  0.00000000E+00 -6.48221246E-03  0.00000000E+00  0.00000000E+00
  9.98714717E-03 -1.29780877E-02  2.91589358E-02  6.27426588E-02  1.20702700E-01
 -1.14173281E-01  1.85150817E-01  2.80386616E-01  6.59496969E-01 -2.12562076E-03
  5.05980660E-03 -1.28753398E-03  2.41866476E-03 -1.05050851E-02 -8.04801440E-04
  2.29365880E-03  2.75405635E-03  2.36178547E-03  2.72662945E-03  9.18779155E-03
 -3.34896227E-02 -1.10621620E-02  0.00000000E+00  1.30729411E-01  1.41475664E-01
  8.13336891E-01  0.00000000E+00  1.78062078E-01  7.31238245E-01 -1.17105641E-02
  7.62113487E-03  9.08943078E-04  0.00000000E+00  0.00000000E+00  6.20563526E-03
  3.34896227E-02  1.10621620E-02  0.00000000E+00  1.30729411E-01 -1.41475664E-01
 -8.13336891E-01  0.00000000E+00  1.78062078E-01 -7.31238245E-01  1.17105641E-02
 -7.62113487E-03 -9.08943078E-04  0.00000000E+00  0.00000000E+00  6.20563526E-03
 -9.98714717E-03  1.29780877E-02 -2.91589358E-02  6.27426588E-02 -1.20702700E-01
  1.14173281E-01 -1.85150817E-01  2.80386616E-01 -6.59496969E-01  2.12562076E-03
 -5.05980660E-03  1.28753398E-03  2.41866476E-03  1.05050851E-02 -8.04801440E-04
 -2.29365880E-03 -2.75405635E-03 -2.36178547E-03  2.72662945E-03 -9.18779155E-03
  9.98714717E-03 -1.29780877E-02 -2.91589358E-02  6.27426588E-02  1.20702700E-01
 -1.14173281E-01 -1.85150817E-01  2.80386616E-01  6.59496969E-01 -2.12562076E-03
  5.05980660E-03 -1.28753398E-03 -2.41866476E-03  1.05050851E-02 -8.04801440E-04
  2.29365880E-03  2.75405635E-03 -2.36178547E-03  2.72662945E-03  9.18779155E-03
  3.31858092E-02  5.50333095E-03  0.00000000E+00 -1.29727725E-01  2.32694350E-01
 -7.25935477E-01  0.00000000E+00 -5.86991873E-02  1.23620729E+00  5.20496752E-03
 -1.00108216E-02  2.15684374E-03  0.00000000E+00  0.00000000E+00  7.44171817E-04
  2.50734221E-03 -7.10682384E-01  0.00000000E+00 -7.29677203E-03  7.78264712E-03
 -9.98714717E-03  1.29780877E-02  2.91589358E-02  6.27426588E-02 -1.20702700E-01
  1.14173281E-01  1.85150817E-01  2.80386616E-01 -6.59496969E-01  2.12562076E-03
 -5.05980660E-03  1.28753398E-03 -2.41866476E-03 -1.05050851E-02 -8.04801440E-04
 -2.29365880E-03 -2.75405635E-03  2.36178547E-03  2.72662945E-03 -9.18779155E-03
 -3.31858092E-02 -5.50333095E-03  0.00000000E+00 -1.29727725E-01 -2.32694350E-01
  7.25935477E-01  0.00000000E+00 -5.86991873E-02 -1.23620729E+00 -5.20496752E-03
  1.00108216E-02 -2.15684374E-03  0.00000000E+00  0.00000000E+00  7.44171817E-04
 -2.50734221E-03  7.10682384E-01  0.00000000E+00 -7.29677203E-03 -7.78264712E-03
  6.11027896E-02  2.88886933E-03 -1.05449197E-01  4.75542122E-02 -5.24026682E-03
 -1.29378984E+00 -1.39667762E+00  1.34785032E-01  3.46676255E-02  1.29917654E-02
 -1.15621822E-02 -1.47625856E-03  1.34559189E-02 -8.64108018E-04 -4.54587128E-03
 -2.16092531E-02 -6.17576049E-01 -8.29529486E-03 -7.61907044E-03  2.09446191E-04
 -7.59605109E-02  6.65668149E-03  0.00000000E+00  6.07579781E-02  6.36179311E-02
  1.85231971E+00  0.00000000E+00  1.08173963E-01  9.52663916E-01 -4.70894713E-03
  4.12593114E-03  7.38118831E-03  0.00000000E+00  0.00000000E+00  1.66781674E-03
 -7.59605109E-02  6.65668149E-03  0.00000000E+00 -6.07579781E-02  6.36179311E-02
  1.85231971E+00  0.00000000E+00 -1.08173963E-01  9.52663916E-01 -4.70894713E-03
  4.12593114E-03  7.38118831E-03  0.00000000E+00  0.00000000E+00 -1.66781674E-03
  6.11027896E-02  2.88886933E-03 -1.05449197E-01 -4.75542122E-02 -5.24026682E-03
 -1.29378984E+00 -1.39667762E+00 -1.34785032E-01  3.46676255E-02  1.29917654E-02
 -1.15621822E-02 -1.47625856E-03 -1.34559189E-02 -8.64108018E-04  4.54587128E-03
 -2.16092531E-02 -6.17576049E-01 -8.29529486E-03  7.61907044E-03  2.09446191E-04
  6.11027896E-02  2.88886933E-03  1.05449197E-01  4.75542122E-02 -5.24026682E-03
 -1.29378984E+00  1.39667762E+00  1.34785032E-01  3.46676255E-02  1.29917654E-02
 -1.15621822E-02 -1.47625856E-03 -1.34559189E-02  8.64108018E-04 -4.54587128E-03
 -2.16092531E-02 -6.17576049E-01  8.29529486E-03 -7.61907044E-03  2.09446191E-04
 -5.49980157E-02 -1.92156351E-03  0.00000000E+00 -2.25826289E-02 -1.08909120E-01
  1.38333077E+00  0.00000000E+00 -9.41182703E-02 -1.15253633E+00 -6.85209436E-03
  7.60696147E-03  6.08634602E-03  0.00000000E+00  0.00000000E+00  7.02214269E-03
  2.89481108E-02  4.75077748E-01  0.00000000E+00  5.48288827E-03 -3.04329985E-03
  6.11027896E-02  2.88886933E-03  1.05449197E-01 -4.75542122E-02 -5.24026682E-03
 -1.29378984E+00  1.39667762E+00 -1.34785032E-01  3.46676255E-02  1.29917654E-02
 -1.15621822E-02 -1.47625856E-03  1.34559189E-02  8.64108018E-04  4.54587128E-03
 -2.16092531E-02 -6.17576049E-01  8.29529486E-03  7.61907044E-03  2.09446191E-04
 -5.49980157E-02 -1.92156351E-03  0.00000000E+00  2.25826289E-02 -1.08909120E-01
  1.38333077E+00  0.00000000E+00  9.41182703E-02 -1.15253633E+00 -6.85209436E-03
  7.60696147E-03  6.08634602E-03  0.00000000E+00  0.00000000E+00 -7.02214269E-03
  2.89481108E-02  4.75077748E-01  0.00000000E+00 -5.48288827E-03 -3.04329985E-03
  4.80581682E-03 -4.13224353E-03 -5.10133062E-02 -6.36635252E-02 -2.00515259E-02
 -1.06139280E-01 -2.86762776E-01 -3.96933675E-01  5.75919270E-01  5.68988740E-04
 -1.32619661E-03  2.91861514E-03  2.22910284E-03 -2.13962056E-03  5.34414998E-03
  2.34936963E-03  8.18904814E-02 -2.82208593E-03 -4.10718410E-03  7.45484659E-03
 -1.11271155E-01 -2.17421148E-02  0.00000000E+00  2.81961905E-03 -1.40556357E-03
  3.34432753E+00  0.00000000E+00 -1.26669552E+00  8.45079178E-01  3.37228177E-03
 -2.05490655E-03 -3.55408150E-04  0.00000000E+00  0.00000000E+00 -7.38421791E-03
  1.11271155E-01  2.17421148E-02  0.00000000E+00  2.81961905E-03  1.40556357E-03
 -3.34432753E+00  0.00000000E+00 -1.26669552E+00 -8.45079178E-01 -3.37228177E-03
  2.05490655E-03  3.55408150E-04  0.00000000E+00  0.00000000E+00 -7.38421791E-03
 -4.80581682E-03  4.13224353E-03  5.10133062E-02 -6.36635252E-02  2.00515259E-02
  1.06139280E-01  2.86762776E-01 -3.96933675E-01 -5.75919270E-01 -5.68988740E-04
  1.32619661E-03 -2.91861514E-03  2.22910284E-03  2.13962056E-03  5.34414998E-03
 -2.34936963E-03 -8.18904814E-02  2.82208593E-03 -4.10718410E-03 -7.45484659E-03
  4.80581682E-03 -4.13224353E-03  5.10133062E-02 -6.36635252E-02 -2.00515259E-02
 -1.06139280E-01  2.86762776E-01 -3.96933675E-01  5.75919270E-01  5.68988740E-04
 -1.32619661E-03  2.91861514E-03 -2.22910284E-03  2.13962056E-03  5.34414998E-03
  2.34936963E-03  8.18904814E-02  2.82208593E-03 -4.10718410E-03  7.45484659E-03
  6.68422266E-02  4.17346332E-02  0.00000000E+00  1.99259644E-01  2.95586507E-04
 -1.90222584E+00  0.00000000E+00  1.88270895E+00  6.21244144E-01 -3.00586147E-03
  9.37768450E-03 -1.27547714E-02  0.00000000E+00  0.00000000E+00 -3.35170785E-03
 -1.59086107E-02 -8.10607009E-01  0.00000000E+00  1.12669411E-02 -6.66055111E-03
 -4.80581682E-03  4.13224353E-03 -5.10133062E-02 -6.36635252E-02  2.00515259E-02
  1.06139280E-01 -2.86762776E-01 -3.96933675E-01 -5.75919270E-01 -5.68988740E-04
  1.32619661E-03 -2.91861514E-03 -2.22910284E-03 -2.13962056E-03  5.34414998E-03
 -2.34936963E-03 -8.18904814E-02 -2.82208593E-03 -4.10718410E-03 -7.45484659E-03
 -6.68422266E-02 -4.17346332E-02  0.00000000E+00  1.99259644E-01 -2.95586507E-04
  1.90222584E+00  0.00000000E+00  1.88270895E+00 -6.21244144E-01  3.00586147E-03
 -9.37768450E-03  1.27547714E-02  0.00000000E+00  0.00000000E+00 -3.35170785E-03
  1.59086107E-02  8.10607009E-01  0.00000000E+00  1.12669411E-02  6.66055111E-03
 -7.64984970E-02 -1.19707619E-02  1.06595646E-01 -7.09303229E-02  9.79161147E-02
  2.10503126E+00  1.04539861E+00 -1.30179542E+00  4.80038779E-01  1.47282943E-02
 -6.50954264E-04 -6.67900006E-03 -4.27855043E-03 -2.35657795E-03  3.00056409E-03
  2.68183016E-02  7.67158954E-01 -3.57140558E-03 -5.10429149E-03  5.12581189E-03
  0.00000000E+00  0.00000000E+00 -3.70287269E-02  0.00000000E+00  0.00000000E+00
  0.00000000E+00  5.11317821E-01  0.00000000E+00  0.00000000E+00  0.00000000E+00
  0.00000000E+00  0.00000000E+00  2.46559099E-03 -6.16934958E-03  0.00000000E+00
  0.00000000E+00  0.00000000E+00  3.70287269E-02  0.00000000E+00  0.00000000E+00
  0.00000000E+00 -5.11317821E-01  0.00000000E+00  0.00000000E+00  0.00000000E+00
  0.00000000E+00  0.00000000E+00  2.46559099E-03  6.16934958E-03  0.00000000E+00
  7.64984970E-02  1.19707619E-02 -1.06595646E-01 -7.09303229E-02 -9.79161147E-02
 -2.10503126E+00 -1.04539861E+00 -1.30179542E+00 -4.80038779E-01 -1.47282943E-02
  6.50954264E-04  6.67900006E-03 -4.27855043E-03  2.35657795E-03  3.00056409E-03
 -2.68183016E-02 -7.67158954E-01  3.57140558E-03 -5.10429149E-03 -5.12581189E-03
  7.64984970E-02  1.19707619E-02  1.06595646E-01  7.09303229E-02 -9.79161147E-02
 -2.10503126E+00  1.04539861E+00  1.30179542E+00 -4.80038779E-01 -1.47282943E-02
  6.50954264E-04  6.67900006E-03 -4.27855043E-03 -2.35657795E-03 -3.00056409E-03
 -2.68183016E-02 -7.67158954E-01 -3.57140558E-03  5.10429149E-03 -5.12581189E-03
  0.00000000E+00  0.00000000E+00  1.23726486E-01  0.00000000E+00  0.00000000E+00
  0.00000000E+00  1.48684559E+00  0.00000000E+00  0.00000000E+00  0.00000000E+00
  0.00000000E+00  0.00000000E+00  7.30700208E-03  1.36309063E-02  0.00000000E+00
  0.00000000E+00  0.00000000E+00  1.65510917E-02  0.00000000E+00  0.00000000E+00
 -7.64984970E-02 -1.19707619E-02 -1.06595646E-01  7.09303229E-02  9.79161147E-02
  2.10503126E+00 -1.04539861E+00  1.30179542E+00  4.80038779E-01  1.47282943E-02
 -6.50954264E-04 -6.67900006E-03 -4.27855043E-03  2.35657795E-03 -3.00056409E-03
  2.68183016E-02  7.67158954E-01  3.57140558E-03  5.10429149E-03  5.12581189E-03
  0.00000000E+00  0.00000000E+00 -1.23726486E-01  0.00000000E+00  0.00000000E+00
  0.00000000E+00 -1.48684559E+00  0.00000000E+00  0.00000000E+00  0.00000000E+00
  0.00000000E+00  0.00000000E+00  7.30700208E-03 -1.36309063E-02  0.00000000E+00
  0.00000000E+00  0.00000000E+00 -1.65510917E-02  0.00000000E+00  0.00000000E+00
 -3.46886725E-02 -1.10861831E-02  4.12800634E-02  1.78509591E-03 -1.19436969E-01
  1.13960723E+00  5.65710851E-01 -5.91089698E-01 -1.14311011E+00  8.63552106E-03
  4.36179976E-03 -5.62500713E-03 -2.81052317E-03  2.24003107E-02 -5.30211064E-03
  2.59697048E-02  3.16251568E-01 -1.29997065E-03 -1.31212499E-03 -1.76198391E-02
  0.00000000E+00  0.00000000E+00  2.90007719E-01  0.00000000E+00  0.00000000E+00
  0.00000000E+00  1.69243077E+00  0.00000000E+00  0.00000000E+00  0.00000000E+00
  0.00000000E+00  0.00000000E+00  4.44641193E-03  6.89463680E-03  0.00000000E+00
  0.00000000E+00  0.00000000E+00 -2.90007719E-01  0.00000000E+00  0.00000000E+00
  0.00000000E+00 -1.69243077E+00  0.00000000E+00  0.00000000E+00  0.00000000E+00
  0.00000000E+00  0.00000000E+00  4.44641193E-03 -6.89463680E-03  0.00000000E+00
  3.46886725E-02  1.10861831E-02 -4.12800634E-02  1.78509591E-03  1.19436969E-01
 -1.13960723E+00 -5.65710851E-01 -5.91089698E-01  1.14311011E+00 -8.63552106E-03
 -4.36179976E-03  5.62500713E-03 -2.81052317E-03 -2.24003107E-02 -5.30211064E-03
 -2.59697048E-02 -3.16251568E-01  1.29997065E-03 -1.31212499E-03  1.76198391E-02
  3.46886725E-02  1.10861831E-02  4.12800634E-02 -1.78509591E-03  1.19436969E-01
 -1.13960723E+00  5.65710851E-01  5.91089698E-01  1.14311011E+00 -8.63552106E-03
 -4.36179976E-03  5.62500713E-03 -2.81052317E-03  2.24003107E-02  5.30211064E-03
 -2.59697048E-02 -3.16251568E-01 -1.29997065E-03  1.31212499E-03  1.76198391E-02
  0.00000000E+00  0.00000000E+00 -2.49281665E-01  0.00000000E+00  0.00000000E+00
  0.00000000E+00 -4.39732032E-01  0.00000000E+00  0.00000000E+00  0.00000000E+00
  0.00000000E+00  0.00000000E+00 -3.20554629E-03  6.75779250E-03  0.00000000E+00
  0.00000000E+00  0.00000000E+00 -1.81578029E-03  0.00000000E+00  0.00000000E+00
 -3.46886725E-02 -1.10861831E-02 -4.12800634E-02 -1.78509591E-03 -1.19436969E-01
  1.13960723E+00 -5.65710851E-01  5.91089698E-01 -1.14311011E+00  8.63552106E-03
  4.36179976E-03 -5.62500713E-03 -2.81052317E-03 -2.24003107E-02  5.30211064E-03
  2.59697048E-02  3.16251568E-01  1.29997065E-03  1.31212499E-03 -1.76198391E-02
  0.00000000E+00  0.00000000E+00  2.49281665E-01  0.00000000E+00  0.00000000E+00
  0.00000000E+00  4.39732032E-01  0.00000000E+00  0.00000000E+00  0.00000000E+00
  0.00000000E+00  0.00000000E+00 -3.20554629E-03 -6.75779250E-03  0.00000000E+00
  0.00000000E+00  0.00000000E+00  1.81578029E-03  0.00000000E+00  0.00000000E+00
  6.24548387E-03 -3.60146970E-03 -1.45907595E-01 -1.55849830E-01  4.30589431E-02
 -1.26213412E-01 -7.72270503E-01 -7.39110711E-01 -9.85797107E-02  1.39411448E-02
 -1.02472446E-02 -7.10211663E-03  4.91776364E-03 -5.57983322E-03 -3.20724970E-03
 -9.87875761E-03 -8.64705421E-02 -9.94619254E-03 -1.24284322E-02 -7.08656631E-04
  4.05705439E-02  1.94569802E-02  0.00000000E+00  1.79663071E-01  1.94526403E-01
 -1.71382246E+00  0.00000000E+00  2.00007026E+00  6.31311348E-01 -1.32662693E-02
  2.05994726E-03  3.52902297E-03  0.00000000E+00  0.00000000E+00  1.02465217E-02
 -4.05705439E-02 -1.94569802E-02  0.00000000E+00  1.79663071E-01 -1.94526403E-01
  1.71382246E+00  0.00000000E+00  2.00007026E+00 -6.31311348E-01  1.32662693E-02
 -2.05994726E-03 -3.52902297E-03  0.00000000E+00  0.00000000E+00  1.02465217E-02
 -6.24548387E-03  3.60146970E-03  1.45907595E-01 -1.55849830E-01 -4.30589431E-02
  1.26213412E-01  7.72270503E-01 -7.39110711E-01  9.85797107E-02 -1.39411448E-02
  1.02472446E-02  7.10211663E-03  4.91776364E-03  5.57983322E-03 -3.20724970E-03
  9.87875761E-03  8.64705421E-02  9.94619254E-03 -1.24284322E-02  7.08656631E-04
  6.24548387E-03 -3.60146970E-03  1.45907595E-01 -1.55849830E-01  4.30589431E-02
 -1.26213412E-01  7.72270503E-01 -7.39110711E-01 -9.85797107E-02  1.39411448E-02
 -1.02472446E-02 -7.10211663E-03 -4.91776364E-03  5.57983322E-03 -3.20724970E-03
 -9.87875761E-03 -8.64705421E-02  9.94619254E-03 -1.24284322E-02 -7.08656631E-04
 -1.92563021E-02 -3.77717826E-02  0.00000000E+00  8.85390960E-02 -6.36042244E-02
  7.68128390E-01  0.00000000E+00  2.31647118E-01 -7.91532141E-01 -6.03081646E-03
  5.74874121E-03  3.14157893E-03  0.00000000E+00  0.00000000E+00  4.12290256E-03
  1.87005463E-02  1.80666555E-01  0.00000000E+00  4.76777196E-03 -2.83834024E-03
 -6.24548387E-03  3.60146970E-03 -1.45907595E-01 -1.55849830E-01 -4.30589431E-02
  1.26213412E-01 -7.72270503E-01 -7.39110711E-01  9.85797107E-02 -1.39411448E-02
  1.02472446E-02  7.10211663E-03 -4.91776364E-03 -5.57983322E-03 -3.20724970E-03
  9.87875761E-03  8.64705421E-02 -9.94619254E-03 -1.24284322E-02  7.08656631E-04
  1.92563021E-02  3.77717826E-02  0.00000000E+00  8.85390960E-02  6.36042244E-02
 -7.68128390E-01  0.00000000E+00  2.31647118E-01  7.91532141E-01  6.03081646E-03
 -5.74874121E-03 -3.14157893E-03  0.00000000E+00  0.00000000E+00  4.12290256E-03
 -1.87005463E-02 -1.80666555E-01  0.00000000E+00  4.76777196E-03  2.83834024E-03
 -3.16288679E-03 -8.35293592E-02 -2.42991373E-01 -1.97049155E-01  2.59829199E-02
  2.77591249E-01  3.72272656E-01  5.08944676E-02 -5.28105480E-02 -2.89042222E-02
  3.85272687E-02 -1.89673598E-02 -4.31422703E-03 -1.09982831E-02 -2.64288323E-03
 -1.08182971E-02  4.67332320E-02  7.44155231E-03  3.92446539E-03 -6.73986224E-05
  1.26195024E-02  1.31925667E-01  0.00000000E+00 -3.06313140E-01 -2.65899186E-03
 -4.39783539E-01  0.00000000E+00  4.74247265E-01 -1.76117719E-01 -2.38304444E-02
  5.96242536E-02 -4.77148300E-02  0.00000000E+00  0.00000000E+00 -2.56184183E-02
  1.26195024E-02  1.31925667E-01  0.00000000E+00  3.06313140E-01 -2.65899186E-03
 -4.39783539E-01  0.00000000E+00 -4.74247265E-01 -1.76117719E-01 -2.38304444E-02
  5.96242536E-02 -4.77148300E-02  0.00000000E+00  0.00000000E+00  2.56184183E-02
 -3.16288679E-03 -8.35293592E-02 -2.42991373E-01  1.97049155E-01  2.59829199E-02
  2.77591249E-01  3.72272656E-01 -5.08944676E-02 -5.28105480E-02 -2.89042222E-02
  3.85272687E-02 -1.89673598E-02  4.31422703E-03 -1.09982831E-02  2.64288323E-03
 -1.08182971E-02  4.67332320E-02  7.44155231E-03 -3.92446539E-03 -6.73986224E-05
 -3.16288679E-03 -8.35293592E-02  2.42991373E-01 -1.97049155E-01  2.59829199E-02
  2.77591249E-01 -3.72272656E-01  5.08944676E-02 -5.28105480E-02 -2.89042222E-02
  3.85272687E-02 -1.89673598E-02  4.31422703E-03  1.09982831E-02 -2.64288323E-03
 -1.08182971E-02  4.67332320E-02 -7.44155231E-03  3.92446539E-03 -6.73986224E-05
 -3.10106651E-03  3.29138089E-02  0.00000000E+00 -2.82002230E-01  1.80459300E-01
 -1.68674397E-01  0.00000000E+00  3.27122591E-01 -1.55283992E-01 -2.28807707E-02
  6.78806120E-02 -5.87336176E-02  0.00000000E+00  0.00000000E+00  5.41197619E-03
  1.41049516E-03  4.13486966E-02  0.00000000E+00  1.25858105E-02 -1.12475467E-02
 -3.16288679E-03 -8.35293592E-02  2.42991373E-01  1.97049155E-01  2.59829199E-02
  2.77591249E-01 -3.72272656E-01 -5.08944676E-02 -5.28105480E-02 -2.89042222E-02
  3.85272687E-02 -1.89673598E-02 -4.31422703E-03  1.09982831E-02  2.64288323E-03
 -1.08182971E-02  4.67332320E-02 -7.44155231E-03 -3.92446539E-03 -6.73986224E-05
 -3.10106651E-03  3.29138089E-02  0.00000000E+00  2.82002230E-01  1.80459300E-01
 -1.68674397E-01  0.00000000E+00 -3.27122591E-01 -1.55283992E-01 -2.28807707E-02
  6.78806120E-02 -5.87336176E-02  0.00000000E+00  0.00000000E+00 -5.41197619E-03
  1.41049516E-03  4.13486966E-02  0.00000000E+00 -1.25858105E-02 -1.12475467E-02
 -7.16542939E-03 -1.53769650E-01  1.14405682E-01 -4.11172161E-02 -1.56977201E-01
  2.13023371E-01 -1.29654257E-01  7.39230052E-02  1.51671123E-01 -5.54067059E-02
 -2.09376477E-02  1.36642878E-02  5.24837112E-02  2.37536955E-02  1.98120200E-02
 -2.38349231E-01  9.25925840E-02  8.70752553E-03 -2.33994481E-03 -2.24179532E-03
  1.57608815E-03 -1.61565019E-01  0.00000000E+00 -1.02479556E-01 -1.75036150E-01
  4.06217952E-01  0.00000000E+00 -1.01535598E-02  3.65629437E-01  3.13698701E-02
 -1.27914255E-02 -4.73963527E-02  0.00000000E+00  0.00000000E+00  4.26515935E-02
  1.57608815E-03 -1.61565019E-01  0.00000000E+00  1.02479556E-01 -1.75036150E-01
  4.06217952E-01  0.00000000E+00  1.01535598E-02  3.65629437E-01  3.13698701E-02
 -1.27914255E-02 -4.73963527E-02  0.00000000E+00  0.00000000E+00 -4.26515935E-02
 -7.16542939E-03 -1.53769650E-01  1.14405682E-01  4.11172161E-02 -1.56977201E-01
  2.13023371E-01 -1.29654257E-01 -7.39230052E-02  1.51671123E-01 -5.54067059E-02
 -2.09376477E-02  1.36642878E-02 -5.24837112E-02  2.37536955E-02 -1.98120200E-02
 -2.38349231E-01  9.25925840E-02  8.70752553E-03  2.33994481E-03 -2.24179532E-03
 -7.16542939E-03 -1.53769650E-01 -1.14405682E-01 -4.11172161E-02 -1.56977201E-01
  2.13023371E-01  1.29654257E-01  7.39230052E-02  1.51671123E-01 -5.54067059E-02
 -2.09376477E-02  1.36642878E-02 -5.24837112E-02 -2.37536955E-02  1.98120200E-02
 -2.38349231E-01  9.25925840E-02 -8.70752553E-03 -2.33994481E-03 -2.24179532E-03
  1.64620420E-03 -9.27286235E-02  0.00000000E+00 -1.14255262E-01 -2.14893704E-01
  1.06958249E-01  0.00000000E+00  2.98549951E-01  5.29688810E-01  5.76783285E-03
  3.61324635E-03 -5.98355532E-02  0.00000000E+00  0.00000000E+00 -7.08195602E-02
 -3.63067599E-01 -9.47124104E-02  0.00000000E+00 -1.79420254E-03 -3.07351700E-03
 -7.16542939E-03 -1.53769650E-01 -1.14405682E-01  4.11172161E-02 -1.56977201E-01
  2.13023371E-01  1.29654257E-01 -7.39230052E-02  1.51671123E-01 -5.54067059E-02
 -2.09376477E-02  1.36642878E-02  5.24837112E-02 -2.37536955E-02 -1.98120200E-02
 -2.38349231E-01  9.25925840E-02 -8.70752553E-03  2.33994481E-03 -2.24179532E-03
  1.64620420E-03 -9.27286235E-02  0.00000000E+00  1.14255262E-01 -2.14893704E-01
  1.06958249E-01  0.00000000E+00 -2.98549951E-01  5.29688810E-01  5.76783285E-03
  3.61324635E-03 -5.98355532E-02  0.00000000E+00  0.00000000E+00  7.08195602E-02
 -3.63067599E-01 -9.47124104E-02  0.00000000E+00  1.79420254E-03 -3.07351700E-03
  9.57851297E-02  1.99609386E-02 -3.97249387E-02  1.44521573E-01  2.96087085E-02
 -3.91172857E+00 -2.24468644E+00  1.64487505E+00 -1.30813032E-01 -8.83661037E-03
  1.02472837E-02 -2.57354105E-02  6.08438736E-03  1.55104452E-02 -5.84530828E-03
  1.43286645E-01 -9.41132925E-01 -7.63696027E-03  5.10363626E-03 -5.27766556E-03
 -8.77326689E-02 -1.32893346E-01  0.00000000E+00  2.31941320E-01 -2.02680672E-01
  5.08060866E+00  0.00000000E+00 -1.51614526E+00  1.95734925E+00 -1.69966095E-02
  4.76241504E-02  4.27520411E-03  0.00000000E+00  0.00000000E+00 -4.66482938E-03
  8.77326689E-02  1.32893346E-01  0.00000000E+00  2.31941320E-01  2.02680672E-01
 -5.08060866E+00  0.00000000E+00 -1.51614526E+00 -1.95734925E+00  1.69966095E-02
 -4.76241504E-02 -4.27520411E-03  0.00000000E+00  0.00000000E+00 -4.66482938E-03
 -9.57851297E-02 -1.99609386E-02  3.97249387E-02  1.44521573E-01 -2.96087085E-02
  3.91172857E+00  2.24468644E+00  1.64487505E+00  1.30813032E-01  8.83661037E-03
 -1.02472837E-02  2.57354105E-02  6.08438736E-03 -1.55104452E-02 -5.84530828E-03
 -1.43286645E-01  9.41132925E-01  7.63696027E-03  5.10363626E-03  5.27766556E-03
  9.57851297E-02  1.99609386E-02  3.97249387E-02  1.44521573E-01  2.96087085E-02
 -3.91172857E+00  2.24468644E+00  1.64487505E+00 -1.30813032E-01 -8.83661037E-03
  1.02472837E-02 -2.57354105E-02 -6.08438736E-03 -1.55104452E-02 -5.84530828E-03
  1.43286645E-01 -9.41132925E-01  7.63696027E-03  5.10363626E-03 -5.27766556E-03
 -9.13273605E-02 -9.04589508E-03  0.00000000E+00  7.15805085E-02 -1.16007622E-01
  4.15100941E+00  0.00000000E+00 -1.97365922E+00 -2.06021135E+00 -4.31378379E-04
  2.46760200E-02  1.52678052E-02  0.00000000E+00  0.00000000E+00 -7.90446804E-03
  3.82556317E-02  9.38658471E-01  0.00000000E+00 -6.04089957E-03 -2.81524344E-03
 -9.57851297E-02 -1.99609386E-02 -3.97249387E-02  1.44521573E-01 -2.96087085E-02
  3.91172857E+00 -2.24468644E+00  1.64487505E+00  1.30813032E-01  8.83661037E-03
 -1.02472837E-02  2.57354105E-02 -6.08438736E-03  1.55104452E-02 -5.84530828E-03
 -1.43286645E-01  9.41132925E-01 -7.63696027E-03  5.10363626E-03  5.27766556E-03
  9.13273605E-02  9.04589508E-03  0.00000000E+00  7.15805085E-02  1.16007622E-01
 -4.15100941E+00  0.00000000E+00 -1.97365922E+00  2.06021135E+00  4.31378379E-04
 -2.46760200E-02 -1.52678052E-02  0.00000000E+00  0.00000000E+00 -7.90446804E-03
 -3.82556317E-02 -9.38658471E-01  0.00000000E+00 -6.04089957E-03  2.81524344E-03
 -3.65876037E-04 -2.69687831E-02  4.59479631E-02  6.43251614E-02  3.65613799E-01
  1.06726164E-02 -5.41943021E-02 -9.77898404E-02 -2.34122499E-01  4.74389797E-03
 -1.80967701E-02  6.21428727E-03  7.54287689E-03  5.92257678E-02 -2.92630973E-02
 -2.17148831E-02  3.96013001E-02 -1.43645905E-03 -5.12482035E-03 -6.55583023E-03
  0.00000000E+00  0.00000000E+00  2.13495312E-01  0.00000000E+00  0.00000000E+00
  0.00000000E+00 -2.92582895E-01  0.00000000E+00  0.00000000E+00  0.00000000E+00
  0.00000000E+00  0.00000000E+00 -2.41417672E-02  6.05239261E-02  0.00000000E+00
  0.00000000E+00  0.00000000E+00  2.13495312E-01  0.00000000E+00  0.00000000E+00
  0.00000000E+00 -2.92582895E-01  0.00000000E+00  0.00000000E+00  0.00000000E+00
  0.00000000E+00  0.00000000E+00  2.41417672E-02  6.05239261E-02  0.00000000E+00
 -3.65876037E-04 -2.69687831E-02  4.59479631E-02 -6.43251614E-02  3.65613799E-01
  1.06726164E-02 -5.41943021E-02  9.77898404E-02 -2.34122499E-01  4.74389797E-03
 -1.80967701E-02  6.21428727E-03 -7.54287689E-03  5.92257678E-02  2.92630973E-02
 -2.17148831E-02  3.96013001E-02 -1.43645905E-03  5.12482035E-03 -6.55583023E-03
  3.65876037E-04  2.69687831E-02  4.59479631E-02 -6.43251614E-02 -3.65613799E-01
 -1.06726164E-02 -5.41943021E-02  9.77898404E-02  2.34122499E-01 -4.74389797E-03
  1.80967701E-02 -6.21428727E-03  7.54287689E-03  5.92257678E-02  2.92630973E-02
  2.17148831E-02 -3.96013001E-02 -1.43645905E-03  5.12482035E-03  6.55583023E-03
  0.00000000E+00  0.00000000E+00 -3.14162587E-01  0.00000000E+00  0.00000000E+00
  0.00000000E+00  4.14887165E-01  0.00000000E+00  0.00000000E+00  0.00000000E+00
  0.00000000E+00  0.00000000E+00  2.21713748E-02  7.33806629E-02  0.00000000E+00
  0.00000000E+00  0.00000000E+00  2.13062328E-02  0.00000000E+00  0.00000000E+00
  3.65876037E-04  2.69687831E-02  4.59479631E-02  6.43251614E-02 -3.65613799E-01
 -1.06726164E-02 -5.41943021E-02 -9.77898404E-02  2.34122499E-01 -4.74389797E-03
  1.80967701E-02 -6.21428727E-03 -7.54287689E-03  5.92257678E-02 -2.92630973E-02
  2.17148831E-02 -3.96013001E-02 -1.43645905E-03 -5.12482035E-03  6.55583023E-03
  0.00000000E+00  0.00000000E+00 -3.14162587E-01  0.00000000E+00  0.00000000E+00
  0.00000000E+00  4.14887165E-01  0.00000000E+00  0.00000000E+00  0.00000000E+00
  0.00000000E+00  0.00000000E+00 -2.21713748E-02  7.33806629E-02  0.00000000E+00
  0.00000000E+00  0.00000000E+00  2.13062328E-02  0.00000000E+00  0.00000000E+00
  7.87688332E-03  1.50166120E-01 -3.53166123E-02 -1.05423001E-01 -2.06992317E-01
 -3.65901325E-01 -7.54865336E-02  1.79374705E-01  3.64258227E-01 -5.39590009E-03
  4.04933207E-02  7.32423295E-03 -7.83081110E-03  1.06020796E-02 -4.13985588E-04
  9.85573520E-02 -3.12461312E-02 -3.31941036E-03  6.65530557E-03  7.86185725E-03
 -4.65732530E-02  2.23723295E-02  0.00000000E+00  3.54943109E-01 -3.89624213E-01
  4.99045498E-01  0.00000000E+00 -5.90311800E-01  6.11838201E-01  5.30194768E-02
 -1.69642778E-02  9.52771729E-03  0.00000000E+00  0.00000000E+00  3.70511061E-02
 -4.65732530E-02  2.23723295E-02  0.00000000E+00 -3.54943109E-01 -3.89624213E-01
  4.99045498E-01  0.00000000E+00  5.90311800E-01  6.11838201E-01  5.30194768E-02
 -1.69642778E-02  9.52771729E-03  0.00000000E+00  0.00000000E+00 -3.70511061E-02
  7.87688332E-03  1.50166120E-01 -3.53166123E-02  1.05423001E-01 -2.06992317E-01
 -3.65901325E-01 -7.54865336E-02 -1.79374705E-01  3.64258227E-01 -5.39590009E-03
  4.04933207E-02  7.32423295E-03  7.83081110E-03  1.06020796E-02  4.13985588E-04
  9.85573520E-02 -3.12461312E-02 -3.31941036E-03 -6.65530557E-03  7.86185725E-03
  7.87688332E-03  1.50166120E-01  3.53166123E-02 -1.05423001E-01 -2.06992317E-01
 -3.65901325E-01  7.54865336E-02  1.79374705E-01  3.64258227E-01 -5.39590009E-03
  4.04933207E-02  7.32423295E-03  7.83081110E-03 -1.06020796E-02 -4.13985588E-04
  9.85573520E-02 -3.12461312E-02  3.31941036E-03  6.65530557E-03  7.86185725E-03
  1.08546635E-02  1.74574517E-01  0.00000000E+00 -1.84427894E-01  2.89452147E-02
 -2.47137975E-01  0.00000000E+00  3.08161059E-01  1.14092303E-01 -1.42582033E-02
  6.95396125E-02  1.82269632E-03  0.00000000E+00  0.00000000E+00  3.26403329E-02
  5.38438310E-02 -1.98007137E-01  0.00000000E+00  1.84282970E-02  2.22051276E-03
  7.87688332E-03  1.50166120E-01  3.53166123E-02  1.05423001E-01 -2.06992317E-01
 -3.65901325E-01  7.54865336E-02 -1.79374705E-01  3.64258227E-01 -5.39590009E-03
  4.04933207E-02  7.32423295E-03 -7.83081110E-03 -1.06020796E-02  4.13985588E-04
  9.85573520E-02 -3.12461312E-02  3.31941036E-03 -6.65530557E-03  7.86185725E-03
  1.08546635E-02  1.74574517E-01  0.00000000E+00  1.84427894E-01  2.89452147E-02
 -2.47137975E-01  0.00000000E+00 -3.08161059E-01  1.14092303E-01 -1.42582033E-02
  6.95396125E-02  1.82269632E-03  0.00000000E+00  0.00000000E+00 -3.26403329E-02
  5.38438310E-02 -1.98007137E-01  0.00000000E+00 -1.84282970E-02  2.22051276E-03
  1.21779774E-03  4.53551367E-03 -2.88732165E-01 -2.96384729E-01  9.06124098E-02
 -5.80890409E-02  4.13961574E-01  3.94504301E-01 -4.85902951E-02 -4.98102923E-02
  5.58799272E-02 -8.42495003E-03 -1.76089530E-03  9.44592312E-03 -6.32568582E-03
  4.42123527E-02  3.56881923E-02  1.69840039E-02  1.62917437E-02 -1.32718492E-04
  0.00000000E+00  0.00000000E+00  1.99859759E-01  0.00000000E+00  0.00000000E+00
  0.00000000E+00 -3.64067301E-01  0.00000000E+00  0.00000000E+00  0.00000000E+00
  0.00000000E+00  0.00000000E+00  6.88899367E-03  5.82574995E-02  0.00000000E+00
  0.00000000E+00  0.00000000E+00  1.99859759E-01  0.00000000E+00  0.00000000E+00
  0.00000000E+00 -3.64067301E-01  0.00000000E+00  0.00000000E+00  0.00000000E+00
  0.00000000E+00  0.00000000E+00 -6.88899367E-03  5.82574995E-02  0.00000000E+00
  1.21779774E-03  4.53551367E-03 -2.88732165E-01  2.96384729E-01  9.06124098E-02
 -5.80890409E-02  4.13961574E-01 -3.94504301E-01 -4.85902951E-02 -4.98102923E-02
  5.58799272E-02 -8.42495003E-03  1.76089530E-03  9.44592312E-03  6.32568582E-03
  4.42123527E-02  3.56881923E-02  1.69840039E-02 -1.62917437E-02 -1.32718492E-04
 -1.21779774E-03 -4.53551367E-03 -2.88732165E-01  2.96384729E-01 -9.06124098E-02
  5.80890409E-02  4.13961574E-01 -3.94504301E-01  4.85902951E-02  4.98102923E-02
 -5.58799272E-02  8.42495003E-03 -1.76089530E-03  9.44592312E-03  6.32568582E-03
 -4.42123527E-02 -3.56881923E-02  1.69840039E-02 -1.62917437E-02  1.32718492E-04
  0.00000000E+00  0.00000000E+00  1.26466581E-01  0.00000000E+00  0.00000000E+00
  0.00000000E+00 -2.14815527E-01  0.00000000E+00  0.00000000E+00  0.00000000E+00
  0.00000000E+00  0.00000000E+00  5.20136052E-03 -3.30565983E-02  0.00000000E+00
  0.00000000E+00  0.00000000E+00 -1.10571158E-02  0.00000000E+00  0.00000000E+00
 -1.21779774E-03 -4.53551367E-03 -2.88732165E-01 -2.96384729E-01 -9.06124098E-02
  5.80890409E-02  4.13961574E-01  3.94504301E-01  4.85902951E-02  4.98102923E-02
 -5.58799272E-02  8.42495003E-03  1.76089530E-03  9.44592312E-03 -6.32568582E-03
 -4.42123527E-02 -3.56881923E-02  1.69840039E-02  1.62917437E-02  1.32718492E-04
  0.00000000E+00  0.00000000E+00  1.26466581E-01  0.00000000E+00  0.00000000E+00
  0.00000000E+00 -2.14815527E-01  0.00000000E+00  0.00000000E+00  0.00000000E+00
  0.00000000E+00  0.00000000E+00 -5.20136052E-03 -3.30565983E-02  0.00000000E+00
  0.00000000E+00  0.00000000E+00 -1.10571158E-02  0.00000000E+00  0.00000000E+00
  1.17987246E-02 -6.15483008E-02 -2.71442154E-01  4.98559597E-02 -6.70495719E-03
  2.00279573E-01  5.45203989E-01 -3.06372840E-01 -7.54165374E-03  2.47159750E-02
 -2.33123262E-02  2.15931594E-02 -4.74977514E-02 -1.58719432E-04  6.63107933E-03
  2.80144634E-01  1.36538151E-01 -5.54278773E-03 -8.93512332E-03 -6.58402450E-04
  0.00000000E+00  0.00000000E+00 -3.44804116E-01  0.00000000E+00  0.00000000E+00
  0.00000000E+00  4.42432237E-01  0.00000000E+00  0.00000000E+00  0.00000000E+00
  0.00000000E+00  0.00000000E+00  6.12601409E-02  3.82765216E-02  0.00000000E+00
  0.00000000E+00  0.00000000E+00 -3.44804116E-01  0.00000000E+00  0.00000000E+00
  0.00000000E+00  4.42432237E-01  0.00000000E+00  0.00000000E+00  0.00000000E+00
  0.00000000E+00  0.00000000E+00 -6.12601409E-02  3.82765216E-02  0.00000000E+00
  1.17987246E-02 -6.15483008E-02 -2.71442154E-01 -4.98559597E-02 -6.70495719E-03
  2.00279573E-01  5.45203989E-01  3.06372840E-01 -7.54165374E-03  2.47159750E-02
 -2.33123262E-02  2.15931594E-02  4.74977514E-02 -1.58719432E-04 -6.63107933E-03
  2.80144634E-01  1.36538151E-01 -5.54278773E-03  8.93512332E-03 -6.58402450E-04
 -1.17987246E-02  6.15483008E-02 -2.71442154E-01 -4.98559597E-02  6.70495719E-03
 -2.00279573E-01  5.45203989E-01  3.06372840E-01  7.54165374E-03 -2.47159750E-02
  2.33123262E-02 -2.15931594E-02 -4.74977514E-02 -1.58719432E-04 -6.63107933E-03
 -2.80144634E-01 -1.36538151E-01 -5.54278773E-03  8.93512332E-03  6.58402450E-04
  0.00000000E+00  0.00000000E+00 -3.74400818E-01  0.00000000E+00  0.00000000E+00
  0.00000000E+00  4.23153956E-01  0.00000000E+00  0.00000000E+00  0.00000000E+00
  0.00000000E+00  0.00000000E+00  5.07934217E-02 -4.12444160E-02  0.00000000E+00
  0.00000000E+00  0.00000000E+00 -2.68455108E-03  0.00000000E+00  0.00000000E+00
 -1.17987246E-02  6.15483008E-02 -2.71442154E-01  4.98559597E-02  6.70495719E-03
 -2.00279573E-01  5.45203989E-01 -3.06372840E-01  7.54165374E-03 -2.47159750E-02
  2.33123262E-02 -2.15931594E-02  4.74977514E-02 -1.58719432E-04  6.63107933E-03
 -2.80144634E-01 -1.36538151E-01 -5.54278773E-03 -8.93512332E-03  6.58402450E-04
  0.00000000E+00  0.00000000E+00 -3.74400818E-01  0.00000000E+00  0.00000000E+00
  0.00000000E+00  4.23153956E-01  0.00000000E+00  0.00000000E+00  0.00000000E+00
  0.00000000E+00  0.00000000E+00 -5.07934217E-02 -4.12444160E-02  0.00000000E+00
  0.00000000E+00  0.00000000E+00 -2.68455108E-03  0.00000000E+00  0.00000000E+00
  7.84351831E-03  7.43827044E-02 -4.88925707E-02 -7.29414208E-02  1.32280460E-01
 -2.06918107E-01 -1.03757078E-02  7.88943579E-02 -1.84308288E-01  6.51270918E-03
  2.15627368E-02 -3.06717432E-04  1.98511738E-03  4.48159341E-02 -1.72995544E-02
  6.31679229E-02  7.49608156E-03 -4.00485515E-03  1.57514879E-03 -1.47624043E-02
 -2.09576710E-02  9.39893856E-02  0.00000000E+00 -1.49378522E-01 -4.37989469E-01
  2.46981692E-01  0.00000000E+00  3.30972568E-01  6.80918439E-01 -1.25433133E-02
  4.13467745E-02 -4.85693493E-03  0.00000000E+00  0.00000000E+00  2.45083137E-02
 -2.09576710E-02  9.39893856E-02  0.00000000E+00  1.49378522E-01 -4.37989469E-01
  2.46981692E-01  0.00000000E+00 -3.30972568E-01  6.80918439E-01 -1.25433133E-02
  4.13467745E-02 -4.85693493E-03  0.00000000E+00  0.00000000E+00 -2.45083137E-02
  7.84351831E-03  7.43827044E-02 -4.88925707E-02  7.29414208E-02  1.32280460E-01
 -2.06918107E-01 -1.03757078E-02 -7.88943579E-02 -1.84308288E-01  6.51270918E-03
  2.15627368E-02 -3.06717432E-04 -1.98511738E-03  4.48159341E-02  1.72995544E-02
  6.31679229E-02  7.49608156E-03 -4.00485515E-03 -1.57514879E-03 -1.47624043E-02
  7.84351831E-03  7.43827044E-02  4.88925707E-02 -7.29414208E-02  1.32280460E-01
 -2.06918107E-01  1.03757078E-02  7.88943579E-02 -1.84308288E-01  6.51270918E-03
  2.15627368E-02 -3.06717432E-04 -1.98511738E-03 -4.48159341E-02 -1.72995544E-02
  6.31679229E-02  7.49608156E-03  4.00485515E-03  1.57514879E-03 -1.47624043E-02
 -1.28304645E-03  1.17534727E-01  0.00000000E+00  2.91901924E-01 -2.64913250E-01
 -2.36334306E-01  0.00000000E+00 -4.39305497E-01  4.29194210E-01  2.25900821E-02
 -2.75529409E-02  3.41663553E-02  0.00000000E+00  0.00000000E+00  1.44976989E-02
  3.78338795E-02 -5.07476292E-02  0.00000000E+00 -1.45587355E-02  1.57907891E-02
  7.84351831E-03  7.43827044E-02  4.88925707E-02  7.29414208E-02  1.32280460E-01
 -2.06918107E-01  1.03757078E-02 -7.88943579E-02 -1.84308288E-01  6.51270918E-03
  2.15627368E-02 -3.06717432E-04  1.98511738E-03 -4.48159341E-02  1.72995544E-02
  6.31679229E-02  7.49608156E-03  4.00485515E-03 -1.57514879E-03 -1.47624043E-02
 -1.28304645E-03  1.17534727E-01  0.00000000E+00 -2.91901924E-01 -2.64913250E-01
 -2.36334306E-01  0.00000000E+00  4.39305497E-01  4.29194210E-01  2.25900821E-02
 -2.75529409E-02  3.41663553E-02  0.00000000E+00  0.00000000E+00 -1.44976989E-02
  3.78338795E-02 -5.07476292E-02  0.00000000E+00  1.45587355E-02  1.57907891E-02
 -9.05762304E-03  2.73650335E-02  2.37933800E-02  7.62244898E-03 -4.05277920E-01
  2.29363572E-01  1.11616560E-01 -1.29540109E-01  2.82920858E-01  5.68244891E-03
  3.25554742E-03 -5.45666055E-03 -1.28049551E-03 -4.29085232E-02  4.85884297E-03
  1.45830575E-02  5.26782796E-02 -2.40351469E-04  1.73195985E-04  1.16906304E-02
  0.00000000E+00  0.00000000E+00 -2.00866516E-01  0.00000000E+00  0.00000000E+00
  0.00000000E+00  8.63854072E-01  0.00000000E+00  0.00000000E+00  0.00000000E+00
  0.00000000E+00  0.00000000E+00 -4.89826691E-03 -4.85375303E-02  0.00000000E+00
  0.00000000E+00  0.00000000E+00  2.00866516E-01  0.00000000E+00  0.00000000E+00
  0.00000000E+00 -8.63854072E-01  0.00000000E+00  0.00000000E+00  0.00000000E+00
  0.00000000E+00  0.00000000E+00 -4.89826691E-03  4.85375303E-02  0.00000000E+00
  9.05762304E-03 -2.73650335E-02 -2.37933800E-02  7.62244898E-03  4.05277920E-01
 -2.29363572E-01 -1.11616560E-01 -1.29540109E-01 -2.82920858E-01 -5.68244891E-03
 -3.25554742E-03  5.45666055E-03 -1.28049551E-03  4.29085232E-02  4.85884297E-03
 -1.45830575E-02 -5.26782796E-02  2.40351469E-04  1.73195985E-04 -1.16906304E-02
  9.05762304E-03 -2.73650335E-02  2.37933800E-02 -7.62244898E-03  4.05277920E-01
 -2.29363572E-01  1.11616560E-01  1.29540109E-01 -2.82920858E-01 -5.68244891E-03
 -3.25554742E-03  5.45666055E-03 -1.28049551E-03 -4.29085232E-02 -4.85884297E-03
 -1.45830575E-02 -5.26782796E-02 -2.40351469E-04 -1.73195985E-04 -1.16906304E-02
  0.00000000E+00  0.00000000E+00  2.61937975E-01  0.00000000E+00  0.00000000E+00
  0.00000000E+00 -5.58766291E-01  0.00000000E+00  0.00000000E+00  0.00000000E+00
  0.00000000E+00  0.00000000E+00 -6.67374605E-03 -4.80064041E-02  0.00000000E+00
  0.00000000E+00  0.00000000E+00 -2.67993681E-02  0.00000000E+00  0.00000000E+00
 -9.05762304E-03  2.73650335E-02 -2.37933800E-02 -7.62244898E-03 -4.05277920E-01
  2.29363572E-01 -1.11616560E-01  1.29540109E-01  2.82920858E-01  5.68244891E-03
  3.25554742E-03 -5.45666055E-03 -1.28049551E-03  4.29085232E-02 -4.85884297E-03
  1.45830575E-02  5.26782796E-02  2.40351469E-04 -1.73195985E-04  1.16906304E-02
  0.00000000E+00  0.00000000E+00 -2.61937975E-01  0.00000000E+00  0.00000000E+00
  0.00000000E+00  5.58766291E-01  0.00000000E+00  0.00000000E+00  0.00000000E+00
  0.00000000E+00  0.00000000E+00 -6.67374605E-03  4.80064041E-02  0.00000000E+00
  0.00000000E+00  0.00000000E+00  2.67993681E-02  0.00000000E+00  0.00000000E+00
  1.80525132E-02  7.93059792E-02 -4.20792826E-02 -2.93099197E-01 -1.32365586E-01
 -1.53104267E+00 -9.08851582E-01  1.17418680E+00  1.53424645E-01 -2.06881420E-02
 -3.96314434E-02  3.96738075E-02 -1.31700198E-03  3.51820432E-02 -1.36976312E-02
 -1.29592727E-01 -4.73807657E-01 -7.50108206E-03  7.03504311E-04 -8.06690071E-03
 -2.19796329E-02 -1.33439815E-01  0.00000000E+00 -2.20306325E-02 -2.41904243E-01
  2.40784690E+00  0.00000000E+00 -6.68584933E-01  1.19476690E+00  3.93358062E-02
 -1.21383739E-03 -1.48945037E-02  0.00000000E+00  0.00000000E+00 -2.28213152E-02
  2.19796329E-02  1.33439815E-01  0.00000000E+00 -2.20306325E-02  2.41904243E-01
 -2.40784690E+00  0.00000000E+00 -6.68584933E-01 -1.19476690E+00 -3.93358062E-02
  1.21383739E-03  1.48945037E-02  0.00000000E+00  0.00000000E+00 -2.28213152E-02
 -1.80525132E-02 -7.93059792E-02  4.20792826E-02 -2.93099197E-01  1.32365586E-01
  1.53104267E+00  9.08851582E-01  1.17418680E+00 -1.53424645E-01  2.06881420E-02
  3.96314434E-02 -3.96738075E-02 -1.31700198E-03 -3.51820432E-02 -1.36976312E-02
  1.29592727E-01  4.73807657E-01  7.50108206E-03  7.03504311E-04  8.06690071E-03
  1.80525132E-02  7.93059792E-02  4.20792826E-02 -2.93099197E-01 -1.32365586E-01
 -1.53104267E+00  9.08851582E-01  1.17418680E+00  1.53424645E-01 -2.06881420E-02
 -3.96314434E-02  3.96738075E-02  1.31700198E-03 -3.51820432E-02 -1.36976312E-02
 -1.29592727E-01 -4.73807657E-01  7.50108206E-03  7.03504311E-04 -8.06690071E-03
 -3.79115880E-02  2.79415067E-01  0.00000000E+00 -4.59658973E-01 -5.87191378E-02
  2.09433278E-01  0.00000000E+00  4.62525494E-01  1.06046900E-01  6.07349457E-02
 -4.78423028E-02 -2.41617769E-03  0.00000000E+00  0.00000000E+00 -4.92116697E-03
 -2.41094895E-01 -1.00327535E-01  0.00000000E+00 -9.42696367E-03  5.88751140E-03
 -1.80525132E-02 -7.93059792E-02 -4.20792826E-02 -2.93099197E-01  1.32365586E-01
  1.53104267E+00 -9.08851582E-01  1.17418680E+00 -1.53424645E-01  2.06881420E-02
  3.96314434E-02 -3.96738075E-02  1.31700198E-03  3.51820432E-02 -1.36976312E-02
  1.29592727E-01  4.73807657E-01 -7.50108206E-03  7.03504311E-04  8.06690071E-03
  3.79115880E-02 -2.79415067E-01  0.00000000E+00 -4.59658973E-01  5.87191378E-02
 -2.09433278E-01  0.00000000E+00  4.62525494E-01 -1.06046900E-01 -6.07349457E-02
  4.78423028E-02  2.41617769E-03  0.00000000E+00  0.00000000E+00 -4.92116697E-03
  2.41094895E-01  1.00327535E-01  0.00000000E+00 -9.42696367E-03 -5.88751140E-03
 -1.11586749E-02  2.03566827E-01  3.08912519E-01  3.65442911E-02  2.43545064E-01
 -7.16976293E-01 -8.18629498E-01  1.97816572E-01 -3.14004800E-01 -5.31611178E-02
  3.82261336E-02  1.54324034E-02  9.56338324E-03 -1.44101110E-02 -2.61545301E-02
 -1.39204061E-01 -1.95368292E-01  5.13077332E-03  7.83191384E-03  3.21614354E-03
  3.33932579E-03  9.96807082E-03  0.00000000E+00 -2.31063470E-02 -2.40807196E-01
  4.39745081E-01  0.00000000E+00 -8.33208326E-02  5.05799338E-01  2.87966705E-02
  8.81498367E-03 -3.32496886E-03  0.00000000E+00  0.00000000E+00  4.47704653E-02
  3.33932579E-03  9.96807082E-03  0.00000000E+00  2.31063470E-02 -2.40807196E-01
  4.39745081E-01  0.00000000E+00  8.33208326E-02  5.05799338E-01  2.87966705E-02
  8.81498367E-03 -3.32496886E-03  0.00000000E+00  0.00000000E+00 -4.47704653E-02
 -1.11586749E-02  2.03566827E-01  3.08912519E-01 -3.65442911E-02  2.43545064E-01
 -7.16976293E-01 -8.18629498E-01 -1.97816572E-01 -3.14004800E-01 -5.31611178E-02
  3.82261336E-02  1.54324034E-02 -9.56338324E-03 -1.44101110E-02  2.61545301E-02
 -1.39204061E-01 -1.95368292E-01  5.13077332E-03 -7.83191384E-03  3.21614354E-03
 -1.11586749E-02  2.03566827E-01 -3.08912519E-01  3.65442911E-02  2.43545064E-01
 -7.16976293E-01  8.18629498E-01  1.97816572E-01 -3.14004800E-01 -5.31611178E-02
  3.82261336E-02  1.54324034E-02 -9.56338324E-03  1.44101110E-02 -2.61545301E-02
 -1.39204061E-01 -1.95368292E-01 -5.13077332E-03  7.83191384E-03  3.21614354E-03
  2.10545297E-02 -2.70906760E-01  0.00000000E+00 -1.96635510E-01  3.86453141E-01
  1.08531479E+00  0.00000000E+00 -4.79774525E-02 -9.40342598E-01  4.19068352E-02
 -3.06328906E-02 -1.94257973E-03  0.00000000E+00  0.00000000E+00 -6.71810014E-04
  1.58207347E-01  2.43944474E-01  0.00000000E+00 -5.73985176E-03  5.37418770E-03
 -1.11586749E-02  2.03566827E-01 -3.08912519E-01 -3.65442911E-02  2.43545064E-01
 -7.16976293E-01  8.18629498E-01 -1.97816572E-01 -3.14004800E-01 -5.31611178E-02
  3.82261336E-02  1.54324034E-02  9.56338324E-03  1.44101110E-02  2.61545301E-02
 -1.39204061E-01 -1.95368292E-01 -5.13077332E-03 -7.83191384E-03  3.21614354E-03
  2.10545297E-02 -2.70906760E-01  0.00000000E+00  1.96635510E-01  3.86453141E-01
  1.08531479E+00  0.00000000E+00  4.79774525E-02 -9.40342598E-01  4.19068352E-02
 -3.06328906E-02 -1.94257973E-03  0.00000000E+00  0.00000000E+00  6.71810014E-04
  1.58207347E-01  2.43944474E-01  0.00000000E+00  5.73985176E-03  5.37418770E-03
  3.93802515E-02 -3.33900582E-01 -4.51842222E-02  3.33339315E-01 -3.84992288E-02
  1.12812500E+00  3.61802209E-01 -8.03496678E-01  2.33243198E-01 -3.61155204E-03
  3.56654696E-02 -1.32694923E-02 -2.45296238E-02  1.47432690E-03  6.90375005E-04
  2.40856172E-01  9.61275888E-02 -8.05101533E-03  9.40249655E-03  1.27325820E-03
  0.00000000E+00  0.00000000E+00 -3.59758492E-01  0.00000000E+00  0.00000000E+00
  0.00000000E+00  2.62169939E-01  0.00000000E+00  0.00000000E+00  0.00000000E+00
  0.00000000E+00  0.00000000E+00 -2.14868381E-02  3.63575546E-02  0.00000000E+00
  0.00000000E+00  0.00000000E+00  3.59758492E-01  0.00000000E+00  0.00000000E+00
  0.00000000E+00 -2.62169939E-01  0.00000000E+00  0.00000000E+00  0.00000000E+00
  0.00000000E+00  0.00000000E+00 -2.14868381E-02 -3.63575546E-02  0.00000000E+00
 -3.93802515E-02  3.33900582E-01  4.51842222E-02  3.33339315E-01  3.84992288E-02
 -1.12812500E+00 -3.61802209E-01 -8.03496678E-01 -2.33243198E-01  3.61155204E-03
 -3.56654696E-02  1.32694923E-02 -2.45296238E-02 -1.47432690E-03  6.90375005E-04
 -2.40856172E-01 -9.61275888E-02  8.05101533E-03  9.40249655E-03 -1.27325820E-03
 -3.93802515E-02  3.33900582E-01 -4.51842222E-02 -3.33339315E-01  3.84992288E-02
 -1.12812500E+00  3.61802209E-01  8.03496678E-01 -2.33243198E-01  3.61155204E-03
 -3.56654696E-02  1.32694923E-02 -2.45296238E-02  1.47432690E-03 -6.90375005E-04
 -2.40856172E-01 -9.61275888E-02 -8.05101533E-03 -9.40249655E-03 -1.27325820E-03
  0.00000000E+00  0.00000000E+00 -4.29238033E-01  0.00000000E+00  0.00000000E+00
  0.00000000E+00  7.47609820E-01  0.00000000E+00  0.00000000E+00  0.00000000E+00
  0.00000000E+00  0.00000000E+00 -2.04849105E-02 -4.83924464E-02  0.00000000E+00
  0.00000000E+00  0.00000000E+00 -1.20699218E-02  0.00000000E+00  0.00000000E+00
  3.93802515E-02 -3.33900582E-01  4.51842222E-02 -3.33339315E-01 -3.84992288E-02
  1.12812500E+00 -3.61802209E-01  8.03496678E-01  2.33243198E-01 -3.61155204E-03
  3.56654696E-02 -1.32694923E-02 -2.45296238E-02 -1.47432690E-03 -6.90375005E-04
  2.40856172E-01  9.61275888E-02  8.05101533E-03 -9.40249655E-03  1.27325820E-03
  0.00000000E+00  0.00000000E+00  4.29238033E-01  0.00000000E+00  0.00000000E+00
  0.00000000E+00 -7.47609820E-01  0.00000000E+00  0.00000000E+00  0.00000000E+00
  0.00000000E+00  0.00000000E+00 -2.04849105E-02  4.83924464E-02  0.00000000E+00
  0.00000000E+00  0.00000000E+00  1.20699218E-02  0.00000000E+00  0.00000000E+00
  6.94186551E-02 -7.40569652E-02  4.77596660E-03 -1.33626333E-01 -1.88375928E-02
 -2.05009237E+00 -1.45781964E+00  1.59395216E+00 -4.51816706E-02  4.87491149E-02
 -1.94345742E-02 -3.45027614E-02 -4.50739794E-02 -4.07454109E-02  1.02571305E-02
  1.78030650E-01 -1.09217781E+00 -2.82513882E-02  2.37185624E-02  7.61613491E-03
 -2.49645487E-02  2.26669010E-01  0.00000000E+00 -2.82575040E-01  5.15559323E-01
  1.42835261E+00  0.00000000E+00 -4.14178161E-01 -4.37055368E-01 -1.52852906E-03
 -4.84825578E-02  6.03519058E-02  0.00000000E+00  0.00000000E+00  3.76445964E-03
  2.49645487E-02 -2.26669010E-01  0.00000000E+00 -2.82575040E-01 -5.15559323E-01
 -1.42835261E+00  0.00000000E+00 -4.14178161E-01  4.37055368E-01  1.52852906E-03
  4.84825578E-02 -6.03519058E-02  0.00000000E+00  0.00000000E+00  3.76445964E-03
 -6.94186551E-02  7.40569652E-02 -4.77596660E-03 -1.33626333E-01  1.88375928E-02
  2.05009237E+00  1.45781964E+00  1.59395216E+00  4.51816706E-02 -4.87491149E-02
  1.94345742E-02  3.45027614E-02 -4.50739794E-02  4.07454109E-02  1.02571305E-02
 -1.78030650E-01  1.09217781E+00  2.82513882E-02  2.37185624E-02 -7.61613491E-03
  6.94186551E-02 -7.40569652E-02 -4.77596660E-03 -1.33626333E-01 -1.88375928E-02
 -2.05009237E+00  1.45781964E+00  1.59395216E+00 -4.51816706E-02  4.87491149E-02
 -1.94345742E-02 -3.45027614E-02  4.50739794E-02  4.07454109E-02  1.02571305E-02
  1.78030650E-01 -1.09217781E+00  2.82513882E-02  2.37185624E-02  7.61613491E-03
 -6.35350627E-02  1.04258739E-02  0.00000000E+00 -1.09493486E-01  2.00245433E-01
  2.60082687E+00  0.00000000E+00 -1.17199676E+00 -2.15083289E+00 -1.09927066E-02
 -1.04583084E-03  4.21400626E-02  0.00000000E+00  0.00000000E+00  1.39883588E-02
 -7.28347616E-02  9.24165429E-01  0.00000000E+00 -1.20837139E-02 -1.93572762E-02
 -6.94186551E-02  7.40569652E-02  4.77596660E-03 -1.33626333E-01  1.88375928E-02
  2.05009237E+00 -1.45781964E+00  1.59395216E+00  4.51816706E-02 -4.87491149E-02
  1.94345742E-02  3.45027614E-02  4.50739794E-02 -4.07454109E-02  1.02571305E-02
 -1.78030650E-01  1.09217781E+00 -2.82513882E-02  2.37185624E-02 -7.61613491E-03
  6.35350627E-02 -1.04258739E-02  0.00000000E+00 -1.09493486E-01 -2.00245433E-01
 -2.60082687E+00  0.00000000E+00 -1.17199676E+00  2.15083289E+00  1.09927066E-02
  1.04583084E-03 -4.21400626E-02  0.00000000E+00  0.00000000E+00  1.39883588E-02
  7.28347616E-02 -9.24165429E-01  0.00000000E+00 -1.20837139E-02  1.93572762E-02
 -1.82429806E-02  1.68769287E-01  1.21878492E-01  1.76481478E-01 -3.25225753E-01
 -3.86434759E-01 -2.72957540E-02 -3.87234570E-01  5.13558655E-01 -4.25739376E-03
  1.11427323E-02  1.79207177E-03 -2.21532072E-02  1.88970533E-02 -8.60855080E-03
 -2.77288499E-02  1.89197186E-01  1.10681234E-02 -6.02987315E-03 -8.20982635E-03
  2.96227919E-02 -3.85694309E-01  0.00000000E+00 -3.69515165E-01 -1.48581801E-01
  1.06698472E+00  0.00000000E+00  7.08813375E-01  1.60327878E-01  2.25397843E-03
 -2.54526371E-02 -1.31271709E-02  0.00000000E+00  0.00000000E+00 -1.96080923E-03
  2.96227919E-02 -3.85694309E-01  0.00000000E+00  3.69515165E-01 -1.48581801E-01
  1.06698472E+00  0.00000000E+00 -7.08813375E-01  1.60327878E-01  2.25397843E-03
 -2.54526371E-02 -1.31271709E-02  0.00000000E+00  0.00000000E+00  1.96080923E-03
 -1.82429806E-02  1.68769287E-01  1.21878492E-01 -1.76481478E-01 -3.25225753E-01
 -3.86434759E-01 -2.72957540E-02  3.87234570E-01  5.13558655E-01 -4.25739376E-03
  1.11427323E-02  1.79207177E-03  2.21532072E-02  1.88970533E-02  8.60855080E-03
 -2.77288499E-02  1.89197186E-01  1.10681234E-02  6.02987315E-03 -8.20982635E-03
 -1.82429806E-02  1.68769287E-01 -1.21878492E-01  1.76481478E-01 -3.25225753E-01
 -3.86434759E-01  2.72957540E-02 -3.87234570E-01  5.13558655E-01 -4.25739376E-03
  1.11427323E-02  1.79207177E-03  2.21532072E-02 -1.88970533E-02 -8.60855080E-03
 -2.77288499E-02  1.89197186E-01 -1.10681234E-02 -6.02987315E-03 -8.20982635E-03
  2.65163652E-02  1.96845261E-01  0.00000000E+00 -1.64626812E-02  4.81670376E-03
 -6.63953123E-01  0.00000000E+00  4.36231371E-02  6.18913377E-02 -1.35437598E-02
  3.01672662E-02  4.74834257E-02  0.00000000E+00  0.00000000E+00  7.61935378E-02
  2.95109764E-01 -1.58987754E-01  0.00000000E+00  1.63440923E-02  1.63652851E-02
 -1.82429806E-02  1.68769287E-01 -1.21878492E-01 -1.76481478E-01 -3.25225753E-01
 -3.86434759E-01  2.72957540E-02  3.87234570E-01  5.13558655E-01 -4.25739376E-03
  1.11427323E-02  1.79207177E-03 -2.21532072E-02 -1.88970533E-02  8.60855080E-03
 -2.77288499E-02  1.89197186E-01 -1.10681234E-02  6.02987315E-03 -8.20982635E-03
  2.65163652E-02  1.96845261E-01  0.00000000E+00  1.64626812E-02  4.81670376E-03
 -6.63953123E-01  0.00000000E+00 -4.36231371E-02  6.18913377E-02 -1.35437598E-02
  3.01672662E-02  4.74834257E-02  0.00000000E+00  0.00000000E+00 -7.61935378E-02
  2.95109764E-01 -1.58987754E-01  0.00000000E+00 -1.63440923E-02  1.63652851E-02
 -5.61946573E-04  2.00786286E-01  2.82334423E-02 -1.84787721E-01  4.77157927E-01
 -1.19548488E+00 -4.57240566E-01  7.52912806E-01 -9.09911836E-01  6.57613412E-03
 -1.41428236E-02  1.25819700E-02 -4.19648288E-03 -2.41686082E-02  2.99181117E-03
 -1.74025238E-02 -2.22336702E-01 -3.73565710E-03  3.84696433E-03 -7.65473613E-04
 -2.78661707E-02  2.32354346E-01  0.00000000E+00 -5.07657089E-03 -6.86370477E-02
  3.84452436E-01  0.00000000E+00 -7.40959489E-01  3.10094768E-01 -1.05103451E-02
  1.90649118E-02  2.95195164E-02  0.00000000E+00  0.00000000E+00 -8.91854725E-03
  2.78661707E-02 -2.32354346E-01  0.00000000E+00 -5.07657089E-03  6.86370477E-02
 -3.84452436E-01  0.00000000E+00 -7.40959489E-01 -3.10094768E-01  1.05103451E-02
 -1.90649118E-02 -2.95195164E-02  0.00000000E+00  0.00000000E+00 -8.91854725E-03
  5.61946573E-04 -2.00786286E-01 -2.82334423E-02 -1.84787721E-01 -4.77157927E-01
  1.19548488E+00  4.57240566E-01  7.52912806E-01  9.09911836E-01 -6.57613412E-03
  1.41428236E-02 -1.25819700E-02 -4.19648288E-03  2.41686082E-02  2.99181117E-03
  1.74025238E-02  2.22336702E-01  3.73565710E-03  3.84696433E-03  7.65473613E-04
 -5.61946573E-04  2.00786286E-01 -2.82334423E-02 -1.84787721E-01  4.77157927E-01
 -1.19548488E+00  4.57240566E-01  7.52912806E-01 -9.09911836E-01  6.57613412E-03
 -1.41428236E-02  1.25819700E-02  4.19648288E-03  2.41686082E-02  2.99181117E-03
 -1.74025238E-02 -2.22336702E-01  3.73565710E-03  3.84696433E-03 -7.65473613E-04
  3.85374686E-02 -2.62666761E-01  0.00000000E+00 -1.15542271E-01  1.68666616E-01
  1.25186997E+00  0.00000000E+00  2.18324674E-01 -6.27901600E-01  3.01479453E-02
 -1.76406392E-02  2.58381152E-02  0.00000000E+00  0.00000000E+00  4.24468434E-02
  2.08782131E-01 -1.43827066E-01  0.00000000E+00  1.60773394E-02  2.36566040E-02
  5.61946573E-04 -2.00786286E-01  2.82334423E-02 -1.84787721E-01 -4.77157927E-01
  1.19548488E+00 -4.57240566E-01  7.52912806E-01  9.09911836E-01 -6.57613412E-03
  1.41428236E-02 -1.25819700E-02  4.19648288E-03 -2.41686082E-02  2.99181117E-03
  1.74025238E-02  2.22336702E-01 -3.73565710E-03  3.84696433E-03  7.65473613E-04
 -3.85374686E-02  2.62666761E-01  0.00000000E+00 -1.15542271E-01 -1.68666616E-01
 -1.25186997E+00  0.00000000E+00  2.18324674E-01  6.27901600E-01 -3.01479453E-02
  1.76406392E-02 -2.58381152E-02  0.00000000E+00  0.00000000E+00  4.24468434E-02
 -2.08782131E-01  1.43827066E-01  0.00000000E+00  1.60773394E-02 -2.36566040E-02
 -9.99938131E-03 -1.07919037E-01 -7.16918631E-02 -3.73399616E-02 -3.59555524E-01
  3.52141372E-01  1.36425158E-01  9.41637180E-02  9.94550075E-01 -2.46053453E-02
 -1.84873125E-02  9.53614899E-03  5.53574279E-02  4.55887534E-02  1.33412961E-02
 -1.42206256E-01  1.10230200E-01  1.01589797E-02 -8.34096004E-03  1.39989571E-03
  0.00000000E+00  0.00000000E+00  2.90948954E-01  0.00000000E+00  0.00000000E+00
  0.00000000E+00 -8.58699527E-01  0.00000000E+00  0.00000000E+00  0.00000000E+00
  0.00000000E+00  0.00000000E+00 -5.42051091E-02 -8.57888303E-03  0.00000000E+00
  0.00000000E+00  0.00000000E+00  2.90948954E-01  0.00000000E+00  0.00000000E+00
  0.00000000E+00 -8.58699527E-01  0.00000000E+00  0.00000000E+00  0.00000000E+00
  0.00000000E+00  0.00000000E+00  5.42051091E-02 -8.57888303E-03  0.00000000E+00
 -9.99938131E-03 -1.07919037E-01 -7.16918631E-02  3.73399616E-02 -3.59555524E-01
  3.52141372E-01  1.36425158E-01 -9.41637180E-02  9.94550075E-01 -2.46053453E-02
 -1.84873125E-02  9.53614899E-03 -5.53574279E-02  4.55887534E-02 -1.33412961E-02
 -1.42206256E-01  1.10230200E-01  1.01589797E-02  8.34096004E-03  1.39989571E-03
  9.99938131E-03  1.07919037E-01 -7.16918631E-02  3.73399616E-02  3.59555524E-01
 -3.52141372E-01  1.36425158E-01 -9.41637180E-02 -9.94550075E-01  2.46053453E-02
  1.84873125E-02 -9.53614899E-03  5.53574279E-02  4.55887534E-02 -1.33412961E-02
  1.42206256E-01 -1.10230200E-01  1.01589797E-02  8.34096004E-03 -1.39989571E-03
  0.00000000E+00  0.00000000E+00 -5.01715294E-01  0.00000000E+00  0.00000000E+00
  0.00000000E+00  1.29041802E+00  0.00000000E+00  0.00000000E+00  0.00000000E+00
  0.00000000E+00  0.00000000E+00 -1.96937446E-03 -3.87578216E-02  0.00000000E+00
  0.00000000E+00  0.00000000E+00 -1.93958000E-03  0.00000000E+00  0.00000000E+00
  9.99938131E-03  1.07919037E-01 -7.16918631E-02 -3.73399616E-02  3.59555524E-01
 -3.52141372E-01  1.36425158E-01  9.41637180E-02 -9.94550075E-01  2.46053453E-02
  1.84873125E-02 -9.53614899E-03 -5.53574279E-02  4.55887534E-02  1.33412961E-02
  1.42206256E-01 -1.10230200E-01  1.01589797E-02 -8.34096004E-03 -1.39989571E-03
  0.00000000E+00  0.00000000E+00 -5.01715294E-01  0.00000000E+00  0.00000000E+00
  0.00000000E+00  1.29041802E+00  0.00000000E+00  0.00000000E+00  0.00000000E+00
  0.00000000E+00  0.00000000E+00  1.96937446E-03 -3.87578216E-02  0.00000000E+00
  0.00000000E+00  0.00000000E+00 -1.93958000E-03  0.00000000E+00  0.00000000E+00
  2.06727692E-04  2.04466310E-02 -3.23997651E-01 -3.89780714E-01 -6.94977833E-02
  2.55496925E-02  8.85664635E-01  9.85021016E-01  2.84824844E-01  1.37476076E-02
 -4.54638172E-02  4.09813208E-02 -1.71533128E-02  5.58900069E-03 -2.00582055E-04
  1.96028749E-02  3.07040396E-02  6.60338052E-04  2.58956222E-03  8.68964624E-04
  0.00000000E+00  0.00000000E+00 -2.33776589E-01  0.00000000E+00  0.00000000E+00
  0.00000000E+00  5.56525163E-01  0.00000000E+00  0.00000000E+00  0.00000000E+00
  0.00000000E+00  0.00000000E+00  1.35279469E-02  2.88231653E-02  0.00000000E+00
  0.00000000E+00  0.00000000E+00  2.33776589E-01  0.00000000E+00  0.00000000E+00
  0.00000000E+00 -5.56525163E-01  0.00000000E+00  0.00000000E+00  0.00000000E+00
  0.00000000E+00  0.00000000E+00  1.35279469E-02 -2.88231653E-02  0.00000000E+00
 -2.06727692E-04 -2.04466310E-02  3.23997651E-01 -3.89780714E-01  6.94977833E-02
 -2.55496925E-02 -8.85664635E-01  9.85021016E-01 -2.84824844E-01 -1.37476076E-02
  4.54638172E-02 -4.09813208E-02 -1.71533128E-02 -5.58900069E-03 -2.00582055E-04
 -1.96028749E-02 -3.07040396E-02 -6.60338052E-04  2.58956222E-03 -8.68964624E-04
 -2.06727692E-04 -2.04466310E-02 -3.23997651E-01  3.89780714E-01  6.94977833E-02
 -2.55496925E-02  8.85664635E-01 -9.85021016E-01 -2.84824844E-01 -1.37476076E-02
  4.54638172E-02 -4.09813208E-02 -1.71533128E-02  5.58900069E-03  2.00582055E-04
 -1.96028749E-02 -3.07040396E-02  6.60338052E-04 -2.58956222E-03 -8.68964624E-04
  0.00000000E+00  0.00000000E+00 -3.53028583E-01  0.00000000E+00  0.00000000E+00
  0.00000000E+00  1.09395420E+00  0.00000000E+00  0.00000000E+00  0.00000000E+00
  0.00000000E+00  0.00000000E+00  1.03796483E-02 -4.39679687E-02  0.00000000E+00
  0.00000000E+00  0.00000000E+00 -2.96677083E-03  0.00000000E+00  0.00000000E+00
  2.06727692E-04  2.04466310E-02  3.23997651E-01  3.89780714E-01 -6.94977833E-02
  2.55496925E-02 -8.85664635E-01 -9.85021016E-01  2.84824844E-01  1.37476076E-02
 -4.54638172E-02  4.09813208E-02 -1.71533128E-02 -5.58900069E-03  2.00582055E-04
  1.96028749E-02  3.07040396E-02 -6.60338052E-04 -2.58956222E-03  8.68964624E-04
  0.00000000E+00  0.00000000E+00  3.53028583E-01  0.00000000E+00  0.00000000E+00
  0.00000000E+00 -1.09395420E+00  0.00000000E+00  0.00000000E+00  0.00000000E+00
  0.00000000E+00  0.00000000E+00  1.03796483E-02  4.39679687E-02  0.00000000E+00
  0.00000000E+00  0.00000000E+00  2.96677083E-03  0.00000000E+00  0.00000000E+00
 -7.67161441E-03 -8.86728215E-02  7.26976517E-02  3.15493594E-01  5.42643652E-02
  9.68842628E-01  1.28128371E-02 -1.43735906E+00 -3.07048295E-01 -2.80964937E-02
  3.59753284E-02 -4.68195269E-03  1.30828543E-02 -4.30286748E-03 -1.51078120E-02
 -3.57627307E-02  3.80242029E-01  9.61139584E-03 -1.34838110E-02 -2.92810620E-03
  1.93298053E-02 -1.19756550E-01  0.00000000E+00  3.00909172E-01  1.29646449E-01
 -4.78732775E-01  0.00000000E+00 -1.98227523E-02 -4.66195315E-01 -3.22715513E-02
  5.51126723E-02 -2.60197079E-02  0.00000000E+00  0.00000000E+00  2.55404850E-02
 -1.93298053E-02  1.19756550E-01  0.00000000E+00  3.00909172E-01 -1.29646449E-01
  4.78732775E-01  0.00000000E+00 -1.98227523E-02  4.66195315E-01  3.22715513E-02
 -5.51126723E-02  2.60197079E-02  0.00000000E+00  0.00000000E+00  2.55404850E-02
  7.67161441E-03  8.86728215E-02 -7.26976517E-02  3.15493594E-01 -5.42643652E-02
 -9.68842628E-01 -1.28128371E-02 -1.43735906E+00  3.07048295E-01  2.80964937E-02
 -3.59753284E-02  4.68195269E-03  1.30828543E-02  4.30286748E-03 -1.51078120E-02
  3.57627307E-02 -3.80242029E-01 -9.61139584E-03 -1.34838110E-02  2.92810620E-03
 -7.67161441E-03 -8.86728215E-02 -7.26976517E-02  3.15493594E-01  5.42643652E-02
  9.68842628E-01 -1.28128371E-02 -1.43735906E+00 -3.07048295E-01 -2.80964937E-02
  3.59753284E-02 -4.68195269E-03 -1.30828543E-02  4.30286748E-03 -1.51078120E-02
 -3.57627307E-02  3.80242029E-01 -9.61139584E-03 -1.34838110E-02 -2.92810620E-03
 -1.83710855E-02  1.53154960E-01  0.00000000E+00 -5.05173265E-01  3.16350962E-01
 -1.10506337E+00  0.00000000E+00  1.86870061E+00 -7.08646850E-01  4.56771220E-02
 -7.13944332E-02 -8.34837004E-03  0.00000000E+00  0.00000000E+00 -2.06765985E-02
 -1.35059564E-01  4.32879271E-02  0.00000000E+00 -1.10881955E-02 -1.47830910E-02
  7.67161441E-03  8.86728215E-02  7.26976517E-02  3.15493594E-01 -5.42643652E-02
 -9.68842628E-01  1.28128371E-02 -1.43735906E+00  3.07048295E-01  2.80964937E-02
 -3.59753284E-02  4.68195269E-03 -1.30828543E-02 -4.30286748E-03 -1.51078120E-02
  3.57627307E-02 -3.80242029E-01  9.61139584E-03 -1.34838110E-02  2.92810620E-03
  1.83710855E-02 -1.53154960E-01  0.00000000E+00 -5.05173265E-01 -3.16350962E-01
  1.10506337E+00  0.00000000E+00  1.86870061E+00  7.08646850E-01 -4.56771220E-02
  7.13944332E-02  8.34837004E-03  0.00000000E+00  0.00000000E+00 -2.06765985E-02
  1.35059564E-01 -4.32879271E-02  0.00000000E+00 -1.10881955E-02  1.47830910E-02
 -2.68877817E-02 -2.35037699E-01 -1.94558735E-01 -2.33332885E-02  1.29839972E-01
  8.86493249E-01  4.45551983E-01  4.96212228E-02 -3.89392420E-01 -4.98458224E-02
 -4.85896517E-02  2.80068552E-02  1.35336977E-01 -2.67403922E-02  3.81489074E-03
 -3.70616197E-01  3.82414368E-01  3.14221157E-02 -2.62641201E-02 -4.35212626E-04
  0.00000000E+00  0.00000000E+00 -4.29371875E-01  0.00000000E+00  0.00000000E+00
  0.00000000E+00  1.04742489E+00  0.00000000E+00  0.00000000E+00  0.00000000E+00
  0.00000000E+00  0.00000000E+00 -2.75718723E-02  4.68897769E-02  0.00000000E+00
  0.00000000E+00  0.00000000E+00 -4.29371875E-01  0.00000000E+00  0.00000000E+00
  0.00000000E+00  1.04742489E+00  0.00000000E+00  0.00000000E+00  0.00000000E+00
  0.00000000E+00  0.00000000E+00  2.75718723E-02  4.68897769E-02  0.00000000E+00
 -2.68877817E-02 -2.35037699E-01 -1.94558735E-01  2.33332885E-02  1.29839972E-01
  8.86493249E-01  4.45551983E-01 -4.96212228E-02 -3.89392420E-01 -4.98458224E-02
 -4.85896517E-02  2.80068552E-02 -1.35336977E-01 -2.67403922E-02 -3.81489074E-03
 -3.70616197E-01  3.82414368E-01  3.14221157E-02  2.62641201E-02 -4.35212626E-04
  2.68877817E-02  2.35037699E-01 -1.94558735E-01  2.33332885E-02 -1.29839972E-01
 -8.86493249E-01  4.45551983E-01 -4.96212228E-02  3.89392420E-01  4.98458224E-02
  4.85896517E-02 -2.80068552E-02  1.35336977E-01 -2.67403922E-02 -3.81489074E-03
  3.70616197E-01 -3.82414368E-01  3.14221157E-02  2.62641201E-02  4.35212626E-04
  0.00000000E+00  0.00000000E+00 -8.45630856E-02  0.00000000E+00  0.00000000E+00
  0.00000000E+00  1.52042259E-01  0.00000000E+00  0.00000000E+00  0.00000000E+00
  0.00000000E+00  0.00000000E+00 -7.90861369E-02 -2.88684330E-02  0.00000000E+00
  0.00000000E+00  0.00000000E+00 -7.26306867E-03  0.00000000E+00  0.00000000E+00
  2.68877817E-02  2.35037699E-01 -1.94558735E-01 -2.33332885E-02 -1.29839972E-01
 -8.86493249E-01  4.45551983E-01  4.96212228E-02  3.89392420E-01  4.98458224E-02
  4.85896517E-02 -2.80068552E-02 -1.35336977E-01 -2.67403922E-02  3.81489074E-03
  3.70616197E-01 -3.82414368E-01  3.14221157E-02 -2.62641201E-02  4.35212626E-04
  0.00000000E+00  0.00000000E+00 -8.45630856E-02  0.00000000E+00  0.00000000E+00
  0.00000000E+00  1.52042259E-01  0.00000000E+00  0.00000000E+00  0.00000000E+00
  0.00000000E+00  0.00000000E+00  7.90861369E-02 -2.88684330E-02  0.00000000E+00
  0.00000000E+00  0.00000000E+00 -7.26306867E-03  0.00000000E+00  0.00000000E+00
  4.75867344E-03 -1.91543702E-02  3.59188162E-01 -7.86017230E-03  3.30098901E-02
 -2.11966683E+00 -2.46713157E+00  1.02848383E+00 -1.28716259E-01 -9.27570786E-02
 -1.17545509E-02  2.89607300E-02  3.44923621E-02 -1.75461549E-02  1.18218373E-02
 -1.87981458E-01 -9.24590846E-01 -1.38354723E-02  5.80891326E-03 -3.32867505E-03
 -2.67558695E-03 -1.29050049E-01  0.00000000E+00 -1.32919552E-01 -9.76381198E-02
  2.35113898E+00  0.00000000E+00 -1.67121078E-02  1.16003110E+00  6.14995707E-02
 -3.12597621E-02 -3.60242452E-02  0.00000000E+00  0.00000000E+00  6.77871622E-03
  2.67558695E-03  1.29050049E-01  0.00000000E+00 -1.32919552E-01  9.76381198E-02
 -2.35113898E+00  0.00000000E+00 -1.67121078E-02 -1.16003110E+00 -6.14995707E-02
  3.12597621E-02  3.60242452E-02  0.00000000E+00  0.00000000E+00  6.77871622E-03
 -4.75867344E-03  1.91543702E-02 -3.59188162E-01 -7.86017230E-03 -3.30098901E-02
  2.11966683E+00  2.46713157E+00  1.02848383E+00  1.28716259E-01  9.27570786E-02
  1.17545509E-02 -2.89607300E-02  3.44923621E-02  1.75461549E-02  1.18218373E-02
  1.87981458E-01  9.24590846E-01  1.38354723E-02  5.80891326E-03  3.32867505E-03
  4.75867344E-03 -1.91543702E-02 -3.59188162E-01 -7.86017230E-03  3.30098901E-02
 -2.11966683E+00  2.46713157E+00  1.02848383E+00 -1.28716259E-01 -9.27570786E-02
 -1.17545509E-02  2.89607300E-02 -3.44923621E-02  1.75461549E-02  1.18218373E-02
 -1.87981458E-01 -9.24590846E-01  1.38354723E-02  5.80891326E-03 -3.32867505E-03
 -2.95791777E-02 -3.58483781E-01  0.00000000E+00  3.38207985E-01  3.33479980E-01
  3.81643389E+00  0.00000000E+00 -1.87480482E+00 -2.34312039E+00  6.26424278E-02
  2.02187644E-02 -8.86632695E-02  0.00000000E+00  0.00000000E+00 -4.49356371E-02
 -2.69794397E-01  1.29045496E+00  0.00000000E+00 -3.41122928E-02 -4.85343244E-02
 -4.75867344E-03  1.91543702E-02  3.59188162E-01 -7.86017230E-03 -3.30098901E-02
  2.11966683E+00 -2.46713157E+00  1.02848383E+00  1.28716259E-01  9.27570786E-02
  1.17545509E-02 -2.89607300E-02 -3.44923621E-02 -1.75461549E-02  1.18218373E-02
  1.87981458E-01  9.24590846E-01 -1.38354723E-02  5.80891326E-03  3.32867505E-03
  2.95791777E-02  3.58483781E-01  0.00000000E+00  3.38207985E-01 -3.33479980E-01
 -3.81643389E+00  0.00000000E+00 -1.87480482E+00  2.34312039E+00 -6.26424278E-02
 -2.02187644E-02  8.86632695E-02  0.00000000E+00  0.00000000E+00 -4.49356371E-02
  2.69794397E-01 -1.29045496E+00  0.00000000E+00 -3.41122928E-02  4.85343244E-02
 -5.09110035E-02  1.17845663E-02 -4.24140874E-01  2.91474351E-01 -4.45992758E-02
  1.04045195E+00  1.86072178E+00 -1.67453942E+00  1.99303743E-01 -6.64884238E-02
  2.12218019E-02  2.53245067E-02  5.42311465E-02  4.01069490E-03 -7.75012235E-04
 -2.64984441E-01  1.54415445E+00  6.36431243E-02 -5.07767184E-02  1.04120408E-03
  0.00000000E+00  0.00000000E+00  1.46530006E-01  0.00000000E+00  0.00000000E+00
  0.00000000E+00 -1.34348890E-01  0.00000000E+00  0.00000000E+00  0.00000000E+00
  0.00000000E+00  0.00000000E+00 -1.20459885E-02  5.03381167E-02  0.00000000E+00
  0.00000000E+00  0.00000000E+00 -1.46530006E-01  0.00000000E+00  0.00000000E+00
  0.00000000E+00  1.34348890E-01  0.00000000E+00  0.00000000E+00  0.00000000E+00
  0.00000000E+00  0.00000000E+00 -1.20459885E-02 -5.03381167E-02  0.00000000E+00
  5.09110035E-02 -1.17845663E-02  4.24140874E-01  2.91474351E-01  4.45992758E-02
 -1.04045195E+00 -1.86072178E+00 -1.67453942E+00 -1.99303743E-01  6.64884238E-02
 -2.12218019E-02 -2.53245067E-02  5.42311465E-02 -4.01069490E-03 -7.75012235E-04
  2.64984441E-01 -1.54415445E+00 -6.36431243E-02 -5.07767184E-02 -1.04120408E-03
  5.09110035E-02 -1.17845663E-02 -4.24140874E-01 -2.91474351E-01  4.45992758E-02
 -1.04045195E+00  1.86072178E+00  1.67453942E+00 -1.99303743E-01  6.64884238E-02
 -2.12218019E-02 -2.53245067E-02  5.42311465E-02  4.01069490E-03  7.75012235E-04
  2.64984441E-01 -1.54415445E+00  6.36431243E-02  5.07767184E-02 -1.04120408E-03
  0.00000000E+00  0.00000000E+00  5.58158650E-02  0.00000000E+00  0.00000000E+00
  0.00000000E+00  3.05159736E-01  0.00000000E+00  0.00000000E+00  0.00000000E+00
  0.00000000E+00  0.00000000E+00 -2.26933173E-02 -5.79924258E-02  0.00000000E+00
  0.00000000E+00  0.00000000E+00  8.22656186E-04  0.00000000E+00  0.00000000E+00
 -5.09110035E-02  1.17845663E-02  4.24140874E-01 -2.91474351E-01 -4.45992758E-02
  1.04045195E+00 -1.86072178E+00  1.67453942E+00  1.99303743E-01 -6.64884238E-02
  2.12218019E-02  2.53245067E-02  5.42311465E-02 -4.01069490E-03  7.75012235E-04
 -2.64984441E-01  1.54415445E+00 -6.36431243E-02  5.07767184E-02  1.04120408E-03
  0.00000000E+00  0.00000000E+00 -5.58158650E-02  0.00000000E+00  0.00000000E+00
  0.00000000E+00 -3.05159736E-01  0.00000000E+00  0.00000000E+00  0.00000000E+00
  0.00000000E+00  0.00000000E+00 -2.26933173E-02  5.79924258E-02  0.00000000E+00
  0.00000000E+00  0.00000000E+00 -8.22656186E-04  0.00000000E+00  0.00000000E+00
  3.68664573E-02 -9.26865273E-02  2.47958906E-01 -3.05449498E-01 -1.14345447E-01
 -2.57043257E-01 -1.37122567E+00  9.97909978E-01  1.20809461E-01  9.23026604E-03
  5.47040120E-02 -5.92001898E-02 -7.41898613E-02 -2.11464438E-03  8.44547029E-03
  2.12353156E-01 -1.21460252E+00 -5.28985805E-02  4.14136974E-02 -6.98998385E-03
 -5.73198927E-03 -3.22453609E-01  0.00000000E+00 -5.99789325E-02  1.58960665E-03
  1.47360183E+00  0.00000000E+00 -1.98285564E-01  4.92561377E-01 -2.56494499E-02
 -2.13425979E-02  3.47667326E-02  0.00000000E+00  0.00000000E+00 -3.72241603E-02
 -5.73198927E-03 -3.22453609E-01  0.00000000E+00  5.99789325E-02  1.58960665E-03
  1.47360183E+00  0.00000000E+00  1.98285564E-01  4.92561377E-01 -2.56494499E-02
 -2.13425979E-02  3.47667326E-02  0.00000000E+00  0.00000000E+00  3.72241603E-02
  3.68664573E-02 -9.26865273E-02  2.47958906E-01  3.05449498E-01 -1.14345447E-01
 -2.57043257E-01 -1.37122567E+00 -9.97909978E-01  1.20809461E-01  9.23026604E-03
  5.47040120E-02 -5.92001898E-02  7.41898613E-02 -2.11464438E-03 -8.44547029E-03
  2.12353156E-01 -1.21460252E+00 -5.28985805E-02 -4.14136974E-02 -6.98998385E-03
  3.68664573E-02 -9.26865273E-02 -2.47958906E-01 -3.05449498E-01 -1.14345447E-01
 -2.57043257E-01  1.37122567E+00  9.97909978E-01  1.20809461E-01  9.23026604E-03
  5.47040120E-02 -5.92001898E-02  7.41898613E-02  2.11464438E-03  8.44547029E-03
  2.12353156E-01 -1.21460252E+00  5.28985805E-02  4.14136974E-02 -6.98998385E-03
 -4.17975310E-02 -1.91913764E-04  0.00000000E+00  2.94994737E-01  2.77273649E-01
  4.76389870E-01  0.00000000E+00 -1.01392810E+00 -1.42375467E+00  2.50714925E-03
 -3.49746999E-02  1.42809868E-03  0.00000000E+00  0.00000000E+00 -5.14579702E-02
 -1.88972535E-01  1.10229449E+00  0.00000000E+00 -3.59515624E-02 -5.40725405E-02
  3.68664573E-02 -9.26865273E-02 -2.47958906E-01  3.05449498E-01 -1.14345447E-01
 -2.57043257E-01  1.37122567E+00 -9.97909978E-01  1.20809461E-01  9.23026604E-03
  5.47040120E-02 -5.92001898E-02 -7.41898613E-02  2.11464438E-03 -8.44547029E-03
  2.12353156E-01 -1.21460252E+00  5.28985805E-02 -4.14136974E-02 -6.98998385E-03
 -4.17975310E-02 -1.91913764E-04  0.00000000E+00 -2.94994737E-01  2.77273649E-01
  4.76389870E-01  0.00000000E+00  1.01392810E+00 -1.42375467E+00  2.50714925E-03
 -3.49746999E-02  1.42809868E-03  0.00000000E+00  0.00000000E+00  5.14579702E-02
 -1.88972535E-01  1.10229449E+00  0.00000000E+00  3.59515624E-02 -5.40725405E-02
 -2.79243631E-04  5.87753487E-03 -1.10508551E-01  1.16893489E-02  3.70506065E-01
  2.60612526E-01  4.87293593E-01 -2.02979048E-01 -1.67190943E+00  2.03627788E-03
  2.28208503E-03  7.65589718E-03 -4.36390963E-03 -5.90218896E-02  1.34830242E-02
  2.48716021E-02  2.43974024E-01  7.44678386E-03 -3.31583952E-03 -5.88746188E-03
  0.00000000E+00  0.00000000E+00 -5.15408256E-01  0.00000000E+00  0.00000000E+00
  0.00000000E+00  2.21509702E+00  0.00000000E+00  0.00000000E+00  0.00000000E+00
  0.00000000E+00  0.00000000E+00 -1.49852087E-02  4.83377222E-02  0.00000000E+00
  0.00000000E+00  0.00000000E+00  5.15408256E-01  0.00000000E+00  0.00000000E+00
  0.00000000E+00 -2.21509702E+00  0.00000000E+00  0.00000000E+00  0.00000000E+00
  0.00000000E+00  0.00000000E+00 -1.49852087E-02 -4.83377222E-02  0.00000000E+00
  2.79243631E-04 -5.87753487E-03  1.10508551E-01  1.16893489E-02 -3.70506065E-01
 -2.60612526E-01 -4.87293593E-01 -2.02979048E-01  1.67190943E+00 -2.03627788E-03
 -2.28208503E-03 -7.65589718E-03 -4.36390963E-03  5.90218896E-02  1.34830242E-02
 -2.48716021E-02 -2.43974024E-01 -7.44678386E-03 -3.31583952E-03  5.88746188E-03
  2.79243631E-04 -5.87753487E-03 -1.10508551E-01 -1.16893489E-02 -3.70506065E-01
 -2.60612526E-01  4.87293593E-01  2.02979048E-01  1.67190943E+00 -2.03627788E-03
 -2.28208503E-03 -7.65589718E-03 -4.36390963E-03 -5.90218896E-02 -1.34830242E-02
 -2.48716021E-02 -2.43974024E-01  7.44678386E-03  3.31583952E-03  5.88746188E-03
  0.00000000E+00  0.00000000E+00  3.71647769E-01  0.00000000E+00  0.00000000E+00
  0.00000000E+00 -1.67317546E+00  0.00000000E+00  0.00000000E+00  0.00000000E+00
  0.00000000E+00  0.00000000E+00  5.31732819E-03  1.36066508E-02  0.00000000E+00
  0.00000000E+00  0.00000000E+00 -1.07269533E-02  0.00000000E+00  0.00000000E+00
 -2.79243631E-04  5.87753487E-03  1.10508551E-01 -1.16893489E-02  3.70506065E-01
  2.60612526E-01 -4.87293593E-01  2.02979048E-01 -1.67190943E+00  2.03627788E-03
  2.28208503E-03  7.65589718E-03 -4.36390963E-03  5.90218896E-02 -1.34830242E-02
  2.48716021E-02  2.43974024E-01 -7.44678386E-03  3.31583952E-03 -5.88746188E-03
  0.00000000E+00  0.00000000E+00 -3.71647769E-01  0.00000000E+00  0.00000000E+00
  0.00000000E+00  1.67317546E+00  0.00000000E+00  0.00000000E+00  0.00000000E+00
  0.00000000E+00  0.00000000E+00  5.31732819E-03 -1.36066508E-02  0.00000000E+00
  0.00000000E+00  0.00000000E+00  1.07269533E-02  0.00000000E+00  0.00000000E+00
  2.20396976E-02 -5.83432613E-02  3.53774527E-01  8.62589133E-02 -2.44583090E-02
 -1.69873322E-01 -1.32705097E+00 -2.50600494E-01  2.02033230E-01  2.62887245E-02
  2.22590747E-02 -3.92518076E-02 -4.13759414E-02  1.84253977E-02 -4.14599695E-03
  1.22766161E-01 -6.46613539E-01 -2.97479737E-02  2.34164467E-02  4.10589283E-03
 -2.50203465E-03 -1.60636997E-01  0.00000000E+00 -2.78917253E-01 -1.23945536E-01
  1.07833063E+00  0.00000000E+00  9.37101142E-01  1.11833873E+00  4.96664106E-04
 -7.06357516E-02  6.00256494E-02  0.00000000E+00  0.00000000E+00 -1.75776818E-02
  2.50203465E-03  1.60636997E-01  0.00000000E+00 -2.78917253E-01  1.23945536E-01
 -1.07833063E+00  0.00000000E+00  9.37101142E-01 -1.11833873E+00 -4.96664106E-04
  7.06357516E-02 -6.00256494E-02  0.00000000E+00  0.00000000E+00 -1.75776818E-02
 -2.20396976E-02  5.83432613E-02 -3.53774527E-01  8.62589133E-02  2.44583090E-02
  1.69873322E-01  1.32705097E+00 -2.50600494E-01 -2.02033230E-01 -2.62887245E-02
 -2.22590747E-02  3.92518076E-02 -4.13759414E-02 -1.84253977E-02 -4.14599695E-03
 -1.22766161E-01  6.46613539E-01  2.97479737E-02  2.34164467E-02 -4.10589283E-03
  2.20396976E-02 -5.83432613E-02 -3.53774527E-01  8.62589133E-02 -2.44583090E-02
 -1.69873322E-01  1.32705097E+00 -2.50600494E-01  2.02033230E-01  2.62887245E-02
  2.22590747E-02 -3.92518076E-02  4.13759414E-02 -1.84253977E-02 -4.14599695E-03
  1.22766161E-01 -6.46613539E-01  2.97479737E-02  2.34164467E-02  4.10589283E-03
  4.05823221E-02 -1.71417159E-01  0.00000000E+00 -2.92952415E-01 -3.21426801E-01
  3.00164271E-01  0.00000000E+00  1.41279001E+00  7.56446632E-01 -3.87471107E-02
 -3.20027484E-02  1.02070817E-01  0.00000000E+00  0.00000000E+00  6.66050228E-02
  3.08238838E-01 -1.23757648E+00  0.00000000E+00  5.57189071E-02  6.39087087E-02
 -2.20396976E-02  5.83432613E-02  3.53774527E-01  8.62589133E-02  2.44583090E-02
  1.69873322E-01 -1.32705097E+00 -2.50600494E-01 -2.02033230E-01 -2.62887245E-02
 -2.22590747E-02  3.92518076E-02  4.13759414E-02  1.84253977E-02 -4.14599695E-03
 -1.22766161E-01  6.46613539E-01 -2.97479737E-02  2.34164467E-02 -4.10589283E-03
 -4.05823221E-02  1.71417159E-01  0.00000000E+00 -2.92952415E-01  3.21426801E-01
 -3.00164271E-01  0.00000000E+00  1.41279001E+00 -7.56446632E-01  3.87471107E-02
  3.20027484E-02 -1.02070817E-01  0.00000000E+00  0.00000000E+00  6.66050228E-02
 -3.08238838E-01  1.23757648E+00  0.00000000E+00  5.57189071E-02 -6.39087087E-02
 -7.10075653E-03  3.39797094E-01 -7.23478338E-02  1.26618044E-01 -6.47921751E-02
 -6.34314935E-01  2.69462730E-01 -3.43627747E-01  3.02841036E-03 -1.45389710E-02
  3.30298273E-03  6.28640404E-02  6.73331483E-02 -7.66834987E-03  2.52189405E-02
 -9.36497809E-02  5.62458317E-01  2.39922509E-02 -2.90526160E-02 -7.11838290E-03
  2.15185170E-02  3.22802498E-01  0.00000000E+00 -5.31203344E-02  1.19348421E-03
 -5.26143516E-01  0.00000000E+00  2.74074170E-01 -2.85247749E-01  5.13426299E-02
  3.11652420E-02 -1.61913035E-02  0.00000000E+00  0.00000000E+00  1.10953923E-02
  2.15185170E-02  3.22802498E-01  0.00000000E+00  5.31203344E-02  1.19348421E-03
 -5.26143516E-01  0.00000000E+00 -2.74074170E-01 -2.85247749E-01  5.13426299E-02
  3.11652420E-02 -1.61913035E-02  0.00000000E+00  0.00000000E+00 -1.10953923E-02
 -7.10075653E-03  3.39797094E-01 -7.23478338E-02 -1.26618044E-01 -6.47921751E-02
 -6.34314935E-01  2.69462730E-01  3.43627747E-01  3.02841036E-03 -1.45389710E-02
  3.30298273E-03  6.28640404E-02 -6.73331483E-02 -7.66834987E-03 -2.52189405E-02
 -9.36497809E-02  5.62458317E-01  2.39922509E-02  2.90526160E-02 -7.11838290E-03
 -7.10075653E-03  3.39797094E-01  7.23478338E-02  1.26618044E-01 -6.47921751E-02
 -6.34314935E-01 -2.69462730E-01 -3.43627747E-01  3.02841036E-03 -1.45389710E-02
  3.30298273E-03  6.28640404E-02 -6.73331483E-02  7.66834987E-03  2.52189405E-02
 -9.36497809E-02  5.62458317E-01 -2.39922509E-02 -2.90526160E-02 -7.11838290E-03
 -2.77188889E-02  4.93984110E-01  0.00000000E+00  2.36897894E-01  3.43311551E-01
 -1.02862891E+00  0.00000000E+00 -4.52881665E-01 -8.15820627E-01  1.01395647E-01
  7.77189239E-03 -8.09415612E-02  0.00000000E+00  0.00000000E+00 -1.71836524E-01
 -4.00399035E-01  1.30105179E+00  0.00000000E+00 -4.84492129E-02 -8.75132708E-02
 -7.10075653E-03  3.39797094E-01  7.23478338E-02 -1.26618044E-01 -6.47921751E-02
 -6.34314935E-01 -2.69462730E-01  3.43627747E-01  3.02841036E-03 -1.45389710E-02
  3.30298273E-03  6.28640404E-02  6.73331483E-02  7.66834987E-03 -2.52189405E-02
 -9.36497809E-02  5.62458317E-01 -2.39922509E-02  2.90526160E-02 -7.11838290E-03
 -2.77188889E-02  4.93984110E-01  0.00000000E+00 -2.36897894E-01  3.43311551E-01
 -1.02862891E+00  0.00000000E+00  4.52881665E-01 -8.15820627E-01  1.01395647E-01
  7.77189239E-03 -8.09415612E-02  0.00000000E+00  0.00000000E+00  1.71836524E-01
 -4.00399035E-01  1.30105179E+00  0.00000000E+00  4.84492129E-02 -8.75132708E-02
  2.46091212E-02 -4.58163876E-01  2.56192721E-01 -3.67179337E-01  2.27264079E-02
  1.40096865E+00 -7.68519443E-01  8.81707949E-01 -3.07040838E-02  3.82885227E-02
  1.16114526E-02 -5.86719863E-02 -7.29382987E-02 -2.90735280E-03  2.03649928E-02
  1.46046699E-01 -1.21824191E+00 -6.64492372E-02  4.84766789E-02  2.32946966E-03
  0.00000000E+00  0.00000000E+00 -2.07643690E-01  0.00000000E+00  0.00000000E+00
  0.00000000E+00  2.93741893E-01  0.00000000E+00  0.00000000E+00  0.00000000E+00
  0.00000000E+00  0.00000000E+00  3.83362025E-02 -1.99740677E-02  0.00000000E+00
  0.00000000E+00  0.00000000E+00 -2.07643690E-01  0.00000000E+00  0.00000000E+00
  0.00000000E+00  2.93741893E-01  0.00000000E+00  0.00000000E+00  0.00000000E+00
  0.00000000E+00  0.00000000E+00 -3.83362025E-02 -1.99740677E-02  0.00000000E+00
  2.46091212E-02 -4.58163876E-01  2.56192721E-01  3.67179337E-01  2.27264079E-02
  1.40096865E+00 -7.68519443E-01 -8.81707949E-01 -3.07040838E-02  3.82885227E-02
  1.16114526E-02 -5.86719863E-02  7.29382987E-02 -2.90735280E-03 -2.03649928E-02
  1.46046699E-01 -1.21824191E+00 -6.64492372E-02 -4.84766789E-02  2.32946966E-03
 -2.46091212E-02  4.58163876E-01  2.56192721E-01  3.67179337E-01 -2.27264079E-02
 -1.40096865E+00 -7.68519443E-01 -8.81707949E-01  3.07040838E-02 -3.82885227E-02
 -1.16114526E-02  5.86719863E-02 -7.29382987E-02 -2.90735280E-03 -2.03649928E-02
 -1.46046699E-01  1.21824191E+00 -6.64492372E-02 -4.84766789E-02 -2.32946966E-03
  0.00000000E+00  0.00000000E+00 -1.97737510E-01  0.00000000E+00  0.00000000E+00
  0.00000000E+00  2.46540105E-01  0.00000000E+00  0.00000000E+00  0.00000000E+00
  0.00000000E+00  0.00000000E+00 -1.83942548E-02  1.02047663E-02  0.00000000E+00
  0.00000000E+00  0.00000000E+00 -2.14322558E-02  0.00000000E+00  0.00000000E+00
 -2.46091212E-02  4.58163876E-01  2.56192721E-01 -3.67179337E-01 -2.27264079E-02
 -1.40096865E+00 -7.68519443E-01  8.81707949E-01  3.07040838E-02 -3.82885227E-02
 -1.16114526E-02  5.86719863E-02  7.29382987E-02 -2.90735280E-03  2.03649928E-02
 -1.46046699E-01  1.21824191E+00 -6.64492372E-02  4.84766789E-02 -2.32946966E-03
  0.00000000E+00  0.00000000E+00 -1.97737510E-01  0.00000000E+00  0.00000000E+00
  0.00000000E+00  2.46540105E-01  0.00000000E+00  0.00000000E+00  0.00000000E+00
  0.00000000E+00  0.00000000E+00  1.83942548E-02  1.02047663E-02  0.00000000E+00
  0.00000000E+00  0.00000000E+00 -2.14322558E-02  0.00000000E+00  0.00000000E+00
 -4.43488925E-03  3.56174632E-01 -4.49005685E-02  8.22264891E-02 -9.86665604E-02
 -8.50100498E-01  1.94059106E-02 -7.35664321E-01  2.95101155E-01  2.07582357E-02
  3.22415144E-02 -1.17143582E-02 -3.75201436E-03 -6.73257485E-03  6.99463941E-03
  9.62956231E-02  4.19535144E-01  5.84124650E-03 -1.90878706E-02  7.65046782E-03
  3.19385747E-03  2.42937416E-01  0.00000000E+00 -4.01991418E-01 -3.83696979E-01
 -1.61756804E+00  0.00000000E+00  1.73144402E+00  5.81729302E-01  3.65180876E-02
 -7.98006587E-02  5.61934342E-02  0.00000000E+00  0.00000000E+00 -9.53426597E-03
 -3.19385747E-03 -2.42937416E-01  0.00000000E+00 -4.01991418E-01  3.83696979E-01
  1.61756804E+00  0.00000000E+00  1.73144402E+00 -5.81729302E-01 -3.65180876E-02
  7.98006587E-02 -5.61934342E-02  0.00000000E+00  0.00000000E+00 -9.53426597E-03
  4.43488925E-03 -3.56174632E-01  4.49005685E-02  8.22264891E-02  9.86665604E-02
  8.50100498E-01 -1.94059106E-02 -7.35664321E-01 -2.95101155E-01 -2.07582357E-02
 -3.22415144E-02  1.17143582E-02 -3.75201436E-03  6.73257485E-03  6.99463941E-03
 -9.62956231E-02 -4.19535144E-01 -5.84124650E-03 -1.90878706E-02 -7.65046782E-03
 -4.43488925E-03  3.56174632E-01  4.49005685E-02  8.22264891E-02 -9.86665604E-02
 -8.50100498E-01 -1.94059106E-02 -7.35664321E-01  2.95101155E-01  2.07582357E-02
  3.22415144E-02 -1.17143582E-02  3.75201436E-03  6.73257485E-03  6.99463941E-03
  9.62956231E-02  4.19535144E-01 -5.84124650E-03 -1.90878706E-02  7.65046782E-03
  2.41223770E-03  3.24803758E-01  0.00000000E+00 -3.02144635E-02  4.32901429E-01
 -9.49159777E-01  0.00000000E+00  3.41044650E-02 -1.53553588E+00 -4.34608720E-03
  5.81650646E-03  4.66466557E-02  0.00000000E+00  0.00000000E+00 -1.04933289E-02
  8.09997615E-02  9.07813529E-01  0.00000000E+00 -2.85904222E-02 -3.10886224E-02
  4.43488925E-03 -3.56174632E-01 -4.49005685E-02  8.22264891E-02  9.86665604E-02
  8.50100498E-01  1.94059106E-02 -7.35664321E-01 -2.95101155E-01 -2.07582357E-02
 -3.22415144E-02  1.17143582E-02  3.75201436E-03 -6.73257485E-03  6.99463941E-03
 -9.62956231E-02 -4.19535144E-01  5.84124650E-03 -1.90878706E-02 -7.65046782E-03
 -2.41223770E-03 -3.24803758E-01  0.00000000E+00 -3.02144635E-02 -4.32901429E-01
  9.49159777E-01  0.00000000E+00  3.41044650E-02  1.53553588E+00  4.34608720E-03
 -5.81650646E-03 -4.66466557E-02  0.00000000E+00  0.00000000E+00 -1.04933289E-02
 -8.09997615E-02 -9.07813529E-01  0.00000000E+00 -2.85904222E-02  3.10886224E-02
 -1.47831117E-02  2.99658251E-01  2.72185900E-01 -2.84845811E-01 -1.46755291E-01
 -8.66149904E-01 -3.94850491E-01  8.83626304E-01  2.70676569E-01  3.76138876E-02
 -1.02063321E-04 -1.19428710E-02 -2.82124754E-02  9.75212951E-03 -1.50475751E-02
  2.26869790E-01 -4.86739406E-01 -2.73352138E-02  3.51838845E-02  6.59708958E-03
  6.87657196E-02 -3.90663672E-01  0.00000000E+00  5.11163676E-01 -5.36703060E-02
  1.17142742E+00  0.00000000E+00 -7.88017017E-01 -3.43232729E-01 -2.44727231E-02
  8.02638814E-02 -4.41737990E-03  0.00000000E+00  0.00000000E+00 -1.40953727E-02
 -6.87657196E-02  3.90663672E-01  0.00000000E+00  5.11163676E-01  5.36703060E-02
 -1.17142742E+00  0.00000000E+00 -7.88017017E-01  3.43232729E-01  2.44727231E-02
 -8.02638814E-02  4.41737990E-03  0.00000000E+00  0.00000000E+00 -1.40953727E-02
  1.47831117E-02 -2.99658251E-01 -2.72185900E-01 -2.84845811E-01  1.46755291E-01
  8.66149904E-01  3.94850491E-01  8.83626304E-01 -2.70676569E-01 -3.76138876E-02
  1.02063321E-04  1.19428710E-02 -2.82124754E-02 -9.75212951E-03 -1.50475751E-02
 -2.26869790E-01  4.86739406E-01  2.73352138E-02  3.51838845E-02 -6.59708958E-03
 -1.47831117E-02  2.99658251E-01 -2.72185900E-01 -2.84845811E-01 -1.46755291E-01
 -8.66149904E-01  3.94850491E-01  8.83626304E-01  2.70676569E-01  3.76138876E-02
 -1.02063321E-04 -1.19428710E-02  2.82124754E-02 -9.75212951E-03 -1.50475751E-02
  2.26869790E-01 -4.86739406E-01  2.73352138E-02  3.51838845E-02  6.59708958E-03
  3.32563344E-02  1.27759751E-01  0.00000000E+00  8.90300833E-02  2.16317442E-01
 -2.18300279E-01  0.00000000E+00 -3.93555420E-01 -9.28089163E-01 -1.81966338E-03
  1.34748254E-02  4.50143719E-02  0.00000000E+00  0.00000000E+00  3.91216218E-02
  1.62688617E-01  4.58360878E-01  0.00000000E+00  4.28381899E-03 -1.88465408E-02
  1.47831117E-02 -2.99658251E-01  2.72185900E-01 -2.84845811E-01  1.46755291E-01
  8.66149904E-01 -3.94850491E-01  8.83626304E-01 -2.70676569E-01 -3.76138876E-02
  1.02063321E-04  1.19428710E-02  2.82124754E-02  9.75212951E-03 -1.50475751E-02
 -2.26869790E-01  4.86739406E-01 -2.73352138E-02  3.51838845E-02 -6.59708958E-03
 -3.32563344E-02 -1.27759751E-01  0.00000000E+00  8.90300833E-02 -2.16317442E-01
  2.18300279E-01  0.00000000E+00 -3.93555420E-01  9.28089163E-01  1.81966338E-03
 -1.34748254E-02 -4.50143719E-02  0.00000000E+00  0.00000000E+00  3.91216218E-02
 -1.62688617E-01 -4.58360878E-01  0.00000000E+00  4.28381899E-03  1.88465408E-02
  1.33018731E-02  3.18910901E-01 -4.75637960E-02 -4.10214221E-02 -5.54269291E-03
 -9.28075968E-01 -3.04064095E-01  2.15391263E-02  3.35576085E-03  1.64554548E-01
  3.71910722E-02 -1.74545034E-01  1.34417610E-01  1.28007520E-03  1.68785062E-02
 -2.60423984E-02  8.64923495E-02 -9.32251233E-03 -3.16614781E-02  4.96785984E-03
 -1.06439435E-02 -2.60116691E-01  0.00000000E+00 -3.64856100E-02  5.70593393E-03
  8.47434695E-01  0.00000000E+00 -2.48505650E-02  2.59324437E-01 -1.87170458E-01
 -3.55282747E-02  2.17743098E-01  0.00000000E+00  0.00000000E+00  1.47051971E-01
 -1.06439435E-02 -2.60116691E-01  0.00000000E+00  3.64856100E-02  5.70593393E-03
  8.47434695E-01  0.00000000E+00  2.48505650E-02  2.59324437E-01 -1.87170458E-01
 -3.55282747E-02  2.17743098E-01  0.00000000E+00  0.00000000E+00 -1.47051971E-01
  1.33018731E-02  3.18910901E-01 -4.75637960E-02  4.10214221E-02 -5.54269291E-03
 -9.28075968E-01 -3.04064095E-01 -2.15391263E-02  3.35576085E-03  1.64554548E-01
  3.71910722E-02 -1.74545034E-01 -1.34417610E-01  1.28007520E-03 -1.68785062E-02
 -2.60423984E-02  8.64923495E-02 -9.32251233E-03  3.16614781E-02  4.96785984E-03
  1.33018731E-02  3.18910901E-01  4.75637960E-02 -4.10214221E-02 -5.54269291E-03
 -9.28075968E-01  3.04064095E-01  2.15391263E-02  3.35576085E-03  1.64554548E-01
  3.71910722E-02 -1.74545034E-01 -1.34417610E-01 -1.28007520E-03  1.68785062E-02
 -2.60423984E-02  8.64923495E-02  9.32251233E-03 -3.16614781E-02  4.96785984E-03
 -1.12399626E-02 -2.70499546E-01  0.00000000E+00 -6.65968235E-02  1.33950868E-02
  9.50138450E-01  0.00000000E+00  9.18272544E-02 -2.07512023E-01 -1.91082128E-01
 -5.28363223E-02  2.35188762E-01  0.00000000E+00  0.00000000E+00 -1.71749403E-01
 -2.93790630E-02 -1.25054191E-01  0.00000000E+00 -3.76671925E-02  3.94818979E-02
  1.33018731E-02  3.18910901E-01  4.75637960E-02  4.10214221E-02 -5.54269291E-03
 -9.28075968E-01  3.04064095E-01 -2.15391263E-02  3.35576085E-03  1.64554548E-01
  3.71910722E-02 -1.74545034E-01  1.34417610E-01 -1.28007520E-03 -1.68785062E-02
 -2.60423984E-02  8.64923495E-02  9.32251233E-03  3.16614781E-02  4.96785984E-03
 -1.12399626E-02 -2.70499546E-01  0.00000000E+00  6.65968235E-02  1.33950868E-02
  9.50138450E-01  0.00000000E+00 -9.18272544E-02 -2.07512023E-01 -1.91082128E-01
 -5.28363223E-02  2.35188762E-01  0.00000000E+00  0.00000000E+00  1.71749403E-01
 -2.93790630E-02 -1.25054191E-01  0.00000000E+00  3.76671925E-02  3.94818979E-02
  1.70722195E-02  3.28359711E-01  9.09307112E-02  1.53578099E-01  4.25138038E-02
 -1.18075404E+00  1.09166397E-03 -8.38685474E-01 -2.01339410E-01  2.42171305E-02
  2.82579504E-02  7.74733512E-04 -1.17243068E-01  6.37343283E-03  8.47790135E-02
  3.11785712E-01  2.59900337E-01 -2.48257766E-02 -1.54747166E-02  7.24771026E-03
  1.23811050E-02 -1.02042263E-02  0.00000000E+00 -1.01334941E-01 -1.14964209E-01
  3.62587367E-01  0.00000000E+00  6.21286773E-01  1.12910904E-01  8.61223525E-03
  1.18955060E-02  1.32981506E-02  0.00000000E+00  0.00000000E+00 -1.49227447E-01
  1.23811050E-02 -1.02042263E-02  0.00000000E+00  1.01334941E-01 -1.14964209E-01
  3.62587367E-01  0.00000000E+00 -6.21286773E-01  1.12910904E-01  8.61223525E-03
  1.18955060E-02  1.32981506E-02  0.00000000E+00  0.00000000E+00  1.49227447E-01
  1.70722195E-02  3.28359711E-01  9.09307112E-02 -1.53578099E-01  4.25138038E-02
 -1.18075404E+00  1.09166397E-03  8.38685474E-01 -2.01339410E-01  2.42171305E-02
  2.82579504E-02  7.74733512E-04  1.17243068E-01  6.37343283E-03 -8.47790135E-02
  3.11785712E-01  2.59900337E-01 -2.48257766E-02  1.54747166E-02  7.24771026E-03
  1.70722195E-02  3.28359711E-01 -9.09307112E-02  1.53578099E-01  4.25138038E-02
 -1.18075404E+00 -1.09166397E-03 -8.38685474E-01 -2.01339410E-01  2.42171305E-02
  2.82579504E-02  7.74733512E-04  1.17243068E-01 -6.37343283E-03  8.47790135E-02
  3.11785712E-01  2.59900337E-01  2.48257766E-02 -1.54747166E-02  7.24771026E-03
 -2.10308721E-02 -5.90461963E-01  0.00000000E+00 -2.21977205E-01 -5.10267036E-02
  1.96074468E+00  0.00000000E+00  1.07653611E+00  3.13423982E-01  3.33020657E-03
 -1.57383104E-02 -5.84200848E-02  0.00000000E+00  0.00000000E+00 -5.87798538E-02
 -3.24957293E-01 -6.70240446E-01  0.00000000E+00  3.54503621E-02 -2.21718725E-03
  1.70722195E-02  3.28359711E-01 -9.09307112E-02 -1.53578099E-01  4.25138038E-02
 -1.18075404E+00 -1.09166397E-03  8.38685474E-01 -2.01339410E-01  2.42171305E-02
  2.82579504E-02  7.74733512E-04 -1.17243068E-01 -6.37343283E-03 -8.47790135E-02
  3.11785712E-01  2.59900337E-01  2.48257766E-02  1.54747166E-02  7.24771026E-03
 -2.10308721E-02 -5.90461963E-01  0.00000000E+00  2.21977205E-01 -5.10267036E-02
  1.96074468E+00  0.00000000E+00 -1.07653611E+00  3.13423982E-01  3.33020657E-03
 -1.57383104E-02 -5.84200848E-02  0.00000000E+00  0.00000000E+00  5.87798538E-02
 -3.24957293E-01 -6.70240446E-01  0.00000000E+00 -3.54503621E-02 -2.21718725E-03
 -8.95952095E-03 -1.92826757E-01 -8.87373035E-03 -8.90034074E-03 -4.46683823E-02
  4.32594923E-01  8.55554515E-02  4.00205842E-02  1.76431063E-02 -1.93703012E-02
 -2.47108894E-02  6.57371255E-03 -9.60149449E-03 -4.15960182E-03 -2.86060567E-01
  8.11983495E-03 -8.55412676E-02  7.99238337E-04  6.16947441E-03 -4.35428030E-02
  0.00000000E+00  0.00000000E+00 -8.63004511E-02  0.00000000E+00  0.00000000E+00
  0.00000000E+00  1.38411061E-01  0.00000000E+00  0.00000000E+00  0.00000000E+00
  0.00000000E+00  0.00000000E+00 -2.38642152E-01  3.37783320E-02  0.00000000E+00
  0.00000000E+00  0.00000000E+00 -8.63004511E-02  0.00000000E+00  0.00000000E+00
  0.00000000E+00  1.38411061E-01  0.00000000E+00  0.00000000E+00  0.00000000E+00
  0.00000000E+00  0.00000000E+00  2.38642152E-01  3.37783320E-02  0.00000000E+00
 -8.95952095E-03 -1.92826757E-01 -8.87373035E-03  8.90034074E-03 -4.46683823E-02
  4.32594923E-01  8.55554515E-02 -4.00205842E-02  1.76431063E-02 -1.93703012E-02
 -2.47108894E-02  6.57371255E-03  9.60149449E-03 -4.15960182E-03  2.86060567E-01
  8.11983495E-03 -8.55412676E-02  7.99238337E-04 -6.16947441E-03 -4.35428030E-02
  8.95952095E-03  1.92826757E-01 -8.87373035E-03  8.90034074E-03  4.46683823E-02
 -4.32594923E-01  8.55554515E-02 -4.00205842E-02 -1.76431063E-02  1.93703012E-02
  2.47108894E-02 -6.57371255E-03 -9.60149449E-03 -4.15960182E-03  2.86060567E-01
 -8.11983495E-03  8.55412676E-02  7.99238337E-04 -6.16947441E-03  4.35428030E-02
  0.00000000E+00  0.00000000E+00  7.14440015E-02  0.00000000E+00  0.00000000E+00
  0.00000000E+00  1.00101191E-01  0.00000000E+00  0.00000000E+00  0.00000000E+00
  0.00000000E+00  0.00000000E+00  3.04138508E-01  1.00582847E-03  0.00000000E+00
  0.00000000E+00  0.00000000E+00  5.35876305E-02  0.00000000E+00  0.00000000E+00
  8.95952095E-03  1.92826757E-01 -8.87373035E-03 -8.90034074E-03  4.46683823E-02
 -4.32594923E-01  8.55554515E-02  4.00205842E-02 -1.76431063E-02  1.93703012E-02
  2.47108894E-02 -6.57371255E-03  9.60149449E-03 -4.15960182E-03 -2.86060567E-01
 -8.11983495E-03  8.55412676E-02  7.99238337E-04  6.16947441E-03  4.35428030E-02
  0.00000000E+00  0.00000000E+00  7.14440015E-02  0.00000000E+00  0.00000000E+00
  0.00000000E+00  1.00101191E-01  0.00000000E+00  0.00000000E+00  0.00000000E+00
  0.00000000E+00  0.00000000E+00 -3.04138508E-01  1.00582847E-03  0.00000000E+00
  0.00000000E+00  0.00000000E+00  5.35876305E-02  0.00000000E+00  0.00000000E+00
 -3.02252326E-02 -6.55487231E-01  1.20114038E-01  1.00817392E-02 -8.01934403E-04
  2.41028850E+00 -8.18187726E-01  3.35623340E-01 -1.24015149E-01 -5.83200435E-02
 -3.71537991E-02  2.69000724E-02  8.50594950E-02 -4.19066936E-03  4.83335634E-03
 -4.84297509E-01 -6.25246723E-01 -1.88745848E-02 -3.12577872E-02 -3.98893853E-03
  0.00000000E+00  0.00000000E+00 -2.52203589E-01  0.00000000E+00  0.00000000E+00
  0.00000000E+00  1.39484094E+00  0.00000000E+00  0.00000000E+00  0.00000000E+00
  0.00000000E+00  0.00000000E+00 -3.07202529E-02  5.15764406E-03  0.00000000E+00
  0.00000000E+00  0.00000000E+00  2.52203589E-01  0.00000000E+00  0.00000000E+00
  0.00000000E+00 -1.39484094E+00  0.00000000E+00  0.00000000E+00  0.00000000E+00
  0.00000000E+00  0.00000000E+00 -3.07202529E-02 -5.15764406E-03  0.00000000E+00
  3.02252326E-02  6.55487231E-01 -1.20114038E-01  1.00817392E-02  8.01934403E-04
 -2.41028850E+00  8.18187726E-01  3.35623340E-01  1.24015149E-01  5.83200435E-02
  3.71537991E-02 -2.69000724E-02  8.50594950E-02  4.19066936E-03  4.83335634E-03
  4.84297509E-01  6.25246723E-01  1.88745848E-02 -3.12577872E-02  3.98893853E-03
  3.02252326E-02  6.55487231E-01  1.20114038E-01 -1.00817392E-02  8.01934403E-04
 -2.41028850E+00 -8.18187726E-01 -3.35623340E-01  1.24015149E-01  5.83200435E-02
  3.71537991E-02 -2.69000724E-02  8.50594950E-02 -4.19066936E-03 -4.83335634E-03
  4.84297509E-01  6.25246723E-01 -1.88745848E-02  3.12577872E-02  3.98893853E-03
  0.00000000E+00  0.00000000E+00 -1.74640907E-01  0.00000000E+00  0.00000000E+00
  0.00000000E+00  8.90166275E-01  0.00000000E+00  0.00000000E+00  0.00000000E+00
  0.00000000E+00  0.00000000E+00 -3.32389879E-02  4.72734927E-03  0.00000000E+00
  0.00000000E+00  0.00000000E+00  5.59735457E-02  0.00000000E+00  0.00000000E+00
 -3.02252326E-02 -6.55487231E-01 -1.20114038E-01 -1.00817392E-02 -8.01934403E-04
  2.41028850E+00  8.18187726E-01 -3.35623340E-01 -1.24015149E-01 -5.83200435E-02
 -3.71537991E-02  2.69000724E-02  8.50594950E-02  4.19066936E-03 -4.83335634E-03
 -4.84297509E-01 -6.25246723E-01  1.88745848E-02  3.12577872E-02 -3.98893853E-03
  0.00000000E+00  0.00000000E+00  1.74640907E-01  0.00000000E+00  0.00000000E+00
  0.00000000E+00 -8.90166275E-01  0.00000000E+00  0.00000000E+00  0.00000000E+00
  0.00000000E+00  0.00000000E+00 -3.32389879E-02 -4.72734927E-03  0.00000000E+00
  0.00000000E+00  0.00000000E+00 -5.59735457E-02  0.00000000E+00  0.00000000E+00
 -1.80974589E-03 -1.06517249E-01 -1.01526379E-01 -2.72250826E-02 -8.23929565E-02
 -2.27934033E+00 -1.67405117E+00  1.55331531E+00  3.82312124E-01  1.15371552E-02
 -2.89352457E-02 -7.94278772E-02  1.00069343E-01 -1.13711194E-02 -3.75213690E-03
 -4.04993476E-01 -6.01154084E-01  1.32711932E-02 -4.11880948E-02  3.70583137E-02
 -4.35029872E-02 -6.81451093E-01  0.00000000E+00 -1.59712228E-02  3.05957857E-02
  5.22233729E+00  0.00000000E+00 -1.87740757E+00  6.83560424E-01 -9.11485941E-02
  1.61768573E-03  5.27196678E-02  0.00000000E+00  0.00000000E+00  4.42567102E-02
  4.35029872E-02  6.81451093E-01  0.00000000E+00 -1.59712228E-02 -3.05957857E-02
 -5.22233729E+00  0.00000000E+00 -1.87740757E+00 -6.83560424E-01  9.11485941E-02
 -1.61768573E-03 -5.27196678E-02  0.00000000E+00  0.00000000E+00  4.42567102E-02
  1.80974589E-03  1.06517249E-01  1.01526379E-01 -2.72250826E-02  8.23929565E-02
  2.27934033E+00  1.67405117E+00  1.55331531E+00 -3.82312124E-01 -1.15371552E-02
  2.89352457E-02  7.94278772E-02  1.00069343E-01  1.13711194E-02 -3.75213690E-03
  4.04993476E-01  6.01154084E-01 -1.32711932E-02 -4.11880948E-02 -3.70583137E-02
 -1.80974589E-03 -1.06517249E-01  1.01526379E-01 -2.72250826E-02 -8.23929565E-02
 -2.27934033E+00  1.67405117E+00  1.55331531E+00  3.82312124E-01  1.15371552E-02
 -2.89352457E-02 -7.94278772E-02 -1.00069343E-01  1.13711194E-02 -3.75213690E-03
 -4.04993476E-01 -6.01154084E-01 -1.32711932E-02 -4.11880948E-02  3.70583137E-02
 -1.78681160E-02 -2.34089040E-02  0.00000000E+00 -3.51562461E-02  1.63208992E-01
  2.19476674E+00  0.00000000E+00 -1.77387929E+00 -2.36447280E+00 -1.46955457E-01
  1.04827572E-02  1.63408728E-01  0.00000000E+00  0.00000000E+00  2.00165977E-02
  5.19400652E-01  8.78090474E-01  0.00000000E+00 -2.52854996E-02  3.57835812E-02
  1.80974589E-03  1.06517249E-01 -1.01526379E-01 -2.72250826E-02  8.23929565E-02
  2.27934033E+00 -1.67405117E+00  1.55331531E+00 -3.82312124E-01 -1.15371552E-02
  2.89352457E-02  7.94278772E-02 -1.00069343E-01 -1.13711194E-02 -3.75213690E-03
  4.04993476E-01  6.01154084E-01  1.32711932E-02 -4.11880948E-02 -3.70583137E-02
  1.78681160E-02  2.34089040E-02  0.00000000E+00 -3.51562461E-02 -1.63208992E-01
 -2.19476674E+00  0.00000000E+00 -1.77387929E+00  2.36447280E+00  1.46955457E-01
 -1.04827572E-02 -1.63408728E-01  0.00000000E+00  0.00000000E+00  2.00165977E-02
 -5.19400652E-01 -8.78090474E-01  0.00000000E+00 -2.52854996E-02 -3.57835812E-02
 -4.81753755E-03 -1.62851538E-02 -6.32699354E-02  6.20534387E-02 -1.85242477E-01
 -1.55178299E-01  7.54479055E-02 -1.38759129E-01 -2.53522823E-01  5.15926009E-03
 -5.81677312E-03 -2.59771752E-02 -2.70253088E-02  1.34066509E-02 -2.51828554E-01
 -1.95410621E-02  1.19595342E-01  5.99664046E-03 -1.01003643E-02 -1.07418790E-01
  4.14840729E-02  5.64065192E-01  0.00000000E+00 -2.87515810E-02 -3.16363641E-03
 -1.23834849E+00  0.00000000E+00  6.28109137E-02 -4.93945293E-01 -1.00029617E-01
  4.77891029E-02  1.19607376E-01  0.00000000E+00  0.00000000E+00  7.33041473E-02
  4.14840729E-02  5.64065192E-01  0.00000000E+00  2.87515810E-02 -3.16363641E-03
 -1.23834849E+00  0.00000000E+00 -6.28109137E-02 -4.93945293E-01 -1.00029617E-01
  4.77891029E-02  1.19607376E-01  0.00000000E+00  0.00000000E+00 -7.33041473E-02
 -4.81753755E-03 -1.62851538E-02 -6.32699354E-02 -6.20534387E-02 -1.85242477E-01
 -1.55178299E-01  7.54479055E-02  1.38759129E-01 -2.53522823E-01  5.15926009E-03
 -5.81677312E-03 -2.59771752E-02  2.70253088E-02  1.34066509E-02  2.51828554E-01
 -1.95410621E-02  1.19595342E-01  5.99664046E-03  1.01003643E-02 -1.07418790E-01
 -4.81753755E-03 -1.62851538E-02  6.32699354E-02  6.20534387E-02 -1.85242477E-01
 -1.55178299E-01 -7.54479055E-02 -1.38759129E-01 -2.53522823E-01  5.15926009E-03
 -5.81677312E-03 -2.59771752E-02  2.70253088E-02 -1.34066509E-02 -2.51828554E-01
 -1.95410621E-02  1.19595342E-01 -5.99664046E-03 -1.01003643E-02 -1.07418790E-01
 -5.70019251E-02 -8.72624247E-01  0.00000000E+00  1.65021737E-01  1.53297808E-01
  1.58968964E+00  0.00000000E+00 -7.78624515E-02 -6.08031107E-01  2.28786608E-02
 -7.30700905E-02 -1.08408228E-01  0.00000000E+00  0.00000000E+00  1.01257254E-01
 -1.30182147E-01  1.09827113E-02  0.00000000E+00  3.59264219E-02 -5.49369002E-02
 -4.81753755E-03 -1.62851538E-02  6.32699354E-02 -6.20534387E-02 -1.85242477E-01
 -1.55178299E-01 -7.54479055E-02  1.38759129E-01 -2.53522823E-01  5.15926009E-03
 -5.81677312E-03 -2.59771752E-02 -2.70253088E-02 -1.34066509E-02  2.51828554E-01
 -1.95410621E-02  1.19595342E-01 -5.99664046E-03  1.01003643E-02 -1.07418790E-01
 -5.70019251E-02 -8.72624247E-01  0.00000000E+00 -1.65021737E-01  1.53297808E-01
  1.58968964E+00  0.00000000E+00  7.78624515E-02 -6.08031107E-01  2.28786608E-02
 -7.30700905E-02 -1.08408228E-01  0.00000000E+00  0.00000000E+00 -1.01257254E-01
 -1.30182147E-01  1.09827113E-02  0.00000000E+00 -3.59264219E-02 -5.49369002E-02
 -5.27123213E-02 -6.98948723E-01 -6.62647855E-02  1.76784706E-01 -2.40562739E-02
  1.48752389E+00  4.90549007E-01 -1.25439822E-01 -1.76585992E-02 -1.50680243E-01
 -2.95916137E-02  4.57634391E-02 -1.19516926E-01  1.95521189E-02  6.69799362E-02
 -1.41598232E-01 -4.05139643E-03  6.11931167E-02  3.66776377E-02  4.84757351E-03
  0.00000000E+00  0.00000000E+00  1.52875797E-01  0.00000000E+00  0.00000000E+00
  0.00000000E+00  4.99753706E-01  0.00000000E+00  0.00000000E+00  0.00000000E+00
  0.00000000E+00  0.00000000E+00  2.84865491E-01  3.20546703E-02  0.00000000E+00
  0.00000000E+00  0.00000000E+00  1.52875797E-01  0.00000000E+00  0.00000000E+00
  0.00000000E+00  4.99753706E-01  0.00000000E+00  0.00000000E+00  0.00000000E+00
  0.00000000E+00  0.00000000E+00 -2.84865491E-01  3.20546703E-02  0.00000000E+00
 -5.27123213E-02 -6.98948723E-01 -6.62647855E-02 -1.76784706E-01 -2.40562739E-02
  1.48752389E+00  4.90549007E-01  1.25439822E-01 -1.76585992E-02 -1.50680243E-01
 -2.95916137E-02  4.57634391E-02  1.19516926E-01  1.95521189E-02 -6.69799362E-02
 -1.41598232E-01 -4.05139643E-03  6.11931167E-02 -3.66776377E-02  4.84757351E-03
  5.27123213E-02  6.98948723E-01 -6.62647855E-02 -1.76784706E-01  2.40562739E-02
 -1.48752389E+00  4.90549007E-01  1.25439822E-01  1.76585992E-02  1.50680243E-01
  2.95916137E-02 -4.57634391E-02 -1.19516926E-01  1.95521189E-02 -6.69799362E-02
  1.41598232E-01  4.05139643E-03  6.11931167E-02 -3.66776377E-02 -4.84757351E-03
  0.00000000E+00  0.00000000E+00  1.44867320E-01  0.00000000E+00  0.00000000E+00
  0.00000000E+00  3.95478124E-01  0.00000000E+00  0.00000000E+00  0.00000000E+00
  0.00000000E+00  0.00000000E+00  2.15179703E-01 -1.35762833E-02  0.00000000E+00
  0.00000000E+00  0.00000000E+00  1.01313071E-01  0.00000000E+00  0.00000000E+00
  5.27123213E-02  6.98948723E-01 -6.62647855E-02  1.76784706E-01  2.40562739E-02
 -1.48752389E+00  4.90549007E-01 -1.25439822E-01  1.76585992E-02  1.50680243E-01
  2.95916137E-02 -4.57634391E-02  1.19516926E-01  1.95521189E-02  6.69799362E-02
  1.41598232E-01  4.05139643E-03  6.11931167E-02  3.66776377E-02 -4.84757351E-03
  0.00000000E+00  0.00000000E+00  1.44867320E-01  0.00000000E+00  0.00000000E+00
  0.00000000E+00  3.95478124E-01  0.00000000E+00  0.00000000E+00  0.00000000E+00
  0.00000000E+00  0.00000000E+00 -2.15179703E-01 -1.35762833E-02  0.00000000E+00
  0.00000000E+00  0.00000000E+00  1.01313071E-01  0.00000000E+00  0.00000000E+00
 -2.42184637E-02 -2.39724190E-01 -2.35581553E-01  1.38003076E-01  1.93943600E-02
 -1.31023390E-02 -5.02333164E-02  1.23778980E-01  3.11323684E-02 -2.38926350E-02
 -4.50541247E-04 -7.77548609E-02 -9.33926909E-02  1.79597871E-02  7.71612707E-02
 -2.95934774E-01  8.67353673E-02  5.20074433E-02 -1.15656197E-02  1.73008200E-02
 -3.37863429E-02 -5.02824940E-01  0.00000000E+00  1.66273570E-01 -3.14368719E-01
  5.58734094E-01  0.00000000E+00 -3.00189962E-01  4.14510477E-01 -1.05049408E-01
 -5.54166199E-02  1.13385470E-01  0.00000000E+00  0.00000000E+00 -2.53915911E-01
 -3.37863429E-02 -5.02824940E-01  0.00000000E+00 -1.66273570E-01 -3.14368719E-01
  5.58734094E-01  0.00000000E+00  3.00189962E-01  4.14510477E-01 -1.05049408E-01
 -5.54166199E-02  1.13385470E-01  0.00000000E+00  0.00000000E+00  2.53915911E-01
 -2.42184637E-02 -2.39724190E-01 -2.35581553E-01 -1.38003076E-01  1.93943600E-02
 -1.31023390E-02 -5.02333164E-02 -1.23778980E-01  3.11323684E-02 -2.38926350E-02
 -4.50541247E-04 -7.77548609E-02  9.33926909E-02  1.79597871E-02 -7.71612707E-02
 -2.95934774E-01  8.67353673E-02  5.20074433E-02  1.15656197E-02  1.73008200E-02
 -2.42184637E-02 -2.39724190E-01  2.35581553E-01  1.38003076E-01  1.93943600E-02
 -1.31023390E-02  5.02333164E-02  1.23778980E-01  3.11323684E-02 -2.38926350E-02
 -4.50541247E-04 -7.77548609E-02  9.33926909E-02 -1.79597871E-02  7.71612707E-02
 -2.95934774E-01  8.67353673E-02 -5.20074433E-02 -1.15656197E-02  1.73008200E-02
 -1.94956174E-02 -2.28795088E-01  0.00000000E+00  1.88258432E-01  2.86654291E-01
 -3.83867975E-02  0.00000000E+00 -3.67029675E-01 -3.81850392E-01 -9.60048447E-02
 -5.65930989E-02  7.33772030E-02  0.00000000E+00  0.00000000E+00  9.84627481E-02
 -1.40903648E-01  3.41179889E-01  0.00000000E+00 -4.97677811E-02 -1.70773084E-02
 -2.42184637E-02 -2.39724190E-01  2.35581553E-01 -1.38003076E-01  1.93943600E-02
 -1.31023390E-02  5.02333164E-02 -1.23778980E-01  3.11323684E-02 -2.38926350E-02
 -4.50541247E-04 -7.77548609E-02 -9.33926909E-02 -1.79597871E-02 -7.71612707E-02
 -2.95934774E-01  8.67353673E-02 -5.20074433E-02  1.15656197E-02  1.73008200E-02
 -1.94956174E-02 -2.28795088E-01  0.00000000E+00 -1.88258432E-01  2.86654291E-01
 -3.83867975E-02  0.00000000E+00  3.67029675E-01 -3.81850392E-01 -9.60048447E-02
 -5.65930989E-02  7.33772030E-02  0.00000000E+00  0.00000000E+00 -9.84627481E-02
 -1.40903648E-01  3.41179889E-01  0.00000000E+00  4.97677811E-02 -1.70773084E-02
 -3.02403196E-02 -1.38777486E-01 -7.33396997E-02 -6.17388617E-02  1.57455465E-03
  7.51618089E-01  6.20102025E-01 -6.68380856E-01 -2.98532828E-01  1.22090210E-01
  1.72821411E-03 -1.76948452E-01  5.17516080E-02  1.46971741E-02  1.66581908E-02
  1.52570842E-01  2.56136708E-01 -3.95816287E-02 -4.00977985E-02 -3.39944108E-02
 -2.50296962E-03 -2.85832125E-01  0.00000000E+00  2.92226909E-03 -2.11281018E-01
 -2.62708201E-01  0.00000000E+00 -1.46781098E-01 -1.39542579E-01 -1.91819378E-01
 -4.27567371E-03  1.58100187E-01  0.00000000E+00  0.00000000E+00  4.54726531E-02
  2.50296962E-03  2.85832125E-01  0.00000000E+00  2.92226909E-03  2.11281018E-01
  2.62708201E-01  0.00000000E+00 -1.46781098E-01  1.39542579E-01  1.91819378E-01
  4.27567371E-03 -1.58100187E-01  0.00000000E+00  0.00000000E+00  4.54726531E-02
  3.02403196E-02  1.38777486E-01  7.33396997E-02 -6.17388617E-02 -1.57455465E-03
 -7.51618089E-01 -6.20102025E-01 -6.68380856E-01  2.98532828E-01 -1.22090210E-01
 -1.72821411E-03  1.76948452E-01  5.17516080E-02 -1.46971741E-02  1.66581908E-02
 -1.52570842E-01 -2.56136708E-01  3.95816287E-02 -4.00977985E-02  3.39944108E-02
 -3.02403196E-02 -1.38777486E-01  7.33396997E-02 -6.17388617E-02  1.57455465E-03
  7.51618089E-01 -6.20102025E-01 -6.68380856E-01 -2.98532828E-01  1.22090210E-01
  1.72821411E-03 -1.76948452E-01 -5.17516080E-02 -1.46971741E-02  1.66581908E-02
  1.52570842E-01  2.56136708E-01  3.95816287E-02 -4.00977985E-02 -3.39944108E-02
 -4.13966396E-02 -9.62550561E-01  0.00000000E+00 -1.67390427E-02  1.36145668E-01
  1.92788144E+00  0.00000000E+00 -4.92826486E-02  6.54636139E-01 -1.65199466E-01
 -4.81261977E-02  1.08019970E-01  0.00000000E+00  0.00000000E+00 -1.57253658E-01
 -3.85067576E-01 -4.71087692E-01  0.00000000E+00 -1.07097100E-01  4.99529282E-02
  3.02403196E-02  1.38777486E-01 -7.33396997E-02 -6.17388617E-02 -1.57455465E-03
 -7.51618089E-01  6.20102025E-01 -6.68380856E-01  2.98532828E-01 -1.22090210E-01
 -1.72821411E-03  1.76948452E-01 -5.17516080E-02  1.46971741E-02  1.66581908E-02
 -1.52570842E-01 -2.56136708E-01 -3.95816287E-02 -4.00977985E-02  3.39944108E-02
  4.13966396E-02  9.62550561E-01  0.00000000E+00 -1.67390427E-02 -1.36145668E-01
 -1.92788144E+00  0.00000000E+00 -4.92826486E-02 -6.54636139E-01  1.65199466E-01
  4.81261977E-02 -1.08019970E-01  0.00000000E+00  0.00000000E+00 -1.57253658E-01
  3.85067576E-01  4.71087692E-01  0.00000000E+00 -1.07097100E-01 -4.99529282E-02
  5.46484301E-03  1.04985204E-01 -1.65785580E-01  3.47525598E-02  1.65614041E-01
 -9.71910700E-01 -7.45033354E-02 -2.34707505E-01  8.66106778E-02  1.10724103E-03
 -1.09453429E-01  6.22486390E-02 -6.89788813E-02 -7.51397945E-02 -1.15730881E-01
  5.96575106E-02  2.18747752E-01 -4.38857352E-02 -8.25777608E-02  4.57450259E-02
 -5.98077847E-02 -1.07735741E+00  0.00000000E+00  1.13999975E-02 -1.36857866E-01
  1.93003866E+00  0.00000000E+00 -1.60851684E-03  8.54139590E-01  1.97503655E-01
 -1.30804432E-01 -1.41385378E-01  0.00000000E+00  0.00000000E+00  2.99700908E-01
 -5.98077847E-02 -1.07735741E+00  0.00000000E+00 -1.13999975E-02 -1.36857866E-01
  1.93003866E+00  0.00000000E+00  1.60851684E-03  8.54139590E-01  1.97503655E-01
 -1.30804432E-01 -1.41385378E-01  0.00000000E+00  0.00000000E+00 -2.99700908E-01
  5.46484301E-03  1.04985204E-01 -1.65785580E-01 -3.47525598E-02  1.65614041E-01
 -9.71910700E-01 -7.45033354E-02  2.34707505E-01  8.66106778E-02  1.10724103E-03
 -1.09453429E-01  6.22486390E-02  6.89788813E-02 -7.51397945E-02  1.15730881E-01
  5.96575106E-02  2.18747752E-01 -4.38857352E-02  8.25777608E-02  4.57450259E-02
  5.46484301E-03  1.04985204E-01  1.65785580E-01  3.47525598E-02  1.65614041E-01
 -9.71910700E-01  7.45033354E-02 -2.34707505E-01  8.66106778E-02  1.10724103E-03
 -1.09453429E-01  6.22486390E-02  6.89788813E-02  7.51397945E-02 -1.15730881E-01
  5.96575106E-02  2.18747752E-01  4.38857352E-02 -8.25777608E-02  4.57450259E-02
 -4.65100939E-04 -9.61853579E-03  0.00000000E+00  1.08025381E-02  1.01336694E-01
  2.10386247E-01  0.00000000E+00  3.16947561E-01  2.50592836E-01 -7.17826043E-02
  4.80922142E-02  8.90356922E-03  0.00000000E+00  0.00000000E+00  1.11273260E-01
 -3.03377672E-01 -7.20935677E-02  0.00000000E+00  2.45092932E-03 -6.54558238E-02
  5.46484301E-03  1.04985204E-01  1.65785580E-01 -3.47525598E-02  1.65614041E-01
 -9.71910700E-01  7.45033354E-02  2.34707505E-01  8.66106778E-02  1.10724103E-03
 -1.09453429E-01  6.22486390E-02 -6.89788813E-02  7.51397945E-02  1.15730881E-01
  5.96575106E-02  2.18747752E-01  4.38857352E-02  8.25777608E-02  4.57450259E-02
 -4.65100939E-04 -9.61853579E-03  0.00000000E+00 -1.08025381E-02  1.01336694E-01
  2.10386247E-01  0.00000000E+00 -3.16947561E-01  2.50592836E-01 -7.17826043E-02
  4.80922142E-02  8.90356922E-03  0.00000000E+00  0.00000000E+00 -1.11273260E-01
 -3.03377672E-01 -7.20935677E-02  0.00000000E+00 -2.45092932E-03 -6.54558238E-02
  2.66507845E-03  3.31896680E-02  7.35613066E-02  1.31253897E-01  7.83775388E-02
 -1.64951588E-01 -1.21225400E-01 -1.00166606E-01 -6.79320660E-02 -8.47856939E-02
  2.23043762E-01 -1.44288152E-01  2.75845841E-02 -1.29736686E-01 -8.54009727E-02
 -1.89298799E-02  3.11201231E-02  6.02373348E-02  6.18190399E-02  2.35309893E-02
 -7.34403121E-03 -4.78248274E-02  0.00000000E+00  4.51640824E-02  2.17400776E-02
  1.74496637E-01  0.00000000E+00 -3.98333898E-02  6.41936114E-02  3.55229959E-02
  1.49469085E-02 -6.83021315E-02  0.00000000E+00  0.00000000E+00 -4.78637229E-02
 -7.34403121E-03 -4.78248274E-02  0.00000000E+00 -4.51640824E-02  2.17400776E-02
  1.74496637E-01  0.00000000E+00  3.98333898E-02  6.41936114E-02  3.55229959E-02
  1.49469085E-02 -6.83021315E-02  0.00000000E+00  0.00000000E+00  4.78637229E-02
  2.66507845E-03  3.31896680E-02  7.35613066E-02 -1.31253897E-01  7.83775388E-02
 -1.64951588E-01 -1.21225400E-01  1.00166606E-01 -6.79320660E-02 -8.47856939E-02
  2.23043762E-01 -1.44288152E-01 -2.75845841E-02 -1.29736686E-01  8.54009727E-02
 -1.89298799E-02  3.11201231E-02  6.02373348E-02 -6.18190399E-02  2.35309893E-02
  2.66507845E-03  3.31896680E-02 -7.35613066E-02  1.31253897E-01  7.83775388E-02
 -1.64951588E-01  1.21225400E-01 -1.00166606E-01 -6.79320660E-02 -8.47856939E-02
  2.23043762E-01 -1.44288152E-01 -2.75845841E-02  1.29736686E-01 -8.54009727E-02
 -1.89298799E-02  3.11201231E-02 -6.02373348E-02  6.18190399E-02  2.35309893E-02
 -9.92951799E-03 -2.93788628E-04  0.00000000E+00  2.22656437E-01 -1.66272292E-01
  1.61515564E-01  0.00000000E+00 -1.56205677E-01  1.10346019E-01 -3.19539501E-01
  3.77247741E-01 -9.48831914E-02  0.00000000E+00  0.00000000E+00 -6.29347794E-02
 -3.76304688E-02 -1.22966339E-02  0.00000000E+00  9.93541131E-02 -8.18221002E-02
  2.66507845E-03  3.31896680E-02 -7.35613066E-02 -1.31253897E-01  7.83775388E-02
 -1.64951588E-01  1.21225400E-01  1.00166606E-01 -6.79320660E-02 -8.47856939E-02
  2.23043762E-01 -1.44288152E-01  2.75845841E-02  1.29736686E-01  8.54009727E-02
 -1.89298799E-02  3.11201231E-02 -6.02373348E-02 -6.18190399E-02  2.35309893E-02
 -9.92951799E-03 -2.93788628E-04  0.00000000E+00 -2.22656437E-01 -1.66272292E-01
  1.61515564E-01  0.00000000E+00  1.56205677E-01  1.10346019E-01 -3.19539501E-01
  3.77247741E-01 -9.48831914E-02  0.00000000E+00  0.00000000E+00  6.29347794E-02
 -3.76304688E-02 -1.22966339E-02  0.00000000E+00 -9.93541131E-02 -8.18221002E-02
  5.84650095E-03  2.16258779E-02 -2.71128738E-02 -4.87000835E-02 -1.82849592E-01
 -9.53300533E-02  2.24202577E-03  4.78042694E-02  1.76175796E-01  4.54555372E-02
 -5.57640237E-02  3.13178191E-02  1.57742649E-02  2.67548383E-01 -2.55474921E-02
  2.61102290E-02 -1.33475656E-02 -2.71116227E-02 -2.01536894E-02 -1.21116925E-01
  0.00000000E+00  0.00000000E+00 -1.74945088E-01  0.00000000E+00  0.00000000E+00
  0.00000000E+00  2.91582355E-02  0.00000000E+00  0.00000000E+00  0.00000000E+00
  0.00000000E+00  0.00000000E+00  8.13380543E-02  2.19618729E-01  0.00000000E+00
  0.00000000E+00  0.00000000E+00 -1.74945088E-01  0.00000000E+00  0.00000000E+00
  0.00000000E+00  2.91582355E-02  0.00000000E+00  0.00000000E+00  0.00000000E+00
  0.00000000E+00  0.00000000E+00 -8.13380543E-02  2.19618729E-01  0.00000000E+00
  5.84650095E-03  2.16258779E-02 -2.71128738E-02  4.87000835E-02 -1.82849592E-01
 -9.53300533E-02  2.24202577E-03 -4.78042694E-02  1.76175796E-01  4.54555372E-02
 -5.57640237E-02  3.13178191E-02 -1.57742649E-02  2.67548383E-01  2.55474921E-02
  2.61102290E-02 -1.33475656E-02 -2.71116227E-02  2.01536894E-02 -1.21116925E-01
 -5.84650095E-03 -2.16258779E-02 -2.71128738E-02  4.87000835E-02  1.82849592E-01
  9.53300533E-02  2.24202577E-03 -4.78042694E-02 -1.76175796E-01 -4.54555372E-02
  5.57640237E-02 -3.13178191E-02  1.57742649E-02  2.67548383E-01  2.55474921E-02
 -2.61102290E-02  1.33475656E-02 -2.71116227E-02  2.01536894E-02  1.21116925E-01
  0.00000000E+00  0.00000000E+00  2.15305661E-01  0.00000000E+00  0.00000000E+00
  0.00000000E+00 -1.76687709E-01  0.00000000E+00  0.00000000E+00  0.00000000E+00
  0.00000000E+00  0.00000000E+00 -1.30973249E-01  3.11126571E-01  0.00000000E+00
  0.00000000E+00  0.00000000E+00  7.23406954E-02  0.00000000E+00  0.00000000E+00
 -5.84650095E-03 -2.16258779E-02 -2.71128738E-02 -4.87000835E-02  1.82849592E-01
  9.53300533E-02  2.24202577E-03  4.78042694E-02 -1.76175796E-01 -4.54555372E-02
  5.57640237E-02 -3.13178191E-02 -1.57742649E-02  2.67548383E-01 -2.55474921E-02
 -2.61102290E-02  1.33475656E-02 -2.71116227E-02 -2.01536894E-02  1.21116925E-01
  0.00000000E+00  0.00000000E+00  2.15305661E-01  0.00000000E+00  0.00000000E+00
  0.00000000E+00 -1.76687709E-01  0.00000000E+00  0.00000000E+00  0.00000000E+00
  0.00000000E+00  0.00000000E+00  1.30973249E-01  3.11126571E-01  0.00000000E+00
  0.00000000E+00  0.00000000E+00  7.23406954E-02  0.00000000E+00  0.00000000E+00
  4.16167124E-03  2.77052795E-02  1.40268416E-01  1.66052326E-01 -3.05148513E-02
 -1.31511819E-01 -8.71951866E-02 -2.33327851E-01  6.78520450E-02 -1.22764575E-01
  3.14834701E-01 -1.94163966E-01  1.51544716E-01  3.76534748E-02 -6.92256202E-02
  1.00846768E-01  2.82288232E-02  7.15987390E-02  1.10123700E-01 -5.12301192E-02
  0.00000000E+00  0.00000000E+00 -1.15746228E-01  0.00000000E+00  0.00000000E+00
  0.00000000E+00  3.17205652E-02  0.00000000E+00  0.00000000E+00  0.00000000E+00
  0.00000000E+00  0.00000000E+00  1.03712263E-01  1.95106599E-01  0.00000000E+00
  0.00000000E+00  0.00000000E+00 -1.15746228E-01  0.00000000E+00  0.00000000E+00
  0.00000000E+00  3.17205652E-02  0.00000000E+00  0.00000000E+00  0.00000000E+00
  0.00000000E+00  0.00000000E+00 -1.03712263E-01  1.95106599E-01  0.00000000E+00
  4.16167124E-03  2.77052795E-02  1.40268416E-01 -1.66052326E-01 -3.05148513E-02
 -1.31511819E-01 -8.71951866E-02  2.33327851E-01  6.78520450E-02 -1.22764575E-01
  3.14834701E-01 -1.94163966E-01 -1.51544716E-01  3.76534748E-02  6.92256202E-02
  1.00846768E-01  2.82288232E-02  7.15987390E-02 -1.10123700E-01 -5.12301192E-02
 -4.16167124E-03 -2.77052795E-02  1.40268416E-01 -1.66052326E-01  3.05148513E-02
  1.31511819E-01 -8.71951866E-02  2.33327851E-01 -6.78520450E-02  1.22764575E-01
 -3.14834701E-01  1.94163966E-01  1.51544716E-01  3.76534748E-02  6.92256202E-02
 -1.00846768E-01 -2.82288232E-02  7.15987390E-02 -1.10123700E-01  5.12301192E-02
  0.00000000E+00  0.00000000E+00 -8.65850884E-02  0.00000000E+00  0.00000000E+00
  0.00000000E+00  1.07091056E-01  0.00000000E+00  0.00000000E+00  0.00000000E+00
  0.00000000E+00  0.00000000E+00 -3.18838368E-02 -1.33812538E-01  0.00000000E+00
  0.00000000E+00  0.00000000E+00 -6.91417442E-02  0.00000000E+00  0.00000000E+00
 -4.16167124E-03 -2.77052795E-02  1.40268416E-01  1.66052326E-01  3.05148513E-02
  1.31511819E-01 -8.71951866E-02 -2.33327851E-01 -6.78520450E-02  1.22764575E-01
 -3.14834701E-01  1.94163966E-01 -1.51544716E-01  3.76534748E-02 -6.92256202E-02
 -1.00846768E-01 -2.82288232E-02  7.15987390E-02  1.10123700E-01  5.12301192E-02
  0.00000000E+00  0.00000000E+00 -8.65850884E-02  0.00000000E+00  0.00000000E+00
  0.00000000E+00  1.07091056E-01  0.00000000E+00  0.00000000E+00  0.00000000E+00
  0.00000000E+00  0.00000000E+00  3.18838368E-02 -1.33812538E-01  0.00000000E+00
  0.00000000E+00  0.00000000E+00 -6.91417442E-02  0.00000000E+00  0.00000000E+00
  2.58379490E-03 -3.70149632E-02 -2.15196489E-02  5.75844400E-03 -1.41472173E-01
  2.18698844E-02  7.95094380E-02 -1.53060873E-01  1.61488438E-01 -7.17575871E-02
  7.03902375E-03  7.74028926E-02 -4.30299313E-02  2.70952746E-01  1.25632946E-01
  4.39524315E-02  5.25514011E-02  1.97621520E-02  3.52665053E-02 -7.33492186E-02
  0.00000000E+00  0.00000000E+00 -1.70453330E-01  0.00000000E+00  0.00000000E+00
  0.00000000E+00  1.82421709E-03  0.00000000E+00  0.00000000E+00  0.00000000E+00
  0.00000000E+00  0.00000000E+00  1.53272039E-01  2.35221667E-01  0.00000000E+00
  0.00000000E+00  0.00000000E+00  1.70453330E-01  0.00000000E+00  0.00000000E+00
  0.00000000E+00 -1.82421709E-03  0.00000000E+00  0.00000000E+00  0.00000000E+00
  0.00000000E+00  0.00000000E+00  1.53272039E-01 -2.35221667E-01  0.00000000E+00
 -2.58379490E-03  3.70149632E-02  2.15196489E-02  5.75844400E-03  1.41472173E-01
 -2.18698844E-02 -7.95094380E-02 -1.53060873E-01 -1.61488438E-01  7.17575871E-02
 -7.03902375E-03 -7.74028926E-02 -4.30299313E-02 -2.70952746E-01  1.25632946E-01
 -4.39524315E-02 -5.25514011E-02 -1.97621520E-02  3.52665053E-02  7.33492186E-02
 -2.58379490E-03  3.70149632E-02 -2.15196489E-02 -5.75844400E-03  1.41472173E-01
 -2.18698844E-02  7.95094380E-02  1.53060873E-01 -1.61488438E-01  7.17575871E-02
 -7.03902375E-03 -7.74028926E-02 -4.30299313E-02  2.70952746E-01 -1.25632946E-01
 -4.39524315E-02 -5.25514011E-02  1.97621520E-02 -3.52665053E-02  7.33492186E-02
  0.00000000E+00  0.00000000E+00  1.92490967E-01  0.00000000E+00  0.00000000E+00
  0.00000000E+00 -2.26383838E-01  0.00000000E+00  0.00000000E+00  0.00000000E+00
  0.00000000E+00  0.00000000E+00 -8.86969294E-02  2.92243924E-01  0.00000000E+00
  0.00000000E+00  0.00000000E+00  1.32122834E-01  0.00000000E+00  0.00000000E+00
  2.58379490E-03 -3.70149632E-02  2.15196489E-02 -5.75844400E-03 -1.41472173E-01
  2.18698844E-02 -7.95094380E-02  1.53060873E-01  1.61488438E-01 -7.17575871E-02
  7.03902375E-03  7.74028926E-02 -4.30299313E-02 -2.70952746E-01 -1.25632946E-01
  4.39524315E-02  5.25514011E-02 -1.97621520E-02 -3.52665053E-02 -7.33492186E-02
  0.00000000E+00  0.00000000E+00 -1.92490967E-01  0.00000000E+00  0.00000000E+00
  0.00000000E+00  2.26383838E-01  0.00000000E+00  0.00000000E+00  0.00000000E+00
  0.00000000E+00  0.00000000E+00 -8.86969294E-02 -2.92243924E-01  0.00000000E+00
  0.00000000E+00  0.00000000E+00 -1.32122834E-01  0.00000000E+00  0.00000000E+00
 -2.15233089E-02 -3.36854794E-01 -1.53751303E-01 -3.14832492E-02  1.68791755E-01
  1.22251669E+00  1.05110982E+00 -1.00684101E+00  1.69181782E-01 -9.80531711E-02
  5.69801050E-03  1.03018504E-01  6.67945686E-02 -6.46507250E-02  4.05689030E-03
  3.06721830E-01  4.26386922E-01 -6.45687472E-02  7.79708107E-03  1.24061764E-01
 -7.77512224E-02 -1.20001663E+00  0.00000000E+00 -2.00551487E-01 -1.47132322E-01
  3.44621008E+00  0.00000000E+00 -1.24831918E+00  5.89846496E-01  2.27872777E-01
  2.87003073E-02 -3.29974199E-01  0.00000000E+00  0.00000000E+00  1.46209933E-01
  7.77512224E-02  1.20001663E+00  0.00000000E+00 -2.00551487E-01  1.47132322E-01
 -3.44621008E+00  0.00000000E+00 -1.24831918E+00 -5.89846496E-01 -2.27872777E-01
 -2.87003073E-02  3.29974199E-01  0.00000000E+00  0.00000000E+00  1.46209933E-01
  2.15233089E-02  3.36854794E-01  1.53751303E-01 -3.14832492E-02 -1.68791755E-01
 -1.22251669E+00 -1.05110982E+00 -1.00684101E+00 -1.69181782E-01  9.80531711E-02
 -5.69801050E-03 -1.03018504E-01  6.67945686E-02  6.46507250E-02  4.05689030E-03
 -3.06721830E-01 -4.26386922E-01  6.45687472E-02  7.79708107E-03 -1.24061764E-01
 -2.15233089E-02 -3.36854794E-01  1.53751303E-01 -3.14832492E-02  1.68791755E-01
  1.22251669E+00 -1.05110982E+00 -1.00684101E+00  1.69181782E-01 -9.80531711E-02
  5.69801050E-03  1.03018504E-01 -6.67945686E-02  6.46507250E-02  4.05689030E-03
  3.06721830E-01  4.26386922E-01  6.45687472E-02  7.79708107E-03  1.24061764E-01
  2.20935517E-02  3.04578344E-01  0.00000000E+00 -3.22735570E-02  5.34411244E-02
 -2.79674292E+00  0.00000000E+00  1.08805837E+00  1.15032869E+00 -4.18157149E-02
 -9.97435807E-04 -2.54211304E-02  0.00000000E+00  0.00000000E+00 -1.55840824E-01
  2.17644321E-02 -3.25009253E-01  0.00000000E+00 -4.93789108E-02  3.15735894E-02
  2.15233089E-02  3.36854794E-01 -1.53751303E-01 -3.14832492E-02 -1.68791755E-01
 -1.22251669E+00  1.05110982E+00 -1.00684101E+00 -1.69181782E-01  9.80531711E-02
 -5.69801050E-03 -1.03018504E-01 -6.67945686E-02 -6.46507250E-02  4.05689030E-03
 -3.06721830E-01 -4.26386922E-01 -6.45687472E-02  7.79708107E-03 -1.24061764E-01
 -2.20935517E-02 -3.04578344E-01  0.00000000E+00 -3.22735570E-02 -5.34411244E-02
  2.79674292E+00  0.00000000E+00  1.08805837E+00 -1.15032869E+00  4.18157149E-02
  9.97435807E-04  2.54211304E-02  0.00000000E+00  0.00000000E+00 -1.55840824E-01
 -2.17644321E-02  3.25009253E-01  0.00000000E+00 -4.93789108E-02 -3.15735894E-02
 -3.25624203E-02 -1.65269482E-01  6.93968131E-02 -2.17796356E-02  1.59929569E-02
  1.18434085E+00  1.61036981E-01 -5.36998081E-01 -8.27098232E-02 -3.36398374E-01
  6.33996741E-02  2.63328492E-01 -1.57750894E-01 -5.78388631E-02 -7.26054734E-02
  1.43148546E-02  4.49269096E-02  1.03452188E-01  1.48637573E-01 -3.41644151E-03
  0.00000000E+00  0.00000000E+00  5.12349820E-02  0.00000000E+00  0.00000000E+00
  0.00000000E+00  4.12198891E-01  0.00000000E+00  0.00000000E+00  0.00000000E+00
  0.00000000E+00  0.00000000E+00  5.80263620E-02  3.06762880E-02  0.00000000E+00
  0.00000000E+00  0.00000000E+00 -5.12349820E-02  0.00000000E+00  0.00000000E+00
  0.00000000E+00 -4.12198891E-01  0.00000000E+00  0.00000000E+00  0.00000000E+00
  0.00000000E+00  0.00000000E+00  5.80263620E-02 -3.06762880E-02  0.00000000E+00
  3.25624203E-02  1.65269482E-01 -6.93968131E-02 -2.17796356E-02 -1.59929569E-02
 -1.18434085E+00 -1.61036981E-01 -5.36998081E-01  8.27098232E-02  3.36398374E-01
 -6.33996741E-02 -2.63328492E-01 -1.57750894E-01  5.78388631E-02 -7.26054734E-02
 -1.43148546E-02 -4.49269096E-02 -1.03452188E-01  1.48637573E-01  3.41644151E-03
  3.25624203E-02  1.65269482E-01  6.93968131E-02  2.17796356E-02 -1.59929569E-02
 -1.18434085E+00  1.61036981E-01  5.36998081E-01  8.27098232E-02  3.36398374E-01
 -6.33996741E-02 -2.63328492E-01 -1.57750894E-01 -5.78388631E-02  7.26054734E-02
 -1.43148546E-02 -4.49269096E-02  1.03452188E-01 -1.48637573E-01  3.41644151E-03
  0.00000000E+00  0.00000000E+00  1.40499790E-02  0.00000000E+00  0.00000000E+00
  0.00000000E+00  1.16475627E-01  0.00000000E+00  0.00000000E+00  0.00000000E+00
  0.00000000E+00  0.00000000E+00  2.35825029E-01 -1.46452097E-01  0.00000000E+00
  0.00000000E+00  0.00000000E+00  8.33961743E-02  0.00000000E+00  0.00000000E+00
 -3.25624203E-02 -1.65269482E-01 -6.93968131E-02  2.17796356E-02  1.59929569E-02
  1.18434085E+00 -1.61036981E-01  5.36998081E-01 -8.27098232E-02 -3.36398374E-01
  6.33996741E-02  2.63328492E-01 -1.57750894E-01  5.78388631E-02  7.26054734E-02
  1.43148546E-02  4.49269096E-02 -1.03452188E-01 -1.48637573E-01 -3.41644151E-03
  0.00000000E+00  0.00000000E+00 -1.40499790E-02  0.00000000E+00  0.00000000E+00
  0.00000000E+00 -1.16475627E-01  0.00000000E+00  0.00000000E+00  0.00000000E+00
  0.00000000E+00  0.00000000E+00  2.35825029E-01  1.46452097E-01  0.00000000E+00
  0.00000000E+00  0.00000000E+00 -8.33961743E-02  0.00000000E+00  0.00000000E+00
 -7.97734130E-03 -2.48181347E-01  9.23458509E-03  8.68428040E-02 -5.87107214E-03
  2.23653951E-01  3.72761793E-01 -3.62863907E-01 -1.35870043E-01 -1.82596859E-01
 -8.07030898E-03  2.07808242E-01  1.77716895E-01  2.07861978E-02  1.93600033E-01
  3.19630763E-01  9.61791229E-02 -2.02309542E-02  8.87087360E-02  1.06557099E-01
  0.00000000E+00  0.00000000E+00 -1.02202295E-02  0.00000000E+00  0.00000000E+00
  0.00000000E+00  3.07976863E-01  0.00000000E+00  0.00000000E+00  0.00000000E+00
  0.00000000E+00  0.00000000E+00 -3.05718365E-01  1.08614685E-01  0.00000000E+00
  0.00000000E+00  0.00000000E+00 -1.02202295E-02  0.00000000E+00  0.00000000E+00
  0.00000000E+00  3.07976863E-01  0.00000000E+00  0.00000000E+00  0.00000000E+00
  0.00000000E+00  0.00000000E+00  3.05718365E-01  1.08614685E-01  0.00000000E+00
 -7.97734130E-03 -2.48181347E-01  9.23458509E-03 -8.68428040E-02 -5.87107214E-03
  2.23653951E-01  3.72761793E-01  3.62863907E-01 -1.35870043E-01 -1.82596859E-01
 -8.07030898E-03  2.07808242E-01 -1.77716895E-01  2.07861978E-02 -1.93600033E-01
  3.19630763E-01  9.61791229E-02 -2.02309542E-02 -8.87087360E-02  1.06557099E-01
  7.97734130E-03  2.48181347E-01  9.23458509E-03 -8.68428040E-02  5.87107214E-03
 -2.23653951E-01  3.72761793E-01  3.62863907E-01  1.35870043E-01  1.82596859E-01
  8.07030898E-03 -2.07808242E-01  1.77716895E-01  2.07861978E-02 -1.93600033E-01
 -3.19630763E-01 -9.61791229E-02 -2.02309542E-02 -8.87087360E-02 -1.06557099E-01
  0.00000000E+00  0.00000000E+00  1.34267321E-01  0.00000000E+00  0.00000000E+00
  0.00000000E+00 -8.44186618E-02  0.00000000E+00  0.00000000E+00  0.00000000E+00
  0.00000000E+00  0.00000000E+00  3.95388611E-02  3.33880276E-02  0.00000000E+00
  0.00000000E+00  0.00000000E+00  1.52010983E-01  0.00000000E+00  0.00000000E+00
  7.97734130E-03  2.48181347E-01  9.23458509E-03  8.68428040E-02  5.87107214E-03
 -2.23653951E-01  3.72761793E-01 -3.62863907E-01  1.35870043E-01  1.82596859E-01
  8.07030898E-03 -2.07808242E-01 -1.77716895E-01  2.07861978E-02  1.93600033E-01
 -3.19630763E-01 -9.61791229E-02 -2.02309542E-02  8.87087360E-02 -1.06557099E-01
  0.00000000E+00  0.00000000E+00  1.34267321E-01  0.00000000E+00  0.00000000E+00
  0.00000000E+00 -8.44186618E-02  0.00000000E+00  0.00000000E+00  0.00000000E+00
  0.00000000E+00  0.00000000E+00 -3.95388611E-02  3.33880276E-02  0.00000000E+00
  0.00000000E+00  0.00000000E+00  1.52010983E-01  0.00000000E+00  0.00000000E+00
 -4.50950725E-03 -1.61017814E-01 -1.39401509E-02  1.89855425E-01  3.00289028E-02
  4.58840852E-03  3.02498811E-01 -4.76414062E-01  8.52634062E-02 -6.96414634E-02
  1.62150782E-01 -1.08881446E-01  4.87581389E-02  1.34631628E-01  1.42022110E-01
  1.10295611E-01  2.36831507E-01  3.68060193E-02  5.56809908E-02  3.30907445E-02
 -3.83095880E-02 -3.18322466E-01  0.00000000E+00  1.52533720E-01  6.35514850E-02
  4.08513118E-01  0.00000000E+00  8.60825123E-02  1.47540628E-01 -2.50051118E-01
  2.24318990E-01 -7.44169524E-02  0.00000000E+00  0.00000000E+00  3.04586847E-01
 -3.83095880E-02 -3.18322466E-01  0.00000000E+00 -1.52533720E-01  6.35514850E-02
  4.08513118E-01  0.00000000E+00 -8.60825123E-02  1.47540628E-01 -2.50051118E-01
  2.24318990E-01 -7.44169524E-02  0.00000000E+00  0.00000000E+00 -3.04586847E-01
 -4.50950725E-03 -1.61017814E-01 -1.39401509E-02 -1.89855425E-01  3.00289028E-02
  4.58840852E-03  3.02498811E-01  4.76414062E-01  8.52634062E-02 -6.96414634E-02
  1.62150782E-01 -1.08881446E-01 -4.87581389E-02  1.34631628E-01 -1.42022110E-01
  1.10295611E-01  2.36831507E-01  3.68060193E-02 -5.56809908E-02  3.30907445E-02
 -4.50950725E-03 -1.61017814E-01  1.39401509E-02  1.89855425E-01  3.00289028E-02
  4.58840852E-03 -3.02498811E-01 -4.76414062E-01  8.52634062E-02 -6.96414634E-02
  1.62150782E-01 -1.08881446E-01 -4.87581389E-02 -1.34631628E-01  1.42022110E-01
  1.10295611E-01  2.36831507E-01 -3.68060193E-02  5.56809908E-02  3.30907445E-02
  1.28179800E-02  1.41070635E-01  0.00000000E+00 -4.10328805E-02  6.47621761E-02
 -4.89709305E-01  0.00000000E+00  3.09624826E-01  5.06621652E-01  1.40332823E-01
 -3.87818048E-02 -1.15661071E-01  0.00000000E+00  0.00000000E+00  2.50381694E-01
 -2.06412821E-01 -1.07177230E-01  0.00000000E+00 -6.95895343E-03 -5.45729603E-02
 -4.50950725E-03 -1.61017814E-01  1.39401509E-02 -1.89855425E-01  3.00289028E-02
  4.58840852E-03 -3.02498811E-01  4.76414062E-01  8.52634062E-02 -6.96414634E-02
  1.62150782E-01 -1.08881446E-01  4.87581389E-02 -1.34631628E-01 -1.42022110E-01
  1.10295611E-01  2.36831507E-01 -3.68060193E-02 -5.56809908E-02  3.30907445E-02
  1.28179800E-02  1.41070635E-01  0.00000000E+00  4.10328805E-02  6.47621761E-02
 -4.89709305E-01  0.00000000E+00 -3.09624826E-01  5.06621652E-01  1.40332823E-01
 -3.87818048E-02 -1.15661071E-01  0.00000000E+00  0.00000000E+00 -2.50381694E-01
 -2.06412821E-01 -1.07177230E-01  0.00000000E+00  6.95895343E-03 -5.45729603E-02
  1.75564403E-02  1.53686939E-01 -3.05955359E-02 -6.24497623E-02 -9.14513887E-03
 -3.54047614E-01 -1.97362331E-01  2.46979654E-01 -7.31306054E-02  2.56804717E-01
  7.11753960E-02 -3.14936386E-01  9.70045352E-02  3.91916068E-02  1.66398659E-01
 -1.06849502E-01 -6.25214616E-02 -8.78635389E-03 -5.10798309E-02  9.73653999E-02
  0.00000000E+00  0.00000000E+00 -9.14845337E-02  0.00000000E+00  0.00000000E+00
  0.00000000E+00 -1.26517508E-01  0.00000000E+00  0.00000000E+00  0.00000000E+00
  0.00000000E+00  0.00000000E+00 -1.42872508E-02  1.72622843E-02  0.00000000E+00
  0.00000000E+00  0.00000000E+00 -9.14845337E-02  0.00000000E+00  0.00000000E+00
  0.00000000E+00 -1.26517508E-01  0.00000000E+00  0.00000000E+00  0.00000000E+00
  0.00000000E+00  0.00000000E+00  1.42872508E-02  1.72622843E-02  0.00000000E+00
  1.75564403E-02  1.53686939E-01 -3.05955359E-02  6.24497623E-02 -9.14513887E-03
 -3.54047614E-01 -1.97362331E-01 -2.46979654E-01 -7.31306054E-02  2.56804717E-01
  7.11753960E-02 -3.14936386E-01 -9.70045352E-02  3.91916068E-02 -1.66398659E-01
 -1.06849502E-01 -6.25214616E-02 -8.78635389E-03  5.10798309E-02  9.73653999E-02
 -1.75564403E-02 -1.53686939E-01 -3.05955359E-02  6.24497623E-02  9.14513887E-03
  3.54047614E-01 -1.97362331E-01 -2.46979654E-01  7.31306054E-02 -2.56804717E-01
 -7.11753960E-02  3.14936386E-01  9.70045352E-02  3.91916068E-02 -1.66398659E-01
  1.06849502E-01  6.25214616E-02 -8.78635389E-03  5.10798309E-02 -9.73653999E-02
  0.00000000E+00  0.00000000E+00  2.66929014E-02  0.00000000E+00  0.00000000E+00
  0.00000000E+00 -3.58928339E-01  0.00000000E+00  0.00000000E+00  0.00000000E+00
  0.00000000E+00  0.00000000E+00  3.61082826E-01  1.03953173E-01  0.00000000E+00
  0.00000000E+00  0.00000000E+00  1.26625986E-01  0.00000000E+00  0.00000000E+00
 -1.75564403E-02 -1.53686939E-01 -3.05955359E-02 -6.24497623E-02  9.14513887E-03
  3.54047614E-01 -1.97362331E-01  2.46979654E-01  7.31306054E-02 -2.56804717E-01
 -7.11753960E-02  3.14936386E-01 -9.70045352E-02  3.91916068E-02  1.66398659E-01
  1.06849502E-01  6.25214616E-02 -8.78635389E-03 -5.10798309E-02 -9.73653999E-02
  0.00000000E+00  0.00000000E+00  2.66929014E-02  0.00000000E+00  0.00000000E+00
  0.00000000E+00 -3.58928339E-01  0.00000000E+00  0.00000000E+00  0.00000000E+00
  0.00000000E+00  0.00000000E+00 -3.61082826E-01  1.03953173E-01  0.00000000E+00
  0.00000000E+00  0.00000000E+00  1.26625986E-01  0.00000000E+00  0.00000000E+00
  6.79537463E-02  9.89544363E-01  5.92049313E-02 -3.37846534E-01  1.16049678E-02
 -2.37523579E+00 -1.99341106E+00  1.16025839E+00  5.18170650E-02 -7.92351034E-02
  8.78874377E-02 -2.31349760E-02 -2.36970683E-01  4.70878392E-02  3.65392480E-02
 -3.57748523E-01 -6.16769960E-01  3.62494385E-02 -9.94315121E-02 -6.52037481E-03
 -6.57378845E-02 -3.58923803E-01  0.00000000E+00  9.32890795E-02  3.36631153E-01
  3.06898797E+00  0.00000000E+00 -4.48525574E-01  1.12651007E+00 -9.25838605E-02
  3.52171704E-02  5.01492282E-02  0.00000000E+00  0.00000000E+00  2.89676692E-02
 -6.57378845E-02 -3.58923803E-01  0.00000000E+00 -9.32890795E-02  3.36631153E-01
  3.06898797E+00  0.00000000E+00  4.48525574E-01  1.12651007E+00 -9.25838605E-02
  3.52171704E-02  5.01492282E-02  0.00000000E+00  0.00000000E+00 -2.89676692E-02
  6.79537463E-02  9.89544363E-01  5.92049313E-02  3.37846534E-01  1.16049678E-02
 -2.37523579E+00 -1.99341106E+00 -1.16025839E+00  5.18170650E-02 -7.92351034E-02
  8.78874377E-02 -2.31349760E-02  2.36970683E-01  4.70878392E-02 -3.65392480E-02
 -3.57748523E-01 -6.16769960E-01  3.62494385E-02  9.94315121E-02 -6.52037481E-03
  6.79537463E-02  9.89544363E-01 -5.92049313E-02 -3.37846534E-01  1.16049678E-02
 -2.37523579E+00  1.99341106E+00  1.16025839E+00  5.18170650E-02 -7.92351034E-02
  8.78874377E-02 -2.31349760E-02  2.36970683E-01 -4.70878392E-02  3.65392480E-02
 -3.57748523E-01 -6.16769960E-01 -3.62494385E-02 -9.94315121E-02 -6.52037481E-03
 -4.14087088E-02 -1.83272256E-01  0.00000000E+00  8.33790729E-02 -2.89953035E-01
  2.40319810E+00  0.00000000E+00 -6.17576137E-01 -1.03875734E+00  7.49828463E-02
  1.00507466E-02 -7.09713022E-02  0.00000000E+00  0.00000000E+00  7.58347965E-02
  7.18423402E-02  1.17519409E-01  0.00000000E+00  5.22429792E-02 -1.55779080E-02
  6.79537463E-02  9.89544363E-01 -5.92049313E-02  3.37846534E-01  1.16049678E-02
 -2.37523579E+00  1.99341106E+00 -1.16025839E+00  5.18170650E-02 -7.92351034E-02
  8.78874377E-02 -2.31349760E-02 -2.36970683E-01 -4.70878392E-02 -3.65392480E-02
 -3.57748523E-01 -6.16769960E-01 -3.62494385E-02  9.94315121E-02 -6.52037481E-03
 -4.14087088E-02 -1.83272256E-01  0.00000000E+00 -8.33790729E-02 -2.89953035E-01
  2.40319810E+00  0.00000000E+00  6.17576137E-01 -1.03875734E+00  7.49828463E-02
  1.00507466E-02 -7.09713022E-02  0.00000000E+00  0.00000000E+00 -7.58347965E-02
  7.18423402E-02  1.17519409E-01  0.00000000E+00 -5.22429792E-02 -1.55779080E-02
 -1.15604999E-02 -3.58934228E-02 -5.66802032E-02  2.17820110E-03  1.86808555E-01
  8.71145369E-02  2.80972615E-01 -1.47094587E-01  5.59952008E-01  2.58376500E-02
  1.14639766E-02 -6.75907854E-02 -3.47443336E-02  8.27652607E-02 -2.95916908E-01
  9.56882756E-03  1.58669880E-01  1.90047626E-02  8.67863514E-03 -8.51440977E-02
 -1.05915930E-01 -1.16739530E+00  0.00000000E+00 -2.77378394E-01 -3.32491262E-02
  5.60847184E+00  0.00000000E+00 -1.70333180E+00  1.28204645E+00 -1.73235418E-01
  8.65617342E-02  1.10379122E-01  0.00000000E+00  0.00000000E+00  1.08619564E-01
  1.05915930E-01  1.16739530E+00  0.00000000E+00 -2.77378394E-01  3.32491262E-02
 -5.60847184E+00  0.00000000E+00 -1.70333180E+00 -1.28204645E+00  1.73235418E-01
 -8.65617342E-02 -1.10379122E-01  0.00000000E+00  0.00000000E+00  1.08619564E-01
  1.15604999E-02  3.58934228E-02  5.66802032E-02  2.17820110E-03 -1.86808555E-01
 -8.71145369E-02 -2.80972615E-01 -1.47094587E-01 -5.59952008E-01 -2.58376500E-02
 -1.14639766E-02  6.75907854E-02 -3.47443336E-02 -8.27652607E-02 -2.95916908E-01
 -9.56882756E-03 -1.58669880E-01 -1.90047626E-02  8.67863514E-03  8.51440977E-02
 -1.15604999E-02 -3.58934228E-02  5.66802032E-02  2.17820110E-03  1.86808555E-01
  8.71145369E-02 -2.80972615E-01 -1.47094587E-01  5.59952008E-01  2.58376500E-02
  1.14639766E-02 -6.75907854E-02  3.47443336E-02 -8.27652607E-02 -2.95916908E-01
  9.56882756E-03  1.58669880E-01 -1.90047626E-02  8.67863514E-03 -8.51440977E-02
  6.43850109E-02  5.54767416E-01  0.00000000E+00  1.01839930E-01 -3.68746509E-02
 -3.24703312E+00  0.00000000E+00  1.18434036E+00  1.86671413E+00  5.71811844E-02
 -7.61697562E-03 -8.31230961E-02  0.00000000E+00  0.00000000E+00  2.16601438E-01
 -2.54755293E-01 -4.78293875E-01  0.00000000E+00  1.26787954E-01 -1.94073453E-01
  1.15604999E-02  3.58934228E-02 -5.66802032E-02  2.17820110E-03 -1.86808555E-01
 -8.71145369E-02  2.80972615E-01 -1.47094587E-01 -5.59952008E-01 -2.58376500E-02
 -1.14639766E-02  6.75907854E-02  3.47443336E-02  8.27652607E-02 -2.95916908E-01
 -9.56882756E-03 -1.58669880E-01  1.90047626E-02  8.67863514E-03  8.51440977E-02
 -6.43850109E-02 -5.54767416E-01  0.00000000E+00  1.01839930E-01  3.68746509E-02
  3.24703312E+00  0.00000000E+00  1.18434036E+00 -1.86671413E+00 -5.71811844E-02
  7.61697562E-03  8.31230961E-02  0.00000000E+00  0.00000000E+00  2.16601438E-01
  2.54755293E-01  4.78293875E-01  0.00000000E+00  1.26787954E-01  1.94073453E-01
 -1.66525257E-02 -4.01739528E-01 -1.53521944E-01 -4.02864451E-02 -1.93799038E-01
  6.75469090E-01  4.43700233E-01 -3.41772078E-01  8.91662636E-02 -9.11064623E-02
  9.12488761E-03  1.21642184E-01  1.14278327E-01  8.53452638E-02 -4.00875782E-02
  1.59098559E-01  9.97792365E-02 -6.47937369E-02  1.94987057E-02 -1.24767685E-01
  8.23032797E-03  3.12786970E-01  0.00000000E+00 -4.02241632E-02 -7.33040979E-02
 -2.04055223E+00  0.00000000E+00  4.22392999E-01 -7.96210335E-01 -9.12136101E-02
  1.47769972E-02  2.06660503E-02  0.00000000E+00  0.00000000E+00  1.96182553E-01
 -8.23032797E-03 -3.12786970E-01  0.00000000E+00 -4.02241632E-02  7.33040979E-02
  2.04055223E+00  0.00000000E+00  4.22392999E-01  7.96210335E-01  9.12136101E-02
 -1.47769972E-02 -2.06660503E-02  0.00000000E+00  0.00000000E+00  1.96182553E-01
  1.66525257E-02  4.01739528E-01  1.53521944E-01 -4.02864451E-02  1.93799038E-01
 -6.75469090E-01 -4.43700233E-01 -3.41772078E-01 -8.91662636E-02  9.11064623E-02
 -9.12488761E-03 -1.21642184E-01  1.14278327E-01 -8.53452638E-02 -4.00875782E-02
 -1.59098559E-01 -9.97792365E-02  6.47937369E-02  1.94987057E-02  1.24767685E-01
 -1.66525257E-02 -4.01739528E-01  1.53521944E-01 -4.02864451E-02 -1.93799038E-01
  6.75469090E-01 -4.43700233E-01 -3.41772078E-01  8.91662636E-02 -9.11064623E-02
  9.12488761E-03  1.21642184E-01 -1.14278327E-01 -8.53452638E-02 -4.00875782E-02
  1.59098559E-01  9.97792365E-02  6.47937369E-02  1.94987057E-02 -1.24767685E-01
 -4.16029306E-02 -7.76467442E-01  0.00000000E+00 -6.07250396E-02  2.98179572E-01
  2.05043713E+00  0.00000000E+00 -1.59031624E+00 -1.70695170E+00  3.20286044E-01
  1.85205143E-02 -2.91914193E-01  0.00000000E+00  0.00000000E+00 -2.35906338E-02
  4.50979946E-01  6.16744685E-01  0.00000000E+00  1.11688680E-01  6.37866456E-02
  1.66525257E-02  4.01739528E-01 -1.53521944E-01 -4.02864451E-02  1.93799038E-01
 -6.75469090E-01  4.43700233E-01 -3.41772078E-01 -8.91662636E-02  9.11064623E-02
 -9.12488761E-03 -1.21642184E-01 -1.14278327E-01  8.53452638E-02 -4.00875782E-02
 -1.59098559E-01 -9.97792365E-02 -6.47937369E-02  1.94987057E-02  1.24767685E-01
  4.16029306E-02  7.76467442E-01  0.00000000E+00 -6.07250396E-02 -2.98179572E-01
 -2.05043713E+00  0.00000000E+00 -1.59031624E+00  1.70695170E+00 -3.20286044E-01
 -1.85205143E-02  2.91914193E-01  0.00000000E+00  0.00000000E+00 -2.35906338E-02
 -4.50979946E-01 -6.16744685E-01  0.00000000E+00  1.11688680E-01 -6.37866456E-02
 -7.41957374E-02 -6.36127247E-01 -6.30242369E-02 -9.97055869E-02  4.61683706E-02
  3.27096588E+00  1.47227233E+00 -1.50058649E+00 -2.62668890E-01 -1.50851017E-01
  6.44649507E-02  1.21811979E-01  8.61828368E-02 -6.45811415E-02  2.33399433E-01
  2.30459798E-01  4.27396302E-01 -7.47042660E-02  5.36601106E-02  1.03095962E-01
  0.00000000E+00  0.00000000E+00  2.81793371E-01  0.00000000E+00  0.00000000E+00
  0.00000000E+00  6.52388984E-01  0.00000000E+00  0.00000000E+00  0.00000000E+00
  0.00000000E+00  0.00000000E+00  1.85320957E-02  8.62377735E-02  0.00000000E+00
  0.00000000E+00  0.00000000E+00 -2.81793371E-01  0.00000000E+00  0.00000000E+00
  0.00000000E+00 -6.52388984E-01  0.00000000E+00  0.00000000E+00  0.00000000E+00
  0.00000000E+00  0.00000000E+00  1.85320957E-02 -8.62377735E-02  0.00000000E+00
  7.41957374E-02  6.36127247E-01  6.30242369E-02 -9.97055869E-02 -4.61683706E-02
 -3.27096588E+00 -1.47227233E+00 -1.50058649E+00  2.62668890E-01  1.50851017E-01
 -6.44649507E-02 -1.21811979E-01  8.61828368E-02  6.45811415E-02  2.33399433E-01
 -2.30459798E-01 -4.27396302E-01  7.47042660E-02  5.36601106E-02 -1.03095962E-01
  7.41957374E-02  6.36127247E-01 -6.30242369E-02  9.97055869E-02 -4.61683706E-02
 -3.27096588E+00  1.47227233E+00  1.50058649E+00  2.62668890E-01  1.50851017E-01
 -6.44649507E-02 -1.21811979E-01  8.61828368E-02 -6.45811415E-02 -2.33399433E-01
 -2.30459798E-01 -4.27396302E-01 -7.47042660E-02 -5.36601106E-02 -1.03095962E-01
  0.00000000E+00  0.00000000E+00  1.57666296E-01  0.00000000E+00  0.00000000E+00
  0.00000000E+00  6.46976436E-01  0.00000000E+00  0.00000000E+00  0.00000000E+00
  0.00000000E+00  0.00000000E+00 -3.95293855E-01 -1.76565297E-01  0.00000000E+00
  0.00000000E+00  0.00000000E+00 -9.72466760E-02  0.00000000E+00  0.00000000E+00
 -7.41957374E-02 -6.36127247E-01  6.30242369E-02  9.97055869E-02  4.61683706E-02
  3.27096588E+00 -1.47227233E+00  1.50058649E+00 -2.62668890E-01 -1.50851017E-01
  6.44649507E-02  1.21811979E-01  8.61828368E-02  6.45811415E-02 -2.33399433E-01
  2.30459798E-01  4.27396302E-01  7.47042660E-02 -5.36601106E-02  1.03095962E-01
  0.00000000E+00  0.00000000E+00 -1.57666296E-01  0.00000000E+00  0.00000000E+00
  0.00000000E+00 -6.46976436E-01  0.00000000E+00  0.00000000E+00  0.00000000E+00
  0.00000000E+00  0.00000000E+00 -3.95293855E-01  1.76565297E-01  0.00000000E+00
  0.00000000E+00  0.00000000E+00  9.72466760E-02  0.00000000E+00  0.00000000E+00
 -2.69744000E-02 -5.83320075E-01 -1.53655496E-01  1.31651355E-01  1.97272461E-02
  6.70370915E-01  8.55893286E-01 -3.57600602E-01  7.83342343E-03  1.75262911E-01
 -1.07980526E-01 -2.52029271E-02  3.13202142E-01 -7.31938855E-02 -9.88548228E-02
  2.54251231E-01  2.33961770E-01 -1.02681683E-01  7.76084199E-03 -6.46294326E-02
  0.00000000E+00  0.00000000E+00  3.28059687E-01  0.00000000E+00  0.00000000E+00
  0.00000000E+00  3.62879698E-02  0.00000000E+00  0.00000000E+00  0.00000000E+00
  0.00000000E+00  0.00000000E+00  2.05836491E-01 -1.28152711E-01  0.00000000E+00
  0.00000000E+00  0.00000000E+00  3.28059687E-01  0.00000000E+00  0.00000000E+00
  0.00000000E+00  3.62879698E-02  0.00000000E+00  0.00000000E+00  0.00000000E+00
  0.00000000E+00  0.00000000E+00 -2.05836491E-01 -1.28152711E-01  0.00000000E+00
 -2.69744000E-02 -5.83320075E-01 -1.53655496E-01 -1.31651355E-01  1.97272461E-02
  6.70370915E-01  8.55893286E-01  3.57600602E-01  7.83342343E-03  1.75262911E-01
 -1.07980526E-01 -2.52029271E-02 -3.13202142E-01 -7.31938855E-02  9.88548228E-02
  2.54251231E-01  2.33961770E-01 -1.02681683E-01 -7.76084199E-03 -6.46294326E-02
  2.69744000E-02  5.83320075E-01 -1.53655496E-01 -1.31651355E-01 -1.97272461E-02
 -6.70370915E-01  8.55893286E-01  3.57600602E-01 -7.83342343E-03 -1.75262911E-01
  1.07980526E-01  2.52029271E-02  3.13202142E-01 -7.31938855E-02  9.88548228E-02
 -2.54251231E-01 -2.33961770E-01 -1.02681683E-01 -7.76084199E-03  6.46294326E-02
  0.00000000E+00  0.00000000E+00  1.77976841E-01  0.00000000E+00  0.00000000E+00
  0.00000000E+00  1.52201964E-01  0.00000000E+00  0.00000000E+00  0.00000000E+00
  0.00000000E+00  0.00000000E+00 -7.30439297E-02 -3.05113741E-02  0.00000000E+00
  0.00000000E+00  0.00000000E+00  1.89485651E-02  0.00000000E+00  0.00000000E+00
  2.69744000E-02  5.83320075E-01 -1.53655496E-01  1.31651355E-01 -1.97272461E-02
 -6.70370915E-01  8.55893286E-01 -3.57600602E-01 -7.83342343E-03 -1.75262911E-01
  1.07980526E-01  2.52029271E-02 -3.13202142E-01 -7.31938855E-02 -9.88548228E-02
 -2.54251231E-01 -2.33961770E-01 -1.02681683E-01  7.76084199E-03  6.46294326E-02
  0.00000000E+00  0.00000000E+00  1.77976841E-01  0.00000000E+00  0.00000000E+00
  0.00000000E+00  1.52201964E-01  0.00000000E+00  0.00000000E+00  0.00000000E+00
  0.00000000E+00  0.00000000E+00  7.30439297E-02 -3.05113741E-02  0.00000000E+00
  0.00000000E+00  0.00000000E+00  1.89485651E-02  0.00000000E+00  0.00000000E+00
 -5.61473404E-02 -6.84423496E-01 -1.49458880E-01 -6.59549550E-02 -4.96764443E-02
  2.85875473E+00  1.63261505E+00 -1.42556188E+00  2.39467273E-01 -2.32494363E-02
  1.69017492E-02  7.18642771E-02  1.22210572E-01  4.23301392E-02 -2.65026528E-01
  2.69012828E-01  4.97965659E-01 -1.21822503E-01 -2.80780814E-03 -1.16714276E-01
  0.00000000E+00  0.00000000E+00  1.94575986E-01  0.00000000E+00  0.00000000E+00
  0.00000000E+00  4.84215923E-01  0.00000000E+00  0.00000000E+00  0.00000000E+00
  0.00000000E+00  0.00000000E+00 -3.54766454E-01  1.18866798E-01  0.00000000E+00
  0.00000000E+00  0.00000000E+00 -1.94575986E-01  0.00000000E+00  0.00000000E+00
  0.00000000E+00 -4.84215923E-01  0.00000000E+00  0.00000000E+00  0.00000000E+00
  0.00000000E+00  0.00000000E+00 -3.54766454E-01 -1.18866798E-01  0.00000000E+00
  5.61473404E-02  6.84423496E-01  1.49458880E-01 -6.59549550E-02  4.96764443E-02
 -2.85875473E+00 -1.63261505E+00 -1.42556188E+00 -2.39467273E-01  2.32494363E-02
 -1.69017492E-02 -7.18642771E-02  1.22210572E-01 -4.23301392E-02 -2.65026528E-01
 -2.69012828E-01 -4.97965659E-01  1.21822503E-01 -2.80780814E-03  1.16714276E-01
  5.61473404E-02  6.84423496E-01 -1.49458880E-01  6.59549550E-02  4.96764443E-02
 -2.85875473E+00  1.63261505E+00  1.42556188E+00 -2.39467273E-01  2.32494363E-02
 -1.69017492E-02 -7.18642771E-02  1.22210572E-01  4.23301392E-02  2.65026528E-01
 -2.69012828E-01 -4.97965659E-01 -1.21822503E-01  2.80780814E-03  1.16714276E-01
  0.00000000E+00  0.00000000E+00  3.00563444E-01  0.00000000E+00  0.00000000E+00
  0.00000000E+00  2.89952456E-01  0.00000000E+00  0.00000000E+00  0.00000000E+00
  0.00000000E+00  0.00000000E+00  2.79945995E-02 -5.87015738E-03  0.00000000E+00
  0.00000000E+00  0.00000000E+00  7.28852675E-02  0.00000000E+00  0.00000000E+00
 -5.61473404E-02 -6.84423496E-01  1.49458880E-01  6.59549550E-02 -4.96764443E-02
  2.85875473E+00 -1.63261505E+00  1.42556188E+00  2.39467273E-01 -2.32494363E-02
  1.69017492E-02  7.18642771E-02  1.22210572E-01 -4.23301392E-02  2.65026528E-01
  2.69012828E-01  4.97965659E-01  1.21822503E-01  2.80780814E-03 -1.16714276E-01
  0.00000000E+00  0.00000000E+00 -3.00563444E-01  0.00000000E+00  0.00000000E+00
  0.00000000E+00 -2.89952456E-01  0.00000000E+00  0.00000000E+00  0.00000000E+00
  0.00000000E+00  0.00000000E+00  2.79945995E-02  5.87015738E-03  0.00000000E+00
  0.00000000E+00  0.00000000E+00 -7.28852675E-02  0.00000000E+00  0.00000000E+00
  3.02080044E-02  1.71608475E-01 -2.86013817E-02  4.32106783E-02  3.19159410E-02
 -9.27546549E-01 -4.15969421E-01 -1.24341993E-01  2.66679923E-01 -1.11312821E-01
  1.71391991E-01 -5.27642951E-02 -4.03675545E-02  1.13923441E-01 -2.04792799E-01
  1.86845524E-02  1.81278174E-02  3.88841681E-02  2.22060370E-02 -1.03401124E-01
 -6.53223969E-02 -5.34037649E-01  0.00000000E+00  1.80327284E-01  1.35736441E-01
  1.67263820E+00  0.00000000E+00 -2.56723211E-01  5.41595494E-01  1.42428639E-01
  1.26004611E-01 -3.10239174E-01  0.00000000E+00  0.00000000E+00 -1.05041893E-01
 -6.53223969E-02 -5.34037649E-01  0.00000000E+00 -1.80327284E-01  1.35736441E-01
  1.67263820E+00  0.00000000E+00  2.56723211E-01  5.41595494E-01  1.42428639E-01
  1.26004611E-01 -3.10239174E-01  0.00000000E+00  0.00000000E+00  1.05041893E-01
  3.02080044E-02  1.71608475E-01 -2.86013817E-02 -4.32106783E-02  3.19159410E-02
 -9.27546549E-01 -4.15969421E-01  1.24341993E-01  2.66679923E-01 -1.11312821E-01
  1.71391991E-01 -5.27642951E-02  4.03675545E-02  1.13923441E-01  2.04792799E-01
  1.86845524E-02  1.81278174E-02  3.88841681E-02 -2.22060370E-02 -1.03401124E-01
  3.02080044E-02  1.71608475E-01  2.86013817E-02  4.32106783E-02  3.19159410E-02
 -9.27546549E-01  4.15969421E-01 -1.24341993E-01  2.66679923E-01 -1.11312821E-01
  1.71391991E-01 -5.27642951E-02  4.03675545E-02 -1.13923441E-01 -2.04792799E-01
  1.86845524E-02  1.81278174E-02 -3.88841681E-02  2.22060370E-02 -1.03401124E-01
 -4.61290934E-03  3.27520103E-01  0.00000000E+00 -2.45345110E-01 -8.41404446E-02
  3.61354236E-01  0.00000000E+00  6.59963474E-01  9.40541917E-02 -7.24801746E-02
 -2.38272541E-01  2.82968632E-01  0.00000000E+00  0.00000000E+00 -9.81473352E-02
 -1.38450750E-01 -2.20040276E-01  0.00000000E+00 -1.97617488E-01  1.00180077E-01
  3.02080044E-02  1.71608475E-01  2.86013817E-02 -4.32106783E-02  3.19159410E-02
 -9.27546549E-01  4.15969421E-01  1.24341993E-01  2.66679923E-01 -1.11312821E-01
  1.71391991E-01 -5.27642951E-02 -4.03675545E-02 -1.13923441E-01  2.04792799E-01
  1.86845524E-02  1.81278174E-02 -3.88841681E-02 -2.22060370E-02 -1.03401124E-01
 -4.61290934E-03  3.27520103E-01  0.00000000E+00  2.45345110E-01 -8.41404446E-02
  3.61354236E-01  0.00000000E+00 -6.59963474E-01  9.40541917E-02 -7.24801746E-02
 -2.38272541E-01  2.82968632E-01  0.00000000E+00  0.00000000E+00  9.81473352E-02
 -1.38450750E-01 -2.20040276E-01  0.00000000E+00  1.97617488E-01  1.00180077E-01
  1.51973531E-02 -1.18459300E-01 -2.18374986E-01  7.55430768E-02 -3.86427998E-02
 -1.02200294E+00 -3.74396601E-01  1.37424869E-02  1.40322087E-01 -1.71959147E-01
  4.96373286E-02  1.29969995E-01 -1.90037073E-02  8.78207117E-02  3.75027323E-02
  2.98116013E-02  5.02008032E-02 -1.29909452E-02 -4.46702500E-03 -4.09548467E-02
 -5.08213805E-02 -7.50067198E-01  0.00000000E+00  1.68933201E-01 -7.96563476E-02
  1.47352636E+00  0.00000000E+00 -1.78092511E-01  5.97897095E-01 -3.47940836E-03
  7.72521988E-02 -5.95581125E-02  0.00000000E+00  0.00000000E+00  1.42212678E-01
 -5.08213805E-02 -7.50067198E-01  0.00000000E+00 -1.68933201E-01 -7.96563476E-02
  1.47352636E+00  0.00000000E+00  1.78092511E-01  5.97897095E-01 -3.47940836E-03
  7.72521988E-02 -5.95581125E-02  0.00000000E+00  0.00000000E+00 -1.42212678E-01
  1.51973531E-02 -1.18459300E-01 -2.18374986E-01 -7.55430768E-02 -3.86427998E-02
 -1.02200294E+00 -3.74396601E-01 -1.37424869E-02  1.40322087E-01 -1.71959147E-01
  4.96373286E-02  1.29969995E-01  1.90037073E-02  8.78207117E-02 -3.75027323E-02
  2.98116013E-02  5.02008032E-02 -1.29909452E-02  4.46702500E-03 -4.09548467E-02
  1.51973531E-02 -1.18459300E-01  2.18374986E-01  7.55430768E-02 -3.86427998E-02
 -1.02200294E+00  3.74396601E-01  1.37424869E-02  1.40322087E-01 -1.71959147E-01
  4.96373286E-02  1.29969995E-01  1.90037073E-02 -8.78207117E-02  3.75027323E-02
  2.98116013E-02  5.02008032E-02  1.29909452E-02 -4.46702500E-03 -4.09548467E-02
 -7.51868155E-03 -6.21889894E-01  0.00000000E+00  2.70987518E-01  2.18265531E-01
  6.06529183E-01  0.00000000E+00 -5.69105174E-01 -9.65129162E-01  1.50884336E-01
  8.75291035E-02 -9.78703568E-02  0.00000000E+00  0.00000000E+00 -4.39358674E-01
  4.07965551E-01  3.19174257E-01  0.00000000E+00  1.42250295E-01  1.26581750E-01
  1.51973531E-02 -1.18459300E-01  2.18374986E-01 -7.55430768E-02 -3.86427998E-02
 -1.02200294E+00  3.74396601E-01 -1.37424869E-02  1.40322087E-01 -1.71959147E-01
  4.96373286E-02  1.29969995E-01 -1.90037073E-02 -8.78207117E-02 -3.75027323E-02
  2.98116013E-02  5.02008032E-02  1.29909452E-02  4.46702500E-03 -4.09548467E-02
 -7.51868155E-03 -6.21889894E-01  0.00000000E+00 -2.70987518E-01  2.18265531E-01
  6.06529183E-01  0.00000000E+00  5.69105174E-01 -9.65129162E-01  1.50884336E-01
  8.75291035E-02 -9.78703568E-02  0.00000000E+00  0.00000000E+00  4.39358674E-01
  4.07965551E-01  3.19174257E-01  0.00000000E+00 -1.42250295E-01  1.26581750E-01
  2.81494042E-02  1.97215624E-01 -3.86080357E-02  4.83934468E-02  1.30306868E-01
 -1.67337427E+00 -6.76306376E-01  3.70869129E-01  6.40488474E-01 -6.22596934E-02
 -3.39570442E-02  8.86231041E-02 -7.22076370E-02  4.10139903E-01  8.65138209E-02
 -3.44369699E-03 -9.81726199E-02  4.81481388E-04 -4.34604297E-03 -6.06472044E-02
 -1.21942369E-01 -8.34357144E-01  0.00000000E+00 -2.72928967E-01  2.23080737E-01
  6.30850626E+00  0.00000000E+00 -1.54828277E+00  1.59604774E+00 -1.20216955E-02
  1.95584404E-01 -9.98198763E-02  0.00000000E+00  0.00000000E+00 -1.97363637E-01
  1.21942369E-01  8.34357144E-01  0.00000000E+00 -2.72928967E-01 -2.23080737E-01
 -6.30850626E+00  0.00000000E+00 -1.54828277E+00 -1.59604774E+00  1.20216955E-02
 -1.95584404E-01  9.98198763E-02  0.00000000E+00  0.00000000E+00 -1.97363637E-01
 -2.81494042E-02 -1.97215624E-01  3.86080357E-02  4.83934468E-02 -1.30306868E-01
  1.67337427E+00  6.76306376E-01  3.70869129E-01 -6.40488474E-01  6.22596934E-02
  3.39570442E-02 -8.86231041E-02 -7.22076370E-02 -4.10139903E-01  8.65138209E-02
  3.44369699E-03  9.81726199E-02 -4.81481388E-04 -4.34604297E-03  6.06472044E-02
  2.81494042E-02  1.97215624E-01  3.86080357E-02  4.83934468E-02  1.30306868E-01
 -1.67337427E+00  6.76306376E-01  3.70869129E-01  6.40488474E-01 -6.22596934E-02
 -3.39570442E-02  8.86231041E-02  7.22076370E-02 -4.10139903E-01  8.65138209E-02
 -3.44369699E-03 -9.81726199E-02 -4.81481388E-04 -4.34604297E-03 -6.06472044E-02
  1.07555774E-01  3.99432127E-01  0.00000000E+00  1.81448494E-01  7.44264110E-02
 -2.54238558E+00  0.00000000E+00  1.34632724E+00  5.48342512E-01  1.40850007E-01
 -2.69799039E-01  1.92248033E-01  0.00000000E+00  0.00000000E+00 -2.64010605E-02
  1.15817927E-02 -2.35086028E-01  0.00000000E+00 -1.77167011E-01  1.01213580E-01
 -2.81494042E-02 -1.97215624E-01 -3.86080357E-02  4.83934468E-02 -1.30306868E-01
  1.67337427E+00 -6.76306376E-01  3.70869129E-01 -6.40488474E-01  6.22596934E-02
  3.39570442E-02 -8.86231041E-02  7.22076370E-02  4.10139903E-01  8.65138209E-02
  3.44369699E-03  9.81726199E-02  4.81481388E-04 -4.34604297E-03  6.06472044E-02
 -1.07555774E-01 -3.99432127E-01  0.00000000E+00  1.81448494E-01 -7.44264110E-02
  2.54238558E+00  0.00000000E+00  1.34632724E+00 -5.48342512E-01 -1.40850007E-01
  2.69799039E-01 -1.92248033E-01  0.00000000E+00  0.00000000E+00 -2.64010605E-02
 -1.15817927E-02  2.35086028E-01  0.00000000E+00 -1.77167011E-01 -1.01213580E-01
  2.80647020E-02 -3.95150749E-03 -8.05190145E-02  2.09815938E-02 -1.68259158E-01
 -6.54430359E-01 -3.07618779E-01 -2.25195592E-01 -4.46470560E-01 -1.37453694E-01
  1.25737477E-01  2.27609381E-02 -1.23640810E-01 -2.41657497E-01  3.91089766E-02
  2.50829374E-03  4.64823733E-02  1.43348449E-01  9.94007943E-02  2.06977929E-01
  6.79121526E-02  7.91347472E-01  0.00000000E+00 -1.92879777E-01  4.35290606E-02
 -1.15214977E+00  0.00000000E+00  5.01346004E-01 -5.14968131E-01  9.68048402E-02
 -1.14121865E-01  5.78217564E-02  0.00000000E+00  0.00000000E+00  1.89345492E-01
  6.79121526E-02  7.91347472E-01  0.00000000E+00  1.92879777E-01  4.35290606E-02
 -1.15214977E+00  0.00000000E+00 -5.01346004E-01 -5.14968131E-01  9.68048402E-02
 -1.14121865E-01  5.78217564E-02  0.00000000E+00  0.00000000E+00 -1.89345492E-01
  2.80647020E-02 -3.95150749E-03 -8.05190145E-02 -2.09815938E-02 -1.68259158E-01
 -6.54430359E-01 -3.07618779E-01  2.25195592E-01 -4.46470560E-01 -1.37453694E-01
  1.25737477E-01  2.27609381E-02  1.23640810E-01 -2.41657497E-01 -3.91089766E-02
  2.50829374E-03  4.64823733E-02  1.43348449E-01 -9.94007943E-02  2.06977929E-01
  2.80647020E-02 -3.95150749E-03  8.05190145E-02  2.09815938E-02 -1.68259158E-01
 -6.54430359E-01  3.07618779E-01 -2.25195592E-01 -4.46470560E-01 -1.37453694E-01
  1.25737477E-01  2.27609381E-02  1.23640810E-01  2.41657497E-01  3.91089766E-02
  2.50829374E-03  4.64823733E-02 -1.43348449E-01  9.94007943E-02  2.06977929E-01
 -9.86712430E-02 -6.23435257E-01  0.00000000E+00  1.14562060E-01 -3.43605917E-02
  2.07108322E+00  0.00000000E+00 -1.43852842E-01 -1.23137778E+00  8.59859974E-02
 -2.91521424E-01  1.65389053E-01  0.00000000E+00  0.00000000E+00 -5.84211836E-02
 -7.04954426E-03  2.68622174E-01  0.00000000E+00 -1.44218208E-01  1.39343164E-01
  2.80647020E-02 -3.95150749E-03  8.05190145E-02 -2.09815938E-02 -1.68259158E-01
 -6.54430359E-01  3.07618779E-01  2.25195592E-01 -4.46470560E-01 -1.37453694E-01
  1.25737477E-01  2.27609381E-02 -1.23640810E-01  2.41657497E-01 -3.91089766E-02
  2.50829374E-03  4.64823733E-02 -1.43348449E-01 -9.94007943E-02  2.06977929E-01
 -9.86712430E-02 -6.23435257E-01  0.00000000E+00 -1.14562060E-01 -3.43605917E-02
  2.07108322E+00  0.00000000E+00  1.43852842E-01 -1.23137778E+00  8.59859974E-02
 -2.91521424E-01  1.65389053E-01  0.00000000E+00  0.00000000E+00  5.84211836E-02
 -7.04954426E-03  2.68622174E-01  0.00000000E+00  1.44218208E-01  1.39343164E-01
 -4.61206662E-02  2.31797470E-01  2.12972793E-01 -1.24612506E-01 -1.58155479E-02
  5.73696538E-01 -4.15830397E-01  9.37844218E-03  4.34195919E-01 -6.71928432E-02
  2.09857287E-01 -2.23237991E-01  9.12135482E-02  1.01063251E-01 -9.77428238E-02
 -9.93824816E-02 -1.89558424E-01  6.28823824E-02  6.50675974E-02 -6.57364012E-02
  0.00000000E+00  0.00000000E+00 -1.23659559E-01  0.00000000E+00  0.00000000E+00
  0.00000000E+00  3.04985187E-02  0.00000000E+00  0.00000000E+00  0.00000000E+00
  0.00000000E+00  0.00000000E+00 -9.47017035E-04  3.82826815E-01  0.00000000E+00
  0.00000000E+00  0.00000000E+00  1.23659559E-01  0.00000000E+00  0.00000000E+00
  0.00000000E+00 -3.04985187E-02  0.00000000E+00  0.00000000E+00  0.00000000E+00
  0.00000000E+00  0.00000000E+00 -9.47017035E-04 -3.82826815E-01  0.00000000E+00
  4.61206662E-02 -2.31797470E-01 -2.12972793E-01 -1.24612506E-01  1.58155479E-02
 -5.73696538E-01  4.15830397E-01  9.37844218E-03 -4.34195919E-01  6.71928432E-02
 -2.09857287E-01  2.23237991E-01  9.12135482E-02 -1.01063251E-01 -9.77428238E-02
  9.93824816E-02  1.89558424E-01 -6.28823824E-02  6.50675974E-02  6.57364012E-02
  4.61206662E-02 -2.31797470E-01  2.12972793E-01  1.24612506E-01  1.58155479E-02
 -5.73696538E-01 -4.15830397E-01 -9.37844218E-03 -4.34195919E-01  6.71928432E-02
 -2.09857287E-01  2.23237991E-01  9.12135482E-02  1.01063251E-01  9.77428238E-02
  9.93824816E-02  1.89558424E-01  6.28823824E-02 -6.50675974E-02  6.57364012E-02
  0.00000000E+00  0.00000000E+00 -4.31918211E-02  0.00000000E+00  0.00000000E+00
  0.00000000E+00  8.61338685E-01  0.00000000E+00  0.00000000E+00  0.00000000E+00
  0.00000000E+00  0.00000000E+00 -5.36164729E-02 -3.00285276E-01  0.00000000E+00
  0.00000000E+00  0.00000000E+00 -2.83788879E-01  0.00000000E+00  0.00000000E+00
 -4.61206662E-02  2.31797470E-01 -2.12972793E-01  1.24612506E-01 -1.58155479E-02
  5.73696538E-01  4.15830397E-01 -9.37844218E-03  4.34195919E-01 -6.71928432E-02
  2.09857287E-01 -2.23237991E-01  9.12135482E-02 -1.01063251E-01  9.77428238E-02
 -9.93824816E-02 -1.89558424E-01 -6.28823824E-02 -6.50675974E-02 -6.57364012E-02
  0.00000000E+00  0.00000000E+00  4.31918211E-02  0.00000000E+00  0.00000000E+00
  0.00000000E+00 -8.61338685E-01  0.00000000E+00  0.00000000E+00  0.00000000E+00
  0.00000000E+00  0.00000000E+00 -5.36164729E-02  3.00285276E-01  0.00000000E+00
  0.00000000E+00  0.00000000E+00  2.83788879E-01  0.00000000E+00  0.00000000E+00
  5.34064288E-02  2.32892978E-01 -1.17099238E-01 -1.83710476E-02  1.53931519E-01
 -1.35983492E+00 -7.19843372E-01  6.87404823E-02  2.05274547E-01 -8.86901354E-02
  1.77046201E-01 -5.73707531E-02  7.87031392E-02  3.15542343E-02 -5.00166364E-02
  4.68971731E-02 -1.13868387E-01  7.53781000E-02  1.17937005E-01 -1.35615357E-01
 -8.07506931E-02 -8.26676128E-01  0.00000000E+00 -7.80557816E-02  4.93636963E-02
  2.66270333E+00  0.00000000E+00 -1.56468232E-03  1.21504097E+00  1.71976450E-01
 -4.23095176E-01  4.12521572E-01  0.00000000E+00  0.00000000E+00 -3.14867645E-02
 -8.07506931E-02 -8.26676128E-01  0.00000000E+00  7.80557816E-02  4.93636963E-02
  2.66270333E+00  0.00000000E+00  1.56468232E-03  1.21504097E+00  1.71976450E-01
 -4.23095176E-01  4.12521572E-01  0.00000000E+00  0.00000000E+00  3.14867645E-02
  5.34064288E-02  2.32892978E-01 -1.17099238E-01  1.83710476E-02  1.53931519E-01
 -1.35983492E+00 -7.19843372E-01 -6.87404823E-02  2.05274547E-01 -8.86901354E-02
  1.77046201E-01 -5.73707531E-02 -7.87031392E-02  3.15542343E-02  5.00166364E-02
  4.68971731E-02 -1.13868387E-01  7.53781000E-02 -1.17937005E-01 -1.35615357E-01
  5.34064288E-02  2.32892978E-01  1.17099238E-01 -1.83710476E-02  1.53931519E-01
 -1.35983492E+00  7.19843372E-01  6.87404823E-02  2.05274547E-01 -8.86901354E-02
  1.77046201E-01 -5.73707531E-02 -7.87031392E-02 -3.15542343E-02 -5.00166364E-02
  4.68971731E-02 -1.13868387E-01 -7.53781000E-02  1.17937005E-01 -1.35615357E-01
  6.16571912E-03  3.92850331E-01  0.00000000E+00 -1.76400948E-01 -1.62108209E-01
  3.79303287E-01  0.00000000E+00  3.08722143E-01  2.88525092E-01  3.35655821E-01
 -1.60375004E-01 -1.36143695E-01  0.00000000E+00  0.00000000E+00  3.97124394E-02
 -1.61861166E-02 -2.79693563E-01  0.00000000E+00  1.31730430E-01 -4.49433001E-02
  5.34064288E-02  2.32892978E-01  1.17099238E-01  1.83710476E-02  1.53931519E-01
 -1.35983492E+00  7.19843372E-01 -6.87404823E-02  2.05274547E-01 -8.86901354E-02
  1.77046201E-01 -5.73707531E-02  7.87031392E-02 -3.15542343E-02  5.00166364E-02
  4.68971731E-02 -1.13868387E-01 -7.53781000E-02 -1.17937005E-01 -1.35615357E-01
  6.16571912E-03  3.92850331E-01  0.00000000E+00  1.76400948E-01 -1.62108209E-01
  3.79303287E-01  0.00000000E+00 -3.08722143E-01  2.88525092E-01  3.35655821E-01
 -1.60375004E-01 -1.36143695E-01  0.00000000E+00  0.00000000E+00 -3.97124394E-02
 -1.61861166E-02 -2.79693563E-01  0.00000000E+00 -1.31730430E-01 -4.49433001E-02
 -3.61848094E-02 -2.42870115E-01 -1.39030289E-01 -6.10908237E-02  9.38938672E-03
  2.62740668E-01 -3.61075700E-02 -7.24733309E-01 -2.51012527E-01 -1.55756870E-01
  1.72463014E-01 -5.64585725E-02 -8.21288325E-02  4.90496481E-02  2.55005049E-01
  6.35349245E-03  2.03832970E-01  1.39516889E-01  1.61812758E-01  1.77101892E-01
 -5.24659810E-02 -6.57158097E-01  0.00000000E+00 -1.28187151E-01 -1.31406590E-01
  1.88822515E+00  0.00000000E+00 -4.25872807E-01  8.40785106E-01 -2.42985416E-01
  1.47811679E-01  1.51050649E-01  0.00000000E+00  0.00000000E+00 -1.08770343E-01
  5.24659810E-02  6.57158097E-01  0.00000000E+00 -1.28187151E-01  1.31406590E-01
 -1.88822515E+00  0.00000000E+00 -4.25872807E-01 -8.40785106E-01  2.42985416E-01
 -1.47811679E-01 -1.51050649E-01  0.00000000E+00  0.00000000E+00 -1.08770343E-01
  3.61848094E-02  2.42870115E-01  1.39030289E-01 -6.10908237E-02 -9.38938672E-03
 -2.62740668E-01  3.61075700E-02 -7.24733309E-01  2.51012527E-01  1.55756870E-01
 -1.72463014E-01  5.64585725E-02 -8.21288325E-02 -4.90496481E-02  2.55005049E-01
 -6.35349245E-03 -2.03832970E-01 -1.39516889E-01  1.61812758E-01 -1.77101892E-01
 -3.61848094E-02 -2.42870115E-01  1.39030289E-01 -6.10908237E-02  9.38938672E-03
  2.62740668E-01  3.61075700E-02 -7.24733309E-01 -2.51012527E-01 -1.55756870E-01
  1.72463014E-01 -5.64585725E-02  8.21288325E-02 -4.90496481E-02  2.55005049E-01
  6.35349245E-03  2.03832970E-01 -1.39516889E-01  1.61812758E-01  1.77101892E-01
 -4.64459933E-02 -4.47076268E-01  0.00000000E+00 -9.30525636E-02  1.29557851E-01
  1.56911718E+00  0.00000000E+00 -6.04728728E-01 -1.58343600E-01  2.04472793E-02
  1.60782539E-01 -1.52816139E-01  0.00000000E+00  0.00000000E+00  5.59357564E-02
 -7.91510637E-02  6.62187591E-02  0.00000000E+00  2.28805797E-01 -1.23715051E-01
  3.61848094E-02  2.42870115E-01 -1.39030289E-01 -6.10908237E-02 -9.38938672E-03
 -2.62740668E-01 -3.61075700E-02 -7.24733309E-01  2.51012527E-01  1.55756870E-01
 -1.72463014E-01  5.64585725E-02  8.21288325E-02  4.90496481E-02  2.55005049E-01
 -6.35349245E-03 -2.03832970E-01  1.39516889E-01  1.61812758E-01 -1.77101892E-01
  4.64459933E-02  4.47076268E-01  0.00000000E+00 -9.30525636E-02 -1.29557851E-01
 -1.56911718E+00  0.00000000E+00 -6.04728728E-01  1.58343600E-01 -2.04472793E-02
 -1.60782539E-01  1.52816139E-01  0.00000000E+00  0.00000000E+00  5.59357564E-02
  7.91510637E-02 -6.62187591E-02  0.00000000E+00  2.28805797E-01  1.23715051E-01
  6.09242127E-03  7.64279630E-01  2.67870500E-01 -2.43936343E-01 -2.00594045E-03
 -4.29780494E-01 -7.39027124E-01  6.63532760E-01 -1.19008513E-03 -1.30549299E-01
 -1.30217926E-01  1.90811845E-01  1.00944772E-01 -1.95709393E-02 -6.24203583E-03
  1.48968894E-02 -4.82518757E-01 -1.46782298E-01 -9.69895685E-02 -1.81584706E-02
  0.00000000E+00  0.00000000E+00 -7.21809326E-02  0.00000000E+00  0.00000000E+00
  0.00000000E+00 -7.24974218E-02  0.00000000E+00  0.00000000E+00  0.00000000E+00
  0.00000000E+00  0.00000000E+00  3.09994396E-01  2.09902299E-01  0.00000000E+00
  0.00000000E+00  0.00000000E+00 -7.21809326E-02  0.00000000E+00  0.00000000E+00
  0.00000000E+00 -7.24974218E-02  0.00000000E+00  0.00000000E+00  0.00000000E+00
  0.00000000E+00  0.00000000E+00 -3.09994396E-01  2.09902299E-01  0.00000000E+00
  6.09242127E-03  7.64279630E-01  2.67870500E-01  2.43936343E-01 -2.00594045E-03
 -4.29780494E-01 -7.39027124E-01 -6.63532760E-01 -1.19008513E-03 -1.30549299E-01
 -1.30217926E-01  1.90811845E-01 -1.00944772E-01 -1.95709393E-02  6.24203583E-03
  1.48968894E-02 -4.82518757E-01 -1.46782298E-01  9.69895685E-02 -1.81584706E-02
 -6.09242127E-03 -7.64279630E-01  2.67870500E-01  2.43936343E-01  2.00594045E-03
  4.29780494E-01 -7.39027124E-01 -6.63532760E-01  1.19008513E-03  1.30549299E-01
  1.30217926E-01 -1.90811845E-01  1.00944772E-01 -1.95709393E-02  6.24203583E-03
 -1.48968894E-02  4.82518757E-01 -1.46782298E-01  9.69895685E-02  1.81584706E-02
  0.00000000E+00  0.00000000E+00 -1.00841941E-01  0.00000000E+00  0.00000000E+00
  0.00000000E+00 -8.03564140E-02  0.00000000E+00  0.00000000E+00  0.00000000E+00
  0.00000000E+00  0.00000000E+00  2.86493977E-01 -2.25988607E-01  0.00000000E+00
  0.00000000E+00  0.00000000E+00  5.47556374E-02  0.00000000E+00  0.00000000E+00
 -6.09242127E-03 -7.64279630E-01  2.67870500E-01 -2.43936343E-01  2.00594045E-03
  4.29780494E-01 -7.39027124E-01  6.63532760E-01  1.19008513E-03  1.30549299E-01
  1.30217926E-01 -1.90811845E-01 -1.00944772E-01 -1.95709393E-02 -6.24203583E-03
 -1.48968894E-02  4.82518757E-01 -1.46782298E-01 -9.69895685E-02  1.81584706E-02
  0.00000000E+00  0.00000000E+00 -1.00841941E-01  0.00000000E+00  0.00000000E+00
  0.00000000E+00 -8.03564140E-02  0.00000000E+00  0.00000000E+00  0.00000000E+00
  0.00000000E+00  0.00000000E+00 -2.86493977E-01 -2.25988607E-01  0.00000000E+00
  0.00000000E+00  0.00000000E+00  5.47556374E-02  0.00000000E+00  0.00000000E+00
 -7.10292325E-02 -6.53814591E-01 -1.32907757E-02  1.82474871E-01 -4.08357115E-02
  1.45207227E+00  9.64038628E-01 -3.87470690E-01 -3.89157767E-03  9.16549887E-02
 -9.47171128E-02 -5.70119370E-03 -3.21915859E-02  7.78535840E-02 -7.35724952E-03
 -3.59779335E-03  2.93628940E-01 -1.13959397E-01 -1.34283017E-01  1.89662995E-01
  0.00000000E+00  0.00000000E+00  1.59061650E-01  0.00000000E+00  0.00000000E+00
  0.00000000E+00  5.88593247E-01  0.00000000E+00  0.00000000E+00  0.00000000E+00
  0.00000000E+00  0.00000000E+00 -8.67671488E-02  3.81023991E-01  0.00000000E+00
  0.00000000E+00  0.00000000E+00  1.59061650E-01  0.00000000E+00  0.00000000E+00
  0.00000000E+00  5.88593247E-01  0.00000000E+00  0.00000000E+00  0.00000000E+00
  0.00000000E+00  0.00000000E+00  8.67671488E-02  3.81023991E-01  0.00000000E+00
 -7.10292325E-02 -6.53814591E-01 -1.32907757E-02 -1.82474871E-01 -4.08357115E-02
  1.45207227E+00  9.64038628E-01  3.87470690E-01 -3.89157767E-03  9.16549887E-02
 -9.47171128E-02 -5.70119370E-03  3.21915859E-02  7.78535840E-02  7.35724952E-03
 -3.59779335E-03  2.93628940E-01 -1.13959397E-01  1.34283017E-01  1.89662995E-01
  7.10292325E-02  6.53814591E-01 -1.32907757E-02 -1.82474871E-01  4.08357115E-02
 -1.45207227E+00  9.64038628E-01  3.87470690E-01  3.89157767E-03 -9.16549887E-02
  9.47171128E-02  5.70119370E-03 -3.21915859E-02  7.78535840E-02  7.35724952E-03
  3.59779335E-03 -2.93628940E-01 -1.13959397E-01  1.34283017E-01 -1.89662995E-01
  0.00000000E+00  0.00000000E+00  2.52181595E-01  0.00000000E+00  0.00000000E+00
  0.00000000E+00  6.13213524E-01  0.00000000E+00  0.00000000E+00  0.00000000E+00
  0.00000000E+00  0.00000000E+00  1.80076958E-02 -1.85205432E-01  0.00000000E+00
  0.00000000E+00  0.00000000E+00 -4.55086371E-01  0.00000000E+00  0.00000000E+00
  7.10292325E-02  6.53814591E-01 -1.32907757E-02  1.82474871E-01  4.08357115E-02
 -1.45207227E+00  9.64038628E-01 -3.87470690E-01  3.89157767E-03 -9.16549887E-02
  9.47171128E-02  5.70119370E-03  3.21915859E-02  7.78535840E-02 -7.35724952E-03
  3.59779335E-03 -2.93628940E-01 -1.13959397E-01 -1.34283017E-01 -1.89662995E-01
  0.00000000E+00  0.00000000E+00  2.52181595E-01  0.00000000E+00  0.00000000E+00
  0.00000000E+00  6.13213524E-01  0.00000000E+00  0.00000000E+00  0.00000000E+00
  0.00000000E+00  0.00000000E+00 -1.80076958E-02 -1.85205432E-01  0.00000000E+00
  0.00000000E+00  0.00000000E+00 -4.55086371E-01  0.00000000E+00  0.00000000E+00
  3.62788529E-02  2.94834581E-01  5.69311609E-02  6.51975010E-02  3.97295190E-02
 -1.37185941E+00 -2.27443098E-02  1.21295737E+00 -1.88255650E-01  2.37999767E-01
 -1.96305231E-01 -6.88119064E-02  6.79316174E-02  5.52410226E-02  1.68322387E-01
 -2.39725033E-02 -1.60283527E-01 -1.56635994E-01 -2.22432397E-01  2.04592793E-01
 -6.61975115E-03 -2.20590591E-01  0.00000000E+00  2.44249309E-02  2.43182568E-02
  1.70142903E+00  0.00000000E+00 -8.98560431E-01  2.54558647E-01 -2.67078162E-02
 -2.58697082E-02  9.10412971E-02  0.00000000E+00  0.00000000E+00  9.14230582E-02
  6.61975115E-03  2.20590591E-01  0.00000000E+00  2.44249309E-02 -2.43182568E-02
 -1.70142903E+00  0.00000000E+00 -8.98560431E-01 -2.54558647E-01  2.67078162E-02
  2.58697082E-02 -9.10412971E-02  0.00000000E+00  0.00000000E+00  9.14230582E-02
 -3.62788529E-02 -2.94834581E-01 -5.69311609E-02  6.51975010E-02 -3.97295190E-02
  1.37185941E+00  2.27443098E-02  1.21295737E+00  1.88255650E-01 -2.37999767E-01
  1.96305231E-01  6.88119064E-02  6.79316174E-02 -5.52410226E-02  1.68322387E-01
  2.39725033E-02  1.60283527E-01  1.56635994E-01 -2.22432397E-01 -2.04592793E-01
  3.62788529E-02  2.94834581E-01 -5.69311609E-02  6.51975010E-02  3.97295190E-02
 -1.37185941E+00  2.27443098E-02  1.21295737E+00 -1.88255650E-01  2.37999767E-01
 -1.96305231E-01 -6.88119064E-02 -6.79316174E-02 -5.52410226E-02  1.68322387E-01
 -2.39725033E-02 -1.60283527E-01  1.56635994E-01 -2.22432397E-01  2.04592793E-01
  3.83652341E-02  2.97579924E-01  0.00000000E+00  7.40545968E-02 -1.26658304E-01
 -3.97800872E-01  0.00000000E+00  3.12509821E-02  9.67673564E-01  3.52924065E-01
 -1.35514379E-01 -2.01056898E-01  0.00000000E+00  0.00000000E+00  1.71144922E-01
 -8.05913460E-02 -3.08365099E-01  0.00000000E+00  8.94591241E-02 -5.04701345E-02
 -3.62788529E-02 -2.94834581E-01  5.69311609E-02  6.51975010E-02 -3.97295190E-02
  1.37185941E+00 -2.27443098E-02  1.21295737E+00  1.88255650E-01 -2.37999767E-01
  1.96305231E-01  6.88119064E-02 -6.79316174E-02  5.52410226E-02  1.68322387E-01
  2.39725033E-02  1.60283527E-01 -1.56635994E-01 -2.22432397E-01 -2.04592793E-01
 -3.83652341E-02 -2.97579924E-01  0.00000000E+00  7.40545968E-02  1.26658304E-01
  3.97800872E-01  0.00000000E+00  3.12509821E-02 -9.67673564E-01 -3.52924065E-01
  1.35514379E-01  2.01056898E-01  0.00000000E+00  0.00000000E+00  1.71144922E-01
  8.05913460E-02  3.08365099E-01  0.00000000E+00  8.94591241E-02  5.04701345E-02
  4.03492272E-02  2.32567994E-01 -7.54527330E-02 -3.26421283E-02 -8.65275182E-02
 -1.16493996E+00 -7.87647360E-01  5.83312899E-01 -1.82725241E-01 -7.85450590E-03
  2.09748116E-01 -1.69714134E-01  1.71988462E-01 -1.26421474E-01 -5.93104055E-02
 -4.44372031E-02 -2.79626089E-01 -2.03078779E-01 -1.92797524E-01  1.60403363E-01
 -1.78816043E-02 -3.09334065E-01  0.00000000E+00  7.80021513E-02 -1.49770610E-02
  9.52877515E-01  0.00000000E+00 -4.20411223E-01  3.60748027E-01  1.32994437E-01
  5.41558146E-02 -1.60094909E-01  0.00000000E+00  0.00000000E+00 -1.83079719E-01
 -1.78816043E-02 -3.09334065E-01  0.00000000E+00 -7.80021513E-02 -1.49770610E-02
  9.52877515E-01  0.00000000E+00  4.20411223E-01  3.60748027E-01  1.32994437E-01
  5.41558146E-02 -1.60094909E-01  0.00000000E+00  0.00000000E+00  1.83079719E-01
  4.03492272E-02  2.32567994E-01 -7.54527330E-02  3.26421283E-02 -8.65275182E-02
 -1.16493996E+00 -7.87647360E-01 -5.83312899E-01 -1.82725241E-01 -7.85450590E-03
  2.09748116E-01 -1.69714134E-01 -1.71988462E-01 -1.26421474E-01  5.93104055E-02
 -4.44372031E-02 -2.79626089E-01 -2.03078779E-01  1.92797524E-01  1.60403363E-01
  4.03492272E-02  2.32567994E-01  7.54527330E-02 -3.26421283E-02 -8.65275182E-02
 -1.16493996E+00  7.87647360E-01  5.83312899E-01 -1.82725241E-01 -7.85450590E-03
  2.09748116E-01 -1.69714134E-01 -1.71988462E-01  1.26421474E-01 -5.93104055E-02
 -4.44372031E-02 -2.79626089E-01  2.03078779E-01 -1.92797524E-01  1.60403363E-01
 -6.68666707E-02 -5.55140927E-01  0.00000000E+00  1.76796876E-01 -1.10000181E-02
  1.75125329E+00  0.00000000E+00 -6.40388508E-01 -1.07581020E+00  3.58282319E-01
 -1.40256869E-01 -1.95556642E-01  0.00000000E+00  0.00000000E+00  9.88334677E-02
  1.10390364E-01  2.79368939E-01  0.00000000E+00 -4.05309816E-02  1.10816751E-01
  4.03492272E-02  2.32567994E-01  7.54527330E-02  3.26421283E-02 -8.65275182E-02
 -1.16493996E+00  7.87647360E-01 -5.83312899E-01 -1.82725241E-01 -7.85450590E-03
  2.09748116E-01 -1.69714134E-01  1.71988462E-01  1.26421474E-01  5.93104055E-02
 -4.44372031E-02 -2.79626089E-01  2.03078779E-01  1.92797524E-01  1.60403363E-01
 -6.68666707E-02 -5.55140927E-01  0.00000000E+00 -1.76796876E-01 -1.10000181E-02
  1.75125329E+00  0.00000000E+00  6.40388508E-01 -1.07581020E+00  3.58282319E-01
 -1.40256869E-01 -1.95556642E-01  0.00000000E+00  0.00000000E+00 -9.88334677E-02
  1.10390364E-01  2.79368939E-01  0.00000000E+00  4.05309816E-02  1.10816751E-01
  2.94686803E-02  7.28531995E-01  1.42129317E-01 -5.58666332E-02  9.09902604E-02
 -2.48415574E+00 -1.38401522E+00  1.17106707E+00  2.64377964E-01  1.64308034E-02
  1.78626234E-01 -2.72086167E-01  3.02491207E-01  1.23126988E-01  1.79828326E-02
 -8.26020065E-03 -5.38617453E-01 -2.10403837E-02  7.02050664E-02 -3.56902105E-02
 -6.71115917E-02  2.10699944E-02  0.00000000E+00 -2.44261722E-01  2.81348299E-01
  4.10397483E+00  0.00000000E+00 -8.88185979E-01  9.33466869E-01 -6.25878635E-02
  2.08603725E-01 -1.65613091E-01  0.00000000E+00  0.00000000E+00  6.55281586E-02
  6.71115917E-02 -2.10699944E-02  0.00000000E+00 -2.44261722E-01 -2.81348299E-01
 -4.10397483E+00  0.00000000E+00 -8.88185979E-01 -9.33466869E-01  6.25878635E-02
 -2.08603725E-01  1.65613091E-01  0.00000000E+00  0.00000000E+00  6.55281586E-02
 -2.94686803E-02 -7.28531995E-01 -1.42129317E-01 -5.58666332E-02 -9.09902604E-02
  2.48415574E+00  1.38401522E+00  1.17106707E+00 -2.64377964E-01 -1.64308034E-02
 -1.78626234E-01  2.72086167E-01  3.02491207E-01 -1.23126988E-01  1.79828326E-02
  8.26020065E-03  5.38617453E-01  2.10403837E-02  7.02050664E-02  3.56902105E-02
  2.94686803E-02  7.28531995E-01 -1.42129317E-01 -5.58666332E-02  9.09902604E-02
 -2.48415574E+00  1.38401522E+00  1.17106707E+00  2.64377964E-01  1.64308034E-02
  1.78626234E-01 -2.72086167E-01 -3.02491207E-01 -1.23126988E-01  1.79828326E-02
 -8.26020065E-03 -5.38617453E-01  2.10403837E-02  7.02050664E-02 -3.56902105E-02
  1.64939492E-02  6.35641557E-01  0.00000000E+00 -6.43175192E-02 -2.31713545E-01
  1.61843746E-01  0.00000000E+00  3.54610357E-01  6.95774568E-01 -7.83672545E-02
  1.39500069E-01 -1.22219188E-01  0.00000000E+00  0.00000000E+00 -2.55114781E-01
  3.71014840E-03 -4.60008715E-01  0.00000000E+00  1.19112533E-01 -5.27877866E-04
 -2.94686803E-02 -7.28531995E-01  1.42129317E-01 -5.58666332E-02 -9.09902604E-02
  2.48415574E+00 -1.38401522E+00  1.17106707E+00 -2.64377964E-01 -1.64308034E-02
 -1.78626234E-01  2.72086167E-01 -3.02491207E-01  1.23126988E-01  1.79828326E-02
  8.26020065E-03  5.38617453E-01 -2.10403837E-02  7.02050664E-02  3.56902105E-02
 -1.64939492E-02 -6.35641557E-01  0.00000000E+00 -6.43175192E-02  2.31713545E-01
 -1.61843746E-01  0.00000000E+00  3.54610357E-01 -6.95774568E-01  7.83672545E-02
 -1.39500069E-01  1.22219188E-01  0.00000000E+00  0.00000000E+00 -2.55114781E-01
 -3.71014840E-03  4.60008715E-01  0.00000000E+00  1.19112533E-01  5.27877866E-04
 -3.51798245E-02 -2.14139527E-01 -3.27475327E-02 -3.83905126E-02 -3.45886256E-02
  1.10507766E+00  6.64457139E-01 -6.18300876E-01 -8.20856604E-01  4.94126512E-02
  1.29111953E-01 -1.47215528E-01  1.19631014E-01  3.62567622E-03  1.68595479E-01
  8.41436440E-02  2.20797661E-01 -6.37234314E-02 -1.32192453E-02  2.80652930E-01
  0.00000000E+00  0.00000000E+00  6.09040791E-02  0.00000000E+00  0.00000000E+00
  0.00000000E+00  9.84504772E-01  0.00000000E+00  0.00000000E+00  0.00000000E+00
  0.00000000E+00  0.00000000E+00 -9.57784070E-02  2.52291492E-01  0.00000000E+00
  0.00000000E+00  0.00000000E+00 -6.09040791E-02  0.00000000E+00  0.00000000E+00
  0.00000000E+00 -9.84504772E-01  0.00000000E+00  0.00000000E+00  0.00000000E+00
  0.00000000E+00  0.00000000E+00 -9.57784070E-02 -2.52291492E-01  0.00000000E+00
  3.51798245E-02  2.14139527E-01  3.27475327E-02 -3.83905126E-02  3.45886256E-02
 -1.10507766E+00 -6.64457139E-01 -6.18300876E-01  8.20856604E-01 -4.94126512E-02
 -1.29111953E-01  1.47215528E-01  1.19631014E-01 -3.62567622E-03  1.68595479E-01
 -8.41436440E-02 -2.20797661E-01  6.37234314E-02 -1.32192453E-02 -2.80652930E-01
  3.51798245E-02  2.14139527E-01 -3.27475327E-02  3.83905126E-02  3.45886256E-02
 -1.10507766E+00  6.64457139E-01  6.18300876E-01  8.20856604E-01 -4.94126512E-02
 -1.29111953E-01  1.47215528E-01  1.19631014E-01  3.62567622E-03 -1.68595479E-01
 -8.41436440E-02 -2.20797661E-01 -6.37234314E-02  1.32192453E-02 -2.80652930E-01
  0.00000000E+00  0.00000000E+00  9.21212176E-02  0.00000000E+00  0.00000000E+00
  0.00000000E+00 -9.19365383E-01  0.00000000E+00  0.00000000E+00  0.00000000E+00
  0.00000000E+00  0.00000000E+00  4.74232146E-01 -8.33379158E-02  0.00000000E+00
  0.00000000E+00  0.00000000E+00  2.47190822E-01  0.00000000E+00  0.00000000E+00
 -3.51798245E-02 -2.14139527E-01  3.27475327E-02  3.83905126E-02 -3.45886256E-02
  1.10507766E+00 -6.64457139E-01  6.18300876E-01 -8.20856604E-01  4.94126512E-02
  1.29111953E-01 -1.47215528E-01  1.19631014E-01 -3.62567622E-03 -1.68595479E-01
  8.41436440E-02  2.20797661E-01  6.37234314E-02  1.32192453E-02  2.80652930E-01
  0.00000000E+00  0.00000000E+00 -9.21212176E-02  0.00000000E+00  0.00000000E+00
  0.00000000E+00  9.19365383E-01  0.00000000E+00  0.00000000E+00  0.00000000E+00
  0.00000000E+00  0.00000000E+00  4.74232146E-01  8.33379158E-02  0.00000000E+00
  0.00000000E+00  0.00000000E+00 -2.47190822E-01  0.00000000E+00  0.00000000E+00
 -4.89403329E-03  1.30464320E-01  1.45839935E-02 -2.77338651E-02  1.23048271E-02
 -9.53040287E-02 -6.08002457E-02  1.38723438E-02 -3.50384362E-02 -1.16747495E-02
 -1.07919953E-01  1.10949495E-01  1.02896557E-02 -5.65446739E-02 -2.31389284E-01
  2.97249574E-02 -3.76764990E-02  3.38140032E-02  1.14763975E-01  2.60894669E-01
 -1.98080770E-02 -6.19673122E-01  0.00000000E+00  1.39984171E-01 -9.17463306E-02
  7.42969589E-01  0.00000000E+00 -3.10466687E-01  4.39355677E-01 -3.71753083E-01
  2.66831068E-01  1.45659929E-01  0.00000000E+00  0.00000000E+00 -1.38557320E-01
 -1.98080770E-02 -6.19673122E-01  0.00000000E+00 -1.39984171E-01 -9.17463306E-02
  7.42969589E-01  0.00000000E+00  3.10466687E-01  4.39355677E-01 -3.71753083E-01
  2.66831068E-01  1.45659929E-01  0.00000000E+00  0.00000000E+00  1.38557320E-01
 -4.89403329E-03  1.30464320E-01  1.45839935E-02  2.77338651E-02  1.23048271E-02
 -9.53040287E-02 -6.08002457E-02 -1.38723438E-02 -3.50384362E-02 -1.16747495E-02
 -1.07919953E-01  1.10949495E-01 -1.02896557E-02 -5.65446739E-02  2.31389284E-01
  2.97249574E-02 -3.76764990E-02  3.38140032E-02 -1.14763975E-01  2.60894669E-01
 -4.89403329E-03  1.30464320E-01 -1.45839935E-02 -2.77338651E-02  1.23048271E-02
 -9.53040287E-02  6.08002457E-02  1.38723438E-02 -3.50384362E-02 -1.16747495E-02
 -1.07919953E-01  1.10949495E-01 -1.02896557E-02  5.65446739E-02 -2.31389284E-01
  2.97249574E-02 -3.76764990E-02 -3.38140032E-02  1.14763975E-01  2.60894669E-01
  1.17356715E-02  4.78474991E-01  0.00000000E+00 -1.92609527E-01 -1.24317018E-01
 -2.46152280E-01  0.00000000E+00  4.01155870E-01  6.09563448E-01  8.37599880E-02
 -1.91538830E-01  5.13847556E-02  0.00000000E+00  0.00000000E+00 -8.95540750E-02
 -3.91860507E-02 -3.29348655E-01  0.00000000E+00  2.40255926E-01 -1.60546095E-01
 -4.89403329E-03  1.30464320E-01 -1.45839935E-02  2.77338651E-02  1.23048271E-02
 -9.53040287E-02  6.08002457E-02 -1.38723438E-02 -3.50384362E-02 -1.16747495E-02
 -1.07919953E-01  1.10949495E-01  1.02896557E-02  5.65446739E-02  2.31389284E-01
  2.97249574E-02 -3.76764990E-02 -3.38140032E-02 -1.14763975E-01  2.60894669E-01
  1.17356715E-02  4.78474991E-01  0.00000000E+00  1.92609527E-01 -1.24317018E-01
 -2.46152280E-01  0.00000000E+00 -4.01155870E-01  6.09563448E-01  8.37599880E-02
 -1.91538830E-01  5.13847556E-02  0.00000000E+00  0.00000000E+00  8.95540750E-02
 -3.91860507E-02 -3.29348655E-01  0.00000000E+00 -2.40255926E-01 -1.60546095E-01
 -2.99222663E-02 -4.23685052E-01 -2.25234799E-02  1.46481380E-01  5.37085848E-02
  6.40761510E-01  5.57556546E-01 -2.52728236E-01  1.53106075E-01 -5.50681738E-02
  1.29942216E-01 -6.71452871E-02 -6.95367670E-02 -6.74552951E-03  1.28629680E-01
 -1.10603324E-02  2.26914144E-01 -1.87203719E-01 -2.70231916E-01 -2.68613878E-01
  0.00000000E+00  0.00000000E+00  7.62364609E-02  0.00000000E+00  0.00000000E+00
  0.00000000E+00  7.95866582E-02  0.00000000E+00  0.00000000E+00  0.00000000E+00
  0.00000000E+00  0.00000000E+00 -1.82676619E-01  4.96075453E-02  0.00000000E+00
  0.00000000E+00  0.00000000E+00  7.62364609E-02  0.00000000E+00  0.00000000E+00
  0.00000000E+00  7.95866582E-02  0.00000000E+00  0.00000000E+00  0.00000000E+00
  0.00000000E+00  0.00000000E+00  1.82676619E-01  4.96075453E-02  0.00000000E+00
 -2.99222663E-02 -4.23685052E-01 -2.25234799E-02 -1.46481380E-01  5.37085848E-02
  6.40761510E-01  5.57556546E-01  2.52728236E-01  1.53106075E-01 -5.50681738E-02
  1.29942216E-01 -6.71452871E-02  6.95367670E-02 -6.74552951E-03 -1.28629680E-01
 -1.10603324E-02  2.26914144E-01 -1.87203719E-01  2.70231916E-01 -2.68613878E-01
  2.99222663E-02  4.23685052E-01 -2.25234799E-02 -1.46481380E-01 -5.37085848E-02
 -6.40761510E-01  5.57556546E-01  2.52728236E-01 -1.53106075E-01  5.50681738E-02
 -1.29942216E-01  6.71452871E-02 -6.95367670E-02 -6.74552951E-03 -1.28629680E-01
  1.10603324E-02 -2.26914144E-01 -1.87203719E-01  2.70231916E-01  2.68613878E-01
  0.00000000E+00  0.00000000E+00  6.17904624E-02  0.00000000E+00  0.00000000E+00
  0.00000000E+00  3.38737067E-01  0.00000000E+00  0.00000000E+00  0.00000000E+00
  0.00000000E+00  0.00000000E+00 -1.14461278E-01 -2.90110464E-01  0.00000000E+00
  0.00000000E+00  0.00000000E+00  2.45691649E-01  0.00000000E+00  0.00000000E+00
  2.99222663E-02  4.23685052E-01 -2.25234799E-02  1.46481380E-01 -5.37085848E-02
 -6.40761510E-01  5.57556546E-01 -2.52728236E-01 -1.53106075E-01  5.50681738E-02
 -1.29942216E-01  6.71452871E-02  6.95367670E-02 -6.74552951E-03  1.28629680E-01
  1.10603324E-02 -2.26914144E-01 -1.87203719E-01 -2.70231916E-01  2.68613878E-01
  0.00000000E+00  0.00000000E+00  6.17904624E-02  0.00000000E+00  0.00000000E+00
  0.00000000E+00  3.38737067E-01  0.00000000E+00  0.00000000E+00  0.00000000E+00
  0.00000000E+00  0.00000000E+00  1.14461278E-01 -2.90110464E-01  0.00000000E+00
  0.00000000E+00  0.00000000E+00  2.45691649E-01  0.00000000E+00  0.00000000E+00
  1.26703186E-02  1.93848782E-01 -9.20690289E-03  2.78795208E-02  5.30608435E-02
 -5.83863291E-01 -3.19972890E-01 -1.77367442E-02  1.39603311E-02 -2.26265709E-01
  3.66178254E-02  2.40144884E-01  3.80469216E-03 -7.63188973E-02 -4.89195669E-02
  7.97386008E-02 -1.08303272E-01 -1.44006645E-01  4.29035309E-03 -4.28927293E-02
 -2.41194192E-02 -4.07053762E-01  0.00000000E+00  3.14797932E-02  8.12893237E-03
  1.02011567E+00  0.00000000E+00 -6.82033128E-02  5.08793685E-01 -3.31360884E-01
  2.30684564E-02  3.59516342E-01  0.00000000E+00  0.00000000E+00 -2.30957671E-02
 -2.41194192E-02 -4.07053762E-01  0.00000000E+00 -3.14797932E-02  8.12893237E-03
  1.02011567E+00  0.00000000E+00  6.82033128E-02  5.08793685E-01 -3.31360884E-01
  2.30684564E-02  3.59516342E-01  0.00000000E+00  0.00000000E+00  2.30957671E-02
  1.26703186E-02  1.93848782E-01 -9.20690289E-03 -2.78795208E-02  5.30608435E-02
 -5.83863291E-01 -3.19972890E-01  1.77367442E-02  1.39603311E-02 -2.26265709E-01
  3.66178254E-02  2.40144884E-01 -3.80469216E-03 -7.63188973E-02  4.89195669E-02
  7.97386008E-02 -1.08303272E-01 -1.44006645E-01 -4.29035309E-03 -4.28927293E-02
  1.26703186E-02  1.93848782E-01  9.20690289E-03  2.78795208E-02  5.30608435E-02
 -5.83863291E-01  3.19972890E-01 -1.77367442E-02  1.39603311E-02 -2.26265709E-01
  3.66178254E-02  2.40144884E-01 -3.80469216E-03  7.63188973E-02 -4.89195669E-02
  7.97386008E-02 -1.08303272E-01  1.44006645E-01  4.29035309E-03 -4.28927293E-02
  2.59270580E-03  1.84503072E-01  0.00000000E+00 -4.40926076E-02 -1.45504104E-01
  3.25209346E-01  0.00000000E+00  3.35794990E-01  1.34680840E-01 -8.23107728E-02
  2.02027615E-01 -1.70008651E-01  0.00000000E+00  0.00000000E+00  8.07694131E-02
 -8.69596998E-02 -1.44272767E-01  0.00000000E+00 -4.12387700E-01  2.26429598E-01
  1.26703186E-02  1.93848782E-01  9.20690289E-03 -2.78795208E-02  5.30608435E-02
 -5.83863291E-01  3.19972890E-01  1.77367442E-02  1.39603311E-02 -2.26265709E-01
  3.66178254E-02  2.40144884E-01  3.80469216E-03  7.63188973E-02  4.89195669E-02
  7.97386008E-02 -1.08303272E-01  1.44006645E-01 -4.29035309E-03 -4.28927293E-02
  2.59270580E-03  1.84503072E-01  0.00000000E+00  4.40926076E-02 -1.45504104E-01
  3.25209346E-01  0.00000000E+00 -3.35794990E-01  1.34680840E-01 -8.23107728E-02
  2.02027615E-01 -1.70008651E-01  0.00000000E+00  0.00000000E+00 -8.07694131E-02
 -8.69596998E-02 -1.44272767E-01  0.00000000E+00  4.12387700E-01  2.26429598E-01
 -2.79066254E-02 -2.04127824E-01 -8.18775923E-02 -5.41723218E-02  3.93392436E-02
  8.12511646E-01  4.23278423E-01 -8.10009661E-01  2.26069986E-01  4.06989457E-02
  2.00825922E-01 -2.26550578E-01  1.15929199E-01 -8.80122436E-02  9.65864252E-02
  7.69188372E-02  2.43843493E-01  4.69028735E-02  9.74992688E-02 -2.99888473E-01
  0.00000000E+00  0.00000000E+00  7.34312696E-02  0.00000000E+00  0.00000000E+00
  0.00000000E+00 -5.39950218E-01  0.00000000E+00  0.00000000E+00  0.00000000E+00
  0.00000000E+00  0.00000000E+00  2.39681041E-01 -1.38098890E-01  0.00000000E+00
  0.00000000E+00  0.00000000E+00 -7.34312696E-02  0.00000000E+00  0.00000000E+00
  0.00000000E+00  5.39950218E-01  0.00000000E+00  0.00000000E+00  0.00000000E+00
  0.00000000E+00  0.00000000E+00  2.39681041E-01  1.38098890E-01  0.00000000E+00
  2.79066254E-02  2.04127824E-01  8.18775923E-02 -5.41723218E-02 -3.93392436E-02
 -8.12511646E-01 -4.23278423E-01 -8.10009661E-01 -2.26069986E-01 -4.06989457E-02
 -2.00825922E-01  2.26550578E-01  1.15929199E-01  8.80122436E-02  9.65864252E-02
 -7.69188372E-02 -2.43843493E-01 -4.69028735E-02  9.74992688E-02  2.99888473E-01
  2.79066254E-02  2.04127824E-01 -8.18775923E-02  5.41723218E-02 -3.93392436E-02
 -8.12511646E-01  4.23278423E-01  8.10009661E-01 -2.26069986E-01 -4.06989457E-02
 -2.00825922E-01  2.26550578E-01  1.15929199E-01 -8.80122436E-02 -9.65864252E-02
 -7.69188372E-02 -2.43843493E-01  4.69028735E-02 -9.74992688E-02  2.99888473E-01
  0.00000000E+00  0.00000000E+00  1.43643048E-02  0.00000000E+00  0.00000000E+00
  0.00000000E+00 -1.01199463E-01  0.00000000E+00  0.00000000E+00  0.00000000E+00
  0.00000000E+00  0.00000000E+00 -5.80058366E-02 -1.96749735E-01  0.00000000E+00
  0.00000000E+00  0.00000000E+00  4.31344866E-01  0.00000000E+00  0.00000000E+00
 -2.79066254E-02 -2.04127824E-01  8.18775923E-02  5.41723218E-02  3.93392436E-02
  8.12511646E-01 -4.23278423E-01  8.10009661E-01  2.26069986E-01  4.06989457E-02
  2.00825922E-01 -2.26550578E-01  1.15929199E-01  8.80122436E-02 -9.65864252E-02
  7.69188372E-02  2.43843493E-01 -4.69028735E-02 -9.74992688E-02 -2.99888473E-01
  0.00000000E+00  0.00000000E+00 -1.43643048E-02  0.00000000E+00  0.00000000E+00
  0.00000000E+00  1.01199463E-01  0.00000000E+00  0.00000000E+00  0.00000000E+00
  0.00000000E+00  0.00000000E+00 -5.80058366E-02  1.96749735E-01  0.00000000E+00
  0.00000000E+00  0.00000000E+00 -4.31344866E-01  0.00000000E+00  0.00000000E+00
 -1.81359318E-02  9.39722842E-03  1.43682275E-02 -2.51558775E-02  8.54805336E-02
  2.23700133E-01  6.71998049E-02 -4.32177075E-03  4.49320192E-01  1.16417206E-01
 -1.77809122E-01  2.96030136E-02  3.13264195E-02  1.50644915E-01  1.96569976E-01
 -5.08257969E-04 -8.92137219E-03  1.18462226E-01  1.71963611E-01 -3.16466453E-01
  0.00000000E+00  0.00000000E+00 -8.96559027E-04  0.00000000E+00  0.00000000E+00
  0.00000000E+00 -3.47765664E-01  0.00000000E+00  0.00000000E+00  0.00000000E+00
  0.00000000E+00  0.00000000E+00 -1.15059792E-01 -1.06877541E-01  0.00000000E+00
  0.00000000E+00  0.00000000E+00 -8.96559027E-04  0.00000000E+00  0.00000000E+00
  0.00000000E+00 -3.47765664E-01  0.00000000E+00  0.00000000E+00  0.00000000E+00
  0.00000000E+00  0.00000000E+00  1.15059792E-01 -1.06877541E-01  0.00000000E+00
 -1.81359318E-02  9.39722842E-03  1.43682275E-02  2.51558775E-02  8.54805336E-02
  2.23700133E-01  6.71998049E-02  4.32177075E-03  4.49320192E-01  1.16417206E-01
 -1.77809122E-01  2.96030136E-02 -3.13264195E-02  1.50644915E-01 -1.96569976E-01
 -5.08257969E-04 -8.92137219E-03  1.18462226E-01 -1.71963611E-01 -3.16466453E-01
  1.81359318E-02 -9.39722842E-03  1.43682275E-02  2.51558775E-02 -8.54805336E-02
 -2.23700133E-01  6.71998049E-02  4.32177075E-03 -4.49320192E-01 -1.16417206E-01
  1.77809122E-01 -2.96030136E-02  3.13264195E-02  1.50644915E-01 -1.96569976E-01
  5.08257969E-04  8.92137219E-03  1.18462226E-01 -1.71963611E-01  3.16466453E-01
  0.00000000E+00  0.00000000E+00  1.00739633E-01  0.00000000E+00  0.00000000E+00
  0.00000000E+00  6.06876461E-01  0.00000000E+00  0.00000000E+00  0.00000000E+00
  0.00000000E+00  0.00000000E+00  2.24470089E-01 -2.50463587E-01  0.00000000E+00
  0.00000000E+00  0.00000000E+00 -3.11608871E-01  0.00000000E+00  0.00000000E+00
  1.81359318E-02 -9.39722842E-03  1.43682275E-02 -2.51558775E-02 -8.54805336E-02
 -2.23700133E-01  6.71998049E-02 -4.32177075E-03 -4.49320192E-01 -1.16417206E-01
  1.77809122E-01 -2.96030136E-02 -3.13264195E-02  1.50644915E-01  1.96569976E-01
  5.08257969E-04  8.92137219E-03  1.18462226E-01  1.71963611E-01  3.16466453E-01
  0.00000000E+00  0.00000000E+00  1.00739633E-01  0.00000000E+00  0.00000000E+00
  0.00000000E+00  6.06876461E-01  0.00000000E+00  0.00000000E+00  0.00000000E+00
  0.00000000E+00  0.00000000E+00 -2.24470089E-01 -2.50463587E-01  0.00000000E+00
  0.00000000E+00  0.00000000E+00 -3.11608871E-01  0.00000000E+00  0.00000000E+00
  5.69585552E-02  6.54539175E-01 -3.67373842E-02  4.07171190E-02  3.69056492E-02
 -5.08319464E+00 -2.06248035E+00  1.84507554E+00  7.44134762E-02 -9.82346053E-02
 -5.63566349E-02  1.70914425E-02 -8.12657626E-02 -1.35268687E-01 -1.46322711E-01
 -7.50311550E-02 -5.11132869E-01 -4.48318575E-02 -9.33186332E-02  9.64283409E-03
 -6.54463747E-02 -1.06348629E+00  0.00000000E+00 -1.24532333E-01  1.14944932E-01
  7.57578974E+00  0.00000000E+00 -2.00720140E+00  2.01187224E+00 -9.38994252E-02
  8.25775998E-02  2.22699285E-01  0.00000000E+00  0.00000000E+00 -4.59418392E-01
  6.54463747E-02  1.06348629E+00  0.00000000E+00 -1.24532333E-01 -1.14944932E-01
 -7.57578974E+00  0.00000000E+00 -2.00720140E+00 -2.01187224E+00  9.38994252E-02
 -8.25775998E-02 -2.22699285E-01  0.00000000E+00  0.00000000E+00 -4.59418392E-01
 -5.69585552E-02 -6.54539175E-01  3.67373842E-02  4.07171190E-02 -3.69056492E-02
  5.08319464E+00  2.06248035E+00  1.84507554E+00 -7.44134762E-02  9.82346053E-02
  5.63566349E-02 -1.70914425E-02 -8.12657626E-02  1.35268687E-01 -1.46322711E-01
  7.50311550E-02  5.11132869E-01  4.48318575E-02 -9.33186332E-02 -9.64283409E-03
  5.69585552E-02  6.54539175E-01  3.67373842E-02  4.07171190E-02  3.69056492E-02
 -5.08319464E+00  2.06248035E+00  1.84507554E+00  7.44134762E-02 -9.82346053E-02
 -5.63566349E-02  1.70914425E-02  8.12657626E-02  1.35268687E-01 -1.46322711E-01
 -7.50311550E-02 -5.11132869E-01  4.48318575E-02 -9.33186332E-02  9.64283409E-03
 -3.48780982E-02 -1.54236118E-01  0.00000000E+00  3.75447540E-02  9.30521889E-03
  3.64184021E+00  0.00000000E+00 -8.78679263E-01 -1.19485156E+00  2.20707751E-01
  1.55906949E-01 -1.93162117E-01  0.00000000E+00  0.00000000E+00 -2.40747028E-01
  1.10417161E-01  1.68442862E-02  0.00000000E+00  6.93918905E-02  2.85839919E-01
 -5.69585552E-02 -6.54539175E-01 -3.67373842E-02  4.07171190E-02 -3.69056492E-02
  5.08319464E+00 -2.06248035E+00  1.84507554E+00 -7.44134762E-02  9.82346053E-02
  5.63566349E-02 -1.70914425E-02  8.12657626E-02 -1.35268687E-01 -1.46322711E-01
  7.50311550E-02  5.11132869E-01 -4.48318575E-02 -9.33186332E-02 -9.64283409E-03
  3.48780982E-02  1.54236118E-01  0.00000000E+00  3.75447540E-02 -9.30521889E-03
 -3.64184021E+00  0.00000000E+00 -8.78679263E-01  1.19485156E+00 -2.20707751E-01
 -1.55906949E-01  1.93162117E-01  0.00000000E+00  0.00000000E+00 -2.40747028E-01
 -1.10417161E-01 -1.68442862E-02  0.00000000E+00  6.93918905E-02 -2.85839919E-01
 -3.38110690E-02 -1.24748024E-01  6.60330544E-02  2.01834493E-02  1.60264450E-02
  7.85667651E-01  9.46137735E-01  4.54941604E-02  2.77374824E-01 -2.90678957E-02
 -1.38252674E-01  1.15631732E-01 -1.32594243E-01  1.80274525E-02  2.56414182E-02
  3.35867954E-02  2.28354379E-01 -2.33580619E-01 -3.34752116E-01 -1.28841040E-01
  0.00000000E+00  0.00000000E+00  9.12464894E-02  0.00000000E+00  0.00000000E+00
  0.00000000E+00  5.94208072E-02  0.00000000E+00  0.00000000E+00  0.00000000E+00
  0.00000000E+00  0.00000000E+00  3.06828213E-01  1.99661854E-01  0.00000000E+00
  0.00000000E+00  0.00000000E+00 -9.12464894E-02  0.00000000E+00  0.00000000E+00
  0.00000000E+00 -5.94208072E-02  0.00000000E+00  0.00000000E+00  0.00000000E+00
  0.00000000E+00  0.00000000E+00  3.06828213E-01 -1.99661854E-01  0.00000000E+00
  3.38110690E-02  1.24748024E-01 -6.60330544E-02  2.01834493E-02 -1.60264450E-02
 -7.85667651E-01 -9.46137735E-01  4.54941604E-02 -2.77374824E-01  2.90678957E-02
  1.38252674E-01 -1.15631732E-01 -1.32594243E-01 -1.80274525E-02  2.56414182E-02
 -3.35867954E-02 -2.28354379E-01  2.33580619E-01 -3.34752116E-01  1.28841040E-01
  3.38110690E-02  1.24748024E-01  6.60330544E-02 -2.01834493E-02 -1.60264450E-02
 -7.85667651E-01  9.46137735E-01 -4.54941604E-02 -2.77374824E-01  2.90678957E-02
  1.38252674E-01 -1.15631732E-01 -1.32594243E-01  1.80274525E-02 -2.56414182E-02
 -3.35867954E-02 -2.28354379E-01 -2.33580619E-01  3.34752116E-01  1.28841040E-01
  0.00000000E+00  0.00000000E+00  1.06481124E-01  0.00000000E+00  0.00000000E+00
  0.00000000E+00  6.56985193E-01  0.00000000E+00  0.00000000E+00  0.00000000E+00
  0.00000000E+00  0.00000000E+00  1.11672681E-01 -3.54622899E-01  0.00000000E+00
  0.00000000E+00  0.00000000E+00  6.97050997E-03  0.00000000E+00  0.00000000E+00
 -3.38110690E-02 -1.24748024E-01 -6.60330544E-02 -2.01834493E-02  1.60264450E-02
  7.85667651E-01 -9.46137735E-01 -4.54941604E-02  2.77374824E-01 -2.90678957E-02
 -1.38252674E-01  1.15631732E-01 -1.32594243E-01 -1.80274525E-02 -2.56414182E-02
  3.35867954E-02  2.28354379E-01  2.33580619E-01  3.34752116E-01 -1.28841040E-01
  0.00000000E+00  0.00000000E+00 -1.06481124E-01  0.00000000E+00  0.00000000E+00
  0.00000000E+00 -6.56985193E-01  0.00000000E+00  0.00000000E+00  0.00000000E+00
  0.00000000E+00  0.00000000E+00  1.11672681E-01  3.54622899E-01  0.00000000E+00
  0.00000000E+00  0.00000000E+00 -6.97050997E-03  0.00000000E+00  0.00000000E+00
  7.05402733E-02  6.81176695E-01 -1.40837000E-01 -1.34235465E-01 -6.40218684E-02
 -2.43074426E+00 -1.74340610E+00  8.33182543E-01 -5.51634449E-02 -2.57792526E-01
  9.83123927E-02  2.01742746E-01  1.43109011E-01  1.42888273E-01  8.43519107E-02
  9.46672410E-03 -6.40612550E-01 -1.23067564E-01  1.08082965E-01  7.44259849E-02
 -4.11417692E-02 -7.58571552E-02  0.00000000E+00 -4.15368804E-02  2.25552841E-01
  2.19576891E+00  0.00000000E+00 -1.65952297E-01  7.46101053E-01  1.98126187E-01
 -1.32962063E-01 -2.67288827E-02  0.00000000E+00  0.00000000E+00 -6.93426920E-02
 -4.11417692E-02 -7.58571552E-02  0.00000000E+00  4.15368804E-02  2.25552841E-01
  2.19576891E+00  0.00000000E+00  1.65952297E-01  7.46101053E-01  1.98126187E-01
 -1.32962063E-01 -2.67288827E-02  0.00000000E+00  0.00000000E+00  6.93426920E-02
  7.05402733E-02  6.81176695E-01 -1.40837000E-01  1.34235465E-01 -6.40218684E-02
 -2.43074426E+00 -1.74340610E+00 -8.33182543E-01 -5.51634449E-02 -2.57792526E-01
  9.83123927E-02  2.01742746E-01 -1.43109011E-01  1.42888273E-01 -8.43519107E-02
  9.46672410E-03 -6.40612550E-01 -1.23067564E-01 -1.08082965E-01  7.44259849E-02
  7.05402733E-02  6.81176695E-01  1.40837000E-01 -1.34235465E-01 -6.40218684E-02
 -2.43074426E+00  1.74340610E+00  8.33182543E-01 -5.51634449E-02 -2.57792526E-01
  9.83123927E-02  2.01742746E-01 -1.43109011E-01 -1.42888273E-01  8.43519107E-02
  9.46672410E-03 -6.40612550E-01  1.23067564E-01  1.08082965E-01  7.44259849E-02
 -6.88079158E-02 -1.14418216E+00  0.00000000E+00  2.14527088E-01  1.74102263E-02
  3.00187259E+00  0.00000000E+00 -1.04856610E+00 -2.05002788E+00 -1.66348079E-01
 -6.14622042E-02  3.50129449E-01  0.00000000E+00  0.00000000E+00  1.13547561E-01
 -1.78803870E-02  7.59321432E-01  0.00000000E+00  7.75282124E-02 -2.26932048E-01
  7.05402733E-02  6.81176695E-01  1.40837000E-01  1.34235465E-01 -6.40218684E-02
 -2.43074426E+00  1.74340610E+00 -8.33182543E-01 -5.51634449E-02 -2.57792526E-01
  9.83123927E-02  2.01742746E-01  1.43109011E-01 -1.42888273E-01 -8.43519107E-02
  9.46672410E-03 -6.40612550E-01  1.23067564E-01 -1.08082965E-01  7.44259849E-02
 -6.88079158E-02 -1.14418216E+00  0.00000000E+00 -2.14527088E-01  1.74102263E-02
  3.00187259E+00  0.00000000E+00  1.04856610E+00 -2.05002788E+00 -1.66348079E-01
 -6.14622042E-02  3.50129449E-01  0.00000000E+00  0.00000000E+00 -1.13547561E-01
 -1.78803870E-02  7.59321432E-01  0.00000000E+00 -7.75282124E-02 -2.26932048E-01
  2.12286053E-02  3.11391348E-01  1.17349271E-01 -3.25322669E-03 -5.74763272E-03
 -2.42773185E-01 -6.18570773E-01 -2.65062663E-01 -2.54902193E-01 -1.05649274E-01
  2.46767222E-02  7.60791892E-02 -2.60020444E-03 -4.01010215E-02 -1.15136084E-01
  1.18561565E-02 -1.43606725E-01  9.19156697E-02  1.22804207E-01  2.26742310E-01
  8.94447795E-03  3.66081760E-01  0.00000000E+00 -3.40154703E-02  5.98875083E-02
 -5.87056384E-01  0.00000000E+00  5.99643014E-01  1.49428613E-01 -3.61897840E-01
  2.18285191E-02  2.75901108E-01  0.00000000E+00  0.00000000E+00  3.72970214E-01
 -8.94447795E-03 -3.66081760E-01  0.00000000E+00 -3.40154703E-02 -5.98875083E-02
  5.87056384E-01  0.00000000E+00  5.99643014E-01 -1.49428613E-01  3.61897840E-01
 -2.18285191E-02 -2.75901108E-01  0.00000000E+00  0.00000000E+00  3.72970214E-01
 -2.12286053E-02 -3.11391348E-01 -1.17349271E-01 -3.25322669E-03  5.74763272E-03
  2.42773185E-01  6.18570773E-01 -2.65062663E-01  2.54902193E-01  1.05649274E-01
 -2.46767222E-02 -7.60791892E-02 -2.60020444E-03  4.01010215E-02 -1.15136084E-01
 -1.18561565E-02  1.43606725E-01 -9.19156697E-02  1.22804207E-01 -2.26742310E-01
  2.12286053E-02  3.11391348E-01 -1.17349271E-01 -3.25322669E-03 -5.74763272E-03
 -2.42773185E-01  6.18570773E-01 -2.65062663E-01 -2.54902193E-01 -1.05649274E-01
  2.46767222E-02  7.60791892E-02  2.60020444E-03  4.01010215E-02 -1.15136084E-01
  1.18561565E-02 -1.43606725E-01 -9.19156697E-02  1.22804207E-01  2.26742310E-01
  3.83098919E-02  5.04132976E-01  0.00000000E+00  1.14617689E-01 -2.02767282E-01
 -1.33354670E+00  0.00000000E+00  1.75916306E+00  2.86513649E-01  1.85446953E-01
 -2.83209030E-01  5.57907451E-02  0.00000000E+00  0.00000000E+00 -4.78846368E-02
 -5.15647125E-02 -4.10432421E-01  0.00000000E+00 -2.86014615E-01  2.28006759E-01
 -2.12286053E-02 -3.11391348E-01  1.17349271E-01 -3.25322669E-03  5.74763272E-03
  2.42773185E-01 -6.18570773E-01 -2.65062663E-01  2.54902193E-01  1.05649274E-01
 -2.46767222E-02 -7.60791892E-02  2.60020444E-03 -4.01010215E-02 -1.15136084E-01
 -1.18561565E-02  1.43606725E-01  9.19156697E-02  1.22804207E-01 -2.26742310E-01
 -3.83098919E-02 -5.04132976E-01  0.00000000E+00  1.14617689E-01  2.02767282E-01
  1.33354670E+00  0.00000000E+00  1.75916306E+00 -2.86513649E-01 -1.85446953E-01
  2.83209030E-01 -5.57907451E-02  0.00000000E+00  0.00000000E+00 -4.78846368E-02
  5.15647125E-02  4.10432421E-01  0.00000000E+00 -2.86014615E-01 -2.28006759E-01
  4.80300661E-02  5.18925418E-01 -1.49968415E-01  1.68536023E-01 -2.35409082E-02
 -3.43768402E+00 -1.53338068E+00  1.35308582E+00 -1.62466976E-01 -1.11267001E-01
 -3.65968889E-02  1.91037111E-01  1.76860809E-01 -8.22887675E-02  3.47077650E-02
  1.86277005E-02 -6.17855187E-01 -2.70692198E-01  1.58281472E-01 -5.73952426E-03
 -1.55908323E-03 -1.61050317E-01  0.00000000E+00 -3.43162305E-02  1.24072810E-01
  2.69841499E+00  0.00000000E+00 -5.19229416E-01  8.50434023E-01 -1.17967710E-01
 -1.45246921E-03  2.30912982E-01  0.00000000E+00  0.00000000E+00 -2.72404447E-01
  1.55908323E-03  1.61050317E-01  0.00000000E+00 -3.43162305E-02 -1.24072810E-01
 -2.69841499E+00  0.00000000E+00 -5.19229416E-01 -8.50434023E-01  1.17967710E-01
  1.45246921E-03 -2.30912982E-01  0.00000000E+00  0.00000000E+00 -2.72404447E-01
 -4.80300661E-02 -5.18925418E-01  1.49968415E-01  1.68536023E-01  2.35409082E-02
  3.43768402E+00  1.53338068E+00  1.35308582E+00  1.62466976E-01  1.11267001E-01
  3.65968889E-02 -1.91037111E-01  1.76860809E-01  8.22887675E-02  3.47077650E-02
 -1.86277005E-02  6.17855187E-01  2.70692198E-01  1.58281472E-01  5.73952426E-03
  4.80300661E-02  5.18925418E-01  1.49968415E-01  1.68536023E-01 -2.35409082E-02
 -3.43768402E+00  1.53338068E+00  1.35308582E+00 -1.62466976E-01 -1.11267001E-01
 -3.65968889E-02  1.91037111E-01 -1.76860809E-01  8.22887675E-02  3.47077650E-02
  1.86277005E-02 -6.17855187E-01  2.70692198E-01  1.58281472E-01 -5.73952426E-03
 -4.42994142E-02 -3.81758370E-01  0.00000000E+00 -1.38982858E-01 -2.13883181E-01
  3.64921633E+00  0.00000000E+00 -1.09767301E+00 -1.38951632E+00 -6.84391226E-02
  2.72548676E-02  3.66983873E-02  0.00000000E+00  0.00000000E+00  2.22171577E-01
 -7.67854422E-02  4.79903492E-01  0.00000000E+00 -1.84702904E-01 -1.78633097E-01
 -4.80300661E-02 -5.18925418E-01 -1.49968415E-01  1.68536023E-01  2.35409082E-02
  3.43768402E+00 -1.53338068E+00  1.35308582E+00  1.62466976E-01  1.11267001E-01
  3.65968889E-02 -1.91037111E-01 -1.76860809E-01 -8.22887675E-02  3.47077650E-02
 -1.86277005E-02  6.17855187E-01 -2.70692198E-01  1.58281472E-01  5.73952426E-03
  4.42994142E-02  3.81758370E-01  0.00000000E+00 -1.38982858E-01  2.13883181E-01
 -3.64921633E+00  0.00000000E+00 -1.09767301E+00  1.38951632E+00  6.84391226E-02
 -2.72548676E-02 -3.66983873E-02  0.00000000E+00  0.00000000E+00  2.22171577E-01
  7.67854422E-02 -4.79903492E-01  0.00000000E+00 -1.84702904E-01  1.78633097E-01
 -9.40153911E-02 -9.97787632E-01  9.63979042E-03 -2.19689376E-01 -1.36657701E-02
  4.20981024E+00  1.98212771E+00 -2.11215481E+00 -2.15473093E-01  1.35643925E-02
  1.48459776E-01 -1.59403893E-01 -2.87035038E-01 -2.25701113E-02  1.33715786E-02
  1.02116965E-02  9.30670537E-01  2.43100888E-01 -1.79181643E-01  4.20207634E-02
  0.00000000E+00  0.00000000E+00  2.58775780E-01  0.00000000E+00  0.00000000E+00
  0.00000000E+00  9.87571521E-01  0.00000000E+00  0.00000000E+00  0.00000000E+00
  0.00000000E+00  0.00000000E+00 -2.74507083E-01  1.60737255E-01  0.00000000E+00
  0.00000000E+00  0.00000000E+00 -2.58775780E-01  0.00000000E+00  0.00000000E+00
  0.00000000E+00 -9.87571521E-01  0.00000000E+00  0.00000000E+00  0.00000000E+00
  0.00000000E+00  0.00000000E+00 -2.74507083E-01 -1.60737255E-01  0.00000000E+00
  9.40153911E-02  9.97787632E-01 -9.63979042E-03 -2.19689376E-01  1.36657701E-02
 -4.20981024E+00 -1.98212771E+00 -2.11215481E+00  2.15473093E-01 -1.35643925E-02
 -1.48459776E-01  1.59403893E-01 -2.87035038E-01  2.25701113E-02  1.33715786E-02
 -1.02116965E-02 -9.30670537E-01 -2.43100888E-01 -1.79181643E-01 -4.20207634E-02
  9.40153911E-02  9.97787632E-01  9.63979042E-03  2.19689376E-01  1.36657701E-02
 -4.20981024E+00  1.98212771E+00  2.11215481E+00  2.15473093E-01 -1.35643925E-02
 -1.48459776E-01  1.59403893E-01 -2.87035038E-01 -2.25701113E-02 -1.33715786E-02
 -1.02116965E-02 -9.30670537E-01  2.43100888E-01  1.79181643E-01 -4.20207634E-02
  0.00000000E+00  0.00000000E+00  2.36281174E-01  0.00000000E+00  0.00000000E+00
  0.00000000E+00  3.70818657E-01  0.00000000E+00  0.00000000E+00  0.00000000E+00
  0.00000000E+00  0.00000000E+00 -1.94645049E-01 -1.04614735E-01  0.00000000E+00
  0.00000000E+00  0.00000000E+00  1.19985353E-01  0.00000000E+00  0.00000000E+00
 -9.40153911E-02 -9.97787632E-01 -9.63979042E-03  2.19689376E-01 -1.36657701E-02
  4.20981024E+00 -1.98212771E+00  2.11215481E+00 -2.15473093E-01  1.35643925E-02
  1.48459776E-01 -1.59403893E-01 -2.87035038E-01  2.25701113E-02 -1.33715786E-02
  1.02116965E-02  9.30670537E-01 -2.43100888E-01  1.79181643E-01  4.20207634E-02
  0.00000000E+00  0.00000000E+00 -2.36281174E-01  0.00000000E+00  0.00000000E+00
  0.00000000E+00 -3.70818657E-01  0.00000000E+00  0.00000000E+00  0.00000000E+00
  0.00000000E+00  0.00000000E+00 -1.94645049E-01  1.04614735E-01  0.00000000E+00
  0.00000000E+00  0.00000000E+00 -1.19985353E-01  0.00000000E+00  0.00000000E+00
  1.02749921E-02  1.11274261E-01 -3.86880054E-02 -2.66402596E-02 -8.19052776E-02
 -4.11975186E-01 -3.65252837E-01  2.58965902E-01 -1.62588247E-01 -6.17220008E-02
  1.76281978E-02  5.76292080E-02  2.13441585E-02 -4.47353713E-01  1.61522255E-01
 -2.34944233E-02 -1.71375309E-01 -5.87712813E-02  8.66934100E-03 -3.15111526E-01
  4.81670669E-02 -1.19866841E-01  0.00000000E+00  7.17157312E-02 -9.89791238E-02
 -1.37732763E-01  0.00000000E+00 -1.39441597E-01 -1.14733797E-01 -1.15317104E-01
  3.06020249E-01 -8.16094152E-02  0.00000000E+00  0.00000000E+00 -1.22670310E-02
  4.81670669E-02 -1.19866841E-01  0.00000000E+00 -7.17157312E-02 -9.89791238E-02
 -1.37732763E-01  0.00000000E+00  1.39441597E-01 -1.14733797E-01 -1.15317104E-01
  3.06020249E-01 -8.16094152E-02  0.00000000E+00  0.00000000E+00  1.22670310E-02
  1.02749921E-02  1.11274261E-01 -3.86880054E-02  2.66402596E-02 -8.19052776E-02
 -4.11975186E-01 -3.65252837E-01 -2.58965902E-01 -1.62588247E-01 -6.17220008E-02
  1.76281978E-02  5.76292080E-02 -2.13441585E-02 -4.47353713E-01 -1.61522255E-01
 -2.34944233E-02 -1.71375309E-01 -5.87712813E-02 -8.66934100E-03 -3.15111526E-01
  1.02749921E-02  1.11274261E-01  3.86880054E-02 -2.66402596E-02 -8.19052776E-02
 -4.11975186E-01  3.65252837E-01  2.58965902E-01 -1.62588247E-01 -6.17220008E-02
  1.76281978E-02  5.76292080E-02 -2.13441585E-02  4.47353713E-01  1.61522255E-01
 -2.34944233E-02 -1.71375309E-01  5.87712813E-02  8.66934100E-03 -3.15111526E-01
 -7.63198966E-02 -1.97463147E-01  0.00000000E+00  4.51944115E-02 -7.68526049E-02
  1.03512374E+00  0.00000000E+00 -4.30388961E-01 -8.12821322E-01  2.64788863E-02
 -3.25138660E-01  1.65562800E-01  0.00000000E+00  0.00000000E+00  1.82935502E-02
  3.70431792E-02  3.11235862E-01  0.00000000E+00  1.51846211E-01 -1.28110719E-01
  1.02749921E-02  1.11274261E-01  3.86880054E-02  2.66402596E-02 -8.19052776E-02
 -4.11975186E-01  3.65252837E-01 -2.58965902E-01 -1.62588247E-01 -6.17220008E-02
  1.76281978E-02  5.76292080E-02  2.13441585E-02  4.47353713E-01 -1.61522255E-01
 -2.34944233E-02 -1.71375309E-01  5.87712813E-02 -8.66934100E-03 -3.15111526E-01
 -7.63198966E-02 -1.97463147E-01  0.00000000E+00 -4.51944115E-02 -7.68526049E-02
  1.03512374E+00  0.00000000E+00  4.30388961E-01 -8.12821322E-01  2.64788863E-02
 -3.25138660E-01  1.65562800E-01  0.00000000E+00  0.00000000E+00 -1.82935502E-02
  3.70431792E-02  3.11235862E-01  0.00000000E+00 -1.51846211E-01 -1.28110719E-01
 -6.41556733E-02 -1.56907856E-01  8.68499982E-02  7.13402382E-03 -3.50654908E-02
  6.70291676E-01  5.57811767E-01 -2.92362975E-01 -2.04935060E-01  2.54624046E-01
 -3.17939005E-01 -6.50944731E-02 -2.53489673E-02 -1.28056499E-01 -2.23895663E-02
  1.60888654E-02  2.48516047E-01  1.91098236E-01  1.29516906E-01  1.88561051E-02
  0.00000000E+00  0.00000000E+00  1.87270434E-01  0.00000000E+00  0.00000000E+00
  0.00000000E+00  5.30265513E-01  0.00000000E+00  0.00000000E+00  0.00000000E+00
  0.00000000E+00  0.00000000E+00 -3.22226461E-02  5.01718627E-01  0.00000000E+00
  0.00000000E+00  0.00000000E+00  1.87270434E-01  0.00000000E+00  0.00000000E+00
  0.00000000E+00  5.30265513E-01  0.00000000E+00  0.00000000E+00  0.00000000E+00
  0.00000000E+00  0.00000000E+00  3.22226461E-02  5.01718627E-01  0.00000000E+00
 -6.41556733E-02 -1.56907856E-01  8.68499982E-02 -7.13402382E-03 -3.50654908E-02
  6.70291676E-01  5.57811767E-01  2.92362975E-01 -2.04935060E-01  2.54624046E-01
 -3.17939005E-01 -6.50944731E-02  2.53489673E-02 -1.28056499E-01  2.23895663E-02
  1.60888654E-02  2.48516047E-01  1.91098236E-01 -1.29516906E-01  1.88561051E-02
  6.41556733E-02  1.56907856E-01  8.68499982E-02 -7.13402382E-03  3.50654908E-02
 -6.70291676E-01  5.57811767E-01  2.92362975E-01  2.04935060E-01 -2.54624046E-01
  3.17939005E-01  6.50944731E-02 -2.53489673E-02 -1.28056499E-01  2.23895663E-02
 -1.60888654E-02 -2.48516047E-01  1.91098236E-01 -1.29516906E-01 -1.88561051E-02
  0.00000000E+00  0.00000000E+00  9.10012083E-02  0.00000000E+00  0.00000000E+00
  0.00000000E+00  3.03230098E-02  0.00000000E+00  0.00000000E+00  0.00000000E+00
  0.00000000E+00  0.00000000E+00 -2.22492210E-01 -3.57441239E-01  0.00000000E+00
  0.00000000E+00  0.00000000E+00  3.47789028E-01  0.00000000E+00  0.00000000E+00
  6.41556733E-02  1.56907856E-01  8.68499982E-02  7.13402382E-03  3.50654908E-02
 -6.70291676E-01  5.57811767E-01 -2.92362975E-01  2.04935060E-01 -2.54624046E-01
  3.17939005E-01  6.50944731E-02  2.53489673E-02 -1.28056499E-01 -2.23895663E-02
 -1.60888654E-02 -2.48516047E-01  1.91098236E-01  1.29516906E-01 -1.88561051E-02
  0.00000000E+00  0.00000000E+00  9.10012083E-02  0.00000000E+00  0.00000000E+00
  0.00000000E+00  3.03230098E-02  0.00000000E+00  0.00000000E+00  0.00000000E+00
  0.00000000E+00  0.00000000E+00  2.22492210E-01 -3.57441239E-01  0.00000000E+00
  0.00000000E+00  0.00000000E+00  3.47789028E-01  0.00000000E+00  0.00000000E+00
 -2.13033306E-02  1.20983991E-02 -8.16162466E-02 -1.11490648E-01 -1.01425445E-01
 -1.20444075E+00 -5.45160288E-01  1.29815976E-02 -2.19004598E-01 -1.81022975E-01
  3.50189097E-01 -2.80016862E-01 -1.71363829E-02 -1.06281848E-01 -6.86382890E-03
 -8.74374389E-03  3.30384050E-02 -1.05339903E-02 -1.22815765E-01 -9.09807661E-04
 -2.89283346E-02 -6.97153049E-02  0.00000000E+00 -1.61951852E-01 -3.74570063E-02
  1.16214748E+00  0.00000000E+00 -5.28163953E-01 -2.44139291E-02  4.94187313E-02
  2.97554553E-01 -3.44219705E-01  0.00000000E+00  0.00000000E+00 -4.47451018E-02
  2.89283346E-02  6.97153049E-02  0.00000000E+00 -1.61951852E-01  3.74570063E-02
 -1.16214748E+00  0.00000000E+00 -5.28163953E-01  2.44139291E-02 -4.94187313E-02
 -2.97554553E-01  3.44219705E-01  0.00000000E+00  0.00000000E+00 -4.47451018E-02
  2.13033306E-02 -1.20983991E-02  8.16162466E-02 -1.11490648E-01  1.01425445E-01
  1.20444075E+00  5.45160288E-01  1.29815976E-02  2.19004598E-01  1.81022975E-01
 -3.50189097E-01  2.80016862E-01 -1.71363829E-02  1.06281848E-01 -6.86382890E-03
  8.74374389E-03 -3.30384050E-02  1.05339903E-02 -1.22815765E-01  9.09807661E-04
 -2.13033306E-02  1.20983991E-02  8.16162466E-02 -1.11490648E-01 -1.01425445E-01
 -1.20444075E+00  5.45160288E-01  1.29815976E-02 -2.19004598E-01 -1.81022975E-01
  3.50189097E-01 -2.80016862E-01  1.71363829E-02  1.06281848E-01 -6.86382890E-03
 -8.74374389E-03  3.30384050E-02  1.05339903E-02 -1.22815765E-01 -9.09807661E-04
 -9.80403663E-02 -7.71158036E-01  0.00000000E+00 -1.10160013E-01  2.62093014E-02
  3.76639582E+00  0.00000000E+00 -1.38280516E+00 -2.13056563E+00  1.64280921E-01
  1.13722911E-01 -3.18655119E-01  0.00000000E+00  0.00000000E+00  3.58334703E-01
  6.58758399E-02  7.33676272E-01  0.00000000E+00 -3.77309371E-01  1.09384622E-01
  2.13033306E-02 -1.20983991E-02 -8.16162466E-02 -1.11490648E-01  1.01425445E-01
  1.20444075E+00 -5.45160288E-01  1.29815976E-02  2.19004598E-01  1.81022975E-01
 -3.50189097E-01  2.80016862E-01  1.71363829E-02 -1.06281848E-01 -6.86382890E-03
  8.74374389E-03 -3.30384050E-02 -1.05339903E-02 -1.22815765E-01  9.09807661E-04
  9.80403663E-02  7.71158036E-01  0.00000000E+00 -1.10160013E-01 -2.62093014E-02
 -3.76639582E+00  0.00000000E+00 -1.38280516E+00  2.13056563E+00 -1.64280921E-01
 -1.13722911E-01  3.18655119E-01  0.00000000E+00  0.00000000E+00  3.58334703E-01
 -6.58758399E-02 -7.33676272E-01  0.00000000E+00 -3.77309371E-01 -1.09384622E-01
  1.24655802E-02  4.76514106E-01  9.28559851E-02 -8.76645688E-03  1.59785727E-02
 -2.42738551E+00 -8.01868167E-01  1.24831972E+00  1.26793517E-01 -2.27368755E-01
 -1.24939971E-01  1.61135240E-01 -1.64889640E-01  6.28167815E-02  1.27104707E-01
 -2.78177067E-02 -2.75499308E-01 -1.00479636E-01 -2.14531600E-01 -8.42875767E-02
 -3.31003146E-02 -1.45139368E-01  0.00000000E+00 -1.18959274E-01  5.91277534E-02
  2.85092998E+00  0.00000000E+00 -8.66772392E-01  4.71557205E-01 -2.43948133E-01
  2.36495040E-01  4.77278195E-02  0.00000000E+00  0.00000000E+00  3.51667736E-01
  3.31003146E-02  1.45139368E-01  0.00000000E+00 -1.18959274E-01 -5.91277534E-02
 -2.85092998E+00  0.00000000E+00 -8.66772392E-01 -4.71557205E-01  2.43948133E-01
 -2.36495040E-01 -4.77278195E-02  0.00000000E+00  0.00000000E+00  3.51667736E-01
 -1.24655802E-02 -4.76514106E-01 -9.28559851E-02 -8.76645688E-03 -1.59785727E-02
  2.42738551E+00  8.01868167E-01  1.24831972E+00 -1.26793517E-01  2.27368755E-01
  1.24939971E-01 -1.61135240E-01 -1.64889640E-01 -6.28167815E-02  1.27104707E-01
  2.78177067E-02  2.75499308E-01  1.00479636E-01 -2.14531600E-01  8.42875767E-02
  1.24655802E-02  4.76514106E-01 -9.28559851E-02 -8.76645688E-03  1.59785727E-02
 -2.42738551E+00  8.01868167E-01  1.24831972E+00  1.26793517E-01 -2.27368755E-01
 -1.24939971E-01  1.61135240E-01  1.64889640E-01 -6.28167815E-02  1.27104707E-01
 -2.78177067E-02 -2.75499308E-01  1.00479636E-01 -2.14531600E-01 -8.42875767E-02
 -4.37138219E-02  1.30103913E-02  0.00000000E+00 -1.81308612E-01 -7.93967147E-02
  2.16800357E+00  0.00000000E+00 -1.17510140E+00 -5.07659079E-01 -4.27987370E-01
  5.18321493E-01 -1.95948102E-01  0.00000000E+00  0.00000000E+00 -7.67213233E-02
  3.34693572E-02  2.28702097E-01  0.00000000E+00 -6.98299554E-02 -3.27989746E-02
 -1.24655802E-02 -4.76514106E-01  9.28559851E-02 -8.76645688E-03 -1.59785727E-02
  2.42738551E+00 -8.01868167E-01  1.24831972E+00 -1.26793517E-01  2.27368755E-01
  1.24939971E-01 -1.61135240E-01  1.64889640E-01  6.28167815E-02  1.27104707E-01
  2.78177067E-02  2.75499308E-01 -1.00479636E-01 -2.14531600E-01  8.42875767E-02
  4.37138219E-02 -1.30103913E-02  0.00000000E+00 -1.81308612E-01  7.93967147E-02
 -2.16800357E+00  0.00000000E+00 -1.17510140E+00  5.07659079E-01  4.27987370E-01
 -5.18321493E-01  1.95948102E-01  0.00000000E+00  0.00000000E+00 -7.67213233E-02
 -3.34693572E-02 -2.28702097E-01  0.00000000E+00 -6.98299554E-02  3.27989746E-02
 -2.88516516E-02 -4.40153040E-01 -9.01947570E-02 -2.85051502E-02 -6.97681711E-02
  1.53134257E+00  8.16699003E-01 -8.56768076E-01 -4.71109152E-01  3.44117718E-02
  1.50519131E-01 -7.16142297E-02  1.78902005E-02 -2.67198649E-01 -3.01779735E-01
  4.66192903E-02  3.23069739E-01 -1.89849999E-02 -6.43430115E-03  1.72935961E-01
  0.00000000E+00  0.00000000E+00  1.02407169E-01  0.00000000E+00  0.00000000E+00
  0.00000000E+00  5.89737073E-01  0.00000000E+00  0.00000000E+00  0.00000000E+00
  0.00000000E+00  0.00000000E+00  5.41554192E-01  2.74024394E-01  0.00000000E+00
  0.00000000E+00  0.00000000E+00 -1.02407169E-01  0.00000000E+00  0.00000000E+00
  0.00000000E+00 -5.89737073E-01  0.00000000E+00  0.00000000E+00  0.00000000E+00
  0.00000000E+00  0.00000000E+00  5.41554192E-01 -2.74024394E-01  0.00000000E+00
  2.88516516E-02  4.40153040E-01  9.01947570E-02 -2.85051502E-02  6.97681711E-02
 -1.53134257E+00 -8.16699003E-01 -8.56768076E-01  4.71109152E-01 -3.44117718E-02
 -1.50519131E-01  7.16142297E-02  1.78902005E-02  2.67198649E-01 -3.01779735E-01
 -4.66192903E-02 -3.23069739E-01  1.89849999E-02 -6.43430115E-03 -1.72935961E-01
  2.88516516E-02  4.40153040E-01 -9.01947570E-02  2.85051502E-02  6.97681711E-02
 -1.53134257E+00  8.16699003E-01  8.56768076E-01  4.71109152E-01 -3.44117718E-02
 -1.50519131E-01  7.16142297E-02  1.78902005E-02 -2.67198649E-01  3.01779735E-01
 -4.66192903E-02 -3.23069739E-01 -1.89849999E-02  6.43430115E-03 -1.72935961E-01
  0.00000000E+00  0.00000000E+00  3.16907268E-02  0.00000000E+00  0.00000000E+00
  0.00000000E+00 -4.14919264E-01  0.00000000E+00  0.00000000E+00  0.00000000E+00
  0.00000000E+00  0.00000000E+00 -1.35967793E-01  3.06142732E-01  0.00000000E+00
  0.00000000E+00  0.00000000E+00  4.83144961E-02  0.00000000E+00  0.00000000E+00
 -2.88516516E-02 -4.40153040E-01  9.01947570E-02  2.85051502E-02 -6.97681711E-02
  1.53134257E+00 -8.16699003E-01  8.56768076E-01 -4.71109152E-01  3.44117718E-02
  1.50519131E-01 -7.16142297E-02  1.78902005E-02  2.67198649E-01  3.01779735E-01
  4.66192903E-02  3.23069739E-01  1.89849999E-02  6.43430115E-03  1.72935961E-01
  0.00000000E+00  0.00000000E+00 -3.16907268E-02  0.00000000E+00  0.00000000E+00
  0.00000000E+00  4.14919264E-01  0.00000000E+00  0.00000000E+00  0.00000000E+00
  0.00000000E+00  0.00000000E+00 -1.35967793E-01 -3.06142732E-01  0.00000000E+00
  0.00000000E+00  0.00000000E+00 -4.83144961E-02  0.00000000E+00  0.00000000E+00
  2.63885335E-02  8.28004282E-01 -6.40439265E-02 -1.69803929E-01 -2.71348934E-02
 -2.24137764E+00 -1.43480654E+00  5.59781674E-01 -2.89657165E-02  1.31038983E-01
 -2.41963527E-01 -1.29525845E-01  1.08604434E-01 -5.51577479E-02  1.56889603E-02
 -2.24154088E-02 -3.99056758E-01  1.70632949E-01  3.14122118E-01 -2.98937903E-02
 -2.72193611E-02 -8.25915368E-01  0.00000000E+00  1.01709647E-01 -8.51790320E-03
  2.45844717E+00  0.00000000E+00 -3.17537733E-01  9.06666995E-01  1.81743872E-01
  2.01893613E-01 -1.56896194E-01  0.00000000E+00  0.00000000E+00 -9.01185873E-02
 -2.72193611E-02 -8.25915368E-01  0.00000000E+00 -1.01709647E-01 -8.51790320E-03
  2.45844717E+00  0.00000000E+00  3.17537733E-01  9.06666995E-01  1.81743872E-01
  2.01893613E-01 -1.56896194E-01  0.00000000E+00  0.00000000E+00  9.01185873E-02
  2.63885335E-02  8.28004282E-01 -6.40439265E-02  1.69803929E-01 -2.71348934E-02
 -2.24137764E+00 -1.43480654E+00 -5.59781674E-01 -2.89657165E-02  1.31038983E-01
 -2.41963527E-01 -1.29525845E-01 -1.08604434E-01 -5.51577479E-02 -1.56889603E-02
 -2.24154088E-02 -3.99056758E-01  1.70632949E-01 -3.14122118E-01 -2.98937903E-02
  2.63885335E-02  8.28004282E-01  6.40439265E-02 -1.69803929E-01 -2.71348934E-02
 -2.24137764E+00  1.43480654E+00  5.59781674E-01 -2.89657165E-02  1.31038983E-01
 -2.41963527E-01 -1.29525845E-01 -1.08604434E-01  5.51577479E-02  1.56889603E-02
 -2.24154088E-02 -3.99056758E-01 -1.70632949E-01  3.14122118E-01 -2.98937903E-02
 -3.55762936E-02 -9.38493452E-01  0.00000000E+00  2.19614002E-01  8.18913926E-02
  2.56296317E+00  0.00000000E+00 -5.01313279E-01 -1.37166450E+00  2.22632159E-01
  2.00482449E-01 -1.16732618E-01  0.00000000E+00  0.00000000E+00  1.35277859E-01
 -2.61397567E-02  2.78744245E-01  0.00000000E+00 -1.59723491E-01  2.14806431E-01
  2.63885335E-02  8.28004282E-01  6.40439265E-02  1.69803929E-01 -2.71348934E-02
 -2.24137764E+00  1.43480654E+00 -5.59781674E-01 -2.89657165E-02  1.31038983E-01
 -2.41963527E-01 -1.29525845E-01  1.08604434E-01  5.51577479E-02 -1.56889603E-02
 -2.24154088E-02 -3.99056758E-01 -1.70632949E-01 -3.14122118E-01 -2.98937903E-02
 -3.55762936E-02 -9.38493452E-01  0.00000000E+00 -2.19614002E-01  8.18913926E-02
  2.56296317E+00  0.00000000E+00  5.01313279E-01 -1.37166450E+00  2.22632159E-01
  2.00482449E-01 -1.16732618E-01  0.00000000E+00  0.00000000E+00 -1.35277859E-01
 -2.61397567E-02  2.78744245E-01  0.00000000E+00  1.59723491E-01  2.14806431E-01
 -6.79376140E-02 -1.43760035E+00 -2.31394140E-01 -2.07773757E-02  5.80324269E-02
  4.67007214E+00  2.19373192E+00 -2.18726591E+00  5.04075149E-01  2.56275168E-01
  1.37987691E-01  2.47194292E-02  1.14360329E-03  2.37044108E-01  1.21699434E-04
  4.91964949E-02  8.00077358E-01  7.23630613E-02  9.77874877E-02 -1.07070390E-02
  0.00000000E+00  0.00000000E+00  1.75101509E-01  0.00000000E+00  0.00000000E+00
  0.00000000E+00  3.82062560E-02  0.00000000E+00  0.00000000E+00  0.00000000E+00
  0.00000000E+00  0.00000000E+00  3.25349518E-01 -2.36321337E-01  0.00000000E+00
  0.00000000E+00  0.00000000E+00 -1.75101509E-01  0.00000000E+00  0.00000000E+00
  0.00000000E+00 -3.82062560E-02  0.00000000E+00  0.00000000E+00  0.00000000E+00
  0.00000000E+00  0.00000000E+00  3.25349518E-01  2.36321337E-01  0.00000000E+00
  6.79376140E-02  1.43760035E+00  2.31394140E-01 -2.07773757E-02 -5.80324269E-02
 -4.67007214E+00 -2.19373192E+00 -2.18726591E+00 -5.04075149E-01 -2.56275168E-01
 -1.37987691E-01 -2.47194292E-02  1.14360329E-03 -2.37044108E-01  1.21699434E-04
 -4.91964949E-02 -8.00077358E-01 -7.23630613E-02  9.77874877E-02  1.07070390E-02
  6.79376140E-02  1.43760035E+00 -2.31394140E-01  2.07773757E-02 -5.80324269E-02
 -4.67007214E+00  2.19373192E+00  2.18726591E+00 -5.04075149E-01 -2.56275168E-01
 -1.37987691E-01 -2.47194292E-02  1.14360329E-03  2.37044108E-01 -1.21699434E-04
 -4.91964949E-02 -8.00077358E-01  7.23630613E-02 -9.77874877E-02  1.07070390E-02
  0.00000000E+00  0.00000000E+00  3.32513543E-01  0.00000000E+00  0.00000000E+00
  0.00000000E+00  1.27765558E+00  0.00000000E+00  0.00000000E+00  0.00000000E+00
  0.00000000E+00  0.00000000E+00  2.90067687E-01 -1.57176692E-01  0.00000000E+00
  0.00000000E+00  0.00000000E+00 -3.72033266E-01  0.00000000E+00  0.00000000E+00
 -6.79376140E-02 -1.43760035E+00  2.31394140E-01  2.07773757E-02  5.80324269E-02
  4.67007214E+00 -2.19373192E+00  2.18726591E+00  5.04075149E-01  2.56275168E-01
  1.37987691E-01  2.47194292E-02  1.14360329E-03 -2.37044108E-01 -1.21699434E-04
  4.91964949E-02  8.00077358E-01 -7.23630613E-02 -9.77874877E-02 -1.07070390E-02
  0.00000000E+00  0.00000000E+00 -3.32513543E-01  0.00000000E+00  0.00000000E+00
  0.00000000E+00 -1.27765558E+00  0.00000000E+00  0.00000000E+00  0.00000000E+00
  0.00000000E+00  0.00000000E+00  2.90067687E-01  1.57176692E-01  0.00000000E+00
  0.00000000E+00  0.00000000E+00  3.72033266E-01  0.00000000E+00  0.00000000E+00
  6.69067668E-02  6.98768885E-01 -1.13286985E-02  2.79084177E-02  6.72254501E-02
 -4.66388724E+00 -2.30570010E+00  1.36351766E+00  2.98298533E-01 -4.04377074E-02
 -6.25597867E-02 -6.98546476E-02  1.30810607E-02 -1.73048957E-01  2.90858544E-01
 -4.35662867E-02 -5.50439134E-01  1.19301817E-01  8.44864379E-02 -3.26832940E-01
 -2.64728777E-02 -1.29681244E+00  0.00000000E+00  6.08164391E-02  4.18198451E-02
  6.94637504E+00  0.00000000E+00 -1.10667497E+00  2.12843183E+00  2.78005037E-01
 -1.48278182E-01  3.36690925E-01  0.00000000E+00  0.00000000E+00  2.20507239E-01
  2.64728777E-02  1.29681244E+00  0.00000000E+00  6.08164391E-02 -4.18198451E-02
 -6.94637504E+00  0.00000000E+00 -1.10667497E+00 -2.12843183E+00 -2.78005037E-01
  1.48278182E-01 -3.36690925E-01  0.00000000E+00  0.00000000E+00  2.20507239E-01
 -6.69067668E-02 -6.98768885E-01  1.13286985E-02  2.79084177E-02 -6.72254501E-02
  4.66388724E+00  2.30570010E+00  1.36351766E+00 -2.98298533E-01  4.04377074E-02
  6.25597867E-02  6.98546476E-02  1.30810607E-02  1.73048957E-01  2.90858544E-01
  4.35662867E-02  5.50439134E-01 -1.19301817E-01  8.44864379E-02  3.26832940E-01
  6.69067668E-02  6.98768885E-01  1.13286985E-02  2.79084177E-02  6.72254501E-02
 -4.66388724E+00  2.30570010E+00  1.36351766E+00  2.98298533E-01 -4.04377074E-02
 -6.25597867E-02 -6.98546476E-02 -1.30810607E-02  1.73048957E-01  2.90858544E-01
 -4.35662867E-02 -5.50439134E-01 -1.19301817E-01  8.44864379E-02 -3.26832940E-01
 -1.54891021E-02  2.89736575E-01  0.00000000E+00  3.05107323E-02 -1.95552385E-01
  2.12789000E+00  0.00000000E+00 -1.46647657E-03 -9.02584667E-01  2.14272667E-01
 -2.50804985E-01 -8.40783121E-02  0.00000000E+00  0.00000000E+00  5.99957866E-02
  9.91256552E-03  3.31110675E-02  0.00000000E+00 -8.43144611E-02  6.65762704E-02
 -6.69067668E-02 -6.98768885E-01 -1.13286985E-02  2.79084177E-02 -6.72254501E-02
  4.66388724E+00 -2.30570010E+00  1.36351766E+00 -2.98298533E-01  4.04377074E-02
  6.25597867E-02  6.98546476E-02 -1.30810607E-02 -1.73048957E-01  2.90858544E-01
  4.35662867E-02  5.50439134E-01  1.19301817E-01  8.44864379E-02  3.26832940E-01
  1.54891021E-02 -2.89736575E-01  0.00000000E+00  3.05107323E-02  1.95552385E-01
 -2.12789000E+00  0.00000000E+00 -1.46647657E-03  9.02584667E-01 -2.14272667E-01
  2.50804985E-01  8.40783121E-02  0.00000000E+00  0.00000000E+00  5.99957866E-02
 -9.91256552E-03 -3.31110675E-02  0.00000000E+00 -8.43144611E-02 -6.65762704E-02
  4.12466059E-03 -3.33719075E-02  7.65683175E-03 -5.35218403E-03 -1.20823791E-01
  3.72830335E-02  3.36284274E-03 -8.90422052E-03 -2.37021219E-01 -1.09146801E-02
  1.99786076E-02  1.64501119E-02 -9.07536321E-04 -5.13842394E-01  9.74970390E-02
  3.23403116E-03  2.88152665E-03  8.71157026E-03 -1.59722241E-02 -2.09681045E-01
  0.00000000E+00  0.00000000E+00  1.56383875E-01  0.00000000E+00  0.00000000E+00
  0.00000000E+00  3.21779581E-01  0.00000000E+00  0.00000000E+00  0.00000000E+00
  0.00000000E+00  0.00000000E+00  5.93681507E-03  4.22290518E-01  0.00000000E+00
  0.00000000E+00  0.00000000E+00  1.56383875E-01  0.00000000E+00  0.00000000E+00
  0.00000000E+00  3.21779581E-01  0.00000000E+00  0.00000000E+00  0.00000000E+00
  0.00000000E+00  0.00000000E+00 -5.93681507E-03  4.22290518E-01  0.00000000E+00
  4.12466059E-03 -3.33719075E-02  7.65683175E-03  5.35218403E-03 -1.20823791E-01
  3.72830335E-02  3.36284274E-03  8.90422052E-03 -2.37021219E-01 -1.09146801E-02
  1.99786076E-02  1.64501119E-02  9.07536321E-04 -5.13842394E-01 -9.74970390E-02
  3.23403116E-03  2.88152665E-03  8.71157026E-03  1.59722241E-02 -2.09681045E-01
 -4.12466059E-03  3.33719075E-02  7.65683175E-03  5.35218403E-03  1.20823791E-01
 -3.72830335E-02  3.36284274E-03  8.90422052E-03  2.37021219E-01  1.09146801E-02
 -1.99786076E-02 -1.64501119E-02 -9.07536321E-04 -5.13842394E-01 -9.74970390E-02
 -3.23403116E-03 -2.88152665E-03  8.71157026E-03  1.59722241E-02  2.09681045E-01
  0.00000000E+00  0.00000000E+00 -1.33217490E-01  0.00000000E+00  0.00000000E+00
  0.00000000E+00 -2.51894828E-01  0.00000000E+00  0.00000000E+00  0.00000000E+00
  0.00000000E+00  0.00000000E+00  8.10720454E-02  5.25226707E-01  0.00000000E+00
  0.00000000E+00  0.00000000E+00 -2.03028415E-01  0.00000000E+00  0.00000000E+00
 -4.12466059E-03  3.33719075E-02  7.65683175E-03 -5.35218403E-03  1.20823791E-01
 -3.72830335E-02  3.36284274E-03 -8.90422052E-03  2.37021219E-01  1.09146801E-02
 -1.99786076E-02 -1.64501119E-02  9.07536321E-04 -5.13842394E-01  9.74970390E-02
 -3.23403116E-03 -2.88152665E-03  8.71157026E-03 -1.59722241E-02  2.09681045E-01
  0.00000000E+00  0.00000000E+00 -1.33217490E-01  0.00000000E+00  0.00000000E+00
  0.00000000E+00 -2.51894828E-01  0.00000000E+00  0.00000000E+00  0.00000000E+00
  0.00000000E+00  0.00000000E+00 -8.10720454E-02  5.25226707E-01  0.00000000E+00
  0.00000000E+00  0.00000000E+00 -2.03028415E-01  0.00000000E+00  0.00000000E+00
 -2.17553848E-02 -2.26593380E-01  5.41498724E-02  2.05870096E-03 -9.59476243E-02
  1.62670322E+00  9.03847172E-01 -2.96102171E-01 -1.87285075E-01  8.37154968E-02
 -1.10652510E-01  8.80833634E-02 -8.65594640E-03 -3.19541268E-01  7.24203215E-02
  1.70782254E-02  1.85271790E-01 -8.14794611E-03 -2.85284987E-02 -1.09665489E-01
  1.65481761E-02  3.39556574E-01  0.00000000E+00 -4.46794196E-01 -1.42608215E-01
 -1.48713620E+00  0.00000000E+00 -4.12090559E-01 -9.44225985E-01 -4.99527526E-01
  9.50854635E-01 -3.64921799E-01  0.00000000E+00  0.00000000E+00 -2.46744792E-02
 -1.65481761E-02 -3.39556574E-01  0.00000000E+00 -4.46794196E-01  1.42608215E-01
  1.48713620E+00  0.00000000E+00 -4.12090559E-01  9.44225985E-01  4.99527526E-01
 -9.50854635E-01  3.64921799E-01  0.00000000E+00  0.00000000E+00 -2.46744792E-02
  2.17553848E-02  2.26593380E-01 -5.41498724E-02  2.05870096E-03  9.59476243E-02
 -1.62670322E+00 -9.03847172E-01 -2.96102171E-01  1.87285075E-01 -8.37154968E-02
  1.10652510E-01 -8.80833634E-02 -8.65594640E-03  3.19541268E-01  7.24203215E-02
 -1.70782254E-02 -1.85271790E-01  8.14794611E-03 -2.85284987E-02  1.09665489E-01
 -2.17553848E-02 -2.26593380E-01 -5.41498724E-02  2.05870096E-03 -9.59476243E-02
  1.62670322E+00 -9.03847172E-01 -2.96102171E-01 -1.87285075E-01  8.37154968E-02
 -1.10652510E-01  8.80833634E-02  8.65594640E-03  3.19541268E-01  7.24203215E-02
  1.70782254E-02  1.85271790E-01  8.14794611E-03 -2.85284987E-02 -1.09665489E-01
  5.30825020E-03  1.84327053E-01  0.00000000E+00  1.24064815E-01 -2.60955851E-02
 -1.42559015E+00  0.00000000E+00  4.22141693E-01  4.73814584E-01  1.09500841E-01
 -4.68166458E-01  2.30094433E-01  0.00000000E+00  0.00000000E+00 -3.25671124E-02
  8.44565478E-04 -1.09048702E-01  0.00000000E+00  1.53322427E-01 -8.24221974E-02
  2.17553848E-02  2.26593380E-01  5.41498724E-02  2.05870096E-03  9.59476243E-02
 -1.62670322E+00  9.03847172E-01 -2.96102171E-01  1.87285075E-01 -8.37154968E-02
  1.10652510E-01 -8.80833634E-02  8.65594640E-03 -3.19541268E-01  7.24203215E-02
 -1.70782254E-02 -1.85271790E-01 -8.14794611E-03 -2.85284987E-02  1.09665489E-01
 -5.30825020E-03 -1.84327053E-01  0.00000000E+00  1.24064815E-01  2.60955851E-02
  1.42559015E+00  0.00000000E+00  4.22141693E-01 -4.73814584E-01 -1.09500841E-01
  4.68166458E-01 -2.30094433E-01  0.00000000E+00  0.00000000E+00 -3.25671124E-02
 -8.44565478E-04  1.09048702E-01  0.00000000E+00  1.53322427E-01  8.24221974E-02
 -2.92292877E-03 -1.99855361E-01  9.90618991E-02  1.28158628E-01 -5.93646189E-02
  6.14455206E-01  3.34407374E-01 -4.01623402E-02 -1.54320054E-01  4.44255051E-01
 -5.44575999E-01  2.09912910E-01  8.68363739E-03 -1.83431820E-01  6.01285007E-02
 -1.13764687E-02  5.69513629E-02  1.66188395E-01  1.94191394E-01 -6.85910059E-02
  0.00000000E+00  0.00000000E+00  2.05115684E-01  0.00000000E+00  0.00000000E+00
  0.00000000E+00  5.51146640E-01  0.00000000E+00  0.00000000E+00  0.00000000E+00
  0.00000000E+00  0.00000000E+00  6.37255788E-03  5.04228257E-01  0.00000000E+00
  0.00000000E+00  0.00000000E+00 -2.05115684E-01  0.00000000E+00  0.00000000E+00
  0.00000000E+00 -5.51146640E-01  0.00000000E+00  0.00000000E+00  0.00000000E+00
  0.00000000E+00  0.00000000E+00  6.37255788E-03 -5.04228257E-01  0.00000000E+00
  2.92292877E-03  1.99855361E-01 -9.90618991E-02  1.28158628E-01  5.93646189E-02
 -6.14455206E-01 -3.34407374E-01 -4.01623402E-02  1.54320054E-01 -4.44255051E-01
  5.44575999E-01 -2.09912910E-01  8.68363739E-03  1.83431820E-01  6.01285007E-02
  1.13764687E-02 -5.69513629E-02 -1.66188395E-01  1.94191394E-01  6.85910059E-02
  2.92292877E-03  1.99855361E-01  9.90618991E-02 -1.28158628E-01  5.93646189E-02
 -6.14455206E-01  3.34407374E-01  4.01623402E-02  1.54320054E-01 -4.44255051E-01
  5.44575999E-01 -2.09912910E-01  8.68363739E-03 -1.83431820E-01 -6.01285007E-02
  1.13764687E-02 -5.69513629E-02  1.66188395E-01 -1.94191394E-01  6.85910059E-02
  0.00000000E+00  0.00000000E+00  6.68208861E-02  0.00000000E+00  0.00000000E+00
  0.00000000E+00  1.01822823E-01  0.00000000E+00  0.00000000E+00  0.00000000E+00
  0.00000000E+00  0.00000000E+00  2.59980814E-02 -1.74553364E-01  0.00000000E+00
  0.00000000E+00  0.00000000E+00  4.03997912E-02  0.00000000E+00  0.00000000E+00
 -2.92292877E-03 -1.99855361E-01 -9.90618991E-02 -1.28158628E-01 -5.93646189E-02
  6.14455206E-01 -3.34407374E-01  4.01623402E-02 -1.54320054E-01  4.44255051E-01
 -5.44575999E-01  2.09912910E-01  8.68363739E-03  1.83431820E-01 -6.01285007E-02
 -1.13764687E-02  5.69513629E-02 -1.66188395E-01 -1.94191394E-01 -6.85910059E-02
  0.00000000E+00  0.00000000E+00 -6.68208861E-02  0.00000000E+00  0.00000000E+00
  0.00000000E+00 -1.01822823E-01  0.00000000E+00  0.00000000E+00  0.00000000E+00
  0.00000000E+00  0.00000000E+00  2.59980814E-02  1.74553364E-01  0.00000000E+00
  0.00000000E+00  0.00000000E+00 -4.03997912E-02  0.00000000E+00  0.00000000E+00
 -6.60161343E-03 -2.96720929E-01 -4.87017336E-02 -6.34002139E-02 -1.28734030E-01
  8.92101850E-01  3.37752457E-01 -3.92738964E-01  2.31846356E-02 -7.53291824E-02
  2.20686809E-01 -8.13792302E-03  3.92342387E-03 -3.76571433E-01  2.46755492E-01
  5.60551070E-03  1.30893400E-01 -1.96183252E-02 -6.24074064E-02 -2.58443081E-01
  0.00000000E+00  0.00000000E+00  1.88475791E-01  0.00000000E+00  0.00000000E+00
  0.00000000E+00  2.17032100E-01  0.00000000E+00  0.00000000E+00  0.00000000E+00
  0.00000000E+00  0.00000000E+00 -1.35489374E-01  2.33201884E-01  0.00000000E+00
  0.00000000E+00  0.00000000E+00 -1.88475791E-01  0.00000000E+00  0.00000000E+00
  0.00000000E+00 -2.17032100E-01  0.00000000E+00  0.00000000E+00  0.00000000E+00
  0.00000000E+00  0.00000000E+00 -1.35489374E-01 -2.33201884E-01  0.00000000E+00
  6.60161343E-03  2.96720929E-01  4.87017336E-02 -6.34002139E-02  1.28734030E-01
 -8.92101850E-01 -3.37752457E-01 -3.92738964E-01 -2.31846356E-02  7.53291824E-02
 -2.20686809E-01  8.13792302E-03  3.92342387E-03  3.76571433E-01  2.46755492E-01
 -5.60551070E-03 -1.30893400E-01  1.96183252E-02 -6.24074064E-02  2.58443081E-01
  6.60161343E-03  2.96720929E-01 -4.87017336E-02  6.34002139E-02  1.28734030E-01
 -8.92101850E-01  3.37752457E-01  3.92738964E-01 -2.31846356E-02  7.53291824E-02
 -2.20686809E-01  8.13792302E-03  3.92342387E-03 -3.76571433E-01 -2.46755492E-01
 -5.60551070E-03 -1.30893400E-01 -1.96183252E-02  6.24074064E-02  2.58443081E-01
  0.00000000E+00  0.00000000E+00 -1.36700592E-01  0.00000000E+00  0.00000000E+00
  0.00000000E+00  1.77924406E-01  0.00000000E+00  0.00000000E+00  0.00000000E+00
  0.00000000E+00  0.00000000E+00  2.99308854E-01  4.82541406E-01  0.00000000E+00
  0.00000000E+00  0.00000000E+00 -3.40180572E-01  0.00000000E+00  0.00000000E+00
 -6.60161343E-03 -2.96720929E-01  4.87017336E-02  6.34002139E-02 -1.28734030E-01
  8.92101850E-01 -3.37752457E-01  3.92738964E-01  2.31846356E-02 -7.53291824E-02
  2.20686809E-01 -8.13792302E-03  3.92342387E-03  3.76571433E-01 -2.46755492E-01
  5.60551070E-03  1.30893400E-01  1.96183252E-02  6.24074064E-02 -2.58443081E-01
  0.00000000E+00  0.00000000E+00  1.36700592E-01  0.00000000E+00  0.00000000E+00
  0.00000000E+00 -1.77924406E-01  0.00000000E+00  0.00000000E+00  0.00000000E+00
  0.00000000E+00  0.00000000E+00  2.99308854E-01 -4.82541406E-01  0.00000000E+00
  0.00000000E+00  0.00000000E+00  3.40180572E-01  0.00000000E+00  0.00000000E+00
  4.22552315E-02  4.08781867E-01  2.46597350E-02  1.70524975E-01 -4.68740035E-02
 -3.64432467E+00 -1.65640196E+00  1.32292149E+00 -8.54522872E-02  3.53078465E-01
 -5.23109906E-01  4.00980007E-02  2.87044494E-02  2.27369276E-02 -3.45075450E-02
 -6.53734897E-02 -4.59915238E-01  1.75157246E-01  2.28218028E-01  3.58596229E-02
 -5.11018173E-03 -2.61482224E-01  0.00000000E+00 -2.25953514E-01 -3.02183854E-02
  3.23774357E+00  0.00000000E+00 -7.60628130E-01  6.95980727E-01  6.26893138E-02
  3.87975856E-01 -2.34685367E-01  0.00000000E+00  0.00000000E+00 -1.18857946E-02
  5.11018173E-03  2.61482224E-01  0.00000000E+00 -2.25953514E-01  3.02183854E-02
 -3.23774357E+00  0.00000000E+00 -7.60628130E-01 -6.95980727E-01 -6.26893138E-02
 -3.87975856E-01  2.34685367E-01  0.00000000E+00  0.00000000E+00 -1.18857946E-02
 -4.22552315E-02 -4.08781867E-01 -2.46597350E-02  1.70524975E-01  4.68740035E-02
  3.64432467E+00  1.65640196E+00  1.32292149E+00  8.54522872E-02 -3.53078465E-01
  5.23109906E-01 -4.00980007E-02  2.87044494E-02 -2.27369276E-02 -3.45075450E-02
  6.53734897E-02  4.59915238E-01 -1.75157246E-01  2.28218028E-01 -3.58596229E-02
  4.22552315E-02  4.08781867E-01 -2.46597350E-02  1.70524975E-01 -4.68740035E-02
 -3.64432467E+00  1.65640196E+00  1.32292149E+00 -8.54522872E-02  3.53078465E-01
 -5.23109906E-01  4.00980007E-02 -2.87044494E-02 -2.27369276E-02 -3.45075450E-02
 -6.53734897E-02 -4.59915238E-01 -1.75157246E-01  2.28218028E-01  3.58596229E-02
 -4.51368415E-02 -8.28538703E-01  0.00000000E+00 -2.10994944E-01  9.13798588E-02
  4.73716028E+00  0.00000000E+00 -1.65527726E+00 -2.03283150E+00  1.57159584E-02
  5.64815907E-01 -2.78841510E-01  0.00000000E+00  0.00000000E+00  8.06656476E-02
  6.58688870E-02  5.83767161E-01  0.00000000E+00 -2.09706888E-01  6.92255628E-02
 -4.22552315E-02 -4.08781867E-01  2.46597350E-02  1.70524975E-01  4.68740035E-02
  3.64432467E+00 -1.65640196E+00  1.32292149E+00  8.54522872E-02 -3.53078465E-01
  5.23109906E-01 -4.00980007E-02 -2.87044494E-02  2.27369276E-02 -3.45075450E-02
  6.53734897E-02  4.59915238E-01  1.75157246E-01  2.28218028E-01 -3.58596229E-02
  4.51368415E-02  8.28538703E-01  0.00000000E+00 -2.10994944E-01 -9.13798588E-02
 -4.73716028E+00  0.00000000E+00 -1.65527726E+00  2.03283150E+00 -1.57159584E-02
 -5.64815907E-01  2.78841510E-01  0.00000000E+00  0.00000000E+00  8.06656476E-02
 -6.58688870E-02 -5.83767161E-01  0.00000000E+00 -2.09706888E-01 -6.92255628E-02
  1.27582881E-01  1.63838143E+00 -9.20838489E-02  3.45596949E-02 -1.76166719E-01
 -1.17211674E+01 -5.37958654E+00  4.27924586E+00 -3.11567522E-01 -3.05112356E-01
 -1.44373731E-01 -1.25847863E-01 -6.11192623E-02 -4.68142610E-02 -9.87235395E-02
 -1.54598451E-01 -1.49984737E+00  4.32458693E-02 -3.17268202E-02  9.14698837E-02
 -4.13729501E-02 -4.01322055E-01  0.00000000E+00 -2.75701376E-02  2.68109150E-01
  9.22906604E+00  0.00000000E+00 -1.71473739E+00  2.30915465E+00  3.09054710E-01
 -3.02455279E-03 -1.05266820E-01  0.00000000E+00  0.00000000E+00  1.80581194E-01
  4.13729501E-02  4.01322055E-01  0.00000000E+00 -2.75701376E-02 -2.68109150E-01
 -9.22906604E+00  0.00000000E+00 -1.71473739E+00 -2.30915465E+00 -3.09054710E-01
  3.02455279E-03  1.05266820E-01  0.00000000E+00  0.00000000E+00  1.80581194E-01
 -1.27582881E-01 -1.63838143E+00  9.20838489E-02  3.45596949E-02  1.76166719E-01
  1.17211674E+01  5.37958654E+00  4.27924586E+00  3.11567522E-01  3.05112356E-01
  1.44373731E-01  1.25847863E-01 -6.11192623E-02  4.68142610E-02 -9.87235395E-02
  1.54598451E-01  1.49984737E+00 -4.32458693E-02 -3.17268202E-02 -9.14698837E-02
  1.27582881E-01  1.63838143E+00  9.20838489E-02  3.45596949E-02 -1.76166719E-01
 -1.17211674E+01  5.37958654E+00  4.27924586E+00 -3.11567522E-01 -3.05112356E-01
 -1.44373731E-01 -1.25847863E-01  6.11192623E-02  4.68142610E-02 -9.87235395E-02
 -1.54598451E-01 -1.49984737E+00 -4.32458693E-02 -3.17268202E-02  9.14698837E-02
 -1.29634918E-01 -2.37112689E+00  0.00000000E+00 -1.30269001E-01 -1.70990115E-01
  1.44694673E+01  0.00000000E+00 -4.86733044E+00 -6.01291331E+00  4.45953504E-01
 -1.93160711E-04  4.03001020E-01  0.00000000E+00  0.00000000E+00 -2.08539985E-01
  2.07269612E-01  1.67554292E+00  0.00000000E+00  6.97708041E-02 -3.57979137E-01
 -1.27582881E-01 -1.63838143E+00 -9.20838489E-02  3.45596949E-02  1.76166719E-01
  1.17211674E+01 -5.37958654E+00  4.27924586E+00  3.11567522E-01  3.05112356E-01
  1.44373731E-01  1.25847863E-01  6.11192623E-02 -4.68142610E-02 -9.87235395E-02
  1.54598451E-01  1.49984737E+00  4.32458693E-02 -3.17268202E-02 -9.14698837E-02
  1.29634918E-01  2.37112689E+00  0.00000000E+00 -1.30269001E-01  1.70990115E-01
 -1.44694673E+01  0.00000000E+00 -4.86733044E+00  6.01291331E+00 -4.45953504E-01
  1.93160711E-04 -4.03001020E-01  0.00000000E+00  0.00000000E+00 -2.08539985E-01
 -2.07269612E-01 -1.67554292E+00  0.00000000E+00  6.97708041E-02  3.57979137E-01
  3.93740224E-02 -4.04573945E-01  3.04421183E-01 -2.24476856E-01  6.21325720E-03
 -2.57492844E-01  2.62337694E-01 -2.02486369E-01  2.53251024E-02 -9.66059427E-02
 -6.10864980E-03  2.62147306E-01  3.53129242E-01  2.66988378E-02 -4.04061648E-03
  4.01379984E-01  3.84260861E-01  5.25892687E-01 -4.51809513E-01  1.14296994E-03
  0.00000000E+00  0.00000000E+00  4.79544765E-02  0.00000000E+00  0.00000000E+00
  0.00000000E+00 -2.27953158E-02  0.00000000E+00  0.00000000E+00  0.00000000E+00
  0.00000000E+00  0.00000000E+00  2.24096607E-02 -2.79149303E-02  0.00000000E+00
  0.00000000E+00  0.00000000E+00  4.79544765E-02  0.00000000E+00  0.00000000E+00
  0.00000000E+00 -2.27953158E-02  0.00000000E+00  0.00000000E+00  0.00000000E+00
  0.00000000E+00  0.00000000E+00 -2.24096607E-02 -2.79149303E-02  0.00000000E+00
  3.93740224E-02 -4.04573945E-01  3.04421183E-01  2.24476856E-01  6.21325720E-03
 -2.57492844E-01  2.62337694E-01  2.02486369E-01  2.53251024E-02 -9.66059427E-02
 -6.10864980E-03  2.62147306E-01 -3.53129242E-01  2.66988378E-02  4.04061648E-03
  4.01379984E-01  3.84260861E-01  5.25892687E-01  4.51809513E-01  1.14296994E-03
 -3.93740224E-02  4.04573945E-01  3.04421183E-01  2.24476856E-01 -6.21325720E-03
  2.57492844E-01  2.62337694E-01  2.02486369E-01 -2.53251024E-02  9.66059427E-02
  6.10864980E-03 -2.62147306E-01  3.53129242E-01  2.66988378E-02  4.04061648E-03
 -4.01379984E-01 -3.84260861E-01  5.25892687E-01  4.51809513E-01 -1.14296994E-03
  0.00000000E+00  0.00000000E+00  5.92064115E-02  0.00000000E+00  0.00000000E+00
  0.00000000E+00  4.52852989E-02  0.00000000E+00  0.00000000E+00  0.00000000E+00
  0.00000000E+00  0.00000000E+00  1.70250575E-02 -2.75865620E-02  0.00000000E+00
  0.00000000E+00  0.00000000E+00 -3.43197777E-02  0.00000000E+00  0.00000000E+00
 -3.93740224E-02  4.04573945E-01  3.04421183E-01 -2.24476856E-01 -6.21325720E-03
  2.57492844E-01  2.62337694E-01 -2.02486369E-01 -2.53251024E-02  9.66059427E-02
  6.10864980E-03 -2.62147306E-01 -3.53129242E-01  2.66988378E-02 -4.04061648E-03
 -4.01379984E-01 -3.84260861E-01  5.25892687E-01 -4.51809513E-01 -1.14296994E-03
  0.00000000E+00  0.00000000E+00  5.92064115E-02  0.00000000E+00  0.00000000E+00
  0.00000000E+00  4.52852989E-02  0.00000000E+00  0.00000000E+00  0.00000000E+00
  0.00000000E+00  0.00000000E+00 -1.70250575E-02 -2.75865620E-02  0.00000000E+00
  0.00000000E+00  0.00000000E+00 -3.43197777E-02  0.00000000E+00  0.00000000E+00
 -4.38964723E-02  2.66330504E-01 -8.07458952E-02  1.17974870E-01  3.29200512E-02
  6.19313680E-01  1.57168325E-01 -1.90786047E-02  1.21101261E-02  1.58232080E-02
 -4.88566513E-02 -1.79170100E-01 -1.99481732E-01  4.37433386E-02 -4.82456988E-03
 -1.91090456E-01 -1.37276836E-01 -2.88444661E-01  2.09542234E-01  2.39568395E-03
 -1.80415205E-02  4.85814280E-01  0.00000000E+00 -4.79340551E-02  6.83741221E-02
 -4.39465607E-01  0.00000000E+00  8.05154642E-02 -1.94704549E-01 -1.01429096E-01
 -1.48281314E-01 -1.01855326E-01  0.00000000E+00  0.00000000E+00  2.45895081E-02
 -1.80415205E-02  4.85814280E-01  0.00000000E+00  4.79340551E-02  6.83741221E-02
 -4.39465607E-01  0.00000000E+00 -8.05154642E-02 -1.94704549E-01 -1.01429096E-01
 -1.48281314E-01 -1.01855326E-01  0.00000000E+00  0.00000000E+00 -2.45895081E-02
 -4.38964723E-02  2.66330504E-01 -8.07458952E-02 -1.17974870E-01  3.29200512E-02
  6.19313680E-01  1.57168325E-01  1.90786047E-02  1.21101261E-02  1.58232080E-02
 -4.88566513E-02 -1.79170100E-01  1.99481732E-01  4.37433386E-02  4.82456988E-03
 -1.91090456E-01 -1.37276836E-01 -2.88444661E-01 -2.09542234E-01  2.39568395E-03
 -4.38964723E-02  2.66330504E-01  8.07458952E-02  1.17974870E-01  3.29200512E-02
  6.19313680E-01 -1.57168325E-01 -1.90786047E-02  1.21101261E-02  1.58232080E-02
 -4.88566513E-02 -1.79170100E-01  1.99481732E-01 -4.37433386E-02 -4.82456988E-03
 -1.91090456E-01 -1.37276836E-01  2.88444661E-01  2.09542234E-01  2.39568395E-03
 -5.67857365E-02  8.49476815E-01  0.00000000E+00  1.59101021E-01  3.15842456E-01
 -9.64259802E-02  0.00000000E+00  3.59348989E-01  6.16167363E-01 -4.32170777E-01
 -1.49019758E-01  1.12274256E-01  0.00000000E+00  0.00000000E+00  3.75315614E-01
 -4.67742499E-01 -5.61495526E-01  0.00000000E+00  4.74858165E-01  6.33661914E-01
 -4.38964723E-02  2.66330504E-01  8.07458952E-02 -1.17974870E-01  3.29200512E-02
  6.19313680E-01 -1.57168325E-01  1.90786047E-02  1.21101261E-02  1.58232080E-02
 -4.88566513E-02 -1.79170100E-01 -1.99481732E-01 -4.37433386E-02  4.82456988E-03
 -1.91090456E-01 -1.37276836E-01  2.88444661E-01 -2.09542234E-01  2.39568395E-03
 -5.67857365E-02  8.49476815E-01  0.00000000E+00 -1.59101021E-01  3.15842456E-01
 -9.64259802E-02  0.00000000E+00 -3.59348989E-01  6.16167363E-01 -4.32170777E-01
 -1.49019758E-01  1.12274256E-01  0.00000000E+00  0.00000000E+00 -3.75315614E-01
 -4.67742499E-01 -5.61495526E-01  0.00000000E+00 -4.74858165E-01  6.33661914E-01
 -2.26959096E-02  5.36052276E-01 -1.90482027E-01  1.78893830E-01 -4.58965333E-02
 -1.57107144E+00 -1.00014852E+00  7.64087544E-01 -1.33662968E-01 -1.64953258E-03
 -6.61020373E-02 -2.61229615E-01 -3.10708757E-01  4.50407570E-03  2.30873350E-03
 -3.15816085E-01 -4.71454249E-01 -3.41459762E-01  2.72775482E-01  1.56695709E-02
  4.85556516E-03  1.52806186E-01  0.00000000E+00  4.28166767E-02  1.52994104E-02
  6.26982675E-01  0.00000000E+00 -5.79969454E-02  8.35244941E-02  1.17678480E-01
  4.09566358E-03 -1.49244708E-01  0.00000000E+00  0.00000000E+00  1.89588890E-01
 -4.85556516E-03 -1.52806186E-01  0.00000000E+00  4.28166767E-02 -1.52994104E-02
 -6.26982675E-01  0.00000000E+00 -5.79969454E-02 -8.35244941E-02 -1.17678480E-01
 -4.09566358E-03  1.49244708E-01  0.00000000E+00  0.00000000E+00  1.89588890E-01
  2.26959096E-02 -5.36052276E-01  1.90482027E-01  1.78893830E-01  4.58965333E-02
  1.57107144E+00  1.00014852E+00  7.64087544E-01  1.33662968E-01  1.64953258E-03
  6.61020373E-02  2.61229615E-01 -3.10708757E-01 -4.50407570E-03  2.30873350E-03
  3.15816085E-01  4.71454249E-01  3.41459762E-01  2.72775482E-01 -1.56695709E-02
 -2.26959096E-02  5.36052276E-01  1.90482027E-01  1.78893830E-01 -4.58965333E-02
 -1.57107144E+00  1.00014852E+00  7.64087544E-01 -1.33662968E-01 -1.64953258E-03
 -6.61020373E-02 -2.61229615E-01  3.10708757E-01 -4.50407570E-03  2.30873350E-03
 -3.15816085E-01 -4.71454249E-01  3.41459762E-01  2.72775482E-01  1.56695709E-02
 -7.78206109E-02 -2.92459912E-01  0.00000000E+00  2.40703616E-01  3.25603358E-01
  3.41961733E+00  0.00000000E+00 -9.81339007E-01 -1.11224548E+00 -1.98286296E-01
 -2.31247597E-02  3.00905536E-01  0.00000000E+00  0.00000000E+00  4.20753819E-01
 -4.25963875E-01  5.09658434E-02  0.00000000E+00  4.00769024E-01  5.47332336E-01
  2.26959096E-02 -5.36052276E-01 -1.90482027E-01  1.78893830E-01  4.58965333E-02
  1.57107144E+00 -1.00014852E+00  7.64087544E-01  1.33662968E-01  1.64953258E-03
  6.61020373E-02  2.61229615E-01  3.10708757E-01  4.50407570E-03  2.30873350E-03
  3.15816085E-01  4.71454249E-01 -3.41459762E-01  2.72775482E-01 -1.56695709E-02
  7.78206109E-02  2.92459912E-01  0.00000000E+00  2.40703616E-01 -3.25603358E-01
 -3.41961733E+00  0.00000000E+00 -9.81339007E-01  1.11224548E+00  1.98286296E-01
  2.31247597E-02 -3.00905536E-01  0.00000000E+00  0.00000000E+00  4.20753819E-01
  4.25963875E-01 -5.09658434E-02  0.00000000E+00  4.00769024E-01 -5.47332336E-01
 -5.78076470E-02  4.83171273E-02 -2.38102847E-01  2.35815431E-01 -1.57005403E-02
  1.08929632E+00  3.49881523E-01 -2.49357148E-02  5.64130709E-03  1.70421812E-01
 -3.29527944E-03 -2.98860611E-01 -3.56914475E-01 -1.73386484E-02  1.31341107E-03
 -3.63282920E-01 -1.48060560E-01 -4.29459808E-01  3.43220130E-01  5.59176657E-03
  6.49578163E-03  3.79803608E-01  0.00000000E+00 -1.52740495E-02 -2.50290078E-02
 -9.18389938E-01  0.00000000E+00  6.57771578E-02 -3.64076031E-01 -2.58784707E-02
 -7.55800584E-02 -1.08255430E-01  0.00000000E+00  0.00000000E+00  6.72310049E-02
  6.49578163E-03  3.79803608E-01  0.00000000E+00  1.52740495E-02 -2.50290078E-02
 -9.18389938E-01  0.00000000E+00 -6.57771578E-02 -3.64076031E-01 -2.58784707E-02
 -7.55800584E-02 -1.08255430E-01  0.00000000E+00  0.00000000E+00 -6.72310049E-02
 -5.78076470E-02  4.83171273E-02 -2.38102847E-01 -2.35815431E-01 -1.57005403E-02
  1.08929632E+00  3.49881523E-01  2.49357148E-02  5.64130709E-03  1.70421812E-01
 -3.29527944E-03 -2.98860611E-01  3.56914475E-01 -1.73386484E-02 -1.31341107E-03
 -3.63282920E-01 -1.48060560E-01 -4.29459808E-01 -3.43220130E-01  5.59176657E-03
 -5.78076470E-02  4.83171273E-02  2.38102847E-01  2.35815431E-01 -1.57005403E-02
  1.08929632E+00 -3.49881523E-01 -2.49357148E-02  5.64130709E-03  1.70421812E-01
 -3.29527944E-03 -2.98860611E-01  3.56914475E-01  1.73386484E-02  1.31341107E-03
 -3.63282920E-01 -1.48060560E-01  4.29459808E-01  3.43220130E-01  5.59176657E-03
  3.68341567E-02  8.96541377E-02  0.00000000E+00 -2.04167481E-01 -2.76910795E-01
 -1.08865789E+00  0.00000000E+00 -2.27941871E-02  2.37952718E-01  2.08259308E-01
 -3.32971368E-02 -2.46332801E-01  0.00000000E+00  0.00000000E+00 -3.48306521E-01
  3.86221766E-01  1.84704901E-01  0.00000000E+00 -3.07277108E-01 -4.46412813E-01
 -5.78076470E-02  4.83171273E-02  2.38102847E-01 -2.35815431E-01 -1.57005403E-02
  1.08929632E+00 -3.49881523E-01  2.49357148E-02  5.64130709E-03  1.70421812E-01
 -3.29527944E-03 -2.98860611E-01 -3.56914475E-01  1.73386484E-02 -1.31341107E-03
 -3.63282920E-01 -1.48060560E-01  4.29459808E-01 -3.43220130E-01  5.59176657E-03
  3.68341567E-02  8.96541377E-02  0.00000000E+00  2.04167481E-01 -2.76910795E-01
 -1.08865789E+00  0.00000000E+00  2.27941871E-02  2.37952718E-01  2.08259308E-01
 -3.32971368E-02 -2.46332801E-01  0.00000000E+00  0.00000000E+00  3.48306521E-01
  3.86221766E-01  1.84704901E-01  0.00000000E+00  3.07277108E-01 -4.46412813E-01
 -9.38131953E-02 -1.68868966E-01 -3.14703800E-01  1.96903425E-01 -1.11067855E-02
  2.46370430E+00  6.29749104E-01 -7.34540253E-01 -3.39383047E-02  1.54279387E-01
  5.85243789E-02 -3.43054251E-01 -5.64538331E-01 -2.48921019E-02  1.68336753E-02
 -4.74271081E-01 -2.20818331E-02 -4.93800090E-01  4.15037153E-01 -3.86759074E-03
  0.00000000E+00  0.00000000E+00  9.39804107E-02  0.00000000E+00  0.00000000E+00
  0.00000000E+00  5.24526207E-01  0.00000000E+00  0.00000000E+00  0.00000000E+00
  0.00000000E+00  0.00000000E+00 -1.08581294E-01  8.34688093E-02  0.00000000E+00
  0.00000000E+00  0.00000000E+00 -9.39804107E-02  0.00000000E+00  0.00000000E+00
  0.00000000E+00 -5.24526207E-01  0.00000000E+00  0.00000000E+00  0.00000000E+00
  0.00000000E+00  0.00000000E+00 -1.08581294E-01 -8.34688093E-02  0.00000000E+00
  9.38131953E-02  1.68868966E-01  3.14703800E-01  1.96903425E-01  1.11067855E-02
 -2.46370430E+00 -6.29749104E-01 -7.34540253E-01  3.39383047E-02 -1.54279387E-01
 -5.85243789E-02  3.43054251E-01 -5.64538331E-01  2.48921019E-02  1.68336753E-02
  4.74271081E-01  2.20818331E-02  4.93800090E-01  4.15037153E-01  3.86759074E-03
  9.38131953E-02  1.68868966E-01 -3.14703800E-01 -1.96903425E-01  1.11067855E-02
 -2.46370430E+00  6.29749104E-01  7.34540253E-01  3.39383047E-02 -1.54279387E-01
 -5.85243789E-02  3.43054251E-01 -5.64538331E-01 -2.48921019E-02 -1.68336753E-02
  4.74271081E-01  2.20818331E-02 -4.93800090E-01 -4.15037153E-01  3.86759074E-03
  0.00000000E+00  0.00000000E+00  6.77324154E-02  0.00000000E+00  0.00000000E+00
  0.00000000E+00  3.81363986E-01  0.00000000E+00  0.00000000E+00  0.00000000E+00
  0.00000000E+00  0.00000000E+00 -6.26821901E-02 -2.16442528E-02  0.00000000E+00
  0.00000000E+00  0.00000000E+00 -1.11804544E-02  0.00000000E+00  0.00000000E+00
 -9.38131953E-02 -1.68868966E-01  3.14703800E-01 -1.96903425E-01 -1.11067855E-02
  2.46370430E+00 -6.29749104E-01  7.34540253E-01 -3.39383047E-02  1.54279387E-01
  5.85243789E-02 -3.43054251E-01 -5.64538331E-01  2.48921019E-02 -1.68336753E-02
 -4.74271081E-01 -2.20818331E-02  4.93800090E-01 -4.15037153E-01 -3.86759074E-03
  0.00000000E+00  0.00000000E+00 -6.77324154E-02  0.00000000E+00  0.00000000E+00
  0.00000000E+00 -3.81363986E-01  0.00000000E+00  0.00000000E+00  0.00000000E+00
  0.00000000E+00  0.00000000E+00 -6.26821901E-02  2.16442528E-02  0.00000000E+00
  0.00000000E+00  0.00000000E+00  1.11804544E-02  0.00000000E+00  0.00000000E+00
  1.26035379E-01  7.22932474E-01  1.49426216E-01 -9.84362999E-02 -6.33696090E-02
 -7.16055126E+00 -2.94862902E+00  2.38226504E+00 -2.43586180E-01 -2.53208119E-01
 -1.14746420E-01  2.80263844E-01  4.58349275E-01  1.90537655E-03 -1.20877393E-02
  3.13558419E-01 -6.58289371E-01  3.77038388E-01 -2.94902699E-01  3.17837422E-02
  4.34749636E-03 -3.43133271E-01  0.00000000E+00 -8.99186204E-02  1.97097459E-01
  5.09007611E+00  0.00000000E+00 -8.55564385E-01  1.39429847E+00  1.80473833E-01
  1.32180334E-01  1.30115354E-01  0.00000000E+00  0.00000000E+00 -3.86580769E-02
 -4.34749636E-03  3.43133271E-01  0.00000000E+00 -8.99186204E-02 -1.97097459E-01
 -5.09007611E+00  0.00000000E+00 -8.55564385E-01 -1.39429847E+00 -1.80473833E-01
 -1.32180334E-01 -1.30115354E-01  0.00000000E+00  0.00000000E+00 -3.86580769E-02
 -1.26035379E-01 -7.22932474E-01 -1.49426216E-01 -9.84362999E-02  6.33696090E-02
  7.16055126E+00  2.94862902E+00  2.38226504E+00  2.43586180E-01  2.53208119E-01
  1.14746420E-01 -2.80263844E-01  4.58349275E-01 -1.90537655E-03 -1.20877393E-02
 -3.13558419E-01  6.58289371E-01 -3.77038388E-01 -2.94902699E-01 -3.17837422E-02
  1.26035379E-01  7.22932474E-01 -1.49426216E-01 -9.84362999E-02 -6.33696090E-02
 -7.16055126E+00  2.94862902E+00  2.38226504E+00 -2.43586180E-01 -2.53208119E-01
 -1.14746420E-01  2.80263844E-01 -4.58349275E-01 -1.90537655E-03 -1.20877393E-02
  3.13558419E-01 -6.58289371E-01 -3.77038388E-01 -2.94902699E-01  3.17837422E-02
 -1.21266330E-01 -1.02070570E+00  0.00000000E+00  1.06628277E-01  2.14588785E-01
  8.69479669E+00  0.00000000E+00 -2.49187365E+00 -2.98885879E+00 -1.92996960E-01
  1.56254375E-01  4.60740051E-01  0.00000000E+00  0.00000000E+00  5.87306328E-01
 -5.27391904E-01  5.15745740E-01  0.00000000E+00  3.81431073E-01  4.93405626E-01
 -1.26035379E-01 -7.22932474E-01  1.49426216E-01 -9.84362999E-02  6.33696090E-02
  7.16055126E+00 -2.94862902E+00  2.38226504E+00  2.43586180E-01  2.53208119E-01
  1.14746420E-01 -2.80263844E-01 -4.58349275E-01  1.90537655E-03 -1.20877393E-02
 -3.13558419E-01  6.58289371E-01  3.77038388E-01 -2.94902699E-01 -3.17837422E-02
  1.21266330E-01  1.02070570E+00  0.00000000E+00  1.06628277E-01 -2.14588785E-01
 -8.69479669E+00  0.00000000E+00 -2.49187365E+00  2.98885879E+00  1.92996960E-01
 -1.56254375E-01 -4.60740051E-01  0.00000000E+00  0.00000000E+00  5.87306328E-01
  5.27391904E-01 -5.15745740E-01  0.00000000E+00  3.81431073E-01 -4.93405626E-01
 -1.97097236E-01  9.66080534E-01  1.36816236E-02 -1.46216755E-02 -7.01247269E-03
  2.75400630E-01  2.73783467E-01 -2.19655235E-01  7.81395192E-02 -8.33685058E-01
 -7.27081027E-01 -6.36389670E-01  1.82480809E-01 -4.00599233E-02 -1.72785696E-03
  2.81581942E-01  1.28237119E-01  1.87053096E-01 -1.69669502E-01 -1.75731841E-02
 -2.33683898E-01  9.59659080E-01  0.00000000E+00  4.76407082E-02 -1.47222598E-01
  5.53896899E-01  0.00000000E+00 -8.08041236E-02  2.34294987E-01 -7.54567344E-01
 -7.56873378E-01 -7.61495058E-01  0.00000000E+00  0.00000000E+00  2.21336446E-02
 -2.33683898E-01  9.59659080E-01  0.00000000E+00 -4.76407082E-02 -1.47222598E-01
  5.53896899E-01  0.00000000E+00  8.08041236E-02  2.34294987E-01 -7.54567344E-01
 -7.56873378E-01 -7.61495058E-01  0.00000000E+00  0.00000000E+00 -2.21336446E-02
 -1.97097236E-01  9.66080534E-01  1.36816236E-02  1.46216755E-02 -7.01247269E-03
  2.75400630E-01  2.73783467E-01  2.19655235E-01  7.81395192E-02 -8.33685058E-01
 -7.27081027E-01 -6.36389670E-01 -1.82480809E-01 -4.00599233E-02  1.72785696E-03
  2.81581942E-01  1.28237119E-01  1.87053096E-01  1.69669502E-01 -1.75731841E-02
 -1.97097236E-01  9.66080534E-01 -1.36816236E-02 -1.46216755E-02 -7.01247269E-03
  2.75400630E-01 -2.73783467E-01 -2.19655235E-01  7.81395192E-02 -8.33685058E-01
 -7.27081027E-01 -6.36389670E-01 -1.82480809E-01  4.00599233E-02 -1.72785696E-03
  2.81581942E-01  1.28237119E-01 -1.87053096E-01 -1.69669502E-01 -1.75731841E-02
 -7.41576677E-02  2.90133769E-01  0.00000000E+00 -2.27586759E-03  1.30897311E-02
 -3.61881815E-01  0.00000000E+00 -7.14864615E-02 -3.34439940E-02 -1.34460944E-01
 -2.99240207E-01 -3.52303758E-01  0.00000000E+00  0.00000000E+00 -1.55805823E-01
  1.92205672E-01  1.09623166E-01  0.00000000E+00 -9.53609588E-02 -1.49483601E-01
 -1.97097236E-01  9.66080534E-01 -1.36816236E-02  1.46216755E-02 -7.01247269E-03
  2.75400630E-01 -2.73783467E-01  2.19655235E-01  7.81395192E-02 -8.33685058E-01
 -7.27081027E-01 -6.36389670E-01  1.82480809E-01  4.00599233E-02  1.72785696E-03
  2.81581942E-01  1.28237119E-01 -1.87053096E-01  1.69669502E-01 -1.75731841E-02
 -7.41576677E-02  2.90133769E-01  0.00000000E+00  2.27586759E-03  1.30897311E-02
 -3.61881815E-01  0.00000000E+00  7.14864615E-02 -3.34439940E-02 -1.34460944E-01
 -2.99240207E-01 -3.52303758E-01  0.00000000E+00  0.00000000E+00  1.55805823E-01
  1.92205672E-01  1.09623166E-01  0.00000000E+00  9.53609588E-02 -1.49483601E-01
  6.84004327E-02 -3.19604517E-01  1.36761952E-02  7.74173634E-03  3.86819805E-02
 -2.23566038E-01 -9.63916189E-02  1.89511911E-02  2.57610912E-01  2.88729129E-01
  2.46172935E-01  2.39854068E-01 -5.37908702E-02 -1.15972268E-01 -6.10665808E-02
 -6.96517354E-02 -5.49823403E-03 -4.62488979E-02  5.31665840E-02 -4.22819606E-02
 -2.54227618E-01  9.95115358E-01  0.00000000E+00  2.19724773E-02 -4.93095596E-02
  1.66395078E+00  0.00000000E+00 -1.57713398E-01  6.24744066E-01 -9.79575261E-01
 -7.65266730E-01 -8.00769002E-01  0.00000000E+00  0.00000000E+00 -3.71779188E-02
 -2.54227618E-01  9.95115358E-01  0.00000000E+00 -2.19724773E-02 -4.93095596E-02
  1.66395078E+00  0.00000000E+00  1.57713398E-01  6.24744066E-01 -9.79575261E-01
 -7.65266730E-01 -8.00769002E-01  0.00000000E+00  0.00000000E+00  3.71779188E-02
  6.84004327E-02 -3.19604517E-01  1.36761952E-02 -7.74173634E-03  3.86819805E-02
 -2.23566038E-01 -9.63916189E-02 -1.89511911E-02  2.57610912E-01  2.88729129E-01
  2.46172935E-01  2.39854068E-01  5.37908702E-02 -1.15972268E-01  6.10665808E-02
 -6.96517354E-02 -5.49823403E-03 -4.62488979E-02 -5.31665840E-02 -4.22819606E-02
  6.84004327E-02 -3.19604517E-01 -1.36761952E-02  7.74173634E-03  3.86819805E-02
 -2.23566038E-01  9.63916189E-02  1.89511911E-02  2.57610912E-01  2.88729129E-01
  2.46172935E-01  2.39854068E-01  5.37908702E-02  1.15972268E-01 -6.10665808E-02
 -6.96517354E-02 -5.49823403E-03  4.62488979E-02  5.31665840E-02 -4.22819606E-02
  2.98699099E-01 -1.13998846E+00  0.00000000E+00 -5.20465202E-02 -5.30684052E-03
 -1.25531026E+00  0.00000000E+00  4.29134947E-01  8.36025470E-01  1.03105140E+00
  9.75123401E-01  1.10486104E+00  0.00000000E+00  0.00000000E+00  1.39030211E-01
 -2.99978526E-01 -2.46610042E-01  0.00000000E+00  1.59562787E-01  1.92387051E-01
  6.84004327E-02 -3.19604517E-01 -1.36761952E-02 -7.74173634E-03  3.86819805E-02
 -2.23566038E-01  9.63916189E-02 -1.89511911E-02  2.57610912E-01  2.88729129E-01
  2.46172935E-01  2.39854068E-01 -5.37908702E-02  1.15972268E-01  6.10665808E-02
 -6.96517354E-02 -5.49823403E-03  4.62488979E-02 -5.31665840E-02 -4.22819606E-02
  2.98699099E-01 -1.13998846E+00  0.00000000E+00  5.20465202E-02 -5.30684052E-03
 -1.25531026E+00  0.00000000E+00 -4.29134947E-01  8.36025470E-01  1.03105140E+00
  9.75123401E-01  1.10486104E+00  0.00000000E+00  0.00000000E+00 -1.39030211E-01
 -2.99978526E-01 -2.46610042E-01  0.00000000E+00 -1.59562787E-01  1.92387051E-01
 -1.80852337E-01  7.68976240E-01 -1.91665319E-02 -1.40057796E-02 -9.56185631E-03
  5.91739178E-01  2.28697435E-01 -4.85521745E-01  4.96946314E-02 -6.55221083E-01
 -8.10099087E-01 -5.22845932E-01  8.26642863E-02 -1.33304105E-02  5.95736512E-03
  2.15564450E-01  1.42084513E-01  1.79731388E-01 -7.80535058E-02 -1.16132499E-02
 -2.42251850E-01  7.99706548E-01  0.00000000E+00  1.21126662E-01 -1.02784384E-01
  2.14246172E+00  0.00000000E+00 -7.27922142E-01  3.93369828E-01 -7.07300094E-01
 -9.94265448E-01 -7.65435245E-01  0.00000000E+00  0.00000000E+00 -1.45307410E-01
  2.42251850E-01 -7.99706548E-01  0.00000000E+00  1.21126662E-01  1.02784384E-01
 -2.14246172E+00  0.00000000E+00 -7.27922142E-01 -3.93369828E-01  7.07300094E-01
  9.94265448E-01  7.65435245E-01  0.00000000E+00  0.00000000E+00 -1.45307410E-01
  1.80852337E-01 -7.68976240E-01  1.91665319E-02 -1.40057796E-02  9.56185631E-03
 -5.91739178E-01 -2.28697435E-01 -4.85521745E-01 -4.96946314E-02  6.55221083E-01
  8.10099087E-01  5.22845932E-01  8.26642863E-02  1.33304105E-02  5.95736512E-03
 -2.15564450E-01 -1.42084513E-01 -1.79731388E-01 -7.80535058E-02  1.16132499E-02
 -1.80852337E-01  7.68976240E-01  1.91665319E-02 -1.40057796E-02 -9.56185631E-03
  5.91739178E-01 -2.28697435E-01 -4.85521745E-01  4.96946314E-02 -6.55221083E-01
 -8.10099087E-01 -5.22845932E-01 -8.26642863E-02  1.33304105E-02  5.95736512E-03
  2.15564450E-01  1.42084513E-01 -1.79731388E-01 -7.80535058E-02 -1.16132499E-02
 -1.91511057E-01  6.68441753E-01  0.00000000E+00 -1.11119432E-02  7.62571157E-02
  1.21454989E+00  0.00000000E+00 -5.92530381E-01 -4.18830040E-01 -5.28387602E-01
 -7.50425983E-01 -6.98587616E-01  0.00000000E+00  0.00000000E+00  2.14636358E-02
  1.44137427E-01  1.28548268E-01  0.00000000E+00 -4.23284076E-02 -1.13840706E-01
  1.80852337E-01 -7.68976240E-01 -1.91665319E-02 -1.40057796E-02  9.56185631E-03
 -5.91739178E-01  2.28697435E-01 -4.85521745E-01 -4.96946314E-02  6.55221083E-01
  8.10099087E-01  5.22845932E-01 -8.26642863E-02 -1.33304105E-02  5.95736512E-03
 -2.15564450E-01 -1.42084513E-01  1.79731388E-01 -7.80535058E-02  1.16132499E-02
  1.91511057E-01 -6.68441753E-01  0.00000000E+00 -1.11119432E-02 -7.62571157E-02
 -1.21454989E+00  0.00000000E+00 -5.92530381E-01  4.18830040E-01  5.28387602E-01
  7.50425983E-01  6.98587616E-01  0.00000000E+00  0.00000000E+00  2.14636358E-02
 -1.44137427E-01 -1.28548268E-01  0.00000000E+00 -4.23284076E-02  1.13840706E-01
 -2.83540469E-01  1.10718413E+00 -3.70674940E-02  3.45908018E-02  8.43547341E-04
  1.39879956E+00  7.68919228E-01 -3.67967998E-01  7.10369335E-03 -1.07509156E+00
 -9.45557822E-01 -1.00301222E+00  1.27265917E-01  5.79013138E-03  3.60949814E-03
  2.58581562E-01  1.72159129E-01  1.49513466E-01 -1.76282119E-01 -7.75780255E-04
  0.00000000E+00  0.00000000E+00  4.22264211E-02  0.00000000E+00  0.00000000E+00
  0.00000000E+00  3.42697855E-01  0.00000000E+00  0.00000000E+00  0.00000000E+00
  0.00000000E+00  0.00000000E+00 -7.95721516E-02 -1.24333845E-01  0.00000000E+00
  0.00000000E+00  0.00000000E+00  4.22264211E-02  0.00000000E+00  0.00000000E+00
  0.00000000E+00  3.42697855E-01  0.00000000E+00  0.00000000E+00  0.00000000E+00
  0.00000000E+00  0.00000000E+00  7.95721516E-02 -1.24333845E-01  0.00000000E+00
 -2.83540469E-01  1.10718413E+00 -3.70674940E-02 -3.45908018E-02  8.43547341E-04
  1.39879956E+00  7.68919228E-01  3.67967998E-01  7.10369335E-03 -1.07509156E+00
 -9.45557822E-01 -1.00301222E+00 -1.27265917E-01  5.79013138E-03 -3.60949814E-03
  2.58581562E-01  1.72159129E-01  1.49513466E-01  1.76282119E-01 -7.75780255E-04
  2.83540469E-01 -1.10718413E+00 -3.70674940E-02 -3.45908018E-02 -8.43547341E-04
 -1.39879956E+00  7.68919228E-01  3.67967998E-01 -7.10369335E-03  1.07509156E+00
  9.45557822E-01  1.00301222E+00  1.27265917E-01  5.79013138E-03 -3.60949814E-03
 -2.58581562E-01 -1.72159129E-01  1.49513466E-01  1.76282119E-01  7.75780255E-04
  0.00000000E+00  0.00000000E+00  5.27142383E-02  0.00000000E+00  0.00000000E+00
  0.00000000E+00  3.65920136E-01  0.00000000E+00  0.00000000E+00  0.00000000E+00
  0.00000000E+00  0.00000000E+00 -7.64942668E-02  1.19049071E-01  0.00000000E+00
  0.00000000E+00  0.00000000E+00 -5.25557469E-02  0.00000000E+00  0.00000000E+00
  2.83540469E-01 -1.10718413E+00 -3.70674940E-02  3.45908018E-02 -8.43547341E-04
 -1.39879956E+00  7.68919228E-01 -3.67967998E-01 -7.10369335E-03  1.07509156E+00
  9.45557822E-01  1.00301222E+00 -1.27265917E-01  5.79013138E-03  3.60949814E-03
 -2.58581562E-01 -1.72159129E-01  1.49513466E-01 -1.76282119E-01  7.75780255E-04
  0.00000000E+00  0.00000000E+00  5.27142383E-02  0.00000000E+00  0.00000000E+00
  0.00000000E+00  3.65920136E-01  0.00000000E+00  0.00000000E+00  0.00000000E+00
  0.00000000E+00  0.00000000E+00  7.64942668E-02  1.19049071E-01  0.00000000E+00
  0.00000000E+00  0.00000000E+00 -5.25557469E-02  0.00000000E+00  0.00000000E+00
  1.89319614E-01 -4.88560624E-01 -3.32399275E-02 -7.43552820E-02 -1.69917447E-02
 -2.86162663E+00 -1.46947165E+00  4.90363947E-01 -1.46972629E-02  6.86282073E-01
  4.96572608E-01  6.53666076E-01  5.99544687E-02 -4.64125643E-03  1.54405509E-02
 -6.35531863E-02 -2.51439121E-01  2.56853725E-02  1.08502052E-01 -3.16626047E-03
 -2.42506103E-01  6.14011699E-01  0.00000000E+00  5.41005989E-02 -9.10682641E-02
  3.15031691E+00  0.00000000E+00 -2.87525505E-01  1.10742427E+00 -7.41505178E-01
 -6.55724147E-01 -8.88391632E-01  0.00000000E+00  0.00000000E+00 -4.20836026E-02
 -2.42506103E-01  6.14011699E-01  0.00000000E+00 -5.41005989E-02 -9.10682641E-02
  3.15031691E+00  0.00000000E+00  2.87525505E-01  1.10742427E+00 -7.41505178E-01
 -6.55724147E-01 -8.88391632E-01  0.00000000E+00  0.00000000E+00  4.20836026E-02
  1.89319614E-01 -4.88560624E-01 -3.32399275E-02  7.43552820E-02 -1.69917447E-02
 -2.86162663E+00 -1.46947165E+00 -4.90363947E-01 -1.46972629E-02  6.86282073E-01
  4.96572608E-01  6.53666076E-01 -5.99544687E-02 -4.64125643E-03 -1.54405509E-02
 -6.35531863E-02 -2.51439121E-01  2.56853725E-02 -1.08502052E-01 -3.16626047E-03
  1.89319614E-01 -4.88560624E-01  3.32399275E-02 -7.43552820E-02 -1.69917447E-02
 -2.86162663E+00  1.46947165E+00  4.90363947E-01 -1.46972629E-02  6.86282073E-01
  4.96572608E-01  6.53666076E-01 -5.99544687E-02  4.64125643E-03  1.54405509E-02
 -6.35531863E-02 -2.51439121E-01 -2.56853725E-02  1.08502052E-01 -3.16626047E-03
 -2.80185600E-01  7.51849280E-01  0.00000000E+00  7.28821548E-02  1.03761180E-02
  3.14459771E+00  0.00000000E+00 -5.34717972E-01 -1.45510431E+00 -8.48003206E-01
 -8.27118222E-01 -1.12789734E+00  0.00000000E+00  0.00000000E+00 -7.55850806E-02
  2.23524928E-01  2.40349451E-01  0.00000000E+00 -1.66786304E-01 -1.44275551E-01
  1.89319614E-01 -4.88560624E-01  3.32399275E-02  7.43552820E-02 -1.69917447E-02
 -2.86162663E+00  1.46947165E+00 -4.90363947E-01 -1.46972629E-02  6.86282073E-01
  4.96572608E-01  6.53666076E-01  5.99544687E-02  4.64125643E-03 -1.54405509E-02
 -6.35531863E-02 -2.51439121E-01 -2.56853725E-02 -1.08502052E-01 -3.16626047E-03
 -2.80185600E-01  7.51849280E-01  0.00000000E+00 -7.28821548E-02  1.03761180E-02
  3.14459771E+00  0.00000000E+00  5.34717972E-01 -1.45510431E+00 -8.48003206E-01
 -8.27118222E-01 -1.12789734E+00  0.00000000E+00  0.00000000E+00  7.55850806E-02
  2.23524928E-01  2.40349451E-01  0.00000000E+00  1.66786304E-01 -1.44275551E-01
  4.09269191E-02 -1.46568100E-01  2.50947456E-02 -6.10819305E-04  7.43560508E-02
 -3.70499447E-01 -6.58280784E-02  5.77143395E-02  5.37289697E-01  1.64658406E-01
  1.62809980E-01  1.40372236E-01 -8.25058957E-03 -1.32229797E-01  1.10619174E-01
 -1.41318709E-02  2.28477127E-02 -1.62094997E-02  1.42176850E-02 -1.01665094E-01
 -3.25341781E-01  8.33799079E-01  0.00000000E+00  1.33050028E-01 -5.82133512E-02
  5.72218269E+00  0.00000000E+00 -1.42415783E+00  1.40367447E+00 -1.10701322E+00
 -1.23839171E+00 -9.15829759E-01  0.00000000E+00  0.00000000E+00  1.54142033E-03
  3.25341781E-01 -8.33799079E-01  0.00000000E+00  1.33050028E-01  5.82133512E-02
 -5.72218269E+00  0.00000000E+00 -1.42415783E+00 -1.40367447E+00  1.10701322E+00
  1.23839171E+00  9.15829759E-01  0.00000000E+00  0.00000000E+00  1.54142033E-03
 -4.09269191E-02  1.46568100E-01 -2.50947456E-02 -6.10819305E-04 -7.43560508E-02
  3.70499447E-01  6.58280784E-02  5.77143395E-02 -5.37289697E-01 -1.64658406E-01
 -1.62809980E-01 -1.40372236E-01 -8.25058957E-03  1.32229797E-01  1.10619174E-01
  1.41318709E-02 -2.28477127E-02  1.62094997E-02  1.42176850E-02  1.01665094E-01
  4.09269191E-02 -1.46568100E-01 -2.50947456E-02 -6.10819305E-04  7.43560508E-02
 -3.70499447E-01  6.58280784E-02  5.77143395E-02  5.37289697E-01  1.64658406E-01
  1.62809980E-01  1.40372236E-01  8.25058957E-03  1.32229797E-01  1.10619174E-01
 -1.41318709E-02  2.28477127E-02  1.62094997E-02  1.42176850E-02 -1.01665094E-01
  3.19051540E-01 -7.69643103E-01  0.00000000E+00  1.34192368E-02 -4.78526766E-02
 -4.65302858E+00  0.00000000E+00  1.76657968E+00  1.74780842E+00  9.90408021E-01
  1.12701506E+00  9.81488403E-01  0.00000000E+00  0.00000000E+00  9.22083711E-02
 -2.19952170E-01 -4.74170631E-01  0.00000000E+00  5.31922654E-02  1.89156514E-01
 -4.09269191E-02  1.46568100E-01  2.50947456E-02 -6.10819305E-04 -7.43560508E-02
  3.70499447E-01 -6.58280784E-02  5.77143395E-02 -5.37289697E-01 -1.64658406E-01
 -1.62809980E-01 -1.40372236E-01  8.25058957E-03 -1.32229797E-01  1.10619174E-01
  1.41318709E-02 -2.28477127E-02 -1.62094997E-02  1.42176850E-02  1.01665094E-01
 -3.19051540E-01  7.69643103E-01  0.00000000E+00  1.34192368E-02  4.78526766E-02
  4.65302858E+00  0.00000000E+00  1.76657968E+00 -1.74780842E+00 -9.90408021E-01
 -1.12701506E+00 -9.81488403E-01  0.00000000E+00  0.00000000E+00  9.22083711E-02
  2.19952170E-01  4.74170631E-01  0.00000000E+00  5.31922654E-02 -1.89156514E-01
 -3.34748174E-01  7.28221430E-01 -1.10800855E-01 -2.20304439E-02 -2.53647166E-03
  5.13446628E+00  1.92654750E+00 -2.01392037E+00  5.06825837E-02 -1.04497914E+00
 -1.17553185E+00 -1.02546170E+00  1.08958582E-01  4.95494888E-03  1.55294824E-03
  2.53054973E-01  5.51855523E-01  1.96192312E-01 -8.85589228E-02 -7.28830167E-03
  0.00000000E+00  0.00000000E+00  9.97210871E-02  0.00000000E+00  0.00000000E+00
  0.00000000E+00  7.35082967E-01  0.00000000E+00  0.00000000E+00  0.00000000E+00
  0.00000000E+00  0.00000000E+00  1.26418837E-01 -1.32037348E-01  0.00000000E+00
  0.00000000E+00  0.00000000E+00 -9.97210871E-02  0.00000000E+00  0.00000000E+00
  0.00000000E+00 -7.35082967E-01  0.00000000E+00  0.00000000E+00  0.00000000E+00
  0.00000000E+00  0.00000000E+00  1.26418837E-01  1.32037348E-01  0.00000000E+00
  3.34748174E-01 -7.28221430E-01  1.10800855E-01 -2.20304439E-02  2.53647166E-03
 -5.13446628E+00 -1.92654750E+00 -2.01392037E+00 -5.06825837E-02  1.04497914E+00
  1.17553185E+00  1.02546170E+00  1.08958582E-01 -4.95494888E-03  1.55294824E-03
 -2.53054973E-01 -5.51855523E-01 -1.96192312E-01 -8.85589228E-02  7.28830167E-03
  3.34748174E-01 -7.28221430E-01 -1.10800855E-01  2.20304439E-02  2.53647166E-03
 -5.13446628E+00  1.92654750E+00  2.01392037E+00 -5.06825837E-02  1.04497914E+00
  1.17553185E+00  1.02546170E+00  1.08958582E-01  4.95494888E-03 -1.55294824E-03
 -2.53054973E-01 -5.51855523E-01  1.96192312E-01  8.85589228E-02  7.28830167E-03
  0.00000000E+00  0.00000000E+00  1.29979379E-01  0.00000000E+00  0.00000000E+00
  0.00000000E+00  8.00181430E-01  0.00000000E+00  0.00000000E+00  0.00000000E+00
  0.00000000E+00  0.00000000E+00  1.19108176E-01  1.26244749E-01  0.00000000E+00
  0.00000000E+00  0.00000000E+00 -1.11347220E-01  0.00000000E+00  0.00000000E+00
 -3.34748174E-01  7.28221430E-01  1.10800855E-01  2.20304439E-02 -2.53647166E-03
  5.13446628E+00 -1.92654750E+00  2.01392037E+00  5.06825837E-02 -1.04497914E+00
 -1.17553185E+00 -1.02546170E+00  1.08958582E-01 -4.95494888E-03 -1.55294824E-03
  2.53054973E-01  5.51855523E-01 -1.96192312E-01  8.85589228E-02 -7.28830167E-03
  0.00000000E+00  0.00000000E+00 -1.29979379E-01  0.00000000E+00  0.00000000E+00
  0.00000000E+00 -8.00181430E-01  0.00000000E+00  0.00000000E+00  0.00000000E+00
  0.00000000E+00  0.00000000E+00  1.19108176E-01 -1.26244749E-01  0.00000000E+00
  0.00000000E+00  0.00000000E+00  1.11347220E-01  0.00000000E+00  0.00000000E+00
  3.24691070E-01  1.82869324E-02 -3.47993419E-02  2.38497068E-02 -6.54203311E-02
 -1.24254237E+01 -5.17192629E+00  4.01909462E+00 -1.61693830E-01  8.09799075E-01
  7.95342000E-01  7.98996983E-01 -1.17722625E-01 -9.67196086E-03 -1.30482897E-02
 -2.12803607E-01 -1.23835304E+00 -5.19379902E-02  8.36154621E-02  1.85699791E-02
 -2.35612675E-01  1.38081903E-01  0.00000000E+00  3.33650548E-02  7.81377550E-02
  1.24098221E+01  0.00000000E+00 -2.48240273E+00  3.11666366E+00 -5.33206040E-01
 -7.17877456E-01 -7.42074116E-01  0.00000000E+00  0.00000000E+00  7.39922514E-02
  2.35612675E-01 -1.38081903E-01  0.00000000E+00  3.33650548E-02 -7.81377550E-02
 -1.24098221E+01  0.00000000E+00 -2.48240273E+00 -3.11666366E+00  5.33206040E-01
  7.17877456E-01  7.42074116E-01  0.00000000E+00  0.00000000E+00  7.39922514E-02
 -3.24691070E-01 -1.82869324E-02  3.47993419E-02  2.38497068E-02  6.54203311E-02
  1.24254237E+01  5.17192629E+00  4.01909462E+00  1.61693830E-01 -8.09799075E-01
 -7.95342000E-01 -7.98996983E-01 -1.17722625E-01  9.67196086E-03 -1.30482897E-02
  2.12803607E-01  1.23835304E+00  5.19379902E-02  8.36154621E-02 -1.85699791E-02
  3.24691070E-01  1.82869324E-02  3.47993419E-02  2.38497068E-02 -6.54203311E-02
 -1.24254237E+01  5.17192629E+00  4.01909462E+00 -1.61693830E-01  8.09799075E-01
  7.95342000E-01  7.98996983E-01  1.17722625E-01  9.67196086E-03 -1.30482897E-02
 -2.12803607E-01 -1.23835304E+00  5.19379902E-02  8.36154621E-02  1.85699791E-02
 -3.58960014E-01 -1.14511874E-01  0.00000000E+00 -2.16585916E-02  8.30593580E-03
  1.39471401E+01  0.00000000E+00 -3.99897764E+00 -4.87922348E+00 -7.90846030E-01
 -8.94557137E-01 -8.98373195E-01  0.00000000E+00  0.00000000E+00 -3.35261198E-02
  6.13935307E-02  9.78685960E-01  0.00000000E+00  8.49213844E-03 -8.54540465E-02
 -3.24691070E-01 -1.82869324E-02 -3.47993419E-02  2.38497068E-02  6.54203311E-02
  1.24254237E+01 -5.17192629E+00  4.01909462E+00  1.61693830E-01 -8.09799075E-01
 -7.95342000E-01 -7.98996983E-01  1.17722625E-01 -9.67196086E-03 -1.30482897E-02
  2.12803607E-01  1.23835304E+00 -5.19379902E-02  8.36154621E-02 -1.85699791E-02
  3.58960014E-01  1.14511874E-01  0.00000000E+00 -2.16585916E-02 -8.30593580E-03
 -1.39471401E+01  0.00000000E+00 -3.99897764E+00  4.87922348E+00  7.90846030E-01
  8.94557137E-01  8.98373195E-01  0.00000000E+00  0.00000000E+00 -3.35261198E-02
 -6.13935307E-02 -9.78685960E-01  0.00000000E+00  8.49213844E-03  8.54540465E-02
Orthonormal basis                          R   N=       22500
  6.42538796E-03  3.74452528E-02  1.78235961E-02 -1.24380361E-02  2.64006252E-04
  5.82980082E-02  4.73710657E-02 -3.26525716E-02  1.36184406E-03  3.22427513E-02
  2.98931456E-02  2.74470843E-02 -5.59409258E-03 -4.22553059E-05  2.55330374E-04
  5.33495568E-03  1.86078666E-02  4.24980049E-03 -3.28470698E-03  7.27073855E-05
  7.40192311E-03  4.24356111E-02  0.00000000E+00 -1.42657166E-02  1.97966563E-02
  6.40671586E-02  0.00000000E+00 -3.33217836E-02  4.99296497E-02  3.21972012E-02
  3.40812062E-02  3.50492894E-02  0.00000000E+00  0.00000000E+00 -4.65500455E-03
  7.40192311E-03  4.24356111E-02  0.00000000E+00  1.42657166E-02  1.97966563E-02
  6.40671586E-02  0.00000000E+00  3.33217836E-02  4.99296497E-02  3.21972012E-02
  3.40812062E-02  3.50492894E-02  0.00000000E+00  0.00000000E+00  4.65500455E-03
  6.42538796E-03  3.74452528E-02  1.78235961E-02  1.24380361E-02  2.64006252E-04
  5.82980082E-02  4.73710657E-02  3.26525716E-02  1.36184406E-03  3.22427513E-02
  2.98931456E-02  2.74470843E-02  5.59409258E-03 -4.22553059E-05 -2.55330374E-04
  5.33495568E-03  1.86078666E-02  4.24980049E-03  3.28470698E-03  7.27073855E-05
  6.42538796E-03  3.74452528E-02 -1.78235961E-02 -1.24380361E-02  2.64006252E-04
  5.82980082E-02 -4.73710657E-02 -3.26525716E-02  1.36184406E-03  3.22427513E-02
  2.98931456E-02  2.74470843E-02  5.59409258E-03  4.22553059E-05  2.55330374E-04
  5.33495568E-03  1.86078666E-02 -4.24980049E-03 -3.28470698E-03  7.27073855E-05
  7.14107586E-03  4.12173691E-02  0.00000000E+00 -1.31557905E-02 -1.74982177E-02
  6.34773946E-02  0.00000000E+00 -3.45572534E-02 -4.61287625E-02  3.10294403E-02
  3.29592805E-02  3.45137561E-02  0.00000000E+00  0.00000000E+00  5.31162783E-03
  6.64381025E-03  2.17871957E-02  0.00000000E+00 -3.56531918E-03 -5.02799225E-03
  6.42538796E-03  3.74452528E-02 -1.78235961E-02  1.24380361E-02  2.64006252E-04
  5.82980082E-02 -4.73710657E-02  3.26525716E-02  1.36184406E-03  3.22427513E-02
  2.98931456E-02  2.74470843E-02 -5.59409258E-03  4.22553059E-05 -2.55330374E-04
  5.33495568E-03  1.86078666E-02 -4.24980049E-03  3.28470698E-03  7.27073855E-05
  7.14107586E-03  4.12173691E-02  0.00000000E+00  1.31557905E-02 -1.74982177E-02
  6.34773946E-02  0.00000000E+00  3.45572534E-02 -4.61287625E-02  3.10294403E-02
  3.29592805E-02  3.45137561E-02  0.00000000E+00  0.00000000E+00 -5.31162783E-03
  6.64381025E-03  2.17871957E-02  0.00000000E+00  3.56531918E-03 -5.02799225E-03
 -6.67711052E-04 -3.21693799E-03 -9.17603083E-04  3.11117564E-03  3.39189178E-02
 -1.99788622E-03  3.23167986E-05  5.78702676E-03  8.83238398E-02 -2.85825750E-03
 -3.00939032E-03 -1.64305616E-03  1.50635844E-03  1.83690718E-02 -8.51634518E-03
 -1.62930216E-04  1.99365109E-04 -1.81235511E-04  6.16610005E-04  4.27683873E-03
 -1.50549705E-02 -7.47297752E-02  0.00000000E+00  2.63079227E-02  5.90701691E-03
 -7.85451686E-02  0.00000000E+00  4.18187480E-02  3.83528830E-02 -5.90496135E-02
 -6.61176332E-02 -4.93389085E-02  0.00000000E+00  0.00000000E+00 -1.31290572E-03
 -1.50549705E-02 -7.47297752E-02  0.00000000E+00 -2.63079227E-02  5.90701691E-03
 -7.85451686E-02  0.00000000E+00 -4.18187480E-02  3.83528830E-02 -5.90496135E-02
 -6.61176332E-02 -4.93389085E-02  0.00000000E+00  0.00000000E+00  1.31290572E-03
 -6.67711052E-04 -3.21693799E-03 -9.17603083E-04 -3.11117564E-03  3.39189178E-02
 -1.99788622E-03  3.23167986E-05 -5.78702676E-03  8.83238398E-02 -2.85825750E-03
 -3.00939032E-03 -1.64305616E-03 -1.50635844E-03  1.83690718E-02  8.51634518E-03
 -1.62930216E-04  1.99365109E-04 -1.81235511E-04 -6.16610005E-04  4.27683873E-03
 -6.67711052E-04 -3.21693799E-03  9.17603083E-04  3.11117564E-03  3.39189178E-02
 -1.99788622E-03 -3.23167986E-05  5.78702676E-03  8.83238398E-02 -2.85825750E-03
 -3.00939032E-03 -1.64305616E-03 -1.50635844E-03 -1.83690718E-02 -8.51634518E-03
 -1.62930216E-04  1.99365109E-04  1.81235511E-04  6.16610005E-04  4.27683873E-03
  1.56477512E-02  7.80148873E-02  0.00000000E+00 -1.70626388E-02  1.58883035E-02
  8.50058197E-02  0.00000000E+00 -3.37429995E-02  5.35170423E-02  5.99437274E-02
  6.82050170E-02  5.41264951E-02  0.00000000E+00  0.00000000E+00  3.33405144E-04
  3.63132951E-02  6.44675745E-02  0.00000000E+00 -1.42793627E-02 -1.45499442E-02
 -6.67711052E-04 -3.21693799E-03  9.17603083E-04 -3.11117564E-03  3.39189178E-02
 -1.99788622E-03 -3.23167986E-05 -5.78702676E-03  8.83238398E-02 -2.85825750E-03
 -3.00939032E-03 -1.64305616E-03  1.50635844E-03 -1.83690718E-02  8.51634518E-03
 -1.62930216E-04  1.99365109E-04  1.81235511E-04 -6.16610005E-04  4.27683873E-03
  1.56477512E-02  7.80148873E-02  0.00000000E+00  1.70626388E-02  1.58883035E-02
  8.50058197E-02  0.00000000E+00  3.37429995E-02  5.35170423E-02  5.99437274E-02
  6.82050170E-02  5.41264951E-02  0.00000000E+00  0.00000000E+00 -3.33405144E-04
  3.63132951E-02  6.44675745E-02  0.00000000E+00  1.42793627E-02 -1.45499442E-02
 -1.69241627E-02 -7.27916010E-02  5.09330014E-02  4.35606165E-03 -4.86794308E-03
 -6.30742223E-02  9.46906228E-02  8.54249936E-03 -7.75357377E-03 -5.11619149E-02
 -7.00792793E-02 -4.42851867E-02 -3.32317561E-03 -3.13865770E-03  2.75309739E-03
 -5.76941449E-02 -7.42778924E-02 -1.79282124E-02  2.29320094E-02 -1.65012557E-04
  1.63933315E-02  6.60436702E-02  0.00000000E+00 -3.24275921E-02 -1.91504299E-02
  4.14410001E-02  0.00000000E+00 -3.64564776E-02 -5.03574908E-02  3.47401132E-02
  6.64606756E-02  4.77473383E-02  0.00000000E+00  0.00000000E+00  3.01658753E-03
  1.63933315E-02  6.60436702E-02  0.00000000E+00  3.24275921E-02 -1.91504299E-02
  4.14410001E-02  0.00000000E+00  3.64564776E-02 -5.03574908E-02  3.47401132E-02
  6.64606756E-02  4.77473383E-02  0.00000000E+00  0.00000000E+00 -3.01658753E-03
 -1.69241627E-02 -7.27916010E-02  5.09330014E-02 -4.35606165E-03 -4.86794308E-03
 -6.30742223E-02  9.46906228E-02 -8.54249936E-03 -7.75357377E-03 -5.11619149E-02
 -7.00792793E-02 -4.42851867E-02  3.32317561E-03 -3.13865770E-03 -2.75309739E-03
 -5.76941449E-02 -7.42778924E-02 -1.79282124E-02 -2.29320094E-02 -1.65012557E-04
 -1.69241627E-02 -7.27916010E-02 -5.09330014E-02  4.35606165E-03 -4.86794308E-03
 -6.30742223E-02 -9.46906228E-02  8.54249936E-03 -7.75357377E-03 -5.11619149E-02
 -7.00792793E-02 -4.42851867E-02  3.32317561E-03  3.13865770E-03  2.75309739E-03
 -5.76941449E-02 -7.42778924E-02  1.79282124E-02  2.29320094E-02 -1.65012557E-04
  1.25788675E-02  5.02073308E-02  0.00000000E+00 -1.43939000E-02  2.54275741E-02
  3.10744421E-02  0.00000000E+00 -2.08820721E-02  5.24973389E-02  2.20513751E-02
  5.01278444E-02  4.08851656E-02  0.00000000E+00  0.00000000E+00  2.54411423E-03
  3.32528575E-02  3.71513964E-02  0.00000000E+00 -1.48548465E-02 -1.26870503E-02
 -1.69241627E-02 -7.27916010E-02 -5.09330014E-02 -4.35606165E-03 -4.86794308E-03
 -6.30742223E-02 -9.46906228E-02 -8.54249936E-03 -7.75357377E-03 -5.11619149E-02
 -7.00792793E-02 -4.42851867E-02 -3.32317561E-03  3.13865770E-03 -2.75309739E-03
 -5.76941449E-02 -7.42778924E-02  1.79282124E-02 -2.29320094E-02 -1.65012557E-04
  1.25788675E-02  5.02073308E-02  0.00000000E+00  1.43939000E-02  2.54275741E-02
  3.10744421E-02  0.00000000E+00  2.08820721E-02  5.24973389E-02  2.20513751E-02
  5.01278444E-02  4.08851656E-02  0.00000000E+00  0.00000000E+00 -2.54411423E-03
  3.32528575E-02  3.71513964E-02  0.00000000E+00  1.48548465E-02 -1.26870503E-02
 -3.58097124E-04  7.48766375E-03 -6.17983789E-02  5.16575688E-02 -1.83505590E-02
  3.93271109E-02 -6.16665787E-02  5.37517614E-02 -2.29722734E-02 -5.54536710E-04
  2.08615436E-03  1.73810550E-02  1.33806226E-02 -1.09744993E-02  1.15644093E-02
  5.83854106E-02  7.24957313E-02  1.14160200E-02 -9.75813846E-03 -9.71791572E-04
  1.31129606E-02  5.97348495E-02  0.00000000E+00 -2.10811740E-03 -8.20239389E-02
  7.12638896E-02  0.00000000E+00  6.05483114E-03 -1.06642625E-01  5.11275552E-02
  5.95379974E-02  2.48495810E-02  0.00000000E+00  0.00000000E+00  3.85142638E-02
  1.31129606E-02  5.97348495E-02  0.00000000E+00  2.10811740E-03 -8.20239389E-02
  7.12638896E-02  0.00000000E+00 -6.05483114E-03 -1.06642625E-01  5.11275552E-02
  5.95379974E-02  2.48495810E-02  0.00000000E+00  0.00000000E+00 -3.85142638E-02
 -3.58097124E-04  7.48766375E-03 -6.17983789E-02 -5.16575688E-02 -1.83505590E-02
  3.93271109E-02 -6.16665787E-02 -5.37517614E-02 -2.29722734E-02 -5.54536710E-04
  2.08615436E-03  1.73810550E-02 -1.33806226E-02 -1.09744993E-02 -1.15644093E-02
  5.83854106E-02  7.24957313E-02  1.14160200E-02  9.75813846E-03 -9.71791572E-04
 -3.58097124E-04  7.48766375E-03  6.17983789E-02  5.16575688E-02 -1.83505590E-02
  3.93271109E-02  6.16665787E-02  5.37517614E-02 -2.29722734E-02 -5.54536710E-04
  2.08615436E-03  1.73810550E-02 -1.33806226E-02  1.09744993E-02  1.15644093E-02
  5.83854106E-02  7.24957313E-02 -1.14160200E-02 -9.75813846E-03 -9.71791572E-04
  5.51845809E-03  2.76438357E-02  0.00000000E+00  6.57349295E-02  1.11121353E-01
  5.37055911E-02  0.00000000E+00  7.08639915E-02  1.27776310E-01  1.73433633E-02
  2.33705995E-02  2.19999080E-02  0.00000000E+00  0.00000000E+00 -1.42079990E-02
  1.05905092E-01  1.19776806E-01  0.00000000E+00 -2.21820044E-02 -2.47683869E-02
 -3.58097124E-04  7.48766375E-03  6.17983789E-02 -5.16575688E-02 -1.83505590E-02
  3.93271109E-02  6.16665787E-02 -5.37517614E-02 -2.29722734E-02 -5.54536710E-04
  2.08615436E-03  1.73810550E-02  1.33806226E-02  1.09744993E-02 -1.15644093E-02
  5.83854106E-02  7.24957313E-02 -1.14160200E-02  9.75813846E-03 -9.71791572E-04
  5.51845809E-03  2.76438357E-02  0.00000000E+00 -6.57349295E-02  1.11121353E-01
  5.37055911E-02  0.00000000E+00 -7.08639915E-02  1.27776310E-01  1.73433633E-02
  2.33705995E-02  2.19999080E-02  0.00000000E+00  0.00000000E+00  1.42079990E-02
  1.05905092E-01  1.19776806E-01  0.00000000E+00  2.21820044E-02 -2.47683869E-02
 -3.26850126E-04 -7.45195254E-04  5.91714425E-02  1.00890405E-01 -2.61226602E-03
  2.81232386E-03  8.43647575E-02  1.34522720E-01 -4.94567287E-03  1.37962099E-02
[truncated: 611,991 more chars]
