# Supplementary material for: Hyperpyramidalized alkenes with bond orders near 1.5 as synthetic building blocks
Source: Nat Chem. 2026 Jan 21;18(5):913–22. doi: 10.1038/s41557-025-02055-9 (PMC12859755; doi:10.1038/s41557-025-02055-9)
Supplement: Supplementary file 2 — Output files for reported computations. [file 41557_2025_2055_MOESM2_ESM.zip › Computation data/Cubene 10/casscf(4,4) def2tzvp/Cube-opt-def2tzvp-ORCA.xyz]

14
Coordinates from ORCA-job Cube-opt-def2tzvp-ORCA E -306.244844376138
  C          -1.15814052415985      0.77687059993940     -0.08052776139910
  H          -1.99426115987383      1.45647028160036     -0.08206201868507
  C          -0.00000108423944      0.69556864036185     -1.10081019037633
  C          -0.00000090460718     -0.69556764844968     -1.10077337651476
  C          -1.15815001105564     -0.77685961384408     -0.08051593029208
  H          -1.99427599759365     -1.45645138642607     -0.08202336112863
  C           1.15814096355326      0.77687020135393     -0.08052773387563
  H           1.99426178101613      1.45646982178123     -0.08206194899595
  C          -0.00000017746418      0.76973569480475      0.97782360407612
  H           0.00000029560617      1.38361879665926      1.86183661376735
  C           1.15815051192461     -0.77685916338764     -0.08051564196870
  H           1.99427672087179     -1.45645081389399     -0.08202266882230
  C          -0.00000039338203     -0.76973527520546      0.97783742169169
  H          -0.00000002059618     -1.38368013529387      1.86180499252339
