# Supplementary material for: Hyperpyramidalized alkenes with bond orders near 1.5 as synthetic building blocks
Source: Nat Chem. 2026 Jan 21;18(5):913–22. doi: 10.1038/s41557-025-02055-9 (PMC12859755; doi:10.1038/s41557-025-02055-9)
Supplement: Supplementary file 2 — Output files for reported computations. [file 41557_2025_2055_MOESM2_ESM.zip › Computation data/Cubene 10/casscf(4,4) def2tzvp/cubene-opt-cas(4,4):def2tzvp.txt]

garglab5235@d-169-232-130-98 ORCA % orca Cube-opt-def2tzvp-ORCA.inp

                                 *****************
                                 * O   R   C   A *
                                 *****************

                                            #,                                       
                                            ###                                      
                                            ####                                     
                                            #####                                    
                                            ######                                   
                                           ########,                                 
                                     ,,################,,,,,                         
                               ,,#################################,,                 
                          ,,##########################################,,             
                       ,#########################################, ''#####,          
                    ,#############################################,,   '####,        
                  ,##################################################,,,,####,       
                ,###########''''           ''''###############################       
              ,#####''   ,,,,##########,,,,          '''####'''          '####       
            ,##' ,,,,###########################,,,                        '##       
           ' ,,###''''                  '''############,,,                           
         ,,##''                                '''############,,,,        ,,,,,,###''
      ,#''                                            '''#######################'''  
     '                                                          ''''####''''         
             ,#######,   #######,   ,#######,      ##                                
            ,#'     '#,  ##    ##  ,#'     '#,    #''#        ,####,   ,####,        
            ##       ##  ##   ,#'  ##            #'  '#       #'       #'  '#        
            ##       ##  #######   ##           ,######,      #####,   #    #        
            '#,     ,#'  ##    ##  '#,     ,#' ,#      #,     #,   #   #,  ,#        
             '#######'   ##     ##  '#######'  #'      '#     '####' # '####'        


                #########################################################
                #                        -***-                          #
                #          Department of theory and spectroscopy        #
                #                                                       #
                #                      Frank Neese                      #
                #                                                       #
                #     Directorship, Architecture, Infrastructure        #
                #                    SHARK, DRIVERS                     #
                #        Core code/Algorithms in most modules           #
                #                                                       #
                #        Max Planck Institute fuer Kohlenforschung      #
                #                Kaiser Wilhelm Platz 1                 #
                #                 D-45470 Muelheim/Ruhr                 #
                #                      Germany                          #
                #                                                       #
                #                  All rights reserved                  #
                #                        -***-                          #
                #########################################################


                         Program Version 6.0.1  -  RELEASE   -


 With contributions from (in alphabetic order):
[Max-Planck-Institut fuer Kohlenforschung]                               
  Daniel Aravena         : Magnetic Suceptibility                        
  Michael Atanasov       : Ab Initio Ligand Field Theory (pilot matlab implementation)
  Alexander A. Auer      : GIAO ZORA, VPT2 properties, NMR spectrum      
  Ute Becker             : All parallelization in ORCA, NUMFREQ, NUMCALC 
  Giovanni Bistoni       : ED, misc. LED, open-shell LED, HFLD           
  Martin Brehm           : Molecular dynamics                            
  Dmytro Bykov           : pre 5.0 version of the SCF Hessian            
  Marcos Casanova-Páez   : Triplet and SCS-CIS(D). UHF-(DLPNO)-IP/EA/STEOM-CCSD. UHF-CVS-IP/STEOM-CCSD   
  Vijay G. Chilkuri      : MRCI spin determinant printing, contributions to CSF-ICE 
  Pauline Colinet        : FMM embedding                                 
  Dipayan Datta          : RHF DLPNO-CCSD density                        
  Achintya Kumar Dutta   : EOM-CC, STEOM-CC                              
  Nicolas Foglia         : Exact transition moments, OPA infrastructure, MCD improvements    
  Dmitry Ganyushin       : Spin-Orbit,Spin-Spin,Magnetic field MRCI      
  Miquel Garcia-Rates    : C-PCM and meta-GGA Hessian, CCSD/C-PCM, Gaussian charge scheme 
  Tiago L. C. Gouveia    : GS-ROHF, GS-ROCIS                             
  Yang Guo               : DLPNO-NEVPT2, F12-NEVPT2, CIM, IAO-localization        
  Andreas Hansen         : Spin unrestricted coupled pair/coupled cluster methods 
  Ingolf Harden          : AUTO-CI MPn and infrastructure                
  Benjamin Helmich-Paris : MC-RPA, TRAH-(SCF,CASSCF), AVAS, COSX integrals, SCF dyn. polar. 
  Lee Huntington         : MR-EOM, pCC                                   
  Robert Izsak           : Overlap fitted RIJCOSX, COSX-SCS-MP3, EOM     
  Riya Kayal             : Wick's Theorem for AUTO-CI, AUTO-CI UHF-CCSDT 
  Emily Kempfer          : AUTO-CI, RHF CISDT and CCSDT                  
  Christian Kollmar      : KDIIS, OOCD, Brueckner-CCSD(T), CCSD density, CASPT2, CASPT2-K, improved NEVPT2 
  Axel Koslowski         : Symmetry handling                             
  Simone Kossmann        : meta-GGA functionals, TD-DFT gradient, OOMP2, (MP2 Hessian; deprecated post 5.0) 
  Lucas Lang             : DCDCAS                                        
  Marvin Lechner         : AUTO-CI (C++ implementation), FIC-MRCC        
  Spencer Leger          : CASSCF response                               
  Dagmar Lenk            : GEPOL surface, SMD, ORCA-2-JSON               
  Dimitrios Liakos       : Extrapolation schemes; Compound Job, initial MDCI parallelization 
  Dimitrios Manganas     : Further ROCIS development; embedding schemes. LFT, Crystal Embedding 
  Dimitrios Pantazis     : SARC Basis sets                               
  Anastasios Papadopoulos: AUTO-CI, single reference methods and gradients 
  Taras Petrenko         : pre 6.0 DFT Hessian and TD-DFT gradient, (ASA, deprecated), ECA, 1-Electron XAS/XES, NRVS 
  Peter Pinski           : DLPNO-MP2, DLPNO-MP2 Gradient                 
  Christoph Reimann      : Effective Core Potentials                     
  Marius Retegan         : Local ZFS, SOC                                
  Christoph Riplinger    : Optimizer, TS searches, QM/MM, DLPNO-CCSD(T), (RO)-DLPNO pert. Triples 
  Michael Roemelt        : Original ROCIS implementation                 
  Masaaki Saitow         : Open-shell DLPNO-CCSD energy and density      
  Barbara Sandhoefer     : DKH picture change effects                    
  Kantharuban Sivalingam : CASSCF convergence/infrastructure, NEVPT2 and variants, FIC-MRCI 
  Bernardo de Souza      : ESD, SOC TD-DFT                               
  Georgi L. Stoychev     : AutoAux, RI-MP2 NMR, DLPNO-MP2 response, X2C  
  Van Anh Tran           : RI-MP2 g-tensors                              
  Willem Van den Heuvel  : Paramagnetic NMR                              
  Zikuan Wang            : NOTCH, Electric field optimization            
  Frank Wennmohs         : Technical directorship and infrastructure     
  Hang Xu                : AUTO-CI-Response properties                   
                                                                         
[FACCTs GmbH]                                                            
  Markus Bursch, Miquel Garcia-Rates, Christoph Riplinger, Bernardo de Souza, Georgi L. Stoychev 
                                                                 
  APM, Basis sets (HGBS, AHGBS, def-TZVP (Ac-Lr), def2-XVPD (La-Lu)), CI-OPT, improved COSX, DLPNO-Multilevel,           
  DOCKER, DRACO, updates on ESD, GOAT, IRC, LR-CPCM, MBIS, meta-GGA TD-DFT gradient, ML-optimized integration grids, 
  MM, NACMEs, nearIR, NEB, NEB-TS, NL-DFT gradient (VV10), 2- and 3-layer-ONIOM, interface openCOSMO-RS, QMMM,   
  Crystal-QMMM, SF, symmetry and pop. for TD-DFT, r2SCAN hybrids, SOLVATOR                                   
                                                                         
[Other institutions]                                                     
  V. Asgeirsson          : NEB                                           
  Christoph Bannwarth    : sTDA-DFT, sTD-DFT, PBEh-3c, B97-3c, D3        
  Sebastian Ehlert       : rSCAN, r2SCAN, r2SCAN-3c, D4, dhf basis sets  
  Marvin Friede          : D4 for Fr, Ra, Ac-Lr                          
  Lars Goerigk           : TD-DFT with DH, B97 family of functionals     
  Stefan Grimme          : VdW corrections, initial TS optimization, DFT functionals, gCP, sTDA/sTD-DF 
  Waldemar Hujo          : DFT-NL                                        
  H. Jonsson             : NEB                                           
  Holger Kruse           : gCP                                           
  Marcel Mueller         : wB97X-3c, vDZP basis set                      
  Hagen Neugebauer       : wr2SCAN                                       
  Tobias Risthaus        : range-separated hybrid DFT                    
  Lukas Wittmann         : regularized MP2, r2SCAN double-hybrids, wr2SCAN        
                                                                         
We gratefully acknowledge several colleagues who have allowed us to      
interface, adapt or use parts of their codes:                            
  Ed Valeev, F. Pavosevic, A. Kumar             : LibInt (2-el integral package), F12 methods 
  Garnet Chan, S. Sharma, J. Yang, R. Olivares  : DMRG                   
  Ulf Ekstrom                                   : XCFun DFT Library      
  Mihaly Kallay                                 : mrcc  (arbitrary order and MRCC methods)
  Frank Weinhold                                : gennbo (NPA and NBO analysis)           
  Simon Mueller                                 : openCOSMO-RS                            
  Christopher J. Cramer and Donald G. Truhlar   : smd solvation model                     
  S Lehtola, MJT Oliveira, MAL Marques          : LibXC Library                           
  Liviu Ungur et al                             : ANISO software                          


 Your calculation uses the libint2 library for the computation of 2-el integrals
 For citations please refer to: http://libint.valeyev.net

 Your ORCA version has been built with support for libXC version: 6.2.2
 For citations please refer to: https://libxc.gitlab.io

 This ORCA versions uses:
   CBLAS   interface :  Fast vector & matrix operations
   LAPACKE interface :  Fast linear algebra routines
   SCALAPACK package :  Parallel linear algebra routines
   Shared memory     :  Shared parallel matrices


================================================================================

----- Orbital basis set information -----
Your calculation utilizes the basis: def2-TZVP
   F. Weigend and R. Ahlrichs, Phys. Chem. Chem. Phys. 7, 3297 (2005).

================================================================================
                                        WARNINGS
                       Please study these warnings very carefully!
================================================================================


WARNING: Geometry Optimization
  ===> : Switching off AutoStart
         For restart on a previous wavefunction, please use MOREAD

================================================================================
                                       INPUT FILE
================================================================================
NAME = Cube-opt-def2tzvp-ORCA.inp
|  1> ! OPT CASSCF def2-TZVP
|  2> 
|  3> %casscf
|  4>   nel     4
|  5>   norb    4
|  6>   mult    1
|  7>   maxiter 100
|  8> end
|  9> 
| 10> %scf
| 11>   maxiter 200
| 12> end
| 13> 
| 14> * xyz 0 1
| 15> C   -1.17725400    0.77424800   -0.08082700
| 16> H   -2.01087300    1.47006000   -0.07681200
| 17> C    0.00000000    0.69159000   -1.08367300
| 18> C    0.00000000   -0.69159000   -1.08367300
| 19> C   -1.17725400   -0.77424800   -0.08082700
| 20> H   -2.01087300   -1.47006000   -0.07681200
| 21> C    1.17725400    0.77424800   -0.08082700
| 22> H    2.01087300    1.47006000   -0.07681200
| 23> C    0.00000000    0.76776900    0.96258100
| 24> H    0.00000000    1.38828000    1.85010100
| 25> C    1.17725400   -0.77424800   -0.08082700
| 26> H    2.01087300   -1.47006000   -0.07681200
| 27> C    0.00000000   -0.76776900    0.96258100
| 28> H    0.00000000   -1.38828000    1.85010100
| 29> *
| 30> 
| 31>                          ****END OF INPUT****
================================================================================

                       *****************************
                       * Geometry Optimization Run *
                       *****************************

Geometry optimization settings:
Update method            Update   .... BFGS
Choice of coordinates    CoordSys .... (2022) Redundant Internals
Initial Hessian          InHess   .... Almloef's Model
Max. no of cycles        MaxIter  .... 50

Convergence Tolerances:
Energy Change            TolE     ....  5.0000e-06 Eh
Max. Gradient            TolMAXG  ....  3.0000e-04 Eh/bohr
RMS Gradient             TolRMSG  ....  1.0000e-04 Eh/bohr
Max. Displacement        TolMAXD  ....  4.0000e-03 bohr
RMS Displacement         TolRMSD  ....  2.0000e-03 bohr
Strict Convergence                .... False

------------------------------------------------------------------------------
                        ORCA OPTIMIZATION COORDINATE SETUP
------------------------------------------------------------------------------

The optimization will be done in redundant internal coordinates (2022)
Making redundant internal coordinates   ...  (2022 redundants) done
Evaluating the initial hessian          ...  (Almloef) done
Evaluating the coordinates              ...  done
Calculating the B-matrix                .... done
Calculating the G-matrix                .... done
Diagonalizing the G-matrix              .... done
The first mode is                       ....   90
The number of degrees of freedom        ....   36

    -----------------------------------------------------------------
                    Redundant Internal Coordinates


    -----------------------------------------------------------------
         Definition                    Initial Value    Approx d2E/dq
    -----------------------------------------------------------------
      1. B(H   1,C   0)                  1.0859         0.365619   
      2. B(C   2,C   0)                  1.5487         0.348778   
      3. B(C   3,C   2)                  1.3832         0.640648   
      4. B(C   4,C   3)                  1.5487         0.348778   
      5. B(C   4,C   0)                  1.5485         0.349034   
      6. B(H   5,C   4)                  1.0859         0.365619   
      7. B(C   6,C   2)                  1.5487         0.348778   
      8. B(H   7,C   6)                  1.0859         0.365619   
      9. B(C   8,C   6)                  1.5731         0.318861   
     10. B(C   8,C   0)                  1.5731         0.318861   
     11. B(H   9,C   8)                  1.0829         0.369583   
     12. B(C  10,C   6)                  1.5485         0.349034   
     13. B(C  10,C   3)                  1.5487         0.348778   
     14. B(H  11,C  10)                  1.0859         0.365619   
     15. B(C  12,C   4)                  1.5731         0.318861   
     16. B(C  12,C  10)                  1.5731         0.318861   
     17. B(C  12,C   8)                  1.5355         0.366051   
     18. B(H  13,C  12)                  1.0829         0.369583   
     19. A(H   1,C   0,C   2)          128.3287         0.321488   
     20. A(C   2,C   0,C   8)           81.9757         0.349609   
     21. A(H   1,C   0,C   8)          125.0791         0.316816   
     22. A(H   1,C   0,C   4)          129.8510         0.321527   
     23. A(C   4,C   0,C   8)           89.7640         0.349652   
     24. A(C   2,C   0,C   4)           86.9405         0.354997   
     25. A(C   3,C   2,C   6)           93.0595         0.394192   
     26. A(C   0,C   2,C   6)           98.9563         0.354953   
     27. A(C   0,C   2,C   3)           93.0595         0.394192   
     28. A(C   4,C   3,C  10)           98.9563         0.354953   
     29. A(C   2,C   3,C   4)           93.0595         0.394192   
     30. A(C   2,C   3,C  10)           93.0595         0.394192   
     31. A(H   5,C   4,C  12)          125.0791         0.316816   
     32. A(C   0,C   4,C  12)           89.7640         0.349652   
     33. A(C   0,C   4,C   3)           86.9405         0.354997   
     34. A(C   3,C   4,C  12)           81.9757         0.349609   
     35. A(C   3,C   4,H   5)          128.3287         0.321488   
     36. A(C   0,C   4,H   5)          129.8510         0.321527   
     37. A(C   2,C   6,C   8)           81.9757         0.349609   
     38. A(C   8,C   6,C  10)           89.7640         0.349652   
     39. A(H   7,C   6,C  10)          129.8510         0.321527   
     40. A(C   2,C   6,C  10)           86.9405         0.354997   
     41. A(C   2,C   6,H   7)          128.3287         0.321488   
     42. A(H   7,C   6,C   8)          125.0791         0.316816   
     43. A(C   0,C   8,C  12)           90.2360         0.352476   
     44. A(C   6,C   8,H   9)          122.7678         0.317373   
     45. A(C   0,C   8,H   9)          122.7678         0.317373   
     46. A(C   0,C   8,C   6)           96.8973         0.344372   
     47. A(H   9,C   8,C  12)          124.9594         0.324620   
     48. A(C   6,C   8,C  12)           90.2360         0.352476   
     49. A(C   6,C  10,H  11)          129.8510         0.321527   
     50. A(C   3,C  10,H  11)          128.3287         0.321488   
     51. A(C   3,C  10,C   6)           86.9405         0.354997   
     52. A(H  11,C  10,C  12)          125.0791         0.316816   
     53. A(C   6,C  10,C  12)           89.7640         0.349652   
     54. A(C   3,C  10,C  12)           81.9757         0.349609   
     55. A(C  10,C  12,H  13)          122.7678         0.317373   
     56. A(C   8,C  12,H  13)          124.9594         0.324620   
     57. A(C   4,C  12,H  13)          122.7678         0.317373   
     58. A(C   8,C  12,C  10)           90.2360         0.352476   
     59. A(C   4,C  12,C  10)           96.8973         0.344372   
     60. A(C   4,C  12,C   8)           90.2360         0.352476   
     61. D(C   6,C   2,C   0,C   4)    -93.5852         0.009198   
     62. D(C   3,C   2,C   0,C   8)     90.1931         0.009198   
     63. D(C   6,C   2,C   0,H   1)    125.5404         0.009198   
     64. D(C   3,C   2,C   0,H   1)   -140.8744         0.009198   
     65. D(C   3,C   2,C   0,C   4)      0.0000         0.009198   
     66. D(C  10,C   3,C   2,C   6)      0.0000         0.028520   
     67. D(C   4,C   3,C   2,C   6)     99.1478         0.028520   
     68. D(C  10,C   3,C   2,C   0)    -99.1478         0.028520   
     69. D(C   4,C   3,C   2,C   0)      0.0000         0.028520   
     70. D(H   5,C   4,C   0,C   8)    138.1733         0.009820   
     71. D(H   5,C   4,C   0,C   2)   -139.8499         0.009820   
     72. D(C   3,C   4,C   0,C   8)    -81.9769         0.009820   
     73. D(C   3,C   4,C   0,C   2)      0.0000         0.009820   
     74. D(C  12,C   4,C   3,C   2)    -90.1931         0.009198   
     75. D(H   5,C   4,C   0,H   1)      0.0000         0.009820   
     76. D(H   5,C   4,C   3,C  10)   -125.5404         0.009198   
     77. D(H   5,C   4,C   3,C   2)    140.8744         0.009198   
     78. D(C   0,C   4,C   3,C  10)     93.5852         0.009198   
     79. D(C   0,C   4,C   3,C   2)      0.0000         0.009198   
     80. D(C   3,C   4,C   0,H   1)    139.8499         0.009820   
     81. D(C  10,C   6,C   2,C   0)     93.5852         0.009198   
     82. D(C   8,C   6,C   2,C   3)    -90.1931         0.009198   
     83. D(H   7,C   6,C   2,C   3)    140.8744         0.009198   
     84. D(H   7,C   6,C   2,C   0)   -125.5404         0.009198   
     85. D(C   8,C   6,C   2,C   0)      3.3921         0.009198   
     86. D(C   6,C   8,C   0,H   1)   -128.4606         0.008341   
     87. D(C   6,C   8,C   0,C   4)     90.2662         0.008341   
     88. D(H   9,C   8,C   0,C   2)    139.8926         0.008341   
     89. D(C   6,C   8,C   0,C   2)      3.3227         0.008341   
     90. D(H   9,C   8,C   0,C   4)   -133.1639         0.008341   
     91. D(H   9,C   8,C   0,H   1)      8.1092         0.008341   
     92. D(H   9,C   8,C   6,C  10)    133.1639         0.008341   
     93. D(H   9,C   8,C   6,H   7)     -8.1092         0.008341   
     94. D(H   9,C   8,C   6,C   2)   -139.8926         0.008341   
     95. D(C   0,C   8,C   6,C  10)    -90.2662         0.008341   
     96. D(C   0,C   8,C   6,H   7)    128.4606         0.008341   
     97. D(C   0,C   8,C   6,C   2)     -3.3227         0.008341   
     98. D(H  11,C  10,C   6,C   8)   -138.1733         0.009820   
     99. D(H  11,C  10,C   6,C   2)    139.8499         0.009820   
    100. D(C   3,C  10,C   6,C   8)     81.9769         0.009820   
    101. D(C   3,C  10,C   6,H   7)   -139.8499         0.009820   
    102. D(C   3,C  10,C   6,C   2)      0.0000         0.009820   
    103. D(C  12,C  10,C   3,C   2)     90.1931         0.009198   
    104. D(H  11,C  10,C   3,C   4)    125.5404         0.009198   
    105. D(H  11,C  10,C   3,C   2)   -140.8744         0.009198   
    106. D(H  11,C  10,C   6,H   7)      0.0000         0.009820   
    107. D(C   6,C  10,C   3,C   4)    -93.5852         0.009198   
    108. D(C   6,C  10,C   3,C   2)      0.0000         0.009198   
    109. D(C   4,C  12,C  10,C   6)     90.2662         0.008341   
    110. D(C   4,C  12,C  10,C   3)      3.3227         0.008341   
    111. D(C  10,C  12,C   8,H   9)   -131.5508         0.010726   
    112. D(C  10,C  12,C   8,C   0)     96.8984         0.010726   
    113. D(C   4,C  12,C   8,H   9)    131.5508         0.010726   
    114. D(C   4,C  12,C   8,C   6)    -96.8984         0.010726   
    115. D(C   4,C  12,C   8,C   0)      0.0000         0.010726   
    116. D(C  10,C  12,C   4,H   5)    128.4606         0.008341   
    117. D(C  10,C  12,C   4,C   3)     -3.3227         0.008341   
    118. D(C  10,C  12,C   8,C   6)      0.0000         0.010726   
    119. D(C  10,C  12,C   4,C   0)    -90.2662         0.008341   
    120. D(C   8,C  12,C   4,H   5)   -141.2731         0.008341   
    121. D(C   8,C  12,C   4,C   3)     86.9435         0.008341   
    122. D(C   4,C  12,C  10,H  11)   -128.4606         0.008341   
    123. D(C   8,C  12,C   4,C   0)      0.0000         0.008341   
    124. D(C   8,C  12,C  10,H  11)    141.2731         0.008341   
    125. D(C   8,C  12,C  10,C   6)      0.0000         0.008341   
    126. D(C   8,C  12,C  10,C   3)    -86.9435         0.008341   
    -----------------------------------------------------------------

Number of atoms                         .... 14
Number of degrees of freedom            .... 126


         *************************************************************
         *                GEOMETRY OPTIMIZATION CYCLE   1            *
         *************************************************************
---------------------------------
CARTESIAN COORDINATES (ANGSTROEM)
---------------------------------
  C     -1.177254    0.774248   -0.080827
  H     -2.010873    1.470060   -0.076812
  C      0.000000    0.691590   -1.083673
  C      0.000000   -0.691590   -1.083673
  C     -1.177254   -0.774248   -0.080827
  H     -2.010873   -1.470060   -0.076812
  C      1.177254    0.774248   -0.080827
  H      2.010873    1.470060   -0.076812
  C      0.000000    0.767769    0.962581
  H      0.000000    1.388280    1.850101
  C      1.177254   -0.774248   -0.080827
  H      2.010873   -1.470060   -0.076812
  C      0.000000   -0.767769    0.962581
  H      0.000000   -1.388280    1.850101

----------------------------
CARTESIAN COORDINATES (A.U.)
----------------------------
  NO LB      ZA    FRAG     MASS         X           Y           Z
   0 C     6.0000    0    12.011   -2.224688    1.463117   -0.152741
   1 H     1.0000    0     1.008   -3.799999    2.778011   -0.145154
   2 C     6.0000    0    12.011    0.000000    1.306916   -2.047845
   3 C     6.0000    0    12.011    0.000000   -1.306916   -2.047845
   4 C     6.0000    0    12.011   -2.224688   -1.463117   -0.152741
   5 H     1.0000    0     1.008   -3.799999   -2.778011   -0.145154
   6 C     6.0000    0    12.011    2.224688    1.463117   -0.152741
   7 H     1.0000    0     1.008    3.799999    2.778011   -0.145154
   8 C     6.0000    0    12.011    0.000000    1.450873    1.819014
   9 H     1.0000    0     1.008    0.000000    2.623469    3.496184
  10 C     6.0000    0    12.011    2.224688   -1.463117   -0.152741
  11 H     1.0000    0     1.008    3.799999   -2.778011   -0.145154
  12 C     6.0000    0    12.011    0.000000   -1.450873    1.819014
  13 H     1.0000    0     1.008    0.000000   -2.623469    3.496184

--------------------------------
INTERNAL COORDINATES (ANGSTROEM)
--------------------------------
 C      0   0   0     0.000000000000     0.00000000     0.00000000
 H      1   0   0     1.085859611888     0.00000000     0.00000000
 C      1   2   0     1.548696040286   128.32868254     0.00000000
 C      3   1   2     1.383180000000    93.05948089   219.12560189
 C      1   2   3     1.548496000000   129.85102931   235.16288828
 H      5   1   2     1.085859611888   129.85102931     0.00000000
 C      3   1   2     1.548696040286    98.95629352   125.54043037
 H      7   3   1     1.085859611888   128.32868254   234.45956963
 C      1   2   3     1.573108137548   125.07912769   109.73961078
 H      9   1   2     1.082924582564   122.76776022     8.10921694
 C      7   3   1     1.548496000000    86.94051911    93.58517151
 H     11   7   3     1.085859611888   129.85102931   139.84987559
 C      9   1   2     1.535538000000    90.23597895   141.27310843
 H     13   9   1     1.082924582564   124.95938199   228.44921676

---------------------------
INTERNAL COORDINATES (A.U.)
---------------------------
 C      0   0   0     0.000000000000     0.00000000     0.00000000
 H      1   0   0     2.051977286355     0.00000000     0.00000000
 C      1   2   0     2.926611380828   128.32868254     0.00000000
 C      3   1   2     2.613831393917    93.05948089   219.12560189
 C      1   2   3     2.926233359473   129.85102931   235.16288828
 H      5   1   2     2.051977286355   129.85102931     0.00000000
 C      3   1   2     2.926611380828    98.95629352   125.54043037
 H      7   3   1     2.051977286355   128.32868254   234.45956963
 C      1   2   3     2.972743559009   125.07912769   109.73961078
 H      9   1   2     2.046430884737   122.76776022     8.10921694
 C      7   3   1     2.926233359473    86.94051911    93.58517151
 H     11   7   3     2.051977286355   129.85102931   139.84987559
 C      9   1   2     2.901746288229    90.23597895   141.27310843
 H     13   9   1     2.046430884737   124.95938199   228.44921676

---------------------
BASIS SET INFORMATION
---------------------
There are 2 groups of distinct atoms

 Group   1 Type C   : 11s6p2d1f contracted to 5s3p2d1f pattern {62111/411/11/1}
 Group   2 Type H   : 5s1p contracted to 3s1p pattern {311/1}

Atom   0C    basis set group =>   1
Atom   1H    basis set group =>   2
Atom   2C    basis set group =>   1
Atom   3C    basis set group =>   1
Atom   4C    basis set group =>   1
Atom   5H    basis set group =>   2
Atom   6C    basis set group =>   1
Atom   7H    basis set group =>   2
Atom   8C    basis set group =>   1
Atom   9H    basis set group =>   2
Atom  10C    basis set group =>   1
Atom  11H    basis set group =>   2
Atom  12C    basis set group =>   1
Atom  13H    basis set group =>   2
------------------------------------------------------------------------------
                             ORCA STARTUP CALCULATIONS
------------------------------------------------------------------------------
------------------------------------------------------------------------------
                   ___                                                        
                  /   \      - P O W E R E D   B Y -                         
                 /     \                                                     
                 |  |  |   _    _      __       _____    __    __             
                 |  |  |  | |  | |    /  \     |  _  \  |  |  /  |          
                  \  \/   | |  | |   /    \    | | | |  |  | /  /          
                 / \  \   | |__| |  /  /\  \   | |_| |  |  |/  /          
                |  |  |   |  __  | /  /__\  \  |    /   |      \           
                |  |  |   | |  | | |   __   |  |    \   |  |\   \          
                \     /   | |  | | |  |  |  |  | |\  \  |  | \   \       
                 \___/    |_|  |_| |__|  |__|  |_| \__\ |__|  \__/        
                                                                              
                      - O R C A' S   B I G   F R I E N D -                    
                                      &                                       
                       - I N T E G R A L  F E E D E R -                       
                                                                              
 v1 FN, 2020, v2 2021, v3 2022-2024                                           
------------------------------------------------------------------------------


----------------------
SHARK INTEGRAL PACKAGE
----------------------

Number of atoms                             ...     14
Number of basis functions                   ...    284
Number of shells                            ...    112
Maximum angular momentum                    ...      3
Integral batch strategy                     ... SHARK/LIBINT Hybrid
RI-J (if used) integral strategy            ... SPLIT-RIJ (Revised 2003 algorithm where possible)
Printlevel                                  ...      1
Contraction scheme used                     ... SEGMENTED contraction
Prescreening option                         ... SCHWARTZ
   Thresh                                   ... 2.500e-11
   Tcut                                     ... 2.500e-12
   Tpresel                                  ... 2.500e-12 
Coulomb Range Separation                    ... NOT USED
Exchange Range Separation                   ... NOT USED
Multipole approximations                    ... NOT USED
Finite Nucleus Model                        ... NOT USED
CABS basis                                  ... NOT available
Auxiliary Coulomb fitting basis             ... NOT available
Auxiliary J/K fitting basis                 ... NOT available
Auxiliary Correlation fitting basis         ... NOT available
Auxiliary 'external' fitting basis          ... NOT available

Checking pre-screening integrals            ... done (  0.0 sec) Dimension = 112
Check shell pair data                       ... done (  0.0 sec)
Shell pair information
Shell pair cut-off parameter TPreSel        ...   2.5e-12
Total number of shell pairs                 ...      6328
Shell pairs after pre-screening             ...      6180
Total number of primitive shell pairs       ...     19500
Primitive shell pairs kept                  ...     15125
          la=0 lb=0:   1589 shell pairs
          la=1 lb=0:   1720 shell pairs
          la=1 lb=1:    463 shell pairs
          la=2 lb=0:    924 shell pairs
          la=2 lb=1:    480 shell pairs
          la=2 lb=2:    136 shell pairs
          la=3 lb=0:    464 shell pairs
          la=3 lb=1:    240 shell pairs
          la=3 lb=2:    128 shell pairs
          la=3 lb=3:     36 shell pairs

Calculating one electron integrals          ... done (  0.0 sec)
Calculating Nuclear repulsion               ... done (  0.0 sec) ENN=    349.411777308357 Eh

Diagonalization of the overlap matrix:
Smallest eigenvalue                        ... 2.051e-06
Time for diagonalization                   ...    0.004 sec
Threshold for overlap eigenvalues          ... 1.000e-07
Number of eigenvalues below threshold      ... 0
Time for construction of square roots      ...    0.001 sec
Total time needed                          ...    0.005 sec

-------------------
DFT GRID GENERATION
-------------------

General Integration Accuracy     IntAcc      ... 4.388
Radial Grid Type                 RadialGrid  ... OptM3 with GC (2021)
Angular Grid (max. ang.)         AngularGrid ... 4 (Lebedev-302)
Angular grid pruning method      GridPruning ... 4 (adaptive)
Weight generation scheme         WeightScheme... mBecke (2022)
Basis function cutoff            BFCut       ... 1.0000e-11
Integration weight cutoff        WCut        ... 1.0000e-14
Partially contracted basis set               ... off
Rotationally invariant grid construction     ... off
Angular grids for H and He will be reduced by one unit

Total number of grid points                  ...    66914
Total number of batches                      ...     1051
Average number of points per batch           ...       63
Average number of grid points per atom       ...     4780
Initializing property integral containers    ... done (  0.0 sec)

SHARK setup successfully completed in   0.4 seconds

Maximum memory used throughout the entire STARTUP-calculation: 39.3 MB
-------------------------------------------------------------------------------
                                 ORCA GUESS
                   Start orbitals & Density for SCF / CASSCF
-------------------------------------------------------------------------------

------------
SCF SETTINGS
------------
Hamiltonian:
 Ab initio Hamiltonian  Method          .... Hartree-Fock(GTOs)


General Settings:
 Integral files         IntName         .... Cube-opt-def2tzvp-ORCA
 Hartree-Fock type      HFTyp           .... CASSCF
 Total Charge           Charge          ....    0
 Multiplicity           Mult            ....    1
 Number of Electrons    NEL             ....   54
 Basis Dimension        Dim             ....  284
 Nuclear Repulsion      ENuc            ....    349.4117773084 Eh

------------------------------
INITIAL GUESS: MODEL POTENTIAL
------------------------------
Loading Hartree-Fock densities                     ... done
Calculating cut-offs                               ... done
Initializing the effective Hamiltonian             ... done
Setting up the integral package (SHARK)            ... done
Starting the Coulomb interaction                   ... done (   0.1 sec)
Making the grid                                    ... done (   0.1 sec)
Mapping shells                                     ... done
Starting the XC term evaluation                    ... done (   0.1 sec)
Transforming the Hamiltonian                       ... done (   0.0 sec)
Diagonalizing the Hamiltonian                      ... done (   0.0 sec)
Back transforming the eigenvectors                 ... done (   0.0 sec)
Now organizing SCF variables                       ... done
                      ------------------
                      INITIAL GUESS DONE (   0.3 sec)
                      ------------------
             **** ENERGY FILE WAS UPDATED (Cube-opt-def2tzvp-ORCA.en.tmp) ****
Finished Guess after   0.3 sec
Maximum memory used throughout the entire GUESS-calculation: 26.7 MB
-------------------------------------------------------------------------------
                              ORCA-CASSCF
-------------------------------------------------------------------------------

Building the CAS space              ... done (19 configurations for Mult=1)

SYSTEM-SPECIFIC SETTINGS:
Number of active electrons          ...    4
Number of active orbitals           ...    4
Total number of electrons           ...   54
Total number of orbitals            ...  284

Determined orbital ranges:
   Internal       0 -   24 (  25 orbitals)
   Active        25 -   28 (   4 orbitals)
   External      29 -  283 ( 255 orbitals)
Number of rotation parameters      ...   7495

CI-STEP:
CI strategy                         ... General CI
Number of multiplicity blocks       ...    1
BLOCK  0 WEIGHT=   1.0000
  Multiplicity                      ...    1
  #(Configurations)                 ...   19
  #(CSFs)                           ...   20
  #(Roots)                          ...    1
    ROOT=0 WEIGHT=    1.000000

  PrintLevel                        ...    1
  N(GuessMat)                       ...      2048
  MaxDim(CI)                        ...        10
  MaxIter(CI)                       ...        64
  Energy Tolerance CI               ...  2.50e-09
  Residual Tolerance CI             ...  2.50e-09
  Shift(CI)                         ...  1.00e-04

INTEGRAL-TRANSFORMATION-STEP:
  Algorithm                         ... EXACT

ORBITAL-IMPROVEMENT-STEP:
  Algorithm                         ... SuperCI(PT)
  Default Parametrization           ... CAYLEY
  Act-Act rotations                 ... depends on algorithm used

  Note: SuperCI(PT) will ignore FreezeIE, FreezeAct and FreezeGrad. In general Default settings are encouraged.
        In conjunction with ShiftUp, ShiftDn or GradScaling the performance of SuperCI(PT) is less optimal.  

  MaxRot                            ... 2.00e-01 
  Max. no of vectors (DIIS)         ... 15
  DThresh (cut-off) metric          ... 1.00e-06
  Switch step at gradient           ...  3.00e-02 
  Switch step at iteration          ...        50   
  Switch step to                    ... SuperCI(PT)    

SCF-SETTINGS:
  Incremental                       ... on
  RIJCOSX approximation             ... off
  RI-JK approximation               ... off
  AO integral handling              ... DIRECT
  Integral Neglect Thresh           ...  2.50e-11
  Primitive cutoff TCut             ...  2.50e-12
  Energy convergence tolerance      ...  2.50e-08
  Orbital gradient convergence      ...  2.50e-04
  Max. number of iterations         ...       100  


FINAL ORBITALS:
  Active   Orbitals                 ... natural 
  Internal Orbitals                 ... canonical 
  External Orbitals                 ... canonical 

------------------
CAS-SCF ITERATIONS
------------------


MACRO-ITERATION   1: 
   --- Inactive Energy E0 = -303.26167802 Eh
CI-ITERATION   0: 
  -305.947673828   0.000000000000 (    0.00)
   CI-PROBLEM SOLVED
   DENSITIES MADE

                 <<<<<<<<<<<<<<<<<<INITIAL CI STATE CHECK>>>>>>>>>>>>>>>>>>

BLOCK  0 MULT= 1 NROOTS= 1 
ROOT   0:  E=    -305.9476738281 Eh
      0.93372 [     0]: 2200
      0.06022 [     3]: 2020
      0.00400 [     2]: 2101

                 <<<<<<<<<<<<<<<<<<INITIAL CI STATE CHECK>>>>>>>>>>>>>>>>>>

   E(CAS)=  -305.947673828 Eh DE=    0.000000e+00
   --- Energy gap subspaces: Ext-Act = 0.018   Act-Int = 0.019
   N(occ)=  1.99609 1.87529 0.12351 0.00511
   ||g|| =     2.853743e+00 Max(G)=   -4.490602e-01 Rot=277,2
   --- Orbital Update [SuperCI(PT)]
   --- Canonicalize Internal Space
   --- Canonicalize External Space
   --- SX_PT (Skipped TA=0 IT=0): ||X|| =      0.624164434 Max(X)(26,20) =      0.282356701 
   --- SFit(Active Orbitals)

MACRO-ITERATION   2: 
   --- Inactive Energy E0 = -302.53917036 Eh
CI-ITERATION   0: 
  -306.154815834   0.000000000000 (    0.00)
   CI-PROBLEM SOLVED
   DENSITIES MADE
   E(CAS)=  -306.154815834 Eh DE=   -2.071420e-01
   --- Energy gap subspaces: Ext-Act = -0.059   Act-Int = 0.014
   N(occ)=  1.99667 1.86327 0.13861 0.00146
   ||g|| =     1.177874e+00 Max(G)=    1.950051e-01 Rot=51,24
   --- Orbital Update [SuperCI(PT)]
   --- Canonicalize Internal Space
   --- Canonicalize External Space
   --- SX_PT (Skipped TA=0 IT=0): ||X|| =      0.395889816 Max(X)(42,28) =     -0.136685185 
   --- SFit(Active Orbitals)

MACRO-ITERATION   3: 
   --- Inactive Energy E0 = -302.88145352 Eh
CI-ITERATION   0: 
  -306.235096896   0.000000000000 (    0.00)
   CI-PROBLEM SOLVED
   DENSITIES MADE
   E(CAS)=  -306.235096896 Eh DE=   -8.028106e-02
   --- Energy gap subspaces: Ext-Act = -0.136   Act-Int = 0.012
   N(occ)=  1.99724 1.84833 0.15121 0.00322
   ||g|| =     2.922956e-01 Max(G)=   -4.935872e-02 Rot=31,15
   --- Orbital Update [SuperCI(PT)]
   --- Canonicalize Internal Space
   --- Canonicalize External Space
   --- SX_PT (Skipped TA=0 IT=0): ||X|| =      0.252029912 Max(X)(66,28) =     -0.097248242 
   --- SFit(Active Orbitals)

MACRO-ITERATION   4: 
   --- Inactive Energy E0 = -302.70370062 Eh
CI-ITERATION   0: 
  -306.241452840   0.000000000001 (    0.00)
   CI-PROBLEM SOLVED
   DENSITIES MADE
   E(CAS)=  -306.241452840 Eh DE=   -6.355944e-03
   --- Energy gap subspaces: Ext-Act = -0.235   Act-Int = 0.005
   N(occ)=  1.99779 1.84841 0.15080 0.00300
   ||g|| =     1.053553e-01 Max(G)=    2.692323e-02 Rot=27,21
   --- Orbital Update [SuperCI(PT)]
   --- Canonicalize Internal Space
   --- Canonicalize External Space
   --- SX_PT (Skipped TA=0 IT=0): ||X|| =      0.185716179 Max(X)(25,23) =     -0.072577291 
   --- SFit(Active Orbitals)

MACRO-ITERATION   5: 
   --- Inactive Energy E0 = -302.62680747 Eh
CI-ITERATION   0: 
  -306.241952036   0.000000000000 (    0.00)
   CI-PROBLEM SOLVED
   DENSITIES MADE
   E(CAS)=  -306.241952036 Eh DE=   -4.991956e-04
   --- Energy gap subspaces: Ext-Act = -0.304   Act-Int = -0.011
   N(occ)=  1.99820 1.84650 0.15226 0.00304
   ||g|| =     1.127562e-01 Max(G)=   -1.616460e-02 Rot=29,16
   --- Orbital Update [SuperCI(PT)]
   --- Canonicalize Internal Space
   --- Canonicalize External Space
   --- SX_PT (Skipped TA=0 IT=0): ||X|| =      0.137337615 Max(X)(37,28) =     -0.058284287 
   --- SFit(Active Orbitals)

MACRO-ITERATION   6: 
   --- Inactive Energy E0 = -302.59694376 Eh
CI-ITERATION   0: 
  -306.242640078   0.000000000000 (    0.00)
   CI-PROBLEM SOLVED
   DENSITIES MADE
   E(CAS)=  -306.242640078 Eh DE=   -6.880418e-04
   --- Energy gap subspaces: Ext-Act = -0.392   Act-Int = -0.011
   N(occ)=  1.99854 1.84576 0.15260 0.00310
   ||g|| =     6.643774e-02 Max(G)=    1.735621e-02 Rot=27,21
   --- Orbital Update [SuperCI(PT)]
   --- Canonicalize Internal Space
   --- Canonicalize External Space
   --- SX_PT (Skipped TA=0 IT=0): ||X|| =      0.102625136 Max(X)(37,28) =     -0.041687876 
   --- SFit(Active Orbitals)

MACRO-ITERATION   7: 
   --- Inactive Energy E0 = -302.60540325 Eh
CI-ITERATION   0: 
  -306.242651087   0.000000000000 (    0.00)
   CI-PROBLEM SOLVED
   DENSITIES MADE
   E(CAS)=  -306.242651087 Eh DE=   -1.100888e-05
   --- Energy gap subspaces: Ext-Act = -0.383   Act-Int = -0.009
   N(occ)=  1.99853 1.84685 0.15163 0.00300
   ||g|| =     7.544271e-02 Max(G)=   -1.581193e-02 Rot=29,16
   --- Orbital Update [SuperCI(PT)]
   --- Canonicalize Internal Space
   --- Canonicalize External Space
   --- SX_PT (Skipped TA=0 IT=0): ||X|| =      0.096412722 Max(X)(37,28) =     -0.039756172 
   --- SFit(Active Orbitals)

MACRO-ITERATION   8: 
   --- Inactive Energy E0 = -302.67058341 Eh
CI-ITERATION   0: 
  -306.243166044   0.000000000000 (    0.00)
   CI-PROBLEM SOLVED
   DENSITIES MADE
   E(CAS)=  -306.243166044 Eh DE=   -5.149575e-04
   --- Energy gap subspaces: Ext-Act = -0.427   Act-Int = 0.004
   N(occ)=  1.99863 1.84790 0.15036 0.00311
   ||g|| =     2.431805e-02 Max(G)=   -5.018030e-03 Rot=28,17
   --- Orbital Update [SuperCI(PT)]
   --- Canonicalize Internal Space
   --- Canonicalize External Space
   --- SX_PT (Skipped TA=0 IT=0): ||X|| =      0.059422279 Max(X)(32,28) =     -0.026379920 
   --- SFit(Active Orbitals)

MACRO-ITERATION   9: 
   --- Inactive Energy E0 = -302.60725314 Eh
CI-ITERATION   0: 
  -306.243201014   0.000000000000 (    0.00)
   CI-PROBLEM SOLVED
   DENSITIES MADE
   E(CAS)=  -306.243201014 Eh DE=   -3.496946e-05
   --- Energy gap subspaces: Ext-Act = -0.437   Act-Int = -0.006
   N(occ)=  1.99872 1.84792 0.15036 0.00300
   ||g|| =     1.941229e-02 Max(G)=   -3.761132e-03 Rot=27,21
   --- Orbital Update [SuperCI(PT)]
   --- Canonicalize Internal Space
   --- Canonicalize External Space
   --- SX_PT (Skipped TA=0 IT=0): ||X|| =      0.056384580 Max(X)(42,28) =     -0.019822141 
   --- SFit(Active Orbitals)

MACRO-ITERATION  10: 
   --- Inactive Energy E0 = -302.65237357 Eh
CI-ITERATION   0: 
  -306.243163770   0.000000000000 (    0.00)
   CI-PROBLEM SOLVED
   DENSITIES MADE
   E(CAS)=  -306.243163770 Eh DE=    3.724423e-05
   --- Energy gap subspaces: Ext-Act = -0.385   Act-Int = 0.000
   N(occ)=  1.99860 1.84819 0.15001 0.00320
   ||g|| =     9.993188e-03 Max(G)=    2.246230e-03 Rot=27,21
   --- Orbital Update [SuperCI(PT)]
   --- Canonicalize Internal Space
   --- Canonicalize External Space
   --- SX_PT (Skipped TA=0 IT=0): ||X|| =      0.088914252 Max(X)(29,28) =     -0.033693827 
   --- SFit(Active Orbitals)

MACRO-ITERATION  11: 
   --- Inactive Energy E0 = -302.66777452 Eh
CI-ITERATION   0: 
  -306.243251825   0.000000000001 (    0.00)
   CI-PROBLEM SOLVED
   DENSITIES MADE
   E(CAS)=  -306.243251825 Eh DE=   -8.805511e-05
   --- Energy gap subspaces: Ext-Act = -0.413   Act-Int = 0.004
   N(occ)=  1.99869 1.84913 0.14900 0.00318
   ||g|| =     8.591715e-03 Max(G)=   -2.342692e-03 Rot=28,24
   --- Orbital Update [SuperCI(PT)]
   --- Canonicalize Internal Space
   --- Canonicalize External Space
   --- SX_PT (Skipped TA=0 IT=0): ||X|| =      0.044560132 Max(X)(66,28) =      0.020136632 
   --- SFit(Active Orbitals)

MACRO-ITERATION  12: 
   --- Inactive Energy E0 = -302.62430937 Eh
CI-ITERATION   0: 
  -306.243267257   0.000000000000 (    0.00)
   CI-PROBLEM SOLVED
   DENSITIES MADE
   E(CAS)=  -306.243267257 Eh DE=   -1.543253e-05
   --- Energy gap subspaces: Ext-Act = -0.413   Act-Int = -0.003
   N(occ)=  1.99870 1.84848 0.14967 0.00315
   ||g|| =     4.344440e-03 Max(G)=   -8.985649e-04 Rot=27,21
   --- Orbital Update [SuperCI(PT)]
   --- Canonicalize Internal Space
   --- Canonicalize External Space
   --- SX_PT (Skipped TA=0 IT=0): ||X|| =      0.021561965 Max(X)(63,28) =     -0.008101961 
   --- SFit(Active Orbitals)

MACRO-ITERATION  13: 
   --- Inactive Energy E0 = -302.62867768 Eh
CI-ITERATION   0: 
  -306.243271625   0.000000000000 (    0.00)
   CI-PROBLEM SOLVED
   DENSITIES MADE
   E(CAS)=  -306.243271625 Eh DE=   -4.367527e-06
   --- Energy gap subspaces: Ext-Act = -0.411   Act-Int = -0.002
   N(occ)=  1.99870 1.84867 0.14946 0.00316
   ||g|| =     3.679509e-03 Max(G)=   -7.665409e-04 Rot=29,16
   --- Orbital Update [SuperCI(PT)]
   --- Canonicalize Internal Space
   --- Canonicalize External Space
   --- SX_PT (Skipped TA=0 IT=0): ||X|| =      0.016510120 Max(X)(49,28) =      0.005260057 
   --- SFit(Active Orbitals)

MACRO-ITERATION  14: 
   --- Inactive Energy E0 = -302.63971129 Eh
CI-ITERATION   0: 
  -306.243275099   0.000000000000 (    0.00)
   CI-PROBLEM SOLVED
   DENSITIES MADE
   E(CAS)=  -306.243275099 Eh DE=   -3.474247e-06
   --- Energy gap subspaces: Ext-Act = -0.413   Act-Int = 0.000
   N(occ)=  1.99871 1.84896 0.14917 0.00317
   ||g|| =     3.426173e-03 Max(G)=   -6.197962e-04 Rot=32,16
   --- Orbital Update [SuperCI(PT)]
   --- Canonicalize Internal Space
   --- Canonicalize External Space
   --- SX_PT (Skipped TA=0 IT=0): ||X|| =      0.003375413 Max(X)(49,28) =      0.001356483 
   --- SFit(Active Orbitals)

MACRO-ITERATION  15: 
   --- Inactive Energy E0 = -302.63895210 Eh
CI-ITERATION   0: 
  -306.243275887   0.000000000000 (    0.00)
   CI-PROBLEM SOLVED
   DENSITIES MADE
   E(CAS)=  -306.243275887 Eh DE=   -7.882048e-07
   --- Energy gap subspaces: Ext-Act = -0.414   Act-Int = -0.000
   N(occ)=  1.99871 1.84891 0.14921 0.00317
   ||g|| =     7.655259e-04 Max(G)=   -1.337454e-04 Rot=45,23
   --- Orbital Update [SuperCI(PT)]
   --- Canonicalize Internal Space
   --- Canonicalize External Space
   --- SX_PT (Skipped TA=0 IT=0): ||X|| =      0.001459664 Max(X)(49,28) =      0.000488207 
   --- SFit(Active Orbitals)

MACRO-ITERATION  16: 
   --- Inactive Energy E0 = -302.63848203 Eh
CI-ITERATION   0: 
  -306.243275946   0.000000000000 (    0.00)
   CI-PROBLEM SOLVED
   DENSITIES MADE
   E(CAS)=  -306.243275946 Eh DE=   -5.883032e-08
   --- Energy gap subspaces: Ext-Act = -0.413   Act-Int = -0.000
   N(occ)=  1.99871 1.84890 0.14922 0.00317
   ||g|| =     2.208678e-04 Max(G)=   -5.835474e-05 Rot=28,17
                     ---- THE CAS-SCF GRADIENT HAS CONVERGED ----
                            --- FINALIZING ORBITALS ---
                    ---- DOING ONE FINAL ITERATION FOR PRINTING ----
   --- Canonicalize Internal Space
   --- Canonicalize External Space

MACRO-ITERATION  17: 
   --- Inactive Energy E0 = -302.63848203 Eh
   --- All densities will be recomputed
CI-ITERATION   0: 
  -306.243275946   0.000000000000 (    0.00)
   CI-PROBLEM SOLVED
   DENSITIES MADE
   E(CAS)=  -306.243275946 Eh DE=    1.421085e-12
   --- Energy gap subspaces: Ext-Act = -0.501   Act-Int = -0.001
   N(occ)=  1.99871 1.84959 0.14922 0.00248
   ||g|| =     2.208678e-04 Max(G)=   -5.992663e-05 Rot=28,18
--------------
CASSCF RESULTS
--------------

Final CASSCF energy       : -306.243275946 Eh   -8333.3032 eV

----------------
ORBITAL ENERGIES
----------------

  NO   OCC          E(Eh)            E(eV) 
   0   2.0000     -11.246150      -306.0233 
   1   2.0000     -11.245571      -306.0075 
   2   2.0000     -11.243689      -305.9563 
   3   2.0000     -11.243631      -305.9548 
   4   2.0000     -11.243108      -305.9405 
   5   2.0000     -11.243066      -305.9394 
   6   2.0000     -11.224743      -305.4408 
   7   2.0000     -11.223417      -305.4047 
   8   2.0000      -1.291854       -35.1531 
   9   2.0000      -1.021682       -27.8014 
  10   2.0000      -0.990208       -26.9449 
  11   2.0000      -0.985772       -26.8242 
  12   2.0000      -0.786240       -21.3947 
  13   2.0000      -0.773293       -21.0424 
  14   2.0000      -0.729311       -19.8456 
  15   2.0000      -0.680921       -18.5288 
  16   2.0000      -0.629276       -17.1235 
  17   2.0000      -0.627457       -17.0740 
  18   2.0000      -0.608729       -16.5644 
  19   2.0000      -0.601958       -16.3801 
  20   2.0000      -0.460583       -12.5331 
  21   2.0000      -0.451576       -12.2880 
  22   2.0000      -0.429351       -11.6832 
  23   2.0000      -0.423714       -11.5299 
  24   2.0000      -0.403502       -10.9798 
  25   1.9987      -0.404525       -11.0077 
  26   1.8496      -0.327271        -8.9055 
  27   0.1492       0.128066         3.4848 
  28   0.0025       0.651853        17.7378 
  29   0.0000       0.150534         4.0962 
  30   0.0000       0.158557         4.3146 
  31   0.0000       0.165182         4.4948 
  32   0.0000       0.167969         4.5707 
  33   0.0000       0.197223         5.3667 
  34   0.0000       0.200338         5.4515 
  35   0.0000       0.206014         5.6059 
  36   0.0000       0.213594         5.8122 
  37   0.0000       0.215214         5.8563 
  38   0.0000       0.271450         7.3865 
  39   0.0000       0.273168         7.4333 
  40   0.0000       0.280904         7.6438 
  41   0.0000       0.320836         8.7304 
  42   0.0000       0.327636         8.9154 
  43   0.0000       0.333874         9.0852 
  44   0.0000       0.341304         9.2874 
  45   0.0000       0.349181         9.5017 
  46   0.0000       0.365571         9.9477 
  47   0.0000       0.367126         9.9900 
  48   0.0000       0.373393        10.1606 
  49   0.0000       0.379513        10.3271 
  50   0.0000       0.394602        10.7377 
  51   0.0000       0.428872        11.6702 
  52   0.0000       0.455710        12.4005 
  53   0.0000       0.460394        12.5279 
  54   0.0000       0.467229        12.7140 
  55   0.0000       0.480847        13.0845 
  56   0.0000       0.497553        13.5391 
  57   0.0000       0.513615        13.9762 
  58   0.0000       0.541476        14.7343 
  59   0.0000       0.560229        15.2446 
  60   0.0000       0.562006        15.2930 
  61   0.0000       0.565474        15.3873 
  62   0.0000       0.568079        15.4582 
  63   0.0000       0.574641        15.6368 
  64   0.0000       0.575324        15.6554 
  65   0.0000       0.587554        15.9882 
  66   0.0000       0.595130        16.1943 
  67   0.0000       0.603868        16.4321 
  68   0.0000       0.642450        17.4820 
  69   0.0000       0.645037        17.5524 
  70   0.0000       0.662841        18.0368 
  71   0.0000       0.664670        18.0866 
  72   0.0000       0.706630        19.2284 
  73   0.0000       0.723573        19.6894 
  74   0.0000       0.724417        19.7124 
  75   0.0000       0.728747        19.8302 
  76   0.0000       0.760163        20.6851 
  77   0.0000       0.761370        20.7179 
  78   0.0000       0.816982        22.2312 
  79   0.0000       0.824680        22.4407 
  80   0.0000       0.847150        23.0521 
  81   0.0000       0.896115        24.3845 
  82   0.0000       0.949198        25.8290 
  83   0.0000       0.992960        27.0198 
  84   0.0000       1.018118        27.7044 
  85   0.0000       1.033111        28.1124 
  86   0.0000       1.037579        28.2340 
  87   0.0000       1.065956        29.0061 
  88   0.0000       1.078156        29.3381 
  89   0.0000       1.092352        29.7244 
  90   0.0000       1.095860        29.8199 
  91   0.0000       1.151598        31.3366 
  92   0.0000       1.154024        31.4026 
  93   0.0000       1.173155        31.9232 
  94   0.0000       1.183046        32.1923 
  95   0.0000       1.190659        32.3995 
  96   0.0000       1.211296        32.9610 
  97   0.0000       1.215877        33.0857 
  98   0.0000       1.234656        33.5967 
  99   0.0000       1.319027        35.8926 
 100   0.0000       1.323744        36.0209 
 101   0.0000       1.343194        36.5502 
 102   0.0000       1.353090        36.8195 
 103   0.0000       1.365101        37.1463 
 104   0.0000       1.388035        37.7704 
 105   0.0000       1.392668        37.8964 
 106   0.0000       1.398004        38.0416 
 107   0.0000       1.398024        38.0422 
 108   0.0000       1.403154        38.1818 
 109   0.0000       1.408307        38.3220 
 110   0.0000       1.429474        38.8980 
 111   0.0000       1.441579        39.2274 
 112   0.0000       1.453511        39.5520 
 113   0.0000       1.477745        40.2115 
 114   0.0000       1.487381        40.4737 
 115   0.0000       1.502163        40.8759 
 116   0.0000       1.535190        41.7746 
 117   0.0000       1.544436        42.0262 
 118   0.0000       1.582985        43.0752 
 119   0.0000       1.585196        43.1354 
 120   0.0000       1.651312        44.9345 
 121   0.0000       1.665438        45.3189 
 122   0.0000       1.698081        46.2071 
 123   0.0000       1.791719        48.7552 
 124   0.0000       1.795995        48.8715 
 125   0.0000       1.873914        50.9918 
 126   0.0000       1.880408        51.1685 
 127   0.0000       1.926666        52.4272 
 128   0.0000       1.941195        52.8226 
 129   0.0000       1.943744        52.8920 
 130   0.0000       1.945682        52.9447 
 131   0.0000       1.991839        54.2007 
 132   0.0000       2.016963        54.8844 
 133   0.0000       2.045345        55.6567 
 134   0.0000       2.047683        55.7203 
 135   0.0000       2.056621        55.9635 
 136   0.0000       2.078583        56.5611 
 137   0.0000       2.100623        57.1609 
 138   0.0000       2.124934        57.8224 
 139   0.0000       2.182339        59.3845 
 140   0.0000       2.217598        60.3439 
 141   0.0000       2.266877        61.6849 
 142   0.0000       2.308640        62.8213 
 143   0.0000       2.315963        63.0206 
 144   0.0000       2.324377        63.2495 
 145   0.0000       2.433968        66.2316 
 146   0.0000       2.469564        67.2002 
 147   0.0000       2.475235        67.3546 
 148   0.0000       2.494571        67.8807 
 149   0.0000       2.529738        68.8377 
 150   0.0000       2.567672        69.8699 
 151   0.0000       2.577774        70.1448 
 152   0.0000       2.611689        71.0677 
 153   0.0000       2.625593        71.4460 
 154   0.0000       2.683104        73.0110 
 155   0.0000       2.688970        73.1706 
 156   0.0000       2.708519        73.7026 
 157   0.0000       2.713745        73.8448 
 158   0.0000       2.715300        73.8871 
 159   0.0000       2.737408        74.4887 
 160   0.0000       2.753457        74.9254 
 161   0.0000       2.768129        75.3246 
 162   0.0000       2.775779        75.5328 
 163   0.0000       2.815021        76.6006 
 164   0.0000       2.828183        76.9588 
 165   0.0000       2.859775        77.8184 
 166   0.0000       2.865750        77.9810 
 167   0.0000       2.898319        78.8673 
 168   0.0000       2.903092        78.9971 
 169   0.0000       2.908386        79.1412 
 170   0.0000       2.920330        79.4662 
 171   0.0000       2.959863        80.5420 
 172   0.0000       2.973275        80.9069 
 173   0.0000       2.975080        80.9560 
 174   0.0000       2.976810        81.0031 
 175   0.0000       3.006111        81.8004 
 176   0.0000       3.028556        82.4112 
 177   0.0000       3.063781        83.3697 
 178   0.0000       3.068199        83.4899 
 179   0.0000       3.111519        84.6687 
 180   0.0000       3.150468        85.7286 
 181   0.0000       3.152580        85.7861 
 182   0.0000       3.154053        85.8261 
 183   0.0000       3.209381        87.3317 
 184   0.0000       3.220571        87.6362 
 185   0.0000       3.232274        87.9547 
 186   0.0000       3.243469        88.2593 
 187   0.0000       3.294573        89.6499 
 188   0.0000       3.336623        90.7941 
 189   0.0000       3.351759        91.2060 
 190   0.0000       3.354870        91.2907 
 191   0.0000       3.382033        92.0298 
 192   0.0000       3.391416        92.2851 
 193   0.0000       3.398551        92.4793 
 194   0.0000       3.400315        92.5273 
 195   0.0000       3.420613        93.0796 
 196   0.0000       3.420904        93.0875 
 197   0.0000       3.481024        94.7235 
 198   0.0000       3.519857        95.7802 
 199   0.0000       3.519872        95.7806 
 200   0.0000       3.539517        96.3152 
 201   0.0000       3.577932        97.3605 
 202   0.0000       3.582867        97.4948 
 203   0.0000       3.612953        98.3134 
 204   0.0000       3.617600        98.4399 
 205   0.0000       3.635459        98.9259 
 206   0.0000       3.684987       100.2736 
 207   0.0000       3.727825       101.4393 
 208   0.0000       3.746383       101.9443 
 209   0.0000       3.764953       102.4496 
 210   0.0000       3.767041       102.5064 
 211   0.0000       3.824507       104.0701 
 212   0.0000       3.827979       104.1646 
 213   0.0000       3.846502       104.6686 
 214   0.0000       3.874150       105.4210 
 215   0.0000       3.920288       106.6765 
 216   0.0000       3.946417       107.3875 
 217   0.0000       3.951993       107.5392 
 218   0.0000       3.961863       107.8078 
 219   0.0000       3.965462       107.9057 
 220   0.0000       4.048028       110.1524 
 221   0.0000       4.056685       110.3880 
 222   0.0000       4.111130       111.8695 
 223   0.0000       4.152512       112.9956 
 224   0.0000       4.180739       113.7637 
 225   0.0000       4.191577       114.0586 
 226   0.0000       4.197284       114.2139 
 227   0.0000       4.201126       114.3184 
 228   0.0000       4.209711       114.5520 
 229   0.0000       4.224137       114.9446 
 230   0.0000       4.243015       115.4583 
 231   0.0000       4.285129       116.6043 
 232   0.0000       4.312768       117.3564 
 233   0.0000       4.331744       117.8728 
 234   0.0000       4.332613       117.8964 
 235   0.0000       4.358933       118.6126 
 236   0.0000       4.361207       118.6745 
 237   0.0000       4.365378       118.7880 
 238   0.0000       4.380834       119.2086 
 239   0.0000       4.412534       120.0711 
 240   0.0000       4.429994       120.5463 
 241   0.0000       4.435300       120.6907 
 242   0.0000       4.472131       121.6929 
 243   0.0000       4.481314       121.9428 
 244   0.0000       4.513726       122.8247 
 245   0.0000       4.525534       123.1460 
 246   0.0000       4.527007       123.1861 
 247   0.0000       4.533072       123.3512 
 248   0.0000       4.617138       125.6387 
 249   0.0000       4.647611       126.4679 
 250   0.0000       4.673734       127.1788 
 251   0.0000       4.703305       127.9834 
 252   0.0000       4.709081       128.1406 
 253   0.0000       4.728834       128.6781 
 254   0.0000       4.745475       129.1309 
 255   0.0000       4.784070       130.1812 
 256   0.0000       4.946808       134.6095 
 257   0.0000       4.982555       135.5822 
 258   0.0000       5.003285       136.1463 
 259   0.0000       5.038941       137.1166 
 260   0.0000       5.133559       139.6912 
 261   0.0000       5.151378       140.1761 
 262   0.0000       5.177582       140.8892 
 263   0.0000       5.239897       142.5849 
 264   0.0000       5.251167       142.8915 
 265   0.0000       5.303522       144.3162 
 266   0.0000       5.371193       146.1576 
 267   0.0000       5.416379       147.3872 
 268   0.0000       5.452534       148.3710 
 269   0.0000       5.456623       148.4823 
 270   0.0000       5.487696       149.3278 
 271   0.0000       5.591248       152.1456 
 272   0.0000       5.623465       153.0223 
 273   0.0000       5.650141       153.7482 
 274   0.0000       5.688307       154.7867 
 275   0.0000       6.003833       163.3726 
 276   0.0000      23.306751       634.2089 
 277   0.0000      23.588993       641.8891 
 278   0.0000      23.645014       643.4135 
 279   0.0000      23.732930       645.8059 
 280   0.0000      23.834612       648.5728 
 281   0.0000      23.976106       652.4230 
 282   0.0000      24.014435       653.4660 
 283   0.0000      24.070924       655.0031 


---------------------------------------------
CAS-SCF STATES FOR BLOCK  0 MULT= 1 NROOTS= 1
---------------------------------------------

ROOT   0:  E=    -306.2432759459 Eh
      0.92415 [     0]: 2200
      0.07397 [     3]: 2020


--------------
DENSITY MATRIX
--------------

                  0          1          2          3    
      0       1.998706   0.000000   0.000000  -0.000000
      1       0.000000   1.849588   0.000000   0.000000
      2       0.000000   0.000000   0.149224   0.000000
      3      -0.000000   0.000000   0.000000   0.002482
Trace of the electron density:  4.000000

-----------------
ENERGY COMPONENTS
-----------------

One electron energy          :  -1106.068503709 Eh      -30097.6541 eV
Two electron energy          :    450.413450455 Eh       12256.3731 eV
Nuclear repulsion energy     :    349.411777308 Eh        9507.9778 eV
                               ----------------
                                 -306.243275946

Kinetic energy               :    306.113814577 Eh        8329.7804 eV
Potential energy             :   -612.357090523 Eh      -16663.0836 eV
Virial ratio                 :     -2.000422919 
                               ----------------
                                 -306.243275946

Core energy                  :   -302.638482025 Eh    -8235.2118 eV


----------------------------
LOEWDIN ORBITAL-COMPOSITIONS
----------------------------

                      0         1         2         3         4         5   
                 -11.24615 -11.24557 -11.24369 -11.24363 -11.24311 -11.24307
                   2.00000   2.00000   2.00000   2.00000   2.00000   2.00000
                  --------  --------  --------  --------  --------  --------
 0 C  s               0.5       0.5      24.7      24.4      24.6      24.5
 2 C  dxz             0.0       0.0       0.1       0.0       0.1       0.0
 3 C  dxz             0.0       0.0       0.1       0.0       0.1       0.0
 4 C  s               0.5       0.5      24.7      24.4      24.6      24.5
 6 C  s               0.5       0.5      24.9      24.2      25.0      24.1
 8 C  s              48.6      48.5       0.0       1.0       0.0       1.1
10 C  s               0.5       0.5      24.9      24.2      25.0      24.1
12 C  s              48.6      48.5       0.0       1.0       0.0       1.1

                      6         7         8         9        10        11   
                 -11.22474 -11.22342  -1.29185  -1.02168  -0.99021  -0.98577
                   2.00000   2.00000   2.00000   2.00000   2.00000   2.00000
                  --------  --------  --------  --------  --------  --------
 0 C  s               0.0       0.0       6.4       9.9       0.0       4.9
 0 C  pz              0.0       0.0       0.0       0.0       6.0       0.0
 0 C  px              0.0       0.0       3.1       0.4       0.0       1.6
 0 C  py              0.0       0.0       1.6       1.8       0.0       2.9
 0 C  dxz             0.0       0.1       0.0       0.0       1.8       0.0
 0 C  dyz             0.0       0.0       0.0       0.0       0.4       0.0
 0 C  dx2y2           0.0       0.0       0.0       0.6       0.0       1.2
 0 C  dxy             0.0       0.0       0.2       0.0       0.0       0.1
 1 H  s               0.0       0.0       0.5       1.8       0.0       1.2
 1 H  px              0.0       0.0       0.0       0.1       0.0       0.1
 1 H  py              0.0       0.0       0.0       0.1       0.0       0.0
 2 C  s              49.4      49.5       8.5       0.0       7.6       3.4
 2 C  pz              0.0       0.0       3.0       0.0       0.6       1.9
 2 C  px              0.0       0.0       0.0       8.4       0.0       0.0
 2 C  py              0.1       0.1       2.1       0.0       4.1       3.3
 2 C  dz2             0.0       0.0       0.0       0.0       0.9       0.5
 2 C  dxz             0.0       0.0       0.0       2.0       0.0       0.0
 2 C  dyz             0.0       0.0       0.1       0.0       0.0       0.4
 2 C  dx2y2           0.1       0.1       0.0       0.0       0.3       0.8
 2 C  dxy             0.0       0.0       0.0       0.3       0.0       0.0
 2 C  f+2             0.0       0.0       0.0       0.0       0.0       0.1
 3 C  s              49.4      49.5       8.5       0.0       7.6       3.4
 3 C  pz              0.0       0.0       3.0       0.0       0.6       1.9
 3 C  px              0.0       0.0       0.0       8.4       0.0       0.0
 3 C  py              0.1       0.1       2.1       0.0       4.1       3.3
 3 C  dz2             0.0       0.0       0.0       0.0       0.9       0.5
 3 C  dxz             0.0       0.0       0.0       2.0       0.0       0.0
 3 C  dyz             0.0       0.0       0.1       0.0       0.0       0.4
 3 C  dx2y2           0.1       0.1       0.0       0.0       0.3       0.8
 3 C  dxy             0.0       0.0       0.0       0.3       0.0       0.0
 3 C  f+2             0.0       0.0       0.0       0.0       0.0       0.1
 4 C  s               0.0       0.0       6.4       9.9       0.0       4.9
 4 C  pz              0.0       0.0       0.0       0.0       6.0       0.0
 4 C  px              0.0       0.0       3.1       0.4       0.0       1.6
 4 C  py              0.0       0.0       1.6       1.8       0.0       2.9
 4 C  dxz             0.0       0.1       0.0       0.0       1.8       0.0
 4 C  dyz             0.0       0.0       0.0       0.0       0.4       0.0
 4 C  dx2y2           0.0       0.0       0.0       0.6       0.0       1.2
 4 C  dxy             0.0       0.0       0.2       0.0       0.0       0.1
 5 H  s               0.0       0.0       0.5       1.8       0.0       1.2
 5 H  px              0.0       0.0       0.0       0.1       0.0       0.1
 5 H  py              0.0       0.0       0.0       0.1       0.0       0.0
 6 C  s               0.0       0.0       6.4       9.9       0.0       4.9
 6 C  pz              0.0       0.0       0.0       0.0       6.0       0.0
 6 C  px              0.0       0.0       3.1       0.4       0.0       1.6
 6 C  py              0.0       0.0       1.6       1.8       0.0       2.9
 6 C  dxz             0.0       0.1       0.0       0.0       1.8       0.0
 6 C  dyz             0.0       0.0       0.0       0.0       0.4       0.0
 6 C  dx2y2           0.0       0.0       0.0       0.6       0.0       1.2
 6 C  dxy             0.0       0.0       0.2       0.0       0.0       0.1
 7 H  s               0.0       0.0       0.5       1.8       0.0       1.2
 7 H  px              0.0       0.0       0.0       0.1       0.0       0.1
 7 H  py              0.0       0.0       0.0       0.1       0.0       0.0
 8 C  s               0.0       0.0       6.9       0.0      11.8       6.1
 8 C  pz              0.0       0.0       3.0       0.0       1.3       1.5
 8 C  px              0.0       0.0       0.0       7.2       0.0       0.0
 8 C  py              0.0       0.0       1.6       0.0       1.7       3.8
 8 C  dz2             0.0       0.0       0.0       0.0       0.7       0.6
 8 C  dxz             0.0       0.0       0.0       1.8       0.0       0.0
 8 C  dyz             0.0       0.0       0.2       0.0       0.0       0.1
 8 C  dx2y2           0.0       0.0       0.0       0.0       0.3       0.9
 8 C  dxy             0.0       0.0       0.0       0.3       0.0       0.0
 8 C  f+2             0.0       0.0       0.0       0.0       0.0       0.1
 9 H  s               0.0       0.0       0.6       0.0       3.1       1.6
 9 H  pz              0.0       0.0       0.0       0.0       0.2       0.2
 9 H  py              0.0       0.0       0.0       0.0       0.2       0.0
10 C  s               0.0       0.0       6.4       9.9       0.0       4.9
10 C  pz              0.0       0.0       0.0       0.0       6.0       0.0
10 C  px              0.0       0.0       3.1       0.4       0.0       1.6
10 C  py              0.0       0.0       1.6       1.8       0.0       2.9
10 C  dxz             0.0       0.1       0.0       0.0       1.8       0.0
10 C  dyz             0.0       0.0       0.0       0.0       0.4       0.0
10 C  dx2y2           0.0       0.0       0.0       0.6       0.0       1.2
10 C  dxy             0.0       0.0       0.2       0.0       0.0       0.1
11 H  s               0.0       0.0       0.5       1.8       0.0       1.2
11 H  px              0.0       0.0       0.0       0.1       0.0       0.1
11 H  py              0.0       0.0       0.0       0.1       0.0       0.0
12 C  s               0.0       0.0       6.9       0.0      11.8       6.1
12 C  pz              0.0       0.0       3.0       0.0       1.3       1.5
12 C  px              0.0       0.0       0.0       7.2       0.0       0.0
12 C  py              0.0       0.0       1.6       0.0       1.7       3.8
12 C  dz2             0.0       0.0       0.0       0.0       0.7       0.6
12 C  dxz             0.0       0.0       0.0       1.8       0.0       0.0
12 C  dyz             0.0       0.0       0.2       0.0       0.0       0.1
12 C  dx2y2           0.0       0.0       0.0       0.0       0.3       0.9
12 C  dxy             0.0       0.0       0.0       0.3       0.0       0.0
12 C  f+2             0.0       0.0       0.0       0.0       0.0       0.1
13 H  s               0.0       0.0       0.6       0.0       3.1       1.6
13 H  pz              0.0       0.0       0.0       0.0       0.2       0.2
13 H  py              0.0       0.0       0.0       0.0       0.2       0.0

                     12        13        14        15        16        17   
                  -0.78624  -0.77329  -0.72931  -0.68092  -0.62928  -0.62746
                   2.00000   2.00000   2.00000   2.00000   2.00000   2.00000
                  --------  --------  --------  --------  --------  --------
 0 C  s               5.4       6.5       0.6       0.3       1.3       0.4
 0 C  pz              0.0       0.4       2.9       0.6       0.3       1.7
 0 C  px              6.2       0.9       0.0       0.9       8.0       5.9
 0 C  py              0.0       4.4       0.3       2.2       1.9       4.9
 0 C  dz2             0.4       0.1       0.0       0.2       0.1       0.3
 0 C  dxz             0.0       0.0       0.8       0.1       0.0       0.1
 0 C  dyz             0.0       0.0       0.4       0.4       0.0       0.1
 0 C  dx2y2           0.3       0.2       0.1       0.0       0.1       0.1
 0 C  dxy             0.2       0.3       0.0       0.0       1.5       0.0
 0 C  f-3             0.1       0.0       0.0       0.0       0.0       0.0
 1 H  s               5.6       6.8       0.5       1.5       8.2       6.8
 1 H  px              0.2       0.3       0.0       0.0       0.1       0.1
 1 H  py              0.2       0.1       0.0       0.0       0.2       0.1
 2 C  s               1.5       0.0       3.2       1.8       2.3       0.0
 2 C  pz              0.4       0.0       0.2       0.7       0.6       0.0
 2 C  px              0.0       1.3       0.0       0.0       0.0       5.8
 2 C  py              3.1       0.0       2.6       1.0       1.1       0.0
 2 C  dz2             0.0       0.0       0.0       0.7       0.5       0.0
 2 C  dxz             0.0       0.7       0.0       0.0       0.0       0.4
 2 C  dyz             0.0       0.0       0.0       0.4       0.0       0.0
 2 C  dx2y2           1.1       0.0       0.7       0.1       0.1       0.0
 2 C  dxy             0.0       0.4       0.0       0.0       0.0       1.2
 3 C  s               1.5       0.0       3.2       1.8       2.3       0.0
 3 C  pz              0.4       0.0       0.2       0.7       0.6       0.0
 3 C  px              0.0       1.3       0.0       0.0       0.0       5.8
 3 C  py              3.1       0.0       2.6       1.0       1.1       0.0
 3 C  dz2             0.0       0.0       0.0       0.7       0.5       0.0
 3 C  dxz             0.0       0.7       0.0       0.0       0.0       0.4
 3 C  dyz             0.0       0.0       0.0       0.4       0.0       0.0
 3 C  dx2y2           1.1       0.0       0.7       0.1       0.1       0.0
 3 C  dxy             0.0       0.4       0.0       0.0       0.0       1.2
 4 C  s               5.4       6.5       0.6       0.3       1.3       0.4
 4 C  pz              0.0       0.4       2.9       0.6       0.3       1.7
 4 C  px              6.2       0.9       0.0       0.9       8.0       5.9
 4 C  py              0.0       4.4       0.3       2.2       1.9       4.9
 4 C  dz2             0.4       0.1       0.0       0.2       0.1       0.3
 4 C  dxz             0.0       0.0       0.8       0.1       0.0       0.1
 4 C  dyz             0.0       0.0       0.4       0.4       0.0       0.1
 4 C  dx2y2           0.3       0.2       0.1       0.0       0.1       0.1
 4 C  dxy             0.2       0.3       0.0       0.0       1.5       0.0
 4 C  f-3             0.1       0.0       0.0       0.0       0.0       0.0
 5 H  s               5.6       6.8       0.5       1.5       8.2       6.8
 5 H  px              0.2       0.3       0.0       0.0       0.1       0.1
 5 H  py              0.2       0.1       0.0       0.0       0.2       0.1
 6 C  s               5.4       6.5       0.6       0.3       1.3       0.4
 6 C  pz              0.0       0.4       2.9       0.6       0.3       1.7
 6 C  px              6.2       0.9       0.0       0.9       8.0       5.9
 6 C  py              0.0       4.4       0.3       2.2       1.9       4.9
 6 C  dz2             0.4       0.1       0.0       0.2       0.1       0.3
 6 C  dxz             0.0       0.0       0.8       0.1       0.0       0.1
 6 C  dyz             0.0       0.0       0.4       0.4       0.0       0.1
 6 C  dx2y2           0.3       0.2       0.1       0.0       0.1       0.1
 6 C  dxy             0.2       0.3       0.0       0.0       1.5       0.0
 6 C  f-3             0.1       0.0       0.0       0.0       0.0       0.0
 7 H  s               5.6       6.8       0.6       1.5       8.2       6.8
 7 H  px              0.2       0.3       0.0       0.0       0.1       0.1
 7 H  py              0.2       0.1       0.0       0.0       0.2       0.1
 8 C  s               1.6       0.0       7.6       1.7       0.2       0.0
 8 C  pz              1.7       0.0       4.6      11.8       0.8       0.0
 8 C  px              0.0       5.4       0.0       0.0       0.0       0.6
 8 C  py              0.9       0.0       5.3       6.0       0.1       0.0
 8 C  dz2             0.1       0.0       0.0       0.3       0.6       0.0
 8 C  dxz             0.0       0.9       0.0       0.0       0.0       0.1
 8 C  dyz             0.0       0.0       1.1       0.0       0.0       0.0
 8 C  dx2y2           1.1       0.0       0.1       0.1       0.0       0.0
 8 C  dxy             0.0       0.8       0.0       0.0       0.0       0.4
 8 C  f+1             0.0       0.0       0.0       0.0       0.0       0.1
 8 C  f+3             0.0       0.1       0.0       0.0       0.0       0.0
 9 H  s               0.8       0.0      11.9      12.1       0.1       0.0
 9 H  pz              0.0       0.0       0.5       0.3       0.0       0.0
 9 H  py              0.1       0.0       0.2       0.2       0.0       0.0
10 C  s               5.4       6.5       0.6       0.3       1.3       0.4
10 C  pz              0.0       0.4       2.9       0.6       0.3       1.7
10 C  px              6.2       0.9       0.0       0.9       8.0       5.9
10 C  py              0.0       4.4       0.3       2.2       1.9       4.9
10 C  dz2             0.4       0.1       0.0       0.2       0.1       0.3
10 C  dxz             0.0       0.0       0.8       0.1       0.0       0.1
10 C  dyz             0.0       0.0       0.4       0.4       0.0       0.1
10 C  dx2y2           0.3       0.2       0.1       0.0       0.1       0.1
10 C  dxy             0.2       0.3       0.0       0.0       1.5       0.0
10 C  f-3             0.1       0.0       0.0       0.0       0.0       0.0
11 H  s               5.6       6.8       0.6       1.5       8.2       6.8
11 H  px              0.2       0.3       0.0       0.0       0.1       0.1
11 H  py              0.2       0.1       0.0       0.0       0.2       0.1
12 C  s               1.6       0.0       7.6       1.7       0.2       0.0
12 C  pz              1.7       0.0       4.6      11.8       0.8       0.0
12 C  px              0.0       5.4       0.0       0.0       0.0       0.6
12 C  py              0.9       0.0       5.3       6.0       0.1       0.0
12 C  dz2             0.1       0.0       0.0       0.3       0.6       0.0
12 C  dxz             0.0       0.9       0.0       0.0       0.0       0.1
12 C  dyz             0.0       0.0       1.1       0.0       0.0       0.0
12 C  dx2y2           1.1       0.0       0.1       0.1       0.0       0.0
12 C  dxy             0.0       0.8       0.0       0.0       0.0       0.4
12 C  f+1             0.0       0.0       0.0       0.0       0.0       0.1
12 C  f+3             0.0       0.1       0.0       0.0       0.0       0.0
13 H  s               0.8       0.0      11.9      12.1       0.1       0.0
13 H  pz              0.0       0.0       0.5       0.3       0.0       0.0
13 H  py              0.1       0.0       0.2       0.2       0.0       0.0

                     18        19        20        21        22        23   
                  -0.60873  -0.60196  -0.46058  -0.45158  -0.42935  -0.42371
                   2.00000   2.00000   2.00000   2.00000   2.00000   2.00000
                  --------  --------  --------  --------  --------  --------
 0 C  s               0.0       0.1       0.2       0.3       0.0       0.4
 0 C  pz              0.0      10.3       5.1       0.0       0.0       2.0
 0 C  px              4.5       1.0       0.4       0.2       6.0       7.1
 0 C  py              7.6       0.8       0.1       7.0      11.5       0.1
 0 C  dz2             0.0       0.1       0.1       0.0       0.7       1.1
 0 C  dxz             0.0       0.3       0.7       0.0       0.0       0.1
 0 C  dyz             0.0       0.3       0.5       0.1       0.0       0.2
 0 C  dx2y2           0.4       0.0       0.1       0.4       0.1       0.0
 0 C  dxy             0.1       0.0       0.0       1.6       0.6       1.1
 0 C  f-1             0.0       0.0       0.0       0.1       0.0       0.0
 0 C  f+2             0.0       0.0       0.3       0.0       0.0       0.0
 0 C  f-3             0.0       0.0       0.0       0.1       0.0       0.1
 1 H  s               0.0       1.2       0.0       2.7       0.1       3.5
 1 H  px              0.0       0.0       0.0       0.0       0.1       0.0
 1 H  py              0.1       0.0       0.0       0.0       0.2       0.0
 2 C  s               0.1       0.0       4.6       0.6       0.0       0.0
 2 C  pz              2.5       0.0       1.1       0.8       0.0       0.0
 2 C  px              0.0       7.1       0.0       0.0       4.6       0.9
 2 C  py              9.1       0.0       4.2       1.1       0.0       0.0
 2 C  dz2             0.3       0.0       0.5       0.0       0.0       0.0
 2 C  dxz             0.0       0.0       0.0       0.0       0.1       0.6
 2 C  dyz             0.1       0.0       0.3       0.5       0.0       0.0
 2 C  dx2y2           0.1       0.0       0.5       0.4       0.0       0.0
 2 C  dxy             0.0       0.0       0.0       0.0       0.6       0.1
 2 C  f0              0.0       0.0       0.1       0.0       0.0       0.0
 2 C  f+1             0.0       0.1       0.0       0.0       0.1       0.3
 2 C  f-2             0.0       0.0       0.0       0.0       0.2       0.0
 2 C  f-3             0.0       0.0       0.0       0.2       0.0       0.0
 3 C  s               0.1       0.0       4.6       0.6       0.0       0.0
 3 C  pz              2.5       0.0       1.1       0.8       0.0       0.0
 3 C  px              0.0       7.1       0.0       0.0       4.6       0.9
 3 C  py              9.1       0.0       4.2       1.1       0.0       0.0
 3 C  dz2             0.3       0.0       0.5       0.0       0.0       0.0
 3 C  dxz             0.0       0.0       0.0       0.0       0.1       0.6
 3 C  dyz             0.1       0.0       0.3       0.5       0.0       0.0
 3 C  dx2y2           0.1       0.0       0.5       0.4       0.0       0.0
 3 C  dxy             0.0       0.0       0.0       0.0       0.6       0.1
 3 C  f0              0.0       0.0       0.1       0.0       0.0       0.0
 3 C  f+1             0.0       0.1       0.0       0.0       0.1       0.3
 3 C  f-2             0.0       0.0       0.0       0.0       0.2       0.0
 3 C  f-3             0.0       0.0       0.0       0.2       0.0       0.0
 4 C  s               0.0       0.1       0.2       0.3       0.0       0.4
 4 C  pz              0.0      10.3       5.1       0.0       0.0       2.0
 4 C  px              4.5       1.0       0.4       0.2       6.0       7.1
 4 C  py              7.6       0.8       0.1       7.0      11.5       0.1
 4 C  dz2             0.0       0.1       0.1       0.0       0.7       1.1
 4 C  dxz             0.0       0.3       0.7       0.0       0.0       0.1
 4 C  dyz             0.0       0.3       0.5       0.1       0.0       0.2
 4 C  dx2y2           0.4       0.0       0.1       0.4       0.1       0.0
 4 C  dxy             0.1       0.0       0.0       1.6       0.6       1.1
 4 C  f-1             0.0       0.0       0.0       0.1       0.0       0.0
 4 C  f+2             0.0       0.0       0.3       0.0       0.0       0.0
 4 C  f-3             0.0       0.0       0.0       0.1       0.0       0.1
 5 H  s               0.0       1.2       0.0       2.7       0.1       3.5
 5 H  px              0.0       0.0       0.0       0.0       0.1       0.0
 5 H  py              0.1       0.0       0.0       0.0       0.2       0.0
 6 C  s               0.0       0.1       0.2       0.3       0.0       0.4
 6 C  pz              0.0      10.3       5.1       0.0       0.0       2.0
 6 C  px              4.5       1.0       0.5       0.2       6.0       7.1
 6 C  py              7.6       0.8       0.1       7.0      11.5       0.1
 6 C  dz2             0.0       0.1       0.1       0.0       0.7       1.1
 6 C  dxz             0.0       0.3       0.7       0.0       0.0       0.1
 6 C  dyz             0.0       0.3       0.5       0.1       0.0       0.2
 6 C  dx2y2           0.4       0.0       0.1       0.4       0.1       0.0
 6 C  dxy             0.1       0.0       0.0       1.6       0.6       1.1
 6 C  f-1             0.0       0.0       0.0       0.1       0.0       0.0
 6 C  f+2             0.0       0.0       0.3       0.0       0.0       0.0
 6 C  f-3             0.0       0.0       0.0       0.1       0.0       0.1
 7 H  s               0.0       1.2       0.0       2.7       0.1       3.5
 7 H  px              0.0       0.0       0.0       0.0       0.1       0.0
 7 H  py              0.1       0.0       0.0       0.0       0.2       0.0
 8 C  s               0.0       0.0       0.4       0.3       0.0       0.0
 8 C  pz              4.5       0.0      12.0       0.1       0.0       0.0
 8 C  px              0.0      13.0       0.0       0.0       4.6      13.5
 8 C  py              7.1       0.0       0.2      14.1       0.0       0.0
 8 C  dz2             0.3       0.0       0.4       0.3       0.0       0.0
 8 C  dxz             0.0       0.2       0.0       0.0       0.1       0.8
 8 C  dyz             0.1       0.0       1.8       1.5       0.0       0.0
 8 C  dx2y2           0.0       0.0       1.2       0.4       0.0       0.0
 8 C  dxy             0.0       0.7       0.0       0.0       0.6       1.2
 8 C  f+1             0.0       0.0       0.0       0.0       0.1       0.2
 8 C  f+2             0.0       0.0       0.2       0.1       0.0       0.0
 8 C  f-2             0.0       0.0       0.0       0.0       0.2       0.0
 8 C  f+3             0.0       0.0       0.0       0.0       0.0       0.3
 8 C  f-3             0.0       0.0       0.0       0.3       0.0       0.0
 9 H  s               0.0       0.0       6.8       3.3       0.0       0.0
 9 H  pz              0.0       0.0       0.0       0.1       0.0       0.0
 9 H  px              0.0       0.1       0.0       0.0       0.1       0.3
10 C  s               0.0       0.1       0.2       0.3       0.0       0.4
10 C  pz              0.0      10.3       5.1       0.0       0.0       2.0
10 C  px              4.5       1.0       0.5       0.2       6.0       7.1
10 C  py              7.6       0.8       0.1       7.0      11.5       0.1
10 C  dz2             0.0       0.1       0.1       0.0       0.7       1.1
10 C  dxz             0.0       0.3       0.7       0.0       0.0       0.1
10 C  dyz             0.0       0.3       0.5       0.1       0.0       0.2
10 C  dx2y2           0.4       0.0       0.1       0.4       0.1       0.0
10 C  dxy             0.1       0.0       0.0       1.6       0.6       1.1
10 C  f-1             0.0       0.0       0.0       0.1       0.0       0.0
10 C  f+2             0.0       0.0       0.3       0.0       0.0       0.0
10 C  f-3             0.0       0.0       0.0       0.1       0.0       0.1
11 H  s               0.0       1.2       0.0       2.7       0.1       3.5
11 H  px              0.0       0.0       0.0       0.0       0.1       0.0
11 H  py              0.1       0.0       0.0       0.0       0.2       0.0
12 C  s               0.0       0.0       0.4       0.3       0.0       0.0
12 C  pz              4.5       0.0      12.0       0.1       0.0       0.0
12 C  px              0.0      13.0       0.0       0.0       4.6      13.5
12 C  py              7.1       0.0       0.2      14.1       0.0       0.0
12 C  dz2             0.3       0.0       0.4       0.3       0.0       0.0
12 C  dxz             0.0       0.2       0.0       0.0       0.1       0.8
12 C  dyz             0.1       0.0       1.8       1.5       0.0       0.0
12 C  dx2y2           0.0       0.0       1.2       0.4       0.0       0.0
12 C  dxy             0.0       0.7       0.0       0.0       0.6       1.2
12 C  f+1             0.0       0.0       0.0       0.0       0.1       0.2
12 C  f+2             0.0       0.0       0.2       0.1       0.0       0.0
12 C  f-2             0.0       0.0       0.0       0.0       0.2       0.0
12 C  f+3             0.0       0.0       0.0       0.0       0.0       0.3
12 C  f-3             0.0       0.0       0.0       0.3       0.0       0.0
13 H  s               0.0       0.0       6.8       3.3       0.0       0.0
13 H  pz              0.0       0.0       0.0       0.1       0.0       0.0
13 H  px              0.0       0.1       0.0       0.0       0.1       0.3

                     24        25        26        27        28        29   
                  -0.40350  -0.40452  -0.32727   0.12807   0.65185   0.15053
                   2.00000   1.99871   1.84959   0.14922   0.00248   0.00000
                  --------  --------  --------  --------  --------  --------
 0 C  s               0.0       0.8       0.3       0.2       0.4       0.0
 0 C  pz              6.8       8.9       1.0       2.5       0.8       4.1
 0 C  px              0.0       1.3       0.3       0.2       0.5       0.2
 0 C  py              0.2       0.1       0.1       0.0       0.0       0.2
 0 C  dz2             0.0       0.3       0.6       0.2       0.0       0.0
 0 C  dxz             0.0       0.2       0.0       0.1       0.2       3.0
 0 C  dyz             0.3       0.8       0.3       0.1       0.1       0.2
 0 C  dxy             0.1       0.1       0.9       0.0       0.0       0.0
 0 C  f+2             0.0       0.2       0.0       0.1       0.0       0.1
 0 C  f-2             0.2       0.0       0.1       0.0       0.1       0.0
 0 C  f-3             0.0       0.0       0.0       0.0       0.1       0.0
 1 H  s               0.1       0.1       0.2       0.0       0.0       0.8
 1 H  pz              0.1       0.2       0.0       0.1       0.0       0.2
 2 C  s               0.3       0.0       7.1       3.1       5.1       1.8
 2 C  pz              1.8       0.0      26.0      25.8      20.2       0.6
 2 C  px              0.0      16.5       0.0       0.0       0.0       0.0
 2 C  py             14.4       0.0       5.8       4.9       3.0       0.9
 2 C  dz2             0.9       0.0       0.3       1.2       0.8       0.0
 2 C  dxz             0.0       0.6       0.0       0.0       0.0       0.0
 2 C  dyz             0.5       0.0       0.6       3.9      11.2       0.1
 2 C  dx2y2           0.9       0.0       0.2       0.3       2.1       0.9
 2 C  dxy             0.0       3.3       0.0       0.0       0.0       0.0
 2 C  f0              0.2       0.0       0.2       0.1       0.2       0.0
 2 C  f+2             0.0       0.0       0.1       0.7       1.2       0.0
 2 C  f+3             0.0       0.7       0.0       0.0       0.0       0.0
 3 C  s               0.3       0.0       7.1       3.1       5.1       1.8
 3 C  pz              1.8       0.0      26.0      25.8      20.2       0.6
 3 C  px              0.0      16.5       0.0       0.0       0.0       0.0
 3 C  py             14.4       0.0       5.8       4.9       3.0       0.9
 3 C  dz2             0.9       0.0       0.3       1.2       0.8       0.0
 3 C  dxz             0.0       0.6       0.0       0.0       0.0       0.0
 3 C  dyz             0.5       0.0       0.6       3.9      11.2       0.1
 3 C  dx2y2           0.9       0.0       0.2       0.3       2.1       0.9
 3 C  dxy             0.0       3.3       0.0       0.0       0.0       0.0
 3 C  f0              0.2       0.0       0.2       0.1       0.2       0.0
 3 C  f+2             0.0       0.0       0.1       0.7       1.2       0.0
 3 C  f+3             0.0       0.7       0.0       0.0       0.0       0.0
 4 C  s               0.0       0.8       0.3       0.2       0.4       0.0
 4 C  pz              6.8       8.9       1.0       2.5       0.8       4.1
 4 C  px              0.0       1.3       0.3       0.2       0.5       0.2
 4 C  py              0.2       0.1       0.1       0.0       0.0       0.2
 4 C  dz2             0.0       0.3       0.6       0.2       0.0       0.0
 4 C  dxz             0.0       0.2       0.0       0.1       0.2       3.0
 4 C  dyz             0.3       0.8       0.3       0.1       0.1       0.2
 4 C  dxy             0.1       0.1       0.9       0.0       0.0       0.0
 4 C  f+2             0.0       0.2       0.0       0.1       0.0       0.1
 4 C  f-2             0.2       0.0       0.1       0.0       0.1       0.0
 4 C  f-3             0.0       0.0       0.0       0.0       0.1       0.0
 5 H  s               0.1       0.1       0.2       0.0       0.0       0.8
 5 H  pz              0.1       0.2       0.0       0.1       0.0       0.2
 6 C  s               0.0       0.8       0.3       0.2       0.4       0.0
 6 C  pz              6.8       8.9       1.0       2.5       0.8       4.1
 6 C  px              0.0       1.3       0.3       0.2       0.5       0.2
 6 C  py              0.2       0.1       0.1       0.0       0.0       0.2
 6 C  dz2             0.0       0.3       0.6       0.2       0.0       0.0
 6 C  dxz             0.0       0.2       0.0       0.1       0.2       3.0
 6 C  dyz             0.3       0.8       0.3       0.1       0.1       0.2
 6 C  dxy             0.1       0.1       0.9       0.0       0.0       0.0
 6 C  f+2             0.0       0.2       0.0       0.1       0.0       0.1
 6 C  f-2             0.2       0.0       0.1       0.0       0.1       0.0
 6 C  f-3             0.0       0.0       0.0       0.0       0.1       0.0
 7 H  s               0.1       0.1       0.2       0.0       0.0       0.8
 7 H  pz              0.1       0.2       0.0       0.1       0.0       0.2
 8 C  s               0.0       0.0       0.2       0.4       0.2       3.5
 8 C  pz              5.1       0.0       0.4       0.8       0.3       5.8
 8 C  px              0.0       2.1       0.0       0.0       0.0       0.0
 8 C  py              7.2       0.0       0.0       0.0       0.0       1.0
 8 C  dz2             0.9       0.0       0.7       0.7       0.3       0.4
 8 C  dxz             0.0       0.3       0.0       0.0       0.0       0.0
 8 C  dyz             0.3       0.0       0.0       0.1       0.0       0.2
 8 C  dx2y2           0.7       0.0       0.1       0.3       0.1       0.9
 8 C  dxy             0.0       0.2       0.0       0.0       0.0       0.0
 8 C  f0              0.2       0.0       0.1       0.0       0.0       0.0
 8 C  f+1             0.0       0.1       0.0       0.0       0.0       0.0
 9 H  s               0.1       0.0       0.1       0.4       0.0      15.1
 9 H  pz              0.1       0.0       0.0       0.0       0.0       1.1
 9 H  py              0.2       0.0       0.0       0.0       0.0       0.1
10 C  s               0.0       0.8       0.3       0.2       0.4       0.0
10 C  pz              6.8       8.9       1.0       2.5       0.8       4.1
10 C  px              0.0       1.3       0.3       0.2       0.5       0.2
10 C  py              0.2       0.1       0.1       0.0       0.0       0.2
10 C  dz2             0.0       0.3       0.6       0.2       0.0       0.0
10 C  dxz             0.0       0.2       0.0       0.1       0.2       3.0
10 C  dyz             0.3       0.8       0.3       0.1       0.1       0.2
10 C  dxy             0.1       0.1       0.9       0.0       0.0       0.0
10 C  f+2             0.0       0.2       0.0       0.1       0.0       0.1
10 C  f-2             0.2       0.0       0.1       0.0       0.1       0.0
10 C  f-3             0.0       0.0       0.0       0.0       0.1       0.0
11 H  s               0.1       0.1       0.2       0.0       0.0       0.8
11 H  pz              0.1       0.2       0.0       0.1       0.0       0.2
12 C  s               0.0       0.0       0.2       0.4       0.2       3.5
12 C  pz              5.1       0.0       0.4       0.8       0.3       5.8
12 C  px              0.0       2.1       0.0       0.0       0.0       0.0
12 C  py              7.2       0.0       0.0       0.0       0.0       1.0
12 C  dz2             0.9       0.0       0.7       0.7       0.3       0.4
12 C  dxz             0.0       0.3       0.0       0.0       0.0       0.0
12 C  dyz             0.3       0.0       0.0       0.1       0.0       0.2
12 C  dx2y2           0.7       0.0       0.1       0.3       0.1       0.9
12 C  dxy             0.0       0.2       0.0       0.0       0.0       0.0
12 C  f0              0.2       0.0       0.1       0.0       0.0       0.0
12 C  f+1             0.0       0.1       0.0       0.0       0.0       0.0
13 H  s               0.1       0.0       0.1       0.4       0.0      15.1
13 H  pz              0.1       0.0       0.0       0.0       0.0       1.1
13 H  py              0.2       0.0       0.0       0.0       0.0       0.1

                     30        31        32        33        34        35   
                   0.15856   0.16518   0.16797   0.19722   0.20034   0.20601
                   0.00000   0.00000   0.00000   0.00000   0.00000   0.00000
                  --------  --------  --------  --------  --------  --------
 0 C  s               1.5       2.7       0.4       1.3       0.3       0.6
 0 C  pz              0.0       0.1       2.7       0.0       1.0       2.1
 0 C  px              0.7       4.1       1.6       1.6       0.1       1.7
 0 C  py              3.1       0.3       1.2       1.3       0.1       0.3
 0 C  dz2             0.9       0.5       0.1       0.0       0.0       0.0
 0 C  dxz             0.0       0.0       1.6       0.0       0.5       0.9
 0 C  dx2y2           1.1       0.7       0.1       0.2       0.0       0.2
 0 C  dxy             0.0       0.1       0.3       0.0       0.0       0.0
 1 H  s               7.2       7.7       9.0      18.7       4.1       6.6
 1 H  pz              0.0       0.0       0.1       0.0       0.1       0.1
 1 H  px              0.1       0.6       0.4       0.5       0.1       0.4
 1 H  py              0.5       0.1       0.2       0.7       0.1       0.0
 2 C  s               0.8       0.0       0.4       0.0       0.5       1.2
 2 C  pz              0.2       0.0       2.4       0.0       0.5       1.8
 2 C  px              0.0       3.2       0.0       0.2       0.0       0.0
 2 C  py              2.3       0.0       0.2       0.0       1.2       0.9
 2 C  dz2             0.1       0.0       0.4       0.0       0.0       0.1
 2 C  dxz             0.0       2.6       0.0       0.2       0.0       0.0
 2 C  dyz             0.0       0.0       0.1       0.0       0.0       0.1
 2 C  dx2y2           1.1       0.0       0.2       0.0       0.1       0.8
 2 C  dxy             0.0       0.3       0.0       0.0       0.0       0.0
 3 C  s               0.8       0.0       0.4       0.0       0.5       1.2
 3 C  pz              0.2       0.0       2.4       0.0       0.5       1.8
 3 C  px              0.0       3.2       0.0       0.2       0.0       0.0
 3 C  py              2.3       0.0       0.2       0.0       1.2       0.9
 3 C  dz2             0.1       0.0       0.4       0.0       0.0       0.1
 3 C  dxz             0.0       2.6       0.0       0.2       0.0       0.0
 3 C  dyz             0.0       0.0       0.1       0.0       0.0       0.1
 3 C  dx2y2           1.1       0.0       0.2       0.0       0.1       0.8
 3 C  dxy             0.0       0.3       0.0       0.0       0.0       0.0
 4 C  s               1.5       2.7       0.4       1.3       0.3       0.6
 4 C  pz              0.0       0.1       2.7       0.0       1.0       2.1
 4 C  px              0.7       4.1       1.6       1.6       0.1       1.7
 4 C  py              3.1       0.3       1.2       1.3       0.1       0.3
 4 C  dz2             0.9       0.5       0.1       0.0       0.0       0.0
 4 C  dxz             0.0       0.0       1.6       0.0       0.5       0.9
 4 C  dx2y2           1.1       0.7       0.1       0.2       0.0       0.2
 4 C  dxy             0.0       0.1       0.3       0.0       0.0       0.0
 5 H  s               7.2       7.7       9.0      18.7       4.1       6.6
 5 H  pz              0.0       0.0       0.1       0.0       0.1       0.1
 5 H  px              0.1       0.6       0.4       0.5       0.1       0.4
 5 H  py              0.5       0.1       0.2       0.7       0.1       0.0
 6 C  s               1.5       2.7       0.4       1.3       0.3       0.6
 6 C  pz              0.0       0.1       2.7       0.0       1.0       2.1
 6 C  px              0.7       4.1       1.6       1.6       0.1       1.7
 6 C  py              3.1       0.3       1.2       1.3       0.1       0.3
 6 C  dz2             0.9       0.5       0.1       0.0       0.0       0.0
 6 C  dxz             0.0       0.0       1.6       0.0       0.5       0.9
 6 C  dx2y2           1.1       0.7       0.1       0.2       0.0       0.2
 6 C  dxy             0.0       0.1       0.3       0.0       0.0       0.0
 7 H  s               7.2       7.7       9.1      18.7       4.1       6.6
 7 H  pz              0.0       0.0       0.1       0.0       0.1       0.1
 7 H  px              0.1       0.6       0.4       0.5       0.1       0.4
 7 H  py              0.5       0.1       0.2       0.7       0.1       0.0
 8 C  s               1.6       0.0       0.4       0.0       1.9       0.2
 8 C  pz              0.8       0.0       1.6       0.0       1.7       1.9
 8 C  px              0.0       6.0       0.0       0.6       0.0       0.0
 8 C  py              4.7       0.0       2.2       0.0       1.4       0.9
 8 C  dz2             0.3       0.0       0.0       0.0       0.0       0.0
 8 C  dxz             0.0       3.8       0.0       0.3       0.0       0.0
 8 C  dyz             0.0       0.0       1.1       0.0       0.0       0.2
 8 C  dx2y2           2.1       0.0       1.3       0.0       0.0       0.0
 8 C  dxy             0.0       0.1       0.0       0.0       0.0       0.0
 8 C  f+2             0.0       0.0       0.0       0.0       0.1       0.0
 9 H  s               5.1       0.0       3.7       0.0      27.8      14.9
 9 H  pz              0.1       0.0       0.0       0.0       1.0       0.6
 9 H  px              0.0       0.3       0.0       0.1       0.0       0.0
 9 H  py              0.6       0.0       0.3       0.0       0.5       0.2
10 C  s               1.5       2.7       0.4       1.3       0.3       0.6
10 C  pz              0.0       0.1       2.7       0.0       1.0       2.1
10 C  px              0.7       4.1       1.6       1.6       0.1       1.7
10 C  py              3.1       0.3       1.2       1.3       0.1       0.3
10 C  dz2             0.9       0.5       0.1       0.0       0.0       0.0
10 C  dxz             0.0       0.0       1.6       0.0       0.5       0.9
10 C  dx2y2           1.1       0.7       0.1       0.2       0.0       0.2
10 C  dxy             0.0       0.1       0.3       0.0       0.0       0.0
11 H  s               7.2       7.7       9.1      18.7       4.1       6.6
11 H  pz              0.0       0.0       0.1       0.0       0.1       0.1
11 H  px              0.1       0.6       0.4       0.5       0.1       0.4
11 H  py              0.5       0.1       0.2       0.7       0.1       0.0
12 C  s               1.6       0.0       0.4       0.0       1.9       0.2
12 C  pz              0.8       0.0       1.6       0.0       1.7       1.9
12 C  px              0.0       6.0       0.0       0.6       0.0       0.0
12 C  py              4.7       0.0       2.2       0.0       1.4       0.9
12 C  dz2             0.3       0.0       0.0       0.0       0.0       0.0
12 C  dxz             0.0       3.8       0.0       0.3       0.0       0.0
12 C  dyz             0.0       0.0       1.1       0.0       0.0       0.2
12 C  dx2y2           2.1       0.0       1.3       0.0       0.0       0.0
12 C  dxy             0.0       0.1       0.0       0.0       0.0       0.0
12 C  f+2             0.0       0.0       0.0       0.0       0.1       0.0
13 H  s               5.1       0.0       3.7       0.0      27.8      14.9
13 H  pz              0.1       0.0       0.0       0.0       1.0       0.6
13 H  px              0.0       0.3       0.0       0.1       0.0       0.0
13 H  py              0.6       0.0       0.3       0.0       0.5       0.2

                     36        37        38        39        40        41   
                   0.21359   0.21521   0.27145   0.27317   0.28090   0.32084
                   0.00000   0.00000   0.00000   0.00000   0.00000   0.00000
                  --------  --------  --------  --------  --------  --------
 0 C  s               0.2       0.0       0.2       0.2       0.0       1.1
 0 C  pz              0.1       0.3       0.2       6.5      14.3       0.2
 0 C  px              1.6       2.3       8.5       0.1       0.0       1.5
 0 C  py              2.4       3.1       8.1       0.1       0.0       9.1
 0 C  dz2             0.7       0.3       0.0       0.0       0.0       0.5
 0 C  dxz             0.0       0.1       0.0       1.1       4.2       0.0
 0 C  dyz             0.0       0.0       0.0       0.1       0.1       0.0
 0 C  dx2y2           0.3       1.6       2.4       0.1       0.0       2.9
 0 C  dxy             0.4       0.1       0.1       0.1       0.0       0.0
 1 H  s              10.4       8.2       0.8       0.4       0.0       1.9
 1 H  pz              0.0       0.0       0.0       0.3       0.4       0.0
 1 H  px              0.2       0.5       0.1       0.0       0.0       0.4
 1 H  py              0.4       0.0       0.3       0.0       0.0       0.4
 2 C  s               0.0       1.0       0.7       2.6       0.0       0.0
 2 C  pz              0.0       0.9       0.2       9.0       0.0       0.0
 2 C  px              4.2       0.0       0.0       0.0       5.1       3.2
 2 C  py              0.0       2.0       2.8      11.4       0.0       0.0
 2 C  dz2             0.0       0.7       0.2       0.0       0.0       0.0
 2 C  dxz             1.9       0.0       0.0       0.0       0.0       0.1
 2 C  dyz             0.0       0.2       0.1       0.1       0.0       0.0
 2 C  dx2y2           0.0       0.7       0.0       0.0       0.0       0.0
 2 C  dxy             0.0       0.0       0.0       0.0       0.3       0.2
 3 C  s               0.0       1.0       0.7       2.6       0.0       0.0
 3 C  pz              0.0       0.9       0.2       9.0       0.0       0.0
 3 C  px              4.2       0.0       0.0       0.0       5.1       3.2
 3 C  py              0.0       2.0       2.8      11.4       0.0       0.0
 3 C  dz2             0.0       0.7       0.2       0.0       0.0       0.0
 3 C  dxz             1.9       0.0       0.0       0.0       0.0       0.1
 3 C  dyz             0.0       0.2       0.1       0.1       0.0       0.0
 3 C  dx2y2           0.0       0.7       0.0       0.0       0.0       0.0
 3 C  dxy             0.0       0.0       0.0       0.0       0.3       0.2
 4 C  s               0.2       0.0       0.2       0.2       0.0       1.1
 4 C  pz              0.1       0.3       0.2       6.5      14.3       0.2
 4 C  px              1.6       2.3       8.5       0.1       0.0       1.5
 4 C  py              2.4       3.1       8.1       0.1       0.0       9.1
 4 C  dz2             0.7       0.3       0.0       0.0       0.0       0.5
 4 C  dxz             0.0       0.1       0.0       1.1       4.2       0.0
 4 C  dyz             0.0       0.0       0.0       0.1       0.1       0.0
 4 C  dx2y2           0.3       1.6       2.4       0.1       0.0       2.9
 4 C  dxy             0.4       0.1       0.1       0.1       0.0       0.0
 5 H  s              10.4       8.2       0.8       0.4       0.0       1.9
 5 H  pz              0.0       0.0       0.0       0.3       0.4       0.0
 5 H  px              0.2       0.5       0.1       0.0       0.0       0.4
 5 H  py              0.4       0.0       0.3       0.0       0.0       0.4
 6 C  s               0.2       0.0       0.2       0.2       0.0       1.1
 6 C  pz              0.1       0.3       0.2       6.5      14.3       0.2
 6 C  px              1.6       2.3       8.5       0.1       0.0       1.5
 6 C  py              2.4       3.1       8.1       0.1       0.0       9.1
 6 C  dz2             0.7       0.3       0.0       0.0       0.0       0.5
 6 C  dxz             0.0       0.1       0.0       1.1       4.2       0.0
 6 C  dyz             0.0       0.0       0.0       0.1       0.1       0.0
 6 C  dx2y2           0.3       1.6       2.4       0.1       0.0       2.9
 6 C  dxy             0.4       0.1       0.1       0.1       0.0       0.0
 7 H  s              10.4       8.2       0.8       0.4       0.0       1.9
 7 H  pz              0.0       0.0       0.0       0.3       0.4       0.0
 7 H  px              0.2       0.5       0.1       0.0       0.0       0.4
 7 H  py              0.4       0.0       0.3       0.0       0.0       0.4
 8 C  s               0.0       0.3       0.4       0.6       0.0       0.0
 8 C  pz              0.0       2.2       0.9       0.6       0.0       0.0
 8 C  px              6.8       0.0       0.0       0.0       5.8       9.0
 8 C  py              0.0       3.3       1.6       2.4       0.0       0.0
 8 C  dz2             0.0       0.9       0.2       0.1       0.0       0.0
 8 C  dxz             2.9       0.0       0.0       0.0       0.0       0.4
 8 C  dyz             0.0       0.1       0.0       0.0       0.0       0.0
 8 C  dx2y2           0.0       1.6       0.0       0.5       0.0       0.0
 8 C  dxy             0.1       0.0       0.0       0.0       0.4       0.5
 8 C  f+3             0.0       0.0       0.0       0.0       0.0       0.1
 9 H  s               0.0       2.2       1.0       4.3       0.0       0.0
 9 H  pz              0.0       0.2       0.0       0.3       0.0       0.0
 9 H  px              0.3       0.0       0.0       0.0       0.0       0.3
10 C  s               0.2       0.0       0.2       0.2       0.0       1.1
10 C  pz              0.1       0.3       0.2       6.5      14.3       0.2
10 C  px              1.6       2.3       8.5       0.1       0.0       1.5
10 C  py              2.4       3.1       8.1       0.1       0.0       9.1
10 C  dz2             0.7       0.3       0.0       0.0       0.0       0.5
10 C  dxz             0.0       0.1       0.0       1.1       4.2       0.0
10 C  dyz             0.0       0.0       0.0       0.1       0.1       0.0
10 C  dx2y2           0.3       1.6       2.4       0.1       0.0       2.9
10 C  dxy             0.4       0.1       0.1       0.1       0.0       0.0
11 H  s              10.4       8.2       0.8       0.4       0.0       1.9
11 H  pz              0.0       0.0       0.0       0.3       0.4       0.0
11 H  px              0.2       0.5       0.1       0.0       0.0       0.4
11 H  py              0.4       0.0       0.3       0.0       0.0       0.4
12 C  s               0.0       0.3       0.4       0.6       0.0       0.0
12 C  pz              0.0       2.2       0.9       0.6       0.0       0.0
12 C  px              6.8       0.0       0.0       0.0       5.8       9.0
12 C  py              0.0       3.3       1.6       2.4       0.0       0.0
12 C  dz2             0.0       0.9       0.2       0.1       0.0       0.0
12 C  dxz             2.9       0.0       0.0       0.0       0.0       0.4
12 C  dyz             0.0       0.1       0.0       0.0       0.0       0.0
12 C  dx2y2           0.0       1.6       0.0       0.5       0.0       0.0
12 C  dxy             0.1       0.0       0.0       0.0       0.4       0.5
12 C  f+3             0.0       0.0       0.0       0.0       0.0       0.1
13 H  s               0.0       2.2       1.0       4.3       0.0       0.0
13 H  pz              0.0       0.2       0.0       0.3       0.0       0.0
13 H  px              0.3       0.0       0.0       0.0       0.0       0.3

                     42        43        44        45        46        47   
                   0.32764   0.33387   0.34130   0.34918   0.36557   0.36713
                   0.00000   0.00000   0.00000   0.00000   0.00000   0.00000
                  --------  --------  --------  --------  --------  --------
 0 C  s               0.4       0.1       0.0       0.0       0.0       0.1
 0 C  pz              0.3       1.0       3.0       4.6       1.5      14.3
 0 C  px              1.0       3.4       3.2       0.3       5.4       0.2
 0 C  py              0.1       2.3       3.2       0.7       5.5       0.2
 0 C  dz2             0.1       1.5       0.0       0.0       0.1       0.1
 0 C  dxz             0.1       0.0       1.2       2.5       0.6       2.0
 0 C  dyz             0.0       0.0       0.1       0.0       0.1       0.5
 0 C  dx2y2           0.2       2.3       0.7       0.1       1.0       0.0
 0 C  dxy             0.2       0.1       0.0       0.1       0.0       0.0
 0 C  f0              0.0       0.0       0.0       0.1       0.0       0.0
 1 H  s               1.1       0.4       0.1       0.1       0.0       0.1
 1 H  pz              0.0       0.0       0.2       0.4       0.1       0.6
 1 H  px              0.0       0.2       0.0       0.1       0.1       0.0
 1 H  py              0.2       0.4       0.1       0.0       0.2       0.0
 2 C  s               0.7       0.0       0.0       0.2       0.0       0.0
 2 C  pz              4.5       0.0       0.0       1.4       0.0       0.0
 2 C  px              0.0       4.0       4.7       0.0      14.3       9.4
 2 C  py              1.4       0.0       0.0       8.4       0.0       0.0
 2 C  dz2             0.5       0.0       0.0       0.5       0.0       0.0
 2 C  dxz             0.0       1.5       2.2       0.0       5.5       0.8
 2 C  dx2y2           1.0       0.0       0.0       2.8       0.0       0.0
 3 C  s               0.7       0.0       0.0       0.2       0.0       0.0
 3 C  pz              4.5       0.0       0.0       1.4       0.0       0.0
 3 C  px              0.0       4.0       4.7       0.0      14.3       9.4
 3 C  py              1.4       0.0       0.0       8.4       0.0       0.0
 3 C  dz2             0.5       0.0       0.0       0.5       0.0       0.0
 3 C  dxz             0.0       1.5       2.2       0.0       5.5       0.8
 3 C  dx2y2           1.0       0.0       0.0       2.8       0.0       0.0
 4 C  s               0.4       0.1       0.0       0.0       0.0       0.1
 4 C  pz              0.3       1.0       3.0       4.6       1.5      14.3
 4 C  px              1.0       3.4       3.2       0.3       5.4       0.2
 4 C  py              0.1       2.3       3.2       0.7       5.5       0.2
 4 C  dz2             0.1       1.5       0.0       0.0       0.1       0.1
 4 C  dxz             0.1       0.0       1.2       2.5       0.6       2.0
 4 C  dyz             0.0       0.0       0.1       0.0       0.1       0.5
 4 C  dx2y2           0.2       2.3       0.7       0.1       1.0       0.0
 4 C  dxy             0.2       0.1       0.0       0.1       0.0       0.0
 4 C  f0              0.0       0.0       0.0       0.1       0.0       0.0
 5 H  s               1.1       0.4       0.1       0.1       0.0       0.1
 5 H  pz              0.0       0.0       0.2       0.4       0.1       0.6
 5 H  px              0.0       0.2       0.0       0.1       0.1       0.0
 5 H  py              0.2       0.4       0.1       0.0       0.2       0.0
 6 C  s               0.4       0.1       0.0       0.0       0.0       0.1
 6 C  pz              0.3       1.0       3.0       4.6       1.5      14.3
 6 C  px              1.0       3.4       3.2       0.3       5.4       0.2
 6 C  py              0.1       2.3       3.2       0.7       5.5       0.2
 6 C  dz2             0.1       1.5       0.0       0.0       0.1       0.1
 6 C  dxz             0.1       0.0       1.2       2.5       0.6       2.0
 6 C  dyz             0.0       0.0       0.1       0.0       0.1       0.5
 6 C  dx2y2           0.2       2.3       0.7       0.1       1.0       0.0
 6 C  dxy             0.2       0.1       0.0       0.1       0.0       0.0
 6 C  f0              0.0       0.0       0.0       0.1       0.0       0.0
 7 H  s               1.1       0.4       0.1       0.1       0.0       0.1
 7 H  pz              0.0       0.0       0.2       0.4       0.1       0.6
 7 H  px              0.0       0.2       0.0       0.1       0.1       0.0
 7 H  py              0.2       0.4       0.1       0.0       0.2       0.0
 8 C  s               0.2       0.0       0.0       0.1       0.0       0.0
 8 C  pz             10.4       0.0       0.0       4.3       0.0       0.0
 8 C  px              0.0      15.3      13.1       0.0       0.5       2.9
 8 C  py             17.3       0.0       0.0       5.7       0.0       0.0
 8 C  dz2             2.1       0.0       0.0       1.0       0.0       0.0
 8 C  dxz             0.0       4.2       4.8       0.0       0.1       0.1
 8 C  dyz             0.2       0.0       0.0       0.1       0.0       0.0
 8 C  dx2y2           2.2       0.0       0.0       5.4       0.0       0.0
 8 C  f-2             0.0       0.1       0.0       0.0       0.0       0.0
 9 H  s               1.2       0.0       0.0       0.5       0.0       0.0
 9 H  pz              0.1       0.0       0.0       0.4       0.0       0.0
 9 H  px              0.0       1.2       0.8       0.0       0.0       0.0
 9 H  py              0.6       0.0       0.0       0.8       0.0       0.0
10 C  s               0.4       0.1       0.0       0.0       0.0       0.1
10 C  pz              0.3       1.0       3.0       4.6       1.5      14.3
10 C  px              1.0       3.4       3.2       0.3       5.4       0.2
10 C  py              0.1       2.3       3.2       0.7       5.5       0.2
10 C  dz2             0.1       1.5       0.0       0.0       0.1       0.1
10 C  dxz             0.1       0.0       1.2       2.5       0.6       2.0
10 C  dyz             0.0       0.0       0.1       0.0       0.1       0.5
10 C  dx2y2           0.2       2.3       0.7       0.1       1.0       0.0
10 C  dxy             0.2       0.1       0.0       0.1       0.0       0.0
10 C  f0              0.0       0.0       0.0       0.1       0.0       0.0
11 H  s               1.1       0.4       0.1       0.1       0.0       0.1
11 H  pz              0.0       0.0       0.2       0.4       0.1       0.6
11 H  px              0.0       0.2       0.0       0.1       0.1       0.0
11 H  py              0.2       0.4       0.1       0.0       0.2       0.0
12 C  s               0.2       0.0       0.0       0.1       0.0       0.0
12 C  pz             10.4       0.0       0.0       4.3       0.0       0.0
12 C  px              0.0      15.3      13.1       0.0       0.5       2.9
12 C  py             17.3       0.0       0.0       5.7       0.0       0.0
12 C  dz2             2.1       0.0       0.0       1.0       0.0       0.0
12 C  dxz             0.0       4.2       4.8       0.0       0.1       0.1
12 C  dyz             0.2       0.0       0.0       0.1       0.0       0.0
12 C  dx2y2           2.2       0.0       0.0       5.4       0.0       0.0
12 C  f-2             0.0       0.1       0.0       0.0       0.0       0.0
13 H  s               1.2       0.0       0.0       0.5       0.0       0.0
13 H  pz              0.1       0.0       0.0       0.4       0.0       0.0
13 H  px              0.0       1.2       0.8       0.0       0.0       0.0
13 H  py              0.6       0.0       0.0       0.8       0.0       0.0

                     48        49        50        51        52        53   
                   0.37339   0.37951   0.39460   0.42887   0.45571   0.46039
                   0.00000   0.00000   0.00000   0.00000   0.00000   0.00000
                  --------  --------  --------  --------  --------  --------
 0 C  s               1.3       4.4       0.6       0.4       0.1       0.5
 0 C  pz              4.1       4.1       2.7       0.1       4.9       0.8
 0 C  px              0.3       0.4       0.3       5.0       0.2       0.8
 0 C  py              0.3       0.3       0.6       1.0       0.1       8.1
 0 C  dz2             0.0       0.6       0.8       1.7       0.4       0.4
 0 C  dxz             0.4       0.3       0.2       0.0       0.7       0.2
 0 C  dyz             0.2       1.0       0.4       0.0       0.1       0.2
 0 C  dx2y2           0.0       0.2       0.7       0.3       0.5       1.3
 0 C  dxy             0.4       0.5       0.3       0.0       0.5       0.6
 0 C  f+1             0.0       0.1       0.0       0.2       0.0       0.0
 0 C  f-1             0.0       0.0       0.0       0.1       0.0       0.0
 0 C  f+2             0.0       0.0       0.0       0.0       0.4       0.0
 0 C  f-3             0.0       0.0       0.1       0.0       0.0       0.1
 1 H  s               0.8       1.6       0.7       1.8       1.2       0.4
 1 H  pz              0.1       0.0       0.1       0.0       0.0       0.1
 1 H  px              0.0       0.1       0.1       0.1       0.1       0.3
 1 H  py              0.0       0.0       0.2       0.0       0.0       0.0
 2 C  s               0.5       3.0       0.1       0.0       4.2       0.2
 2 C  pz              6.9       0.7      14.3       0.0       1.5       8.4
 2 C  px              0.0       0.0       0.0       8.8       0.0       0.0
 2 C  py             15.5       2.3       2.1       0.0       6.7       0.7
 2 C  dz2             1.6       0.1       0.4       0.0       0.0       0.2
 2 C  dxz             0.0       0.0       0.0       2.2       0.0       0.0
 2 C  dyz             0.0       0.9       0.4       0.0       0.8       0.5
 2 C  dx2y2           0.8       2.4       1.9       0.0       0.0       0.5
 2 C  dxy             0.0       0.0       0.0       2.2       0.0       0.0
 2 C  f+1             0.0       0.0       0.0       0.2       0.0       0.0
 2 C  f-1             0.0       0.0       0.0       0.0       0.0       0.1
 2 C  f+2             0.0       0.0       0.1       0.0       0.1       0.0
 3 C  s               0.5       3.0       0.1       0.0       4.2       0.2
 3 C  pz              6.9       0.7      14.3       0.0       1.5       8.4
 3 C  px              0.0       0.0       0.0       8.8       0.0       0.0
 3 C  py             15.5       2.3       2.1       0.0       6.7       0.7
 3 C  dz2             1.6       0.1       0.4       0.0       0.0       0.2
 3 C  dxz             0.0       0.0       0.0       2.2       0.0       0.0
 3 C  dyz             0.0       0.9       0.4       0.0       0.8       0.5
 3 C  dx2y2           0.8       2.4       1.9       0.0       0.0       0.5
 3 C  dxy             0.0       0.0       0.0       2.2       0.0       0.0
 3 C  f+1             0.0       0.0       0.0       0.2       0.0       0.0
 3 C  f-1             0.0       0.0       0.0       0.0       0.0       0.1
 3 C  f+2             0.0       0.0       0.1       0.0       0.1       0.0
 4 C  s               1.3       4.4       0.6       0.4       0.1       0.5
 4 C  pz              4.1       4.1       2.7       0.1       4.9       0.8
 4 C  px              0.3       0.4       0.3       5.0       0.2       0.8
 4 C  py              0.3       0.3       0.6       1.0       0.1       8.1
 4 C  dz2             0.0       0.6       0.8       1.7       0.4       0.4
 4 C  dxz             0.4       0.3       0.2       0.0       0.7       0.2
 4 C  dyz             0.2       1.0       0.4       0.0       0.1       0.2
 4 C  dx2y2           0.0       0.2       0.7       0.3       0.5       1.3
 4 C  dxy             0.4       0.5       0.3       0.0       0.5       0.6
 4 C  f+1             0.0       0.1       0.0       0.2       0.0       0.0
 4 C  f-1             0.0       0.0       0.0       0.1       0.0       0.0
 4 C  f+2             0.0       0.0       0.0       0.0       0.4       0.0
 4 C  f-3             0.0       0.0       0.1       0.0       0.0       0.1
 5 H  s               0.8       1.6       0.7       1.8       1.2       0.4
 5 H  pz              0.1       0.0       0.1       0.0       0.0       0.1
 5 H  px              0.0       0.1       0.1       0.1       0.1       0.3
 5 H  py              0.0       0.0       0.2       0.0       0.0       0.0
 6 C  s               1.3       4.4       0.6       0.4       0.1       0.5
 6 C  pz              4.1       4.1       2.7       0.1       4.9       0.8
 6 C  px              0.3       0.4       0.3       5.0       0.2       0.8
 6 C  py              0.3       0.3       0.6       1.0       0.1       8.1
 6 C  dz2             0.0       0.6       0.8       1.7       0.4       0.4
 6 C  dxz             0.4       0.3       0.2       0.0       0.7       0.2
 6 C  dyz             0.2       1.0       0.4       0.0       0.1       0.2
 6 C  dx2y2           0.0       0.2       0.7       0.3       0.5       1.3
 6 C  dxy             0.4       0.5       0.3       0.0       0.5       0.6
 6 C  f+1             0.0       0.1       0.0       0.2       0.0       0.0
 6 C  f-1             0.0       0.0       0.0       0.1       0.0       0.0
 6 C  f+2             0.0       0.0       0.0       0.0       0.4       0.0
 6 C  f-3             0.0       0.0       0.1       0.0       0.0       0.1
 7 H  s               0.8       1.6       0.7       1.8       1.2       0.4
 7 H  pz              0.1       0.0       0.1       0.0       0.0       0.1
 7 H  px              0.0       0.1       0.1       0.1       0.1       0.3
 7 H  py              0.0       0.0       0.2       0.0       0.0       0.0
 8 C  s               1.6       3.4       0.9       0.0       2.4       0.6
 8 C  pz              2.3       2.0       0.1       0.0       5.2       0.3
 8 C  px              0.0       0.0       0.0      10.0       0.0       0.0
 8 C  py              2.4       1.8      10.3       0.0       0.8       7.0
 8 C  dz2             0.0       0.3       0.8       0.0       0.8       0.3
 8 C  dxz             0.0       0.0       0.0       2.7       0.0       0.0
 8 C  dyz             1.0       1.1       0.8       0.0       3.9       0.8
 8 C  dx2y2           0.2       0.1       0.0       0.0       2.0       1.3
 8 C  dxy             0.0       0.0       0.0       2.1       0.0       0.0
 8 C  f+1             0.0       0.0       0.0       0.2       0.0       0.0
 8 C  f-1             0.0       0.1       0.0       0.0       0.0       0.2
 8 C  f+2             0.0       0.1       0.0       0.0       0.1       0.0
 8 C  f-3             0.0       0.0       0.0       0.0       0.0       0.2
 9 H  s               1.0       4.3       1.6       0.0       2.5       0.4
 9 H  pz              0.0       0.1       0.2       0.0       0.0       0.0
 9 H  py              0.1       0.0       0.6       0.0       0.1       0.1
10 C  s               1.3       4.4       0.6       0.4       0.1       0.5
10 C  pz              4.1       4.1       2.7       0.1       4.9       0.8
10 C  px              0.3       0.4       0.3       5.0       0.2       0.8
10 C  py              0.3       0.3       0.6       1.0       0.1       8.1
10 C  dz2             0.0       0.6       0.8       1.7       0.4       0.4
10 C  dxz             0.4       0.3       0.2       0.0       0.7       0.2
10 C  dyz             0.2       1.0       0.4       0.0       0.1       0.2
10 C  dx2y2           0.0       0.2       0.7       0.3       0.5       1.3
10 C  dxy             0.4       0.5       0.3       0.0       0.5       0.6
10 C  f+1             0.0       0.1       0.0       0.2       0.0       0.0
10 C  f-1             0.0       0.0       0.0       0.1       0.0       0.0
10 C  f+2             0.0       0.0       0.0       0.0       0.4       0.0
10 C  f-3             0.0       0.0       0.1       0.0       0.0       0.1
11 H  s               0.8       1.6       0.7       1.8       1.2       0.4
11 H  pz              0.1       0.0       0.1       0.0       0.0       0.1
11 H  px              0.0       0.1       0.1       0.1       0.1       0.3
11 H  py              0.0       0.0       0.2       0.0       0.0       0.0
12 C  s               1.6       3.4       0.9       0.0       2.4       0.6
12 C  pz              2.3       2.0       0.1       0.0       5.2       0.3
12 C  px              0.0       0.0       0.0      10.0       0.0       0.0
12 C  py              2.4       1.8      10.3       0.0       0.8       7.0
12 C  dz2             0.0       0.3       0.8       0.0       0.8       0.3
12 C  dxz             0.0       0.0       0.0       2.7       0.0       0.0
12 C  dyz             1.0       1.1       0.8       0.0       3.9       0.8
12 C  dx2y2           0.2       0.1       0.0       0.0       2.0       1.3
12 C  dxy             0.0       0.0       0.0       2.1       0.0       0.0
12 C  f+1             0.0       0.0       0.0       0.2       0.0       0.0
12 C  f-1             0.0       0.1       0.0       0.0       0.0       0.2
12 C  f+2             0.0       0.1       0.0       0.0       0.1       0.0
12 C  f-3             0.0       0.0       0.0       0.0       0.0       0.2
13 H  s               1.0       4.3       1.6       0.0       2.5       0.4
13 H  pz              0.0       0.1       0.2       0.0       0.0       0.0
13 H  py              0.1       0.0       0.6       0.0       0.1       0.1

                     54        55        56        57        58        59   
                   0.46723   0.48085   0.49755   0.51361   0.54148   0.56023
                   0.00000   0.00000   0.00000   0.00000   0.00000   0.00000
                  --------  --------  --------  --------  --------  --------
 0 C  s               0.5       0.1       2.2       2.8       6.3       3.3
 0 C  pz              0.2       3.8       1.5       0.4       2.6       1.0
 0 C  px              5.0       0.2       0.7       4.3       0.6       1.0
 0 C  py              2.3       0.3       1.9       2.9       1.3       0.4
 0 C  dz2             0.2       0.0       0.6       0.4       0.4       1.6
 0 C  dxz             0.2       1.9       0.1       0.0       0.2       0.7
 0 C  dyz             0.0       0.2       0.2       0.1       0.0       0.1
 0 C  dx2y2           2.1       0.1       0.0       0.1       0.1       0.3
 0 C  dxy             0.3       0.0       1.6       0.3       4.2       0.2
 0 C  f+1             0.0       0.0       0.0       0.0       0.0       0.2
 0 C  f+3             0.0       0.0       0.0       0.2       0.0       0.1
 0 C  f-3             0.1       0.0       0.0       0.1       0.3       0.0
 1 H  s               0.2       0.1       2.0       3.4       4.3       2.5
 1 H  pz              0.0       1.0       0.0       0.0       0.0       0.1
 1 H  px              1.1       0.0       0.3       0.8       0.4       0.2
 1 H  py              0.6       0.0       0.3       1.1       0.1       0.1
 2 C  s               0.4       0.0       0.3       3.5       0.0       3.3
 2 C  pz              2.7       0.0       0.4       5.0       0.0       2.2
 2 C  px              0.0      18.2       0.0       0.0       0.6       0.0
 2 C  py              8.9       0.0       3.6       1.0       0.0       0.9
 2 C  dz2             0.8       0.0       0.9       2.2       0.0       1.3
 2 C  dxz             0.0       3.5       0.0       0.0       0.1       0.0
 2 C  dx2y2           3.7       0.0       0.2       0.3       0.0       0.5
 2 C  dxy             0.0       0.7       0.0       0.0       1.5       0.0
 2 C  f+1             0.0       0.0       0.0       0.0       0.1       0.0
 2 C  f-1             0.0       0.0       0.1       0.0       0.0       0.0
 3 C  s               0.4       0.0       0.3       3.5       0.0       3.3
 3 C  pz              2.7       0.0       0.4       5.0       0.0       2.2
 3 C  px              0.0      18.2       0.0       0.0       0.6       0.0
 3 C  py              8.9       0.0       3.6       1.0       0.0       0.9
 3 C  dz2             0.8       0.0       0.9       2.2       0.0       1.3
 3 C  dxz             0.0       3.5       0.0       0.0       0.1       0.0
 3 C  dx2y2           3.7       0.0       0.2       0.3       0.0       0.5
 3 C  dxy             0.0       0.7       0.0       0.0       1.5       0.0
 3 C  f+1             0.0       0.0       0.0       0.0       0.1       0.0
 3 C  f-1             0.0       0.0       0.1       0.0       0.0       0.0
 4 C  s               0.5       0.1       2.2       2.8       6.3       3.3
 4 C  pz              0.2       3.8       1.5       0.4       2.6       1.0
 4 C  px              5.0       0.2       0.7       4.3       0.6       1.0
 4 C  py              2.3       0.3       1.9       2.9       1.3       0.4
 4 C  dz2             0.2       0.0       0.6       0.4       0.4       1.6
 4 C  dxz             0.2       1.9       0.1       0.0       0.2       0.7
 4 C  dyz             0.0       0.2       0.2       0.1       0.0       0.1
 4 C  dx2y2           2.1       0.1       0.0       0.1       0.1       0.3
 4 C  dxy             0.3       0.0       1.6       0.3       4.2       0.2
 4 C  f+1             0.0       0.0       0.0       0.0       0.0       0.2
 4 C  f+3             0.0       0.0       0.0       0.2       0.0       0.1
 4 C  f-3             0.1       0.0       0.0       0.1       0.3       0.0
 5 H  s               0.2       0.1       2.0       3.4       4.3       2.5
 5 H  pz              0.0       1.0       0.0       0.0       0.0       0.1
 5 H  px              1.1       0.0       0.3       0.8       0.4       0.2
 5 H  py              0.6       0.0       0.3       1.1       0.1       0.1
 6 C  s               0.5       0.1       2.2       2.8       6.3       3.3
 6 C  pz              0.2       3.8       1.5       0.4       2.6       1.0
 6 C  px              5.0       0.2       0.7       4.3       0.6       1.0
 6 C  py              2.3       0.3       1.9       2.9       1.3       0.4
 6 C  dz2             0.2       0.0       0.6       0.4       0.4       1.6
 6 C  dxz             0.2       1.9       0.1       0.0       0.2       0.7
 6 C  dyz             0.0       0.2       0.2       0.1       0.0       0.1
 6 C  dx2y2           2.1       0.1       0.0       0.1       0.1       0.3
 6 C  dxy             0.3       0.0       1.6       0.3       4.2       0.2
 6 C  f+1             0.0       0.0       0.0       0.0       0.0       0.2
 6 C  f+3             0.0       0.0       0.0       0.2       0.0       0.1
 6 C  f-3             0.1       0.0       0.0       0.1       0.3       0.0
 7 H  s               0.2       0.1       2.0       3.4       4.3       2.5
 7 H  pz              0.0       1.0       0.0       0.0       0.0       0.1
 7 H  px              1.1       0.0       0.3       0.8       0.4       0.2
 7 H  py              0.6       0.0       0.3       1.1       0.1       0.1
 8 C  s               0.8       0.0       8.2       2.6       0.0       2.6
 8 C  pz              1.9       0.0       1.8       0.1       0.0      12.8
 8 C  px              0.0       6.8       0.0       0.0       4.9       0.0
 8 C  py              1.9       0.0       1.6       0.6       0.0       0.5
 8 C  dz2             0.8       0.0       1.2       0.2       0.0       0.2
 8 C  dxz             0.0       2.8       0.0       0.0       0.2       0.0
 8 C  dyz             0.0       0.0       2.3       0.0       0.0       0.1
 8 C  dx2y2           1.6       0.0       0.1       0.1       0.0       0.1
 8 C  dxy             0.0       0.8       0.0       0.0       0.7       0.0
 8 C  f+1             0.0       0.0       0.0       0.0       0.1       0.0
 8 C  f+3             0.0       0.0       0.0       0.0       0.1       0.0
 8 C  f-3             0.0       0.0       0.0       0.0       0.0       0.1
 9 H  s               0.0       0.0       4.7       0.3       0.0       0.8
 9 H  pz              0.3       0.0       0.8       0.0       0.0       0.3
 9 H  px              0.0       1.5       0.0       0.0       0.0       0.0
 9 H  py              0.3       0.0       0.2       0.3       0.0       0.0
10 C  s               0.5       0.1       2.2       2.8       6.3       3.3
10 C  pz              0.2       3.8       1.5       0.4       2.6       1.0
10 C  px              5.0       0.2       0.7       4.3       0.6       1.0
10 C  py              2.3       0.3       1.9       2.9       1.3       0.4
10 C  dz2             0.2       0.0       0.6       0.4       0.4       1.6
10 C  dxz             0.2       1.9       0.1       0.0       0.2       0.7
10 C  dyz             0.0       0.2       0.2       0.1       0.0       0.1
10 C  dx2y2           2.1       0.1       0.0       0.1       0.1       0.3
10 C  dxy             0.3       0.0       1.6       0.3       4.2       0.2
10 C  f+1             0.0       0.0       0.0       0.0       0.0       0.2
10 C  f+3             0.0       0.0       0.0       0.2       0.0       0.1
10 C  f-3             0.1       0.0       0.0       0.1       0.3       0.0
11 H  s               0.2       0.1       2.0       3.4       4.3       2.5
11 H  pz              0.0       1.0       0.0       0.0       0.0       0.1
11 H  px              1.1       0.0       0.3       0.8       0.4       0.2
11 H  py              0.6       0.0       0.3       1.1       0.1       0.1
12 C  s               0.8       0.0       8.2       2.6       0.0       2.6
12 C  pz              1.9       0.0       1.8       0.1       0.0      12.8
12 C  px              0.0       6.8       0.0       0.0       4.9       0.0
12 C  py              1.9       0.0       1.6       0.6       0.0       0.5
12 C  dz2             0.8       0.0       1.2       0.2       0.0       0.2
12 C  dxz             0.0       2.8       0.0       0.0       0.2       0.0
12 C  dyz             0.0       0.0       2.3       0.0       0.0       0.1
12 C  dx2y2           1.6       0.0       0.1       0.1       0.0       0.1
12 C  dxy             0.0       0.8       0.0       0.0       0.7       0.0
12 C  f+1             0.0       0.0       0.0       0.0       0.1       0.0
12 C  f+3             0.0       0.0       0.0       0.0       0.1       0.0
12 C  f-3             0.0       0.0       0.0       0.0       0.0       0.1
13 H  s               0.0       0.0       4.7       0.3       0.0       0.8
13 H  pz              0.3       0.0       0.8       0.0       0.0       0.3
13 H  px              0.0       1.5       0.0       0.0       0.0       0.0
13 H  py              0.3       0.0       0.2       0.3       0.0       0.0

                     60        61        62        63        64        65   
                   0.56201   0.56547   0.56808   0.57464   0.57532   0.58755
                   0.00000   0.00000   0.00000   0.00000   0.00000   0.00000
                  --------  --------  --------  --------  --------  --------
 0 C  s               5.7       2.1       1.0       0.1       0.5       2.4
 0 C  pz              0.0       8.9       0.0       0.3       8.4       0.1
 0 C  px              2.4       0.2      12.4       4.2       0.5       2.7
 0 C  py              4.6       0.3       5.3       2.4       0.4       2.3
 0 C  dz2             0.4       0.1       1.1       0.4       0.0       0.0
 0 C  dxz             0.0       0.9       0.0       0.1       0.8       0.1
 0 C  dyz             0.0       0.0       0.0       0.2       0.0       0.0
 0 C  dx2y2           0.1       0.0       0.6       1.3       0.1       1.3
 0 C  dxy             2.0       0.9       0.0       0.5       0.0       0.3
 0 C  f0              0.0       0.0       0.0       0.0       0.1       0.0
 0 C  f+1             0.2       0.0       0.0       0.0       0.1       0.1
 0 C  f+2             0.0       0.2       0.0       0.1       0.1       0.0
 0 C  f+3             0.0       0.0       0.1       0.1       0.0       0.1
 0 C  f-3             0.0       0.1       0.2       0.1       0.0       0.0
 1 H  s               5.4       0.8       1.2       1.2       0.1       0.5
 1 H  px              1.2       0.1       0.4       0.2       0.0       0.4
 1 H  py              0.9       0.0       0.3       0.6       0.0       0.1
 2 C  s               0.0       0.0       0.0       4.8       0.2       0.5
 2 C  pz              0.0       0.0       0.0       0.2       1.1       3.4
 2 C  px              0.8      12.6       1.0       0.0       0.0       0.0
 2 C  py              0.0       0.0       0.0       0.3       3.3       8.6
 2 C  dz2             0.0       0.0       0.0       0.6       0.0       0.2
 2 C  dxz             0.0       0.4       0.4       0.0       0.0       0.0
 2 C  dyz             0.0       0.0       0.0       1.0       0.2       0.3
 2 C  dx2y2           0.0       0.0       0.0       0.1       0.7       0.5
 2 C  dxy             0.5       0.1       0.0       0.0       0.0       0.0
 2 C  f0              0.0       0.0       0.0       0.1       0.1       0.1
 2 C  f+2             0.0       0.0       0.0       0.1       0.0       0.7
 2 C  f-2             0.2       0.0       0.1       0.0       0.0       0.0
 2 C  f+3             0.1       0.4       0.1       0.0       0.0       0.0
 3 C  s               0.0       0.0       0.0       4.8       0.2       0.5
 3 C  pz              0.0       0.0       0.0       0.2       1.1       3.4
 3 C  px              0.8      12.6       1.0       0.0       0.0       0.0
 3 C  py              0.0       0.0       0.0       0.3       3.3       8.6
 3 C  dz2             0.0       0.0       0.0       0.6       0.0       0.2
 3 C  dxz             0.0       0.4       0.4       0.0       0.0       0.0
 3 C  dyz             0.0       0.0       0.0       1.0       0.2       0.3
 3 C  dx2y2           0.0       0.0       0.0       0.1       0.7       0.5
 3 C  dxy             0.5       0.1       0.0       0.0       0.0       0.0
 3 C  f0              0.0       0.0       0.0       0.1       0.1       0.1
 3 C  f+2             0.0       0.0       0.0       0.1       0.0       0.7
 3 C  f-2             0.2       0.0       0.1       0.0       0.0       0.0
 3 C  f+3             0.1       0.4       0.1       0.0       0.0       0.0
 4 C  s               5.7       2.1       1.0       0.1       0.5       2.4
 4 C  pz              0.0       8.9       0.0       0.3       8.4       0.1
 4 C  px              2.4       0.2      12.4       4.2       0.5       2.7
 4 C  py              4.6       0.3       5.3       2.4       0.4       2.3
 4 C  dz2             0.4       0.1       1.1       0.4       0.0       0.0
 4 C  dxz             0.0       0.9       0.0       0.1       0.8       0.1
 4 C  dyz             0.0       0.0       0.0       0.2       0.0       0.0
 4 C  dx2y2           0.1       0.0       0.6       1.3       0.1       1.3
 4 C  dxy             2.0       0.9       0.0       0.5       0.0       0.3
 4 C  f0              0.0       0.0       0.0       0.0       0.1       0.0
 4 C  f+1             0.2       0.0       0.0       0.0       0.1       0.1
 4 C  f+2             0.0       0.2       0.0       0.1       0.1       0.0
 4 C  f+3             0.0       0.0       0.1       0.1       0.0       0.1
 4 C  f-3             0.0       0.1       0.2       0.1       0.0       0.0
 5 H  s               5.4       0.8       1.2       1.2       0.1       0.5
 5 H  px              1.2       0.1       0.4       0.2       0.0       0.4
 5 H  py              0.9       0.0       0.3       0.6       0.0       0.1
 6 C  s               5.7       2.1       1.0       0.1       0.5       2.4
 6 C  pz              0.0       8.9       0.0       0.3       8.4       0.1
 6 C  px              2.4       0.2      12.4       4.2       0.5       2.7
 6 C  py              4.6       0.3       5.3       2.4       0.4       2.3
 6 C  dz2             0.4       0.1       1.1       0.4       0.0       0.0
 6 C  dxz             0.0       0.9       0.0       0.1       0.8       0.1
 6 C  dyz             0.0       0.0       0.0       0.2       0.0       0.0
 6 C  dx2y2           0.1       0.0       0.6       1.3       0.1       1.3
 6 C  dxy             2.0       0.9       0.0       0.5       0.0       0.3
 6 C  f0              0.0       0.0       0.0       0.0       0.1       0.0
 6 C  f+1             0.2       0.0       0.0       0.0       0.1       0.1
 6 C  f+2             0.0       0.2       0.0       0.1       0.1       0.0
 6 C  f+3             0.0       0.0       0.1       0.1       0.0       0.1
 6 C  f-3             0.0       0.1       0.2       0.1       0.0       0.0
 7 H  s               5.4       0.8       1.2       1.2       0.1       0.5
 7 H  px              1.2       0.1       0.4       0.2       0.0       0.4
 7 H  py              0.9       0.0       0.3       0.6       0.0       0.1
 8 C  s               0.0       0.0       0.0       1.8       6.5       4.6
 8 C  pz              0.0       0.0       0.0       9.2       0.7       0.5
 8 C  px              1.7       5.8       2.1       0.0       0.0       0.0
 8 C  py              0.0       0.0       0.0       3.7       7.5       3.5
 8 C  dz2             0.0       0.0       0.0       0.1       0.0       0.4
 8 C  dxz             0.1       0.2       0.3       0.0       0.0       0.0
 8 C  dyz             0.0       0.0       0.0       0.8       0.3       0.1
 8 C  dx2y2           0.0       0.0       0.0       0.3       0.2       0.7
 8 C  dxy             0.3       0.8       0.1       0.0       0.0       0.0
 8 C  f+1             0.0       0.0       0.1       0.0       0.0       0.0
 8 C  f-1             0.0       0.0       0.0       0.0       0.1       0.1
 8 C  f+2             0.0       0.0       0.0       0.0       0.2       0.4
 8 C  f-2             0.2       0.0       0.1       0.0       0.0       0.0
 8 C  f+3             0.2       0.1       0.1       0.0       0.0       0.0
 9 H  s               0.0       0.0       0.0       1.9       3.7       2.9
 9 H  pz              0.0       0.0       0.0       0.4       1.7       1.0
 9 H  py              0.0       0.0       0.0       1.1       0.7       0.4
10 C  s               5.7       2.1       1.0       0.1       0.5       2.4
10 C  pz              0.0       8.9       0.0       0.3       8.4       0.1
10 C  px              2.4       0.2      12.4       4.2       0.5       2.7
10 C  py              4.6       0.3       5.3       2.4       0.4       2.3
10 C  dz2             0.4       0.1       1.1       0.4       0.0       0.0
10 C  dxz             0.0       0.9       0.0       0.1       0.8       0.1
10 C  dyz             0.0       0.0       0.0       0.2       0.0       0.0
10 C  dx2y2           0.1       0.0       0.6       1.3       0.1       1.3
10 C  dxy             2.0       0.9       0.0       0.5       0.0       0.3
10 C  f0              0.0       0.0       0.0       0.0       0.1       0.0
10 C  f+1             0.2       0.0       0.0       0.0       0.1       0.1
10 C  f+2             0.0       0.2       0.0       0.1       0.1       0.0
10 C  f+3             0.0       0.0       0.1       0.1       0.0       0.1
10 C  f-3             0.0       0.1       0.2       0.1       0.0       0.0
11 H  s               5.4       0.8       1.2       1.2       0.1       0.5
11 H  px              1.2       0.1       0.4       0.2       0.0       0.4
11 H  py              0.9       0.0       0.3       0.6       0.0       0.1
12 C  s               0.0       0.0       0.0       1.8       6.5       4.6
12 C  pz              0.0       0.0       0.0       9.2       0.7       0.5
12 C  px              1.7       5.8       2.1       0.0       0.0       0.0
12 C  py              0.0       0.0       0.0       3.7       7.5       3.5
12 C  dz2             0.0       0.0       0.0       0.1       0.0       0.4
12 C  dxz             0.1       0.2       0.3       0.0       0.0       0.0
12 C  dyz             0.0       0.0       0.0       0.8       0.3       0.1
12 C  dx2y2           0.0       0.0       0.0       0.3       0.2       0.7
12 C  dxy             0.3       0.8       0.1       0.0       0.0       0.0
12 C  f+1             0.0       0.0       0.1       0.0       0.0       0.0
12 C  f-1             0.0       0.0       0.0       0.0       0.1       0.1
12 C  f+2             0.0       0.0       0.0       0.0       0.2       0.4
12 C  f-2             0.2       0.0       0.1       0.0       0.0       0.0
12 C  f+3             0.2       0.1       0.1       0.0       0.0       0.0
13 H  s               0.0       0.0       0.0       1.9       3.7       2.9
13 H  pz              0.0       0.0       0.0       0.4       1.7       1.0
13 H  py              0.0       0.0       0.0       1.1       0.7       0.4

                     66        67        68        69        70        71   
                   0.59513   0.60387   0.64245   0.64504   0.66284   0.66467
                   0.00000   0.00000   0.00000   0.00000   0.00000   0.00000
                  --------  --------  --------  --------  --------  --------
 0 C  s               0.9       0.6       3.9       3.7       2.2       0.1
 0 C  pz              0.1       0.2       2.7       0.2       0.5       0.9
 0 C  px              2.1       0.7       0.5       0.4       0.6       1.7
 0 C  py              9.4       0.2       1.6       0.5       0.3       4.7
 0 C  dz2             0.1       0.9       0.2       3.7       0.3       0.4
 0 C  dxz             0.0       0.0       0.2       0.1       0.1       1.3
 0 C  dyz             0.0       0.0       0.0       0.5       0.0       1.2
 0 C  dx2y2           0.9       0.5       1.3       0.0       0.6       0.4
 0 C  dxy             0.3       0.6       0.0       0.1       0.3       0.2
 0 C  f+1             0.2       0.0       0.1       0.1       0.1       0.0
 0 C  f+2             0.0       0.0       0.0       0.0       0.0       0.2
 0 C  f+3             0.1       0.1       0.0       0.0       0.0       0.1
 0 C  f-3             0.0       0.0       0.2       0.1       0.1       0.0
 1 H  s               4.0       1.7       0.5       0.5       1.6       0.4
 1 H  px              2.1       0.1       0.0       0.3       0.2       0.0
 1 H  py              0.6       0.1       0.2       0.1       0.4       0.1
 2 C  s               0.0       1.1       0.0       0.4      15.2       3.2
 2 C  pz              0.0       0.8       0.0       0.3       5.5       0.6
 2 C  px              3.5       0.0       0.7       0.0       0.0       0.0
 2 C  py              0.0       0.9       0.0       0.2       4.4       0.8
 2 C  dz2             0.0       0.7       0.0       2.8       0.1       0.3
 2 C  dxz             0.4       0.0       3.0       0.0       0.0       0.0
 2 C  dyz             0.0       0.4       0.0       0.1       2.2       0.3
 2 C  dx2y2           0.0       0.0       0.0       1.5       0.1       0.4
 2 C  dxy             0.5       0.0       1.4       0.0       0.0       0.0
 2 C  f+1             0.0       0.0       0.2       0.0       0.0       0.0
 2 C  f-1             0.0       0.0       0.0       0.0       0.1       0.0
 2 C  f+2             0.0       0.0       0.0       0.1       0.3       0.0
 2 C  f+3             0.1       0.0       0.0       0.0       0.0       0.0
 2 C  f-3             0.0       0.1       0.0       0.0       0.0       0.2
 3 C  s               0.0       1.1       0.0       0.4      15.2       3.2
 3 C  pz              0.0       0.8       0.0       0.3       5.5       0.6
 3 C  px              3.5       0.0       0.7       0.0       0.0       0.0
 3 C  py              0.0       0.9       0.0       0.2       4.4       0.8
 3 C  dz2             0.0       0.7       0.0       2.8       0.1       0.3
 3 C  dxz             0.4       0.0       3.0       0.0       0.0       0.0
 3 C  dyz             0.0       0.4       0.0       0.1       2.2       0.3
 3 C  dx2y2           0.0       0.0       0.0       1.5       0.1       0.4
 3 C  dxy             0.5       0.0       1.4       0.0       0.0       0.0
 3 C  f+1             0.0       0.0       0.2       0.0       0.0       0.0
 3 C  f-1             0.0       0.0       0.0       0.0       0.1       0.0
 3 C  f+2             0.0       0.0       0.0       0.1       0.3       0.0
 3 C  f+3             0.1       0.0       0.0       0.0       0.0       0.0
 3 C  f-3             0.0       0.1       0.0       0.0       0.0       0.2
 4 C  s               0.9       0.6       3.9       3.7       2.2       0.1
 4 C  pz              0.1       0.2       2.7       0.2       0.5       0.9
 4 C  px              2.1       0.7       0.5       0.4       0.6       1.7
 4 C  py              9.4       0.2       1.6       0.5       0.3       4.7
 4 C  dz2             0.1       0.9       0.2       3.7       0.3       0.4
 4 C  dxz             0.0       0.0       0.2       0.1       0.1       1.3
 4 C  dyz             0.0       0.0       0.0       0.5       0.0       1.2
 4 C  dx2y2           0.9       0.5       1.3       0.0       0.6       0.4
 4 C  dxy             0.3       0.6       0.0       0.1       0.3       0.2
 4 C  f+1             0.2       0.0       0.1       0.1       0.1       0.0
 4 C  f+2             0.0       0.0       0.0       0.0       0.0       0.2
 4 C  f+3             0.1       0.1       0.0       0.0       0.0       0.1
 4 C  f-3             0.0       0.0       0.2       0.1       0.1       0.0
 5 H  s               4.0       1.7       0.5       0.5       1.6       0.4
 5 H  px              2.1       0.1       0.0       0.3       0.2       0.0
 5 H  py              0.6       0.1       0.2       0.1       0.4       0.1
 6 C  s               0.9       0.6       3.9       3.7       2.2       0.1
 6 C  pz              0.1       0.2       2.7       0.2       0.5       0.9
 6 C  px              2.1       0.7       0.5       0.4       0.6       1.7
 6 C  py              9.4       0.2       1.6       0.5       0.3       4.7
 6 C  dz2             0.1       0.9       0.2       3.7       0.3       0.4
 6 C  dxz             0.0       0.0       0.2       0.1       0.1       1.3
 6 C  dyz             0.0       0.0       0.0       0.5       0.0       1.2
 6 C  dx2y2           0.9       0.5       1.3       0.0       0.6       0.4
 6 C  dxy             0.3       0.6       0.0       0.1       0.3       0.2
 6 C  f+1             0.2       0.0       0.1       0.1       0.1       0.0
 6 C  f+2             0.0       0.0       0.0       0.0       0.0       0.2
 6 C  f+3             0.1       0.1       0.0       0.0       0.0       0.1
 6 C  f-3             0.0       0.0       0.2       0.1       0.1       0.0
 7 H  s               4.0       1.7       0.5       0.5       1.6       0.4
 7 H  px              2.1       0.1       0.0       0.3       0.2       0.0
 7 H  py              0.6       0.1       0.2       0.1       0.4       0.1
 8 C  s               0.0       1.1       0.0       7.2       1.3       4.5
 8 C  pz              0.0      13.3       0.0       1.0       0.1       0.2
 8 C  px              3.1       0.0      14.3       0.0       0.0       0.0
 8 C  py              0.0       1.0       0.0       0.7       0.5      11.4
 8 C  dz2             0.0       0.9       0.0       1.0       1.7       2.8
 8 C  dxz             0.0       0.0       5.7       0.0       0.0       0.0
 8 C  dyz             0.0       1.1       0.0       7.6       0.0       0.1
 8 C  dx2y2           0.0       2.2       0.0       1.4       0.6       0.9
 8 C  dxy             0.3       0.0       1.5       0.0       0.0       0.0
 8 C  f0              0.0       0.1       0.0       0.0       0.2       0.0
 8 C  f+1             0.0       0.0       0.1       0.0       0.0       0.0
 8 C  f-1             0.0       0.4       0.0       0.5       0.0       0.0
 8 C  f+2             0.0       0.5       0.0       0.0       0.1       0.0
 8 C  f-3             0.0       0.0       0.0       0.0       0.0       0.1
 9 H  s               0.0       9.0       0.0       3.7       1.8       0.4
 9 H  pz              0.0       2.5       0.0       0.3       0.9       0.2
 9 H  px              0.1       0.0       0.3       0.0       0.0       0.0
 9 H  py              0.0       2.0       0.0       0.4       0.0       0.0
10 C  s               0.9       0.6       3.9       3.7       2.2       0.1
10 C  pz              0.1       0.2       2.7       0.2       0.5       0.9
10 C  px              2.1       0.7       0.5       0.4       0.6       1.7
10 C  py              9.4       0.2       1.6       0.5       0.3       4.7
10 C  dz2             0.1       0.9       0.2       3.7       0.3       0.4
10 C  dxz             0.0       0.0       0.2       0.1       0.1       1.3
10 C  dyz             0.0       0.0       0.0       0.5       0.0       1.2
10 C  dx2y2           0.9       0.5       1.3       0.0       0.6       0.4
10 C  dxy             0.3       0.6       0.0       0.1       0.3       0.2
10 C  f+1             0.2       0.0       0.1       0.1       0.1       0.0
10 C  f+2             0.0       0.0       0.0       0.0       0.0       0.2
10 C  f+3             0.1       0.1       0.0       0.0       0.0       0.1
10 C  f-3             0.0       0.0       0.2       0.1       0.1       0.0
11 H  s               4.0       1.7       0.5       0.5       1.6       0.4
11 H  px              2.1       0.1       0.0       0.3       0.2       0.0
11 H  py              0.6       0.1       0.2       0.1       0.4       0.1
12 C  s               0.0       1.1       0.0       7.2       1.3       4.5
12 C  pz              0.0      13.3       0.0       1.0       0.1       0.2
12 C  px              3.1       0.0      14.3       0.0       0.0       0.0
12 C  py              0.0       1.0       0.0       0.7       0.5      11.4
12 C  dz2             0.0       0.9       0.0       1.0       1.7       2.8
12 C  dxz             0.0       0.0       5.7       0.0       0.0       0.0
12 C  dyz             0.0       1.1       0.0       7.6       0.0       0.1
12 C  dx2y2           0.0       2.2       0.0       1.4       0.6       0.9
12 C  dxy             0.3       0.0       1.5       0.0       0.0       0.0
12 C  f0              0.0       0.1       0.0       0.0       0.2       0.0
12 C  f+1             0.0       0.0       0.1       0.0       0.0       0.0
12 C  f-1             0.0       0.4       0.0       0.5       0.0       0.0
12 C  f+2             0.0       0.5       0.0       0.0       0.1       0.0
12 C  f-3             0.0       0.0       0.0       0.0       0.0       0.1
13 H  s               0.0       9.0       0.0       3.7       1.8       0.4
13 H  pz              0.0       2.5       0.0       0.3       0.9       0.2
13 H  px              0.1       0.0       0.3       0.0       0.0       0.0
13 H  py              0.0       2.0       0.0       0.4       0.0       0.0

                     72        73        74        75        76        77   
                   0.70663   0.72357   0.72442   0.72875   0.76016   0.76137
                   0.00000   0.00000   0.00000   0.00000   0.00000   0.00000
                  --------  --------  --------  --------  --------  --------
 0 C  s               1.2       1.3       0.8       0.8       7.1       1.5
 0 C  pz              8.1       0.3       0.1       0.2       0.0       0.1
 0 C  px              0.2       0.6       4.3       0.3       3.9       0.1
 0 C  py              0.2       0.8       1.9       0.2       2.3       0.4
 0 C  dz2             0.1       2.1       0.0       0.2       0.8       0.2
 0 C  dxz             1.9       0.4       0.4       0.5       0.0       0.1
 0 C  dyz             0.2       1.0       0.9      11.2       0.0       0.0
 0 C  dx2y2           0.3       0.9       0.9       0.0       0.2       0.0
 0 C  dxy             0.0       3.8       0.1       0.0       1.1       1.2
 0 C  f+1             0.1       0.0       0.0       0.1       0.4       0.1
 0 C  f-1             0.0       0.0       0.0       0.1       0.1       0.1
 0 C  f+3             0.0       0.0       0.0       0.0       0.2       0.2
 0 C  f-3             0.0       0.1       0.0       0.0       0.2       0.3
 1 H  s               0.3       0.7       0.0       0.0       4.9       0.8
 1 H  pz              0.1       0.0       0.0       0.3       0.0       0.2
 1 H  px              0.0       0.1       0.0       0.0       0.4       0.0
 1 H  py              0.1       0.1       0.0       0.1       0.9       0.4
 2 C  s               0.0       2.1       6.2       0.0       0.0      13.4
 2 C  pz              0.0       4.0       5.0       0.0       0.0       1.1
 2 C  px             16.3       0.0       0.0       0.0       1.6       0.0
 2 C  py              0.0       0.8       8.2       0.0       0.0       3.2
 2 C  dz2             0.0       0.9       1.3       0.0       0.0       1.7
 2 C  dxz             3.6       0.0       0.0       0.1       0.1       0.0
 2 C  dyz             0.0       5.2       0.0       0.0       0.0       0.0
 2 C  dx2y2           0.0       1.1       5.5       0.0       0.0       0.2
 2 C  dxy             0.8       0.0       0.0       5.6       0.2       0.0
 2 C  f0              0.0       0.0       0.2       0.0       0.0       0.1
 2 C  f+1             0.0       0.0       0.0       0.0       0.2       0.0
 2 C  f-2             0.1       0.0       0.0       0.0       0.0       0.0
 3 C  s               0.0       2.1       6.2       0.0       0.0      13.4
 3 C  pz              0.0       4.0       5.0       0.0       0.0       1.1
 3 C  px             16.3       0.0       0.0       0.0       1.6       0.0
 3 C  py              0.0       0.8       8.2       0.0       0.0       3.2
 3 C  dz2             0.0       0.9       1.3       0.0       0.0       1.7
 3 C  dxz             3.6       0.0       0.0       0.1       0.1       0.0
 3 C  dyz             0.0       5.2       0.0       0.0       0.0       0.0
 3 C  dx2y2           0.0       1.1       5.5       0.0       0.0       0.2
 3 C  dxy             0.8       0.0       0.0       5.6       0.2       0.0
 3 C  f0              0.0       0.0       0.2       0.0       0.0       0.1
 3 C  f+1             0.0       0.0       0.0       0.0       0.2       0.0
 3 C  f-2             0.1       0.0       0.0       0.0       0.0       0.0
 4 C  s               1.2       1.3       0.8       0.8       7.1       1.5
 4 C  pz              8.1       0.3       0.1       0.2       0.0       0.1
 4 C  px              0.2       0.6       4.3       0.3       3.9       0.1
 4 C  py              0.2       0.8       1.9       0.2       2.3       0.4
 4 C  dz2             0.1       2.1       0.0       0.2       0.8       0.2
 4 C  dxz             1.9       0.4       0.4       0.5       0.0       0.1
 4 C  dyz             0.2       1.0       0.9      11.2       0.0       0.0
 4 C  dx2y2           0.3       0.9       0.9       0.0       0.2       0.0
 4 C  dxy             0.0       3.8       0.1       0.0       1.1       1.2
 4 C  f+1             0.1       0.0       0.0       0.1       0.4       0.1
 4 C  f-1             0.0       0.0       0.0       0.1       0.1       0.1
 4 C  f+3             0.0       0.0       0.0       0.0       0.2       0.2
 4 C  f-3             0.0       0.1       0.0       0.0       0.2       0.3
 5 H  s               0.3       0.7       0.0       0.0       4.9       0.8
 5 H  pz              0.1       0.0       0.0       0.3       0.0       0.2
 5 H  px              0.0       0.1       0.0       0.0       0.4       0.0
 5 H  py              0.1       0.1       0.0       0.1       0.9       0.4
 6 C  s               1.2       1.3       0.8       0.8       7.1       1.5
 6 C  pz              8.1       0.3       0.1       0.2       0.0       0.1
 6 C  px              0.2       0.6       4.3       0.3       3.9       0.1
 6 C  py              0.2       0.8       1.9       0.2       2.3       0.4
 6 C  dz2             0.1       2.1       0.0       0.2       0.8       0.2
 6 C  dxz             1.9       0.4       0.4       0.5       0.0       0.1
 6 C  dyz             0.2       1.0       0.9      11.3       0.0       0.0
 6 C  dx2y2           0.3       0.9       0.9       0.0       0.2       0.0
 6 C  dxy             0.0       3.8       0.1       0.0       1.1       1.2
 6 C  f+1             0.1       0.0       0.0       0.1       0.4       0.1
 6 C  f-1             0.0       0.0       0.0       0.1       0.1       0.1
 6 C  f+3             0.0       0.0       0.0       0.0       0.2       0.2
 6 C  f-3             0.0       0.1       0.0       0.0       0.2       0.3
 7 H  s               0.3       0.7       0.0       0.0       4.9       0.8
 7 H  pz              0.1       0.0       0.0       0.4       0.0       0.2
 7 H  px              0.0       0.1       0.0       0.0       0.4       0.0
 7 H  py              0.1       0.1       0.0       0.1       0.9       0.4
 8 C  s               0.0       0.2       1.5       0.0       0.0       2.0
 8 C  pz              0.0       1.9       1.7       0.0       0.0       6.3
 8 C  px              2.6       0.0       0.0       1.7       1.1       0.0
 8 C  py              0.0       2.4       0.0       0.0       0.0       1.8
 8 C  dz2             0.0       1.7       0.5       0.0       0.0       0.9
 8 C  dxz             0.2       0.0       0.0       0.2       0.0       0.0
 8 C  dyz             0.0       0.0       0.0       0.0       0.0       0.2
 8 C  dx2y2           0.0       0.7       0.0       0.0       0.0       0.7
 8 C  dxy             0.2       0.0       0.0      13.3       0.7       0.0
 8 C  f0              0.0       0.0       0.0       0.0       0.0       0.2
 8 C  f+1             0.1       0.0       0.0       0.0       0.2       0.0
 8 C  f-1             0.0       0.5       0.0       0.0       0.0       0.3
 8 C  f+2             0.0       0.0       0.1       0.0       0.0       0.3
 8 C  f-3             0.0       0.0       0.2       0.0       0.0       0.1
 9 H  s               0.0       2.7       0.0       0.0       0.0       3.9
 9 H  pz              0.0       1.2       0.0       0.0       0.0       2.0
 9 H  px              0.0       0.0       0.0       0.7       0.4       0.0
10 C  s               1.2       1.3       0.8       0.8       7.1       1.5
10 C  pz              8.1       0.3       0.1       0.2       0.0       0.1
10 C  px              0.2       0.6       4.3       0.3       3.9       0.1
10 C  py              0.2       0.8       1.9       0.2       2.3       0.4
10 C  dz2             0.1       2.1       0.0       0.2       0.8       0.2
10 C  dxz             1.9       0.4       0.4       0.5       0.0       0.1
10 C  dyz             0.2       1.0       0.9      11.3       0.0       0.0
10 C  dx2y2           0.3       0.9       0.9       0.0       0.2       0.0
10 C  dxy             0.0       3.8       0.1       0.0       1.1       1.2
10 C  f+1             0.1       0.0       0.0       0.1       0.4       0.1
10 C  f-1             0.0       0.0       0.0       0.1       0.1       0.1
10 C  f+3             0.0       0.0       0.0       0.0       0.2       0.2
10 C  f-3             0.0       0.1       0.0       0.0       0.2       0.3
11 H  s               0.3       0.7       0.0       0.0       4.9       0.8
11 H  pz              0.1       0.0       0.0       0.4       0.0       0.2
11 H  px              0.0       0.1       0.0       0.0       0.4       0.0
11 H  py              0.1       0.1       0.0       0.1       0.9       0.4
12 C  s               0.0       0.2       1.5       0.0       0.0       2.0
12 C  pz              0.0       1.9       1.7       0.0       0.0       6.3
12 C  px              2.6       0.0       0.0       1.7       1.1       0.0
12 C  py              0.0       2.4       0.0       0.0       0.0       1.8
12 C  dz2             0.0       1.7       0.5       0.0       0.0       0.9
12 C  dxz             0.2       0.0       0.0       0.2       0.0       0.0
12 C  dyz             0.0       0.0       0.0       0.0       0.0       0.2
12 C  dx2y2           0.0       0.7       0.0       0.0       0.0       0.7
12 C  dxy             0.2       0.0       0.0      13.3       0.7       0.0
12 C  f0              0.0       0.0       0.0       0.0       0.0       0.2
12 C  f+1             0.1       0.0       0.0       0.0       0.2       0.0
12 C  f-1             0.0       0.5       0.0       0.0       0.0       0.3
12 C  f+2             0.0       0.0       0.1       0.0       0.0       0.3
12 C  f-3             0.0       0.0       0.2       0.0       0.0       0.1
13 H  s               0.0       2.7       0.0       0.0       0.0       3.9
13 H  pz              0.0       1.2       0.0       0.0       0.0       2.0
13 H  px              0.0       0.0       0.0       0.7       0.4       0.0

                     78        79        80        81        82        83   
                   0.81698   0.82468   0.84715   0.89611   0.94920   0.99296
                   0.00000   0.00000   0.00000   0.00000   0.00000   0.00000
                  --------  --------  --------  --------  --------  --------
 0 C  s               5.7       0.1       2.7       1.3       2.3       8.4
 0 C  pz              0.0       1.8       1.2       1.7       1.7       0.2
 0 C  px              3.1       2.2       1.5       2.4       2.9       0.5
 0 C  py              3.1       1.0       1.5       2.2       2.0       1.3
 0 C  dz2             1.3       0.6       0.6       0.2       0.1       0.1
 0 C  dxz             0.2       0.1       0.0       0.1       0.2       0.1
 0 C  dyz             1.6       0.3       1.8       1.9       0.1       0.0
 0 C  dx2y2           0.2       0.0       0.2       0.9       0.1       0.1
 0 C  dxy             0.2       0.4       0.1       0.5       0.5       0.0
 0 C  f+1             0.7       0.0       0.0       0.0       0.0       0.1
 0 C  f-1             0.4       0.1       0.5       0.3       0.0       0.1
 0 C  f+3             0.0       0.0       0.0       0.0       0.1       0.0
 0 C  f-3             0.0       0.0       0.1       0.2       0.0       0.0
 1 H  s               0.6       0.5       1.6       1.8       1.2       0.0
 1 H  pz              0.0       0.3       0.3       0.6       0.1       0.0
 1 H  px              0.0       0.2       0.9       1.3       0.4       0.0
 1 H  py              0.8       0.0       0.2       0.3       0.3       0.2
 2 C  s               0.0       1.1       2.1       2.4       5.4       4.7
 2 C  pz              0.0       0.3       0.1       0.5       2.8       1.8
 2 C  px              4.9       0.0       0.0       0.0       0.0       0.0
 2 C  py              0.0       0.1       0.2       1.6       8.5       0.1
 2 C  dz2             0.0       1.1       0.2       0.5       0.5       1.0
 2 C  dxz             0.1       0.0       0.0       0.0       0.0       0.0
 2 C  dyz             0.0       0.2       0.6       2.2       0.1       2.7
 2 C  dx2y2           0.0       0.3       0.1       0.3       1.3       0.3
 2 C  dxy             4.5       0.0       0.0       0.0       0.0       0.0
 2 C  f0              0.0       0.1       0.0       0.3       0.2       0.0
 2 C  f-1             0.0       0.0       0.0       0.1       0.3       0.1
 2 C  f+2             0.0       0.0       0.1       0.1       0.3       0.3
 2 C  f+3             0.2       0.0       0.0       0.0       0.0       0.0
 2 C  f-3             0.0       0.1       0.1       0.7       0.5       0.0
 3 C  s               0.0       1.1       2.1       2.4       5.4       4.7
 3 C  pz              0.0       0.3       0.1       0.5       2.8       1.8
 3 C  px              4.9       0.0       0.0       0.0       0.0       0.0
 3 C  py              0.0       0.1       0.2       1.6       8.5       0.1
 3 C  dz2             0.0       1.1       0.2       0.5       0.5       1.0
 3 C  dxz             0.1       0.0       0.0       0.0       0.0       0.0
 3 C  dyz             0.0       0.2       0.6       2.2       0.1       2.7
 3 C  dx2y2           0.0       0.3       0.1       0.3       1.3       0.3
 3 C  dxy             4.5       0.0       0.0       0.0       0.0       0.0
 3 C  f0              0.0       0.1       0.0       0.3       0.2       0.0
 3 C  f-1             0.0       0.0       0.0       0.1       0.3       0.1
 3 C  f+2             0.0       0.0       0.1       0.1       0.3       0.3
 3 C  f+3             0.2       0.0       0.0       0.0       0.0       0.0
 3 C  f-3             0.0       0.1       0.1       0.7       0.5       0.0
 4 C  s               5.7       0.1       2.7       1.3       2.3       8.4
 4 C  pz              0.0       1.8       1.2       1.7       1.7       0.2
 4 C  px              3.1       2.2       1.5       2.4       2.9       0.5
 4 C  py              3.1       1.0       1.5       2.2       2.0       1.3
 4 C  dz2             1.3       0.6       0.6       0.2       0.1       0.1
 4 C  dxz             0.2       0.1       0.0       0.1       0.2       0.1
 4 C  dyz             1.6       0.3       1.8       1.9       0.1       0.0
 4 C  dx2y2           0.2       0.0       0.2       0.9       0.1       0.1
 4 C  dxy             0.2       0.4       0.1       0.5       0.5       0.0
 4 C  f+1             0.7       0.0       0.0       0.0       0.0       0.1
 4 C  f-1             0.4       0.1       0.5       0.3       0.0       0.1
 4 C  f+3             0.0       0.0       0.0       0.0       0.1       0.0
 4 C  f-3             0.0       0.0       0.1       0.2       0.0       0.0
 5 H  s               0.6       0.5       1.6       1.8       1.2       0.0
 5 H  pz              0.0       0.3       0.3       0.6       0.1       0.0
 5 H  px              0.0       0.2       0.9       1.3       0.4       0.0
 5 H  py              0.8       0.0       0.2       0.3       0.3       0.2
 6 C  s               5.7       0.1       2.7       1.3       2.3       8.4
 6 C  pz              0.0       1.8       1.2       1.7       1.7       0.2
 6 C  px              3.1       2.2       1.5       2.4       2.9       0.5
 6 C  py              3.1       1.0       1.5       2.2       2.0       1.3
 6 C  dz2             1.3       0.6       0.6       0.2       0.1       0.1
 6 C  dxz             0.2       0.1       0.0       0.1       0.2       0.1
 6 C  dyz             1.6       0.3       1.8       1.8       0.1       0.0
 6 C  dx2y2           0.2       0.0       0.2       0.9       0.1       0.1
 6 C  dxy             0.2       0.4       0.1       0.5       0.5       0.0
 6 C  f+1             0.7       0.0       0.0       0.0       0.0       0.1
 6 C  f-1             0.4       0.1       0.5       0.3       0.0       0.1
 6 C  f+3             0.0       0.0       0.0       0.0       0.1       0.0
 6 C  f-3             0.0       0.0       0.1       0.2       0.0       0.0
 7 H  s               0.6       0.5       1.6       1.8       1.2       0.0
 7 H  pz              0.0       0.3       0.3       0.6       0.1       0.0
 7 H  px              0.0       0.2       0.9       1.3       0.4       0.0
 7 H  py              0.8       0.0       0.2       0.3       0.3       0.2
 8 C  s               0.0      16.3       7.7       2.7       1.0       0.4
 8 C  pz              0.0       1.4       3.2       1.3       1.7       6.2
 8 C  px              3.3       0.0       0.0       0.0       0.0       0.0
 8 C  py              0.0       6.8       1.6       2.0       0.6       3.8
 8 C  dz2             0.0       0.2       1.5       1.1       0.3       0.3
 8 C  dxz             0.2       0.0       0.0       0.0       0.0       0.0
 8 C  dyz             0.0       1.8       0.6       1.6       0.2       0.2
 8 C  dx2y2           0.0       0.1       0.3       0.1       0.0       0.0
 8 C  dxy             0.1       0.0       0.0       0.0       0.0       0.0
 8 C  f-1             0.0       0.3       0.0       0.1       0.1       0.0
 8 C  f+2             0.0       1.2       1.0       0.3       0.1       0.0
 8 C  f-3             0.0       0.4       1.3       0.0       0.0       0.3
 9 H  s               0.0       1.7       0.9       0.0       1.1       3.1
 9 H  pz              0.0       0.2       0.3       0.1       0.7       0.7
 9 H  px              0.5       0.0       0.0       0.0       0.0       0.0
 9 H  py              0.0       0.9       1.2       0.0       0.1       1.3
10 C  s               5.7       0.1       2.7       1.3       2.3       8.4
10 C  pz              0.0       1.8       1.2       1.7       1.7       0.2
10 C  px              3.1       2.2       1.5       2.4       2.9       0.5
10 C  py              3.1       1.0       1.5       2.2       2.0       1.3
10 C  dz2             1.3       0.6       0.6       0.2       0.1       0.1
10 C  dxz             0.2       0.1       0.0       0.1       0.2       0.1
10 C  dyz             1.6       0.3       1.8       1.8       0.1       0.0
10 C  dx2y2           0.2       0.0       0.2       0.9       0.1       0.1
10 C  dxy             0.2       0.4       0.1       0.5       0.5       0.0
10 C  f+1             0.7       0.0       0.0       0.0       0.0       0.1
10 C  f-1             0.4       0.1       0.5       0.3       0.0       0.1
10 C  f+3             0.0       0.0       0.0       0.0       0.1       0.0
10 C  f-3             0.0       0.0       0.1       0.2       0.0       0.0
11 H  s               0.6       0.5       1.6       1.8       1.2       0.0
11 H  pz              0.0       0.3       0.3       0.6       0.1       0.0
11 H  px              0.0       0.2       0.9       1.3       0.4       0.0
11 H  py              0.8       0.0       0.2       0.3       0.3       0.2
12 C  s               0.0      16.3       7.7       2.7       1.0       0.4
12 C  pz              0.0       1.4       3.2       1.3       1.7       6.2
12 C  px              3.3       0.0       0.0       0.0       0.0       0.0
12 C  py              0.0       6.8       1.6       2.0       0.6       3.8
12 C  dz2             0.0       0.2       1.5       1.1       0.3       0.3
12 C  dxz             0.2       0.0       0.0       0.0       0.0       0.0
12 C  dyz             0.0       1.8       0.6       1.6       0.2       0.2
12 C  dx2y2           0.0       0.1       0.3       0.1       0.0       0.0
12 C  dxy             0.1       0.0       0.0       0.0       0.0       0.0
12 C  f-1             0.0       0.3       0.0       0.1       0.1       0.0
12 C  f+2             0.0       1.2       1.0       0.3       0.1       0.0
12 C  f-3             0.0       0.4       1.3       0.0       0.0       0.3
13 H  s               0.0       1.7       0.9       0.0       1.1       3.1
13 H  pz              0.0       0.2       0.3       0.1       0.7       0.7
13 H  px              0.5       0.0       0.0       0.0       0.0       0.0
13 H  py              0.0       0.9       1.2       0.0       0.1       1.3

                     84        85        86        87        88        89   
                   1.01812   1.03311   1.03758   1.06596   1.07816   1.09235
                   0.00000   0.00000   0.00000   0.00000   0.00000   0.00000
                  --------  --------  --------  --------  --------  --------
 0 C  s               5.8       1.1       2.0       0.5       0.1       0.6
 0 C  pz              0.0       0.3       0.1       0.3       2.3       0.1
 0 C  px              4.2       1.5       3.6       0.2       0.9       0.7
 0 C  py              5.4       1.0       3.1       0.1       0.4       2.5
 0 C  dz2             0.5       0.5       1.4       0.0       0.6       2.5
 0 C  dxz             0.0       0.5       0.1       0.3       5.1       0.2
 0 C  dyz             0.0       1.0       0.0       9.8       0.0       0.1
 0 C  dx2y2           0.4       0.8       0.6       0.3       0.5       3.8
 0 C  dxy             0.2       0.3       0.0       0.0       0.9       0.6
 0 C  f+1             0.3       0.7       0.0       0.1       0.0       0.0
 0 C  f-1             0.2       0.0       0.1       0.0       0.1       0.0
 0 C  f+2             0.0       0.0       0.0       0.1       0.0       0.0
 0 C  f-2             0.0       0.0       0.0       0.1       0.1       0.0
 0 C  f+3             0.0       0.1       0.0       0.0       0.0       0.2
 0 C  f-3             0.1       0.4       0.1       0.2       0.0       0.0
 1 H  s               1.0       0.7       2.6       0.2       0.5       0.1
 1 H  pz              0.0       0.4       0.1       1.1       0.4       0.0
 1 H  px              0.6       0.2       1.0       0.3       0.7       0.2
 1 H  py              0.9       0.2       1.6       0.0       0.0       0.9
 2 C  s               0.0       1.0       2.5       0.9       0.0       1.0
 2 C  pz              0.0       3.9       0.4       1.8       0.0       1.1
 2 C  px              4.8       0.0       0.0       0.0       2.2       0.0
 2 C  py              0.0       0.1       1.3       0.6       0.0       2.5
 2 C  dz2             0.0       8.0       2.6       0.4       0.0       0.6
 2 C  dxz             0.3       0.0       0.0       0.0       5.0       0.0
 2 C  dyz             0.0       2.3       0.9       4.0       0.0       1.2
 2 C  dx2y2           0.0       0.1       0.8       0.1       0.0       4.5
 2 C  dxy             0.4       0.0       0.0       0.0       1.6       0.0
 2 C  f-1             0.0       0.4       0.0       0.0       0.0       0.0
 2 C  f+2             0.0       0.0       1.1       0.0       0.0       0.0
 2 C  f-3             0.0       0.2       0.2       0.5       0.0       0.0
 3 C  s               0.0       1.0       2.5       0.9       0.0       1.0
 3 C  pz              0.0       3.9       0.4       1.8       0.0       1.1
 3 C  px              4.8       0.0       0.0       0.0       2.2       0.0
 3 C  py              0.0       0.1       1.3       0.6       0.0       2.5
 3 C  dz2             0.0       8.0       2.6       0.4       0.0       0.6
 3 C  dxz             0.3       0.0       0.0       0.0       5.0       0.0
 3 C  dyz             0.0       2.3       0.9       4.0       0.0       1.2
 3 C  dx2y2           0.0       0.1       0.8       0.1       0.0       4.5
 3 C  dxy             0.4       0.0       0.0       0.0       1.6       0.0
 3 C  f-1             0.0       0.4       0.0       0.0       0.0       0.0
 3 C  f+2             0.0       0.0       1.1       0.0       0.0       0.0
 3 C  f-3             0.0       0.2       0.2       0.5       0.0       0.0
 4 C  s               5.8       1.1       2.0       0.5       0.1       0.6
 4 C  pz              0.0       0.3       0.1       0.3       2.3       0.1
 4 C  px              4.2       1.5       3.6       0.2       0.9       0.7
 4 C  py              5.4       1.0       3.1       0.1       0.4       2.5
 4 C  dz2             0.5       0.5       1.4       0.0       0.6       2.5
 4 C  dxz             0.0       0.5       0.1       0.3       5.1       0.2
 4 C  dyz             0.0       1.0       0.0       9.8       0.0       0.1
 4 C  dx2y2           0.4       0.8       0.6       0.3       0.5       3.8
 4 C  dxy             0.2       0.3       0.0       0.0       0.9       0.6
 4 C  f+1             0.3       0.7       0.0       0.1       0.0       0.0
 4 C  f-1             0.2       0.0       0.1       0.0       0.1       0.0
 4 C  f+2             0.0       0.0       0.0       0.1       0.0       0.0
 4 C  f-2             0.0       0.0       0.0       0.1       0.1       0.0
 4 C  f+3             0.0       0.1       0.0       0.0       0.0       0.2
 4 C  f-3             0.1       0.4       0.1       0.2       0.0       0.0
 5 H  s               1.0       0.7       2.6       0.2       0.5       0.1
 5 H  pz              0.0       0.4       0.1       1.1       0.4       0.0
 5 H  px              0.6       0.2       1.0       0.3       0.7       0.2
 5 H  py              0.9       0.2       1.6       0.0       0.0       0.9
 6 C  s               5.8       1.1       2.0       0.5       0.1       0.6
 6 C  pz              0.0       0.3       0.1       0.3       2.3       0.1
 6 C  px              4.2       1.5       3.6       0.2       0.9       0.7
 6 C  py              5.4       1.0       3.1       0.1       0.4       2.5
 6 C  dz2             0.5       0.5       1.4       0.0       0.6       2.5
 6 C  dxz             0.0       0.5       0.1       0.3       5.0       0.2
 6 C  dyz             0.0       1.0       0.0       9.8       0.0       0.1
 6 C  dx2y2           0.4       0.8       0.6       0.3       0.5       3.7
 6 C  dxy             0.2       0.3       0.0       0.0       0.9       0.6
 6 C  f+1             0.3       0.7       0.0       0.1       0.0       0.0
 6 C  f-1             0.2       0.0       0.1       0.0       0.1       0.0
 6 C  f+2             0.0       0.0       0.0       0.1       0.0       0.0
 6 C  f-2             0.0       0.0       0.0       0.1       0.1       0.0
 6 C  f+3             0.0       0.1       0.0       0.0       0.0       0.2
 6 C  f-3             0.1       0.4       0.1       0.2       0.0       0.0
 7 H  s               1.0       0.7       2.6       0.2       0.5       0.1
 7 H  pz              0.0       0.4       0.1       1.1       0.4       0.0
 7 H  px              0.6       0.2       1.0       0.3       0.7       0.2
 7 H  py              0.9       0.2       1.6       0.0       0.0       0.9
 8 C  s               0.0       1.5       2.4       1.1       0.0       1.2
 8 C  pz              0.0       3.3       0.3       4.3       0.0       2.6
 8 C  px              4.0       0.0       0.0       0.0       2.6       0.0
 8 C  py              0.0       1.3       0.2       4.0       0.0       1.7
 8 C  dz2             0.0       2.7       2.8       0.6       0.0       1.7
 8 C  dxz             0.5       0.0       0.0       0.0       8.5       0.0
 8 C  dyz             0.0       0.2       0.5       0.4       0.0       0.0
 8 C  dx2y2           0.0       0.7       0.2       0.2       0.0       6.0
 8 C  dxy             0.4       0.0       0.0       0.0       2.6       0.0
 8 C  f0              0.0       0.2       0.0       0.0       0.0       0.1
 8 C  f+1             0.1       0.0       0.0       0.0       0.4       0.0
 8 C  f-1             0.0       0.7       0.0       0.1       0.0       0.0
 8 C  f+2             0.0       0.1       0.4       0.4       0.0       0.1
 8 C  f-2             0.1       0.0       0.0       0.0       0.1       0.0
 8 C  f-3             0.0       0.0       0.0       0.3       0.0       0.0
 9 H  s               0.0       1.8       0.0       1.5       0.0       0.0
 9 H  pz              0.0       0.8       0.1       1.3       0.0       0.3
 9 H  px              0.0       0.0       0.0       0.0       1.9       0.0
 9 H  py              0.0       1.0       0.3       0.0       0.0       0.4
10 C  s               5.8       1.1       2.0       0.5       0.1       0.6
10 C  pz              0.0       0.3       0.1       0.3       2.3       0.1
10 C  px              4.2       1.5       3.6       0.2       0.9       0.7
10 C  py              5.4       1.0       3.1       0.1       0.4       2.5
10 C  dz2             0.5       0.5       1.4       0.0       0.6       2.5
10 C  dxz             0.0       0.5       0.1       0.3       5.0       0.2
10 C  dyz             0.0       1.0       0.0       9.8       0.0       0.1
10 C  dx2y2           0.4       0.8       0.6       0.3       0.5       3.7
10 C  dxy             0.2       0.3       0.0       0.0       0.9       0.6
10 C  f+1             0.3       0.7       0.0       0.1       0.0       0.0
10 C  f-1             0.2       0.0       0.1       0.0       0.1       0.0
10 C  f+2             0.0       0.0       0.0       0.1       0.0       0.0
10 C  f-2             0.0       0.0       0.0       0.1       0.1       0.0
10 C  f+3             0.0       0.1       0.0       0.0       0.0       0.2
10 C  f-3             0.1       0.4       0.1       0.2       0.0       0.0
11 H  s               1.0       0.7       2.6       0.2       0.5       0.1
11 H  pz              0.0       0.4       0.1       1.1       0.4       0.0
11 H  px              0.6       0.2       1.0       0.3       0.7       0.2
11 H  py              0.9       0.2       1.6       0.0       0.0       0.9
12 C  s               0.0       1.5       2.4       1.1       0.0       1.2
12 C  pz              0.0       3.3       0.3       4.3       0.0       2.6
12 C  px              4.0       0.0       0.0       0.0       2.6       0.0
12 C  py              0.0       1.3       0.2       4.0       0.0       1.7
12 C  dz2             0.0       2.7       2.8       0.6       0.0       1.7
12 C  dxz             0.5       0.0       0.0       0.0       8.5       0.0
12 C  dyz             0.0       0.2       0.5       0.4       0.0       0.0
12 C  dx2y2           0.0       0.7       0.2       0.2       0.0       6.0
12 C  dxy             0.4       0.0       0.0       0.0       2.6       0.0
12 C  f0              0.0       0.2       0.0       0.0       0.0       0.1
12 C  f+1             0.1       0.0       0.0       0.0       0.4       0.0
12 C  f-1             0.0       0.7       0.0       0.1       0.0       0.0
12 C  f+2             0.0       0.1       0.4       0.4       0.0       0.1
12 C  f-2             0.1       0.0       0.0       0.0       0.1       0.0
12 C  f-3             0.0       0.0       0.0       0.3       0.0       0.0
13 H  s               0.0       1.8       0.0       1.5       0.0       0.0
13 H  pz              0.0       0.8       0.1       1.3       0.0       0.3
13 H  px              0.0       0.0       0.0       0.0       1.9       0.0
13 H  py              0.0       1.0       0.3       0.0       0.0       0.4

                     90        91        92        93        94        95   
                   1.09586   1.15160   1.15402   1.17315   1.18305   1.19066
                   0.00000   0.00000   0.00000   0.00000   0.00000   0.00000
                  --------  --------  --------  --------  --------  --------
 0 C  s               0.1       0.1       0.1       1.5       0.0       0.1
 0 C  pz              1.0       0.1       1.4       0.4       3.6       0.0
 0 C  px              2.5       1.1       0.4       1.4       0.0       0.5
 0 C  py              0.4       3.2       0.1       0.8       0.0       1.0
 0 C  dz2             1.3       0.6       0.2       1.7       0.1      10.3
 0 C  dxz             1.5       0.0       3.4       0.2       1.3       0.0
 0 C  dyz             0.2       0.2       0.0       0.2       6.6       0.0
 0 C  dx2y2           3.1       6.7       0.0       1.1       0.0       2.4
 0 C  dxy             3.3       0.1       1.0       0.6       0.0       2.3
 0 C  f0              0.1       0.0       0.1       0.0       0.1       0.0
 0 C  f+1             0.1       0.0       0.0       0.4       0.0       0.4
 0 C  f-1             0.1       0.1       0.0       0.2       0.0       0.4
 0 C  f+2             0.0       0.0       0.0       0.0       0.5       0.0
 0 C  f+3             0.0       0.1       0.0       0.4       0.0       0.0
 0 C  f-3             0.0       0.2       0.0       0.1       0.0       0.4
 1 H  s               1.1       0.6       0.8       0.1       0.0       0.0
 1 H  pz              0.2       0.1       0.3       0.1       0.9       0.0
 1 H  px              2.1       0.0       0.2       0.3       0.0       0.4
 1 H  py              0.0       1.3       0.4       0.0       0.0       0.4
 2 C  s               0.0       0.0       0.8       1.4       0.0       0.0
 2 C  pz              0.0       0.0       0.4       3.7       0.0       0.0
 2 C  px              0.9       2.7       0.0       0.0       2.2       0.2
 2 C  py              0.0       0.0       3.4       0.1       0.0       0.0
 2 C  dz2             0.0       0.0       1.3       0.9       0.0       0.0
 2 C  dxz             3.5       4.1       0.0       0.0       2.5       1.5
 2 C  dyz             0.0       0.0       3.4       1.5       0.0       0.0
 2 C  dx2y2           0.0       0.0       1.2       0.2       0.0       0.0
 2 C  dxy             2.9       4.6       0.0       0.0       4.0       2.6
 2 C  f0              0.0       0.0       0.0       0.2       0.0       0.0
 2 C  f+1             0.7       0.0       0.0       0.0       0.1       0.4
 2 C  f-1             0.0       0.0       0.8       0.3       0.0       0.0
 2 C  f-2             0.1       0.0       0.0       0.0       0.1       0.7
 2 C  f+3             0.0       0.0       0.0       0.0       0.6       0.5
 3 C  s               0.0       0.0       0.8       1.4       0.0       0.0
 3 C  pz              0.0       0.0       0.4       3.7       0.0       0.0
 3 C  px              0.9       2.7       0.0       0.0       2.2       0.2
 3 C  py              0.0       0.0       3.4       0.1       0.0       0.0
 3 C  dz2             0.0       0.0       1.3       0.9       0.0       0.0
 3 C  dxz             3.5       4.1       0.0       0.0       2.5       1.5
 3 C  dyz             0.0       0.0       3.4       1.5       0.0       0.0
 3 C  dx2y2           0.0       0.0       1.2       0.2       0.0       0.0
 3 C  dxy             2.9       4.6       0.0       0.0       4.0       2.6
 3 C  f0              0.0       0.0       0.0       0.2       0.0       0.0
 3 C  f+1             0.7       0.0       0.0       0.0       0.1       0.4
 3 C  f-1             0.0       0.0       0.8       0.3       0.0       0.0
 3 C  f-2             0.1       0.0       0.0       0.0       0.1       0.7
 3 C  f+3             0.0       0.0       0.0       0.0       0.6       0.5
 4 C  s               0.1       0.1       0.1       1.5       0.0       0.1
 4 C  pz              1.0       0.1       1.4       0.4       3.6       0.0
 4 C  px              2.5       1.1       0.4       1.4       0.0       0.5
 4 C  py              0.4       3.2       0.1       0.8       0.0       1.0
 4 C  dz2             1.3       0.6       0.2       1.7       0.1      10.3
 4 C  dxz             1.5       0.0       3.4       0.2       1.3       0.0
 4 C  dyz             0.2       0.2       0.0       0.2       6.6       0.0
 4 C  dx2y2           3.1       6.7       0.0       1.1       0.0       2.4
 4 C  dxy             3.3       0.1       1.0       0.6       0.0       2.3
 4 C  f0              0.1       0.0       0.1       0.0       0.1       0.0
 4 C  f+1             0.1       0.0       0.0       0.4       0.0       0.4
 4 C  f-1             0.1       0.1       0.0       0.2       0.0       0.4
 4 C  f+2             0.0       0.0       0.0       0.0       0.5       0.0
 4 C  f+3             0.0       0.1       0.0       0.4       0.0       0.0
 4 C  f-3             0.0       0.2       0.0       0.1       0.0       0.4
 5 H  s               1.1       0.6       0.8       0.1       0.0       0.0
 5 H  pz              0.2       0.1       0.3       0.1       0.9       0.0
 5 H  px              2.1       0.0       0.2       0.3       0.0       0.4
 5 H  py              0.0       1.3       0.4       0.0       0.0       0.4
 6 C  s               0.1       0.1       0.1       1.5       0.0       0.1
 6 C  pz              0.9       0.1       1.4       0.4       3.6       0.0
 6 C  px              2.5       1.1       0.4       1.4       0.0       0.5
 6 C  py              0.4       3.2       0.2       0.8       0.0       1.0
 6 C  dz2             1.3       0.6       0.2       1.7       0.1      10.3
 6 C  dxz             1.5       0.1       3.4       0.2       1.3       0.0
 6 C  dyz             0.2       0.2       0.0       0.2       6.6       0.0
 6 C  dx2y2           3.2       6.7       0.0       1.1       0.0       2.4
 6 C  dxy             3.3       0.1       1.0       0.6       0.0       2.3
 6 C  f0              0.1       0.0       0.1       0.0       0.1       0.0
 6 C  f+1             0.1       0.0       0.0       0.4       0.0       0.4
 6 C  f-1             0.1       0.1       0.0       0.2       0.0       0.4
 6 C  f+2             0.0       0.0       0.0       0.0       0.5       0.0
 6 C  f+3             0.0       0.1       0.0       0.4       0.0       0.0
 6 C  f-3             0.0       0.3       0.0       0.1       0.0       0.4
 7 H  s               1.1       0.6       0.8       0.1       0.0       0.0
 7 H  pz              0.2       0.1       0.3       0.1       0.9       0.0
 7 H  px              2.2       0.0       0.2       0.3       0.0       0.4
 7 H  py              0.0       1.3       0.4       0.0       0.0       0.4
 8 C  s               0.0       0.0       0.2       3.3       0.0       0.0
 8 C  pz              0.0       0.0       1.8       6.0       0.0       0.0
 8 C  px              1.7       1.3       0.0       0.0       3.2       0.2
 8 C  py              0.0       0.0       2.2       3.0       0.0       0.0
 8 C  dz2             0.0       0.0       2.6       4.4       0.0       0.0
 8 C  dxz             2.6       0.8       0.0       0.0       1.9       1.6
 8 C  dyz             0.0       0.0       4.3       1.9       0.0       0.0
 8 C  dx2y2           0.0       0.0       4.2       0.4       0.0       0.0
 8 C  dxy             2.6       6.0       0.0       0.0       6.8       3.2
 8 C  f0              0.0       0.0       0.1       0.4       0.0       0.0
 8 C  f+1             0.4       0.1       0.0       0.0       0.0       0.5
 8 C  f-1             0.0       0.0       0.4       0.5       0.0       0.0
 8 C  f+2             0.0       0.0       0.2       0.0       0.0       0.0
 8 C  f-2             0.0       0.1       0.0       0.0       0.0       1.0
 8 C  f+3             0.0       0.0       0.0       0.0       0.8       0.5
 9 H  s               0.0       0.0       1.9       0.8       0.0       0.0
 9 H  pz              0.0       0.0       3.8       0.1       0.0       0.0
 9 H  px              0.1       1.0       0.0       0.0       1.1       0.0
 9 H  py              0.0       0.0       0.0       2.0       0.0       0.0
10 C  s               0.1       0.1       0.1       1.5       0.0       0.1
10 C  pz              0.9       0.1       1.4       0.4       3.6       0.0
10 C  px              2.5       1.1       0.4       1.4       0.0       0.5
10 C  py              0.4       3.2       0.2       0.8       0.0       1.0
10 C  dz2             1.3       0.6       0.2       1.7       0.1      10.3
10 C  dxz             1.5       0.1       3.4       0.2       1.3       0.0
10 C  dyz             0.2       0.2       0.0       0.2       6.6       0.0
10 C  dx2y2           3.2       6.7       0.0       1.1       0.0       2.4
10 C  dxy             3.3       0.1       1.0       0.6       0.0       2.3
10 C  f0              0.1       0.0       0.1       0.0       0.1       0.0
10 C  f+1             0.1       0.0       0.0       0.4       0.0       0.4
10 C  f-1             0.1       0.1       0.0       0.2       0.0       0.4
10 C  f+2             0.0       0.0       0.0       0.0       0.5       0.0
10 C  f+3             0.0       0.1       0.0       0.4       0.0       0.0
10 C  f-3             0.0       0.3       0.0       0.1       0.0       0.4
11 H  s               1.1       0.6       0.8       0.1       0.0       0.0
11 H  pz              0.2       0.1       0.3       0.1       0.9       0.0
11 H  px              2.2       0.0       0.2       0.3       0.0       0.4
11 H  py              0.0       1.3       0.4       0.0       0.0       0.4
12 C  s               0.0       0.0       0.2       3.3       0.0       0.0
12 C  pz              0.0       0.0       1.8       6.0       0.0       0.0
12 C  px              1.7       1.3       0.0       0.0       3.2       0.2
12 C  py              0.0       0.0       2.2       3.0       0.0       0.0
12 C  dz2             0.0       0.0       2.6       4.4       0.0       0.0
12 C  dxz             2.6       0.8       0.0       0.0       1.9       1.6
12 C  dyz             0.0       0.0       4.3       1.9       0.0       0.0
12 C  dx2y2           0.0       0.0       4.2       0.4       0.0       0.0
12 C  dxy             2.6       6.0       0.0       0.0       6.8       3.2
12 C  f0              0.0       0.0       0.1       0.4       0.0       0.0
12 C  f+1             0.4       0.1       0.0       0.0       0.0       0.5
12 C  f-1             0.0       0.0       0.4       0.5       0.0       0.0
12 C  f+2             0.0       0.0       0.2       0.0       0.0       0.0
12 C  f-2             0.0       0.1       0.0       0.0       0.0       1.0
12 C  f+3             0.0       0.0       0.0       0.0       0.8       0.5
13 H  s               0.0       0.0       1.9       0.8       0.0       0.0
13 H  pz              0.0       0.0       3.8       0.1       0.0       0.0
13 H  px              0.1       1.0       0.0       0.0       1.1       0.0
13 H  py              0.0       0.0       0.0       2.0       0.0       0.0

                     96        97        98        99       100       101   
                   1.21130   1.21588   1.23466   1.31903   1.32374   1.34319
                   0.00000   0.00000   0.00000   0.00000   0.00000   0.00000
                  --------  --------  --------  --------  --------  --------
 0 C  s               0.0       0.0       0.2       0.2       1.1       1.3
 0 C  pz              0.3       1.2       0.4       0.1       0.2       0.2
 0 C  px              0.0       0.0       0.9       0.4       0.5       0.2
 0 C  py              0.0       0.1       0.4       0.9       0.4       0.8
 0 C  dz2             0.0       0.0       0.2       9.8       1.5       2.2
 0 C  dxz             2.5       6.4       0.3       0.0       0.2       0.8
 0 C  dyz             2.4       3.4       0.0       0.3       1.4       0.1
 0 C  dx2y2           0.0       0.0       0.1       0.8       0.4       0.4
 0 C  dxy             0.1       0.0       1.3       3.2       4.5       0.8
 0 C  f0              1.3       0.6       0.0       0.0       0.0       0.2
 0 C  f+1             0.0       0.0       0.0       0.4       0.0       0.0
 0 C  f-1             0.0       0.0       0.0       0.2       0.4       0.0
 0 C  f+2             0.5       0.7       0.1       0.0       0.0       0.1
 0 C  f-2             0.7       0.1       0.4       0.0       0.3       0.0
 0 C  f+3             0.0       0.0       0.0       0.9       0.4       0.2
 0 C  f-3             0.0       0.0       0.0       0.0       0.0       0.9
 1 H  s               0.0       0.0       0.9       0.1       3.7       1.1
 1 H  pz              0.1       0.1       0.0       0.0       1.0       0.8
 1 H  px              0.0       0.0       0.4       0.8       1.0       1.7
 1 H  py              0.0       0.0       0.1       1.3       1.4       0.0
 2 C  s               0.4       0.0       0.9       0.0       0.0       0.5
 2 C  pz              1.1       0.0       5.7       0.0       0.0       0.7
 2 C  px              0.0       1.3       0.0       0.4       0.1       0.0
 2 C  py              0.4       0.0       1.0       0.0       0.0       0.3
 2 C  dz2             3.0       0.0       9.5       0.0       0.0       4.3
 2 C  dxz             0.0       6.1       0.0       0.0       0.8       0.0
 2 C  dyz             4.0       0.0       1.3       0.0       0.0       2.9
 2 C  dx2y2           5.9       0.0       3.5       0.0       0.0       2.6
 2 C  dxy             0.0       1.0       0.0       3.4       1.2       0.0
 2 C  f0              0.5       0.0       0.5       0.0       0.0       0.1
 2 C  f+1             0.0       0.1       0.0       0.1       1.0       0.0
 2 C  f-1             0.2       0.0       0.5       0.0       0.0       0.0
 2 C  f+2             0.0       0.0       0.1       0.0       0.0       0.9
 2 C  f-2             0.0       0.2       0.0       0.0       0.2       0.0
 2 C  f+3             0.0       0.9       0.0       1.8       0.1       0.0
 2 C  f-3             0.2       0.0       0.4       0.0       0.0       0.2
 3 C  s               0.4       0.0       0.9       0.0       0.0       0.5
 3 C  pz              1.1       0.0       5.7       0.0       0.0       0.7
 3 C  px              0.0       1.3       0.0       0.4       0.1       0.0
 3 C  py              0.4       0.0       1.0       0.0       0.0       0.3
 3 C  dz2             3.0       0.0       9.5       0.0       0.0       4.3
 3 C  dxz             0.0       6.1       0.0       0.0       0.8       0.0
 3 C  dyz             4.0       0.0       1.3       0.0       0.0       2.9
 3 C  dx2y2           5.9       0.0       3.5       0.0       0.0       2.6
 3 C  dxy             0.0       1.0       0.0       3.4       1.2       0.0
 3 C  f0              0.5       0.0       0.5       0.0       0.0       0.1
 3 C  f+1             0.0       0.1       0.0       0.1       1.0       0.0
 3 C  f-1             0.2       0.0       0.5       0.0       0.0       0.0
 3 C  f+2             0.0       0.0       0.1       0.0       0.0       0.9
 3 C  f-2             0.0       0.2       0.0       0.0       0.2       0.0
 3 C  f+3             0.0       0.9       0.0       1.8       0.1       0.0
 3 C  f-3             0.2       0.0       0.4       0.0       0.0       0.2
 4 C  s               0.0       0.0       0.2       0.2       1.1       1.3
 4 C  pz              0.3       1.2       0.4       0.1       0.2       0.2
 4 C  px              0.0       0.0       0.9       0.4       0.5       0.2
 4 C  py              0.0       0.1       0.4       0.9       0.4       0.8
 4 C  dz2             0.0       0.0       0.2       9.8       1.5       2.2
 4 C  dxz             2.5       6.4       0.3       0.0       0.2       0.8
 4 C  dyz             2.4       3.4       0.0       0.3       1.4       0.1
 4 C  dx2y2           0.0       0.0       0.1       0.8       0.4       0.4
 4 C  dxy             0.1       0.0       1.3       3.2       4.5       0.8
 4 C  f0              1.3       0.6       0.0       0.0       0.0       0.2
 4 C  f+1             0.0       0.0       0.0       0.4       0.0       0.0
 4 C  f-1             0.0       0.0       0.0       0.2       0.4       0.0
 4 C  f+2             0.5       0.7       0.1       0.0       0.0       0.1
 4 C  f-2             0.7       0.1       0.4       0.0       0.3       0.0
 4 C  f+3             0.0       0.0       0.0       0.9       0.4       0.2
 4 C  f-3             0.0       0.0       0.0       0.0       0.0       0.9
 5 H  s               0.0       0.0       0.9       0.1       3.7       1.1
 5 H  pz              0.1       0.1       0.0       0.0       1.0       0.8
 5 H  px              0.0       0.0       0.4       0.8       1.0       1.7
 5 H  py              0.0       0.0       0.1       1.3       1.4       0.0
 6 C  s               0.0       0.0       0.2       0.2       1.1       1.3
 6 C  pz              0.3       1.2       0.4       0.1       0.2       0.2
 6 C  px              0.0       0.0       0.9       0.4       0.5       0.2
 6 C  py              0.0       0.1       0.4       0.9       0.4       0.8
 6 C  dz2             0.0       0.0       0.2       9.8       1.5       2.2
 6 C  dxz             2.5       6.4       0.3       0.0       0.2       0.8
 6 C  dyz             2.4       3.4       0.0       0.3       1.4       0.1
 6 C  dx2y2           0.0       0.0       0.1       0.8       0.4       0.4
 6 C  dxy             0.1       0.0       1.3       3.2       4.5       0.8
 6 C  f0              1.3       0.6       0.0       0.0       0.0       0.2
 6 C  f+1             0.0       0.0       0.0       0.4       0.0       0.0
 6 C  f-1             0.0       0.0       0.0       0.2       0.4       0.0
 6 C  f+2             0.5       0.7       0.1       0.0       0.0       0.1
 6 C  f-2             0.7       0.1       0.4       0.0       0.3       0.0
 6 C  f+3             0.0       0.0       0.0       0.9       0.4       0.2
 6 C  f-3             0.0       0.0       0.0       0.0       0.0       0.9
 7 H  s               0.0       0.0       0.9       0.1       3.7       1.1
 7 H  pz              0.1       0.1       0.0       0.0       1.0       0.8
 7 H  px              0.0       0.0       0.4       0.8       1.0       1.7
 7 H  py              0.0       0.0       0.1       1.3       1.4       0.0
 8 C  s               0.3       0.0       0.4       0.0       0.0       0.5
 8 C  pz              1.0       0.0       1.1       0.0       0.0       0.4
 8 C  px              0.0       1.3       0.0       0.3       0.8       0.0
 8 C  py              0.8       0.0       1.4       0.0       0.0       1.5
 8 C  dz2             4.2       0.0       4.5       0.0       0.0       0.3
 8 C  dxz             0.0       8.1       0.0       0.2       1.0       0.0
 8 C  dyz             3.5       0.0       1.6       0.0       0.0       3.3
 8 C  dx2y2           7.1       0.0       0.8       0.0       0.0       1.3
 8 C  dxy             0.0       3.5       0.0       2.2       2.6       0.0
 8 C  f0              0.5       0.0       0.2       0.0       0.0       0.5
 8 C  f+1             0.0       0.3       0.0       0.2       0.8       0.0
 8 C  f-1             0.5       0.0       0.3       0.0       0.0       0.5
 8 C  f+2             0.1       0.0       0.4       0.0       0.0       0.7
 8 C  f-2             0.0       0.1       0.0       0.0       2.0       0.0
 8 C  f+3             0.0       1.2       0.0       1.3       0.1       0.0
 8 C  f-3             0.2       0.0       0.1       0.0       0.0       0.1
 9 H  s               0.0       0.0       1.7       0.0       0.0       1.9
 9 H  pz              0.0       0.0       0.3       0.0       0.0       2.2
 9 H  px              0.0       0.5       0.0       0.9       2.5       0.0
 9 H  py              0.1       0.0       2.1       0.0       0.0       0.2
10 C  s               0.0       0.0       0.2       0.2       1.1       1.3
10 C  pz              0.3       1.2       0.4       0.1       0.2       0.2
10 C  px              0.0       0.0       0.9       0.4       0.5       0.2
10 C  py              0.0       0.1       0.4       0.9       0.4       0.8
10 C  dz2             0.0       0.0       0.2       9.8       1.5       2.2
10 C  dxz             2.5       6.4       0.3       0.0       0.2       0.8
10 C  dyz             2.4       3.4       0.0       0.3       1.4       0.1
10 C  dx2y2           0.0       0.0       0.1       0.8       0.4       0.4
10 C  dxy             0.1       0.0       1.3       3.2       4.5       0.8
10 C  f0              1.3       0.6       0.0       0.0       0.0       0.2
10 C  f+1             0.0       0.0       0.0       0.4       0.0       0.0
10 C  f-1             0.0       0.0       0.0       0.2       0.4       0.0
10 C  f+2             0.5       0.7       0.1       0.0       0.0       0.1
10 C  f-2             0.7       0.1       0.4       0.0       0.3       0.0
10 C  f+3             0.0       0.0       0.0       0.9       0.4       0.2
10 C  f-3             0.0       0.0       0.0       0.0       0.0       0.9
11 H  s               0.0       0.0       0.9       0.1       3.7       1.1
11 H  pz              0.1       0.1       0.0       0.0       1.0       0.8
11 H  px              0.0       0.0       0.4       0.8       1.0       1.7
11 H  py              0.0       0.0       0.1       1.3       1.4       0.0
12 C  s               0.3       0.0       0.4       0.0       0.0       0.5
12 C  pz              1.0       0.0       1.1       0.0       0.0       0.4
12 C  px              0.0       1.3       0.0       0.3       0.8       0.0
12 C  py              0.8       0.0       1.4       0.0       0.0       1.5
12 C  dz2             4.2       0.0       4.5       0.0       0.0       0.3
12 C  dxz             0.0       8.1       0.0       0.2       1.0       0.0
12 C  dyz             3.5       0.0       1.6       0.0       0.0       3.3
12 C  dx2y2           7.1       0.0       0.8       0.0       0.0       1.3
12 C  dxy             0.0       3.5       0.0       2.2       2.6       0.0
12 C  f0              0.5       0.0       0.2       0.0       0.0       0.5
12 C  f+1             0.0       0.3       0.0       0.2       0.8       0.0
12 C  f-1             0.5       0.0       0.3       0.0       0.0       0.5
12 C  f+2             0.1       0.0       0.4       0.0       0.0       0.7
12 C  f-2             0.0       0.1       0.0       0.0       2.0       0.0
12 C  f+3             0.0       1.2       0.0       1.3       0.1       0.0
12 C  f-3             0.2       0.0       0.1       0.0       0.0       0.1
13 H  s               0.0       0.0       1.7       0.0       0.0       1.9
13 H  pz              0.0       0.0       0.3       0.0       0.0       2.2
13 H  px              0.0       0.5       0.0       0.9       2.5       0.0
13 H  py              0.1       0.0       2.1       0.0       0.0       0.2

                    102       103       104       105       106       107   
                   1.35309   1.36510   1.38804   1.39267   1.39800   1.39802
                   0.00000   0.00000   0.00000   0.00000   0.00000   0.00000
                  --------  --------  --------  --------  --------  --------
 0 C  s               0.6       0.7       0.3       0.5       0.4       0.2
 0 C  pz              2.4       1.1       4.4       2.7       1.6       0.1
 0 C  px              2.0       0.2       0.2       0.3       1.3       3.8
 0 C  py              0.7       0.1       0.4       0.9       0.5       4.7
 0 C  dz2             0.1       0.0       0.3       0.5       0.1       0.7
 0 C  dxz             1.7       1.4       1.6       3.1       1.9       0.1
 0 C  dyz             0.0       4.0       4.1       0.7       1.2       0.0
 0 C  dx2y2           1.1       0.2       0.0       0.0       0.6       6.4
 0 C  dxy             0.5       0.4       0.4       0.7       0.3       0.0
 0 C  f0              0.0       0.0       1.2       0.4       0.3       0.0
 0 C  f+1             0.0       0.0       0.0       0.1       0.1       0.2
 0 C  f-1             0.1       0.2       0.0       0.1       0.1       0.6
 0 C  f+2             1.0       0.5       0.0       0.9       0.8       0.0
 0 C  f-2             0.0       1.6       0.2       0.4       0.0       0.0
 0 C  f+3             0.5       0.1       0.1       0.0       0.1       0.2
 0 C  f-3             0.0       0.0       0.0       0.0       0.1       1.1
 1 H  s               0.2       0.2       0.5       1.1       0.4       0.0
 1 H  pz              0.6       1.2       4.1       2.4       0.1       0.0
 1 H  px              1.0       0.0       0.2       0.2       0.0       1.3
 1 H  py              0.4       0.3       0.0       0.1       0.4       1.9
 2 C  s               4.7       0.0       1.9       0.0       0.8       0.0
 2 C  pz              2.2       0.0       0.6       0.0       1.0       0.0
 2 C  px              0.0       1.1       0.0       2.0       0.0       0.9
 2 C  py              4.7       0.0       0.9       0.0       1.3       0.0
 2 C  dz2             1.6       0.0       0.3       0.0       1.6       0.0
 2 C  dxz             0.0       0.4       0.0       2.2       0.0       1.1
 2 C  dyz             0.5       0.0       2.6       0.0       0.0       0.0
 2 C  dx2y2           2.9       0.0       0.1       0.0       2.9       0.0
 2 C  dxy             0.0       8.4       0.0       3.4       0.0       0.1
 2 C  f0              0.2       0.0       0.2       0.0       0.2       0.0
 2 C  f+1             0.0       0.2       0.0       0.3       0.0       0.3
 2 C  f-1             0.0       0.0       0.2       0.0       0.0       0.0
 2 C  f+2             1.9       0.0       1.2       0.0       0.3       0.0
 2 C  f-2             0.0       1.2       0.0       0.6       0.0       0.0
 3 C  s               4.7       0.0       1.9       0.0       0.8       0.0
 3 C  pz              2.2       0.0       0.6       0.0       1.0       0.0
 3 C  px              0.0       1.1       0.0       2.0       0.0       0.9
 3 C  py              4.7       0.0       0.9       0.0       1.3       0.0
 3 C  dz2             1.6       0.0       0.3       0.0       1.6       0.0
 3 C  dxz             0.0       0.4       0.0       2.2       0.0       1.1
 3 C  dyz             0.5       0.0       2.6       0.0       0.0       0.0
 3 C  dx2y2           2.9       0.0       0.1       0.0       2.9       0.0
 3 C  dxy             0.0       8.4       0.0       3.4       0.0       0.1
 3 C  f0              0.2       0.0       0.2       0.0       0.2       0.0
 3 C  f+1             0.0       0.2       0.0       0.3       0.0       0.3
 3 C  f-1             0.0       0.0       0.2       0.0       0.0       0.0
 3 C  f+2             1.9       0.0       1.2       0.0       0.3       0.0
 3 C  f-2             0.0       1.2       0.0       0.6       0.0       0.0
 4 C  s               0.6       0.7       0.3       0.5       0.4       0.2
 4 C  pz              2.4       1.1       4.4       2.7       1.6       0.1
 4 C  px              2.0       0.2       0.2       0.3       1.3       3.8
 4 C  py              0.7       0.1       0.4       0.9       0.5       4.7
 4 C  dz2             0.1       0.0       0.3       0.5       0.1       0.7
 4 C  dxz             1.7       1.4       1.6       3.1       1.9       0.1
 4 C  dyz             0.0       4.0       4.1       0.7       1.2       0.0
 4 C  dx2y2           1.1       0.2       0.0       0.0       0.6       6.4
 4 C  dxy             0.5       0.4       0.4       0.7       0.3       0.0
 4 C  f0              0.0       0.0       1.2       0.4       0.3       0.0
 4 C  f+1             0.0       0.0       0.0       0.1       0.1       0.2
 4 C  f-1             0.1       0.2       0.0       0.1       0.1       0.6
 4 C  f+2             1.0       0.5       0.0       0.9       0.8       0.0
 4 C  f-2             0.0       1.6       0.2       0.4       0.0       0.0
 4 C  f+3             0.5       0.1       0.1       0.0       0.1       0.2
 4 C  f-3             0.0       0.0       0.0       0.0       0.1       1.1
 5 H  s               0.2       0.2       0.5       1.1       0.4       0.0
 5 H  pz              0.6       1.2       4.1       2.4       0.1       0.0
 5 H  px              1.0       0.0       0.2       0.2       0.0       1.3
 5 H  py              0.4       0.3       0.0       0.1       0.4       1.9
 6 C  s               0.6       0.7       0.3       0.5       0.4       0.2
 6 C  pz              2.4       1.1       4.4       2.7       1.6       0.1
 6 C  px              2.0       0.2       0.2       0.3       1.3       3.8
 6 C  py              0.7       0.1       0.4       0.9       0.5       4.7
 6 C  dz2             0.1       0.0       0.3       0.5       0.1       0.7
 6 C  dxz             1.7       1.4       1.6       3.1       1.9       0.1
 6 C  dyz             0.0       4.0       4.1       0.7       1.2       0.0
 6 C  dx2y2           1.1       0.2       0.0       0.0       0.6       6.4
 6 C  dxy             0.5       0.4       0.4       0.7       0.3       0.0
 6 C  f0              0.0       0.0       1.2       0.4       0.3       0.0
 6 C  f+1             0.0       0.0       0.0       0.1       0.1       0.2
 6 C  f-1             0.1       0.2       0.0       0.1       0.1       0.6
 6 C  f+2             1.0       0.5       0.0       0.9       0.8       0.0
 6 C  f-2             0.0       1.6       0.2       0.4       0.0       0.0
 6 C  f+3             0.5       0.1       0.1       0.0       0.1       0.2
 6 C  f-3             0.0       0.0       0.0       0.0       0.1       1.1
 7 H  s               0.2       0.2       0.5       1.1       0.4       0.0
 7 H  pz              0.6       1.2       4.1       2.4       0.1       0.0
 7 H  px              1.0       0.0       0.2       0.2       0.0       1.3
 7 H  py              0.4       0.3       0.0       0.1       0.4       1.9
 8 C  s               0.7       0.0       1.1       0.0       1.0       0.0
 8 C  pz              0.4       0.0       0.3       0.0       2.8       0.0
 8 C  px              0.0       3.8       0.0       5.7       0.0       2.4
 8 C  py              0.1       0.0       0.2       0.0       3.4       0.0
 8 C  dz2             0.4       0.0       1.8       0.0       0.0       0.0
 8 C  dxz             0.0       4.0       0.0       3.2       0.0       1.2
 8 C  dyz             1.6       0.0       0.3       0.0       2.8       0.0
 8 C  dx2y2           1.1       0.0       1.0       0.0       6.8       0.0
 8 C  dxy             0.0       4.7       0.0       0.3       0.0       0.3
 8 C  f0              0.1       0.0       0.0       0.0       1.8       0.0
 8 C  f+1             0.0       1.2       0.0       0.3       0.0       0.5
 8 C  f-1             0.0       0.0       0.2       0.0       0.6       0.0
 8 C  f+2             0.0       0.0       0.1       0.0       0.1       0.0
 8 C  f-2             0.0       0.4       0.0       0.1       0.0       0.0
 8 C  f+3             0.0       0.1       0.0       0.7       0.0       0.0
 8 C  f-3             0.3       0.0       0.0       0.0       0.9       0.0
 9 H  s               0.2       0.0       0.0       0.0       0.9       0.0
 9 H  pz              0.2       0.0       0.0       0.0       0.2       0.0
 9 H  px              0.0       0.0       0.0       1.1       0.0       0.5
 9 H  py              0.0       0.0       0.7       0.0       0.0       0.0
10 C  s               0.6       0.7       0.3       0.5       0.4       0.2
10 C  pz              2.4       1.1       4.4       2.7       1.6       0.1
10 C  px              2.0       0.2       0.2       0.3       1.3       3.8
10 C  py              0.7       0.1       0.4       0.9       0.5       4.7
10 C  dz2             0.1       0.0       0.3       0.5       0.1       0.7
10 C  dxz             1.7       1.4       1.6       3.1       1.9       0.1
10 C  dyz             0.0       4.0       4.1       0.7       1.2       0.0
10 C  dx2y2           1.1       0.2       0.0       0.0       0.6       6.4
10 C  dxy             0.5       0.4       0.4       0.7       0.3       0.0
10 C  f0              0.0       0.0       1.2       0.4       0.3       0.0
10 C  f+1             0.0       0.0       0.0       0.1       0.1       0.2
10 C  f-1             0.1       0.2       0.0       0.1       0.1       0.6
10 C  f+2             1.0       0.5       0.0       0.9       0.8       0.0
10 C  f-2             0.0       1.6       0.2       0.4       0.0       0.0
10 C  f+3             0.5       0.1       0.1       0.0       0.1       0.2
10 C  f-3             0.0       0.0       0.0       0.0       0.1       1.1
11 H  s               0.2       0.2       0.5       1.1       0.4       0.0
11 H  pz              0.6       1.2       4.1       2.4       0.1       0.0
11 H  px              1.0       0.0       0.2       0.2       0.0       1.3
11 H  py              0.4       0.3       0.0       0.1       0.4       1.9
12 C  s               0.7       0.0       1.1       0.0       1.0       0.0
12 C  pz              0.4       0.0       0.3       0.0       2.8       0.0
12 C  px              0.0       3.8       0.0       5.7       0.0       2.4
12 C  py              0.1       0.0       0.2       0.0       3.4       0.0
12 C  dz2             0.4       0.0       1.8       0.0       0.0       0.0
12 C  dxz             0.0       4.0       0.0       3.2       0.0       1.2
12 C  dyz             1.6       0.0       0.3       0.0       2.8       0.0
12 C  dx2y2           1.1       0.0       1.0       0.0       6.8       0.0
12 C  dxy             0.0       4.7       0.0       0.3       0.0       0.3
12 C  f0              0.1       0.0       0.0       0.0       1.8       0.0
12 C  f+1             0.0       1.2       0.0       0.3       0.0       0.5
12 C  f-1             0.0       0.0       0.2       0.0       0.6       0.0
12 C  f+2             0.0       0.0       0.1       0.0       0.1       0.0
12 C  f-2             0.0       0.4       0.0       0.1       0.0       0.0
12 C  f+3             0.0       0.1       0.0       0.7       0.0       0.0
12 C  f-3             0.3       0.0       0.0       0.0       0.9       0.0
13 H  s               0.2       0.0       0.0       0.0       0.9       0.0
13 H  pz              0.2       0.0       0.0       0.0       0.2       0.0
13 H  px              0.0       0.0       0.0       1.1       0.0       0.5
13 H  py              0.0       0.0       0.7       0.0       0.0       0.0

                    108       109       110       111       112       113   
                   1.40315   1.40831   1.42947   1.44158   1.45351   1.47774
                   0.00000   0.00000   0.00000   0.00000   0.00000   0.00000
                  --------  --------  --------  --------  --------  --------
 0 C  s               0.7       3.2       0.6       0.2       2.9       0.6
 0 C  pz              2.3       0.8       0.2       1.0       1.8       0.1
 0 C  px              0.6       1.5       3.5       0.2       1.5       0.2
 0 C  py              1.6       2.1       2.4       0.4       0.1       0.6
 0 C  dz2             0.3       0.3       0.6       0.4       0.4       0.1
 0 C  dxz             1.4       1.2       1.5       1.9       1.0       0.2
 0 C  dyz             0.1       0.1       1.1       1.2       0.2       0.2
 0 C  dx2y2           0.8       0.4       2.8       0.4       0.6       1.2
 0 C  dxy             0.2       0.1       0.2       0.4       1.4       3.8
 0 C  f0              0.0       0.1       0.0       0.1       0.2       0.1
 0 C  f+1             0.0       0.3       0.1       0.1       0.1       0.0
 0 C  f-1             0.0       0.0       0.4       0.0       0.0       0.1
 0 C  f+2             0.7       0.5       0.7       0.6       0.1       0.0
 0 C  f+3             0.5       0.0       0.0       0.4       0.2       0.6
 0 C  f-3             0.2       0.0       0.6       0.0       0.1       1.1
 1 H  s               0.6       0.9       0.2       0.1       3.4       2.1
 1 H  pz              0.3       0.1       0.0       0.1       0.9       0.0
 1 H  px              0.9       0.1       0.7       0.2       0.1       0.0
 1 H  py              0.6       0.2       1.1       0.1       0.7       2.5
 2 C  s               0.4       0.0       1.3       0.4       0.0       1.2
 2 C  pz              0.4       0.0       0.8       0.6       0.0       0.9
 2 C  px              0.0       8.4       0.0       0.0       0.5       0.0
 2 C  py              0.0       0.0       2.6       0.5       0.0       0.4
 2 C  dz2             2.3       0.0       0.2       0.9       0.0       0.1
 2 C  dxz             0.0       7.7       0.0       0.0       0.3       0.0
 2 C  dyz             0.3       0.0       0.4       1.1       0.0       0.1
 2 C  dx2y2           0.7       0.0       1.2       0.2       0.0       1.6
 2 C  dxy             0.0       2.7       0.0       0.0       0.2       0.0
 2 C  f0              0.2       0.0       0.2       1.1       0.0       0.1
 2 C  f+1             0.0       1.7       0.0       0.0       0.1       0.0
 2 C  f-1             0.0       0.0       0.7       0.0       0.0       0.1
 2 C  f+2             0.1       0.0       0.0       0.0       0.0       0.4
 2 C  f-2             0.0       1.1       0.0       0.0       0.0       0.0
 2 C  f+3             0.0       1.0       0.0       0.0       0.0       0.0
 2 C  f-3             0.0       0.0       0.6       0.0       0.0       0.1
 3 C  s               0.4       0.0       1.3       0.4       0.0       1.2
 3 C  pz              0.4       0.0       0.8       0.6       0.0       0.9
 3 C  px              0.0       8.4       0.0       0.0       0.5       0.0
 3 C  py              0.0       0.0       2.6       0.5       0.0       0.4
 3 C  dz2             2.3       0.0       0.2       0.9       0.0       0.1
 3 C  dxz             0.0       7.7       0.0       0.0       0.3       0.0
 3 C  dyz             0.3       0.0       0.4       1.1       0.0       0.1
 3 C  dx2y2           0.7       0.0       1.2       0.2       0.0       1.6
 3 C  dxy             0.0       2.7       0.0       0.0       0.2       0.0
 3 C  f0              0.2       0.0       0.2       1.1       0.0       0.1
 3 C  f+1             0.0       1.7       0.0       0.0       0.1       0.0
 3 C  f-1             0.0       0.0       0.7       0.0       0.0       0.1
 3 C  f+2             0.1       0.0       0.0       0.0       0.0       0.4
 3 C  f-2             0.0       1.1       0.0       0.0       0.0       0.0
 3 C  f+3             0.0       1.0       0.0       0.0       0.0       0.0
 3 C  f-3             0.0       0.0       0.6       0.0       0.0       0.1
 4 C  s               0.7       3.2       0.6       0.2       2.9       0.6
 4 C  pz              2.3       0.8       0.2       1.0       1.8       0.1
 4 C  px              0.6       1.5       3.5       0.2       1.5       0.2
 4 C  py              1.6       2.1       2.4       0.4       0.1       0.6
 4 C  dz2             0.3       0.3       0.6       0.4       0.4       0.1
 4 C  dxz             1.4       1.2       1.5       1.9       1.0       0.2
 4 C  dyz             0.1       0.1       1.1       1.2       0.2       0.2
 4 C  dx2y2           0.8       0.4       2.8       0.4       0.6       1.2
 4 C  dxy             0.2       0.1       0.2       0.4       1.4       3.8
 4 C  f0              0.0       0.1       0.0       0.1       0.2       0.1
 4 C  f+1             0.0       0.3       0.1       0.1       0.1       0.0
 4 C  f-1             0.0       0.0       0.4       0.0       0.0       0.1
 4 C  f+2             0.7       0.5       0.7       0.6       0.1       0.0
 4 C  f+3             0.5       0.0       0.0       0.4       0.2       0.6
 4 C  f-3             0.2       0.0       0.6       0.0       0.1       1.1
 5 H  s               0.6       0.9       0.2       0.1       3.4       2.1
 5 H  pz              0.3       0.1       0.0       0.1       0.9       0.0
 5 H  px              0.9       0.1       0.7       0.2       0.1       0.0
 5 H  py              0.6       0.2       1.1       0.1       0.7       2.5
 6 C  s               0.7       3.2       0.6       0.2       2.9       0.6
 6 C  pz              2.3       0.9       0.2       1.0       1.8       0.1
 6 C  px              0.6       1.5       3.5       0.2       1.5       0.2
 6 C  py              1.6       2.1       2.4       0.4       0.1       0.6
 6 C  dz2             0.3       0.3       0.6       0.4       0.4       0.1
 6 C  dxz             1.4       1.2       1.5       1.9       1.0       0.2
 6 C  dyz             0.1       0.1       1.1       1.2       0.2       0.2
 6 C  dx2y2           0.8       0.4       2.8       0.4       0.6       1.2
 6 C  dxy             0.2       0.1       0.2       0.4       1.4       3.8
 6 C  f0              0.0       0.1       0.0       0.1       0.2       0.1
 6 C  f+1             0.0       0.3       0.1       0.1       0.1       0.0
 6 C  f-1             0.0       0.0       0.4       0.0       0.0       0.1
 6 C  f+2             0.7       0.5       0.7       0.6       0.1       0.0
 6 C  f+3             0.5       0.0       0.0       0.4       0.2       0.6
 6 C  f-3             0.2       0.0       0.6       0.0       0.1       1.1
 7 H  s               0.6       0.9       0.2       0.1       3.4       2.1
 7 H  pz              0.3       0.1       0.0       0.1       0.9       0.0
 7 H  px              0.9       0.1       0.7       0.2       0.1       0.0
 7 H  py              0.6       0.2       1.1       0.1       0.7       2.5
 8 C  s               5.3       0.0       0.9       2.9       0.0       1.3
 8 C  pz              1.8       0.0       1.1       5.8       0.0       0.5
 8 C  px              0.0       0.9       0.0       0.0       8.8       0.0
 8 C  py              4.3       0.0       3.3       3.8       0.0       0.6
 8 C  dz2             0.0       0.0       0.7       5.7       0.0       1.4
 8 C  dxz             0.0       0.8       0.0       0.0       3.2       0.0
 8 C  dyz             1.7       0.0       0.3       0.0       0.0       5.8
 8 C  dx2y2           2.8       0.0       1.1       1.1       0.0       0.7
 8 C  dxy             0.0       0.5       0.0       0.0       1.5       0.0
 8 C  f0              0.9       0.0       0.0       0.3       0.0       0.0
 8 C  f+1             0.0       0.4       0.0       0.0       0.1       0.0
 8 C  f-1             0.1       0.0       0.0       0.6       0.0       0.1
 8 C  f+2             0.8       0.0       0.4       0.0       0.0       0.7
 8 C  f-2             0.0       0.1       0.0       0.0       0.1       0.0
 8 C  f+3             0.0       0.2       0.0       0.0       0.0       0.0
 8 C  f-3             0.0       0.0       0.0       1.2       0.0       0.6
 9 H  s               3.4       0.0       0.4       2.0       0.0       3.4
 9 H  pz              0.7       0.0       0.1       1.6       0.0       0.8
 9 H  px              0.0       0.5       0.0       0.0       3.7       0.0
 9 H  py              0.0       0.0       0.2       4.6       0.0       2.0
10 C  s               0.7       3.2       0.6       0.2       2.9       0.6
10 C  pz              2.3       0.9       0.2       1.0       1.8       0.1
10 C  px              0.6       1.5       3.5       0.2       1.5       0.2
10 C  py              1.6       2.1       2.4       0.4       0.1       0.6
10 C  dz2             0.3       0.3       0.6       0.4       0.4       0.1
10 C  dxz             1.4       1.2       1.5       1.9       1.0       0.2
10 C  dyz             0.1       0.1       1.1       1.2       0.2       0.2
10 C  dx2y2           0.8       0.4       2.8       0.4       0.6       1.2
10 C  dxy             0.2       0.1       0.2       0.4       1.4       3.8
10 C  f0              0.0       0.1       0.0       0.1       0.2       0.1
10 C  f+1             0.0       0.3       0.1       0.1       0.1       0.0
10 C  f-1             0.0       0.0       0.4       0.0       0.0       0.1
10 C  f+2             0.7       0.5       0.7       0.6       0.1       0.0
10 C  f+3             0.5       0.0       0.0       0.4       0.2       0.6
10 C  f-3             0.2       0.0       0.6       0.0       0.1       1.1
11 H  s               0.6       0.9       0.2       0.1       3.4       2.1
11 H  pz              0.3       0.1       0.0       0.1       0.9       0.0
11 H  px              0.9       0.1       0.7       0.2       0.1       0.0
11 H  py              0.6       0.2       1.1       0.1       0.7       2.5
12 C  s               5.3       0.0       0.9       2.9       0.0       1.3
12 C  pz              1.8       0.0       1.1       5.8       0.0       0.5
12 C  px              0.0       0.9       0.0       0.0       8.8       0.0
12 C  py              4.3       0.0       3.3       3.8       0.0       0.6
12 C  dz2             0.0       0.0       0.7       5.7       0.0       1.4
12 C  dxz             0.0       0.8       0.0       0.0       3.2       0.0
12 C  dyz             1.7       0.0       0.3       0.0       0.0       5.8
12 C  dx2y2           2.8       0.0       1.1       1.1       0.0       0.7
12 C  dxy             0.0       0.5       0.0       0.0       1.5       0.0
12 C  f0              0.9       0.0       0.0       0.3       0.0       0.0
12 C  f+1             0.0       0.4       0.0       0.0       0.1       0.0
12 C  f-1             0.1       0.0       0.0       0.6       0.0       0.1
12 C  f+2             0.8       0.0       0.4       0.0       0.0       0.7
12 C  f-2             0.0       0.1       0.0       0.0       0.1       0.0
12 C  f+3             0.0       0.2       0.0       0.0       0.0       0.0
12 C  f-3             0.0       0.0       0.0       1.2       0.0       0.6
13 H  s               3.4       0.0       0.4       2.0       0.0       3.4
13 H  pz              0.7       0.0       0.1       1.6       0.0       0.8
13 H  px              0.0       0.5       0.0       0.0       3.7       0.0
13 H  py              0.0       0.0       0.2       4.6       0.0       2.0

                    114       115       116       117       118       119   
                   1.48738   1.50216   1.53519   1.54444   1.58299   1.58520
                   0.00000   0.00000   0.00000   0.00000   0.00000   0.00000
                  --------  --------  --------  --------  --------  --------
 0 C  s               0.8       0.3       0.6       0.2       1.5       0.6
 0 C  pz              2.7       1.4       0.1       0.2       0.1       0.2
 0 C  px              0.3       0.1       0.4       0.4       0.4       0.1
 0 C  py              0.1       0.1       0.1       1.3       0.2       0.2
 0 C  dz2             0.6       0.0       7.3       0.0       2.0       0.6
 0 C  dxz             2.0       1.3       0.0       0.1       0.0       0.5
 0 C  dyz             0.3       3.3       0.0       0.4       0.4       2.2
 0 C  dx2y2           0.1       0.0       0.0       0.8       0.0       0.1
 0 C  dxy             1.4       0.5       0.1       0.2       0.7       0.0
 0 C  f0              0.5       0.2       0.0       0.1       0.1       0.1
 0 C  f+1             0.1       0.0       3.2       0.0       0.0       0.2
 0 C  f-1             0.0       0.0       0.0       0.0       1.5       0.1
 0 C  f+2             0.4       1.4       0.0       0.0       0.0       0.3
 0 C  f-2             0.3       0.0       0.1       0.0       0.0       0.6
 0 C  f+3             0.3       0.1       0.2       0.4       0.1       0.0
 0 C  f-3             0.0       0.0       0.4       0.0       0.3       0.0
 1 H  s               2.2       0.3       1.2       0.3       0.1       0.1
 1 H  pz              1.9       0.0       0.0       0.0       0.2       0.5
 1 H  px              0.8       0.0       0.0       0.3       0.5       0.0
 1 H  py              0.1       0.1       0.1       0.5       0.0       0.0
 2 C  s               0.0       0.7       0.8       3.1       0.0       2.3
 2 C  pz              0.0       1.0       0.2       2.2       0.0       1.6
 2 C  px              9.3       0.0       0.0       0.0       1.3       0.0
 2 C  py              0.0       0.5       1.1      11.1       0.0       0.7
 2 C  dz2             0.0       3.7       2.5       8.7       0.0       0.3
 2 C  dxz             3.8       0.0       0.0       0.0       7.3       0.0
 2 C  dyz             0.0       0.1       1.2       1.0       0.0      14.2
 2 C  dx2y2           0.0       3.3       5.7       5.5       0.0       0.0
 2 C  dxy             3.3       0.0       0.0       0.0       3.8       0.0
 2 C  f0              0.0       0.4       0.4       0.6       0.0       0.7
 2 C  f+1             0.0       0.0       0.0       0.0       2.8       0.0
 2 C  f-1             0.0       0.2       0.2       2.2       0.0       0.5
 2 C  f+2             0.0       0.1       0.7       0.6       0.0       2.1
 2 C  f-2             0.1       0.0       0.0       0.0       0.0       0.0
 2 C  f+3             0.2       0.0       0.0       0.0       1.3       0.0
 2 C  f-3             0.0       1.2       0.0       2.5       0.0       0.6
 3 C  s               0.0       0.7       0.8       3.1       0.0       2.3
 3 C  pz              0.0       1.0       0.2       2.2       0.0       1.6
 3 C  px              9.3       0.0       0.0       0.0       1.3       0.0
 3 C  py              0.0       0.5       1.1      11.1       0.0       0.7
 3 C  dz2             0.0       3.7       2.5       8.7       0.0       0.3
 3 C  dxz             3.8       0.0       0.0       0.0       7.3       0.0
 3 C  dyz             0.0       0.1       1.2       1.0       0.0      14.2
 3 C  dx2y2           0.0       3.3       5.7       5.5       0.0       0.0
 3 C  dxy             3.3       0.0       0.0       0.0       3.8       0.0
 3 C  f0              0.0       0.4       0.4       0.6       0.0       0.7
 3 C  f+1             0.0       0.0       0.0       0.0       2.8       0.0
 3 C  f-1             0.0       0.2       0.2       2.2       0.0       0.5
 3 C  f+2             0.0       0.1       0.7       0.6       0.0       2.1
 3 C  f-2             0.1       0.0       0.0       0.0       0.0       0.0
 3 C  f+3             0.2       0.0       0.0       0.0       1.3       0.0
 3 C  f-3             0.0       1.2       0.0       2.5       0.0       0.6
 4 C  s               0.8       0.3       0.6       0.2       1.5       0.6
 4 C  pz              2.7       1.4       0.1       0.2       0.1       0.2
 4 C  px              0.3       0.1       0.4       0.4       0.4       0.1
 4 C  py              0.1       0.1       0.1       1.3       0.2       0.2
 4 C  dz2             0.6       0.0       7.3       0.0       2.0       0.6
 4 C  dxz             2.0       1.3       0.0       0.1       0.0       0.5
 4 C  dyz             0.3       3.3       0.0       0.4       0.4       2.2
 4 C  dx2y2           0.1       0.0       0.0       0.8       0.0       0.1
 4 C  dxy             1.4       0.5       0.1       0.2       0.7       0.0
 4 C  f0              0.5       0.2       0.0       0.1       0.1       0.1
 4 C  f+1             0.1       0.0       3.2       0.0       0.0       0.2
 4 C  f-1             0.0       0.0       0.0       0.0       1.5       0.1
 4 C  f+2             0.4       1.4       0.0       0.0       0.0       0.3
 4 C  f-2             0.3       0.0       0.1       0.0       0.0       0.6
 4 C  f+3             0.3       0.1       0.2       0.4       0.1       0.0
 4 C  f-3             0.0       0.0       0.4       0.0       0.3       0.0
 5 H  s               2.2       0.3       1.2       0.3       0.1       0.1
 5 H  pz              1.9       0.0       0.0       0.0       0.2       0.5
 5 H  px              0.8       0.0       0.0       0.3       0.5       0.0
 5 H  py              0.1       0.1       0.1       0.5       0.0       0.0
 6 C  s               0.8       0.3       0.6       0.2       1.5       0.6
 6 C  pz              2.7       1.4       0.1       0.2       0.1       0.2
 6 C  px              0.3       0.1       0.4       0.4       0.4       0.1
 6 C  py              0.1       0.1       0.1       1.3       0.2       0.2
 6 C  dz2             0.6       0.0       7.3       0.0       2.0       0.6
 6 C  dxz             2.0       1.3       0.0       0.1       0.0       0.5
 6 C  dyz             0.3       3.3       0.0       0.4       0.4       2.2
 6 C  dx2y2           0.1       0.0       0.0       0.8       0.0       0.1
 6 C  dxy             1.4       0.5       0.1       0.2       0.7       0.0
 6 C  f0              0.5       0.2       0.0       0.1       0.1       0.1
 6 C  f+1             0.1       0.0       3.2       0.0       0.0       0.2
 6 C  f-1             0.0       0.0       0.0       0.0       1.5       0.1
 6 C  f+2             0.4       1.4       0.0       0.0       0.0       0.3
 6 C  f-2             0.3       0.0       0.1       0.0       0.0       0.6
 6 C  f+3             0.3       0.1       0.2       0.4       0.1       0.0
 6 C  f-3             0.0       0.0       0.4       0.0       0.3       0.0
 7 H  s               2.2       0.3       1.2       0.3       0.1       0.1
 7 H  pz              1.9       0.0       0.0       0.0       0.2       0.5
 7 H  px              0.8       0.0       0.0       0.3       0.5       0.0
 7 H  py              0.1       0.1       0.1       0.5       0.0       0.0
 8 C  s               0.0       3.1       0.3       0.1       0.0       0.1
 8 C  pz              0.0       1.2       0.2       0.1       0.0       0.8
 8 C  px              1.3       0.0       0.0       0.0       0.3       0.0
 8 C  py              0.0       0.2       0.5       0.5       0.0       0.2
 8 C  dz2             0.0       2.0       2.4       0.1       0.0       0.0
 8 C  dxz             1.4       0.0       0.0       0.0       4.0       0.0
 8 C  dyz             0.0       0.5       0.0       0.2       0.0       6.8
 8 C  dx2y2           0.0       5.2       3.7       0.4       0.0       0.6
 8 C  dxy             0.1       0.0       0.0       0.0       8.7       0.0
 8 C  f0              0.0       0.1       0.3       0.1       0.0       0.7
 8 C  f+1             0.4       0.0       0.0       0.0       2.9       0.0
 8 C  f-1             0.0       0.1       0.2       0.1       0.0       0.1
 8 C  f+2             0.0       0.6       0.4       0.2       0.0       0.6
 8 C  f-2             0.3       0.0       0.0       0.0       0.2       0.0
 8 C  f+3             0.0       0.0       0.0       0.0       1.2       0.0
 8 C  f-3             0.0       1.3       0.0       0.0       0.0       0.8
 9 H  s               0.0       3.6       1.0       0.4       0.0       1.9
 9 H  pz              0.0       1.5       0.1       0.0       0.0       1.7
 9 H  px              0.2       0.0       0.0       0.0       0.1       0.0
 9 H  py              0.0       1.0       0.1       0.0       0.0       0.1
10 C  s               0.8       0.3       0.6       0.2       1.5       0.6
10 C  pz              2.7       1.4       0.1       0.2       0.1       0.2
10 C  px              0.3       0.1       0.4       0.4       0.4       0.1
10 C  py              0.1       0.1       0.1       1.3       0.2       0.2
10 C  dz2             0.6       0.0       7.3       0.0       2.0       0.6
10 C  dxz             2.0       1.3       0.0       0.1       0.0       0.5
10 C  dyz             0.3       3.3       0.0       0.4       0.4       2.2
10 C  dx2y2           0.1       0.0       0.0       0.8       0.0       0.1
10 C  dxy             1.4       0.5       0.1       0.2       0.7       0.0
10 C  f0              0.5       0.2       0.0       0.1       0.1       0.1
10 C  f+1             0.1       0.0       3.2       0.0       0.0       0.2
10 C  f-1             0.0       0.0       0.0       0.0       1.5       0.1
10 C  f+2             0.4       1.4       0.0       0.0       0.0       0.3
10 C  f-2             0.3       0.0       0.1       0.0       0.0       0.6
10 C  f+3             0.3       0.1       0.2       0.4       0.1       0.0
10 C  f-3             0.0       0.0       0.4       0.0       0.3       0.0
11 H  s               2.2       0.3       1.2       0.3       0.1       0.1
11 H  pz              1.9       0.0       0.0       0.0       0.2       0.5
11 H  px              0.8       0.0       0.0       0.3       0.5       0.0
11 H  py              0.1       0.1       0.1       0.5       0.0       0.0
12 C  s               0.0       3.1       0.3       0.1       0.0       0.1
12 C  pz              0.0       1.2       0.2       0.1       0.0       0.8
12 C  px              1.3       0.0       0.0       0.0       0.3       0.0
12 C  py              0.0       0.2       0.5       0.5       0.0       0.2
12 C  dz2             0.0       2.0       2.4       0.1       0.0       0.0
12 C  dxz             1.4       0.0       0.0       0.0       4.0       0.0
12 C  dyz             0.0       0.5       0.0       0.2       0.0       6.8
12 C  dx2y2           0.0       5.2       3.7       0.4       0.0       0.6
12 C  dxy             0.1       0.0       0.0       0.0       8.7       0.0
12 C  f0              0.0       0.1       0.3       0.1       0.0       0.7
12 C  f+1             0.4       0.0       0.0       0.0       2.9       0.0
12 C  f-1             0.0       0.1       0.2       0.1       0.0       0.1
12 C  f+2             0.0       0.6       0.4       0.2       0.0       0.6
12 C  f-2             0.3       0.0       0.0       0.0       0.2       0.0
12 C  f+3             0.0       0.0       0.0       0.0       1.2       0.0
12 C  f-3             0.0       1.3       0.0       0.0       0.0       0.8
13 H  s               0.0       3.6       1.0       0.4       0.0       1.9
13 H  pz              0.0       1.5       0.1       0.0       0.0       1.7
13 H  px              0.2       0.0       0.0       0.0       0.1       0.0
13 H  py              0.0       1.0       0.1       0.0       0.0       0.1

                    120       121       122       123       124       125   
                   1.65131   1.66544   1.69808   1.79172   1.79599   1.87391
                   0.00000   0.00000   0.00000   0.00000   0.00000   0.00000
                  --------  --------  --------  --------  --------  --------
 0 C  s               1.3       0.0       8.1       0.0       0.3      12.9
 0 C  pz              0.1       0.1       0.0       0.1       0.0       0.4
 0 C  px              1.7       1.8       3.3       0.0       0.3       5.5
 0 C  py              0.7       0.3       3.0       0.1       0.0       1.0
 0 C  dz2             0.4       2.0       0.0       0.0       4.5       0.3
 0 C  dxz             0.2       0.1       0.0       2.9       0.0       0.0
 0 C  dyz             0.1       0.0       0.0       3.9       0.0       0.0
 0 C  dx2y2           0.0       0.0       0.0       0.0       0.1       0.2
 0 C  dxy             4.3       1.4       0.0       0.1       3.1       0.1
 0 C  f+1             0.2       1.8       0.0       0.0       1.0       0.1
 0 C  f-1             0.2       0.0       0.6       0.1       0.2       0.0
 0 C  f+2             0.2       0.0       0.0       2.2       0.0       0.0
 0 C  f-2             0.0       0.1       0.0       1.0       0.0       0.0
 0 C  f+3             0.9       0.0       0.1       0.0       1.2       0.0
 0 C  f-3             0.0       0.0       0.2       0.0       1.1       0.7
 1 H  s               2.4       4.1       0.8       0.1       0.4       0.8
 1 H  pz              0.1       0.1       0.0       1.5       0.0       0.1
 1 H  px              1.6       0.2       0.0       0.0       0.5       0.1
 1 H  py              0.1       1.0       0.1       0.0       0.2       0.0
 2 C  s               0.0       2.5       2.0       0.0       0.4       0.0
 2 C  pz              0.0       0.6       0.7       0.0       0.5       0.0
 2 C  px              3.5       0.0       0.0       0.0       0.0       0.5
 2 C  py              0.0       0.8       0.2       0.0       0.2       0.0
 2 C  dz2             0.0       2.8       0.1       0.0       0.8       0.0
 2 C  dxz             2.6       0.0       0.0       2.5       0.0       0.0
 2 C  dyz             0.0       0.1       0.8       0.0       3.9       0.0
 2 C  dx2y2           0.0       0.2       0.1       0.0       5.7       0.0
 2 C  dxy             2.6       0.0       0.0      11.0       0.0       0.4
 2 C  f0              0.0       0.0       0.0       0.0       1.2       0.0
 2 C  f+1             0.8       0.0       0.0       0.9       0.0       0.2
 2 C  f-1             0.0       0.6       0.6       0.0       0.5       0.0
 2 C  f+2             0.0       0.2       0.0       0.0       0.0       0.0
 2 C  f-2             1.6       0.0       0.0       0.8       0.0       0.0
 2 C  f+3             0.2       0.0       0.0       3.0       0.0       0.0
 2 C  f-3             0.0       0.0       0.0       0.0       1.6       0.0
 3 C  s               0.0       2.5       2.0       0.0       0.4       0.0
 3 C  pz              0.0       0.6       0.7       0.0       0.5       0.0
 3 C  px              3.5       0.0       0.0       0.0       0.0       0.5
 3 C  py              0.0       0.8       0.2       0.0       0.2       0.0
 3 C  dz2             0.0       2.8       0.1       0.0       0.8       0.0
 3 C  dxz             2.6       0.0       0.0       2.5       0.0       0.0
 3 C  dyz             0.0       0.1       0.8       0.0       3.9       0.0
 3 C  dx2y2           0.0       0.2       0.1       0.0       5.7       0.0
 3 C  dxy             2.6       0.0       0.0      11.0       0.0       0.4
 3 C  f0              0.0       0.0       0.0       0.0       1.2       0.0
 3 C  f+1             0.8       0.0       0.0       0.9       0.0       0.2
 3 C  f-1             0.0       0.6       0.6       0.0       0.5       0.0
 3 C  f+2             0.0       0.2       0.0       0.0       0.0       0.0
 3 C  f-2             1.6       0.0       0.0       0.8       0.0       0.0
 3 C  f+3             0.2       0.0       0.0       3.0       0.0       0.0
 3 C  f-3             0.0       0.0       0.0       0.0       1.6       0.0
 4 C  s               1.3       0.0       8.1       0.0       0.3      12.9
 4 C  pz              0.1       0.1       0.0       0.1       0.0       0.4
 4 C  px              1.7       1.8       3.3       0.0       0.3       5.5
 4 C  py              0.7       0.3       3.0       0.1       0.0       1.0
 4 C  dz2             0.4       2.0       0.0       0.0       4.5       0.3
 4 C  dxz             0.2       0.1       0.0       2.9       0.0       0.0
 4 C  dyz             0.1       0.0       0.0       3.9       0.0       0.0
 4 C  dx2y2           0.0       0.0       0.0       0.0       0.1       0.2
 4 C  dxy             4.3       1.4       0.0       0.1       3.1       0.1
 4 C  f+1             0.2       1.8       0.0       0.0       1.0       0.1
 4 C  f-1             0.2       0.0       0.6       0.1       0.2       0.0
 4 C  f+2             0.2       0.0       0.0       2.2       0.0       0.0
 4 C  f-2             0.0       0.1       0.0       1.0       0.0       0.0
 4 C  f+3             0.9       0.0       0.1       0.0       1.2       0.0
 4 C  f-3             0.0       0.0       0.2       0.0       1.1       0.7
 5 H  s               2.4       4.1       0.8       0.1       0.4       0.8
 5 H  pz              0.1       0.1       0.0       1.5       0.0       0.1
 5 H  px              1.6       0.2       0.0       0.0       0.5       0.1
 5 H  py              0.1       1.0       0.1       0.0       0.2       0.0
 6 C  s               1.3       0.0       8.1       0.0       0.3      12.8
 6 C  pz              0.1       0.1       0.0       0.1       0.0       0.4
 6 C  px              1.7       1.8       3.3       0.0       0.3       5.5
 6 C  py              0.7       0.3       3.0       0.1       0.0       1.0
 6 C  dz2             0.4       2.0       0.0       0.0       4.5       0.3
 6 C  dxz             0.2       0.1       0.0       2.9       0.0       0.0
 6 C  dyz             0.1       0.0       0.0       3.9       0.0       0.0
 6 C  dx2y2           0.0       0.0       0.0       0.0       0.1       0.2
 6 C  dxy             4.3       1.4       0.0       0.1       3.1       0.1
 6 C  f+1             0.2       1.8       0.0       0.0       1.0       0.1
 6 C  f-1             0.2       0.0       0.6       0.1       0.2       0.0
 6 C  f+2             0.2       0.0       0.0       2.2       0.0       0.0
 6 C  f-2             0.0       0.1       0.0       1.0       0.0       0.0
 6 C  f+3             0.9       0.0       0.1       0.0       1.2       0.0
 6 C  f-3             0.0       0.0       0.2       0.0       1.1       0.7
 7 H  s               2.4       4.1       0.8       0.1       0.4       0.8
 7 H  pz              0.1       0.1       0.0       1.5       0.0       0.1
 7 H  px              1.6       0.2       0.0       0.0       0.5       0.1
 7 H  py              0.1       1.0       0.1       0.0       0.2       0.0
 8 C  s               0.0       2.1       7.0       0.0       0.1       0.0
 8 C  pz              0.0       0.8       2.9       0.0       0.4       0.0
 8 C  px              1.1       0.0       0.0       0.1       0.0       2.5
 8 C  py              0.0       2.5       1.1       0.0       0.1       0.0
 8 C  dz2             0.0       2.0       0.1       0.0       0.2       0.0
 8 C  dxz             0.1       0.0       0.0       2.1       0.0       0.2
 8 C  dyz             0.0       0.7       0.1       0.0       1.6       0.0
 8 C  dx2y2           0.0       0.9       0.0       0.0       3.6       0.0
 8 C  dxy             2.3       0.0       0.0       3.5       0.0       0.4
 8 C  f0              0.0       0.1       0.0       0.0       0.6       0.0
 8 C  f+1             0.3       0.0       0.0       0.7       0.0       0.8
 8 C  f-1             0.0       0.1       1.1       0.0       0.3       0.0
 8 C  f-2             1.7       0.0       0.0       0.2       0.0       0.0
 8 C  f+3             0.5       0.0       0.0       1.0       0.0       0.1
 8 C  f-3             0.0       0.0       0.1       0.0       0.9       0.0
 9 H  s               0.0       5.4       0.1       0.0       0.3       0.0
 9 H  pz              0.0       1.4       0.0       0.0       0.2       0.0
 9 H  px              3.9       0.0       0.0       0.3       0.0       0.6
10 C  s               1.3       0.0       8.1       0.0       0.3      12.8
10 C  pz              0.1       0.1       0.0       0.1       0.0       0.4
10 C  px              1.7       1.8       3.3       0.0       0.3       5.5
10 C  py              0.7       0.3       3.0       0.1       0.0       1.0
10 C  dz2             0.4       2.0       0.0       0.0       4.5       0.3
10 C  dxz             0.2       0.1       0.0       2.9       0.0       0.0
10 C  dyz             0.1       0.0       0.0       3.9       0.0       0.0
10 C  dx2y2           0.0       0.0       0.0       0.0       0.1       0.2
10 C  dxy             4.3       1.4       0.0       0.1       3.1       0.1
10 C  f+1             0.2       1.8       0.0       0.0       1.0       0.1
10 C  f-1             0.2       0.0       0.6       0.1       0.2       0.0
10 C  f+2             0.2       0.0       0.0       2.2       0.0       0.0
10 C  f-2             0.0       0.1       0.0       1.0       0.0       0.0
10 C  f+3             0.9       0.0       0.1       0.0       1.2       0.0
10 C  f-3             0.0       0.0       0.2       0.0       1.1       0.7
11 H  s               2.4       4.1       0.8       0.1       0.4       0.8
11 H  pz              0.1       0.1       0.0       1.5       0.0       0.1
11 H  px              1.6       0.2       0.0       0.0       0.5       0.1
11 H  py              0.1       1.0       0.1       0.0       0.2       0.0
12 C  s               0.0       2.1       7.0       0.0       0.1       0.0
12 C  pz              0.0       0.8       2.9       0.0       0.4       0.0
12 C  px              1.1       0.0       0.0       0.1       0.0       2.5
12 C  py              0.0       2.5       1.1       0.0       0.1       0.0
12 C  dz2             0.0       2.0       0.1       0.0       0.2       0.0
12 C  dxz             0.1       0.0       0.0       2.1       0.0       0.2
12 C  dyz             0.0       0.7       0.1       0.0       1.6       0.0
12 C  dx2y2           0.0       0.9       0.0       0.0       3.6       0.0
12 C  dxy             2.3       0.0       0.0       3.5       0.0       0.4
12 C  f0              0.0       0.1       0.0       0.0       0.6       0.0
12 C  f+1             0.3       0.0       0.0       0.7       0.0       0.8
12 C  f-1             0.0       0.1       1.1       0.0       0.3       0.0
12 C  f-2             1.7       0.0       0.0       0.2       0.0       0.0
12 C  f+3             0.5       0.0       0.0       1.0       0.0       0.1
12 C  f-3             0.0       0.0       0.1       0.0       0.9       0.0
13 H  s               0.0       5.4       0.1       0.0       0.3       0.0
13 H  pz              0.0       1.4       0.0       0.0       0.2       0.0
13 H  px              3.9       0.0       0.0       0.3       0.0       0.6

                    126       127       128       129       130       131   
                   1.88041   1.92667   1.94119   1.94374   1.94568   1.99184
                   0.00000   0.00000   0.00000   0.00000   0.00000   0.00000
                  --------  --------  --------  --------  --------  --------
 0 C  s               1.5       3.2       5.6       0.1       0.4       0.6
 0 C  pz              0.8       0.7       0.1       0.1       8.0       0.5
 0 C  px              0.5       0.5       1.2       2.0       1.0       2.6
 0 C  py              0.2       0.3       2.8       3.4       0.4       0.5
 0 C  dz2             0.2       0.3       0.0       0.0       0.0       0.1
 0 C  dxz             0.1       0.1       0.0       0.0       0.4       0.0
 0 C  dyz             0.1       0.0       0.0       0.0       0.1       0.0
 0 C  dx2y2           0.0       0.2       0.0       0.3       0.1       0.1
 0 C  f0              0.1       0.0       0.0       0.0       0.2       0.0
 0 C  f+1             0.0       0.5       0.0       0.2       0.0       0.4
 0 C  f-1             0.1       0.0       0.1       0.5       0.1       0.0
 0 C  f+2             0.0       0.2       0.0       0.0       1.4       0.1
 0 C  f-2             0.1       0.0       0.0       0.4       0.0       0.1
 0 C  f+3             0.2       0.0       0.2       0.1       0.2       0.4
 0 C  f-3             0.0       1.4       0.0       0.5       0.2       0.2
 1 H  s               0.2       0.5       1.3       0.0       0.0       1.8
 1 H  pz              0.1       0.0       0.1       0.7       1.1       0.3
 1 H  px              0.0       0.0       0.0       1.1       0.7       0.1
 1 H  py              0.3       0.1       0.4       0.9       0.8       0.0
 2 C  s               6.0       8.8       1.4       0.0       0.0       7.9
 2 C  pz              2.3       7.2       0.3       1.6       0.0       1.3
 2 C  px              0.0       0.0       0.0       0.0       2.1       0.0
 2 C  py              0.2       3.4       0.4       0.9       0.0       0.1
 2 C  dz2             0.4       0.2       0.0       0.3       0.0       0.3
 2 C  dxz             0.0       0.0       0.0       0.0       1.2       0.0
 2 C  dyz             0.4       0.7       1.1       0.2       0.0       0.3
 2 C  dx2y2           0.2       0.1       0.0       1.0       0.0       0.1
 2 C  f0              0.1       0.3       0.4       0.6       0.0       1.4
 2 C  f+1             0.0       0.0       0.0       0.0       1.6       0.0
 2 C  f-1             0.1       0.2       0.1       0.7       0.0       1.1
 2 C  f+2             0.0       0.0       0.4       0.5       0.0       1.4
 2 C  f-2             0.0       0.0       0.0       0.0       0.2       0.0
 2 C  f-3             0.5       0.4       0.0       0.7       0.0       0.6
 3 C  s               6.0       8.8       1.4       0.0       0.0       7.9
 3 C  pz              2.3       7.2       0.3       1.6       0.0       1.3
 3 C  px              0.0       0.0       0.0       0.0       2.1       0.0
 3 C  py              0.2       3.4       0.4       0.9       0.0       0.1
 3 C  dz2             0.4       0.2       0.0       0.3       0.0       0.3
 3 C  dxz             0.0       0.0       0.0       0.0       1.2       0.0
 3 C  dyz             0.4       0.7       1.1       0.2       0.0       0.3
 3 C  dx2y2           0.2       0.1       0.0       1.0       0.0       0.1
 3 C  f0              0.1       0.3       0.4       0.6       0.0       1.4
 3 C  f+1             0.0       0.0       0.0       0.0       1.6       0.0
 3 C  f-1             0.1       0.2       0.1       0.7       0.0       1.1
 3 C  f+2             0.0       0.0       0.4       0.5       0.0       1.4
 3 C  f-2             0.0       0.0       0.0       0.0       0.2       0.0
 3 C  f-3             0.5       0.4       0.0       0.7       0.0       0.6
 4 C  s               1.5       3.2       5.6       0.1       0.4       0.6
 4 C  pz              0.8       0.7       0.1       0.1       8.0       0.5
 4 C  px              0.5       0.5       1.2       2.0       1.0       2.6
 4 C  py              0.2       0.3       2.8       3.4       0.4       0.5
 4 C  dz2             0.2       0.3       0.0       0.0       0.0       0.1
 4 C  dxz             0.1       0.1       0.0       0.0       0.4       0.0
 4 C  dyz             0.1       0.0       0.0       0.0       0.1       0.0
 4 C  dx2y2           0.0       0.2       0.0       0.3       0.1       0.1
 4 C  f0              0.1       0.0       0.0       0.0       0.2       0.0
 4 C  f+1             0.0       0.5       0.0       0.2       0.0       0.4
 4 C  f-1             0.1       0.0       0.1       0.5       0.1       0.0
 4 C  f+2             0.0       0.2       0.0       0.0       1.4       0.1
 4 C  f-2             0.1       0.0       0.0       0.4       0.0       0.1
 4 C  f+3             0.2       0.0       0.2       0.1       0.2       0.4
 4 C  f-3             0.0       1.4       0.0       0.5       0.2       0.2
 5 H  s               0.2       0.5       1.3       0.0       0.0       1.8
 5 H  pz              0.1       0.0       0.1       0.7       1.1       0.3
 5 H  px              0.0       0.0       0.0       1.1       0.7       0.1
 5 H  py              0.3       0.1       0.4       0.9       0.8       0.0
 6 C  s               1.5       3.2       5.6       0.1       0.4       0.6
 6 C  pz              0.8       0.7       0.1       0.1       8.0       0.5
 6 C  px              0.5       0.5       1.2       2.0       1.0       2.6
 6 C  py              0.2       0.3       2.8       3.4       0.4       0.5
 6 C  dz2             0.2       0.3       0.0       0.0       0.0       0.1
 6 C  dxz             0.1       0.1       0.0       0.0       0.4       0.0
 6 C  dyz             0.1       0.0       0.0       0.0       0.1       0.0
 6 C  dx2y2           0.0       0.2       0.0       0.3       0.1       0.1
 6 C  f0              0.1       0.0       0.0       0.0       0.2       0.0
 6 C  f+1             0.0       0.5       0.0       0.2       0.0       0.4
 6 C  f-1             0.1       0.0       0.1       0.5       0.1       0.0
 6 C  f+2             0.0       0.2       0.0       0.0       1.4       0.1
 6 C  f-2             0.1       0.0       0.0       0.4       0.0       0.1
 6 C  f+3             0.2       0.0       0.2       0.1       0.2       0.4
 6 C  f-3             0.0       1.4       0.0       0.5       0.2       0.2
 7 H  s               0.2       0.5       1.3       0.0       0.0       1.8
 7 H  pz              0.1       0.0       0.1       0.7       1.1       0.3
 7 H  px              0.0       0.0       0.0       1.1       0.7       0.1
 7 H  py              0.3       0.1       0.4       0.9       0.9       0.0
 8 C  s              14.6       0.0      10.8       0.2       0.0       2.6
 8 C  pz              8.0       3.1       3.8       3.7       0.0       2.9
 8 C  px              0.0       0.0       0.0       0.0       5.7       0.0
 8 C  py              1.0       1.3       4.5       8.4       0.0       1.9
 8 C  dz2             0.2       0.1       0.1       0.4       0.0       0.0
 8 C  dxz             0.0       0.0       0.0       0.0       0.5       0.0
 8 C  dyz             0.6       0.0       0.6       0.1       0.0       0.2
 8 C  dx2y2           0.0       0.3       0.0       0.9       0.0       0.1
 8 C  dxy             0.0       0.0       0.0       0.0       0.2       0.0
 8 C  f0              1.5       0.9       0.2       0.0       0.0       2.3
 8 C  f+1             0.0       0.0       0.0       0.0       1.5       0.0
 8 C  f-1             1.2       0.5       0.5       0.7       0.0       1.3
 8 C  f+2             0.0       0.5       0.6       1.8       0.0       0.8
 8 C  f-2             0.0       0.0       0.0       0.0       0.3       0.0
 8 C  f+3             0.0       0.0       0.0       0.0       0.2       0.0
 8 C  f-3             0.0       0.0       0.0       1.7       0.0       0.2
 9 H  s               0.5       2.8       0.4       0.0       0.0       4.6
 9 H  pz              1.3       1.6       0.1       1.3       0.0       0.4
 9 H  px              0.0       0.0       0.0       0.0       5.6       0.0
 9 H  py              1.6       1.2       0.7       3.4       0.0       2.6
10 C  s               1.5       3.2       5.6       0.1       0.4       0.6
10 C  pz              0.8       0.7       0.1       0.1       8.0       0.5
10 C  px              0.5       0.5       1.2       2.0       1.0       2.6
10 C  py              0.2       0.3       2.8       3.4       0.4       0.5
10 C  dz2             0.2       0.3       0.0       0.0       0.0       0.1
10 C  dxz             0.1       0.1       0.0       0.0       0.4       0.0
10 C  dyz             0.1       0.0       0.0       0.0       0.1       0.0
10 C  dx2y2           0.0       0.2       0.0       0.3       0.1       0.1
10 C  f0              0.1       0.0       0.0       0.0       0.2       0.0
10 C  f+1             0.0       0.5       0.0       0.2       0.0       0.4
10 C  f-1             0.1       0.0       0.1       0.5       0.1       0.0
10 C  f+2             0.0       0.2       0.0       0.0       1.4       0.1
10 C  f-2             0.1       0.0       0.0       0.4       0.0       0.1
10 C  f+3             0.2       0.0       0.2       0.1       0.2       0.4
10 C  f-3             0.0       1.4       0.0       0.5       0.2       0.2
11 H  s               0.2       0.5       1.3       0.0       0.0       1.8
11 H  pz              0.1       0.0       0.1       0.7       1.1       0.3
11 H  px              0.0       0.0       0.0       1.1       0.7       0.1
11 H  py              0.3       0.1       0.4       0.9       0.9       0.0
12 C  s              14.6       0.0      10.8       0.2       0.0       2.6
12 C  pz              8.0       3.1       3.8       3.7       0.0       2.9
12 C  px              0.0       0.0       0.0       0.0       5.7       0.0
12 C  py              1.0       1.3       4.5       8.4       0.0       1.9
12 C  dz2             0.2       0.1       0.1       0.4       0.0       0.0
12 C  dxz             0.0       0.0       0.0       0.0       0.5       0.0
12 C  dyz             0.6       0.0       0.6       0.1       0.0       0.2
12 C  dx2y2           0.0       0.3       0.0       0.9       0.0       0.1
12 C  dxy             0.0       0.0       0.0       0.0       0.2       0.0
12 C  f0              1.5       0.9       0.2       0.0       0.0       2.3
12 C  f+1             0.0       0.0       0.0       0.0       1.5       0.0
12 C  f-1             1.2       0.5       0.5       0.7       0.0       1.3
12 C  f+2             0.0       0.5       0.6       1.8       0.0       0.8
12 C  f-2             0.0       0.0       0.0       0.0       0.3       0.0
12 C  f+3             0.0       0.0       0.0       0.0       0.2       0.0
12 C  f-3             0.0       0.0       0.0       1.7       0.0       0.2
13 H  s               0.5       2.8       0.4       0.0       0.0       4.6
13 H  pz              1.3       1.6       0.1       1.3       0.0       0.4
13 H  px              0.0       0.0       0.0       0.0       5.6       0.0
13 H  py              1.6       1.2       0.7       3.4       0.0       2.6

                    132       133       134       135       136       137   
                   2.01696   2.04535   2.04768   2.05662   2.07858   2.10062
                   0.00000   0.00000   0.00000   0.00000   0.00000   0.00000
                  --------  --------  --------  --------  --------  --------
 0 C  s               0.0       3.3       0.0       0.9       9.8       0.8
 0 C  pz              2.4       1.2       2.0       0.2       0.8       1.4
 0 C  px              0.3       1.2       0.1       2.1       3.1       0.9
 0 C  py              2.9       0.4       0.2       0.2       3.4       1.7
 0 C  dz2             0.0       0.3       0.0       0.0       0.3       0.1
 0 C  dxz             0.3       0.1       0.8       0.0       0.0       0.0
 0 C  dyz             0.5       0.1       0.8       0.1       0.1       0.1
 0 C  dx2y2           0.0       0.0       0.0       0.4       0.2       0.2
 0 C  dxy             0.0       0.0       0.0       0.1       0.3       0.4
 0 C  f0              0.3       0.3       0.5       0.3       0.3       0.0
 0 C  f+1             0.0       0.1       0.0       0.0       0.1       0.5
 0 C  f-1             0.2       0.0       0.0       0.7       0.0       0.5
 0 C  f+2             1.2       0.1       2.0       0.0       0.0       0.1
 0 C  f-2             1.3       0.6       2.5       0.4       0.0       0.2
 0 C  f+3             0.5       0.1       0.1       2.7       0.5       1.9
 0 C  f-3             0.5       0.2       0.1       0.0       0.3       0.0
 1 H  s               0.0       0.1       0.1       0.5       1.0       0.3
 1 H  pz              1.1       0.3       7.4       1.0       0.9       0.9
 1 H  px              1.2       0.1       0.0       3.1       0.3       0.3
 1 H  py              2.2       0.1       0.2       3.3       0.1       0.4
 2 C  s               0.0       7.0       0.6       0.0       0.0       1.9
 2 C  pz              0.0       4.1       0.1       0.0       0.0       2.1
 2 C  px              2.5       0.0       0.0       2.4       0.3       0.0
 2 C  py              0.0       1.9       2.5       0.0       0.0       1.3
 2 C  dz2             0.0       0.4       0.1       0.0       0.0       0.3
 2 C  dxz             0.4       0.0       0.0       1.0       0.4       0.0
 2 C  dyz             0.0       0.4       0.3       0.0       0.0       0.1
 2 C  dx2y2           0.0       0.1       0.5       0.0       0.0       0.4
 2 C  dxy             0.5       0.0       0.0       0.2       0.2       0.0
 2 C  f0              0.0       0.7       0.3       0.0       0.0       0.3
 2 C  f+1             0.3       0.0       0.0       1.2       0.0       0.0
 2 C  f-1             0.0       0.1       0.5       0.0       0.0       0.4
 2 C  f+2             0.0       0.9       0.0       0.0       0.0       0.0
 2 C  f+3             0.5       0.0       0.0       0.6       0.0       0.0
 2 C  f-3             0.0       0.0       3.2       0.0       0.0       2.9
 3 C  s               0.0       7.0       0.6       0.0       0.0       1.9
 3 C  pz              0.0       4.1       0.1       0.0       0.0       2.1
 3 C  px              2.5       0.0       0.0       2.4       0.3       0.0
 3 C  py              0.0       1.9       2.5       0.0       0.0       1.3
 3 C  dz2             0.0       0.4       0.1       0.0       0.0       0.3
 3 C  dxz             0.4       0.0       0.0       1.0       0.4       0.0
 3 C  dyz             0.0       0.4       0.3       0.0       0.0       0.1
 3 C  dx2y2           0.0       0.1       0.5       0.0       0.0       0.4
 3 C  dxy             0.5       0.0       0.0       0.2       0.2       0.0
 3 C  f0              0.0       0.7       0.3       0.0       0.0       0.3
 3 C  f+1             0.3       0.0       0.0       1.2       0.0       0.0
 3 C  f-1             0.0       0.1       0.5       0.0       0.0       0.4
 3 C  f+2             0.0       0.9       0.0       0.0       0.0       0.0
 3 C  f+3             0.5       0.0       0.0       0.6       0.0       0.0
 3 C  f-3             0.0       0.0       3.2       0.0       0.0       2.9
 4 C  s               0.0       3.3       0.0       0.9       9.8       0.8
 4 C  pz              2.4       1.2       2.0       0.2       0.8       1.4
 4 C  px              0.3       1.2       0.1       2.1       3.1       0.9
 4 C  py              2.9       0.4       0.2       0.2       3.4       1.7
 4 C  dz2             0.0       0.3       0.0       0.0       0.3       0.1
 4 C  dxz             0.3       0.1       0.8       0.0       0.0       0.0
 4 C  dyz             0.5       0.1       0.8       0.1       0.1       0.1
 4 C  dx2y2           0.0       0.0       0.0       0.4       0.2       0.2
 4 C  dxy             0.0       0.0       0.0       0.1       0.3       0.4
 4 C  f0              0.3       0.3       0.5       0.3       0.3       0.0
 4 C  f+1             0.0       0.1       0.0       0.0       0.1       0.5
 4 C  f-1             0.2       0.0       0.0       0.7       0.0       0.5
 4 C  f+2             1.2       0.1       2.0       0.0       0.0       0.1
 4 C  f-2             1.3       0.6       2.5       0.4       0.0       0.2
 4 C  f+3             0.5       0.1       0.1       2.7       0.5       1.9
 4 C  f-3             0.5       0.2       0.1       0.0       0.3       0.0
 5 H  s               0.0       0.1       0.1       0.5       1.0       0.3
 5 H  pz              1.1       0.3       7.4       1.0       0.9       0.9
 5 H  px              1.2       0.1       0.0       3.1       0.3       0.3
 5 H  py              2.2       0.1       0.2       3.3       0.1       0.4
 6 C  s               0.0       3.3       0.0       0.9       9.8       0.8
 6 C  pz              2.4       1.2       2.0       0.2       0.8       1.4
 6 C  px              0.3       1.2       0.1       2.1       3.1       0.9
 6 C  py              2.9       0.4       0.2       0.2       3.4       1.7
 6 C  dz2             0.0       0.3       0.0       0.0       0.3       0.1
 6 C  dxz             0.3       0.1       0.8       0.0       0.0       0.0
 6 C  dyz             0.5       0.1       0.8       0.1       0.1       0.1
 6 C  dx2y2           0.0       0.0       0.0       0.4       0.2       0.2
 6 C  dxy             0.0       0.0       0.0       0.1       0.3       0.4
 6 C  f0              0.3       0.3       0.5       0.3       0.3       0.0
 6 C  f+1             0.0       0.1       0.0       0.0       0.1       0.5
 6 C  f-1             0.2       0.0       0.0       0.7       0.0       0.5
 6 C  f+2             1.2       0.1       2.0       0.0       0.0       0.1
 6 C  f-2             1.3       0.6       2.5       0.4       0.0       0.2
 6 C  f+3             0.5       0.1       0.1       2.7       0.5       1.9
 6 C  f-3             0.5       0.2       0.1       0.0       0.3       0.0
 7 H  s               0.0       0.1       0.1       0.5       1.0       0.3
 7 H  pz              1.1       0.3       7.4       1.0       0.9       0.9
 7 H  px              1.2       0.1       0.0       3.1       0.3       0.3
 7 H  py              2.2       0.1       0.2       3.3       0.1       0.4
 8 C  s               0.0       9.2       1.0       0.0       0.0       3.6
 8 C  pz              0.0       1.3       0.1       0.0       0.0       0.7
 8 C  px              1.1       0.0       0.0       2.8       2.8       0.0
 8 C  py              0.0       3.4       1.5       0.0       0.0       0.2
 8 C  dz2             0.0       0.1       0.3       0.0       0.0       0.5
 8 C  dxz             0.7       0.0       0.0       0.8       0.0       0.0
 8 C  dyz             0.0       0.9       0.3       0.0       0.0       0.0
 8 C  dx2y2           0.0       0.3       0.0       0.0       0.0       0.3
 8 C  dxy             0.5       0.0       0.0       0.7       0.0       0.0
 8 C  f0              0.0       0.0       0.4       0.0       0.0       3.1
 8 C  f+1             0.1       0.0       0.0       0.3       0.7       0.0
 8 C  f-1             0.0       0.1       0.3       0.0       0.0       0.0
 8 C  f+2             0.0       1.7       0.1       0.0       0.0       0.7
 8 C  f-2             5.1       0.0       0.0       1.3       0.6       0.0
 8 C  f+3             1.1       0.0       0.0       3.2       0.4       0.0
 8 C  f-3             0.0       0.0       3.0       0.0       0.0       0.5
 9 H  s               0.0       0.5       0.3       0.0       0.0       0.1
 9 H  pz              0.0       0.0       0.3       0.0       0.0       2.4
 9 H  px              7.2       0.0       0.0       3.5       1.7       0.0
 9 H  py              0.0       0.0       0.4       0.0       0.0       6.6
10 C  s               0.0       3.3       0.0       0.9       9.8       0.8
10 C  pz              2.4       1.2       2.0       0.2       0.8       1.4
10 C  px              0.3       1.2       0.1       2.1       3.1       0.9
10 C  py              2.9       0.4       0.2       0.2       3.4       1.7
10 C  dz2             0.0       0.3       0.0       0.0       0.3       0.1
10 C  dxz             0.3       0.1       0.8       0.0       0.0       0.0
10 C  dyz             0.5       0.1       0.8       0.1       0.1       0.1
10 C  dx2y2           0.0       0.0       0.0       0.4       0.2       0.2
10 C  dxy             0.0       0.0       0.0       0.1       0.3       0.4
10 C  f0              0.3       0.3       0.5       0.3       0.3       0.0
10 C  f+1             0.0       0.1       0.0       0.0       0.1       0.5
10 C  f-1             0.2       0.0       0.0       0.7       0.0       0.5
10 C  f+2             1.2       0.1       2.0       0.0       0.0       0.1
10 C  f-2             1.3       0.6       2.5       0.4       0.0       0.2
10 C  f+3             0.5       0.1       0.1       2.7       0.5       1.9
10 C  f-3             0.5       0.2       0.1       0.0       0.3       0.0
11 H  s               0.0       0.1       0.1       0.5       1.0       0.3
11 H  pz              1.1       0.3       7.4       1.0       0.9       0.9
11 H  px              1.2       0.1       0.0       3.1       0.3       0.3
11 H  py              2.2       0.1       0.2       3.3       0.1       0.4
12 C  s               0.0       9.2       1.0       0.0       0.0       3.6
12 C  pz              0.0       1.3       0.1       0.0       0.0       0.7
12 C  px              1.1       0.0       0.0       2.8       2.8       0.0
12 C  py              0.0       3.4       1.5       0.0       0.0       0.2
12 C  dz2             0.0       0.1       0.3       0.0       0.0       0.5
12 C  dxz             0.7       0.0       0.0       0.8       0.0       0.0
12 C  dyz             0.0       0.9       0.3       0.0       0.0       0.0
12 C  dx2y2           0.0       0.3       0.0       0.0       0.0       0.3
12 C  dxy             0.5       0.0       0.0       0.7       0.0       0.0
12 C  f0              0.0       0.0       0.4       0.0       0.0       3.1
12 C  f+1             0.1       0.0       0.0       0.3       0.7       0.0
12 C  f-1             0.0       0.1       0.3       0.0       0.0       0.0
12 C  f+2             0.0       1.7       0.1       0.0       0.0       0.7
12 C  f-2             5.1       0.0       0.0       1.3       0.6       0.0
12 C  f+3             1.1       0.0       0.0       3.2       0.4       0.0
12 C  f-3             0.0       0.0       3.0       0.0       0.0       0.5
13 H  s               0.0       0.5       0.3       0.0       0.0       0.1
13 H  pz              0.0       0.0       0.3       0.0       0.0       2.4
13 H  px              7.2       0.0       0.0       3.5       1.7       0.0
13 H  py              0.0       0.0       0.4       0.0       0.0       6.6

                    138       139       140       141       142       143   
                   2.12493   2.18234   2.21760   2.26688   2.30864   2.31596
                   0.00000   0.00000   0.00000   0.00000   0.00000   0.00000
                  --------  --------  --------  --------  --------  --------
 0 C  s               2.2       0.6       0.4       1.9       4.4       1.2
 0 C  pz              4.7       0.3       0.1       0.6       0.1       0.0
 0 C  px              1.2       2.3       0.5       0.2       0.3       1.1
 0 C  py              0.5       0.4       4.0       1.1       0.3       2.7
 0 C  dz2             0.3       0.3       0.2       0.0       0.0       0.1
 0 C  dxz             0.2       0.0       0.1       0.0       0.1       0.1
 0 C  dyz             0.3       0.0       0.8       0.0       0.0       0.5
 0 C  dx2y2           0.0       0.3       0.0       0.3       0.3       0.3
 0 C  dxy             0.2       0.1       0.4       0.1       0.0       0.2
 0 C  f0              1.2       0.1       0.6       0.0       0.0       0.2
 0 C  f+1             0.3       0.0       0.1       0.3       2.7       2.4
 0 C  f-1             0.0       0.0       0.1       3.6       0.2       2.1
 0 C  f+2             0.2       0.0       0.1       0.0       0.0       0.1
 0 C  f-2             0.2       0.0       0.7       0.1       0.0       0.2
 0 C  f+3             0.1       0.6       0.3       0.5       0.1       0.4
 0 C  f-3             0.1       1.3       2.7       0.8       0.8       1.1
 1 H  s               0.1       1.2       2.8       1.7       1.0       6.0
 1 H  pz              4.5       0.0       2.2       0.3       0.4       1.0
 1 H  px              0.1       0.2       0.2       1.5       0.8       0.5
 1 H  py              0.0       0.0       0.7       0.1       0.1       0.0
 2 C  s               0.0       8.3       0.0       1.3       4.0       0.0
 2 C  pz              0.0       0.4       0.0       1.6       8.8       0.0
 2 C  px              0.7       0.0       1.6       0.0       0.0       2.1
 2 C  py              0.0       5.0       0.0       0.4       0.7       0.0
 2 C  dz2             0.0       0.5       0.0       0.0       0.3       0.0
 2 C  dxz             1.3       0.0       0.3       0.0       0.0       0.4
 2 C  dyz             0.0       0.0       0.0       0.3       0.0       0.0
 2 C  dx2y2           0.0       0.4       0.0       0.0       0.1       0.0
 2 C  dxy             0.7       0.0       1.0       0.0       0.0       0.4
 2 C  f0              0.0       2.9       0.0       0.7       2.5       0.0
 2 C  f+1             1.7       0.0       0.2       0.0       0.0       1.3
 2 C  f-1             0.0       0.0       0.0       4.0       0.0       0.0
 2 C  f+2             0.0       1.8       0.0       0.0       0.1       0.0
 2 C  f-2             0.8       0.0       9.9       0.0       0.0       0.9
 2 C  f+3             0.7       0.0       1.4       0.0       0.0       0.0
 2 C  f-3             0.0       0.0       0.0       2.9       0.1       0.0
 3 C  s               0.0       8.3       0.0       1.3       4.0       0.0
 3 C  pz              0.0       0.4       0.0       1.6       8.8       0.0
 3 C  px              0.7       0.0       1.6       0.0       0.0       2.1
 3 C  py              0.0       5.0       0.0       0.4       0.7       0.0
 3 C  dz2             0.0       0.5       0.0       0.0       0.3       0.0
 3 C  dxz             1.3       0.0       0.3       0.0       0.0       0.4
 3 C  dyz             0.0       0.0       0.0       0.3       0.0       0.0
 3 C  dx2y2           0.0       0.4       0.0       0.0       0.1       0.0
 3 C  dxy             0.7       0.0       1.0       0.0       0.0       0.4
 3 C  f0              0.0       2.9       0.0       0.7       2.5       0.0
 3 C  f+1             1.7       0.0       0.2       0.0       0.0       1.3
 3 C  f-1             0.0       0.0       0.0       4.0       0.0       0.0
 3 C  f+2             0.0       1.8       0.0       0.0       0.1       0.0
 3 C  f-2             0.8       0.0       9.9       0.0       0.0       0.9
 3 C  f+3             0.7       0.0       1.4       0.0       0.0       0.0
 3 C  f-3             0.0       0.0       0.0       2.9       0.1       0.0
 4 C  s               2.2       0.6       0.4       1.9       4.4       1.2
 4 C  pz              4.7       0.3       0.1       0.6       0.1       0.0
 4 C  px              1.2       2.3       0.5       0.2       0.3       1.1
 4 C  py              0.5       0.4       4.0       1.1       0.3       2.7
 4 C  dz2             0.3       0.3       0.2       0.0       0.0       0.1
 4 C  dxz             0.2       0.0       0.1       0.0       0.1       0.1
 4 C  dyz             0.3       0.0       0.8       0.0       0.0       0.5
 4 C  dx2y2           0.0       0.3       0.0       0.3       0.3       0.3
 4 C  dxy             0.2       0.1       0.4       0.1       0.0       0.2
 4 C  f0              1.2       0.1       0.6       0.0       0.0       0.2
 4 C  f+1             0.3       0.0       0.1       0.3       2.7       2.4
 4 C  f-1             0.0       0.0       0.1       3.6       0.2       2.1
 4 C  f+2             0.2       0.0       0.1       0.0       0.0       0.1
 4 C  f-2             0.2       0.0       0.7       0.1       0.0       0.2
 4 C  f+3             0.1       0.6       0.3       0.5       0.1       0.4
 4 C  f-3             0.1       1.3       2.7       0.8       0.8       1.1
 5 H  s               0.1       1.2       2.8       1.7       1.0       6.0
 5 H  pz              4.5       0.0       2.2       0.3       0.4       1.0
 5 H  px              0.1       0.2       0.2       1.5       0.8       0.5
 5 H  py              0.0       0.0       0.7       0.1       0.1       0.0
 6 C  s               2.2       0.6       0.4       1.9       4.4       1.2
 6 C  pz              4.7       0.3       0.1       0.6       0.1       0.0
 6 C  px              1.2       2.3       0.5       0.2       0.3       1.1
 6 C  py              0.5       0.4       4.0       1.1       0.3       2.7
 6 C  dz2             0.3       0.3       0.2       0.0       0.0       0.1
 6 C  dxz             0.2       0.0       0.1       0.0       0.1       0.1
 6 C  dyz             0.3       0.0       0.8       0.0       0.0       0.5
 6 C  dx2y2           0.0       0.3       0.0       0.3       0.3       0.3
 6 C  dxy             0.2       0.1       0.4       0.1       0.0       0.2
 6 C  f0              1.2       0.1       0.6       0.0       0.0       0.2
 6 C  f+1             0.3       0.0       0.1       0.3       2.7       2.4
 6 C  f-1             0.0       0.0       0.1       3.6       0.2       2.1
 6 C  f+2             0.2       0.0       0.1       0.0       0.0       0.1
 6 C  f-2             0.2       0.0       0.7       0.1       0.0       0.2
 6 C  f+3             0.1       0.6       0.3       0.5       0.1       0.4
 6 C  f-3             0.1       1.3       2.7       0.8       0.8       1.1
 7 H  s               0.1       1.2       2.8       1.7       1.0       6.0
 7 H  pz              4.5       0.0       2.2       0.3       0.4       1.0
 7 H  px              0.1       0.2       0.2       1.5       0.8       0.5
 7 H  py              0.0       0.0       0.7       0.1       0.1       0.0
 8 C  s               0.0       2.1       0.0       1.8       0.7       0.0
 8 C  pz              0.0       2.7       0.0       1.6       1.6       0.0
 8 C  px              2.2       0.0       0.4       0.0       0.0       1.8
 8 C  py              0.0       0.8       0.0       0.3       0.2       0.0
 8 C  dz2             0.0       0.2       0.0       0.2       0.7       0.0
 8 C  dxz             0.4       0.0       0.1       0.0       0.0       0.4
 8 C  dyz             0.0       0.5       0.0       0.0       0.2       0.0
 8 C  dx2y2           0.0       0.7       0.0       0.0       0.1       0.0
 8 C  dxy             0.2       0.0       0.0       0.0       0.0       0.1
 8 C  f0              0.0       2.5       0.0       0.6       2.7       0.0
 8 C  f+1             0.4       0.0       0.1       0.0       0.0       1.9
 8 C  f-1             0.0       0.1       0.0       3.5       0.2       0.0
 8 C  f+2             0.0       1.3       0.0       0.0       0.1       0.0
 8 C  f-2             0.2       0.0       0.2       0.0       0.0       0.2
 8 C  f+3             0.3       0.0       0.0       0.0       0.0       0.0
 8 C  f-3             0.0       0.0       0.0       2.2       0.1       0.0
 9 H  s               0.0       1.0       0.0       1.6       2.5       0.0
 9 H  pz              0.0       0.2       0.0       0.6       0.8       0.0
 9 H  px              7.7       0.0       0.5       0.0       0.0       0.2
 9 H  py              0.0       2.5       0.0       0.0       0.5       0.0
10 C  s               2.2       0.6       0.4       1.9       4.4       1.2
10 C  pz              4.7       0.3       0.1       0.6       0.1       0.0
10 C  px              1.2       2.3       0.5       0.2       0.3       1.1
10 C  py              0.5       0.4       4.0       1.1       0.3       2.7
10 C  dz2             0.3       0.3       0.2       0.0       0.0       0.1
10 C  dxz             0.2       0.0       0.1       0.0       0.1       0.1
10 C  dyz             0.3       0.0       0.8       0.0       0.0       0.5
10 C  dx2y2           0.0       0.3       0.0       0.3       0.3       0.3
10 C  dxy             0.2       0.1       0.4       0.1       0.0       0.2
10 C  f0              1.2       0.1       0.6       0.0       0.0       0.2
10 C  f+1             0.3       0.0       0.1       0.3       2.7       2.4
10 C  f-1             0.0       0.0       0.1       3.6       0.2       2.1
10 C  f+2             0.2       0.0       0.1       0.0       0.0       0.1
10 C  f-2             0.2       0.0       0.7       0.1       0.0       0.2
10 C  f+3             0.1       0.6       0.3       0.5       0.1       0.4
10 C  f-3             0.1       1.3       2.7       0.8       0.8       1.1
11 H  s               0.1       1.2       2.8       1.7       1.0       6.0
11 H  pz              4.5       0.0       2.2       0.3       0.4       1.0
11 H  px              0.1       0.2       0.2       1.5       0.8       0.5
11 H  py              0.0       0.0       0.7       0.1       0.1       0.0
12 C  s               0.0       2.1       0.0       1.8       0.7       0.0
12 C  pz              0.0       2.7       0.0       1.6       1.6       0.0
12 C  px              2.2       0.0       0.4       0.0       0.0       1.8
12 C  py              0.0       0.8       0.0       0.3       0.2       0.0
12 C  dz2             0.0       0.2       0.0       0.2       0.7       0.0
12 C  dxz             0.4       0.0       0.1       0.0       0.0       0.4
12 C  dyz             0.0       0.5       0.0       0.0       0.2       0.0
12 C  dx2y2           0.0       0.7       0.0       0.0       0.1       0.0
12 C  dxy             0.2       0.0       0.0       0.0       0.0       0.1
12 C  f0              0.0       2.5       0.0       0.6       2.7       0.0
12 C  f+1             0.4       0.0       0.1       0.0       0.0       1.9
12 C  f-1             0.0       0.1       0.0       3.5       0.2       0.0
12 C  f+2             0.0       1.3       0.0       0.0       0.1       0.0
12 C  f-2             0.2       0.0       0.2       0.0       0.0       0.2
12 C  f+3             0.3       0.0       0.0       0.0       0.0       0.0
12 C  f-3             0.0       0.0       0.0       2.2       0.1       0.0
13 H  s               0.0       1.0       0.0       1.6       2.5       0.0
13 H  pz              0.0       0.2       0.0       0.6       0.8       0.0
13 H  px              7.7       0.0       0.5       0.0       0.0       0.2
13 H  py              0.0       2.5       0.0       0.0       0.5       0.0

                    144       145       146       147       148       149   
                   2.32438   2.43397   2.46956   2.47523   2.49457   2.52974
                   0.00000   0.00000   0.00000   0.00000   0.00000   0.00000
                  --------  --------  --------  --------  --------  --------
 0 C  s               1.2       0.6       0.7       0.2       0.2       0.2
 0 C  pz              2.4       1.1       0.6       6.5       0.8       0.1
 0 C  px              0.4       0.3       0.7       0.1       0.9       1.5
 0 C  py              0.4       1.6       0.3       0.8       2.1       0.0
 0 C  dz2             0.0       0.1       0.5       0.0       0.0       0.1
 0 C  dxz             0.1       0.8       0.1       0.0       0.8       0.1
 0 C  dyz             0.1       0.5       0.1       0.3       0.8       0.1
 0 C  dx2y2           1.0       0.1       2.6       0.2       0.7       0.8
 0 C  dxy             0.0       0.1       0.5       0.1       0.1       1.1
 0 C  f0              0.1       0.0       0.1       0.1       0.0       0.0
 0 C  f+1             0.0       0.1       1.2       0.1       0.0       0.0
 0 C  f-1             0.8       0.2       0.1       0.1       0.8       1.2
 0 C  f+2             1.0       0.0       0.0       1.4       0.0       0.0
 0 C  f-2             0.0       0.4       0.0       0.2       0.4       0.0
 0 C  f+3             1.6       0.0       0.1       0.2       0.0       0.0
 0 C  f-3             0.1       0.4       0.4       0.2       0.6       0.5
 1 H  s               0.1       0.5       2.4       0.8       0.3       1.3
 1 H  pz              0.7       5.5       0.4       1.5       5.4       0.5
 1 H  px              1.2       0.1       4.1       0.2       1.5       2.1
 1 H  py              2.9       0.1       4.7       0.7       1.3       2.9
 2 C  s               0.5       1.2       0.0       0.4       3.7       1.9
 2 C  pz              1.5       1.1       0.0       0.0       1.9       0.1
 2 C  px              0.0       0.0       2.2       0.0       0.0       0.0
 2 C  py              0.8       0.2       0.0       0.0       3.0       0.5
 2 C  dz2             1.3       0.5       0.0       0.2       0.8       0.8
 2 C  dxz             0.0       0.0       0.3       0.0       0.0       0.0
 2 C  dyz             1.0       0.2       0.0       0.0       0.4       0.7
 2 C  dx2y2           0.2       0.1       0.0       0.2       1.1       0.1
 2 C  dxy             0.0       0.0       0.7       0.0       0.0       0.0
 2 C  f0              4.9       0.2       0.0       0.9       0.7       0.5
 2 C  f+1             0.0       0.0       1.1       0.0       0.0       0.0
 2 C  f-1             0.7       0.4       0.0       0.0       0.4       1.7
 2 C  f+2             0.2       0.0       0.0       0.8       0.4       0.3
 2 C  f-2             0.0       0.0       0.1       0.0       0.0       0.0
 2 C  f+3             0.0       0.0       1.5       0.0       0.0       0.0
 2 C  f-3             0.0       0.1       0.0       0.1       1.1       0.1
 3 C  s               0.5       1.2       0.0       0.4       3.7       1.9
 3 C  pz              1.5       1.1       0.0       0.0       1.9       0.1
 3 C  px              0.0       0.0       2.2       0.0       0.0       0.0
 3 C  py              0.8       0.2       0.0       0.0       3.0       0.5
 3 C  dz2             1.3       0.5       0.0       0.2       0.8       0.8
 3 C  dxz             0.0       0.0       0.3       0.0       0.0       0.0
 3 C  dyz             1.0       0.2       0.0       0.0       0.4       0.7
 3 C  dx2y2           0.2       0.1       0.0       0.2       1.1       0.1
 3 C  dxy             0.0       0.0       0.7       0.0       0.0       0.0
 3 C  f0              4.9       0.2       0.0       0.9       0.7       0.5
 3 C  f+1             0.0       0.0       1.1       0.0       0.0       0.0
 3 C  f-1             0.7       0.4       0.0       0.0       0.4       1.7
 3 C  f+2             0.2       0.0       0.0       0.8       0.4       0.3
 3 C  f-2             0.0       0.0       0.1       0.0       0.0       0.0
 3 C  f+3             0.0       0.0       1.5       0.0       0.0       0.0
 3 C  f-3             0.0       0.1       0.0       0.1       1.1       0.1
 4 C  s               1.2       0.6       0.7       0.2       0.2       0.2
 4 C  pz              2.4       1.1       0.6       6.5       0.8       0.1
 4 C  px              0.4       0.3       0.7       0.1       0.9       1.5
 4 C  py              0.4       1.6       0.3       0.8       2.1       0.0
 4 C  dz2             0.0       0.1       0.5       0.0       0.0       0.1
 4 C  dxz             0.1       0.8       0.1       0.0       0.8       0.1
 4 C  dyz             0.1       0.5       0.1       0.3       0.8       0.1
 4 C  dx2y2           1.0       0.1       2.6       0.2       0.7       0.8
 4 C  dxy             0.0       0.1       0.5       0.1       0.1       1.1
 4 C  f0              0.1       0.0       0.1       0.1       0.0       0.0
 4 C  f+1             0.0       0.1       1.2       0.1       0.0       0.0
 4 C  f-1             0.8       0.2       0.1       0.1       0.8       1.2
 4 C  f+2             1.0       0.0       0.0       1.4       0.0       0.0
 4 C  f-2             0.0       0.4       0.0       0.2       0.4       0.0
 4 C  f+3             1.6       0.0       0.1       0.2       0.0       0.0
 4 C  f-3             0.1       0.4       0.4       0.2       0.6       0.5
 5 H  s               0.1       0.5       2.4       0.8       0.3       1.3
 5 H  pz              0.7       5.5       0.4       1.5       5.4       0.5
 5 H  px              1.2       0.1       4.1       0.2       1.5       2.1
 5 H  py              2.9       0.1       4.7       0.7       1.3       2.9
 6 C  s               1.2       0.6       0.7       0.2       0.2       0.2
 6 C  pz              2.4       1.1       0.6       6.5       0.8       0.1
 6 C  px              0.4       0.3       0.7       0.1       0.9       1.5
 6 C  py              0.4       1.6       0.3       0.8       2.1       0.0
 6 C  dz2             0.0       0.1       0.5       0.0       0.0       0.1
 6 C  dxz             0.1       0.8       0.1       0.0       0.8       0.1
 6 C  dyz             0.1       0.5       0.1       0.3       0.8       0.1
 6 C  dx2y2           1.0       0.1       2.6       0.2       0.7       0.8
 6 C  dxy             0.0       0.1       0.5       0.1       0.1       1.1
 6 C  f0              0.1       0.0       0.1       0.1       0.0       0.0
 6 C  f+1             0.0       0.1       1.2       0.1       0.0       0.0
 6 C  f-1             0.8       0.2       0.1       0.1       0.8       1.2
 6 C  f+2             1.0       0.0       0.0       1.4       0.0       0.0
 6 C  f-2             0.0       0.4       0.0       0.2       0.4       0.0
 6 C  f+3             1.6       0.0       0.1       0.2       0.0       0.0
 6 C  f-3             0.1       0.4       0.4       0.2       0.6       0.5
 7 H  s               0.1       0.5       2.4       0.8       0.3       1.3
 7 H  pz              0.7       5.5       0.4       1.5       5.4       0.5
 7 H  px              1.2       0.1       4.1       0.2       1.5       2.1
 7 H  py              2.9       0.1       4.7       0.7       1.3       2.9
 8 C  s               0.6       3.4       0.0       2.4       0.3       0.7
 8 C  pz              1.8       6.0       0.0       0.1       0.1       1.1
 8 C  px              0.0       0.0       1.2       0.0       0.0       0.0
 8 C  py              0.8       1.6       0.0       3.2       0.2       0.1
 8 C  dz2             0.1       0.2       0.0       0.7       0.4       0.5
 8 C  dxz             0.0       0.0       1.3       0.0       0.0       0.0
 8 C  dyz             0.1       0.0       0.0       0.1       0.0       1.8
 8 C  dx2y2           0.2       0.5       0.0       0.4       0.2       0.3
 8 C  f0              0.1       0.0       0.0       0.0       0.0       0.1
 8 C  f+1             0.0       0.0       0.6       0.0       0.0       0.0
 8 C  f-1             2.2       2.8       0.0       0.0       0.4       3.9
 8 C  f+2             0.0       0.8       0.0       4.3       0.1       0.0
 8 C  f+3             0.0       0.0       0.2       0.0       0.0       0.0
 8 C  f-3             0.5       1.5       0.0       0.3       0.2       0.8
 9 H  s               2.7       3.5       0.0       3.1       0.3       3.1
 9 H  pz              1.1       0.6       0.0       0.1       0.3       1.4
 9 H  px              0.0       0.0       1.4       0.0       0.0       0.0
 9 H  py              0.4       0.1       0.0       5.2       0.1       4.3
10 C  s               1.2       0.6       0.7       0.2       0.2       0.2
10 C  pz              2.4       1.1       0.6       6.5       0.8       0.1
10 C  px              0.4       0.3       0.7       0.1       0.9       1.5
10 C  py              0.4       1.6       0.3       0.8       2.1       0.0
10 C  dz2             0.0       0.1       0.5       0.0       0.0       0.1
10 C  dxz             0.1       0.8       0.1       0.0       0.8       0.1
10 C  dyz             0.1       0.5       0.1       0.3       0.8       0.1
10 C  dx2y2           1.0       0.1       2.6       0.2       0.7       0.8
10 C  dxy             0.0       0.1       0.5       0.1       0.1       1.1
10 C  f0              0.1       0.0       0.1       0.1       0.0       0.0
10 C  f+1             0.0       0.1       1.2       0.1       0.0       0.0
10 C  f-1             0.8       0.2       0.1       0.1       0.8       1.2
10 C  f+2             1.0       0.0       0.0       1.4       0.0       0.0
10 C  f-2             0.0       0.4       0.0       0.2       0.4       0.0
10 C  f+3             1.6       0.0       0.1       0.2       0.0       0.0
10 C  f-3             0.1       0.4       0.4       0.2       0.6       0.5
11 H  s               0.1       0.5       2.4       0.8       0.3       1.3
11 H  pz              0.7       5.5       0.4       1.5       5.4       0.5
11 H  px              1.2       0.1       4.1       0.2       1.5       2.1
11 H  py              2.9       0.1       4.7       0.7       1.3       2.9
12 C  s               0.6       3.4       0.0       2.4       0.3       0.7
12 C  pz              1.8       6.0       0.0       0.1       0.1       1.1
12 C  px              0.0       0.0       1.2       0.0       0.0       0.0
12 C  py              0.8       1.6       0.0       3.2       0.2       0.1
12 C  dz2             0.1       0.2       0.0       0.7       0.4       0.5
12 C  dxz             0.0       0.0       1.3       0.0       0.0       0.0
12 C  dyz             0.1       0.0       0.0       0.1       0.0       1.8
12 C  dx2y2           0.2       0.5       0.0       0.4       0.2       0.3
12 C  f0              0.1       0.0       0.0       0.0       0.0       0.1
12 C  f+1             0.0       0.0       0.6       0.0       0.0       0.0
12 C  f-1             2.2       2.8       0.0       0.0       0.4       3.9
12 C  f+2             0.0       0.8       0.0       4.3       0.1       0.0
12 C  f+3             0.0       0.0       0.2       0.0       0.0       0.0
12 C  f-3             0.5       1.5       0.0       0.3       0.2       0.8
13 H  s               2.7       3.5       0.0       3.1       0.3       3.1
13 H  pz              1.1       0.6       0.0       0.1       0.3       1.4
13 H  px              0.0       0.0       1.4       0.0       0.0       0.0
13 H  py              0.4       0.1       0.0       5.2       0.1       4.3

                    150       151       152       153       154       155   
                   2.56767   2.57777   2.61169   2.62559   2.68310   2.68897
                   0.00000   0.00000   0.00000   0.00000   0.00000   0.00000
                  --------  --------  --------  --------  --------  --------
 0 C  s               0.1       0.1       0.0       0.1       0.1       0.5
 0 C  pz              0.3       0.1       0.1       1.5       1.0       1.5
 0 C  px              0.4       0.1       2.0       1.9       1.3       0.6
 0 C  py              1.2       0.1       0.5       1.1       0.4       0.2
 0 C  dz2             0.1       0.1       0.6       1.7       0.2       0.1
 0 C  dxz             1.1       0.1       0.0       1.5       4.5       0.6
 0 C  dyz             1.9       0.2       0.2       0.0       1.0       0.3
 0 C  dx2y2           0.8       0.6       6.3       0.7       0.1       0.6
 0 C  dxy             0.1       0.1       0.0       0.7       0.3       0.2
 0 C  f0              0.1       0.1       0.3       0.1       0.0       3.2
 0 C  f+1             0.3       0.0       0.6       0.2       0.0       0.6
 0 C  f-1             0.4       0.5       0.0       0.0       0.0       2.3
 0 C  f+2             0.8       0.0       0.0       0.0       0.6       0.1
 0 C  f-2             0.4       0.9       0.1       0.0       0.0       0.0
 0 C  f+3             0.0       0.0       0.2       0.1       0.0       0.0
 0 C  f-3             0.1       0.3       0.1       2.0       1.1       0.5
 1 H  s               0.0       0.0       0.7       1.5       1.2       0.4
 1 H  pz              6.3       2.4       0.5       0.1       4.1       0.5
 1 H  px              0.2       0.4       0.7       0.5       0.0       0.0
 1 H  py              0.0       1.1       3.2       1.3       0.3       0.0
 2 C  s               0.0       1.8       0.0       0.0       0.0       0.0
 2 C  pz              0.0       1.8       0.0       0.0       0.0       0.0
 2 C  px              1.6       0.0       5.3       1.8       1.9       0.2
 2 C  py              0.0       0.9       0.0       0.0       0.0       0.0
 2 C  dz2             0.0       0.4       0.0       0.0       0.0       0.0
 2 C  dxz             0.6       0.0       2.0       1.8       2.0       0.1
 2 C  dyz             0.0       1.5       0.0       0.0       0.0       0.0
 2 C  dx2y2           0.0       0.1       0.0       0.0       0.0       0.0
 2 C  dxy             3.8       0.0       0.1       1.0       0.4       1.6
 2 C  f+1             0.4       0.0       0.1       0.5       0.1       1.6
 2 C  f-1             0.0       6.8       0.0       0.0       0.0       0.0
 2 C  f+2             0.0       1.0       0.0       0.0       0.0       0.0
 2 C  f-2             0.1       0.0       0.2       1.6       0.4       0.1
 2 C  f+3             1.5       0.0       0.0       0.0       0.3       4.8
 3 C  s               0.0       1.8       0.0       0.0       0.0       0.0
 3 C  pz              0.0       1.8       0.0       0.0       0.0       0.0
 3 C  px              1.6       0.0       5.3       1.8       1.9       0.2
 3 C  py              0.0       0.9       0.0       0.0       0.0       0.0
 3 C  dz2             0.0       0.4       0.0       0.0       0.0       0.0
 3 C  dxz             0.6       0.0       2.0       1.8       2.0       0.1
 3 C  dyz             0.0       1.5       0.0       0.0       0.0       0.0
 3 C  dx2y2           0.0       0.1       0.0       0.0       0.0       0.0
 3 C  dxy             3.8       0.0       0.1       1.0       0.4       1.6
 3 C  f+1             0.4       0.0       0.1       0.5       0.1       1.6
 3 C  f-1             0.0       6.8       0.0       0.0       0.0       0.0
 3 C  f+2             0.0       1.0       0.0       0.0       0.0       0.0
 3 C  f-2             0.1       0.0       0.2       1.6       0.4       0.1
 3 C  f+3             1.5       0.0       0.0       0.0       0.3       4.8
 4 C  s               0.1       0.1       0.0       0.1       0.1       0.5
 4 C  pz              0.3       0.1       0.1       1.5       1.0       1.5
 4 C  px              0.4       0.1       2.0       1.9       1.3       0.6
 4 C  py              1.2       0.1       0.5       1.1       0.4       0.2
 4 C  dz2             0.1       0.1       0.6       1.7       0.2       0.1
 4 C  dxz             1.1       0.1       0.0       1.5       4.5       0.6
 4 C  dyz             1.9       0.2       0.2       0.0       1.0       0.3
 4 C  dx2y2           0.8       0.6       6.3       0.7       0.1       0.6
 4 C  dxy             0.1       0.1       0.0       0.7       0.3       0.2
 4 C  f0              0.1       0.1       0.3       0.1       0.0       3.2
 4 C  f+1             0.3       0.0       0.6       0.2       0.0       0.6
 4 C  f-1             0.4       0.5       0.0       0.0       0.0       2.3
 4 C  f+2             0.8       0.0       0.0       0.0       0.6       0.1
 4 C  f-2             0.4       0.9       0.1       0.0       0.0       0.0
 4 C  f+3             0.0       0.0       0.2       0.1       0.0       0.0
 4 C  f-3             0.1       0.3       0.1       2.0       1.1       0.5
 5 H  s               0.0       0.0       0.7       1.5       1.2       0.4
 5 H  pz              6.3       2.4       0.5       0.1       4.1       0.5
 5 H  px              0.2       0.4       0.7       0.5       0.0       0.0
 5 H  py              0.0       1.1       3.2       1.3       0.3       0.0
 6 C  s               0.1       0.1       0.0       0.1       0.1       0.5
 6 C  pz              0.3       0.1       0.1       1.5       1.0       1.5
 6 C  px              0.4       0.1       2.0       1.9       1.3       0.6
 6 C  py              1.2       0.1       0.5       1.1       0.4       0.2
 6 C  dz2             0.1       0.1       0.6       1.7       0.2       0.1
 6 C  dxz             1.1       0.1       0.0       1.5       4.5       0.6
 6 C  dyz             1.9       0.2       0.2       0.0       1.0       0.3
 6 C  dx2y2           0.8       0.6       6.3       0.7       0.1       0.6
 6 C  dxy             0.1       0.1       0.0       0.7       0.3       0.2
 6 C  f0              0.1       0.1       0.3       0.1       0.0       3.2
 6 C  f+1             0.3       0.0       0.6       0.2       0.0       0.6
 6 C  f-1             0.4       0.5       0.0       0.0       0.0       2.3
 6 C  f+2             0.8       0.0       0.0       0.0       0.6       0.1
 6 C  f-2             0.4       0.9       0.1       0.0       0.0       0.0
 6 C  f+3             0.0       0.0       0.2       0.1       0.0       0.0
 6 C  f-3             0.1       0.3       0.1       2.0       1.1       0.5
 7 H  s               0.0       0.0       0.7       1.5       1.2       0.4
 7 H  pz              6.3       2.4       0.5       0.1       4.1       0.5
 7 H  px              0.2       0.4       0.7       0.5       0.0       0.0
 7 H  py              0.0       1.1       3.2       1.3       0.3       0.0
 8 C  s               0.0       0.6       0.0       0.0       0.0       0.0
 8 C  px              0.3       0.0       6.4       0.3       5.2       1.1
 8 C  py              0.0       2.7       0.0       0.0       0.0       0.0
 8 C  dz2             0.0       0.5       0.0       0.0       0.0       0.0
 8 C  dxz             1.2       0.0       2.1       2.0       5.8       2.8
 8 C  dyz             0.0       3.0       0.0       0.0       0.0       0.0
 8 C  dx2y2           0.0       1.7       0.0       0.0       0.0       0.0
 8 C  dxy             3.6       0.0       0.2       2.2       0.2       2.3
 8 C  f0              0.0       0.2       0.0       0.0       0.0       0.0
 8 C  f+1             0.4       0.0       0.0       0.8       0.2       0.5
 8 C  f-1             0.0       2.3       0.0       0.0       0.0       0.0
 8 C  f+2             0.0       1.3       0.0       0.0       0.0       0.0
 8 C  f-2             0.1       0.0       0.2       1.5       0.3       0.0
 8 C  f+3             1.8       0.0       0.2       0.9       0.1       7.2
 8 C  f-3             0.0       0.4       0.0       0.0       0.0       0.0
 9 H  s               0.0       5.9       0.0       0.0       0.0       0.0
 9 H  pz              0.0       2.1       0.0       0.0       0.0       0.0
 9 H  px              5.4       0.0       0.9       5.7       0.2       3.5
 9 H  py              0.0       0.1       0.0       0.0       0.0       0.0
10 C  s               0.1       0.1       0.0       0.1       0.1       0.5
10 C  pz              0.3       0.1       0.1       1.5       1.0       1.5
10 C  px              0.4       0.1       2.0       1.9       1.3       0.6
10 C  py              1.2       0.1       0.5       1.1       0.4       0.2
10 C  dz2             0.1       0.1       0.6       1.7       0.2       0.1
10 C  dxz             1.1       0.1       0.0       1.5       4.5       0.6
10 C  dyz             1.9       0.2       0.2       0.0       1.0       0.3
10 C  dx2y2           0.8       0.6       6.3       0.7       0.1       0.6
10 C  dxy             0.1       0.1       0.0       0.7       0.3       0.2
10 C  f0              0.1       0.1       0.3       0.1       0.0       3.2
10 C  f+1             0.3       0.0       0.6       0.2       0.0       0.6
10 C  f-1             0.4       0.5       0.0       0.0       0.0       2.3
10 C  f+2             0.8       0.0       0.0       0.0       0.6       0.1
10 C  f-2             0.4       0.9       0.1       0.0       0.0       0.0
10 C  f+3             0.0       0.0       0.2       0.1       0.0       0.0
10 C  f-3             0.1       0.3       0.1       2.0       1.1       0.5
11 H  s               0.0       0.0       0.7       1.5       1.2       0.4
11 H  pz              6.3       2.4       0.5       0.1       4.1       0.5
11 H  px              0.2       0.4       0.7       0.5       0.0       0.0
11 H  py              0.0       1.1       3.2       1.3       0.3       0.0
12 C  s               0.0       0.6       0.0       0.0       0.0       0.0
12 C  px              0.3       0.0       6.4       0.3       5.2       1.1
12 C  py              0.0       2.7       0.0       0.0       0.0       0.0
12 C  dz2             0.0       0.5       0.0       0.0       0.0       0.0
12 C  dxz             1.2       0.0       2.1       2.0       5.8       2.8
12 C  dyz             0.0       3.0       0.0       0.0       0.0       0.0
12 C  dx2y2           0.0       1.7       0.0       0.0       0.0       0.0
12 C  dxy             3.6       0.0       0.2       2.2       0.2       2.3
12 C  f0              0.0       0.2       0.0       0.0       0.0       0.0
12 C  f+1             0.4       0.0       0.0       0.8       0.2       0.5
12 C  f-1             0.0       2.3       0.0       0.0       0.0       0.0
12 C  f+2             0.0       1.3       0.0       0.0       0.0       0.0
12 C  f-2             0.1       0.0       0.2       1.5       0.3       0.0
12 C  f+3             1.8       0.0       0.2       0.9       0.1       7.2
12 C  f-3             0.0       0.4       0.0       0.0       0.0       0.0
13 H  s               0.0       5.9       0.0       0.0       0.0       0.0
13 H  pz              0.0       2.1       0.0       0.0       0.0       0.0
13 H  px              5.4       0.0       0.9       5.7       0.2       3.5
13 H  py              0.0       0.1       0.0       0.0       0.0       0.0

                    156       157       158       159       160       161   
                   2.70852   2.71375   2.71530   2.73741   2.75346   2.76813
                   0.00000   0.00000   0.00000   0.00000   0.00000   0.00000
                  --------  --------  --------  --------  --------  --------
 0 C  s               0.0       0.0       0.1       0.0       0.7       0.3
 0 C  pz              0.1       2.1       0.3       0.2       0.1       0.3
 0 C  px              0.2       0.0       0.0       0.0       0.5       0.8
 0 C  py              2.3       0.5       0.0       0.0       0.2       0.0
 0 C  dz2             0.7       0.1       0.0       0.1       0.3       2.4
 0 C  dxz             0.1       0.2       3.8       2.4       3.4       0.0
 0 C  dyz             0.0       1.0       0.2       0.5       0.7       0.0
 0 C  dx2y2           2.4       1.3       0.1       0.0       0.1       0.9
 0 C  dxy             1.8       0.1       0.0       0.1       0.1       0.2
 0 C  f0              0.0       1.4       0.5       3.9       0.8       0.1
 0 C  f+1             0.0       0.0       0.0       0.2       0.8       1.5
 0 C  f-1             0.0       0.1       0.2       0.0       1.8       0.4
 0 C  f+2             0.1       0.0       0.6       0.2       5.3       0.0
 0 C  f-2             0.1       0.4       0.1       4.1       1.3       0.1
 0 C  f+3             1.7       0.1       0.0       0.0       0.0       0.2
 0 C  f-3             0.7       0.1       0.0       0.1       0.6       0.0
 1 H  s               4.0       0.1       0.1       0.0       0.3       3.0
 1 H  pz              0.2       0.3       1.1       0.7       0.1       0.1
 1 H  px              3.7       0.8       0.0       0.0       0.1       0.3
 1 H  py              0.6       1.8       0.2       0.0       0.1       1.4
 2 C  s               1.0       0.2       1.0       0.0       0.0       0.7
 2 C  pz              0.4       0.5       3.2       0.0       0.0       2.0
 2 C  px              0.0       0.0       0.0       2.7       1.6       0.0
 2 C  py              0.4       2.1       3.0       0.0       0.0       1.2
 2 C  dz2             0.0       0.4       0.8       0.0       0.0       0.4
 2 C  dxz             0.0       0.0       0.0       1.6       3.2       0.0
 2 C  dyz             0.9       0.5       0.0       0.0       0.0       1.2
 2 C  dx2y2           2.2       1.1       1.7       0.0       0.0       1.2
 2 C  dxy             0.0       0.0       0.0       0.9       0.7       0.0
 2 C  f0              0.3       0.7       0.5       0.0       0.0       5.0
 2 C  f+1             0.0       0.0       0.0       0.5       1.4       0.0
 2 C  f-1             2.1       0.0       0.0       0.0       0.0       0.0
 2 C  f+2             1.6       1.3       0.3       0.0       0.0       1.6
 2 C  f-2             0.0       0.0       0.0       4.7       0.7       0.0
 2 C  f+3             0.0       0.0       0.0       0.6       0.9       0.0
 2 C  f-3             0.3       0.2       0.3       0.0       0.0       0.2
 3 C  s               1.0       0.2       1.0       0.0       0.0       0.7
 3 C  pz              0.4       0.5       3.2       0.0       0.0       2.0
 3 C  px              0.0       0.0       0.0       2.7       1.6       0.0
 3 C  py              0.4       2.1       3.0       0.0       0.0       1.2
 3 C  dz2             0.0       0.4       0.8       0.0       0.0       0.4
 3 C  dxz             0.0       0.0       0.0       1.6       3.2       0.0
 3 C  dyz             0.9       0.5       0.0       0.0       0.0       1.2
 3 C  dx2y2           2.2       1.1       1.7       0.0       0.0       1.2
 3 C  dxy             0.0       0.0       0.0       0.9       0.7       0.0
 3 C  f0              0.3       0.7       0.5       0.0       0.0       5.0
 3 C  f+1             0.0       0.0       0.0       0.5       1.4       0.0
 3 C  f-1             2.1       0.0       0.0       0.0       0.0       0.0
 3 C  f+2             1.6       1.3       0.3       0.0       0.0       1.6
 3 C  f-2             0.0       0.0       0.0       4.7       0.7       0.0
 3 C  f+3             0.0       0.0       0.0       0.6       0.9       0.0
 3 C  f-3             0.3       0.2       0.3       0.0       0.0       0.2
 4 C  s               0.0       0.0       0.1       0.0       0.7       0.3
 4 C  pz              0.1       2.1       0.3       0.2       0.1       0.3
 4 C  px              0.2       0.0       0.0       0.0       0.5       0.8
 4 C  py              2.3       0.5       0.0       0.0       0.2       0.0
 4 C  dz2             0.7       0.1       0.0       0.1       0.3       2.4
 4 C  dxz             0.1       0.2       3.8       2.4       3.4       0.0
 4 C  dyz             0.0       1.0       0.2       0.5       0.7       0.0
 4 C  dx2y2           2.4       1.3       0.1       0.0       0.1       0.9
 4 C  dxy             1.8       0.1       0.0       0.1       0.1       0.2
 4 C  f0              0.0       1.4       0.5       3.9       0.8       0.1
 4 C  f+1             0.0       0.0       0.0       0.2       0.8       1.5
 4 C  f-1             0.0       0.1       0.2       0.0       1.8       0.4
 4 C  f+2             0.1       0.0       0.6       0.2       5.3       0.0
 4 C  f-2             0.1       0.4       0.1       4.1       1.3       0.1
 4 C  f+3             1.7       0.1       0.0       0.0       0.0       0.2
 4 C  f-3             0.7       0.1       0.0       0.1       0.6       0.0
 5 H  s               4.0       0.1       0.1       0.0       0.3       3.0
 5 H  pz              0.2       0.3       1.1       0.7       0.1       0.1
 5 H  px              3.7       0.8       0.0       0.0       0.1       0.3
 5 H  py              0.6       1.8       0.2       0.0       0.1       1.4
 6 C  s               0.0       0.0       0.1       0.0       0.7       0.3
 6 C  pz              0.1       2.1       0.3       0.2       0.1       0.3
 6 C  px              0.2       0.0       0.0       0.0       0.5       0.8
 6 C  py              2.3       0.5       0.0       0.0       0.2       0.0
 6 C  dz2             0.7       0.1       0.0       0.1       0.3       2.4
 6 C  dxz             0.1       0.2       3.8       2.4       3.4       0.0
 6 C  dyz             0.0       1.0       0.2       0.5       0.7       0.0
 6 C  dx2y2           2.4       1.3       0.1       0.0       0.1       0.9
 6 C  dxy             1.8       0.1       0.0       0.1       0.1       0.2
 6 C  f0              0.0       1.4       0.5       3.9       0.8       0.1
 6 C  f+1             0.0       0.0       0.0       0.2       0.8       1.5
 6 C  f-1             0.0       0.1       0.2       0.0       1.8       0.4
 6 C  f+2             0.1       0.0       0.6       0.2       5.3       0.0
 6 C  f-2             0.1       0.4       0.1       4.1       1.3       0.1
 6 C  f+3             1.7       0.1       0.0       0.0       0.0       0.2
 6 C  f-3             0.7       0.1       0.0       0.1       0.6       0.0
 7 H  s               4.0       0.1       0.1       0.0       0.3       3.0
 7 H  pz              0.2       0.3       1.1       0.7       0.1       0.1
 7 H  px              3.7       0.8       0.0       0.0       0.1       0.3
 7 H  py              0.6       1.8       0.2       0.0       0.1       1.4
 8 C  s               0.1       0.1       0.0       0.0       0.0       0.2
 8 C  pz              0.1       0.7       1.2       0.0       0.0       0.1
 8 C  px              0.0       0.0       0.0       0.6       3.1       0.0
 8 C  py              0.1       0.3       5.2       0.0       0.0       0.2
 8 C  dz2             0.1       3.9       3.9       0.0       0.0       0.8
 8 C  dxz             0.0       0.0       0.0       1.7       1.4       0.0
 8 C  dyz             0.5       2.1       0.1       0.0       0.0       0.5
 8 C  dx2y2           0.6       2.6       9.0       0.0       0.0       3.3
 8 C  dxy             0.0       0.0       0.0       0.4       0.3       0.0
 8 C  f0              0.3       0.0       0.5       0.0       0.0       2.3
 8 C  f+1             0.0       0.0       0.0       2.4       0.3       0.0
 8 C  f-1             0.2       0.0       0.4       0.0       0.0       2.7
 8 C  f+2             0.0       0.4       0.0       0.0       0.0       0.4
 8 C  f-2             0.0       0.0       0.0       6.0       0.7       0.0
 8 C  f+3             0.0       0.0       0.0       2.3       1.0       0.0
 8 C  f-3             1.1       0.4       0.2       0.0       0.0       0.1
 9 H  s               0.1       0.5       0.5       0.0       0.0       0.4
 9 H  pz              0.1       4.4       1.9       0.0       0.0       0.4
 9 H  px              0.0       0.0       0.0       0.8       0.0       0.0
 9 H  py              0.0       6.7       1.5       0.0       0.0       0.9
10 C  s               0.0       0.0       0.1       0.0       0.7       0.3
10 C  pz              0.1       2.1       0.3       0.2       0.1       0.3
10 C  px              0.2       0.0       0.0       0.0       0.5       0.8
10 C  py              2.3       0.5       0.0       0.0       0.2       0.0
10 C  dz2             0.7       0.1       0.0       0.1       0.3       2.4
10 C  dxz             0.1       0.2       3.8       2.4       3.4       0.0
10 C  dyz             0.0       1.0       0.2       0.5       0.7       0.0
10 C  dx2y2           2.4       1.3       0.1       0.0       0.1       0.9
10 C  dxy             1.8       0.1       0.0       0.1       0.1       0.2
10 C  f0              0.0       1.4       0.5       3.9       0.8       0.1
10 C  f+1             0.0       0.0       0.0       0.2       0.8       1.5
10 C  f-1             0.0       0.1       0.2       0.0       1.8       0.4
10 C  f+2             0.1       0.0       0.6       0.2       5.3       0.0
10 C  f-2             0.1       0.4       0.1       4.1       1.3       0.1
10 C  f+3             1.7       0.1       0.0       0.0       0.0       0.2
10 C  f-3             0.7       0.1       0.0       0.1       0.6       0.0
11 H  s               4.0       0.1       0.1       0.0       0.3       3.0
11 H  pz              0.2       0.3       1.1       0.7       0.1       0.1
11 H  px              3.7       0.8       0.0       0.0       0.1       0.3
11 H  py              0.6       1.8       0.2       0.0       0.1       1.4
12 C  s               0.1       0.1       0.0       0.0       0.0       0.2
12 C  pz              0.1       0.7       1.2       0.0       0.0       0.1
12 C  px              0.0       0.0       0.0       0.6       3.1       0.0
12 C  py              0.1       0.3       5.2       0.0       0.0       0.2
12 C  dz2             0.1       3.9       3.9       0.0       0.0       0.8
12 C  dxz             0.0       0.0       0.0       1.7       1.4       0.0
12 C  dyz             0.5       2.1       0.1       0.0       0.0       0.5
12 C  dx2y2           0.6       2.6       9.0       0.0       0.0       3.3
12 C  dxy             0.0       0.0       0.0       0.4       0.3       0.0
12 C  f0              0.3       0.0       0.5       0.0       0.0       2.3
12 C  f+1             0.0       0.0       0.0       2.4       0.3       0.0
12 C  f-1             0.2       0.0       0.4       0.0       0.0       2.7
12 C  f+2             0.0       0.4       0.0       0.0       0.0       0.4
12 C  f-2             0.0       0.0       0.0       6.0       0.7       0.0
12 C  f+3             0.0       0.0       0.0       2.3       1.0       0.0
12 C  f-3             1.1       0.4       0.2       0.0       0.0       0.1
13 H  s               0.1       0.5       0.5       0.0       0.0       0.4
13 H  pz              0.1       4.4       1.9       0.0       0.0       0.4
13 H  px              0.0       0.0       0.0       0.8       0.0       0.0
13 H  py              0.0       6.7       1.5       0.0       0.0       0.9

                    162       163       164       165       166       167   
                   2.77578   2.81502   2.82818   2.85978   2.86575   2.89832
                   0.00000   0.00000   0.00000   0.00000   0.00000   0.00000
                  --------  --------  --------  --------  --------  --------
 0 C  s               0.7       0.4       0.9       1.8       0.1       0.0
 0 C  pz              0.1       0.4       2.6       0.4       0.2       0.0
 0 C  px              1.0       2.4       0.3       1.2       0.4       0.0
 0 C  py              1.5       2.0       0.1       2.8       0.6       0.0
 0 C  dz2             1.3       0.3       0.3       3.6       0.5       0.0
 0 C  dxz             0.1       0.6       0.5       0.5       0.0       2.7
 0 C  dyz             0.3       1.2       0.0       0.1       0.2       1.3
 0 C  dx2y2           0.5       0.6       1.1       0.3       2.8       0.3
 0 C  dxy             1.7       0.0       0.7       0.1       0.5       0.2
 0 C  f0              0.0       0.0       0.4       0.1       0.0       0.8
 0 C  f+1             0.8       0.8       0.0       0.8       0.4       0.0
 0 C  f-1             2.1       0.0       1.3       0.3       0.6       0.8
 0 C  f+2             0.1       0.1       0.1       1.5       0.2       3.1
 0 C  f-2             0.0       0.0       0.0       1.1       0.0       1.9
 0 C  f+3             0.0       0.0       0.0       0.2       1.1       0.1
 0 C  f-3             0.3       1.4       0.0       1.1       1.1       0.0
 1 H  s               5.5       0.1       0.1       0.9       0.6       0.1
 1 H  pz              0.9       3.1       0.1       0.0       0.0       0.9
 1 H  px              0.0       0.5       0.5       0.1       1.6       0.0
 1 H  py              3.8       1.1       2.6       0.0       0.2       0.6
 2 C  s               0.0       0.0       0.6       0.0       0.2       0.2
 2 C  pz              0.0       0.0       0.1       0.0       0.5       0.3
 2 C  px              1.0       0.0       0.0       0.8       0.0       0.0
 2 C  py              0.0       0.0       0.3       0.0       0.3       0.1
 2 C  dz2             0.0       0.0       0.1       0.0       1.7       0.5
 2 C  dxz             0.3       0.4       0.0       0.4       0.0       0.0
 2 C  dyz             0.0       0.0       0.2       0.0       1.9       0.1
 2 C  dx2y2           0.0       0.0       0.2       0.0       3.1       5.4
 2 C  dxy             0.5       0.2       0.0       1.6       0.0       0.0
 2 C  f0              0.0       0.0       1.2       0.0       2.9       0.1
 2 C  f+1             2.0       0.0       0.0       0.2       0.0       0.0
 2 C  f-1             0.0       0.0       0.1       0.0       1.9       0.0
 2 C  f+2             0.0       0.0       0.3       0.0       7.3       1.2
 2 C  f-2             0.0       0.1       0.0       0.9       0.0       0.0
 2 C  f+3             0.0       0.1       0.0       0.2       0.0       0.0
 2 C  f-3             0.0       0.0       0.4       0.0       0.0       2.2
 3 C  s               0.0       0.0       0.6       0.0       0.2       0.2
 3 C  pz              0.0       0.0       0.1       0.0       0.5       0.3
 3 C  px              1.0       0.0       0.0       0.8       0.0       0.0
 3 C  py              0.0       0.0       0.3       0.0       0.3       0.1
 3 C  dz2             0.0       0.0       0.1       0.0       1.7       0.5
 3 C  dxz             0.3       0.4       0.0       0.4       0.0       0.0
 3 C  dyz             0.0       0.0       0.2       0.0       1.9       0.1
 3 C  dx2y2           0.0       0.0       0.2       0.0       3.1       5.4
 3 C  dxy             0.5       0.2       0.0       1.6       0.0       0.0
 3 C  f0              0.0       0.0       1.2       0.0       2.9       0.1
 3 C  f+1             2.0       0.0       0.0       0.2       0.0       0.0
 3 C  f-1             0.0       0.0       0.1       0.0       1.9       0.0
 3 C  f+2             0.0       0.0       0.3       0.0       7.3       1.2
 3 C  f-2             0.0       0.1       0.0       0.9       0.0       0.0
 3 C  f+3             0.0       0.1       0.0       0.2       0.0       0.0
 3 C  f-3             0.0       0.0       0.4       0.0       0.0       2.2
 4 C  s               0.7       0.4       0.9       1.8       0.1       0.0
 4 C  pz              0.1       0.4       2.6       0.4       0.2       0.0
 4 C  px              1.0       2.4       0.3       1.2       0.4       0.0
 4 C  py              1.5       2.0       0.1       2.8       0.6       0.0
 4 C  dz2             1.3       0.3       0.3       3.6       0.5       0.0
 4 C  dxz             0.1       0.6       0.5       0.5       0.0       2.7
 4 C  dyz             0.3       1.2       0.0       0.1       0.2       1.3
 4 C  dx2y2           0.5       0.6       1.1       0.3       2.8       0.3
 4 C  dxy             1.7       0.0       0.7       0.1       0.5       0.2
 4 C  f0              0.0       0.0       0.4       0.1       0.0       0.8
 4 C  f+1             0.8       0.8       0.0       0.8       0.4       0.0
 4 C  f-1             2.1       0.0       1.3       0.3       0.6       0.8
 4 C  f+2             0.1       0.1       0.1       1.5       0.2       3.1
 4 C  f-2             0.0       0.0       0.0       1.1       0.0       1.9
 4 C  f+3             0.0       0.0       0.0       0.2       1.1       0.1
 4 C  f-3             0.3       1.4       0.0       1.1       1.1       0.0
 5 H  s               5.5       0.1       0.1       0.9       0.6       0.1
 5 H  pz              0.9       3.1       0.1       0.0       0.0       0.9
 5 H  px              0.0       0.5       0.5       0.1       1.6       0.0
 5 H  py              3.8       1.1       2.6       0.0       0.2       0.6
 6 C  s               0.7       0.4       0.9       1.8       0.1       0.0
 6 C  pz              0.1       0.4       2.6       0.4       0.2       0.0
 6 C  px              1.0       2.4       0.3       1.2       0.4       0.0
 6 C  py              1.5       2.0       0.1       2.8       0.6       0.0
 6 C  dz2             1.3       0.3       0.3       3.6       0.5       0.0
 6 C  dxz             0.1       0.6       0.5       0.5       0.0       2.7
 6 C  dyz             0.3       1.2       0.0       0.1       0.2       1.3
 6 C  dx2y2           0.5       0.6       1.1       0.3       2.8       0.3
 6 C  dxy             1.7       0.0       0.7       0.1       0.5       0.2
 6 C  f0              0.0       0.0       0.4       0.1       0.0       0.8
 6 C  f+1             0.8       0.8       0.0       0.8       0.4       0.0
 6 C  f-1             2.1       0.0       1.3       0.3       0.6       0.8
 6 C  f+2             0.1       0.1       0.1       1.5       0.2       3.1
 6 C  f-2             0.0       0.0       0.0       1.1       0.0       1.9
 6 C  f+3             0.0       0.0       0.0       0.2       1.1       0.1
 6 C  f-3             0.3       1.4       0.0       1.1       1.1       0.0
 7 H  s               5.5       0.1       0.1       0.9       0.6       0.1
 7 H  pz              0.9       3.1       0.1       0.0       0.0       0.9
 7 H  px              0.0       0.5       0.5       0.1       1.6       0.0
 7 H  py              3.8       1.1       2.6       0.0       0.2       0.6
 8 C  s               0.0       0.0       0.9       0.0       0.5       2.1
 8 C  pz              0.0       0.0       0.8       0.0       0.8       2.1
 8 C  px              0.1       1.5       0.0       1.5       0.0       0.0
 8 C  py              0.0       0.0       4.1       0.0       0.7       1.9
 8 C  dz2             0.0       0.0       0.5       0.0       0.4       0.6
 8 C  dxz             0.7       3.0       0.0       1.0       0.0       0.0
 8 C  dyz             0.0       0.0       2.1       0.0       0.0       0.4
 8 C  dx2y2           0.0       0.0       1.6       0.0       0.4       0.3
 8 C  dxy             0.3       2.8       0.0       1.5       0.0       0.0
 8 C  f0              0.0       0.0       0.1       0.0       0.4       1.0
 8 C  f+1             0.8       2.3       0.0       1.4       0.0       0.0
 8 C  f-1             0.0       0.0       0.6       0.0       0.1       0.8
 8 C  f+2             0.0       0.0       0.9       0.0       1.0       0.0
 8 C  f-2             0.0       0.2       0.0       0.6       0.0       0.0
 8 C  f+3             0.1       0.0       0.0       0.2       0.0       0.0
 8 C  f-3             0.0       0.0       4.7       0.0       1.2       1.1
 9 H  s               0.0       0.0       3.8       0.0       1.5       2.7
 9 H  pz              0.0       0.0       0.4       0.0       0.9       0.5
 9 H  px              2.7       9.2       0.0       5.8       0.0       0.0
 9 H  py              0.0       0.0       2.9       0.0       0.1       0.1
10 C  s               0.7       0.4       0.9       1.8       0.1       0.0
10 C  pz              0.1       0.4       2.6       0.4       0.2       0.0
10 C  px              1.0       2.4       0.3       1.2       0.4       0.0
10 C  py              1.5       2.0       0.1       2.8       0.6       0.0
10 C  dz2             1.3       0.3       0.3       3.6       0.5       0.0
10 C  dxz             0.1       0.6       0.5       0.5       0.0       2.7
10 C  dyz             0.3       1.2       0.0       0.1       0.2       1.3
10 C  dx2y2           0.5       0.6       1.1       0.3       2.8       0.3
10 C  dxy             1.7       0.0       0.7       0.1       0.5       0.2
10 C  f0              0.0       0.0       0.4       0.1       0.0       0.8
10 C  f+1             0.8       0.8       0.0       0.8       0.4       0.0
10 C  f-1             2.1       0.0       1.3       0.3       0.6       0.8
10 C  f+2             0.1       0.1       0.1       1.5       0.2       3.1
10 C  f-2             0.0       0.0       0.0       1.1       0.0       1.9
10 C  f+3             0.0       0.0       0.0       0.2       1.1       0.1
10 C  f-3             0.3       1.4       0.0       1.1       1.1       0.0
11 H  s               5.5       0.1       0.1       0.9       0.6       0.1
11 H  pz              0.9       3.1       0.1       0.0       0.0       0.9
11 H  px              0.0       0.5       0.5       0.1       1.6       0.0
11 H  py              3.8       1.1       2.6       0.0       0.2       0.6
12 C  s               0.0       0.0       0.9       0.0       0.5       2.1
12 C  pz              0.0       0.0       0.8       0.0       0.8       2.1
12 C  px              0.1       1.5       0.0       1.5       0.0       0.0
12 C  py              0.0       0.0       4.1       0.0       0.7       1.9
12 C  dz2             0.0       0.0       0.5       0.0       0.4       0.6
12 C  dxz             0.7       3.0       0.0       1.0       0.0       0.0
12 C  dyz             0.0       0.0       2.1       0.0       0.0       0.4
12 C  dx2y2           0.0       0.0       1.6       0.0       0.4       0.3
12 C  dxy             0.3       2.8       0.0       1.5       0.0       0.0
12 C  f0              0.0       0.0       0.1       0.0       0.4       1.0
12 C  f+1             0.8       2.3       0.0       1.4       0.0       0.0
12 C  f-1             0.0       0.0       0.6       0.0       0.1       0.8
12 C  f+2             0.0       0.0       0.9       0.0       1.0       0.0
12 C  f-2             0.0       0.2       0.0       0.6       0.0       0.0
12 C  f+3             0.1       0.0       0.0       0.2       0.0       0.0
12 C  f-3             0.0       0.0       4.7       0.0       1.2       1.1
13 H  s               0.0       0.0       3.8       0.0       1.5       2.7
13 H  pz              0.0       0.0       0.4       0.0       0.9       0.5
13 H  px              2.7       9.2       0.0       5.8       0.0       0.0
13 H  py              0.0       0.0       2.9       0.0       0.1       0.1

                    168       169       170       171       172       173   
                   2.90309   2.90839   2.92033   2.95986   2.97327   2.97508
                   0.00000   0.00000   0.00000   0.00000   0.00000   0.00000
                  --------  --------  --------  --------  --------  --------
 0 C  s               0.4       2.5       0.1       0.1       0.0       0.4
 0 C  pz              1.4       0.0       0.4       0.1       2.5       0.1
 0 C  px              0.1       1.2       0.2       0.0       0.1       0.2
 0 C  py              0.4       1.4       0.1       0.3       0.0       0.6
 0 C  dz2             0.0       0.3       1.9       0.0       0.2       1.3
 0 C  dxz             0.4       0.3       0.3       1.2       0.3       0.3
 0 C  dyz             0.6       0.2       0.3       1.9       1.6       0.0
 0 C  dx2y2           0.2       3.0       0.1       0.3       0.0       0.5
 0 C  dxy             0.2       2.4       1.9       0.2       0.6       0.7
 0 C  f0              0.7       0.2       1.1       4.5       1.5       2.8
 0 C  f+1             0.0       0.7       1.0       0.2       0.2       0.1
 0 C  f-1             0.3       0.2       1.3       0.0       0.3       0.0
 0 C  f+2             0.6       0.1       0.0       1.0       0.2       0.9
 0 C  f-2             0.6       0.3       0.0       1.9       0.1       1.8
 0 C  f+3             0.0       0.3       0.8       0.0       0.1       0.5
 0 C  f-3             0.0       0.0       0.2       0.1       0.0       0.0
 1 H  s               0.1       0.2       0.2       0.1       0.1       0.3
 1 H  pz              1.4       0.0       0.4       0.7       2.3       0.1
 1 H  px              0.0       0.7       0.2       0.2       0.2       0.2
 1 H  py              0.0       0.1       0.4       0.0       0.2       0.9
 2 C  s               0.9       0.0       0.0       0.0       0.0       0.1
 2 C  pz              0.6       0.0       0.0       0.0       0.0       0.3
 2 C  px              0.0       5.2       0.1       0.2       3.5       0.0
 2 C  py              7.4       0.0       0.0       0.0       0.0       1.5
 2 C  dz2             0.4       0.0       0.0       0.0       0.0       1.0
 2 C  dxz             0.0       7.2       0.3       0.9       3.0       0.0
 2 C  dyz             1.0       0.0       0.0       0.0       0.0       1.5
 2 C  dx2y2           2.0       0.0       0.0       0.0       0.0       0.4
 2 C  dxy             0.0       0.1       3.1       1.8       2.6       0.0
 2 C  f0              0.2       0.0       0.0       0.0       0.0       0.2
 2 C  f+1             0.0       0.1       3.2       4.7       4.1       0.0
 2 C  f-1             0.4       0.0       0.0       0.0       0.0       0.4
 2 C  f+2             0.7       0.0       0.0       0.0       0.0       0.7
 2 C  f-2             0.0       0.1       0.4       2.8       2.2       0.0
 2 C  f+3             0.0       0.1       5.9       1.4       3.2       0.0
 2 C  f-3             0.7       0.0       0.0       0.0       0.0       0.3
 3 C  s               0.9       0.0       0.0       0.0       0.0       0.1
 3 C  pz              0.6       0.0       0.0       0.0       0.0       0.3
 3 C  px              0.0       5.2       0.1       0.2       3.5       0.0
 3 C  py              7.4       0.0       0.0       0.0       0.0       1.5
 3 C  dz2             0.4       0.0       0.0       0.0       0.0       1.0
 3 C  dxz             0.0       7.2       0.3       0.9       3.0       0.0
 3 C  dyz             1.0       0.0       0.0       0.0       0.0       1.5
 3 C  dx2y2           2.0       0.0       0.0       0.0       0.0       0.4
 3 C  dxy             0.0       0.1       3.1       1.8       2.6       0.0
 3 C  f0              0.2       0.0       0.0       0.0       0.0       0.2
 3 C  f+1             0.0       0.1       3.2       4.7       4.1       0.0
 3 C  f-1             0.4       0.0       0.0       0.0       0.0       0.4
 3 C  f+2             0.7       0.0       0.0       0.0       0.0       0.7
 3 C  f-2             0.0       0.1       0.4       2.8       2.2       0.0
 3 C  f+3             0.0       0.1       5.9       1.4       3.2       0.0
 3 C  f-3             0.7       0.0       0.0       0.0       0.0       0.3
 4 C  s               0.4       2.5       0.1       0.1       0.0       0.4
 4 C  pz              1.4       0.0       0.4       0.1       2.5       0.1
 4 C  px              0.1       1.2       0.2       0.0       0.1       0.2
 4 C  py              0.4       1.4       0.1       0.3       0.0       0.6
 4 C  dz2             0.0       0.3       1.9       0.0       0.2       1.3
 4 C  dxz             0.4       0.3       0.3       1.2       0.3       0.3
 4 C  dyz             0.6       0.2       0.3       1.9       1.6       0.0
 4 C  dx2y2           0.2       3.0       0.1       0.3       0.0       0.5
 4 C  dxy             0.2       2.4       1.9       0.2       0.6       0.7
 4 C  f0              0.7       0.2       1.1       4.5       1.5       2.8
 4 C  f+1             0.0       0.7       1.0       0.2       0.2       0.1
 4 C  f-1             0.3       0.2       1.3       0.0       0.3       0.0
 4 C  f+2             0.6       0.1       0.0       1.0       0.2       0.9
 4 C  f-2             0.6       0.3       0.0       1.9       0.1       1.8
 4 C  f+3             0.0       0.3       0.8       0.0       0.1       0.5
 4 C  f-3             0.0       0.0       0.2       0.1       0.0       0.0
 5 H  s               0.1       0.2       0.2       0.1       0.1       0.3
 5 H  pz              1.4       0.0       0.4       0.7       2.3       0.1
 5 H  px              0.0       0.7       0.2       0.2       0.2       0.2
 5 H  py              0.0       0.1       0.4       0.0       0.2       0.9
 6 C  s               0.4       2.5       0.1       0.1       0.0       0.4
 6 C  pz              1.4       0.0       0.4       0.1       2.5       0.1
 6 C  px              0.1       1.2       0.2       0.0       0.1       0.2
 6 C  py              0.4       1.4       0.1       0.3       0.0       0.6
 6 C  dz2             0.0       0.3       1.9       0.0       0.2       1.3
 6 C  dxz             0.4       0.3       0.3       1.2       0.3       0.3
 6 C  dyz             0.6       0.2       0.3       1.9       1.6       0.0
 6 C  dx2y2           0.2       3.0       0.1       0.3       0.0       0.5
 6 C  dxy             0.2       2.4       1.9       0.2       0.6       0.7
 6 C  f0              0.7       0.2       1.1       4.5       1.5       2.8
 6 C  f+1             0.0       0.7       1.0       0.2       0.2       0.1
 6 C  f-1             0.3       0.2       1.3       0.0       0.3       0.0
 6 C  f+2             0.6       0.1       0.0       1.0       0.2       0.9
 6 C  f-2             0.6       0.3       0.0       1.9       0.1       1.8
 6 C  f+3             0.0       0.3       0.8       0.0       0.1       0.5
 6 C  f-3             0.0       0.0       0.2       0.1       0.0       0.0
 7 H  s               0.1       0.2       0.2       0.1       0.1       0.3
 7 H  pz              1.4       0.0       0.4       0.7       2.3       0.1
 7 H  px              0.0       0.7       0.2       0.2       0.2       0.2
 7 H  py              0.0       0.1       0.4       0.0       0.2       0.9
 8 C  s               0.3       0.0       0.0       0.0       0.0       1.8
 8 C  pz              5.6       0.0       0.0       0.0       0.0       1.1
 8 C  px              0.0       3.0       0.2       1.0       2.1       0.0
 8 C  py              3.5       0.0       0.0       0.0       0.0       1.3
 8 C  dz2             1.9       0.0       0.0       0.0       0.0       0.1
 8 C  dxz             0.0       3.2       2.1       3.0       1.3       0.0
 8 C  dyz             0.2       0.0       0.0       0.0       0.0       0.3
 8 C  dx2y2           0.1       0.0       0.0       0.0       0.0       8.1
 8 C  dxy             0.0       0.7       2.7       1.0       0.7       0.0
 8 C  f0              0.1       0.0       0.0       0.0       0.0       0.3
 8 C  f+1             0.0       0.8       1.1       3.8       5.5       0.0
 8 C  f-1             2.2       0.0       0.0       0.0       0.0       3.0
 8 C  f+2             0.4       0.0       0.0       0.0       0.0       1.3
 8 C  f-2             0.0       1.0       2.1       2.2       0.5       0.0
 8 C  f+3             0.0       0.2       6.9       0.4       0.2       0.0
 8 C  f-3             0.2       0.0       0.0       0.0       0.0       0.8
 9 H  s               2.8       0.0       0.0       0.0       0.0       0.2
 9 H  pz              2.7       0.0       0.0       0.0       0.0       1.4
 9 H  px              0.0       0.0       0.3       0.6       0.0       0.0
 9 H  py              0.9       0.0       0.0       0.0       0.0       0.4
10 C  s               0.4       2.5       0.1       0.1       0.0       0.4
10 C  pz              1.4       0.0       0.4       0.1       2.5       0.1
10 C  px              0.1       1.2       0.2       0.0       0.1       0.2
10 C  py              0.4       1.4       0.1       0.3       0.0       0.6
10 C  dz2             0.0       0.3       1.9       0.0       0.2       1.3
10 C  dxz             0.4       0.3       0.3       1.2       0.3       0.3
10 C  dyz             0.6       0.2       0.3       1.9       1.6       0.0
10 C  dx2y2           0.2       3.0       0.1       0.3       0.0       0.5
10 C  dxy             0.2       2.4       1.9       0.2       0.6       0.7
10 C  f0              0.7       0.2       1.1       4.5       1.5       2.8
10 C  f+1             0.0       0.7       1.0       0.2       0.2       0.1
10 C  f-1             0.3       0.2       1.3       0.0       0.3       0.0
10 C  f+2             0.6       0.1       0.0       1.0       0.2       0.9
10 C  f-2             0.6       0.3       0.0       1.9       0.1       1.8
10 C  f+3             0.0       0.3       0.8       0.0       0.1       0.5
10 C  f-3             0.0       0.0       0.2       0.1       0.0       0.0
11 H  s               0.1       0.2       0.2       0.1       0.1       0.3
11 H  pz              1.4       0.0       0.4       0.7       2.3       0.1
11 H  px              0.0       0.7       0.2       0.2       0.2       0.2
11 H  py              0.0       0.1       0.4       0.0       0.2       0.9
12 C  s               0.3       0.0       0.0       0.0       0.0       1.8
12 C  pz              5.6       0.0       0.0       0.0       0.0       1.1
12 C  px              0.0       3.0       0.2       1.0       2.1       0.0
12 C  py              3.5       0.0       0.0       0.0       0.0       1.3
12 C  dz2             1.9       0.0       0.0       0.0       0.0       0.1
12 C  dxz             0.0       3.2       2.1       3.0       1.3       0.0
12 C  dyz             0.2       0.0       0.0       0.0       0.0       0.3
12 C  dx2y2           0.1       0.0       0.0       0.0       0.0       8.1
12 C  dxy             0.0       0.7       2.7       1.0       0.7       0.0
12 C  f0              0.1       0.0       0.0       0.0       0.0       0.3
12 C  f+1             0.0       0.8       1.1       3.8       5.5       0.0
12 C  f-1             2.2       0.0       0.0       0.0       0.0       3.0
12 C  f+2             0.4       0.0       0.0       0.0       0.0       1.3
12 C  f-2             0.0       1.0       2.1       2.2       0.5       0.0
12 C  f+3             0.0       0.2       6.9       0.4       0.2       0.0
12 C  f-3             0.2       0.0       0.0       0.0       0.0       0.8
13 H  s               2.8       0.0       0.0       0.0       0.0       0.2
13 H  pz              2.7       0.0       0.0       0.0       0.0       1.4
13 H  px              0.0       0.0       0.3       0.6       0.0       0.0
13 H  py              0.9       0.0       0.0       0.0       0.0       0.4

                    174       175       176       177       178       179   
                   2.97681   3.00611   3.02856   3.06378   3.06820   3.11152
                   0.00000   0.00000   0.00000   0.00000   0.00000   0.00000
                  --------  --------  --------  --------  --------  --------
 0 C  s               0.1       0.4       1.0       1.1       1.7       0.2
 0 C  pz              0.5       0.2       0.1       0.0       0.1       0.5
 0 C  px              0.2       0.5       0.7       0.7       0.7       0.0
 0 C  py              0.1       0.5       1.2       0.4       0.8       0.1
 0 C  dz2             0.1       1.3       0.5       0.4       0.6       0.1
 0 C  dxz             9.5       0.7       0.0       0.9       0.0       2.3
 0 C  dyz             0.0       0.0       0.1       0.1       0.1       2.5
 0 C  dx2y2           0.1       0.1       3.4       1.0       0.8       1.8
 0 C  dxy             0.8       0.6       0.2       2.4       1.4       0.2
 0 C  f0              0.1       0.2       1.2       0.0       0.0       0.7
 0 C  f+1             0.0       0.0       0.4       0.0       0.0       0.0
 0 C  f-1             1.0       1.9       0.8       0.2       0.0       0.5
 0 C  f+2             0.3       0.0       0.2       0.0       0.0       0.0
 0 C  f-2             0.4       0.0       0.0       0.0       0.0       0.0
 0 C  f+3             0.0       0.0       0.0       0.0       1.6       0.1
 0 C  f-3             0.1       0.1       0.3       0.0       1.1       0.0
 1 H  s               0.1       3.8       0.2       2.4       1.8       0.1
 1 H  pz              0.0       0.1       0.2       0.0       0.0       0.0
 1 H  px              0.0       1.6       0.0       2.8       5.7       0.1
 1 H  py              0.7       0.3       0.2       1.6       0.1       0.2
 2 C  s               1.4       0.1       1.7       1.4       0.0       0.3
 2 C  pz              4.3       0.1       0.4       0.5       0.0       0.0
 2 C  px              0.0       0.0       0.0       0.0       1.3       0.0
 2 C  py              0.0       0.1       0.6       0.6       0.0       0.1
 2 C  dz2             0.2       0.6       0.1       1.9       0.0       0.2
 2 C  dxz             0.0       0.0       0.0       0.0       4.5       0.0
 2 C  dyz             0.3       0.2       1.0       0.0       0.0       0.0
 2 C  dx2y2           1.4       0.1       7.8       0.8       0.0       0.4
 2 C  dxy             0.0       0.0       0.0       0.0       0.4       0.0
 2 C  f0              0.4       0.0       0.0       0.1       0.0       0.1
 2 C  f+1             0.0       0.0       0.0       0.0       0.8       0.0
 2 C  f-1             1.7       0.5       0.2       0.1       0.0       2.6
 2 C  f+2             1.2       0.2       0.6       0.6       0.0       0.4
 2 C  f-2             0.0       0.0       0.0       0.0       1.6       0.0
 2 C  f+3             0.0       0.0       0.0       0.0       1.4       0.0
 2 C  f-3             0.0       0.3       0.6       0.9       0.0       0.7
 3 C  s               1.4       0.1       1.7       1.4       0.0       0.3
 3 C  pz              4.3       0.1       0.4       0.5       0.0       0.0
 3 C  px              0.0       0.0       0.0       0.0       1.3       0.0
 3 C  py              0.0       0.1       0.6       0.6       0.0       0.1
 3 C  dz2             0.2       0.6       0.1       1.9       0.0       0.2
 3 C  dxz             0.0       0.0       0.0       0.0       4.5       0.0
 3 C  dyz             0.3       0.2       1.0       0.0       0.0       0.0
 3 C  dx2y2           1.4       0.1       7.8       0.8       0.0       0.4
 3 C  dxy             0.0       0.0       0.0       0.0       0.4       0.0
 3 C  f0              0.4       0.0       0.0       0.1       0.0       0.1
 3 C  f+1             0.0       0.0       0.0       0.0       0.8       0.0
 3 C  f-1             1.7       0.5       0.2       0.1       0.0       2.6
 3 C  f+2             1.2       0.2       0.6       0.6       0.0       0.4
 3 C  f-2             0.0       0.0       0.0       0.0       1.6       0.0
 3 C  f+3             0.0       0.0       0.0       0.0       1.4       0.0
 3 C  f-3             0.0       0.3       0.6       0.9       0.0       0.7
 4 C  s               0.1       0.4       1.0       1.1       1.7       0.2
 4 C  pz              0.5       0.2       0.1       0.0       0.1       0.5
 4 C  px              0.2       0.5       0.7       0.7       0.7       0.0
 4 C  py              0.1       0.5       1.2       0.4       0.8       0.1
 4 C  dz2             0.1       1.3       0.5       0.4       0.6       0.1
 4 C  dxz             9.5       0.7       0.0       0.9       0.0       2.3
 4 C  dyz             0.0       0.0       0.1       0.1       0.1       2.5
 4 C  dx2y2           0.1       0.1       3.4       1.0       0.8       1.8
 4 C  dxy             0.8       0.6       0.2       2.4       1.4       0.2
 4 C  f0              0.1       0.2       1.2       0.0       0.0       0.7
 4 C  f+1             0.0       0.0       0.4       0.0       0.0       0.0
 4 C  f-1             1.0       1.9       0.8       0.2       0.0       0.5
 4 C  f+2             0.3       0.0       0.2       0.0       0.0       0.0
 4 C  f-2             0.4       0.0       0.0       0.0       0.0       0.0
 4 C  f+3             0.0       0.0       0.0       0.0       1.6       0.1
 4 C  f-3             0.1       0.1       0.3       0.0       1.1       0.0
 5 H  s               0.1       3.8       0.2       2.4       1.8       0.1
 5 H  pz              0.0       0.1       0.2       0.0       0.0       0.0
 5 H  px              0.0       1.6       0.0       2.8       5.7       0.1
 5 H  py              0.7       0.3       0.2       1.6       0.1       0.2
 6 C  s               0.1       0.4       1.0       1.1       1.7       0.2
 6 C  pz              0.5       0.2       0.1       0.0       0.1       0.5
 6 C  px              0.2       0.5       0.7       0.7       0.7       0.0
 6 C  py              0.1       0.5       1.2       0.4       0.8       0.1
 6 C  dz2             0.1       1.3       0.5       0.4       0.6       0.1
 6 C  dxz             9.5       0.7       0.0       0.9       0.0       2.3
 6 C  dyz             0.0       0.0       0.1       0.1       0.1       2.5
 6 C  dx2y2           0.1       0.1       3.4       1.0       0.8       1.8
 6 C  dxy             0.8       0.6       0.2       2.4       1.4       0.2
 6 C  f0              0.1       0.2       1.2       0.0       0.0       0.7
 6 C  f+1             0.0       0.0       0.4       0.0       0.0       0.0
 6 C  f-1             1.0       1.9       0.8       0.2       0.0       0.5
 6 C  f+2             0.3       0.0       0.2       0.0       0.0       0.0
 6 C  f-2             0.4       0.0       0.0       0.0       0.0       0.0
 6 C  f+3             0.0       0.0       0.0       0.0       1.6       0.1
 6 C  f-3             0.1       0.1       0.3       0.0       1.1       0.0
 7 H  s               0.1       3.8       0.2       2.4       1.8       0.1
 7 H  pz              0.0       0.1       0.2       0.0       0.0       0.0
 7 H  px              0.0       1.6       0.0       2.8       5.7       0.1
 7 H  py              0.7       0.3       0.2       1.6       0.1       0.2
 8 C  s               1.1       1.3       0.4       1.2       0.0       2.3
 8 C  pz              0.8       1.5       1.6       1.1       0.0       1.1
 8 C  px              0.0       0.0       0.0       0.0       0.3       0.0
 8 C  py              0.0       0.5       0.1       1.4       0.0       1.0
 8 C  dz2             1.6       1.3       0.5       0.4       0.0       3.6
 8 C  dxz             0.0       0.0       0.0       0.0       2.0       0.0
 8 C  dyz             0.6       5.4       0.6       2.7       0.0       3.5
 8 C  dx2y2           0.8       0.0       1.0       1.0       0.0       0.5
 8 C  dxy             0.0       0.0       0.0       0.0       1.2       0.0
 8 C  f0              1.3       0.0       0.3       0.1       0.0       0.2
 8 C  f+1             0.0       0.0       0.0       0.0       0.6       0.0
 8 C  f-1             0.0       0.0       0.1       1.0       0.0       1.1
 8 C  f+2             1.6       0.3       1.9       0.3       0.0       1.6
 8 C  f-2             0.0       0.0       0.0       0.0       1.6       0.0
 8 C  f+3             0.0       0.0       0.0       0.0       0.9       0.0
 8 C  f-3             1.7       0.0       0.3       0.1       0.0       2.7
 9 H  s               0.2       4.9       3.0       1.1       0.0       1.8
 9 H  pz              0.2       4.0       1.1       2.1       0.0       6.0
 9 H  px              0.0       0.0       0.0       0.0       0.3       0.0
 9 H  py              0.7       4.0       4.8       2.3       0.0       0.7
10 C  s               0.1       0.4       1.0       1.1       1.7       0.2
10 C  pz              0.5       0.2       0.1       0.0       0.1       0.5
10 C  px              0.2       0.5       0.7       0.7       0.7       0.0
10 C  py              0.1       0.5       1.2       0.4       0.8       0.1
10 C  dz2             0.1       1.3       0.5       0.4       0.6       0.1
10 C  dxz             9.5       0.7       0.0       0.9       0.0       2.3
10 C  dyz             0.0       0.0       0.1       0.1       0.1       2.5
10 C  dx2y2           0.1       0.1       3.4       1.0       0.8       1.8
10 C  dxy             0.8       0.6       0.2       2.4       1.4       0.2
10 C  f0              0.1       0.2       1.2       0.0       0.0       0.7
10 C  f+1             0.0       0.0       0.4       0.0       0.0       0.0
10 C  f-1             1.0       1.9       0.8       0.2       0.0       0.5
10 C  f+2             0.3       0.0       0.2       0.0       0.0       0.0
10 C  f-2             0.4       0.0       0.0       0.0       0.0       0.0
10 C  f+3             0.0       0.0       0.0       0.0       1.6       0.1
10 C  f-3             0.1       0.1       0.3       0.0       1.1       0.0
11 H  s               0.1       3.8       0.2       2.4       1.8       0.1
11 H  pz              0.0       0.1       0.2       0.0       0.0       0.0
11 H  px              0.0       1.6       0.0       2.8       5.7       0.1
11 H  py              0.7       0.3       0.2       1.6       0.1       0.2
12 C  s               1.1       1.3       0.4       1.2       0.0       2.3
12 C  pz              0.8       1.5       1.6       1.1       0.0       1.1
12 C  px              0.0       0.0       0.0       0.0       0.3       0.0
12 C  py              0.0       0.5       0.1       1.4       0.0       1.0
12 C  dz2             1.6       1.3       0.5       0.4       0.0       3.6
12 C  dxz             0.0       0.0       0.0       0.0       2.0       0.0
12 C  dyz             0.6       5.4       0.6       2.7       0.0       3.5
12 C  dx2y2           0.8       0.0       1.0       1.0       0.0       0.5
12 C  dxy             0.0       0.0       0.0       0.0       1.2       0.0
12 C  f0              1.3       0.0       0.3       0.1       0.0       0.2
12 C  f+1             0.0       0.0       0.0       0.0       0.6       0.0
12 C  f-1             0.0       0.0       0.1       1.0       0.0       1.1
12 C  f+2             1.6       0.3       1.9       0.3       0.0       1.6
12 C  f-2             0.0       0.0       0.0       0.0       1.6       0.0
12 C  f+3             0.0       0.0       0.0       0.0       0.9       0.0
12 C  f-3             1.7       0.0       0.3       0.1       0.0       2.7
13 H  s               0.2       4.9       3.0       1.1       0.0       1.8
13 H  pz              0.2       4.0       1.1       2.1       0.0       6.0
13 H  px              0.0       0.0       0.0       0.0       0.3       0.0
13 H  py              0.7       4.0       4.8       2.3       0.0       0.7

                    180       181       182       183       184       185   
                   3.15047   3.15258   3.15405   3.20938   3.22057   3.23227
                   0.00000   0.00000   0.00000   0.00000   0.00000   0.00000
                  --------  --------  --------  --------  --------  --------
 0 C  s               1.4       0.1       0.0       1.1       0.1       1.5
 0 C  pz              0.0       0.1       0.2       0.1       0.1       0.1
 0 C  px              1.3       0.1       0.0       0.3       0.0       0.7
 0 C  py              0.1       0.0       0.0       0.3       0.0       0.6
 0 C  dz2             0.6       0.3       0.0       0.4       0.0       2.0
 0 C  dxz             0.0       0.9       0.5       0.1       4.7       0.0
 0 C  dyz             0.0       3.2       1.8       0.1       0.0       0.1
 0 C  dx2y2           7.4       0.0       0.0       3.9       0.4       0.3
 0 C  dxy             0.1       0.0       0.0       0.3       0.2       5.2
 0 C  f0              0.0       1.0       3.8       0.2       0.2       0.1
 0 C  f+1             0.0       0.1       0.0       2.4       0.0       0.8
 0 C  f-1             0.5       0.1       0.0       0.7       0.0       2.7
 0 C  f+2             0.0       0.4       0.0       0.0       0.1       0.0
 0 C  f-2             0.0       3.3       0.6       0.1       0.0       0.0
 0 C  f+3             4.7       0.0       0.3       0.0       0.3       0.0
 0 C  f-3             1.8       0.0       0.1       1.0       0.0       0.6
 1 H  s               0.9       0.2       0.1       0.8       0.4       1.5
 1 H  pz              0.0       1.2       1.6       0.1       0.0       0.0
 1 H  px              0.0       0.2       0.0       1.4       0.0       2.7
 1 H  py              4.1       0.0       0.1       0.1       0.0       1.3
 2 C  s               0.0       0.0       0.2       0.2       1.6       0.0
 2 C  pz              0.0       0.0       0.1       0.8       0.6       0.0
 2 C  px              0.1       1.0       0.0       0.0       0.0       0.0
 2 C  py              0.0       0.0       0.7       0.1       0.9       0.0
 2 C  dz2             0.0       0.0       3.4       1.7       8.5       0.0
 2 C  dxz             0.2       4.3       0.0       0.0       0.0       2.4
 2 C  dyz             0.0       0.0       2.9       1.6       3.3       0.0
 2 C  dx2y2           0.0       0.0       0.5       3.5       8.5       0.0
 2 C  dxy             0.4       6.0       0.0       0.0       0.0       0.1
 2 C  f0              0.0       0.0       1.3       1.7       0.3       0.0
 2 C  f+1             0.5       2.6       0.0       0.0       0.0       0.2
 2 C  f-1             0.0       0.0       0.8       0.9       0.1       0.0
 2 C  f+2             0.0       0.0       0.3       0.3       3.6       0.0
 2 C  f-2             0.2       2.8       0.0       0.0       0.0       0.5
 2 C  f+3             0.1       0.1       0.0       0.0       0.0       0.7
 2 C  f-3             0.0       0.0       1.3       0.4       0.6       0.0
 3 C  s               0.0       0.0       0.2       0.2       1.6       0.0
 3 C  pz              0.0       0.0       0.1       0.8       0.6       0.0
 3 C  px              0.1       1.0       0.0       0.0       0.0       0.0
 3 C  py              0.0       0.0       0.7       0.1       0.9       0.0
 3 C  dz2             0.0       0.0       3.4       1.7       8.5       0.0
 3 C  dxz             0.2       4.3       0.0       0.0       0.0       2.4
 3 C  dyz             0.0       0.0       2.9       1.6       3.3       0.0
 3 C  dx2y2           0.0       0.0       0.5       3.5       8.5       0.0
 3 C  dxy             0.4       6.0       0.0       0.0       0.0       0.1
 3 C  f0              0.0       0.0       1.3       1.7       0.3       0.0
 3 C  f+1             0.5       2.6       0.0       0.0       0.0       0.2
 3 C  f-1             0.0       0.0       0.8       0.9       0.1       0.0
 3 C  f+2             0.0       0.0       0.3       0.3       3.6       0.0
 3 C  f-2             0.2       2.8       0.0       0.0       0.0       0.5
 3 C  f+3             0.1       0.1       0.0       0.0       0.0       0.7
 3 C  f-3             0.0       0.0       1.3       0.4       0.6       0.0
 4 C  s               1.4       0.1       0.0       1.1       0.1       1.5
 4 C  pz              0.0       0.1       0.2       0.1       0.1       0.1
 4 C  px              1.3       0.1       0.0       0.3       0.0       0.7
 4 C  py              0.1       0.0       0.0       0.3       0.0       0.6
 4 C  dz2             0.6       0.3       0.0       0.4       0.0       2.0
 4 C  dxz             0.0       0.9       0.5       0.1       4.7       0.0
 4 C  dyz             0.0       3.2       1.8       0.1       0.0       0.1
 4 C  dx2y2           7.4       0.0       0.0       3.9       0.4       0.3
 4 C  dxy             0.1       0.0       0.0       0.3       0.2       5.2
 4 C  f0              0.0       1.0       3.8       0.2       0.2       0.1
 4 C  f+1             0.0       0.1       0.0       2.4       0.0       0.8
 4 C  f-1             0.5       0.1       0.0       0.7       0.0       2.7
 4 C  f+2             0.0       0.4       0.0       0.0       0.1       0.0
 4 C  f-2             0.0       3.3       0.6       0.1       0.0       0.0
 4 C  f+3             4.7       0.0       0.3       0.0       0.3       0.0
 4 C  f-3             1.8       0.0       0.1       1.0       0.0       0.6
 5 H  s               0.9       0.2       0.1       0.8       0.4       1.5
 5 H  pz              0.0       1.2       1.6       0.1       0.0       0.0
 5 H  px              0.0       0.2       0.0       1.4       0.0       2.7
 5 H  py              4.1       0.0       0.1       0.1       0.0       1.3
 6 C  s               1.4       0.1       0.0       1.1       0.1       1.5
 6 C  pz              0.0       0.1       0.2       0.1       0.1       0.1
 6 C  px              1.3       0.1       0.0       0.3       0.0       0.7
 6 C  py              0.1       0.0       0.0       0.3       0.0       0.6
 6 C  dz2             0.6       0.3       0.0       0.4       0.0       2.0
 6 C  dxz             0.0       0.9       0.5       0.1       4.7       0.0
 6 C  dyz             0.0       3.2       1.8       0.1       0.0       0.1
 6 C  dx2y2           7.4       0.0       0.0       3.9       0.4       0.3
 6 C  dxy             0.1       0.0       0.0       0.3       0.2       5.2
 6 C  f0              0.0       1.0       3.8       0.2       0.2       0.1
 6 C  f+1             0.0       0.1       0.0       2.4       0.0       0.8
 6 C  f-1             0.5       0.1       0.0       0.7       0.0       2.7
 6 C  f+2             0.0       0.4       0.0       0.0       0.1       0.0
 6 C  f-2             0.0       3.3       0.6       0.1       0.0       0.0
 6 C  f+3             4.7       0.0       0.3       0.0       0.3       0.0
 6 C  f-3             1.8       0.0       0.1       1.0       0.0       0.6
 7 H  s               0.9       0.2       0.1       0.8       0.4       1.5
 7 H  pz              0.0       1.2       1.6       0.1       0.0       0.0
 7 H  px              0.0       0.2       0.0       1.4       0.0       2.7
 7 H  py              4.1       0.0       0.1       0.1       0.0       1.3
 8 C  s               0.0       0.0       0.0       1.3       0.5       0.0
 8 C  pz              0.0       0.0       0.3       0.1       0.3       0.0
 8 C  px              0.3       0.1       0.0       0.0       0.0       0.1
 8 C  py              0.0       0.0       0.2       0.7       0.0       0.0
 8 C  dz2             0.0       0.0       9.5       0.9       0.8       0.0
 8 C  dxz             0.5       0.9       0.0       0.0       0.0       2.3
 8 C  dyz             0.0       0.0       2.0       0.0       0.1       0.0
 8 C  dx2y2           0.0       0.0       0.0       7.1       0.5       0.0
 8 C  dxy             0.3       4.6       0.0       0.0       0.0       2.0
 8 C  f0              0.0       0.0       2.9       0.2       0.3       0.0
 8 C  f+1             0.5       1.1       0.0       0.0       0.0       0.6
 8 C  f-1             0.0       0.0       0.0       0.1       0.5       0.0
 8 C  f+2             0.0       0.0       0.7       0.6       2.0       0.0
 8 C  f-2             0.6       2.7       0.0       0.0       0.0       0.1
 8 C  f+3             0.0       0.0       0.0       0.0       0.0       0.7
 8 C  f-3             0.0       0.0       3.1       0.8       0.0       0.0
 9 H  s               0.0       0.0       0.1       0.0       1.1       0.0
 9 H  pz              0.0       0.0       0.0       0.3       1.1       0.0
 9 H  px              0.3       0.9       0.0       0.0       0.0       0.1
 9 H  py              0.0       0.0       1.1       0.0       1.2       0.0
10 C  s               1.4       0.1       0.0       1.1       0.1       1.5
10 C  pz              0.0       0.1       0.2       0.1       0.1       0.1
10 C  px              1.3       0.1       0.0       0.3       0.0       0.7
10 C  py              0.1       0.0       0.0       0.3       0.0       0.6
10 C  dz2             0.6       0.3       0.0       0.4       0.0       2.0
10 C  dxz             0.0       0.9       0.5       0.1       4.7       0.0
10 C  dyz             0.0       3.2       1.8       0.1       0.0       0.1
10 C  dx2y2           7.4       0.0       0.0       3.9       0.4       0.3
10 C  dxy             0.1       0.0       0.0       0.3       0.2       5.2
10 C  f0              0.0       1.0       3.8       0.2       0.2       0.1
10 C  f+1             0.0       0.1       0.0       2.4       0.0       0.8
10 C  f-1             0.5       0.1       0.0       0.7       0.0       2.7
10 C  f+2             0.0       0.4       0.0       0.0       0.1       0.0
10 C  f-2             0.0       3.3       0.6       0.1       0.0       0.0
10 C  f+3             4.7       0.0       0.3       0.0       0.3       0.0
10 C  f-3             1.8       0.0       0.1       1.0       0.0       0.6
11 H  s               0.9       0.2       0.1       0.8       0.4       1.5
11 H  pz              0.0       1.2       1.6       0.1       0.0       0.0
11 H  px              0.0       0.2       0.0       1.4       0.0       2.7
11 H  py              4.1       0.0       0.1       0.1       0.0       1.3
12 C  s               0.0       0.0       0.0       1.3       0.5       0.0
12 C  pz              0.0       0.0       0.3       0.1       0.3       0.0
12 C  px              0.3       0.1       0.0       0.0       0.0       0.1
12 C  py              0.0       0.0       0.2       0.7       0.0       0.0
12 C  dz2             0.0       0.0       9.5       0.9       0.8       0.0
12 C  dxz             0.5       0.9       0.0       0.0       0.0       2.3
12 C  dyz             0.0       0.0       2.0       0.0       0.1       0.0
12 C  dx2y2           0.0       0.0       0.0       7.1       0.5       0.0
12 C  dxy             0.3       4.6       0.0       0.0       0.0       2.0
12 C  f0              0.0       0.0       2.9       0.2       0.3       0.0
12 C  f+1             0.5       1.1       0.0       0.0       0.0       0.6
12 C  f-1             0.0       0.0       0.0       0.1       0.5       0.0
12 C  f+2             0.0       0.0       0.7       0.6       2.0       0.0
12 C  f-2             0.6       2.7       0.0       0.0       0.0       0.1
12 C  f+3             0.0       0.0       0.0       0.0       0.0       0.7
12 C  f-3             0.0       0.0       3.1       0.8       0.0       0.0
13 H  s               0.0       0.0       0.1       0.0       1.1       0.0
13 H  pz              0.0       0.0       0.0       0.3       1.1       0.0
13 H  px              0.3       0.9       0.0       0.0       0.0       0.1
13 H  py              0.0       0.0       1.1       0.0       1.2       0.0

                    186       187       188       189       190       191   
                   3.24347   3.29457   3.33662   3.35176   3.35487   3.38203
                   0.00000   0.00000   0.00000   0.00000   0.00000   0.00000
                  --------  --------  --------  --------  --------  --------
 0 C  s               1.3       1.0       0.0       0.6       0.4       0.1
 0 C  pz              0.2       0.1       1.1       0.6       0.0       0.0
 0 C  px              0.4       0.9       0.1       0.7       0.8       1.4
 0 C  py              0.0       0.8       0.1       1.2       0.3       2.5
 0 C  dz2             1.5       0.8       0.6       0.2       1.0       4.5
 0 C  dxz             0.2       0.0       2.4       1.2       0.6       0.0
 0 C  dyz             0.2       0.7       0.8       0.1       0.5       0.2
 0 C  dx2y2           1.1       2.2       0.2       3.1       0.4       4.4
 0 C  dxy             0.3       0.8       0.6       0.0       4.0       0.5
 0 C  f0              0.0       0.0       0.5       0.1       0.0       0.0
 0 C  f+1             3.4       0.4       0.2       4.9       0.3       0.1
 0 C  f-1             2.1       0.5       2.5       0.7       0.3       0.5
 0 C  f+2             0.0       0.0       0.4       0.0       0.1       0.0
 0 C  f-2             0.1       0.0       0.3       0.0       0.0       0.0
 0 C  f+3             2.4       0.0       0.0       0.1       1.9       0.0
 0 C  f-3             0.1       0.0       0.0       0.0       0.1       0.1
 1 H  s               0.5       1.5       0.1       0.6       0.5       0.0
 1 H  pz              0.0       0.1       0.7       0.0       0.0       0.0
 1 H  px              0.7       2.0       0.0       1.1       0.0       0.1
 1 H  py              1.5       2.4       0.4       0.1       0.3       0.0
 2 C  s               0.0       0.2       1.4       0.0       0.3       0.1
 2 C  pz              0.0       0.0       1.0       0.0       0.1       0.6
 2 C  px              0.8       0.0       0.0       0.2       0.0       0.0
 2 C  py              0.0       0.2       0.2       0.0       0.1       3.7
 2 C  dz2             0.0       0.0       0.6       0.0       0.0       0.1
 2 C  dxz             3.3       0.0       0.0       0.4       0.0       0.0
 2 C  dyz             0.0       0.1       1.4       0.0       4.4       0.3
 2 C  dx2y2           0.0       0.0       0.9       0.0       0.4       5.6
 2 C  dxy             0.7       0.0       0.0       0.8       0.0       0.0
 2 C  f0              0.0       0.0       0.1       0.0       0.3       0.3
 2 C  f+1             0.6       0.0       0.0       1.2       0.0       0.0
 2 C  f-1             0.0       7.4       1.7       0.0       0.5       0.6
 2 C  f+2             0.0       0.0       0.3       0.0       0.3       0.2
 2 C  f-2             0.3       0.0       0.0       0.4       0.0       0.0
 2 C  f-3             0.0       4.8       1.6       0.0       1.8       0.3
 3 C  s               0.0       0.2       1.4       0.0       0.3       0.1
 3 C  pz              0.0       0.0       1.0       0.0       0.1       0.6
 3 C  px              0.8       0.0       0.0       0.2       0.0       0.0
 3 C  py              0.0       0.2       0.2       0.0       0.1       3.7
 3 C  dz2             0.0       0.0       0.6       0.0       0.0       0.1
 3 C  dxz             3.3       0.0       0.0       0.4       0.0       0.0
 3 C  dyz             0.0       0.1       1.4       0.0       4.4       0.3
 3 C  dx2y2           0.0       0.0       0.9       0.0       0.4       5.6
 3 C  dxy             0.7       0.0       0.0       0.8       0.0       0.0
 3 C  f0              0.0       0.0       0.1       0.0       0.3       0.3
 3 C  f+1             0.6       0.0       0.0       1.2       0.0       0.0
 3 C  f-1             0.0       7.4       1.7       0.0       0.5       0.6
 3 C  f+2             0.0       0.0       0.3       0.0       0.3       0.2
 3 C  f-2             0.3       0.0       0.0       0.4       0.0       0.0
 3 C  f-3             0.0       4.8       1.6       0.0       1.8       0.3
 4 C  s               1.3       1.0       0.0       0.6       0.4       0.1
 4 C  pz              0.2       0.1       1.1       0.6       0.0       0.0
 4 C  px              0.4       0.9       0.1       0.7       0.8       1.4
 4 C  py              0.0       0.8       0.1       1.2       0.3       2.5
 4 C  dz2             1.5       0.8       0.6       0.2       1.0       4.5
 4 C  dxz             0.2       0.0       2.4       1.2       0.6       0.0
 4 C  dyz             0.2       0.7       0.8       0.1       0.5       0.2
 4 C  dx2y2           1.1       2.2       0.2       3.1       0.4       4.4
 4 C  dxy             0.3       0.8       0.6       0.0       4.0       0.5
 4 C  f0              0.0       0.0       0.5       0.1       0.0       0.0
 4 C  f+1             3.4       0.4       0.2       4.9       0.3       0.1
 4 C  f-1             2.1       0.5       2.5       0.7       0.3       0.5
 4 C  f+2             0.0       0.0       0.4       0.0       0.1       0.0
 4 C  f-2             0.1       0.0       0.3       0.0       0.0       0.0
 4 C  f+3             2.4       0.0       0.0       0.1       1.9       0.0
 4 C  f-3             0.1       0.0       0.0       0.0       0.1       0.1
 5 H  s               0.5       1.5       0.1       0.6       0.5       0.0
 5 H  pz              0.0       0.1       0.7       0.0       0.0       0.0
 5 H  px              0.7       2.0       0.0       1.1       0.0       0.1
 5 H  py              1.5       2.4       0.4       0.1       0.3       0.0
 6 C  s               1.3       1.0       0.0       0.6       0.4       0.1
 6 C  pz              0.2       0.1       1.1       0.6       0.0       0.0
 6 C  px              0.4       0.9       0.1       0.7       0.8       1.4
 6 C  py              0.0       0.8       0.1       1.2       0.3       2.5
 6 C  dz2             1.5       0.8       0.6       0.2       1.0       4.5
 6 C  dxz             0.2       0.0       2.4       1.2       0.6       0.0
 6 C  dyz             0.2       0.7       0.8       0.1       0.5       0.2
 6 C  dx2y2           1.1       2.2       0.2       3.1       0.4       4.4
 6 C  dxy             0.3       0.8       0.6       0.0       4.0       0.5
 6 C  f0              0.0       0.0       0.5       0.1       0.0       0.0
 6 C  f+1             3.4       0.4       0.2       4.9       0.3       0.1
 6 C  f-1             2.1       0.5       2.5       0.7       0.3       0.5
 6 C  f+2             0.0       0.0       0.4       0.0       0.1       0.0
 6 C  f-2             0.1       0.0       0.3       0.0       0.0       0.0
 6 C  f+3             2.4       0.0       0.0       0.1       1.9       0.0
 6 C  f-3             0.1       0.0       0.0       0.0       0.1       0.1
 7 H  s               0.5       1.5       0.1       0.6       0.5       0.0
 7 H  pz              0.0       0.1       0.7       0.0       0.0       0.0
 7 H  px              0.7       2.0       0.0       1.1       0.0       0.1
 7 H  py              1.5       2.4       0.4       0.1       0.3       0.0
 8 C  s               0.0       0.6       3.0       0.0       0.4       0.0
 8 C  pz              0.0       0.4       0.4       0.0       0.7       0.8
 8 C  px              0.6       0.0       0.0       2.4       0.0       0.0
 8 C  py              0.0       0.2       0.8       0.0       0.1       1.9
 8 C  dz2             0.0       2.1       0.1       0.0       0.8       0.2
 8 C  dxz             7.6       0.0       0.0       6.8       0.0       0.0
 8 C  dyz             0.0       0.1       4.8       0.0       2.5       0.5
 8 C  dx2y2           0.0       0.3       0.2       0.0       2.0       5.3
 8 C  dxy             0.5       0.0       0.0       3.6       0.0       0.0
 8 C  f0              0.0       1.6       0.1       0.0       0.6       0.3
 8 C  f+1             0.8       0.0       0.0       2.7       0.0       0.0
 8 C  f-1             0.0       0.8       1.9       0.0       0.0       0.1
 8 C  f+2             0.0       0.6       0.0       0.0       5.7       0.1
 8 C  f-2             0.5       0.0       0.0       0.3       0.0       0.0
 8 C  f-3             0.0       0.2       0.1       0.0       2.8       0.1
 9 H  s               0.0       0.1       1.6       0.0       0.5       0.0
 9 H  pz              0.0       0.9       5.5       0.0       1.2       0.0
 9 H  px              1.7       0.0       0.0       0.4       0.0       0.0
 9 H  py              0.0       0.5       0.3       0.0       1.6       0.0
10 C  s               1.3       1.0       0.0       0.6       0.4       0.1
10 C  pz              0.2       0.1       1.1       0.6       0.0       0.0
10 C  px              0.4       0.9       0.1       0.7       0.8       1.4
10 C  py              0.0       0.8       0.1       1.2       0.3       2.5
10 C  dz2             1.5       0.8       0.6       0.2       1.0       4.5
10 C  dxz             0.2       0.0       2.4       1.2       0.6       0.0
10 C  dyz             0.2       0.7       0.8       0.1       0.5       0.2
10 C  dx2y2           1.1       2.2       0.2       3.1       0.4       4.4
10 C  dxy             0.3       0.8       0.6       0.0       4.0       0.5
10 C  f0              0.0       0.0       0.5       0.1       0.0       0.0
10 C  f+1             3.4       0.4       0.2       4.9       0.3       0.1
10 C  f-1             2.1       0.5       2.5       0.7       0.3       0.5
10 C  f+2             0.0       0.0       0.4       0.0       0.1       0.0
10 C  f-2             0.1       0.0       0.3       0.0       0.0       0.0
10 C  f+3             2.4       0.0       0.0       0.1       1.9       0.0
10 C  f-3             0.1       0.0       0.0       0.0       0.1       0.1
11 H  s               0.5       1.5       0.1       0.6       0.5       0.0
11 H  pz              0.0       0.1       0.7       0.0       0.0       0.0
11 H  px              0.7       2.0       0.0       1.1       0.0       0.1
11 H  py              1.5       2.4       0.4       0.1       0.3       0.0
12 C  s               0.0       0.6       3.0       0.0       0.4       0.0
12 C  pz              0.0       0.4       0.4       0.0       0.7       0.8
12 C  px              0.6       0.0       0.0       2.4       0.0       0.0
12 C  py              0.0       0.2       0.8       0.0       0.1       1.9
12 C  dz2             0.0       2.1       0.1       0.0       0.8       0.2
12 C  dxz             7.6       0.0       0.0       6.8       0.0       0.0
12 C  dyz             0.0       0.1       4.8       0.0       2.5       0.5
12 C  dx2y2           0.0       0.3       0.2       0.0       2.0       5.3
12 C  dxy             0.5       0.0       0.0       3.6       0.0       0.0
12 C  f0              0.0       1.6       0.1       0.0       0.6       0.3
12 C  f+1             0.8       0.0       0.0       2.7       0.0       0.0
12 C  f-1             0.0       0.8       1.9       0.0       0.0       0.1
12 C  f+2             0.0       0.6       0.0       0.0       5.7       0.1
12 C  f-2             0.5       0.0       0.0       0.3       0.0       0.0
12 C  f-3             0.0       0.2       0.1       0.0       2.8       0.1
13 H  s               0.0       0.1       1.6       0.0       0.5       0.0
13 H  pz              0.0       0.9       5.5       0.0       1.2       0.0
13 H  px              1.7       0.0       0.0       0.4       0.0       0.0
13 H  py              0.0       0.5       0.3       0.0       1.6       0.0

                    192       193       194       195       196       197   
                   3.39142   3.39855   3.40031   3.42061   3.42090   3.48102
                   0.00000   0.00000   0.00000   0.00000   0.00000   0.00000
                  --------  --------  --------  --------  --------  --------
 0 C  s               0.0       0.1       0.2       0.3       0.4       0.0
 0 C  pz              1.1       0.3       2.8       0.1       0.1       0.0
 0 C  px              0.0       0.0       0.1       1.2       0.2       0.0
 0 C  py              0.0       0.0       0.2       1.0       0.1       0.1
 0 C  dz2             0.0       0.1       0.0       1.9       2.0       0.0
 0 C  dxz             7.1       1.9       6.6       0.0       0.4       0.2
 0 C  dyz             2.5       1.8       0.8       0.1       1.9       6.3
 0 C  dx2y2           0.1       0.4       0.3       6.5       0.2       0.1
 0 C  dxy             0.0       0.2       0.0       0.1       0.2       0.1
 0 C  f0              0.0       0.2       0.0       0.1       0.0       0.1
 0 C  f+1             0.2       0.0       1.0       0.0       1.7       0.1
 0 C  f-1             0.0       0.2       0.2       2.9       2.2       0.1
 0 C  f+2             2.2       0.7       0.6       0.0       0.0       0.0
 0 C  f-2             0.0       0.8       0.0       0.0       1.0       0.4
 0 C  f+3             0.0       0.0       0.0       0.0       0.3       0.0
 0 C  f-3             0.1       0.2       0.0       2.1       0.0       0.4
 1 H  s               0.1       0.1       0.2       0.3       0.2       0.1
 1 H  pz              0.1       0.0       0.1       0.0       0.6       0.0
 1 H  px              0.2       0.0       0.4       0.3       0.2       0.1
 1 H  py              0.0       0.0       0.0       0.1       0.2       0.1
 2 C  s               0.0       0.5       0.0       0.0       0.1       0.6
 2 C  pz              0.0       0.4       0.0       0.0       0.6       0.2
 2 C  px              1.7       0.0       2.6       1.3       0.0       0.0
 2 C  py              0.0       2.5       0.0       0.0       0.0       0.3
 2 C  dz2             0.0       2.4       0.0       0.0       6.5       7.9
 2 C  dxz             7.8       0.0       7.2       3.7       0.0       0.0
 2 C  dyz             0.0       5.3       0.0       0.0       0.9       0.7
 2 C  dx2y2           0.0       4.7       0.0       0.0       1.3       0.4
 2 C  dxy             0.6       0.0       2.7       2.3       0.0       0.0
 2 C  f0              0.0       0.2       0.0       0.0       0.7       0.5
 2 C  f+1             1.5       0.0       0.9       0.3       0.0       0.0
 2 C  f-1             0.0       1.0       0.0       0.0       1.6       2.1
 2 C  f+2             0.0       1.0       0.0       0.0       0.2       1.0
 2 C  f-2             0.1       0.0       0.0       1.2       0.0       0.0
 2 C  f+3             2.5       0.0       0.8       0.0       0.0       0.0
 2 C  f-3             0.0       2.1       0.0       0.0       1.3       1.4
 3 C  s               0.0       0.5       0.0       0.0       0.1       0.6
 3 C  pz              0.0       0.4       0.0       0.0       0.6       0.2
 3 C  px              1.7       0.0       2.6       1.3       0.0       0.0
 3 C  py              0.0       2.5       0.0       0.0       0.0       0.3
 3 C  dz2             0.0       2.4       0.0       0.0       6.5       7.9
 3 C  dxz             7.8       0.0       7.2       3.7       0.0       0.0
 3 C  dyz             0.0       5.3       0.0       0.0       0.9       0.7
 3 C  dx2y2           0.0       4.7       0.0       0.0       1.3       0.4
 3 C  dxy             0.6       0.0       2.7       2.3       0.0       0.0
 3 C  f0              0.0       0.2       0.0       0.0       0.7       0.5
 3 C  f+1             1.5       0.0       0.9       0.3       0.0       0.0
 3 C  f-1             0.0       1.0       0.0       0.0       1.6       2.1
 3 C  f+2             0.0       1.0       0.0       0.0       0.2       1.0
 3 C  f-2             0.1       0.0       0.0       1.2       0.0       0.0
 3 C  f+3             2.5       0.0       0.8       0.0       0.0       0.0
 3 C  f-3             0.0       2.1       0.0       0.0       1.3       1.4
 4 C  s               0.0       0.1       0.2       0.3       0.4       0.0
 4 C  pz              1.1       0.3       2.8       0.1       0.1       0.0
 4 C  px              0.0       0.0       0.1       1.2       0.2       0.0
 4 C  py              0.0       0.0       0.2       1.0       0.1       0.1
 4 C  dz2             0.0       0.1       0.0       1.9       2.0       0.0
 4 C  dxz             7.1       1.9       6.6       0.0       0.4       0.2
 4 C  dyz             2.5       1.8       0.8       0.1       1.9       6.3
 4 C  dx2y2           0.1       0.4       0.3       6.5       0.2       0.1
 4 C  dxy             0.0       0.2       0.0       0.1       0.2       0.1
 4 C  f0              0.0       0.2       0.0       0.1       0.0       0.1
 4 C  f+1             0.2       0.0       1.0       0.0       1.7       0.1
 4 C  f-1             0.0       0.2       0.2       2.9       2.2       0.1
 4 C  f+2             2.2       0.7       0.6       0.0       0.0       0.0
 4 C  f-2             0.0       0.8       0.0       0.0       1.0       0.4
 4 C  f+3             0.0       0.0       0.0       0.0       0.3       0.0
 4 C  f-3             0.1       0.2       0.0       2.1       0.0       0.4
 5 H  s               0.1       0.1       0.2       0.3       0.2       0.1
 5 H  pz              0.1       0.0       0.1       0.0       0.6       0.0
 5 H  px              0.2       0.0       0.4       0.3       0.2       0.1
 5 H  py              0.0       0.0       0.0       0.1       0.2       0.1
 6 C  s               0.0       0.1       0.2       0.3       0.4       0.0
 6 C  pz              1.1       0.3       2.8       0.1       0.1       0.0
 6 C  px              0.0       0.0       0.1       1.2       0.2       0.0
 6 C  py              0.0       0.0       0.2       1.0       0.1       0.1
 6 C  dz2             0.0       0.1       0.0       1.9       2.0       0.0
 6 C  dxz             7.1       1.9       6.6       0.0       0.4       0.2
 6 C  dyz             2.5       1.8       0.8       0.1       1.9       6.3
 6 C  dx2y2           0.1       0.4       0.3       6.5       0.2       0.1
 6 C  dxy             0.0       0.2       0.0       0.1       0.2       0.1
 6 C  f0              0.0       0.2       0.0       0.1       0.0       0.1
 6 C  f+1             0.2       0.0       1.0       0.0       1.7       0.1
 6 C  f-1             0.0       0.2       0.2       2.9       2.2       0.1
 6 C  f+2             2.2       0.7       0.6       0.0       0.0       0.0
 6 C  f-2             0.0       0.8       0.0       0.0       1.0       0.4
 6 C  f+3             0.0       0.0       0.0       0.0       0.3       0.0
 6 C  f-3             0.1       0.2       0.0       2.1       0.0       0.4
 7 H  s               0.1       0.1       0.2       0.3       0.2       0.1
 7 H  pz              0.1       0.0       0.1       0.0       0.6       0.0
 7 H  px              0.2       0.0       0.4       0.3       0.2       0.1
 7 H  py              0.0       0.0       0.0       0.1       0.2       0.1
 8 C  s               0.0       0.1       0.0       0.0       2.5       1.1
 8 C  pz              0.0       0.6       0.0       0.0       0.9       1.2
 8 C  px              1.4       0.0       2.6       0.2       0.0       0.0
 8 C  py              0.0       1.4       0.0       0.0       1.4       0.3
 8 C  dz2             0.0       2.7       0.0       0.0       1.1       6.4
 8 C  dxz             4.3       0.0       4.4       1.7       0.0       0.0
 8 C  dyz             0.0       0.4       0.0       0.0       0.6       0.2
 8 C  dx2y2           0.0       7.1       0.0       0.0       0.1       1.5
 8 C  dxy             0.2       0.0       0.1       3.5       0.0       0.0
 8 C  f0              0.0       0.4       0.0       0.0       0.0       0.3
 8 C  f+1             0.2       0.0       0.1       0.1       0.0       0.0
 8 C  f-1             0.0       0.5       0.0       0.0       0.6       0.3
 8 C  f+2             0.0       0.5       0.0       0.0       1.8       2.6
 8 C  f-2             0.2       0.0       0.4       1.1       0.0       0.0
 8 C  f+3             1.5       0.0       0.7       0.2       0.0       0.0
 8 C  f-3             0.0       2.2       0.0       0.0       1.5       3.3
 9 H  s               0.0       0.1       0.0       0.0       1.3       0.7
 9 H  pz              0.0       0.1       0.0       0.0       0.1       0.2
 9 H  px              0.1       0.0       0.1       0.2       0.0       0.0
 9 H  py              0.0       0.0       0.0       0.0       1.0       0.1
10 C  s               0.0       0.1       0.2       0.3       0.4       0.0
10 C  pz              1.1       0.3       2.8       0.1       0.1       0.0
10 C  px              0.0       0.0       0.1       1.2       0.2       0.0
10 C  py              0.0       0.0       0.2       1.0       0.1       0.1
10 C  dz2             0.0       0.1       0.0       1.9       2.0       0.0
10 C  dxz             7.1       1.9       6.6       0.0       0.4       0.2
10 C  dyz             2.5       1.8       0.8       0.1       1.9       6.3
10 C  dx2y2           0.1       0.4       0.3       6.5       0.2       0.1
10 C  dxy             0.0       0.2       0.0       0.1       0.2       0.1
10 C  f0              0.0       0.2       0.0       0.1       0.0       0.1
10 C  f+1             0.2       0.0       1.0       0.0       1.7       0.1
10 C  f-1             0.0       0.2       0.2       2.9       2.2       0.1
10 C  f+2             2.2       0.7       0.6       0.0       0.0       0.0
10 C  f-2             0.0       0.8       0.0       0.0       1.0       0.4
10 C  f+3             0.0       0.0       0.0       0.0       0.3       0.0
10 C  f-3             0.1       0.2       0.0       2.1       0.0       0.4
11 H  s               0.1       0.1       0.2       0.3       0.2       0.1
11 H  pz              0.1       0.0       0.1       0.0       0.6       0.0
11 H  px              0.2       0.0       0.4       0.3       0.2       0.1
11 H  py              0.0       0.0       0.0       0.1       0.2       0.1
12 C  s               0.0       0.1       0.0       0.0       2.5       1.1
12 C  pz              0.0       0.6       0.0       0.0       0.9       1.2
12 C  px              1.4       0.0       2.6       0.2       0.0       0.0
12 C  py              0.0       1.4       0.0       0.0       1.4       0.3
12 C  dz2             0.0       2.7       0.0       0.0       1.1       6.4
12 C  dxz             4.3       0.0       4.4       1.7       0.0       0.0
12 C  dyz             0.0       0.4       0.0       0.0       0.6       0.2
12 C  dx2y2           0.0       7.1       0.0       0.0       0.1       1.5
12 C  dxy             0.2       0.0       0.1       3.5       0.0       0.0
12 C  f0              0.0       0.4       0.0       0.0       0.0       0.3
12 C  f+1             0.2       0.0       0.1       0.1       0.0       0.0
12 C  f-1             0.0       0.5       0.0       0.0       0.6       0.3
12 C  f+2             0.0       0.5       0.0       0.0       1.8       2.6
12 C  f-2             0.2       0.0       0.4       1.1       0.0       0.0
12 C  f+3             1.5       0.0       0.7       0.2       0.0       0.0
12 C  f-3             0.0       2.2       0.0       0.0       1.5       3.3
13 H  s               0.0       0.1       0.0       0.0       1.3       0.7
13 H  pz              0.0       0.1       0.0       0.0       0.1       0.2
13 H  px              0.1       0.0       0.1       0.2       0.0       0.0
13 H  py              0.0       0.0       0.0       0.0       1.0       0.1

                    198       199       200       201       202       203   
                   3.51986   3.51987   3.53952   3.57793   3.58287   3.61295
                   0.00000   0.00000   0.00000   0.00000   0.00000   0.00000
[truncated: 864,514 more chars]
