# Supplementary material for: Hyperpyramidalized alkenes with bond orders near 1.5 as synthetic building blocks
Source: Nat Chem. 2026 Jan 21;18(5):913–22. doi: 10.1038/s41557-025-02055-9 (PMC12859755; doi:10.1038/s41557-025-02055-9)
Supplement: Supplementary file 2 — Output files for reported computations. [file 41557_2025_2055_MOESM2_ESM.zip › Computation data/Cubene 10/Diradical/Cube-CAS66-aug-cc-pVDZ.out]

                                 *****************
                                 * O   R   C   A *
                                 *****************

                                            #,                                       
                                            ###                                      
                                            ####                                     
                                            #####                                    
                                            ######                                   
                                           ########,                                 
                                     ,,################,,,,,                         
                               ,,#################################,,                 
                          ,,##########################################,,             
                       ,#########################################, ''#####,          
                    ,#############################################,,   '####,        
                  ,##################################################,,,,####,       
                ,###########''''           ''''###############################       
              ,#####''   ,,,,##########,,,,          '''####'''          '####       
            ,##' ,,,,###########################,,,                        '##       
           ' ,,###''''                  '''############,,,                           
         ,,##''                                '''############,,,,        ,,,,,,###''
      ,#''                                            '''#######################'''  
     '                                                          ''''####''''         
             ,#######,   #######,   ,#######,      ##                                
            ,#'     '#,  ##    ##  ,#'     '#,    #''#        ,####,   ,####,        
            ##       ##  ##   ,#'  ##            #'  '#       #'       #'  '#        
            ##       ##  #######   ##           ,######,      #####,   #    #        
            '#,     ,#'  ##    ##  '#,     ,#' ,#      #,     #,   #   #,  ,#        
             '#######'   ##     ##  '#######'  #'      '#     '####' # '####'        


                #########################################################
                #                        -***-                          #
                #          Department of theory and spectroscopy        #
                #                                                       #
                #                      Frank Neese                      #
                #                                                       #
                #     Directorship, Architecture, Infrastructure        #
                #                    SHARK, DRIVERS                     #
                #        Core code/Algorithms in most modules           #
                #                                                       #
                #        Max Planck Institute fuer Kohlenforschung      #
                #                Kaiser Wilhelm Platz 1                 #
                #                 D-45470 Muelheim/Ruhr                 #
                #                      Germany                          #
                #                                                       #
                #                  All rights reserved                  #
                #                        -***-                          #
                #########################################################


                         Program Version 6.0.1  -  RELEASE   -


 With contributions from (in alphabetic order):
[Max-Planck-Institut fuer Kohlenforschung]                               
  Daniel Aravena         : Magnetic Suceptibility                        
  Michael Atanasov       : Ab Initio Ligand Field Theory (pilot matlab implementation)
  Alexander A. Auer      : GIAO ZORA, VPT2 properties, NMR spectrum      
  Ute Becker             : All parallelization in ORCA, NUMFREQ, NUMCALC 
  Giovanni Bistoni       : ED, misc. LED, open-shell LED, HFLD           
  Martin Brehm           : Molecular dynamics                            
  Dmytro Bykov           : pre 5.0 version of the SCF Hessian            
  Marcos Casanova-Páez   : Triplet and SCS-CIS(D). UHF-(DLPNO)-IP/EA/STEOM-CCSD. UHF-CVS-IP/STEOM-CCSD   
  Vijay G. Chilkuri      : MRCI spin determinant printing, contributions to CSF-ICE 
  Pauline Colinet        : FMM embedding                                 
  Dipayan Datta          : RHF DLPNO-CCSD density                        
  Achintya Kumar Dutta   : EOM-CC, STEOM-CC                              
  Nicolas Foglia         : Exact transition moments, OPA infrastructure, MCD improvements    
  Dmitry Ganyushin       : Spin-Orbit,Spin-Spin,Magnetic field MRCI      
  Miquel Garcia-Rates    : C-PCM and meta-GGA Hessian, CCSD/C-PCM, Gaussian charge scheme 
  Tiago L. C. Gouveia    : GS-ROHF, GS-ROCIS                             
  Yang Guo               : DLPNO-NEVPT2, F12-NEVPT2, CIM, IAO-localization        
  Andreas Hansen         : Spin unrestricted coupled pair/coupled cluster methods 
  Ingolf Harden          : AUTO-CI MPn and infrastructure                
  Benjamin Helmich-Paris : MC-RPA, TRAH-(SCF,CASSCF), AVAS, COSX integrals, SCF dyn. polar. 
  Lee Huntington         : MR-EOM, pCC                                   
  Robert Izsak           : Overlap fitted RIJCOSX, COSX-SCS-MP3, EOM     
  Riya Kayal             : Wick's Theorem for AUTO-CI, AUTO-CI UHF-CCSDT 
  Emily Kempfer          : AUTO-CI, RHF CISDT and CCSDT                  
  Christian Kollmar      : KDIIS, OOCD, Brueckner-CCSD(T), CCSD density, CASPT2, CASPT2-K, improved NEVPT2 
  Axel Koslowski         : Symmetry handling                             
  Simone Kossmann        : meta-GGA functionals, TD-DFT gradient, OOMP2, (MP2 Hessian; deprecated post 5.0) 
  Lucas Lang             : DCDCAS                                        
  Marvin Lechner         : AUTO-CI (C++ implementation), FIC-MRCC        
  Spencer Leger          : CASSCF response                               
  Dagmar Lenk            : GEPOL surface, SMD, ORCA-2-JSON               
  Dimitrios Liakos       : Extrapolation schemes; Compound Job, initial MDCI parallelization 
  Dimitrios Manganas     : Further ROCIS development; embedding schemes. LFT, Crystal Embedding 
  Dimitrios Pantazis     : SARC Basis sets                               
  Anastasios Papadopoulos: AUTO-CI, single reference methods and gradients 
  Taras Petrenko         : pre 6.0 DFT Hessian and TD-DFT gradient, (ASA, deprecated), ECA, 1-Electron XAS/XES, NRVS 
  Peter Pinski           : DLPNO-MP2, DLPNO-MP2 Gradient                 
  Christoph Reimann      : Effective Core Potentials                     
  Marius Retegan         : Local ZFS, SOC                                
  Christoph Riplinger    : Optimizer, TS searches, QM/MM, DLPNO-CCSD(T), (RO)-DLPNO pert. Triples 
  Michael Roemelt        : Original ROCIS implementation                 
  Masaaki Saitow         : Open-shell DLPNO-CCSD energy and density      
  Barbara Sandhoefer     : DKH picture change effects                    
  Kantharuban Sivalingam : CASSCF convergence/infrastructure, NEVPT2 and variants, FIC-MRCI 
  Bernardo de Souza      : ESD, SOC TD-DFT                               
  Georgi L. Stoychev     : AutoAux, RI-MP2 NMR, DLPNO-MP2 response, X2C  
  Van Anh Tran           : RI-MP2 g-tensors                              
  Willem Van den Heuvel  : Paramagnetic NMR                              
  Zikuan Wang            : NOTCH, Electric field optimization            
  Frank Wennmohs         : Technical directorship and infrastructure     
  Hang Xu                : AUTO-CI-Response properties                   
                                                                         
[FACCTs GmbH]                                                            
  Markus Bursch, Miquel Garcia-Rates, Christoph Riplinger, Bernardo de Souza, Georgi L. Stoychev 
                                                                 
  APM, Basis sets (HGBS, AHGBS, def-TZVP (Ac-Lr), def2-XVPD (La-Lu)), CI-OPT, improved COSX, DLPNO-Multilevel,           
  DOCKER, DRACO, updates on ESD, GOAT, IRC, LR-CPCM, MBIS, meta-GGA TD-DFT gradient, ML-optimized integration grids, 
  MM, NACMEs, nearIR, NEB, NEB-TS, NL-DFT gradient (VV10), 2- and 3-layer-ONIOM, interface openCOSMO-RS, QMMM,   
  Crystal-QMMM, SF, symmetry and pop. for TD-DFT, r2SCAN hybrids, SOLVATOR                                   
                                                                         
[Other institutions]                                                     
  V. Asgeirsson          : NEB                                           
  Christoph Bannwarth    : sTDA-DFT, sTD-DFT, PBEh-3c, B97-3c, D3        
  Sebastian Ehlert       : rSCAN, r2SCAN, r2SCAN-3c, D4, dhf basis sets  
  Marvin Friede          : D4 for Fr, Ra, Ac-Lr                          
  Lars Goerigk           : TD-DFT with DH, B97 family of functionals     
  Stefan Grimme          : VdW corrections, initial TS optimization, DFT functionals, gCP, sTDA/sTD-DF 
  Waldemar Hujo          : DFT-NL                                        
  H. Jonsson             : NEB                                           
  Holger Kruse           : gCP                                           
  Marcel Mueller         : wB97X-3c, vDZP basis set                      
  Hagen Neugebauer       : wr2SCAN                                       
  Tobias Risthaus        : range-separated hybrid DFT                    
  Lukas Wittmann         : regularized MP2, r2SCAN double-hybrids, wr2SCAN        
                                                                         
We gratefully acknowledge several colleagues who have allowed us to      
interface, adapt or use parts of their codes:                            
  Ed Valeev, F. Pavosevic, A. Kumar             : LibInt (2-el integral package), F12 methods 
  Garnet Chan, S. Sharma, J. Yang, R. Olivares  : DMRG                   
  Ulf Ekstrom                                   : XCFun DFT Library      
  Mihaly Kallay                                 : mrcc  (arbitrary order and MRCC methods)
  Frank Weinhold                                : gennbo (NPA and NBO analysis)           
  Simon Mueller                                 : openCOSMO-RS                            
  Christopher J. Cramer and Donald G. Truhlar   : smd solvation model                     
  S Lehtola, MJT Oliveira, MAL Marques          : LibXC Library                           
  Liviu Ungur et al                             : ANISO software                          


 Your calculation uses the libint2 library for the computation of 2-el integrals
 For citations please refer to: http://libint.valeyev.net

 Your ORCA version has been built with support for libXC version: 6.2.2
 For citations please refer to: https://libxc.gitlab.io

 This ORCA versions uses:
   CBLAS   interface :  Fast vector & matrix operations
   LAPACKE interface :  Fast linear algebra routines
   SCALAPACK package :  Parallel linear algebra routines
   Shared memory     :  Shared parallel matrices


================================================================================

----- Orbital basis set information -----
Your calculation utilizes the basis: aug-cc-pVDZ 
    H, B-Ne : Obtained from the ccRepo (grant-hill.group.shef.ac.uk/ccrepo) Feb. 2017
              R. A. Kendall, T. H. Dunning, Jr., R. J. Harrison, J. Chem. Phys. 96, 6796 (1992)
         He : Obtained from the ccRepo (grant-hill.group.shef.ac.uk/ccrepo) Feb. 2017
              D. E. Woon, T. H. Dunning, Jr., J. Chem. Phys. 100, 2975 (1994)
  Li-Be, Na : Obtained from the ccRepo (grant-hill.group.shef.ac.uk/ccrepo) Feb. 2017
              B. P. Prascher, D. E. Woon, K. A. Peterson, T. H. Dunning, Jr., A. K. Wilson, Theor. Chem. Acc. 128, 69 (2011)
         Mg : Obtained from the Peterson Research Group Website (tyr0.chem.wsu.edu/~kipeters) Feb. 2017
              B. P. Prascher, D. E. Woon, K. A. Peterson, T. H. Dunning, Jr., A. K. Wilson, Theor. Chem. Acc. 128, 69 (2011)
      Al-Ar : Obtained from the ccRepo (grant-hill.group.shef.ac.uk/ccrepo) Feb. 2017
              D. E. Woon, T. H. Dunning, Jr., J. Chem. Phys. 98, 1358 (1993)
      Sc-Zn : Obtained from the ccRepo (grant-hill.group.shef.ac.uk/ccrepo) Feb. 2017
              N. B. Balabanov, K. A. Peterson, J. Chem. Phys. 123, 064107 (2005)
              N. B. Balabanov, K. A. Peterson, J. Chem. Phys. 125, 074110 (2006)
      Ga-Kr : Obtained from the ccRepo (grant-hill.group.shef.ac.uk/ccrepo) Feb. 2017
              A. K. Wilson, D. E. Woon, K. A. Peterson, T. H. Dunning, Jr., J. Chem. Phys. 110, 7667 (1999)

================================================================================
                                        WARNINGS
                       Please study these warnings very carefully!
================================================================================


IMPORTANT NOTE: CASSCF must signal convergence for a subsequent CASPT2/NEVPT2! 
                Set maxiter=1 to run CASPT2/NEVPT2 with arbitrary orbitals.


================================================================================
                                       INPUT FILE
================================================================================
NAME = Cube-aug-cc-pVDZ-ORCA.inp
|  1> ! CASSCF aug-cc-pVDZ CASPT2
|  2> ! LARGEPRINT
|  3> 
|  4> %casscf
|  5>   nel     6
|  6>   norb    6
|  7>   mult    1
|  8>   maxiter 100
|  9> end
| 10> 
| 11> %scf
| 12>   maxiter 200
| 13> end
| 14> 
| 15> * xyz 0 1
| 16> C   -1.17725400    0.77424800   -0.08082700
| 17> H   -2.01087300    1.47006000   -0.07681200
| 18> C    0.00000000    0.69159000   -1.08367300
| 19> C    0.00000000   -0.69159000   -1.08367300
| 20> C   -1.17725400   -0.77424800   -0.08082700
| 21> H   -2.01087300   -1.47006000   -0.07681200
| 22> C    1.17725400    0.77424800   -0.08082700
| 23> H    2.01087300    1.47006000   -0.07681200
| 24> C    0.00000000    0.76776900    0.96258100
| 25> H    0.00000000    1.38828000    1.85010100
| 26> C    1.17725400   -0.77424800   -0.08082700
| 27> H    2.01087300   -1.47006000   -0.07681200
| 28> C    0.00000000   -0.76776900    0.96258100
| 29> H    0.00000000   -1.38828000    1.85010100
| 30> *
| 31> 
| 32>                          ****END OF INPUT****
================================================================================

                       ****************************
                       * Single Point Calculation *
                       ****************************

---------------------------------
CARTESIAN COORDINATES (ANGSTROEM)
---------------------------------
  C     -1.177254    0.774248   -0.080827
  H     -2.010873    1.470060   -0.076812
  C      0.000000    0.691590   -1.083673
  C      0.000000   -0.691590   -1.083673
  C     -1.177254   -0.774248   -0.080827
  H     -2.010873   -1.470060   -0.076812
  C      1.177254    0.774248   -0.080827
  H      2.010873    1.470060   -0.076812
  C      0.000000    0.767769    0.962581
  H      0.000000    1.388280    1.850101
  C      1.177254   -0.774248   -0.080827
  H      2.010873   -1.470060   -0.076812
  C      0.000000   -0.767769    0.962581
  H      0.000000   -1.388280    1.850101

----------------------------
CARTESIAN COORDINATES (A.U.)
----------------------------
  NO LB      ZA    FRAG     MASS         X           Y           Z
   0 C     6.0000    0    12.011   -2.224688    1.463117   -0.152741
   1 H     1.0000    0     1.008   -3.799999    2.778011   -0.145154
   2 C     6.0000    0    12.011    0.000000    1.306916   -2.047845
   3 C     6.0000    0    12.011    0.000000   -1.306916   -2.047845
   4 C     6.0000    0    12.011   -2.224688   -1.463117   -0.152741
   5 H     1.0000    0     1.008   -3.799999   -2.778011   -0.145154
   6 C     6.0000    0    12.011    2.224688    1.463117   -0.152741
   7 H     1.0000    0     1.008    3.799999    2.778011   -0.145154
   8 C     6.0000    0    12.011    0.000000    1.450873    1.819014
   9 H     1.0000    0     1.008    0.000000    2.623469    3.496184
  10 C     6.0000    0    12.011    2.224688   -1.463117   -0.152741
  11 H     1.0000    0     1.008    3.799999   -2.778011   -0.145154
  12 C     6.0000    0    12.011    0.000000   -1.450873    1.819014
  13 H     1.0000    0     1.008    0.000000   -2.623469    3.496184

--------------------------------
INTERNAL COORDINATES (ANGSTROEM)
--------------------------------
 C      0   0   0     0.000000000000     0.00000000     0.00000000
 H      1   0   0     1.085859611888     0.00000000     0.00000000
 C      1   2   0     1.548696040286   128.32868254     0.00000000
 C      3   1   2     1.383180000000    93.05948089   219.12560189
 C      1   2   3     1.548496000000   129.85102931   235.16288828
 H      5   1   2     1.085859611888   129.85102931     0.00000000
 C      3   1   2     1.548696040286    98.95629352   125.54043037
 H      7   3   1     1.085859611888   128.32868254   234.45956963
 C      1   2   3     1.573108137548   125.07912769   109.73961078
 H      9   1   2     1.082924582564   122.76776022     8.10921694
 C      7   3   1     1.548496000000    86.94051911    93.58517151
 H     11   7   3     1.085859611888   129.85102931   139.84987559
 C      9   1   2     1.535538000000    90.23597895   141.27310843
 H     13   9   1     1.082924582564   124.95938199   228.44921676

---------------------------
INTERNAL COORDINATES (A.U.)
---------------------------
 C      0   0   0     0.000000000000     0.00000000     0.00000000
 H      1   0   0     2.051977286355     0.00000000     0.00000000
 C      1   2   0     2.926611380828   128.32868254     0.00000000
 C      3   1   2     2.613831393917    93.05948089   219.12560189
 C      1   2   3     2.926233359473   129.85102931   235.16288828
 H      5   1   2     2.051977286355   129.85102931     0.00000000
 C      3   1   2     2.926611380828    98.95629352   125.54043037
 H      7   3   1     2.051977286355   128.32868254   234.45956963
 C      1   2   3     2.972743559009   125.07912769   109.73961078
 H      9   1   2     2.046430884737   122.76776022     8.10921694
 C      7   3   1     2.926233359473    86.94051911    93.58517151
 H     11   7   3     2.051977286355   129.85102931   139.84987559
 C      9   1   2     2.901746288229    90.23597895   141.27310843
 H     13   9   1     2.046430884737   124.95938199   228.44921676

---------------------
BASIS SET INFORMATION
---------------------
There are 2 groups of distinct atoms

 Group   1 Type C   : 18s5p2d contracted to 4s3p2d pattern {8811/311/11}
 Group   2 Type H   : 5s2p contracted to 3s2p pattern {311/11}

Atom   0C    basis set group =>   1
Atom   1H    basis set group =>   2
Atom   2C    basis set group =>   1
Atom   3C    basis set group =>   1
Atom   4C    basis set group =>   1
Atom   5H    basis set group =>   2
Atom   6C    basis set group =>   1
Atom   7H    basis set group =>   2
Atom   8C    basis set group =>   1
Atom   9H    basis set group =>   2
Atom  10C    basis set group =>   1
Atom  11H    basis set group =>   2
Atom  12C    basis set group =>   1
Atom  13H    basis set group =>   2

-------------------------
BASIS SET IN INPUT FORMAT
-------------------------

 # Basis set for element : H 
 NewGTO H 
 S 3 
   1      13.0100000000      0.0334987264
   2       1.9620000000      0.2348008012
   3       0.4446000000      0.8136829579
 S 1 
   1       0.1220000000      1.0000000000
 S 1 
   1       0.0297400000      1.0000000000
 P 1 
   1       0.7270000000      1.0000000000
 P 1 
   1       0.1410000000      1.0000000000
  end;

 # Basis set for element : C 
 NewGTO C 
 S 8 
   1    6665.0000000000      0.0006915840
   2    1000.0000000000      0.0053257962
   3     228.0000000000      0.0270607210
   4      64.7100000000      0.1016568461
   5      21.0600000000      0.2745748236
   6       7.4950000000      0.4482943189
   7       2.7970000000      0.2849026107
   8       0.5215000000      0.0151948592
 S 8 
   1    6665.0000000000     -0.0002932697
   2    1000.0000000000     -0.0023180355
   3     228.0000000000     -0.0114997860
   4      64.7100000000     -0.0468267270
   5      21.0600000000     -0.1284661688
   6       7.4950000000     -0.3012662725
   7       2.7970000000     -0.2556307023
   8       0.5215000000      1.0937933610
 S 1 
   1       0.1596000000      1.0000000000
 S 1 
   1       0.0469000000      1.0000000000
 P 3 
   1       9.4390000000      0.0569792516
   2       2.0020000000      0.3132072115
   3       0.5456000000      0.7603767417
 P 1 
   1       0.1517000000      1.0000000000
 P 1 
   1       0.0404100000      1.0000000000
 D 1 
   1       0.5500000000      1.0000000000
 D 1 
   1       0.1510000000      1.0000000000
  end;

------------------------------------------------------------------------------
                             ORCA STARTUP CALCULATIONS
------------------------------------------------------------------------------
------------------------------------------------------------------------------
                   ___                                                        
                  /   \      - P O W E R E D   B Y -                         
                 /     \                                                     
                 |  |  |   _    _      __       _____    __    __             
                 |  |  |  | |  | |    /  \     |  _  \  |  |  /  |          
                  \  \/   | |  | |   /    \    | | | |  |  | /  /          
                 / \  \   | |__| |  /  /\  \   | |_| |  |  |/  /          
                |  |  |   |  __  | /  /__\  \  |    /   |      \           
                |  |  |   | |  | | |   __   |  |    \   |  |\   \          
                \     /   | |  | | |  |  |  |  | |\  \  |  | \   \       
                 \___/    |_|  |_| |__|  |__|  |_| \__\ |__|  \__/        
                                                                              
                      - O R C A' S   B I G   F R I E N D -                    
                                      &                                       
                       - I N T E G R A L  F E E D E R -                       
                                                                              
 v1 FN, 2020, v2 2021, v3 2022-2024                                           
------------------------------------------------------------------------------


----------------------
SHARK INTEGRAL PACKAGE
----------------------

Number of atoms                             ...     14
Number of basis functions                   ...    286
Number of shells                            ...    150
Maximum angular momentum                    ...      2
Integral batch strategy                     ... SHARK/LIBINT Hybrid
RI-J (if used) integral strategy            ... SPLIT-RIJ (Revised 2003 algorithm where possible)
Printlevel                                  ...      1
Contraction scheme used                     ... PARTIAL GENERAL contraction
Prescreening option                         ... SCHWARTZ
   Thresh                                   ... 1.000e-10
   Tcut                                     ... 1.000e-11
   Tpresel                                  ... 1.000e-11 
Coulomb Range Separation                    ... NOT USED
Exchange Range Separation                   ... NOT USED
Multipole approximations                    ... NOT USED
Finite Nucleus Model                        ... NOT USED
CABS basis                                  ... NOT available
Auxiliary Coulomb fitting basis             ... NOT available
Auxiliary J/K fitting basis                 ... NOT available
Auxiliary Correlation fitting basis         ... NOT available
Auxiliary 'external' fitting basis          ... NOT available

Checking pre-screening integrals            ... done (  0.0 sec) Dimension = 150
Save PGC pre-screening integrals            ... done (  0.0 sec) Dimension = 150
Calculate PGC overlap integrals             ... done (  0.0 sec) Dimension = 102
Calculating pre-screening integrals (ORCA)  ... done (  0.0 sec) Dimension = 102
Check shell pair data                       ... done (  0.0 sec)
Shell pair information
Shell pair cut-off parameter TPreSel        ...   1.0e-11
Total number of shell pairs                 ...     11325
Shell pairs after pre-screening             ...      9960
Total number of primitive shell pairs       ...     15973
Primitive shell pairs kept                  ...     13188
          la=0 lb=0:   3580 shell pairs
          la=1 lb=0:   3436 shell pairs
          la=1 lb=1:    664 shell pairs
          la=2 lb=0:   1568 shell pairs
          la=2 lb=1:    576 shell pairs
          la=2 lb=2:    136 shell pairs

Calculating one electron integrals          ... done (  0.0 sec)
Calculating Nuclear repulsion               ... done (  0.0 sec) ENN=    349.411777308357 Eh

Diagonalization of the overlap matrix:
Smallest eigenvalue                        ... 2.363e-06
Time for diagonalization                   ...    0.008 sec
Threshold for overlap eigenvalues          ... 1.000e-07
Number of eigenvalues below threshold      ... 0
Time for construction of square roots      ...    0.002 sec
Total time needed                          ...    0.010 sec

-------------------
DFT GRID GENERATION
-------------------

General Integration Accuracy     IntAcc      ... 4.388
Radial Grid Type                 RadialGrid  ... OptM3 with GC (2021)
Angular Grid (max. ang.)         AngularGrid ... 4 (Lebedev-302)
Angular grid pruning method      GridPruning ... 4 (adaptive)
Weight generation scheme         WeightScheme... mBecke (2022)
Basis function cutoff            BFCut       ... 1.0000e-10
Integration weight cutoff        WCut        ... 1.0000e-14
Partially contracted basis set               ... off
Rotationally invariant grid construction     ... off
Angular grids for H and He will be reduced by one unit
Diffuse basis detected: some atoms will have their outermost
                        angular grid increased by 1.

Total number of grid points                  ...    69958
Total number of batches                      ...     1098
Average number of points per batch           ...       63
Average number of grid points per atom       ...     4997

---------------------
SHARK GRID GENERATION
---------------------

General Integration Accuracy     IntAcc      ... 4.388
Radial Grid Type                 RadialGrid  ... OptM3 with GC (2021)
Angular Grid (max. ang.)         AngularGrid ... 4 (Lebedev-302)
Angular grid pruning method      GridPruning ... 4 (adaptive)
Weight generation scheme         WeightScheme... mBecke (2022)
Basis function cutoff            BFCut       ... 1.0000e-10
Integration weight cutoff        WCut        ... 1.0000e-14
Partially contracted basis set               ... off
Rotationally invariant grid construction     ... off
Angular grids for H and He will be reduced by one unit
Diffuse basis detected: some atoms will have their outermost
                        angular grid increased by 1.
Steep s-basis detected: some atoms will have their radial
                        grid points doubled.

Total number of grid points                  ...   119798
Total number of batches                      ...     1882
Average number of points per batch           ...       63
Average number of grid points per atom       ...     8557
Initializing property integral containers    ... done (  0.0 sec)

SHARK setup successfully completed in   1.0 seconds

Maximum memory used throughout the entire STARTUP-calculation: 50.6 MB
-------------------------------------------------------------------------------
                                 ORCA GUESS
                   Start orbitals & Density for SCF / CASSCF
-------------------------------------------------------------------------------

------------
SCF SETTINGS
------------
Hamiltonian:
 Ab initio Hamiltonian  Method          .... Hartree-Fock(GTOs)


General Settings:
 Integral files         IntName         .... Cube-aug-cc-pVDZ-ORCA
 Hartree-Fock type      HFTyp           .... CASSCF
 Total Charge           Charge          ....    0
 Multiplicity           Mult            ....    1
 Number of Electrons    NEL             ....   54
 Basis Dimension        Dim             ....  238
 Nuclear Repulsion      ENuc            ....    349.4117773084 Eh

------------------------------
INITIAL GUESS: MODEL POTENTIAL
------------------------------
Loading Hartree-Fock densities                     ... done
Calculating cut-offs                               ... done
Initializing the effective Hamiltonian             ... done
Setting up the integral package (SHARK)            ... done
Starting the Coulomb interaction                   ... done (   0.1 sec)
Making the grid                                    ... done (   0.1 sec)
Mapping shells                                     ... done
Starting the XC term evaluation                    ... done (   0.1 sec)
Transforming the Hamiltonian                       ... done (   0.0 sec)
Diagonalizing the Hamiltonian                      ... done (   0.0 sec)
Back transforming the eigenvectors                 ... done (   0.0 sec)
Now organizing SCF variables                       ... done
                      ------------------
                      INITIAL GUESS DONE (   0.3 sec)
                      ------------------
----------------------
INITIAL GUESS ORBITALS
----------------------
                      0         1         2         3         4         5   
                  -9.95349  -9.95345  -9.95224  -9.95222  -9.95222  -9.95221
                   2.00000   2.00000   2.00000   2.00000   2.00000   2.00000
                  --------  --------  --------  --------  --------  --------
  0C   1s        -0.015700 -0.001516 -0.507565 -0.505093  0.506321  0.504657
  0C   2s        -0.001189 -0.003716 -0.017842 -0.013967  0.016095  0.013168
  0C   3s         0.001182  0.035246  0.028592 -0.020038 -0.014799  0.009274
  0C   4s        -0.021315 -0.160899  0.019415  0.144123 -0.030907 -0.201011
  0C   1pz       -0.000309 -0.000235  0.000073 -0.000001 -0.000008  0.000013
  0C   1px       -0.000220 -0.000387 -0.000460 -0.000355 -0.000068  0.000073
  0C   1py       -0.000123 -0.000012  0.000320 -0.000103 -0.000224  0.000086
  0C   2pz        0.000897  0.015379  0.002926  0.004192 -0.000374  0.005337
  0C   2px        0.001662  0.039986  0.006603 -0.021699  0.007011  0.036673
  0C   2py        0.003777 -0.031407 -0.003469  0.025599  0.003036 -0.036186
  0C   3pz       -0.002328 -0.006411 -0.000547  0.001652 -0.000562 -0.003553
  0C   3px       -0.004767 -0.024247  0.003632  0.018834 -0.005965 -0.032753
  0C   3py        0.001251  0.021505 -0.001279 -0.021394  0.001047  0.025380
  0C   1dz2       0.000344 -0.000403  0.000294  0.001399 -0.000871 -0.002179
  0C   1dxz       0.000827  0.001294  0.000146  0.000118 -0.000027  0.000038
  0C   1dyz       0.000429 -0.000724 -0.000013 -0.000084  0.000007 -0.000079
  0C   1dx2y2     0.000609  0.000712 -0.000902  0.000880  0.001547 -0.000365
  0C   1dxy       0.000820 -0.001114  0.001492  0.002096 -0.001434 -0.002332
  0C   2dz2       0.000436 -0.003570 -0.003340 -0.005013  0.002832 -0.002278
  0C   2dxz      -0.000452  0.005379  0.001278  0.001148 -0.000043  0.002253
  0C   2dyz       0.000910 -0.005380 -0.000644  0.000003  0.000001 -0.002335
  0C   2dx2y2     0.001396  0.001484  0.003349  0.005327  0.001907  0.000759
  0C   2dxy       0.001515 -0.007873 -0.005297 -0.005595  0.006292 -0.004195
  1H   1s         0.000571 -0.000454  0.001442  0.001634 -0.001537 -0.002052
  1H   2s         0.001804  0.033388 -0.011647 -0.050459  0.019404  0.050005
  1H   3s        -0.001925 -0.008373  0.001346  0.009866 -0.000901 -0.011747
  1H   1pz        0.000069  0.000481  0.000033 -0.000044  0.000012  0.000072
  1H   1px        0.000472 -0.000215  0.001632  0.002312 -0.001598 -0.002101
  1H   1py       -0.000083  0.000359 -0.001515 -0.001321  0.001816  0.001505
  1H   2pz       -0.000771  0.000923  0.000357 -0.000028 -0.000046  0.000164
  1H   2px        0.000267  0.007491 -0.000813 -0.009020  0.003546  0.011403
  1H   2py       -0.000078 -0.006790  0.002320  0.008153 -0.002590 -0.008612
  2C   1s        -0.002073 -0.001370 -0.000000 -0.000000  0.005395  0.003471
  2C   2s         0.000528 -0.000358 -0.000000  0.000000  0.000865  0.002232
  2C   3s        -0.009679 -0.011328  0.000000 -0.000000 -0.004774 -0.028080
  2C   4s         0.002378  0.076399 -0.000000  0.000000  0.022328  0.101895
  2C   1pz       -0.000628 -0.000516 -0.000000 -0.000000  0.000417 -0.000186
  2C   1px        0.000000 -0.000000  0.000524  0.000140  0.000000  0.000000
  2C   1py        0.000069  0.000025 -0.000000  0.000000  0.000005  0.000169
  2C   2pz       -0.006779 -0.028444  0.000000 -0.000000 -0.002004 -0.029247
  2C   2px       -0.000000  0.000000 -0.000088 -0.041689 -0.000000  0.000000
  2C   2py       -0.000659 -0.002170 -0.000000  0.000000 -0.008404  0.009664
  2C   3pz        0.000050  0.006107 -0.000000  0.000000  0.002592  0.014277
  2C   3px        0.000000 -0.000000  0.003938  0.012036  0.000000 -0.000000
  2C   3py       -0.000396 -0.007241 -0.000000 -0.000000  0.000725 -0.000973
  2C   1dz2      -0.000883 -0.000886  0.000000  0.000000 -0.000219 -0.000360
  2C   1dxz      -0.000000  0.000000 -0.001344 -0.002296 -0.000000  0.000000
  2C   1dyz       0.000283 -0.000222  0.000000  0.000000 -0.000798  0.001100
  2C   1dx2y2     0.000412  0.000077  0.000000  0.000000 -0.001004 -0.001224
  2C   1dxy       0.000000 -0.000000 -0.000739  0.001300  0.000000 -0.000000
  2C   2dz2      -0.001968 -0.008797  0.000000 -0.000000 -0.001819 -0.007403
  2C   2dxz      -0.000000  0.000000  0.000590 -0.011107 -0.000000  0.000000
  2C   2dyz      -0.000133  0.005405 -0.000000  0.000000 -0.001813  0.008212
  2C   2dx2y2     0.000057 -0.000525 -0.000000  0.000000 -0.001082  0.001087
  2C   2dxy       0.000000 -0.000000 -0.000599  0.007220  0.000000 -0.000000
  3C   1s        -0.002073  0.001370  0.000000 -0.000000  0.005395 -0.003471
  3C   2s         0.000528  0.000358  0.000000 -0.000000  0.000865 -0.002232
  3C   3s        -0.009678  0.011328 -0.000000 -0.000000 -0.004774  0.028080
  3C   4s         0.002377 -0.076399  0.000000 -0.000000  0.022329 -0.101895
  3C   1pz       -0.000628  0.000516 -0.000000 -0.000000  0.000417  0.000186
  3C   1px       -0.000000 -0.000000  0.000524 -0.000140 -0.000000  0.000000
  3C   1py       -0.000069  0.000025 -0.000000  0.000000 -0.000005  0.000169
  3C   2pz       -0.006778  0.028444 -0.000000  0.000000 -0.002004  0.029247
  3C   2px        0.000000 -0.000000 -0.000088  0.041689  0.000000 -0.000000
  3C   2py        0.000659 -0.002170 -0.000000 -0.000000  0.008404  0.009664
  3C   3pz        0.000050 -0.006107  0.000000 -0.000000  0.002592 -0.014277
  3C   3px       -0.000000  0.000000  0.003938 -0.012036 -0.000000  0.000000
  3C   3py        0.000396 -0.007241  0.000000 -0.000000 -0.000725 -0.000973
  3C   1dz2      -0.000883  0.000886  0.000000  0.000000 -0.000219  0.000360
  3C   1dxz       0.000000 -0.000000 -0.001344  0.002296  0.000000 -0.000000
  3C   1dyz      -0.000283 -0.000222 -0.000000 -0.000000  0.000798  0.001100
  3C   1dx2y2     0.000412 -0.000077  0.000000  0.000000 -0.001004  0.001224
  3C   1dxy       0.000000 -0.000000  0.000739  0.001300  0.000000 -0.000000
  3C   2dz2      -0.001968  0.008797 -0.000000  0.000000 -0.001819  0.007403
  3C   2dxz       0.000000 -0.000000  0.000589  0.011107  0.000000 -0.000000
  3C   2dyz       0.000133  0.005405 -0.000000 -0.000000  0.001813  0.008212
  3C   2dx2y2     0.000057  0.000525  0.000000  0.000000 -0.001082 -0.001087
  3C   2dxy       0.000000 -0.000000  0.000599  0.007220  0.000000 -0.000000
  4C   1s        -0.015700  0.001516 -0.507566  0.505087  0.506327 -0.504656
  4C   2s        -0.001189  0.003716 -0.017842  0.013967  0.016095 -0.013168
  4C   3s         0.001182 -0.035246  0.028593  0.020038 -0.014798 -0.009274
  4C   4s        -0.021315  0.160899  0.019414 -0.144123 -0.030909  0.201011
  4C   1pz       -0.000309  0.000235  0.000073  0.000001 -0.000008 -0.000013
  4C   1px       -0.000220  0.000387 -0.000460  0.000355 -0.000068 -0.000073
  4C   1py        0.000123 -0.000012 -0.000320 -0.000103  0.000224  0.000086
  4C   2pz        0.000897 -0.015379  0.002926 -0.004192 -0.000374 -0.005337
  4C   2px        0.001662 -0.039986  0.006603  0.021699  0.007012 -0.036673
  4C   2py       -0.003777 -0.031407  0.003469  0.025599 -0.003036 -0.036186
  4C   3pz       -0.002328  0.006411 -0.000547 -0.001652 -0.000562  0.003553
  4C   3px       -0.004767  0.024247  0.003632 -0.018834 -0.005965  0.032753
  4C   3py       -0.001251  0.021505  0.001279 -0.021394 -0.001047  0.025380
  4C   1dz2       0.000344  0.000403  0.000294 -0.001399 -0.000871  0.002179
  4C   1dxz       0.000827 -0.001294  0.000146 -0.000118 -0.000027 -0.000038
  4C   1dyz      -0.000429 -0.000724  0.000013 -0.000084 -0.000007 -0.000079
  4C   1dx2y2     0.000609 -0.000712 -0.000902 -0.000880  0.001547  0.000365
  4C   1dxy      -0.000820 -0.001114 -0.001492  0.002096  0.001434 -0.002332
  4C   2dz2       0.000436  0.003570 -0.003340  0.005013  0.002832  0.002278
  4C   2dxz      -0.000452 -0.005379  0.001278 -0.001148 -0.000043 -0.002253
  4C   2dyz      -0.000910 -0.005380  0.000644  0.000003 -0.000001 -0.002335
  4C   2dx2y2     0.001396 -0.001484  0.003349 -0.005327  0.001907 -0.000759
  4C   2dxy      -0.001515 -0.007873  0.005297 -0.005595 -0.006292 -0.004195
  5H   1s         0.000571  0.000454  0.001442 -0.001634 -0.001537  0.002052
  5H   2s         0.001803 -0.033388 -0.011647  0.050459  0.019405 -0.050005
  5H   3s        -0.001925  0.008373  0.001346 -0.009866 -0.000901  0.011747
  5H   1pz        0.000069 -0.000481  0.000033  0.000044  0.000012 -0.000072
  5H   1px        0.000472  0.000215  0.001632 -0.002312 -0.001598  0.002101
  5H   1py        0.000083  0.000359  0.001515 -0.001321 -0.001816  0.001505
  5H   2pz       -0.000771 -0.000923  0.000357  0.000028 -0.000046 -0.000164
  5H   2px        0.000267 -0.007491 -0.000813  0.009020  0.003546 -0.011403
  5H   2py        0.000078 -0.006790 -0.002320  0.008153  0.002590 -0.008612
  6C   1s        -0.015700 -0.001516  0.507563  0.505090  0.506327  0.504656
  6C   2s        -0.001189 -0.003716  0.017842  0.013967  0.016095  0.013168
  6C   3s         0.001182  0.035246 -0.028593  0.020038 -0.014798  0.009274
  6C   4s        -0.021315 -0.160898 -0.019413 -0.144124 -0.030908 -0.201011
  6C   1pz       -0.000309 -0.000235 -0.000073  0.000001 -0.000008  0.000013
  6C   1px        0.000220  0.000387 -0.000460 -0.000355  0.000068 -0.000073
  6C   1py       -0.000123 -0.000012 -0.000320  0.000103 -0.000224  0.000086
  6C   2pz        0.000897  0.015379 -0.002926 -0.004192 -0.000374  0.005337
  6C   2px       -0.001662 -0.039986  0.006603 -0.021699 -0.007011 -0.036673
  6C   2py        0.003777 -0.031407  0.003470 -0.025599  0.003036 -0.036186
  6C   3pz       -0.002328 -0.006411  0.000547 -0.001652 -0.000562 -0.003553
  6C   3px        0.004767  0.024247  0.003632  0.018834  0.005965  0.032753
  6C   3py        0.001251  0.021505  0.001278  0.021394  0.001047  0.025380
  6C   1dz2       0.000344 -0.000403 -0.000294 -0.001399 -0.000871 -0.002179
  6C   1dxz      -0.000827 -0.001294  0.000146  0.000118  0.000027 -0.000038
  6C   1dyz       0.000429 -0.000724  0.000013  0.000084  0.000007 -0.000079
  6C   1dx2y2     0.000609  0.000712  0.000902 -0.000880  0.001547 -0.000365
  6C   1dxy      -0.000820  0.001114  0.001492  0.002096  0.001434  0.002332
  6C   2dz2       0.000436 -0.003570  0.003340  0.005013  0.002832 -0.002278
  6C   2dxz       0.000452 -0.005379  0.001278  0.001148  0.000043 -0.002253
  6C   2dyz       0.000910 -0.005380  0.000644 -0.000003  0.000001 -0.002335
  6C   2dx2y2     0.001396  0.001484 -0.003349 -0.005327  0.001907  0.000759
  6C   2dxy      -0.001515  0.007873 -0.005297 -0.005595 -0.006292  0.004195
  7H   1s         0.000571 -0.000454 -0.001442 -0.001634 -0.001537 -0.002052
  7H   2s         0.001804  0.033387  0.011647  0.050459  0.019405  0.050005
  7H   3s        -0.001925 -0.008373 -0.001346 -0.009867 -0.000901 -0.011747
  7H   1pz        0.000069  0.000481 -0.000033  0.000044  0.000012  0.000072
  7H   1px       -0.000472  0.000215  0.001632  0.002312  0.001598  0.002101
  7H   1py       -0.000083  0.000359  0.001515  0.001321  0.001816  0.001505
  7H   2pz       -0.000771  0.000923 -0.000357  0.000028 -0.000046  0.000164
  7H   2px       -0.000267 -0.007491 -0.000813 -0.009020 -0.003546 -0.011403
  7H   2py       -0.000078 -0.006790 -0.002320 -0.008153 -0.002590 -0.008612
  8C   1s        -0.716944 -0.714039 -0.000000  0.000000 -0.021092  0.004240
  8C   2s        -0.024323 -0.019262 -0.000000  0.000000  0.000066  0.004980
  8C   3s         0.028810 -0.032633  0.000000 -0.000000 -0.000016 -0.065661
  8C   4s         0.046454  0.269064 -0.000001  0.000001  0.031050  0.226612
  8C   1pz        0.000038  0.000207  0.000000  0.000000 -0.000170 -0.000365
  8C   1px       -0.000000 -0.000000  0.000432  0.000440  0.000000 -0.000000
  8C   1py        0.000522  0.000026 -0.000000 -0.000000  0.000181  0.000070
  8C   2pz        0.001298  0.035574 -0.000000  0.000000  0.002569  0.043282
  8C   2px        0.000000  0.000000  0.006506 -0.026916 -0.000000  0.000000
  8C   2py       -0.004402  0.047459 -0.000000  0.000000 -0.006114  0.058884
  8C   3pz       -0.010249 -0.035626  0.000000 -0.000000 -0.006105 -0.034528
  8C   3px        0.000000 -0.000000  0.002419  0.014364  0.000000 -0.000000
  8C   3py       -0.003257 -0.036452  0.000000 -0.000000 -0.001007 -0.025056
  8C   1dz2      -0.001964 -0.000452 -0.000000 -0.000000 -0.000064 -0.000188
  8C   1dxz      -0.000000 -0.000000  0.001108  0.002028  0.000000 -0.000000
  8C   1dyz      -0.002226 -0.002668 -0.000000 -0.000000  0.001099 -0.001375
  8C   1dx2y2    -0.000299  0.002100  0.000000  0.000000 -0.001062 -0.000272
  8C   1dxy      -0.000000 -0.000000 -0.000578  0.001195  0.000000 -0.000000
  8C   2dz2       0.004235  0.007770 -0.000000  0.000000 -0.001947  0.002888
  8C   2dxz      -0.000000 -0.000000 -0.003911  0.009362  0.000000 -0.000000
  8C   2dyz       0.008266  0.001589  0.000000 -0.000000  0.002000 -0.011063
  8C   2dx2y2    -0.003438  0.001398 -0.000000  0.000000 -0.001258  0.008468
  8C   2dxy      -0.000000 -0.000000 -0.002344  0.007477  0.000000 -0.000000
  9H   1s         0.002500  0.002284  0.000000  0.000000 -0.000539  0.000398
  9H   2s        -0.025966 -0.066610  0.000000 -0.000000 -0.004511 -0.044058
  9H   3s         0.003774  0.015364 -0.000000  0.000000  0.002210  0.013129
  9H   1pz       -0.002660 -0.003107 -0.000000 -0.000000  0.000593 -0.000352
  9H   1px        0.000000  0.000000 -0.000126 -0.000686 -0.000000  0.000000
  9H   1py       -0.002185 -0.001729 -0.000000 -0.000000  0.000105 -0.000187
  9H   2pz        0.004552  0.013144 -0.000000  0.000000  0.001350  0.009188
  9H   2px        0.000000  0.000000  0.001525 -0.001118 -0.000000  0.000000
  9H   2py        0.003541  0.009599 -0.000000  0.000000  0.000489  0.008746
 10C   1s        -0.015700  0.001516  0.507565 -0.505093  0.506323 -0.504654
 10C   2s        -0.001189  0.003716  0.017842 -0.013967  0.016095 -0.013168
 10C   3s         0.001182 -0.035246 -0.028592 -0.020038 -0.014799 -0.009274
 10C   4s        -0.021315  0.160898 -0.019415  0.144124 -0.030907  0.201011
 10C   1pz       -0.000309  0.000235 -0.000073 -0.000001 -0.000008 -0.000013
 10C   1px        0.000220 -0.000387 -0.000460  0.000355  0.000068  0.000073
 10C   1py        0.000123 -0.000012  0.000320  0.000103  0.000224  0.000086
 10C   2pz        0.000897 -0.015379 -0.002926  0.004192 -0.000374 -0.005337
 10C   2px       -0.001662  0.039986  0.006603  0.021699 -0.007011  0.036673
 10C   2py       -0.003777 -0.031407 -0.003469 -0.025599 -0.003036 -0.036186
 10C   3pz       -0.002328  0.006411  0.000547  0.001652 -0.000562  0.003553
 10C   3px        0.004767 -0.024247  0.003632 -0.018834  0.005965 -0.032753
 10C   3py       -0.001251  0.021505 -0.001279  0.021394 -0.001047  0.025380
 10C   1dz2       0.000344  0.000403 -0.000294  0.001399 -0.000871  0.002179
 10C   1dxz      -0.000827  0.001294  0.000146 -0.000118  0.000027  0.000038
 10C   1dyz      -0.000429 -0.000724 -0.000013  0.000084 -0.000007 -0.000079
 10C   1dx2y2     0.000609 -0.000712  0.000902  0.000880  0.001547  0.000365
 10C   1dxy       0.000820  0.001114 -0.001492  0.002096 -0.001434  0.002332
 10C   2dz2       0.000436  0.003570  0.003340 -0.005013  0.002832  0.002279
 10C   2dxz       0.000452  0.005379  0.001278 -0.001148  0.000043  0.002253
 10C   2dyz      -0.000910 -0.005380 -0.000644 -0.000003 -0.000001 -0.002335
 10C   2dx2y2     0.001396 -0.001484 -0.003349  0.005327  0.001907 -0.000759
 10C   2dxy       0.001515  0.007873  0.005297 -0.005595  0.006292  0.004195
 11H   1s         0.000571  0.000454 -0.001442  0.001634 -0.001537  0.002052
 11H   2s         0.001803 -0.033387  0.011647 -0.050459  0.019404 -0.050005
 11H   3s        -0.001925  0.008373 -0.001346  0.009867 -0.000901  0.011747
 11H   1pz        0.000069 -0.000481 -0.000033 -0.000044  0.000012 -0.000072
 11H   1px       -0.000472 -0.000215  0.001632 -0.002312  0.001598 -0.002101
 11H   1py        0.000083  0.000359 -0.001515  0.001321 -0.001816  0.001505
 11H   2pz       -0.000771 -0.000923 -0.000357 -0.000028 -0.000046 -0.000164
 11H   2px       -0.000267  0.007491 -0.000813  0.009020 -0.003546  0.011403
 11H   2py        0.000078 -0.006790  0.002320 -0.008153  0.002590 -0.008612
 12C   1s        -0.716943  0.714039  0.000000  0.000000 -0.021092 -0.004240
 12C   2s        -0.024323  0.019262  0.000000 -0.000000  0.000066 -0.004980
 12C   3s         0.028810  0.032633 -0.000000  0.000000 -0.000017  0.065661
 12C   4s         0.046453 -0.269064  0.000001 -0.000001  0.031050 -0.226612
 12C   1pz        0.000038 -0.000207 -0.000000  0.000000 -0.000170  0.000365
 12C   1px        0.000000  0.000000  0.000432 -0.000440 -0.000000  0.000000
 12C   1py       -0.000522  0.000026  0.000000  0.000000 -0.000181  0.000070
 12C   2pz        0.001298 -0.035574  0.000000 -0.000000  0.002569 -0.043282
 12C   2px       -0.000000 -0.000000  0.006506  0.026916  0.000000 -0.000000
 12C   2py        0.004402  0.047459 -0.000000  0.000000  0.006114  0.058884
 12C   3pz       -0.010249  0.035626 -0.000000  0.000000 -0.006105  0.034528
 12C   3px       -0.000000  0.000000  0.002419 -0.014364 -0.000000  0.000000
 12C   3py        0.003257 -0.036452  0.000000 -0.000000  0.001007 -0.025056
 12C   1dz2      -0.001964  0.000452  0.000000  0.000000 -0.000064  0.000188
 12C   1dxz       0.000000  0.000000  0.001108 -0.002028 -0.000000  0.000000
 12C   1dyz       0.002226 -0.002668  0.000000  0.000000 -0.001099 -0.001375
 12C   1dx2y2    -0.000299 -0.002100  0.000000  0.000000 -0.001062  0.000272
 12C   1dxy      -0.000000 -0.000000  0.000578  0.001195  0.000000 -0.000000
 12C   2dz2       0.004235 -0.007770  0.000000 -0.000000 -0.001947 -0.002888
 12C   2dxz       0.000000  0.000000 -0.003911 -0.009362 -0.000000 -0.000000
 12C   2dyz      -0.008266  0.001589  0.000000  0.000000 -0.002000 -0.011063
 12C   2dx2y2    -0.003438 -0.001398  0.000000 -0.000000 -0.001258 -0.008468
 12C   2dxy      -0.000000 -0.000000  0.002344  0.007477  0.000000 -0.000000
 13H   1s         0.002500 -0.002284 -0.000000  0.000000 -0.000539 -0.000398
 13H   2s        -0.025966  0.066610 -0.000000  0.000000 -0.004511  0.044058
 13H   3s         0.003774 -0.015364  0.000000 -0.000000  0.002210 -0.013129
 13H   1pz       -0.002660  0.003107 -0.000000 -0.000000  0.000593  0.000352
 13H   1px       -0.000000 -0.000000 -0.000126  0.000686  0.000000 -0.000000
 13H   1py        0.002185 -0.001729  0.000000  0.000000 -0.000105 -0.000187
 13H   2pz        0.004552 -0.013144  0.000000 -0.000000  0.001350 -0.009188
 13H   2px       -0.000000  0.000000  0.001525  0.001118  0.000000  0.000000
 13H   2py       -0.003541  0.009599 -0.000000  0.000000 -0.000489  0.008746
                      6         7         8         9        10        11   
                  -9.94658  -9.94625  -1.05857  -0.83107  -0.81185  -0.79920
                   2.00000   2.00000   2.00000   2.00000   2.00000   2.00000
                  --------  --------  --------  --------  --------  --------
  0C   1s        -0.003156 -0.000157  0.012581 -0.011942 -0.001404 -0.007956
  0C   2s         0.000370  0.001987 -0.122745  0.205883  0.014521  0.147953
  0C   3s         0.004270 -0.012525 -0.076617  0.183438  0.015538  0.126503
  0C   4s         0.005067  0.016167 -0.010195 -0.107838  0.092962 -0.150856
  0C   1pz       -0.000095 -0.000175  0.005264 -0.005042  0.099064  0.003926
  0C   1px       -0.000001  0.000225 -0.070173  0.024303  0.001119  0.081541
  0C   1py       -0.000018  0.000004  0.050547 -0.082981  0.005579  0.051654
  0C   2pz       -0.008241 -0.001561 -0.003787  0.003176  0.003634 -0.001443
  0C   2px        0.001466 -0.020341 -0.003971  0.069349  0.001226  0.045219
  0C   2py       -0.001515  0.014213  0.002483 -0.046509  0.004871 -0.052942
  0C   3pz        0.000344 -0.001179  0.000680 -0.005482  0.009926  0.005334
  0C   3px        0.002159  0.003286  0.012080 -0.036046  0.023760 -0.018385
  0C   3py       -0.001809 -0.003004 -0.008480  0.014398 -0.001461  0.040849
  0C   1dz2      -0.000387  0.000022  0.004683 -0.004295  0.000367  0.000266
  0C   1dxz       0.000766  0.001044  0.001363 -0.000305  0.017972  0.000891
  0C   1dyz       0.000268 -0.000617 -0.001285  0.000775 -0.009615  0.000524
  0C   1dx2y2    -0.000658 -0.000568 -0.002652 -0.009206 -0.000091  0.015966
  0C   1dxy      -0.000758  0.000531  0.007503 -0.007589  0.002043  0.001970
  0C   2dz2       0.001146  0.004397  0.002618  0.006104  0.000346  0.003010
  0C   2dxz      -0.004282 -0.000814 -0.000660  0.002605 -0.009308  0.002522
  0C   2dyz       0.001108 -0.001185 -0.001395 -0.001711  0.003643 -0.001533
  0C   2dx2y2    -0.000962 -0.002435 -0.002513  0.008749  0.003458 -0.018086
  0C   2dxy       0.000622  0.006944  0.002715  0.011433 -0.000582  0.012075
  1H   1s        -0.000345  0.000305 -0.012570  0.056727  0.007135  0.052409
  1H   2s         0.001177 -0.011791  0.023283  0.062280 -0.006000  0.073780
  1H   3s         0.001503  0.001586  0.012345 -0.021539  0.013021 -0.018822
  1H   1pz        0.000121  0.000413  0.000408 -0.000058  0.003655  0.000099
  1H   1px       -0.000504 -0.000132 -0.002783  0.004732  0.000944  0.007162
  1H   1py        0.000057 -0.000127  0.002021 -0.006276 -0.000838 -0.002237
  1H   2pz       -0.000846  0.000290  0.001007  0.001139 -0.004042  0.001569
  1H   2px       -0.000514 -0.004386  0.003568  0.010403  0.000910  0.008260
  1H   2py        0.000018  0.003133 -0.005169 -0.003814  0.001292 -0.013708
  2C   1s         0.717461  0.717035  0.016241  0.000000  0.009987 -0.008335
  2C   2s         0.024241  0.024141 -0.158819  0.000000 -0.204177  0.128481
  2C   3s        -0.045285 -0.039100 -0.094842 -0.000000 -0.199321  0.137592
  2C   4s        -0.002664 -0.021687  0.002475 -0.000000 -0.008210  0.077516
  2C   1pz        0.002560  0.002379 -0.080365 -0.000000 -0.009078  0.094652
  2C   1px       -0.000000 -0.000000  0.000000 -0.128348 -0.000000  0.000000
  2C   1py       -0.001784 -0.003258  0.077573 -0.000000  0.138638  0.053821
  2C   2pz       -0.015130 -0.002855 -0.018576 -0.000000 -0.033412  0.050385
  2C   2px        0.000000 -0.000000 -0.000000  0.003474 -0.000000 -0.000000
  2C   2py        0.004423  0.007585  0.005885 -0.000000  0.012232 -0.010463
  2C   3pz        0.000238 -0.000843  0.006403  0.000000  0.002895 -0.003135
  2C   3px       -0.000000  0.000000  0.000000 -0.010759  0.000000  0.000000
  2C   3py        0.000476  0.001821 -0.005412  0.000000 -0.015445 -0.007345
  2C   1dz2       0.000564 -0.001311 -0.002882  0.000000  0.012107  0.013877
  2C   1dxz       0.000000 -0.000000 -0.000000 -0.020174 -0.000000 -0.000000
  2C   1dyz      -0.000234  0.000212  0.009244 -0.000000  0.005067  0.004645
  2C   1dx2y2     0.001034 -0.001846  0.004612  0.000000  0.010908  0.011001
  2C   1dxy       0.000000  0.000000  0.000000  0.011354 -0.000000 -0.000000
  2C   2dz2      -0.001570  0.002179 -0.002260  0.000000 -0.008001  0.002530
  2C   2dxz       0.000000 -0.000000 -0.000000  0.009970 -0.000000 -0.000000
  2C   2dyz       0.002350 -0.002433  0.000833 -0.000000 -0.003954 -0.011567
  2C   2dx2y2    -0.001647  0.001230 -0.003522 -0.000000 -0.011008 -0.003869
  2C   2dxy      -0.000000  0.000000  0.000000 -0.003510  0.000000  0.000000
  3C   1s         0.717461 -0.717035  0.016241 -0.000000  0.009987  0.008335
  3C   2s         0.024241 -0.024141 -0.158819 -0.000000 -0.204177 -0.128481
  3C   3s        -0.045285  0.039100 -0.094842  0.000000 -0.199321 -0.137592
  3C   4s        -0.002664  0.021687  0.002474  0.000000 -0.008209 -0.077516
  3C   1pz        0.002560 -0.002379 -0.080365  0.000000 -0.009078 -0.094652
  3C   1px       -0.000000  0.000000 -0.000000 -0.128348  0.000000 -0.000000
  3C   1py        0.001784 -0.003258 -0.077573  0.000000 -0.138638  0.053821
  3C   2pz       -0.015130  0.002855 -0.018576  0.000000 -0.033412 -0.050385
  3C   2px       -0.000000  0.000000  0.000000  0.003474 -0.000000  0.000000
  3C   2py       -0.004423  0.007585 -0.005885 -0.000000 -0.012232 -0.010463
  3C   3pz        0.000238  0.000843  0.006403 -0.000000  0.002895  0.003135
  3C   3px        0.000000 -0.000000 -0.000000 -0.010759 -0.000000 -0.000000
  3C   3py       -0.000476  0.001821  0.005412  0.000000  0.015445 -0.007345
  3C   1dz2       0.000564  0.001311 -0.002882 -0.000000  0.012107 -0.013877
  3C   1dxz      -0.000000  0.000000  0.000000 -0.020174 -0.000000  0.000000
  3C   1dyz       0.000234  0.000212 -0.009244 -0.000000 -0.005067  0.004645
  3C   1dx2y2     0.001034  0.001846  0.004612  0.000000  0.010908 -0.011001
  3C   1dxy       0.000000  0.000000  0.000000 -0.011354  0.000000  0.000000
  3C   2dz2      -0.001570 -0.002179 -0.002260  0.000000 -0.008001 -0.002530
  3C   2dxz      -0.000000  0.000000  0.000000  0.009970 -0.000000  0.000000
  3C   2dyz      -0.002350 -0.002433 -0.000833 -0.000000  0.003954 -0.011567
  3C   2dx2y2    -0.001647 -0.001230 -0.003522  0.000000 -0.011008  0.003869
  3C   2dxy      -0.000000  0.000000  0.000000  0.003510  0.000000  0.000000
  4C   1s        -0.003156  0.000157  0.012581 -0.011942 -0.001404  0.007956
  4C   2s         0.000370 -0.001987 -0.122745  0.205883  0.014521 -0.147953
  4C   3s         0.004270  0.012525 -0.076617  0.183438  0.015538 -0.126503
  4C   4s         0.005068 -0.016167 -0.010194 -0.107839  0.092962  0.150856
  4C   1pz       -0.000095  0.000175  0.005264 -0.005042  0.099064 -0.003926
  4C   1px       -0.000001 -0.000225 -0.070173  0.024303  0.001119 -0.081541
  4C   1py        0.000018  0.000004 -0.050547  0.082981 -0.005579  0.051654
  4C   2pz       -0.008241  0.001561 -0.003787  0.003176  0.003634  0.001443
  4C   2px        0.001466  0.020341 -0.003971  0.069349  0.001226 -0.045219
  4C   2py        0.001515  0.014213 -0.002483  0.046509 -0.004871 -0.052942
  4C   3pz        0.000344  0.001179  0.000680 -0.005482  0.009926 -0.005334
  4C   3px        0.002159 -0.003286  0.012080 -0.036046  0.023759  0.018385
  4C   3py        0.001809 -0.003004  0.008480 -0.014399  0.001461  0.040849
  4C   1dz2      -0.000387 -0.000022  0.004683 -0.004295  0.000367 -0.000266
  4C   1dxz       0.000766 -0.001044  0.001363 -0.000305  0.017972 -0.000891
  4C   1dyz      -0.000268 -0.000617  0.001285 -0.000775  0.009615  0.000524
  4C   1dx2y2    -0.000658  0.000568 -0.002652 -0.009206 -0.000091 -0.015966
  4C   1dxy       0.000758  0.000531 -0.007503  0.007589 -0.002043  0.001970
  4C   2dz2       0.001146 -0.004397  0.002618  0.006104  0.000346 -0.003010
  4C   2dxz      -0.004282  0.000814 -0.000660  0.002605 -0.009308 -0.002522
  4C   2dyz      -0.001108 -0.001185  0.001395  0.001711 -0.003643 -0.001533
  4C   2dx2y2    -0.000962  0.002435 -0.002513  0.008749  0.003458  0.018086
  4C   2dxy      -0.000622  0.006944 -0.002715 -0.011433  0.000582  0.012075
  5H   1s        -0.000345 -0.000305 -0.012570  0.056727  0.007135 -0.052409
  5H   2s         0.001177  0.011791  0.023283  0.062280 -0.006000 -0.073780
  5H   3s         0.001503 -0.001586  0.012345 -0.021539  0.013021  0.018822
  5H   1pz        0.000121 -0.000413  0.000408 -0.000058  0.003655 -0.000099
  5H   1px       -0.000504  0.000132 -0.002783  0.004732  0.000944 -0.007162
  5H   1py       -0.000057 -0.000127 -0.002021  0.006276  0.000838 -0.002237
  5H   2pz       -0.000846 -0.000290  0.001007  0.001139 -0.004042 -0.001569
  5H   2px       -0.000514  0.004386  0.003568  0.010403  0.000910 -0.008260
  5H   2py       -0.000018  0.003133  0.005169  0.003814 -0.001292 -0.013708
  6C   1s        -0.003156 -0.000157  0.012581  0.011942 -0.001404 -0.007956
  6C   2s         0.000370  0.001987 -0.122745 -0.205883  0.014521  0.147953
  6C   3s         0.004270 -0.012525 -0.076617 -0.183438  0.015538  0.126503
  6C   4s         0.005067  0.016167 -0.010195  0.107838  0.092962 -0.150856
  6C   1pz       -0.000095 -0.000175  0.005264  0.005042  0.099064  0.003926
  6C   1px        0.000001 -0.000225  0.070173  0.024303 -0.001119 -0.081541
  6C   1py       -0.000018  0.000004  0.050547  0.082981  0.005579  0.051654
  6C   2pz       -0.008241 -0.001561 -0.003787 -0.003176  0.003634 -0.001443
  6C   2px       -0.001466  0.020341  0.003971  0.069349 -0.001226 -0.045219
  6C   2py       -0.001515  0.014213  0.002483  0.046509  0.004871 -0.052942
  6C   3pz        0.000344 -0.001179  0.000680  0.005482  0.009926  0.005334
  6C   3px       -0.002159 -0.003286 -0.012080 -0.036046 -0.023760  0.018385
  6C   3py       -0.001809 -0.003004 -0.008480 -0.014398 -0.001461  0.040849
  6C   1dz2      -0.000387  0.000022  0.004683  0.004295  0.000367  0.000266
  6C   1dxz      -0.000766 -0.001044 -0.001363 -0.000305 -0.017972 -0.000891
  6C   1dyz       0.000268 -0.000617 -0.001285 -0.000775 -0.009615  0.000524
  6C   1dx2y2    -0.000658 -0.000568 -0.002652  0.009206 -0.000091  0.015966
  6C   1dxy       0.000758 -0.000531 -0.007503 -0.007589 -0.002043 -0.001970
  6C   2dz2       0.001146  0.004397  0.002618 -0.006104  0.000346  0.003010
  6C   2dxz       0.004282  0.000814  0.000660  0.002605  0.009308 -0.002522
  6C   2dyz       0.001108 -0.001185 -0.001395  0.001711  0.003643 -0.001533
  6C   2dx2y2    -0.000962 -0.002435 -0.002513 -0.008749  0.003458 -0.018086
  6C   2dxy      -0.000622 -0.006944 -0.002715  0.011433  0.000582 -0.012075
  7H   1s        -0.000345  0.000305 -0.012570 -0.056727  0.007135  0.052409
  7H   2s         0.001177 -0.011791  0.023283 -0.062280 -0.006000  0.073780
  7H   3s         0.001503  0.001586  0.012345  0.021539  0.013021 -0.018822
  7H   1pz        0.000121  0.000413  0.000408  0.000058  0.003655  0.000099
  7H   1px        0.000504  0.000132  0.002783  0.004732 -0.000944 -0.007162
  7H   1py        0.000057 -0.000127  0.002021  0.006276 -0.000838 -0.002237
  7H   2pz       -0.000846  0.000290  0.001007 -0.001139 -0.004042  0.001569
  7H   2px        0.000514  0.004386 -0.003568  0.010403 -0.000910 -0.008260
  7H   2py        0.000018  0.003133 -0.005169  0.003814  0.001292 -0.013708
  8C   1s        -0.003277 -0.001510  0.014296 -0.000000 -0.011944 -0.008301
  8C   2s        -0.001552 -0.000461 -0.123274 -0.000000  0.225308  0.164203
  8C   3s         0.014264  0.010518 -0.069121  0.000000  0.151583  0.138645
  8C   4s        -0.013095 -0.000020 -0.023632 -0.000000 -0.188460 -0.114857
  8C   1pz        0.000038 -0.000192  0.066301 -0.000000  0.003753 -0.079830
  8C   1px        0.000000 -0.000000  0.000000 -0.107802  0.000000  0.000000
  8C   1py        0.000261 -0.000056  0.048005  0.000000 -0.082714  0.059320
  8C   2pz       -0.016933 -0.026273  0.010169 -0.000000 -0.071343 -0.055291
  8C   2px       -0.000000  0.000000 -0.000000  0.010904 -0.000000  0.000000
  8C   2py       -0.005463  0.001760  0.012870 -0.000000 -0.053867 -0.047601
  8C   3pz        0.003040  0.000690 -0.004409 -0.000000  0.056041  0.013484
  8C   3px        0.000000  0.000000  0.000000 -0.024833  0.000000 -0.000000
  8C   3py        0.002103 -0.000718 -0.004956  0.000000  0.020024  0.032567
  8C   1dz2       0.001032  0.000965 -0.004603 -0.000000 -0.009238  0.013873
  8C   1dxz       0.000000 -0.000000  0.000000  0.017346  0.000000  0.000000
  8C   1dyz       0.000549  0.000079 -0.007660  0.000000  0.002822 -0.002106
  8C   1dx2y2    -0.000288 -0.000021  0.002277 -0.000000 -0.007319  0.010186
  8C   1dxy      -0.000000 -0.000000  0.000000  0.009161 -0.000000  0.000000
  8C   2dz2       0.002994  0.009685 -0.000438 -0.000000 -0.003272 -0.023440
  8C   2dxz       0.000000 -0.000000  0.000000 -0.017952  0.000000 -0.000000
  8C   2dyz       0.000061  0.005363 -0.006696  0.000000 -0.013210 -0.006803
  8C   2dx2y2     0.001789  0.002117  0.003832 -0.000000  0.006781 -0.003415
  8C   2dxy       0.000000 -0.000000 -0.000000 -0.010233  0.000000 -0.000000
  9H   1s        -0.000490 -0.000342 -0.013665  0.000000  0.078474  0.058500
  9H   2s         0.015182  0.003058  0.011990  0.000000  0.100062  0.075638
  9H   3s        -0.001314  0.000174  0.004009 -0.000000 -0.030251 -0.016243
  9H   1pz        0.000273 -0.000037  0.002722  0.000000 -0.007997 -0.007505
  9H   1px        0.000000 -0.000000 -0.000000 -0.003098 -0.000000 -0.000000
  9H   1py        0.000406  0.000220  0.001867  0.000000 -0.008153 -0.001956
  9H   2pz       -0.004518 -0.002749 -0.001924 -0.000000 -0.019902 -0.006838
  9H   2px       -0.000000  0.000000  0.000000  0.007925 -0.000000  0.000000
  9H   2py       -0.002168 -0.000103  0.000756 -0.000000 -0.011967 -0.013716
 10C   1s        -0.003156  0.000157  0.012581  0.011942 -0.001404  0.007956
 10C   2s         0.000370 -0.001987 -0.122745 -0.205883  0.014521 -0.147953
 10C   3s         0.004270  0.012525 -0.076617 -0.183438  0.015538 -0.126503
 10C   4s         0.005068 -0.016167 -0.010194  0.107839  0.092962  0.150856
 10C   1pz       -0.000095  0.000175  0.005264  0.005042  0.099064 -0.003926
 10C   1px        0.000001  0.000225  0.070173  0.024303 -0.001119  0.081541
 10C   1py        0.000018  0.000004 -0.050547 -0.082981 -0.005579  0.051654
 10C   2pz       -0.008241  0.001561 -0.003787 -0.003176  0.003634  0.001443
 10C   2px       -0.001466 -0.020341  0.003971  0.069349 -0.001226  0.045219
 10C   2py        0.001515  0.014213 -0.002483 -0.046509 -0.004871 -0.052942
 10C   3pz        0.000344  0.001179  0.000680  0.005482  0.009926 -0.005334
 10C   3px       -0.002159  0.003286 -0.012080 -0.036046 -0.023759 -0.018385
 10C   3py        0.001809 -0.003004  0.008480  0.014399  0.001461  0.040849
 10C   1dz2      -0.000387 -0.000022  0.004683  0.004295  0.000367 -0.000266
 10C   1dxz      -0.000766  0.001044 -0.001363 -0.000305 -0.017972  0.000891
 10C   1dyz      -0.000268 -0.000617  0.001285  0.000775  0.009615  0.000524
 10C   1dx2y2    -0.000658  0.000568 -0.002652  0.009206 -0.000091 -0.015966
 10C   1dxy      -0.000758 -0.000531  0.007503  0.007589  0.002043 -0.001970
 10C   2dz2       0.001146 -0.004397  0.002618 -0.006104  0.000346 -0.003010
 10C   2dxz       0.004282 -0.000814  0.000660  0.002605  0.009308  0.002522
 10C   2dyz      -0.001108 -0.001185  0.001395 -0.001711 -0.003643 -0.001533
 10C   2dx2y2    -0.000962  0.002435 -0.002513 -0.008749  0.003458  0.018086
 10C   2dxy       0.000622 -0.006944  0.002715 -0.011433 -0.000582 -0.012075
 11H   1s        -0.000345 -0.000305 -0.012570 -0.056727  0.007135 -0.052409
 11H   2s         0.001177  0.011791  0.023282 -0.062280 -0.006000 -0.073780
 11H   3s         0.001503 -0.001586  0.012345  0.021539  0.013021  0.018822
 11H   1pz        0.000121 -0.000413  0.000408  0.000058  0.003655 -0.000099
 11H   1px        0.000504 -0.000132  0.002783  0.004732 -0.000944  0.007162
 11H   1py       -0.000057 -0.000127 -0.002021 -0.006276  0.000838 -0.002237
 11H   2pz       -0.000846 -0.000290  0.001007 -0.001139 -0.004042 -0.001569
 11H   2px        0.000514 -0.004386 -0.003568  0.010403 -0.000910  0.008260
 11H   2py       -0.000018  0.003133  0.005169 -0.003814 -0.001292 -0.013708
 12C   1s        -0.003277  0.001510  0.014296  0.000000 -0.011944  0.008301
 12C   2s        -0.001552  0.000461 -0.123274  0.000000  0.225308 -0.164203
 12C   3s         0.014264 -0.010518 -0.069121 -0.000000  0.151583 -0.138645
 12C   4s        -0.013096  0.000020 -0.023633  0.000000 -0.188458  0.114857
 12C   1pz        0.000038  0.000192  0.066301  0.000000  0.003753  0.079830
 12C   1px       -0.000000  0.000000  0.000000 -0.107802  0.000000 -0.000000
 12C   1py       -0.000261 -0.000056 -0.048005  0.000000  0.082714  0.059320
 12C   2pz       -0.016933  0.026273  0.010169  0.000000 -0.071343  0.055291
 12C   2px        0.000000 -0.000000 -0.000000  0.010904 -0.000000  0.000000
 12C   2py        0.005463  0.001760 -0.012870 -0.000000  0.053867 -0.047601
 12C   3pz        0.003040 -0.000690 -0.004409 -0.000000  0.056040 -0.013484
 12C   3px       -0.000000 -0.000000 -0.000000 -0.024834  0.000000  0.000000
 12C   3py       -0.002103 -0.000718  0.004956  0.000000 -0.020024  0.032567
 12C   1dz2       0.001032 -0.000965 -0.004603  0.000000 -0.009238 -0.013873
 12C   1dxz       0.000000  0.000000 -0.000000  0.017346  0.000000 -0.000000
 12C   1dyz      -0.000549  0.000079  0.007660  0.000000 -0.002822 -0.002106
 12C   1dx2y2    -0.000288  0.000021  0.002277  0.000000 -0.007319 -0.010186
 12C   1dxy       0.000000  0.000000  0.000000 -0.009161  0.000000 -0.000000
 12C   2dz2       0.002994 -0.009685 -0.000438  0.000000 -0.003272  0.023440
 12C   2dxz      -0.000000  0.000000  0.000000 -0.017952  0.000000 -0.000000
 12C   2dyz      -0.000061  0.005363  0.006696  0.000000  0.013210 -0.006803
 12C   2dx2y2     0.001789 -0.002117  0.003832  0.000000  0.006781  0.003415
 12C   2dxy       0.000000 -0.000000 -0.000000  0.010233  0.000000 -0.000000
 13H   1s        -0.000490  0.000342 -0.013665 -0.000000  0.078474 -0.058500
 13H   2s         0.015182 -0.003058  0.011990 -0.000000  0.100062 -0.075638
 13H   3s        -0.001314 -0.000174  0.004009  0.000000 -0.030251  0.016243
 13H   1pz        0.000273  0.000037  0.002722 -0.000000 -0.007997  0.007505
 13H   1px       -0.000000  0.000000  0.000000 -0.003098  0.000000  0.000000
 13H   1py       -0.000406  0.000220 -0.001867 -0.000000  0.008153 -0.001956
 13H   2pz       -0.004518  0.002749 -0.001924  0.000000 -0.019902  0.006838
 13H   2px        0.000000 -0.000000 -0.000000  0.007925 -0.000000 -0.000000
 13H   2py        0.002168 -0.000103 -0.000756 -0.000000  0.011967 -0.013716
                     12        13        14        15        16        17   
                  -0.63947  -0.63714  -0.59212  -0.58814  -0.55364  -0.54794
                   2.00000   2.00000   2.00000   2.00000   2.00000   2.00000
                  --------  --------  --------  --------  --------  --------
  0C   1s         0.005147 -0.006310 -0.000512 -0.000838 -0.002816 -0.001310
  0C   2s        -0.167622  0.204092 -0.053843 -0.004727  0.022923  0.013854
  0C   3s        -0.170715  0.261384 -0.061013 -0.068279  0.011684  0.059401
  0C   4s         0.222486 -0.841036  1.006892  0.102799 -0.096817 -0.095461
  0C   1pz        0.004915  0.001617  0.095899 -0.028567  0.198507  0.018439
  0C   1px        0.124711 -0.018696 -0.013375 -0.090883 -0.077316 -0.124695
  0C   1py       -0.011662  0.099814 -0.018405  0.086371  0.069399 -0.188669
  0C   2pz       -0.018683 -0.013743 -0.046616 -0.024155  0.080709  0.016226
  0C   2px       -0.114821  0.124638  0.023236  0.012732  0.053262  0.001140
  0C   2py        0.042780 -0.142392  0.030988 -0.020986 -0.023839 -0.073452
  0C   3pz        0.011556  0.016391  0.051544  0.015184  0.005889 -0.008133
  0C   3px        0.050173 -0.106212  0.160427  0.007531 -0.012181 -0.022485
  0C   3py       -0.006474  0.114284 -0.125566  0.009939 -0.000208  0.000359
  0C   1dz2       0.006014  0.002586  0.003565  0.010825 -0.000747  0.001865
  0C   1dxz      -0.000118  0.000053  0.012613 -0.004125  0.011284  0.001612
  0C   1dyz       0.000461  0.000255  0.004800  0.006996 -0.012897 -0.001593
  0C   1dx2y2     0.009078  0.007071 -0.004213 -0.001447  0.001621 -0.013667
  0C   1dxy      -0.005772 -0.005411  0.002776  0.008636  0.003630 -0.008818
  0C   2dz2      -0.020521  0.029378 -0.029395 -0.003896  0.007529 -0.004368
  0C   2dxz      -0.010601 -0.005152 -0.020533 -0.011843  0.012046  0.004360
  0C   2dyz       0.003036  0.004851  0.009880  0.009319 -0.004102  0.000283
  0C   2dx2y2    -0.011338 -0.022290  0.030047  0.000130  0.005436  0.009385
  0C   2dxy      -0.038730  0.059606 -0.043059  0.000596  0.013519 -0.000739
  1H   1s        -0.147894  0.156371 -0.031340  0.072908  0.083796 -0.006067
  1H   2s        -0.206927  0.316702 -0.102791  0.094587  0.132720  0.026737
  1H   3s         0.012026 -0.058017  0.055317 -0.002327 -0.001574 -0.008269
  1H   1pz       -0.000149 -0.000091  0.002562 -0.002264  0.005728  0.000630
  1H   1px       -0.008794  0.011210 -0.001825  0.005454  0.005288 -0.004284
  1H   1py        0.010482 -0.006854  0.000319 -0.004189 -0.003639 -0.003729
  1H   2pz       -0.001532 -0.002602  0.001577 -0.006142 -0.000451 -0.000048
  1H   2px       -0.036285  0.048649 -0.003566  0.027430  0.025612  0.008891
  1H   2py        0.028198 -0.037473  0.011576 -0.018431 -0.020027 -0.000498
  2C   1s        -0.003288 -0.000000  0.004781  0.002587 -0.000000  0.001426
  2C   2s         0.089224 -0.000000 -0.139754  0.117582 -0.000000 -0.029516
  2C   3s         0.163458  0.000000 -0.243420  0.077544  0.000000 -0.088445
  2C   4s        -0.119227  0.000002 -0.422648 -0.028345  0.000000  0.032727
  2C   1pz       -0.011100  0.000000 -0.054111 -0.118380  0.000000 -0.118828
  2C   1px        0.000000 -0.100649 -0.000000 -0.000000  0.241989  0.000000
  2C   1py       -0.123518 -0.000000 -0.064780 -0.083830  0.000000 -0.176781
  2C   2pz        0.043019 -0.000000 -0.109927 -0.064381 -0.000000 -0.072098
  2C   2px       -0.000000  0.090278  0.000000 -0.000000  0.085638  0.000000
  2C   2py       -0.004596 -0.000001 -0.010728  0.011826 -0.000000 -0.048785
  2C   3pz       -0.009717  0.000000 -0.060438 -0.020718  0.000000  0.004526
  2C   3px        0.000000 -0.128902  0.000000  0.000000 -0.022784 -0.000000
  2C   3py       -0.009733 -0.000000  0.014910  0.014871 -0.000000  0.005789
  2C   1dz2      -0.000252 -0.000000 -0.005352 -0.018908 -0.000000 -0.015447
  2C   1dxz      -0.000000 -0.015105  0.000000 -0.000000  0.013855  0.000000
  2C   1dyz      -0.006281 -0.000000 -0.002639  0.012208  0.000000 -0.008856
  2C   1dx2y2    -0.016519 -0.000000 -0.012192 -0.005152  0.000000 -0.003536
  2C   1dxy       0.000000 -0.004786 -0.000000  0.000000 -0.023629 -0.000000
  2C   2dz2       0.003321 -0.000000 -0.022037 -0.007514 -0.000000 -0.016344
  2C   2dxz      -0.000000  0.024943 -0.000000 -0.000000  0.012960  0.000000
  2C   2dyz       0.008472 -0.000000  0.016663  0.008036 -0.000000  0.002066
  2C   2dx2y2     0.009066 -0.000000 -0.003714  0.009369 -0.000000 -0.003688
  2C   2dxy       0.000000 -0.016003  0.000000  0.000000 -0.004481 -0.000000
  3C   1s        -0.003288  0.000000 -0.004781  0.002587 -0.000000  0.001426
  3C   2s         0.089224  0.000000  0.139754  0.117582 -0.000000 -0.029516
  3C   3s         0.163458 -0.000000  0.243421  0.077544  0.000000 -0.088445
  3C   4s        -0.119226 -0.000002  0.422647 -0.028339 -0.000000  0.032724
  3C   1pz       -0.011100 -0.000000  0.054111 -0.118380  0.000000 -0.118828
  3C   1px       -0.000000  0.100649  0.000000  0.000000  0.241989  0.000000
  3C   1py        0.123518 -0.000000 -0.064780  0.083830 -0.000000  0.176781
  3C   2pz        0.043019  0.000000  0.109928 -0.064381  0.000000 -0.072098
  3C   2px        0.000000 -0.090278 -0.000000  0.000000  0.085638 -0.000000
  3C   2py        0.004595 -0.000001 -0.010728 -0.011826 -0.000000  0.048786
  3C   3pz       -0.009717 -0.000000  0.060438 -0.020717 -0.000000  0.004526
  3C   3px       -0.000000  0.128902 -0.000000 -0.000000 -0.022784  0.000000
  3C   3py        0.009733 -0.000000  0.014910 -0.014870  0.000000 -0.005789
  3C   1dz2      -0.000252  0.000000  0.005352 -0.018908  0.000000 -0.015447
  3C   1dxz       0.000000  0.015105 -0.000000  0.000000  0.013855 -0.000000
  3C   1dyz       0.006281 -0.000000 -0.002639 -0.012208 -0.000000  0.008856
  3C   1dx2y2    -0.016519  0.000000  0.012192 -0.005152  0.000000 -0.003536
  3C   1dxy       0.000000 -0.004786 -0.000000  0.000000  0.023629 -0.000000
  3C   2dz2       0.003322  0.000000  0.022037 -0.007514  0.000000 -0.016344
  3C   2dxz       0.000000 -0.024943 -0.000000  0.000000  0.012960 -0.000000
  3C   2dyz      -0.008472 -0.000000  0.016663 -0.008036 -0.000000 -0.002066
  3C   2dx2y2     0.009066  0.000000  0.003714  0.009370  0.000000 -0.003688
  3C   2dxy       0.000000 -0.016003  0.000000  0.000000  0.004481 -0.000000
  4C   1s         0.005147  0.006310  0.000512 -0.000838 -0.002816 -0.001310
  4C   2s        -0.167622 -0.204092  0.053843 -0.004727  0.022923  0.013854
  4C   3s        -0.170714 -0.261384  0.061013 -0.068279  0.011684  0.059401
  4C   4s         0.222484  0.841036 -1.006890  0.102785 -0.096816 -0.095454
  4C   1pz        0.004915 -0.001617 -0.095899 -0.028567  0.198507  0.018439
  4C   1px        0.124711  0.018696  0.013375 -0.090883 -0.077316 -0.124695
  4C   1py        0.011662  0.099814 -0.018405 -0.086371 -0.069399  0.188669
  4C   2pz       -0.018683  0.013743  0.046616 -0.024155  0.080709  0.016226
  4C   2px       -0.114821 -0.124639 -0.023236  0.012732  0.053262  0.001139
  4C   2py       -0.042780 -0.142392  0.030988  0.020987  0.023840  0.073451
  4C   3pz        0.011556 -0.016391 -0.051544  0.015184  0.005889 -0.008133
  4C   3px        0.050172  0.106212 -0.160426  0.007529 -0.012181 -0.022484
  4C   3py        0.006474  0.114284 -0.125566 -0.009942  0.000208 -0.000358
  4C   1dz2       0.006014 -0.002586 -0.003565  0.010825 -0.000747  0.001865
  4C   1dxz      -0.000118 -0.000053 -0.012613 -0.004125  0.011284  0.001612
  4C   1dyz      -0.000461  0.000255  0.004800 -0.006996  0.012897  0.001593
  4C   1dx2y2     0.009078 -0.007071  0.004213 -0.001447  0.001621 -0.013667
  4C   1dxy       0.005772 -0.005411  0.002776 -0.008636 -0.003630  0.008818
  4C   2dz2      -0.020521 -0.029378  0.029395 -0.003896  0.007529 -0.004368
  4C   2dxz      -0.010601  0.005152  0.020533 -0.011843  0.012046  0.004360
  4C   2dyz      -0.003036  0.004851  0.009880 -0.009319  0.004102 -0.000283
  4C   2dx2y2    -0.011338  0.022289 -0.030047  0.000130  0.005436  0.009385
  4C   2dxy       0.038730  0.059606 -0.043059 -0.000596 -0.013519  0.000739
  5H   1s        -0.147894 -0.156371  0.031340  0.072908  0.083796 -0.006067
  5H   2s        -0.206927 -0.316702  0.102791  0.094588  0.132720  0.026737
  5H   3s         0.012026  0.058017 -0.055317 -0.002328 -0.001574 -0.008269
  5H   1pz       -0.000149  0.000091 -0.002562 -0.002264  0.005728  0.000630
  5H   1px       -0.008794 -0.011210  0.001825  0.005454  0.005288 -0.004284
  5H   1py       -0.010482 -0.006854  0.000319  0.004189  0.003639  0.003729
  5H   2pz       -0.001532  0.002602 -0.001577 -0.006142 -0.000451 -0.000048
  5H   2px       -0.036285 -0.048649  0.003566  0.027430  0.025612  0.008891
  5H   2py       -0.028198 -0.037473  0.011576  0.018431  0.020027  0.000498
  6C   1s         0.005147  0.006310 -0.000512 -0.000838  0.002816 -0.001310
  6C   2s        -0.167622 -0.204092 -0.053843 -0.004727 -0.022923  0.013854
  6C   3s        -0.170714 -0.261384 -0.061012 -0.068279 -0.011684  0.059401
  6C   4s         0.222486  0.841030  1.006886  0.102797  0.096815 -0.095460
  6C   1pz        0.004915 -0.001617  0.095899 -0.028567 -0.198507  0.018439
  6C   1px       -0.124711 -0.018696  0.013375  0.090883 -0.077316  0.124695
  6C   1py       -0.011662 -0.099814 -0.018405  0.086371 -0.069399 -0.188669
  6C   2pz       -0.018683  0.013743 -0.046615 -0.024155 -0.080709  0.016226
  6C   2px        0.114821  0.124638 -0.023236 -0.012732  0.053262 -0.001140
  6C   2py        0.042780  0.142392  0.030988 -0.020986  0.023839 -0.073452
  6C   3pz        0.011556 -0.016391  0.051544  0.015184 -0.005889 -0.008133
  6C   3px       -0.050173 -0.106211 -0.160426 -0.007531 -0.012181  0.022485
  6C   3py       -0.006474 -0.114283 -0.125565  0.009940  0.000208  0.000359
  6C   1dz2       0.006014 -0.002586  0.003565  0.010825  0.000747  0.001865
  6C   1dxz       0.000118  0.000053 -0.012613  0.004125  0.011284 -0.001612
  6C   1dyz       0.000461 -0.000255  0.004800  0.006996  0.012897 -0.001593
  6C   1dx2y2     0.009078 -0.007071 -0.004213 -0.001447 -0.001621 -0.013667
  6C   1dxy       0.005772 -0.005411 -0.002776 -0.008636  0.003630  0.008818
  6C   2dz2      -0.020521 -0.029378 -0.029395 -0.003896 -0.007529 -0.004368
  6C   2dxz       0.010601 -0.005152  0.020533  0.011843  0.012046 -0.004360
  6C   2dyz       0.003036 -0.004851  0.009880  0.009319  0.004102  0.000283
  6C   2dx2y2    -0.011338  0.022290  0.030047  0.000130 -0.005436  0.009385
  6C   2dxy       0.038730  0.059606  0.043059 -0.000596  0.013519  0.000739
  7H   1s        -0.147894 -0.156371 -0.031340  0.072908 -0.083796 -0.006067
  7H   2s        -0.206927 -0.316701 -0.102790  0.094587 -0.132720  0.026737
  7H   3s         0.012026  0.058017  0.055317 -0.002327  0.001574 -0.008269
  7H   1pz       -0.000149  0.000091  0.002562 -0.002264 -0.005728  0.000630
  7H   1px        0.008794  0.011210  0.001825 -0.005454  0.005288  0.004284
  7H   1py        0.010482  0.006854  0.000319 -0.004189  0.003639 -0.003729
  7H   2pz       -0.001532  0.002602  0.001577 -0.006142  0.000451 -0.000048
  7H   2px        0.036285  0.048649  0.003565 -0.027430  0.025612 -0.008891
  7H   2py        0.028198  0.037473  0.011576 -0.018431  0.020027 -0.000498
  8C   1s        -0.005948  0.000000 -0.006461 -0.001780 -0.000000  0.000571
  8C   2s         0.103783  0.000000  0.217665  0.099428 -0.000000 -0.014688
  8C   3s         0.204813 -0.000000  0.280780 -0.003009  0.000000 -0.044315
  8C   4s        -0.297155  0.000003 -1.817154 -0.241751  0.000001  0.166047
  8C   1pz        0.045707 -0.000000  0.125997  0.234951  0.000000  0.094658
  8C   1px        0.000000 -0.108002  0.000000 -0.000000 -0.174171 -0.000000
  8C   1py       -0.073683 -0.000000  0.125733  0.120241  0.000000 -0.202388
  8C   2pz       -0.125148  0.000000 -0.102445 -0.047698 -0.000000  0.099612
  8C   2px       -0.000000  0.044531 -0.000001 -0.000000 -0.023758  0.000000
  8C   2py       -0.041338 -0.000000 -0.201740 -0.026782 -0.000000 -0.052118
  8C   3pz        0.039785 -0.000001  0.209925  0.061160 -0.000000 -0.039571
  8C   3px        0.000000 -0.073936  0.000000  0.000000 -0.012494 -0.000000
  8C   3py       -0.006856 -0.000000  0.248387  0.018019 -0.000000 -0.012741
  8C   1dz2       0.003534 -0.000000  0.001763 -0.005391 -0.000000 -0.015741
  8C   1dxz       0.000000  0.013676  0.000000  0.000000  0.003082 -0.000000
  8C   1dyz       0.007254 -0.000000  0.012252 -0.014373 -0.000000  0.008211
  8C   1dx2y2    -0.013783 -0.000000  0.003693 -0.000015 -0.000000 -0.001891
  8C   1dxy       0.000000 -0.005645  0.000000  0.000000  0.007038 -0.000000
  8C   2dz2      -0.004993  0.000000 -0.108008 -0.029450  0.000000 -0.004980
  8C   2dxz       0.000000 -0.013596  0.000000  0.000000 -0.014817 -0.000000
  8C   2dyz      -0.031934  0.000000 -0.099445 -0.046860  0.000000  0.011199
  8C   2dx2y2     0.024039 -0.000000  0.021530  0.022027 -0.000000 -0.013163
  8C   2dxy       0.000000 -0.010200  0.000000  0.000000 -0.010352 -0.000000
  9H   1s         0.055613 -0.000000  0.236289  0.218374 -0.000000 -0.035603
  9H   2s         0.153441 -0.000000  0.512576  0.283423 -0.000000 -0.094392
  9H   3s        -0.007757  0.000000 -0.096255 -0.020477  0.000000  0.018027
  9H   1pz       -0.001296 -0.000000 -0.013354 -0.015008 -0.000000  0.005380
  9H   1px       -0.000000 -0.002702 -0.000000 -0.000000 -0.003517  0.000000
  9H   1py       -0.003290 -0.000000 -0.009252 -0.010819  0.000000 -0.003823
  9H   2pz       -0.023570  0.000000 -0.074025 -0.050927 -0.000000  0.017223
  9H   2px       -0.000000 -0.004489 -0.000000  0.000000  0.008169 -0.000000
  9H   2py       -0.014572  0.000000 -0.058102 -0.038040 -0.000000  0.015552
 10C   1s         0.005147 -0.006310  0.000512 -0.000838  0.002816 -0.001310
 10C   2s        -0.167622  0.204092  0.053843 -0.004727 -0.022923  0.013854
 10C   3s        -0.170714  0.261384  0.061012 -0.068279 -0.011684  0.059401
 10C   4s         0.222485 -0.841030 -1.006885  0.102787  0.096818 -0.095455
 10C   1pz        0.004915  0.001617 -0.095899 -0.028567 -0.198507  0.018439
 10C   1px       -0.124711  0.018696 -0.013375  0.090883 -0.077316  0.124695
 10C   1py        0.011662 -0.099814 -0.018405 -0.086371  0.069399  0.188669
 10C   2pz       -0.018683 -0.013743  0.046615 -0.024155 -0.080709  0.016226
 10C   2px        0.114821 -0.124638  0.023237 -0.012732  0.053262 -0.001139
 10C   2py       -0.042780  0.142392  0.030988  0.020986 -0.023839  0.073451
 10C   3pz        0.011556  0.016391 -0.051544  0.015184 -0.005889 -0.008133
 10C   3px       -0.050173  0.106211  0.160426 -0.007529 -0.012181  0.022484
 10C   3py        0.006474 -0.114283 -0.125565 -0.009941 -0.000208 -0.000358
 10C   1dz2       0.006014  0.002586 -0.003565  0.010825  0.000747  0.001865
 10C   1dxz       0.000118 -0.000053  0.012613  0.004125  0.011284 -0.001612
 10C   1dyz      -0.000461 -0.000255  0.004800 -0.006996 -0.012897  0.001593
 10C   1dx2y2     0.009078  0.007071  0.004213 -0.001447 -0.001621 -0.013667
 10C   1dxy      -0.005772 -0.005411 -0.002776  0.008636 -0.003630 -0.008818
 10C   2dz2      -0.020521  0.029378  0.029395 -0.003896 -0.007529 -0.004368
 10C   2dxz       0.010601  0.005152 -0.020533  0.011843  0.012046 -0.004360
 10C   2dyz      -0.003036 -0.004851  0.009880 -0.009319 -0.004102 -0.000283
 10C   2dx2y2    -0.011338 -0.022290 -0.030047  0.000130 -0.005436  0.009385
 10C   2dxy      -0.038730  0.059606  0.043059  0.000596 -0.013519 -0.000739
 11H   1s        -0.147894  0.156371  0.031340  0.072908 -0.083796 -0.006067
 11H   2s        -0.206927  0.316701  0.102790  0.094588 -0.132721  0.026737
 11H   3s         0.012026 -0.058017 -0.055317 -0.002328  0.001574 -0.008269
 11H   1pz       -0.000149 -0.000091 -0.002562 -0.002264 -0.005728  0.000630
 11H   1px        0.008794 -0.011210 -0.001825 -0.005454  0.005288  0.004284
 11H   1py       -0.010482  0.006854  0.000319  0.004189 -0.003639  0.003729
 11H   2pz       -0.001532 -0.002602 -0.001577 -0.006142  0.000451 -0.000048
 11H   2px        0.036285 -0.048649 -0.003565 -0.027430  0.025612 -0.008891
 11H   2py       -0.028198  0.037473  0.011576  0.018431 -0.020027  0.000498
 12C   1s        -0.005948 -0.000000  0.006461 -0.001780  0.000000  0.000571
 12C   2s         0.103783 -0.000000 -0.217665  0.099428  0.000000 -0.014688
 12C   3s         0.204813  0.000000 -0.280780 -0.003010  0.000000 -0.044315
 12C   4s        -0.297153 -0.000003  1.817152 -0.241735 -0.000001  0.166039
 12C   1pz        0.045707  0.000000 -0.125997  0.234951  0.000000  0.094658
 12C   1px       -0.000000  0.108002 -0.000000  0.000000 -0.174171 -0.000000
 12C   1py        0.073683 -0.000000  0.125733 -0.120241 -0.000000  0.202388
 12C   2pz       -0.125148 -0.000000  0.102445 -0.047697 -0.000000  0.099612
 12C   2px        0.000000 -0.044531  0.000001  0.000000 -0.023758 -0.000000
 12C   2py        0.041338 -0.000000 -0.201740  0.026781 -0.000000  0.052118
 12C   3pz        0.039785  0.000000 -0.209924  0.061157  0.000000 -0.039569
 12C   3px       -0.000000  0.073936 -0.000000 -0.000000 -0.012494  0.000000
 12C   3py        0.006857 -0.000000  0.248387 -0.018017 -0.000000  0.012740
 12C   1dz2       0.003534  0.000000 -0.001763 -0.005391  0.000000 -0.015741
 12C   1dxz      -0.000000 -0.013676 -0.000000 -0.000000  0.003082  0.000000
 12C   1dyz      -0.007254 -0.000000  0.012252  0.014373 -0.000000 -0.008211
 12C   1dx2y2    -0.013783  0.000000 -0.003693 -0.000015  0.000000 -0.001891
 12C   1dxy       0.000000 -0.005645  0.000000  0.000000 -0.007038 -0.000000
 12C   2dz2      -0.004993 -0.000000  0.108008 -0.029449  0.000000 -0.004980
 12C   2dxz      -0.000000  0.013596 -0.000000 -0.000000 -0.014817  0.000000
 12C   2dyz       0.031934  0.000000 -0.099445  0.046859  0.000000 -0.011199
 12C   2dx2y2     0.024039  0.000000 -0.021530  0.022027  0.000000 -0.013163
 12C   2dxy       0.000000 -0.010200  0.000000  0.000000  0.010352 -0.000000
 13H   1s         0.055613  0.000000 -0.236289  0.218374  0.000000 -0.035603
 13H   2s         0.153440  0.000000 -0.512575  0.283421  0.000000 -0.094391
 13H   3s        -0.007757 -0.000000  0.096255 -0.020476 -0.000000  0.018026
 13H   1pz       -0.001296  0.000000  0.013354 -0.015008  0.000000  0.005380
 13H   1px        0.000000  0.002702  0.000000  0.000000 -0.003517 -0.000000
 13H   1py        0.003290 -0.000000 -0.009252  0.010819 -0.000000  0.003823
 13H   2pz       -0.023570 -0.000000  0.074024 -0.050927 -0.000000  0.017223
 13H   2px       -0.000000  0.004489  0.000000 -0.000000  0.008169  0.000000
 13H   2py        0.014572  0.000000 -0.058101  0.038040  0.000000 -0.015552
                     18        19        20        21        22        23   
                  -0.53064  -0.52759  -0.42651  -0.41038  -0.40336  -0.38876
                   2.00000   2.00000   2.00000   2.00000   2.00000   2.00000
                  --------  --------  --------  --------  --------  --------
  0C   1s        -0.003599 -0.002990  0.002048 -0.001804  0.000108 -0.003532
  0C   2s         0.035149  0.094262  0.039671 -0.043300 -0.007840 -0.056430
  0C   3s        -0.001845  0.083894  0.249473 -0.096511 -0.014214 -0.390180
  0C   4s        -0.242882 -1.512654  0.271123  0.210244 -0.016669 -0.798482
  0C   1pz       -0.092299  0.016495 -0.047152 -0.167383 -0.003521 -0.045302
  0C   1px       -0.177871 -0.201325  0.033689 -0.049111  0.180427 -0.263211
  0C   1py        0.160495  0.095064 -0.190298 -0.004271  0.265267  0.041951
  0C   2pz       -0.044098  0.029414 -0.045969 -0.008504  0.002269 -0.222275
  0C   2px        0.096109  0.202769  0.008226 -0.028236  0.090181 -0.008571
  0C   2py       -0.030617  0.055564 -0.001483  0.033636  0.102067  0.004813
  0C   3pz       -0.003436 -0.034289  0.023152  0.001497 -0.010828  0.109609
  0C   3px       -0.039879 -0.254146  0.060432  0.038000  0.005475 -0.152981
  0C   3py        0.003237  0.146327 -0.031044  0.001716  0.008504  0.104102
  0C   1dz2      -0.000934 -0.000661 -0.006570  0.007523  0.010215 -0.011750
  0C   1dxz      -0.005082  0.002060 -0.005509 -0.014201  0.000014 -0.004250
  0C   1dyz       0.005651  0.000671  0.011975 -0.005865  0.000413 -0.001855
  0C   1dx2y2     0.003427 -0.005305 -0.008904 -0.007152  0.009916 -0.006566
  0C   1dxy       0.008208 -0.012345  0.004424  0.001962 -0.006448 -0.013537
  0C   2dz2       0.023184  0.050443 -0.000926 -0.005291  0.002996  0.023863
  0C   2dxz      -0.005691  0.008168 -0.016890  0.049733  0.005288 -0.069101
  0C   2dyz      -0.001871 -0.006065  0.006457 -0.043671 -0.005907  0.050688
  0C   2dx2y2     0.010209  0.055920  0.052888  0.007463 -0.022634  0.057273
  0C   2dxy       0.038376  0.117843  0.000347 -0.004683  0.001345  0.042205
  1H   1s         0.188732  0.212329 -0.094633 -0.003356  0.021468  0.173477
  1H   2s         0.295839  0.444168 -0.170901 -0.021463  0.034740  0.344298
  1H   3s        -0.009236 -0.074098  0.020437 -0.000755  0.001518 -0.058148
  1H   1pz       -0.002604  0.000565 -0.002663 -0.004062  0.000299 -0.001905
  1H   1px        0.011380  0.007651 -0.006204 -0.000784  0.005573  0.003135
  1H   1py       -0.008191 -0.009211  0.001021 -0.001444  0.005978 -0.006922
  1H   2pz        0.000969 -0.001647 -0.003116  0.031037  0.003739 -0.017717
  1H   2px        0.053971  0.077123 -0.021720  0.000376 -0.005231  0.082980
  1H   2py       -0.041365 -0.039908  0.049935  0.003490 -0.017583 -0.024731
  2C   1s         0.000000 -0.001398  0.002963 -0.001628  0.000000 -0.000000
  2C   2s        -0.000000 -0.099870 -0.088921  0.186767  0.000000 -0.000000
  2C   3s         0.000000 -0.034350 -0.294313  0.545539 -0.000000  0.000001
  2C   4s         0.000001  0.769192 -0.115384  0.045808  0.000000  0.000002
  2C   1pz       -0.000000 -0.078623  0.176978 -0.052445 -0.000000  0.000000
  2C   1px       -0.007474  0.000000 -0.000000 -0.000000 -0.163177  0.155667
  2C   1py       -0.000000 -0.032221 -0.001977  0.109640  0.000000 -0.000000
  2C   2pz       -0.000000 -0.177652  0.009411 -0.024630 -0.000000 -0.000000
  2C   2px        0.062752 -0.000000 -0.000000  0.000000 -0.051299  0.281793
  2C   2py       -0.000000 -0.309193 -0.061177 -0.075321  0.000000 -0.000001
  2C   3pz        0.000000  0.149026 -0.010506 -0.005395  0.000000  0.000000
  2C   3px       -0.037837 -0.000000  0.000000 -0.000000  0.005960 -0.214777
  2C   3py        0.000000  0.029820 -0.000960 -0.021966  0.000000 -0.000000
  2C   1dz2      -0.000000 -0.016693  0.003988 -0.013524  0.000000 -0.000000
  2C   1dxz       0.006775 -0.000000 -0.000000  0.000000 -0.009184  0.020190
  2C   1dyz       0.000000 -0.001215 -0.022471  0.001184  0.000000 -0.000000
  2C   1dx2y2     0.000000 -0.004332  0.007867  0.014931  0.000000 -0.000000
  2C   1dxy      -0.007834  0.000000 -0.000000 -0.000000 -0.004449  0.003334
  2C   2dz2      -0.000000 -0.050861 -0.018685 -0.026597  0.000000 -0.000000
  2C   2dxz       0.019256 -0.000000 -0.000000  0.000000  0.003074  0.034158
  2C   2dyz      -0.000000 -0.039831 -0.015966  0.004005  0.000000 -0.000000
  2C   2dx2y2    -0.000000 -0.068471 -0.033668 -0.017564  0.000000 -0.000000
  2C   2dxy       0.000794  0.000000  0.000000 -0.000000  0.004684 -0.038032
  3C   1s        -0.000000  0.001398  0.002963  0.001628 -0.000000  0.000000
  3C   2s        -0.000000  0.099870 -0.088921 -0.186767 -0.000000  0.000000
  3C   3s         0.000000  0.034349 -0.294313 -0.545539  0.000000 -0.000001
  3C   4s        -0.000001 -0.769192 -0.115384 -0.045809 -0.000000 -0.000002
  3C   1pz        0.000000  0.078623  0.176978  0.052445  0.000000 -0.000000
  3C   1px       -0.007474 -0.000000  0.000000  0.000000 -0.163177 -0.155667
  3C   1py        0.000000 -0.032221  0.001977  0.109640  0.000000 -0.000000
  3C   2pz        0.000000  0.177652  0.009411  0.024630  0.000000  0.000000
  3C   2px        0.062752  0.000000  0.000000 -0.000000 -0.051299 -0.281793
  3C   2py       -0.000000 -0.309192  0.061177 -0.075321  0.000000 -0.000001
  3C   3pz       -0.000000 -0.149026 -0.010506  0.005395 -0.000000 -0.000000
  3C   3px       -0.037837  0.000000 -0.000000  0.000000  0.005960  0.214777
  3C   3py        0.000000  0.029820  0.000960 -0.021966  0.000000 -0.000000
  3C   1dz2       0.000000  0.016693  0.003988  0.013524 -0.000000  0.000000
  3C   1dxz       0.006775  0.000000  0.000000 -0.000000 -0.009184 -0.020190
  3C   1dyz      -0.000000 -0.001215  0.022471  0.001184 -0.000000 -0.000000
  3C   1dx2y2     0.000000  0.004332  0.007867 -0.014931 -0.000000  0.000000
  3C   1dxy       0.007834  0.000000 -0.000000 -0.000000  0.004449  0.003334
  3C   2dz2       0.000000  0.050861 -0.018685  0.026597  0.000000  0.000000
  3C   2dxz       0.019256  0.000000  0.000000 -0.000000  0.003074 -0.034158
  3C   2dyz      -0.000000 -0.039831  0.015966  0.004005  0.000000 -0.000000
  3C   2dx2y2     0.000000  0.068471 -0.033668  0.017564 -0.000000  0.000000
  3C   2dxy      -0.000794  0.000000  0.000000 -0.000000 -0.004684 -0.038032
  4C   1s        -0.003599  0.002990  0.002048  0.001804  0.000108  0.003532
  4C   2s         0.035149 -0.094262  0.039671  0.043300 -0.007840  0.056430
  4C   3s        -0.001845 -0.083894  0.249473  0.096510 -0.014214  0.390180
  4C   4s        -0.242880  1.512654  0.271121 -0.210242 -0.016669  0.798483
  4C   1pz       -0.092299 -0.016495 -0.047152  0.167383 -0.003521  0.045302
  4C   1px       -0.177871  0.201325  0.033689  0.049111  0.180427  0.263211
  4C   1py       -0.160495  0.095064  0.190298 -0.004271 -0.265267  0.041951
  4C   2pz       -0.044098 -0.029414 -0.045969  0.008504  0.002269  0.222275
  4C   2px        0.096109 -0.202768  0.008226  0.028236  0.090181  0.008571
  4C   2py        0.030617  0.055564  0.001483  0.033636 -0.102067  0.004813
  4C   3pz       -0.003436  0.034289  0.023152 -0.001497 -0.010828 -0.109609
  4C   3px       -0.039878  0.254146  0.060432 -0.037999  0.005475  0.152981
  4C   3py       -0.003237  0.146327  0.031044  0.001716 -0.008504  0.104102
  4C   1dz2      -0.000934  0.000661 -0.006570 -0.007523  0.010215  0.011750
  4C   1dxz      -0.005082 -0.002060 -0.005509  0.014201  0.000014  0.004250
  4C   1dyz      -0.005651  0.000671 -0.011975 -0.005865 -0.000413 -0.001855
  4C   1dx2y2     0.003427  0.005305 -0.008904  0.007152  0.009916  0.006566
  4C   1dxy      -0.008208 -0.012345 -0.004424  0.001962  0.006448 -0.013537
  4C   2dz2       0.023184 -0.050443 -0.000926  0.005291  0.002996 -0.023863
  4C   2dxz      -0.005691 -0.008168 -0.016890 -0.049733  0.005288  0.069101
  4C   2dyz       0.001871 -0.006065 -0.006457 -0.043671  0.005907  0.050688
  4C   2dx2y2     0.010209 -0.055920  0.052888 -0.007463 -0.022634 -0.057273
  4C   2dxy      -0.038376  0.117843 -0.000347 -0.004683 -0.001345  0.042205
  5H   1s         0.188732 -0.212329 -0.094633  0.003356  0.021468 -0.173477
  5H   2s         0.295839 -0.444167 -0.170901  0.021463  0.034740 -0.344298
  5H   3s        -0.009236  0.074098  0.020437  0.000755  0.001518  0.058148
  5H   1pz       -0.002604 -0.000565 -0.002663  0.004062  0.000299  0.001905
  5H   1px        0.011380 -0.007651 -0.006204  0.000784  0.005573 -0.003135
  5H   1py        0.008191 -0.009211 -0.001021 -0.001444 -0.005978 -0.006922
  5H   2pz        0.000969  0.001647 -0.003116 -0.031036  0.003739  0.017717
  5H   2px        0.053971 -0.077123 -0.021720 -0.000376 -0.005231 -0.082980
  5H   2py        0.041365 -0.039908 -0.049935  0.003490  0.017583 -0.024731
  6C   1s         0.003599 -0.002990  0.002048 -0.001804 -0.000108  0.003532
  6C   2s        -0.035149  0.094262  0.039671 -0.043300  0.007840  0.056430
  6C   3s         0.001845  0.083894  0.249473 -0.096511  0.014214  0.390180
  6C   4s         0.242880 -1.512651  0.271122  0.210247  0.016669  0.798476
  6C   1pz        0.092299  0.016495 -0.047152 -0.167383  0.003521  0.045302
  6C   1px       -0.177871  0.201325 -0.033689  0.049111  0.180427 -0.263211
  6C   1py       -0.160495  0.095064 -0.190298 -0.004271 -0.265267 -0.041951
  6C   2pz        0.044098  0.029413 -0.045969 -0.008503 -0.002269  0.222276
  6C   2px        0.096109 -0.202768 -0.008226  0.028236  0.090181 -0.008572
  6C   2py        0.030617  0.055564 -0.001483  0.033636 -0.102068 -0.004812
  6C   3pz        0.003436 -0.034289  0.023153  0.001497  0.010828 -0.109609
  6C   3px       -0.039878  0.254145 -0.060432 -0.038000  0.005475 -0.152979
  6C   3py       -0.003237  0.146326 -0.031044  0.001715 -0.008504 -0.104101
  6C   1dz2       0.000934 -0.000661 -0.006570  0.007523 -0.010215  0.011750
  6C   1dxz      -0.005082 -0.002060  0.005509  0.014201  0.000014 -0.004250
  6C   1dyz      -0.005651  0.000671  0.011975 -0.005865 -0.000413  0.001855
  6C   1dx2y2    -0.003427 -0.005305 -0.008904 -0.007152 -0.009916  0.006566
  6C   1dxy       0.008208  0.012345 -0.004424 -0.001962 -0.006448 -0.013537
  6C   2dz2      -0.023184  0.050443 -0.000926 -0.005291 -0.002996 -0.023863
  6C   2dxz      -0.005691 -0.008168  0.016890 -0.049733  0.005288 -0.069101
  6C   2dyz       0.001871 -0.006064  0.006457 -0.043671  0.005907 -0.050688
  6C   2dx2y2    -0.010209  0.055920  0.052888  0.007463  0.022634 -0.057273
  6C   2dxy       0.038376 -0.117843 -0.000347  0.004683  0.001345  0.042205
  7H   1s        -0.188732  0.212329 -0.094633 -0.003356 -0.021468 -0.173477
  7H   2s        -0.295839  0.444167 -0.170901 -0.021463 -0.034740 -0.344298
  7H   3s         0.009236 -0.074097  0.020437 -0.000755 -0.001518  0.058148
  7H   1pz        0.002604  0.000565 -0.002663 -0.004062 -0.000299  0.001905
  7H   1px        0.011380 -0.007651  0.006204  0.000784  0.005573  0.003135
  7H   1py        0.008191 -0.009211  0.001021 -0.001444 -0.005978  0.006922
  7H   2pz       -0.000969 -0.001647 -0.003116  0.031037 -0.003739  0.017717
  7H   2px        0.053971 -0.077123  0.021720 -0.000376 -0.005231  0.082980
  7H   2py        0.041365 -0.039908  0.049935  0.003490  0.017583  0.024731
  8C   1s        -0.000000 -0.000667 -0.003389 -0.002265 -0.000000  0.000000
  8C   2s        -0.000000 -0.053042 -0.045903 -0.039412 -0.000000  0.000000
  8C   3s         0.000000 -0.152884 -0.276391 -0.282621  0.000000 -0.000000
  8C   4s         0.000002  1.473633 -0.457905 -0.805915  0.000000  0.000004
  8C   1pz        0.000000  0.072915  0.107711  0.290442  0.000000 -0.000000
  8C   1px        0.170257 -0.000000 -0.000000  0.000000 -0.164225  0.256399
  8C   1py       -0.000000 -0.002566  0.284735  0.047696 -0.000000  0.000000
  8C   2pz       -0.000000  0.158325 -0.035014  0.019183 -0.000000  0.000000
  8C   2px        0.099215  0.000001 -0.000000 -0.000000 -0.050499 -0.171168
  8C   2py       -0.000000 -0.170297  0.002489 -0.073525  0.000000 -0.000000
  8C   3pz       -0.000000 -0.243055  0.087705  0.105953 -0.000000 -0.000001
  8C   3px       -0.041164 -0.000000 -0.000000 -0.000000 -0.020846  0.083979
  8C   3py       -0.000000 -0.096183  0.045992  0.111609 -0.000000 -0.000001
  8C   1dz2      -0.000000 -0.016052  0.015930  0.000805 -0.000000 -0.000000
  8C   1dxz      -0.011576 -0.000000  0.000000  0.000000  0.007443 -0.017867
  8C   1dyz      -0.000000 -0.002614  0.008408  0.014566 -0.000000 -0.000000
  8C   1dx2y2    -0.000000  0.000957  0.008721 -0.015163 -0.000000 -0.000000
  8C   1dxy      -0.019634 -0.000000 -0.000000  0.000000 -0.007141  0.007444
  8C   2dz2       0.000000 -0.031445 -0.063308 -0.028865  0.000000  0.000000
  8C   2dxz      -0.025054 -0.000000  0.000000  0.000000 -0.017953  0.137611
  8C   2dyz       0.000000  0.085933 -0.017888 -0.051166  0.000000  0.000000
  8C   2dx2y2    -0.000000 -0.072241 -0.015204  0.019047  0.000000 -0.000000
  8C   2dxy      -0.012154 -0.000000 -0.000000  0.000000 -0.014490  0.088022
  9H   1s        -0.000000  0.006417  0.185207  0.209255  0.000000 -0.000000
  9H   2s        -0.000000 -0.127070  0.343843  0.403671 -0.000000 -0.000000
  9H   3s         0.000000  0.071956 -0.030446 -0.033528  0.000000  0.000000
  9H   1pz        0.000000 -0.000535 -0.009285 -0.004598  0.000000 -0.000000
  9H   1px        0.006625  0.000000 -0.000000  0.000000 -0.003904  0.006536
  9H   1py        0.000000 -0.003930 -0.000458 -0.008754  0.000000 -0.000000
  9H   2pz       -0.000000  0.018162 -0.048614 -0.077957  0.000000  0.000000
  9H   2px        0.003151  0.000000  0.000000 -0.000000  0.012647 -0.061725
  9H   2py       -0.000000 -0.009928 -0.068498 -0.043977 -0.000000  0.000000
 10C   1s         0.003599  0.002990  0.002048  0.001804 -0.000108 -0.003532
 10C   2s        -0.035149 -0.094262  0.039671  0.043300  0.007840 -0.056430
 10C   3s         0.001845 -0.083894  0.249473  0.096510  0.014214 -0.390180
 10C   4s         0.242884  1.512651  0.271122 -0.210246  0.016670 -0.798477
 10C   1pz        0.092299 -0.016495 -0.047152  0.167383  0.003521 -0.045302
 10C   1px       -0.177871 -0.201325 -0.033689 -0.049111  0.180427  0.263211
 10C   1py        0.160495  0.095064  0.190298 -0.004271  0.265267 -0.041951
 10C   2pz        0.044098 -0.029413 -0.045969  0.008503 -0.002269 -0.222276
 10C   2px        0.096109  0.202768 -0.008226 -0.028236  0.090181  0.008572
 10C   2py       -0.030617  0.055564  0.001483  0.033636  0.102067 -0.004812
 10C   3pz        0.003436  0.034289  0.023152 -0.001497  0.010828  0.109609
 10C   3px       -0.039879 -0.254145 -0.060432  0.038000  0.005475  0.152980
 10C   3py        0.003237  0.146326  0.031044  0.001715  0.008504 -0.104101
 10C   1dz2       0.000934  0.000661 -0.006570 -0.007523 -0.010215 -0.011750
 10C   1dxz      -0.005082  0.002060  0.005509 -0.014201  0.000014  0.004250
 10C   1dyz       0.005651  0.000671 -0.011975 -0.005865  0.000413  0.001855
 10C   1dx2y2    -0.003427  0.005305 -0.008904  0.007152 -0.009916 -0.006566
 10C   1dxy      -0.008208  0.012345  0.004424 -0.001962  0.006448 -0.013537
 10C   2dz2      -0.023184 -0.050443 -0.000926  0.005291 -0.002996  0.023863
 10C   2dxz      -0.005691  0.008168  0.016890  0.049733  0.005288  0.069101
 10C   2dyz      -0.001871 -0.006064 -0.006457 -0.043671 -0.005907 -0.050688
 10C   2dx2y2    -0.010209 -0.055920  0.052888 -0.007463  0.022634  0.057273
 10C   2dxy      -0.038376 -0.117843  0.000347  0.004683 -0.001345  0.042205
 11H   1s        -0.188732 -0.212329 -0.094633  0.003356 -0.021468  0.173477
 11H   2s        -0.295839 -0.444167 -0.170901  0.021463 -0.034740  0.344298
 11H   3s         0.009236  0.074097  0.020437  0.000755 -0.001518 -0.058148
 11H   1pz        0.002604 -0.000565 -0.002663  0.004062 -0.000299 -0.001905
 11H   1px        0.011380  0.007651  0.006204 -0.000784  0.005573 -0.003135
 11H   1py       -0.008191 -0.009211 -0.001021 -0.001444  0.005978  0.006922
 11H   2pz       -0.000969  0.001647 -0.003116 -0.031037 -0.003739 -0.017717
 11H   2px        0.053971  0.077123  0.021720  0.000376 -0.005231 -0.082980
 11H   2py       -0.041365 -0.039908 -0.049935  0.003490 -0.017583  0.024731
 12C   1s         0.000000  0.000667 -0.003389  0.002265  0.000000 -0.000000
 12C   2s         0.000000  0.053042 -0.045903  0.039412  0.000000 -0.000000
 12C   3s        -0.000000  0.152884 -0.276391  0.282621  0.000000  0.000000
 12C   4s        -0.000002 -1.473632 -0.457901  0.805913 -0.000000 -0.000004
 12C   1pz       -0.000000 -0.072915  0.107711 -0.290442 -0.000000  0.000000
 12C   1px        0.170257 -0.000000  0.000000 -0.000000 -0.164225 -0.256399
 12C   1py        0.000000 -0.002566 -0.284735  0.047696  0.000000 -0.000000
 12C   2pz       -0.000000 -0.158325 -0.035014 -0.019183 -0.000000 -0.000000
 12C   2px        0.099215 -0.000001  0.000000  0.000000 -0.050499  0.171168
 12C   2py       -0.000000 -0.170297 -0.002490 -0.073524  0.000000 -0.000000
 12C   3pz        0.000000  0.243055  0.087705 -0.105952  0.000000  0.000001
 12C   3px       -0.041164  0.000000  0.000000  0.000000 -0.020846 -0.083978
 12C   3py       -0.000000 -0.096183 -0.045991  0.111609 -0.000000 -0.000000
 12C   1dz2       0.000000  0.016052  0.015930 -0.000805  0.000000  0.000000
 12C   1dxz      -0.011576  0.000000 -0.000000 -0.000000  0.007443  0.017867
 12C   1dyz      -0.000000 -0.002614 -0.008408  0.014566 -0.000000 -0.000000
 12C   1dx2y2     0.000000 -0.000957  0.008721  0.015163  0.000000  0.000000
 12C   1dxy       0.019634 -0.000000  0.000000  0.000000  0.007141  0.007444
 12C   2dz2       0.000000  0.031445 -0.063308  0.028865 -0.000000 -0.000000
 12C   2dxz      -0.025055  0.000000  0.000000 -0.000000 -0.017953 -0.137611
 12C   2dyz       0.000000  0.085933  0.017888 -0.051166  0.000000  0.000000
 12C   2dx2y2     0.000000  0.072241 -0.015204 -0.019047  0.000000  0.000000
 12C   2dxy       0.012154 -0.000000 -0.000000  0.000000  0.014490  0.088022
 13H   1s         0.000000 -0.006417  0.185206 -0.209255  0.000000  0.000000
 13H   2s         0.000000  0.127069  0.343843 -0.403671  0.000000  0.000000
 13H   3s        -0.000000 -0.071956 -0.030445  0.033528 -0.000000 -0.000000
 13H   1pz        0.000000  0.000535 -0.009285  0.004598  0.000000  0.000000
 13H   1px        0.006625 -0.000000  0.000000 -0.000000 -0.003904 -0.006536
 13H   1py       -0.000000 -0.003930  0.000458 -0.008754 -0.000000 -0.000000
 13H   2pz       -0.000000 -0.018162 -0.048614  0.077956 -0.000000 -0.000000
 13H   2px        0.003151 -0.000000 -0.000000  0.000000  0.012647  0.061725
 13H   2py        0.000000 -0.009928  0.068498 -0.043976  0.000000  0.000000
                     24        25        26        27        28        29   
                  -0.38171  -0.37146  -0.30872  -0.18303  -0.10434  -0.07880
                   1.00000   1.00000   1.00000   1.00000   1.00000   1.00000
                  --------  --------  --------  --------  --------  --------
  0C   1s        -0.000546 -0.001454  0.001133  0.001225  0.000690 -0.006044
  0C   2s        -0.002636 -0.021452  0.025606  0.048153 -0.003819 -0.142540
  0C   3s         0.006431 -0.017709  0.184315  0.183339 -0.059254 -0.489751
  0C   4s        -0.020962 -0.111188  0.154551 -0.343383  0.169729 -0.064654
  0C   1pz        0.203425  0.258886  0.060530 -0.189332 -0.205847 -0.028346
  0C   1px       -0.005731 -0.055699  0.023863  0.039419 -0.009820 -0.144060
  0C   1py        0.021991  0.008119 -0.141383 -0.009841  0.001106 -0.020826
  0C   2pz        0.102587  0.124797  0.005381 -0.024938 -0.232059 -0.027898
  0C   2px        0.023535  0.033195  0.016398  0.025592 -0.053896 -0.297272
  0C   2py       -0.004172 -0.007200 -0.025997 -0.169346 -0.005903  0.020874
  0C   3pz        0.005703  0.045043  0.010417 -0.060490 -0.114763 -0.025465
  0C   3px       -0.003657 -0.016438  0.043681 -0.029673  0.034058  0.052420
  0C   3py       -0.013482  0.002816 -0.027789  0.087375 -0.000498 -0.127330
  0C   1dz2      -0.002516 -0.001855  0.007915 -0.008660 -0.000295  0.031313
  0C   1dxz       0.006344  0.013005  0.005801 -0.007413  0.035782  0.001261
  0C   1dyz       0.003613  0.008847 -0.009680 -0.003849  0.016505  0.003049
  0C   1dx2y2     0.001870 -0.001426 -0.011026  0.008739  0.000253  0.008517
  0C   1dxy      -0.002289 -0.002828  0.020246 -0.005714 -0.001088  0.015339
  0C   2dz2      -0.003863  0.001012  0.001085 -0.010420 -0.004033  0.012570
  0C   2dxz      -0.007862 -0.006315 -0.007477  0.057051  0.001057 -0.002277
  0C   2dyz       0.011523  0.015903 -0.001207 -0.037058  0.025899  0.004130
  0C   2dx2y2     0.010263  0.018738  0.032430 -0.043053 -0.016153 -0.024365
  0C   2dxy      -0.002050  0.000643  0.001095 -0.012686 -0.009176 -0.004999
  1H   1s         0.017503  0.030829 -0.113638  0.018116  0.005621 -0.014239
  1H   2s         0.025319  0.063445 -0.152019  0.092158 -0.026653 -0.151500
  1H   3s        -0.000277 -0.004545  0.012552 -0.023241  0.013022  0.091616
  1H   1pz        0.005243  0.006876  0.002596 -0.005808 -0.011997 -0.000632
  1H   1px        0.000777  0.000133 -0.003038  0.000166 -0.000112 -0.004589
  1H   1py        0.000402 -0.000840 -0.000787  0.000299 -0.000303 -0.006015
  1H   2pz       -0.009700 -0.011318 -0.003336  0.025073 -0.031636 -0.000573
  1H   2px        0.007570  0.016062 -0.013658  0.003441 -0.006824 -0.053790
  1H   2py       -0.000381 -0.004480  0.032059 -0.019276  0.001348  0.009888
  2C   1s         0.004191 -0.000000 -0.008005  0.006155 -0.007662 -0.000000
  2C   2s        -0.007948 -0.000000  0.049258 -0.096580 -0.155716 -0.000000
  2C   3s        -0.052029  0.000000  0.028637 -0.062968 -0.385707  0.000000
  2C   4s        -0.003003  0.000001 -0.080784  0.048455 -0.372898 -0.000004
  2C   1pz       -0.117361  0.000000 -0.285994  0.395974 -0.154667 -0.000000
  2C   1px       -0.000000  0.280810  0.000000  0.000000 -0.000000 -0.196346
  2C   1py       -0.291144 -0.000000  0.280561 -0.136009 -0.099910 -0.000000
  2C   2pz       -0.057171 -0.000000 -0.193798  0.255890 -0.158896  0.000000
  2C   2px        0.000000  0.142268 -0.000000 -0.000000  0.000000 -0.297236
  2C   2py       -0.073111 -0.000000  0.095514 -0.099784 -0.071007  0.000000
  2C   3pz       -0.003890  0.000000 -0.024017  0.064019 -0.029457 -0.000001
  2C   3px       -0.000000 -0.062947  0.000000  0.000000 -0.000000 -0.080525
  2C   3py        0.015475 -0.000000  0.000158 -0.063682 -0.100608  0.000000
  2C   1dz2       0.001797 -0.000000 -0.000038  0.005459 -0.007436  0.000000
  2C   1dxz       0.000000  0.016641 -0.000000 -0.000000  0.000000  0.031250
  2C   1dyz       0.002710 -0.000000  0.028466  0.006816  0.010638  0.000000
  2C   1dx2y2    -0.023993 -0.000000  0.013313  0.010160  0.022104  0.000000
  2C   1dxy      -0.000000  0.008309  0.000000  0.000000 -0.000000  0.022146
  2C   2dz2       0.000227 -0.000000 -0.019635 -0.008913 -0.010426  0.000000
  2C   2dxz       0.000000  0.003802 -0.000000 -0.000000  0.000000 -0.020697
  2C   2dyz       0.008256 -0.000000  0.004083  0.021255  0.008314 -0.000000
  2C   2dx2y2     0.014936 -0.000000 -0.015781  0.000911  0.011635  0.000000
  2C   2dxy      -0.000000 -0.017552  0.000000  0.000000 -0.000000  0.020539
  3C   1s         0.004191  0.000000 -0.008005 -0.006155 -0.007662  0.000000
  3C   2s        -0.007948  0.000000  0.049258  0.096580 -0.155716  0.000000
  3C   3s        -0.052029 -0.000000  0.028637  0.062968 -0.385707  0.000000
  3C   4s        -0.003005 -0.000001 -0.080784 -0.048454 -0.372899  0.000003
  3C   1pz       -0.117361 -0.000000 -0.285994 -0.395974 -0.154667  0.000000
  3C   1px        0.000000 -0.280810 -0.000000 -0.000000  0.000000 -0.196346
  3C   1py        0.291144  0.000000 -0.280561 -0.136009  0.099910 -0.000000
  3C   2pz       -0.057171  0.000000 -0.193797 -0.255890 -0.158896 -0.000000
  3C   2px       -0.000000 -0.142268  0.000000  0.000000 -0.000000 -0.297236
  3C   2py        0.073111 -0.000000 -0.095514 -0.099784  0.071007  0.000000
  3C   3pz       -0.003890 -0.000000 -0.024017 -0.064019 -0.029457  0.000000
  3C   3px        0.000000  0.062947 -0.000000 -0.000000  0.000000 -0.080524
  3C   3py       -0.015475 -0.000000 -0.000159 -0.063682  0.100608  0.000000
  3C   1dz2       0.001797  0.000000 -0.000038 -0.005459 -0.007436  0.000000
  3C   1dxz      -0.000000 -0.016641  0.000000  0.000000 -0.000000  0.031250
  3C   1dyz      -0.002710 -0.000000 -0.028466  0.006816 -0.010638 -0.000000
  3C   1dx2y2    -0.023993  0.000000  0.013313 -0.010160  0.022104 -0.000000
  3C   1dxy      -0.000000  0.008309 -0.000000  0.000000 -0.000000 -0.022146
  3C   2dz2       0.000227  0.000000 -0.019635  0.008913 -0.010426 -0.000000
  3C   2dxz      -0.000000 -0.003802  0.000000  0.000000 -0.000000 -0.020697
  3C   2dyz      -0.008256 -0.000000 -0.004083  0.021255 -0.008314 -0.000000
  3C   2dx2y2     0.014936  0.000000 -0.015781 -0.000911  0.011635 -0.000000
  3C   2dxy      -0.000000 -0.017552  0.000000  0.000000 -0.000000 -0.020539
  4C   1s        -0.000546  0.001454  0.001133 -0.001225  0.000690 -0.006044
  4C   2s        -0.002636  0.021452  0.025606 -0.048153 -0.003819 -0.142540
  4C   3s         0.006431  0.017708  0.184315 -0.183338 -0.059254 -0.489751
  4C   4s        -0.020958  0.111188  0.154553  0.343382  0.169736 -0.064656
  4C   1pz        0.203425 -0.258886  0.060530  0.189332 -0.205847 -0.028346
  4C   1px       -0.005731  0.055699  0.023863 -0.039419 -0.009820 -0.144060
  4C   1py       -0.021991  0.008119  0.141383 -0.009841 -0.001106  0.020826
  4C   2pz        0.102587 -0.124797  0.005381  0.024938 -0.232059 -0.027898
  4C   2px        0.023535 -0.033195  0.016398 -0.025592 -0.053896 -0.297272
  4C   2py        0.004172 -0.007200  0.025997 -0.169346  0.005903 -0.020874
  4C   3pz        0.005703 -0.045043  0.010417  0.060490 -0.114763 -0.025465
  4C   3px       -0.003656  0.016438  0.043681  0.029673  0.034060  0.052419
  4C   3py        0.013483  0.002816  0.027789  0.087375  0.000499  0.127329
  4C   1dz2      -0.002516  0.001855  0.007915  0.008660 -0.000295  0.031313
  4C   1dxz       0.006344 -0.013005  0.005801  0.007413  0.035782  0.001261
  4C   1dyz      -0.003613  0.008847  0.009680 -0.003849 -0.016505 -0.003049
  4C   1dx2y2     0.001870  0.001426 -0.011026 -0.008739  0.000253  0.008517
  4C   1dxy       0.002289 -0.002828 -0.020246 -0.005714  0.001088 -0.015339
  4C   2dz2      -0.003863 -0.001012  0.001085  0.010420 -0.004033  0.012570
  4C   2dxz      -0.007862  0.006315 -0.007477 -0.057051  0.001057 -0.002277
  4C   2dyz      -0.011523  0.015903  0.001207 -0.037058 -0.025899 -0.004130
  4C   2dx2y2     0.010263 -0.018738  0.032430  0.043053 -0.016153 -0.024364
  4C   2dxy       0.002050  0.000643 -0.001095 -0.012686  0.009176  0.004999
  5H   1s         0.017503 -0.030829 -0.113638 -0.018116  0.005621 -0.014239
  5H   2s         0.025318 -0.063445 -0.152019 -0.092158 -0.026654 -0.151501
  5H   3s        -0.000276  0.004545  0.012552  0.023241  0.013023  0.091616
  5H   1pz        0.005243 -0.006876  0.002596  0.005808 -0.011997 -0.000632
  5H   1px        0.000777 -0.000133 -0.003038 -0.000166 -0.000112 -0.004589
  5H   1py       -0.000402 -0.000840  0.000787  0.000299  0.000303  0.006015
  5H   2pz       -0.009700  0.011318 -0.003336 -0.025073 -0.031636 -0.000573
  5H   2px        0.007570 -0.016062 -0.013658 -0.003441 -0.006824 -0.053790
  5H   2py        0.000381 -0.004480 -0.032059 -0.019276 -0.001349 -0.009888
  6C   1s        -0.000546  0.001454  0.001133  0.001225  0.000690  0.006044
  6C   2s        -0.002636  0.021452  0.025606  0.048153 -0.003819  0.142540
  6C   3s         0.006431  0.017708  0.184315  0.183339 -0.059254  0.489751
  6C   4s        -0.020961  0.111185  0.154551 -0.343386  0.169733  0.064667
  6C   1pz        0.203425 -0.258886  0.060530 -0.189332 -0.205847  0.028346
  6C   1px        0.005731 -0.055699 -0.023863 -0.039419  0.009820 -0.144060
  6C   1py        0.021991 -0.008119 -0.141383 -0.009841  0.001106  0.020826
  6C   2pz        0.102587 -0.124797  0.005381 -0.024938 -0.232059  0.027898
  6C   2px       -0.023535  0.033195 -0.016398 -0.025592  0.053896 -0.297272
  6C   2py       -0.004172  0.007200 -0.025997 -0.169346 -0.005903 -0.020873
  6C   3pz        0.005703 -0.045043  0.010417 -0.060490 -0.114763  0.025465
  6C   3px        0.003657 -0.016437 -0.043681  0.029674 -0.034059  0.052417
  6C   3py       -0.013482 -0.002816 -0.027789  0.087376 -0.000499  0.127328
  6C   1dz2      -0.002516  0.001855  0.007915 -0.008660 -0.000295 -0.031313
  6C   1dxz      -0.006344  0.013005 -0.005801  0.007413 -0.035782  0.001261
  6C   1dyz       0.003613 -0.008847 -0.009680 -0.003849  0.016505 -0.003049
  6C   1dx2y2     0.001870  0.001426 -0.011026  0.008739  0.000253 -0.008517
  6C   1dxy       0.002289 -0.002828 -0.020246  0.005714  0.001088  0.015339
  6C   2dz2      -0.003863 -0.001012  0.001085 -0.010420 -0.004033 -0.012570
  6C   2dxz       0.007862 -0.006316  0.007477 -0.057051 -0.001057 -0.002277
  6C   2dyz       0.011523 -0.015903 -0.001207 -0.037058  0.025898 -0.004130
  6C   2dx2y2     0.010263 -0.018738  0.032430 -0.043053 -0.016153  0.024364
  6C   2dxy       0.002050  0.000643 -0.001095  0.012686  0.009176 -0.004999
  7H   1s         0.017503 -0.030829 -0.113638  0.018116  0.005621  0.014239
  7H   2s         0.025318 -0.063445 -0.152019  0.092158 -0.026653  0.151499
  7H   3s        -0.000277  0.004545  0.012552 -0.023242  0.013022 -0.091615
  7H   1pz        0.005243 -0.006876  0.002596 -0.005808 -0.011997  0.000632
  7H   1px       -0.000777  0.000133  0.003038 -0.000166  0.000112 -0.004589
  7H   1py        0.000402  0.000840 -0.000787  0.000299 -0.000303  0.006015
  7H   2pz       -0.009700  0.011318 -0.003336  0.025073 -0.031636  0.000573
  7H   2px       -0.007570  0.016062  0.013658 -0.003441  0.006824 -0.053790
  7H   2py       -0.000381  0.004480  0.032059 -0.019276  0.001349 -0.009888
  8C   1s        -0.001826  0.000000  0.001761 -0.000970  0.007715 -0.000000
  8C   2s        -0.003083  0.000000  0.004424 -0.050805  0.166049 -0.000000
  8C   3s        -0.022891 -0.000000 -0.078756 -0.390772  0.496354  0.000000
  8C   4s         0.036906  0.000002 -0.198056  0.275332 -0.007193 -0.000008
  8C   1pz       -0.183325 -0.000000 -0.071040  0.109831 -0.179619  0.000000
  8C   1px       -0.000000 -0.214044  0.000000 -0.000000  0.000000 -0.234909
  8C   1py        0.225888 -0.000000  0.113174 -0.017481  0.055670  0.000000
  8C   2pz       -0.052370  0.000000 -0.031385  0.037240 -0.295789 -0.000000
  8C   2px       -0.000000 -0.045908  0.000000  0.000000 -0.000000 -0.337286
  8C   2py        0.095040  0.000000  0.033005  0.122243  0.032077 -0.000000
  8C   3pz       -0.015404 -0.000000  0.019780  0.022648  0.033658  0.000002
  8C   3px       -0.000000  0.003545 -0.000000  0.000000 -0.000000 -0.172171
  8C   3py        0.017505 -0.000000  0.018079 -0.052694  0.107897  0.000001
  8C   1dz2      -0.004401 -0.000000 -0.007972  0.020232  0.001978  0.000000
  8C   1dxz      -0.000000  0.002855 -0.000000 -0.000000 -0.000000 -0.041833
  8C   1dyz       0.007742 -0.000000  0.001814  0.009388  0.015751  0.000000
  8C   1dx2y2     0.016297 -0.000000  0.010668 -0.011165 -0.027769  0.000000
  8C   1dxy      -0.000000 -0.008454 -0.000000  0.000000 -0.000000  0.012918
  8C   2dz2      -0.022676  0.000000 -0.041918  0.057619  0.020637 -0.000000
  8C   2dxz      -0.000000 -0.033290 -0.000000 -0.000000  0.000000  0.013938
  8C   2dyz       0.015430  0.000000 -0.006874 -0.015635 -0.005756 -0.000000
  8C   2dx2y2    -0.014561 -0.000000 -0.012750  0.029195 -0.001163  0.000000
  8C   2dxy      -0.000000 -0.021504 -0.000000 -0.000000 -0.000000  0.028573
  9H   1s        -0.021366 -0.000000  0.008065  0.093663  0.007045  0.000000
  9H   2s        -0.029734 -0.000000  0.061836  0.107006  0.114302  0.000001
  9H   3s         0.002387  0.000000 -0.004683  0.024050 -0.048725 -0.000001
  9H   1pz       -0.003232 -0.000000 -0.003521  0.001332 -0.006608  0.000000
  9H   1px        0.000000 -0.005248 -0.000000 -0.000000  0.000000 -0.015151
  9H   1py        0.006868 -0.000000  0.001223 -0.001738  0.005947  0.000000
  9H   2pz        0.012950  0.000000  0.003599 -0.023934 -0.045875 -0.000000
  9H   2px       -0.000000  0.015606  0.000000  0.000000 -0.000000 -0.043668
  9H   2py       -0.011384  0.000000 -0.019851  0.001917 -0.001918 -0.000000
 10C   1s        -0.000546 -0.001454  0.001133 -0.001225  0.000690  0.006044
 10C   2s        -0.002636 -0.021452  0.025606 -0.048153 -0.003819  0.142540
 10C   3s         0.006431 -0.017708  0.184315 -0.183339 -0.059254  0.489751
 10C   4s        -0.020959 -0.111185  0.154553  0.343385  0.169730  0.064646
 10C   1pz        0.203425  0.258886  0.060530  0.189332 -0.205847  0.028346
 10C   1px        0.005731  0.055699 -0.023863  0.039419  0.009820 -0.144060
 10C   1py       -0.021991 -0.008119  0.141383 -0.009841 -0.001106 -0.020826
 10C   2pz        0.102587  0.124797  0.005381  0.024938 -0.232059  0.027898
 10C   2px       -0.023535 -0.033195 -0.016398  0.025592  0.053896 -0.297273
 10C   2py        0.004172  0.007200  0.025997 -0.169346  0.005904  0.020874
 10C   3pz        0.005703  0.045043  0.010417  0.060490 -0.114763  0.025465
 10C   3px        0.003657  0.016437 -0.043681 -0.029673 -0.034059  0.052421
 10C   3py        0.013482 -0.002816  0.027789  0.087376  0.000498 -0.127331
 10C   1dz2      -0.002516 -0.001855  0.007915  0.008660 -0.000295 -0.031313
 10C   1dxz      -0.006344 -0.013005 -0.005801 -0.007413 -0.035782  0.001261
 10C   1dyz      -0.003613 -0.008847  0.009680 -0.003849 -0.016505  0.003049
 10C   1dx2y2     0.001870 -0.001426 -0.011026 -0.008739  0.000253 -0.008517
 10C   1dxy      -0.002289 -0.002828  0.020246  0.005714 -0.001088 -0.015339
 10C   2dz2      -0.003863  0.001012  0.001084  0.010420 -0.004033 -0.012570
 10C   2dxz       0.007862  0.006316  0.007477  0.057051 -0.001057 -0.002277
 10C   2dyz      -0.011523 -0.015903  0.001207 -0.037058 -0.025899  0.004130
 10C   2dx2y2     0.010263  0.018738  0.032430  0.043053 -0.016153  0.024364
 10C   2dxy      -0.002050  0.000643  0.001095  0.012686 -0.009176  0.004999
 11H   1s         0.017503  0.030829 -0.113638 -0.018116  0.005621  0.014239
 11H   2s         0.025318  0.063445 -0.152019 -0.092158 -0.026652  0.151501
 11H   3s        -0.000276 -0.004545  0.012552  0.023242  0.013022 -0.091617
 11H   1pz        0.005243  0.006876  0.002596  0.005808 -0.011997  0.000632
 11H   1px       -0.000777 -0.000133  0.003038  0.000166  0.000112 -0.004589
 11H   1py       -0.000402  0.000840  0.000787  0.000299  0.000303 -0.006015
 11H   2pz       -0.009700 -0.011318 -0.003336 -0.025073 -0.031636  0.000573
 11H   2px       -0.007570 -0.016062  0.013658  0.003441  0.006824 -0.053791
 11H   2py        0.000381  0.004480 -0.032059 -0.019276 -0.001348  0.009888
 12C   1s        -0.001826 -0.000000  0.001761  0.000970  0.007715  0.000000
 12C   2s        -0.003083 -0.000000  0.004424  0.050805  0.166049  0.000000
 12C   3s        -0.022890  0.000000 -0.078756  0.390771  0.496354 -0.000000
 12C   4s         0.036903 -0.000001 -0.198058 -0.275331 -0.007198  0.000005
 12C   1pz       -0.183325  0.000000 -0.071040 -0.109831 -0.179619  0.000000
 12C   1px        0.000000  0.214044 -0.000000  0.000000  0.000000 -0.234909
 12C   1py       -0.225888 -0.000000 -0.113174 -0.017481 -0.055670 -0.000000
 12C   2pz       -0.052370 -0.000000 -0.031385 -0.037240 -0.295789  0.000000
 12C   2px       -0.000000  0.045908 -0.000000 -0.000000 -0.000000 -0.337287
 12C   2py       -0.095040  0.000000 -0.033005  0.122243 -0.032077 -0.000000
 12C   3pz       -0.015404  0.000000  0.019780 -0.022648  0.033659 -0.000001
 12C   3px        0.000000 -0.003544 -0.000000 -0.000000  0.000000 -0.172170
 12C   3py       -0.017505 -0.000000 -0.018079 -0.052694 -0.107898  0.000001
 12C   1dz2      -0.004401  0.000000 -0.007972 -0.020232  0.001978  0.000000
 12C   1dxz      -0.000000 -0.002855  0.000000  0.000000  0.000000 -0.041833
 12C   1dyz      -0.007742 -0.000000 -0.001814  0.009388 -0.015751  0.000000
 12C   1dx2y2     0.016297  0.000000  0.010668  0.011165 -0.027769  0.000000
 12C   1dxy      -0.000000 -0.008454 -0.000000  0.000000 -0.000000 -0.012918
 12C   2dz2      -0.022676 -0.000000 -0.041918 -0.057619  0.020637  0.000000
 12C   2dxz       0.000000  0.033290  0.000000  0.000000  0.000000  0.013938
 12C   2dyz      -0.015430  0.000000  0.006874 -0.015635  0.005757  0.000000
 12C   2dx2y2    -0.014561  0.000000 -0.012750 -0.029195 -0.001163  0.000000
 12C   2dxy      -0.000000 -0.021504 -0.000000 -0.000000 -0.000000 -0.028573
 13H   1s        -0.021366  0.000000  0.008065 -0.093663  0.007045 -0.000000
 13H   2s        -0.029734  0.000000  0.061836 -0.107007  0.114302 -0.000000
 13H   3s         0.002387 -0.000000 -0.004683 -0.024050 -0.048725  0.000000
 13H   1pz       -0.003232  0.000000 -0.003521 -0.001332 -0.006608  0.000000
 13H   1px       -0.000000  0.005248  0.000000  0.000000 -0.000000 -0.015151
 13H   1py       -0.006868 -0.000000 -0.001223 -0.001738 -0.005947 -0.000000
 13H   2pz        0.012950 -0.000000  0.003599  0.023935 -0.045875 -0.000000
 13H   2px        0.000000 -0.015606 -0.000000 -0.000000  0.000000 -0.043668
 13H   2py        0.011384  0.000000  0.019851  0.001917  0.001918  0.000000
                     30        31        32        33        34        35   
                  -0.07406  -0.03784  -0.00759  -0.00298   0.00065   0.00223
                   0.00000   0.00000   0.00000   0.00000   0.00000   0.00000
                  --------  --------  --------  --------  --------  --------
  0C   1s        -0.003768 -0.005111 -0.002513 -0.001058  0.001555  0.003542
  0C   2s        -0.110485 -0.076410 -0.031789 -0.017555  0.002761  0.059449
  0C   3s        -0.375118 -0.204981 -0.063985 -0.064350 -0.026509  0.137330
  0C   4s        -0.381752 -0.165475  0.435780  1.534968 -0.380002 -1.259792
  0C   1pz       -0.045419 -0.003534  0.108989  0.093062  0.181420 -0.048573
  0C   1px        0.058538  0.039104  0.122844  0.051036 -0.076077 -0.002289
  0C   1py        0.171735 -0.076575 -0.067625 -0.099722  0.041164  0.052863
  0C   2pz        0.006793 -0.039172  0.102593  0.069637  0.171999 -0.024428
  0C   2px       -0.046768  0.028824  0.124565 -0.019623 -0.109061  0.042423
  0C   2py        0.248833 -0.032128 -0.048299 -0.060775  0.039872  0.001691
  0C   3pz       -0.061484 -0.031206  0.282829  0.189035  0.595968 -0.129924
  0C   3px        0.078033  0.086051  0.374737  0.479877 -0.287883 -0.581386
  0C   3py        0.111003 -0.078372 -0.172134 -0.441154  0.140382  0.464154
  0C   1dz2      -0.016108 -0.010868 -0.012940 -0.001726  0.008374  0.001075
  0C   1dxz       0.001749  0.003514 -0.018009 -0.010552 -0.033009  0.007735
  0C   1dyz       0.001067 -0.003461 -0.001530  0.002092 -0.000802  0.001312
  0C   1dx2y2    -0.025736  0.006975  0.000888  0.011492  0.000820 -0.008777
  0C   1dxy       0.018312 -0.015507 -0.019599 -0.010637  0.008277 -0.003143
  0C   2dz2      -0.009961  0.008343 -0.015463  0.007036  0.012838  0.002012
  0C   2dxz       0.019586 -0.008674 -0.030081 -0.014914 -0.057225  0.025089
  0C   2dyz      -0.009815 -0.001459  0.002052  0.010138  0.002611  0.006619
  0C   2dx2y2    -0.017971  0.009153  0.006382  0.011015 -0.006013  0.004410
  0C   2dxy       0.037776  0.008808 -0.013355 -0.020185  0.006829 -0.015560
  1H   1s         0.009020  0.046633  0.047398  0.023638 -0.011055 -0.010190
  1H   2s        -0.036203  0.219196  0.168411 -0.002176 -0.097473 -0.001804
  1H   3s         0.045996  0.373534  0.911822  0.887997 -0.607675 -0.955536
  1H   1pz       -0.001600  0.000475  0.008406  0.007377  0.015535 -0.000558
  1H   1px        0.005390 -0.011072 -0.010946 -0.008357  0.005193  0.009049
  1H   1py        0.010085  0.007005  0.009743  0.005188 -0.005544 -0.000281
  1H   2pz        0.002182  0.002085  0.016783  0.020921  0.034282  0.013841
  1H   2px       -0.006483 -0.021598 -0.053370 -0.056888  0.020302  0.064324
  1H   2py        0.045172  0.010958  0.034978  0.048381 -0.017062 -0.020749
  2C   1s        -0.006865 -0.007008  0.000000  0.003755 -0.000000 -0.001897
  2C   2s        -0.101167 -0.023414  0.000000  0.066194  0.000000 -0.046887
  2C   3s        -0.178742 -0.100935 -0.000000  0.166217  0.000000 -0.112097
  2C   4s        -0.308900 -0.222362 -0.000001 -0.726741  0.000001  0.842378
  2C   1pz        0.030777 -0.004650 -0.000000  0.071073  0.000000 -0.106373
  2C   1px        0.000000  0.000000 -0.096746  0.000000 -0.284083 -0.000000
  2C   1py        0.064695  0.037166  0.000000  0.001723  0.000000 -0.028379
  2C   2pz        0.102665 -0.041713 -0.000000  0.154163  0.000000 -0.098412
  2C   2px       -0.000000 -0.000000 -0.028823  0.000001 -0.246984  0.000000
  2C   2py        0.123473 -0.018406  0.000000 -0.004700  0.000000 -0.007370
  2C   3pz        0.062645 -0.042824 -0.000000 -0.293025  0.000000  0.126601
  2C   3px       -0.000000  0.000000  0.030435 -0.000000 -0.596571 -0.000001
  2C   3py        0.016922 -0.025466  0.000000 -0.125139 -0.000000 -0.203733
  2C   1dz2      -0.007576  0.012410  0.000000  0.014211  0.000000 -0.003408
  2C   1dxz      -0.000000 -0.000000 -0.006319  0.000000  0.013564  0.000000
  2C   1dyz       0.017462 -0.012577 -0.000000 -0.005579 -0.000000  0.013033
  2C   1dx2y2    -0.020388 -0.003564 -0.000000 -0.001096  0.000000  0.009792
  2C   1dxy       0.000000  0.000000  0.016533 -0.000000  0.026497  0.000000
  2C   2dz2       0.008104  0.009193 -0.000000  0.030501  0.000000 -0.018225
  2C   2dxz      -0.000000 -0.000000  0.009448  0.000000  0.016876  0.000000
  2C   2dyz      -0.001211 -0.028976  0.000000 -0.041415  0.000000  0.023280
  2C   2dx2y2     0.009658 -0.028016 -0.000000  0.000134  0.000000  0.024691
  2C   2dxy       0.000000  0.000000 -0.006472 -0.000000  0.022437 -0.000000
  3C   1s         0.006865 -0.007008 -0.000000 -0.003755 -0.000000 -0.001897
  3C   2s         0.101167 -0.023414 -0.000000 -0.066194  0.000000 -0.046887
  3C   3s         0.178742 -0.100935  0.000000 -0.166216  0.000000 -0.112097
  3C   4s         0.308901 -0.222355  0.000002  0.726740 -0.000003  0.842381
  3C   1pz       -0.030777 -0.004650 -0.000000 -0.071072  0.000000 -0.106373
  3C   1px       -0.000000 -0.000000 -0.096746  0.000000 -0.284083 -0.000000
  3C   1py        0.064695 -0.037166 -0.000000  0.001723 -0.000000  0.028379
  3C   2pz       -0.102665 -0.041713  0.000000 -0.154162  0.000000 -0.098413
  3C   2px        0.000000  0.000000 -0.028822 -0.000001 -0.246984 -0.000001
  3C   2py        0.123473  0.018406  0.000000 -0.004700  0.000000  0.007372
  3C   3pz       -0.062645 -0.042823  0.000000  0.293025 -0.000000  0.126602
  3C   3px        0.000000 -0.000000  0.030434  0.000001 -0.596571  0.000002
  3C   3py        0.016922  0.025467  0.000000 -0.125139 -0.000000  0.203733
  3C   1dz2       0.007576  0.012410  0.000000 -0.014211 -0.000000 -0.003408
  3C   1dxz       0.000000  0.000000 -0.006319 -0.000000  0.013564  0.000000
  3C   1dyz       0.017462  0.012577  0.000000 -0.005579  0.000000 -0.013033
  3C   1dx2y2     0.020388 -0.003564 -0.000000  0.001097 -0.000000  0.009792
  3C   1dxy       0.000000  0.000000 -0.016533 -0.000000 -0.026497 -0.000000
  3C   2dz2      -0.008104  0.009193 -0.000000 -0.030501  0.000000 -0.018226
  3C   2dxz       0.000000  0.000000  0.009448 -0.000000  0.016876 -0.000000
  3C   2dyz      -0.001211  0.028976  0.000000 -0.041415  0.000000 -0.023280
  3C   2dx2y2    -0.009658 -0.028016  0.000000 -0.000134 -0.000000  0.024690
  3C   2dxy       0.000000  0.000000  0.006472 -0.000000 -0.022437 -0.000000
  4C   1s         0.003768 -0.005111 -0.002513  0.001058  0.001555  0.003542
  4C   2s         0.110485 -0.076410 -0.031789  0.017555  0.002761  0.059449
  4C   3s         0.375118 -0.204981 -0.063986  0.064349 -0.026509  0.137329
  4C   4s         0.381751 -0.165493  0.435776 -1.534966 -0.379996 -1.259770
  4C   1pz        0.045419 -0.003534  0.108989 -0.093062  0.181420 -0.048573
  4C   1px       -0.058538  0.039104  0.122844 -0.051036 -0.076077 -0.002289
  4C   1py        0.171735  0.076575  0.067625 -0.099722 -0.041164 -0.052863
  4C   2pz       -0.006793 -0.039173  0.102592 -0.069637  0.171999 -0.024428
  4C   2px        0.046768  0.028825  0.124564  0.019622 -0.109060  0.042423
  4C   2py        0.248833  0.032129  0.048299 -0.060775 -0.039872 -0.001694
  4C   3pz        0.061484 -0.031206  0.282830 -0.189035  0.595968 -0.129924
  4C   3px       -0.078034  0.086048  0.374736 -0.479877 -0.287882 -0.581382
  4C   3py        0.111003  0.078369  0.172133 -0.441154 -0.140381 -0.464150
  4C   1dz2       0.016108 -0.010868 -0.012940  0.001726  0.008374  0.001075
  4C   1dxz      -0.001749  0.003514 -0.018009  0.010552 -0.033009  0.007735
  4C   1dyz       0.001067  0.003461  0.001530  0.002092  0.000802 -0.001312
  4C   1dx2y2     0.025736  0.006975  0.000888 -0.011492  0.000820 -0.008776
  4C   1dxy       0.018312  0.015507  0.019599 -0.010637 -0.008277  0.003143
  4C   2dz2       0.009961  0.008343 -0.015463 -0.007036  0.012838  0.002012
  4C   2dxz      -0.019586 -0.008674 -0.030081  0.014914 -0.057225  0.025089
  4C   2dyz      -0.009815  0.001459 -0.002052  0.010138 -0.002611 -0.006619
  4C   2dx2y2     0.017971  0.009153  0.006381 -0.011015 -0.006013  0.004411
  4C   2dxy       0.037776 -0.008808  0.013355 -0.020185 -0.006829  0.015560
  5H   1s        -0.009020  0.046633  0.047398 -0.023638 -0.011055 -0.010190
  5H   2s         0.036204  0.219197  0.168411  0.002175 -0.097473 -0.001808
  5H   3s        -0.045996  0.373532  0.911822 -0.887997 -0.607674 -0.955533
  5H   1pz        0.001600  0.000475  0.008406 -0.007377  0.015535 -0.000558
  5H   1px       -0.005390 -0.011072 -0.010946  0.008357  0.005193  0.009049
  5H   1py        0.010085 -0.007005 -0.009743  0.005188  0.005544  0.000281
  5H   2pz       -0.002182  0.002085  0.016783 -0.020921  0.034282  0.013841
  5H   2px        0.006483 -0.021598 -0.053371  0.056888  0.020302  0.064324
  5H   2py        0.045172 -0.010958 -0.034978  0.048381  0.017062  0.020749
  6C   1s        -0.003768 -0.005111  0.002513 -0.001058 -0.001555  0.003542
  6C   2s        -0.110485 -0.076410  0.031789 -0.017555 -0.002761  0.059449
  6C   3s        -0.375118 -0.204981  0.063985 -0.064350  0.026509  0.137329
  6C   4s        -0.381752 -0.165479 -0.435777  1.534976  0.379999 -1.259770
  6C   1pz       -0.045419 -0.003534 -0.108989  0.093062 -0.181420 -0.048573
  6C   1px       -0.058538 -0.039104  0.122844 -0.051036 -0.076077  0.002289
  6C   1py        0.171735 -0.076575  0.067625 -0.099722 -0.041164  0.052863
  6C   2pz        0.006793 -0.039173 -0.102593  0.069638 -0.171999 -0.024428
  6C   2px        0.046768 -0.028824  0.124564  0.019624 -0.109060 -0.042422
  6C   2py        0.248833 -0.032128  0.048299 -0.060774 -0.039872  0.001693
  6C   3pz       -0.061485 -0.031206 -0.282829  0.189035 -0.595968 -0.129924
  6C   3px       -0.078033 -0.086051  0.374737 -0.479879 -0.287883  0.581382
  6C   3py        0.111003 -0.078371  0.172133 -0.441156 -0.140382  0.464149
  6C   1dz2      -0.016108 -0.010868  0.012940 -0.001726 -0.008374  0.001075
  6C   1dxz      -0.001749 -0.003514 -0.018009  0.010552 -0.033009 -0.007735
  6C   1dyz       0.001067 -0.003461  0.001530  0.002092  0.000802  0.001312
  6C   1dx2y2    -0.025736  0.006975 -0.000888  0.011492 -0.000820 -0.008777
  6C   1dxy      -0.018312  0.015507 -0.019599  0.010637  0.008277  0.003143
  6C   2dz2      -0.009961  0.008343  0.015463  0.007035 -0.012838  0.002012
  6C   2dxz      -0.019586  0.008674 -0.030081  0.014914 -0.057225 -0.025089
  6C   2dyz      -0.009815 -0.001458 -0.002052  0.010138 -0.002611  0.006619
  6C   2dx2y2    -0.017971  0.009153 -0.006381  0.011015  0.006013  0.004410
  6C   2dxy      -0.037776 -0.008808 -0.013355  0.020185  0.006829  0.015560
  7H   1s         0.009020  0.046633 -0.047398  0.023638  0.011055 -0.010190
  7H   2s        -0.036203  0.219196 -0.168411 -0.002177  0.097473 -0.001807
  7H   3s         0.045996  0.373533 -0.911822  0.887999  0.607675 -0.955533
  7H   1pz       -0.001600  0.000475 -0.008406  0.007377 -0.015535 -0.000558
  7H   1px       -0.005390  0.011072 -0.010946  0.008357  0.005193 -0.009049
  7H   1py        0.010085  0.007005 -0.009743  0.005188  0.005544 -0.000281
  7H   2pz        0.002182  0.002085 -0.016783  0.020921 -0.034282  0.013841
  7H   2px        0.006483  0.021598 -0.053371  0.056888  0.020302 -0.064324
  7H   2py        0.045172  0.010958 -0.034978  0.048382  0.017062 -0.020749
  8C   1s        -0.004889 -0.007594  0.000000 -0.002289  0.000000 -0.001423
  8C   2s        -0.110549 -0.051627  0.000000 -0.054423  0.000000 -0.052948
  8C   3s        -0.380825 -0.146889 -0.000000 -0.143193  0.000000 -0.163432
  8C   4s         0.364450 -0.208568 -0.000003 -0.076895  0.000002  1.845466
  8C   1pz       -0.072775 -0.126270 -0.000000 -0.031979  0.000000 -0.115898
  8C   1px       -0.000000 -0.000000  0.180423  0.000000  0.201384  0.000000
  8C   1py        0.208998 -0.045346 -0.000000 -0.167646  0.000000 -0.091481
  8C   2pz       -0.063752 -0.171319  0.000000  0.028286 -0.000000 -0.008240
  8C   2px        0.000000  0.000000  0.182542 -0.000000  0.112425  0.000001
  8C   2py        0.376182 -0.082174 -0.000000 -0.090891  0.000000 -0.005417
  8C   3pz       -0.251575 -0.072223  0.000000 -0.114448 -0.000000 -0.946021
  8C   3px        0.000000  0.000000  0.424112 -0.000000  0.243580 -0.000001
  8C   3py        0.053075  0.001587  0.000001 -0.595593 -0.000001 -0.573955
  8C   1dz2      -0.012964  0.012914 -0.000000  0.011038  0.000000  0.003712
  8C   1dxz      -0.000000 -0.000000  0.017242 -0.000000  0.003348 -0.000000
  8C   1dyz      -0.019417  0.031527  0.000000  0.012167 -0.000000  0.007928
  8C   1dx2y2    -0.033534 -0.011946 -0.000000  0.013034  0.000000 -0.004063
  8C   1dxy      -0.000000  0.000000 -0.004172 -0.000000 -0.017015 -0.000000
  8C   2dz2       0.049528  0.016904 -0.000000  0.015200  0.000000  0.017408
  8C   2dxz      -0.000000 -0.000000  0.028764  0.000000  0.027420 -0.000000
  8C   2dyz      -0.009577  0.035820 -0.000000  0.016659 -0.000000  0.007349
  8C   2dx2y2     0.002033 -0.015642 -0.000000  0.045184  0.000000 -0.018881
  8C   2dxy      -0.000000 -0.000000 -0.008902  0.000000  0.001888 -0.000000
  9H   1s        -0.003103  0.070995  0.000000  0.029812 -0.000000  0.025539
  9H   2s        -0.121073  0.326115  0.000000  0.065568  0.000000 -0.029478
  9H   3s         0.113682  0.353585 -0.000000  1.059165 -0.000000  1.702872
  9H   1pz       -0.006227  0.011376  0.000000  0.014110 -0.000000  0.014595
  9H   1px       -0.000000 -0.000000  0.005813  0.000000  0.006549  0.000000
  9H   1py        0.012678  0.010445  0.000000  0.004769 -0.000000  0.006083
  9H   2pz        0.007776 -0.001288  0.000000  0.077531 -0.000000  0.118987
  9H   2px        0.000000  0.000000 -0.011604 -0.000000 -0.002896  0.000000
  9H   2py        0.057561  0.000721  0.000000  0.066545 -0.000000  0.064180
 10C   1s         0.003768 -0.005111  0.002513  0.001058 -0.001555  0.003542
 10C   2s         0.110485 -0.076410  0.031789  0.017555 -0.002761  0.059449
 10C   3s         0.375118 -0.204981  0.063986  0.064350  0.026508  0.137330
 10C   4s         0.381752 -0.165489 -0.435781 -1.534976  0.380005 -1.259799
 10C   1pz        0.045419 -0.003534 -0.108989 -0.093062 -0.181420 -0.048573
 10C   1px        0.058538 -0.039104  0.122844  0.051036 -0.076077  0.002289
 10C   1py        0.171735  0.076575 -0.067625 -0.099722  0.041164 -0.052863
 10C   2pz       -0.006793 -0.039172 -0.102592 -0.069638 -0.171999 -0.024428
 10C   2px       -0.046768 -0.028824  0.124564 -0.019623 -0.109060 -0.042425
 10C   2py        0.248833  0.032128 -0.048299 -0.060774  0.039872 -0.001692
 10C   3pz        0.061484 -0.031206 -0.282830 -0.189035 -0.595968 -0.129923
 10C   3px        0.078034 -0.086049  0.374737  0.479879 -0.287884  0.581388
 10C   3py        0.111003  0.078370 -0.172134 -0.441156  0.140383 -0.464155
 10C   1dz2       0.016108 -0.010868  0.012940  0.001726 -0.008374  0.001075
 10C   1dxz       0.001749 -0.003514 -0.018009 -0.010552 -0.033009 -0.007735
 10C   1dyz       0.001067  0.003461 -0.001530  0.002092 -0.000802 -0.001312
 10C   1dx2y2     0.025736  0.006975 -0.000888 -0.011492 -0.000820 -0.008776
 10C   1dxy      -0.018312 -0.015507  0.019599  0.010637 -0.008277 -0.003143
 10C   2dz2       0.009961  0.008343  0.015463 -0.007035 -0.012838  0.002012
 10C   2dxz       0.019586  0.008674 -0.030081 -0.014914 -0.057225 -0.025089
 10C   2dyz      -0.009815  0.001459  0.002052  0.010138  0.002611 -0.006619
 10C   2dx2y2     0.017971  0.009153 -0.006381 -0.011015  0.006013  0.004411
 10C   2dxy      -0.037776  0.008808  0.013355  0.020185 -0.006829 -0.015560
 11H   1s        -0.009020  0.046633 -0.047398 -0.023638  0.011055 -0.010190
 11H   2s         0.036203  0.219197 -0.168411  0.002177  0.097473 -0.001802
 11H   3s        -0.045996  0.373533 -0.911822 -0.887999  0.607676 -0.955537
 11H   1pz        0.001600  0.000475 -0.008406 -0.007377 -0.015535 -0.000558
 11H   1px        0.005390  0.011072 -0.010946 -0.008357  0.005193 -0.009049
 11H   1py        0.010085 -0.007005  0.009743  0.005188 -0.005544  0.000281
 11H   2pz       -0.002182  0.002085 -0.016783 -0.020921 -0.034282  0.013841
 11H   2px       -0.006483  0.021598 -0.053370 -0.056888  0.020302 -0.064325
 11H   2py        0.045172 -0.010958  0.034978  0.048382 -0.017062  0.020750
 12C   1s         0.004889 -0.007594 -0.000000  0.002289 -0.000000 -0.001423
 12C   2s         0.110549 -0.051627 -0.000000  0.054423  0.000000 -0.052948
 12C   3s         0.380825 -0.146890  0.000000  0.143194  0.000000 -0.163432
 12C   4s        -0.364448 -0.208548  0.000005  0.076894 -0.000007  1.845463
 12C   1pz        0.072775 -0.126270 -0.000000  0.031979  0.000000 -0.115898
 12C   1px        0.000000  0.000000  0.180423 -0.000000  0.201384  0.000000
 12C   1py        0.208998  0.045346  0.000000 -0.167646 -0.000000  0.091481
 12C   2pz        0.063752 -0.171318 -0.000000 -0.028287 -0.000000 -0.008238
 12C   2px       -0.000000 -0.000000  0.182541  0.000000  0.112425 -0.000001
 12C   2py        0.376182  0.082173 -0.000000 -0.090891  0.000000  0.005419
 12C   3pz        0.251575 -0.072226 -0.000001  0.114448  0.000001 -0.946021
 12C   3px       -0.000000 -0.000000  0.424113  0.000000  0.243580  0.000001
 12C   3py        0.053075 -0.001584  0.000001 -0.595592 -0.000001  0.573954
 12C   1dz2       0.012964  0.012914 -0.000000 -0.011038 -0.000000  0.003712
 12C   1dxz       0.000000  0.000000  0.017242  0.000000  0.003348  0.000000
 12C   1dyz      -0.019417 -0.031527 -0.000000  0.012167  0.000000 -0.007928
 12C   1dx2y2     0.033534 -0.011946  0.000000 -0.013034  0.000000 -0.004063
 12C   1dxy      -0.000000  0.000000  0.004172  0.000000  0.017015 -0.000000
 12C   2dz2      -0.049528  0.016904  0.000000 -0.015200 -0.000000  0.017407
 12C   2dxz       0.000000  0.000000  0.028765  0.000000  0.027420  0.000000
 12C   2dyz      -0.009577 -0.035820 -0.000000  0.016659  0.000000 -0.007349
 12C   2dx2y2    -0.002033 -0.015642 -0.000000 -0.045184  0.000000 -0.018882
 12C   2dxy      -0.000000 -0.000000  0.008902  0.000000 -0.001888 -0.000000
 13H   1s         0.003103  0.070995 -0.000000 -0.029812  0.000000  0.025539
 13H   2s         0.121073  0.326113 -0.000001 -0.065568  0.000001 -0.029477
 13H   3s        -0.113682  0.353587  0.000001 -1.059165 -0.000001  1.702872
 13H   1pz        0.006227  0.011376  0.000000 -0.014110 -0.000000  0.014595
 13H   1px        0.000000  0.000000  0.005813 -0.000000  0.006549 -0.000000
 13H   1py        0.012678 -0.010445  0.000000  0.004769 -0.000000 -0.006083
 13H   2pz       -0.007775 -0.001288  0.000000 -0.077531 -0.000000  0.118987
 13H   2px       -0.000000 -0.000000 -0.011605  0.000000 -0.002896  0.000000
 13H   2py        0.057561 -0.000722 -0.000000  0.066545  0.000000 -0.064179
                     36        37        38        39        40        41   
                   0.00618   0.01763   0.02470   0.02536   0.03611   0.03945
                   0.00000   0.00000   0.00000   0.00000   0.00000   0.00000
                  --------  --------  --------  --------  --------  --------
  0C   1s        -0.002291 -0.000035  0.000937  0.000508  0.004501 -0.000046
  0C   2s        -0.103937 -0.033294 -0.031814  0.004162 -0.031363 -0.018444
  0C   3s        -0.421811 -0.155552 -0.197622  0.015927 -0.282453 -0.123866
  0C   4s         2.880844  8.970163 -3.013377  3.304073 -2.416323  0.157693
  0C   1pz       -0.008910 -0.102185 -0.024769 -0.033271 -0.042267  0.202017
  0C   1px        0.155190  0.026003 -0.007143 -0.138766 -0.028655 -0.015085
  0C   1py        0.091932 -0.075964  0.037829 -0.277237 -0.065700  0.012973
  0C   2pz       -0.002255 -0.227258  0.033163  0.083627  0.006413  0.195495
  0C   2px       -0.079385 -0.301103  0.017731 -0.253652 -0.145960 -0.083536
  0C   2py        0.340590  0.157860 -0.018159 -0.170207 -0.025793  0.028712
  0C   3pz       -0.079049 -0.281475 -0.046737 -0.161150  0.302809 -0.142703
  0C   3px        1.153728  2.158802 -1.285727  0.376294 -0.883248 -0.077677
  0C   3py       -0.470604 -1.750201  0.015281 -1.632679  0.446036 -0.088303
  0C   1dz2      -0.010769  0.000803  0.002273  0.026263 -0.001119  0.004737
  0C   1dxz      -0.000025  0.015719  0.004299  0.001748  0.003923 -0.001526
  0C   1dyz      -0.000358 -0.004786  0.001313 -0.000384  0.000415 -0.011990
  0C   1dx2y2    -0.015267  0.007145  0.022965  0.026160 -0.004001  0.003601
  0C   1dxy       0.003569 -0.005715  0.010288 -0.009442  0.003226  0.001587
  0C   2dz2      -0.012251  0.021310  0.000626  0.026564 -0.027858  0.004199
  0C   2dxz       0.000756 -0.039375  0.032007  0.040990  0.005876  0.001622
  0C   2dyz      -0.008872  0.017218  0.003084 -0.026032 -0.000743 -0.029018
  0C   2dx2y2     0.001629 -0.016141  0.052743  0.051986 -0.013721 -0.002642
  0C   2dxy      -0.007939  0.025088  0.026670 -0.028194  0.016335 -0.000912
  1H   1s         0.030535  0.025491  0.004006 -0.012006  0.013172  0.003553
  1H   2s        -0.278481 -0.406368  0.243567 -0.276422  0.079625 -0.060230
  1H   3s         1.558378  2.220109 -0.651006  1.397850 -0.337776 -0.024195
  1H   1pz        0.000223 -0.011062 -0.000380 -0.000672  0.002174  0.001636
  1H   1px       -0.001782 -0.008758 -0.006222 -0.015289 -0.003670 -0.001247
  1H   1py        0.017812  0.004184 -0.008674 -0.011033  0.002615 -0.002481
  1H   2pz        0.001383 -0.046357  0.008587  0.009113  0.015498  0.007443
  1H   2px       -0.123339 -0.144366  0.021467 -0.115975 -0.023662 -0.016496
  1H   2py        0.135270  0.109385 -0.079273  0.042618 -0.007551  0.007485
  2C   1s         0.000000 -0.000551 -0.001648  0.000000 -0.004398 -0.000000
  2C   2s         0.000000 -0.045770  0.032199  0.000000  0.047339  0.000000
  2C   3s        -0.000002 -0.169993  0.149994 -0.000003  0.310849  0.000000
  2C   4s        -0.000023 -6.516349  3.158375 -0.000021  3.878884  0.000002
  2C   1pz       -0.000000 -0.023737  0.001579 -0.000000 -0.082019  0.000000
  2C   1px        0.014506 -0.000000  0.000000 -0.163903  0.000000 -0.132166
  2C   1py       -0.000000 -0.081892  0.069817  0.000000  0.060551  0.000000
  2C   2pz        0.000001  0.129740  0.056689  0.000001  0.146742 -0.000000
  2C   2px       -0.120280  0.000002 -0.000001 -0.364395 -0.000001 -0.217863
  2C   2py        0.000003 -0.051326  0.017016  0.000003  0.017519  0.000000
  2C   3pz       -0.000003 -1.091665  0.595437 -0.000003  1.203731  0.000000
  2C   3px        0.557204  0.000004 -0.000000 -0.005455  0.000001 -0.358248
  2C   3py        0.000002  0.236928 -0.094307  0.000002 -0.308685 -0.000000
  2C   1dz2       0.000000 -0.000307  0.011663  0.000000 -0.009633 -0.000000
  2C   1dxz      -0.002034  0.000000 -0.000000  0.009342 -0.000000  0.027618
  2C   1dyz       0.000000 -0.007740  0.007005  0.000000  0.006720  0.000000
  2C   1dx2y2     0.000000  0.009273  0.006911  0.000000 -0.000260 -0.000000
  2C   1dxy      -0.008332 -0.000000 -0.000000  0.012563  0.000000  0.008513
  2C   2dz2       0.000001  0.077804 -0.035659  0.000001 -0.020529 -0.000000
  2C   2dxz      -0.044240  0.000000 -0.000000 -0.045910 -0.000000  0.002246
  2C   2dyz       0.000000 -0.090735  0.007332  0.000000 -0.008274  0.000000
  2C   2dx2y2     0.000000  0.003970  0.026023  0.000001  0.027476  0.000000
  2C   2dxy       0.028698 -0.000000  0.000000  0.043396  0.000000  0.030775
  3C   1s        -0.000000  0.000551 -0.001648 -0.000000 -0.004398  0.000000
  3C   2s        -0.000000  0.045770  0.032199 -0.000000  0.047339  0.000000
  3C   3s         0.000002  0.169996  0.149995  0.000003  0.310850 -0.000000
  3C   4s         0.000022  6.516341  3.158364  0.000022  3.878919 -0.000002
  3C   1pz       -0.000000  0.023737  0.001580 -0.000000 -0.082019 -0.000000
  3C   1px       -0.014506  0.000000 -0.000000  0.163903 -0.000000 -0.132166
  3C   1py       -0.000000 -0.081892 -0.069817  0.000000 -0.060551 -0.000000
  3C   2pz       -0.000001 -0.129739  0.056687 -0.000001  0.146739  0.000000
  3C   2px        0.120280 -0.000003 -0.000000  0.364395  0.000001 -0.217863
  3C   2py        0.000002 -0.051327 -0.017011  0.000003 -0.017515  0.000000
  3C   3pz        0.000003  1.091664  0.595435  0.000003  1.203736 -0.000000
  3C   3px       -0.557204 -0.000002  0.000002  0.005455  0.000001 -0.358248
  3C   3py        0.000001  0.236929  0.094307  0.000002  0.308689 -0.000000
  3C   1dz2      -0.000000  0.000307  0.011663 -0.000000 -0.009633 -0.000000
  3C   1dxz       0.002034 -0.000000  0.000000 -0.009342  0.000000  0.027618
  3C   1dyz      -0.000000 -0.007740 -0.007005  0.000000 -0.006720  0.000000
  3C   1dx2y2    -0.000000 -0.009273  0.006911 -0.000000 -0.000260 -0.000000
  3C   1dxy      -0.008332 -0.000000 -0.000000  0.012563  0.000000 -0.008513
  3C   2dz2      -0.000001 -0.077804 -0.035660 -0.000001 -0.020530  0.000000
  3C   2dxz       0.044240 -0.000001 -0.000000  0.045910  0.000000  0.002246
  3C   2dyz      -0.000000 -0.090735 -0.007332  0.000000  0.008274  0.000000
  3C   2dx2y2    -0.000000 -0.003970  0.026022 -0.000001  0.027475 -0.000000
  3C   2dxy       0.028698 -0.000000  0.000000  0.043396  0.000000 -0.030775
  4C   1s         0.002291  0.000035  0.000937 -0.000508  0.004501 -0.000046
  4C   2s         0.103937  0.033295 -0.031814 -0.004162 -0.031363 -0.018444
  4C   3s         0.421811  0.155549 -0.197622 -0.015926 -0.282452 -0.123867
  4C   4s        -2.880843 -8.970141 -3.013338 -3.304074 -2.416388  0.157700
  4C   1pz        0.008910  0.102185 -0.024769  0.033271 -0.042267  0.202017
  4C   1px       -0.155190 -0.026003 -0.007144  0.138766 -0.028655 -0.015085
  4C   1py        0.091932 -0.075964 -0.037829 -0.277237  0.065701 -0.012973
  4C   2pz        0.002255  0.227258  0.033161 -0.083627  0.006413  0.195495
  4C   2px        0.079385  0.301098  0.017733  0.253653 -0.145956 -0.083536
  4C   2py        0.340590  0.157859  0.018155 -0.170207  0.025794 -0.028713
  4C   3pz        0.079049  0.281475 -0.046737  0.161150  0.302807 -0.142703
  4C   3px       -1.153728 -2.158796 -1.285719 -0.376295 -0.883260 -0.077675
  4C   3py       -0.470604 -1.750201 -0.015275 -1.632679 -0.446048  0.088305
  4C   1dz2       0.010769 -0.000803  0.002273 -0.026263 -0.001119  0.004737
  4C   1dxz       0.000025 -0.015719  0.004299 -0.001748  0.003923 -0.001526
  4C   1dyz      -0.000358 -0.004786 -0.001313 -0.000384 -0.000415  0.011990
  4C   1dx2y2     0.015267 -0.007145  0.022965 -0.026160 -0.004001  0.003601
  4C   1dxy       0.003569 -0.005715 -0.010288 -0.009442 -0.003226 -0.001587
  4C   2dz2       0.012251 -0.021310  0.000626 -0.026564 -0.027858  0.004199
  4C   2dxz      -0.000756  0.039374  0.032007 -0.040990  0.005876  0.001622
  4C   2dyz      -0.008872  0.017218 -0.003084 -0.026032  0.000743  0.029018
  4C   2dx2y2    -0.001629  0.016140  0.052745 -0.051986 -0.013720 -0.002642
  4C   2dxy      -0.007939  0.025089 -0.026670 -0.028194 -0.016335  0.000912
  5H   1s        -0.030535 -0.025491  0.004006  0.012006  0.013172  0.003553
  5H   2s         0.278481  0.406361  0.243565  0.276422  0.079631 -0.060231
  5H   3s        -1.558378 -2.220106 -0.651001 -1.397850 -0.337783 -0.024195
  5H   1pz       -0.000223  0.011062 -0.000380  0.000672  0.002174  0.001636
  5H   1px        0.001782  0.008758 -0.006222  0.015289 -0.003670 -0.001247
  5H   1py        0.017812  0.004184  0.008674 -0.011033 -0.002615  0.002481
  5H   2pz       -0.001383  0.046357  0.008587 -0.009113  0.015498  0.007443
  5H   2px        0.123339  0.144365  0.021467  0.115976 -0.023660 -0.016496
  5H   2py        0.135270  0.109384  0.079273  0.042618  0.007552 -0.007485
  6C   1s         0.002291 -0.000035  0.000937 -0.000508  0.004501  0.000046
  6C   2s         0.103937 -0.033295 -0.031814 -0.004162 -0.031363  0.018444
  6C   3s         0.421811 -0.155550 -0.197622 -0.015926 -0.282452  0.123867
  6C   4s        -2.880784  8.970095 -3.013380 -3.304021 -2.416341 -0.157697
  6C   1pz        0.008910 -0.102185 -0.024769  0.033271 -0.042267 -0.202017
  6C   1px        0.155190 -0.026003  0.007144 -0.138766  0.028655 -0.015085
  6C   1py       -0.091932 -0.075963  0.037829  0.277238 -0.065701 -0.012973
  6C   2pz        0.002253 -0.227251  0.033162 -0.083628  0.006412 -0.195495
  6C   2px       -0.079382  0.301097 -0.017732 -0.253649  0.145958 -0.083536
  6C   2py       -0.340591  0.157857 -0.018159  0.170205 -0.025795 -0.028712
  6C   3pz        0.079050 -0.281477 -0.046738  0.161152  0.302808  0.142703
  6C   3px        1.153716 -2.158790  1.285729  0.376284  0.883252 -0.077676
  6C   3py        0.470596 -1.750189  0.015280  1.632672  0.446040  0.088304
  6C   1dz2       0.010769  0.000803  0.002273 -0.026263 -0.001119 -0.004737
  6C   1dxz      -0.000025 -0.015719 -0.004299  0.001748 -0.003923 -0.001526
  6C   1dyz       0.000358 -0.004786  0.001313  0.000384  0.000415  0.011990
  6C   1dx2y2     0.015267  0.007145  0.022965 -0.026160 -0.004001 -0.003601
  6C   1dxy       0.003569  0.005715 -0.010288 -0.009442 -0.003226  0.001587
  6C   2dz2       0.012250  0.021310  0.000627 -0.026564 -0.027858 -0.004199
  6C   2dxz       0.000757  0.039372 -0.032007  0.040991 -0.005876  0.001622
  6C   2dyz       0.008873  0.017216  0.003084  0.026032 -0.000743  0.029018
  6C   2dx2y2    -0.001630 -0.016141  0.052743 -0.051987 -0.013721  0.002642
  6C   2dxy      -0.007938 -0.025089 -0.026670 -0.028193 -0.016335 -0.000912
  7H   1s        -0.030535  0.025491  0.004006  0.012006  0.013172 -0.003553
  7H   2s         0.278477 -0.406355  0.243569  0.276418  0.079629  0.060230
  7H   3s        -1.558373  2.220099 -0.651006 -1.397847 -0.337779  0.024195
  7H   1pz       -0.000223 -0.011062 -0.000380  0.000672  0.002174 -0.001636
  7H   1px       -0.001782  0.008758  0.006222 -0.015289  0.003670 -0.001247
  7H   1py       -0.017812  0.004184 -0.008674  0.011033  0.002615  0.002481
  7H   2pz       -0.001383 -0.046356  0.008587 -0.009113  0.015498 -0.007443
  7H   2px       -0.123338  0.144363 -0.021467 -0.115975  0.023661 -0.016496
  7H   2py       -0.135270  0.109383 -0.079274 -0.042618 -0.007552 -0.007485
  8C   1s        -0.000000 -0.000688  0.002651 -0.000000  0.004604  0.000000
  8C   2s        -0.000000  0.130473  0.046181 -0.000000  0.054820  0.000000
  8C   3s         0.000001  0.878319  0.148353  0.000001  0.205845 -0.000000
  8C   4s        -0.000034 -9.547869  3.437093 -0.000029  1.348307  0.000002
  8C   1pz       -0.000000 -0.030373 -0.100538 -0.000000 -0.018144  0.000000
  8C   1px        0.013499 -0.000000  0.000000 -0.192555  0.000000  0.048413
  8C   1py       -0.000000  0.032886  0.059823 -0.000000 -0.018034 -0.000000
  8C   2pz       -0.000001 -0.450601  0.037492 -0.000001 -0.101982  0.000000
  8C   2px       -0.077993 -0.000006  0.000000 -0.105962  0.000000  0.041682
  8C   2py       -0.000000 -0.477584  0.084302  0.000001 -0.030125  0.000000
  8C   3pz        0.000006  2.153291 -0.881075  0.000005 -0.579793 -0.000000
  8C   3px        0.185620  0.000005  0.000001 -0.553706  0.000002  0.601519
  8C   3py        0.000004  1.605387 -0.485401  0.000003  0.231209 -0.000000
  8C   1dz2       0.000000  0.007944  0.013669  0.000000 -0.010534  0.000000
  8C   1dxz       0.000787  0.000000 -0.000000 -0.021234 -0.000000  0.023576
  8C   1dyz       0.000000  0.002939  0.001697  0.000000  0.009165 -0.000000
  8C   1dx2y2     0.000000 -0.003074  0.000337  0.000000 -0.016934  0.000000
  8C   1dxy      -0.008209  0.000000 -0.000000  0.007893  0.000000  0.003839
  8C   2dz2      -0.000000 -0.046530  0.018808 -0.000000 -0.037738  0.000000
  8C   2dxz       0.049366  0.000002 -0.000000 -0.062085  0.000000  0.047803
  8C   2dyz      -0.000000  0.010261  0.037272 -0.000000 -0.003021 -0.000000
  8C   2dx2y2     0.000000 -0.052118 -0.007878  0.000000  0.019515  0.000000
  8C   2dxy      -0.004061  0.000001 -0.000000 -0.011809 -0.000000 -0.004442
  9H   1s         0.000000 -0.027231  0.000979  0.000000  0.000193 -0.000000
  9H   2s         0.000003  0.574182 -0.362970  0.000002  0.114323 -0.000000
  9H   3s        -0.000003 -2.278692  0.749333 -0.000002  0.116318  0.000000
  9H   1pz        0.000000 -0.008272  0.003328  0.000000 -0.006577 -0.000000
  9H   1px       -0.004025 -0.000000  0.000000 -0.013607 -0.000000  0.015920
  9H   1py        0.000000 -0.005547 -0.003613  0.000000  0.007765 -0.000000
  9H   2pz       -0.000000 -0.158701  0.081470 -0.000000 -0.052587  0.000000
  9H   2px       -0.016969 -0.000000  0.000000 -0.004705  0.000000  0.038937
  9H   2py       -0.000000 -0.129202  0.055158 -0.000000  0.006019  0.000000
 10C   1s        -0.002291  0.000035  0.000937  0.000508  0.004501  0.000046
 10C   2s        -0.103937  0.033295 -0.031814  0.004162 -0.031363  0.018444
 10C   3s        -0.421811  0.155547 -0.197623  0.015925 -0.282453  0.123867
 10C   4s         2.880787 -8.970088 -3.013349  3.304023 -2.416378 -0.157696
 10C   1pz       -0.008910  0.102185 -0.024769 -0.033271 -0.042267 -0.202017
 10C   1px       -0.155190  0.026003  0.007143  0.138766  0.028655 -0.015085
 10C   1py       -0.091932 -0.075963 -0.037829  0.277237  0.065701  0.012973
 10C   2pz       -0.002253  0.227250  0.033162  0.083628  0.006414 -0.195495
 10C   2px        0.079383 -0.301096 -0.017734  0.253650  0.145956 -0.083536
 10C   2py       -0.340591  0.157857  0.018155  0.170205  0.025793  0.028712
 10C   3pz       -0.079050  0.281478 -0.046735 -0.161151  0.302808  0.142703
 10C   3px       -1.153717  2.158788  1.285722 -0.376285  0.883259 -0.077676
 10C   3py        0.470597 -1.750190 -0.015277  1.632673 -0.446046 -0.088304
 10C   1dz2      -0.010769 -0.000803  0.002273  0.026263 -0.001119 -0.004737
 10C   1dxz       0.000025  0.015719 -0.004299 -0.001748 -0.003923 -0.001526
 10C   1dyz       0.000358 -0.004786 -0.001313  0.000384 -0.000415 -0.011990
 10C   1dx2y2    -0.015267 -0.007145  0.022965  0.026160 -0.004001 -0.003601
 10C   1dxy       0.003569  0.005715  0.010288 -0.009442  0.003226 -0.001587
 10C   2dz2      -0.012250 -0.021310  0.000627  0.026564 -0.027858 -0.004199
 10C   2dxz      -0.000757 -0.039372 -0.032007 -0.040991 -0.005876  0.001622
 10C   2dyz       0.008873  0.017216 -0.003084  0.026032  0.000743 -0.029018
 10C   2dx2y2     0.001630  0.016140  0.052745  0.051987 -0.013720  0.002642
 10C   2dxy      -0.007938 -0.025089  0.026670 -0.028193  0.016335  0.000912
 11H   1s         0.030535 -0.025491  0.004006 -0.012006  0.013172 -0.003553
 11H   2s        -0.278478  0.406356  0.243569 -0.276419  0.079631  0.060230
 11H   3s         1.558374 -2.220099 -0.651004  1.397848 -0.337782  0.024195
 11H   1pz        0.000223  0.011062 -0.000380 -0.000672  0.002174 -0.001636
 11H   1px        0.001782 -0.008758  0.006222  0.015289  0.003670 -0.001247
 11H   1py       -0.017812  0.004184  0.008674  0.011033 -0.002615 -0.002481
 11H   2pz        0.001383  0.046356  0.008587  0.009113  0.015498 -0.007444
 11H   2px        0.123339 -0.144364 -0.021468  0.115975  0.023660 -0.016496
 11H   2py       -0.135270  0.109383  0.079273 -0.042618  0.007552  0.007485
 12C   1s         0.000000  0.000688  0.002651  0.000000  0.004604 -0.000000
 12C   2s         0.000000 -0.130473  0.046181  0.000000  0.054820 -0.000000
 12C   3s        -0.000001 -0.878317  0.148354 -0.000001  0.205843  0.000000
 12C   4s         0.000030  9.547845  3.437030  0.000027  1.348369 -0.000002
 12C   1pz       -0.000000  0.030373 -0.100538 -0.000000 -0.018144 -0.000000
 12C   1px       -0.013499  0.000000 -0.000000  0.192555 -0.000000  0.048413
 12C   1py        0.000000  0.032886 -0.059823 -0.000000  0.018034 -0.000000
 12C   2pz        0.000001  0.450597  0.037493  0.000001 -0.101979  0.000000
 12C   2px        0.077994  0.000005 -0.000000  0.105963 -0.000000  0.041682
 12C   2py        0.000000 -0.477583 -0.084296  0.000001  0.030124  0.000000
 12C   3pz       -0.000005 -2.153285 -0.881063 -0.000004 -0.579804  0.000000
 12C   3px       -0.185620 -0.000005 -0.000001  0.553705 -0.000001  0.601520
 12C   3py        0.000003  1.605387  0.485391  0.000002 -0.231199 -0.000000
 12C   1dz2      -0.000000 -0.007944  0.013669  0.000000 -0.010534 -0.000000
 12C   1dxz      -0.000787 -0.000000 -0.000000  0.021234  0.000000  0.023576
 12C   1dyz       0.000000  0.002939 -0.001697  0.000000 -0.009165 -0.000000
 12C   1dx2y2    -0.000000  0.003074  0.000337 -0.000000 -0.016934 -0.000000
 12C   1dxy      -0.008209  0.000000 -0.000000  0.007893  0.000000 -0.003839
 12C   2dz2       0.000000  0.046531  0.018806 -0.000000 -0.037738 -0.000000
 12C   2dxz      -0.049367 -0.000002  0.000000  0.062085  0.000000  0.047803
 12C   2dyz      -0.000000  0.010262 -0.037272 -0.000000  0.003020 -0.000000
 12C   2dx2y2    -0.000000  0.052119 -0.007879 -0.000000  0.019514 -0.000000
 12C   2dxy      -0.004061  0.000001  0.000000 -0.011809  0.000000  0.004442
 13H   1s        -0.000000  0.027231  0.000979 -0.000000  0.000193 -0.000000
 13H   2s        -0.000002 -0.574175 -0.362964 -0.000002  0.114319  0.000000
 13H   3s         0.000002  2.278690  0.749325  0.000001  0.116324  0.000000
 13H   1pz       -0.000000  0.008272  0.003328 -0.000000 -0.006577 -0.000000
 13H   1px        0.004025  0.000000 -0.000000  0.013607  0.000000  0.015920
 13H   1py       -0.000000 -0.005547  0.003612  0.000000 -0.007765 -0.000000
 13H   2pz        0.000000  0.158699  0.081469  0.000000 -0.052586  0.000000
 13H   2px        0.016969  0.000000  0.000000  0.004705  0.000000  0.038937
 13H   2py       -0.000000 -0.129201 -0.055158  0.000000 -0.006019  0.000000
                     42        43        44        45        46        47   
                   0.04263   0.05372   0.06286   0.07512   0.07989   0.08045
                   0.00000   0.00000   0.00000   0.00000   0.00000   0.00000
                  --------  --------  --------  --------  --------  --------
  0C   1s        -0.000066  0.006027 -0.001994 -0.004951 -0.001713 -0.003112
  0C   2s        -0.039353  0.059304 -0.077755 -0.076469 -0.075949 -0.063604
  0C   3s        -0.142065  0.085140 -0.395641 -0.095257 -0.331394 -0.366061
  0C   4s         4.456412 -0.355439-14.110240 -1.283999-19.200009 -6.596756
  0C   1pz        0.168912 -0.043587 -0.036923 -0.003606 -0.052479  0.022382
  0C   1px        0.060806  0.012672  0.028569  0.048661  0.004433 -0.067011
  0C   1py        0.077948  0.057082 -0.044460 -0.114606 -0.014886 -0.034957
  0C   2pz        0.176008 -0.041638  0.105053  0.030118 -0.492492  0.034179
  0C   2px       -0.289635  0.145268  0.079007 -0.250512  0.434344 -0.064348
  0C   2py        0.013703  0.024114  0.037340  0.032037 -0.285837 -0.074268
  0C   3pz        0.800812 -0.003945  0.306967 -0.028813  1.521190 -0.719726
  0C   3px        1.341078  1.362562 -4.112648 -2.353991 -5.177014 -3.004282
  0C   3py       -0.283846 -0.997357  2.327337  2.231017  5.091363  1.294054
  0C   1dz2      -0.005805  0.020157 -0.005236 -0.011977  0.004471 -0.002392
  0C   1dxz      -0.023014 -0.000358  0.001697  0.001760 -0.009233 -0.011783
  0C   1dyz      -0.001447  0.008473  0.002953  0.000570  0.001905  0.000668
  0C   1dx2y2    -0.011562 -0.011361  0.007011 -0.004340 -0.003237  0.010226
  0C   1dxy       0.001225  0.027362 -0.002338 -0.027541 -0.001832  0.009316
  0C   2dz2      -0.016528 -0.006637  0.001462 -0.014060  0.070472 -0.024651
  0C   2dxz      -0.037612  0.009309  0.055930  0.019538 -0.177092  0.048922
  0C   2dyz      -0.002872  0.013088 -0.001432 -0.007974  0.151105  0.007766
  0C   2dx2y2    -0.142173  0.034090  0.054267 -0.024173 -0.004878  0.046635
  0C   2dxy       0.023284  0.018752  0.005878 -0.052025  0.021243  0.007767
  1H   1s         0.021689 -0.097804  0.063218  0.087213  0.025072  0.003238
  1H   2s        -0.184724 -0.114223  0.525771 -0.212187  1.404873  0.209634
  1H   3s         0.907125  1.844954 -1.707229 -3.258149 -6.036583 -3.136562
  1H   1pz        0.010659 -0.001565  0.001192 -0.000296  0.005245 -0.000245
  1H   1px        0.000687  0.012515 -0.010488 -0.016987 -0.006501 -0.004964
  1H   1py        0.007187 -0.007002  0.004168  0.017917  0.005758 -0.001359
  1H   2pz        0.034314  0.001926  0.024110  0.007737 -0.061603  0.003344
  1H   2px       -0.067374  0.008885  0.003740 -0.090864  0.321707  0.058241
  1H   2py        0.038312  0.026219 -0.003633  0.069645 -0.202167 -0.091144
  2C   1s        -0.000176  0.013113 -0.009078 -0.000000 -0.000000  0.003680
  2C   2s         0.027172 -0.013140  0.058860 -0.000000  0.000001  0.052970
  2C   3s         0.267330 -0.489120  0.954575  0.000002  0.000021  0.334580
  2C   4s        -1.765424 -2.960782 17.483264  0.000015  0.000188  2.197409
  2C   1pz        0.189751 -0.024365 -0.041880  0.000000  0.000003  0.130580
  2C   1px       -0.000000  0.000000 -0.000000 -0.033739 -0.104332  0.000003
  2C   1py        0.155496 -0.071780  0.003671  0.000000  0.000000  0.006504
  2C   2pz        0.488994 -0.131035 -0.050921  0.000000 -0.000007  0.046905
  2C   2px        0.000003 -0.000000  0.000003 -0.229234  0.802120 -0.000020
  2C   2py        0.326928 -0.060084 -0.468748 -0.000000 -0.000017  0.080474
  2C   3pz        0.325456 -0.004739  2.914130  0.000002  0.000012 -0.326718
  2C   3px        0.000002 -0.000001 -0.000017 -0.600547 -3.040002  0.000073
  2C   3py        0.602830 -0.103232 -1.940698 -0.000001 -0.000007  0.245118
  2C   1dz2       0.003696 -0.020269  0.006261 -0.000000 -0.000000 -0.000008
  2C   1dxz       0.000000 -0.000000  0.000000 -0.007700  0.004795  0.000000
  2C   1dyz       0.013645  0.021246 -0.004263  0.000000 -0.000000 -0.015602
  2C   1dx2y2    -0.024479  0.009916  0.003538 -0.000000 -0.000001 -0.016650
  2C   1dxy      -0.000000  0.000000 -0.000000  0.013009 -0.001199  0.000000
  2C   2dz2       0.086247 -0.039787 -0.117915 -0.000000 -0.000006 -0.050712
  2C   2dxz       0.000000 -0.000000  0.000002 -0.040696  0.287259 -0.000007
  2C   2dyz       0.008035  0.007272  0.093715 -0.000000 -0.000001  0.010076
  2C   2dx2y2    -0.006493  0.014698 -0.034482 -0.000000 -0.000003  0.048336
  2C   2dxy      -0.000000  0.000000 -0.000001  0.034557 -0.255353  0.000006
  3C   1s         0.000176  0.013113  0.009078  0.000000  0.000000  0.003680
  3C   2s        -0.027172 -0.013140 -0.058860  0.000000  0.000002  0.052970
  3C   3s        -0.267329 -0.489120 -0.954582 -0.000000 -0.000006  0.334582
  3C   4s         1.765417 -2.960761-17.483256 -0.000018 -0.000075  2.197281
  3C   1pz       -0.189751 -0.024365  0.041880 -0.000000  0.000003  0.130579
  3C   1px       -0.000000  0.000000  0.000000 -0.033739  0.104332 -0.000003
  3C   1py        0.155496  0.071780  0.003671  0.000000 -0.000000 -0.006504
  3C   2pz       -0.488993 -0.131036  0.050917  0.000000  0.000009  0.046902
  3C   2px       -0.000004  0.000001 -0.000002 -0.229232 -0.802123  0.000016
  3C   2py        0.326928  0.060084 -0.468746 -0.000001 -0.000021 -0.080465
  3C   3pz       -0.325457 -0.004734 -2.914129 -0.000003 -0.000027 -0.326739
  3C   3px       -0.000000 -0.000000  0.000014 -0.600550  3.040006 -0.000062
  3C   3py        0.602831  0.103230 -1.940701 -0.000001 -0.000016 -0.245122
  3C   1dz2      -0.003696 -0.020269 -0.006261  0.000000  0.000000 -0.000008
  3C   1dxz      -0.000000  0.000000 -0.000000 -0.007700 -0.004795  0.000000
  3C   1dyz       0.013645 -0.021246 -0.004263  0.000000  0.000000  0.015602
  3C   1dx2y2     0.024479  0.009916 -0.003538  0.000000 -0.000000 -0.016650
  3C   1dxy      -0.000000  0.000000 -0.000000 -0.013009 -0.001199  0.000000
  3C   2dz2      -0.086247 -0.039787  0.117914  0.000000  0.000003 -0.050712
  3C   2dxz      -0.000001  0.000000 -0.000001 -0.040695 -0.287260  0.000006
  3C   2dyz       0.008034 -0.007272  0.093715 -0.000000 -0.000001 -0.010075
  3C   2dx2y2     0.006493  0.014698  0.034481  0.000000  0.000005  0.048334
  3C   2dxy      -0.000000  0.000000 -0.000001 -0.034557 -0.255353  0.000006
  4C   1s         0.000066  0.006027  0.001994 -0.004951  0.001713 -0.003112
  4C   2s         0.039353  0.059304  0.077755 -0.076469  0.075946 -0.063607
  4C   3s         0.142064  0.085140  0.395648 -0.095253  0.331373 -0.366079
  4C   4s        -4.456387 -0.355467 14.110210 -1.283971 19.199686 -6.597265
  4C   1pz       -0.168912 -0.043587  0.036923 -0.003606  0.052480  0.022380
  4C   1px       -0.060806  0.012672 -0.028569  0.048661 -0.004437 -0.067011
  4C   1py        0.077948 -0.057082 -0.044460  0.114606 -0.014884  0.034958
  4C   2pz       -0.176009 -0.041639 -0.105052  0.030118  0.492494  0.034149
  4C   2px        0.289631  0.145269 -0.078998 -0.250508 -0.434351 -0.064332
  4C   2py        0.013702 -0.024113  0.037342 -0.032034 -0.285834  0.074265
  4C   3pz       -0.800811 -0.003945 -0.306968 -0.028811 -1.521230 -0.719627
  4C   3px       -1.341071  1.362554  4.112639 -2.353986  5.176867 -3.004440
  4C   3py       -0.283845  0.997352  2.327338 -2.231013  5.091292 -1.294226
  4C   1dz2       0.005805  0.020157  0.005236 -0.011977 -0.004471 -0.002392
  4C   1dxz       0.023014 -0.000358 -0.001697  0.001760  0.009232 -0.011783
  4C   1dyz      -0.001447 -0.008473  0.002953 -0.000570  0.001905 -0.000669
  4C   1dx2y2     0.011562 -0.011361 -0.007011 -0.004340  0.003237  0.010226
  4C   1dxy       0.001225 -0.027362 -0.002338  0.027541 -0.001832 -0.009316
  4C   2dz2       0.016528 -0.006637 -0.001462 -0.014060 -0.070474 -0.024649
  4C   2dxz       0.037612  0.009308 -0.055930  0.019538  0.177094  0.048911
  4C   2dyz      -0.002872 -0.013088 -0.001432  0.007974  0.151105 -0.007776
  4C   2dx2y2     0.142172  0.034090 -0.054264 -0.024173  0.004880  0.046639
  4C   2dxy       0.023285 -0.018752  0.005877  0.052025  0.021243 -0.007768
  5H   1s        -0.021689 -0.097804 -0.063218  0.087213 -0.025072  0.003239
  5H   2s         0.184718 -0.114221 -0.525760 -0.212183 -1.404869  0.209675
  5H   3s        -0.907121  1.844949  1.707225 -3.258147  6.036427 -3.136793
  5H   1pz       -0.010659 -0.001565 -0.001192 -0.000296 -0.005245 -0.000245
  5H   1px       -0.000687  0.012515  0.010488 -0.016987  0.006501 -0.004964
  5H   1py        0.007187  0.007002  0.004168 -0.017917  0.005758  0.001359
  5H   2pz       -0.034314  0.001926 -0.024111  0.007737  0.061603  0.003341
  5H   2px        0.067373  0.008886 -0.003738 -0.090863 -0.321705  0.058253
  5H   2py        0.038311 -0.026219 -0.003631 -0.069645 -0.202164  0.091149
  6C   1s        -0.000066  0.006027 -0.001994  0.004951  0.001713 -0.003112
  6C   2s        -0.039353  0.059304 -0.077755  0.076469  0.075947 -0.063607
  6C   3s        -0.142065  0.085140 -0.395650  0.095255  0.331373 -0.366081
  6C   4s         4.456387 -0.355433-14.109908  1.283930 19.199281 -6.597633
  6C   1pz        0.168912 -0.043587 -0.036923  0.003606  0.052480  0.022379
  6C   1px       -0.060806 -0.012672 -0.028569  0.048661  0.004437  0.067009
  6C   1py        0.077948  0.057082 -0.044460  0.114606  0.014885 -0.034957
  6C   2pz        0.176015 -0.041639  0.105045 -0.030118  0.492500  0.034152
  6C   2px        0.289631 -0.145268 -0.078987 -0.250511  0.434327  0.064328
  6C   2py        0.013702  0.024114  0.037357 -0.032037  0.285845 -0.074276
  6C   3pz        0.800811 -0.003946  0.306975  0.028809 -1.521243 -0.719641
  6C   3px       -1.341072 -1.362564  4.112578 -2.353978 -5.176795  3.004545
  6C   3py       -0.283843 -0.997358  2.327267 -2.231003 -5.091246  1.294282
  6C   1dz2      -0.005805  0.020157 -0.005236  0.011977 -0.004471 -0.002392
  6C   1dxz       0.023014  0.000358 -0.001697  0.001760 -0.009232  0.011783
  6C   1dyz      -0.001447  0.008473  0.002953 -0.000570 -0.001905  0.000669
  6C   1dx2y2    -0.011562 -0.011361  0.007011  0.004340  0.003237  0.010226
  6C   1dxy      -0.001225 -0.027362  0.002338 -0.027541 -0.001832 -0.009315
  6C   2dz2      -0.016528 -0.006637  0.001460  0.014061 -0.070470 -0.024647
  6C   2dxz       0.037610 -0.009308 -0.055927  0.019537 -0.177097 -0.048912
  6C   2dyz      -0.002873  0.013088 -0.001430  0.007973 -0.151108  0.007775
  6C   2dx2y2    -0.142172  0.034090  0.054268  0.024173  0.004889  0.046636
  6C   2dxy      -0.023285 -0.018752 -0.005876 -0.052025  0.021237 -0.007769
  7H   1s         0.021689 -0.097804  0.063217 -0.087213 -0.025072  0.003239
  7H   2s        -0.184718 -0.114225  0.525724  0.212189 -1.404836  0.209699
  7H   3s         0.907121  1.844956 -1.707164  3.258139  6.036404 -3.136866
  7H   1pz        0.010659 -0.001565  0.001192  0.000296 -0.005245 -0.000245
  7H   1px       -0.000687 -0.012515  0.010487 -0.016987 -0.006501  0.004964
  7H   1py        0.007187 -0.007002  0.004168 -0.017917 -0.005758 -0.001359
  7H   2pz        0.034314  0.001926  0.024109 -0.007737  0.061604  0.003340
  7H   2px        0.067372 -0.008885 -0.003731 -0.090864  0.321699 -0.058257
  7H   2py        0.038311  0.026219 -0.003626 -0.069646  0.202161 -0.091153
  8C   1s        -0.002407  0.015983  0.004119 -0.000000  0.000000 -0.002773
  8C   2s        -0.033605  0.059656  0.023917  0.000000  0.000002  0.066102
  8C   3s        -0.042627 -0.310569 -0.117161  0.000001  0.000003  0.369427
  8C   4s        -9.454127 -2.074009  9.730209  0.000053  0.000563 11.365976
  8C   1pz        0.266329  0.078247 -0.074998  0.000000  0.000003  0.069547
  8C   1px        0.000000  0.000000 -0.000000 -0.047787 -0.033705  0.000001
  8C   1py       -0.178002  0.045580  0.123631 -0.000000  0.000001  0.050110
  8C   2pz       -0.077295  0.206543  0.007645 -0.000001  0.000015  0.202950
  8C   2px       -0.000005  0.000001  0.000011 -0.168081 -0.315545  0.000010
  8C   2py       -0.177865  0.067976  0.188372  0.000000  0.000003  0.181496
  8C   3pz        3.228768 -1.130986 -1.907468 -0.000011 -0.000216 -6.168084
  8C   3px        0.000003 -0.000000 -0.000024 -0.597868 -1.972363  0.000047
  8C   3py        1.199952 -0.898378 -0.009095 -0.000011 -0.000114 -2.513581
  8C   1dz2       0.007590 -0.020595 -0.000490  0.000000 -0.000000 -0.012187
  8C   1dxz       0.000000  0.000000 -0.000000  0.004197 -0.016618  0.000000
  8C   1dyz       0.000872 -0.049259 -0.001145 -0.000000 -0.000000 -0.011601
  8C   1dx2y2     0.026959  0.016292 -0.014669  0.000000 -0.000000 -0.002493
  8C   1dxy       0.000000 -0.000000 -0.000000  0.012813 -0.006742  0.000000
  8C   2dz2       0.051433 -0.068295  0.014763  0.000001  0.000001  0.025857
  8C   2dxz       0.000002 -0.000000 -0.000004  0.006124  0.025434 -0.000002
  8C   2dyz      -0.027610 -0.055926  0.042565  0.000000  0.000004  0.064598
  8C   2dx2y2     0.089740  0.003512 -0.045830  0.000000 -0.000003 -0.034363
  8C   2dxy       0.000001 -0.000000 -0.000003  0.018804 -0.004182 -0.000001
  9H   1s         0.002772 -0.144616 -0.009228 -0.000000 -0.000001 -0.042124
  9H   2s         0.467181 -0.284924 -0.308443 -0.000002 -0.000045 -1.091565
  9H   3s        -3.429091  1.463161 -0.576900  0.000010  0.000205  6.280521
  9H   1pz        0.004784 -0.015681 -0.006139 -0.000000 -0.000001 -0.021995
  9H   1px       -0.000000 -0.000000 -0.000000 -0.005145 -0.013471  0.000000
  9H   1py       -0.018102 -0.014281  0.006816 -0.000000 -0.000000 -0.004448
  9H   2pz       -0.151561  0.033192 -0.043625  0.000000  0.000008  0.222769
  9H   2px       -0.000000  0.000000  0.000000  0.004708 -0.115822  0.000003
  9H   2py       -0.123558 -0.008548 -0.009063  0.000000  0.000007  0.229519
 10C   1s         0.000066  0.006027  0.001993  0.004951 -0.001713 -0.003112
 10C   2s         0.039353  0.059304  0.077755  0.076469 -0.075950 -0.063603
 10C   3s         0.142064  0.085140  0.395655  0.095254 -0.331388 -0.366060
 10C   4s        -4.456377 -0.355464 14.109896  1.284044-19.199643 -6.596505
 10C   1pz       -0.168912 -0.043587  0.036923  0.003606 -0.052479  0.022382
 10C   1px        0.060806 -0.012672  0.028569  0.048661 -0.004434  0.067010
 10C   1py        0.077948 -0.057082 -0.044460 -0.114606  0.014886  0.034957
 10C   2pz       -0.176015 -0.041639 -0.105044 -0.030119 -0.492499  0.034174
 10C   2px       -0.289632 -0.145269  0.078983 -0.250507 -0.434329  0.064340
 10C   2py        0.013703 -0.024113  0.037356  0.032035  0.285851  0.074261
 10C   3pz       -0.800810 -0.003945 -0.306977  0.028814  1.521205 -0.719707
 10C   3px        1.341070 -1.362556 -4.112579 -2.354000  5.176960  3.004247
 10C   3py       -0.283843  0.997353  2.327273  2.231026 -5.091318 -1.294006
 10C   1dz2       0.005805  0.020157  0.005236  0.011977  0.004471 -0.002392
 10C   1dxz      -0.023014  0.000358  0.001697  0.001760  0.009233  0.011783
 10C   1dyz      -0.001447 -0.008473  0.002953  0.000570 -0.001905 -0.000668
 10C   1dx2y2     0.011562 -0.011361 -0.007011  0.004340 -0.003237  0.010226
 10C   1dxy      -0.001225  0.027362  0.002338  0.027541 -0.001832  0.009316
 10C   2dz2       0.016528 -0.006637 -0.001460  0.014060  0.070470 -0.024650
 10C   2dxz      -0.037609 -0.009309  0.055927  0.019538  0.177095 -0.048920
 10C   2dyz      -0.002873 -0.013088 -0.001430 -0.007974 -0.151108 -0.007768
 10C   2dx2y2     0.142172  0.034090 -0.054266  0.024173 -0.004886  0.046639
 10C   2dxy      -0.023285  0.018752 -0.005875  0.052025  0.021238  0.007769
 11H   1s        -0.021689 -0.097804 -0.063217 -0.087213  0.025072  0.003238
 11H   2s         0.184720 -0.114222 -0.525722  0.212180  1.404855  0.209639
 11H   3s        -0.907121  1.844950  1.707168  3.258156 -6.036572 -3.136545
 11H   1pz       -0.010659 -0.001565 -0.001192  0.000296  0.005245 -0.000245
 11H   1px        0.000687 -0.012515 -0.010487 -0.016987  0.006501  0.004964
 11H   1py        0.007187  0.007002  0.004168  0.017917 -0.005758  0.001359
 11H   2pz       -0.034314  0.001927 -0.024109 -0.007737 -0.061604  0.003344
 11H   2px       -0.067373 -0.008885  0.003731 -0.090863 -0.321704 -0.058244
 11H   2py        0.038311 -0.026219 -0.003626  0.069644  0.202168  0.091145
 12C   1s         0.002407  0.015983 -0.004119  0.000000 -0.000000 -0.002773
 12C   2s         0.033605  0.059656 -0.023917 -0.000000  0.000001  0.066101
 12C   3s         0.042627 -0.310569  0.117154  0.000000  0.000017  0.369431
 12C   4s         9.454100 -2.074001 -9.730177 -0.000055  0.000030 11.365415
 12C   1pz       -0.266329  0.078247  0.074998 -0.000000  0.000001  0.069546
 12C   1px       -0.000000  0.000000  0.000000 -0.047788  0.033705 -0.000000
 12C   1py       -0.178002 -0.045580  0.123631 -0.000000 -0.000002 -0.050111
 12C   2pz        0.077292  0.206542 -0.007637 -0.000001 -0.000004  0.202946
 12C   2px        0.000003 -0.000001 -0.000009 -0.168077  0.315542 -0.000011
 12C   2py       -0.177864 -0.067975  0.188371  0.000001 -0.000007 -0.181473
 12C   3pz       -3.228760 -1.130989  1.907460  0.000010 -0.000101 -6.167972
 12C   3px       -0.000002 -0.000001  0.000024 -0.597874  1.972365 -0.000040
 12C   3py        1.199951  0.898376 -0.009097 -0.000011  0.000021  2.513469
 12C   1dz2      -0.007590 -0.020595  0.000490 -0.000000 -0.000000 -0.012188
 12C   1dxz      -0.000000  0.000000  0.000000  0.004197  0.016618 -0.000000
 12C   1dyz       0.000872  0.049259 -0.001145 -0.000000  0.000000  0.011600
 12C   1dx2y2    -0.026959  0.016292  0.014669 -0.000000 -0.000000 -0.002494
 12C   1dxy       0.000000 -0.000000 -0.000000 -0.012813 -0.006742  0.000000
 12C   2dz2      -0.051434 -0.068296 -0.014764 -0.000000  0.000001  0.025849
 12C   2dxz      -0.000001  0.000000  0.000003  0.006123 -0.025433  0.000002
 12C   2dyz      -0.027609  0.055926  0.042563  0.000001  0.000001 -0.064595
 12C   2dx2y2    -0.089740  0.003512  0.045829  0.000000  0.000001 -0.034366
 12C   2dxy       0.000001 -0.000000 -0.000003 -0.018803 -0.004182 -0.000000
 13H   1s        -0.002772 -0.144616  0.009228  0.000000 -0.000001 -0.042124
 13H   2s        -0.467174 -0.284921  0.308433  0.000004 -0.000013 -1.091523
 13H   3s         3.429086  1.463161  0.576903 -0.000009  0.000118  6.280423
 13H   1pz       -0.004784 -0.015681  0.006139 -0.000000 -0.000000 -0.021995
 13H   1px        0.000000 -0.000000 -0.000000 -0.005145  0.013471 -0.000000
 13H   1py       -0.018102  0.014281  0.006816 -0.000000  0.000000  0.004448
 13H   2pz        0.151559  0.033191  0.043627 -0.000001  0.000004  0.222762
 13H   2px        0.000000 -0.000000 -0.000000  0.004708  0.115822 -0.000002
 13H   2py       -0.123557  0.008549 -0.009064  0.000000 -0.000005 -0.229513
                     48        49        50        51        52        53   
                   0.08123   0.08251   0.08490   0.08743   0.09038   0.09769
                   0.00000   0.00000   0.00000   0.00000   0.00000   0.00000
                  --------  --------  --------  --------  --------  --------
  0C   1s        -0.000290  0.003247  0.000540 -0.003406  0.004708  0.006070
  0C   2s        -0.006590  0.041265 -0.054998 -0.048133  0.004189  0.053034
  0C   3s         0.056653  0.024492 -0.419428 -0.288201 -0.247927  0.165685
  0C   4s        -2.591277 18.916675-12.956369-30.359686 -3.312214 -7.892423
  0C   1pz       -0.033182 -0.007669 -0.018028 -0.008495  0.054719  0.024864
  0C   1px        0.089184 -0.059256  0.014229  0.040198  0.030262  0.077127
  0C   1py        0.036500  0.057286 -0.029288  0.060095 -0.039492  0.007223
  0C   2pz       -0.069253 -0.152396  0.221526  0.126475  0.085228  0.061808
  0C   2px        0.245729 -0.125039  0.253257  0.654205 -0.030265  0.729120
  0C   2py       -0.064694  0.748931 -0.117015 -0.092729 -0.058317 -0.295171
  0C   3pz        0.195498  0.868685 -2.451384 -1.170619 -1.048053 -0.347014
  0C   3px       -2.385594  5.560732 -4.019269 -6.974863 -1.488021 -2.471522
  0C   3py       -0.072838 -5.234252  3.763775  5.728458  1.466438  0.803713
  0C   1dz2      -0.007380  0.008089  0.003747 -0.004087 -0.001117 -0.012898
  0C   1dxz       0.001509 -0.004624  0.016779  0.003676  0.006271 -0.000232
  0C   1dyz       0.000545  0.002585 -0.005681 -0.007632 -0.005223 -0.002469
  0C   1dx2y2     0.013465 -0.009129  0.000189 -0.008656 -0.006898 -0.005503
  0C   1dxy      -0.008072  0.013565 -0.001941  0.002875 -0.003822 -0.005503
  0C   2dz2       0.028276  0.014956  0.050803 -0.014931 -0.006774  0.143980
  0C   2dxz      -0.029908 -0.056346  0.128664  0.061681  0.035975  0.021301
  0C   2dyz       0.032408  0.059084 -0.124875 -0.088316 -0.015360 -0.018736
  0C   2dx2y2     0.053757  0.212914  0.019731  0.140290 -0.052481  0.066262
  0C   2dxy       0.054350  0.059498  0.020664 -0.079970  0.002009  0.172686
  1H   1s         0.014467 -0.041635  0.024756  0.030345  0.014778 -0.040042
  1H   2s         0.535669 -1.092912  0.954435  1.044353  0.229938  1.648830
  1H   3s        -1.886097  5.919811 -4.310680 -5.063325 -1.212900 -2.530563
  1H   1pz       -0.001538  0.002198 -0.013516 -0.002318 -0.008470  0.000595
  1H   1px       -0.014527  0.011160 -0.007347  0.003649 -0.002469 -0.001171
  1H   1py       -0.004473 -0.009326  0.004407  0.003153  0.005140  0.006784
  1H   2pz       -0.027296  0.014459  0.039410 -0.056840 -0.010958  0.005103
  1H   2px        0.113717 -0.186010  0.218815  0.165516  0.016187  0.405176
  1H   2py       -0.098687  0.200860 -0.124429 -0.104077 -0.063637 -0.303577
  2C   1s         0.000000 -0.007638 -0.000000  0.003160 -0.002613 -0.000000
  2C   2s         0.000000  0.012521 -0.000001 -0.033741 -0.002891 -0.000001
  2C   3s         0.000000  0.408962  0.000006 -0.394066  0.264298  0.000008
  2C   4s         0.000064 -6.461667  0.000167 14.613124  2.692186 -0.000029
  2C   1pz        0.000001 -0.044040 -0.000000  0.016254 -0.052953 -0.000000
  2C   1px        0.005675  0.000000  0.049775  0.000000 -0.000000  0.121617
  2C   1py        0.000000  0.033524  0.000000  0.053177 -0.039836 -0.000001
  2C   2pz       -0.000001  0.043069 -0.000007 -0.527963  0.090215  0.000006
  2C   2px        0.149267  0.000009 -0.165491 -0.000018 -0.000000  0.337434
  2C   2py        0.000003 -0.795179 -0.000010 -0.022386  0.017568  0.000002
  2C   3pz        0.000007 -1.161136  0.000028  2.336097  1.285958 -0.000009
  2C   3px       -0.200801  0.000005 -0.155433 -0.000005  0.000001 -2.304696
  2C   3py        0.000003 -1.156746 -0.000009 -0.988873  0.311909  0.000006
  2C   1dz2       0.000000 -0.017234 -0.000000 -0.006464 -0.007498 -0.000000
  2C   1dxz      -0.018316  0.000000  0.007532 -0.000000 -0.000000 -0.006262
  2C   1dyz      -0.000000  0.004390  0.000000  0.006005 -0.000768 -0.000000
  2C   1dx2y2    -0.000000 -0.007929 -0.000000 -0.015394 -0.009262  0.000000
  2C   1dxy       0.001364 -0.000000 -0.001601  0.000000  0.000000 -0.015750
  2C   2dz2      -0.000001 -0.015561 -0.000003 -0.231356  0.020583  0.000002
  2C   2dxz       0.069604  0.000002  0.009680 -0.000004 -0.000000  0.121683
  2C   2dyz       0.000001 -0.161999  0.000000  0.102433  0.008536  0.000000
  2C   2dx2y2     0.000001 -0.116773 -0.000002  0.007000  0.049702  0.000001
  2C   2dxy      -0.017971 -0.000001  0.007146  0.000003 -0.000000  0.026431
  3C   1s        -0.000000  0.007637  0.000000 -0.003160 -0.002613 -0.000000
  3C   2s         0.000000 -0.012521  0.000000  0.033741 -0.002891 -0.000001
  3C   3s         0.000005 -0.408953 -0.000008  0.394050  0.264299  0.000008
  3C   4s        -0.000054  6.461648 -0.000173-14.613091  2.692198  0.000009
  3C   1pz        0.000000  0.044040 -0.000001 -0.016254 -0.052953 -0.000000
  3C   1px        0.005675 -0.000000 -0.049775  0.000000 -0.000000  0.121617
  3C   1py       -0.000000  0.033524  0.000000  0.053177  0.039836  0.000000
  3C   2pz        0.000002 -0.043065  0.000006  0.527954  0.090212  0.000004
  3C   2px        0.149265 -0.000011  0.165489  0.000024 -0.000001  0.337435
  3C   2py        0.000002 -0.795181 -0.000009 -0.022382 -0.017564 -0.000002
  3C   3pz       -0.000013  1.161132 -0.000025 -2.336084  1.285959 -0.000006
  3C   3px       -0.200796 -0.000001  0.155436 -0.000014  0.000007 -2.304705
  3C   3py        0.000000 -1.156741 -0.000006 -0.988878 -0.311905  0.000000
  3C   1dz2      -0.000000  0.017234  0.000000  0.006464 -0.007498 -0.000000
  3C   1dxz      -0.018316 -0.000000 -0.007532  0.000000  0.000000 -0.006262
  3C   1dyz       0.000000  0.004390 -0.000000  0.006004  0.000768 -0.000000
  3C   1dx2y2    -0.000000  0.007929  0.000000  0.015394 -0.009262  0.000000
  3C   1dxy      -0.001364 -0.000000 -0.001601  0.000000 -0.000000  0.015750
  3C   2dz2       0.000000  0.015563  0.000003  0.231353  0.020582  0.000001
  3C   2dxz       0.069604 -0.000003 -0.009681  0.000006 -0.000000  0.121684
  3C   2dyz       0.000001 -0.162000  0.000001  0.102434 -0.008536 -0.000001
  3C   2dx2y2    -0.000000  0.116774  0.000002 -0.007000  0.049701  0.000001
  3C   2dxy       0.017970 -0.000001  0.007147  0.000003 -0.000000 -0.026431
  4C   1s        -0.000290 -0.003247 -0.000540  0.003406  0.004708  0.006070
  4C   2s        -0.006590 -0.041265  0.054998  0.048133  0.004189  0.053033
  4C   3s         0.056657 -0.024500  0.419427  0.288217 -0.247929  0.165689
  4C   4s        -2.590980-18.916634 12.956397 30.359536 -3.312200 -7.892534
  4C   1pz       -0.033182  0.007669  0.018028  0.008496  0.054719  0.024864
  4C   1px        0.089183  0.059257 -0.014229 -0.040198  0.030262  0.077128
  4C   1py       -0.036500  0.057286 -0.029288  0.060094  0.039492 -0.007224
  4C   2pz       -0.069252  0.152394 -0.221526 -0.126469  0.085226  0.061809
  4C   2px        0.245727  0.125027 -0.253259 -0.654175 -0.030263  0.729127
  4C   2py        0.064690  0.748928 -0.117016 -0.092723  0.058315  0.295178
  4C   3pz        0.195504 -0.868683  2.451385  1.170610 -1.048054 -0.347014
  4C   3px       -2.385518 -5.560735  4.019278  6.974842 -1.488016 -2.471545
  4C   3py        0.072904 -5.234258  3.763776  5.728471 -1.466441 -0.803741
  4C   1dz2      -0.007380 -0.008089 -0.003747  0.004087 -0.001117 -0.012898
  4C   1dxz       0.001509  0.004624 -0.016779 -0.003676  0.006271 -0.000232
  4C   1dyz      -0.000545  0.002585 -0.005681 -0.007632  0.005223  0.002469
  4C   1dx2y2     0.013465  0.009130 -0.000189  0.008655 -0.006898 -0.005503
  4C   1dxy       0.008072  0.013565 -0.001941  0.002875  0.003822  0.005503
  4C   2dz2       0.028276 -0.014957 -0.050803  0.014934 -0.006774  0.143979
  4C   2dxz      -0.029907  0.056345 -0.128665 -0.061679  0.035975  0.021302
  4C   2dyz      -0.032408  0.059083 -0.124875 -0.088317  0.015360  0.018737
  4C   2dx2y2     0.053757 -0.212917 -0.019731 -0.140284 -0.052480  0.066261
  4C   2dxy      -0.054350  0.059500  0.020664 -0.079975 -0.002010 -0.172685
  5H   1s         0.014467  0.041636 -0.024756 -0.030345  0.014777 -0.040042
  5H   2s         0.535657  1.092897 -0.954439 -1.044309  0.229939  1.648842
  5H   3s        -1.886028 -5.919822  4.310690  5.063332 -1.212901 -2.530586
  5H   1pz       -0.001538 -0.002198  0.013516  0.002318 -0.008470  0.000595
  5H   1px       -0.014527 -0.011160  0.007347 -0.003649 -0.002469 -0.001171
  5H   1py        0.004474 -0.009326  0.004407  0.003153 -0.005140 -0.006784
  5H   2pz       -0.027295 -0.014459 -0.039410  0.056839 -0.010957  0.005104
  5H   2px        0.113715  0.186007 -0.218816 -0.165507  0.016188  0.405179
  5H   2py        0.098686  0.200859 -0.124429 -0.104072  0.063637  0.303579
  6C   1s         0.000290  0.003247 -0.000540 -0.003406  0.004708 -0.006070
  6C   2s         0.006589  0.041265  0.054998 -0.048134  0.004189 -0.053034
  6C   3s        -0.056659  0.024492  0.419425 -0.288216 -0.247930 -0.165695
  6C   4s         2.590952 18.916695 12.955772-30.359751 -3.312241  7.892621
  6C   1pz        0.033182 -0.007669  0.018028 -0.008496  0.054719 -0.024865
  6C   1px        0.089184  0.059257  0.014228 -0.040199 -0.030262  0.077127
  6C   1py       -0.036500  0.057286  0.029288  0.060095 -0.039492 -0.007224
  6C   2pz        0.069254 -0.152381 -0.221520  0.126434  0.085227 -0.061811
  6C   2px        0.245728  0.125038  0.253240 -0.654186  0.030264  0.729140
  6C   2py        0.064689  0.748932  0.117016 -0.092720 -0.058316  0.295176
  6C   3pz       -0.195515  0.868696  2.451361 -1.170620 -1.048058  0.347037
  6C   3px       -2.385500 -5.560751 -4.019143  6.974914  1.488033 -2.471555
  6C   3py        0.072909 -5.234259 -3.763663  5.728507  1.466446 -0.803715
  6C   1dz2       0.007380  0.008089 -0.003747 -0.004087 -0.001117  0.012898
  6C   1dxz       0.001509  0.004624  0.016779 -0.003676 -0.006271 -0.000232
  6C   1dyz      -0.000545  0.002585  0.005681 -0.007632 -0.005223  0.002469
  6C   1dx2y2    -0.013465 -0.009130 -0.000189 -0.008656 -0.006898  0.005503
  6C   1dxy      -0.008072 -0.013565 -0.001941 -0.002875  0.003822 -0.005503
  6C   2dz2      -0.028276  0.014956 -0.050801 -0.014933 -0.006774 -0.143980
  6C   2dxz      -0.029909  0.056340  0.128661 -0.061666 -0.035975  0.021303
  6C   2dyz      -0.032409  0.059080  0.124872 -0.088307 -0.015360  0.018737
  6C   2dx2y2    -0.053758  0.212914 -0.019727  0.140289 -0.052481 -0.066267
  6C   2dxy       0.054350 -0.059498  0.020661  0.079973 -0.002010  0.172688
  7H   1s        -0.014467 -0.041636 -0.024755  0.030345  0.014778  0.040041
  7H   2s        -0.535657 -1.092911 -0.954402  1.044324  0.229941 -1.648859
  7H   3s         1.886009  5.919822  4.310596 -5.063390 -1.212916  2.530571
  7H   1pz        0.001538  0.002198  0.013516 -0.002318 -0.008470 -0.000595
  7H   1px       -0.014527 -0.011160 -0.007347 -0.003649  0.002469 -0.001171
  7H   1py        0.004474 -0.009326 -0.004407  0.003154  0.005140 -0.006784
  7H   2pz        0.027296  0.014461 -0.039410 -0.056844 -0.010958 -0.005103
  7H   2px        0.113715  0.186010  0.218809 -0.165510 -0.016188  0.405182
  7H   2py        0.098685  0.200860  0.124426 -0.104072 -0.063638  0.303580
  8C   1s         0.000000 -0.004753  0.000000  0.006273 -0.002306 -0.000000
  8C   2s         0.000001 -0.007544  0.000001  0.117688 -0.003527 -0.000000
  8C   3s         0.000002  0.235849 -0.000005  0.163603  0.183993  0.000007
  8C   4s         0.000224-16.991426  0.000392 49.991903  4.728813 -0.000139
  8C   1pz        0.000000  0.097978  0.000000  0.131768  0.004041 -0.000000
  8C   1px       -0.037986 -0.000000 -0.183054  0.000001  0.000000  0.158290
  8C   1py       -0.000000  0.091413 -0.000001 -0.070467  0.080526  0.000001
  8C   2pz        0.000001  0.049372  0.000008  0.795651  0.086062 -0.000013
  8C   2px       -0.004057 -0.000009  0.202443  0.000031  0.000001  0.474476
  8C   2py        0.000004 -0.767838  0.000003  0.497023  0.121966 -0.000003
  8C   3pz       -0.000061  1.642268 -0.000074-12.123150 -1.194181  0.000035
  8C   3px        0.058131  0.000007 -1.727541 -0.000014  0.000006 -2.929274
  8C   3py       -0.000043  1.476717 -0.000074-11.796797 -2.636343  0.000007
  8C   1dz2       0.000000 -0.022516  0.000000  0.006377  0.005375 -0.000000
  8C   1dxz       0.010834  0.000000 -0.007835 -0.000000 -0.000000  0.014622
  8C   1dyz      -0.000000 -0.011205 -0.000000 -0.006696 -0.006278 -0.000000
  8C   1dx2y2     0.000000 -0.009459  0.000000  0.010485  0.012107 -0.000000
  8C   1dxy       0.002920  0.000000 -0.002404 -0.000000  0.000000 -0.008952
  8C   2dz2       0.000001 -0.257730  0.000002  0.127314  0.068776  0.000000
  8C   2dxz      -0.014387  0.000003 -0.115460 -0.000010 -0.000000 -0.168012
  8C   2dyz       0.000000  0.038316  0.000002  0.045921  0.002956 -0.000002
  8C   2dx2y2     0.000000 -0.078775 -0.000001  0.047716  0.005183  0.000001
  8C   2dxy       0.057643  0.000002 -0.100769 -0.000005 -0.000000 -0.014022
  9H   1s        -0.000000 -0.028432 -0.000000 -0.055779 -0.011172 -0.000001
  9H   2s        -0.000011  0.695121 -0.000019 -2.350421 -0.508644  0.000021
  9H   3s         0.000059 -0.998907  0.000063 12.281679  1.818220 -0.000028
  9H   1pz       -0.000000 -0.014300  0.000000 -0.008338  0.003018 -0.000000
  9H   1px        0.004096  0.000000  0.000979  0.000000  0.000000 -0.002052
  9H   1py       -0.000000 -0.009858 -0.000000 -0.019156 -0.014644  0.000000
  9H   2pz        0.000002 -0.080123  0.000003  0.428235  0.088000 -0.000005
  9H   2px       -0.024977 -0.000001 -0.063667  0.000003  0.000000  0.017544
  9H   2py        0.000002 -0.106965  0.000002  0.245154  0.114235 -0.000004
 10C   1s         0.000290 -0.003247  0.000540  0.003406  0.004708 -0.006070
 10C   2s         0.006590 -0.041264 -0.054997  0.048134  0.004189 -0.053034
 10C   3s        -0.056660 -0.024500 -0.419422  0.288230 -0.247926 -0.165699
 10C   4s         2.591213-18.916666-12.955762 30.359721 -3.312224  7.892596
 10C   1pz        0.033182  0.007669 -0.018028  0.008496  0.054719 -0.024865
 10C   1px        0.089184 -0.059256 -0.014229  0.040199 -0.030262  0.077127
 10C   1py        0.036500  0.057287  0.029288  0.060094  0.039492  0.007224
 10C   2pz        0.069250  0.152380  0.221520 -0.126430  0.085227 -0.061814
 10C   2px        0.245733 -0.125033 -0.253243  0.654182  0.030259  0.729143
 10C   2py       -0.064694  0.748933  0.117016 -0.092725  0.058318 -0.295177
 10C   3pz       -0.195498 -0.868694 -2.451360  1.170609 -1.048049  0.347031
 10C   3px       -2.385563  5.560736  4.019136 -6.974912  1.488017 -2.471542
 10C   3py       -0.072855 -5.234268 -3.763664  5.728529 -1.466439  0.803700
 10C   1dz2       0.007380 -0.008089  0.003747  0.004087 -0.001117  0.012898
 10C   1dxz       0.001509 -0.004624 -0.016779  0.003676 -0.006271 -0.000232
 10C   1dyz       0.000545  0.002585  0.005681 -0.007632  0.005223 -0.002469
 10C   1dx2y2    -0.013465  0.009129  0.000189  0.008656 -0.006898  0.005502
 10C   1dxy       0.008072 -0.013565 -0.001941 -0.002875 -0.003822  0.005503
 10C   2dz2      -0.028277 -0.014956  0.050801  0.014932 -0.006773 -0.143981
 10C   2dxz      -0.029907 -0.056340 -0.128661  0.061664 -0.035975  0.021303
 10C   2dyz       0.032408  0.059081  0.124872 -0.088307  0.015360 -0.018737
 10C   2dx2y2    -0.053757 -0.212917  0.019727 -0.140285 -0.052480 -0.066267
 10C   2dxy      -0.054350 -0.059499  0.020662  0.079974  0.002011 -0.172690
 11H   1s        -0.014467  0.041636  0.024755 -0.030345  0.014777  0.040042
 11H   2s        -0.535671  1.092911  0.954406 -1.044333  0.229950 -1.648865
 11H   3s         1.886058 -5.919816 -4.310588  5.063408 -1.212898  2.530551
 11H   1pz        0.001538 -0.002198 -0.013516  0.002318 -0.008470 -0.000595
 11H   1px       -0.014527  0.011160  0.007347  0.003649  0.002469 -0.001171
 11H   1py       -0.004473 -0.009326 -0.004407  0.003154 -0.005140  0.006784
 11H   2pz        0.027296 -0.014461  0.039410  0.056844 -0.010957 -0.005103
 11H   2px        0.113717 -0.186010 -0.218810  0.165513 -0.016190  0.405183
 11H   2py       -0.098687  0.200861  0.124426 -0.104076  0.063639 -0.303581
 12C   1s        -0.000000  0.004753 -0.000000 -0.006273 -0.002306  0.000000
 12C   2s         0.000000  0.007544 -0.000001 -0.117689 -0.003527  0.000001
 12C   3s         0.000003 -0.235841  0.000004 -0.163615  0.183992  0.000006
 12C   4s        -0.000141 16.991372 -0.000424-49.991759  4.728718 -0.000042
 12C   1pz        0.000000 -0.097978 -0.000001 -0.131768  0.004041  0.000000
 12C   1px       -0.037986  0.000000  0.183054 -0.000001 -0.000000  0.158290
 12C   1py       -0.000001  0.091413 -0.000001 -0.070466 -0.080526 -0.000000
 12C   2pz       -0.000002 -0.049385 -0.000009 -0.795623  0.086063 -0.000011
 12C   2px       -0.004053  0.000006 -0.202445 -0.000023 -0.000002  0.474483
 12C   2py        0.000003 -0.767837  0.000003  0.497018 -0.121961 -0.000001
 12C   3pz        0.000007 -1.642262  0.000094 12.123136 -1.194161  0.000006
 12C   3px        0.058133 -0.000003  1.727543 -0.000001  0.000001 -2.929275
 12C   3py       -0.000021  1.476727 -0.000076-11.796819  2.636320  0.000026
 12C   1dz2      -0.000000  0.022516 -0.000000 -0.006377  0.005375  0.000000
 12C   1dxz       0.010834 -0.000000  0.007835  0.000000 -0.000000  0.014622
 12C   1dyz       0.000000 -0.011205 -0.000000 -0.006696  0.006278  0.000000
 12C   1dx2y2    -0.000000  0.009459 -0.000000 -0.010485  0.012107  0.000000
 12C   1dxy      -0.002920  0.000000 -0.002404  0.000000 -0.000000  0.008952
 12C   2dz2      -0.000001  0.257731 -0.000002 -0.127315  0.068775  0.000000
 12C   2dxz      -0.014388 -0.000002  0.115461  0.000007  0.000001 -0.168014
 12C   2dyz       0.000000  0.038319  0.000002  0.045915 -0.002956  0.000004
 12C   2dx2y2    -0.000000  0.078778  0.000001 -0.047721  0.005182  0.000003
 12C   2dxy      -0.057643  0.000002 -0.100769 -0.000005 -0.000000  0.014024
 13H   1s        -0.000000  0.028432  0.000000  0.055779 -0.011171 -0.000001
 13H   2s         0.000007 -0.695102  0.000022  2.350370 -0.508635  0.000019
 13H   3s        -0.000000  0.998912 -0.000082-12.281695  1.818198  0.000013
 13H   1pz       -0.000000  0.014299  0.000000  0.008338  0.003018 -0.000000
 13H   1px        0.004096 -0.000000 -0.000979 -0.000000 -0.000000 -0.002052
 13H   1py        0.000000 -0.009858 -0.000000 -0.019156  0.014644  0.000000
 13H   2pz       -0.000001  0.080120 -0.000003 -0.428225  0.087998 -0.000004
 13H   2px       -0.024976  0.000001  0.063667 -0.000003  0.000000  0.017544
 13H   2py        0.000000 -0.106963  0.000002  0.245147 -0.114234  0.000003
                     54        55        56        57        58        59   
                   0.09902   0.10412   0.11061   0.11595   0.11836   0.13074
                   0.00000   0.00000   0.00000   0.00000   0.00000   0.00000
                  --------  --------  --------  --------  --------  --------
  0C   1s         0.001673  0.005626 -0.010771 -0.005322  0.010214 -0.001189
  0C   2s        -0.009874  0.044119 -0.065858  0.027345  0.043914 -0.030529
  0C   3s        -0.322823  0.107167 -0.303922  0.345837 -0.298350 -0.154122
  0C   4s         4.467653-11.646329  3.952089 -5.657608  0.813209  8.807642
  0C   1pz       -0.099582 -0.031660 -0.016421  0.024698  0.109905 -0.003547
  0C   1px        0.070270 -0.040733 -0.127627  0.122052  0.139218 -0.051918
  0C   1py       -0.036263 -0.117630  0.047341  0.013321 -0.088064 -0.086960
  0C   2pz       -0.137816 -0.272773 -0.006361  0.244944 -0.352139 -0.151436
  0C   2px       -0.615819  0.088332 -0.398120  0.316270 -0.171706 -0.024284
  0C   2py        0.045034 -1.064478  0.086227  0.012379  0.226783  0.325668
  0C   3pz        1.229036  0.741440  0.018825 -1.022990  2.545936  2.599839
  0C   3px       -0.190945 -0.769351  1.227171 -3.026402 -3.844916 -0.602855
  0C   3py        1.592125  4.393599 -2.238460  1.540775  1.051919 -2.673358
  0C   1dz2       0.005447  0.005189  0.007696  0.013921 -0.007253 -0.000204
  0C   1dxz       0.003751 -0.000187  0.003656 -0.001498 -0.015200 -0.018358
  0C   1dyz       0.010899 -0.000007  0.002005  0.004219  0.004679  0.012647
  0C   1dx2y2    -0.011177  0.006545  0.017646 -0.021628  0.015154  0.014420
  0C   1dxy      -0.001240 -0.007251  0.030214  0.006540 -0.004355  0.000692
  0C   2dz2      -0.048251  0.007795 -0.031858  0.026202 -0.067375 -0.072861
  0C   2dxz      -0.028407 -0.091805 -0.008068  0.114020 -0.199479 -0.093882
  0C   2dyz       0.010002  0.071030 -0.004521  0.003508  0.161302  0.090628
  0C   2dx2y2    -0.185029 -0.308941 -0.070447  0.077182  0.098173  0.224519
  0C   2dxy      -0.157301  0.012366 -0.010082  0.033490 -0.065110 -0.122543
  1H   1s        -0.031091 -0.018505 -0.100576 -0.086667  0.043690  0.018355
  1H   2s        -1.022688  1.421525 -0.750921  0.010526 -0.446127 -0.771277
  1H   3s        -1.262853 -2.328521  0.716566 -2.291393 -2.041057 -1.108459
  1H   1pz        0.000389 -0.002000 -0.001371  0.000269  0.007364  0.010698
  1H   1px       -0.006628 -0.001414  0.001491  0.000057 -0.015461 -0.008501
  1H   1py        0.007322 -0.000472 -0.013437  0.010589  0.004527 -0.003232
  1H   2pz        0.001497  0.000298 -0.009154  0.006029 -0.038179 -0.038462
  1H   2px       -0.150013  0.269725 -0.080749  0.094606 -0.082889 -0.078011
  1H   2py        0.104780 -0.314008 -0.000182 -0.015617  0.100227  0.107561
  2C   1s        -0.021314  0.012059 -0.001735 -0.007025 -0.000000  0.019521
  2C   2s        -0.108729  0.039441  0.034717 -0.069745  0.000000  0.096780
  2C   3s         0.487227 -0.287927  0.517057 -0.198977 -0.000001 -0.578300
  2C   4s         1.425781  8.537486 -1.911578  4.319970 -0.000057-14.142358
  2C   1pz       -0.031847 -0.016379  0.071736 -0.000038  0.000000  0.153948
  2C   1px       -0.000001  0.000000 -0.000000  0.000000 -0.098410  0.000000
  2C   1py       -0.061019 -0.062578 -0.074116 -0.051133 -0.000000  0.016478
  2C   2pz        0.339717 -0.038106  0.297192 -0.010986  0.000001 -0.087583
  2C   2px       -0.000001 -0.000001 -0.000000  0.000000  0.213806 -0.000004
  2C   2py        0.121286  0.452424  0.066215 -0.072571  0.000001  0.448708
  2C   3pz       -0.709385  0.970661 -0.111145  0.875006 -0.000012 -4.514846
  2C   3px        0.000017 -0.000003  0.000006 -0.000006  0.277080  0.000015
  2C   3py        0.038561 -1.820381  2.538446 -1.416845  0.000004  3.737409
  2C   1dz2      -0.002438  0.002476 -0.017584 -0.005106  0.000000  0.012088
  2C   1dxz       0.000000 -0.000000  0.000000 -0.000000 -0.014190  0.000000
  2C   1dyz       0.001565 -0.009034  0.000243  0.012003 -0.000000  0.004070
  2C   1dx2y2     0.012898  0.013749 -0.016185  0.013991  0.000000  0.006918
  2C   1dxy       0.000000 -0.000000  0.000000 -0.000000  0.008967  0.000000
  2C   2dz2       0.073317  0.062816  0.067555 -0.106915  0.000001 -0.006217
  2C   2dxz      -0.000001  0.000000 -0.000000 -0.000000  0.049464 -0.000002
  2C   2dyz       0.088377  0.168073  0.046911  0.048471 -0.000000 -0.011922
  2C   2dx2y2     0.085929  0.024267  0.055465  0.046267  0.000000  0.074202
  2C   2dxy      -0.000000  0.000000  0.000000 -0.000000 -0.064191  0.000001
  3C   1s        -0.021314 -0.012059 -0.001735 -0.007025 -0.000000 -0.019521
  3C   2s        -0.108729 -0.039440  0.034717 -0.069745 -0.000000 -0.096780
  3C   3s         0.487230  0.287926  0.517055 -0.198976  0.000002  0.578306
  3C   4s         1.425799 -8.537510 -1.911618  4.319830  0.000059 14.142351
  3C   1pz       -0.031847  0.016379  0.071736 -0.000038 -0.000000 -0.153948
  3C   1px       -0.000001 -0.000000 -0.000000  0.000000  0.098410 -0.000000
  3C   1py        0.061019 -0.062578  0.074116  0.051133 -0.000000  0.016478
  3C   2pz        0.339720  0.038105  0.297198 -0.010987 -0.000001  0.087587
  3C   2px       -0.000003  0.000001  0.000001 -0.000001 -0.213806  0.000003
  3C   2py       -0.121290  0.452425 -0.066221  0.072579  0.000000  0.448707
  3C   3pz       -0.709381 -0.970660 -0.111155  0.874978  0.000011  4.514846
  3C   3px        0.000014  0.000001 -0.000006  0.000008 -0.277080 -0.000012
  3C   3py       -0.038563 -1.820395 -2.538441  1.416844  0.000001  3.737411
  3C   1dz2      -0.002437 -0.002476 -0.017584 -0.005106  0.000000 -0.012088
  3C   1dxz       0.000000  0.000000  0.000000 -0.000000  0.014190 -0.000000
  3C   1dyz      -0.001565 -0.009034 -0.000243 -0.012003 -0.000000  0.004070
  3C   1dx2y2     0.012898 -0.013749 -0.016185  0.013991 -0.000000 -0.006918
  3C   1dxy      -0.000000 -0.000000 -0.000000  0.000000  0.008967 -0.000000
  3C   2dz2       0.073318 -0.062816  0.067557 -0.106915 -0.000001  0.006218
  3C   2dxz      -0.000001  0.000000  0.000000 -0.000001 -0.049464  0.000002
  3C   2dyz      -0.088377  0.168073 -0.046911 -0.048470 -0.000000 -0.011922
  3C   2dx2y2     0.085930 -0.024268  0.055466  0.046265 -0.000000 -0.074202
  3C   2dxy       0.000000 -0.000000  0.000000 -0.000000 -0.064191  0.000001
  4C   1s         0.001673 -0.005626 -0.010771 -0.005322 -0.010214  0.001189
  4C   2s        -0.009873 -0.044119 -0.065858  0.027345 -0.043914  0.030529
  4C   3s        -0.322820 -0.107165 -0.303921  0.345832  0.298349  0.154117
  4C   4s         4.467615 11.646346  3.952098 -5.657265 -0.813210 -8.807628
  4C   1pz       -0.099581  0.031661 -0.016421  0.024698 -0.109905  0.003547
  4C   1px        0.070270  0.040732 -0.127627  0.122052 -0.139218  0.051918
  4C   1py        0.036263 -0.117630 -0.047341 -0.013321 -0.088064 -0.086960
  4C   2pz       -0.137809  0.272773 -0.006362  0.244937  0.352139  0.151435
  4C   2px       -0.615820 -0.088330 -0.398123  0.316264  0.171706  0.024277
  4C   2py       -0.045027 -1.064478 -0.086222 -0.012396  0.226783  0.325667
  4C   3pz        1.229030 -0.741443  0.018834 -1.022986 -2.545934 -2.599841
  4C   3px       -0.190947  0.769362  1.227178 -3.026338  3.844917  0.602859
  4C   3py       -1.592112  4.393617  2.238447 -1.540732  1.051920 -2.673359
  4C   1dz2       0.005446 -0.005189  0.007696  0.013921  0.007253  0.000204
  4C   1dxz       0.003750  0.000187  0.003656 -0.001497  0.015200  0.018358
  4C   1dyz      -0.010899 -0.000007 -0.002005 -0.004219  0.004679  0.012647
  4C   1dx2y2    -0.011177 -0.006545  0.017646 -0.021628 -0.015154 -0.014420
  4C   1dxy       0.001240 -0.007251 -0.030214 -0.006540 -0.004355  0.000692
  4C   2dz2      -0.048251 -0.007795 -0.031858  0.026201  0.067376  0.072861
  4C   2dxz      -0.028404  0.091804 -0.008068  0.114017  0.199479  0.093881
  4C   2dyz      -0.010000  0.071030  0.004521 -0.003509  0.161302  0.090628
  4C   2dx2y2    -0.185032  0.308942 -0.070450  0.077186 -0.098173 -0.224521
  4C   2dxy       0.157301  0.012365  0.010082 -0.033489 -0.065110 -0.122542
  5H   1s        -0.031092  0.018505 -0.100576 -0.086666 -0.043690 -0.018355
  5H   2s        -1.022684 -1.421523 -0.750919  0.010499  0.446128  0.771270
  5H   3s        -1.262832  2.328529  0.716553 -2.291374  2.041059  1.108460
  5H   1pz        0.000389  0.002000 -0.001371  0.000269 -0.007364 -0.010698
  5H   1px       -0.006628  0.001414  0.001490  0.000057  0.015461  0.008501
  5H   1py       -0.007322 -0.000472  0.013437 -0.010589  0.004527 -0.003232
  5H   2pz        0.001497 -0.000298 -0.009154  0.006029  0.038179  0.038462
  5H   2px       -0.150014 -0.269724 -0.080748  0.094602  0.082889  0.078009
  5H   2py       -0.104779 -0.314008  0.000183  0.015612  0.100227  0.107560
  6C   1s         0.001673  0.005626 -0.010771 -0.005322 -0.010214 -0.001189
  6C   2s        -0.009873  0.044119 -0.065858  0.027345 -0.043915 -0.030528
  6C   3s        -0.322821  0.107161 -0.303918  0.345834  0.298346 -0.154104
  6C   4s         4.467552-11.646260  3.952036 -5.657578 -0.813027  8.807354
  6C   1pz       -0.099581 -0.031660 -0.016421  0.024698 -0.109905 -0.003546
  6C   1px       -0.070271  0.040733  0.127627 -0.122051  0.139218  0.051918
  6C   1py       -0.036263 -0.117630  0.047342  0.013321  0.088064 -0.086960
  6C   2pz       -0.137814 -0.272777 -0.006359  0.244943  0.352135 -0.151427
  6C   2px        0.615810 -0.088328  0.398117 -0.316269 -0.171701  0.024264
  6C   2py        0.045030 -1.064470  0.086223  0.012381 -0.226776  0.325648
  6C   3pz        1.229033  0.741449  0.018826 -1.022997 -2.545925  2.599832
  6C   3px        0.190979  0.769350 -1.227164  3.026393 -3.844949  0.602899
  6C   3py        1.592135  4.393593 -2.238453  1.540769 -1.051941 -2.673305
  6C   1dz2       0.005446  0.005189  0.007696  0.013921  0.007253 -0.000204
  6C   1dxz      -0.003751  0.000187 -0.003656  0.001497 -0.015200  0.018358
  6C   1dyz       0.010899 -0.000007  0.002005  0.004219 -0.004679  0.012647
  6C   1dx2y2    -0.011177  0.006545  0.017646 -0.021628 -0.015154  0.014420
  6C   1dxy       0.001240  0.007251 -0.030214 -0.006540 -0.004355 -0.000692
  6C   2dz2      -0.048249  0.007795 -0.031858  0.026202  0.067375 -0.072859
  6C   2dxz       0.028406  0.091806  0.008067 -0.114019 -0.199478  0.093879
  6C   2dyz       0.010001  0.071031 -0.004522  0.003508 -0.161301  0.090626
  6C   2dx2y2    -0.185029 -0.308939 -0.070448  0.077183 -0.098172  0.224516
  6C   2dxy       0.157299 -0.012365  0.010082 -0.033491 -0.065110  0.122541
  7H   1s        -0.031092 -0.018505 -0.100576 -0.086666 -0.043690  0.018355
  7H   2s        -1.022668  1.421511 -0.750914  0.010526  0.446113 -0.771233
  7H   3s        -1.262890 -2.328523  0.716561 -2.291385  2.041062 -1.108490
  7H   1pz        0.000389 -0.002000 -0.001371  0.000269 -0.007364  0.010698
  7H   1px        0.006628  0.001414 -0.001491 -0.000057 -0.015461  0.008501
  7H   1py        0.007322 -0.000472 -0.013437  0.010589 -0.004527 -0.003232
  7H   2pz        0.001497  0.000298 -0.009153  0.006029  0.038179 -0.038461
  7H   2px        0.150008 -0.269722  0.080747 -0.094606 -0.082887  0.078003
  7H   2py        0.104776 -0.314006 -0.000183 -0.015617 -0.100225  0.107554
  8C   1s        -0.007076  0.002188 -0.004846 -0.012924 -0.000000 -0.014024
  8C   2s         0.020852  0.070869  0.023462 -0.093142  0.000000 -0.046118
  8C   3s         0.537675  0.411957  0.403478 -0.168992  0.000006  0.315184
  8C   4s        -5.635355 -7.778573 -3.625371 12.860722 -0.000124 -1.935540
  8C   1pz       -0.005776  0.063200 -0.137578  0.103139  0.000000  0.056715
  8C   1px       -0.000001  0.000000 -0.000000  0.000000  0.134704 -0.000001
  8C   1py        0.065104 -0.074149 -0.052245 -0.041718 -0.000000  0.198243
  8C   2pz       -0.782144 -0.745208 -0.197523  1.016887 -0.000003  0.125641
  8C   2px       -0.000004  0.000004 -0.000003  0.000001 -0.689597 -0.000012
  8C   2py       -0.020945 -0.631091  0.039281  0.315761 -0.000006 -0.131800
  8C   3pz        1.387005 -0.814959  2.754418 -2.280458  0.000013 -5.771441
  8C   3px        0.000019 -0.000013  0.000003  0.000003  5.803870  0.000020
  8C   3py       -1.245784  1.984012  2.841711  0.118887  0.000014  0.199657
  8C   1dz2       0.000358  0.001577 -0.011399 -0.013843  0.000000 -0.014829
  8C   1dxz      -0.000000 -0.000000 -0.000000  0.000000  0.033386 -0.000000
  8C   1dyz      -0.014282  0.009826 -0.007298 -0.036513  0.000000  0.002491
  8C   1dx2y2     0.005584  0.008482 -0.013330  0.017922 -0.000000 -0.018931
  8C   1dxy       0.000000 -0.000000  0.000000 -0.000000  0.016716 -0.000000
  8C   2dz2       0.037863 -0.148978 -0.001156  0.035530 -0.000002 -0.250721
  8C   2dxz       0.000001 -0.000002  0.000001 -0.000000  0.361332  0.000004
  8C   2dyz      -0.218257 -0.289070 -0.011904  0.148028 -0.000001 -0.087877
  8C   2dx2y2     0.147011  0.034917  0.005226 -0.116906 -0.000000 -0.028258
  8C   2dxy       0.000000 -0.000001  0.000001 -0.000000  0.280658  0.000003
  9H   1s        -0.098266 -0.034736 -0.064442 -0.122747  0.000000 -0.025999
  9H   2s         1.100276  2.205407 -0.127736 -2.563852  0.000011  0.161122
  9H   3s        -0.830600 -0.615824 -2.654414  0.998175 -0.000003  3.687153
  9H   1pz       -0.002483 -0.005683  0.008392  0.004564 -0.000000 -0.019491
  9H   1px        0.000000  0.000000 -0.000000  0.000000  0.019416 -0.000000
  9H   1py       -0.004145 -0.001500  0.013548 -0.000563 -0.000000  0.004213
  9H   2pz       -0.313657 -0.511690 -0.013907  0.406182 -0.000001  0.054093
  9H   2px       -0.000000  0.000000 -0.000000  0.000000 -0.084784 -0.000001
  9H   2py       -0.212445 -0.299511 -0.038001  0.305435 -0.000001  0.001233
 10C   1s         0.001673 -0.005626 -0.010771 -0.005322  0.010214  0.001189
 10C   2s        -0.009873 -0.044119 -0.065858  0.027345  0.043915  0.030528
 10C   3s        -0.322816 -0.107161 -0.303924  0.345832 -0.298347  0.154100
 10C   4s         4.467503 11.646286  3.952151 -5.657306  0.813027 -8.807342
 10C   1pz       -0.099581  0.031661 -0.016421  0.024698  0.109905  0.003546
 10C   1px       -0.070271 -0.040732  0.127627 -0.122052 -0.139218 -0.051918
 10C   1py        0.036263 -0.117631 -0.047341 -0.013321  0.088064 -0.086961
 10C   2pz       -0.137809  0.272777 -0.006364  0.244937 -0.352135  0.151427
 10C   2px        0.615811  0.088328  0.398128 -0.316269  0.171702 -0.024260
 10C   2py       -0.045023 -1.064471 -0.086227 -0.012392 -0.226776  0.325647
 10C   3pz        1.229021 -0.741453  0.018829 -1.022972  2.545925 -2.599829
 10C   3px        0.190981 -0.769363 -1.227184  3.026348  3.844947 -0.602902
 10C   3py       -1.592123  4.393612  2.238455 -1.540740 -1.051939 -2.673306
 10C   1dz2       0.005446 -0.005189  0.007696  0.013921 -0.007253  0.000204
 10C   1dxz      -0.003750 -0.000187 -0.003656  0.001497  0.015200 -0.018358
 10C   1dyz      -0.010899 -0.000007 -0.002005 -0.004219 -0.004679  0.012647
 10C   1dx2y2    -0.011177 -0.006545  0.017646 -0.021628  0.015154 -0.014420
 10C   1dxy      -0.001240  0.007251  0.030214  0.006540 -0.004355 -0.000692
 10C   2dz2      -0.048249 -0.007795 -0.031858  0.026201 -0.067375  0.072859
 10C   2dxz       0.028404 -0.091806  0.008069 -0.114017  0.199478 -0.093879
 10C   2dyz      -0.010000  0.071031  0.004520 -0.003510 -0.161301  0.090626
 10C   2dx2y2    -0.185031  0.308940 -0.070449  0.077186  0.098171 -0.224518
 10C   2dxy      -0.157298 -0.012365 -0.010083  0.033490 -0.065109  0.122540
 11H   1s        -0.031092  0.018505 -0.100576 -0.086666  0.043690 -0.018355
 11H   2s        -1.022663 -1.421514 -0.750931  0.010512 -0.446113  0.771228
 11H   3s        -1.262867  2.328532  0.716554 -2.291375 -2.041060  1.108492
 11H   1pz        0.000389  0.002000 -0.001371  0.000269  0.007364 -0.010698
 11H   1px        0.006628 -0.001414 -0.001490 -0.000057  0.015461 -0.008501
 11H   1py       -0.007322 -0.000472  0.013437 -0.010589 -0.004527 -0.003232
 11H   2pz        0.001497 -0.000298 -0.009154  0.006029 -0.038179  0.038460
 11H   2px        0.150008  0.269723  0.080751 -0.094605  0.082887 -0.078002
 11H   2py       -0.104776 -0.314006  0.000181  0.015614 -0.100225  0.107554
 12C   1s        -0.007076 -0.002188 -0.004846 -0.012925  0.000000  0.014023
 12C   2s         0.020852 -0.070869  0.023463 -0.093142 -0.000000  0.046118
 12C   3s         0.537662 -0.411962  0.403489 -0.168978 -0.000005 -0.315178
 12C   4s        -5.635204  7.778538 -3.625510 12.860277  0.000118  1.935522
 12C   1pz       -0.005777 -0.063200 -0.137577  0.103139 -0.000000 -0.056715
 12C   1px       -0.000001 -0.000000 -0.000000  0.000000 -0.134704  0.000001
 12C   1py       -0.065105 -0.074149  0.052245  0.041718 -0.000000  0.198243
 12C   2pz       -0.782139  0.745207 -0.197532  1.016880  0.000002 -0.125647
 12C   2px       -0.000003 -0.000003  0.000003 -0.000001  0.689598  0.000011
 12C   2py        0.020924 -0.631089 -0.039274 -0.315737 -0.000006 -0.131800
 12C   3pz        1.387009  0.814973  2.754424 -2.280386 -0.000013  5.771446
 12C   3px        0.000024  0.000012  0.000000 -0.000009 -5.803870 -0.000022
 12C   3py        1.245789  1.983995 -2.841727 -0.118938  0.000015  0.199656
 12C   1dz2       0.000358 -0.001577 -0.011399 -0.013843 -0.000000  0.014829
 12C   1dxz      -0.000000 -0.000000 -0.000000  0.000000 -0.033386  0.000000
 12C   1dyz       0.014282  0.009826  0.007298  0.036513  0.000000  0.002491
 12C   1dx2y2     0.005584 -0.008482 -0.013330  0.017922 -0.000000  0.018931
 12C   1dxy      -0.000000 -0.000000 -0.000000  0.000000  0.016716 -0.000000
 12C   2dz2       0.037870  0.148976 -0.001157  0.035522  0.000002  0.250722
 12C   2dxz       0.000001  0.000001 -0.000001  0.000000 -0.361332 -0.000004
 12C   2dyz       0.218253 -0.289069  0.011905 -0.148024 -0.000001 -0.087876
 12C   2dx2y2     0.147013 -0.034918  0.005226 -0.116907  0.000000  0.028259
 12C   2dxy      -0.000000 -0.000001  0.000000  0.000000  0.280658  0.000003
 13H   1s        -0.098266  0.034736 -0.064442 -0.122747  0.000000  0.025999
 13H   2s         1.100244 -2.205399 -0.127719 -2.563810 -0.000010 -0.161117
 13H   3s        -0.830629  0.615818 -2.654412  0.998155  0.000003 -3.687157
 13H   1pz       -0.002483  0.005683  0.008392  0.004564  0.000000  0.019491
 13H   1px        0.000000 -0.000000  0.000000 -0.000000 -0.019416  0.000000
 13H   1py        0.004145 -0.001500 -0.013548  0.000563 -0.000000  0.004213
 13H   2pz       -0.313653  0.511688 -0.013910  0.406177  0.000001 -0.054094
 13H   2px       -0.000000 -0.000000  0.000000  0.000000  0.084784  0.000001
 13H   2py        0.212441 -0.299510  0.038003 -0.305430 -0.000001  0.001234
                     60        61        62        63        64        65   
                   0.15151   0.15610   0.15724   0.15985   0.16034   0.16416
                   0.00000   0.00000   0.00000   0.00000   0.00000   0.00000
                  --------  --------  --------  --------  --------  --------
  0C   1s        -0.003399 -0.005914 -0.010855  0.001745 -0.003019  0.000856
  0C   2s         0.056551 -0.018185 -0.087871  0.003129 -0.010355  0.005936
  0C   3s         0.845433 -0.050908 -0.385794 -0.015337  0.141029  0.011252
  0C   4s       -22.868784-19.634979 14.588293  7.223545  0.503588 -5.155949
  0C   1pz        0.225214  0.117842 -0.003587 -0.068570  0.062912 -0.049888
  0C   1px       -0.018123 -0.137250 -0.087201 -0.054180 -0.000519 -0.085101
  0C   1py       -0.089869 -0.138726 -0.033189 -0.099893 -0.002624 -0.083523
  0C   2pz        0.458958  0.387086 -0.290372 -0.492269 -0.214256  0.301999
  0C   2px        0.909624  0.144906 -0.861047 -0.132846  0.095858 -0.505698
  0C   2py       -1.028865 -0.363849  0.197897  0.427250 -0.057082 -0.870145
  0C   3pz        1.852837 -4.752230 -0.119621  1.152850 -6.589698  4.053648
  0C   3px       -1.212692 -5.963565  4.378963  5.746652  0.286463 -0.500829
  0C   3py        5.994165 -0.403741  1.704995  5.564580 -0.471605  1.067337
  0C   1dz2       0.000478 -0.004928  0.003289  0.007376 -0.000197  0.000363
  0C   1dxz      -0.022970 -0.016274 -0.004307  0.004149 -0.013208  0.008670
  0C   1dyz       0.010143  0.008706  0.000625 -0.003355  0.003581 -0.001487
  0C   1dx2y2     0.010838  0.021055  0.022656  0.011646  0.001695  0.007025
  0C   1dxy      -0.002831  0.001598  0.021600 -0.002363 -0.006409  0.005124
  0C   2dz2       0.159111  0.080794 -0.065784  0.033852 -0.018019 -0.011220
  0C   2dxz       0.034507  0.140154 -0.113526 -0.142019 -0.098083  0.097218
  0C   2dyz      -0.068534 -0.169151 -0.005953  0.139470 -0.050974  0.012714
  0C   2dx2y2    -0.188821  0.029910 -0.207888  0.041650  0.011303 -0.365244
  0C   2dxy       0.140210  0.135837 -0.167876 -0.118713 -0.016704 -0.040319
  1H   1s        -0.021007  0.017108 -0.006889  0.003931  0.029303 -0.014337
  1H   2s         2.446231  1.019753 -1.725454 -0.847567  0.092588  0.341001
  1H   3s        -3.177494 -1.742161  1.726542  0.746494  0.319347 -0.237126
  1H   1pz        0.015120  0.004244  0.001175 -0.004845 -0.001903 -0.000475
  1H   1px       -0.001108 -0.008743 -0.007133 -0.001033 -0.000437 -0.003776
  1H   1py       -0.003013 -0.012183 -0.002528  0.003193 -0.000358 -0.009078
  1H   2pz        0.107580  0.118856  0.043668 -0.084795  0.084036 -0.044078
  1H   2px        0.387006  0.051734 -0.397278 -0.233174 -0.019226 -0.009630
  1H   2py       -0.418497 -0.129968  0.123522  0.030649  0.012084 -0.168791
  2C   1s        -0.000000  0.013032  0.007157  0.000000  0.000000 -0.001603
  2C   2s         0.000000  0.097300  0.096904  0.000001  0.000001 -0.022047
  2C   3s         0.000022  0.413247  0.662310 -0.000003  0.000005 -0.744632
  2C   4s         0.000237  2.252526-14.297548 -0.000123 -0.000127  1.371255
  2C   1pz        0.000002  0.166203  0.063091  0.000000  0.000001  0.004100
  2C   1px       -0.187875  0.000001  0.000001 -0.005699 -0.110474 -0.000000
  2C   1py        0.000001  0.147851  0.084270  0.000001  0.000001  0.024881
  2C   2pz       -0.000014  0.189132  0.189364  0.000006  0.000003  0.801355
  2C   2px        0.301791 -0.000016  0.000003  0.479841  0.280722 -0.000005
  2C   2py       -0.000028  0.103064  0.191606  0.000007  0.000001  1.547674
  2C   3pz        0.000050  5.117768 -1.975752  0.000000 -0.000012  7.181095
  2C   3px       -6.803708 -0.000015 -0.000021  6.372892  7.552947  0.000009
  2C   3py       -0.000000  2.352468 -3.785651  0.000009 -0.000018  7.547267
  2C   1dz2      -0.000000 -0.000940 -0.007130  0.000000 -0.000000 -0.002780
  2C   1dxz       0.009774 -0.000000 -0.000000  0.000502 -0.001807 -0.000000
  2C   1dyz       0.000000  0.007915  0.013361  0.000000  0.000000 -0.004722
  2C   1dx2y2    -0.000000 -0.015878 -0.002845 -0.000000 -0.000000  0.003374
  2C   1dxy      -0.001586  0.000000 -0.000000  0.004462  0.016687  0.000000
  2C   2dz2      -0.000007  0.002391  0.163051  0.000003  0.000002  0.274312
  2C   2dxz       0.228733 -0.000004  0.000001  0.139369  0.130812 -0.000001
  2C   2dyz      -0.000001 -0.084858 -0.007566 -0.000001 -0.000001  0.088477
  2C   2dx2y2    -0.000006 -0.051135 -0.032686  0.000001 -0.000000  0.404643
  2C   2dxy      -0.089790  0.000002 -0.000001  0.016480  0.037071  0.000001
  3C   1s         0.000000 -0.013033  0.007156 -0.000000  0.000000  0.001604
  3C   2s         0.000000 -0.097308  0.096897 -0.000001  0.000000  0.022048
  3C   3s        -0.000023 -0.413307  0.662271  0.000005  0.000002  0.744631
  3C   4s        -0.000307 -2.251373-14.297350  0.000119 -0.000016 -1.371263
  3C   1pz       -0.000001 -0.166208  0.063078 -0.000000  0.000000 -0.004100
  3C   1px        0.187875 -0.000001 -0.000000  0.005700 -0.110474  0.000000
  3C   1py        0.000000  0.147857 -0.084257  0.000001 -0.000000  0.024881
  3C   2pz        0.000012 -0.189153  0.189352 -0.000005 -0.000002 -0.801355
  3C   2px       -0.301794  0.000018 -0.000003 -0.479840  0.280713  0.000007
  3C   2py       -0.000028  0.103080 -0.191619  0.000007 -0.000001  1.547674
  3C   3pz       -0.000061 -5.117612 -1.976101 -0.000000 -0.000009 -7.181097
  3C   3px        6.803723 -0.000019 -0.000074 -6.372938  7.552904 -0.000003
  3C   3py        0.000015  2.352165  3.785849  0.000010  0.000024  7.547268
  3C   1dz2       0.000000  0.000940 -0.007130 -0.000000 -0.000000  0.002780
  3C   1dxz      -0.009775  0.000000  0.000000 -0.000502 -0.001807  0.000000
  3C   1dyz      -0.000000  0.007916 -0.013360  0.000000 -0.000000 -0.004722
  3C   1dx2y2     0.000000  0.015879 -0.002843  0.000000  0.000000 -0.003374
  3C   1dxy      -0.001586  0.000000  0.000000  0.004462 -0.016687 -0.000000
  3C   2dz2       0.000007 -0.002406  0.163051 -0.000002 -0.000000 -0.274312
  3C   2dxz      -0.228734  0.000005 -0.000001 -0.139369  0.130810  0.000002
  3C   2dyz      -0.000000 -0.084859  0.007555 -0.000001 -0.000001  0.088477
  3C   2dx2y2     0.000006  0.051138 -0.032676 -0.000001  0.000000 -0.404643
  3C   2dxy      -0.089790  0.000002 -0.000000  0.016480 -0.037072  0.000001
  4C   1s         0.003399  0.005915 -0.010855 -0.001745 -0.003019 -0.000856
  4C   2s        -0.056551  0.018192 -0.087869 -0.003129 -0.010354 -0.005936
  4C   3s        -0.845436  0.050945 -0.385784  0.015337  0.141030 -0.011250
  4C   4s        22.868863 19.633715 14.589171 -7.223545  0.503447  5.155942
  4C   1pz       -0.225214 -0.117843 -0.003596  0.068569  0.062913  0.049888
  4C   1px        0.018123  0.137256 -0.087190  0.054180 -0.000518  0.085101
  4C   1py       -0.089869 -0.138729  0.033179 -0.099893  0.002623 -0.083523
  4C   2pz       -0.458961 -0.387060 -0.290388  0.492270 -0.214247 -0.302000
  4C   2px       -0.909631 -0.144821 -0.861056  0.132847  0.095864  0.505701
  4C   2py       -1.028868 -0.363829 -0.197893  0.427251  0.057087 -0.870144
  4C   3pz       -1.852848  4.752261 -0.119224 -1.152810 -6.589682 -4.053655
  4C   3px        1.212716  5.963195  4.379313 -5.746653  0.286420  0.500829
  4C   3py        5.994160 -0.403613 -1.705133  5.564577  0.471610  1.067337
  4C   1dz2      -0.000478  0.004928  0.003289 -0.007376 -0.000197 -0.000363
  4C   1dxz       0.022970  0.016274 -0.004306 -0.004148 -0.013208 -0.008670
  4C   1dyz       0.010143  0.008706 -0.000625 -0.003355 -0.003581 -0.001487
  4C   1dx2y2    -0.010838 -0.021057  0.022654 -0.011646  0.001695 -0.007025
  4C   1dxy      -0.002832  0.001600 -0.021600 -0.002363  0.006409  0.005124
  4C   2dz2      -0.159112 -0.080787 -0.065790 -0.033852 -0.018019  0.011221
  4C   2dxz      -0.034508 -0.140143 -0.113533  0.142020 -0.098080 -0.097218
  4C   2dyz      -0.068534 -0.169152  0.005943  0.139469  0.050976  0.012714
  4C   2dx2y2     0.188820 -0.029890 -0.207900 -0.041650  0.011304  0.365245
  4C   2dxy       0.140212  0.135821  0.167887 -0.118713  0.016704 -0.040319
  5H   1s         0.021007 -0.017106 -0.006892 -0.003931  0.029302  0.014337
  5H   2s        -2.446246 -1.019588 -1.725497  0.847569  0.092598 -0.340996
  5H   3s         3.177505  1.742016  1.726623 -0.746495  0.319335  0.237127
  5H   1pz       -0.015120 -0.004244  0.001175  0.004845 -0.001903  0.000475
  5H   1px        0.001108  0.008743 -0.007133  0.001033 -0.000437  0.003776
  5H   1py       -0.003013 -0.012183  0.002527  0.003193  0.000358 -0.009078
  5H   2pz       -0.107580 -0.118860  0.043659  0.084794  0.084036  0.044078
  5H   2px       -0.387009 -0.051698 -0.397278  0.233174 -0.019223  0.009631
  5H   2py       -0.418499 -0.129954 -0.123525  0.030649 -0.012083 -0.168790
  6C   1s         0.003399 -0.005914 -0.010856 -0.001745  0.003019  0.000856
  6C   2s        -0.056551 -0.018185 -0.087871 -0.003129  0.010353  0.005936
  6C   3s        -0.845435 -0.050905 -0.385794  0.015334 -0.141037  0.011252
  6C   4s        22.867973-19.635023 14.588339 -7.223318 -0.503330 -5.155985
  6C   1pz       -0.225213  0.117844 -0.003586  0.068571 -0.062912 -0.049888
  6C   1px       -0.018121  0.137251  0.087201 -0.054179 -0.000517  0.085101
  6C   1py        0.089867 -0.138728 -0.033189  0.099892  0.002624 -0.083523
  6C   2pz       -0.458945  0.387058 -0.290370  0.492267  0.214251  0.301992
  6C   2px        0.909591 -0.144898  0.861054 -0.132835  0.095873  0.505697
  6C   2py        1.028880 -0.363848  0.197901 -0.427250  0.057089 -0.870147
  6C   3pz       -1.852883 -4.752225 -0.119663 -1.152885  6.589676  4.053661
  6C   3px       -1.212489  5.963511 -4.378990  5.746612  0.286404  0.500840
  6C   3py       -5.994100 -0.403657  1.704996 -5.564627  0.471597  1.067342
  6C   1dz2      -0.000478 -0.004928  0.003289 -0.007376  0.000197  0.000363
  6C   1dxz      -0.022970  0.016274  0.004307  0.004149 -0.013208 -0.008670
  6C   1dyz      -0.010143  0.008706  0.000625  0.003355 -0.003581 -0.001487
  6C   1dx2y2    -0.010837  0.021055  0.022656 -0.011646 -0.001695  0.007025
  6C   1dxy      -0.002832 -0.001598 -0.021600 -0.002363 -0.006410 -0.005124
  6C   2dz2      -0.159106  0.080794 -0.065786 -0.033853  0.018019 -0.011220
  6C   2dxz       0.034502 -0.140142  0.113526 -0.142018 -0.098081 -0.097216
  6C   2dyz       0.068529 -0.169144 -0.005955 -0.139469  0.050974  0.012716
  6C   2dx2y2     0.188835  0.029907 -0.207888 -0.041652 -0.011305 -0.365245
  6C   2dxy       0.140202 -0.135836  0.167878 -0.118712 -0.016703  0.040319
  7H   1s         0.021007  0.017107 -0.006890 -0.003930 -0.029303 -0.014337
  7H   2s        -2.446186  1.019741 -1.725473  0.847551 -0.092613  0.341003
  7H   3s         3.177431 -1.742172  1.726548 -0.746476 -0.319320 -0.237131
  7H   1pz       -0.015120  0.004244  0.001175  0.004845  0.001903 -0.000475
  7H   1px       -0.001108  0.008743  0.007133 -0.001032 -0.000437  0.003776
  7H   1py        0.003013 -0.012183 -0.002528 -0.003194  0.000357 -0.009078
  7H   2pz       -0.107578  0.118854  0.043670  0.084795 -0.084035 -0.044079
  7H   2px        0.386998 -0.051730  0.397282 -0.233170 -0.019220  0.009629
  7H   2py        0.418494 -0.129967  0.123525 -0.030647 -0.012082 -0.168791
  8C   1s         0.000000  0.003643 -0.005461 -0.000000 -0.000000  0.002785
  8C   2s        -0.000000 -0.070526  0.057275 -0.000000  0.000000  0.013457
  8C   3s        -0.000018 -1.020916  0.932916  0.000004  0.000008  0.108837
  8C   4s         0.000543 36.071602-15.512705 -0.000088 -0.000125  3.410197
  8C   1pz       -0.000000 -0.036357 -0.070757 -0.000000 -0.000001 -0.117466
  8C   1px        0.266506 -0.000001 -0.000001 -0.134982  0.081525  0.000000
  8C   1py        0.000001  0.163169  0.052500  0.000001  0.000000  0.128456
  8C   2pz        0.000017  0.548966 -1.018936 -0.000004 -0.000007 -0.163592
  8C   2px        1.215781  0.000018 -0.000000 -0.643803 -0.192387  0.000004
  8C   2py        0.000006  1.185913 -0.034320 -0.000001 -0.000003  0.274514
  8C   3pz       -0.000124 -8.201626  4.603044  0.000014  0.000026  5.468637
  8C   3px       -0.442713 -0.000025  0.000018  7.646464 -7.116518 -0.000005
  8C   3py       -0.000042 -1.832572 -0.984957  0.000018  0.000010 -7.836718
  8C   1dz2      -0.000000 -0.016007 -0.005498 -0.000000 -0.000000 -0.008203
  8C   1dxz       0.021943 -0.000000 -0.000000 -0.009567  0.000436 -0.000000
  8C   1dyz      -0.000000 -0.000151 -0.011405  0.000000 -0.000000 -0.000491
  8C   1dx2y2    -0.000000 -0.015016 -0.003680 -0.000000 -0.000000 -0.014380
  8C   1dxy       0.014395 -0.000000  0.000000 -0.000296 -0.002597  0.000000
  8C   2dz2       0.000002  0.268712  0.074200 -0.000001 -0.000000  0.193086
  8C   2dxz      -0.291088 -0.000007 -0.000000  0.183153  0.010040 -0.000001
  8C   2dyz       0.000005  0.268360 -0.245486 -0.000000 -0.000001 -0.127103
  8C   2dx2y2    -0.000003  0.011597  0.229650  0.000001  0.000001 -0.050424
  8C   2dxy      -0.210967 -0.000004  0.000001  0.264150 -0.087094 -0.000001
  9H   1s        -0.000000  0.031649 -0.074795  0.000000 -0.000000 -0.000017
  9H   2s        -0.000037 -2.353561  1.402729  0.000006  0.000009 -0.088684
  9H   3s         0.000052  4.900941 -2.468401  0.000000 -0.000013 -0.156576
  9H   1pz       -0.000000 -0.008656 -0.004475 -0.000000 -0.000000 -0.000431
  9H   1px        0.021463 -0.000000 -0.000000 -0.005400 -0.001873  0.000000
  9H   1py        0.000000  0.010435  0.002015  0.000000  0.000000  0.003587
  9H   2pz        0.000005  0.331230 -0.326375 -0.000001 -0.000002 -0.089073
  9H   2px        0.065873  0.000002 -0.000001 -0.119091  0.067923  0.000000
  9H   2py        0.000003  0.277350 -0.213109 -0.000001 -0.000001  0.134437
 10C   1s        -0.003399  0.005914 -0.010855  0.001745  0.003019 -0.000856
 10C   2s         0.056551  0.018191 -0.087869  0.003129  0.010354 -0.005936
 10C   3s         0.845438  0.050944 -0.385777 -0.015335 -0.141031 -0.011251
 10C   4s       -22.867932 19.633816 14.589230  7.223332 -0.503426  5.155998
 10C   1pz        0.225213 -0.117844 -0.003596 -0.068570 -0.062913  0.049888
 10C   1px        0.018122 -0.137257  0.087190  0.054179 -0.000517 -0.085101
 10C   1py        0.089867 -0.138730  0.033178  0.099892 -0.002623 -0.083523
 10C   2pz        0.458943 -0.387033 -0.290393 -0.492267  0.214247 -0.301991
 10C   2px       -0.909594  0.144827  0.861061  0.132836  0.095865 -0.505696
 10C   2py        1.028881 -0.363835 -0.197894 -0.427250 -0.057083 -0.870148
 10C   3pz        1.852892  4.752204 -0.119336  1.152846  6.589700 -4.053655
 10C   3px        1.212477 -5.963154 -4.379314 -5.746618  0.286393 -0.500844
 10C   3py       -5.994110 -0.403522 -1.705116 -5.564623 -0.471661  1.067342
 10C   1dz2       0.000478  0.004928  0.003289  0.007376  0.000197 -0.000363
 10C   1dxz       0.022970 -0.016274  0.004306 -0.004149 -0.013208  0.008670
 10C   1dyz      -0.010143  0.008706 -0.000625  0.003355  0.003581 -0.001487
 10C   1dx2y2     0.010838 -0.021057  0.022654  0.011646 -0.001695 -0.007025
 10C   1dxy      -0.002831 -0.001600  0.021600 -0.002363  0.006410 -0.005124
 10C   2dz2       0.159107 -0.080790 -0.065792  0.033852  0.018018  0.011220
 10C   2dxz      -0.034501  0.140132  0.113534  0.142019 -0.098080  0.097215
 10C   2dyz       0.068529 -0.169144  0.005944 -0.139469 -0.050976  0.012716
 10C   2dx2y2    -0.188835 -0.029888 -0.207901  0.041652 -0.011306  0.365245
 10C   2dxy       0.140203 -0.135822 -0.167889 -0.118712  0.016702  0.040318
 11H   1s        -0.021007 -0.017106 -0.006892  0.003931 -0.029303  0.014337
 11H   2s         2.446189 -1.019606 -1.725515 -0.847554 -0.092604 -0.341008
 11H   3s        -3.177427  1.742033  1.726632  0.746480 -0.319327  0.237132
 11H   1pz        0.015120 -0.004244  0.001175 -0.004845  0.001903  0.000475
 11H   1px        0.001108 -0.008743  0.007133  0.001032 -0.000437 -0.003776
 11H   1py        0.003013 -0.012183  0.002527 -0.003194 -0.000358 -0.009078
 11H   2pz        0.107578 -0.118857  0.043660 -0.084795 -0.084036  0.044079
 11H   2px       -0.386999  0.051700  0.397281  0.233171 -0.019222 -0.009629
 11H   2py        0.418495 -0.129959 -0.123528 -0.030648  0.012084 -0.168792
 12C   1s        -0.000000 -0.003642 -0.005461  0.000000  0.000000 -0.002785
 12C   2s         0.000000  0.070521  0.057280  0.000000  0.000001 -0.013457
 12C   3s         0.000024  1.020839  0.932969 -0.000004  0.000001 -0.108837
 12C   4s        -0.000597-36.070240-15.514630  0.000077 -0.000016 -3.410196
 12C   1pz       -0.000000  0.036362 -0.070754  0.000000 -0.000000  0.117466
 12C   1px       -0.266505  0.000000 -0.000000  0.134982  0.081526 -0.000000
 12C   1py        0.000001  0.163173 -0.052487  0.000001 -0.000000  0.128456
 12C   2pz       -0.000021 -0.548867 -1.018971  0.000004 -0.000000  0.163594
 12C   2px       -1.215784 -0.000014  0.000004  0.643805 -0.192381 -0.000003
 12C   2py        0.000006  1.185905  0.034364 -0.000001 -0.000003  0.274513
 12C   3pz        0.000140  8.201222  4.603529 -0.000011  0.000018 -5.468638
 12C   3px        0.442705  0.000049  0.000057 -7.646422 -7.116558 -0.000004
 12C   3py       -0.000035 -1.832633  0.984949  0.000017  0.000024 -7.836717
 12C   1dz2       0.000000  0.016007 -0.005497  0.000000 -0.000000  0.008203
 12C   1dxz      -0.021943  0.000000  0.000000  0.009567  0.000437  0.000000
 12C   1dyz      -0.000000 -0.000152  0.011405  0.000000  0.000000 -0.000491
 12C   1dx2y2     0.000000  0.015016 -0.003679  0.000000 -0.000000  0.014380
 12C   1dxy       0.014395 -0.000000 -0.000000 -0.000296  0.002597 -0.000000
 12C   2dz2      -0.000001 -0.268717  0.074194  0.000001  0.000001 -0.193086
 12C   2dxz       0.291089  0.000005 -0.000001 -0.183154  0.010038  0.000001
 12C   2dyz       0.000006  0.268335  0.245504 -0.000000  0.000001 -0.127103
 12C   2dx2y2     0.000004 -0.011619  0.229654 -0.000001  0.000001  0.050423
 12C   2dxy      -0.210967 -0.000004 -0.000001  0.264150  0.087096 -0.000001
 13H   1s        -0.000000 -0.031644 -0.074798 -0.000000 -0.000001  0.000016
 13H   2s         0.000039  2.353408  1.402844 -0.000006 -0.000001  0.088680
 13H   3s        -0.000061 -4.900727 -2.468709 -0.000002 -0.000011  0.156576
 13H   1pz        0.000000  0.008657 -0.004474  0.000000 -0.000000  0.000431
 13H   1px       -0.021463  0.000000  0.000000  0.005400 -0.001873 -0.000000
 13H   1py        0.000000  0.010435 -0.002014  0.000000  0.000000  0.003587
 13H   2pz       -0.000005 -0.331196 -0.326392  0.000001 -0.000000  0.089073
 13H   2px       -0.065873 -0.000002 -0.000001  0.119090  0.067924 -0.000000
 13H   2py        0.000003  0.277327  0.213122 -0.000000 -0.000000  0.134436
                     66        67        68        69        70        71   
                   0.18239   0.18552   0.19105   0.19727   0.19788   0.21014
                   0.00000   0.00000   0.00000   0.00000   0.00000   0.00000
                  --------  --------  --------  --------  --------  --------
  0C   1s        -0.001789  0.001357 -0.003976  0.012408  0.002589  0.005388
  0C   2s        -0.076553 -0.044399  0.125179 -0.012487 -0.084684  0.038642
  0C   3s        -0.208971 -0.128013  1.913586 -0.750402 -0.628325 -0.174079
  0C   4s        28.868504 -6.398547-34.931869 -2.537883 48.934946-16.563588
  0C   1pz       -0.001863 -0.013119 -0.099313  0.067598 -0.002227 -0.090339
  0C   1px        0.075664 -0.006164  0.076900 -0.134785 -0.018729 -0.004949
  0C   1py        0.037921 -0.076361 -0.065896  0.028160 -0.012418  0.010471
  0C   2pz       -0.252096  0.049666 -0.063155  0.366986 -0.633602 -0.699766
  0C   2px       -1.223952  0.792571  1.610363 -0.596662 -0.780095  0.209451
  0C   2py       -0.380299 -0.485920 -1.606911  0.092116  1.109691 -0.520951
  0C   3pz       -0.367249  0.693731 -7.775480  0.806704  2.461208 21.738890
  0C   3px       13.338042  0.450310 -6.579579 -0.299513  4.035863 -3.236980
  0C   3py        3.704374 -1.593655  7.322659  1.535918-18.469007  2.960702
  0C   1dz2      -0.015785 -0.011403 -0.012768  0.000264 -0.012769 -0.005866
  0C   1dxz      -0.004305  0.003490  0.015853  0.012498  0.015423  0.018780
  0C   1dyz       0.007899 -0.000665 -0.004618 -0.007405 -0.014124 -0.011449
  0C   1dx2y2    -0.000675  0.003484  0.017307  0.008759  0.009775  0.000784
  0C   1dxy      -0.013656 -0.051310 -0.003749  0.017604 -0.002272  0.001081
  0C   2dz2       0.022764  0.125095  0.121066 -0.075842 -0.089752  0.089957
  0C   2dxz      -0.055604  0.018840  0.073276  0.059574 -0.289930 -0.275247
  0C   2dyz       0.061662  0.009360 -0.072380 -0.022978  0.180589  0.367607
  0C   2dx2y2    -0.638629  0.083268 -0.213028 -0.033526  0.239460 -0.153223
  0C   2dxy      -0.061518  0.134292  0.208333 -0.031526  0.105624  0.136350
  1H   1s         0.127527  0.232905 -0.011128 -0.033279  0.100137 -0.012386
  1H   2s        -0.815612  2.579379  3.642649 -0.439882 -1.805918  1.478867
  1H   3s         2.765304  1.133772 -5.623563  0.533799  6.349160 -2.335155
  1H   1pz        0.000560 -0.000789 -0.009629 -0.001029 -0.009488 -0.005809
  1H   1px       -0.007920 -0.005649 -0.007299  0.009763 -0.010111 -0.000089
  1H   1py        0.011346  0.002228 -0.003694 -0.007457 -0.001094 -0.003915
  1H   2pz        0.051418 -0.032079 -0.045255 -0.045248 -0.110647 -0.380863
  1H   2px       -0.448505  0.233536  0.600608 -0.016822 -0.339028  0.292368
  1H   2py        0.040894 -0.118722 -0.585352 -0.084991  0.412434 -0.243881
  2C   1s         0.021638  0.000000  0.000000 -0.026878 -0.012060 -0.000000
  2C   2s         0.140891  0.000000  0.000003 -0.053095 -0.062111  0.000000
  2C   3s        -0.031434 -0.000001  0.000036  0.183730 -0.461144  0.000013
  2C   4s       -30.778502  0.000002  0.000007  9.110965-24.756157  0.000040
  2C   1pz       -0.099874 -0.000000 -0.000002  0.208598  0.029884 -0.000000
  2C   1px       -0.000006 -0.067134  0.276862  0.000001  0.000003  0.193121
  2C   1py       -0.033952 -0.000001 -0.000002 -0.039952  0.171898 -0.000000
  2C   2pz        1.191422  0.000001  0.000003  0.930096  0.443006 -0.000012
  2C   2px       -0.000036  0.213454  1.649183  0.000001  0.000053  1.066686
  2C   2py        1.429230  0.000004 -0.000009 -0.070086 -0.015838 -0.000025
  2C   3pz       -9.154457 -0.000012 -0.000200  2.374643  3.472763  0.000012
  2C   3px       -0.000100 -2.260226  5.766227  0.000025  0.000029-29.249364
  2C   3py       -5.161954 -0.000013 -0.000256 -2.548546 11.261234  0.000005
  2C   1dz2       0.017844  0.000000  0.000000  0.025104 -0.003584 -0.000000
  2C   1dxz       0.000001  0.001789 -0.028299 -0.000000 -0.000000 -0.002108
  2C   1dyz       0.011012  0.000000  0.000000 -0.016740  0.002267 -0.000000
  2C   1dx2y2     0.026382  0.000000  0.000000 -0.010065 -0.030073 -0.000000
  2C   1dxy      -0.000000  0.032423  0.012583  0.000000  0.000000  0.002776
  2C   2dz2       0.601681  0.000001  0.000002  0.055029  0.196148 -0.000005
  2C   2dxz      -0.000011  0.113675  0.446194  0.000000  0.000012  0.123600
  2C   2dyz      -0.249684  0.000000 -0.000004 -0.043449 -0.152870 -0.000003
  2C   2dx2y2     0.273750  0.000001 -0.000002  0.067420 -0.110815 -0.000005
  2C   2dxy       0.000007  0.009592 -0.279372 -0.000000 -0.000008 -0.307122
  3C   1s        -0.021639 -0.000000  0.000000 -0.026875  0.012065  0.000000
  3C   2s        -0.140892 -0.000001 -0.000003 -0.053082  0.062120  0.000000
  3C   3s         0.031448  0.000005 -0.000043  0.183826  0.461134 -0.000017
  3C   4s        30.778549 -0.000013 -0.000061  9.115973 24.754274  0.000006
  3C   1pz        0.099875  0.000000  0.000001  0.208592 -0.029925  0.000000
  3C   1px        0.000006 -0.067133 -0.276861 -0.000001 -0.000003 -0.193121
  3C   1py       -0.033952 -0.000000 -0.000003  0.039986  0.171890 -0.000000
  3C   2pz       -1.191409  0.000003 -0.000012  0.930008 -0.443173  0.000009
  3C   2px        0.000031  0.213458 -1.649187 -0.000002 -0.000058 -1.066690
  3C   2py        1.429227  0.000002 -0.000008  0.070081 -0.015858 -0.000024
  3C   3pz        9.154469  0.000013  0.000184  2.373931 -3.473244 -0.000008
  3C   3px        0.000101 -2.260246 -5.766230 -0.000026 -0.000032 29.249367
  3C   3py       -5.161955 -0.000020 -0.000276  2.550823 11.260712  0.000011
  3C   1dz2      -0.017844 -0.000000 -0.000000  0.025105  0.003579  0.000000
  3C   1dxz      -0.000001  0.001789  0.028299  0.000000  0.000000  0.002108
  3C   1dyz       0.011012  0.000000  0.000000  0.016741  0.002264 -0.000000
  3C   1dx2y2    -0.026382 -0.000000 -0.000000 -0.010059  0.030076  0.000000
  3C   1dxy      -0.000000 -0.032423  0.012583  0.000000  0.000000  0.002776
  3C   2dz2      -0.601678  0.000000 -0.000003  0.054990 -0.196153  0.000004
  3C   2dxz       0.000009  0.113676 -0.446197 -0.000001 -0.000014 -0.123601
  3C   2dyz      -0.249685 -0.000000 -0.000004  0.043419 -0.152880 -0.000002
  3C   2dx2y2    -0.273749 -0.000001  0.000001  0.067443  0.110803  0.000004
  3C   2dxy       0.000007 -0.009591 -0.279371  0.000000 -0.000008 -0.307122
  4C   1s         0.001790  0.001357  0.003976  0.012408 -0.002591 -0.005388
  4C   2s         0.076554 -0.044399 -0.125178 -0.012472  0.084688 -0.038642
  4C   3s         0.208956 -0.128011 -1.913585 -0.750286  0.628455  0.174076
  4C   4s       -28.868437 -6.398491 34.931895 -2.547646-48.934155 16.563520
  4C   1pz        0.001863 -0.013119  0.099313  0.067598  0.002215  0.090338
  4C   1px       -0.075664 -0.006164 -0.076899 -0.134781  0.018758  0.004948
  4C   1py        0.037920  0.076361 -0.065896 -0.028164 -0.012413  0.010471
  4C   2pz        0.252096  0.049664  0.063151  0.367111  0.633522  0.699768
  4C   2px        1.223927  0.792572 -1.610365 -0.596511  0.780171 -0.209449
  4C   2py       -0.380305  0.485921 -1.606913 -0.091889  1.109701 -0.520951
  4C   3pz        0.367264  0.693747  7.775479  0.806275 -2.461340-21.738896
  4C   3px      -13.338033  0.450292  6.579588 -0.300279 -4.035728  3.236968
  4C   3py        3.704373  1.593701  7.322676 -1.539613-18.468665  2.960695
  4C   1dz2       0.015785 -0.011403  0.012768  0.000266  0.012769  0.005866
  4C   1dxz       0.004305  0.003490 -0.015853  0.012495 -0.015425 -0.018780
  4C   1dyz       0.007899  0.000665 -0.004618  0.007402 -0.014126 -0.011449
  4C   1dx2y2     0.000675  0.003484 -0.017307  0.008757 -0.009777 -0.000784
  4C   1dxy      -0.013656  0.051310 -0.003749 -0.017605 -0.002268  0.001081
  4C   2dz2      -0.022767  0.125094 -0.121067 -0.075824  0.089765 -0.089958
  4C   2dxz       0.055603  0.018840 -0.073277  0.059631  0.289913  0.275249
  4C   2dyz       0.061663 -0.009360 -0.072381  0.023013  0.180585  0.367607
  4C   2dx2y2     0.638623  0.083268  0.213028 -0.033578 -0.239465  0.153224
  4C   2dxy      -0.061514 -0.134292  0.208334  0.031547  0.105626  0.136350
  5H   1s        -0.127528  0.232905  0.011128 -0.033298 -0.100130  0.012386
  5H   2s         0.815576  2.579382 -3.642657 -0.439515  1.805943 -1.478864
  5H   3s        -2.765302  1.133776  5.623565  0.532563 -6.349234  2.335153
  5H   1pz       -0.000560 -0.000789  0.009629 -0.001027  0.009489  0.005809
  5H   1px        0.007920 -0.005649  0.007299  0.009765  0.010109  0.000089
  5H   1py        0.011346 -0.002227 -0.003694  0.007456 -0.001096 -0.003915
  5H   2pz       -0.051418 -0.032079  0.045255 -0.045226  0.110656  0.380863
  5H   2px        0.448498  0.233537 -0.600610 -0.016756  0.339018 -0.292368
  5H   2py        0.040890  0.118722 -0.585354  0.085074  0.412408 -0.243880
  6C   1s        -0.001790 -0.001357  0.003976  0.012408  0.002589 -0.005388
  6C   2s        -0.076549  0.044399 -0.125180 -0.012489 -0.084687 -0.038642
  6C   3s        -0.208883  0.128012 -1.913581 -0.750410 -0.628351  0.174074
  6C   4s        28.866852  6.398457 34.931093 -2.537701 48.935570 16.563346
  6C   1pz       -0.001868  0.013119  0.099313  0.067598 -0.002226  0.090338
  6C   1px       -0.075666 -0.006165  0.076896  0.134786  0.018731 -0.004948
  6C   1py        0.037919  0.076361  0.065898  0.028161 -0.012416 -0.010471
  6C   2pz       -0.252085 -0.049665  0.063167  0.366982 -0.633527  0.699773
  6C   2px        1.223856  0.792575  1.610357  0.596668  0.780099  0.209420
  6C   2py       -0.380388  0.485918  1.606882  0.092120  1.109711  0.520984
  6C   3pz       -0.367531 -0.693733  7.775418  0.806763  2.461311-21.738905
  6C   3px      -13.337734  0.450296 -6.579898  0.299479 -4.035979 -3.236923
  6C   3py        3.704705  1.593707 -7.321985  1.535876-18.469137 -2.960674
  6C   1dz2      -0.015785  0.011403  0.012768  0.000264 -0.012769  0.005866
  6C   1dxz       0.004304  0.003490  0.015853 -0.012498 -0.015423  0.018780
  6C   1dyz       0.007899  0.000665  0.004619 -0.007405 -0.014124  0.011449
  6C   1dx2y2    -0.000674 -0.003484 -0.017307  0.008759  0.009775 -0.000784
  6C   1dxy       0.013656 -0.051310 -0.003748 -0.017604  0.002272  0.001081
  6C   2dz2       0.022773 -0.125094 -0.121056 -0.075843 -0.089752 -0.089954
  6C   2dxz       0.055595  0.018841  0.073267 -0.059572  0.289903 -0.275252
  6C   2dyz       0.061656 -0.009360  0.072375 -0.022976  0.180572 -0.367610
  6C   2dx2y2    -0.638638 -0.083271  0.213007 -0.033526  0.239467  0.153241
  6C   2dxy       0.061505  0.134293  0.208326  0.031526 -0.105623  0.136342
  7H   1s         0.127528 -0.232905  0.011133 -0.033279  0.100137  0.012387
  7H   2s        -0.815393 -2.579382 -3.642569 -0.439893 -1.805945 -1.478848
  7H   3s         2.765071 -1.133783  5.623487  0.533834  6.349267  2.335131
  7H   1pz        0.000560  0.000789  0.009629 -0.001028 -0.009488  0.005809
  7H   1px        0.007921 -0.005649 -0.007299 -0.009763  0.010111 -0.000089
  7H   1py        0.011346 -0.002227  0.003694 -0.007457 -0.001094  0.003915
  7H   2pz        0.051418  0.032078  0.045261 -0.045248 -0.110637  0.380864
  7H   2px        0.448466  0.233537  0.600609  0.016824  0.339030  0.292363
  7H   2py        0.040860  0.118722  0.585340 -0.084989  0.412438  0.243882
  8C   1s        -0.010372 -0.000000  0.000000  0.011358 -0.012077  0.000000
  8C   2s        -0.000850 -0.000000 -0.000001  0.030123  0.107466  0.000000
  8C   3s         0.878153 -0.000001 -0.000021 -0.087400  2.322094 -0.000007
  8C   4s       -27.001432  0.000084  0.000719 -3.277087-76.865582  0.000208
  8C   1pz       -0.057183  0.000000 -0.000001 -0.033670 -0.081405 -0.000000
  8C   1px        0.000001 -0.107929  0.005235  0.000000  0.000001 -0.123256
  8C   1py        0.045118 -0.000000  0.000002 -0.002276 -0.084478 -0.000000
  8C   2pz       -1.328170 -0.000003 -0.000001 -0.109162 -1.346229  0.000020
  8C   2px       -0.000042  0.263487  1.210777  0.000005 -0.000039 -0.770178
  8C   2py        0.058482  0.000002  0.000027 -0.019736 -2.698525 -0.000006
  8C   3pz       11.211568  0.000002  0.000063  1.210073  7.086782 -0.000044
  8C   3px        0.000259 -0.711409-13.821942 -0.000049 -0.000109 21.846857
  8C   3py       -5.864970 -0.000036 -0.000424 -0.769307 23.006223 -0.000034
  8C   1dz2       0.008071 -0.000000 -0.000000  0.007901  0.025048 -0.000000
  8C   1dxz      -0.000000 -0.005008  0.021675  0.000000  0.000001  0.001056
  8C   1dyz       0.003588  0.000000  0.000000  0.007430  0.002083 -0.000000
  8C   1dx2y2    -0.005128  0.000000 -0.000000 -0.013259 -0.003383 -0.000000
  8C   1dxy      -0.000000  0.037458  0.012268  0.000000  0.000000 -0.002974
  8C   2dz2       0.284476  0.000001  0.000017 -0.056463 -0.852481 -0.000002
  8C   2dxz       0.000018 -0.204029 -0.552153 -0.000002  0.000013  0.306737
  8C   2dyz      -0.166665 -0.000001  0.000003 -0.076155 -0.138575  0.000005
  8C   2dx2y2     0.183020  0.000001  0.000002  0.045169 -0.211719 -0.000005
  8C   2dxy       0.000011  0.017533 -0.391567 -0.000002  0.000006  0.366835
  9H   1s         0.043598  0.000000  0.000001  0.022120  0.024668 -0.000000
  9H   2s         1.595558  0.000004 -0.000039  0.602903  4.809613 -0.000030
  9H   3s        -1.551254  0.000010  0.000105 -1.152872 -9.242909  0.000026
  9H   1pz       -0.000396  0.000000 -0.000000  0.004202  0.006709 -0.000000
  9H   1px       -0.000000  0.000542  0.009005  0.000000  0.000000  0.002101
  9H   1py       -0.001952  0.000000  0.000000  0.001902 -0.004059 -0.000000
  9H   2pz       -0.255589 -0.000001  0.000003 -0.059709 -0.492503  0.000006
  9H   2px       -0.000005  0.080578  0.266203  0.000001 -0.000001 -0.237931
  9H   2py        0.001521 -0.000001  0.000010 -0.090806 -0.722812  0.000004
 10C   1s         0.001790 -0.001357 -0.003976  0.012408 -0.002590  0.005388
 10C   2s         0.076549  0.044399  0.125180 -0.012471  0.084691  0.038642
 10C   3s         0.208870  0.128007  1.913593 -0.750275  0.628481 -0.174070
 10C   4s       -28.866866  6.398694-34.931119 -2.547838-48.934872-16.563476
 10C   1pz        0.001869  0.013119 -0.099313  0.067598  0.002213 -0.090338
 10C   1px        0.075666 -0.006164 -0.076897  0.134781 -0.018759  0.004949
 10C   1py        0.037919 -0.076361  0.065898 -0.028163 -0.012412 -0.010471
 10C   2pz        0.252085 -0.049667 -0.063171  0.367115  0.633449 -0.699773
 10C   2px       -1.223850  0.792582 -1.610369  0.596501 -0.780201 -0.209432
 10C   2py       -0.380384 -0.485925  1.606884 -0.091883  1.109733  0.520988
 10C   3pz        0.367534 -0.693734 -7.775430  0.806212 -2.461460 21.738896
 10C   3px       13.337738  0.450278  6.579917  0.300315  4.035893  3.236966
 10C   3py        3.704708 -1.593625 -7.321986 -1.539654-18.468824 -2.960698
 10C   1dz2       0.015785  0.011403 -0.012767  0.000266  0.012769 -0.005866
 10C   1dxz      -0.004304  0.003490 -0.015853 -0.012495  0.015426 -0.018780
 10C   1dyz       0.007899 -0.000665  0.004619  0.007402 -0.014126  0.011449
 10C   1dx2y2     0.000674 -0.003484  0.017307  0.008757 -0.009777  0.000784
 10C   1dxy       0.013656  0.051310 -0.003748  0.017605  0.002268  0.001081
 10C   2dz2      -0.022772 -0.125095  0.121058 -0.075823  0.089769  0.089955
 10C   2dxz      -0.055593  0.018841 -0.073266 -0.059633 -0.289887  0.275251
 10C   2dyz       0.061656  0.009360  0.072374  0.023015  0.180568 -0.367610
 10C   2dx2y2     0.638634 -0.083269 -0.213006 -0.033578 -0.239469 -0.153239
 10C   2dxy       0.061504 -0.134294  0.208327 -0.031546 -0.105620  0.136346
 11H   1s        -0.127528 -0.232905 -0.011133 -0.033298 -0.100132 -0.012387
 11H   2s         0.815399 -2.579400  3.642581 -0.439497  1.806022  1.478870
 11H   3s        -2.765071 -1.133752 -5.623506  0.532529 -6.349373 -2.335154
 11H   1pz       -0.000560  0.000789 -0.009629 -0.001027  0.009488 -0.005809
 11H   1px       -0.007921 -0.005649  0.007299 -0.009765 -0.010109  0.000089
 11H   1py        0.011346  0.002228  0.003694  0.007456 -0.001096  0.003915
 11H   2pz       -0.051418  0.032079 -0.045261 -0.045226  0.110646 -0.380865
 11H   2px       -0.448468  0.233540 -0.600613  0.016753 -0.339035 -0.292368
 11H   2py        0.040862 -0.118725  0.585341  0.085076  0.412424  0.243886
 12C   1s         0.010372  0.000000 -0.000000  0.011361  0.012075 -0.000000
 12C   2s         0.000849  0.000000  0.000001  0.030102 -0.107473 -0.000000
 12C   3s        -0.878142  0.000002  0.000023 -0.087867 -2.322062  0.000011
 12C   4s        27.001342 -0.000188 -0.000670 -3.261479 76.865829 -0.000049
 12C   1pz        0.057184  0.000000  0.000001 -0.033654  0.081413 -0.000000
 12C   1px       -0.000001 -0.107929 -0.005235 -0.000000 -0.000001  0.123256
 12C   1py        0.045119  0.000000  0.000002  0.002259 -0.084477  0.000000
 12C   2pz        1.328151 -0.000007  0.000001 -0.108891  1.346198 -0.000008
 12C   2px        0.000038  0.263490 -1.210781 -0.000006  0.000031  0.770176
 12C   2py        0.058486  0.000005  0.000028  0.019183 -2.698515 -0.000010
 12C   3pz      -11.211546  0.000025 -0.000087  1.208627 -7.086911 -0.000002
 12C   3px       -0.000245 -0.711410 13.821951  0.000051  0.000123-21.846850
 12C   3py       -5.864979 -0.000053 -0.000421  0.773972 23.006021 -0.000009
 12C   1dz2      -0.008071  0.000000  0.000000  0.007897 -0.025050  0.000000
 12C   1dxz       0.000000 -0.005008 -0.021675 -0.000000 -0.000000 -0.001056
 12C   1dyz       0.003588 -0.000000  0.000000 -0.007430  0.002085  0.000000
 12C   1dx2y2     0.005128  0.000000  0.000000 -0.013258  0.003385  0.000000
 12C   1dxy      -0.000000 -0.037458  0.012268  0.000000  0.000000 -0.002974
 12C   2dz2      -0.284475 -0.000002 -0.000016 -0.056287  0.852493  0.000003
 12C   2dxz      -0.000016 -0.204030  0.552156  0.000002 -0.000009 -0.306736
 12C   2dyz      -0.166660  0.000002  0.000002  0.076126 -0.138577  0.000002
 12C   2dx2y2    -0.183016  0.000001 -0.000001  0.045212  0.211721  0.000003
 12C   2dxy       0.000011 -0.017533 -0.391567 -0.000001  0.000007  0.366835
 13H   1s        -0.043597  0.000000 -0.000001  0.022116 -0.024670 -0.000000
 13H   2s        -1.595523  0.000022  0.000037  0.601919 -4.809615 -0.000004
 13H   3s         1.551243 -0.000023 -0.000087 -1.151005  9.243086 -0.000002
 13H   1pz        0.000396  0.000000  0.000000  0.004200 -0.006710  0.000000
 13H   1px        0.000000  0.000542 -0.009005 -0.000000 -0.000000 -0.002101
 13H   1py       -0.001952 -0.000000  0.000000 -0.001903 -0.004059 -0.000000
 13H   2pz        0.255582 -0.000004 -0.000002 -0.059606  0.492492  0.000001
 13H   2px        0.000005  0.080578 -0.266203 -0.000001  0.000002  0.237931
 13H   2py        0.001525  0.000003  0.000008  0.090658 -0.722816 -0.000002
                     72        73        74        75        76        77   
                   0.21870   0.23018   0.23100   0.23312   0.23746   0.24149
                   0.00000   0.00000   0.00000   0.00000   0.00000   0.00000
                  --------  --------  --------  --------  --------  --------
  0C   1s         0.002941  0.011194  0.001288  0.001567  0.010853 -0.007369
  0C   2s         0.029700  0.025826 -0.010562 -0.008034  0.052699 -0.066141
  0C   3s         0.030933 -0.322992 -0.058847 -0.622478  0.138163  0.116220
  0C   4s        -4.655271 -4.217622 44.431678 14.773088 14.560801  3.354113
  0C   1pz       -0.047755 -0.069225 -0.048072  0.041196  0.070377 -0.003465
  0C   1px        0.111691 -0.039989 -0.078335  0.097285  0.125410 -0.029111
  0C   1py        0.103338 -0.026107 -0.069161  0.045469  0.054374 -0.113873
  0C   2pz        0.182332  0.483995 -0.163385 -0.061938 -0.122894  0.050354
  0C   2px        0.131029  0.076241 -1.214345 -1.282607 -0.639309  0.286323
  0C   2py        0.008023 -0.117151  0.716289  0.359914  0.126816 -0.179548
  0C   3pz       -0.830878  0.133754 -1.415404  0.492888  1.475451  0.172283
  0C   3px      -12.468619 -1.839895 11.144944  5.255749  3.647837  2.438479
  0C   3py      -12.947032  0.469467 -1.918134 -1.474873 -2.011647 -3.608296
  0C   1dz2       0.008783 -0.006714  0.023668  0.028444  0.001757  0.003409
  0C   1dxz      -0.001795 -0.001405 -0.000739 -0.001021  0.009286  0.001868
  0C   1dyz       0.011117  0.053833 -0.003322 -0.014160 -0.001559  0.009428
  0C   1dx2y2    -0.021462 -0.008676 -0.001828 -0.015015  0.006789 -0.013075
  0C   1dxy      -0.008363 -0.000459  0.010630 -0.007957 -0.011656 -0.017614
  0C   2dz2      -0.007615  0.096558 -0.011498 -0.071210  0.128643  0.076245
  0C   2dxz       0.135138  0.409096  0.010611 -0.074552 -0.157968  0.017657
  0C   2dyz      -0.065973 -0.132452 -0.022513  0.013166 -0.027621 -0.029419
  0C   2dx2y2     0.049558  0.010934 -0.045524 -0.166905 -0.177231  0.093274
  0C   2dxy       0.084842  0.124721 -0.095971 -0.486700 -0.099397  0.036308
  1H   1s        -0.027906  0.002772 -0.086499 -0.035648 -0.001311  0.087770
  1H   2s         0.205030  0.993979 -2.967764 -2.963646 -0.981953  0.823862
  1H   3s        -1.871633 -1.030901  3.312025  2.450239  1.656006  2.565303
  1H   1pz        0.003744  0.007658 -0.002874 -0.000757 -0.000534  0.000746
  1H   1px        0.000872  0.000369 -0.007126  0.005392 -0.007709 -0.005177
  1H   1py        0.006246 -0.000558  0.000713 -0.004187  0.002261  0.001374
  1H   2pz        0.079795  0.615518  0.113102 -0.010593 -0.045031  0.121677
  1H   2px        0.176792  0.285553 -0.368368 -0.407597 -0.348888  0.175554
  1H   2py        0.101320 -0.076147  0.280978  0.492674  0.064864  0.310559
  2C   1s         0.035542 -0.000000 -0.007900 -0.005037 -0.017332 -0.000961
  2C   2s         0.102770 -0.000000 -0.019575 -0.033337 -0.041549  0.021763
  2C   3s        -1.482365 -0.000004  0.708065  0.239249  0.874901 -0.505331
  2C   4s       -20.381032  0.000311-29.290726-13.247959 -2.920838  0.750330
  2C   1pz       -0.185704 -0.000001  0.046227  0.000691  0.011927  0.065979
  2C   1px        0.000001  0.010677  0.000002 -0.000001 -0.000001 -0.000000
  2C   1py       -0.151050 -0.000001  0.107390  0.017000  0.020649  0.043094
  2C   2pz       -0.056708 -0.000002  0.585417  0.406510  0.581179  0.065097
  2C   2px       -0.000005 -0.747540  0.000009  0.000012  0.000008  0.000000
  2C   2py        1.559619  0.000002  0.079532  0.395014  0.012554 -0.080787
  2C   3pz       12.134121  0.000091 -7.041771 -1.150196 -0.391165  0.913174
  2C   3px        0.000044 -1.421082  0.000008 -0.000032 -0.000054 -0.000018
  2C   3py       20.728675  0.000051 -3.523714 -0.680307  1.477038  1.633855
  2C   1dz2       0.004495  0.000000 -0.025943 -0.015734  0.009911 -0.009780
  2C   1dxz      -0.000000 -0.019343 -0.000000  0.000000  0.000000 -0.000000
  2C   1dyz       0.001716 -0.000000  0.009443  0.001593  0.004170 -0.030485
  2C   1dx2y2     0.048269  0.000000  0.004654  0.023399  0.017519  0.004754
  2C   1dxy       0.000000  0.022662  0.000000 -0.000000  0.000000  0.000000
  2C   2dz2       0.296435  0.000001  0.127991  0.163792  0.360889 -0.086959
  2C   2dxz      -0.000002 -0.368782 -0.000004  0.000007  0.000006  0.000001
  2C   2dyz       0.016588  0.000002 -0.092555  0.082029  0.004937 -0.096221
  2C   2dx2y2     0.479801  0.000003 -0.073559  0.190154  0.124174 -0.215305
  2C   2dxy       0.000002  0.262702  0.000002 -0.000003 -0.000001  0.000001
  3C   1s        -0.035542 -0.000000  0.007899 -0.005037 -0.017332 -0.000961
  3C   2s        -0.102769 -0.000001  0.019572 -0.033339 -0.041551  0.021762
  3C   3s         1.482363  0.000018 -0.708006  0.239292  0.874921 -0.505327
  3C   4s        20.381099 -0.000587 29.289839-13.249701 -2.921491  0.750220
  3C   1pz        0.185704  0.000001 -0.046227  0.000694  0.011928  0.065979
  3C   1px       -0.000001  0.010676 -0.000001 -0.000001 -0.000002 -0.000001
  3C   1py       -0.151050 -0.000002  0.107389 -0.017008 -0.020653 -0.043093
  3C   2pz        0.056705  0.000016 -0.585370  0.406558  0.581202  0.065099
  3C   2px        0.000007 -0.747540 -0.000040  0.000009  0.000007  0.000004
  3C   2py        1.559620 -0.000006  0.079504 -0.395033 -0.012555  0.080802
  3C   3pz      -12.134115 -0.000116  7.041679 -1.150668 -0.391369  0.913154
  3C   3px       -0.000048 -1.421068 -0.000036  0.000026  0.000010 -0.000006
  3C   3py       20.728680  0.000048 -3.523697  0.680574 -1.476917 -1.633852
  3C   1dz2      -0.004495 -0.000001  0.025942 -0.015736  0.009910 -0.009780
  3C   1dxz       0.000000 -0.019343 -0.000000  0.000000  0.000000  0.000000
  3C   1dyz       0.001716 -0.000000  0.009443 -0.001594 -0.004170  0.030485
  3C   1dx2y2    -0.048269  0.000000 -0.004652  0.023399  0.017518  0.004754
  3C   1dxy       0.000000 -0.022662 -0.000000  0.000000  0.000000 -0.000000
  3C   2dz2      -0.296437  0.000005 -0.127971  0.163802  0.360892 -0.086960
  3C   2dxz       0.000002 -0.368781 -0.000013  0.000006  0.000007  0.000003
  3C   2dyz       0.016588  0.000000 -0.092562 -0.082023 -0.004931  0.096225
  3C   2dx2y2    -0.479801  0.000001  0.073573  0.190152  0.124175 -0.215304
  3C   2dxy       0.000002 -0.262702 -0.000006  0.000002  0.000002  0.000001
  4C   1s        -0.002941  0.011194 -0.001287  0.001567  0.010853 -0.007370
  4C   2s        -0.029700  0.025825  0.010564 -0.008036  0.052697 -0.066142
  4C   3s        -0.030932 -0.322991  0.058785 -0.622482  0.138161  0.116218
  4C   4s         4.655088 -4.216295-44.430396 14.775788 14.561704  3.354168
  4C   1pz        0.047755 -0.069226  0.048074  0.041192  0.070375 -0.003465
  4C   1px       -0.111692 -0.039992  0.078344  0.097279  0.125407 -0.029111
  4C   1py        0.103339  0.026108 -0.069164 -0.045464 -0.054371  0.113873
  4C   2pz       -0.182331  0.483992  0.163388 -0.061940 -0.122884  0.050358
  4C   2px       -0.131020  0.076207  1.214222 -1.282691 -0.639337  0.286325
  4C   2py        0.008026  0.117133  0.716260 -0.359943 -0.126823  0.179537
  4C   3pz        0.830866  0.133698  1.415477  0.492759  1.475365  0.172269
  4C   3px       12.468563 -1.839568-11.144567  5.256480  3.648114  2.438486
  4C   3py      -12.947056 -0.469412 -1.918026  1.474983  2.011717  3.608335
  4C   1dz2      -0.008783 -0.006713 -0.023667  0.028445  0.001757  0.003410
  4C   1dxz       0.001795 -0.001405  0.000739 -0.001021  0.009287  0.001868
  4C   1dyz       0.011117 -0.053833 -0.003322  0.014160  0.001560 -0.009428
  4C   1dx2y2     0.021462 -0.008676  0.001827 -0.015016  0.006789 -0.013075
  4C   1dxy      -0.008363  0.000459  0.010630  0.007956  0.011656  0.017614
  4C   2dz2       0.007616  0.096557  0.011495 -0.071210  0.128644  0.076246
  4C   2dxz      -0.135137  0.409097 -0.010609 -0.074549 -0.157963  0.017659
  4C   2dyz      -0.065973  0.132453 -0.022509 -0.013163  0.027625  0.029419
  4C   2dx2y2    -0.049556  0.010932  0.045500 -0.166915 -0.177234  0.093280
  4C   2dxy       0.084839 -0.124718 -0.095937  0.486705  0.099398 -0.036308
  5H   1s         0.027906  0.002769  0.086495 -0.035652 -0.001312  0.087770
  5H   2s        -0.205008  0.993893  2.967538 -2.963818 -0.982011  0.823848
  5H   3s         1.871605 -1.030806 -3.311865  2.450476  1.656132  2.565326
  5H   1pz       -0.003744  0.007658  0.002875 -0.000757 -0.000534  0.000746
  5H   1px       -0.000872  0.000368  0.007126  0.005391 -0.007709 -0.005177
  5H   1py        0.006246  0.000558  0.000714  0.004187 -0.002261 -0.001374
  5H   2pz       -0.079795  0.615522 -0.113083 -0.010587 -0.045029  0.121677
  5H   2px       -0.176788  0.285543  0.368334 -0.407623 -0.348899  0.175553
  5H   2py        0.101323  0.076139  0.280944 -0.492690 -0.064871 -0.310563
  6C   1s         0.002941 -0.011194  0.001287  0.001567  0.010852 -0.007370
  6C   2s         0.029699 -0.025825 -0.010565 -0.008034  0.052697 -0.066142
  6C   3s         0.030932  0.322981 -0.058833 -0.622483  0.138163  0.116221
  6C   4s        -4.655301  4.216705 44.431537 14.773227 14.561027  3.354154
  6C   1pz       -0.047755  0.069228 -0.048070  0.041194  0.070376 -0.003466
  6C   1px       -0.111690 -0.039995  0.078336 -0.097286 -0.125412  0.029110
  6C   1py        0.103339  0.026110 -0.069158  0.045468  0.054374 -0.113872
  6C   2pz        0.182326 -0.483994 -0.163351 -0.061922 -0.122880  0.050358
  6C   2px       -0.131032  0.076237  1.214313  1.282616  0.639319 -0.286322
  6C   2py        0.008016  0.117139  0.716269  0.359920  0.126821 -0.179549
  6C   3pz       -0.830800 -0.133685 -1.415386  0.492847  1.475402  0.172273
  6C   3px       12.468624 -1.839699-11.144941 -5.255811 -3.647957 -2.438518
  6C   3py      -12.947033 -0.469459 -1.918111 -1.474917 -2.011710 -3.608309
  6C   1dz2       0.008783  0.006714  0.023669  0.028444  0.001757  0.003409
  6C   1dxz       0.001795 -0.001405  0.000739  0.001021 -0.009286 -0.001868
  6C   1dyz       0.011117 -0.053833 -0.003323 -0.014159 -0.001559  0.009428
  6C   1dx2y2    -0.021462  0.008676 -0.001828 -0.015016  0.006789 -0.013075
  6C   1dxy       0.008363 -0.000459 -0.010630  0.007957  0.011656  0.017614
  6C   2dz2      -0.007615 -0.096558 -0.011495 -0.071213  0.128638  0.076243
  6C   2dxz      -0.135136  0.409100 -0.010617  0.074541  0.157960 -0.017659
  6C   2dyz      -0.065970  0.132453 -0.022521  0.013161 -0.027625 -0.029420
  6C   2dx2y2     0.049556 -0.010938 -0.045525 -0.166904 -0.177232  0.093273
  6C   2dxy      -0.084842  0.124728  0.095968  0.486703  0.099404 -0.036305
  7H   1s        -0.027905 -0.002770 -0.086498 -0.035647 -0.001310  0.087770
  7H   2s         0.205041 -0.993955 -2.967706 -2.963675 -0.981999  0.823850
  7H   3s        -1.871622  1.030869  3.312037  2.450287  1.656098  2.565336
  7H   1pz        0.003744 -0.007658 -0.002875 -0.000756 -0.000534  0.000746
  7H   1px       -0.000872  0.000368  0.007126 -0.005392  0.007709  0.005177
  7H   1py        0.006246  0.000558  0.000713 -0.004187  0.002261  0.001374
  7H   2pz        0.079795 -0.615522  0.113090 -0.010579 -0.045020  0.121681
  7H   2px       -0.176794  0.285553  0.368358  0.407603  0.348899 -0.175551
  7H   2py        0.101318  0.076149  0.280967  0.492683  0.064875  0.310562
  8C   1s         0.004060 -0.000000  0.004023 -0.006148  0.008733  0.018050
  8C   2s         0.002238 -0.000002  0.114490 -0.079884  0.033425  0.102512
  8C   3s        -0.235365 -0.000002  0.503537  0.140551  0.470950 -0.195897
  8C   4s        13.625487  0.000389-47.439143-20.593680-24.419042 -8.586398
  8C   1pz        0.099597 -0.000001  0.145163  0.022761  0.136555  0.111865
  8C   1px        0.000000 -0.017522  0.000001 -0.000001 -0.000001 -0.000001
  8C   1py       -0.066556 -0.000001  0.042280 -0.085966  0.108911  0.070210
  8C   2pz        0.569038 -0.000013 -0.447269 -1.012071 -1.576736  0.321200
  8C   2px        0.000003  0.730182 -0.000025 -0.000011 -0.000011 -0.000004
  8C   2py        0.118979 -0.000009  0.178936 -0.152768 -0.603545  0.007807
  8C   3pz       -9.971263 -0.000183 17.192019  2.684699  9.377486  6.044476
  8C   3px       -0.000054  0.364055 -0.000002  0.000001 -0.000010 -0.000013
  8C   3py       10.163504 -0.000050  4.742151 -1.212031  6.112915  4.440051
  8C   1dz2      -0.004340  0.000000 -0.028349 -0.022270  0.017147 -0.036124
  8C   1dxz       0.000000 -0.024987  0.000000  0.000000  0.000000  0.000000
  8C   1dyz      -0.006821  0.000001 -0.014306  0.034979 -0.006727 -0.000231
  8C   1dx2y2     0.012649 -0.000000  0.018518  0.012474  0.022953 -0.007545
  8C   1dxy       0.000000 -0.042746 -0.000001  0.000000  0.000000  0.000000
  8C   2dz2      -0.083435 -0.000002  0.169221  0.169916 -0.076442 -0.126706
  8C   2dxz      -0.000001 -0.212958  0.000010  0.000003  0.000002  0.000001
  8C   2dyz       0.215261 -0.000003 -0.100259 -0.255613 -0.474098 -0.038123
  8C   2dx2y2    -0.073025  0.000003  0.177300  0.447678  0.459373 -0.064030
  8C   2dxy      -0.000001 -0.158784  0.000005  0.000003  0.000004  0.000002
  9H   1s        -0.059735  0.000005 -0.223015  0.153464 -0.028116 -0.151161
  9H   2s        -1.300496  0.000048  0.135576  2.561719  4.539184 -0.173472
  9H   3s         1.885864  0.000084 -8.054195 -0.296152 -6.039788 -4.688042
  9H   1pz       -0.000834  0.000000 -0.013854 -0.004855 -0.002230 -0.009360
  9H   1px        0.000000 -0.005377 -0.000000  0.000000  0.000000  0.000000
  9H   1py       -0.005055  0.000000 -0.009198  0.007204  0.004456 -0.000532
  9H   2pz        0.172312 -0.000002 -0.499600 -0.419448 -0.875151 -0.539340
  9H   2px        0.000001 -0.516063 -0.000009  0.000004  0.000003  0.000001
  9H   2py       -0.040935 -0.000002 -0.127246  0.187213 -1.034531  0.032402
 10C   1s        -0.002941 -0.011194 -0.001287  0.001567  0.010852 -0.007370
 10C   2s        -0.029699 -0.025825  0.010566 -0.008036  0.052696 -0.066142
 10C   3s        -0.030930  0.322980  0.058795 -0.622488  0.138156  0.116216
 10C   4s         4.655167  4.218071-44.430223 14.775900 14.562080  3.354418
 10C   1pz        0.047755  0.069226  0.048076  0.041190  0.070374 -0.003466
 10C   1px        0.111691 -0.039992 -0.078345 -0.097280 -0.125411  0.029109
 10C   1py        0.103340 -0.026108 -0.069164 -0.045464 -0.054370  0.113874
 10C   2pz       -0.182323 -0.483999  0.163324 -0.061932 -0.122880  0.050360
 10C   2px        0.131028  0.076276 -1.214217  1.282705  0.639364 -0.286312
 10C   2py        0.008016 -0.117160  0.716250 -0.359949 -0.126842  0.179525
 10C   3pz        0.830788 -0.133718  1.415446  0.492811  1.475422  0.172281
 10C   3px      -12.468592 -1.840036 11.144543 -5.256531 -3.648265 -2.438578
 10C   3py      -12.947043  0.469522 -1.918020  1.475021  2.011809  3.608394
 10C   1dz2      -0.008783  0.006714 -0.023667  0.028445  0.001757  0.003409
 10C   1dxz      -0.001795 -0.001405 -0.000739  0.001021 -0.009287 -0.001868
 10C   1dyz       0.011117  0.053833 -0.003321  0.014159  0.001559 -0.009428
 10C   1dx2y2     0.021462  0.008676  0.001827 -0.015016  0.006789 -0.013075
 10C   1dxy       0.008363  0.000459 -0.010630 -0.007956 -0.011656 -0.017614
 10C   2dz2       0.007614 -0.096559  0.011493 -0.071213  0.128638  0.076242
 10C   2dxz       0.135134  0.409099  0.010641  0.074541  0.157958 -0.017660
 10C   2dyz      -0.065970 -0.132452 -0.022525 -0.013160  0.027626  0.029420
 10C   2dx2y2    -0.049555 -0.010940  0.045503 -0.166916 -0.177234  0.093280
 10C   2dxy      -0.084840 -0.124732  0.095933 -0.486709 -0.099407  0.036303
 11H   1s         0.027906 -0.002773  0.086494 -0.035651 -0.001311  0.087770
 11H   2s        -0.205034 -0.994050  2.967499 -2.963850 -0.982094  0.823802
 11H   3s         1.871611  1.030967 -3.311874  2.450518  1.656235  2.565386
 11H   1pz       -0.003744 -0.007658  0.002874 -0.000757 -0.000534  0.000746
 11H   1px        0.000872  0.000369 -0.007126 -0.005391  0.007709  0.005177
 11H   1py        0.006246 -0.000558  0.000714  0.004187 -0.002261 -0.001374
 11H   2pz       -0.079795 -0.615519 -0.113111 -0.010574 -0.045022  0.121679
 11H   2px        0.176794  0.285565 -0.368327  0.407630  0.348919 -0.175541
 11H   2py        0.101319 -0.076158  0.280943 -0.492699 -0.064888 -0.310571
 12C   1s        -0.004061  0.000000 -0.004024 -0.006147  0.008733  0.018050
 12C   2s        -0.002238  0.000001 -0.114495 -0.079875  0.033429  0.102512
 12C   3s         0.235370  0.000009 -0.503496  0.140589  0.470969 -0.195893
 12C   4s       -13.625226 -0.001036 47.437249-20.596419-24.419430 -8.586074
 12C   1pz       -0.099598  0.000003 -0.145158  0.022768  0.136556  0.111865
 12C   1px       -0.000000 -0.017522 -0.000001 -0.000000 -0.000001 -0.000001
 12C   1py       -0.066556 -0.000000  0.042284  0.085965 -0.108908 -0.070208
 12C   2pz       -0.569021 -0.000025  0.447137 -1.012106 -1.576733  0.321213
 12C   2px       -0.000003  0.730184  0.000042 -0.000004 -0.000000  0.000000
 12C   2py        0.118972  0.000000  0.178967  0.152734  0.603510 -0.007806
 12C   3pz        9.971189  0.000334-17.191628  2.685750  9.377734  6.044379
 12C   3px        0.000050  0.364045  0.000036 -0.000051 -0.000064 -0.000020
 12C   3py       10.163535 -0.000091  4.742113  1.211777 -6.112881 -4.439958
 12C   1dz2       0.004340 -0.000001  0.028348 -0.022272  0.017147 -0.036124
 12C   1dxz      -0.000000 -0.024987 -0.000001  0.000000  0.000000  0.000000
 12C   1dyz      -0.006821 -0.000000 -0.014308 -0.034978  0.006727  0.000231
 12C   1dx2y2    -0.012649  0.000000 -0.018516  0.012475  0.022954 -0.007545
 12C   1dxy       0.000000  0.042746  0.000001 -0.000000 -0.000000 -0.000000
 12C   2dz2       0.083437  0.000004 -0.169210  0.169938 -0.076425 -0.126705
 12C   2dxz       0.000001 -0.212959 -0.000013  0.000000 -0.000001 -0.000001
 12C   2dyz       0.215255  0.000007 -0.100225  0.255614  0.474087  0.038115
 12C   2dx2y2     0.073021  0.000009 -0.177255  0.447692  0.459379 -0.064032
 12C   2dxy      -0.000001  0.158784  0.000010 -0.000002 -0.000001 -0.000000
 13H   1s         0.059734 -0.000002  0.223025  0.153450 -0.028122 -0.151161
 13H   2s         1.300442  0.000052 -0.135256  2.561688  4.539083 -0.173516
 13H   3s        -1.885825 -0.000154  8.054047 -0.296661 -6.039901 -4.687969
 13H   1pz        0.000834 -0.000000  0.013854 -0.004856 -0.002230 -0.009360
 13H   1px       -0.000000 -0.005377 -0.000000  0.000000  0.000000  0.000000
 13H   1py       -0.005055  0.000000 -0.009198 -0.007203 -0.004455  0.000532
 13H   2pz       -0.172302 -0.000017  0.499542 -0.419473 -0.875140 -0.539328
 13H   2px       -0.000002 -0.516063 -0.000007  0.000005  0.000002 -0.000000
 13H   2py       -0.040943  0.000005 -0.127233 -0.187209  1.034521 -0.032408
                     78        79        80        81        82        83   
                   0.24616   0.24719   0.25084   0.25155   0.27082   0.27839
                   0.00000   0.00000   0.00000   0.00000   0.00000   0.00000
                  --------  --------  --------  --------  --------  --------
  0C   1s        -0.010975  0.019956  0.009861  0.014471 -0.001224 -0.009555
  0C   2s        -0.063090  0.053519  0.023087  0.059629  0.006753 -0.022280
  0C   3s         0.137609  0.101330  0.203358 -0.900403  0.332021  0.301480
  0C   4s        -2.319395-15.831675-27.165474-12.792623 -2.480778  1.166834
  0C   1pz       -0.016458  0.034108  0.032278 -0.008782 -0.106915  0.062313
  0C   1px        0.084612 -0.161700 -0.033859 -0.185530 -0.041873 -0.055299
  0C   1py       -0.081717  0.035594  0.162038  0.116638 -0.012516 -0.097452
  0C   2pz        0.171881 -0.172794 -0.240789 -0.677489 -0.342789 -0.252065
  0C   2px        0.212818  0.639865  0.097352 -0.195107  0.174361  0.146016
  0C   2py        0.159348 -0.528440 -1.594845  0.549054 -0.136343 -0.345792
  0C   3pz       -0.359844 -0.101507  0.791016 -0.356063  0.616424  0.287939
  0C   3px        2.369465 -7.059247 -5.585292 -8.276781 -1.471669 -0.387262
  0C   3py       -4.027941  3.710029  7.898010  5.717232  0.392794 -1.521420
  0C   1dz2      -0.010250  0.000229 -0.013752  0.016883  0.000653  0.004986
  0C   1dxz       0.006882  0.001102 -0.005070 -0.011105 -0.015311 -0.000056
  0C   1dyz       0.007110 -0.006991  0.001405  0.002818 -0.025400 -0.007989
  0C   1dx2y2     0.003676 -0.007473  0.003157 -0.016492 -0.010637 -0.034848
  0C   1dxy      -0.000232 -0.003155  0.004596  0.019349 -0.003206 -0.001951
  0C   2dz2      -0.114848  0.278560  0.080825  0.056785  0.064270  0.070137
  0C   2dxz       0.093313 -0.064746 -0.123320 -0.231941 -0.620965 -0.114745
  0C   2dyz       0.008920  0.063138  0.076445  0.173844  0.034285  0.162253
  0C   2dx2y2     0.252913  0.043943 -0.710911  0.235785  0.023772  0.022843
  0C   2dxy      -0.077423  0.373579  0.142227 -0.028327  0.043123 -0.073169
  1H   1s         0.100709 -0.017323  0.015893 -0.163619 -0.006890 -0.007169
  1H   2s        -0.343378  2.944042  2.996383 -0.471866  0.431776  0.187445
  1H   3s         2.353234 -5.043035 -4.777383 -5.284221 -0.912869  0.348375
  1H   1pz        0.000244 -0.001084 -0.003040 -0.000593 -0.011115 -0.002192
  1H   1px        0.001191 -0.000815 -0.001621  0.014239  0.000378  0.002568
  1H   1py        0.001457  0.001079 -0.007846 -0.011091  0.001369  0.002908
  1H   2pz       -0.075863 -0.145249  0.015118  0.052110 -0.227540 -0.227637
  1H   2px       -0.307175  0.718354  0.471233  0.545916  0.231889  0.471941
  1H   2py        0.285127 -0.547521 -0.673908 -0.112908  0.067052  0.529415
  2C   1s         0.005638  0.000000  0.018180  0.000000  0.000000  0.000000
  2C   2s        -0.033343 -0.000000  0.029553  0.000001 -0.000000  0.000000
  2C   3s        -1.052926 -0.000016 -0.457840  0.000005  0.000000 -0.000000
  2C   4s        -4.597583 -0.000068 18.417631  0.000324 -0.000004  0.000027
  2C   1pz       -0.052761 -0.000001  0.040310  0.000001 -0.000000  0.000000
  2C   1px        0.000002 -0.122155 -0.000001 -0.003390 -0.059571  0.070177
  2C   1py        0.019438  0.000000  0.129568  0.000001  0.000000  0.000000
  2C   2pz       -0.309142 -0.000009  0.114050  0.000001 -0.000000 -0.000001
  2C   2px       -0.000005  0.203870 -0.000017  0.731549  0.660197  0.598522
  2C   2py       -0.004231 -0.000004  1.543779  0.000012  0.000000 -0.000000
  2C   3pz        0.227879 -0.000021  2.457113  0.000062 -0.000004  0.000004
  2C   3px        0.000041 -2.753782 -0.000080  3.323477 -1.483245  1.072856
  2C   3py        1.203661 -0.000016 -0.309445  0.000011 -0.000003  0.000001
  2C   1dz2       0.015555  0.000000  0.016569  0.000000 -0.000000 -0.000000
  2C   1dxz      -0.000000 -0.001279 -0.000000  0.012278 -0.015242  0.027815
  2C   1dyz       0.006698  0.000000  0.014732  0.000000  0.000000 -0.000000
  2C   1dx2y2    -0.001367 -0.000000  0.003719  0.000000 -0.000000  0.000000
  2C   1dxy      -0.000000  0.012847  0.000000 -0.004682 -0.014672  0.007805
  2C   2dz2       0.023704 -0.000003  0.180330  0.000002 -0.000001  0.000000
  2C   2dxz      -0.000006  0.379640 -0.000004  0.222560 -0.069430  0.509169
  2C   2dyz      -0.005239 -0.000001  0.369434  0.000005  0.000000 -0.000000
  2C   2dx2y2     0.086494 -0.000001  0.012009 -0.000002 -0.000000  0.000000
  2C   2dxy       0.000000  0.004158  0.000004 -0.246587 -0.162062 -0.271769
  3C   1s         0.005638  0.000000 -0.018179 -0.000000 -0.000000  0.000000
  3C   2s        -0.033343 -0.000000 -0.029552 -0.000001 -0.000000  0.000000
  3C   3s        -1.052935 -0.000020  0.457821 -0.000008  0.000000 -0.000000
  3C   4s        -4.597416  0.000079-18.417636 -0.000329 -0.000015  0.000012
  3C   1pz       -0.052761 -0.000002 -0.040311 -0.000001 -0.000000  0.000000
  3C   1px        0.000002 -0.122156  0.000000  0.003389 -0.059571  0.070177
  3C   1py       -0.019436  0.000001  0.129569  0.000001  0.000000 -0.000000
  3C   2pz       -0.309147 -0.000011 -0.114064 -0.000002  0.000001  0.000001
  3C   2px       -0.000002  0.203880  0.000018 -0.731550  0.660198  0.598522
  3C   2py        0.004235 -0.000002  1.543781  0.000012 -0.000000  0.000000
  3C   3pz        0.227939  0.000032 -2.457121 -0.000059 -0.000000  0.000003
  3C   3px        0.000040 -2.753744  0.000076 -3.323497 -1.483251  1.072858
  3C   3py       -1.203696 -0.000015 -0.309415  0.000003 -0.000001 -0.000002
  3C   1dz2       0.015556  0.000000 -0.016569 -0.000000  0.000000 -0.000000
  3C   1dxz       0.000000 -0.001279  0.000000 -0.012278 -0.015242  0.027815
  3C   1dyz      -0.006698 -0.000000  0.014731  0.000000 -0.000000  0.000000
  3C   1dx2y2    -0.001367 -0.000000 -0.003719 -0.000000 -0.000000  0.000000
  3C   1dxy       0.000000 -0.012847  0.000000 -0.004682  0.014672 -0.007805
  3C   2dz2       0.023705 -0.000003 -0.180336 -0.000002  0.000000  0.000001
  3C   2dxz      -0.000005  0.379645  0.000005 -0.222559 -0.069429  0.509169
  3C   2dyz       0.005238 -0.000002  0.369434  0.000005 -0.000000  0.000000
  3C   2dx2y2     0.086494  0.000000 -0.012010  0.000002 -0.000000  0.000001
  3C   2dxy       0.000000 -0.004154  0.000004 -0.246588  0.162063  0.271769
  4C   1s        -0.010975  0.019956 -0.009861 -0.014471 -0.001224 -0.009555
  4C   2s        -0.063089  0.053519 -0.023087 -0.059629  0.006753 -0.022280
  4C   3s         0.137605  0.101336 -0.203348  0.900401  0.332024  0.301478
  4C   4s        -2.319630-15.832131 27.165281 12.792514 -2.480790  1.166889
  4C   1pz       -0.016457  0.034109 -0.032278  0.008782 -0.106915  0.062313
  4C   1px        0.084613 -0.161701  0.033858  0.185529 -0.041873 -0.055298
  4C   1py        0.081716 -0.035596  0.162038  0.116639  0.012516  0.097452
  4C   2pz        0.171876 -0.172794  0.240791  0.677487 -0.342789 -0.252066
  4C   2px        0.212826  0.639885 -0.097334  0.195109  0.174364  0.146014
  4C   2py       -0.159356  0.528464 -1.594843  0.549057  0.136347  0.345789
  4C   3pz       -0.359821 -0.101525 -0.791031  0.356063  0.616425  0.287942
  4C   3px        2.369366 -7.059398  5.585230  8.276740 -1.471671 -0.387254
  4C   3py        4.027910 -3.710111  7.897961  5.717222 -0.392794  1.521427
  4C   1dz2      -0.010250  0.000230  0.013752 -0.016883  0.000653  0.004986
  4C   1dxz       0.006882  0.001102  0.005070  0.011105 -0.015311 -0.000056
  4C   1dyz      -0.007110  0.006991  0.001405  0.002818  0.025400  0.007989
  4C   1dx2y2     0.003676 -0.007473 -0.003157  0.016492 -0.010637 -0.034848
  4C   1dxy       0.000232  0.003155  0.004595  0.019350  0.003206  0.001951
  4C   2dz2      -0.114848  0.278560 -0.080828 -0.056784  0.064270  0.070137
  4C   2dxz       0.093309 -0.064746  0.123322  0.231941 -0.620965 -0.114745
  4C   2dyz      -0.008923 -0.063138  0.076445  0.173844 -0.034285 -0.162253
  4C   2dx2y2     0.252917  0.043941  0.710916 -0.235785  0.023771  0.022843
  4C   2dxy       0.077422 -0.373578  0.142225 -0.028329 -0.043123  0.073169
  5H   1s         0.100709 -0.017324 -0.015894  0.163619 -0.006890 -0.007169
  5H   2s        -0.343369  2.944089 -2.996367  0.471885  0.431784  0.187439
  5H   3s         2.353181 -5.043114  4.777340  5.284194 -0.912870  0.348377
  5H   1pz        0.000244 -0.001084  0.003040  0.000593 -0.011115 -0.002192
  5H   1px        0.001191 -0.000815  0.001622 -0.014239  0.000378  0.002568
  5H   1py       -0.001457 -0.001079 -0.007846 -0.011091 -0.001369 -0.002908
  5H   2pz       -0.075863 -0.145246 -0.015119 -0.052110 -0.227540 -0.227637
  5H   2px       -0.307170  0.718368 -0.471227 -0.545912  0.231890  0.471940
  5H   2py       -0.285127  0.547530 -0.673904 -0.112906 -0.067051 -0.529415
  6C   1s        -0.010974 -0.019956  0.009861 -0.014470  0.001224  0.009555
  6C   2s        -0.063088 -0.053521  0.023089 -0.059628 -0.006753  0.022280
  6C   3s         0.137609 -0.101334  0.203324  0.900406 -0.332022 -0.301479
  6C   4s        -2.319929 15.831428-27.165733 12.791711  2.480755 -1.166932
  6C   1pz       -0.016457 -0.034111  0.032278  0.008783  0.106915 -0.062313
  6C   1px       -0.084607 -0.161699  0.033864 -0.185529 -0.041873 -0.055298
  6C   1py       -0.081716 -0.035598  0.162041 -0.116633  0.012516  0.097452
  6C   2pz        0.171874  0.172800 -0.240820  0.677484  0.342790  0.252065
  6C   2px       -0.212839  0.639853 -0.097339 -0.195114  0.174360  0.146014
  6C   2py        0.159333  0.528458 -1.594813 -0.549092  0.136344  0.345790
  6C   3pz       -0.359843  0.101460  0.790981  0.356085 -0.616424 -0.287947
  6C   3px       -2.369230 -7.059255  5.585537 -8.276591 -1.471671 -0.387239
  6C   3py       -4.027812 -3.710085  7.898173 -5.717002 -0.392787  1.521431
  6C   1dz2      -0.010249 -0.000230 -0.013751 -0.016883 -0.000653 -0.004986
  6C   1dxz      -0.006882  0.001102  0.005070 -0.011105 -0.015311 -0.000056
  6C   1dyz       0.007110  0.006992  0.001405 -0.002818  0.025400  0.007989
  6C   1dx2y2     0.003676  0.007473  0.003157  0.016492  0.010637  0.034848
  6C   1dxy       0.000232 -0.003155 -0.004596  0.019349 -0.003206 -0.001951
  6C   2dz2      -0.114839 -0.278567  0.080826 -0.056780 -0.064271 -0.070135
  6C   2dxz      -0.093310 -0.064752  0.123331 -0.231939 -0.620966 -0.114745
  6C   2dyz       0.008923 -0.063137  0.076453 -0.173843 -0.034285 -0.162253
  6C   2dx2y2     0.252915 -0.043933 -0.710899 -0.235803 -0.023773 -0.022842
  6C   2dxy       0.077411  0.373574 -0.142224 -0.028336  0.043123 -0.073170
  7H   1s         0.100709  0.017325  0.015887  0.163620  0.006890  0.007169
  7H   2s        -0.343285 -2.944044  2.996335  0.471967 -0.431777 -0.187436
  7H   3s         2.353070  5.043061 -4.777543  5.284071  0.912869 -0.348384
  7H   1pz        0.000244  0.001084 -0.003040  0.000593  0.011115  0.002192
  7H   1px       -0.001191 -0.000815  0.001621  0.014239  0.000378  0.002568
  7H   1py        0.001457 -0.001079 -0.007846  0.011091 -0.001369 -0.002907
  7H   2pz       -0.075868  0.145245  0.015118 -0.052107  0.227540  0.227638
  7H   2px        0.307151  0.718361 -0.471247  0.545901  0.231889  0.471939
  7H   2py        0.285110  0.547526 -0.673907  0.112889 -0.067052 -0.529416
  8C   1s         0.008220 -0.000000  0.010412  0.000000  0.000000 -0.000000
  8C   2s        -0.008117 -0.000000  0.014268  0.000000  0.000000  0.000000
  8C   3s        -1.339275 -0.000017 -0.028065 -0.000004 -0.000000  0.000001
  8C   4s         3.788036  0.000327-16.188733 -0.000309  0.000024  0.000078
  8C   1pz       -0.050404 -0.000002  0.034718  0.000001  0.000000 -0.000000
  8C   1px        0.000002 -0.139583 -0.000002  0.085948  0.082308  0.084465
  8C   1py        0.108506  0.000000  0.190839  0.000004 -0.000000  0.000000
  8C   2pz        1.220191  0.000028 -1.414484 -0.000021 -0.000000  0.000002
  8C   2px        0.000005 -0.278737  0.000019 -0.808896 -0.412430  0.001567
  8C   2py        0.575906  0.000007  0.306594 -0.000001  0.000000  0.000002
  8C   3pz       -2.843039 -0.000128  4.643044  0.000092 -0.000001 -0.000015
  8C   3px        0.000045 -3.435922 -0.000052  3.448290  0.992903  1.156203
  8C   3py        1.751767 -0.000041  6.200182  0.000125 -0.000005 -0.000008
  8C   1dz2       0.027050  0.000001  0.014036  0.000000  0.000000 -0.000000
  8C   1dxz      -0.000000  0.017022  0.000000 -0.017753 -0.021689 -0.006958
  8C   1dyz      -0.032606 -0.000001 -0.002472 -0.000000 -0.000000  0.000000
  8C   1dx2y2     0.011840 -0.000000  0.003208  0.000000 -0.000000  0.000000
  8C   1dxy      -0.000000  0.010849  0.000000 -0.010661  0.019601 -0.007976
  8C   2dz2      -0.098898 -0.000002  0.046611 -0.000001  0.000000  0.000001
  8C   2dxz      -0.000000 -0.019188 -0.000010  0.449395 -0.316121  0.202519
  8C   2dyz       0.349899  0.000012 -0.536536 -0.000008  0.000000  0.000001
  8C   2dx2y2    -0.327997 -0.000013  0.154318  0.000001 -0.000001  0.000000
  8C   2dxy      -0.000002  0.122359 -0.000005  0.227654  0.183015  0.068008
  9H   1s        -0.056805 -0.000001  0.031371  0.000000 -0.000000 -0.000000
  9H   2s        -2.710570 -0.000084  3.516758  0.000061 -0.000001 -0.000010
  9H   3s         1.125915  0.000074 -4.547415 -0.000086 -0.000000  0.000007
  9H   1pz       -0.008137 -0.000000  0.000054 -0.000000  0.000000 -0.000000
  9H   1px       -0.000000  0.000203  0.000000 -0.000167  0.005786 -0.002333
  9H   1py       -0.013374 -0.000000 -0.000950 -0.000000 -0.000000  0.000000
  9H   2pz        0.736840  0.000021 -0.816340 -0.000015  0.000000  0.000001
  9H   2px       -0.000000  0.072386  0.000009 -0.546076 -0.066368 -0.338182
  9H   2py       -0.320168 -0.000000 -0.454003 -0.000009 -0.000001  0.000002
 10C   1s        -0.010974 -0.019956 -0.009862  0.014470  0.001224  0.009555
 10C   2s        -0.063087 -0.053520 -0.023090  0.059628 -0.006753  0.022280
 10C   3s         0.137611 -0.101327 -0.203319 -0.900404 -0.332023 -0.301479
 10C   4s        -2.320039 15.831483 27.165610-12.791589  2.480865 -1.166913
 10C   1pz       -0.016456 -0.034110 -0.032278 -0.008784  0.106915 -0.062313
 10C   1px       -0.084608 -0.161701 -0.033864  0.185528 -0.041873 -0.055298
 10C   1py        0.081715  0.035599  0.162041 -0.116633 -0.012516 -0.097452
 10C   2pz        0.171872  0.172800  0.240821 -0.677483  0.342789  0.252065
 10C   2px       -0.212844  0.639858  0.097331  0.195115  0.174365  0.146015
 10C   2py       -0.159339 -0.528449 -1.594815 -0.549095 -0.136347 -0.345790
 10C   3pz       -0.359828  0.101495 -0.790995 -0.356083 -0.616419 -0.287945
 10C   3px       -2.369180 -7.059276 -5.585503  8.276528 -1.471684 -0.387242
 10C   3py        4.027818  3.710140  7.898139 -5.716958  0.392806 -1.521429
 10C   1dz2      -0.010250 -0.000230  0.013751  0.016883 -0.000653 -0.004986
 10C   1dxz      -0.006882  0.001102 -0.005070  0.011105 -0.015311 -0.000056
 10C   1dyz      -0.007110 -0.006992  0.001405 -0.002818 -0.025400 -0.007989
 10C   1dx2y2     0.003676  0.007473 -0.003157 -0.016492  0.010637  0.034848
 10C   1dxy      -0.000232  0.003155 -0.004596  0.019349  0.003206  0.001951
 10C   2dz2      -0.114840 -0.278570 -0.080830  0.056779 -0.064271 -0.070135
 10C   2dxz      -0.093308 -0.064752 -0.123332  0.231939 -0.620965 -0.114745
 10C   2dyz      -0.008925  0.063138  0.076452 -0.173843  0.034285  0.162253
 10C   2dx2y2     0.252918 -0.043937  0.710903  0.235804 -0.023773 -0.022842
 10C   2dxy      -0.077411 -0.373578 -0.142223 -0.028338 -0.043124  0.073170
 11H   1s         0.100709  0.017326 -0.015888 -0.163619  0.006890  0.007169
 11H   2s        -0.343284 -2.944055 -2.996341 -0.471984 -0.431790 -0.187437
 11H   3s         2.353045  5.043081  4.777520 -5.284023  0.912876 -0.348385
 11H   1pz        0.000244  0.001084  0.003040 -0.000593  0.011115  0.002192
 11H   1px       -0.001191 -0.000815 -0.001621 -0.014239  0.000378  0.002568
 11H   1py       -0.001457  0.001079 -0.007846  0.011091  0.001369  0.002907
 11H   2pz       -0.075868  0.145244 -0.015119  0.052108  0.227539  0.227638
 11H   2px        0.307150  0.718367  0.471246 -0.545896  0.231891  0.471939
 11H   2py       -0.285111 -0.547527 -0.673906  0.112884  0.067050  0.529416
 12C   1s         0.008219  0.000000 -0.010412 -0.000000  0.000000 -0.000000
 12C   2s        -0.008119 -0.000001 -0.014269  0.000000 -0.000000 -0.000000
 12C   3s        -1.339277 -0.000034  0.028039  0.000004 -0.000002  0.000002
 12C   4s         3.787982  0.000408 16.189024  0.000289 -0.000063  0.000013
 12C   1pz       -0.050404 -0.000002 -0.034720 -0.000001  0.000000 -0.000000
 12C   1px        0.000002 -0.139583  0.000002 -0.085950  0.082307  0.084465
 12C   1py       -0.108507 -0.000001  0.190841  0.000003  0.000000 -0.000000
 12C   2pz        1.220184  0.000029  1.414501  0.000022 -0.000002  0.000000
 12C   2px        0.000004 -0.278728 -0.000016  0.808892 -0.412426  0.001565
 12C   2py       -0.575879 -0.000019  0.306590 -0.000002  0.000001  0.000001
 12C   3pz       -2.843113 -0.000188 -4.643194 -0.000080  0.000008 -0.000007
 12C   3px        0.000057 -3.435929  0.000043 -3.448315  0.992895  1.156205
 12C   3py       -1.751783  0.000038  6.200276  0.000107 -0.000007 -0.000000
 12C   1dz2       0.027050  0.000001 -0.014035 -0.000000  0.000000 -0.000000
 12C   1dxz      -0.000000  0.017021 -0.000000  0.017753 -0.021689 -0.006958
 12C   1dyz       0.032605  0.000001 -0.002472 -0.000000  0.000000 -0.000000
 12C   1dx2y2     0.011840 -0.000000 -0.003209  0.000000 -0.000000  0.000000
 12C   1dxy       0.000000 -0.010849  0.000000 -0.010661 -0.019601  0.007976
 12C   2dz2      -0.098909 -0.000002 -0.046614  0.000001 -0.000001  0.000000
 12C   2dxz       0.000001 -0.019190  0.000008 -0.449394 -0.316123  0.202519
 12C   2dyz      -0.349894 -0.000006 -0.536542 -0.000008  0.000001 -0.000001
 12C   2dx2y2    -0.328000 -0.000009 -0.154325 -0.000001 -0.000000  0.000000
 12C   2dxy       0.000002 -0.122357 -0.000005  0.227653 -0.183014 -0.068009
 13H   1s        -0.056802  0.000000 -0.031369 -0.000001  0.000000 -0.000000
 13H   2s        -2.710509 -0.000067 -3.516792 -0.000064  0.000008 -0.000003
 13H   3s         1.125964  0.000108  4.547520  0.000074 -0.000003  0.000005
 13H   1pz       -0.008137  0.000000 -0.000054  0.000000  0.000000 -0.000000
 13H   1px       -0.000000  0.000203  0.000000  0.000167  0.005786 -0.002333
 13H   1py        0.013374  0.000000 -0.000950 -0.000000  0.000000 -0.000000
 13H   2pz        0.736834  0.000020  0.816354  0.000015 -0.000001 -0.000000
 13H   2px       -0.000002  0.072381 -0.000009  0.546076 -0.066368 -0.338182
 13H   2py        0.320174 -0.000000 -0.454007 -0.000008  0.000001 -0.000001
                     84        85        86        87        88        89   
                   0.28247   0.28414   0.29064   0.30276   0.30757   0.32792
                   0.00000   0.00000   0.00000   0.00000   0.00000   0.00000
                  --------  --------  --------  --------  --------  --------
  0C   1s         0.007443  0.003267  0.000983  0.010204  0.017934 -0.019128
  0C   2s        -0.008724 -0.013690  0.001741  0.044339  0.151248 -0.091798
  0C   3s        -0.271446 -0.499429 -0.228531 -0.798251 -0.738098  0.049868
  0C   4s       -15.887275  4.446973-18.296582  5.164178 53.171374-84.735589
  0C   1pz       -0.104189  0.047665 -0.204221 -0.019949 -0.055698 -0.171707
  0C   1px       -0.071740  0.096353  0.046291  0.099777  0.094808 -0.091250
  0C   1py        0.040368 -0.000571  0.013886  0.010499 -0.204051  0.019181
  0C   2pz       -0.287826  0.311888  2.588798  0.010541  0.535539  0.605511
  0C   2px       -0.087325 -0.243410  0.207141 -0.317556 -1.593867  0.504670
  0C   2py       -0.060223 -0.039826 -0.627554  0.136282  1.534198 -0.904551
  0C   3pz       -1.571945 -0.482937  0.362480 -0.373566  1.294596 -4.245374
  0C   3px       -4.828382  1.447945 -1.966522  1.960941  8.899828-15.131557
  0C   3py        1.765652 -4.589927  3.194288 -0.327365-10.033072 11.699150
  0C   1dz2       0.013986 -0.001883 -0.014442 -0.009934  0.000743 -0.024783
  0C   1dxz      -0.009750 -0.016998  0.007450 -0.010420  0.008005  0.006661
  0C   1dyz       0.021479  0.017909  0.009982  0.026190 -0.001398 -0.003259
  0C   1dx2y2     0.008340 -0.007664  0.003902  0.002285  0.011243  0.009087
  0C   1dxy      -0.012097 -0.012495 -0.005821  0.002263  0.008863 -0.021174
  0C   2dz2       0.330073  0.117581  0.105334 -0.203006 -0.250954  0.164815
  0C   2dxz       0.021676  0.135285  1.173047  0.110489  0.238641  0.574485
  0C   2dyz      -0.005088 -0.016388 -0.791872  0.009377 -0.137610 -0.471286
  0C   2dx2y2     0.210438 -0.142565 -0.303693 -0.447565  0.410502 -0.233662
  0C   2dxy       0.143597  0.195408  0.217066 -0.027060 -0.356369  0.582233
  1H   1s         0.028416  0.071407  0.066388 -0.002534 -0.127407  0.123361
  1H   2s         1.102615  0.922175  2.198747 -0.377405 -5.587246  4.118917
  1H   3s        -2.388240  3.468068 -1.483562  1.056070  6.173069 -5.640034
  1H   1pz        0.003747  0.002490  0.004633  0.007911 -0.002124  0.008518
  1H   1px        0.004377  0.000640 -0.004199 -0.002439  0.003088 -0.002017
  1H   1py        0.002464  0.005158 -0.001822 -0.005029  0.004834 -0.000471
  1H   2pz        0.315849  0.306691  0.988895  0.577234  0.149417  0.471275
  1H   2px        0.134653  0.020972  0.152440 -0.316200 -0.734214  0.254340
  1H   2py       -0.132144  0.069769 -0.294122 -0.291611  0.765901 -0.289832
  2C   1s        -0.001043 -0.019343 -0.000000 -0.018274  0.000000 -0.010507
  2C   2s         0.003304  0.054158 -0.000001 -0.077306  0.000001 -0.020453
  2C   3s         0.134764  1.804221  0.000013  1.323006 -0.000076  2.281582
  2C   4s         9.950002 19.312049  0.000046 -2.600339 -0.000641 48.071262
  2C   1pz        0.082609  0.128339 -0.000001 -0.006453  0.000001  0.019311
  2C   1px       -0.000001 -0.000003  0.012994  0.000001  0.305209  0.000005
  2C   1py        0.095033 -0.269679  0.000002  0.038576 -0.000003  0.074514
  2C   2pz        0.102868  1.212097 -0.000018  0.774687  0.000033  0.055390
  2C   2px       -0.000008  0.000009 -3.889442 -0.000007 -1.873658 -0.000058
  2C   2py       -0.139968 -1.195723 -0.000019  0.171085  0.000072 -1.020972
  2C   3pz        1.885013  7.570477 -0.000026  0.620130 -0.000066  7.270869
  2C   3px       -0.000014 -0.000089 -6.016974  0.000007  3.799329  0.000082
  2C   3py        0.781864  0.718135 -0.000015  0.441398  0.000044 -3.080832
  2C   1dz2      -0.000335  0.017863 -0.000000  0.018316  0.000001 -0.003390
  2C   1dxz      -0.000000  0.000000 -0.044532 -0.000000 -0.031570 -0.000001
  2C   1dyz      -0.021621 -0.026165  0.000000  0.024501 -0.000000  0.007483
  2C   1dx2y2     0.022684  0.018277 -0.000000  0.014735  0.000001 -0.010607
  2C   1dxy       0.000000 -0.000000  0.012372  0.000000  0.016640  0.000000
  2C   2dz2       0.248414  0.315081 -0.000009  0.582030  0.000018 -0.185212
  2C   2dxz      -0.000003  0.000004 -1.207295 -0.000003 -0.881501 -0.000017
  2C   2dyz      -0.120469 -0.207048 -0.000001  0.225409  0.000004 -0.126538
  2C   2dx2y2     0.229542 -0.008494 -0.000006  0.325293  0.000017 -0.244869
  2C   2dxy       0.000001 -0.000002  0.913150  0.000002  0.607514  0.000010
  3C   1s        -0.001044  0.019343  0.000000 -0.018274 -0.000001  0.010507
  3C   2s         0.003308 -0.054158  0.000001 -0.077306 -0.000001  0.020453
  3C   3s         0.134888 -1.804215 -0.000019  1.323024  0.000082 -2.281603
  3C   4s         9.950993-19.311314 -0.000075 -2.599899  0.000670-48.071342
  3C   1pz        0.082618 -0.128333  0.000001 -0.006452 -0.000001 -0.019312
  3C   1px       -0.000000  0.000002 -0.012994 -0.000001 -0.305208 -0.000005
  3C   1py       -0.095011 -0.269686  0.000002 -0.038576 -0.000003  0.074514
  3C   2pz        0.102940 -1.212092  0.000015  0.774695 -0.000031 -0.055404
  3C   2px        0.000002 -0.000009  3.889438  0.000009  1.873668  0.000070
  3C   2py        0.140080 -1.195712 -0.000018 -0.171085  0.000071 -1.020969
  3C   3pz        1.885524 -7.570336  0.000021  0.620202  0.000063 -7.270877
  3C   3px       -0.000008  0.000087  6.016970 -0.000003 -3.799324 -0.000093
  3C   3py       -0.781959  0.718077 -0.000014 -0.441373  0.000048 -3.080815
  3C   1dz2      -0.000334 -0.017863  0.000000  0.018316 -0.000001  0.003390
  3C   1dxz      -0.000000 -0.000000  0.044532  0.000000  0.031570  0.000001
  3C   1dyz       0.021623 -0.026164  0.000000 -0.024501 -0.000000  0.007483
  3C   1dx2y2     0.022686 -0.018275  0.000000  0.014735 -0.000001  0.010607
  3C   1dxy      -0.000000 -0.000000  0.012372  0.000000  0.016640  0.000000
  3C   2dz2       0.248434 -0.315062  0.000007  0.582031 -0.000020  0.185209
  3C   2dxz      -0.000000 -0.000004  1.207293  0.000004  0.881505  0.000022
  3C   2dyz       0.120486 -0.207040 -0.000000 -0.225408  0.000004 -0.126539
  3C   2dx2y2     0.229537  0.008510  0.000005  0.325293 -0.000017  0.244871
  3C   2dxy       0.000000 -0.000002  0.913150  0.000002  0.607513  0.000011
  4C   1s         0.007444 -0.003266 -0.000983  0.010204 -0.017934  0.019127
  4C   2s        -0.008724  0.013689 -0.001741  0.044338 -0.151249  0.091797
  4C   3s        -0.271485  0.499409  0.228530 -0.798246  0.738110 -0.049845
  4C   4s       -15.886068 -4.448174 18.296621  5.163223-53.171421 84.735647
  4C   1pz       -0.104184 -0.047673  0.204221 -0.019950  0.055698  0.171709
  4C   1px       -0.071732 -0.096359 -0.046291  0.099776 -0.094809  0.091252
  4C   1py       -0.040367 -0.000574  0.013887 -0.010500 -0.204051  0.019180
  4C   2pz       -0.287824 -0.311912 -2.588798  0.010544 -0.535536 -0.605492
  4C   2px       -0.087341  0.243404 -0.207143 -0.317545  1.593880 -0.504605
  4C   2py        0.060186 -0.039822 -0.627555 -0.136255  1.534201 -0.904540
  4C   3pz       -1.571938  0.482818 -0.362473 -0.373608 -1.294598  4.245383
  4C   3px       -4.828150 -1.448312  1.966532  1.960784 -8.899841 15.131599
  4C   3py       -1.765172 -4.590060  3.194293  0.327229-10.033079 11.699146
  4C   1dz2       0.013986  0.001884  0.014442 -0.009934 -0.000743  0.024783
  4C   1dxz      -0.009751  0.016997 -0.007449 -0.010420 -0.008004 -0.006661
  4C   1dyz      -0.021480  0.017908  0.009982 -0.026190 -0.001398 -0.003258
  4C   1dx2y2     0.008340  0.007665 -0.003902  0.002285 -0.011243 -0.009087
  4C   1dxy       0.012098 -0.012494 -0.005821 -0.002263  0.008863 -0.021175
  4C   2dz2       0.330078 -0.117558 -0.105336 -0.203002  0.250958 -0.164814
  4C   2dxz       0.021677 -0.135284 -1.173048  0.110492 -0.238639 -0.574480
  4C   2dyz       0.005083 -0.016388 -0.791872 -0.009375 -0.137610 -0.471289
  4C   2dx2y2     0.210444  0.142580  0.303692 -0.447574 -0.410498  0.233673
  4C   2dxy      -0.143606  0.195396  0.217066  0.027053 -0.356371  0.582225
  5H   1s         0.028419 -0.071405 -0.066388 -0.002532  0.127406 -0.123361
  5H   2s         1.102612 -0.922093 -2.198752 -0.377330  5.587262 -4.118842
  5H   3s        -2.387934 -3.468251  1.483566  1.056009 -6.173075  5.640064
  5H   1pz        0.003747 -0.002489 -0.004633  0.007911  0.002124 -0.008518
  5H   1px        0.004377 -0.000640  0.004199 -0.002439 -0.003088  0.002017
  5H   1py       -0.002464  0.005158 -0.001822  0.005029  0.004834 -0.000471
  5H   2pz        0.315868 -0.306666 -0.988896  0.577235 -0.149419 -0.471279
  5H   2px        0.134650 -0.020961 -0.152440 -0.316193  0.734219 -0.254323
  5H   2py        0.132129  0.069778 -0.294123  0.291619  0.765902 -0.289815
  6C   1s         0.007443  0.003267 -0.000983  0.010204 -0.017933 -0.019128
  6C   2s        -0.008724 -0.013687 -0.001742  0.044338 -0.151245 -0.091801
  6C   3s        -0.271451 -0.499449  0.228535 -0.798243  0.738103  0.049872
  6C   4s       -15.887056  4.448099 18.295821  5.163900-53.168411-84.737261
  6C   1pz       -0.104188  0.047666  0.204219 -0.019949  0.055705 -0.171707
  6C   1px        0.071739 -0.096354  0.046293 -0.099776  0.094804  0.091252
  6C   1py        0.040367 -0.000574 -0.013887  0.010500  0.204052  0.019188
  6C   2pz       -0.287837  0.311886 -2.588789  0.010536 -0.535569  0.605395
  6C   2px        0.087328  0.243448  0.207114  0.317548 -1.593802 -0.504644
  6C   2py       -0.060217 -0.039773  0.627569  0.136273 -1.534230 -0.904558
  6C   3pz       -1.571929 -0.482942 -0.362510 -0.373576 -1.294450 -4.245407
  6C   3px        4.828328 -1.448102 -1.966397 -1.960888  8.899317 15.131830
  6C   3py        1.765604 -4.590117 -3.194146 -0.327311 10.032640 11.699503
  6C   1dz2       0.013986 -0.001883  0.014442 -0.009934 -0.000742 -0.024783
  6C   1dxz       0.009750  0.016997  0.007449  0.010420  0.008005 -0.006660
  6C   1dyz       0.021479  0.017909 -0.009982  0.026190  0.001398 -0.003258
  6C   1dx2y2     0.008340 -0.007664 -0.003902  0.002285 -0.011244  0.009087
  6C   1dxy       0.012097  0.012494 -0.005821 -0.002263  0.008862  0.021175
  6C   2dz2       0.330072  0.117574 -0.105331 -0.203005  0.250942  0.164817
  6C   2dxz      -0.021672 -0.135283  1.173041 -0.110487  0.238665 -0.574441
  6C   2dyz      -0.005085 -0.016386  0.791865  0.009378  0.137633 -0.471261
  6C   2dx2y2     0.210440 -0.142550  0.303704 -0.447568 -0.410524 -0.233684
  6C   2dxy      -0.143595 -0.195397  0.217058  0.027058 -0.356336 -0.582237
  7H   1s         0.028415  0.071404 -0.066387 -0.002533  0.127403  0.123365
  7H   2s         1.102594  0.922025 -2.198714 -0.377378  5.587096  4.118969
  7H   3s        -2.388200  3.468166  1.483490  1.056033 -6.172861 -5.640260
  7H   1pz        0.003747  0.002490 -0.004633  0.007911  0.002124  0.008518
  7H   1px       -0.004377 -0.000640 -0.004199  0.002439  0.003088  0.002018
  7H   1py        0.002464  0.005158  0.001822 -0.005029 -0.004834 -0.000471
  7H   2pz        0.315845  0.306683 -0.988897  0.577232 -0.149431  0.471267
  7H   2px       -0.134651 -0.020953  0.152436  0.316196 -0.734202 -0.254329
  7H   2py       -0.132140  0.069788  0.294121 -0.291614 -0.765896 -0.289837
  8C   1s        -0.012754  0.012786  0.000000  0.013080 -0.000001  0.030990
  8C   2s         0.021633 -0.028242  0.000002 -0.023097 -0.000005  0.223622
  8C   3s         0.683725 -1.008487 -0.000001 -0.400214  0.000011 -0.061382
  8C   4s        23.635384-30.759591  0.000746 -9.057466 -0.002319117.850445
  8C   1pz       -0.123898  0.194888 -0.000001  0.141808  0.000001 -0.040747
  8C   1px       -0.000001 -0.000002 -0.017746  0.000001  0.240005  0.000004
  8C   1py        0.054152  0.188083 -0.000002 -0.133262  0.000005 -0.172399
  8C   2pz        0.334430 -0.109260  0.000017  0.084015 -0.000050  1.621678
  8C   2px        0.000007  0.000014  3.421585  0.000001 -0.100060  0.000078
  8C   2py        0.190570 -0.444901  0.000008 -0.254337 -0.000021  1.905084
  8C   3pz       -6.094755 10.020698 -0.000128  2.908920  0.000352-17.373835
  8C   3px       -0.000021 -0.000043  1.085913  0.000023  7.354439  0.000107
  8C   3py       -2.328330  9.076036 -0.000127 -0.624373  0.000336-15.567228
  8C   1dz2      -0.015504 -0.022096  0.000000  0.004473 -0.000000  0.016791
  8C   1dxz      -0.000000 -0.000000 -0.041075  0.000000  0.013977 -0.000000
  8C   1dyz       0.003182 -0.005435 -0.000000 -0.017961  0.000000 -0.021767
  8C   1dx2y2     0.005159 -0.009476  0.000000 -0.020126 -0.000000  0.004523
  8C   1dxy       0.000000 -0.000000 -0.017698 -0.000000  0.009649  0.000000
  8C   2dz2       0.287392 -0.103381  0.000005 -0.089941 -0.000015  0.900885
  8C   2dxz      -0.000004 -0.000007 -0.989801  0.000001  0.457624 -0.000020
  8C   2dyz       0.328528 -0.005553  0.000007 -0.068495 -0.000021  0.791057
  8C   2dx2y2     0.191433 -0.086025 -0.000003 -0.097380  0.000009 -0.148921
  8C   2dxy      -0.000002 -0.000005 -0.727724  0.000001  0.292289 -0.000011
  9H   1s        -0.082360 -0.053796 -0.000001  0.021316  0.000003 -0.164132
  9H   2s        -2.646831  1.593080 -0.000061  1.048624  0.000177 -8.230258
  9H   3s         3.521765 -7.166478  0.000069 -1.040349 -0.000174  8.082393
  9H   1pz       -0.003538 -0.016138  0.000000 -0.000494  0.000000 -0.001755
  9H   1px        0.000000  0.000000 -0.002757 -0.000000 -0.006373 -0.000000
  9H   1py        0.003502 -0.008385  0.000000 -0.006175  0.000000 -0.004756
  9H   2pz        0.121172 -0.802629  0.000011 -0.320034 -0.000022  0.863965
  9H   2px        0.000001 -0.000002 -0.399956 -0.000001 -0.271942  0.000003
  9H   2py        0.526627 -0.309815  0.000005  0.069139 -0.000015  0.672321
 10C   1s         0.007444 -0.003267  0.000983  0.010204  0.017934  0.019127
 10C   2s        -0.008724  0.013686  0.001742  0.044338  0.151245  0.091801
 10C   3s        -0.271488  0.499424 -0.228529 -0.798250 -0.738114 -0.049828
 10C   4s       -15.886141 -4.449277-18.295755  5.163478 53.168335 84.737432
 10C   1pz       -0.104184 -0.047674 -0.204218 -0.019951 -0.055705  0.171708
 10C   1px        0.071731  0.096359 -0.046293 -0.099776 -0.094803 -0.091254
 10C   1py       -0.040367 -0.000577 -0.013887 -0.010499  0.204052  0.019187
 10C   2pz       -0.287815 -0.311908  2.588790  0.010550  0.535571 -0.605382
 10C   2px        0.087328 -0.243449 -0.207121  0.317559  1.593816  0.504641
 10C   2py        0.060196 -0.039766  0.627570 -0.136267 -1.534232 -0.904575
 10C   3pz       -1.571954  0.482824  0.362515 -0.373598  1.294450  4.245409
 10C   3px        4.828136  1.448453  1.966371 -1.960822 -8.899281-15.131876
 10C   3py       -1.765173 -4.590242 -3.194131  0.327274 10.032621 11.699497
 10C   1dz2       0.013986  0.001883 -0.014442 -0.009934  0.000742  0.024783
 10C   1dxz       0.009751 -0.016997 -0.007449  0.010420 -0.008005  0.006660
 10C   1dyz      -0.021480  0.017908 -0.009982 -0.026190  0.001398 -0.003258
 10C   1dx2y2     0.008340  0.007665  0.003902  0.002285  0.011243 -0.009087
 10C   1dxy      -0.012098  0.012493 -0.005821  0.002263  0.008862  0.021175
 10C   2dz2       0.330079 -0.117551  0.105331 -0.203004 -0.250942 -0.164823
 10C   2dxz      -0.021681  0.135281 -1.173041 -0.110494 -0.238666  0.574436
 10C   2dyz       0.005084 -0.016385  0.791865 -0.009372  0.137633 -0.471261
 10C   2dx2y2     0.210443  0.142565 -0.303703 -0.447572  0.410523  0.233688
 10C   2dxy       0.143607 -0.195386  0.217058 -0.027055 -0.356337 -0.582238
 11H   1s         0.028419 -0.071402  0.066388 -0.002533 -0.127403 -0.123366
 11H   2s         1.102640 -0.921931  2.198716 -0.377368 -5.587107 -4.119023
 11H   3s        -2.387917 -3.468337 -1.483473  1.056032  6.172834  5.640278
 11H   1pz        0.003747 -0.002489  0.004633  0.007911 -0.002124 -0.008518
 11H   1px       -0.004377  0.000640  0.004199  0.002439 -0.003088 -0.002017
 11H   1py       -0.002464  0.005158  0.001822  0.005029 -0.004834 -0.000471
 11H   2pz        0.315870 -0.306658  0.988895  0.577237  0.149429 -0.471267
 11H   2px       -0.134656  0.020941 -0.152436  0.316199  0.734203  0.254342
 11H   2py        0.132131  0.069801  0.294121  0.291613 -0.765899 -0.289845
 12C   1s        -0.012753 -0.012786 -0.000000  0.013080  0.000001 -0.030990
 12C   2s         0.021628  0.028244 -0.000002 -0.023095  0.000005 -0.223622
 12C   3s         0.683655  1.008521  0.000001 -0.400220 -0.000015  0.061372
 12C   4s        23.632216 30.761346 -0.000828 -9.056569  0.002424-117.850568
 12C   1pz       -0.123884 -0.194897  0.000002  0.141808 -0.000003  0.040750
 12C   1px       -0.000000  0.000002  0.017746 -0.000000 -0.240005 -0.000004
 12C   1py       -0.054167  0.188080 -0.000002  0.133263  0.000004 -0.172397
 12C   2pz        0.334421  0.109281 -0.000018  0.084025  0.000051 -1.621606
 12C   2px       -0.000011 -0.000017 -3.421589  0.000000  0.100070 -0.000061
 12C   2py       -0.190484 -0.444912  0.000008  0.254307 -0.000023  1.905073
 12C   3pz       -6.093929-10.021161  0.000154  2.908816 -0.000393 17.373899
 12C   3px        0.000004  0.000040 -1.085916 -0.000019 -7.354436 -0.000111
 12C   3py        2.327557  9.076215 -0.000142  0.624475  0.000350-15.567222
 12C   1dz2      -0.015506  0.022095 -0.000000  0.004473  0.000000 -0.016791
 12C   1dxz       0.000000  0.000000  0.041075 -0.000000 -0.013977  0.000000
 12C   1dyz      -0.003182 -0.005435 -0.000000  0.017961  0.000000 -0.021767
 12C   1dx2y2     0.005158  0.009477 -0.000000 -0.020126  0.000000 -0.004523
 12C   1dxy      -0.000000 -0.000000 -0.017698  0.000000  0.009649  0.000000
 12C   2dz2       0.287364  0.103399 -0.000006 -0.089928  0.000016 -0.900887
 12C   2dxz       0.000002  0.000008  0.989802 -0.000001 -0.457628  0.000014
 12C   2dyz      -0.328518 -0.005576  0.000008  0.068487 -0.000023  0.791045
 12C   2dx2y2     0.191422  0.086037  0.000003 -0.097379 -0.000010  0.148909
 12C   2dxy      -0.000002 -0.000006 -0.727724  0.000000  0.292289 -0.000011
 13H   1s        -0.082362  0.053790  0.000001  0.021314 -0.000003  0.164134
 13H   2s        -2.646619 -1.593257  0.000067  1.048543 -0.000185  8.230152
 13H   3s         3.521222  7.166752 -0.000087 -1.040316  0.000199 -8.082441
 13H   1pz       -0.003540  0.016138 -0.000000 -0.000494 -0.000000  0.001755
 13H   1px        0.000000 -0.000000  0.002757  0.000000  0.006373 -0.000000
 13H   1py       -0.003502 -0.008385  0.000000  0.006175  0.000000 -0.004756
 13H   2pz        0.121104  0.802634 -0.000011 -0.320027  0.000024 -0.863942
 13H   2px        0.000002  0.000002  0.399956  0.000000  0.271942 -0.000004
 13H   2py       -0.526596 -0.309849  0.000007 -0.069146 -0.000015  0.672299
                     90        91        92        93        94        95   
                   0.36189   0.37360   0.37457   0.37915   0.38469   0.38640
                   0.00000   0.00000   0.00000   0.00000   0.00000   0.00000
                  --------  --------  --------  --------  --------  --------
  0C   1s        -0.014126  0.004605  0.004309  0.012965  0.030058  0.007383
  0C   2s         0.023987 -0.004090  0.025988  0.016493 -0.034233  0.030135
  0C   3s         1.123709 -0.079234 -0.625567 -1.361303 -4.273534 -0.539741
  0C   4s         6.581806 11.930210 -5.910568 -3.895611 -4.812673 -6.083200
  0C   1pz       -0.004305 -0.070747 -0.099098  0.104973 -0.031539 -0.039709
  0C   1px       -0.048240  0.054192  0.084455  0.015589 -0.027155 -0.098167
  0C   1py        0.027019  0.074696  0.019978 -0.030073 -0.065837 -0.175731
  0C   2pz        0.264783 -0.471566 -0.523501  0.839636 -0.818468  1.520241
  0C   2px       -1.436203 -1.749360  0.398869  0.352674  0.596756 -1.201397
  0C   2py        0.615719 -1.863705 -0.008318 -0.197043 -1.295247 -0.933247
  0C   3pz       -0.457955 -2.264743 -0.582912  3.716375 -1.020869 -3.232727
  0C   3px        0.454567  5.405146 -0.902139 -0.948265  0.058181 -5.557164
  0C   3py        0.453577  1.175186  1.064646  0.641278 -0.839547 -4.079315
  0C   1dz2      -0.015417 -0.008157 -0.001201 -0.012083  0.013950  0.010391
  0C   1dxz       0.004636 -0.005146  0.005330  0.005493 -0.009249  0.008826
  0C   1dyz      -0.002169  0.010496 -0.037403 -0.017850 -0.000434  0.002920
  0C   1dx2y2    -0.002365 -0.010101  0.007212  0.012322 -0.002346 -0.027121
  0C   1dxy      -0.022690  0.026490 -0.007042  0.006664  0.044433 -0.021599
  0C   2dz2      -0.387289  0.028125  0.007167  0.007207 -0.235552 -0.380518
  0C   2dxz       0.109629  0.035864 -0.663702 -0.128977 -0.343129  0.665213
  0C   2dyz      -0.047520 -0.247452  0.090933  0.554763 -0.081360 -0.599318
  0C   2dx2y2    -0.066936 -1.632696 -0.257325 -0.192157 -0.040663  0.547391
  0C   2dxy      -0.650817 -0.317409  0.143697  0.126516  0.201311  0.443848
  1H   1s         0.043406 -0.041542  0.018694  0.011358 -0.032418  0.028711
  1H   2s        -4.469137 -0.688213  1.165088  2.061110  4.237406  0.232296
  1H   3s        -0.659973  1.247212 -0.058279 -0.241547  0.570139 -0.698259
  1H   1pz        0.000416  0.007244 -0.015180 -0.015153  0.001814  0.006454
  1H   1px        0.002295 -0.005168 -0.003233 -0.002012  0.016523  0.011163
  1H   1py       -0.002568 -0.012831 -0.001143 -0.006733 -0.012552  0.016541
  1H   2pz        0.025799  0.485102 -0.796283 -0.907768  0.040813  0.422466
  1H   2px       -0.455935 -0.853992 -0.177531  0.222121  1.278769  0.863080
  1H   2py        0.520076 -0.954065 -0.558073 -0.744617 -0.784798  1.214314
  2C   1s        -0.016497 -0.015961  0.022805  0.000000  0.000000 -0.000000
  2C   2s        -0.015039 -0.073644 -0.010420 -0.000000  0.000000 -0.000000
  2C   3s         1.350729 -0.385849 -1.632944 -0.000016 -0.000015 -0.000004
  2C   4s        -5.933789 -5.269858  1.394536 -0.000033 -0.000038 -0.000033
  2C   1pz       -0.074489 -0.060275 -0.029511 -0.000000 -0.000000 -0.000000
  2C   1px       -0.000000 -0.000000  0.000001 -0.119334 -0.100773 -0.043572
  2C   1py        0.047213 -0.089102 -0.048978 -0.000000 -0.000000 -0.000000
  2C   2pz        0.292300  2.383336 -0.449953  0.000001  0.000001 -0.000001
  2C   2px        0.000003  0.000001  0.000003 -0.620231 -0.000652 -2.885150
  2C   2py        0.629315  2.179363 -0.171004  0.000007  0.000008 -0.000000
  2C   3pz       -0.714322 -4.132704  0.412309 -0.000010 -0.000011 -0.000011
  2C   3px       -0.000002  0.000006  0.000017 -4.519190  0.114216 -0.415462
  2C   3py       -0.648317 -6.327430 -0.818130 -0.000010 -0.000006 -0.000007
  2C   1dz2       0.019269  0.004705  0.016624  0.000000  0.000000 -0.000000
  2C   1dxz       0.000000  0.000000  0.000000 -0.007036  0.012989 -0.015100
  2C   1dyz      -0.007759  0.007205  0.020474  0.000000  0.000000  0.000000
  2C   1dx2y2     0.000506  0.012156 -0.005040  0.000000  0.000000 -0.000000
  2C   1dxy      -0.000000 -0.000000  0.000000  0.003120 -0.014830  0.023579
  2C   2dz2       0.166268  1.197802  0.462092  0.000004  0.000003 -0.000000
  2C   2dxz       0.000001  0.000000  0.000000 -0.098732 -0.085355 -0.811588
  2C   2dyz       0.222395  0.101226 -0.063514  0.000000  0.000000 -0.000000
  2C   2dx2y2     0.230850  0.409294 -0.076852  0.000001  0.000001 -0.000001
  2C   2dxy      -0.000001  0.000001  0.000001 -0.458108 -0.208390  0.212488
  3C   1s        -0.016497  0.015961  0.022805  0.000000 -0.000000  0.000000
  3C   2s        -0.015039  0.073643 -0.010421 -0.000000 -0.000000  0.000000
  3C   3s         1.350739  0.385856 -1.632927 -0.000001  0.000003 -0.000006
  3C   4s        -5.933672  5.269850  1.394661  0.000043  0.000035  0.000020
  3C   1pz       -0.074490  0.060275 -0.029512 -0.000000 -0.000000 -0.000000
  3C   1px       -0.000000  0.000001  0.000000 -0.119333 -0.100773  0.043572
  3C   1py       -0.047213 -0.089102  0.048977  0.000000  0.000000  0.000000
  3C   2pz        0.292314 -2.383334 -0.449957 -0.000004 -0.000004 -0.000003
  3C   2px       -0.000001 -0.000002 -0.000003 -0.620227 -0.000658  2.885147
  3C   2py       -0.629326  2.179360  0.171023  0.000009  0.000010  0.000002
  3C   3pz       -0.714309  4.132703  0.412328  0.000014  0.000013  0.000011
  3C   3px       -0.000001  0.000006  0.000020 -4.519193  0.114220  0.415461
  3C   3py        0.648339 -6.327428  0.818154 -0.000002 -0.000001 -0.000003
  3C   1dz2       0.019269 -0.004705  0.016624  0.000000 -0.000000  0.000000
  3C   1dxz       0.000000 -0.000000 -0.000000 -0.007036  0.012989  0.015100
  3C   1dyz       0.007759  0.007205 -0.020474 -0.000000 -0.000000  0.000000
  3C   1dx2y2     0.000506 -0.012156 -0.005040 -0.000000 -0.000000 -0.000000
  3C   1dxy      -0.000000 -0.000000 -0.000000 -0.003120  0.014830  0.023579
  3C   2dz2       0.166273 -1.197800  0.462091  0.000001 -0.000000 -0.000001
  3C   2dxz      -0.000000 -0.000001 -0.000001 -0.098731 -0.085357  0.811587
  3C   2dyz      -0.222396  0.101225  0.063515  0.000002  0.000002  0.000001
  3C   2dx2y2     0.230852 -0.409292 -0.076858 -0.000003 -0.000003 -0.000001
  3C   2dxy      -0.000000 -0.000000 -0.000003  0.458109  0.208389  0.212488
  4C   1s        -0.014126 -0.004605  0.004309  0.012965  0.030058 -0.007383
  4C   2s         0.023987  0.004090  0.025988  0.016493 -0.034233 -0.030135
  4C   3s         1.123712  0.079239 -0.625567 -1.361300 -4.273531  0.539746
  4C   4s         6.581578-11.930182 -5.910756 -3.895744 -4.812779  6.083226
  4C   1pz       -0.004306  0.070747 -0.099100  0.104973 -0.031540  0.039709
  4C   1px       -0.048240 -0.054192  0.084454  0.015588 -0.027156  0.098167
  4C   1py       -0.027019  0.074696 -0.019978  0.030073  0.065837 -0.175732
  4C   2pz        0.264785  0.471566 -0.523508  0.839633 -0.818466 -1.520243
  4C   2px       -1.436217  1.749349  0.398868  0.352676  0.596755  1.201395
  4C   2py       -0.615705 -1.863710  0.008311  0.197037  1.295237 -0.933250
  4C   3pz       -0.457978  2.264735 -0.582945  3.716371 -1.020883  3.232729
  4C   3px        0.454527 -5.405143 -0.902176 -0.948306  0.058147  5.557169
  4C   3py       -0.453620  1.175184 -1.064680 -0.641286  0.839535 -4.079315
  4C   1dz2      -0.015418  0.008157 -0.001201 -0.012083  0.013950 -0.010391
  4C   1dxz       0.004636  0.005146  0.005330  0.005493 -0.009249 -0.008826
  4C   1dyz       0.002169  0.010496  0.037403  0.017850  0.000434  0.002920
  4C   1dx2y2    -0.002365  0.010101  0.007212  0.012322 -0.002346  0.027121
  4C   1dxy       0.022690  0.026490  0.007042 -0.006663 -0.044433 -0.021599
  4C   2dz2      -0.387290 -0.028126  0.007166  0.007207 -0.235553  0.380518
  4C   2dxz       0.109633 -0.035864 -0.663700 -0.128976 -0.343125 -0.665214
  4C   2dyz       0.047523 -0.247451 -0.090929 -0.554763  0.081363 -0.599318
  4C   2dx2y2    -0.066945  1.632694 -0.257324 -0.192152 -0.040658 -0.547391
  4C   2dxy       0.650817 -0.317406 -0.143699 -0.126518 -0.201312  0.443849
  5H   1s         0.043406  0.041542  0.018695  0.011358 -0.032418 -0.028711
  5H   2s        -4.469134  0.688185  1.165086  2.061113  4.237397 -0.232304
  5H   3s        -0.659995 -1.247214 -0.058300 -0.241560  0.570123  0.698261
  5H   1pz        0.000417 -0.007244 -0.015180 -0.015153  0.001814 -0.006454
  5H   1px        0.002295  0.005168 -0.003233 -0.002012  0.016523 -0.011163
  5H   1py        0.002568 -0.012831  0.001143  0.006733  0.012552  0.016541
  5H   2pz        0.025804 -0.485102 -0.796275 -0.907766  0.040818 -0.422465
  5H   2px       -0.455938  0.853986 -0.177534  0.222124  1.278767 -0.863082
  5H   2py       -0.520074 -0.954069  0.558073  0.744612  0.784794  1.214313
  6C   1s        -0.014126  0.004605  0.004310 -0.012965 -0.030058 -0.007383
  6C   2s         0.023987 -0.004090  0.025988 -0.016492  0.034233 -0.030135
  6C   3s         1.123709 -0.079241 -0.625593  1.361294  4.273526  0.539742
  6C   4s         6.581807 11.930219 -5.910616  3.895697  4.812784  6.083298
  6C   1pz       -0.004305 -0.070747 -0.099098 -0.104974  0.031539  0.039709
  6C   1px        0.048240 -0.054192 -0.084455  0.015588 -0.027156 -0.098167
  6C   1py        0.027019  0.074695  0.019978  0.030073  0.065838  0.175732
  6C   2pz        0.264787 -0.471559 -0.523497 -0.839644  0.818462 -1.520243
  6C   2px        1.436205  1.749349 -0.398877  0.352676  0.596759 -1.201399
  6C   2py        0.615722 -1.863717 -0.008323  0.197035  1.295242  0.933240
  6C   3pz       -0.457959 -2.264733 -0.582889 -3.716374  1.020880  3.232734
  6C   3px       -0.454566 -5.405142  0.902143 -0.948297  0.058143 -5.557199
  6C   3py        0.453578  1.175168  1.064649 -0.641279  0.839544  4.079311
  6C   1dz2      -0.015417 -0.008157 -0.001201  0.012083 -0.013950 -0.010391
  6C   1dxz      -0.004636  0.005146 -0.005330  0.005493 -0.009249  0.008826
  6C   1dyz      -0.002169  0.010496 -0.037403  0.017850  0.000434 -0.002920
  6C   1dx2y2    -0.002365 -0.010101  0.007212 -0.012322  0.002346  0.027121
  6C   1dxy       0.022690 -0.026490  0.007042  0.006664  0.044433 -0.021599
  6C   2dz2      -0.387290  0.028126  0.007167 -0.007206  0.235554  0.380519
  6C   2dxz      -0.109631 -0.035865  0.663704 -0.128968 -0.343121  0.665215
  6C   2dyz      -0.047522 -0.247452  0.090936 -0.554762  0.081362  0.599318
  6C   2dx2y2    -0.066935 -1.632695 -0.257327  0.192149  0.040656 -0.547395
  6C   2dxy       0.650818  0.317406 -0.143700  0.126517  0.201312  0.443848
  7H   1s         0.043406 -0.041542  0.018694 -0.011358  0.032418 -0.028712
  7H   2s        -4.469144 -0.688182  1.165124 -2.061103 -4.237403 -0.232289
  7H   3s        -0.659974  1.247222 -0.058279  0.241560 -0.570124  0.698272
  7H   1pz        0.000416  0.007244 -0.015180  0.015152 -0.001814 -0.006454
  7H   1px       -0.002295  0.005168  0.003233 -0.002012  0.016523  0.011163
  7H   1py       -0.002568 -0.012831 -0.001143  0.006733  0.012552 -0.016542
  7H   2pz        0.025800  0.485100 -0.796290  0.907760 -0.040819 -0.422467
  7H   2px        0.455936  0.853983  0.177525  0.222125  1.278771  0.863081
  7H   2py        0.520078 -0.954069 -0.558083  0.744608  0.784793 -1.214318
  8C   1s        -0.020318 -0.006388 -0.023777 -0.000000 -0.000000 -0.000000
  8C   2s         0.003968 -0.046667 -0.035949 -0.000000 -0.000001 -0.000000
  8C   3s         1.975129  0.196422  3.056643  0.000014  0.000010 -0.000001
  8C   4s         0.201745 -7.834459 10.452710 -0.000043 -0.000067 -0.000065
  8C   1pz        0.072131 -0.006067  0.079291  0.000000  0.000000  0.000000
  8C   1px        0.000000 -0.000000 -0.000000  0.092224 -0.155196 -0.118362
  8C   1py        0.044947  0.072059  0.014554  0.000000  0.000001  0.000000
  8C   2pz        1.286852 -2.545395  0.712593 -0.000006 -0.000008 -0.000004
  8C   2px       -0.000001 -0.000007 -0.000001  0.910501 -1.938675  0.940076
  8C   2py        1.173853  2.398591  0.252311  0.000004  0.000000  0.000003
  8C   3pz        1.134115  1.130060 -2.029805  0.000007  0.000015  0.000014
  8C   3px        0.000002 -0.000005 -0.000009  3.808369 -2.228351 -7.516993
  8C   3py        0.478602  0.244895 -1.806280 -0.000000  0.000001  0.000005
  8C   1dz2       0.022289  0.027273 -0.025418 -0.000000 -0.000000 -0.000000
  8C   1dxz       0.000000  0.000000  0.000000 -0.019163  0.000225  0.000682
  8C   1dyz       0.032343 -0.037162  0.006157 -0.000000 -0.000000 -0.000000
  8C   1dx2y2    -0.010795  0.011770 -0.000062  0.000000  0.000000  0.000000
  8C   1dxy      -0.000000  0.000000  0.000000 -0.054943 -0.015551  0.021132
  8C   2dz2       0.307122  0.227119  0.226517  0.000001  0.000001  0.000001
  8C   2dxz       0.000001  0.000001 -0.000002  0.399269  0.545324 -0.571640
  8C   2dyz       0.453616  0.215424  0.129512 -0.000001 -0.000000 -0.000000
  8C   2dx2y2    -0.198627  0.576859  0.302293  0.000003  0.000002  0.000001
  8C   2dxy       0.000001  0.000001 -0.000002  0.674997 -0.413196 -1.034606
  9H   1s         0.095270 -0.019653 -0.035177 -0.000000 -0.000000  0.000000
  9H   2s        -4.627896  0.396979 -3.736943 -0.000003  0.000004  0.000004
  9H   3s        -0.978546 -0.237157  0.542502 -0.000005 -0.000008 -0.000007
  9H   1pz        0.003344  0.006380  0.000873 -0.000000 -0.000000 -0.000000
  9H   1px       -0.000000  0.000000  0.000000 -0.026514  0.002482  0.014819
  9H   1py       -0.000271 -0.020777  0.011320  0.000000  0.000000 -0.000000
  9H   2pz        0.664817  0.509368  0.372626  0.000000 -0.000001  0.000000
  9H   2px       -0.000001  0.000002  0.000005 -1.585862  0.410724  0.815292
  9H   2py        0.337579 -1.027490  1.359707  0.000003  0.000000 -0.000001
 10C   1s        -0.014126 -0.004605  0.004310 -0.012965 -0.030058  0.007383
 10C   2s         0.023987  0.004090  0.025988 -0.016492  0.034233  0.030135
 10C   3s         1.123715  0.079229 -0.625593  1.361295  4.273532 -0.539743
 10C   4s         6.581593-11.930243 -5.910827  3.895573  4.812649 -6.083291
 10C   1pz       -0.004306  0.070747 -0.099099 -0.104974  0.031539 -0.039710
 10C   1px        0.048240  0.054192 -0.084454  0.015588 -0.027155  0.098167
 10C   1py       -0.027019  0.074695 -0.019978 -0.030073 -0.065837  0.175732
 10C   2pz        0.264782  0.471560 -0.523506 -0.839643  0.818457  1.520238
 10C   2px        1.436219 -1.749351 -0.398884  0.352676  0.596756  1.201394
 10C   2py       -0.615705 -1.863714  0.008325 -0.197045 -1.295244  0.933242
 10C   3pz       -0.457979  2.264739 -0.582915 -3.716383  1.020866 -3.232737
 10C   3px       -0.454531  5.405147  0.902186 -0.948259  0.058190  5.557194
 10C   3py       -0.453618  1.175165 -1.064680  0.641268 -0.839546  4.079312
 10C   1dz2      -0.015418  0.008157 -0.001201  0.012083 -0.013950  0.010391
 10C   1dxz      -0.004636 -0.005146 -0.005330  0.005493 -0.009249 -0.008826
 10C   1dyz       0.002169  0.010496  0.037403 -0.017850 -0.000434 -0.002920
 10C   1dx2y2    -0.002365  0.010101  0.007212 -0.012322  0.002346 -0.027121
 10C   1dxy      -0.022690 -0.026490 -0.007042 -0.006664 -0.044433 -0.021599
 10C   2dz2      -0.387290 -0.028126  0.007167 -0.007207  0.235552 -0.380519
 10C   2dxz      -0.109632  0.035867  0.663703 -0.128970 -0.343122 -0.665213
 10C   2dyz       0.047523 -0.247453 -0.090934  0.554764 -0.081360  0.599319
 10C   2dx2y2    -0.066946  1.632693 -0.257325  0.192154  0.040661  0.547396
 10C   2dxy      -0.650817  0.317406  0.143703 -0.126515 -0.201310  0.443849
 11H   1s         0.043406  0.041543  0.018695 -0.011358  0.032418  0.028712
 11H   2s        -4.469140  0.688194  1.165142 -2.061108 -4.237400  0.232298
 11H   3s        -0.659994 -1.247223 -0.058296  0.241545 -0.570139 -0.698268
 11H   1pz        0.000417 -0.007244 -0.015180  0.015152 -0.001814  0.006454
 11H   1px       -0.002295 -0.005168  0.003233 -0.002012  0.016523 -0.011163
 11H   1py        0.002568 -0.012831  0.001143 -0.006733 -0.012552 -0.016542
 11H   2pz        0.025805 -0.485105 -0.796283  0.907762 -0.040815  0.422468
 11H   2px        0.455939 -0.853986  0.177522  0.222125  1.278768 -0.863083
 11H   2py       -0.520075 -0.954064  0.558085 -0.744613 -0.784797 -1.214316
 12C   1s        -0.020317  0.006388 -0.023777 -0.000000 -0.000000 -0.000000
 12C   2s         0.003969  0.046667 -0.035948  0.000000  0.000000  0.000000
 12C   3s         1.975135 -0.196409  3.056646  0.000016  0.000008  0.000005
 12C   4s         0.202070  7.834480 10.452960  0.000111  0.000084  0.000041
 12C   1pz        0.072130  0.006067  0.079290 -0.000000 -0.000000 -0.000000
 12C   1px       -0.000000  0.000000 -0.000000  0.092224 -0.155196  0.118362
 12C   1py       -0.044946  0.072059 -0.014553  0.000000  0.000000  0.000000
 12C   2pz        1.286839  2.545397  0.712589  0.000000 -0.000001  0.000002
 12C   2px        0.000002  0.000005 -0.000003  0.910500 -1.938673 -0.940074
 12C   2py       -1.173863  2.398588 -0.252302  0.000004  0.000001  0.000003
 12C   3pz        1.134060 -1.130061 -2.029856 -0.000022 -0.000019 -0.000006
 12C   3px       -0.000001  0.000001 -0.000013  3.808372 -2.228347  7.516997
 12C   3py       -0.478551  0.244898  1.806308  0.000013  0.000006  0.000001
 12C   1dz2       0.022290 -0.027273 -0.025418 -0.000000  0.000000  0.000000
 12C   1dxz      -0.000000  0.000000  0.000000 -0.019163  0.000225 -0.000682
 12C   1dyz      -0.032343 -0.037163 -0.006157 -0.000000 -0.000000 -0.000000
 12C   1dx2y2    -0.010795 -0.011770 -0.000062 -0.000000 -0.000000 -0.000000
 12C   1dxy       0.000000 -0.000000 -0.000000  0.054943  0.015551  0.021132
 12C   2dz2       0.307127 -0.227117  0.226512  0.000000 -0.000001 -0.000002
 12C   2dxz      -0.000001 -0.000002 -0.000002  0.399270  0.545323  0.571640
 12C   2dyz      -0.453617  0.215423 -0.129511  0.000001  0.000002  0.000000
 12C   2dx2y2    -0.198624 -0.576858  0.302293  0.000002  0.000002 -0.000000
 12C   2dxy       0.000000  0.000002  0.000003 -0.674997  0.413195 -1.034606
 13H   1s         0.095270  0.019653 -0.035178 -0.000000 -0.000000  0.000000
 13H   2s        -4.627902 -0.396995 -3.736931 -0.000006  0.000001 -0.000000
 13H   3s        -0.978511  0.237154  0.542535  0.000012  0.000011  0.000003
 13H   1pz        0.003344 -0.006380  0.000873  0.000000  0.000000  0.000000
 13H   1px       -0.000000  0.000000  0.000000 -0.026514  0.002482 -0.014819
 13H   1py        0.000271 -0.020777 -0.011320 -0.000000 -0.000000 -0.000000
 13H   2pz        0.664817 -0.509367  0.372624 -0.000001 -0.000001  0.000000
 13H   2px       -0.000000  0.000001  0.000007 -1.585863  0.410724 -0.815293
 13H   2py       -0.337578 -1.027494 -1.359703 -0.000005 -0.000002 -0.000000
                     96        97        98        99       100       101   
                   0.38856   0.39443   0.40570   0.42944   0.43358   0.43407
                   0.00000   0.00000   0.00000   0.00000   0.00000   0.00000
                  --------  --------  --------  --------  --------  --------
  0C   1s         0.008146 -0.018033 -0.006097  0.009525  0.007035  0.027378
  0C   2s        -0.005505  0.030159 -0.016505  0.048660 -0.126778  0.069511
  0C   3s        -0.700969  2.594867  0.999674 -0.232272 -3.045293 -2.099233
  0C   4s        -3.911606  6.978787-12.014383 -2.669212-15.270626-18.689538
  0C   1pz        0.112185  0.102018  0.070439  0.035721  0.066088  0.118047
  0C   1px       -0.061818 -0.044750  0.077585  0.086679 -0.127108  0.029444
  0C   1py       -0.032229 -0.091384  0.102360  0.041122  0.105488 -0.065097
  0C   2pz        1.584489  1.156532  1.424465  0.530858  0.623999 -3.392275
  0C   2px       -1.457209 -0.825517 -3.203821  0.649411  0.699895 -1.483910
  0C   2py        0.018295  0.223647 -4.767674  0.485870  1.301750  0.493936
  0C   3pz        0.579356  1.062400  2.059723 -0.031197  1.244063 13.174542
  0C   3px       -1.530885 -1.088570  5.427458 -0.836608 -6.619680 -4.453966
  0C   3py       -0.268118 -3.951238 11.155042  2.354258 -0.484412  3.157798
  0C   1dz2      -0.000944 -0.020519 -0.016102  0.002340 -0.000861 -0.019236
  0C   1dxz       0.004956  0.006925  0.013356  0.002663  0.005095 -0.016413
  0C   1dyz      -0.000665  0.008148 -0.012196  0.012288  0.002110 -0.008429
  0C   1dx2y2    -0.000984  0.010320 -0.017478  0.001946 -0.000013  0.003290
  0C   1dxy      -0.000293 -0.011867  0.010368 -0.026334 -0.001066 -0.019772
  0C   2dz2      -0.015054 -0.435912 -0.020645  0.103893 -0.272581  0.171705
  0C   2dxz       0.526832  0.168760  0.313652  0.475991 -0.154647 -1.810666
  0C   2dyz       0.354491  0.018856  0.335169  0.092876  0.434021  1.785782
  0C   2dx2y2    -0.277567  0.000702 -3.228128 -0.346876  1.088389  0.038457
  0C   2dxy      -0.222401  0.513424 -0.511973  0.227987 -0.973848  0.440900
  1H   1s         0.034997  0.007662  0.000401  0.015747  0.086441  0.074511
  1H   2s        -1.359053 -2.313051  0.714885  1.281541 -0.924135  0.693566
  1H   3s        -0.950981  0.573708 -0.677595 -0.451452 -2.099070 -1.943181
  1H   1pz       -0.003308  0.001517 -0.008412  0.002278 -0.005818 -0.020297
  1H   1px       -0.001594 -0.011391 -0.012036 -0.004317  0.018583 -0.002828
  1H   1py       -0.003821  0.011454 -0.016132 -0.001819 -0.006991  0.006006
  1H   2pz       -0.613499 -0.392693 -0.618115 -0.018621 -0.878358 -1.562066
  1H   2px       -0.311150 -0.608934 -1.012588 -0.152397  0.708731  0.146940
  1H   2py        0.370975  0.696584 -1.427262 -1.030053 -0.092067  0.540984
  2C   1s        -0.033543 -0.022031 -0.011493 -0.007323  0.028363  0.000002
  2C   2s         0.042060  0.070773 -0.007549 -0.023618  0.202758  0.000013
  2C   3s         5.015532  2.514602 -1.064613  0.799400 -3.344261 -0.000184
  2C   4s         4.093108 -2.240907  7.735025  1.516849  5.890985  0.000385
  2C   1pz        0.110528 -0.067849  0.001642 -0.094199  0.157467  0.000010
  2C   1px       -0.000000  0.000000  0.000000 -0.000000  0.000008 -0.118128
  2C   1py        0.127035 -0.184863 -0.013924 -0.018985 -0.054447 -0.000003
  2C   2pz        1.868899  0.525622  4.625320 -0.302788 -0.509394 -0.000033
  2C   2px       -0.000006  0.000010 -0.000026 -0.000006 -0.000226  3.523484
  2C   2py        1.129192 -0.682963  6.886773 -0.258231  2.719508  0.000152
  2C   3pz       -0.059574 -0.698613 -3.878587 -0.065352  2.749157  0.000158
  2C   3px       -0.000000 -0.000007  0.000030  0.000011  0.001078-16.980914
  2C   3py        2.171988  2.093990 -7.041932 -1.857202  3.818188  0.000212
  2C   1dz2       0.015319  0.033971  0.030489 -0.013150  0.031601  0.000002
  2C   1dxz      -0.000000  0.000000 -0.000000 -0.000000 -0.000000  0.001683
  2C   1dyz       0.011595  0.000743  0.012843 -0.028921 -0.013716 -0.000001
  2C   1dx2y2     0.010155  0.018825  0.028386  0.001623  0.014133  0.000001
  2C   1dxy       0.000000 -0.000000  0.000000  0.000000 -0.000001  0.013968
  2C   2dz2       0.457628 -0.000848  1.663415 -0.212354  0.001096 -0.000003
  2C   2dxz      -0.000002  0.000003 -0.000005 -0.000002 -0.000025  0.447398
  2C   2dyz       0.631414  0.165756  0.395674 -0.630949  0.695706  0.000042
  2C   2dx2y2     0.944028  0.215341  1.731007 -0.211379  1.068132  0.000064
  2C   2dxy       0.000001 -0.000002  0.000005  0.000001  0.000063 -0.963580
  3C   1s        -0.033543  0.022031  0.011493 -0.007323 -0.028363 -0.000001
  3C   2s         0.042060 -0.070773  0.007549 -0.023618 -0.202758 -0.000012
  3C   3s         5.015534 -2.514599  1.064608  0.799392  3.344260  0.000187
  3C   4s         4.093100  2.240906 -7.735005  1.516865 -5.890942 -0.000375
  3C   1pz        0.110528  0.067849 -0.001642 -0.094198 -0.157467 -0.000010
  3C   1px        0.000000 -0.000000  0.000000 -0.000000 -0.000007  0.118126
  3C   1py       -0.127035 -0.184863 -0.013924  0.018985 -0.054447 -0.000004
  3C   2pz        1.868895 -0.525621 -4.625324 -0.302793  0.509389  0.000032
  3C   2px        0.000007 -0.000011  0.000028  0.000000  0.000256 -3.523532
  3C   2py       -1.129185 -0.682963  6.886775  0.258228  2.719512  0.000152
  3C   3pz       -0.059578  0.698613  3.878589 -0.065346 -2.749152 -0.000157
  3C   3px       -0.000004  0.000007 -0.000028 -0.000013 -0.001073 16.980902
  3C   3py       -2.171983  2.093990 -7.041934  1.857193  3.818192  0.000214
  3C   1dz2       0.015319 -0.033971 -0.030489 -0.013149 -0.031601 -0.000002
  3C   1dxz       0.000000 -0.000000  0.000000 -0.000000  0.000000 -0.001683
  3C   1dyz      -0.011595  0.000743  0.012843  0.028921 -0.013716 -0.000001
  3C   1dx2y2     0.010155 -0.018825 -0.028386  0.001623 -0.014133 -0.000001
  3C   1dxy       0.000000 -0.000000  0.000000 -0.000000 -0.000001  0.013968
  3C   2dz2       0.457627  0.000847 -1.663418 -0.212355 -0.001101  0.000001
  3C   2dxz       0.000002 -0.000003  0.000006 -0.000001  0.000040 -0.447420
  3C   2dyz      -0.631414  0.165756  0.395674  0.630947  0.695708  0.000043
  3C   2dx2y2     0.944026 -0.215341 -1.731007 -0.211377 -1.068131 -0.000064
  3C   2dxy       0.000001 -0.000002  0.000004  0.000001  0.000064 -0.963582
  4C   1s         0.008146  0.018033  0.006096  0.009526 -0.007035 -0.027378
  4C   2s        -0.005505 -0.030159  0.016505  0.048660  0.126778 -0.069511
  4C   3s        -0.700967 -2.594869 -0.999654 -0.232283  3.045322  2.099210
  4C   4s        -3.911577 -6.978779 12.014346 -2.669268 15.270475 18.689616
  4C   1pz        0.112185 -0.102017 -0.070438  0.035722 -0.066088 -0.118046
  4C   1px       -0.061817  0.044750 -0.077585  0.086678  0.127108 -0.029444
  4C   1py        0.032228 -0.091384  0.102360 -0.041122  0.105488 -0.065098
  4C   2pz        1.584481 -1.156531 -1.424456  0.530851 -0.624003  3.392305
  4C   2px       -1.457200  0.825515  3.203839  0.649411 -0.699854  1.483880
  4C   2py       -0.018298  0.223647 -4.767673 -0.485875  1.301756  0.493924
  4C   3pz        0.579367 -1.062399 -2.059725 -0.031176 -1.244080-13.174518
  4C   3px       -1.530867  1.088573 -5.427466 -0.836631  6.619651  4.453981
  4C   3py        0.268112 -3.951236 11.155041 -2.354256 -0.484424  3.157800
  4C   1dz2      -0.000944  0.020519  0.016102  0.002340  0.000861  0.019236
  4C   1dxz       0.004956 -0.006925 -0.013356  0.002663 -0.005095  0.016413
  4C   1dyz       0.000665  0.008148 -0.012196 -0.012288  0.002110 -0.008429
  4C   1dx2y2    -0.000984 -0.010320  0.017478  0.001946  0.000013 -0.003290
  4C   1dxy       0.000293 -0.011867  0.010368  0.026334 -0.001066 -0.019772
  4C   2dz2      -0.015052  0.435912  0.020647  0.103892  0.272588 -0.171711
  4C   2dxz       0.526829 -0.168759 -0.313647  0.475987  0.154649  1.810677
  4C   2dyz      -0.354493  0.018856  0.335169 -0.092880  0.434021  1.785779
  4C   2dx2y2    -0.277567 -0.000703  3.228134 -0.346872 -1.088384 -0.038458
  4C   2dxy       0.222401  0.513425 -0.511976 -0.227985 -0.973858  0.440906
  5H   1s         0.034997 -0.007662 -0.000401  0.015747 -0.086441 -0.074510
  5H   2s        -1.359046  2.313049 -0.714869  1.281538  0.924199 -0.693620
  5H   3s        -0.950975 -0.573706  0.677592 -0.451458  2.099062  1.943185
  5H   1pz       -0.003308 -0.001517  0.008412  0.002278  0.005818  0.020297
  5H   1px       -0.001594  0.011391  0.012036 -0.004317 -0.018583  0.002828
  5H   1py        0.003821  0.011454 -0.016132  0.001819 -0.006991  0.006006
  5H   2pz       -0.613500  0.392694  0.618118 -0.018626  0.878362  1.562061
  5H   2px       -0.311150  0.608934  1.012591 -0.152395 -0.708726 -0.146944
  5H   2py       -0.370972  0.696584 -1.427262  1.030052 -0.092055  0.540976
  6C   1s         0.008146 -0.018033 -0.006096  0.009526  0.007038 -0.027377
  6C   2s        -0.005505  0.030159 -0.016505  0.048661 -0.126769 -0.069528
  6C   3s        -0.700959  2.594867  0.999654 -0.232273 -3.045580  2.098841
  6C   4s        -3.911577  6.978827-12.014474 -2.669241-15.272924 18.687625
  6C   1pz        0.112185  0.102018  0.070439  0.035721  0.066104 -0.118039
  6C   1px        0.061817  0.044750 -0.077585 -0.086679  0.127104  0.029460
  6C   1py       -0.032228 -0.091384  0.102359  0.041122  0.105480  0.065112
  6C   2pz        1.584484  1.156543  1.424417  0.530847  0.623550  3.392365
  6C   2px        1.457206  0.825523  3.203831 -0.649410 -0.699677 -1.484004
  6C   2py        0.018297  0.223651 -4.767678  0.485871  1.301818 -0.493744
  6C   3pz        0.579367  1.062389  2.059767 -0.031181  1.245746-13.174385
  6C   3px        1.530872  1.088564 -5.427437  0.836616  6.620231 -4.453169
  6C   3py       -0.268111 -3.951242 11.155051  2.354262 -0.484017 -3.157803
  6C   1dz2      -0.000944 -0.020519 -0.016102  0.002340 -0.000863  0.019236
  6C   1dxz      -0.004956 -0.006925 -0.013355 -0.002662 -0.005093 -0.016414
  6C   1dyz      -0.000665  0.008148 -0.012196  0.012288  0.002109  0.008429
  6C   1dx2y2    -0.000984  0.010320 -0.017478  0.001946 -0.000013 -0.003290
  6C   1dxy       0.000293  0.011867 -0.010368  0.026334  0.001069 -0.019771
  6C   2dz2      -0.015053 -0.435913 -0.020646  0.103894 -0.272566 -0.171736
  6C   2dxz      -0.526830 -0.168765 -0.313631 -0.475986  0.154885 -1.810654
  6C   2dyz       0.354493  0.018852  0.335184  0.092879  0.434255 -1.785729
  6C   2dx2y2    -0.277568  0.000702 -3.228130 -0.346876  1.088391 -0.038315
  6C   2dxy       0.222402 -0.513424  0.511971 -0.227988  0.973798  0.441021
  7H   1s         0.034997  0.007662  0.000401  0.015747  0.086451 -0.074499
  7H   2s        -1.359059 -2.313064  0.714894  1.281545 -0.924093 -0.693692
  7H   3s        -0.950977  0.573708 -0.677600 -0.451455 -2.099311  1.942912
  7H   1pz       -0.003308  0.001517 -0.008412  0.002278 -0.005821  0.020296
  7H   1px        0.001594  0.011391  0.012036  0.004317 -0.018583 -0.002830
  7H   1py       -0.003821  0.011454 -0.016132 -0.001819 -0.006990 -0.006007
  7H   2pz       -0.613500 -0.392690 -0.618125 -0.018623 -0.878562  1.561957
  7H   2px        0.311153  0.608937  1.012585  0.152397 -0.708745  0.146855
  7H   2py        0.370975  0.696585 -1.427260 -1.030053 -0.091991 -0.540999
  8C   1s         0.015016 -0.028233 -0.007464  0.022762  0.003845  0.000000
  8C   2s        -0.020166 -0.070134 -0.007261 -0.036958  0.049471  0.000003
  8C   3s        -2.151698  3.770256  1.558225 -3.368487 -0.633229 -0.000048
  8C   4s         5.325901  3.169507 22.048588  3.646969 31.305757  0.001995
  8C   1pz        0.020917  0.104106  0.169556  0.077915 -0.105362 -0.000007
  8C   1px       -0.000000  0.000000 -0.000000 -0.000000 -0.000012  0.196695
  8C   1py       -0.023455  0.079871 -0.204534 -0.026279  0.025686  0.000001
  8C   2pz        0.069521  2.021184 -1.344997 -0.292651  0.507340  0.000041
  8C   2px        0.000001 -0.000004  0.000032  0.000006  0.000332 -4.877137
  8C   2py       -0.432629 -1.562860  1.882783 -0.999221 -0.113036 -0.000015
  8C   3pz       -2.288504 -2.010714  5.300958 -0.710006 -9.196692 -0.000563
  8C   3px       -0.000012  0.000006 -0.000023 -0.000008 -0.000927 14.460733
  8C   3py       -0.907309  2.529371-16.309383 -1.965082 -2.833440 -0.000217
  8C   1dz2      -0.015743  0.030703 -0.019170 -0.019410 -0.002460 -0.000000
  8C   1dxz      -0.000000  0.000000 -0.000000 -0.000000 -0.000000  0.002994
  8C   1dyz      -0.031023 -0.014766 -0.005237 -0.018034 -0.015847 -0.000001
  8C   1dx2y2     0.007669 -0.017391  0.012354  0.009548  0.001018 -0.000000
  8C   1dxy      -0.000000 -0.000000  0.000000 -0.000000  0.000000 -0.004773
  8C   2dz2       0.296894 -0.953504  2.106109  0.429232 -0.501966 -0.000029
  8C   2dxz      -0.000001  0.000002 -0.000013 -0.000003 -0.000166  2.504032
  8C   2dyz       0.066274  0.624016 -0.821832  0.221224  0.417101  0.000027
  8C   2dx2y2    -0.389766 -1.276152  0.293643 -0.129848 -0.178098 -0.000014
  8C   2dxy      -0.000001  0.000001 -0.000008 -0.000002 -0.000151  2.334534
  9H   1s        -0.039210  0.017113 -0.049689 -0.041706 -0.057424 -0.000004
  9H   2s         0.082471 -4.023778 -1.895673  1.662360 -1.496359 -0.000100
  9H   3s         1.239592 -0.889522  1.523882  0.424995  3.534200  0.000228
  9H   1pz       -0.014039  0.016468 -0.014795 -0.022579  0.002001  0.000000
  9H   1px        0.000000 -0.000000  0.000000  0.000000  0.000002 -0.025195
  9H   1py       -0.006302 -0.008077  0.015010 -0.005705 -0.006985 -0.000000
  9H   2pz       -0.497846  1.700192 -0.630970 -1.418327  0.408933  0.000024
  9H   2px        0.000001 -0.000002  0.000007  0.000002  0.000158 -2.481880
  9H   2py        0.118610 -0.297996  1.473362 -0.284589 -0.759377 -0.000044
 10C   1s         0.008146  0.018033  0.006096  0.009525 -0.007038  0.027377
 10C   2s        -0.005505 -0.030159  0.016504  0.048660  0.126769  0.069528
 10C   3s        -0.700964 -2.594865 -0.999654 -0.232275  3.045570 -2.098819
 10C   4s        -3.911578 -6.978825 12.014442 -2.669263 15.272913-18.687740
 10C   1pz        0.112185 -0.102017 -0.070439  0.035721 -0.066103  0.118038
 10C   1px        0.061818 -0.044750  0.077585 -0.086678 -0.127104 -0.029461
 10C   1py        0.032228 -0.091384  0.102359 -0.041122  0.105480  0.065112
 10C   2pz        1.584488 -1.156542 -1.424413  0.530856 -0.623527 -3.392389
 10C   2px        1.457208 -0.825525 -3.203840 -0.649420  0.699686  1.483970
 10C   2py       -0.018302  0.223652 -4.767676 -0.485871  1.301809 -0.493733
 10C   3pz        0.579353 -1.062389 -2.059766 -0.031198 -1.245735 13.174361
 10C   3px        1.530879 -1.088565  5.427441  0.836627 -6.620229  4.453191
 10C   3py        0.268117 -3.951241 11.155053 -2.354255 -0.484020 -3.157812
 10C   1dz2      -0.000944  0.020519  0.016102  0.002340  0.000863 -0.019236
 10C   1dxz      -0.004956  0.006925  0.013356 -0.002663  0.005093  0.016414
 10C   1dyz       0.000665  0.008147 -0.012196 -0.012288  0.002109  0.008429
 10C   1dx2y2    -0.000984 -0.010320  0.017478  0.001946  0.000013  0.003290
 10C   1dxy      -0.000293  0.011867 -0.010368 -0.026334  0.001069 -0.019772
 10C   2dz2      -0.015054  0.435913  0.020645  0.103893  0.272561  0.171743
 10C   2dxz      -0.526832  0.168764  0.313629 -0.475989 -0.154895  1.810661
 10C   2dyz      -0.354491  0.018853  0.335183 -0.092876  0.434254 -1.785728
 10C   2dx2y2    -0.277565 -0.000702  3.228133 -0.346872 -1.088388  0.038315
 10C   2dxy      -0.222401 -0.513423  0.511973  0.227985  0.973797  0.441028
 11H   1s         0.034997 -0.007662 -0.000401  0.015747 -0.086450  0.074499
 11H   2s        -1.359063  2.313067 -0.714883  1.281549  0.924068  0.693755
 11H   3s        -0.950981 -0.573707  0.677601 -0.451456  2.099312 -1.942918
 11H   1pz       -0.003308 -0.001517  0.008412  0.002278  0.005821 -0.020296
 11H   1px        0.001594 -0.011391 -0.012036  0.004317  0.018583  0.002830
 11H   1py        0.003821  0.011454 -0.016132  0.001819 -0.006990 -0.006007
 11H   2pz       -0.613498  0.392692  0.618126 -0.018623  0.878560 -1.561953
 11H   2px        0.311152 -0.608938 -1.012588  0.152394  0.708748 -0.146859
 11H   2py       -0.370977  0.696586 -1.427260  1.030055 -0.091994 -0.540987
 12C   1s         0.015016  0.028233  0.007464  0.022762 -0.003845 -0.000000
 12C   2s        -0.020166  0.070134  0.007261 -0.036958 -0.049471 -0.000004
 12C   3s        -2.151697 -3.770257 -1.558239 -3.368492  0.633213  0.000045
 12C   4s         5.325877 -3.169515-22.048537  3.647048-31.305634 -0.001967
 12C   1pz        0.020917 -0.104106 -0.169556  0.077914  0.105363  0.000007
 12C   1px        0.000000 -0.000000  0.000001  0.000000  0.000013 -0.196695
 12C   1py        0.023455  0.079871 -0.204533  0.026278  0.025686  0.000001
 12C   2pz        0.069520 -2.021182  1.345020 -0.292647 -0.507311 -0.000036
 12C   2px       -0.000002  0.000002 -0.000024 -0.000006 -0.000327  4.877143
 12C   2py        0.432636 -1.562861  1.882779  0.999216 -0.113039 -0.000015
 12C   3pz       -2.288501  2.010717 -5.300968 -0.710031  9.196664  0.000556
 12C   3px        0.000012 -0.000005  0.000021  0.000013  0.000903-14.460695
 12C   3py        0.907308  2.529369-16.309381  1.965083 -2.833426 -0.000212
 12C   1dz2      -0.015743 -0.030703  0.019170 -0.019410  0.002459  0.000000
 12C   1dxz      -0.000000  0.000000  0.000000  0.000000  0.000000 -0.002994
 12C   1dyz       0.031023 -0.014766 -0.005237  0.018034 -0.015847 -0.000001
 12C   1dx2y2     0.007669  0.017391 -0.012354  0.009548 -0.001018  0.000000
 12C   1dxy       0.000000  0.000000 -0.000000  0.000000  0.000000 -0.004773
 12C   2dz2       0.296892  0.953504 -2.106110  0.429231  0.501967  0.000031
 12C   2dxz       0.000001 -0.000001  0.000009  0.000003  0.000165 -2.504035
 12C   2dyz      -0.066274  0.624016 -0.821837 -0.221225  0.417093  0.000025
 12C   2dx2y2    -0.389767  1.276151 -0.293648 -0.129847  0.178091  0.000013
 12C   2dxy      -0.000001  0.000001 -0.000008 -0.000002 -0.000152  2.334535
 13H   1s        -0.039210 -0.017113  0.049689 -0.041706  0.057424  0.000004
 13H   2s         0.082478  4.023775  1.895639  1.662352  1.496305  0.000090
 13H   3s         1.239592  0.889520 -1.523880  0.425002 -3.534190 -0.000226
 13H   1pz       -0.014039 -0.016468  0.014795 -0.022579 -0.002002 -0.000000
 13H   1px       -0.000000 -0.000000 -0.000000 -0.000000 -0.000002  0.025195
 13H   1py        0.006302 -0.008077  0.015010  0.005705 -0.006985 -0.000000
 13H   2pz       -0.497847 -1.700190  0.630979 -1.418325 -0.408923 -0.000023
 13H   2px       -0.000002  0.000001 -0.000006 -0.000002 -0.000160  2.481885
 13H   2py       -0.118608 -0.297996  1.473358  0.284590 -0.759384 -0.000046
                    102       103       104       105       106       107   
                   0.43745   0.45502   0.46382   0.48584   0.50684   0.51320
                   0.00000   0.00000   0.00000   0.00000   0.00000   0.00000
                  --------  --------  --------  --------  --------  --------
  0C   1s         0.011214 -0.011097 -0.004924 -0.014956 -0.006499  0.017497
  0C   2s        -0.003988  0.000207 -0.038115 -0.027695  0.003059  0.038636
  0C   3s        -1.306618  2.216199  0.267862  0.187163  0.677278 -0.855358
  0C   4s         6.207167 -9.059382 63.358863  3.010887  1.876838 25.970944
  0C   1pz        0.071082  0.032817 -0.008282 -0.032949 -0.050687 -0.073569
  0C   1px       -0.035606  0.028368 -0.064461 -0.006706 -0.010127 -0.059714
  0C   1py        0.015950  0.049600  0.119011  0.024366 -0.021828 -0.068151
  0C   2pz        2.825917  1.430587  0.777352 -0.597567 -3.512673 -1.434587
  0C   2px       -1.802030  2.573975 -1.518318  3.051205 -0.128753 -3.761401
  0C   2py        0.687253 -0.615040  0.491016 -1.350462 -0.347971  0.300885
  0C   3pz        2.364397  1.008180 -0.862858  0.326739 -0.359638  1.125397
  0C   3px        1.320698 -0.828731 12.387997  0.192148  0.619110  5.920502
  0C   3py       -0.509397 -0.525560 -4.684460 -0.752077 -0.088684 -0.598789
  0C   1dz2       0.001209  0.015850 -0.012380 -0.020615 -0.000022 -0.021561
  0C   1dxz       0.027045  0.010457 -0.000736  0.001147 -0.019456 -0.003765
  0C   1dyz       0.016179  0.007094 -0.000866 -0.002007  0.028563  0.001177
  0C   1dx2y2    -0.010940 -0.001157  0.005467  0.007162  0.001348 -0.014044
  0C   1dxy       0.000006  0.020198 -0.005347  0.017544 -0.003603 -0.002105
  0C   2dz2      -0.373576  0.820695 -0.621499  0.079240  0.173005 -0.409729
  0C   2dxz       0.940771  0.487751  0.661489 -0.333509 -2.548847 -0.706524
  0C   2dyz       0.164438  0.070484 -0.704741  0.070242  0.885395 -0.092753
  0C   2dx2y2     0.176959  0.375251 -0.076348  1.314674 -0.188561 -0.833110
  0C   2dxy      -0.295487  1.174186 -1.261551  0.585688 -0.446551 -1.227268
  1H   1s         0.039284 -0.154349  0.032210 -0.070317 -0.003846  0.047183
  1H   2s        -3.405894  5.050351 -6.188077  5.334902 -0.910392 -6.702403
  1H   3s         0.422193  0.043188  3.466663  0.223812  0.244916  1.754744
  1H   1pz        0.003097  0.002179  0.010525 -0.002485 -0.000782 -0.000693
  1H   1px        0.007028 -0.002375  0.002629  0.013028  0.000640 -0.003406
  1H   1py       -0.002075  0.006581 -0.006169  0.004377  0.000526 -0.009820
  1H   2pz       -0.479939 -0.206137  1.088062 -0.208092 -1.510565  0.096954
  1H   2px       -0.018983  0.284150 -0.508287  2.443862 -0.410367 -1.066126
  1H   2py        0.782930  0.010852  0.151756 -0.247522 -0.069468  0.934531
  2C   1s         0.000000  0.000000 -0.030007  0.033661  0.000000 -0.009108
  2C   2s         0.000001 -0.000000  0.002533  0.035354  0.000000 -0.021230
  2C   3s        -0.000009 -0.000014  2.212243 -3.581059 -0.000008  0.604746
  2C   4s         0.000014  0.000196-33.614565 -1.174625  0.000048-15.993277
  2C   1pz        0.000001 -0.000000 -0.002580 -0.009145  0.000000 -0.029591
  2C   1px       -0.122844  0.020622 -0.000001  0.000000  0.084766  0.000007
  2C   1py       -0.000000  0.000001 -0.108707 -0.008706  0.000000 -0.014695
  2C   2pz       -0.000002 -0.000009  0.897742 -2.284554  0.000002  0.601274
  2C   2px       -3.963621  0.242471  0.000029  0.000002  5.371634  0.000320
  2C   2py        0.000009 -0.000006  0.264886 -0.578792  0.000004  0.712563
  2C   3pz        0.000006  0.000036 -6.428430 -0.611213  0.000011 -1.860341
  2C   3px       -1.716047 -2.768828  0.000029 -0.000003  0.977183  0.000290
  2C   3py        0.000010  0.000019 -3.407666  1.105145  0.000010 -1.148560
  2C   1dz2       0.000000 -0.000000  0.007748  0.033423 -0.000000  0.021033
  2C   1dxz      -0.034838 -0.000430  0.000000 -0.000000  0.028627  0.000002
  2C   1dyz      -0.000000  0.000000 -0.002524 -0.016276 -0.000000  0.007473
  2C   1dx2y2     0.000000 -0.000000  0.011121 -0.021044  0.000000 -0.008560
  2C   1dxy       0.033651  0.006592 -0.000000  0.000000  0.052172  0.000000
  2C   2dz2      -0.000001 -0.000001  0.123844  0.033640 -0.000000  0.552058
  2C   2dxz      -1.887311  0.029233  0.000005  0.000000  1.638289  0.000101
  2C   2dyz       0.000003 -0.000002  0.110360 -0.363855 -0.000000 -0.037651
  2C   2dx2y2     0.000004 -0.000005  0.351298 -0.445127  0.000003 -0.282685
  2C   2dxy       0.291476  0.222447  0.000000 -0.000000 -0.365199 -0.000022
  3C   1s         0.000000 -0.000000  0.030006  0.033661  0.000000 -0.009110
  3C   2s        -0.000001  0.000000 -0.002534  0.035354  0.000000 -0.021228
  3C   3s         0.000006  0.000018 -2.212209 -3.581072  0.000000  0.605750
  3C   4s         0.000007 -0.000240 33.614408 -1.174711  0.000062-15.989921
  3C   1pz       -0.000000  0.000000  0.002579 -0.009145 -0.000000 -0.029618
  3C   1px       -0.122845  0.020623  0.000001  0.000000  0.084766 -0.000005
  3C   1py       -0.000000  0.000001 -0.108707  0.008705  0.000000  0.014720
  3C   2pz       -0.000001  0.000013 -0.897718 -2.284555 -0.000008  0.600214
  3C   2px       -3.963588  0.242475 -0.000029 -0.000002  5.371630 -0.000285
  3C   2py        0.000010 -0.000008  0.264872  0.578791  0.000009 -0.710769
  3C   3pz       -0.000004 -0.000042  6.428411 -0.611231  0.000002 -1.861206
  3C   3px       -1.716226 -2.768791 -0.000060  0.000004  0.977177 -0.000301
  3C   3py        0.000007  0.000022 -3.407660 -1.105136  0.000003  1.150222
  3C   1dz2      -0.000000  0.000000 -0.007748  0.033423 -0.000000  0.021027
  3C   1dxz      -0.034838 -0.000430 -0.000000 -0.000000  0.028627 -0.000002
  3C   1dyz      -0.000000  0.000000 -0.002524  0.016276  0.000000 -0.007474
  3C   1dx2y2    -0.000000  0.000000 -0.011121 -0.021044 -0.000000 -0.008569
  3C   1dxy      -0.033651 -0.006592 -0.000000 -0.000000 -0.052172 -0.000000
  3C   2dz2      -0.000001  0.000005 -0.123829  0.033639 -0.000005  0.551581
  3C   2dxz      -1.887308  0.029236 -0.000007 -0.000001  1.638288 -0.000093
  3C   2dyz       0.000002 -0.000001  0.110357  0.363862 -0.000000  0.037664
  3C   2dx2y2    -0.000003  0.000003 -0.351299 -0.445126 -0.000001 -0.283225
  3C   2dxy      -0.291467 -0.222446 -0.000000 -0.000000  0.365199 -0.000021
  4C   1s         0.011214 -0.011097  0.004925 -0.014956 -0.006499  0.017493
  4C   2s        -0.003986  0.000206  0.038116 -0.027695  0.003059  0.038633
  4C   3s        -1.306627  2.216208 -0.267884  0.187165  0.677281 -0.855230
  4C   4s         6.207047 -9.058582-63.358640  3.010853  1.876791 25.964724
  4C   1pz        0.071083  0.032817  0.008281 -0.032949 -0.050687 -0.073564
  4C   1px       -0.035605  0.028366  0.064461 -0.006705 -0.010127 -0.059691
  4C   1py       -0.015948 -0.049602  0.119012 -0.024366  0.021828  0.068152
  4C   2pz        2.825873  1.430605 -0.777369 -0.597554 -3.512674 -1.434790
  4C   2px       -1.802055  2.573961  1.518266  3.051207 -0.128748 -3.761207
  4C   2py       -0.687263  0.615046  0.491014  1.350447  0.347980 -0.300451
  4C   3pz        2.364533  1.008139  0.862885  0.326714 -0.359639  1.125448
  4C   3px        1.320686 -0.828578-12.387931  0.192153  0.619108  5.920132
  4C   3py        0.509368  0.525612 -4.684435  0.752071  0.088670  0.597094
  4C   1dz2       0.001209  0.015850  0.012380 -0.020615 -0.000022 -0.021563
  4C   1dxz       0.027045  0.010457  0.000736  0.001147 -0.019456 -0.003767
  4C   1dyz      -0.016179 -0.007094 -0.000866  0.002007 -0.028563 -0.001174
  4C   1dx2y2    -0.010940 -0.001157 -0.005467  0.007162  0.001348 -0.014044
  4C   1dxy      -0.000006 -0.020198 -0.005347 -0.017544  0.003603  0.002105
  4C   2dz2      -0.373572  0.820686  0.621501  0.079242  0.173004 -0.409812
  4C   2dxz       0.940750  0.487765 -0.661501 -0.333504 -2.548848 -0.706689
  4C   2dyz      -0.164457 -0.070472 -0.704741 -0.070236 -0.885395  0.092737
  4C   2dx2y2     0.176955  0.375247  0.076328  1.314679 -0.188564 -0.833267
  4C   2dxy       0.295473 -1.174166 -1.261550 -0.585686  0.446552  1.227382
  5H   1s         0.039284 -0.154349 -0.032212 -0.070317 -0.003846  0.047191
  5H   2s        -3.405889  5.050281  6.188032  5.334882 -0.910382 -6.702023
  5H   3s         0.422187  0.043226 -3.466638  0.223815  0.244913  1.754370
  5H   1pz        0.003097  0.002179 -0.010525 -0.002485 -0.000782 -0.000694
  5H   1px        0.007028 -0.002375 -0.002629  0.013028  0.000640 -0.003407
  5H   1py        0.002075 -0.006581 -0.006168 -0.004377 -0.000526  0.009821
  5H   2pz       -0.479953 -0.206119 -1.088067 -0.208091 -1.510566  0.096785
  5H   2px       -0.018989  0.284148  0.508267  2.443856 -0.410366 -1.066120
  5H   2py       -0.782940 -0.010849  0.151742  0.247519  0.069472 -0.934309
  6C   1s        -0.011214  0.011097 -0.004925 -0.014956  0.006499  0.017495
  6C   2s         0.003986 -0.000206 -0.038116 -0.027695 -0.003059  0.038631
  6C   3s         1.306607 -2.216204  0.267862  0.187165 -0.677272 -0.855371
  6C   4s        -6.207240  9.058621 63.358521  3.010883 -1.877000 25.970432
  6C   1pz       -0.071082 -0.032818 -0.008282 -0.032949  0.050687 -0.073566
  6C   1px       -0.035605  0.028366  0.064461  0.006707 -0.010127  0.059720
  6C   1py       -0.015949 -0.049602  0.119010  0.024366  0.021828 -0.068154
  6C   2pz       -2.825907 -1.430606  0.777427 -0.597564  3.512686 -1.434360
  6C   2px       -1.802040  2.573960  1.518281 -3.051206 -0.128777  3.761581
  6C   2py       -0.687253  0.615036  0.490964 -1.350464  0.347970  0.300354
  6C   3pz       -2.364394 -1.008168 -0.862824  0.326733  0.359633  1.125761
  6C   3px        1.320735 -0.828593-12.387932 -0.192150  0.619153 -5.920497
  6C   3py        0.509393  0.525616 -4.684376 -0.752078  0.088678 -0.598751
  6C   1dz2      -0.001209 -0.015850 -0.012380 -0.020615  0.000022 -0.021563
  6C   1dxz       0.027045  0.010457  0.000736 -0.001147 -0.019456  0.003763
  6C   1dyz      -0.016179 -0.007094 -0.000867 -0.002007 -0.028563  0.001176
  6C   1dx2y2     0.010940  0.001157  0.005467  0.007162 -0.001348 -0.014046
  6C   1dxy       0.000006  0.020198  0.005347 -0.017544 -0.003603  0.002102
  6C   2dz2       0.373573 -0.820686 -0.621499  0.079240 -0.173002 -0.409823
  6C   2dxz       0.940768  0.487764 -0.661520  0.333508 -2.548854  0.706429
  6C   2dyz      -0.164437 -0.070476 -0.704759  0.070241 -0.885394 -0.092738
  6C   2dx2y2    -0.176951 -0.375253 -0.076357  1.314673  0.188568 -0.833359
  6C   2dxy      -0.295479  1.174169  1.261558 -0.585688 -0.446561  1.227267
  7H   1s        -0.039284  0.154348  0.032212 -0.070317  0.003846  0.047178
  7H   2s         3.405892 -5.050276 -6.187986  5.334904  0.910439 -6.702141
  7H   3s        -0.422207 -0.043221  3.466628  0.223813 -0.244927  1.754728
  7H   1pz       -0.003097 -0.002179  0.010525 -0.002485  0.000782 -0.000693
  7H   1px        0.007028 -0.002375 -0.002629 -0.013028  0.000640  0.003406
  7H   1py        0.002075 -0.006581 -0.006169  0.004377 -0.000526 -0.009822
  7H   2pz        0.479937  0.206122  1.088071 -0.208092  1.510565  0.096927
  7H   2px       -0.018990  0.284146  0.508255 -2.443861 -0.410376  1.066108
  7H   2py       -0.782932 -0.010853  0.151726 -0.247522  0.069463  0.934399
  8C   1s         0.000000 -0.000000  0.020933  0.031760  0.000000 -0.025148
  8C   2s         0.000000 -0.000001  0.087167  0.019264  0.000000 -0.026393
  8C   3s        -0.000008  0.000015 -1.830696 -3.906603 -0.000008  3.128115
  8C   4s         0.000103  0.000374-65.786213 -7.594556  0.000102-37.313305
  8C   1pz       -0.000000  0.000001 -0.116092  0.000305  0.000000 -0.059915
  8C   1px        0.015223  0.100831 -0.000001  0.000000 -0.081827 -0.000000
  8C   1py       -0.000000  0.000001 -0.140705 -0.007356 -0.000000  0.081204
  8C   2pz        0.000012 -0.000017  0.888017  0.456960  0.000022 -5.783627
  8C   2px        1.495735  2.935384 -0.000060 -0.000002 -5.022706 -0.000023
  8C   2py        0.000011 -0.000024  3.312581 -1.113765 -0.000005 -0.684535
  8C   3pz       -0.000027 -0.000086 15.496929  3.281742 -0.000025  7.504096
  8C   3px        3.203599 -0.605046 -0.000017  0.000004 -0.578451 -0.000125
  8C   3py       -0.000011 -0.000024  4.809955  2.365844  0.000004  0.597243
  8C   1dz2       0.000000 -0.000000  0.044094  0.026545 -0.000000  0.016818
  8C   1dxz      -0.012582 -0.015941  0.000000  0.000000  0.029472  0.000000
  8C   1dyz      -0.000000 -0.000000  0.037228  0.015334  0.000000 -0.040160
  8C   1dx2y2     0.000000  0.000000 -0.011110 -0.014475 -0.000000 -0.000134
  8C   1dxy       0.003521  0.000072  0.000000  0.000000 -0.069985  0.000001
  8C   2dz2       0.000000 -0.000007  1.140778 -0.672166 -0.000004  0.499774
  8C   2dxz      -0.762337 -1.449327  0.000017  0.000001  1.558060 -0.000004
  8C   2dyz       0.000002  0.000002 -0.669740 -0.079632  0.000008 -2.363663
  8C   2dx2y2    -0.000000 -0.000003  0.761655  0.044214 -0.000008  1.627818
  8C   2dxy      -0.090832 -0.078101  0.000012  0.000001 -0.389704  0.000044
  9H   1s         0.000000 -0.000001  0.196255  0.020777  0.000000 -0.165473
  9H   2s        -0.000025  0.000026 -0.829112  4.288056 -0.000036 11.442600
  9H   3s         0.000012  0.000023 -4.909523 -1.637059  0.000007 -2.408421
  9H   1pz        0.000000 -0.000000  0.011555  0.005949 -0.000000  0.005626
  9H   1px       -0.002886 -0.000322 -0.000000 -0.000000 -0.018324  0.000000
  9H   1py       -0.000000 -0.000000  0.014548 -0.011600 -0.000000  0.000449
  9H   2pz        0.000006 -0.000005  0.018725 -1.252489  0.000008 -2.158496
  9H   2px        0.700382  0.440351  0.000001 -0.000001  0.450050 -0.000015
  9H   2py        0.000002 -0.000011  1.244387 -1.052310  0.000001 -0.398585
 10C   1s        -0.011214  0.011097  0.004925 -0.014956  0.006499  0.017495
 10C   2s         0.003987 -0.000206  0.038117 -0.027695 -0.003059  0.038637
 10C   3s         1.306647 -2.216216 -0.267932  0.187168 -0.677272 -0.855170
 10C   4s        -6.207050  9.059506-63.358133  3.010855 -1.876996 25.965424
 10C   1pz       -0.071083 -0.032818  0.008280 -0.032949  0.050687 -0.073566
 10C   1px       -0.035606  0.028368 -0.064460  0.006705 -0.010127  0.059687
 10C   1py        0.015949  0.049600  0.119011 -0.024366 -0.021828  0.068149
 10C   2pz       -2.825875 -1.430602 -0.777462 -0.597558  3.512682 -1.434992
 10C   2px       -1.802061  2.574006 -1.518205 -3.051205 -0.128781  3.761071
 10C   2py        0.687266 -0.615054  0.490963  1.350445 -0.347976 -0.301020
 10C   3pz       -2.364539 -1.008144  0.862827  0.326721  0.359628  1.125084
 10C   3px        1.320663 -0.828749 12.387875 -0.192154  0.619149 -5.920212
 10C   3py       -0.509368 -0.525552 -4.684385  0.752074 -0.088685  0.597185
 10C   1dz2      -0.001209 -0.015850  0.012379 -0.020615  0.000022 -0.021561
 10C   1dxz       0.027045  0.010457 -0.000735 -0.001147 -0.019456  0.003768
 10C   1dyz       0.016179  0.007094 -0.000866  0.002007  0.028563 -0.001174
 10C   1dx2y2     0.010940  0.001157 -0.005467  0.007162 -0.001348 -0.014041
 10C   1dxy      -0.000006 -0.020198  0.005346  0.017544  0.003603 -0.002106
 10C   2dz2       0.373576 -0.820697  0.621487  0.079242 -0.173002 -0.409745
 10C   2dxz       0.940749  0.487759  0.661535  0.333506 -2.548851  0.706763
 10C   2dyz       0.164457  0.070480 -0.704756 -0.070237  0.885394  0.092762
 10C   2dx2y2    -0.176956 -0.375254  0.076335  1.314679  0.188571 -0.833020
 10C   2dxy       0.295484 -1.174189  1.261527  0.585686  0.446559 -1.227374
 11H   1s        -0.039285  0.154349 -0.032209 -0.070317  0.003846  0.047192
 11H   2s         3.405913 -5.050396  6.187880  5.334877  0.910432 -6.702422
 11H   3s        -0.422176 -0.043183 -3.466622  0.223817 -0.244926  1.754430
 11H   1pz       -0.003097 -0.002179 -0.010525 -0.002485  0.000782 -0.000694
 11H   1px        0.007028 -0.002375  0.002629 -0.013028  0.000640  0.003407
 11H   1py       -0.002075  0.006581 -0.006168 -0.004377  0.000526  0.009820
 11H   2pz        0.479956  0.206133 -1.088068 -0.208092  1.510565  0.096826
 11H   2px       -0.018987  0.284159 -0.508252 -2.443854 -0.410375  1.066181
 11H   2py        0.782939  0.010844  0.151730  0.247517 -0.069464 -0.934486
 12C   1s        -0.000000  0.000000 -0.020933  0.031760  0.000000 -0.025146
 12C   2s        -0.000000  0.000001 -0.087168  0.019264  0.000000 -0.026398
 12C   3s         0.000006 -0.000008  1.830751 -3.906626 -0.000014  3.127630
 12C   4s        -0.000044 -0.000499 65.785748 -7.594151  0.000165-37.301320
 12C   1pz        0.000001 -0.000001  0.116091  0.000306  0.000000 -0.059909
 12C   1px        0.015225  0.100831  0.000001  0.000000 -0.081826  0.000001
 12C   1py       -0.000000  0.000001 -0.140706  0.007354  0.000000 -0.081238
 12C   2pz        0.000005 -0.000011 -0.888124  0.456986  0.000022 -5.783828
 12C   2px        1.495676  2.935403  0.000074  0.000003 -5.022704  0.000018
 12C   2py        0.000006 -0.000018  3.312594  1.113710 -0.000010  0.682971
 12C   3pz        0.000014  0.000113-15.496825  3.281700 -0.000030  7.502628
 12C   3px        3.203754 -0.605086  0.000012 -0.000004 -0.578451  0.000110
 12C   3py       -0.000010 -0.000031  4.809926 -2.365772  0.000010 -0.594812
 12C   1dz2      -0.000000  0.000000 -0.044093  0.026545 -0.000000  0.016817
 12C   1dxz      -0.012582 -0.015941 -0.000000 -0.000000  0.029472  0.000000
 12C   1dyz      -0.000000 -0.000000  0.037228 -0.015334 -0.000000  0.040157
 12C   1dx2y2    -0.000000 -0.000000  0.011110 -0.014475  0.000000 -0.000126
 12C   1dxy      -0.003521 -0.000072  0.000000 -0.000000  0.069985  0.000001
 12C   2dz2      -0.000001  0.000007 -1.140775 -0.672149  0.000001  0.500303
 12C   2dxz      -0.762308 -1.449336 -0.000025 -0.000001  1.558060  0.000008
 12C   2dyz      -0.000002  0.000010 -0.669711  0.079619 -0.000008  2.363549
 12C   2dx2y2    -0.000003  0.000009 -0.761631  0.044219 -0.000004  1.628273
 12C   2dxy       0.090806  0.078109  0.000013  0.000001  0.389706  0.000045
 13H   1s         0.000000  0.000001 -0.196256  0.020777  0.000001 -0.165469
 13H   2s        -0.000008  0.000030  0.829303  4.287947 -0.000049 11.441009
 13H   3s        -0.000009 -0.000032  4.909486 -1.637037  0.000011 -2.407574
 13H   1pz       -0.000000  0.000000 -0.011555  0.005948 -0.000000  0.005622
 13H   1px       -0.002887 -0.000322 -0.000000  0.000000 -0.018324 -0.000000
 13H   1py        0.000000 -0.000000  0.014548  0.011600  0.000000 -0.000450
 13H   2pz        0.000003 -0.000008 -0.018764 -1.252471  0.000009 -2.158374
 13H   2px        0.700356  0.440356  0.000002  0.000001  0.450050  0.000017
 13H   2py       -0.000002 -0.000004  1.244410  1.052295 -0.000004  0.398283
                    108       109       110       111       112       113   
                   0.51368   0.51502   0.52342   0.52795   0.53223   0.53535
                   0.00000   0.00000   0.00000   0.00000   0.00000   0.00000
                  --------  --------  --------  --------  --------  --------
  0C   1s        -0.016610  0.012766 -0.012775  0.010005 -0.004755  0.003320
  0C   2s        -0.054252  0.008488  0.004420  0.110145 -0.024198  0.000306
  0C   3s        -0.387489 -0.878302  1.987098  0.092951 -0.425162 -0.290678
  0C   4s        -7.405904 30.141463  5.569939-15.370761  0.144460  0.775076
  0C   1pz        0.030672  0.004228 -0.018335  0.059544 -0.015168  0.019628
  0C   1px       -0.062495 -0.125138 -0.013703  0.162817 -0.035327 -0.006270
  0C   1py       -0.044542 -0.017730  0.009688 -0.050234 -0.019955  0.011205
  0C   2pz        2.430698  3.132896 -1.781931  2.139726 -2.080553  0.535488
  0C   2px       -2.002845 -2.088898 -0.320352 -0.428889 -1.136921  0.050061
  0C   2py       -6.683819 -0.587912  0.953129  2.720523 -3.538968 -0.143254
  0C   3pz        4.519806  1.154909 -0.329206 -2.511297  1.091189  0.148311
  0C   3px       -0.505015  1.442718  1.681290 -4.012322  0.220254 -0.075868
  0C   3py        0.807081 -9.494819 -0.966994 -0.908172 -0.291599 -0.154401
  0C   1dz2      -0.024657 -0.001837 -0.013807  0.008946 -0.013608  0.001335
  0C   1dxz       0.018143  0.024301 -0.008665  0.019362 -0.013953 -0.008553
  0C   1dyz      -0.002131  0.012198  0.009974 -0.009062  0.000213 -0.007258
  0C   1dx2y2    -0.029800 -0.014296 -0.001915  0.002308 -0.015170  0.001422
  0C   1dxy       0.028428  0.011041  0.007367 -0.005077  0.014243 -0.005099
  0C   2dz2      -0.980379  0.041930 -0.986202  0.306222 -0.678541  0.329812
  0C   2dxz       0.974158  1.762343 -1.132606  0.877220 -1.904572 -0.301400
  0C   2dyz       0.266798 -0.211405  0.352999 -0.439968  0.030952 -0.550722
  0C   2dx2y2    -3.040386 -0.489838  0.040400  0.832094 -1.668279 -0.116595
  0C   2dxy      -0.036154  0.516276  0.275434  0.055299  0.007265  0.094835
  1H   1s        -0.038948 -0.056577 -0.014487  0.040636 -0.019288 -0.009090
  1H   2s         3.939036 -0.725558 -3.193107 -2.950898  1.918922  1.137758
  1H   3s        -0.450797  1.928569  0.916795 -0.564592  0.065977  0.025462
  1H   1pz        0.000693  0.005817 -0.000584 -0.001199 -0.005916 -0.002989
  1H   1px       -0.003416  0.006112 -0.002405 -0.003744 -0.001804 -0.000141
  1H   1py       -0.017598 -0.001734 -0.002259  0.006852 -0.009419 -0.000233
  1H   2pz       -0.416905  0.872686 -0.509153 -0.121596 -0.676955  0.088421
  1H   2px        0.439892  0.087496 -0.804565 -0.808863  0.314415  0.196452
  1H   2py       -1.861161  0.452908  0.922631  0.837813 -1.065249 -0.262120
  2C   1s        -0.000001  0.013073 -0.000000  0.010066  0.000000  0.003877
  2C   2s         0.000001 -0.036969  0.000001 -0.141670 -0.000001 -0.007141
  2C   3s         0.000314 -6.614378  0.000047 -4.326247 -0.000022  0.267600
  2C   4s         0.000269-22.114046  0.000063-10.241302 -0.000056  1.804021
  2C   1pz       -0.000008  0.147327 -0.000001 -0.025667 -0.000000  0.005437
  2C   1px       -0.142583 -0.000008  0.018690  0.000000 -0.046790 -0.000000
  2C   1py       -0.000008  0.180179 -0.000002  0.224990  0.000001 -0.003765
  2C   2pz       -0.000255  6.460729 -0.000028  1.170756  0.000001 -0.266638
  2C   2px       -7.156379 -0.000339  2.117166 -0.000047  1.375783 -0.000007
  2C   2py       -0.000463 11.483630 -0.000061  3.690039  0.000010 -0.562188
  2C   3pz       -0.000292  5.015990 -0.000034  1.701243  0.000005  0.155807
  2C   3px       -7.275247 -0.000257  1.418194  0.000027 -1.718345  0.000002
  2C   3py       -0.000477 10.017338 -0.000061  3.763584  0.000015  0.481325
  2C   1dz2      -0.000001  0.031303  0.000000 -0.015900 -0.000000 -0.004620
  2C   1dxz      -0.037739 -0.000002  0.015093 -0.000000 -0.005828 -0.000000
  2C   1dyz       0.000001 -0.006152  0.000000 -0.009217 -0.000000 -0.004662
  2C   1dx2y2    -0.000003  0.059274 -0.000000  0.001999 -0.000000  0.007779
  2C   1dxy      -0.001037  0.000000  0.020787  0.000001 -0.012915  0.000000
  2C   2dz2      -0.000104  2.887931 -0.000012  0.772773  0.000002 -0.275839
  2C   2dxz      -2.288916 -0.000112  1.200930 -0.000002 -0.571717 -0.000002
  2C   2dyz       0.000000 -0.017341  0.000004 -0.877627 -0.000006 -0.310339
  2C   2dx2y2    -0.000159  3.491606 -0.000023  1.163609  0.000002  0.774406
  2C   2dxy       0.490463  0.000032  0.273148  0.000017 -0.473761  0.000002
  3C   1s         0.000000 -0.013071  0.000000 -0.010066 -0.000000  0.003877
  3C   2s        -0.000002  0.036972 -0.000001  0.141670  0.000001 -0.007138
  3C   3s        -0.000269  6.614315 -0.000051  4.326186  0.000018  0.267654
  3C   4s        -0.001592 22.116849 -0.000230 10.240724  0.000041  1.804147
  3C   1pz        0.000005 -0.147322  0.000000  0.025665  0.000000  0.005439
  3C   1px        0.142583  0.000008  0.018689  0.000001  0.046790  0.000000
  3C   1py       -0.000007  0.180176 -0.000002  0.224992  0.000001  0.003768
  3C   2pz        0.000301 -6.460805  0.000027 -1.170790 -0.000003 -0.266637
  3C   2px        7.156381  0.000335  2.117155  0.000089 -1.375781  0.000012
  3C   2py       -0.000522 11.483742 -0.000067  3.690038  0.000010  0.562213
  3C   3pz        0.000138 -5.015665  0.000015 -1.701303 -0.000007  0.155787
  3C   3px        7.275249  0.000267  1.418196 -0.000013  1.718346 -0.000001
  3C   3py       -0.000381 10.017138 -0.000047  3.763629  0.000016 -0.481282
  3C   1dz2       0.000002 -0.031307  0.000000  0.015901  0.000000 -0.004619
  3C   1dxz       0.037739  0.000002  0.015093  0.000000  0.005828  0.000000
  3C   1dyz      -0.000000 -0.006151  0.000000 -0.009218 -0.000000  0.004662
  3C   1dx2y2     0.000002 -0.059272  0.000000 -0.002000  0.000000  0.007779
  3C   1dxy      -0.001038  0.000000 -0.020787  0.000000 -0.012915 -0.000000
  3C   2dz2       0.000148 -2.888018  0.000014 -0.772774 -0.000003 -0.275845
  3C   2dxz       2.288917  0.000112  1.200926  0.000025  0.571718  0.000005
  3C   2dyz       0.000004 -0.017356  0.000005 -0.877611 -0.000005  0.310324
  3C   2dx2y2     0.000135 -3.491551  0.000019 -1.163638 -0.000004  0.774400
  3C   2dxy       0.490463  0.000031 -0.273151  0.000012 -0.473761  0.000002
  4C   1s         0.016611 -0.012768 -0.012775 -0.010006  0.004755  0.003320
  4C   2s         0.054255 -0.008494  0.004421 -0.110144  0.024198  0.000304
  4C   3s         0.387423  0.878410  1.987086 -0.092851  0.425169 -0.290675
  4C   4s         7.408047-30.145838  5.570063 15.371443 -0.144452  0.775214
  4C   1pz       -0.030678 -0.004217 -0.018334 -0.059545  0.015168  0.019627
  4C   1px        0.062490  0.125148 -0.013702 -0.162817  0.035327 -0.006273
  4C   1py       -0.044537 -0.017741 -0.009687 -0.050233 -0.019955 -0.011206
  4C   2pz       -2.430818 -3.132662 -1.781872 -2.139785  2.080552  0.535468
  4C   2px        2.002535  2.089506 -0.320372  0.428821  1.136921  0.050086
  4C   2py       -6.683844 -0.587870 -0.953159  2.720498 -3.538970  0.143310
  4C   3pz       -4.519715 -1.155096 -0.329229  2.511301 -1.091190  0.148345
  4C   3px        0.505506 -1.443720  1.681272  4.012503 -0.220250 -0.075825
  4C   3py        0.807131 -9.494915  0.967084 -0.908143 -0.291597  0.154378
  4C   1dz2       0.024655  0.001841 -0.013807 -0.008948  0.013608  0.001335
  4C   1dxz      -0.018143 -0.024300 -0.008664 -0.019362  0.013953 -0.008554
  4C   1dyz      -0.002131  0.012199 -0.009974 -0.009063  0.000213  0.007258
  4C   1dx2y2     0.029799  0.014298 -0.001915 -0.002308  0.015170  0.001422
  4C   1dxy       0.028428  0.011041 -0.007367 -0.005077  0.014243  0.005099
  4C   2dz2       0.980345 -0.041869 -0.986201 -0.306247  0.678541  0.329811
  4C   2dxz      -0.974218 -1.762231 -1.132578 -0.877236  1.904572 -0.301405
  4C   2dyz       0.266805 -0.211420 -0.352988 -0.439978  0.030952  0.550719
  4C   2dx2y2     3.040319  0.489963  0.040408 -0.832078  1.668280 -0.116608
  4C   2dxy      -0.036052  0.516069 -0.275434  0.055318  0.007265 -0.094835
  5H   1s         0.038952  0.056569 -0.014487 -0.040635  0.019288 -0.009091
  5H   2s        -3.939594  0.726669 -3.193160  2.950657 -1.918928  1.137841
  5H   3s         0.450944 -1.928864  0.916812  0.564655 -0.065976  0.025463
  5H   1pz       -0.000693 -0.005817 -0.000583  0.001199  0.005916 -0.002989
  5H   1px        0.003416 -0.006112 -0.002405  0.003744  0.001804 -0.000141
  5H   1py       -0.017598 -0.001736  0.002259  0.006852 -0.009419  0.000233
  5H   2pz        0.416911 -0.872706 -0.509146  0.121599  0.676955  0.088429
  5H   2px       -0.439981 -0.087327 -0.804575  0.808831 -0.314416  0.196472
  5H   2py       -1.861240  0.453069 -0.922643  0.837742 -1.065252  0.262137
  6C   1s         0.016610  0.012766  0.012775  0.010005  0.004755  0.003320
  6C   2s         0.054254  0.008492 -0.004421  0.110145  0.024199  0.000306
  6C   3s         0.387491 -0.878209 -1.987091  0.092945  0.425171 -0.290670
  6C   4s         7.405527 30.140732 -5.569718-15.371194 -0.144653  0.774926
  6C   1pz       -0.030678  0.004226  0.018333  0.059544  0.015169  0.019628
  6C   1px       -0.062501  0.125131 -0.013701 -0.162817 -0.035329  0.006270
  6C   1py        0.044538 -0.017729 -0.009688 -0.050236  0.019954  0.011205
  6C   2pz       -2.431059  3.132752  1.781859  2.139642  2.080568  0.535490
  6C   2px       -2.002737  2.088573 -0.320327  0.428907 -1.136914 -0.050075
  6C   2py        6.683902 -0.587447 -0.953153  2.720414  3.539007 -0.143259
  6C   3pz       -4.519819  1.154508  0.329243 -2.511288 -1.091220  0.148303
  6C   3px       -0.505393 -1.442543  1.681198  4.012384  0.220296  0.075889
  6C   3py       -0.806326 -9.494666  0.967064 -0.908103  0.291597 -0.154377
  6C   1dz2       0.024656 -0.001834  0.013806  0.008946  0.013608  0.001336
  6C   1dxz       0.018145 -0.024300 -0.008664 -0.019361 -0.013953  0.008553
  6C   1dyz       0.002130  0.012198 -0.009974 -0.009062 -0.000213 -0.007258
  6C   1dx2y2     0.029800 -0.014294  0.001915  0.002308  0.015170  0.001422
  6C   1dxy       0.028429 -0.011039  0.007367  0.005076  0.014243  0.005099
  6C   2dz2       0.980342  0.042045  0.986194  0.306225  0.678545  0.329816
  6C   2dxz       0.974353 -1.762288 -1.132572 -0.877185 -1.904578  0.301397
  6C   2dyz      -0.266795 -0.211443 -0.352988 -0.439958 -0.030955 -0.550723
  6C   2dx2y2     3.040370 -0.489581 -0.040413  0.832049  1.668291 -0.116594
  6C   2dxy      -0.036007 -0.516296  0.275447 -0.055299  0.007264 -0.094836
  7H   1s         0.038957 -0.056574  0.014487  0.040635  0.019289 -0.009090
  7H   2s        -3.939515 -0.725553  3.193072 -2.950783 -1.918969  1.137784
  7H   3s         0.450783  1.928493 -0.916786 -0.564626 -0.065984  0.025451
  7H   1pz       -0.000694  0.005817  0.000583 -0.001199  0.005916 -0.002989
  7H   1px       -0.003415 -0.006112 -0.002405  0.003745 -0.001804  0.000141
  7H   1py        0.017598 -0.001733  0.002259  0.006852  0.009419 -0.000233
  7H   2pz        0.416847  0.872730  0.509147 -0.121600  0.676951  0.088423
  7H   2px        0.439980 -0.087527 -0.804562  0.808848  0.314428 -0.196456
  7H   2py        1.861197  0.453012 -0.922629  0.837780  1.065263 -0.262122
  8C   1s        -0.000001  0.000637 -0.000000  0.018590  0.000000 -0.002121
  8C   2s        -0.000002  0.023926  0.000000 -0.078565 -0.000001 -0.027791
  8C   3s         0.000045  1.622649  0.000039 -3.333657 -0.000017 -1.821657
  8C   4s         0.000779-54.766257 -0.000425 68.579371  0.000418 -3.542502
  8C   1pz       -0.000001 -0.028861 -0.000000  0.042518  0.000000 -0.051503
  8C   1px        0.020987 -0.000001 -0.076223 -0.000000 -0.042233 -0.000000
  8C   1py        0.000010 -0.152288 -0.000000  0.191260  0.000001 -0.000451
  8C   2pz       -0.000302  2.011466 -0.000055  2.516685  0.000010 -1.696918
  8C   2px        0.279964 -0.000087 -2.645124  0.000063 -5.547204 -0.000009
  8C   2py        0.000290 -7.436631  0.000000  2.457726  0.000014 -0.238218
  8C   3pz        0.000026  6.896773  0.000062 -9.337020 -0.000057  2.193960
  8C   3px        3.015336  0.000193  0.469146  0.000016  0.326219  0.000010
  8C   3py       -0.000480 11.876087  0.000017 -9.363881 -0.000062  1.461801
  8C   1dz2       0.000000  0.008797  0.000000 -0.012708 -0.000000  0.004223
  8C   1dxz       0.001427  0.000001  0.015411 -0.000000  0.015604  0.000000
  8C   1dyz      -0.000001 -0.014264 -0.000000 -0.006183 -0.000000  0.008994
  8C   1dx2y2     0.000002 -0.045098  0.000000  0.001655  0.000000 -0.005427
  8C   1dxy      -0.031460 -0.000001 -0.029434 -0.000000 -0.006924 -0.000000
  8C   2dz2       0.000127 -2.478103  0.000002  1.426691  0.000010  0.667919
  8C   2dxz       0.245661  0.000046  0.530717 -0.000020  0.863922  0.000003
  8C   2dyz      -0.000089 -0.173635 -0.000028  2.532168  0.000015 -0.412910
  8C   2dx2y2     0.000175 -2.632106  0.000023 -0.679757 -0.000001 -1.048447
  8C   2dxy      -1.028963 -0.000021  0.453445 -0.000008  0.961100  0.000002
  9H   1s        -0.000007  0.012037 -0.000002  0.118799  0.000001  0.058849
  9H   2s         0.000203  5.745372  0.000113-11.228852 -0.000064  3.191238
  9H   3s         0.000070 -4.087415 -0.000021  4.516283  0.000029 -1.225062
  9H   1pz       -0.000000  0.017154  0.000000 -0.018705 -0.000000 -0.000964
  9H   1px       -0.004696 -0.000000 -0.007417 -0.000000  0.003412 -0.000000
  9H   1py        0.000000 -0.009844  0.000000 -0.014184 -0.000000  0.000108
  9H   2pz       -0.000074 -0.221280 -0.000019  1.206000  0.000005 -1.452466
  9H   2px        0.342955  0.000010 -0.086665  0.000005  0.185767 -0.000000
  9H   2py        0.000049 -1.409939  0.000003  0.265061  0.000003 -0.794396
 10C   1s        -0.016609 -0.012769  0.012775 -0.010005 -0.004755  0.003320
 10C   2s        -0.054251 -0.008498 -0.004419 -0.110144 -0.024199  0.000304
 10C   3s        -0.387559  0.878298 -1.987093 -0.092897 -0.425166 -0.290685
 10C   4s        -7.403401-30.145248 -5.569790 15.371820  0.144662  0.775371
 10C   1pz        0.030672 -0.004214  0.018334 -0.059544 -0.015169  0.019627
 10C   1px        0.062505 -0.125141 -0.013703  0.162817  0.035329  0.006273
 10C   1py        0.044544 -0.017740  0.009689 -0.050234  0.019954 -0.011206
 10C   2pz        2.430945 -3.132506  1.781919 -2.139646 -2.080567  0.535471
 10C   2px        2.003041 -2.089217 -0.320330 -0.428813  1.136917 -0.050067
 10C   2py        6.683879 -0.587379  0.953130  2.720402  3.539005  0.143305
 10C   3pz        4.519911 -1.154694  0.329210  2.511304  1.091219  0.148354
 10C   3px        0.504909  1.443591  1.681248 -4.012555 -0.220300  0.075799
 10C   3py       -0.806279 -9.494789 -0.967006 -0.908078  0.291600  0.154404
 10C   1dz2      -0.024657  0.001838  0.013807 -0.008948 -0.013608  0.001335
 10C   1dxz      -0.018145  0.024299 -0.008665  0.019361  0.013953  0.008554
 10C   1dyz       0.002130  0.012199  0.009974 -0.009062 -0.000213  0.007258
 10C   1dx2y2    -0.029801  0.014296  0.001915 -0.002308 -0.015170  0.001422
 10C   1dxy       0.028429 -0.011039 -0.007367  0.005077  0.014244 -0.005099
 10C   2dz2      -0.980376 -0.041967  0.986200 -0.306229 -0.678545  0.329808
 10C   2dxz      -0.974298  1.762170 -1.132602  0.877165  1.904576  0.301404
 10C   2dyz      -0.266787 -0.211457  0.353000 -0.439955 -0.030954  0.550720
 10C   2dx2y2    -3.040436  0.489709 -0.040403 -0.832037 -1.668290 -0.116610
 10C   2dxy      -0.036108 -0.516092 -0.275445 -0.055328  0.007263  0.094832
 11H   1s        -0.038953  0.056567  0.014487 -0.040635 -0.019289 -0.009091
 11H   2s         3.938970  0.726759  3.193059  2.950561  1.918961  1.137808
 11H   3s        -0.450640 -1.928813 -0.916786  0.564683  0.065986  0.025476
 11H   1pz        0.000694 -0.005817  0.000584  0.001199 -0.005916 -0.002989
 11H   1px        0.003416  0.006112 -0.002405 -0.003744  0.001804  0.000141
 11H   1py        0.017599 -0.001734 -0.002259  0.006852  0.009419  0.000233
 11H   2pz       -0.416837 -0.872749  0.509156  0.121620 -0.676950  0.088429
 11H   2px       -0.439896  0.087333 -0.804560 -0.808818 -0.314426 -0.196466
 11H   2py        1.861121  0.453200  0.922621  0.837717  1.065260  0.262134
 12C   1s        -0.000001 -0.000633  0.000000 -0.018590 -0.000000 -0.002121
 12C   2s        -0.000000 -0.023922 -0.000000  0.078565  0.000001 -0.027789
 12C   3s         0.000215 -1.623174 -0.000005  3.333767  0.000019 -1.821600
 12C   4s        -0.003838 54.772590  0.000085-68.580155 -0.000421 -3.543663
 12C   1pz       -0.000003  0.028870  0.000000 -0.042517 -0.000000 -0.051504
 12C   1px       -0.020987  0.000000 -0.076224 -0.000000  0.042233  0.000000
 12C   1py        0.000003 -0.152274 -0.000001  0.191258  0.000001  0.000454
 12C   2pz       -0.000168 -2.010521  0.000010 -2.516730 -0.000006 -1.696932
 12C   2px       -0.279970  0.000069 -2.645135 -0.000095  5.547203  0.000007
 12C   2py        0.000345 -7.436745  0.000004  2.457736  0.000014  0.238254
 12C   3pz        0.000586 -6.898030 -0.000000  9.337120  0.000055  2.194108
 12C   3px       -3.015335 -0.000182  0.469159 -0.000017 -0.326220 -0.000011
 12C   3py       -0.000524 11.876162  0.000024 -9.363804 -0.000059 -1.461964
 12C   1dz2       0.000001 -0.008800  0.000000  0.012709  0.000000  0.004223
 12C   1dxz      -0.001427 -0.000000  0.015411  0.000001 -0.015604 -0.000000
 12C   1dyz       0.000002 -0.014271  0.000000 -0.006180  0.000000 -0.008994
 12C   1dx2y2    -0.000002  0.045098 -0.000000 -0.001655 -0.000000 -0.005427
 12C   1dxy      -0.031460 -0.000001  0.029434  0.000000 -0.006924  0.000000
 12C   2dz2      -0.000084  2.478008  0.000006 -1.426649 -0.000009  0.667891
 12C   2dxz      -0.245659 -0.000040  0.530721  0.000025 -0.863922 -0.000003
 12C   2dyz       0.000106 -0.174039 -0.000003  2.532232  0.000016  0.412955
 12C   2dx2y2    -0.000040  2.631828 -0.000006  0.679818  0.000003 -1.048441
 12C   2dxy      -1.028962 -0.000024 -0.453448 -0.000017  0.961100  0.000001
 13H   1s        -0.000007 -0.012008  0.000000 -0.118806 -0.000001  0.058847
 13H   2s         0.000727 -5.747258 -0.000023 11.228946  0.000057  3.191395
 13H   3s        -0.000266  4.087812  0.000004 -4.516290 -0.000027 -1.225135
 13H   1pz        0.000001 -0.017154 -0.000000  0.018705  0.000000 -0.000963
 13H   1px        0.004696  0.000000 -0.007417 -0.000000 -0.003412  0.000000
 13H   1py        0.000000 -0.009844  0.000000 -0.014184 -0.000000 -0.000108
 13H   2pz       -0.000100  0.221635  0.000002 -1.206017 -0.000004 -1.452471
 13H   2px       -0.342955 -0.000012 -0.086665 -0.000006 -0.185767  0.000000
 13H   2py        0.000076 -1.409978 -0.000004  0.264979 -0.000002  0.794392
                    114       115       116       117       118       119   
                   0.53813   0.55246   0.56085   0.56545   0.56742   0.57408
                   0.00000   0.00000   0.00000   0.00000   0.00000   0.00000
                  --------  --------  --------  --------  --------  --------
  0C   1s         0.021530  0.039728  0.002619 -0.001613 -0.014169  0.028063
  0C   2s        -0.020949  0.032484 -0.023876  0.010762 -0.034651  0.010965
  0C   3s        -4.265905 -4.595677 -1.513477  0.949005 -0.759056 -3.605215
  0C   4s         3.864292 72.880828 -8.007820 19.779166-57.605667 -4.444600
  0C   1pz       -0.054013 -0.003161 -0.021630 -0.070561  0.095165 -0.053465
  0C   1px       -0.003743 -0.024757  0.040723 -0.186533  0.139441  0.075372
  0C   1py       -0.065202  0.123649  0.055030  0.020668 -0.071782 -0.062274
  0C   2pz       -0.559362  0.950847  2.971194 -1.144947  3.749763 -0.356410
  0C   2px       -0.135468 -4.976528  5.218832 -1.820713  5.048549 -0.938812
  0C   2py       -1.190674  5.389554  4.252285  1.193701 -2.265484 -1.072134
  0C   3pz        0.860141  0.918120  2.266408  0.938212 -1.338813  0.150898
  0C   3px       -0.487756 10.219521 -1.835944  5.708571-10.429656 -2.363567
  0C   3py        1.900469-11.546266  0.755590 -3.757264  8.819858  2.079824
  0C   1dz2       0.021695 -0.009876  0.041023  0.002135  0.013861 -0.013009
  0C   1dxz      -0.000598  0.007840  0.019816 -0.003724  0.008375  0.003915
  0C   1dyz       0.001565 -0.000819  0.002281 -0.014993 -0.001201 -0.022843
  0C   1dx2y2    -0.014927  0.006435  0.012615 -0.001974 -0.000166  0.001472
  0C   1dxy      -0.028492 -0.000453 -0.010119  0.001986  0.009903 -0.004391
  0C   2dz2      -0.403399 -1.182699  1.242153  0.547664 -0.345654 -0.180927
  0C   2dxz      -0.716984  0.309129  0.501586 -0.438044  2.061474  0.336656
  0C   2dyz       0.231573  0.009106  0.114842 -0.138990 -1.376394 -0.473627
  0C   2dx2y2    -0.824054  1.180422  3.083245 -1.131857  0.882540 -0.535566
  0C   2dxy      -0.835853 -1.406491 -0.080203  0.172582 -1.327979 -0.450726
  1H   1s         0.069971  0.098553 -0.005813 -0.095895  0.030097  0.074794
  1H   2s         2.012756-14.198017  2.819431 -3.165244  5.816245  1.986988
  1H   3s        -0.804918  5.728903 -0.892206  2.655266 -4.444082 -1.094304
  1H   1pz       -0.000385 -0.000058  0.001117 -0.007528  0.012473 -0.008092
  1H   1px        0.009184  0.013787  0.012094  0.005973  0.006483 -0.009009
  1H   1py        0.003408 -0.006292  0.006703 -0.010192 -0.000873 -0.002359
  1H   2pz       -0.483533 -0.064931 -0.734927  0.075441  1.074389  0.717204
  1H   2px        1.000658 -1.993127  1.598885 -1.605889  1.721784  0.720179
  1H   2py       -1.644889  1.797504  0.136245  0.608035 -1.364306 -0.982935
  2C   1s        -0.011605  0.000001 -0.000000 -0.004320 -0.008504 -0.016717
  2C   2s         0.013249  0.000003  0.000000 -0.024953 -0.021256 -0.015543
  2C   3s         1.924199 -0.000058  0.000002  0.607212 -0.520868  1.753279
  2C   4s         1.513809 -0.000769  0.000524-11.126433 32.714871 11.215004
  2C   1pz        0.003861  0.000001 -0.000001  0.118070 -0.036163 -0.129804
  2C   1px       -0.000000 -0.197047 -0.046181  0.000002 -0.000001  0.000000
  2C   1py        0.084168 -0.000006  0.000001 -0.065397  0.083914 -0.013998
  2C   2pz        1.127691  0.000017 -0.000018  1.255674 -1.081471  1.234844
  2C   2px       -0.000010 -7.218713  0.420079  0.000084 -0.000168 -0.000001
  2C   2py        1.415707 -0.000041  0.000043 -0.213728  2.921635  0.407193
  2C   3pz       -0.355650 -0.000136  0.000055 -1.202348  3.014736  1.584165
  2C   3px        0.000006  6.500128 -3.360231 -0.000100  0.000207 -0.000024
  2C   3py       -0.862144  0.000010 -0.000044  1.626395 -2.694177 -0.430861
  2C   1dz2      -0.004116  0.000001 -0.000000 -0.005381 -0.022509  0.008241
  2C   1dxz      -0.000000 -0.032937  0.004210  0.000000 -0.000001  0.000000
  2C   1dyz      -0.019420  0.000000  0.000000 -0.005757  0.001034  0.047432
  2C   1dx2y2     0.017312 -0.000000  0.000000 -0.016558  0.020880 -0.001278
  2C   1dxy       0.000000  0.027002  0.030482  0.000000  0.000001 -0.000000
  2C   2dz2       0.531848  0.000034 -0.000024  1.155263 -1.165787 -0.463577
  2C   2dxz      -0.000003 -2.361201 -0.129694  0.000029 -0.000037 -0.000001
  2C   2dyz       0.626234 -0.000024  0.000018  0.072715  1.238944  0.972906
  2C   2dx2y2     0.512775 -0.000047  0.000030 -0.705707  1.548246 -0.140795
  2C   2dxy       0.000005  1.764442  0.745254  0.000005  0.000032  0.000000
  3C   1s        -0.011605 -0.000002  0.000000 -0.004321  0.008504 -0.016717
  3C   2s         0.013252 -0.000004  0.000000 -0.024954  0.021254 -0.015541
  3C   3s         1.924241  0.000080 -0.000008  0.607133  0.520903  1.753290
  3C   4s         1.514113  0.000682 -0.000383-11.121514-32.717232 11.213622
  3C   1pz        0.003863 -0.000002 -0.000001  0.118069  0.036187 -0.129801
  3C   1px        0.000001  0.197049  0.046181  0.000002  0.000004 -0.000000
  3C   1py       -0.084164 -0.000004  0.000000  0.065388  0.083924  0.014002
  3C   2pz        1.127708  0.000008  0.000001  1.255567  1.081630  1.234902
  3C   2px        0.000026  7.218755 -0.420087  0.000007  0.000245 -0.000005
  3C   2py       -1.415763 -0.000036  0.000038  0.213209  2.921666 -0.407101
  3C   3pz       -0.355638  0.000131 -0.000040 -1.201925 -3.015015  1.584039
  3C   3px       -0.000007 -6.500147  3.360236  0.000055 -0.000249  0.000025
  3C   3py        0.862187 -0.000005 -0.000020 -1.625964 -2.694436  0.430740
  3C   1dz2      -0.004115 -0.000001  0.000000 -0.005384  0.022508  0.008242
  3C   1dxz       0.000000  0.032937 -0.004210 -0.000000  0.000001 -0.000000
  3C   1dyz       0.019420 -0.000000  0.000000  0.005756  0.001037 -0.047432
  3C   1dx2y2     0.017312  0.000000 -0.000000 -0.016554 -0.020883 -0.001279
  3C   1dxy      -0.000000  0.027002  0.030482 -0.000000 -0.000000 -0.000000
  3C   2dz2       0.531842 -0.000022  0.000009  1.155097  1.165998 -0.463525
  3C   2dxz       0.000010  2.361223  0.129690  0.000010  0.000074 -0.000001
  3C   2dyz      -0.626271 -0.000026  0.000018 -0.072912  1.238961 -0.972858
  3C   2dx2y2     0.512796  0.000036 -0.000020 -0.705441 -1.548354 -0.140847
  3C   2dxy       0.000003  1.764437  0.745255 -0.000009  0.000022  0.000001
  4C   1s         0.021529 -0.039728 -0.002619 -0.001615  0.014167  0.028064
  4C   2s        -0.020953 -0.032485  0.023876  0.010755  0.034651  0.010966
  4C   3s        -4.265896  4.595699  1.513456  0.948824  0.759303 -3.605242
  4C   4s         3.864138-72.880787  8.007607 19.771296 57.609040 -4.442225
  4C   1pz       -0.054013  0.003159  0.021631 -0.070545 -0.095176 -0.053469
  4C   1px       -0.003747  0.024757 -0.040720 -0.186516 -0.139473  0.075367
  4C   1py        0.065202  0.123649  0.055030 -0.020660 -0.071786  0.062271
  4C   2pz       -0.559340 -0.950865 -2.971177 -1.144382 -3.749973 -0.356557
  4C   2px       -0.135392  4.976553 -5.218820 -1.820062 -5.048729 -0.938994
  4C   2py        1.190818  5.389558  4.252300 -1.193278 -2.265669  1.072057
  4C   3pz        0.860179 -0.918115 -2.266420  0.937980  1.338981  0.150949
  4C   3px       -0.487762-10.219516  1.835881  5.707111 10.430621 -2.363186
  4C   3py       -1.900543-11.546256  0.755542  3.756026  8.820471 -2.079481
  4C   1dz2       0.021695  0.009876 -0.041023  0.002136 -0.013861 -0.013010
  4C   1dxz      -0.000598 -0.007840 -0.019816 -0.003723 -0.008376  0.003914
  4C   1dyz      -0.001565 -0.000819  0.002281  0.014993 -0.001199  0.022843
  4C   1dx2y2    -0.014928 -0.006435 -0.012615 -0.001974  0.000166  0.001472
  4C   1dxy       0.028491 -0.000453 -0.010120 -0.001988  0.009903  0.004392
  4C   2dz2      -0.403403  1.182710 -1.242162  0.547579  0.345755 -0.180919
  4C   2dxz      -0.716964 -0.309134 -0.501579 -0.437717 -2.061586  0.336579
  4C   2dyz      -0.231561  0.009107  0.114842  0.139221 -1.376396  0.473578
  4C   2dx2y2    -0.824080 -1.180427 -3.083233 -1.131772 -0.882705 -0.535594
  4C   2dxy       0.835861 -1.406501 -0.080197 -0.172346 -1.328019  0.450692
  5H   1s         0.069969 -0.098553  0.005814 -0.095890 -0.030112  0.074795
  5H   2s         2.012964 14.198073 -2.819409 -3.164491 -5.816652  1.986773
  5H   3s        -0.804943 -5.728904  0.892176  2.654649  4.444507 -1.094145
  5H   1pz       -0.000385  0.000058 -0.001117 -0.007526 -0.012474 -0.008093
  5H   1px        0.009184 -0.013787 -0.012094  0.005975 -0.006482 -0.009009
  5H   1py       -0.003408 -0.006292  0.006703  0.010193 -0.000872  0.002359
  5H   2pz       -0.483506  0.064934  0.734927  0.075635 -1.074414  0.717169
  5H   2px        1.000712  1.993136 -1.598868 -1.605648 -1.722009  0.720133
  5H   2py        1.644933  1.797515  0.136250 -0.607824 -1.364384  0.982895
  6C   1s         0.021530 -0.039727 -0.002619 -0.001613 -0.014170  0.028063
  6C   2s        -0.020950 -0.032483  0.023875  0.010763 -0.034651  0.010965
  6C   3s        -4.265887  4.595772  1.513426  0.948960 -0.758809 -3.605267
  6C   4s         3.864010-72.878427  8.006081 19.780201-57.608063 -4.444604
  6C   1pz       -0.054013  0.003155  0.021634 -0.070560  0.095165 -0.053465
  6C   1px        0.003743 -0.024751  0.040717  0.186536 -0.139437 -0.075374
  6C   1py       -0.065203 -0.123645 -0.055032  0.020667 -0.071782 -0.062275
  6C   2pz       -0.559357 -0.951163 -2.971053 -1.144940  3.749736 -0.356424
  6C   2px        0.135447 -4.976228  5.218658  1.820893 -5.048734  0.938797
  6C   2py       -1.190686 -5.389582 -4.252361  1.193722 -2.265531 -1.072128
  6C   3pz        0.860129 -0.918040 -2.266450  0.938164 -1.338743  0.150892
  6C   3px        0.487792 10.219040 -1.835599 -5.708757 10.429830  2.363619
  6C   3py        1.900513 11.545973 -0.755317 -3.757409  8.820142  2.079855
  6C   1dz2       0.021695  0.009876 -0.041022  0.002135  0.013863 -0.013009
  6C   1dxz       0.000598  0.007841  0.019816  0.003724 -0.008375 -0.003915
  6C   1dyz       0.001565  0.000819 -0.002281 -0.014993 -0.001201 -0.022843
  6C   1dx2y2    -0.014927 -0.006436 -0.012615 -0.001974 -0.000167  0.001472
  6C   1dxy       0.028491 -0.000453 -0.010120 -0.001988 -0.009904  0.004392
  6C   2dz2      -0.403392  1.182694 -1.242167  0.547621 -0.345569 -0.180934
  6C   2dxz       0.716978  0.309296  0.501511  0.438021 -2.061444 -0.336653
  6C   2dyz       0.231571 -0.009025 -0.114885 -0.139004 -1.376362 -0.473626
  6C   2dx2y2    -0.824054 -1.180529 -3.083202 -1.131890  0.882549 -0.535553
  6C   2dxy       0.835850 -1.406506 -0.080166 -0.172543  1.327905  0.450744
  7H   1s         0.069970 -0.098555  0.005815 -0.095895  0.030085  0.074797
  7H   2s         2.012801 14.197682 -2.819209 -3.165582  5.816608  1.986990
  7H   3s        -0.804937 -5.728733  0.892059  2.655368 -4.444182 -1.094333
  7H   1pz       -0.000385  0.000057 -0.001116 -0.007528  0.012473 -0.008092
  7H   1px       -0.009184  0.013787  0.012094 -0.005974 -0.006483  0.009009
  7H   1py        0.003408  0.006292 -0.006703 -0.010193 -0.000873 -0.002359
  7H   2pz       -0.483529  0.064855  0.734964  0.075467  1.074352  0.717205
  7H   2px       -1.000663 -1.993017  1.598809  1.605966 -1.721794 -0.720199
  7H   2py       -1.644891 -1.797447 -0.136294  0.608081 -1.364293 -0.982945
  8C   1s        -0.007231 -0.000002  0.000001 -0.006824  0.043404 -0.018186
  8C   2s         0.015154 -0.000002  0.000002 -0.061751  0.072478 -0.054501
  8C   3s         1.702064  0.000147 -0.000029 -2.147269 -3.055195  0.487757
  8C   4s        -8.828034 -0.001492  0.001205-30.786802 83.406300 -0.377422
  8C   1pz       -0.010959 -0.000002  0.000003 -0.153981  0.131814 -0.066210
  8C   1px       -0.000000 -0.171350  0.082974  0.000003 -0.000004  0.000000
  8C   1py        0.042272 -0.000001  0.000002 -0.065676  0.154289  0.028955
  8C   2pz       -2.412794 -0.000260  0.000159 -4.200872  8.457366 -2.768330
  8C   2px       -0.000017 -3.756301  7.742647  0.000068 -0.000129  0.000015
  8C   2py        0.547276  0.000023  0.000057 -1.803596  3.902475 -0.715631
  8C   3pz        1.798231  0.000243 -0.000251  9.463437-15.374196  2.320321
  8C   3px        0.000017  7.656332  0.019479 -0.000055  0.000149 -0.000017
  8C   3py        0.429501  0.000178 -0.000193  6.138919-12.818350  0.076347
  8C   1dz2      -0.021286 -0.000000  0.000000 -0.000151 -0.002822  0.032198
  8C   1dxz       0.000000  0.013032 -0.045324 -0.000000  0.000001 -0.000000
  8C   1dyz       0.026312  0.000000 -0.000000  0.041583 -0.000932  0.012810
  8C   1dx2y2     0.013558  0.000001 -0.000000 -0.012070 -0.018035 -0.008823
  8C   1dxy      -0.000000  0.013603  0.003186  0.000000  0.000001 -0.000000
  8C   2dz2      -1.540701  0.000029 -0.000010 -0.221204 -0.615770  1.173407
  8C   2dxz       0.000005  1.504821 -4.074255 -0.000037  0.000072 -0.000008
  8C   2dyz      -0.669726 -0.000013 -0.000015  0.157076 -0.705605 -0.671799
  8C   2dx2y2     0.252714  0.000078 -0.000018  0.219047 -0.839062  1.474554
  8C   2dxy       0.000005  1.304853 -1.686402 -0.000009  0.000053 -0.000004
  9H   1s        -0.095859 -0.000001 -0.000002  0.142485 -0.054297  0.067433
  9H   2s         5.331206  0.000276 -0.000228  9.907309-11.931278  5.457654
  9H   3s        -0.590302 -0.000104  0.000124 -4.935914  7.572941 -1.166285
  9H   1pz       -0.001398  0.000000 -0.000000  0.010666 -0.007898  0.013921
  9H   1px       -0.000000 -0.006010  0.009001  0.000000 -0.000000 -0.000000
  9H   1py        0.010016  0.000000 -0.000000  0.022009 -0.002268  0.007528
  9H   2pz        0.253751 -0.000076  0.000072 -2.782072  3.632902 -2.759207
  9H   2px       -0.000001  0.015473  2.136737  0.000012 -0.000041  0.000004
  9H   2py       -1.873774 -0.000028  0.000051 -2.930457  2.070827 -0.044636
 10C   1s         0.021529  0.039728  0.002619 -0.001616  0.014169  0.028064
 10C   2s        -0.020953  0.032485 -0.023875  0.010755  0.034653  0.010966
 10C   3s        -4.265920 -4.595773 -1.513445  0.948888  0.759053 -3.605191
 10C   4s         3.864457 72.878782 -8.006361 19.770866 57.612033 -4.442239
 10C   1pz       -0.054013 -0.003156 -0.021633 -0.070545 -0.095175 -0.053469
 10C   1px        0.003747  0.024754 -0.040720  0.186519  0.139473 -0.075365
 10C   1py        0.065202 -0.123645 -0.055031 -0.020659 -0.071786  0.062270
 10C   2pz       -0.559330  0.951160  2.971065 -1.144315 -3.749902 -0.356551
 10C   2px        0.135431  4.976317 -5.218691  1.820041  5.049091  0.939006
 10C   2py        1.190803 -5.389618 -4.252339 -1.193310 -2.265777  1.072065
 10C   3pz        0.860192  0.918050  2.266439  0.938023  1.338912  0.150956
 10C   3px        0.487710-10.219152  1.835685 -5.707137-10.430997  2.363140
 10C   3py       -1.900489 11.546041 -0.755377  3.755992  8.820863 -2.079452
 10C   1dz2       0.021695 -0.009875  0.041022  0.002138 -0.013862 -0.013010
 10C   1dxz       0.000598 -0.007841 -0.019816  0.003723  0.008376 -0.003915
 10C   1dyz      -0.001565  0.000820 -0.002281  0.014993 -0.001199  0.022843
 10C   1dx2y2    -0.014928  0.006436  0.012615 -0.001974  0.000166  0.001472
 10C   1dxy      -0.028491 -0.000452 -0.010120  0.001989 -0.009903 -0.004392
 10C   2dz2      -0.403410 -1.182693  1.242161  0.547599  0.345649 -0.180910
 10C   2dxz       0.716960 -0.309303 -0.501514  0.437693  2.061525 -0.336579
 10C   2dyz      -0.231559 -0.009018 -0.114888  0.139226 -1.376350  0.473578
 10C   2dx2y2    -0.824082  1.180508  3.083217 -1.131760 -0.882731 -0.535604
 10C   2dxy      -0.835868 -1.406511 -0.080169  0.172353  1.327915 -0.450672
 11H   1s         0.069969  0.098552 -0.005813 -0.095895 -0.030104  0.074792
 11H   2s         2.012891-14.197837  2.819273 -3.164515 -5.817384  1.986782
 11H   3s        -0.804914  5.728789 -0.892101  2.654662  4.444717 -1.094119
 11H   1pz       -0.000385 -0.000058  0.001116 -0.007526 -0.012474 -0.008093
 11H   1px       -0.009184 -0.013787 -0.012094 -0.005975  0.006481  0.009009
 11H   1py       -0.003407  0.006292 -0.006703  0.010193 -0.000871  0.002359
 11H   2pz       -0.483505 -0.064845 -0.734966  0.075632 -1.074360  0.717166
 11H   2px       -1.000697  1.993071 -1.598838  1.605676  1.722120 -0.720117
[truncated: 2,232,455 more chars]
