# Supplementary material for: Hyperpyramidalized alkenes with bond orders near 1.5 as synthetic building blocks
Source: Nat Chem. 2026 Jan 21;18(5):913–22. doi: 10.1038/s41557-025-02055-9 (PMC12859755; doi:10.1038/s41557-025-02055-9)
Supplement: Supplementary file 2 — Output files for reported computations. [file 41557_2025_2055_MOESM2_ESM.zip › Computation data/Cubene 10/MP2-6-31Gdp/parent-cubene-MP2.out]

 Entering Gaussian System, Link 0=/u/local/apps/gaussian/16_sse4/g16
 Initial command:
 /u/local/apps/gaussian/16_sse4/l1.exe "/work/8867797.1.pod_smp.q/Gau-5540.inp" -scrdir="/work/8867797.1.pod_smp.q/"
 Entering Link 1 = /u/local/apps/gaussian/16_sse4/l1.exe PID=      5541.
  
 Copyright (c) 1988,1990,1992,1993,1995,1998,2003,2009,2016,
            Gaussian, Inc.  All Rights Reserved.
  
 This is part of the Gaussian(R) 16 program.  It is based on
 the Gaussian(R) 09 system (copyright 2009, Gaussian, Inc.),
 the Gaussian(R) 03 system (copyright 2003, Gaussian, Inc.),
 the Gaussian(R) 98 system (copyright 1998, Gaussian, Inc.),
 the Gaussian(R) 94 system (copyright 1995, Gaussian, Inc.),
 the Gaussian 92(TM) system (copyright 1992, Gaussian, Inc.),
 the Gaussian 90(TM) system (copyright 1990, Gaussian, Inc.),
 the Gaussian 88(TM) system (copyright 1988, Gaussian, Inc.),
 the Gaussian 86(TM) system (copyright 1986, Carnegie Mellon
 University), and the Gaussian 82(TM) system (copyright 1983,
 Carnegie Mellon University). Gaussian is a federally registered
 trademark of Gaussian, Inc.
  
 This software contains proprietary and confidential information,
 including trade secrets, belonging to Gaussian, Inc.
  
 This software is provided under written license and may be
 used, copied, transmitted, or stored only in accord with that
 written license.
  
 The following legend is applicable only to US Government
 contracts under FAR:
  
                    RESTRICTED RIGHTS LEGEND
  
 Use, reproduction and disclosure by the US Government is
 subject to restrictions as set forth in subparagraphs (a)
 and (c) of the Commercial Computer Software - Restricted
 Rights clause in FAR 52.227-19.
  
 Gaussian, Inc.
 340 Quinnipiac St., Bldg. 40, Wallingford CT 06492
  
  
 ---------------------------------------------------------------
 Warning -- This program may not be used in any manner that
 competes with the business of Gaussian, Inc. or will provide
 assistance to any competitor of Gaussian, Inc.  The licensee
 of this program is prohibited from giving any competitor of
 Gaussian, Inc. access to this program.  By using this program,
 the user acknowledges that Gaussian, Inc. is engaged in the
 business of creating and licensing software in the field of
 computational chemistry and represents and warrants to the
 licensee that it is not a competitor of Gaussian, Inc. and that
 it will not use this program in any manner prohibited above.
 ---------------------------------------------------------------
  

 Cite this work as:
 Gaussian 16, Revision A.03,
 M. J. Frisch, G. W. Trucks, H. B. Schlegel, G. E. Scuseria, 
 M. A. Robb, J. R. Cheeseman, G. Scalmani, V. Barone, 
 G. A. Petersson, H. Nakatsuji, X. Li, M. Caricato, A. V. Marenich, 
 J. Bloino, B. G. Janesko, R. Gomperts, B. Mennucci, H. P. Hratchian, 
 J. V. Ortiz, A. F. Izmaylov, J. L. Sonnenberg, D. Williams-Young, 
 F. Ding, F. Lipparini, F. Egidi, J. Goings, B. Peng, A. Petrone, 
 T. Henderson, D. Ranasinghe, V. G. Zakrzewski, J. Gao, N. Rega, 
 G. Zheng, W. Liang, M. Hada, M. Ehara, K. Toyota, R. Fukuda, 
 J. Hasegawa, M. Ishida, T. Nakajima, Y. Honda, O. Kitao, H. Nakai, 
 T. Vreven, K. Throssell, J. A. Montgomery, Jr., J. E. Peralta, 
 F. Ogliaro, M. J. Bearpark, J. J. Heyd, E. N. Brothers, K. N. Kudin, 
 V. N. Staroverov, T. A. Keith, R. Kobayashi, J. Normand, 
 K. Raghavachari, A. P. Rendell, J. C. Burant, S. S. Iyengar, 
 J. Tomasi, M. Cossi, J. M. Millam, M. Klene, C. Adamo, R. Cammi, 
 J. W. Ochterski, R. L. Martin, K. Morokuma, O. Farkas, 
 J. B. Foresman, and D. J. Fox, Gaussian, Inc., Wallingford CT, 2016.
 
 ******************************************
 Gaussian 16:  ES64L-G16RevA.03 25-Dec-2016
                15-May-2025 
 ******************************************
 %nproc=8
 Will use up to    8 processors via shared memory.
 %mem=16GB
 %chk=parent-cubene-MP2.chk
 -------------------------------------------------------
 # opt freq MP2/6-31g(d,p) geom=connectivity pop=nboread
 -------------------------------------------------------
 1/18=20,19=15,38=1,57=2/1,3;
 2/9=110,12=2,17=6,18=5,40=1/2;
 3/5=1,6=6,7=101,11=9,25=1,30=1,71=1/1,2,3;
 4//1;
 5/5=2,38=5/2;
 8/6=4,10=2/1;
 9/15=2,16=-3/6;
 10/5=1/2;
 6/7=2,8=2,9=2,10=2,40=2/1,7;
 7/12=2/1,2,3,16;
 1/18=20,19=15/3(2);
 2/9=110/2;
 99//99;
 2/9=110/2;
 3/5=1,6=6,7=101,11=9,25=1,30=1,71=1/1,2,3;
 4/5=5,16=3,69=1/1;
 5/5=2,38=5/2;
 8/6=4,10=2/1;
 9/15=2,16=-3/6;
 10/5=1/2;
 7/12=2/1,2,3,16;
 1/18=20,19=15/3(-8);
 2/9=110/2;
 6/7=2,8=2,9=2,10=2,40=2/1,7;
 99//99;
 -----
 M0001
 -----
 Symbolic Z-matrix:
 Charge =  0 Multiplicity = 1
 C                     0.77577  -1.17816   0.28382 
 H                     1.47371  -2.01524   0.27986 
 C                     0.6925    0.        1.28787 
 C                    -0.6925    0.        1.28787 
 C                    -0.77577  -1.17816   0.28382 
 H                    -1.47371  -2.01524   0.27986 
 C                     0.77577   1.17816   0.28382 
 H                     1.47371   2.01524   0.27986 
 C                     0.76955   0.       -0.76208 
 H                     1.39196   0.       -1.65315 
 C                    -0.77577   1.17816   0.28382 
 H                    -1.47371   2.01524   0.27986 
 C                    -0.76955   0.       -0.76208 
 H                    -1.39196   0.       -1.65315 
 

 GradGradGradGradGradGradGradGradGradGradGradGradGradGradGradGradGradGrad
 Berny optimization.
 Initialization pass.
                           ----------------------------
                           !    Initial Parameters    !
                           ! (Angstroms and Degrees)  !
 --------------------------                            --------------------------
 ! Name  Definition              Value          Derivative Info.                !
 --------------------------------------------------------------------------------
 ! R1    R(1,2)                  1.0899         estimate D2E/DX2                !
 ! R2    R(1,3)                  1.5502         estimate D2E/DX2                !
 ! R3    R(1,5)                  1.5515         estimate D2E/DX2                !
 ! R4    R(1,9)                  1.5754         estimate D2E/DX2                !
 ! R5    R(3,4)                  1.385          estimate D2E/DX2                !
 ! R6    R(3,7)                  1.5502         estimate D2E/DX2                !
 ! R7    R(4,5)                  1.5502         estimate D2E/DX2                !
 ! R8    R(4,11)                 1.5502         estimate D2E/DX2                !
 ! R9    R(5,6)                  1.0899         estimate D2E/DX2                !
 ! R10   R(5,13)                 1.5754         estimate D2E/DX2                !
 ! R11   R(7,8)                  1.0899         estimate D2E/DX2                !
 ! R12   R(7,9)                  1.5754         estimate D2E/DX2                !
 ! R13   R(7,11)                 1.5515         estimate D2E/DX2                !
 ! R14   R(9,10)                 1.0869         estimate D2E/DX2                !
 ! R15   R(9,13)                 1.5391         estimate D2E/DX2                !
 ! R16   R(11,12)                1.0899         estimate D2E/DX2                !
 ! R17   R(11,13)                1.5754         estimate D2E/DX2                !
 ! R18   R(13,14)                1.0869         estimate D2E/DX2                !
 ! A1    A(2,1,3)              128.3508         estimate D2E/DX2                !
 ! A2    A(2,1,5)              129.8202         estimate D2E/DX2                !
 ! A3    A(2,1,9)              125.0637         estimate D2E/DX2                !
 ! A4    A(3,1,5)               86.9207         estimate D2E/DX2                !
 ! A5    A(3,1,9)               82.0345         estimate D2E/DX2                !
 ! A6    A(5,1,9)               89.7738         estimate D2E/DX2                !
 ! A7    A(1,3,4)               93.0793         estimate D2E/DX2                !
 ! A8    A(1,3,7)               98.9294         estimate D2E/DX2                !
 ! A9    A(4,3,7)               93.0793         estimate D2E/DX2                !
 ! A10   A(3,4,5)               93.0793         estimate D2E/DX2                !
 ! A11   A(3,4,11)              93.0793         estimate D2E/DX2                !
 ! A12   A(5,4,11)              98.9294         estimate D2E/DX2                !
 ! A13   A(1,5,4)               86.9207         estimate D2E/DX2                !
 ! A14   A(1,5,6)              129.8202         estimate D2E/DX2                !
 ! A15   A(1,5,13)              89.7738         estimate D2E/DX2                !
 ! A16   A(4,5,6)              128.3508         estimate D2E/DX2                !
 ! A17   A(4,5,13)              82.0345         estimate D2E/DX2                !
 ! A18   A(6,5,13)             125.0637         estimate D2E/DX2                !
 ! A19   A(3,7,8)              128.3508         estimate D2E/DX2                !
 ! A20   A(3,7,9)               82.0345         estimate D2E/DX2                !
 ! A21   A(3,7,11)              86.9207         estimate D2E/DX2                !
 ! A22   A(8,7,9)              125.0637         estimate D2E/DX2                !
 ! A23   A(8,7,11)             129.8202         estimate D2E/DX2                !
 ! A24   A(9,7,11)              89.7738         estimate D2E/DX2                !
 ! A25   A(1,9,7)               96.8053         estimate D2E/DX2                !
 ! A26   A(1,9,10)             122.8195         estimate D2E/DX2                !
 ! A27   A(1,9,13)              90.2262         estimate D2E/DX2                !
 ! A28   A(7,9,10)             122.8195         estimate D2E/DX2                !
 ! A29   A(7,9,13)              90.2262         estimate D2E/DX2                !
 ! A30   A(10,9,13)            124.9342         estimate D2E/DX2                !
 ! A31   A(4,11,7)              86.9207         estimate D2E/DX2                !
 ! A32   A(4,11,12)            128.3508         estimate D2E/DX2                !
 ! A33   A(4,11,13)             82.0345         estimate D2E/DX2                !
 ! A34   A(7,11,12)            129.8202         estimate D2E/DX2                !
 ! A35   A(7,11,13)             89.7738         estimate D2E/DX2                !
 ! A36   A(12,11,13)           125.0637         estimate D2E/DX2                !
 ! A37   A(5,13,9)              90.2262         estimate D2E/DX2                !
 ! A38   A(5,13,11)             96.8053         estimate D2E/DX2                !
 ! A39   A(5,13,14)            122.8195         estimate D2E/DX2                !
 ! A40   A(9,13,11)             90.2262         estimate D2E/DX2                !
 ! A41   A(9,13,14)            124.9342         estimate D2E/DX2                !
 ! A42   A(11,13,14)           122.8195         estimate D2E/DX2                !
 ! D1    D(2,1,3,4)           -140.8226         estimate D2E/DX2                !
 ! D2    D(2,1,3,7)            125.5707         estimate D2E/DX2                !
 ! D3    D(5,1,3,4)              0.0            estimate D2E/DX2                !
 ! D4    D(5,1,3,7)            -93.6068         estimate D2E/DX2                !
 ! D5    D(9,1,3,4)             90.2025         estimate D2E/DX2                !
 ! D6    D(9,1,3,7)             -3.4042         estimate D2E/DX2                !
 ! D7    D(2,1,5,4)            139.8327         estimate D2E/DX2                !
 ! D8    D(2,1,5,6)              0.0            estimate D2E/DX2                !
 ! D9    D(2,1,5,13)          -138.1322         estimate D2E/DX2                !
 ! D10   D(3,1,5,4)              0.0            estimate D2E/DX2                !
 ! D11   D(3,1,5,6)           -139.8327         estimate D2E/DX2                !
 ! D12   D(3,1,5,13)            82.0352         estimate D2E/DX2                !
 ! D13   D(9,1,5,4)            -82.0352         estimate D2E/DX2                !
 ! D14   D(9,1,5,6)            138.1322         estimate D2E/DX2                !
 ! D15   D(9,1,5,13)             0.0            estimate D2E/DX2                !
 ! D16   D(2,1,9,7)           -128.5209         estimate D2E/DX2                !
 ! D17   D(2,1,9,10)             8.0712         estimate D2E/DX2                !
 ! D18   D(2,1,9,13)           141.2243         estimate D2E/DX2                !
 ! D19   D(3,1,9,7)              3.3325         estimate D2E/DX2                !
 ! D20   D(3,1,9,10)           139.9245         estimate D2E/DX2                !
 ! D21   D(3,1,9,13)           -86.9223         estimate D2E/DX2                !
 ! D22   D(5,1,9,7)             90.2548         estimate D2E/DX2                !
 ! D23   D(5,1,9,10)          -133.1531         estimate D2E/DX2                !
 ! D24   D(5,1,9,13)             0.0            estimate D2E/DX2                !
 ! D25   D(1,3,4,5)              0.0            estimate D2E/DX2                !
 ! D26   D(1,3,4,11)           -99.1234         estimate D2E/DX2                !
 ! D27   D(7,3,4,5)             99.1234         estimate D2E/DX2                !
 ! D28   D(7,3,4,11)             0.0            estimate D2E/DX2                !
 ! D29   D(1,3,7,8)           -125.5707         estimate D2E/DX2                !
 ! D30   D(1,3,7,9)              3.4042         estimate D2E/DX2                !
 ! D31   D(1,3,7,11)            93.6068         estimate D2E/DX2                !
 ! D32   D(4,3,7,8)            140.8226         estimate D2E/DX2                !
 ! D33   D(4,3,7,9)            -90.2025         estimate D2E/DX2                !
 ! D34   D(4,3,7,11)             0.0            estimate D2E/DX2                !
 ! D35   D(3,4,5,1)              0.0            estimate D2E/DX2                !
 ! D36   D(3,4,5,6)            140.8226         estimate D2E/DX2                !
 ! D37   D(3,4,5,13)           -90.2025         estimate D2E/DX2                !
 ! D38   D(11,4,5,1)            93.6068         estimate D2E/DX2                !
 ! D39   D(11,4,5,6)          -125.5707         estimate D2E/DX2                !
 ! D40   D(11,4,5,13)            3.4042         estimate D2E/DX2                !
 ! D41   D(3,4,11,7)             0.0            estimate D2E/DX2                !
 ! D42   D(3,4,11,12)         -140.8226         estimate D2E/DX2                !
 ! D43   D(3,4,11,13)           90.2025         estimate D2E/DX2                !
 ! D44   D(5,4,11,7)           -93.6068         estimate D2E/DX2                !
 ! D45   D(5,4,11,12)          125.5707         estimate D2E/DX2                !
 ! D46   D(5,4,11,13)           -3.4042         estimate D2E/DX2                !
 ! D47   D(1,5,13,9)             0.0            estimate D2E/DX2                !
 ! D48   D(1,5,13,11)          -90.2548         estimate D2E/DX2                !
 ! D49   D(1,5,13,14)          133.1531         estimate D2E/DX2                !
 ! D50   D(4,5,13,9)            86.9223         estimate D2E/DX2                !
 ! D51   D(4,5,13,11)           -3.3325         estimate D2E/DX2                !
 ! D52   D(4,5,13,14)         -139.9245         estimate D2E/DX2                !
 ! D53   D(6,5,13,9)          -141.2243         estimate D2E/DX2                !
 ! D54   D(6,5,13,11)          128.5209         estimate D2E/DX2                !
 ! D55   D(6,5,13,14)           -8.0712         estimate D2E/DX2                !
 ! D56   D(3,7,9,1)             -3.3325         estimate D2E/DX2                !
 ! D57   D(3,7,9,10)          -139.9245         estimate D2E/DX2                !
 ! D58   D(3,7,9,13)            86.9223         estimate D2E/DX2                !
 ! D59   D(8,7,9,1)            128.5209         estimate D2E/DX2                !
 ! D60   D(8,7,9,10)            -8.0712         estimate D2E/DX2                !
 ! D61   D(8,7,9,13)          -141.2243         estimate D2E/DX2                !
 ! D62   D(11,7,9,1)           -90.2548         estimate D2E/DX2                !
 ! D63   D(11,7,9,10)          133.1531         estimate D2E/DX2                !
 ! D64   D(11,7,9,13)            0.0            estimate D2E/DX2                !
 ! D65   D(3,7,11,4)             0.0            estimate D2E/DX2                !
 ! D66   D(3,7,11,12)          139.8327         estimate D2E/DX2                !
 ! D67   D(3,7,11,13)          -82.0352         estimate D2E/DX2                !
 ! D68   D(8,7,11,4)          -139.8327         estimate D2E/DX2                !
 ! D69   D(8,7,11,12)            0.0            estimate D2E/DX2                !
 ! D70   D(8,7,11,13)          138.1322         estimate D2E/DX2                !
 ! D71   D(9,7,11,4)            82.0352         estimate D2E/DX2                !
 ! D72   D(9,7,11,12)         -138.1322         estimate D2E/DX2                !
 ! D73   D(9,7,11,13)            0.0            estimate D2E/DX2                !
 ! D74   D(1,9,13,5)             0.0            estimate D2E/DX2                !
 ! D75   D(1,9,13,11)           96.8063         estimate D2E/DX2                !
 ! D76   D(1,9,13,14)         -131.5969         estimate D2E/DX2                !
 ! D77   D(7,9,13,5)           -96.8063         estimate D2E/DX2                !
 ! D78   D(7,9,13,11)            0.0            estimate D2E/DX2                !
 ! D79   D(7,9,13,14)          131.5969         estimate D2E/DX2                !
 ! D80   D(10,9,13,5)          131.5969         estimate D2E/DX2                !
 ! D81   D(10,9,13,11)        -131.5969         estimate D2E/DX2                !
 ! D82   D(10,9,13,14)           0.0            estimate D2E/DX2                !
 ! D83   D(4,11,13,5)            3.3325         estimate D2E/DX2                !
 ! D84   D(4,11,13,9)          -86.9223         estimate D2E/DX2                !
 ! D85   D(4,11,13,14)         139.9245         estimate D2E/DX2                !
 ! D86   D(7,11,13,5)           90.2548         estimate D2E/DX2                !
 ! D87   D(7,11,13,9)            0.0            estimate D2E/DX2                !
 ! D88   D(7,11,13,14)        -133.1531         estimate D2E/DX2                !
 ! D89   D(12,11,13,5)        -128.5209         estimate D2E/DX2                !
 ! D90   D(12,11,13,9)         141.2243         estimate D2E/DX2                !
 ! D91   D(12,11,13,14)          8.0712         estimate D2E/DX2                !
 --------------------------------------------------------------------------------
 Trust Radius=3.00D-01 FncErr=1.00D-07 GrdErr=1.00D-07 EigMax=2.50D+02 EigMin=1.00D-04
 Number of steps in this run=    100 maximum allowed number of steps=    100.
 GradGradGradGradGradGradGradGradGradGradGradGradGradGradGradGradGradGrad

                          Input orientation:                          
 ---------------------------------------------------------------------
 Center     Atomic      Atomic             Coordinates (Angstroms)
 Number     Number       Type             X           Y           Z
 ---------------------------------------------------------------------
      1          6           0        0.775770   -1.178161    0.283820
      2          1           0        1.473705   -2.015240    0.279861
      3          6           0        0.692496    0.000000    1.287872
      4          6           0       -0.692496    0.000000    1.287872
      5          6           0       -0.775770   -1.178161    0.283820
      6          1           0       -1.473705   -2.015240    0.279861
      7          6           0        0.775770    1.178161    0.283820
      8          1           0        1.473705    2.015240    0.279861
      9          6           0        0.769550    0.000000   -0.762085
     10          1           0        1.391955    0.000000   -1.653148
     11          6           0       -0.775770    1.178161    0.283820
     12          1           0       -1.473705    2.015240    0.279861
     13          6           0       -0.769550    0.000000   -0.762085
     14          1           0       -1.391955    0.000000   -1.653148
 ---------------------------------------------------------------------
                    Distance matrix (angstroms):
                    1          2          3          4          5
     1  C    0.000000
     2  H    1.089877   0.000000
     3  C    1.550200   2.384862   0.000000
     4  C    2.133540   3.125654   1.384993   0.000000
     5  C    1.551540   2.400179   2.133540   1.550200   0.000000
     6  H    2.400179   2.947411   3.125654   2.384862   1.089877
     7  C    2.356322   3.268783   1.550200   2.133540   2.821264
     8  H    3.268783   4.030481   2.384862   3.125654   3.906145
     9  C    1.575442   2.375432   2.051404   2.517917   2.206806
    10  H    2.349381   2.793635   3.023052   3.604794   3.136709
    11  C    2.821264   3.906145   2.133540   1.550200   2.356322
    12  H    3.906145   4.993196   3.125654   2.384862   3.268783
    13  C    2.206806   3.190461   2.517917   2.051404   1.575442
    14  H    3.136709   4.001216   3.604794   3.023052   2.349381
                    6          7          8          9         10
     6  H    0.000000
     7  C    3.906145   0.000000
     8  H    4.993196   1.089877   0.000000
     9  C    3.190461   1.575442   2.375432   0.000000
    10  H    4.001216   2.349381   2.793635   1.086914   0.000000
    11  C    3.268783   1.551540   2.400179   2.206806   3.136709
    12  H    4.030481   2.400179   2.947411   3.190461   4.001216
    13  C    2.375432   2.206806   3.190461   1.539100   2.337969
    14  H    2.793635   3.136709   4.001216   2.337969   2.783911
                   11         12         13         14
    11  C    0.000000
    12  H    1.089877   0.000000
    13  C    1.575442   2.375432   0.000000
    14  H    2.349381   2.793635   1.086914   0.000000
 Stoichiometry    C8H6
 Framework group  C2V[SGV(C4H2),X(C4H4)]
 Deg. of freedom    11
 Full point group                 C2V     NOp   4
 Largest Abelian subgroup         C2V     NOp   4
 Largest concise Abelian subgroup C2V     NOp   4
                         Standard orientation:                         
 ---------------------------------------------------------------------
 Center     Atomic      Atomic             Coordinates (Angstroms)
 Number     Number       Type             X           Y           Z
 ---------------------------------------------------------------------
      1          6           0       -1.178161    0.775770   -0.081333
      2          1           0       -2.015240    1.473705   -0.077374
      3          6           0        0.000000    0.692496   -1.085386
      4          6           0       -0.000000   -0.692496   -1.085386
      5          6           0       -1.178161   -0.775770   -0.081333
      6          1           0       -2.015240   -1.473705   -0.077374
      7          6           0        1.178161    0.775770   -0.081333
      8          1           0        2.015240    1.473705   -0.077374
      9          6           0        0.000000    0.769550    0.964571
     10          1           0        0.000000    1.391955    1.855634
     11          6           0        1.178161   -0.775770   -0.081333
     12          1           0        2.015240   -1.473705   -0.077374
     13          6           0       -0.000000   -0.769550    0.964571
     14          1           0       -0.000000   -1.391955    1.855634
 ---------------------------------------------------------------------
 Rotational constants (GHZ):           4.0416139           3.5900377           3.3631605
 Standard basis: 6-31G(d,p) (6D, 7F)
 There are    46 symmetry adapted cartesian basis functions of A1  symmetry.
 There are    29 symmetry adapted cartesian basis functions of A2  symmetry.
 There are    29 symmetry adapted cartesian basis functions of B1  symmetry.
 There are    46 symmetry adapted cartesian basis functions of B2  symmetry.
 There are    46 symmetry adapted basis functions of A1  symmetry.
 There are    29 symmetry adapted basis functions of A2  symmetry.
 There are    29 symmetry adapted basis functions of B1  symmetry.
 There are    46 symmetry adapted basis functions of B2  symmetry.
   150 basis functions,   266 primitive gaussians,   150 cartesian basis functions
    27 alpha electrons       27 beta electrons
       nuclear repulsion energy       348.8214782222 Hartrees.
 NAtoms=   14 NActive=   14 NUniq=    5 SFac= 4.00D+00 NAtFMM=   60 NAOKFM=F Big=F
 Integral buffers will be    131072 words long.
 Raffenetti 1 integral format.
 Two-electron integral symmetry is turned on.
 One-electron integrals computed using PRISM.
 NBasis=   150 RedAO= T EigKep=  1.98D-04  NBF=    46    29    29    46
 NBsUse=   150 1.00D-06 EigRej= -1.00D+00 NBFU=    46    29    29    46
 ExpMin= 1.61D-01 ExpMax= 3.05D+03 ExpMxC= 4.57D+02 IAcc=3 IRadAn=         5 AccDes= 0.00D+00
 Harris functional with IExCor=  205 and IRadAn=       5 diagonalized for initial guess.
 HarFok:  IExCor=  205 AccDes= 0.00D+00 IRadAn=         5 IDoV= 1 UseB2=F ITyADJ=14
 ICtDFT=  3500011 ScaDFX=  1.000000  1.000000  1.000000  1.000000
 FoFCou: FMM=F IPFlag=           0 FMFlag=      100000 FMFlg1=           0
         NFxFlg=           0 DoJE=T BraDBF=F KetDBF=T FulRan=T
         wScrn=  0.000000 ICntrl=       500 IOpCl=  0 I1Cent=   200000004 NGrid=           0
         NMat0=    1 NMatS0=      1 NMatT0=    0 NMatD0=    1 NMtDS0=    0 NMtDT0=    0
 Petite list used in FoFCou.
 Initial guess orbital symmetries:
       Occupied  (A1) (B2) (A1) (B1) (B2) (A2) (A1) (B2) (A1) (B1)
                 (A1) (B2) (A1) (A2) (B2) (A1) (B1) (A1) (B1) (B2)
                 (A1) (B2) (B1) (A2) (A1) (A2) (A1)
       Virtual   (B2) (A1) (B1) (B2) (B1) (A1) (A2) (B2) (B1) (B2)
                 (A1) (A2) (B2) (A1) (A2) (B2) (A2) (B2) (A1) (B2)
                 (A1) (B1) (B1) (A1) (B1) (A1) (B2) (A2) (A1) (A2)
                 (B2) (B2) (A1) (A2) (B1) (B2) (B1) (B2) (A2) (A1)
                 (A2) (B2) (B2) (B1) (A1) (B2) (A1) (B1) (A1) (A1)
                 (A2) (B2) (A1) (B1) (B2) (A1) (B1) (A1) (B1) (A2)
                 (B2) (A2) (B1) (A1) (B1) (A1) (B2) (B2) (B1) (A2)
                 (A2) (A1) (A1) (B2) (A2) (A1) (A1) (B1) (B2) (B1)
                 (A1) (B2) (B2) (A1) (A2) (B1) (A1) (B2) (A2) (B1)
                 (A1) (A2) (B2) (B2) (A2) (A1) (B1) (B2) (B2) (A2)
                 (A1) (A2) (B2) (B1) (B2) (A2) (A2) (B2) (B2) (B1)
                 (A1) (B2) (A1) (A2) (B2) (A1) (A1) (B2) (B1) (A1)
                 (B2) (A2) (B2)
 The electronic state of the initial guess is 1-A1.
 Keep R1 ints in memory in symmetry-blocked form, NReq=80252863.
 Requested convergence on RMS density matrix=1.00D-08 within 128 cycles.
 Requested convergence on MAX density matrix=1.00D-06.
 Requested convergence on             energy=1.00D-06.
 No special actions if energy rises.
 SCF Done:  E(RHF) =  -306.113470815     A.U. after   12 cycles
            NFock= 12  Conv=0.32D-08     -V/T= 2.0004
 ExpMin= 1.61D-01 ExpMax= 3.05D+03 ExpMxC= 4.57D+02 IAcc=3 IRadAn=         5 AccDes= 0.00D+00
 HarFok:  IExCor=  205 AccDes= 0.00D+00 IRadAn=         5 IDoV=-2 UseB2=F ITyADJ=14
 ICtDFT= 12500011 ScaDFX=  1.000000  1.000000  1.000000  1.000000
 Range of M.O.s used for correlation:     9   150
 NBasis=   150 NAE=    27 NBE=    27 NFC=     8 NFV=     0
 NROrb=    142 NOA=    19 NOB=    19 NVA=   123 NVB=   123

 **** Warning!!: The largest alpha MO coefficient is  0.14650192D+02

 Fully direct method using O(ONN) memory.
 JobTyp=1 Pass  1:  I=   9 to  27 NPSUse=  8 ParTrn=T ParDer=T DoDerP=T.
 Spin components of T(2) and E(2):
     alpha-alpha T2 =       0.5203212379D-01 E2=     -0.1405616223D+00
     alpha-beta  T2 =       0.2900666501D+00 E2=     -0.7993121367D+00
     beta-beta   T2 =       0.5203212379D-01 E2=     -0.1405616223D+00
 ANorm=    0.1180733203D+01
 E2 =    -0.1080435381D+01 EUMP2 =    -0.30719390619619D+03
          IDoAtm=11111111111111
          Differentiating once with respect to electric field.
                with respect to dipole field.
          Differentiating once with respect to nuclear coordinates.
 Keep R1 ints in memory in symmetry-blocked form, NReq=80254615.
          There are     1 degrees of freedom in the 1st order CPHF.  IDoFFX=0 NUNeed=     1.
 LinEq1:  Iter=  0 NonCon=     1 RMS=3.69D-03 Max=6.07D-02 NDo=     1
 AX will form     1 AO Fock derivatives at one time.
 LinEq1:  Iter=  1 NonCon=     1 RMS=1.05D-03 Max=1.64D-02 NDo=     1
 LinEq1:  Iter=  2 NonCon=     1 RMS=3.65D-04 Max=9.03D-03 NDo=     1
 LinEq1:  Iter=  3 NonCon=     1 RMS=1.01D-04 Max=3.04D-03 NDo=     1
 LinEq1:  Iter=  4 NonCon=     1 RMS=2.46D-05 Max=4.44D-04 NDo=     1
 LinEq1:  Iter=  5 NonCon=     1 RMS=9.11D-06 Max=1.32D-04 NDo=     1
 LinEq1:  Iter=  6 NonCon=     1 RMS=1.71D-06 Max=3.50D-05 NDo=     1
 LinEq1:  Iter=  7 NonCon=     1 RMS=6.10D-07 Max=1.08D-05 NDo=     1
 LinEq1:  Iter=  8 NonCon=     1 RMS=1.54D-07 Max=5.11D-06 NDo=     1
 LinEq1:  Iter=  9 NonCon=     1 RMS=2.58D-08 Max=5.35D-07 NDo=     1
 LinEq1:  Iter= 10 NonCon=     1 RMS=5.74D-09 Max=9.28D-08 NDo=     1
 LinEq1:  Iter= 11 NonCon=     1 RMS=9.22D-10 Max=1.59D-08 NDo=     1
 LinEq1:  Iter= 12 NonCon=     1 RMS=1.84D-10 Max=2.86D-09 NDo=     1
 LinEq1:  Iter= 13 NonCon=     0 RMS=2.76D-11 Max=3.69D-10 NDo=     1
 Linear equations converged to 1.000D-10 1.000D-09 after    13 iterations.
 End of Minotr F.D. properties file   721 does not exist.
 End of Minotr F.D. properties file   722 does not exist.
 End of Minotr F.D. properties file   788 does not exist.

 **********************************************************************

            Population analysis using the SCF density.

 **********************************************************************

 Orbital symmetries:
       Occupied  (A1) (B2) (B1) (A1) (A2) (B2) (A1) (B2) (A1) (B1)
                 (A1) (B2) (A2) (A1) (B2) (A1) (B2) (B1) (A1) (B1)
                 (A1) (B2) (B1) (A2) (A1) (A2) (A1)
       Virtual   (B2) (A1) (B2) (B1) (A1) (B1) (B2) (B2) (A2) (A1)
                 (B1) (A2) (B2) (A1) (B2) (A2) (A2) (B2) (A1) (A1)
                 (B2) (B1) (A1) (B1) (B1) (A1) (A2) (B2) (A1) (A2)
                 (B2) (A1) (B2) (B1) (A2) (B2) (B1) (B2) (A2) (A1)
                 (B2) (A2) (A1) (B1) (B2) (B2) (A1) (A1) (B1) (A2)
                 (B2) (A1) (B1) (A1) (B2) (A1) (A1) (B1) (B1) (A2)
                 (B2) (A2) (B1) (A1) (B1) (A1) (B2) (B2) (A2) (B1)
                 (A2) (A1) (A1) (B2) (A1) (A2) (A1) (B2) (B1) (B1)
                 (B2) (A1) (B2) (A1) (A2) (B1) (A1) (A2) (B2) (B1)
                 (A2) (A1) (B2) (B2) (A2) (A1) (B1) (B2) (B2) (A2)
                 (A1) (A2) (B2) (B1) (B2) (A2) (A2) (B2) (B2) (B1)
                 (A1) (B2) (A1) (A2) (B2) (A1) (A1) (B2) (B1) (A1)
                 (B2) (A2) (B2)
 The electronic state is 1-A1.
 Alpha  occ. eigenvalues --  -11.25265 -11.25209 -11.24965 -11.24960 -11.24912
 Alpha  occ. eigenvalues --  -11.24906 -11.22714 -11.22578  -1.29384  -1.02292
 Alpha  occ. eigenvalues --   -0.99355  -0.98765  -0.79020  -0.78690  -0.73056
 Alpha  occ. eigenvalues --   -0.69412  -0.62928  -0.62654  -0.60752  -0.60007
 Alpha  occ. eigenvalues --   -0.47534  -0.46176  -0.42957  -0.42928  -0.40134
 Alpha  occ. eigenvalues --   -0.38227  -0.30231
 Alpha virt. eigenvalues --    0.10835   0.21116   0.24075   0.24322   0.24812
 Alpha virt. eigenvalues --    0.29716   0.30597   0.31551   0.31807   0.31983
 Alpha virt. eigenvalues --    0.36903   0.38326   0.40392   0.43922   0.47046
 Alpha virt. eigenvalues --    0.48151   0.56434   0.57976   0.67769   0.68772
 Alpha virt. eigenvalues --    0.69449   0.70392   0.71890   0.74587   0.75205
 Alpha virt. eigenvalues --    0.76000   0.77668   0.82017   0.84298   0.89694
 Alpha virt. eigenvalues --    0.92199   0.95090   0.95172   0.97501   0.98801
 Alpha virt. eigenvalues --    1.01303   1.01513   1.04377   1.04397   1.04601
 Alpha virt. eigenvalues --    1.07016   1.07055   1.09759   1.11824   1.12512
 Alpha virt. eigenvalues --    1.19748   1.29679   1.30245   1.32096   1.43750
 Alpha virt. eigenvalues --    1.47926   1.52745   1.55165   1.55416   1.60602
 Alpha virt. eigenvalues --    1.85736   1.91053   1.91142   1.94837   1.99227
 Alpha virt. eigenvalues --    2.00476   2.02618   2.04005   2.05264   2.06814
 Alpha virt. eigenvalues --    2.14269   2.16202   2.17179   2.19277   2.20293
 Alpha virt. eigenvalues --    2.21984   2.24864   2.27881   2.41604   2.44989
 Alpha virt. eigenvalues --    2.46031   2.48879   2.51514   2.54009   2.55786
 Alpha virt. eigenvalues --    2.58080   2.58127   2.65605   2.68160   2.68267
 Alpha virt. eigenvalues --    2.69867   2.72023   2.75707   2.76878   2.76888
 Alpha virt. eigenvalues --    2.78399   2.79311   2.82133   2.87413   2.91736
 Alpha virt. eigenvalues --    2.93931   2.97232   2.97414   3.03355   3.05772
 Alpha virt. eigenvalues --    3.09048   3.10593   3.12550   3.21765   3.31873
 Alpha virt. eigenvalues --    3.32230   3.38147   3.39757   3.42335   3.58192
 Alpha virt. eigenvalues --    3.61244   3.72955   3.75694   3.91849   4.29903
 Alpha virt. eigenvalues --    4.74985   4.92781   4.93188   4.96975   5.33644
 Alpha virt. eigenvalues --    5.38739   5.49972   6.12566
          Condensed to atoms (all electrons):
               1          2          3          4          5          6
     1  C    5.228008   0.364357   0.323264  -0.190974   0.354166  -0.023255
     2  H    0.364357   0.534141  -0.009266   0.009737  -0.023255   0.001146
     3  C    0.323264  -0.009266   5.210695   0.646978  -0.190974   0.009737
     4  C   -0.190974   0.009737   0.646978   5.210695   0.323264  -0.009266
     5  C    0.354166  -0.023255  -0.190974   0.323264   5.228008   0.364357
     6  H   -0.023255   0.001146   0.009737  -0.009266   0.364357   0.534141
     7  C   -0.131426   0.001962   0.323264  -0.190974   0.055432  -0.001587
     8  H    0.001962   0.000065  -0.009266   0.009737  -0.001587   0.000033
     9  C    0.320241  -0.020084  -0.106731  -0.019744  -0.149188   0.005535
    10  H   -0.014146  -0.000149   0.004713   0.003310   0.001615  -0.000091
    11  C    0.055432  -0.001587  -0.190974   0.323264  -0.131426   0.001962
    12  H   -0.001587   0.000033   0.009737  -0.009266   0.001962   0.000065
    13  C   -0.149188   0.005535  -0.019744  -0.106731   0.320241  -0.020084
    14  H    0.001615  -0.000091   0.003310   0.004713  -0.014146  -0.000149
               7          8          9         10         11         12
     1  C   -0.131426   0.001962   0.320241  -0.014146   0.055432  -0.001587
     2  H    0.001962   0.000065  -0.020084  -0.000149  -0.001587   0.000033
     3  C    0.323264  -0.009266  -0.106731   0.004713  -0.190974   0.009737
     4  C   -0.190974   0.009737  -0.019744   0.003310   0.323264  -0.009266
     5  C    0.055432  -0.001587  -0.149188   0.001615  -0.131426   0.001962
     6  H   -0.001587   0.000033   0.005535  -0.000091   0.001962   0.000065
     7  C    5.228008   0.364357   0.320241  -0.014146   0.354166  -0.023255
     8  H    0.364357   0.534141  -0.020084  -0.000149  -0.023255   0.001146
     9  C    0.320241  -0.020084   5.310242   0.382451  -0.149188   0.005535
    10  H   -0.014146  -0.000149   0.382451   0.483181   0.001615  -0.000091
    11  C    0.354166  -0.023255  -0.149188   0.001615   5.228008   0.364357
    12  H   -0.023255   0.001146   0.005535  -0.000091   0.364357   0.534141
    13  C   -0.149188   0.005535   0.288122  -0.011091   0.320241  -0.020084
    14  H    0.001615  -0.000091  -0.011091  -0.000043  -0.014146  -0.000149
              13         14
     1  C   -0.149188   0.001615
     2  H    0.005535  -0.000091
     3  C   -0.019744   0.003310
     4  C   -0.106731   0.004713
     5  C    0.320241  -0.014146
     6  H   -0.020084  -0.000149
     7  C   -0.149188   0.001615
     8  H    0.005535  -0.000091
     9  C    0.288122  -0.011091
    10  H   -0.011091  -0.000043
    11  C    0.320241  -0.014146
    12  H   -0.020084  -0.000149
    13  C    5.310242   0.382451
    14  H    0.382451   0.483181
 Mulliken charges:
               1
     1  C   -0.138467
     2  H    0.137456
     3  C   -0.004742
     4  C   -0.004742
     5  C   -0.138467
     6  H    0.137456
     7  C   -0.138467
     8  H    0.137456
     9  C   -0.156258
    10  H    0.163022
    11  C   -0.138467
    12  H    0.137456
    13  C   -0.156258
    14  H    0.163022
 Sum of Mulliken charges =  -0.00000
 Mulliken charges with hydrogens summed into heavy atoms:
               1
     1  C   -0.001012
     3  C   -0.004742
     4  C   -0.004742
     5  C   -0.001012
     7  C   -0.001012
     9  C    0.006765
    11  C   -0.001012
    13  C    0.006765
 Electronic spatial extent (au):  <R**2>=            538.2944
 Charge=             -0.0000 electrons
 Dipole moment (field-independent basis, Debye):
    X=             -0.0000    Y=              0.0000    Z=              2.7860  Tot=              2.7860
 Quadrupole moment (field-independent basis, Debye-Ang):
   XX=            -43.6318   YY=            -45.7964   ZZ=            -49.5835
   XY=              0.0000   XZ=             -0.0000   YZ=             -0.0000
 Traceless Quadrupole moment (field-independent basis, Debye-Ang):
   XX=              2.7055   YY=              0.5408   ZZ=             -3.2463
   XY=              0.0000   XZ=             -0.0000   YZ=             -0.0000
 Octapole moment (field-independent basis, Debye-Ang**2):
  XXX=             -0.0000  YYY=              0.0000  ZZZ=             16.0131  XYY=             -0.0000
  XXY=              0.0000  XXZ=              0.4423  XZZ=              0.0000  YZZ=              0.0000
  YYZ=              7.3284  XYZ=             -0.0000
 Hexadecapole moment (field-independent basis, Debye-Ang**3):
 XXXX=           -276.4010 YYYY=           -244.8874 ZZZZ=           -225.1501 XXXY=              0.0000
 XXXZ=              0.0000 YYYX=             -0.0000 YYYZ=             -0.0000 ZZZX=             -0.0000
 ZZZY=             -0.0000 XXYY=            -78.0256 XXZZ=            -87.3675 YYZZ=            -78.8472
 XXYZ=             -0.0000 YYXZ=              0.0000 ZZXY=              0.0000
 N-N= 3.488214782222D+02 E-N=-1.410667939607D+03  KE= 3.059982458016D+02
 Symmetry A1   KE= 1.167170427513D+02
 Symmetry A2   KE= 4.048732606346D+01
 Symmetry B1   KE= 4.186446437280D+01
 Symmetry B2   KE= 1.069294126141D+02
 ******************************Gaussian NBO Version 3.1******************************
             N A T U R A L   A T O M I C   O R B I T A L   A N D
          N A T U R A L   B O N D   O R B I T A L   A N A L Y S I S
 ******************************Gaussian NBO Version 3.1******************************

       /RESON  / : Allow strongly delocalized NBO set
       /BNDIDX / : Print bond indices based on the NAO density matrix
       /MULORB / : Print Mulliken populations by orbital and atom

 Analyzing the SCF density

 Job title: M0001                                                           

 Storage needed:     68252 in NPA,     90661 in NBO (2147482528 available)


 Input atomic orbitals, gross Mulliken populations:

  AO  Atom No lang  Mulliken Population    Atom No      Total
 -------------------------------------------------------------------------------
   1    C  1  S        1.9977328
   2    C  1  S        0.6405821
   3    C  1  px       0.6813784
   4    C  1  py       0.6663996
   5    C  1  pz       0.6085429
   6    C  1  S        0.6059624
   7    C  1  px       0.3027849
   8    C  1  py       0.2790591
   9    C  1  pz       0.2867477
  10    C  1  dxx      0.0163365
  11    C  1  dxz      0.0165170
  12    C  1  dzz      0.0002157
  13    C  1  dxy      0.0138880
  14    C  1  dyy      0.0159203
  15    C  1  dyz      0.0063999
                                             C  1      6.1384673
  16    H  2  S        0.5318494
  17    H  2  S        0.3172984
  18    H  2  px       0.0064258
  19    H  2  py       0.0051760
  20    H  2  pz       0.0017946
                                             H  2      0.8625442
  21    C  3  S        1.9980159
  22    C  3  S        0.6763126
  23    C  3  px       0.6316097
  24    C  3  py       0.7662281
  25    C  3  pz       0.4760463
  26    C  3  S        0.5945626
  27    C  3  px       0.2002079
  28    C  3  py       0.2360264
  29    C  3  pz       0.3594172
  30    C  3  dxx      0.0158898
  31    C  3  dxz      0.0138515
  32    C  3  dzz      0.0005013
  33    C  3  dxy      0.0079530
  34    C  3  dyy      0.0172829
  35    C  3  dyz      0.0108364
                                             C  3      6.0047416
  36    C  4  S        1.9980159
  37    C  4  S        0.6763126
  38    C  4  px       0.6316097
  39    C  4  py       0.7662281
  40    C  4  pz       0.4760463
  41    C  4  S        0.5945626
  42    C  4  px       0.2002079
  43    C  4  py       0.2360264
  44    C  4  pz       0.3594172
  45    C  4  dxx      0.0158898
  46    C  4  dxz      0.0138515
  47    C  4  dzz      0.0005013
  48    C  4  dxy      0.0079530
  49    C  4  dyy      0.0172829
  50    C  4  dyz      0.0108364
                                             C  4      6.0047416
  51    C  5  S        1.9977328
  52    C  5  S        0.6405821
  53    C  5  px       0.6813784
  54    C  5  py       0.6663996
  55    C  5  pz       0.6085429
  56    C  5  S        0.6059624
  57    C  5  px       0.3027849
  58    C  5  py       0.2790591
  59    C  5  pz       0.2867477
  60    C  5  dxx      0.0163365
  61    C  5  dxz      0.0165170
  62    C  5  dzz      0.0002157
  63    C  5  dxy      0.0138880
  64    C  5  dyy      0.0159203
  65    C  5  dyz      0.0063999
                                             C  5      6.1384673
  66    H  6  S        0.5318494
  67    H  6  S        0.3172984
  68    H  6  px       0.0064258
  69    H  6  py       0.0051760
  70    H  6  pz       0.0017946
                                             H  6      0.8625442
  71    C  7  S        1.9977328
  72    C  7  S        0.6405821
  73    C  7  px       0.6813784
  74    C  7  py       0.6663996
  75    C  7  pz       0.6085429
  76    C  7  S        0.6059624
  77    C  7  px       0.3027849
  78    C  7  py       0.2790591
  79    C  7  pz       0.2867477
  80    C  7  dxx      0.0163365
  81    C  7  dxz      0.0165170
  82    C  7  dzz      0.0002157
  83    C  7  dxy      0.0138880
  84    C  7  dyy      0.0159203
  85    C  7  dyz      0.0063999
                                             C  7      6.1384673
  86    H  8  S        0.5318494
  87    H  8  S        0.3172984
  88    H  8  px       0.0064258
  89    H  8  py       0.0051760
  90    H  8  pz       0.0017946
                                             H  8      0.8625442
  91    C  9  S        1.9977460
  92    C  9  S        0.6282216
  93    C  9  px       0.6449273
  94    C  9  py       0.6757792
  95    C  9  pz       0.6565547
  96    C  9  S        0.5918438
  97    C  9  px       0.2663152
  98    C  9  py       0.2821412
  99    C  9  pz       0.3437745
 100    C  9  dxx      0.0072320
 101    C  9  dxz      0.0149560
 102    C  9  dzz      0.0161531
 103    C  9  dxy      0.0059670
 104    C  9  dyy      0.0156814
 105    C  9  dyz      0.0089646
                                             C  9      6.1562575
 106    H 10  S        0.5250266
 107    H 10  S        0.2983825
 108    H 10  px       0.0018734
 109    H 10  py       0.0044732
 110    H 10  pz       0.0072220
                                             H 10      0.8369777
 111    C 11  S        1.9977328
 112    C 11  S        0.6405821
 113    C 11  px       0.6813784
 114    C 11  py       0.6663996
 115    C 11  pz       0.6085429
 116    C 11  S        0.6059624
 117    C 11  px       0.3027849
 118    C 11  py       0.2790591
 119    C 11  pz       0.2867477
 120    C 11  dxx      0.0163365
 121    C 11  dxz      0.0165170
 122    C 11  dzz      0.0002157
 123    C 11  dxy      0.0138880
 124    C 11  dyy      0.0159203
 125    C 11  dyz      0.0063999
                                             C 11      6.1384673
 126    H 12  S        0.5318494
 127    H 12  S        0.3172984
 128    H 12  px       0.0064258
 129    H 12  py       0.0051760
 130    H 12  pz       0.0017946
                                             H 12      0.8625442
 131    C 13  S        1.9977460
 132    C 13  S        0.6282216
 133    C 13  px       0.6449273
 134    C 13  py       0.6757792
 135    C 13  pz       0.6565547
 136    C 13  S        0.5918438
 137    C 13  px       0.2663152
 138    C 13  py       0.2821412
 139    C 13  pz       0.3437745
 140    C 13  dxx      0.0072320
 141    C 13  dxz      0.0149560
 142    C 13  dzz      0.0161531
 143    C 13  dxy      0.0059670
 144    C 13  dyy      0.0156814
 145    C 13  dyz      0.0089646
                                             C 13      6.1562575
 146    H 14  S        0.5250266
 147    H 14  S        0.2983825
 148    H 14  px       0.0018734
 149    H 14  py       0.0044732
 150    H 14  pz       0.0072220
                                             H 14      0.8369777

 Total number of electrons:   54.000000


 Mayer-Mulliken atom-atom bond order matrix:                                   

     Atom    1       2       3       4       5       6       7       8       9
     ---- ------  ------  ------  ------  ------  ------  ------  ------  ------
   1.  C  0.0000  0.9461  0.9728 -0.0044  0.9878 -0.0012 -0.0292  0.0024  0.9461
   2.  H  0.9461  0.0000  0.0011  0.0084 -0.0012  0.0003  0.0024  0.0001 -0.0035
   3.  C  0.9728  0.0011  0.0000  1.6276 -0.0044  0.0084  0.9728  0.0011  0.0081
   4.  C -0.0044  0.0084  1.6276  0.0000  0.9728  0.0011 -0.0044  0.0084  0.0240
   5.  C  0.9878 -0.0012 -0.0044  0.9728  0.0000  0.9461  0.0178  0.0009 -0.0404
   6.  H -0.0012  0.0003  0.0084  0.0011  0.9461  0.0000  0.0009  0.0014  0.0029
   7.  C -0.0292  0.0024  0.9728 -0.0044  0.0178  0.0009  0.0000  0.9461  0.9461
   8.  H  0.0024  0.0001  0.0011  0.0084  0.0009  0.0014  0.9461  0.0000 -0.0035
   9.  C  0.9461 -0.0035  0.0081  0.0240 -0.0404  0.0029  0.9461 -0.0035  0.0000
  10.  H -0.0020  0.0003  0.0026  0.0148  0.0014  0.0006 -0.0020  0.0003  0.9457
  11.  C  0.0178  0.0009 -0.0044  0.9728 -0.0292  0.0024  0.9878 -0.0012 -0.0404
  12.  H  0.0009  0.0014  0.0084  0.0011  0.0024  0.0001 -0.0012  0.0003  0.0029
  13.  C -0.0404  0.0029  0.0240  0.0081  0.9461 -0.0035 -0.0404  0.0029  0.9692
  14.  H  0.0014  0.0006  0.0148  0.0026 -0.0020  0.0003  0.0014  0.0006 -0.0024

     Atom   10      11      12      13      14
     ---- ------  ------  ------  ------  ------
   1.  C -0.0020  0.0178  0.0009 -0.0404  0.0014
   2.  H  0.0003  0.0009  0.0014  0.0029  0.0006
   3.  C  0.0026 -0.0044  0.0084  0.0240  0.0148
   4.  C  0.0148  0.9728  0.0011  0.0081  0.0026
   5.  C  0.0014 -0.0292  0.0024  0.9461 -0.0020
   6.  H  0.0006  0.0024  0.0001 -0.0035  0.0003
   7.  C -0.0020  0.9878 -0.0012 -0.0404  0.0014
   8.  H  0.0003 -0.0012  0.0003  0.0029  0.0006
   9.  C  0.9457 -0.0404  0.0029  0.9692 -0.0024
  10.  H  0.0000  0.0014  0.0006 -0.0024  0.0002
  11.  C  0.0014  0.0000  0.9461  0.9461 -0.0020
  12.  H  0.0006  0.9461  0.0000 -0.0035  0.0003
  13.  C -0.0024  0.9461 -0.0035  0.0000  0.9457
  14.  H  0.0002 -0.0020  0.0003  0.9457  0.0000


 Mayer-Mulliken valencies by atom:                                             

     Atom    1
     ---- ------
   1.  C  3.7981
   2.  H  0.9596
   3.  C  3.6330
   4.  C  3.6330
   5.  C  3.7981
   6.  H  0.9596
   7.  C  3.7981
   8.  H  0.9596
   9.  C  3.7548
  10.  H  0.9615
  11.  C  3.7981
  12.  H  0.9596
  13.  C  3.7548
  14.  H  0.9615


 NATURAL POPULATIONS:  Natural atomic orbital occupancies 
                                                          
   NAO  Atom  No  lang   Type(AO)    Occupancy      Energy
 ----------------------------------------------------------
     1    C    1  S      Cor( 1S)     1.99916     -11.10500
     2    C    1  S      Val( 2S)     1.02401      -0.24207
     3    C    1  S      Ryd( 3S)     0.00302       2.17297
     4    C    1  S      Ryd( 4S)     0.00005       4.66933
     5    C    1  px     Val( 2p)     1.12987      -0.06164
     6    C    1  px     Ryd( 3p)     0.00750       1.28509
     7    C    1  py     Val( 2p)     1.07560      -0.04551
     8    C    1  py     Ryd( 3p)     0.00630       1.13843
     9    C    1  pz     Val( 2p)     0.98416      -0.04159
    10    C    1  pz     Ryd( 3p)     0.00314       0.84839
    11    C    1  dxy    Ryd( 3d)     0.00148       2.73632
    12    C    1  dxz    Ryd( 3d)     0.00191       2.70232
    13    C    1  dyz    Ryd( 3d)     0.00082       2.31821
    14    C    1  dx2y2  Ryd( 3d)     0.00176       2.66285
    15    C    1  dz2    Ryd( 3d)     0.00100       2.50036

    16    H    2  S      Val( 1S)     0.76018       0.20912
    17    H    2  S      Ryd( 2S)     0.00126       0.70539
    18    H    2  px     Ryd( 2p)     0.00044       3.12148
    19    H    2  py     Ryd( 2p)     0.00031       3.00540
    20    H    2  pz     Ryd( 2p)     0.00004       2.68098

    21    C    3  S      Cor( 1S)     1.99858     -11.06394
    22    C    3  S      Val( 2S)     1.09898      -0.24440
    23    C    3  S      Ryd( 3S)     0.00094       2.35529
    24    C    3  S      Ryd( 4S)     0.00004       4.67721
    25    C    3  px     Val( 2p)     0.93472       0.02033
    26    C    3  px     Ryd( 3p)     0.00223       0.92702
    27    C    3  py     Val( 2p)     1.11040      -0.05433
    28    C    3  py     Ryd( 3p)     0.00532       0.87397
    29    C    3  pz     Val( 2p)     0.86437       0.01030
    30    C    3  pz     Ryd( 3p)     0.00989       0.87561
    31    C    3  dxy    Ryd( 3d)     0.00074       2.28053
    32    C    3  dxz    Ryd( 3d)     0.00407       2.40244
    33    C    3  dyz    Ryd( 3d)     0.00352       2.28692
    34    C    3  dx2y2  Ryd( 3d)     0.00341       2.58966
    35    C    3  dz2    Ryd( 3d)     0.00140       2.38804

    36    C    4  S      Cor( 1S)     1.99858     -11.06394
    37    C    4  S      Val( 2S)     1.09898      -0.24440
    38    C    4  S      Ryd( 3S)     0.00094       2.35529
    39    C    4  S      Ryd( 4S)     0.00004       4.67721
    40    C    4  px     Val( 2p)     0.93472       0.02033
    41    C    4  px     Ryd( 3p)     0.00223       0.92702
    42    C    4  py     Val( 2p)     1.11040      -0.05433
    43    C    4  py     Ryd( 3p)     0.00532       0.87397
    44    C    4  pz     Val( 2p)     0.86437       0.01030
    45    C    4  pz     Ryd( 3p)     0.00989       0.87561
    46    C    4  dxy    Ryd( 3d)     0.00074       2.28053
    47    C    4  dxz    Ryd( 3d)     0.00407       2.40244
    48    C    4  dyz    Ryd( 3d)     0.00352       2.28692
    49    C    4  dx2y2  Ryd( 3d)     0.00341       2.58966
    50    C    4  dz2    Ryd( 3d)     0.00140       2.38804

    51    C    5  S      Cor( 1S)     1.99916     -11.10500
    52    C    5  S      Val( 2S)     1.02401      -0.24207
    53    C    5  S      Ryd( 3S)     0.00302       2.17297
    54    C    5  S      Ryd( 4S)     0.00005       4.66933
    55    C    5  px     Val( 2p)     1.12987      -0.06164
    56    C    5  px     Ryd( 3p)     0.00750       1.28509
    57    C    5  py     Val( 2p)     1.07560      -0.04551
    58    C    5  py     Ryd( 3p)     0.00630       1.13843
    59    C    5  pz     Val( 2p)     0.98416      -0.04159
    60    C    5  pz     Ryd( 3p)     0.00314       0.84839
    61    C    5  dxy    Ryd( 3d)     0.00148       2.73632
    62    C    5  dxz    Ryd( 3d)     0.00191       2.70232
    63    C    5  dyz    Ryd( 3d)     0.00082       2.31821
    64    C    5  dx2y2  Ryd( 3d)     0.00176       2.66285
    65    C    5  dz2    Ryd( 3d)     0.00100       2.50036

    66    H    6  S      Val( 1S)     0.76018       0.20912
    67    H    6  S      Ryd( 2S)     0.00126       0.70539
    68    H    6  px     Ryd( 2p)     0.00044       3.12148
    69    H    6  py     Ryd( 2p)     0.00031       3.00540
    70    H    6  pz     Ryd( 2p)     0.00004       2.68098

    71    C    7  S      Cor( 1S)     1.99916     -11.10500
    72    C    7  S      Val( 2S)     1.02401      -0.24207
    73    C    7  S      Ryd( 3S)     0.00302       2.17297
    74    C    7  S      Ryd( 4S)     0.00005       4.66933
    75    C    7  px     Val( 2p)     1.12987      -0.06164
    76    C    7  px     Ryd( 3p)     0.00750       1.28509
    77    C    7  py     Val( 2p)     1.07560      -0.04551
    78    C    7  py     Ryd( 3p)     0.00630       1.13843
    79    C    7  pz     Val( 2p)     0.98416      -0.04159
    80    C    7  pz     Ryd( 3p)     0.00314       0.84839
    81    C    7  dxy    Ryd( 3d)     0.00148       2.73632
    82    C    7  dxz    Ryd( 3d)     0.00191       2.70232
    83    C    7  dyz    Ryd( 3d)     0.00082       2.31821
    84    C    7  dx2y2  Ryd( 3d)     0.00176       2.66285
    85    C    7  dz2    Ryd( 3d)     0.00100       2.50036

    86    H    8  S      Val( 1S)     0.76018       0.20912
    87    H    8  S      Ryd( 2S)     0.00126       0.70539
    88    H    8  px     Ryd( 2p)     0.00044       3.12148
    89    H    8  py     Ryd( 2p)     0.00031       3.00540
    90    H    8  pz     Ryd( 2p)     0.00004       2.68098

    91    C    9  S      Cor( 1S)     1.99921     -11.10752
    92    C    9  S      Val( 2S)     1.00108      -0.23841
    93    C    9  S      Ryd( 3S)     0.00284       2.21038
    94    C    9  S      Ryd( 4S)     0.00004       4.59539
    95    C    9  px     Val( 2p)     1.00756      -0.05383
    96    C    9  px     Ryd( 3p)     0.00204       0.86870
    97    C    9  py     Val( 2p)     1.07890      -0.06174
    98    C    9  py     Ryd( 3p)     0.00584       1.05972
    99    C    9  pz     Val( 2p)     1.10094      -0.05328
   100    C    9  pz     Ryd( 3p)     0.00833       1.27927
   101    C    9  dxy    Ryd( 3d)     0.00066       2.32963
   102    C    9  dxz    Ryd( 3d)     0.00217       2.59763
   103    C    9  dyz    Ryd( 3d)     0.00094       2.67146
   104    C    9  dx2y2  Ryd( 3d)     0.00223       2.57112
   105    C    9  dz2    Ryd( 3d)     0.00126       2.58712

   106    H   10  S      Val( 1S)     0.74196       0.21315
   107    H   10  S      Ryd( 2S)     0.00068       0.70101
   108    H   10  px     Ryd( 2p)     0.00003       2.70739
   109    H   10  py     Ryd( 2p)     0.00025       2.91721
   110    H   10  pz     Ryd( 2p)     0.00046       3.16633

   111    C   11  S      Cor( 1S)     1.99916     -11.10500
   112    C   11  S      Val( 2S)     1.02401      -0.24207
   113    C   11  S      Ryd( 3S)     0.00302       2.17297
   114    C   11  S      Ryd( 4S)     0.00005       4.66933
   115    C   11  px     Val( 2p)     1.12987      -0.06164
   116    C   11  px     Ryd( 3p)     0.00750       1.28509
   117    C   11  py     Val( 2p)     1.07560      -0.04551
   118    C   11  py     Ryd( 3p)     0.00630       1.13843
   119    C   11  pz     Val( 2p)     0.98416      -0.04159
   120    C   11  pz     Ryd( 3p)     0.00314       0.84839
   121    C   11  dxy    Ryd( 3d)     0.00148       2.73632
   122    C   11  dxz    Ryd( 3d)     0.00191       2.70232
   123    C   11  dyz    Ryd( 3d)     0.00082       2.31821
   124    C   11  dx2y2  Ryd( 3d)     0.00176       2.66285
   125    C   11  dz2    Ryd( 3d)     0.00100       2.50036

   126    H   12  S      Val( 1S)     0.76018       0.20912
   127    H   12  S      Ryd( 2S)     0.00126       0.70539
   128    H   12  px     Ryd( 2p)     0.00044       3.12148
   129    H   12  py     Ryd( 2p)     0.00031       3.00540
   130    H   12  pz     Ryd( 2p)     0.00004       2.68098

   131    C   13  S      Cor( 1S)     1.99921     -11.10752
   132    C   13  S      Val( 2S)     1.00108      -0.23841
   133    C   13  S      Ryd( 3S)     0.00284       2.21038
   134    C   13  S      Ryd( 4S)     0.00004       4.59539
   135    C   13  px     Val( 2p)     1.00756      -0.05383
   136    C   13  px     Ryd( 3p)     0.00204       0.86870
   137    C   13  py     Val( 2p)     1.07890      -0.06174
   138    C   13  py     Ryd( 3p)     0.00584       1.05972
   139    C   13  pz     Val( 2p)     1.10094      -0.05328
   140    C   13  pz     Ryd( 3p)     0.00833       1.27927
   141    C   13  dxy    Ryd( 3d)     0.00066       2.32963
   142    C   13  dxz    Ryd( 3d)     0.00217       2.59763
   143    C   13  dyz    Ryd( 3d)     0.00094       2.67146
   144    C   13  dx2y2  Ryd( 3d)     0.00223       2.57112
   145    C   13  dz2    Ryd( 3d)     0.00126       2.58712

   146    H   14  S      Val( 1S)     0.74196       0.21315
   147    H   14  S      Ryd( 2S)     0.00068       0.70101
   148    H   14  px     Ryd( 2p)     0.00003       2.70739
   149    H   14  py     Ryd( 2p)     0.00025       2.91721
   150    H   14  pz     Ryd( 2p)     0.00046       3.16633

 WARNING:  1 low occupancy (<1.9990e) core orbital  found on  C    3
           1 low occupancy (<1.9990e) core orbital  found on  C    4


 Summary of Natural Population Analysis:                  
                                                          
                                       Natural Population 
                Natural  -----------------------------------------------
    Atom  No    Charge         Core      Valence    Rydberg      Total
 -----------------------------------------------------------------------
      C    1   -0.23977      1.99916     4.21364    0.02697     6.23977
      H    2    0.23777      0.00000     0.76018    0.00205     0.76223
      C    3   -0.03861      1.99858     4.00846    0.03156     6.03861
      C    4   -0.03861      1.99858     4.00846    0.03156     6.03861
      C    5   -0.23977      1.99916     4.21364    0.02697     6.23977
      H    6    0.23777      0.00000     0.76018    0.00205     0.76223
      C    7   -0.23977      1.99916     4.21364    0.02697     6.23977
      H    8    0.23777      0.00000     0.76018    0.00205     0.76223
      C    9   -0.21402      1.99921     4.18848    0.02633     6.21402
      H   10    0.25662      0.00000     0.74196    0.00143     0.74338
      C   11   -0.23977      1.99916     4.21364    0.02697     6.23977
      H   12    0.23777      0.00000     0.76018    0.00205     0.76223
      C   13   -0.21402      1.99921     4.18848    0.02633     6.21402
      H   14    0.25662      0.00000     0.74196    0.00143     0.74338
 =======================================================================
   * Total *    0.00000     15.99219    37.77307    0.23475    54.00000

                                 Natural Population      
 --------------------------------------------------------
   Core                      15.99219 ( 99.9512% of  16)
   Valence                   37.77307 ( 99.4028% of  38)
   Natural Minimal Basis     53.76525 ( 99.5653% of  54)
   Natural Rydberg Basis      0.23475 (  0.4347% of  54)
 --------------------------------------------------------

    Atom  No          Natural Electron Configuration
 ----------------------------------------------------------------------------
      C    1      [core]2S( 1.02)2p( 3.19)3p( 0.02)3d( 0.01)
      H    2            1S( 0.76)
      C    3      [core]2S( 1.10)2p( 2.91)3p( 0.02)3d( 0.01)
      C    4      [core]2S( 1.10)2p( 2.91)3p( 0.02)3d( 0.01)
      C    5      [core]2S( 1.02)2p( 3.19)3p( 0.02)3d( 0.01)
      H    6            1S( 0.76)
      C    7      [core]2S( 1.02)2p( 3.19)3p( 0.02)3d( 0.01)
      H    8            1S( 0.76)
      C    9      [core]2S( 1.00)2p( 3.19)3p( 0.02)3d( 0.01)
      H   10            1S( 0.74)
      C   11      [core]2S( 1.02)2p( 3.19)3p( 0.02)3d( 0.01)
      H   12            1S( 0.76)
      C   13      [core]2S( 1.00)2p( 3.19)3p( 0.02)3d( 0.01)
      H   14            1S( 0.74)


 Wiberg bond index matrix in the NAO basis:                                    

     Atom    1       2       3       4       5       6       7       8       9
     ---- ------  ------  ------  ------  ------  ------  ------  ------  ------
   1.  C  0.0000  0.9053  0.9717  0.0494  1.0064  0.0038  0.0081  0.0028  0.9610
   2.  H  0.9053  0.0000  0.0108  0.0121  0.0038  0.0000  0.0028  0.0000  0.0030
   3.  C  0.9717  0.0108  0.0000  1.6639  0.0494  0.0121  0.9717  0.0108  0.0462
   4.  C  0.0494  0.0121  1.6639  0.0000  0.9717  0.0108  0.0494  0.0121  0.0408
   5.  C  1.0064  0.0038  0.0494  0.9717  0.0000  0.9053  0.0195  0.0013  0.0099
   6.  H  0.0038  0.0000  0.0121  0.0108  0.9053  0.0000  0.0013  0.0012  0.0048
   7.  C  0.0081  0.0028  0.9717  0.0494  0.0195  0.0013  0.0000  0.9053  0.9610
   8.  H  0.0028  0.0000  0.0108  0.0121  0.0013  0.0012  0.9053  0.0000  0.0030
   9.  C  0.9610  0.0030  0.0462  0.0408  0.0099  0.0048  0.9610  0.0030  0.0000
  10.  H  0.0026  0.0003  0.0042  0.0154  0.0028  0.0001  0.0026  0.0003  0.9013
  11.  C  0.0195  0.0013  0.0494  0.9717  0.0081  0.0028  1.0064  0.0038  0.0099
  12.  H  0.0013  0.0012  0.0121  0.0108  0.0028  0.0000  0.0038  0.0000  0.0048
  13.  C  0.0099  0.0048  0.0408  0.0462  0.9610  0.0030  0.0099  0.0048  0.9930
  14.  H  0.0028  0.0001  0.0154  0.0042  0.0026  0.0003  0.0028  0.0001  0.0027

     Atom   10      11      12      13      14
     ---- ------  ------  ------  ------  ------
   1.  C  0.0026  0.0195  0.0013  0.0099  0.0028
   2.  H  0.0003  0.0013  0.0012  0.0048  0.0001
   3.  C  0.0042  0.0494  0.0121  0.0408  0.0154
   4.  C  0.0154  0.9717  0.0108  0.0462  0.0042
   5.  C  0.0028  0.0081  0.0028  0.9610  0.0026
   6.  H  0.0001  0.0028  0.0000  0.0030  0.0003
   7.  C  0.0026  1.0064  0.0038  0.0099  0.0028
   8.  H  0.0003  0.0038  0.0000  0.0048  0.0001
   9.  C  0.9013  0.0099  0.0048  0.9930  0.0027
  10.  H  0.0000  0.0028  0.0001  0.0027  0.0002
  11.  C  0.0028  0.0000  0.9053  0.9610  0.0026
  12.  H  0.0001  0.9053  0.0000  0.0030  0.0003
  13.  C  0.0027  0.9610  0.0030  0.0000  0.9013
  14.  H  0.0002  0.0026  0.0003  0.9013  0.0000


 Wiberg bond index, Totals by atom:                                            

     Atom    1
     ---- ------
   1.  C  3.9447
   2.  H  0.9455
   3.  C  3.8586
   4.  C  3.8586
   5.  C  3.9447
   6.  H  0.9455
   7.  C  3.9447
   8.  H  0.9455
   9.  C  3.9413
  10.  H  0.9353
  11.  C  3.9447
  12.  H  0.9455
  13.  C  3.9413
  14.  H  0.9353


 Atom-atom overlap-weighted NAO bond order:                                    

     Atom    1       2       3       4       5       6       7       8       9
     ---- ------  ------  ------  ------  ------  ------  ------  ------  ------
   1.  C  0.0000  0.7786  0.7782  0.0254  0.7828  0.0023 -0.0242  0.0039  0.7454
   2.  H  0.7786  0.0000  0.0077  0.0110  0.0023  0.0001  0.0039  0.0001  0.0040
   3.  C  0.7782  0.0077  0.0000  1.1553  0.0254  0.0110  0.7782  0.0077  0.1002
   4.  C  0.0254  0.0110  1.1553  0.0000  0.7782  0.0077  0.0254  0.0110 -0.0488
   5.  C  0.7828  0.0023  0.0254  0.7782  0.0000  0.7786  0.0179 -0.0011  0.0045
   6.  H  0.0023  0.0001  0.0110  0.0077  0.7786  0.0000 -0.0011  0.0000  0.0066
   7.  C -0.0242  0.0039  0.7782  0.0254  0.0179 -0.0011  0.0000  0.7786  0.7454
   8.  H  0.0039  0.0001  0.0077  0.0110 -0.0011  0.0000  0.7786  0.0000  0.0040
   9.  C  0.7454  0.0040  0.1002 -0.0488  0.0045  0.0066  0.7454  0.0040  0.0000
  10.  H  0.0059 -0.0012  0.0070  0.0038  0.0052 -0.0000  0.0059 -0.0012  0.7814
  11.  C  0.0179 -0.0011  0.0254  0.7782 -0.0242  0.0039  0.7828  0.0023  0.0045
  12.  H -0.0011  0.0000  0.0110  0.0077  0.0039  0.0001  0.0023  0.0001  0.0066
  13.  C  0.0045  0.0066 -0.0488  0.1002  0.7454  0.0040  0.0045  0.0066  0.7653
  14.  H  0.0052 -0.0000  0.0038  0.0070  0.0059 -0.0012  0.0052 -0.0000  0.0104

     Atom   10      11      12      13      14
     ---- ------  ------  ------  ------  ------
   1.  C  0.0059  0.0179 -0.0011  0.0045  0.0052
   2.  H -0.0012 -0.0011  0.0000  0.0066 -0.0000
   3.  C  0.0070  0.0254  0.0110 -0.0488  0.0038
   4.  C  0.0038  0.7782  0.0077  0.1002  0.0070
   5.  C  0.0052 -0.0242  0.0039  0.7454  0.0059
   6.  H -0.0000  0.0039  0.0001  0.0040 -0.0012
   7.  C  0.0059  0.7828  0.0023  0.0045  0.0052
   8.  H -0.0012  0.0023  0.0001  0.0066 -0.0000
   9.  C  0.7814  0.0045  0.0066  0.7653  0.0104
  10.  H  0.0000  0.0052 -0.0000  0.0104 -0.0010
  11.  C  0.0052  0.0000  0.7786  0.7454  0.0059
  12.  H -0.0000  0.7786  0.0000  0.0040 -0.0012
  13.  C  0.0104  0.7454  0.0040  0.0000  0.7814
  14.  H -0.0010  0.0059 -0.0012  0.7814  0.0000


 Atom-atom overlap-weighted NAO bond order, Totals by atom:                    

     Atom    1
     ---- ------
   1.  C  3.1249
   2.  H  0.8120
   3.  C  2.8623
   4.  C  2.8623
   5.  C  3.1249
   6.  H  0.8120
   7.  C  3.1249
   8.  H  0.8120
   9.  C  3.1293
  10.  H  0.8216
  11.  C  3.1249
  12.  H  0.8120
  13.  C  3.1293
  14.  H  0.8216


 MO bond order:                                                                

     Atom    1       2       3       4       5       6       7       8       9
     ---- ------  ------  ------  ------  ------  ------  ------  ------  ------
   1.  C  0.0000  0.3538  0.3874 -0.2313 -0.4660  0.0469 -0.1712  0.0620 -0.7682
   2.  H  0.3538  0.0000 -0.0081  0.0752  0.0246 -0.0052  0.0059 -0.0013 -0.0133
   3.  C  0.3874 -0.0081  0.0000 -0.2933 -0.1144 -0.0216 -0.9060  0.0113 -0.1774
   4.  C -0.2313  0.0752 -0.2933  0.0000  0.2959  0.0775 -0.5083  0.1178 -0.0006
   5.  C -0.4660  0.0246 -0.1144  0.2959  0.0000 -0.6242  0.1461 -0.0135 -0.2454
   6.  H  0.0469 -0.0052 -0.0216  0.0775 -0.6242  0.0000 -0.0311  0.0180 -0.0353
   7.  C -0.1712  0.0059 -0.9060 -0.5083  0.1461 -0.0311  0.0000  1.5379  1.1371
   8.  H  0.0620 -0.0013  0.0113  0.1178 -0.0135  0.0180  1.5379  0.0000  0.0277
   9.  C -0.7682 -0.0133 -0.1774 -0.0006 -0.2454 -0.0353  1.1371  0.0277  0.0000
  10.  H  0.0407 -0.0085  0.0521  0.0943  0.0593 -0.0089  0.0349 -0.0063  1.5376
  11.  C  0.1730 -0.0298 -0.2649 -1.1333 -0.0784 -0.0264  0.1263  0.0027 -0.0926
  12.  H -0.0255  0.0181  0.0466  0.0699  0.0463 -0.0026  0.0005 -0.0041  0.0241
  13.  C -0.1726  0.0305  0.0153 -0.2717 -1.2367  0.0136 -0.1381  0.0669 -0.0834
  14.  H  0.0398 -0.0086  0.0180  0.0095  0.0170 -0.0117 -0.0000 -0.0070  0.0152

     Atom   10      11      12      13      14
     ---- ------  ------  ------  ------  ------
   1.  C  0.0407  0.1730 -0.0255 -0.1726  0.0398
   2.  H -0.0085 -0.0298  0.0181  0.0305 -0.0086
   3.  C  0.0521 -0.2649  0.0466  0.0153  0.0180
   4.  C  0.0943 -1.1333  0.0699 -0.2717  0.0095
   5.  C  0.0593 -0.0784  0.0463 -1.2367  0.0170
   6.  H -0.0089 -0.0264 -0.0026  0.0136 -0.0117
   7.  C  0.0349  0.1263  0.0005 -0.1381 -0.0000
   8.  H -0.0063  0.0027 -0.0041  0.0669 -0.0070
   9.  C  1.5376 -0.0926  0.0241 -0.0834  0.0152
  10.  H  0.0000  0.0276 -0.0072  0.0538 -0.0030
  11.  C  0.0276  0.0000  0.5714  0.4580  0.0136
  12.  H -0.0072  0.5714  0.0000  0.0325 -0.0095
  13.  C  0.0538  0.4580  0.0325  0.0000  0.6653
  14.  H -0.0030  0.0136 -0.0095  0.6653  0.0000


 MO atomic valencies:                                                          

     Atom    1
     ---- ------
   1.  C -0.7313
   2.  H  0.4335
   3.  C -1.2551
   4.  C -1.6984
   5.  C -2.1894
   6.  H -0.6111
   7.  C  1.2341
   8.  H  1.8122
   9.  C  1.3254
  10.  H  1.8666
  11.  C -0.2528
  12.  H  0.7605
  13.  C -0.5664
  14.  H  0.7386


 NATURAL BOND ORBITAL ANALYSIS:

                       Occupancies       Lewis Structure    Low   High
           Occ.    -------------------  -----------------   occ   occ
  Cycle   Thresh.   Lewis   Non-Lewis     CR  BD  3C  LP    (L)   (NL)   Dev
 =============================================================================
   1(1)    1.90    53.40659   0.59341      8  19   0   0     1      1    0.05
   2(2)    1.90    53.40659   0.59341      8  19   0   0     1      1    0.05
   3(1)    1.80    53.40659   0.59341      8  19   0   0     0      1    0.05
 -----------------------------------------------------------------------------

 Structure accepted: No low occupancy Lewis orbitals

 WARNING:  1 low occupancy (<1.9990e) core orbital  found on  C    3
           1 low occupancy (<1.9990e) core orbital  found on  C    4

 --------------------------------------------------------
   Core                     15.99213 ( 99.951% of  16)
   Valence Lewis            37.41446 ( 98.459% of  38)
  ==================       ============================
   Total Lewis              53.40659 ( 98.901% of  54)
  -----------------------------------------------------
   Valence non-Lewis         0.51524 (  0.954% of  54)
   Rydberg non-Lewis         0.07816 (  0.145% of  54)
  ==================       ============================
   Total non-Lewis           0.59341 (  1.099% of  54)
 --------------------------------------------------------


       (Occupancy)   Bond orbital/ Coefficients/ Hybrids
 ---------------------------------------------------------------------------------
     1. (1.99595) BD ( 1) C   1 - H   2  
                ( 62.78%)   0.7923* C   1 s( 31.25%)p 2.20( 68.68%)d 0.00(  0.07%)
                                            0.0000 -0.5581  0.0328  0.0001  0.6439
                                           -0.0072 -0.5214  0.0093 -0.0120  0.0043
                                            0.0230 -0.0002 -0.0012 -0.0040  0.0126
                ( 37.22%)   0.6101* H   2 s( 99.91%)p 0.00(  0.09%)
                                           -0.9995 -0.0055 -0.0229  0.0197 -0.0004
     2. (1.96600) BD ( 1) C   1 - C   3  
                ( 50.00%)   0.7071* C   1 s( 21.08%)p 3.74( 78.81%)d 0.01(  0.11%)
                                           -0.0001  0.4589  0.0153 -0.0002  0.4879
                                           -0.0358  0.1305  0.0446 -0.7277 -0.0166
                                            0.0034 -0.0284 -0.0035  0.0128  0.0085
                ( 50.00%)   0.7071* C   3 s( 32.12%)p 2.10( 67.61%)d 0.01(  0.26%)
                                           -0.0002  0.5667  0.0097 -0.0008 -0.7054
                                           -0.0175  0.3371  0.0210  0.2524 -0.0213
                                           -0.0009 -0.0456 -0.0011  0.0230  0.0054
     3. (1.98940) BD ( 1) C   1 - C   5  
                ( 50.00%)   0.7071* C   1 s( 24.75%)p 3.03( 75.10%)d 0.01(  0.15%)
                                           -0.0001  0.4972  0.0162 -0.0005 -0.2425
                                           -0.0613 -0.8296  0.0124  0.0056  0.0010
                                            0.0065 -0.0008 -0.0022 -0.0326 -0.0192
                ( 50.00%)   0.7071* C   5 s( 24.75%)p 3.03( 75.10%)d 0.01(  0.15%)
                                           -0.0001  0.4972  0.0162 -0.0005 -0.2425
                                           -0.0613  0.8296 -0.0124  0.0056  0.0010
                                           -0.0065 -0.0008  0.0022 -0.0326 -0.0192
     4. (1.94907) BD ( 1) C   1 - C   9  
                ( 49.95%)   0.7068* C   1 s( 22.53%)p 3.43( 77.31%)d 0.01(  0.15%)
                                           -0.0006  0.4744  0.0181  0.0001  0.5319
                                           -0.0339  0.1361  0.0491  0.6839  0.0214
                                            0.0004  0.0330  0.0013  0.0200  0.0066
                ( 50.05%)   0.7074* C   9 s( 23.07%)p 3.33( 76.78%)d 0.01(  0.15%)
                                            0.0004  0.4800  0.0176 -0.0009 -0.7061
                                           -0.0193  0.1622  0.0443 -0.4888  0.0410
                                           -0.0032  0.0326  0.0013  0.0192  0.0069
     5. (1.98543) BD ( 1) C   3 - C   4  
                ( 50.00%)   0.7071* C   3 s( 35.31%)p 1.83( 64.47%)d 0.01(  0.23%)
                                           -0.0000  0.5940 -0.0140  0.0020  0.0000
                                            0.0000 -0.5786 -0.0253 -0.5559 -0.0160
                                            0.0000  0.0000  0.0155 -0.0364 -0.0263
                ( 50.00%)   0.7071* C   4 s( 35.31%)p 1.83( 64.47%)d 0.01(  0.23%)
                                           -0.0000  0.5940 -0.0140  0.0020 -0.0000
                                           -0.0000  0.5786  0.0253 -0.5559 -0.0160
                                           -0.0000 -0.0000 -0.0155 -0.0364 -0.0263
     6. (1.85412) BD ( 2) C   3 - C   4  
                ( 50.00%)   0.7071* C   3 s(  0.34%)p99.99( 99.25%)d 1.19(  0.41%)
                                            0.0004 -0.0555 -0.0178 -0.0036  0.0000
                                            0.0000  0.6551  0.0086 -0.7438  0.1004
                                            0.0000  0.0000  0.0589  0.0243 -0.0006
                ( 50.00%)   0.7071* C   4 s(  0.34%)p99.99( 99.25%)d 1.19(  0.41%)
                                            0.0004 -0.0555 -0.0178 -0.0036 -0.0000
                                           -0.0000 -0.6551 -0.0086 -0.7438  0.1004
                                           -0.0000 -0.0000 -0.0589  0.0243 -0.0006
     7. (1.96600) BD ( 1) C   3 - C   7  
                ( 50.00%)   0.7071* C   3 s( 32.12%)p 2.10( 67.61%)d 0.01(  0.26%)
                                           -0.0002  0.5667  0.0097 -0.0008  0.7054
                                            0.0175  0.3371  0.0210  0.2524 -0.0213
                                            0.0009  0.0456 -0.0011  0.0230  0.0054
                ( 50.00%)   0.7071* C   7 s( 21.08%)p 3.74( 78.81%)d 0.01(  0.11%)
                                           -0.0001  0.4589  0.0153 -0.0002 -0.4879
                                            0.0358  0.1305  0.0446 -0.7277 -0.0166
                                           -0.0034  0.0284 -0.0035  0.0128  0.0085
     8. (1.96600) BD ( 1) C   4 - C   5  
                ( 50.00%)   0.7071* C   4 s( 32.12%)p 2.10( 67.61%)d 0.01(  0.26%)
                                           -0.0002  0.5667  0.0097 -0.0008 -0.7054
                                           -0.0175 -0.3371 -0.0210  0.2524 -0.0213
                                            0.0009 -0.0456  0.0011  0.0230  0.0054
                ( 50.00%)   0.7071* C   5 s( 21.08%)p 3.74( 78.81%)d 0.01(  0.11%)
                                           -0.0001  0.4589  0.0153 -0.0002  0.4879
                                           -0.0358 -0.1305 -0.0446 -0.7277 -0.0166
                                           -0.0034 -0.0284  0.0035  0.0128  0.0085
     9. (1.96600) BD ( 1) C   4 - C  11  
                ( 50.00%)   0.7071* C   4 s( 32.12%)p 2.10( 67.61%)d 0.01(  0.26%)
                                           -0.0002  0.5667  0.0097 -0.0008  0.7054
                                            0.0175 -0.3371 -0.0210  0.2524 -0.0213
                                           -0.0009  0.0456  0.0011  0.0230  0.0054
                ( 50.00%)   0.7071* C  11 s( 21.08%)p 3.74( 78.81%)d 0.01(  0.11%)
                                           -0.0001  0.4589  0.0153 -0.0002 -0.4879
                                            0.0358 -0.1305 -0.0446 -0.7277 -0.0166
                                            0.0034  0.0284  0.0035  0.0128  0.0085
    10. (1.99595) BD ( 1) C   5 - H   6  
                ( 62.78%)   0.7923* C   5 s( 31.25%)p 2.20( 68.68%)d 0.00(  0.07%)
                                            0.0000 -0.5581  0.0328  0.0001  0.6439
                                           -0.0072  0.5214 -0.0093 -0.0120  0.0043
                                           -0.0230 -0.0002  0.0012 -0.0040  0.0126
                ( 37.22%)   0.6101* H   6 s( 99.91%)p 0.00(  0.09%)
                                           -0.9995 -0.0055 -0.0229 -0.0197 -0.0004
    11. (1.94907) BD ( 1) C   5 - C  13  
                ( 49.95%)   0.7068* C   5 s( 22.53%)p 3.43( 77.31%)d 0.01(  0.15%)
                                           -0.0006  0.4744  0.0181  0.0001  0.5319
                                           -0.0339 -0.1361 -0.0491  0.6839  0.0214
                                           -0.0004  0.0330 -0.0013  0.0200  0.0066
                ( 50.05%)   0.7074* C  13 s( 23.07%)p 3.33( 76.78%)d 0.01(  0.15%)
                                            0.0004  0.4800  0.0176 -0.0009 -0.7061
                                           -0.0193 -0.1622 -0.0443 -0.4888  0.0410
                                            0.0032  0.0326 -0.0013  0.0192  0.0069
    12. (1.99595) BD ( 1) C   7 - H   8  
                ( 62.78%)   0.7923* C   7 s( 31.25%)p 2.20( 68.68%)d 0.00(  0.07%)
                                           -0.0000  0.5581 -0.0328 -0.0001  0.6439
                                           -0.0072  0.5214 -0.0093  0.0120 -0.0043
                                            0.0230 -0.0002  0.0012  0.0040 -0.0126
                ( 37.22%)   0.6101* H   8 s( 99.91%)p 0.00(  0.09%)
                                            0.9995  0.0055 -0.0229 -0.0197  0.0004
    13. (1.94907) BD ( 1) C   7 - C   9  
                ( 49.95%)   0.7068* C   7 s( 22.53%)p 3.43( 77.31%)d 0.01(  0.15%)
                                           -0.0006  0.4744  0.0181  0.0001 -0.5319
                                            0.0339  0.1361  0.0491  0.6839  0.0214
                                           -0.0004 -0.0330  0.0013  0.0200  0.0066
                ( 50.05%)   0.7074* C   9 s( 23.07%)p 3.33( 76.78%)d 0.01(  0.15%)
                                            0.0004  0.4800  0.0176 -0.0009  0.7061
                                            0.0193  0.1622  0.0443 -0.4888  0.0410
                                            0.0032 -0.0326  0.0013  0.0192  0.0069
    14. (1.98940) BD ( 1) C   7 - C  11  
                ( 50.00%)   0.7071* C   7 s( 24.75%)p 3.03( 75.10%)d 0.01(  0.15%)
                                           -0.0001  0.4972  0.0162 -0.0005  0.2425
                                            0.0613 -0.8296  0.0124  0.0056  0.0010
                                           -0.0065  0.0008 -0.0022 -0.0326 -0.0192
                ( 50.00%)   0.7071* C  11 s( 24.75%)p 3.03( 75.10%)d 0.01(  0.15%)
                                           -0.0001  0.4972  0.0162 -0.0005  0.2425
                                            0.0613  0.8296 -0.0124  0.0056  0.0010
                                            0.0065  0.0008  0.0022 -0.0326 -0.0192
    15. (1.98531) BD ( 1) C   9 - H  10  
                ( 63.17%)   0.7948* C   9 s( 30.22%)p 2.31( 69.72%)d 0.00(  0.06%)
                                           -0.0001  0.5488 -0.0319  0.0006 -0.0000
                                           -0.0000  0.4677 -0.0051  0.6916 -0.0103
                                            0.0000 -0.0000  0.0207 -0.0078  0.0124
                ( 36.83%)   0.6069* H  10 s( 99.91%)p 0.00(  0.09%)
                                            0.9996  0.0031  0.0000 -0.0167 -0.0242
    16. (1.98136) BD ( 1) C   9 - C  13  
                ( 50.00%)   0.7071* C   9 s( 23.21%)p 3.30( 76.64%)d 0.01(  0.15%)
                                           -0.0001  0.4816  0.0117  0.0014  0.0000
                                            0.0000 -0.8512  0.0047  0.1949  0.0612
                                           -0.0000  0.0000 -0.0013 -0.0352 -0.0173
                ( 50.00%)   0.7071* C  13 s( 23.21%)p 3.30( 76.64%)d 0.01(  0.15%)
                                           -0.0001  0.4816  0.0117  0.0014  0.0000
                                            0.0000  0.8512 -0.0047  0.1949  0.0612
                                           -0.0000 -0.0000  0.0013 -0.0352 -0.0173
    17. (1.99595) BD ( 1) C  11 - H  12  
                ( 62.78%)   0.7923* C  11 s( 31.25%)p 2.20( 68.68%)d 0.00(  0.07%)
                                           -0.0000  0.5581 -0.0328 -0.0001  0.6439
                                           -0.0072 -0.5214  0.0093  0.0120 -0.0043
                                           -0.0230 -0.0002 -0.0012  0.0040 -0.0126
                ( 37.22%)   0.6101* H  12 s( 99.91%)p 0.00(  0.09%)
                                            0.9995  0.0055 -0.0229  0.0197  0.0004
    18. (1.94907) BD ( 1) C  11 - C  13  
                ( 49.95%)   0.7068* C  11 s( 22.53%)p 3.43( 77.31%)d 0.01(  0.15%)
                                           -0.0006  0.4744  0.0181  0.0001 -0.5319
                                            0.0339 -0.1361 -0.0491  0.6839  0.0214
                                            0.0004 -0.0330 -0.0013  0.0200  0.0066
                ( 50.05%)   0.7074* C  13 s( 23.07%)p 3.33( 76.78%)d 0.01(  0.15%)
                                            0.0004  0.4800  0.0176 -0.0009  0.7061
                                            0.0193 -0.1622 -0.0443 -0.4888  0.0410
                                           -0.0032 -0.0326 -0.0013  0.0192  0.0069
    19. (1.98531) BD ( 1) C  13 - H  14  
                ( 63.17%)   0.7948* C  13 s( 30.22%)p 2.31( 69.72%)d 0.00(  0.06%)
                                            0.0001 -0.5488  0.0319 -0.0006  0.0000
                                            0.0000  0.4677 -0.0051 -0.6916  0.0103
                                           -0.0000 -0.0000  0.0207  0.0078 -0.0124
                ( 36.83%)   0.6069* H  14 s( 99.91%)p 0.00(  0.09%)
                                           -0.9996 -0.0031  0.0000 -0.0167  0.0242
    20. (1.99915) CR ( 1) C   1           s(100.00%)p 0.00(  0.00%)
                                            1.0000  0.0003  0.0000 -0.0000  0.0003
                                           -0.0000  0.0000  0.0000  0.0003  0.0000
                                            0.0000  0.0000  0.0000  0.0000  0.0000
    21. (1.99856) CR ( 1) C   3           s(100.00%)p 0.00(  0.00%)
                                            1.0000  0.0002  0.0000  0.0000 -0.0000
                                           -0.0000 -0.0001  0.0000  0.0003 -0.0000
                                           -0.0000 -0.0000 -0.0000 -0.0000  0.0000
    22. (1.99856) CR ( 1) C   4           s(100.00%)p 0.00(  0.00%)
                                            1.0000  0.0002  0.0000  0.0000  0.0000
                                            0.0000  0.0001 -0.0000  0.0003 -0.0000
                                            0.0000  0.0000  0.0000 -0.0000  0.0000
    23. (1.99915) CR ( 1) C   5           s(100.00%)p 0.00(  0.00%)
                                            1.0000  0.0003  0.0000 -0.0000  0.0003
                                           -0.0000 -0.0000 -0.0000  0.0003  0.0000
                                           -0.0000  0.0000 -0.0000  0.0000  0.0000
    24. (1.99915) CR ( 1) C   7           s(100.00%)p 0.00(  0.00%)
                                            1.0000  0.0003  0.0000 -0.0000 -0.0003
                                            0.0000  0.0000  0.0000  0.0003  0.0000
                                           -0.0000 -0.0000  0.0000  0.0000  0.0000
    25. (1.99921) CR ( 1) C   9           s(100.00%)p 0.00(  0.00%)
                                            1.0000 -0.0003 -0.0000  0.0000 -0.0000
                                           -0.0000 -0.0001 -0.0000  0.0005 -0.0000
                                            0.0000 -0.0000  0.0000 -0.0000 -0.0000
    26. (1.99915) CR ( 1) C  11           s(100.00%)p 0.00(  0.00%)
                                            1.0000  0.0003  0.0000 -0.0000 -0.0003
                                            0.0000 -0.0000 -0.0000  0.0003  0.0000
                                            0.0000 -0.0000 -0.0000  0.0000  0.0000
    27. (1.99921) CR ( 1) C  13           s(100.00%)p 0.00(  0.00%)
                                            1.0000 -0.0003 -0.0000  0.0000 -0.0000
                                           -0.0000  0.0001  0.0000  0.0005 -0.0000
                                            0.0000  0.0000 -0.0000 -0.0000 -0.0000
    28. (0.00313) RY*( 1) C   1           s(  7.75%)p 8.01( 62.10%)d 3.89( 30.15%)
                                           -0.0000 -0.0087  0.2654 -0.0837 -0.0272
                                           -0.1472  0.0219  0.0372 -0.0183  0.7723
                                            0.3160  0.0133 -0.3989 -0.0684  0.1942
    29. (0.00201) RY*( 2) C   1           s(  6.59%)p11.53( 76.01%)d 2.64( 17.39%)
                                           -0.0000 -0.0285  0.2552 -0.0033 -0.0513
                                            0.1475  0.0087  0.8404  0.0006 -0.1713
                                            0.3811  0.0620  0.1183  0.0175 -0.1028
    30. (0.00156) RY*( 3) C   1           s(  5.18%)p16.00( 82.88%)d 2.31( 11.94%)
                                           -0.0000 -0.0459  0.2093 -0.0767 -0.0293
                                           -0.8626  0.0477 -0.0617  0.0095 -0.2786
                                            0.1892  0.0148  0.1940 -0.0892  0.1944
    31. (0.00116) RY*( 4) C   1           s( 48.33%)p 0.85( 41.16%)d 0.22( 10.51%)
                                            0.0000  0.0368  0.6925  0.0491  0.0026
                                            0.3402  0.0049 -0.3954  0.0076 -0.3735
                                            0.1998  0.0686 -0.2102 -0.0552  0.1150
    32. (0.00032) RY*( 5) C   1           s( 22.86%)p 0.40(  9.06%)d 2.98( 68.08%)
                                           -0.0000 -0.0133  0.4651  0.1102 -0.0198
                                            0.0125  0.0003  0.1970 -0.0120  0.2261
                                           -0.6931  0.0751  0.3391 -0.0970  0.2652
    33. (0.00024) RY*( 6) C   1           s(  1.71%)p11.52( 19.74%)d45.83( 78.55%)
                                           -0.0000 -0.0289 -0.0260  0.1250 -0.0115
                                           -0.2092  0.0047  0.2758  0.0083 -0.2781
                                           -0.3972  0.0264 -0.7916 -0.0205 -0.0071
    34. (0.00022) RY*( 7) C   1           s( 13.53%)p 0.59(  8.01%)d 5.80( 78.46%)
                                           -0.0000 -0.0188  0.3168  0.1860 -0.0018
                                           -0.2128  0.0146 -0.0983 -0.0068  0.1577
                                           -0.0843 -0.0101  0.0268  0.3364 -0.8146
    35. (0.00002) RY*( 8) C   1           s(  3.37%)p 0.11(  0.36%)d28.60( 96.27%)
    36. (0.00003) RY*( 9) C   1           s(  3.93%)p 0.14(  0.56%)d24.30( 95.51%)
    37. (0.00000) RY*(10) C   1           s( 87.13%)p 0.00(  0.21%)d 0.15( 12.66%)
    38. (0.00129) RY*( 1) H   2           s( 99.34%)p 0.01(  0.66%)
                                           -0.0035  0.9967 -0.0806  0.0103 -0.0044
    39. (0.00004) RY*( 2) H   2           s(  0.01%)p 1.00( 99.99%)
    40. (0.00002) RY*( 3) H   2           s(  0.05%)p99.99( 99.95%)
    41. (0.00002) RY*( 4) H   2           s(  0.70%)p99.99( 99.30%)
    42. (0.00494) RY*( 1) C   3           s(  0.64%)p99.99( 85.31%)d21.82( 14.04%)
                                           -0.0000 -0.0124  0.0579  0.0542 -0.0000
                                           -0.0000  0.0686 -0.8045 -0.0322 -0.4474
                                           -0.0000 -0.0000 -0.2804 -0.0050 -0.2486
    43. (0.00208) RY*( 2) C   3           s(  0.00%)p 1.00( 77.67%)d 0.29( 22.33%)
                                           -0.0000  0.0000  0.0000 -0.0000 -0.0318
                                            0.8807  0.0000  0.0000  0.0000 -0.0000
                                           -0.4438  0.1624 -0.0000  0.0000  0.0000
    44. (0.00163) RY*( 3) C   3           s(  1.40%)p60.33( 84.29%)d10.24( 14.31%)
                                           -0.0000 -0.0361  0.0902 -0.0673  0.0000
                                            0.0000  0.0267  0.5603 -0.0748 -0.7230
                                            0.0000  0.0000 -0.1716  0.1605 -0.2964
    45. (0.00067) RY*( 4) C   3           s( 24.89%)p 0.71( 17.60%)d 2.31( 57.51%)
                                            0.0000  0.0124  0.4987 -0.0097  0.0000
                                            0.0000 -0.0399  0.0298 -0.0087  0.4164
                                            0.0000  0.0000 -0.4514  0.5581 -0.2447
    46. (0.00052) RY*( 5) C   3           s(  0.00%)p 1.00(  8.80%)d10.36( 91.20%)
                                           -0.0000  0.0000  0.0000 -0.0000 -0.0434
                                            0.2935  0.0000  0.0000  0.0000 -0.0000
                                            0.7847  0.5442 -0.0000  0.0000  0.0000
    47. (0.00042) RY*( 6) C   3           s( 71.06%)p 0.04(  2.98%)d 0.37( 25.96%)
                                           -0.0000 -0.0064  0.8422  0.0359  0.0000
                                            0.0000  0.0126 -0.0177 -0.0264 -0.1692
                                            0.0000  0.0000  0.1997 -0.3074  0.3539
    48. (0.00008) RY*( 7) C   3           s(  0.00%)p 1.00( 13.95%)d 6.17( 86.05%)
    49. (0.00005) RY*( 8) C   3           s(  1.34%)p 1.68(  2.25%)d71.89( 96.41%)
    50. (0.00000) RY*( 9) C   3           s( 99.16%)p 0.01(  0.71%)d 0.00(  0.13%)
    51. (0.00001) RY*(10) C   3           s(  1.61%)p 4.66(  7.50%)d56.55( 90.89%)
    52. (0.00494) RY*( 1) C   4           s(  0.64%)p99.99( 85.31%)d21.82( 14.04%)
                                            0.0000 -0.0124  0.0579  0.0542 -0.0000
                                            0.0000 -0.0686  0.8045 -0.0322 -0.4474
                                            0.0000 -0.0000  0.2804 -0.0050 -0.2486
    53. (0.00208) RY*( 2) C   4           s(  0.00%)p 1.00( 77.67%)d 0.29( 22.33%)
                                            0.0000 -0.0000 -0.0000  0.0000 -0.0318
                                            0.8807  0.0000 -0.0000 -0.0000  0.0000
                                            0.4438  0.1624  0.0000 -0.0000  0.0000
    54. (0.00163) RY*( 3) C   4           s(  1.40%)p60.33( 84.29%)d10.24( 14.31%)
                                           -0.0000 -0.0361  0.0902 -0.0673 -0.0000
                                           -0.0000 -0.0267 -0.5603 -0.0748 -0.7230
                                           -0.0000  0.0000  0.1716  0.1605 -0.2964
    55. (0.00067) RY*( 4) C   4           s( 24.89%)p 0.71( 17.60%)d 2.31( 57.51%)
                                           -0.0000  0.0124  0.4987 -0.0097 -0.0000
                                           -0.0000  0.0399 -0.0298 -0.0087  0.4164
                                           -0.0000 -0.0000  0.4514  0.5581 -0.2447
    56. (0.00052) RY*( 5) C   4           s(  0.00%)p 1.00(  8.80%)d10.36( 91.20%)
                                           -0.0000  0.0000  0.0000 -0.0000  0.0434
                                           -0.2935 -0.0000  0.0000  0.0000 -0.0000
                                            0.7847 -0.5442 -0.0000  0.0000 -0.0000
    57. (0.00042) RY*( 6) C   4           s( 71.06%)p 0.04(  2.98%)d 0.37( 25.96%)
                                           -0.0000 -0.0064  0.8422  0.0359  0.0000
                                           -0.0000 -0.0126  0.0177 -0.0264 -0.1692
                                           -0.0000 -0.0000 -0.1997 -0.3074  0.3539
    58. (0.00008) RY*( 7) C   4           s(  0.00%)p 1.00( 13.95%)d 6.17( 86.05%)
    59. (0.00005) RY*( 8) C   4           s(  1.34%)p 1.68(  2.25%)d71.89( 96.41%)
    60. (0.00000) RY*( 9) C   4           s( 99.16%)p 0.01(  0.71%)d 0.00(  0.13%)
    61. (0.00001) RY*(10) C   4           s(  1.61%)p 4.66(  7.50%)d56.55( 90.89%)
    62. (0.00313) RY*( 1) C   5           s(  7.75%)p 8.01( 62.10%)d 3.89( 30.15%)
                                           -0.0000 -0.0087  0.2654 -0.0837 -0.0272
                                           -0.1472 -0.0219 -0.0372 -0.0183  0.7723
                                           -0.3160  0.0133  0.3989 -0.0684  0.1942
    63. (0.00201) RY*( 2) C   5           s(  6.59%)p11.53( 76.01%)d 2.64( 17.39%)
                                           -0.0000 -0.0285  0.2552 -0.0033 -0.0513
                                            0.1475 -0.0087 -0.8404  0.0006 -0.1713
                                           -0.3811  0.0620 -0.1183  0.0175 -0.1028
    64. (0.00156) RY*( 3) C   5           s(  5.18%)p16.00( 82.88%)d 2.31( 11.94%)
                                           -0.0000 -0.0459  0.2093 -0.0767 -0.0293
                                           -0.8626 -0.0477  0.0617  0.0095 -0.2786
                                           -0.1892  0.0148 -0.1940 -0.0892  0.1944
    65. (0.00116) RY*( 4) C   5           s( 48.33%)p 0.85( 41.16%)d 0.22( 10.51%)
                                            0.0000  0.0368  0.6925  0.0491  0.0026
                                            0.3402 -0.0049  0.3954  0.0076 -0.3735
                                           -0.1998  0.0686  0.2102 -0.0552  0.1150
    66. (0.00032) RY*( 5) C   5           s( 22.86%)p 0.40(  9.06%)d 2.98( 68.08%)
                                           -0.0000 -0.0133  0.4651  0.1102 -0.0198
                                            0.0125 -0.0003 -0.1970 -0.0120  0.2261
                                            0.6931  0.0751 -0.3391 -0.0970  0.2652
    67. (0.00024) RY*( 6) C   5           s(  1.71%)p11.52( 19.74%)d45.83( 78.55%)
                                           -0.0000 -0.0289 -0.0260  0.1250 -0.0115
                                           -0.2092 -0.0047 -0.2758  0.0083 -0.2781
                                            0.3972  0.0264  0.7916 -0.0205 -0.0071
    68. (0.00022) RY*( 7) C   5           s( 13.53%)p 0.59(  8.01%)d 5.80( 78.46%)
                                           -0.0000 -0.0188  0.3168  0.1860 -0.0018
                                           -0.2128 -0.0146  0.0983 -0.0068  0.1577
                                            0.0843 -0.0101 -0.0268  0.3364 -0.8146
    69. (0.00002) RY*( 8) C   5           s(  3.37%)p 0.11(  0.36%)d28.60( 96.27%)
    70. (0.00003) RY*( 9) C   5           s(  3.93%)p 0.14(  0.56%)d24.30( 95.51%)
    71. (0.00000) RY*(10) C   5           s( 87.13%)p 0.00(  0.21%)d 0.15( 12.66%)
    72. (0.00129) RY*( 1) H   6           s( 99.34%)p 0.01(  0.66%)
                                           -0.0035  0.9967 -0.0806 -0.0103 -0.0044
    73. (0.00004) RY*( 2) H   6           s(  0.01%)p 1.00( 99.99%)
    74. (0.00002) RY*( 3) H   6           s(  0.05%)p99.99( 99.95%)
    75. (0.00002) RY*( 4) H   6           s(  0.70%)p99.99( 99.30%)
    76. (0.00313) RY*( 1) C   7           s(  7.75%)p 8.01( 62.10%)d 3.89( 30.15%)
                                           -0.0000 -0.0087  0.2654 -0.0837  0.0272
                                            0.1472  0.0219  0.0372 -0.0183  0.7723
                                           -0.3160 -0.0133 -0.3989 -0.0684  0.1942
    77. (0.00201) RY*( 2) C   7           s(  6.59%)p11.53( 76.01%)d 2.64( 17.39%)
                                           -0.0000 -0.0285  0.2552 -0.0033  0.0513
                                           -0.1475  0.0087  0.8404  0.0006 -0.1713
                                           -0.3811 -0.0620  0.1183  0.0175 -0.1028
    78. (0.00156) RY*( 3) C   7           s(  5.18%)p16.00( 82.88%)d 2.31( 11.94%)
                                           -0.0000 -0.0459  0.2093 -0.0767  0.0293
                                            0.8626  0.0477 -0.0617  0.0095 -0.2786
                                           -0.1892 -0.0148  0.1940 -0.0892  0.1944
    79. (0.00116) RY*( 4) C   7           s( 48.33%)p 0.85( 41.16%)d 0.22( 10.51%)
                                            0.0000  0.0368  0.6925  0.0491 -0.0026
                                           -0.3402  0.0049 -0.3954  0.0076 -0.3735
                                           -0.1998 -0.0686 -0.2102 -0.0552  0.1150
    80. (0.00032) RY*( 5) C   7           s( 22.86%)p 0.40(  9.06%)d 2.98( 68.08%)
                                           -0.0000 -0.0133  0.4651  0.1102  0.0198
                                           -0.0125  0.0003  0.1970 -0.0120  0.2261
                                            0.6931 -0.0751  0.3391 -0.0970  0.2652
    81. (0.00024) RY*( 6) C   7           s(  1.71%)p11.52( 19.74%)d45.83( 78.55%)
                                           -0.0000 -0.0289 -0.0260  0.1250  0.0115
                                            0.2092  0.0047  0.2758  0.0083 -0.2781
                                            0.3972 -0.0264 -0.7916 -0.0205 -0.0071
    82. (0.00022) RY*( 7) C   7           s( 13.53%)p 0.59(  8.01%)d 5.80( 78.46%)
                                           -0.0000 -0.0188  0.3168  0.1860  0.0018
                                            0.2128  0.0146 -0.0983 -0.0068  0.1577
                                            0.0843  0.0101  0.0268  0.3364 -0.8146
    83. (0.00002) RY*( 8) C   7           s(  3.37%)p 0.11(  0.36%)d28.60( 96.27%)
    84. (0.00003) RY*( 9) C   7           s(  3.93%)p 0.14(  0.56%)d24.30( 95.51%)
    85. (0.00000) RY*(10) C   7           s( 87.13%)p 0.00(  0.21%)d 0.15( 12.66%)
    86. (0.00129) RY*( 1) H   8           s( 99.34%)p 0.01(  0.66%)
                                           -0.0035  0.9967  0.0806  0.0103 -0.0044
    87. (0.00004) RY*( 2) H   8           s(  0.01%)p 1.00( 99.99%)
    88. (0.00002) RY*( 3) H   8           s(  0.05%)p99.99( 99.95%)
    89. (0.00002) RY*( 4) H   8           s(  0.70%)p99.99( 99.30%)
    90. (0.00238) RY*( 1) C   9           s(  1.01%)p89.85( 90.43%)d 8.51(  8.57%)
                                           -0.0000  0.0565  0.0422  0.0714 -0.0000
                                            0.0000 -0.0089 -0.8886 -0.0535 -0.3344
                                           -0.0000  0.0000  0.2614  0.0580 -0.1183
    91. (0.00165) RY*( 2) C   9           s(  1.39%)p49.51( 68.76%)d21.50( 29.85%)
                                            0.0000 -0.0369  0.0799 -0.0783  0.0000
                                            0.0000  0.0407 -0.2416  0.0287  0.7916
                                            0.0000 -0.0000 -0.0583  0.2693 -0.4718
    92. (0.00153) RY*( 3) C   9           s(  0.00%)p 1.00( 77.26%)d 0.29( 22.74%)
                                            0.0000 -0.0000  0.0000 -0.0000 -0.0198
                                            0.8787 -0.0000  0.0000  0.0000  0.0000
                                           -0.4746  0.0467  0.0000 -0.0000 -0.0000
    93. (0.00097) RY*( 4) C   9           s( 87.82%)p 0.06(  5.51%)d 0.08(  6.68%)
                                            0.0000  0.0071  0.9366  0.0294  0.0000
                                            0.0000  0.0120  0.1027  0.0363 -0.2075
                                            0.0000 -0.0000 -0.1677  0.0692 -0.1841
    94. (0.00055) RY*( 5) C   9           s(  3.40%)p 7.03( 23.94%)d21.34( 72.66%)
                                           -0.0000 -0.0058  0.1828 -0.0246 -0.0000
                                            0.0000  0.0242 -0.3578 -0.0030  0.3328
                                            0.0000 -0.0000 -0.4483 -0.3788  0.6182
    95. (0.00039) RY*( 6) C   9           s(  0.00%)p 1.00( 22.74%)d 3.40( 77.26%)
                                            0.0000 -0.0000  0.0000 -0.0000 -0.0219
                                            0.4764 -0.0000  0.0000  0.0000  0.0000
                                            0.8725 -0.1062  0.0000  0.0000 -0.0000
    96. (0.00019) RY*( 7) C   9           s( 10.62%)p 0.98( 10.35%)d 7.44( 79.03%)
                                            0.0000 -0.0366  0.2725  0.1748  0.0000
                                            0.0000  0.0007  0.0910  0.0152  0.3082
                                            0.0000 -0.0000  0.8002 -0.0096  0.3872
    97. (0.00006) RY*( 8) C   9           s(  0.00%)p 1.00(  0.21%)d99.99( 99.79%)
    98. (0.00003) RY*( 9) C   9           s(  1.34%)p 0.53(  0.72%)d72.87( 97.94%)
    99. (0.00000) RY*(10) C   9           s( 94.85%)p 0.00(  0.18%)d 0.05(  4.97%)
   100. (0.00070) RY*( 1) H  10           s( 99.02%)p 0.01(  0.98%)
                                           -0.0015  0.9951  0.0000  0.0987 -0.0043
   101. (0.00003) RY*( 2) H  10           s(  0.00%)p 1.00(100.00%)
   102. (0.00004) RY*( 3) H  10           s(  0.69%)p99.99( 99.31%)
   103. (0.00001) RY*( 4) H  10           s(  0.37%)p99.99( 99.63%)
   104. (0.00313) RY*( 1) C  11           s(  7.75%)p 8.01( 62.10%)d 3.89( 30.15%)
                                           -0.0000 -0.0087  0.2654 -0.0837  0.0272
                                            0.1472 -0.0219 -0.0372 -0.0183  0.7723
                                            0.3160 -0.0133  0.3989 -0.0684  0.1942
   105. (0.00201) RY*( 2) C  11           s(  6.59%)p11.53( 76.01%)d 2.64( 17.39%)
                                           -0.0000 -0.0285  0.2552 -0.0033  0.0513
                                           -0.1475 -0.0087 -0.8404  0.0006 -0.1713
                                            0.3811 -0.0620 -0.1183  0.0175 -0.1028
   106. (0.00156) RY*( 3) C  11           s(  5.18%)p16.00( 82.88%)d 2.31( 11.94%)
                                           -0.0000 -0.0459  0.2093 -0.0767  0.0293
                                            0.8626 -0.0477  0.0617  0.0095 -0.2786
                                            0.1892 -0.0148 -0.1940 -0.0892  0.1944
   107. (0.00116) RY*( 4) C  11           s( 48.33%)p 0.85( 41.16%)d 0.22( 10.51%)
                                            0.0000  0.0368  0.6925  0.0491 -0.0026
                                           -0.3402 -0.0049  0.3954  0.0076 -0.3735
                                            0.1998 -0.0686  0.2102 -0.0552  0.1150
   108. (0.00032) RY*( 5) C  11           s( 22.86%)p 0.40(  9.06%)d 2.98( 68.08%)
                                           -0.0000 -0.0133  0.4651  0.1102  0.0198
                                           -0.0125 -0.0003 -0.1970 -0.0120  0.2261
                                           -0.6931 -0.0751 -0.3391 -0.0970  0.2652
   109. (0.00024) RY*( 6) C  11           s(  1.71%)p11.52( 19.74%)d45.83( 78.55%)
                                           -0.0000 -0.0289 -0.0260  0.1250  0.0115
                                            0.2092 -0.0047 -0.2758  0.0083 -0.2781
                                           -0.3972 -0.0264  0.7916 -0.0205 -0.0071
   110. (0.00022) RY*( 7) C  11           s( 13.53%)p 0.59(  8.01%)d 5.80( 78.46%)
                                           -0.0000 -0.0188  0.3168  0.1860  0.0018
                                            0.2128 -0.0146  0.0983 -0.0068  0.1577
                                           -0.0843  0.0101 -0.0268  0.3364 -0.8146
   111. (0.00002) RY*( 8) C  11           s(  3.37%)p 0.11(  0.36%)d28.60( 96.27%)
   112. (0.00003) RY*( 9) C  11           s(  3.93%)p 0.14(  0.56%)d24.30( 95.51%)
   113. (0.00000) RY*(10) C  11           s( 87.13%)p 0.00(  0.21%)d 0.15( 12.66%)
   114. (0.00129) RY*( 1) H  12           s( 99.34%)p 0.01(  0.66%)
                                           -0.0035  0.9967  0.0806 -0.0103 -0.0044
   115. (0.00004) RY*( 2) H  12           s(  0.01%)p 1.00( 99.99%)
   116. (0.00002) RY*( 3) H  12           s(  0.05%)p99.99( 99.95%)
   117. (0.00002) RY*( 4) H  12           s(  0.70%)p99.99( 99.30%)
   118. (0.00238) RY*( 1) C  13           s(  1.01%)p89.85( 90.43%)d 8.51(  8.57%)
                                           -0.0000  0.0565  0.0422  0.0714  0.0000
                                            0.0000  0.0089  0.8886 -0.0535 -0.3344
                                           -0.0000 -0.0000 -0.2614  0.0580 -0.1183
   119. (0.00165) RY*( 2) C  13           s(  1.39%)p49.51( 68.76%)d21.50( 29.85%)
                                            0.0000 -0.0369  0.0799 -0.0783 -0.0000
                                           -0.0000 -0.0407  0.2416  0.0287  0.7916
                                            0.0000  0.0000  0.0583  0.2693 -0.4718
   120. (0.00153) RY*( 3) C  13           s(  0.00%)p 1.00( 77.26%)d 0.29( 22.74%)
                                           -0.0000  0.0000 -0.0000  0.0000 -0.0198
                                            0.8787 -0.0000  0.0000 -0.0000 -0.0000
                                            0.4746  0.0467  0.0000 -0.0000 -0.0000
   121. (0.00097) RY*( 4) C  13           s( 87.82%)p 0.06(  5.51%)d 0.08(  6.68%)
                                            0.0000  0.0071  0.9366  0.0294 -0.0000
                                           -0.0000 -0.0120 -0.1027  0.0363 -0.2075
                                            0.0000  0.0000  0.1677  0.0692 -0.1841
   122. (0.00055) RY*( 5) C  13           s(  3.40%)p 7.03( 23.94%)d21.34( 72.66%)
                                           -0.0000 -0.0058  0.1828 -0.0246  0.0000
                                           -0.0000 -0.0242  0.3578 -0.0030  0.3328
                                            0.0000  0.0000  0.4483 -0.3788  0.6182
   123. (0.00039) RY*( 6) C  13           s(  0.00%)p 1.00( 22.74%)d 3.40( 77.26%)
                                            0.0000  0.0000  0.0000 -0.0000  0.0219
                                           -0.4764 -0.0000 -0.0000 -0.0000  0.0000
                                            0.8725  0.1062 -0.0000  0.0000  0.0000
   124. (0.00019) RY*( 7) C  13           s( 10.62%)p 0.98( 10.35%)d 7.44( 79.03%)
                                            0.0000 -0.0366  0.2725  0.1748 -0.0000
                                           -0.0000 -0.0007 -0.0910  0.0152  0.3082
                                            0.0000  0.0000 -0.8002 -0.0096  0.3872
   125. (0.00006) RY*( 8) C  13           s(  0.00%)p 1.00(  0.21%)d99.99( 99.79%)
   126. (0.00003) RY*( 9) C  13           s(  1.34%)p 0.53(  0.72%)d72.87( 97.94%)
   127. (0.00000) RY*(10) C  13           s( 94.85%)p 0.00(  0.18%)d 0.05(  4.97%)
   128. (0.00070) RY*( 1) H  14           s( 99.02%)p 0.01(  0.98%)
                                           -0.0015  0.9951  0.0000 -0.0987 -0.0043
   129. (0.00003) RY*( 2) H  14           s(  0.00%)p 1.00(100.00%)
   130. (0.00004) RY*( 3) H  14           s(  0.69%)p99.99( 99.31%)
   131. (0.00001) RY*( 4) H  14           s(  0.37%)p99.99( 99.63%)
   132. (0.02847) BD*( 1) C   1 - H   2  
                ( 37.22%)   0.6101* C   1 s( 31.25%)p 2.20( 68.68%)d 0.00(  0.07%)
                                           -0.0000  0.5581 -0.0328 -0.0001 -0.6439
                                            0.0072  0.5214 -0.0093  0.0120 -0.0043
                                           -0.0230  0.0002  0.0012  0.0040 -0.0126
                ( 62.78%)  -0.7923* H   2 s( 99.91%)p 0.00(  0.09%)
                                            0.9995  0.0055  0.0229 -0.0197  0.0004
   133. (0.02916) BD*( 1) C   1 - C   3  
                ( 50.00%)   0.7071* C   1 s( 21.08%)p 3.74( 78.81%)d 0.01(  0.11%)
                                           -0.0001  0.4589  0.0153 -0.0002  0.4879
                                           -0.0358  0.1305  0.0446 -0.7277 -0.0166
                                            0.0034 -0.0284 -0.0035  0.0128  0.0085
                ( 50.00%)  -0.7071* C   3 s( 32.12%)p 2.10( 67.61%)d 0.01(  0.26%)
                                           -0.0002  0.5667  0.0097 -0.0008 -0.7054
                                           -0.0175  0.3371  0.0210  0.2524 -0.0213
                                           -0.0009 -0.0456 -0.0011  0.0230  0.0054
   134. (0.00171) BD*( 1) C   1 - C   5  
                ( 50.00%)   0.7071* C   1 s( 24.75%)p 3.03( 75.10%)d 0.01(  0.15%)
                                           -0.0001  0.4972  0.0162 -0.0005 -0.2425
                                           -0.0613 -0.8296  0.0124  0.0056  0.0010
                                            0.0065 -0.0008 -0.0022 -0.0326 -0.0192
                ( 50.00%)  -0.7071* C   5 s( 24.75%)p 3.03( 75.10%)d 0.01(  0.15%)
                                           -0.0001  0.4972  0.0162 -0.0005 -0.2425
                                           -0.0613  0.8296 -0.0124  0.0056  0.0010
                                           -0.0065 -0.0008  0.0022 -0.0326 -0.0192
   135. (0.00332) BD*( 1) C   1 - C   9  
                ( 50.05%)   0.7074* C   1 s( 22.53%)p 3.43( 77.31%)d 0.01(  0.15%)
                                           -0.0006  0.4744  0.0181  0.0001  0.5319
                                           -0.0339  0.1361  0.0491  0.6839  0.0214
                                            0.0004  0.0330  0.0013  0.0200  0.0066
                ( 49.95%)  -0.7068* C   9 s( 23.07%)p 3.33( 76.78%)d 0.01(  0.15%)
                                            0.0004  0.4800  0.0176 -0.0009 -0.7061
                                           -0.0193  0.1622  0.0443 -0.4888  0.0410
                                           -0.0032  0.0326  0.0013  0.0192  0.0069
   136. (0.03983) BD*( 1) C   3 - C   4  
                ( 50.00%)   0.7071* C   3 s( 35.31%)p 1.83( 64.47%)d 0.01(  0.23%)
                                           -0.0000  0.5940 -0.0140  0.0020  0.0000
                                            0.0000 -0.5786 -0.0253 -0.5559 -0.0160
                                            0.0000  0.0000  0.0155 -0.0364 -0.0263
                ( 50.00%)  -0.7071* C   4 s( 35.31%)p 1.83( 64.47%)d 0.01(  0.23%)
                                           -0.0000  0.5940 -0.0140  0.0020 -0.0000
                                           -0.0000  0.5786  0.0253 -0.5559 -0.0160
                                           -0.0000 -0.0000 -0.0155 -0.0364 -0.0263
   137. (0.18925) BD*( 2) C   3 - C   4  
                ( 50.00%)   0.7071* C   3 s(  0.34%)p99.99( 99.25%)d 1.19(  0.41%)
                                            0.0004 -0.0555 -0.0178 -0.0036  0.0000
                                            0.0000  0.6551  0.0086 -0.7438  0.1004
                                            0.0000  0.0000  0.0589  0.0243 -0.0006
                ( 50.00%)  -0.7071* C   4 s(  0.34%)p99.99( 99.25%)d 1.19(  0.41%)
                                            0.0004 -0.0555 -0.0178 -0.0036 -0.0000
                                           -0.0000 -0.6551 -0.0086 -0.7438  0.1004
                                           -0.0000 -0.0000 -0.0589  0.0243 -0.0006
   138. (0.02916) BD*( 1) C   3 - C   7  
                ( 50.00%)   0.7071* C   3 s( 32.12%)p 2.10( 67.61%)d 0.01(  0.26%)
                                            0.0002 -0.5667 -0.0097  0.0008 -0.7054
                                           -0.0175 -0.3371 -0.0210 -0.2524  0.0213
                                           -0.0009 -0.0456  0.0011 -0.0230 -0.0054
                ( 50.00%)  -0.7071* C   7 s( 21.08%)p 3.74( 78.81%)d 0.01(  0.11%)
                                            0.0001 -0.4589 -0.0153  0.0002  0.4879
                                           -0.0358 -0.1305 -0.0446  0.7277  0.0166
                                            0.0034 -0.0284  0.0035 -0.0128 -0.0085
   139. (0.02916) BD*( 1) C   4 - C   5  
                ( 50.00%)   0.7071* C   4 s( 32.12%)p 2.10( 67.61%)d 0.01(  0.26%)
                                            0.0002 -0.5667 -0.0097  0.0008  0.7054
                                            0.0175  0.3371  0.0210 -0.2524  0.0213
                                           -0.0009  0.0456 -0.0011 -0.0230 -0.0054
                ( 50.00%)  -0.7071* C   5 s( 21.08%)p 3.74( 78.81%)d 0.01(  0.11%)
                                            0.0001 -0.4589 -0.0153  0.0002 -0.4879
                                            0.0358  0.1305  0.0446  0.7277  0.0166
                                            0.0034  0.0284 -0.0035 -0.0128 -0.0085
   140. (0.02916) BD*( 1) C   4 - C  11  
                ( 50.00%)   0.7071* C   4 s( 32.12%)p 2.10( 67.61%)d 0.01(  0.26%)
                                            0.0002 -0.5667 -0.0097  0.0008 -0.7054
                                           -0.0175  0.3371  0.0210 -0.2524  0.0213
                                            0.0009 -0.0456 -0.0011 -0.0230 -0.0054
                ( 50.00%)  -0.7071* C  11 s( 21.08%)p 3.74( 78.81%)d 0.01(  0.11%)
                                            0.0001 -0.4589 -0.0153  0.0002  0.4879
                                           -0.0358  0.1305  0.0446  0.7277  0.0166
                                           -0.0034 -0.0284 -0.0035 -0.0128 -0.0085
   141. (0.02847) BD*( 1) C   5 - H   6  
                ( 37.22%)   0.6101* C   5 s( 31.25%)p 2.20( 68.68%)d 0.00(  0.07%)
                                           -0.0000  0.5581 -0.0328 -0.0001 -0.6439
                                            0.0072 -0.5214  0.0093  0.0120 -0.0043
                                            0.0230  0.0002 -0.0012  0.0040 -0.0126
                ( 62.78%)  -0.7923* H   6 s( 99.91%)p 0.00(  0.09%)
                                            0.9995  0.0055  0.0229  0.0197  0.0004
   142. (0.00332) BD*( 1) C   5 - C  13  
                ( 50.05%)   0.7074* C   5 s( 22.53%)p 3.43( 77.31%)d 0.01(  0.15%)
                                           -0.0006  0.4744  0.0181  0.0001  0.5319
                                           -0.0339 -0.1361 -0.0491  0.6839  0.0214
                                           -0.0004  0.0330 -0.0013  0.0200  0.0066
                ( 49.95%)  -0.7068* C  13 s( 23.07%)p 3.33( 76.78%)d 0.01(  0.15%)
                                            0.0004  0.4800  0.0176 -0.0009 -0.7061
                                           -0.0193 -0.1622 -0.0443 -0.4888  0.0410
                                            0.0032  0.0326 -0.0013  0.0192  0.0069
   143. (0.02847) BD*( 1) C   7 - H   8  
                ( 37.22%)   0.6101* C   7 s( 31.25%)p 2.20( 68.68%)d 0.00(  0.07%)
                                            0.0000 -0.5581  0.0328  0.0001 -0.6439
                                            0.0072 -0.5214  0.0093 -0.0120  0.0043
                                           -0.0230  0.0002 -0.0012 -0.0040  0.0126
                ( 62.78%)  -0.7923* H   8 s( 99.91%)p 0.00(  0.09%)
                                           -0.9995 -0.0055  0.0229  0.0197 -0.0004
   144. (0.00332) BD*( 1) C   7 - C   9  
                ( 50.05%)   0.7074* C   7 s( 22.53%)p 3.43( 77.31%)d 0.01(  0.15%)
                                           -0.0006  0.4744  0.0181  0.0001 -0.5319
                                            0.0339  0.1361  0.0491  0.6839  0.0214
                                           -0.0004 -0.0330  0.0013  0.0200  0.0066
                ( 49.95%)  -0.7068* C   9 s( 23.07%)p 3.33( 76.78%)d 0.01(  0.15%)
                                            0.0004  0.4800  0.0176 -0.0009  0.7061
                                            0.0193  0.1622  0.0443 -0.4888  0.0410
                                            0.0032 -0.0326  0.0013  0.0192  0.0069
   145. (0.00171) BD*( 1) C   7 - C  11  
                ( 50.00%)   0.7071* C   7 s( 24.75%)p 3.03( 75.10%)d 0.01(  0.15%)
                                            0.0001 -0.4972 -0.0162  0.0005 -0.2425
                                           -0.0613  0.8296 -0.0124 -0.0056 -0.0010
                                            0.0065 -0.0008  0.0022  0.0326  0.0192
                ( 50.00%)  -0.7071* C  11 s( 24.75%)p 3.03( 75.10%)d 0.01(  0.15%)
                                            0.0001 -0.4972 -0.0162  0.0005 -0.2425
                                           -0.0613 -0.8296  0.0124 -0.0056 -0.0010
                                           -0.0065 -0.0008 -0.0022  0.0326  0.0192
   146. (0.01799) BD*( 1) C   9 - H  10  
                ( 36.83%)   0.6069* C   9 s( 30.22%)p 2.31( 69.72%)d 0.00(  0.06%)
                                            0.0001 -0.5488  0.0319 -0.0006  0.0000
                                            0.0000 -0.4677  0.0051 -0.6916  0.0103
                                           -0.0000  0.0000 -0.0207  0.0078 -0.0124
                ( 63.17%)  -0.7948* H  10 s( 99.91%)p 0.00(  0.09%)
                                           -0.9996 -0.0031 -0.0000  0.0167  0.0242
   147. (0.00292) BD*( 1) C   9 - C  13  
                ( 50.00%)   0.7071* C   9 s( 23.21%)p 3.30( 76.64%)d 0.01(  0.15%)
                                           -0.0001  0.4816  0.0117  0.0014  0.0000
                                            0.0000 -0.8512  0.0047  0.1949  0.0612
                                           -0.0000  0.0000 -0.0013 -0.0352 -0.0173
                ( 50.00%)  -0.7071* C  13 s( 23.21%)p 3.30( 76.64%)d 0.01(  0.15%)
                                           -0.0001  0.4816  0.0117  0.0014  0.0000
                                            0.0000  0.8512 -0.0047  0.1949  0.0612
                                           -0.0000 -0.0000  0.0013 -0.0352 -0.0173
   148. (0.02847) BD*( 1) C  11 - H  12  
                ( 37.22%)   0.6101* C  11 s( 31.25%)p 2.20( 68.68%)d 0.00(  0.07%)
                                            0.0000 -0.5581  0.0328  0.0001 -0.6439
                                            0.0072  0.5214 -0.0093 -0.0120  0.0043
                                            0.0230  0.0002  0.0012 -0.0040  0.0126
                ( 62.78%)  -0.7923* H  12 s( 99.91%)p 0.00(  0.09%)
                                           -0.9995 -0.0055  0.0229 -0.0197 -0.0004
   149. (0.00332) BD*( 1) C  11 - C  13  
                ( 50.05%)   0.7074* C  11 s( 22.53%)p 3.43( 77.31%)d 0.01(  0.15%)
                                           -0.0006  0.4744  0.0181  0.0001 -0.5319
                                            0.0339 -0.1361 -0.0491  0.6839  0.0214
                                            0.0004 -0.0330 -0.0013  0.0200  0.0066
                ( 49.95%)  -0.7068* C  13 s( 23.07%)p 3.33( 76.78%)d 0.01(  0.15%)
                                            0.0004  0.4800  0.0176 -0.0009  0.7061
                                            0.0193 -0.1622 -0.0443 -0.4888  0.0410
                                           -0.0032 -0.0326 -0.0013  0.0192  0.0069
   150. (0.01799) BD*( 1) C  13 - H  14  
                ( 36.83%)   0.6069* C  13 s( 30.22%)p 2.31( 69.72%)d 0.00(  0.06%)
                                           -0.0001  0.5488 -0.0319  0.0006 -0.0000
                                           -0.0000 -0.4677  0.0051  0.6916 -0.0103
                                            0.0000  0.0000 -0.0207 -0.0078  0.0124
                ( 63.17%)  -0.7948* H  14 s( 99.91%)p 0.00(  0.09%)
                                            0.9996  0.0031 -0.0000  0.0167 -0.0242


 NHO Directionality and "Bond Bending" (deviations from line of nuclear centers)

         [Thresholds for printing:  angular deviation  >  1.0 degree]
                                    hybrid p-character > 25.0%
                                    orbital occupancy  >  0.10e

                                Line of Centers        Hybrid 1              Hybrid 2
                                ---------------  -------------------   ------------------
                NBO               Theta   Phi    Theta   Phi    Dev    Theta   Phi    Dev
 ========================================================================================
     1. BD (   1) C   1 - H   2    89.8  140.2    89.5  141.2   1.1      --     --    --
     2. BD (   1) C   1 - C   3   130.4  356.0   146.9   21.2  23.2     74.0  153.7  31.1
     3. BD (   1) C   1 - C   5    90.0  270.0    89.6  249.6  20.4     89.6  110.4  20.4
     4. BD (   1) C   1 - C   9    48.4  359.7    37.0   20.4  18.0    120.7  164.1  16.6
     5. BD (   1) C   3 - C   4    90.0  270.0   133.4  270.0  43.4    133.4   90.0  43.4
     6. BD (   2) C   3 - C   4    90.0  270.0    45.9  270.0  44.1     45.9   90.0  44.1
     7. BD (   1) C   3 - C   7    49.6    4.0    74.0   26.3  31.1    146.9  158.8  23.2
     8. BD (   1) C   4 - C   5    49.6  184.0    74.0  206.3  31.1    146.9  338.8  23.2
     9. BD (   1) C   4 - C  11    49.6  356.0    74.0  333.7  31.1    146.9  201.2  23.2
    10. BD (   1) C   5 - H   6    89.8  219.8    89.5  218.8   1.1      --     --    --
    11. BD (   1) C   5 - C  13    48.4    0.3    37.0  339.6  18.0    120.7  195.9  16.6
    12. BD (   1) C   7 - H   8    89.8   39.8    89.5   38.8   1.1      --     --    --
    13. BD (   1) C   7 - C   9    48.4  180.3    37.0  159.6  18.0    120.7   15.9  16.6
    14. BD (   1) C   7 - C  11    90.0  270.0    89.6  290.4  20.4     89.6   69.6  20.4
    16. BD (   1) C   9 - C  13    90.0  270.0    73.2  270.0  16.8     73.2   90.0  16.8
    17. BD (   1) C  11 - H  12    89.8  320.2    89.5  321.2   1.1      --     --    --
    18. BD (   1) C  11 - C  13    48.4  179.7    37.0  200.4  18.0    120.7  344.1  16.6
   137. BD*(   2) C   3 - C   4    90.0  270.0    45.9  270.0  44.1     45.9   90.0  44.1


 Second Order Perturbation Theory Analysis of Fock Matrix in NBO Basis

     Threshold for printing:   0.50 kcal/mol
                                                                              E(2)  E(j)-E(i) F(i,j)
         Donor NBO (i)                     Acceptor NBO (j)                 kcal/mol   a.u.    a.u. 
 ===================================================================================================

 within unit  1
   2. BD (   1) C   1 - C   3        / 52. RY*(   1) C   4                    1.06    1.80    0.039
   2. BD (   1) C   1 - C   3        / 53. RY*(   2) C   4                    0.55    1.90    0.029
   2. BD (   1) C   1 - C   3        /132. BD*(   1) C   1 - H   2            1.22    1.48    0.038
   2. BD (   1) C   1 - C   3        /137. BD*(   2) C   3 - C   4            3.81    1.02    0.058
   2. BD (   1) C   1 - C   3        /138. BD*(   1) C   3 - C   7            0.59    1.28    0.025
   2. BD (   1) C   1 - C   3        /140. BD*(   1) C   4 - C  11            2.20    1.28    0.047
   2. BD (   1) C   1 - C   3        /141. BD*(   1) C   5 - H   6            3.24    1.48    0.062
   2. BD (   1) C   1 - C   3        /143. BD*(   1) C   7 - H   8            0.79    1.48    0.031
   2. BD (   1) C   1 - C   3        /146. BD*(   1) C   9 - H  10            3.55    1.48    0.065
   3. BD (   1) C   1 - C   5        /132. BD*(   1) C   1 - H   2            1.03    1.51    0.035
   3. BD (   1) C   1 - C   5        /138. BD*(   1) C   3 - C   7            1.21    1.31    0.036
   3. BD (   1) C   1 - C   5        /140. BD*(   1) C   4 - C  11            1.21    1.31    0.036
   3. BD (   1) C   1 - C   5        /141. BD*(   1) C   5 - H   6            1.03    1.51    0.035
   3. BD (   1) C   1 - C   5        /146. BD*(   1) C   9 - H  10            1.84    1.51    0.047
   3. BD (   1) C   1 - C   5        /150. BD*(   1) C  13 - H  14            1.84    1.51    0.047
   4. BD (   1) C   1 - C   9        / 44. RY*(   3) C   3                    0.58    1.84    0.029
   4. BD (   1) C   1 - C   9        / 64. RY*(   3) C   5                    0.62    2.26    0.034
   4. BD (   1) C   1 - C   9        /132. BD*(   1) C   1 - H   2            0.83    1.48    0.031
   4. BD (   1) C   1 - C   9        /133. BD*(   1) C   1 - C   3            0.68    1.28    0.027
   4. BD (   1) C   1 - C   9        /136. BD*(   1) C   3 - C   4            2.32    1.40    0.051
   4. BD (   1) C   1 - C   9        /137. BD*(   2) C   3 - C   4            8.90    1.02    0.088
   4. BD (   1) C   1 - C   9        /141. BD*(   1) C   5 - H   6            3.31    1.48    0.063
   4. BD (   1) C   1 - C   9        /143. BD*(   1) C   7 - H   8            1.49    1.48    0.042
   4. BD (   1) C   1 - C   9        /146. BD*(   1) C   9 - H  10            0.67    1.48    0.028
   4. BD (   1) C   1 - C   9        /150. BD*(   1) C  13 - H  14            2.89    1.48    0.059
   5. BD (   1) C   3 - C   4        / 29. RY*(   2) C   1                    0.86    2.31    0.040
   5. BD (   1) C   3 - C   4        / 63. RY*(   2) C   5                    0.86    2.31    0.040
   5. BD (   1) C   3 - C   4        / 77. RY*(   2) C   7                    0.86    2.31    0.040
   5. BD (   1) C   3 - C   4        /105. RY*(   2) C  11                    0.86    2.31    0.040
   5. BD (   1) C   3 - C   4        /132. BD*(   1) C   1 - H   2            0.75    1.55    0.031
   5. BD (   1) C   3 - C   4        /141. BD*(   1) C   5 - H   6            0.75    1.55    0.031
   5. BD (   1) C   3 - C   4        /143. BD*(   1) C   7 - H   8            0.75    1.55    0.031
   5. BD (   1) C   3 - C   4        /148. BD*(   1) C  11 - H  12            0.75    1.55    0.031
   6. BD (   2) C   3 - C   4        / 28. RY*(   1) C   1                    1.56    1.91    0.051
   6. BD (   2) C   3 - C   4        / 62. RY*(   1) C   5                    1.56    1.91    0.051
   6. BD (   2) C   3 - C   4        / 76. RY*(   1) C   7                    1.56    1.91    0.051
   6. BD (   2) C   3 - C   4        /104. RY*(   1) C  11                    1.56    1.91    0.051
   6. BD (   2) C   3 - C   4        /132. BD*(   1) C   1 - H   2           10.64    1.20    0.104
   6. BD (   2) C   3 - C   4        /133. BD*(   1) C   1 - C   3            8.06    1.00    0.083
   6. BD (   2) C   3 - C   4        /135. BD*(   1) C   1 - C   9            0.57    0.99    0.022
   6. BD (   2) C   3 - C   4        /138. BD*(   1) C   3 - C   7            8.06    1.00    0.083
   6. BD (   2) C   3 - C   4        /139. BD*(   1) C   4 - C   5            8.06    1.00    0.083
   6. BD (   2) C   3 - C   4        /140. BD*(   1) C   4 - C  11            8.06    1.00    0.083
   6. BD (   2) C   3 - C   4        /141. BD*(   1) C   5 - H   6           10.64    1.20    0.104
   6. BD (   2) C   3 - C   4        /142. BD*(   1) C   5 - C  13            0.57    0.99    0.022
   6. BD (   2) C   3 - C   4        /143. BD*(   1) C   7 - H   8           10.64    1.20    0.104
   6. BD (   2) C   3 - C   4        /144. BD*(   1) C   7 - C   9            0.57    0.99    0.022
   6. BD (   2) C   3 - C   4        /146. BD*(   1) C   9 - H  10            2.26    1.20    0.048
   6. BD (   2) C   3 - C   4        /148. BD*(   1) C  11 - H  12           10.64    1.20    0.104
   6. BD (   2) C   3 - C   4        /149. BD*(   1) C  11 - C  13            0.57    0.99    0.022
   6. BD (   2) C   3 - C   4        /150. BD*(   1) C  13 - H  14            2.26    1.20    0.048
   7. BD (   1) C   3 - C   7        / 52. RY*(   1) C   4                    1.06    1.80    0.039
   7. BD (   1) C   3 - C   7        / 53. RY*(   2) C   4                    0.55    1.90    0.029
   7. BD (   1) C   3 - C   7        /132. BD*(   1) C   1 - H   2            0.79    1.48    0.031
   7. BD (   1) C   3 - C   7        /133. BD*(   1) C   1 - C   3            0.59    1.28    0.025
   7. BD (   1) C   3 - C   7        /137. BD*(   2) C   3 - C   4            3.81    1.02    0.058
   7. BD (   1) C   3 - C   7        /139. BD*(   1) C   4 - C   5            2.20    1.28    0.047
   7. BD (   1) C   3 - C   7        /143. BD*(   1) C   7 - H   8            1.22    1.48    0.038
   7. BD (   1) C   3 - C   7        /146. BD*(   1) C   9 - H  10            3.55    1.48    0.065
   7. BD (   1) C   3 - C   7        /148. BD*(   1) C  11 - H  12            3.24    1.48    0.062
   8. BD (   1) C   4 - C   5        / 42. RY*(   1) C   3                    1.06    1.80    0.039
   8. BD (   1) C   4 - C   5        / 43. RY*(   2) C   3                    0.55    1.90    0.029
   8. BD (   1) C   4 - C   5        /132. BD*(   1) C   1 - H   2            3.24    1.48    0.062
   8. BD (   1) C   4 - C   5        /137. BD*(   2) C   3 - C   4            3.81    1.02    0.058
   8. BD (   1) C   4 - C   5        /138. BD*(   1) C   3 - C   7            2.20    1.28    0.047
   8. BD (   1) C   4 - C   5        /140. BD*(   1) C   4 - C  11            0.59    1.28    0.025
   8. BD (   1) C   4 - C   5        /141. BD*(   1) C   5 - H   6            1.22    1.48    0.038
   8. BD (   1) C   4 - C   5        /148. BD*(   1) C  11 - H  12            0.79    1.48    0.031
   8. BD (   1) C   4 - C   5        /150. BD*(   1) C  13 - H  14            3.55    1.48    0.065
   9. BD (   1) C   4 - C  11        / 42. RY*(   1) C   3                    1.06    1.80    0.039
   9. BD (   1) C   4 - C  11        / 43. RY*(   2) C   3                    0.55    1.90    0.029
   9. BD (   1) C   4 - C  11        /133. BD*(   1) C   1 - C   3            2.20    1.28    0.047
   9. BD (   1) C   4 - C  11        /137. BD*(   2) C   3 - C   4            3.81    1.02    0.058
   9. BD (   1) C   4 - C  11        /139. BD*(   1) C   4 - C   5            0.59    1.28    0.025
   9. BD (   1) C   4 - C  11        /141. BD*(   1) C   5 - H   6            0.79    1.48    0.031
   9. BD (   1) C   4 - C  11        /143. BD*(   1) C   7 - H   8            3.24    1.48    0.062
   9. BD (   1) C   4 - C  11        /148. BD*(   1) C  11 - H  12            1.22    1.48    0.038
   9. BD (   1) C   4 - C  11        /150. BD*(   1) C  13 - H  14            3.55    1.48    0.065
  11. BD (   1) C   5 - C  13        / 30. RY*(   3) C   1                    0.62    2.26    0.034
  11. BD (   1) C   5 - C  13        / 54. RY*(   3) C   4                    0.58    1.84    0.029
  11. BD (   1) C   5 - C  13        /132. BD*(   1) C   1 - H   2            3.31    1.48    0.063
  11. BD (   1) C   5 - C  13        /136. BD*(   1) C   3 - C   4            2.32    1.40    0.051
  11. BD (   1) C   5 - C  13        /137. BD*(   2) C   3 - C   4            8.90    1.02    0.088
  11. BD (   1) C   5 - C  13        /139. BD*(   1) C   4 - C   5            0.68    1.28    0.027
  11. BD (   1) C   5 - C  13        /141. BD*(   1) C   5 - H   6            0.83    1.48    0.031
  11. BD (   1) C   5 - C  13        /146. BD*(   1) C   9 - H  10            2.89    1.48    0.059
  11. BD (   1) C   5 - C  13        /148. BD*(   1) C  11 - H  12            1.49    1.48    0.042
  11. BD (   1) C   5 - C  13        /150. BD*(   1) C  13 - H  14            0.67    1.48    0.028
  13. BD (   1) C   7 - C   9        / 44. RY*(   3) C   3                    0.58    1.84    0.029
  13. BD (   1) C   7 - C   9        /106. RY*(   3) C  11                    0.62    2.26    0.034
  13. BD (   1) C   7 - C   9        /132. BD*(   1) C   1 - H   2            1.49    1.48    0.042
  13. BD (   1) C   7 - C   9        /136. BD*(   1) C   3 - C   4            2.32    1.40    0.051
  13. BD (   1) C   7 - C   9        /137. BD*(   2) C   3 - C   4            8.90    1.02    0.088
  13. BD (   1) C   7 - C   9        /138. BD*(   1) C   3 - C   7            0.68    1.28    0.027
  13. BD (   1) C   7 - C   9        /143. BD*(   1) C   7 - H   8            0.83    1.48    0.031
  13. BD (   1) C   7 - C   9        /146. BD*(   1) C   9 - H  10            0.67    1.48    0.028
  13. BD (   1) C   7 - C   9        /148. BD*(   1) C  11 - H  12            3.31    1.48    0.063
  13. BD (   1) C   7 - C   9        /150. BD*(   1) C  13 - H  14            2.89    1.48    0.059
  14. BD (   1) C   7 - C  11        /133. BD*(   1) C   1 - C   3            1.21    1.31    0.036
  14. BD (   1) C   7 - C  11        /139. BD*(   1) C   4 - C   5            1.21    1.31    0.036
  14. BD (   1) C   7 - C  11        /143. BD*(   1) C   7 - H   8            1.03    1.51    0.035
  14. BD (   1) C   7 - C  11        /146. BD*(   1) C   9 - H  10            1.84    1.51    0.047
  14. BD (   1) C   7 - C  11        /148. BD*(   1) C  11 - H  12            1.03    1.51    0.035
  14. BD (   1) C   7 - C  11        /150. BD*(   1) C  13 - H  14            1.84    1.51    0.047
  15. BD (   1) C   9 - H  10        /147. BD*(   1) C   9 - C  13            0.86    1.32    0.030
  16. BD (   1) C   9 - C  13        / 29. RY*(   2) C   1                    0.72    2.27    0.036
  16. BD (   1) C   9 - C  13        / 63. RY*(   2) C   5                    0.72    2.27    0.036
  16. BD (   1) C   9 - C  13        / 77. RY*(   2) C   7                    0.72    2.27    0.036
  16. BD (   1) C   9 - C  13        /105. RY*(   2) C  11                    0.72    2.27    0.036
  16. BD (   1) C   9 - C  13        /132. BD*(   1) C   1 - H   2            3.06    1.51    0.061
  16. BD (   1) C   9 - C  13        /141. BD*(   1) C   5 - H   6            3.06    1.51    0.061
  16. BD (   1) C   9 - C  13        /143. BD*(   1) C   7 - H   8            3.06    1.51    0.061
  16. BD (   1) C   9 - C  13        /146. BD*(   1) C   9 - H  10            1.07    1.52    0.036
  16. BD (   1) C   9 - C  13        /148. BD*(   1) C  11 - H  12            3.06    1.51    0.061
  16. BD (   1) C   9 - C  13        /150. BD*(   1) C  13 - H  14            1.07    1.52    0.036
  18. BD (   1) C  11 - C  13        / 54. RY*(   3) C   4                    0.58    1.84    0.029
  18. BD (   1) C  11 - C  13        / 78. RY*(   3) C   7                    0.62    2.26    0.034
  18. BD (   1) C  11 - C  13        /136. BD*(   1) C   3 - C   4            2.32    1.40    0.051
  18. BD (   1) C  11 - C  13        /137. BD*(   2) C   3 - C   4            8.90    1.02    0.088
  18. BD (   1) C  11 - C  13        /140. BD*(   1) C   4 - C  11            0.68    1.28    0.027
  18. BD (   1) C  11 - C  13        /141. BD*(   1) C   5 - H   6            1.49    1.48    0.042
  18. BD (   1) C  11 - C  13        /143. BD*(   1) C   7 - H   8            3.31    1.48    0.063
  18. BD (   1) C  11 - C  13        /146. BD*(   1) C   9 - H  10            2.89    1.48    0.059
  18. BD (   1) C  11 - C  13        /148. BD*(   1) C  11 - H  12            0.83    1.48    0.031
  18. BD (   1) C  11 - C  13        /150. BD*(   1) C  13 - H  14            0.67    1.48    0.028
  19. BD (   1) C  13 - H  14        /147. BD*(   1) C   9 - C  13            0.86    1.32    0.030
  20. CR (   1) C   1                / 38. RY*(   1) H   2                    0.53   11.80    0.070
  20. CR (   1) C   1                / 43. RY*(   2) C   3                    0.79   12.30    0.088
  20. CR (   1) C   1                / 63. RY*(   2) C   5                    0.81   12.63    0.090
  20. CR (   1) C   1                / 92. RY*(   3) C   9                    0.54   12.30    0.073
  20. CR (   1) C   1                /137. BD*(   2) C   3 - C   4            0.75   11.42    0.087
  20. CR (   1) C   1                /141. BD*(   1) C   5 - H   6            0.73   11.87    0.084
  21. CR (   1) C   3                / 52. RY*(   1) C   4                    2.59   12.15    0.159
  21. CR (   1) C   3                /132. BD*(   1) C   1 - H   2            0.73   11.83    0.084
  21. CR (   1) C   3                /137. BD*(   2) C   3 - C   4            9.41   11.37    0.307
  21. CR (   1) C   3                /143. BD*(   1) C   7 - H   8            0.73   11.83    0.084
  22. CR (   1) C   4                / 42. RY*(   1) C   3                    2.59   12.15    0.159
  22. CR (   1) C   4                /137. BD*(   2) C   3 - C   4            9.41   11.37    0.307
  22. CR (   1) C   4                /141. BD*(   1) C   5 - H   6            0.73   11.83    0.084
  22. CR (   1) C   4                /148. BD*(   1) C  11 - H  12            0.73   11.83    0.084
  23. CR (   1) C   5                / 29. RY*(   2) C   1                    0.81   12.63    0.090
  23. CR (   1) C   5                / 53. RY*(   2) C   4                    0.79   12.30    0.088
  23. CR (   1) C   5                / 72. RY*(   1) H   6                    0.53   11.80    0.070
  23. CR (   1) C   5                /120. RY*(   3) C  13                    0.54   12.30    0.073
  23. CR (   1) C   5                /132. BD*(   1) C   1 - H   2            0.73   11.87    0.084
  23. CR (   1) C   5                /137. BD*(   2) C   3 - C   4            0.75   11.42    0.087
  24. CR (   1) C   7                / 43. RY*(   2) C   3                    0.79   12.30    0.088
  24. CR (   1) C   7                / 86. RY*(   1) H   8                    0.53   11.80    0.070
  24. CR (   1) C   7                / 92. RY*(   3) C   9                    0.54   12.30    0.073
  24. CR (   1) C   7                /105. RY*(   2) C  11                    0.81   12.63    0.090
  24. CR (   1) C   7                /137. BD*(   2) C   3 - C   4            0.75   11.42    0.087
  24. CR (   1) C   7                /148. BD*(   1) C  11 - H  12            0.73   11.87    0.084
  25. CR (   1) C   9                / 30. RY*(   3) C   1                    0.56   12.66    0.075
  25. CR (   1) C   9                / 78. RY*(   3) C   7                    0.56   12.66    0.075
  25. CR (   1) C   9                /100. RY*(   1) H  10                    0.57   11.81    0.073
  25. CR (   1) C   9                /118. RY*(   1) C  13                    0.58   12.43    0.076
  25. CR (   1) C   9                /150. BD*(   1) C  13 - H  14            0.50   11.88    0.069
  26. CR (   1) C  11                / 53. RY*(   2) C   4                    0.79   12.30    0.088
  26. CR (   1) C  11                / 77. RY*(   2) C   7                    0.81   12.63    0.090
  26. CR (   1) C  11                /114. RY*(   1) H  12                    0.53   11.80    0.070
  26. CR (   1) C  11                /120. RY*(   3) C  13                    0.54   12.30    0.073
  26. CR (   1) C  11                /137. BD*(   2) C   3 - C   4            0.75   11.42    0.087
  26. CR (   1) C  11                /143. BD*(   1) C   7 - H   8            0.73   11.87    0.084
  27. CR (   1) C  13                / 64. RY*(   3) C   5                    0.56   12.66    0.075
  27. CR (   1) C  13                / 90. RY*(   1) C   9                    0.58   12.43    0.076
  27. CR (   1) C  13                /106. RY*(   3) C  11                    0.56   12.66    0.075
  27. CR (   1) C  13                /128. RY*(   1) H  14                    0.57   11.81    0.073
  27. CR (   1) C  13                /146. BD*(   1) C   9 - H  10            0.50   11.88    0.069
 137. BD*(   2) C   3 - C   4        / 42. RY*(   1) C   3                    3.10    0.77    0.140
 137. BD*(   2) C   3 - C   4        / 44. RY*(   3) C   3                    1.20    0.81    0.090
 137. BD*(   2) C   3 - C   4        / 49. RY*(   8) C   3                    0.62    1.98    0.102
 137. BD*(   2) C   3 - C   4        / 52. RY*(   1) C   4                    3.10    0.77    0.140
 137. BD*(   2) C   3 - C   4        / 54. RY*(   3) C   4                    1.20    0.81    0.090
 137. BD*(   2) C   3 - C   4        / 59. RY*(   8) C   4                    0.62    1.98    0.102
 137. BD*(   2) C   3 - C   4        /133. BD*(   1) C   1 - C   3            8.08    0.26    0.123
 137. BD*(   2) C   3 - C   4        /134. BD*(   1) C   1 - C   5            2.80    0.28    0.081
 137. BD*(   2) C   3 - C   4        /136. BD*(   1) C   3 - C   4           35.33    0.38    0.305
 137. BD*(   2) C   3 - C   4        /138. BD*(   1) C   3 - C   7            8.08    0.26    0.123
 137. BD*(   2) C   3 - C   4        /139. BD*(   1) C   4 - C   5            8.08    0.26    0.123
 137. BD*(   2) C   3 - C   4        /140. BD*(   1) C   4 - C  11            8.08    0.26    0.123
 137. BD*(   2) C   3 - C   4        /145. BD*(   1) C   7 - C  11            2.80    0.28    0.081


 Natural Bond Orbitals (Summary):

                                                            Principal Delocalizations
           NBO                        Occupancy    Energy   (geminal,vicinal,remote)
 ====================================================================================
 Molecular unit  1  (C8H6)
     1. BD (   1) C   1 - H   2          1.99595    -0.71683   
     2. BD (   1) C   1 - C   3          1.96600    -0.71397  137(g),146(v),141(v),140(v)
                                                    132(g),52(v),143(v),138(g)
                                                    53(v)
     3. BD (   1) C   1 - C   5          1.98940    -0.74027  146(v),150(v),138(v),140(v)
                                                    132(g),141(g)
     4. BD (   1) C   1 - C   9          1.94907    -0.71402  137(v),141(v),150(v),136(v)
                                                    143(v),132(g),133(g),146(g)
                                                    64(v),44(v)
     5. BD (   1) C   3 - C   4          1.98543    -0.78906  29(v),63(v),77(v),105(v)
                                                    132(v),141(v),143(v),148(v)
     6. BD (   2) C   3 - C   4          1.85412    -0.43136  132(v),141(v),143(v),148(v)
                                                    133(g),138(g),139(g),140(g)
                                                    146(r),150(r),28(v),62(v)
                                                    76(v),104(v),135(v),142(v)
                                                    144(v),149(v)
     7. BD (   1) C   3 - C   7          1.96600    -0.71397  137(g),146(v),148(v),139(v)
                                                    143(g),52(v),132(v),133(g)
                                                    53(v)
     8. BD (   1) C   4 - C   5          1.96600    -0.71397  137(g),150(v),132(v),138(v)
                                                    141(g),42(v),148(v),140(g)
                                                    43(v)
     9. BD (   1) C   4 - C  11          1.96600    -0.71397  137(g),150(v),143(v),133(v)
                                                    148(g),42(v),141(v),139(g)
                                                    43(v)
    10. BD (   1) C   5 - H   6          1.99595    -0.71683   
    11. BD (   1) C   5 - C  13          1.94907    -0.71402  137(v),132(v),146(v),136(v)
                                                    148(v),141(g),139(g),150(g)
                                                    30(v),54(v)
    12. BD (   1) C   7 - H   8          1.99595    -0.71683   
    13. BD (   1) C   7 - C   9          1.94907    -0.71402  137(v),148(v),150(v),136(v)
                                                    132(v),143(g),138(g),146(g)
                                                    106(v),44(v)
    14. BD (   1) C   7 - C  11          1.98940    -0.74027  146(v),150(v),133(v),139(v)
                                                    143(g),148(g)
    15. BD (   1) C   9 - H  10          1.98531    -0.71744  147(g)
    16. BD (   1) C   9 - C  13          1.98136    -0.74846  132(v),141(v),143(v),148(v)
                                                    146(g),150(g),29(v),63(v)
                                                    77(v),105(v)
    17. BD (   1) C  11 - H  12          1.99595    -0.71683   
    18. BD (   1) C  11 - C  13          1.94907    -0.71402  137(v),143(v),146(v),136(v)
                                                    141(v),148(g),140(g),150(g)
                                                    78(v),54(v)
    19. BD (   1) C  13 - H  14          1.98531    -0.71744  147(g)
    20. CR (   1) C   1                  1.99915   -11.10553  137(v),63(v),43(v),141(v)
                                                    92(v),38(v)
    21. CR (   1) C   3                  1.99856   -11.06426  137(g),52(v),132(v),143(v)
    22. CR (   1) C   4                  1.99856   -11.06426  137(g),42(v),141(v),148(v)
    23. CR (   1) C   5                  1.99915   -11.10553  137(v),29(v),53(v),132(v)
                                                    120(v),72(v)
    24. CR (   1) C   7                  1.99915   -11.10553  137(v),105(v),43(v),148(v)
                                                    92(v),86(v)
    25. CR (   1) C   9                  1.99921   -11.10708  118(v),100(v),30(v),78(v)
                                                    150(v)
    26. CR (   1) C  11                  1.99915   -11.10553  137(v),77(v),53(v),143(v)
                                                    120(v),114(v)
    27. CR (   1) C  13                  1.99921   -11.10708  90(v),128(v),64(v),106(v)
                                                    146(v)
    28. RY*(   1) C   1                  0.00313     1.47751   
    29. RY*(   2) C   1                  0.00201     1.52043   
    30. RY*(   3) C   1                  0.00156     1.54934   
    31. RY*(   4) C   1                  0.00116     1.37440   
    32. RY*(   5) C   1                  0.00032     2.40139   
    33. RY*(   6) C   1                  0.00024     2.19357   
    34. RY*(   7) C   1                  0.00022     2.71651   
    35. RY*(   8) C   1                  0.00002     2.73104   
    36. RY*(   9) C   1                  0.00003     2.71924   
    37. RY*(  10) C   1                  0.00000     4.34947   
    38. RY*(   1) H   2                  0.00129     0.69562   
    39. RY*(   2) H   2                  0.00004     2.68929   
    40. RY*(   3) H   2                  0.00002     2.99792   
    41. RY*(   4) H   2                  0.00002     3.11822   
    42. RY*(   1) C   3                  0.00494     1.08445   
    43. RY*(   2) C   3                  0.00208     1.18953   
    44. RY*(   3) C   3                  0.00163     1.12356   
    45. RY*(   4) C   3                  0.00067     2.03512   
    46. RY*(   5) C   3                  0.00052     2.15244   
    47. RY*(   6) C   3                  0.00042     2.32187   
    48. RY*(   7) C   3                  0.00008     2.25613   
    49. RY*(   8) C   3                  0.00005     2.28940   
    50. RY*(   9) C   3                  0.00000     4.64645   
    51. RY*(  10) C   3                  0.00001     2.54693   
    52. RY*(   1) C   4                  0.00494     1.08445   
    53. RY*(   2) C   4                  0.00208     1.18953   
    54. RY*(   3) C   4                  0.00163     1.12356   
    55. RY*(   4) C   4                  0.00067     2.03512   
    56. RY*(   5) C   4                  0.00052     2.15244   
    57. RY*(   6) C   4                  0.00042     2.32187   
    58. RY*(   7) C   4                  0.00008     2.25613   
    59. RY*(   8) C   4                  0.00005     2.28940   
    60. RY*(   9) C   4                  0.00000     4.64645   
    61. RY*(  10) C   4                  0.00001     2.54693   
    62. RY*(   1) C   5                  0.00313     1.47751   
    63. RY*(   2) C   5                  0.00201     1.52043   
    64. RY*(   3) C   5                  0.00156     1.54934   
    65. RY*(   4) C   5                  0.00116     1.37440   
    66. RY*(   5) C   5                  0.00032     2.40139   
    67. RY*(   6) C   5                  0.00024     2.19357   
    68. RY*(   7) C   5                  0.00022     2.71651   
    69. RY*(   8) C   5                  0.00002     2.73104   
    70. RY*(   9) C   5                  0.00003     2.71924   
    71. RY*(  10) C   5                  0.00000     4.34947   
    72. RY*(   1) H   6                  0.00129     0.69562   
    73. RY*(   2) H   6                  0.00004     2.68929   
    74. RY*(   3) H   6                  0.00002     2.99792   
    75. RY*(   4) H   6                  0.00002     3.11822   
    76. RY*(   1) C   7                  0.00313     1.47751   
    77. RY*(   2) C   7                  0.00201     1.52043   
    78. RY*(   3) C   7                  0.00156     1.54934   
    79. RY*(   4) C   7                  0.00116     1.37440   
    80. RY*(   5) C   7                  0.00032     2.40139   
    81. RY*(   6) C   7                  0.00024     2.19357   
    82. RY*(   7) C   7                  0.00022     2.71651   
    83. RY*(   8) C   7                  0.00002     2.73104   
    84. RY*(   9) C   7                  0.00003     2.71924   
    85. RY*(  10) C   7                  0.00000     4.34947   
    86. RY*(   1) H   8                  0.00129     0.69562   
    87. RY*(   2) H   8                  0.00004     2.68929   
    88. RY*(   3) H   8                  0.00002     2.99792   
    89. RY*(   4) H   8                  0.00002     3.11822   
    90. RY*(   1) C   9                  0.00238     1.32485   
    91. RY*(   2) C   9                  0.00165     1.63599   
    92. RY*(   3) C   9                  0.00153     1.19242   
    93. RY*(   4) C   9                  0.00097     2.09856   
    94. RY*(   5) C   9                  0.00055     1.95660   
    95. RY*(   6) C   9                  0.00039     1.98676   
    96. RY*(   7) C   9                  0.00019     2.83303   
    97. RY*(   8) C   9                  0.00006     2.60335   
    98. RY*(   9) C   9                  0.00003     2.65271   
    99. RY*(  10) C   9                  0.00000     4.48444   
   100. RY*(   1) H  10                  0.00070     0.70055   
   101. RY*(   2) H  10                  0.00003     2.70739   
   102. RY*(   3) H  10                  0.00004     2.67581   
   103. RY*(   4) H  10                  0.00001     3.39759   
   104. RY*(   1) C  11                  0.00313     1.47751   
   105. RY*(   2) C  11                  0.00201     1.52043   
   106. RY*(   3) C  11                  0.00156     1.54934   
   107. RY*(   4) C  11                  0.00116     1.37440   
   108. RY*(   5) C  11                  0.00032     2.40139   
   109. RY*(   6) C  11                  0.00024     2.19357   
   110. RY*(   7) C  11                  0.00022     2.71651   
   111. RY*(   8) C  11                  0.00002     2.73104   
   112. RY*(   9) C  11                  0.00003     2.71924   
   113. RY*(  10) C  11                  0.00000     4.34947   
   114. RY*(   1) H  12                  0.00129     0.69562   
   115. RY*(   2) H  12                  0.00004     2.68929   
   116. RY*(   3) H  12                  0.00002     2.99792   
   117. RY*(   4) H  12                  0.00002     3.11822   
   118. RY*(   1) C  13                  0.00238     1.32485   
   119. RY*(   2) C  13                  0.00165     1.63599   
   120. RY*(   3) C  13                  0.00153     1.19242   
   121. RY*(   4) C  13                  0.00097     2.09856   
   122. RY*(   5) C  13                  0.00055     1.95660   
   123. RY*(   6) C  13                  0.00039     1.98676   
   124. RY*(   7) C  13                  0.00019     2.83303   
   125. RY*(   8) C  13                  0.00006     2.60335   
   126. RY*(   9) C  13                  0.00003     2.65271   
   127. RY*(  10) C  13                  0.00000     4.48444   
   128. RY*(   1) H  14                  0.00070     0.70055   
   129. RY*(   2) H  14                  0.00003     2.70739   
   130. RY*(   3) H  14                  0.00004     2.67581   
   131. RY*(   4) H  14                  0.00001     3.39759   
   132. BD*(   1) C   1 - H   2          0.02847     0.76541   
   133. BD*(   1) C   1 - C   3          0.02916     0.56825   
   134. BD*(   1) C   1 - C   5          0.00171     0.59230   
   135. BD*(   1) C   1 - C   9          0.00332     0.56344   
   136. BD*(   1) C   3 - C   4          0.03983     0.68913   
   137. BD*(   2) C   3 - C   4          0.18925     0.31057  136(g),133(g),138(g),139(g)
                                                    140(g),42(g),52(g),134(v)
                                                    145(v),44(g),54(g),49(g)
                                                    59(g)
   138. BD*(   1) C   3 - C   7          0.02916     0.56825   
   139. BD*(   1) C   4 - C   5          0.02916     0.56825   
   140. BD*(   1) C   4 - C  11          0.02916     0.56825   
   141. BD*(   1) C   5 - H   6          0.02847     0.76541   
   142. BD*(   1) C   5 - C  13          0.00332     0.56344   
   143. BD*(   1) C   7 - H   8          0.02847     0.76541   
   144. BD*(   1) C   7 - C   9          0.00332     0.56344   
   145. BD*(   1) C   7 - C  11          0.00171     0.59230   
   146. BD*(   1) C   9 - H  10          0.01799     0.77002   
   147. BD*(   1) C   9 - C  13          0.00292     0.60219   
   148. BD*(   1) C  11 - H  12          0.02847     0.76541   
   149. BD*(   1) C  11 - C  13          0.00332     0.56344   
   150. BD*(   1) C  13 - H  14          0.01799     0.77002   
       -------------------------------
              Total Lewis   53.40659  ( 98.9011%)
        Valence non-Lewis    0.51524  (  0.9542%)
        Rydberg non-Lewis    0.07816  (  0.1447%)
       -------------------------------
            Total unit  1   54.00000  (100.0000%)
           Charge unit  1    0.00000
 Calling FoFJK, ICntrl=  10002127 FMM=F ISym2X=1 I1Cent= 0 IOpClX= 0 NMat=1 NMatS=1 NMatT=0.
 ***** Axes restored to original set *****
 -------------------------------------------------------------------
 Center     Atomic                   Forces (Hartrees/Bohr)
 Number     Number              X              Y              Z
 -------------------------------------------------------------------
      1        6           0.002323517   -0.004277473   -0.000272433
      2        1          -0.000853406    0.001469865   -0.000189555
      3        6           0.024973133    0.000000000    0.000095842
      4        6          -0.024973133   -0.000000000    0.000095842
      5        6          -0.002323517   -0.004277473   -0.000272433
      6        1           0.000853406    0.001469865   -0.000189555
      7        6           0.002323517    0.004277473   -0.000272433
      8        1          -0.000853406   -0.001469865   -0.000189555
      9        6           0.002511970    0.000000000   -0.000606787
     10        1          -0.001232551    0.000000000    0.001434921
     11        6          -0.002323517    0.004277473   -0.000272433
     12        1           0.000853406   -0.001469865   -0.000189555
     13        6          -0.002511970   -0.000000000   -0.000606787
     14        1           0.001232551   -0.000000000    0.001434921
 -------------------------------------------------------------------
 Cartesian Forces:  Max     0.024973133 RMS     0.005720938

 GradGradGradGradGradGradGradGradGradGradGradGradGradGradGradGradGradGrad
 Berny optimization.
 FormGI is forming the generalized inverse of G from B-inverse, IUseBI=4.
 Internal  Forces:  Max     0.015881039 RMS     0.001728051
 Search for a local minimum.
 Step number   1 out of a maximum of  100
 All quantities printed in internal units (Hartrees-Bohrs-Radians)
 Mixed Optimization -- RFO/linear search
 Second derivative matrix not updated -- first step.
 ITU=  0
     Eigenvalues ---    0.01807   0.02089   0.02348   0.02362   0.02595
     Eigenvalues ---    0.02982   0.03349   0.03405   0.03445   0.03841
     Eigenvalues ---    0.04249   0.04338   0.04596   0.04845   0.09341
     Eigenvalues ---    0.11241   0.11503   0.11560   0.12406   0.13692
     Eigenvalues ---    0.14423   0.20347   0.20538   0.20844   0.21111
     Eigenvalues ---    0.22379   0.23486   0.26705   0.26740   0.34827
     Eigenvalues ---    0.34827   0.34827   0.34827   0.35172   0.35172
     Eigenvalues ---    0.36476
 RFO step:  Lambda=-1.37992628D-03 EMin= 1.80704938D-02
 Linear search not attempted -- first point.
 Iteration  1 RMS(Cart)=  0.00389147 RMS(Int)=  0.00002002
 Iteration  2 RMS(Cart)=  0.00001453 RMS(Int)=  0.00001209
 Iteration  3 RMS(Cart)=  0.00000000 RMS(Int)=  0.00001209
 ClnCor:  largest displacement from symmetrization is 1.84D-09 for atom     5.
 Variable       Old X    -DE/DX   Delta X   Delta X   Delta X     New X
                                 (Linear)    (Quad)   (Total)
    R1        2.05957  -0.00167   0.00000  -0.00479  -0.00479   2.05478
    R2        2.92945   0.00086   0.00000   0.00441   0.00442   2.93387
    R3        2.93199   0.00556   0.00000   0.00915   0.00915   2.94113
    R4        2.97715   0.00077   0.00000   0.00229   0.00229   2.97944
    R5        2.61726   0.01588   0.00000   0.04697   0.04695   2.66421
    R6        2.92945   0.00086   0.00000   0.00441   0.00442   2.93387
    R7        2.92945   0.00086   0.00000   0.00441   0.00442   2.93387
    R8        2.92945   0.00086   0.00000   0.00441   0.00442   2.93387
    R9        2.05957  -0.00167   0.00000  -0.00479  -0.00479   2.05478
   R10        2.97715   0.00077   0.00000   0.00229   0.00229   2.97944
   R11        2.05957  -0.00167   0.00000  -0.00479  -0.00479   2.05478
   R12        2.97715   0.00077   0.00000   0.00229   0.00229   2.97944
   R13        2.93199   0.00556   0.00000   0.00915   0.00915   2.94113
   R14        2.05397  -0.00188   0.00000  -0.00533  -0.00533   2.04864
   R15        2.90848   0.00220   0.00000   0.00496   0.00499   2.91347
   R16        2.05957  -0.00167   0.00000  -0.00479  -0.00479   2.05478
   R17        2.97715   0.00077   0.00000   0.00229   0.00229   2.97944
   R18        2.05397  -0.00188   0.00000  -0.00533  -0.00533   2.04864
    A1        2.24014  -0.00082   0.00000  -0.00016  -0.00020   2.23995
    A2        2.26579  -0.00011   0.00000   0.00165   0.00164   2.26743
    A3        2.18277   0.00042   0.00000  -0.00258  -0.00258   2.18019
    A4        1.51705   0.00178   0.00000   0.00654   0.00653   1.52358
    A5        1.43177  -0.00069   0.00000  -0.00588  -0.00588   1.42589
    A6        1.56685  -0.00056   0.00000  -0.00070  -0.00069   1.56615
    A7        1.62454  -0.00178   0.00000  -0.00654  -0.00653   1.61801
    A8        1.72664   0.00074   0.00000   0.00550   0.00548   1.73212
    A9        1.62454  -0.00178   0.00000  -0.00654  -0.00653   1.61801
   A10        1.62454  -0.00178   0.00000  -0.00654  -0.00653   1.61801
   A11        1.62454  -0.00178   0.00000  -0.00654  -0.00653   1.61801
   A12        1.72664   0.00074   0.00000   0.00550   0.00548   1.73212
   A13        1.51705   0.00178   0.00000   0.00654   0.00653   1.52358
   A14        2.26579  -0.00011   0.00000   0.00165   0.00164   2.26743
   A15        1.56685  -0.00056   0.00000  -0.00070  -0.00069   1.56615
   A16        2.24014  -0.00082   0.00000  -0.00016  -0.00020   2.23995
   A17        1.43177  -0.00069   0.00000  -0.00588  -0.00588   1.42589
   A18        2.18277   0.00042   0.00000  -0.00258  -0.00258   2.18019
   A19        2.24014  -0.00082   0.00000  -0.00016  -0.00020   2.23995
   A20        1.43177  -0.00069   0.00000  -0.00588  -0.00588   1.42589
   A21        1.51705   0.00178   0.00000   0.00654   0.00653   1.52358
   A22        2.18277   0.00042   0.00000  -0.00258  -0.00258   2.18019
   A23        2.26579  -0.00011   0.00000   0.00165   0.00164   2.26743
   A24        1.56685  -0.00056   0.00000  -0.00070  -0.00069   1.56615
   A25        1.68957   0.00078   0.00000   0.00696   0.00695   1.69652
   A26        2.14361  -0.00031   0.00000  -0.00147  -0.00147   2.14213
   A27        1.57474   0.00056   0.00000   0.00070   0.00069   1.57544
   A28        2.14361  -0.00031   0.00000  -0.00147  -0.00147   2.14213
   A29        1.57474   0.00056   0.00000   0.00070   0.00069   1.57544
   A30        2.18051  -0.00079   0.00000  -0.00340  -0.00340   2.17712
   A31        1.51705   0.00178   0.00000   0.00654   0.00653   1.52358
   A32        2.24014  -0.00082   0.00000  -0.00016  -0.00020   2.23995
   A33        1.43177  -0.00069   0.00000  -0.00588  -0.00588   1.42589
   A34        2.26579  -0.00011   0.00000   0.00165   0.00164   2.26743
   A35        1.56685  -0.00056   0.00000  -0.00070  -0.00069   1.56615
   A36        2.18277   0.00042   0.00000  -0.00258  -0.00258   2.18019
   A37        1.57474   0.00056   0.00000   0.00070   0.00069   1.57544
   A38        1.68957   0.00078   0.00000   0.00696   0.00695   1.69652
   A39        2.14361  -0.00031   0.00000  -0.00147  -0.00147   2.14213
   A40        1.57474   0.00056   0.00000   0.00070   0.00069   1.57544
   A41        2.18051  -0.00079   0.00000  -0.00340  -0.00340   2.17712
   A42        2.14361  -0.00031   0.00000  -0.00147  -0.00147   2.14213
    D1       -2.45782  -0.00121   0.00000  -0.01019  -0.01021  -2.46802
    D2        2.19162   0.00083   0.00000  -0.00285  -0.00284   2.18878
    D3        0.00000  -0.00000   0.00000  -0.00000   0.00000   0.00000
    D4       -1.63375   0.00204   0.00000   0.00734   0.00736  -1.62638
    D5        1.57433  -0.00078   0.00000  -0.00131  -0.00134   1.57299
    D6       -0.05941   0.00126   0.00000   0.00603   0.00603  -0.05339
    D7        2.44054   0.00079   0.00000   0.00929   0.00931   2.44985
    D8        0.00000   0.00000   0.00000   0.00000   0.00000   0.00000
    D9       -2.41086   0.00014   0.00000   0.00347   0.00347  -2.40739
   D10       -0.00000   0.00000   0.00000   0.00000  -0.00000  -0.00000
   D11       -2.44054  -0.00079   0.00000  -0.00929  -0.00931  -2.44985
   D12        1.43178  -0.00065   0.00000  -0.00583  -0.00584   1.42595
   D13       -1.43178   0.00065   0.00000   0.00583   0.00584  -1.42595
   D14        2.41086  -0.00014   0.00000  -0.00347  -0.00347   2.40739
   D15        0.00000   0.00000   0.00000  -0.00000   0.00000   0.00000
   D16       -2.24311   0.00020   0.00000   0.00028   0.00027  -2.24284
   D17        0.14087   0.00032   0.00000   0.00427   0.00427   0.14514
   D18        2.46483  -0.00044   0.00000  -0.00054  -0.00055   2.46428
   D19        0.05816  -0.00124   0.00000  -0.00587  -0.00586   0.05230
   D20        2.44214  -0.00112   0.00000  -0.00187  -0.00187   2.44028
   D21       -1.51708  -0.00187   0.00000  -0.00669  -0.00668  -1.52376
   D22        1.57524   0.00064   0.00000   0.00082   0.00082   1.57606
   D23       -2.32396   0.00075   0.00000   0.00481   0.00481  -2.31915
   D24       -0.00000  -0.00000   0.00000   0.00000  -0.00000  -0.00000
   D25       -0.00000   0.00000   0.00000   0.00000  -0.00000  -0.00000
   D26       -1.73003  -0.00052   0.00000  -0.00469  -0.00472  -1.73475
   D27        1.73003   0.00052   0.00000   0.00469   0.00472   1.73475
   D28       -0.00000  -0.00000   0.00000  -0.00000  -0.00000  -0.00000
   D29       -2.19162  -0.00083   0.00000   0.00285   0.00284  -2.18878
   D30        0.05941  -0.00126   0.00000  -0.00603  -0.00603   0.05339
   D31        1.63375  -0.00204   0.00000  -0.00734  -0.00736   1.62638
   D32        2.45782   0.00121   0.00000   0.01019   0.01021   2.46802
   D33       -1.57433   0.00078   0.00000   0.00131   0.00134  -1.57299
   D34        0.00000   0.00000   0.00000   0.00000   0.00000   0.00000
   D35        0.00000  -0.00000   0.00000  -0.00000   0.00000   0.00000
   D36        2.45782   0.00121   0.00000   0.01019   0.01021   2.46802
   D37       -1.57433   0.00078   0.00000   0.00131   0.00134  -1.57299
   D38        1.63375  -0.00204   0.00000  -0.00734  -0.00736   1.62638
   D39       -2.19162  -0.00083   0.00000   0.00285   0.00284  -2.18878
   D40        0.05941  -0.00126   0.00000  -0.00603  -0.00603   0.05339
   D41        0.00000   0.00000   0.00000   0.00000   0.00000   0.00000
   D42       -2.45782  -0.00121   0.00000  -0.01019  -0.01021  -2.46802
   D43        1.57433  -0.00078   0.00000  -0.00131  -0.00134   1.57299
   D44       -1.63375   0.00204   0.00000   0.00734   0.00736  -1.62638
   D45        2.19162   0.00083   0.00000  -0.00285  -0.00284   2.18878
   D46       -0.05941   0.00126   0.00000   0.00603   0.00603  -0.05339
   D47       -0.00000  -0.00000   0.00000   0.00000   0.00000   0.00000
   D48       -1.57524  -0.00064   0.00000  -0.00082  -0.00082  -1.57606
   D49        2.32396  -0.00075   0.00000  -0.00481  -0.00481   2.31915
   D50        1.51708   0.00187   0.00000   0.00669   0.00668   1.52376
   D51       -0.05816   0.00124   0.00000   0.00587   0.00586  -0.05230
   D52       -2.44214   0.00112   0.00000   0.00187   0.00187  -2.44028
   D53       -2.46483   0.00044   0.00000   0.00054   0.00055  -2.46428
   D54        2.24311  -0.00020   0.00000  -0.00028  -0.00027   2.24284
   D55       -0.14087  -0.00032   0.00000  -0.00427  -0.00427  -0.14514
   D56       -0.05816   0.00124   0.00000   0.00587   0.00586  -0.05230
   D57       -2.44214   0.00112   0.00000   0.00187   0.00187  -2.44028
   D58        1.51708   0.00187   0.00000   0.00669   0.00668   1.52376
   D59        2.24311  -0.00020   0.00000  -0.00028  -0.00027   2.24284
   D60       -0.14087  -0.00032   0.00000  -0.00427  -0.00427  -0.14514
   D61       -2.46483   0.00044   0.00000   0.00054   0.00055  -2.46428
   D62       -1.57524  -0.00064   0.00000  -0.00082  -0.00082  -1.57606
   D63        2.32396  -0.00075   0.00000  -0.00481  -0.00481   2.31915
   D64       -0.00000  -0.00000   0.00000  -0.00000  -0.00000  -0.00000
   D65       -0.00000  -0.00000   0.00000  -0.00000  -0.00000  -0.00000
   D66        2.44054   0.00079   0.00000   0.00929   0.00931   2.44985
   D67       -1.43178   0.00065   0.00000   0.00583   0.00584  -1.42595
   D68       -2.44054  -0.00079   0.00000  -0.00929  -0.00931  -2.44985
   D69        0.00000  -0.00000   0.00000  -0.00000   0.00000   0.00000
   D70        2.41086  -0.00014   0.00000  -0.00347  -0.00347   2.40739
   D71        1.43178  -0.00065   0.00000  -0.00583  -0.00584   1.42595
   D72       -2.41086   0.00014   0.00000   0.00347   0.00347  -2.40739
   D73        0.00000   0.00000   0.00000   0.00000   0.00000   0.00000
   D74        0.00000   0.00000   0.00000  -0.00000   0.00000   0.00000
   D75        1.68959   0.00079   0.00000   0.00696   0.00696   1.69654
   D76       -2.29680   0.00039   0.00000   0.00348   0.00348  -2.29332
   D77       -1.68959  -0.00079   0.00000  -0.00696  -0.00696  -1.69654
   D78        0.00000   0.00000   0.00000   0.00000   0.00000   0.00000
   D79        2.29680  -0.00039   0.00000  -0.00348  -0.00348   2.29332
   D80        2.29680  -0.00039   0.00000  -0.00348  -0.00348   2.29332
   D81       -2.29680   0.00039   0.00000   0.00348   0.00348  -2.29332
   D82        0.00000  -0.00000   0.00000  -0.00000  -0.00000   0.00000
   D83        0.05816  -0.00124   0.00000  -0.00587  -0.00586   0.05230
   D84       -1.51708  -0.00187   0.00000  -0.00669  -0.00668  -1.52376
   D85        2.44214  -0.00112   0.00000  -0.00187  -0.00187   2.44028
   D86        1.57524   0.00064   0.00000   0.00082   0.00082   1.57606
   D87       -0.00000  -0.00000   0.00000  -0.00000  -0.00000  -0.00000
   D88       -2.32396   0.00075   0.00000   0.00481   0.00481  -2.31915
   D89       -2.24311   0.00020   0.00000   0.00028   0.00027  -2.24284
   D90        2.46483  -0.00044   0.00000  -0.00054  -0.00055   2.46428
   D91        0.14087   0.00032   0.00000   0.00427   0.00427   0.14514
         Item               Value     Threshold  Converged?
 Maximum Force            0.015881     0.000450     NO 
 RMS     Force            0.001728     0.000300     NO 
 Maximum Displacement     0.023475     0.001800     NO 
 RMS     Displacement     0.003888     0.001200     NO 
 Predicted change in Energy=-6.942649D-04
 GradGradGradGradGradGradGradGradGradGradGradGradGradGradGradGradGradGrad

                          Input orientation:                          
 ---------------------------------------------------------------------
 Center     Atomic      Atomic             Coordinates (Angstroms)
 Number     Number       Type             X           Y           Z
 ---------------------------------------------------------------------
      1          6           0        0.778191   -1.182695    0.284631
      2          1           0        1.475873   -2.016636    0.274892
      3          6           0        0.704919    0.000000    1.287743
      4          6           0       -0.704919    0.000000    1.287743
      5          6           0       -0.778191   -1.182695    0.284631
      6          1           0       -1.475873   -2.016636    0.274892
      7          6           0        0.778191    1.182695    0.284631
      8          1           0        1.475873    2.016636    0.274892
      9          6           0        0.770870    0.000000   -0.757967
     10          1           0        1.388638    0.000000   -1.648821
     11          6           0       -0.778191    1.182695    0.284631
     12          1           0       -1.475873    2.016636    0.274892
     13          6           0       -0.770870    0.000000   -0.757967
     14          1           0       -1.388638    0.000000   -1.648821
 ---------------------------------------------------------------------
                    Distance matrix (angstroms):
                    1          2          3          4          5
     1  C    0.000000
     2  H    1.087342   0.000000
     3  C    1.552537   2.384755   0.000000
     4  C    2.145837   3.138239   1.409838   0.000000
     5  C    1.556382   2.403405   2.145837   1.552537   0.000000
     6  H    2.403405   2.951746   3.138239   2.384755   1.087342
     7  C    2.365391   3.274535   1.552537   2.145837   2.831501
     8  H    3.274535   4.033273   2.384755   3.138239   3.913646
     9  C    1.576652   2.372899   2.046773   2.522475   2.210287
    10  H    2.347265   2.788388   3.015109   3.606437   3.135626
    11  C    2.831501   3.913646   2.145837   1.552537   2.365391
    12  H    3.913646   4.998009   3.138239   2.384755   3.274535
    13  C    2.210287   3.190842   2.522475   2.046773   1.576652
    14  H    3.135626   3.996613   3.606437   3.015109   2.347265
                    6          7          8          9         10
     6  H    0.000000
     7  C    3.913646   0.000000
     8  H    4.998009   1.087342   0.000000
     9  C    3.190842   1.576652   2.372899   0.000000
    10  H    3.996613   2.347265   2.788388   1.084093   0.000000
    11  C    3.274535   1.556382   2.403405   2.210287   3.135626
    12  H    4.033273   2.403405   2.951746   3.190842   3.996613
    13  C    2.372899   2.210287   3.190842   1.541741   2.336043
    14  H    2.788388   3.135626   3.996613   2.336043   2.777275
                   11         12         13         14
    11  C    0.000000
    12  H    1.087342   0.000000
    13  C    1.576652   2.372899   0.000000
    14  H    2.347265   2.788388   1.084093   0.000000
 Stoichiometry    C8H6
 Framework group  C2V[SGV(C4H2),X(C4H4)]
 Deg. of freedom    11
 Full point group                 C2V     NOp   4
 Largest Abelian subgroup         C2V     NOp   4
 Largest concise Abelian subgroup C2V     NOp   4
                         Standard orientation:                         
 ---------------------------------------------------------------------
 Center     Atomic      Atomic             Coordinates (Angstroms)
 Number     Number       Type             X           Y           Z
 ---------------------------------------------------------------------
      1          6           0       -1.182695    0.778191   -0.081105
      2          1           0       -2.016636    1.475873   -0.071367
      3          6           0        0.000000    0.704919   -1.084217
      4          6           0       -0.000000   -0.704919   -1.084217
      5          6           0       -1.182695   -0.778191   -0.081105
      6          1           0       -2.016636   -1.475873   -0.071367
      7          6           0        1.182695    0.778191   -0.081105
      8          1           0        2.016636    1.475873   -0.071367
      9          6           0        0.000000    0.770870    0.961492
     10          1           0        0.000000    1.388638    1.852347
     11          6           0        1.182695   -0.778191   -0.081105
     12          1           0        2.016636   -1.475873   -0.071367
     13          6           0       -0.000000   -0.770870    0.961492
     14          1           0       -0.000000   -1.388638    1.852347
 ---------------------------------------------------------------------
 Rotational constants (GHZ):           4.0281195           3.5823447           3.3367427
 Standard basis: 6-31G(d,p) (6D, 7F)
 There are    46 symmetry adapted cartesian basis functions of A1  symmetry.
 There are    29 symmetry adapted cartesian basis functions of A2  symmetry.
 There are    29 symmetry adapted cartesian basis functions of B1  symmetry.
 There are    46 symmetry adapted cartesian basis functions of B2  symmetry.
 There are    46 symmetry adapted basis functions of A1  symmetry.
 There are    29 symmetry adapted basis functions of A2  symmetry.
 There are    29 symmetry adapted basis functions of B1  symmetry.
 There are    46 symmetry adapted basis functions of B2  symmetry.
   150 basis functions,   266 primitive gaussians,   150 cartesian basis functions
    27 alpha electrons       27 beta electrons
       nuclear repulsion energy       348.0413746783 Hartrees.
 NAtoms=   14 NActive=   14 NUniq=    5 SFac= 4.00D+00 NAtFMM=   60 NAOKFM=F Big=F
 Integral buffers will be    131072 words long.
 Raffenetti 1 integral format.
 Two-electron integral symmetry is turned on.
 One-electron integrals computed using PRISM.
 NBasis=   150 RedAO= T EigKep=  2.06D-04  NBF=    46    29    29    46
 NBsUse=   150 1.00D-06 EigRej= -1.00D+00 NBFU=    46    29    29    46
 Initial guess from the checkpoint file:  "parent-cubene-MP2.chk"
 B after Tr=    -0.000000    0.000000    0.000000
         Rot=    1.000000   -0.000000   -0.000000    0.000000 Ang=   0.00 deg.
 Initial guess orbital symmetries:
       Occupied  (A1) (B2) (B1) (A1) (A2) (B2) (A1) (B2) (A1) (B1)
                 (A1) (B2) (A2) (A1) (B2) (A1) (B2) (B1) (A1) (B1)
                 (A1) (B2) (B1) (A2) (A1) (A2) (A1)
       Virtual   (B2) (A1) (B2) (B1) (A1) (B1) (B2) (B2) (A2) (A1)
                 (B1) (A2) (B2) (A1) (B2) (A2) (A2) (B2) (A1) (A1)
                 (B2) (B1) (A1) (B1) (B1) (A1) (A2) (B2) (A1) (A2)
                 (B2) (A1) (B2) (B1) (A2) (B2) (B1) (B2) (A2) (A1)
                 (B2) (A2) (A1) (B1) (B2) (B2) (A1) (A1) (B1) (A2)
                 (B2) (A1) (B1) (A1) (B2) (A1) (A1) (B1) (B1) (A2)
                 (B2) (A2) (B1) (A1) (B1) (A1) (B2) (B2) (A2) (B1)
                 (A2) (A1) (A1) (B2) (A1) (A2) (A1) (B2) (B1) (B1)
                 (B2) (A1) (B2) (A1) (A2) (B1) (A1) (A2) (B2) (B1)
                 (A2) (A1) (B2) (B2) (A2) (A1) (B1) (B2) (B2) (A2)
                 (A1) (A2) (B2) (B1) (B2) (A2) (A2) (B2) (B2) (B1)
                 (A1) (B2) (A1) (A2) (B2) (A1) (A1) (B2) (B1) (A1)
                 (B2) (A2) (B2)
 ExpMin= 1.61D-01 ExpMax= 3.05D+03 ExpMxC= 4.57D+02 IAcc=2 IRadAn=         4 AccDes= 0.00D+00
 Harris functional with IExCor=  205 and IRadAn=       4 diagonalized for initial guess.
 HarFok:  IExCor=  205 AccDes= 0.00D+00 IRadAn=         4 IDoV= 1 UseB2=F ITyADJ=14
 ICtDFT=  3500011 ScaDFX=  1.000000  1.000000  1.000000  1.000000
 FoFCou: FMM=F IPFlag=           0 FMFlag=      100000 FMFlg1=           0
         NFxFlg=           0 DoJE=T BraDBF=F KetDBF=T FulRan=T
         wScrn=  0.000000 ICntrl=       500 IOpCl=  0 I1Cent=   200000004 NGrid=           0
         NMat0=    1 NMatS0=      1 NMatT0=    0 NMatD0=    1 NMtDS0=    0 NMtDT0=    0
 Petite list used in FoFCou.
 Keep R1 ints in memory in symmetry-blocked form, NReq=80252863.
 Requested convergence on RMS density matrix=1.00D-08 within 128 cycles.
 Requested convergence on MAX density matrix=1.00D-06.
 Requested convergence on             energy=1.00D-06.
 No special actions if energy rises.
 SCF Done:  E(RHF) =  -306.111613471     A.U. after   10 cycles
            NFock= 10  Conv=0.59D-08     -V/T= 2.0006
 ExpMin= 1.61D-01 ExpMax= 3.05D+03 ExpMxC= 4.57D+02 IAcc=3 IRadAn=         5 AccDes= 0.00D+00
 HarFok:  IExCor=  205 AccDes= 0.00D+00 IRadAn=         5 IDoV=-2 UseB2=F ITyADJ=14
 ICtDFT= 12500011 ScaDFX=  1.000000  1.000000  1.000000  1.000000
 Range of M.O.s used for correlation:     9   150
 NBasis=   150 NAE=    27 NBE=    27 NFC=     8 NFV=     0
 NROrb=    142 NOA=    19 NOB=    19 NVA=   123 NVB=   123

 **** Warning!!: The largest alpha MO coefficient is  0.14698336D+02

 Fully direct method using O(ONN) memory.
 JobTyp=1 Pass  1:  I=   9 to  27 NPSUse=  8 ParTrn=T ParDer=T DoDerP=T.
 Spin components of T(2) and E(2):
     alpha-alpha T2 =       0.5248657476D-01 E2=     -0.1409703711D+00
     alpha-beta  T2 =       0.2923953541D+00 E2=     -0.8011294411D+00
     beta-beta   T2 =       0.5248657476D-01 E2=     -0.1409703711D+00
 ANorm=    0.1182103423D+01
 E2 =    -0.1083070183D+01 EUMP2 =    -0.30719468365415D+03
          IDoAtm=11111111111111
          Differentiating once with respect to electric field.
                with respect to dipole field.
          Differentiating once with respect to nuclear coordinates.
 Keep R1 ints in memory in symmetry-blocked form, NReq=80254615.
          There are     1 degrees of freedom in the 1st order CPHF.  IDoFFX=0 NUNeed=     1.
 LinEq1:  Iter=  0 NonCon=     1 RMS=3.71D-03 Max=6.28D-02 NDo=     1
 AX will form     1 AO Fock derivatives at one time.
 LinEq1:  Iter=  1 NonCon=     1 RMS=1.06D-03 Max=1.60D-02 NDo=     1
 LinEq1:  Iter=  2 NonCon=     1 RMS=3.69D-04 Max=9.03D-03 NDo=     1
 LinEq1:  Iter=  3 NonCon=     1 RMS=1.02D-04 Max=3.10D-03 NDo=     1
 LinEq1:  Iter=  4 NonCon=     1 RMS=2.50D-05 Max=4.60D-04 NDo=     1
 LinEq1:  Iter=  5 NonCon=     1 RMS=9.35D-06 Max=1.43D-04 NDo=     1
 LinEq1:  Iter=  6 NonCon=     1 RMS=1.76D-06 Max=3.60D-05 NDo=     1
 LinEq1:  Iter=  7 NonCon=     1 RMS=6.30D-07 Max=1.10D-05 NDo=     1
 LinEq1:  Iter=  8 NonCon=     1 RMS=1.59D-07 Max=5.30D-06 NDo=     1
 LinEq1:  Iter=  9 NonCon=     1 RMS=2.79D-08 Max=5.79D-07 NDo=     1
 LinEq1:  Iter= 10 NonCon=     1 RMS=6.46D-09 Max=1.07D-07 NDo=     1
 LinEq1:  Iter= 11 NonCon=     1 RMS=1.01D-09 Max=1.80D-08 NDo=     1
 LinEq1:  Iter= 12 NonCon=     1 RMS=1.91D-10 Max=3.09D-09 NDo=     1
 LinEq1:  Iter= 13 NonCon=     0 RMS=2.86D-11 Max=3.67D-10 NDo=     1
 Linear equations converged to 1.000D-10 1.000D-09 after    13 iterations.
 End of Minotr F.D. properties file   721 does not exist.
 End of Minotr F.D. properties file   722 does not exist.
 End of Minotr F.D. properties file   788 does not exist.
 Calling FoFJK, ICntrl=  10002127 FMM=F ISym2X=1 I1Cent= 0 IOpClX= 0 NMat=1 NMatS=1 NMatT=0.
 ***** Axes restored to original set *****
 -------------------------------------------------------------------
 Center     Atomic                   Forces (Hartrees/Bohr)
 Number     Number              X              Y              Z
 -------------------------------------------------------------------
      1        6          -0.001902863   -0.000414982   -0.000519205
      2        1           0.000137610    0.000158861    0.000106921
      3        6           0.004871697   -0.000000000    0.000538327
      4        6          -0.004871697    0.000000000    0.000538327
      5        6           0.001902863   -0.000414982   -0.000519205
      6        1          -0.000137610    0.000158861    0.000106921
      7        6          -0.001902863    0.000414982   -0.000519205
      8        1           0.000137610   -0.000158861    0.000106921
      9        6          -0.001034397   -0.000000000    0.000492461
     10        1           0.000027574    0.000000000   -0.000206219
     11        6           0.001902863    0.000414982   -0.000519205
     12        1          -0.000137610   -0.000158861    0.000106921
     13        6           0.001034397    0.000000000    0.000492461
     14        1          -0.000027574    0.000000000   -0.000206219
 -------------------------------------------------------------------
 Cartesian Forces:  Max     0.004871697 RMS     0.001265204

 GradGradGradGradGradGradGradGradGradGradGradGradGradGradGradGradGradGrad
 Berny optimization.
 Using GEDIIS/GDIIS optimizer.
 FormGI is forming the generalized inverse of G from B-inverse, IUseBI=4.
 Internal  Forces:  Max     0.002300970 RMS     0.000310348
 Search for a local minimum.
 Step number   2 out of a maximum of  100
 All quantities printed in internal units (Hartrees-Bohrs-Radians)
 Mixed Optimization -- En-DIIS/RFO-DIIS
 Update second derivatives using D2CorX and points    1    2
 DE= -7.77D-04 DEPred=-6.94D-04 R= 1.12D+00
 TightC=F SS=  1.41D+00  RLast= 7.34D-02 DXNew= 5.0454D-01 2.2029D-01
 Trust test= 1.12D+00 RLast= 7.34D-02 DXMaxT set to 3.00D-01
 ITU=  1  0
 Use linear search instead of GDIIS.
     Eigenvalues ---    0.01792   0.02073   0.02345   0.02361   0.02599
     Eigenvalues ---    0.02973   0.03310   0.03392   0.03455   0.03849
     Eigenvalues ---    0.04281   0.04362   0.04644   0.04893   0.09346
     Eigenvalues ---    0.11179   0.11450   0.11521   0.12518   0.12967
     Eigenvalues ---    0.14482   0.19983   0.20601   0.20891   0.21171
     Eigenvalues ---    0.21656   0.22422   0.26741   0.26745   0.34827
     Eigenvalues ---    0.34827   0.34827   0.34870   0.34993   0.35172
     Eigenvalues ---    0.36760
 RFO step:  Lambda=-5.14153415D-05 EMin= 1.79187156D-02
 Quartic linear search produced a step of  0.18282.
 Iteration  1 RMS(Cart)=  0.00110845 RMS(Int)=  0.00000469
 Iteration  2 RMS(Cart)=  0.00000222 RMS(Int)=  0.00000381
 Iteration  3 RMS(Cart)=  0.00000000 RMS(Int)=  0.00000381
 ClnCor:  largest displacement from symmetrization is 9.29D-09 for atom     6.
 Variable       Old X    -DE/DX   Delta X   Delta X   Delta X     New X
                                 (Linear)    (Quad)   (Total)
    R1        2.05478  -0.00003  -0.00088   0.00055  -0.00033   2.05445
    R2        2.93387   0.00023   0.00081   0.00090   0.00171   2.93558
    R3        2.94113  -0.00045   0.00167  -0.00676  -0.00509   2.93605
    R4        2.97944  -0.00002   0.00042  -0.00074  -0.00033   2.97911
    R5        2.66421   0.00230   0.00858   0.00322   0.01180   2.67601
    R6        2.93387   0.00023   0.00081   0.00090   0.00171   2.93558
    R7        2.93387   0.00023   0.00081   0.00090   0.00171   2.93558
    R8        2.93387   0.00023   0.00081   0.00090   0.00171   2.93558
    R9        2.05478  -0.00003  -0.00088   0.00055  -0.00033   2.05445
   R10        2.97944  -0.00002   0.00042  -0.00074  -0.00033   2.97911
   R11        2.05478  -0.00003  -0.00088   0.00055  -0.00033   2.05445
   R12        2.97944  -0.00002   0.00042  -0.00074  -0.00033   2.97911
   R13        2.94113  -0.00045   0.00167  -0.00676  -0.00509   2.93605
   R14        2.04864   0.00019  -0.00097   0.00136   0.00039   2.04903
   R15        2.91347  -0.00106   0.00091  -0.00528  -0.00437   2.90910
   R16        2.05478  -0.00003  -0.00088   0.00055  -0.00033   2.05445
   R17        2.97944  -0.00002   0.00042  -0.00074  -0.00033   2.97911
   R18        2.04864   0.00019  -0.00097   0.00136   0.00039   2.04903
    A1        2.23995  -0.00034  -0.00004  -0.00239  -0.00244   2.23751
    A2        2.26743   0.00003   0.00030   0.00116   0.00146   2.26889
    A3        2.18019   0.00003  -0.00047  -0.00059  -0.00107   2.17912
    A4        1.52358   0.00047   0.00119   0.00172   0.00291   1.52649
    A5        1.42589  -0.00003  -0.00108   0.00019  -0.00089   1.42500
    A6        1.56615  -0.00010  -0.00013   0.00025   0.00012   1.56627
    A7        1.61801  -0.00047  -0.00119  -0.00172  -0.00291   1.61510
    A8        1.73212  -0.00004   0.00100  -0.00073   0.00027   1.73239
    A9        1.61801  -0.00047  -0.00119  -0.00172  -0.00291   1.61510
   A10        1.61801  -0.00047  -0.00119  -0.00172  -0.00291   1.61510
   A11        1.61801  -0.00047  -0.00119  -0.00172  -0.00291   1.61510
   A12        1.73212  -0.00004   0.00100  -0.00073   0.00027   1.73239
   A13        1.52358   0.00047   0.00119   0.00172   0.00291   1.52649
   A14        2.26743   0.00003   0.00030   0.00116   0.00146   2.26889
   A15        1.56615  -0.00010  -0.00013   0.00025   0.00012   1.56627
   A16        2.23995  -0.00034  -0.00004  -0.00239  -0.00244   2.23751
   A17        1.42589  -0.00003  -0.00108   0.00019  -0.00089   1.42500
   A18        2.18019   0.00003  -0.00047  -0.00059  -0.00107   2.17912
   A19        2.23995  -0.00034  -0.00004  -0.00239  -0.00244   2.23751
   A20        1.42589  -0.00003  -0.00108   0.00019  -0.00089   1.42500
   A21        1.52358   0.00047   0.00119   0.00172   0.00291   1.52649
   A22        2.18019   0.00003  -0.00047  -0.00059  -0.00107   2.17912
   A23        2.26743   0.00003   0.00030   0.00116   0.00146   2.26889
   A24        1.56615  -0.00010  -0.00013   0.00025   0.00012   1.56627
   A25        1.69652   0.00015   0.00127   0.00056   0.00183   1.69835
   A26        2.14213  -0.00004  -0.00027   0.00039   0.00012   2.14225
   A27        1.57544   0.00010   0.00013  -0.00025  -0.00012   1.57532
   A28        2.14213  -0.00004  -0.00027   0.00039   0.00012   2.14225
   A29        1.57544   0.00010   0.00013  -0.00025  -0.00012   1.57532
   A30        2.17712  -0.00019  -0.00062  -0.00093  -0.00156   2.17556
   A31        1.52358   0.00047   0.00119   0.00172   0.00291   1.52649
   A32        2.23995  -0.00034  -0.00004  -0.00239  -0.00244   2.23751
   A33        1.42589  -0.00003  -0.00108   0.00019  -0.00089   1.42500
   A34        2.26743   0.00003   0.00030   0.00116   0.00146   2.26889
   A35        1.56615  -0.00010  -0.00013   0.00025   0.00012   1.56627
   A36        2.18019   0.00003  -0.00047  -0.00059  -0.00107   2.17912
   A37        1.57544   0.00010   0.00013  -0.00025  -0.00012   1.57532
   A38        1.69652   0.00015   0.00127   0.00056   0.00183   1.69835
   A39        2.14213  -0.00004  -0.00027   0.00039   0.00012   2.14225
   A40        1.57544   0.00010   0.00013  -0.00025  -0.00012   1.57532
   A41        2.17712  -0.00019  -0.00062  -0.00093  -0.00156   2.17556
   A42        2.14213  -0.00004  -0.00027   0.00039   0.00012   2.14225
    D1       -2.46802  -0.00031  -0.00187  -0.00170  -0.00356  -2.47159
    D2        2.18878   0.00026  -0.00052   0.00037  -0.00014   2.18863
    D3        0.00000  -0.00000   0.00000   0.00000   0.00000   0.00000
    D4       -1.62638   0.00056   0.00135   0.00207   0.00342  -1.62297
    D5        1.57299  -0.00017  -0.00024  -0.00001  -0.00026   1.57273
    D6       -0.05339   0.00039   0.00110   0.00206   0.00315  -0.05024
    D7        2.44985   0.00008   0.00170  -0.00061   0.00110   2.45095
    D8        0.00000   0.00000   0.00000   0.00000   0.00000   0.00000
    D9       -2.40739   0.00005   0.00063  -0.00042   0.00021  -2.40718
   D10       -0.00000   0.00000  -0.00000  -0.00000   0.00000   0.00000
   D11       -2.44985  -0.00008  -0.00170   0.00061  -0.00110  -2.45095
   D12        1.42595  -0.00003  -0.00107   0.00018  -0.00089   1.42506
   D13       -1.42595   0.00003   0.00107  -0.00018   0.00089  -1.42506
   D14        2.40739  -0.00005  -0.00063   0.00042  -0.00021   2.40718
   D15        0.00000  -0.00000   0.00000   0.00000   0.00000   0.00000
   D16       -2.24284   0.00007   0.00005   0.00121   0.00126  -2.24158
   D17        0.14514   0.00014   0.00078   0.00272   0.00350   0.14863
   D18        2.46428  -0.00004  -0.00010   0.00149   0.00139   2.46567
   D19        0.05230  -0.00038  -0.00107  -0.00197  -0.00305   0.04926
   D20        2.44028  -0.00031  -0.00034  -0.00047  -0.00081   2.43947
   D21       -1.52376  -0.00049  -0.00122  -0.00170  -0.00292  -1.52668
   D22        1.57606   0.00012   0.00015  -0.00028  -0.00013   1.57594
   D23       -2.31915   0.00019   0.00088   0.00123   0.00211  -2.31704
   D24       -0.00000   0.00000  -0.00000  -0.00000   0.00000   0.00000
   D25       -0.00000   0.00000  -0.00000  -0.00000   0.00000   0.00000
   D26       -1.73475   0.00010  -0.00086   0.00092   0.00005  -1.73470
   D27        1.73475  -0.00010   0.00086  -0.00092  -0.00005   1.73470
   D28       -0.00000   0.00000  -0.00000  -0.00000   0.00000   0.00000
   D29       -2.18878  -0.00026   0.00052  -0.00037   0.00014  -2.18863
   D30        0.05339  -0.00039  -0.00110  -0.00206  -0.00315   0.05024
   D31        1.62638  -0.00056  -0.00135  -0.00207  -0.00342   1.62297
   D32        2.46802   0.00031   0.00187   0.00170   0.00356   2.47159
   D33       -1.57299   0.00017   0.00024   0.00001   0.00026  -1.57273
   D34        0.00000  -0.00000   0.00000   0.00000   0.00000   0.00000
   D35        0.00000  -0.00000   0.00000   0.00000   0.00000   0.00000
   D36        2.46802   0.00031   0.00187   0.00170   0.00356   2.47159
   D37       -1.57299   0.00017   0.00024   0.00001   0.00026  -1.57273
   D38        1.62638  -0.00056  -0.00135  -0.00207  -0.00342   1.62297
   D39       -2.18878  -0.00026   0.00052  -0.00037   0.00014  -2.18863
   D40        0.05339  -0.00039  -0.00110  -0.00206  -0.00315   0.05024
   D41        0.00000  -0.00000   0.00000   0.00000  -0.00000   0.00000
   D42       -2.46802  -0.00031  -0.00187  -0.00170  -0.00356  -2.47159
   D43        1.57299  -0.00017  -0.00024  -0.00001  -0.00026   1.57273
   D44       -1.62638   0.00056   0.00135   0.00207   0.00342  -1.62297
   D45        2.18878   0.00026  -0.00052   0.00037  -0.00014   2.18863
   D46       -0.05339   0.00039   0.00110   0.00206   0.00315  -0.05024
   D47       -0.00000   0.00000   0.00000  -0.00000   0.00000   0.00000
   D48       -1.57606  -0.00012  -0.00015   0.00028   0.00013  -1.57594
   D49        2.31915  -0.00019  -0.00088  -0.00123  -0.00211   2.31704
   D50        1.52376   0.00049   0.00122   0.00170   0.00292   1.52668
   D51       -0.05230   0.00038   0.00107   0.00197   0.00305  -0.04926
   D52       -2.44028   0.00031   0.00034   0.00047   0.00081  -2.43947
   D53       -2.46428   0.00004   0.00010  -0.00149  -0.00139  -2.46567
   D54        2.24284  -0.00007  -0.00005  -0.00121  -0.00126   2.24158
   D55       -0.14514  -0.00014  -0.00078  -0.00272  -0.00350  -0.14863
   D56       -0.05230   0.00038   0.00107   0.00197   0.00305  -0.04926
   D57       -2.44028   0.00031   0.00034   0.00047   0.00081  -2.43947
   D58        1.52376   0.00049   0.00122   0.00170   0.00292   1.52668
   D59        2.24284  -0.00007  -0.00005  -0.00121  -0.00126   2.24158
   D60       -0.14514  -0.00014  -0.00078  -0.00272  -0.00350  -0.14863
   D61       -2.46428   0.00004   0.00010  -0.00149  -0.00139  -2.46567
   D62       -1.57606  -0.00012  -0.00015   0.00028   0.00013  -1.57594
   D63        2.31915  -0.00019  -0.00088  -0.00123  -0.00211   2.31704
   D64       -0.00000   0.00000  -0.00000  -0.00000   0.00000   0.00000
   D65       -0.00000   0.00000  -0.00000  -0.00000   0.00000   0.00000
   D66        2.44985   0.00008   0.00170  -0.00061   0.00110   2.45095
   D67       -1.42595   0.00003   0.00107  -0.00018   0.00089  -1.42506
   D68       -2.44985  -0.00008  -0.00170   0.00061  -0.00110  -2.45095
   D69        0.00000  -0.00000   0.00000   0.00000   0.00000   0.00000
   D70        2.40739  -0.00005  -0.00063   0.00042  -0.00021   2.40718
   D71        1.42595  -0.00003  -0.00107   0.00018  -0.00089   1.42506
   D72       -2.40739   0.00005   0.00063  -0.00042   0.00021  -2.40718
   D73        0.00000  -0.00000   0.00000   0.00000   0.00000   0.00000
   D74        0.00000  -0.00000   0.00000   0.00000   0.00000   0.00000
   D75        1.69654   0.00015   0.00127   0.00056   0.00182   1.69837
   D76       -2.29332   0.00007   0.00064   0.00028   0.00091  -2.29241
   D77       -1.69654  -0.00015  -0.00127  -0.00056  -0.00182  -1.69837
   D78        0.00000  -0.00000   0.00000   0.00000   0.00000   0.00000
   D79        2.29332  -0.00007  -0.00064  -0.00028  -0.00091   2.29241
   D80        2.29332  -0.00007  -0.00064  -0.00028  -0.00091   2.29241
   D81       -2.29332   0.00007   0.00064   0.00028   0.00091  -2.29241
   D82       -0.00000  -0.00000   0.00000  -0.00000   0.00000   0.00000
   D83        0.05230  -0.00038  -0.00107  -0.00197  -0.00305   0.04926
   D84       -1.52376  -0.00049  -0.00122  -0.00170  -0.00292  -1.52668
   D85        2.44028  -0.00031  -0.00034  -0.00047  -0.00081   2.43947
   D86        1.57606   0.00012   0.00015  -0.00028  -0.00013   1.57594
   D87       -0.00000   0.00000  -0.00000  -0.00000   0.00000   0.00000
   D88       -2.31915   0.00019   0.00088   0.00123   0.00211  -2.31704
   D89       -2.24284   0.00007   0.00005   0.00121   0.00126  -2.24158
   D90        2.46428  -0.00004  -0.00010   0.00149   0.00139   2.46567
   D91        0.14514   0.00014   0.00078   0.00272   0.00350   0.14863
         Item               Value     Threshold  Converged?
 Maximum Force            0.002301     0.000450     NO 
 RMS     Force            0.000310     0.000300     NO 
 Maximum Displacement     0.005901     0.001800     NO 
 RMS     Displacement     0.001108     0.001200     YES
 Predicted change in Energy=-4.134824D-05
 GradGradGradGradGradGradGradGradGradGradGradGradGradGradGradGradGradGrad

                          Input orientation:                          
 ---------------------------------------------------------------------
 Center     Atomic      Atomic             Coordinates (Angstroms)
 Number     Number       Type             X           Y           Z
 ---------------------------------------------------------------------
      1          6           0        0.776845   -1.183517    0.284609
      2          1           0        1.475630   -2.016296    0.273946
      3          6           0        0.708042    0.000000    1.288466
      4          6           0       -0.708042    0.000000    1.288466
      5          6           0       -0.776845   -1.183517    0.284609
      6          1           0       -1.475630   -2.016296    0.273946
      7          6           0        0.776845    1.183517    0.284609
      8          1           0        1.475630    2.016296    0.273946
      9          6           0        0.769715    0.000000   -0.756796
     10          1           0        1.386212    0.000000   -1.648780
     11          6           0       -0.776845    1.183517    0.284609
     12          1           0       -1.475630    2.016296    0.273946
     13          6           0       -0.769715    0.000000   -0.756796
     14          1           0       -1.386212    0.000000   -1.648780
 ---------------------------------------------------------------------
                    Distance matrix (angstroms):
                    1          2          3          4          5
     1  C    0.000000
     2  H    1.087168   0.000000
     3  C    1.553440   2.384092   0.000000
     4  C    2.147866   3.140561   1.416083   0.000000
     5  C    1.553690   2.401516   2.147866   1.553440   0.000000
     6  H    2.401516   2.951259   3.140561   2.384092   1.087168
     7  C    2.367034   3.275243   1.553440   2.147866   2.831396
     8  H    3.275243   4.032593   2.384092   3.140561   3.913127
     9  C    1.576479   2.371961   2.046192   2.523264   2.208412
    10  H    2.347345   2.787530   3.014519   3.607397   3.133292
    11  C    2.831396   3.913127   2.147866   1.553440   2.367034
    12  H    3.913127   4.997173   3.140561   2.384092   3.275243
    13  C    2.208412   3.188958   2.523264   2.046192   1.576479
    14  H    3.133292   3.994054   3.607397   3.014519   2.347345
                    6          7          8          9         10
     6  H    0.000000
     7  C    3.913127   0.000000
     8  H    4.997173   1.087168   0.000000
     9  C    3.188958   1.576479   2.371961   0.000000
    10  H    3.994054   2.347345   2.787530   1.084299   0.000000
    11  C    3.275243   1.553690   2.401516   2.208412   3.133292
    12  H    4.032593   2.401516   2.951259   3.188958   3.994054
    13  C    2.371961   2.208412   3.188958   1.539430   2.333164
    14  H    2.787530   3.133292   3.994054   2.333164   2.772425
                   11         12         13         14
    11  C    0.000000
    12  H    1.087168   0.000000
    13  C    1.576479   2.371961   0.000000
    14  H    2.347345   2.787530   1.084299   0.000000
 Stoichiometry    C8H6
 Framework group  C2V[SGV(C4H2),X(C4H4)]
 Deg. of freedom    11
 Full point group                 C2V     NOp   4
 Largest Abelian subgroup         C2V     NOp   4
 Largest concise Abelian subgroup C2V     NOp   4
                         Standard orientation:                         
 ---------------------------------------------------------------------
 Center     Atomic      Atomic             Coordinates (Angstroms)
 Number     Number       Type             X           Y           Z
 ---------------------------------------------------------------------
      1          6           0       -1.183517    0.776845   -0.080741
      2          1           0       -2.016296    1.475630   -0.070078
      3          6           0        0.000000    0.708042   -1.084598
      4          6           0       -0.000000   -0.708042   -1.084598
      5          6           0       -1.183517   -0.776845   -0.080741
      6          1           0       -2.016296   -1.475630   -0.070078
      7          6           0        1.183517    0.776845   -0.080741
      8          1           0        2.016296    1.475630   -0.070078
      9          6           0        0.000000    0.769715    0.960664
     10          1           0        0.000000    1.386212    1.852648
     11          6           0        1.183517   -0.776845   -0.080741
     12          1           0        2.016296   -1.475630   -0.070078
     13          6           0       -0.000000   -0.769715    0.960664
     14          1           0       -0.000000   -1.386212    1.852648
 ---------------------------------------------------------------------
 Rotational constants (GHZ):           4.0304907           3.5806272           3.3359933
 Standard basis: 6-31G(d,p) (6D, 7F)
 There are    46 symmetry adapted cartesian basis functions of A1  symmetry.
 There are    29 symmetry adapted cartesian basis functions of A2  symmetry.
 There are    29 symmetry adapted cartesian basis functions of B1  symmetry.
 There are    46 symmetry adapted cartesian basis functions of B2  symmetry.
 There are    46 symmetry adapted basis functions of A1  symmetry.
 There are    29 symmetry adapted basis functions of A2  symmetry.
 There are    29 symmetry adapted basis functions of B1  symmetry.
 There are    46 symmetry adapted basis functions of B2  symmetry.
   150 basis functions,   266 primitive gaussians,   150 cartesian basis functions
    27 alpha electrons       27 beta electrons
       nuclear repulsion energy       348.0197399604 Hartrees.
 NAtoms=   14 NActive=   14 NUniq=    5 SFac= 4.00D+00 NAtFMM=   60 NAOKFM=F Big=F
 Integral buffers will be    131072 words long.
 Raffenetti 1 integral format.
 Two-electron integral symmetry is turned on.
 One-electron integrals computed using PRISM.
 NBasis=   150 RedAO= T EigKep=  2.07D-04  NBF=    46    29    29    46
 NBsUse=   150 1.00D-06 EigRej= -1.00D+00 NBFU=    46    29    29    46
 Initial guess from the checkpoint file:  "parent-cubene-MP2.chk"
 B after Tr=     0.000000   -0.000000   -0.000000
         Rot=    1.000000    0.000000   -0.000000    0.000000 Ang=   0.00 deg.
 Initial guess orbital symmetries:
       Occupied  (A1) (B2) (B1) (A1) (A2) (B2) (A1) (B2) (A1) (B1)
                 (B2) (A1) (A2) (A1) (B2) (A1) (B2) (B1) (A1) (B1)
                 (A1) (B2) (A2) (B1) (A1) (A2) (A1)
       Virtual   (B2) (A1) (B2) (B1) (A1) (B1) (B2) (B2) (A2) (A1)
                 (B1) (A2) (B2) (A1) (B2) (A2) (A2) (B2) (A1) (A1)
                 (B2) (B1) (A1) (B1) (B1) (A1) (A2) (B2) (A1) (A2)
                 (B2) (B2) (A1) (B1) (A2) (B2) (B1) (B2) (A2) (A1)
                 (A2) (B2) (A1) (B2) (B1) (B2) (A1) (A1) (B1) (A2)
                 (B2) (A1) (B1) (A1) (B2) (A1) (A1) (B1) (B1) (A2)
                 (B2) (A2) (B1) (A1) (B1) (A1) (B2) (B2) (A2) (B1)
                 (A2) (A1) (A1) (B2) (A1) (A2) (A1) (B2) (B1) (B1)
                 (B2) (A1) (B2) (A1) (A2) (B1) (A1) (A2) (B2) (B1)
                 (A2) (A1) (B2) (B2) (A2) (A1) (B2) (B1) (B2) (A2)
                 (A1) (A2) (B2) (B1) (B2) (A2) (A2) (B2) (B2) (B1)
                 (A1) (B2) (A1) (A2) (B2) (A1) (A1) (B2) (B1) (A1)
                 (B2) (A2) (B2)
 Keep R1 ints in memory in symmetry-blocked form, NReq=80252863.
 Requested convergence on RMS density matrix=1.00D-08 within 128 cycles.
 Requested convergence on MAX density matrix=1.00D-06.
 Requested convergence on             energy=1.00D-06.
 No special actions if energy rises.
 SCF Done:  E(RHF) =  -306.111064191     A.U. after    9 cycles
            NFock=  9  Conv=0.89D-08     -V/T= 2.0006
 ExpMin= 1.61D-01 ExpMax= 3.05D+03 ExpMxC= 4.57D+02 IAcc=3 IRadAn=         5 AccDes= 0.00D+00
 HarFok:  IExCor=  205 AccDes= 0.00D+00 IRadAn=         5 IDoV=-2 UseB2=F ITyADJ=14
 ICtDFT= 12500011 ScaDFX=  1.000000  1.000000  1.000000  1.000000
 Range of M.O.s used for correlation:     9   150
 NBasis=   150 NAE=    27 NBE=    27 NFC=     8 NFV=     0
 NROrb=    142 NOA=    19 NOB=    19 NVA=   123 NVB=   123

 **** Warning!!: The largest alpha MO coefficient is  0.14517626D+02

 Fully direct method using O(ONN) memory.
 JobTyp=1 Pass  1:  I=   9 to  27 NPSUse=  8 ParTrn=T ParDer=T DoDerP=T.
 Spin components of T(2) and E(2):
     alpha-alpha T2 =       0.5259074999D-01 E2=     -0.1410948086D+00
     alpha-beta  T2 =       0.2928108559D+00 E2=     -0.8014803566D+00
     beta-beta   T2 =       0.5259074999D-01 E2=     -0.1410948086D+00
 ANorm=    0.1182367268D+01
 E2 =    -0.1083669974D+01 EUMP2 =    -0.30719473416461D+03
          IDoAtm=11111111111111
          Differentiating once with respect to electric field.
                with respect to dipole field.
          Differentiating once with respect to nuclear coordinates.
 Keep R1 ints in memory in symmetry-blocked form, NReq=80254615.
          There are     1 degrees of freedom in the 1st order CPHF.  IDoFFX=0 NUNeed=     1.
 LinEq1:  Iter=  0 NonCon=     1 RMS=3.72D-03 Max=6.31D-02 NDo=     1
 AX will form     1 AO Fock derivatives at one time.
 LinEq1:  Iter=  1 NonCon=     1 RMS=1.07D-03 Max=1.58D-02 NDo=     1
 LinEq1:  Iter=  2 NonCon=     1 RMS=3.70D-04 Max=9.00D-03 NDo=     1
 LinEq1:  Iter=  3 NonCon=     1 RMS=1.02D-04 Max=3.13D-03 NDo=     1
 LinEq1:  Iter=  4 NonCon=     1 RMS=2.53D-05 Max=4.66D-04 NDo=     1
 LinEq1:  Iter=  5 NonCon=     1 RMS=9.46D-06 Max=1.47D-04 NDo=     1
 LinEq1:  Iter=  6 NonCon=     1 RMS=1.78D-06 Max=3.63D-05 NDo=     1
 LinEq1:  Iter=  7 NonCon=     1 RMS=6.35D-07 Max=1.11D-05 NDo=     1
 LinEq1:  Iter=  8 NonCon=     1 RMS=1.61D-07 Max=5.35D-06 NDo=     1
 LinEq1:  Iter=  9 NonCon=     1 RMS=2.80D-08 Max=5.88D-07 NDo=     1
 LinEq1:  Iter= 10 NonCon=     1 RMS=6.51D-09 Max=1.08D-07 NDo=     1
 LinEq1:  Iter= 11 NonCon=     1 RMS=1.02D-09 Max=1.81D-08 NDo=     1
 LinEq1:  Iter= 12 NonCon=     1 RMS=1.91D-10 Max=3.15D-09 NDo=     1
 LinEq1:  Iter= 13 NonCon=     0 RMS=2.88D-11 Max=3.67D-10 NDo=     1
 Linear equations converged to 1.000D-10 1.000D-09 after    13 iterations.
 End of Minotr F.D. properties file   721 does not exist.
 End of Minotr F.D. properties file   722 does not exist.
 End of Minotr F.D. properties file   788 does not exist.
 Calling FoFJK, ICntrl=  10002127 FMM=F ISym2X=1 I1Cent= 0 IOpClX= 0 NMat=1 NMatS=1 NMatT=0.
 ***** Axes restored to original set *****
 -------------------------------------------------------------------
 Center     Atomic                   Forces (Hartrees/Bohr)
 Number     Number              X              Y              Z
 -------------------------------------------------------------------
      1        6          -0.000804454    0.000065468   -0.000325938
      2        1           0.000095516   -0.000026369    0.000099813
      3        6           0.000565187    0.000000000    0.000338365
      4        6          -0.000565187   -0.000000000    0.000338365
      5        6           0.000804454    0.000065468   -0.000325938
      6        1          -0.000095516   -0.000026369    0.000099813
      7        6          -0.000804454   -0.000065468   -0.000325938
      8        1           0.000095516    0.000026369    0.000099813
      9        6          -0.000031439    0.000000000    0.000135374
     10        1           0.000071386    0.000000000   -0.000021489
     11        6           0.000804454   -0.000065468   -0.000325938
     12        1          -0.000095516    0.000026369    0.000099813
     13        6           0.000031439   -0.000000000    0.000135374
     14        1          -0.000071386    0.000000000   -0.000021489
 -------------------------------------------------------------------
 Cartesian Forces:  Max     0.000804454 RMS     0.000309662

 GradGradGradGradGradGradGradGradGradGradGradGradGradGradGradGradGradGrad
 Berny optimization.
 Using GEDIIS/GDIIS optimizer.
 FormGI is forming the generalized inverse of G from B-inverse, IUseBI=4.
 Internal  Forces:  Max     0.000351751 RMS     0.000068653
 Search for a local minimum.
 Step number   3 out of a maximum of  100
 All quantities printed in internal units (Hartrees-Bohrs-Radians)
 Mixed Optimization -- En-DIIS/RFO-DIIS
 Swapping is turned off.
 Update second derivatives using D2CorX and points    1    2    3
 DE= -5.05D-05 DEPred=-4.13D-05 R= 1.22D+00
 TightC=F SS=  1.41D+00  RLast= 2.55D-02 DXNew= 5.0454D-01 7.6641D-02
 Trust test= 1.22D+00 RLast= 2.55D-02 DXMaxT set to 3.00D-01
 ITU=  1  1  0
     Eigenvalues ---    0.01784   0.02066   0.02324   0.02357   0.02601
     Eigenvalues ---    0.02964   0.03335   0.03384   0.03462   0.03862
     Eigenvalues ---    0.04301   0.04318   0.04666   0.04919   0.09363
     Eigenvalues ---    0.10126   0.11157   0.11434   0.11793   0.12546
     Eigenvalues ---    0.14479   0.19304   0.20604   0.20886   0.21185
     Eigenvalues ---    0.22000   0.22427   0.26737   0.26747   0.34822
     Eigenvalues ---    0.34827   0.34827   0.34827   0.35172   0.35173
     Eigenvalues ---    0.38864
 En-DIIS/RFO-DIIS/Sim-DIIS IScMMF=       -3 using points:     3    2
 RFO step:  Lambda=-6.29113549D-06.
 DidBck=F Rises=F RFO-DIIS coefs:    1.23174   -0.23174
 Iteration  1 RMS(Cart)=  0.00031273 RMS(Int)=  0.00000064
 Iteration  2 RMS(Cart)=  0.00000021 RMS(Int)=  0.00000060
 ClnCor:  largest displacement from symmetrization is 1.90D-08 for atom     6.
 Variable       Old X    -DE/DX   Delta X   Delta X   Delta X     New X
                                 (Linear)    (Quad)   (Total)
    R1        2.05445   0.00008  -0.00008   0.00027   0.00019   2.05464
    R2        2.93558   0.00009   0.00040   0.00027   0.00067   2.93624
    R3        2.93605  -0.00035  -0.00118  -0.00124  -0.00241   2.93363
    R4        2.97911  -0.00006  -0.00008  -0.00030  -0.00038   2.97873
    R5        2.67601   0.00007   0.00273  -0.00079   0.00194   2.67795
    R6        2.93558   0.00009   0.00040   0.00027   0.00067   2.93624
    R7        2.93558   0.00009   0.00040   0.00027   0.00067   2.93624
    R8        2.93558   0.00009   0.00040   0.00027   0.00067   2.93624
    R9        2.05445   0.00008  -0.00008   0.00027   0.00019   2.05464
   R10        2.97911  -0.00006  -0.00008  -0.00030  -0.00038   2.97873
   R11        2.05445   0.00008  -0.00008   0.00027   0.00019   2.05464
   R12        2.97911  -0.00006  -0.00008  -0.00030  -0.00038   2.97873
   R13        2.93605  -0.00035  -0.00118  -0.00124  -0.00241   2.93363
   R14        2.04903   0.00006   0.00009   0.00004   0.00013   2.04916
   R15        2.90910  -0.00018  -0.00101   0.00074  -0.00027   2.90883
   R16        2.05445   0.00008  -0.00008   0.00027   0.00019   2.05464
   R17        2.97911  -0.00006  -0.00008  -0.00030  -0.00038   2.97873
   R18        2.04903   0.00006   0.00009   0.00004   0.00013   2.04916
    A1        2.23751  -0.00009  -0.00057  -0.00094  -0.00151   2.23600
    A2        2.26889   0.00002   0.00034  -0.00001   0.00032   2.26921
    A3        2.17912  -0.00002  -0.00025   0.00044   0.00019   2.17931
    A4        1.52649   0.00007   0.00067   0.00008   0.00075   1.52724
    A5        1.42500   0.00003  -0.00021   0.00035   0.00014   1.42515
    A6        1.56627   0.00003   0.00003   0.00033   0.00036   1.56663
    A7        1.61510  -0.00007  -0.00067  -0.00008  -0.00075   1.61435
    A8        1.73239  -0.00009   0.00006  -0.00056  -0.00050   1.73188
    A9        1.61510  -0.00007  -0.00067  -0.00008  -0.00075   1.61435
   A10        1.61510  -0.00007  -0.00067  -0.00008  -0.00075   1.61435
   A11        1.61510  -0.00007  -0.00067  -0.00008  -0.00075   1.61435
   A12        1.73239  -0.00009   0.00006  -0.00056  -0.00050   1.73188
   A13        1.52649   0.00007   0.00067   0.00008   0.00075   1.52724
   A14        2.26889   0.00002   0.00034  -0.00001   0.00032   2.26921
   A15        1.56627   0.00003   0.00003   0.00033   0.00036   1.56663
   A16        2.23751  -0.00009  -0.00057  -0.00094  -0.00151   2.23600
   A17        1.42500   0.00003  -0.00021   0.00035   0.00014   1.42515
   A18        2.17912  -0.00002  -0.00025   0.00044   0.00019   2.17931
   A19        2.23751  -0.00009  -0.00057  -0.00094  -0.00151   2.23600
   A20        1.42500   0.00003  -0.00021   0.00035   0.00014   1.42515
   A21        1.52649   0.00007   0.00067   0.00008   0.00075   1.52724
   A22        2.17912  -0.00002  -0.00025   0.00044   0.00019   2.17931
   A23        2.26889   0.00002   0.00034  -0.00001   0.00032   2.26921
   A24        1.56627   0.00003   0.00003   0.00033   0.00036   1.56663
   A25        1.69835   0.00004   0.00042  -0.00010   0.00032   1.69867
   A26        2.14225  -0.00000   0.00003  -0.00011  -0.00008   2.14217
   A27        1.57532  -0.00003  -0.00003  -0.00033  -0.00036   1.57496
   A28        2.14225  -0.00000   0.00003  -0.00011  -0.00008   2.14217
   A29        1.57532  -0.00003  -0.00003  -0.00033  -0.00036   1.57496
   A30        2.17556   0.00002  -0.00036   0.00082   0.00046   2.17602
   A31        1.52649   0.00007   0.00067   0.00008   0.00075   1.52724
   A32        2.23751  -0.00009  -0.00057  -0.00094  -0.00151   2.23600
   A33        1.42500   0.00003  -0.00021   0.00035   0.00014   1.42515
   A34        2.26889   0.00002   0.00034  -0.00001   0.00032   2.26921
   A35        1.56627   0.00003   0.00003   0.00033   0.00036   1.56663
   A36        2.17912  -0.00002  -0.00025   0.00044   0.00019   2.17931
   A37        1.57532  -0.00003  -0.00003  -0.00033  -0.00036   1.57496
   A38        1.69835   0.00004   0.00042  -0.00010   0.00032   1.69867
   A39        2.14225  -0.00000   0.00003  -0.00011  -0.00008   2.14217
   A40        1.57532  -0.00003  -0.00003  -0.00033  -0.00036   1.57496
   A41        2.17556   0.00002  -0.00036   0.00082   0.00046   2.17602
   A42        2.14225  -0.00000   0.00003  -0.00011  -0.00008   2.14217
    D1       -2.47159  -0.00003  -0.00083   0.00080  -0.00003  -2.47161
    D2        2.18863   0.00006  -0.00003   0.00092   0.00089   2.18952
    D3        0.00000  -0.00000   0.00000   0.00000   0.00000   0.00000
    D4       -1.62297   0.00009   0.00079   0.00012   0.00091  -1.62205
    D5        1.57273   0.00002  -0.00006   0.00031   0.00025   1.57298
    D6       -0.05024   0.00011   0.00073   0.00043   0.00116  -0.04908
    D7        2.45095  -0.00004   0.00026  -0.00143  -0.00118   2.44977
    D8        0.00000   0.00000   0.00000   0.00000   0.00000   0.00000
    D9       -2.40718  -0.00001   0.00005  -0.00110  -0.00105  -2.40823
   D10       -0.00000   0.00000   0.00000  -0.00000   0.00000   0.00000
   D11       -2.45095   0.00004  -0.00026   0.00143   0.00118  -2.44977
   D12        1.42506   0.00003  -0.00021   0.00034   0.00013   1.42519
   D13       -1.42506  -0.00003   0.00021  -0.00034  -0.00013  -1.42519
   D14        2.40718   0.00001  -0.00005   0.00110   0.00105   2.40823
   D15        0.00000   0.00000   0.00000  -0.00000  -0.00000   0.00000
   D16       -2.24158   0.00000   0.00029   0.00034   0.00064  -2.24094
   D17        0.14863   0.00004   0.00081  -0.00002   0.00079   0.14942
   D18        2.46567   0.00003   0.00032   0.00072   0.00104   2.46671
   D19        0.04926  -0.00010  -0.00071  -0.00041  -0.00112   0.04814
   D20        2.43947  -0.00007  -0.00019  -0.00077  -0.00096   2.43851
   D21       -1.52668  -0.00007  -0.00068  -0.00003  -0.00071  -1.52739
   D22        1.57594  -0.00003  -0.00003  -0.00038  -0.00041   1.57553
   D23       -2.31704   0.00000   0.00049  -0.00074  -0.00025  -2.31729
   D24       -0.00000  -0.00000   0.00000   0.00000   0.00000   0.00000
   D25       -0.00000   0.00000   0.00000  -0.00000   0.00000   0.00000
   D26       -1.73470   0.00010   0.00001   0.00057   0.00058  -1.73412
   D27        1.73470  -0.00010  -0.00001  -0.00057  -0.00058   1.73412
   D28       -0.00000  -0.00000   0.00000  -0.00000   0.00000   0.00000
   D29       -2.18863  -0.00006   0.00003  -0.00092  -0.00089  -2.18952
   D30        0.05024  -0.00011  -0.00073  -0.00043  -0.00116   0.04908
   D31        1.62297  -0.00009  -0.00079  -0.00012  -0.00091   1.62205
   D32        2.47159   0.00003   0.00083  -0.00080   0.00003   2.47161
   D33       -1.57273  -0.00002   0.00006  -0.00031  -0.00025  -1.57298
   D34        0.00000   0.00000   0.00000   0.00000   0.00000   0.00000
   D35        0.00000  -0.00000   0.00000   0.00000   0.00000   0.00000
   D36        2.47159   0.00003   0.00083  -0.00080   0.00003   2.47161
   D37       -1.57273  -0.00002   0.00006  -0.00031  -0.00025  -1.57298
   D38        1.62297  -0.00009  -0.00079  -0.00012  -0.00091   1.62205
   D39       -2.18863  -0.00006   0.00003  -0.00092  -0.00089  -2.18952
   D40        0.05024  -0.00011  -0.00073  -0.00043  -0.00116   0.04908
   D41        0.00000   0.00000  -0.00000   0.00000   0.00000   0.00000
   D42       -2.47159  -0.00003  -0.00083   0.00080  -0.00003  -2.47161
   D43        1.57273   0.00002  -0.00006   0.00031   0.00025   1.57298
   D44       -1.62297   0.00009   0.00079   0.00012   0.00091  -1.62205
   D45        2.18863   0.00006  -0.00003   0.00092   0.00089   2.18952
   D46       -0.05024   0.00011   0.00073   0.00043   0.00116  -0.04908
   D47       -0.00000  -0.00000   0.00000   0.00000   0.00000   0.00000
   D48       -1.57594   0.00003   0.00003   0.00038   0.00041  -1.57553
   D49        2.31704  -0.00000  -0.00049   0.00074   0.00025   2.31729
   D50        1.52668   0.00007   0.00068   0.00003   0.00071   1.52739
   D51       -0.04926   0.00010   0.00071   0.00041   0.00112  -0.04814
   D52       -2.43947   0.00007   0.00019   0.00077   0.00096  -2.43851
   D53       -2.46567  -0.00003  -0.00032  -0.00072  -0.00104  -2.46671
   D54        2.24158  -0.00000  -0.00029  -0.00034  -0.00064   2.24094
   D55       -0.14863  -0.00004  -0.00081   0.00002  -0.00079  -0.14942
   D56       -0.04926   0.00010   0.00071   0.00041   0.00112  -0.04814
   D57       -2.43947   0.00007   0.00019   0.00077   0.00096  -2.43851
   D58        1.52668   0.00007   0.00068   0.00003   0.00071   1.52739
   D59        2.24158  -0.00000  -0.00029  -0.00034  -0.00064   2.24094
   D60       -0.14863  -0.00004  -0.00081   0.00002  -0.00079  -0.14942
   D61       -2.46567  -0.00003  -0.00032  -0.00072  -0.00104  -2.46671
   D62       -1.57594   0.00003   0.00003   0.00038   0.00041  -1.57553
   D63        2.31704  -0.00000  -0.00049   0.00074   0.00025   2.31729
   D64       -0.00000   0.00000   0.00000   0.00000   0.00000   0.00000
   D65       -0.00000  -0.00000   0.00000  -0.00000   0.00000   0.00000
   D66        2.45095  -0.00004   0.00026  -0.00143  -0.00118   2.44977
   D67       -1.42506  -0.00003   0.00021  -0.00034  -0.00013  -1.42519
   D68       -2.45095   0.00004  -0.00026   0.00143   0.00118  -2.44977
   D69        0.00000   0.00000   0.00000   0.00000   0.00000   0.00000
   D70        2.40718   0.00001  -0.00005   0.00110   0.00105   2.40823
   D71        1.42506   0.00003  -0.00021   0.00034   0.00013   1.42519
   D72       -2.40718  -0.00001   0.00005  -0.00110  -0.00105  -2.40823
   D73        0.00000  -0.00000   0.00000  -0.00000  -0.00000   0.00000
   D74        0.00000   0.00000   0.00000  -0.00000  -0.00000   0.00000
   D75        1.69837   0.00004   0.00042  -0.00010   0.00032   1.69869
   D76       -2.29241   0.00002   0.00021  -0.00005   0.00016  -2.29225
   D77       -1.69837  -0.00004  -0.00042   0.00010  -0.00032  -1.69869
   D78        0.00000  -0.00000   0.00000  -0.00000  -0.00000   0.00000
   D79        2.29241  -0.00002  -0.00021   0.00005  -0.00016   2.29225
   D80        2.29241  -0.00002  -0.00021   0.00005  -0.00016   2.29225
   D81       -2.29241   0.00002   0.00021  -0.00005   0.00016  -2.29225
   D82       -0.00000  -0.00000   0.00000   0.00000   0.00000   0.00000
   D83        0.04926  -0.00010  -0.00071  -0.00041  -0.00112   0.04814
   D84       -1.52668  -0.00007  -0.00068  -0.00003  -0.00071  -1.52739
   D85        2.43947  -0.00007  -0.00019  -0.00077  -0.00096   2.43851
   D86        1.57594  -0.00003  -0.00003  -0.00038  -0.00041   1.57553
   D87       -0.00000   0.00000   0.00000   0.00000   0.00000   0.00000
   D88       -2.31704   0.00000   0.00049  -0.00074  -0.00025  -2.31729
   D89       -2.24158   0.00000   0.00029   0.00034   0.00064  -2.24094
   D90        2.46567   0.00003   0.00032   0.00072   0.00104   2.46671
   D91        0.14863   0.00004   0.00081  -0.00002   0.00079   0.14942
         Item               Value     Threshold  Converged?
 Maximum Force            0.000352     0.000450     YES
 RMS     Force            0.000069     0.000300     YES
 Maximum Displacement     0.001207     0.001800     YES
 RMS     Displacement     0.000313     0.001200     YES
 Predicted change in Energy=-3.145757D-06
 Optimization completed.
    -- Stationary point found.
                           ----------------------------
                           !   Optimized Parameters   !
                           ! (Angstroms and Degrees)  !
 --------------------------                            --------------------------
 ! Name  Definition              Value          Derivative Info.                !
 --------------------------------------------------------------------------------
 ! R1    R(1,2)                  1.0872         -DE/DX =    0.0001              !
 ! R2    R(1,3)                  1.5534         -DE/DX =    0.0001              !
 ! R3    R(1,5)                  1.5537         -DE/DX =   -0.0004              !
 ! R4    R(1,9)                  1.5765         -DE/DX =   -0.0001              !
 ! R5    R(3,4)                  1.4161         -DE/DX =    0.0001              !
 ! R6    R(3,7)                  1.5534         -DE/DX =    0.0001              !
 ! R7    R(4,5)                  1.5534         -DE/DX =    0.0001              !
 ! R8    R(4,11)                 1.5534         -DE/DX =    0.0001              !
 ! R9    R(5,6)                  1.0872         -DE/DX =    0.0001              !
 ! R10   R(5,13)                 1.5765         -DE/DX =   -0.0001              !
 ! R11   R(7,8)                  1.0872         -DE/DX =    0.0001              !
 ! R12   R(7,9)                  1.5765         -DE/DX =   -0.0001              !
 ! R13   R(7,11)                 1.5537         -DE/DX =   -0.0004              !
 ! R14   R(9,10)                 1.0843         -DE/DX =    0.0001              !
 ! R15   R(9,13)                 1.5394         -DE/DX =   -0.0002              !
 ! R16   R(11,12)                1.0872         -DE/DX =    0.0001              !
 ! R17   R(11,13)                1.5765         -DE/DX =   -0.0001              !
 ! R18   R(13,14)                1.0843         -DE/DX =    0.0001              !
 ! A1    A(2,1,3)              128.1996         -DE/DX =   -0.0001              !
 ! A2    A(2,1,5)              129.9977         -DE/DX =    0.0                 !
 ! A3    A(2,1,9)              124.8547         -DE/DX =    0.0                 !
 ! A4    A(3,1,5)               87.4615         -DE/DX =    0.0001              !
 ! A5    A(3,1,9)               81.6466         -DE/DX =    0.0                 !
 ! A6    A(5,1,9)               89.7408         -DE/DX =    0.0                 !
 ! A7    A(1,3,4)               92.5385         -DE/DX =   -0.0001              !
 ! A8    A(1,3,7)               99.2584         -DE/DX =   -0.0001              !
 ! A9    A(4,3,7)               92.5385         -DE/DX =   -0.0001              !
 ! A10   A(3,4,5)               92.5385         -DE/DX =   -0.0001              !
 ! A11   A(3,4,11)              92.5385         -DE/DX =   -0.0001              !
 ! A12   A(5,4,11)              99.2584         -DE/DX =   -0.0001              !
 ! A13   A(1,5,4)               87.4615         -DE/DX =    0.0001              !
 ! A14   A(1,5,6)              129.9977         -DE/DX =    0.0                 !
 ! A15   A(1,5,13)              89.7408         -DE/DX =    0.0                 !
 ! A16   A(4,5,6)              128.1996         -DE/DX =   -0.0001              !
 ! A17   A(4,5,13)              81.6466         -DE/DX =    0.0                 !
 ! A18   A(6,5,13)             124.8547         -DE/DX =    0.0                 !
 ! A19   A(3,7,8)              128.1996         -DE/DX =   -0.0001              !
 ! A20   A(3,7,9)               81.6466         -DE/DX =    0.0                 !
 ! A21   A(3,7,11)              87.4615         -DE/DX =    0.0001              !
 ! A22   A(8,7,9)              124.8547         -DE/DX =    0.0                 !
 ! A23   A(8,7,11)             129.9977         -DE/DX =    0.0                 !
 ! A24   A(9,7,11)              89.7408         -DE/DX =    0.0                 !
 ! A25   A(1,9,7)               97.308          -DE/DX =    0.0                 !
 ! A26   A(1,9,10)             122.7417         -DE/DX =    0.0                 !
 ! A27   A(1,9,13)              90.2592         -DE/DX =    0.0                 !
 ! A28   A(7,9,10)             122.7417         -DE/DX =    0.0                 !
 ! A29   A(7,9,13)              90.2592         -DE/DX =    0.0                 !
 ! A30   A(10,9,13)            124.6504         -DE/DX =    0.0                 !
 ! A31   A(4,11,7)              87.4615         -DE/DX =    0.0001              !
 ! A32   A(4,11,12)            128.1996         -DE/DX =   -0.0001              !
 ! A33   A(4,11,13)             81.6466         -DE/DX =    0.0                 !
 ! A34   A(7,11,12)            129.9977         -DE/DX =    0.0                 !
 ! A35   A(7,11,13)             89.7408         -DE/DX =    0.0                 !
 ! A36   A(12,11,13)           124.8547         -DE/DX =    0.0                 !
 ! A37   A(5,13,9)              90.2592         -DE/DX =    0.0                 !
 ! A38   A(5,13,11)             97.308          -DE/DX =    0.0                 !
 ! A39   A(5,13,14)            122.7417         -DE/DX =    0.0                 !
 ! A40   A(9,13,11)             90.2592         -DE/DX =    0.0                 !
 ! A41   A(9,13,14)            124.6504         -DE/DX =    0.0                 !
 ! A42   A(11,13,14)           122.7417         -DE/DX =    0.0                 !
 ! D1    D(2,1,3,4)           -141.6114         -DE/DX =    0.0                 !
 ! D2    D(2,1,3,7)            125.3995         -DE/DX =    0.0001              !
 ! D3    D(5,1,3,4)              0.0            -DE/DX =    0.0                 !
 ! D4    D(5,1,3,7)            -92.9891         -DE/DX =    0.0001              !
 ! D5    D(9,1,3,4)             90.1108         -DE/DX =    0.0                 !
 ! D6    D(9,1,3,7)             -2.8783         -DE/DX =    0.0001              !
 ! D7    D(2,1,5,4)            140.429          -DE/DX =    0.0                 !
 ! D8    D(2,1,5,6)              0.0            -DE/DX =    0.0                 !
 ! D9    D(2,1,5,13)          -137.9211         -DE/DX =    0.0                 !
 ! D10   D(3,1,5,4)              0.0            -DE/DX =    0.0                 !
 ! D11   D(3,1,5,6)           -140.429          -DE/DX =    0.0                 !
 ! D12   D(3,1,5,13)            81.6499         -DE/DX =    0.0                 !
 ! D13   D(9,1,5,4)            -81.6499         -DE/DX =    0.0                 !
 ! D14   D(9,1,5,6)            137.9211         -DE/DX =    0.0                 !
 ! D15   D(9,1,5,13)             0.0            -DE/DX =    0.0                 !
 ! D16   D(2,1,9,7)           -128.433          -DE/DX =    0.0                 !
 ! D17   D(2,1,9,10)             8.5161         -DE/DX =    0.0                 !
 ! D18   D(2,1,9,13)           141.2725         -DE/DX =    0.0                 !
 ! D19   D(3,1,9,7)              2.8222         -DE/DX =   -0.0001              !
 ! D20   D(3,1,9,10)           139.7713         -DE/DX =   -0.0001              !
 ! D21   D(3,1,9,13)           -87.4723         -DE/DX =   -0.0001              !
 ! D22   D(5,1,9,7)             90.2945         -DE/DX =    0.0                 !
 ! D23   D(5,1,9,10)          -132.7564         -DE/DX =    0.0                 !
 ! D24   D(5,1,9,13)             0.0            -DE/DX =    0.0                 !
 ! D25   D(1,3,4,5)              0.0            -DE/DX =    0.0                 !
 ! D26   D(1,3,4,11)           -99.3909         -DE/DX =    0.0001              !
 ! D27   D(7,3,4,5)             99.3909         -DE/DX =   -0.0001              !
 ! D28   D(7,3,4,11)             0.0            -DE/DX =    0.0                 !
 ! D29   D(1,3,7,8)           -125.3995         -DE/DX =   -0.0001              !
 ! D30   D(1,3,7,9)              2.8783         -DE/DX =   -0.0001              !
 ! D31   D(1,3,7,11)            92.9891         -DE/DX =   -0.0001              !
 ! D32   D(4,3,7,8)            141.6114         -DE/DX =    0.0                 !
 ! D33   D(4,3,7,9)            -90.1108         -DE/DX =    0.0                 !
 ! D34   D(4,3,7,11)             0.0            -DE/DX =    0.0                 !
 ! D35   D(3,4,5,1)              0.0            -DE/DX =    0.0                 !
 ! D36   D(3,4,5,6)            141.6114         -DE/DX =    0.0                 !
 ! D37   D(3,4,5,13)           -90.1108         -DE/DX =    0.0                 !
 ! D38   D(11,4,5,1)            92.9891         -DE/DX =   -0.0001              !
 ! D39   D(11,4,5,6)          -125.3995         -DE/DX =   -0.0001              !
 ! D40   D(11,4,5,13)            2.8783         -DE/DX =   -0.0001              !
 ! D41   D(3,4,11,7)             0.0            -DE/DX =    0.0                 !
 ! D42   D(3,4,11,12)         -141.6114         -DE/DX =    0.0                 !
 ! D43   D(3,4,11,13)           90.1108         -DE/DX =    0.0                 !
 ! D44   D(5,4,11,7)           -92.9891         -DE/DX =    0.0001              !
 ! D45   D(5,4,11,12)          125.3995         -DE/DX =    0.0001              !
 ! D46   D(5,4,11,13)           -2.8783         -DE/DX =    0.0001              !
 ! D47   D(1,5,13,9)             0.0            -DE/DX =    0.0                 !
 ! D48   D(1,5,13,11)          -90.2945         -DE/DX =    0.0                 !
 ! D49   D(1,5,13,14)          132.7564         -DE/DX =    0.0                 !
 ! D50   D(4,5,13,9)            87.4723         -DE/DX =    0.0001              !
 ! D51   D(4,5,13,11)           -2.8222         -DE/DX =    0.0001              !
 ! D52   D(4,5,13,14)         -139.7713         -DE/DX =    0.0001              !
 ! D53   D(6,5,13,9)          -141.2725         -DE/DX =    0.0                 !
 ! D54   D(6,5,13,11)          128.433          -DE/DX =    0.0                 !
 ! D55   D(6,5,13,14)           -8.5161         -DE/DX =    0.0                 !
 ! D56   D(3,7,9,1)             -2.8222         -DE/DX =    0.0001              !
 ! D57   D(3,7,9,10)          -139.7713         -DE/DX =    0.0001              !
 ! D58   D(3,7,9,13)            87.4723         -DE/DX =    0.0001              !
 ! D59   D(8,7,9,1)            128.433          -DE/DX =    0.0                 !
 ! D60   D(8,7,9,10)            -8.5161         -DE/DX =    0.0                 !
 ! D61   D(8,7,9,13)          -141.2725         -DE/DX =    0.0                 !
 ! D62   D(11,7,9,1)           -90.2945         -DE/DX =    0.0                 !
 ! D63   D(11,7,9,10)          132.7564         -DE/DX =    0.0                 !
 ! D64   D(11,7,9,13)            0.0            -DE/DX =    0.0                 !
 ! D65   D(3,7,11,4)             0.0            -DE/DX =    0.0                 !
 ! D66   D(3,7,11,12)          140.429          -DE/DX =    0.0                 !
 ! D67   D(3,7,11,13)          -81.6499         -DE/DX =    0.0                 !
 ! D68   D(8,7,11,4)          -140.429          -DE/DX =    0.0                 !
 ! D69   D(8,7,11,12)            0.0            -DE/DX =    0.0                 !
 ! D70   D(8,7,11,13)          137.9211         -DE/DX =    0.0                 !
 ! D71   D(9,7,11,4)            81.6499         -DE/DX =    0.0                 !
 ! D72   D(9,7,11,12)         -137.9211         -DE/DX =    0.0                 !
 ! D73   D(9,7,11,13)            0.0            -DE/DX =    0.0                 !
 ! D74   D(1,9,13,5)             0.0            -DE/DX =    0.0                 !
 ! D75   D(1,9,13,11)           97.3093         -DE/DX =    0.0                 !
 ! D76   D(1,9,13,14)         -131.3453         -DE/DX =    0.0                 !
 ! D77   D(7,9,13,5)           -97.3093         -DE/DX =    0.0                 !
 ! D78   D(7,9,13,11)            0.0            -DE/DX =    0.0                 !
 ! D79   D(7,9,13,14)          131.3453         -DE/DX =    0.0                 !
 ! D80   D(10,9,13,5)          131.3453         -DE/DX =    0.0                 !
 ! D81   D(10,9,13,11)        -131.3453         -DE/DX =    0.0                 !
 ! D82   D(10,9,13,14)           0.0            -DE/DX =    0.0                 !
 ! D83   D(4,11,13,5)            2.8222         -DE/DX =   -0.0001              !
 ! D84   D(4,11,13,9)          -87.4723         -DE/DX =   -0.0001              !
 ! D85   D(4,11,13,14)         139.7713         -DE/DX =   -0.0001              !
 ! D86   D(7,11,13,5)           90.2945         -DE/DX =    0.0                 !
 ! D87   D(7,11,13,9)            0.0            -DE/DX =    0.0                 !
 ! D88   D(7,11,13,14)        -132.7564         -DE/DX =    0.0                 !
 ! D89   D(12,11,13,5)        -128.433          -DE/DX =    0.0                 !
 ! D90   D(12,11,13,9)         141.2725         -DE/DX =    0.0                 !
 ! D91   D(12,11,13,14)          8.5161         -DE/DX =    0.0                 !
 --------------------------------------------------------------------------------
 GradGradGradGradGradGradGradGradGradGradGradGradGradGradGradGradGradGrad

                          Input orientation:                          
 ---------------------------------------------------------------------
 Center     Atomic      Atomic             Coordinates (Angstroms)
 Number     Number       Type             X           Y           Z
 ---------------------------------------------------------------------
      1          6           0        0.776845   -1.183517    0.284609
      2          1           0        1.475630   -2.016296    0.273946
      3          6           0        0.708042    0.000000    1.288466
      4          6           0       -0.708042    0.000000    1.288466
      5          6           0       -0.776845   -1.183517    0.284609
      6          1           0       -1.475630   -2.016296    0.273946
      7          6           0        0.776845    1.183517    0.284609
      8          1           0        1.475630    2.016296    0.273946
      9          6           0        0.769715    0.000000   -0.756796
     10          1           0        1.386212    0.000000   -1.648780
     11          6           0       -0.776845    1.183517    0.284609
     12          1           0       -1.475630    2.016296    0.273946
     13          6           0       -0.769715    0.000000   -0.756796
     14          1           0       -1.386212    0.000000   -1.648780
 ---------------------------------------------------------------------
                    Distance matrix (angstroms):
                    1          2          3          4          5
     1  C    0.000000
     2  H    1.087168   0.000000
     3  C    1.553440   2.384092   0.000000
     4  C    2.147866   3.140561   1.416083   0.000000
     5  C    1.553690   2.401516   2.147866   1.553440   0.000000
     6  H    2.401516   2.951259   3.140561   2.384092   1.087168
     7  C    2.367034   3.275243   1.553440   2.147866   2.831396
     8  H    3.275243   4.032593   2.384092   3.140561   3.913127
     9  C    1.576479   2.371961   2.046192   2.523264   2.208412
    10  H    2.347345   2.787530   3.014519   3.607397   3.133292
    11  C    2.831396   3.913127   2.147866   1.553440   2.367034
    12  H    3.913127   4.997173   3.140561   2.384092   3.275243
    13  C    2.208412   3.188958   2.523264   2.046192   1.576479
    14  H    3.133292   3.994054   3.607397   3.014519   2.347345
                    6          7          8          9         10
     6  H    0.000000
     7  C    3.913127   0.000000
     8  H    4.997173   1.087168   0.000000
     9  C    3.188958   1.576479   2.371961   0.000000
    10  H    3.994054   2.347345   2.787530   1.084299   0.000000
    11  C    3.275243   1.553690   2.401516   2.208412   3.133292
    12  H    4.032593   2.401516   2.951259   3.188958   3.994054
    13  C    2.371961   2.208412   3.188958   1.539430   2.333164
    14  H    2.787530   3.133292   3.994054   2.333164   2.772425
                   11         12         13         14
    11  C    0.000000
    12  H    1.087168   0.000000
    13  C    1.576479   2.371961   0.000000
    14  H    2.347345   2.787530   1.084299   0.000000
 Stoichiometry    C8H6
 Framework group  C2V[SGV(C4H2),X(C4H4)]
 Deg. of freedom    11
 Full point group                 C2V     NOp   4
 Largest Abelian subgroup         C2V     NOp   4
 Largest concise Abelian subgroup C2V     NOp   4
                         Standard orientation:                         
 ---------------------------------------------------------------------
 Center     Atomic      Atomic             Coordinates (Angstroms)
 Number     Number       Type             X           Y           Z
 ---------------------------------------------------------------------
      1          6           0       -1.183517    0.776845   -0.080741
      2          1           0       -2.016296    1.475630   -0.070078
      3          6           0        0.000000    0.708042   -1.084598
      4          6           0       -0.000000   -0.708042   -1.084598
      5          6           0       -1.183517   -0.776845   -0.080741
      6          1           0       -2.016296   -1.475630   -0.070078
      7          6           0        1.183517    0.776845   -0.080741
      8          1           0        2.016296    1.475630   -0.070078
      9          6           0        0.000000    0.769715    0.960664
     10          1           0        0.000000    1.386212    1.852648
     11          6           0        1.183517   -0.776845   -0.080741
     12          1           0        2.016296   -1.475630   -0.070078
     13          6           0       -0.000000   -0.769715    0.960664
     14          1           0       -0.000000   -1.386212    1.852648
 ---------------------------------------------------------------------
 Rotational constants (GHZ):           4.0304907           3.5806272           3.3359933

 **********************************************************************

            Population analysis using the SCF density.

 **********************************************************************

 Orbital symmetries:
       Occupied  (A1) (B2) (B1) (A1) (A2) (B2) (A1) (B2) (A1) (B1)
                 (B2) (A1) (A2) (A1) (B2) (A1) (B2) (B1) (A1) (B1)
                 (A1) (B2) (A2) (B1) (A1) (A2) (A1)
       Virtual   (B2) (A1) (B2) (B1) (A1) (B1) (B2) (B2) (A2) (A1)
                 (B1) (A2) (B2) (A1) (B2) (A2) (A2) (B2) (A1) (A1)
                 (B2) (B1) (A1) (B1) (B1) (A1) (A2) (B2) (A1) (A2)
                 (B2) (B2) (A1) (B1) (A2) (B2) (B1) (B2) (A2) (A1)
                 (A2) (B2) (A1) (B2) (B1) (B2) (A1) (A1) (B1) (A2)
                 (B2) (A1) (B1) (A1) (B2) (A1) (A1) (B1) (B1) (A2)
                 (B2) (A2) (A1) (B1) (B1) (A1) (B2) (B2) (A2) (B1)
                 (A2) (A1) (A1) (B2) (A1) (A2) (A1) (B2) (B1) (B1)
                 (B2) (A1) (B2) (A1) (A2) (B1) (A1) (A2) (B2) (B1)
                 (A2) (A1) (B2) (B2) (A2) (A1) (B2) (B1) (B2) (A2)
                 (A1) (A2) (B2) (B1) (B2) (A2) (A2) (B2) (B2) (B1)
                 (A1) (B2) (A1) (A2) (B2) (A1) (A1) (B2) (B1) (A1)
                 (B2) (A2) (B2)
 The electronic state is 1-A1.
 Alpha  occ. eigenvalues --  -11.25342 -11.25285 -11.25068 -11.25062 -11.25015
 Alpha  occ. eigenvalues --  -11.25008 -11.23087 -11.22968  -1.28978  -1.02231
 Alpha  occ. eigenvalues --   -0.98899  -0.98790  -0.79265  -0.78612  -0.73163
 Alpha  occ. eigenvalues --   -0.69309  -0.63165  -0.62649  -0.60611  -0.59862
 Alpha  occ. eigenvalues --   -0.47407  -0.46199  -0.43228  -0.43162  -0.39560
 Alpha  occ. eigenvalues --   -0.38404  -0.29787
 Alpha virt. eigenvalues --    0.10351   0.20945   0.23873   0.24461   0.24876
 Alpha virt. eigenvalues --    0.29748   0.30541   0.31578   0.31737   0.31975
 Alpha virt. eigenvalues --    0.36886   0.38220   0.40087   0.43628   0.46907
 Alpha virt. eigenvalues --    0.48091   0.56046   0.57074   0.67943   0.68733
 Alpha virt. eigenvalues --    0.69144   0.70580   0.72337   0.74556   0.75397
 Alpha virt. eigenvalues --    0.76281   0.77638   0.81957   0.84299   0.89347
 Alpha virt. eigenvalues --    0.91426   0.94998   0.95047   0.97554   0.98703
 Alpha virt. eigenvalues --    1.00899   1.01373   1.04193   1.04581   1.04750
 Alpha virt. eigenvalues --    1.06834   1.06942   1.09859   1.11776   1.11948
 Alpha virt. eigenvalues --    1.18089   1.29532   1.30001   1.32075   1.43381
 Alpha virt. eigenvalues --    1.47589   1.52928   1.54675   1.55221   1.61099
 Alpha virt. eigenvalues --    1.85540   1.90868   1.91202   1.94877   1.98860
 Alpha virt. eigenvalues --    1.99952   2.02052   2.03672   2.03905   2.06668
 Alpha virt. eigenvalues --    2.13974   2.16374   2.17193   2.18886   2.19721
 Alpha virt. eigenvalues --    2.21619   2.24699   2.27592   2.41694   2.44436
 Alpha virt. eigenvalues --    2.45499   2.48432   2.50969   2.53494   2.56015
 Alpha virt. eigenvalues --    2.57836   2.58032   2.64824   2.67880   2.68192
 Alpha virt. eigenvalues --    2.69736   2.72365   2.75604   2.76204   2.76987
 Alpha virt. eigenvalues --    2.77659   2.79139   2.81449   2.87390   2.91774
 Alpha virt. eigenvalues --    2.93487   2.97243   2.97876   3.02147   3.04231
 Alpha virt. eigenvalues --    3.07978   3.09497   3.11499   3.21532   3.30400
 Alpha virt. eigenvalues --    3.32213   3.38110   3.39757   3.41625   3.58757
 Alpha virt. eigenvalues --    3.61839   3.73366   3.75842   3.92180   4.29634
 Alpha virt. eigenvalues --    4.73621   4.92127   4.93012   4.96676   5.31256
 Alpha virt. eigenvalues --    5.38430   5.49744   6.09202
          Condensed to atoms (all electrons):
               1          2          3          4          5          6
     1  C    5.222898   0.364965   0.319449  -0.188131   0.358853  -0.023471
     2  H    0.364965   0.533578  -0.009336   0.009627  -0.023471   0.001236
     3  C    0.319449  -0.009336   5.230082   0.636638  -0.188131   0.009627
     4  C   -0.188131   0.009627   0.636638   5.230082   0.319449  -0.009336
     5  C    0.358853  -0.023471  -0.188131   0.319449   5.222898   0.364965
     6  H   -0.023471   0.001236   0.009627  -0.009336   0.364965   0.533578
     7  C   -0.129584   0.001899   0.319449  -0.188131   0.054130  -0.001545
     8  H    0.001899   0.000075  -0.009336   0.009627  -0.001545   0.000033
     9  C    0.319286  -0.020473  -0.108213  -0.019243  -0.149321   0.005551
    10  H   -0.014363  -0.000087   0.005010   0.003358   0.001455  -0.000086
    11  C    0.054130  -0.001545  -0.188131   0.319449  -0.129584   0.001899
    12  H   -0.001545   0.000033   0.009627  -0.009336   0.001899   0.000075
    13  C   -0.149321   0.005551  -0.019243  -0.108213   0.319286  -0.020473
    14  H    0.001455  -0.000086   0.003358   0.005010  -0.014363  -0.000087
               7          8          9         10         11         12
     1  C   -0.129584   0.001899   0.319286  -0.014363   0.054130  -0.001545
     2  H    0.001899   0.000075  -0.020473  -0.000087  -0.001545   0.000033
     3  C    0.319449  -0.009336  -0.108213   0.005010  -0.188131   0.009627
     4  C   -0.188131   0.009627  -0.019243   0.003358   0.319449  -0.009336
     5  C    0.054130  -0.001545  -0.149321   0.001455  -0.129584   0.001899
     6  H   -0.001545   0.000033   0.005551  -0.000086   0.001899   0.000075
     7  C    5.222898   0.364965   0.319286  -0.014363   0.358853  -0.023471
     8  H    0.364965   0.533578  -0.020473  -0.000087  -0.023471   0.001236
     9  C    0.319286  -0.020473   5.315078   0.382608  -0.149321   0.005551
    10  H   -0.014363  -0.000087   0.382608   0.482718   0.001455  -0.000086
    11  C    0.358853  -0.023471  -0.149321   0.001455   5.222898   0.364965
    12  H   -0.023471   0.001236   0.005551  -0.000086   0.364965   0.533578
    13  C   -0.149321   0.005551   0.286461  -0.011087   0.319286  -0.020473
    14  H    0.001455  -0.000086  -0.011087   0.000043  -0.014363  -0.000087
              13         14
     1  C   -0.149321   0.001455
     2  H    0.005551  -0.000086
     3  C   -0.019243   0.003358
     4  C   -0.108213   0.005010
     5  C    0.319286  -0.014363
     6  H   -0.020473  -0.000087
     7  C   -0.149321   0.001455
     8  H    0.005551  -0.000086
     9  C    0.286461  -0.011087
    10  H   -0.011087   0.000043
    11  C    0.319286  -0.014363
    12  H   -0.020473  -0.000087
    13  C    5.315078   0.382608
    14  H    0.382608   0.482718
 Mulliken charges:
               1
     1  C   -0.136520
     2  H    0.138035
     3  C   -0.010851
     4  C   -0.010851
     5  C   -0.136520
     6  H    0.138035
     7  C   -0.136520
     8  H    0.138035
     9  C   -0.155691
    10  H    0.163512
    11  C   -0.136520
    12  H    0.138035
    13  C   -0.155691
    14  H    0.163512
 Sum of Mulliken charges =  -0.00000
 Mulliken charges with hydrogens summed into heavy atoms:
               1
     1  C    0.001515
     3  C   -0.010851
     4  C   -0.010851
     5  C    0.001515
     7  C    0.001515
     9  C    0.007821
    11  C    0.001515
    13  C    0.007821
 Electronic spatial extent (au):  <R**2>=            540.1165
 Charge=              0.0000 electrons
 Dipole moment (field-independent basis, Debye):
    X=             -0.0000    Y=             -0.0000    Z=              2.8750  Tot=              2.8750
 Quadrupole moment (field-independent basis, Debye-Ang):
   XX=            -43.5741   YY=            -45.8477   ZZ=            -49.7532
   XY=             -0.0000   XZ=              0.0000   YZ=              0.0000
 Traceless Quadrupole moment (field-independent basis, Debye-Ang):
   XX=              2.8176   YY=              0.5439   ZZ=             -3.3615
   XY=             -0.0000   XZ=              0.0000   YZ=              0.0000
 Octapole moment (field-independent basis, Debye-Ang**2):
  XXX=              0.0000  YYY=              0.0000  ZZZ=             16.4916  XYY=              0.0000
  XXY=              0.0000  XXZ=              0.5605  XZZ=              0.0000  YZZ=             -0.0000
  YYZ=              7.6032  XYZ=             -0.0000
 Hexadecapole moment (field-independent basis, Debye-Ang**3):
 XXXX=           -277.4926 YYYY=           -246.6194 ZZZZ=           -225.2118 XXXY=              0.0000
 XXXZ=             -0.0000 YYYX=             -0.0000 YYYZ=             -0.0000 ZZZX=              0.0000
 ZZZY=             -0.0000 XXYY=            -78.2569 XXZZ=            -87.5823 YYZZ=            -79.4753
 XXYZ=             -0.0000 YYXZ=              0.0000 ZZXY=              0.0000
 N-N= 3.480197399604D+02 E-N=-1.408973694535D+03  KE= 3.059143304159D+02
 Symmetry A1   KE= 1.166400470606D+02
 Symmetry A2   KE= 4.047409857025D+01
 Symmetry B1   KE= 4.185625711472D+01
 Symmetry B2   KE= 1.069439276704D+02
 ******************************Gaussian NBO Version 3.1******************************
             N A T U R A L   A T O M I C   O R B I T A L   A N D
          N A T U R A L   B O N D   O R B I T A L   A N A L Y S I S
 ******************************Gaussian NBO Version 3.1******************************

       /RESON  / : Allow strongly delocalized NBO set
       /BNDIDX / : Print bond indices based on the NAO density matrix
       /MULORB / : Print Mulliken populations by orbital and atom

 Analyzing the SCF density

 Job title: M0001                                                           

 Storage needed:     68252 in NPA,     90661 in NBO (2147482528 available)


 Input atomic orbitals, gross Mulliken populations:

  AO  Atom No lang  Mulliken Population    Atom No      Total
 -------------------------------------------------------------------------------
   1    C  1  S        1.9977242
   2    C  1  S        0.6403527
   3    C  1  px       0.6812156
   4    C  1  py       0.6661767
   5    C  1  pz       0.6076054
   6    C  1  S        0.6070772
   7    C  1  px       0.3011070
   8    C  1  py       0.2786128
   9    C  1  pz       0.2877207
  10    C  1  dxx      0.0164294
  11    C  1  dxz      0.0165621
  12    C  1  dzz     -0.0001773
  13    C  1  dxy      0.0139138
  14    C  1  dyy      0.0158086
  15    C  1  dyz      0.0063913
                                             C  1      6.1365202
  16    H  2  S        0.5328957
  17    H  2  S        0.3156159
  18    H  2  px       0.0064042
  19    H  2  py       0.0052222
  20    H  2  pz       0.0018270
                                             H  2      0.8619651
  21    C  3  S        1.9980239
  22    C  3  S        0.6772631
  23    C  3  px       0.6298840
  24    C  3  py       0.7543818
  25    C  3  pz       0.4686146
  26    C  3  S        0.6110514
  27    C  3  px       0.1995285
  28    C  3  py       0.2487255
  29    C  3  pz       0.3588790
  30    C  3  dxx      0.0160116
  31    C  3  dxz      0.0133058
  32    C  3  dzz      0.0004283
  33    C  3  dxy      0.0073694
  34    C  3  dyy      0.0172954
  35    C  3  dyz      0.0100884
                                             C  3      6.0108507
  36    C  4  S        1.9980239
  37    C  4  S        0.6772631
  38    C  4  px       0.6298840
  39    C  4  py       0.7543818
  40    C  4  pz       0.4686146
  41    C  4  S        0.6110514
  42    C  4  px       0.1995285
  43    C  4  py       0.2487255
  44    C  4  pz       0.3588790
  45    C  4  dxx      0.0160116
  46    C  4  dxz      0.0133058
  47    C  4  dzz      0.0004283
  48    C  4  dxy      0.0073694
  49    C  4  dyy      0.0172954
  50    C  4  dyz      0.0100884
                                             C  4      6.0108507
  51    C  5  S        1.9977242
  52    C  5  S        0.6403527
  53    C  5  px       0.6812156
  54    C  5  py       0.6661767
  55    C  5  pz       0.6076054
  56    C  5  S        0.6070772
  57    C  5  px       0.3011070
  58    C  5  py       0.2786128
  59    C  5  pz       0.2877207
  60    C  5  dxx      0.0164294
  61    C  5  dxz      0.0165621
  62    C  5  dzz     -0.0001773
  63    C  5  dxy      0.0139138
  64    C  5  dyy      0.0158086
  65    C  5  dyz      0.0063913
                                             C  5      6.1365202
  66    H  6  S        0.5328957
  67    H  6  S        0.3156159
  68    H  6  px       0.0064042
  69    H  6  py       0.0052222
  70    H  6  pz       0.0018270
                                             H  6      0.8619651
  71    C  7  S        1.9977242
  72    C  7  S        0.6403527
  73    C  7  px       0.6812156
  74    C  7  py       0.6661767
  75    C  7  pz       0.6076054
  76    C  7  S        0.6070772
  77    C  7  px       0.3011070
  78    C  7  py       0.2786128
  79    C  7  pz       0.2877207
  80    C  7  dxx      0.0164294
  81    C  7  dxz      0.0165621
  82    C  7  dzz     -0.0001773
  83    C  7  dxy      0.0139138
  84    C  7  dyy      0.0158086
  85    C  7  dyz      0.0063913
                                             C  7      6.1365202
  86    H  8  S        0.5328957
  87    H  8  S        0.3156159
  88    H  8  px       0.0064042
  89    H  8  py       0.0052222
  90    H  8  pz       0.0018270
                                             H  8      0.8619651
  91    C  9  S        1.9977316
  92    C  9  S        0.6279203
  93    C  9  px       0.6449360
  94    C  9  py       0.6763947
  95    C  9  pz       0.6559824
  96    C  9  S        0.5923326
  97    C  9  px       0.2664450
  98    C  9  py       0.2815492
  99    C  9  pz       0.3434062
 100    C  9  dxx      0.0074234
 101    C  9  dxz      0.0147965
 102    C  9  dzz      0.0162935
 103    C  9  dxy      0.0059734
 104    C  9  dyy      0.0155885
 105    C  9  dyz      0.0089174
                                             C  9      6.1556908
 106    H 10  S        0.5259709
 107    H 10  S        0.2968911
 108    H 10  px       0.0018873
 109    H 10  py       0.0044524
 110    H 10  pz       0.0072862
                                             H 10      0.8364879
 111    C 11  S        1.9977242
 112    C 11  S        0.6403527
 113    C 11  px       0.6812156
 114    C 11  py       0.6661767
 115    C 11  pz       0.6076054
 116    C 11  S        0.6070772
 117    C 11  px       0.3011070
 118    C 11  py       0.2786128
 119    C 11  pz       0.2877207
 120    C 11  dxx      0.0164294
 121    C 11  dxz      0.0165621
 122    C 11  dzz     -0.0001773
 123    C 11  dxy      0.0139138
 124    C 11  dyy      0.0158086
 125    C 11  dyz      0.0063913
                                             C 11      6.1365202
 126    H 12  S        0.5328957
 127    H 12  S        0.3156159
 128    H 12  px       0.0064042
 129    H 12  py       0.0052222
 130    H 12  pz       0.0018270
                                             H 12      0.8619651
 131    C 13  S        1.9977316
 132    C 13  S        0.6279203
 133    C 13  px       0.6449360
 134    C 13  py       0.6763947
 135    C 13  pz       0.6559824
 136    C 13  S        0.5923326
 137    C 13  px       0.2664450
 138    C 13  py       0.2815492
 139    C 13  pz       0.3434062
 140    C 13  dxx      0.0074234
 141    C 13  dxz      0.0147965
 142    C 13  dzz      0.0162935
 143    C 13  dxy      0.0059734
 144    C 13  dyy      0.0155885
 145    C 13  dyz      0.0089174
                                             C 13      6.1556908
 146    H 14  S        0.5259709
 147    H 14  S        0.2968911
 148    H 14  px       0.0018873
 149    H 14  py       0.0044524
 150    H 14  pz       0.0072862
                                             H 14      0.8364879

 Total number of electrons:   54.000000


 Mayer-Mulliken atom-atom bond order matrix:                                   

     Atom    1       2       3       4       5       6       7       8       9
     ---- ------  ------  ------  ------  ------  ------  ------  ------  ------
   1.  C  0.0000  0.9463  0.9665 -0.0005  0.9892 -0.0013 -0.0277  0.0024  0.9440
   2.  H  0.9463  0.0000  0.0012  0.0084 -0.0013  0.0003  0.0024  0.0001 -0.0038
   3.  C  0.9665  0.0012  0.0000  1.6128 -0.0005  0.0084  0.9665  0.0012  0.0116
   4.  C -0.0005  0.0084  1.6128  0.0000  0.9665  0.0012 -0.0005  0.0084  0.0245
   5.  C  0.9892 -0.0013 -0.0005  0.9665  0.0000  0.9463  0.0180  0.0009 -0.0403
   6.  H -0.0013  0.0003  0.0084  0.0012  0.9463  0.0000  0.0009  0.0013  0.0028
   7.  C -0.0277  0.0024  0.9665 -0.0005  0.0180  0.0009  0.0000  0.9463  0.9440
   8.  H  0.0024  0.0001  0.0012  0.0084  0.0009  0.0013  0.9463  0.0000 -0.0038
   9.  C  0.9440 -0.0038  0.0116  0.0245 -0.0403  0.0028  0.9440 -0.0038  0.0000
  10.  H -0.0020  0.0003  0.0025  0.0155  0.0014  0.0005 -0.0020  0.0003  0.9452
  11.  C  0.0180  0.0009 -0.0005  0.9665 -0.0277  0.0024  0.9892 -0.0013 -0.0403
  12.  H  0.0009  0.0013  0.0084  0.0012  0.0024  0.0001 -0.0013  0.0003  0.0028
  13.  C -0.0403  0.0028  0.0245  0.0116  0.9440 -0.0038 -0.0403  0.0028  0.9682
  14.  H  0.0014  0.0005  0.0155  0.0025 -0.0020  0.0003  0.0014  0.0005 -0.0025

     Atom   10      11      12      13      14
     ---- ------  ------  ------  ------  ------
   1.  C -0.0020  0.0180  0.0009 -0.0403  0.0014
   2.  H  0.0003  0.0009  0.0013  0.0028  0.0005
   3.  C  0.0025 -0.0005  0.0084  0.0245  0.0155
   4.  C  0.0155  0.9665  0.0012  0.0116  0.0025
   5.  C  0.0014 -0.0277  0.0024  0.9440 -0.0020
   6.  H  0.0005  0.0024  0.0001 -0.0038  0.0003
   7.  C -0.0020  0.9892 -0.0013 -0.0403  0.0014
   8.  H  0.0003 -0.0013  0.0003  0.0028  0.0005
   9.  C  0.9452 -0.0403  0.0028  0.9682 -0.0025
  10.  H  0.0000  0.0014  0.0005 -0.0025  0.0002
  11.  C  0.0014  0.0000  0.9463  0.9440 -0.0020
  12.  H  0.0005  0.9463  0.0000 -0.0038  0.0003
  13.  C -0.0025  0.9440 -0.0038  0.0000  0.9452
  14.  H  0.0002 -0.0020  0.0003  0.9452  0.0000


 Mayer-Mulliken valencies by atom:                                             

     Atom    1
     ---- ------
   1.  C  3.7970
   2.  H  0.9595
   3.  C  3.6180
   4.  C  3.6180
   5.  C  3.7970
   6.  H  0.9595
   7.  C  3.7970
   8.  H  0.9595
   9.  C  3.7528
  10.  H  0.9614
  11.  C  3.7970
  12.  H  0.9595
  13.  C  3.7528
  14.  H  0.9614
 GSVD:  LWork=       13260 too small for GESVD, short by        4626 words or        4626 for optimal perf.


 NATURAL POPULATIONS:  Natural atomic orbital occupancies 
                                                          
   NAO  Atom  No  lang   Type(AO)    Occupancy      Energy
 ----------------------------------------------------------
     1    C    1  S      Cor( 1S)     1.99916     -11.10625
     2    C    1  S      Val( 2S)     1.02427      -0.24368
     3    C    1  S      Ryd( 3S)     0.00306       2.10957
     4    C    1  S      Ryd( 4S)     0.00007       4.68828
     5    C    1  px     Val( 2p)     1.12942      -0.06253
     6    C    1  px     Ryd( 3p)     0.00753       1.27407
     7    C    1  py     Val( 2p)     1.07541      -0.04527
     8    C    1  py     Ryd( 3p)     0.00625       1.13120
     9    C    1  pz     Val( 2p)     0.98484      -0.04300
    10    C    1  pz     Ryd( 3p)     0.00310       0.84784
    11    C    1  dxy    Ryd( 3d)     0.00159       2.70272
    12    C    1  dxz    Ryd( 3d)     0.00231       2.59914
    13    C    1  dyz    Ryd( 3d)     0.00095       2.27810
    14    C    1  dx2y2  Ryd( 3d)     0.00191       2.61936
    15    C    1  dz2    Ryd( 3d)     0.00100       2.47719

    16    H    2  S      Val( 1S)     0.75996       0.21168
    17    H    2  S      Ryd( 2S)     0.00137       0.70247
    18    H    2  px     Ryd( 2p)     0.00044       3.11986
    19    H    2  py     Ryd( 2p)     0.00031       3.00801
    20    H    2  pz     Ryd( 2p)     0.00004       2.67879

    21    C    3  S      Cor( 1S)     1.99867     -11.07264
    22    C    3  S      Val( 2S)     1.11573      -0.26001
    23    C    3  S      Ryd( 3S)     0.00088       2.37154
    24    C    3  S      Ryd( 4S)     0.00002       4.60341
    25    C    3  px     Val( 2p)     0.93245       0.01910
    26    C    3  px     Ryd( 3p)     0.00228       0.92512
    27    C    3  py     Val( 2p)     1.10600      -0.05526
    28    C    3  py     Ryd( 3p)     0.00513       0.87312
    29    C    3  pz     Val( 2p)     0.85830       0.01006
    30    C    3  pz     Ryd( 3p)     0.00978       0.87654
    31    C    3  dxy    Ryd( 3d)     0.00075       2.37630
    32    C    3  dxz    Ryd( 3d)     0.00245       2.62497
    33    C    3  dyz    Ryd( 3d)     0.00288       2.36655
    34    C    3  dx2y2  Ryd( 3d)     0.00250       2.70773
    35    C    3  dz2    Ryd( 3d)     0.00110       2.58990

    36    C    4  S      Cor( 1S)     1.99867     -11.07264
    37    C    4  S      Val( 2S)     1.11573      -0.26001
    38    C    4  S      Ryd( 3S)     0.00088       2.37154
    39    C    4  S      Ryd( 4S)     0.00002       4.60341
    40    C    4  px     Val( 2p)     0.93245       0.01910
    41    C    4  px     Ryd( 3p)     0.00228       0.92512
    42    C    4  py     Val( 2p)     1.10600      -0.05526
    43    C    4  py     Ryd( 3p)     0.00513       0.87312
    44    C    4  pz     Val( 2p)     0.85830       0.01006
    45    C    4  pz     Ryd( 3p)     0.00978       0.87654
    46    C    4  dxy    Ryd( 3d)     0.00075       2.37630
    47    C    4  dxz    Ryd( 3d)     0.00245       2.62497
    48    C    4  dyz    Ryd( 3d)     0.00288       2.36655
    49    C    4  dx2y2  Ryd( 3d)     0.00250       2.70773
    50    C    4  dz2    Ryd( 3d)     0.00110       2.58990

    51    C    5  S      Cor( 1S)     1.99916     -11.10625
    52    C    5  S      Val( 2S)     1.02427      -0.24368
    53    C    5  S      Ryd( 3S)     0.00306       2.10957
    54    C    5  S      Ryd( 4S)     0.00007       4.68828
    55    C    5  px     Val( 2p)     1.12942      -0.06253
    56    C    5  px     Ryd( 3p)     0.00753       1.27407
    57    C    5  py     Val( 2p)     1.07541      -0.04527
    58    C    5  py     Ryd( 3p)     0.00625       1.13120
    59    C    5  pz     Val( 2p)     0.98484      -0.04300
    60    C    5  pz     Ryd( 3p)     0.00310       0.84784
    61    C    5  dxy    Ryd( 3d)     0.00159       2.70272
    62    C    5  dxz    Ryd( 3d)     0.00231       2.59914
    63    C    5  dyz    Ryd( 3d)     0.00095       2.27810
    64    C    5  dx2y2  Ryd( 3d)     0.00191       2.61936
    65    C    5  dz2    Ryd( 3d)     0.00100       2.47719

    66    H    6  S      Val( 1S)     0.75996       0.21168
    67    H    6  S      Ryd( 2S)     0.00137       0.70247
    68    H    6  px     Ryd( 2p)     0.00044       3.11986
    69    H    6  py     Ryd( 2p)     0.00031       3.00801
    70    H    6  pz     Ryd( 2p)     0.00004       2.67879

    71    C    7  S      Cor( 1S)     1.99916     -11.10625
    72    C    7  S      Val( 2S)     1.02427      -0.24368
    73    C    7  S      Ryd( 3S)     0.00306       2.10957
    74    C    7  S      Ryd( 4S)     0.00007       4.68828
    75    C    7  px     Val( 2p)     1.12942      -0.06253
    76    C    7  px     Ryd( 3p)     0.00753       1.27407
    77    C    7  py     Val( 2p)     1.07541      -0.04527
    78    C    7  py     Ryd( 3p)     0.00625       1.13120
    79    C    7  pz     Val( 2p)     0.98484      -0.04300
    80    C    7  pz     Ryd( 3p)     0.00310       0.84784
    81    C    7  dxy    Ryd( 3d)     0.00159       2.70272
    82    C    7  dxz    Ryd( 3d)     0.00231       2.59914
    83    C    7  dyz    Ryd( 3d)     0.00095       2.27810
    84    C    7  dx2y2  Ryd( 3d)     0.00191       2.61936
    85    C    7  dz2    Ryd( 3d)     0.00100       2.47719

    86    H    8  S      Val( 1S)     0.75996       0.21168
    87    H    8  S      Ryd( 2S)     0.00137       0.70247
    88    H    8  px     Ryd( 2p)     0.00044       3.11986
    89    H    8  py     Ryd( 2p)     0.00031       3.00801
    90    H    8  pz     Ryd( 2p)     0.00004       2.67879

    91    C    9  S      Cor( 1S)     1.99921     -11.10838
    92    C    9  S      Val( 2S)     1.00028      -0.24059
    93    C    9  S      Ryd( 3S)     0.00303       2.12044
    94    C    9  S      Ryd( 4S)     0.00004       4.60425
    95    C    9  px     Val( 2p)     1.00781      -0.05471
    96    C    9  px     Ryd( 3p)     0.00203       0.86886
    97    C    9  py     Val( 2p)     1.07873      -0.06304
    98    C    9  py     Ryd( 3p)     0.00594       1.03899
    99    C    9  pz     Val( 2p)     1.09873      -0.05319
   100    C    9  pz     Ryd( 3p)     0.00848       1.24767
   101    C    9  dxy    Ryd( 3d)     0.00068       2.31469
   102    C    9  dxz    Ryd( 3d)     0.00216       2.59065
   103    C    9  dyz    Ryd( 3d)     0.00091       2.66218
   104    C    9  dx2y2  Ryd( 3d)     0.00226       2.57100
   105    C    9  dz2    Ryd( 3d)     0.00130       2.58270

   106    H   10  S      Val( 1S)     0.74206       0.21579
   107    H   10  S      Ryd( 2S)     0.00072       0.69698
   108    H   10  px     Ryd( 2p)     0.00003       2.70727
   109    H   10  py     Ryd( 2p)     0.00025       2.91302
   110    H   10  pz     Ryd( 2p)     0.00045       3.16956

   111    C   11  S      Cor( 1S)     1.99916     -11.10625
   112    C   11  S      Val( 2S)     1.02427      -0.24368
   113    C   11  S      Ryd( 3S)     0.00306       2.10957
   114    C   11  S      Ryd( 4S)     0.00007       4.68828
   115    C   11  px     Val( 2p)     1.12942      -0.06253
   116    C   11  px     Ryd( 3p)     0.00753       1.27407
   117    C   11  py     Val( 2p)     1.07541      -0.04527
   118    C   11  py     Ryd( 3p)     0.00625       1.13120
   119    C   11  pz     Val( 2p)     0.98484      -0.04300
   120    C   11  pz     Ryd( 3p)     0.00310       0.84784
   121    C   11  dxy    Ryd( 3d)     0.00159       2.70272
   122    C   11  dxz    Ryd( 3d)     0.00231       2.59914
   123    C   11  dyz    Ryd( 3d)     0.00095       2.27810
   124    C   11  dx2y2  Ryd( 3d)     0.00191       2.61936
   125    C   11  dz2    Ryd( 3d)     0.00100       2.47719

   126    H   12  S      Val( 1S)     0.75996       0.21168
   127    H   12  S      Ryd( 2S)     0.00137       0.70247
   128    H   12  px     Ryd( 2p)     0.00044       3.11986
   129    H   12  py     Ryd( 2p)     0.00031       3.00801
   130    H   12  pz     Ryd( 2p)     0.00004       2.67879

   131    C   13  S      Cor( 1S)     1.99921     -11.10838
   132    C   13  S      Val( 2S)     1.00028      -0.24059
   133    C   13  S      Ryd( 3S)     0.00303       2.12044
   134    C   13  S      Ryd( 4S)     0.00004       4.60425
   135    C   13  px     Val( 2p)     1.00781      -0.05471
   136    C   13  px     Ryd( 3p)     0.00203       0.86886
   137    C   13  py     Val( 2p)     1.07873      -0.06304
   138    C   13  py     Ryd( 3p)     0.00594       1.03899
   139    C   13  pz     Val( 2p)     1.09873      -0.05319
   140    C   13  pz     Ryd( 3p)     0.00848       1.24767
   141    C   13  dxy    Ryd( 3d)     0.00068       2.31469
   142    C   13  dxz    Ryd( 3d)     0.00216       2.59065
   143    C   13  dyz    Ryd( 3d)     0.00091       2.66218
   144    C   13  dx2y2  Ryd( 3d)     0.00226       2.57100
   145    C   13  dz2    Ryd( 3d)     0.00130       2.58270

   146    H   14  S      Val( 1S)     0.74206       0.21579
   147    H   14  S      Ryd( 2S)     0.00072       0.69698
   148    H   14  px     Ryd( 2p)     0.00003       2.70727
   149    H   14  py     Ryd( 2p)     0.00025       2.91302
   150    H   14  pz     Ryd( 2p)     0.00045       3.16956

 WARNING:  1 low occupancy (<1.9990e) core orbital  found on  C    3
           1 low occupancy (<1.9990e) core orbital  found on  C    4


 Summary of Natural Population Analysis:                  
                                                          
                                       Natural Population 
                Natural  -----------------------------------------------
    Atom  No    Charge         Core      Valence    Rydberg      Total
 -----------------------------------------------------------------------
      C    1   -0.24086      1.99916     4.21394    0.02777     6.24086
      H    2    0.23787      0.00000     0.75996    0.00216     0.76213
      C    3   -0.03893      1.99867     4.01248    0.02778     6.03893
      C    4   -0.03893      1.99867     4.01248    0.02778     6.03893
      C    5   -0.24086      1.99916     4.21394    0.02777     6.24086
      H    6    0.23787      0.00000     0.75996    0.00216     0.76213
      C    7   -0.24086      1.99916     4.21394    0.02777     6.24086
      H    8    0.23787      0.00000     0.75996    0.00216     0.76213
      C    9   -0.21158      1.99921     4.18555    0.02682     6.21158
      H   10    0.25648      0.00000     0.74206    0.00146     0.74352
      C   11   -0.24086      1.99916     4.21394    0.02777     6.24086
      H   12    0.23787      0.00000     0.75996    0.00216     0.76213
      C   13   -0.21158      1.99921     4.18555    0.02682     6.21158
      H   14    0.25648      0.00000     0.74206    0.00146     0.74352
 =======================================================================
   * Total *    0.00000     15.99238    37.77577    0.23185    54.00000

                                 Natural Population      
 --------------------------------------------------------
   Core                      15.99238 ( 99.9524% of  16)
   Valence                   37.77577 ( 99.4099% of  38)
   Natural Minimal Basis     53.76815 ( 99.5706% of  54)
   Natural Rydberg Basis      0.23185 (  0.4294% of  54)
 --------------------------------------------------------

    Atom  No          Natural Electron Configuration
 ----------------------------------------------------------------------------
      C    1      [core]2S( 1.02)2p( 3.19)3p( 0.02)3d( 0.01)
      H    2            1S( 0.76)
      C    3      [core]2S( 1.12)2p( 2.90)3p( 0.02)3d( 0.01)
      C    4      [core]2S( 1.12)2p( 2.90)3p( 0.02)3d( 0.01)
      C    5      [core]2S( 1.02)2p( 3.19)3p( 0.02)3d( 0.01)
      H    6            1S( 0.76)
      C    7      [core]2S( 1.02)2p( 3.19)3p( 0.02)3d( 0.01)
      H    8            1S( 0.76)
      C    9      [core]2S( 1.00)2p( 3.19)3p( 0.02)3d( 0.01)
      H   10            1S( 0.74)
      C   11      [core]2S( 1.02)2p( 3.19)3p( 0.02)3d( 0.01)
      H   12            1S( 0.76)
      C   13      [core]2S( 1.00)2p( 3.19)3p( 0.02)3d( 0.01)
      H   14            1S( 0.74)


 Wiberg bond index matrix in the NAO basis:                                    

     Atom    1       2       3       4       5       6       7       8       9
     ---- ------  ------  ------  ------  ------  ------  ------  ------  ------
   1.  C  0.0000  0.9055  0.9699  0.0519  1.0076  0.0037  0.0085  0.0027  0.9592
   2.  H  0.9055  0.0000  0.0109  0.0122  0.0037  0.0000  0.0027  0.0000  0.0030
   3.  C  0.9699  0.0109  0.0000  1.6447  0.0519  0.0122  0.9699  0.0109  0.0498
   4.  C  0.0519  0.0122  1.6447  0.0000  0.9699  0.0109  0.0519  0.0122  0.0407
   5.  C  1.0076  0.0037  0.0519  0.9699  0.0000  0.9055  0.0193  0.0013  0.0101
   6.  H  0.0037  0.0000  0.0122  0.0109  0.9055  0.0000  0.0013  0.0012  0.0047
   7.  C  0.0085  0.0027  0.9699  0.0519  0.0193  0.0013  0.0000  0.9055  0.9592
   8.  H  0.0027  0.0000  0.0109  0.0122  0.0013  0.0012  0.9055  0.0000  0.0030
   9.  C  0.9592  0.0030  0.0498  0.0407  0.0101  0.0047  0.9592  0.0030  0.0000
  10.  H  0.0026  0.0003  0.0042  0.0161  0.0028  0.0001  0.0026  0.0003  0.9009
  11.  C  0.0193  0.0013  0.0519  0.9699  0.0085  0.0027  1.0076  0.0037  0.0101
  12.  H  0.0013  0.0012  0.0122  0.0109  0.0027  0.0000  0.0037  0.0000  0.0047
  13.  C  0.0101  0.0047  0.0407  0.0498  0.9592  0.0030  0.0101  0.0047  0.9933
  14.  H  0.0028  0.0001  0.0161  0.0042  0.0026  0.0003  0.0028  0.0001  0.0027

     Atom   10      11      12      13      14
     ---- ------  ------  ------  ------  ------
   1.  C  0.0026  0.0193  0.0013  0.0101  0.0028
   2.  H  0.0003  0.0013  0.0012  0.0047  0.0001
   3.  C  0.0042  0.0519  0.0122  0.0407  0.0161
   4.  C  0.0161  0.9699  0.0109  0.0498  0.0042
   5.  C  0.0028  0.0085  0.0027  0.9592  0.0026
   6.  H  0.0001  0.0027  0.0000  0.0030  0.0003
   7.  C  0.0026  1.0076  0.0037  0.0101  0.0028
   8.  H  0.0003  0.0037  0.0000  0.0047  0.0001
   9.  C  0.9009  0.0101  0.0047  0.9933  0.0027
  10.  H  0.0000  0.0028  0.0001  0.0027  0.0001
  11.  C  0.0028  0.0000  0.9055  0.9592  0.0026
  12.  H  0.0001  0.9055  0.0000  0.0030  0.0003
  13.  C  0.0027  0.9592  0.0030  0.0000  0.9009
  14.  H  0.0001  0.0026  0.0003  0.9009  0.0000


 Wiberg bond index, Totals by atom:                                            

     Atom    1
     ---- ------
   1.  C  3.9451
   2.  H  0.9456
   3.  C  3.8452
   4.  C  3.8452
   5.  C  3.9451
   6.  H  0.9456
   7.  C  3.9451
   8.  H  0.9456
   9.  C  3.9414
  10.  H  0.9354
  11.  C  3.9451
  12.  H  0.9456
  13.  C  3.9414
  14.  H  0.9354


 Atom-atom overlap-weighted NAO bond order:                                    

     Atom    1       2       3       4       5       6       7       8       9
     ---- ------  ------  ------  ------  ------  ------  ------  ------  ------
   1.  C  0.0000  0.7793  0.7810  0.0231  0.7859  0.0025 -0.0260  0.0038  0.7445
   2.  H  0.7793  0.0000  0.0081  0.0109  0.0025  0.0002  0.0038  0.0001  0.0039
   3.  C  0.7810  0.0081  0.0000  1.1255  0.0231  0.0109  0.7810  0.0081  0.1061
   4.  C  0.0231  0.0109  1.1255  0.0000  0.7810  0.0081  0.0231  0.0109 -0.0483
   5.  C  0.7859  0.0025  0.0231  0.7810  0.0000  0.7793  0.0174 -0.0010  0.0040
   6.  H  0.0025  0.0002  0.0109  0.0081  0.7793  0.0000 -0.0010  0.0000  0.0065
   7.  C -0.0260  0.0038  0.7810  0.0231  0.0174 -0.0010  0.0000  0.7793  0.7445
   8.  H  0.0038  0.0001  0.0081  0.0109 -0.0010  0.0000  0.7793  0.0000  0.0039
   9.  C  0.7445  0.0039  0.1061 -0.0483  0.0040  0.0065  0.7445  0.0039  0.0000
  10.  H  0.0061 -0.0011  0.0072  0.0039  0.0051 -0.0000  0.0061 -0.0011  0.7818
  11.  C  0.0174 -0.0010  0.0231  0.7810 -0.0260  0.0038  0.7859  0.0025  0.0040
  12.  H -0.0010  0.0000  0.0109  0.0081  0.0038  0.0001  0.0025  0.0002  0.0065
  13.  C  0.0040  0.0065 -0.0483  0.1061  0.7445  0.0039  0.0040  0.0065  0.7646
  14.  H  0.0051 -0.0000  0.0039  0.0072  0.0061 -0.0011  0.0051 -0.0000  0.0106

     Atom   10      11      12      13      14
     ---- ------  ------  ------  ------  ------
   1.  C  0.0061  0.0174 -0.0010  0.0040  0.0051
   2.  H -0.0011 -0.0010  0.0000  0.0065 -0.0000
   3.  C  0.0072  0.0231  0.0109 -0.0483  0.0039
   4.  C  0.0039  0.7810  0.0081  0.1061  0.0072
   5.  C  0.0051 -0.0260  0.0038  0.7445  0.0061
   6.  H -0.0000  0.0038  0.0001  0.0039 -0.0011
   7.  C  0.0061  0.7859  0.0025  0.0040  0.0051
   8.  H -0.0011  0.0025  0.0002  0.0065 -0.0000
   9.  C  0.7818  0.0040  0.0065  0.7646  0.0106
  10.  H  0.0000  0.0051 -0.0000  0.0106 -0.0010
  11.  C  0.0051  0.0000  0.7793  0.7445  0.0061
  12.  H -0.0000  0.7793  0.0000  0.0039 -0.0011
  13.  C  0.0106  0.7445  0.0039  0.0000  0.7818
  14.  H -0.0010  0.0061 -0.0011  0.7818  0.0000


 Atom-atom overlap-weighted NAO bond order, Totals by atom:                    

     Atom    1
     ---- ------
   1.  C  3.1256
   2.  H  0.8131
   3.  C  2.8407
   4.  C  2.8407
   5.  C  3.1256
   6.  H  0.8131
   7.  C  3.1256
   8.  H  0.8131
   9.  C  3.1327
  10.  H  0.8226
  11.  C  3.1256
  12.  H  0.8131
  13.  C  3.1327
  14.  H  0.8226


 MO bond order:                                                                

     Atom    1       2       3       4       5       6       7       8       9
     ---- ------  ------  ------  ------  ------  ------  ------  ------  ------
   1.  C  0.0000  0.3600  0.3828 -0.2382 -0.4636  0.0459 -0.1760  0.0609 -0.7570
   2.  H  0.3600  0.0000 -0.0100  0.0749  0.0241 -0.0047  0.0061 -0.0015 -0.0142
   3.  C  0.3828 -0.0100  0.0000 -0.3475 -0.1139 -0.0237 -0.8489  0.0143 -0.1636
   4.  C -0.2382  0.0749 -0.3475  0.0000  0.2973  0.0752 -0.4918  0.1125  0.0014
   5.  C -0.4636  0.0241 -0.1139  0.2973  0.0000 -0.6199  0.1514 -0.0125 -0.2453
   6.  H  0.0459 -0.0047 -0.0237  0.0752 -0.6199  0.0000 -0.0306  0.0174 -0.0350
   7.  C -0.1760  0.0061 -0.8489 -0.4918  0.1514 -0.0306  0.0000  1.5438  1.1282
   8.  H  0.0609 -0.0015  0.0143  0.1125 -0.0125  0.0174  1.5438  0.0000  0.0285
   9.  C -0.7570 -0.0142 -0.1636  0.0014 -0.2453 -0.0350  1.1282  0.0285  0.0000
  10.  H  0.0392 -0.0080  0.0514  0.0952  0.0584 -0.0086  0.0343 -0.0058  1.5362
  11.  C  0.1801 -0.0306 -0.2409 -1.1136 -0.0749 -0.0264  0.1283  0.0035 -0.0922
  12.  H -0.0253  0.0176  0.0473  0.0654  0.0456 -0.0026  0.0025 -0.0036  0.0242
  13.  C -0.1695  0.0292  0.0175 -0.2650 -1.2368  0.0121 -0.1369  0.0659 -0.0930
  14.  H  0.0393 -0.0084  0.0175  0.0102  0.0155 -0.0113 -0.0015 -0.0070  0.0157

     Atom   10      11      12      13      14
     ---- ------  ------  ------  ------  ------
   1.  C  0.0392  0.1801 -0.0253 -0.1695  0.0393
   2.  H -0.0080 -0.0306  0.0176  0.0292 -0.0084
   3.  C  0.0514 -0.2409  0.0473  0.0175  0.0175
   4.  C  0.0952 -1.1136  0.0654 -0.2650  0.0102
   5.  C  0.0584 -0.0749  0.0456 -1.2368  0.0155
   6.  H -0.0086 -0.0264 -0.0026  0.0121 -0.0113
   7.  C  0.0343  0.1283  0.0025 -0.1369 -0.0015
   8.  H -0.0058  0.0035 -0.0036  0.0659 -0.0070
   9.  C  1.5362 -0.0922  0.0242 -0.0930  0.0157
  10.  H  0.0000  0.0268 -0.0070  0.0555 -0.0028
  11.  C  0.0268  0.0000  0.5727  0.4567  0.0119
  12.  H -0.0070  0.5727  0.0000  0.0327 -0.0091
  13.  C  0.0555  0.4567  0.0327  0.0000  0.6679
  14.  H -0.0028  0.0119 -0.0091  0.6679  0.0000


 MO atomic valencies:                                                          

     Atom    1
     ---- ------
   1.  C -0.7213
   2.  H  0.4345
   3.  C -1.2177
   4.  C -1.7240
   5.  C -2.1748
   6.  H -0.6122
   7.  C  1.3089
   8.  H  1.8164
   9.  C  1.3339
  10.  H  1.8649
  11.  C -0.1989
  12.  H  0.7603
  13.  C -0.5638
  14.  H  0.7379


 NATURAL BOND ORBITAL ANALYSIS:

                       Occupancies       Lewis Structure    Low   High
           Occ.    -------------------  -----------------   occ   occ
  Cycle   Thresh.   Lewis   Non-Lewis     CR  BD  3C  LP    (L)   (NL)   Dev
 =============================================================================
   1(1)    1.90    53.38626   0.61374      8  19   0   0     1      1    0.05
   2(2)    1.90    53.38626   0.61374      8  19   0   0     1      1    0.05
   3(1)    1.80    53.38626   0.61374      8  19   0   0     0      1    0.05
 -----------------------------------------------------------------------------

 Structure accepted: No low occupancy Lewis orbitals

 WARNING:  1 low occupancy (<1.9990e) core orbital  found on  C    3
           1 low occupancy (<1.9990e) core orbital  found on  C    4

 --------------------------------------------------------
   Core                     15.99232 ( 99.952% of  16)
   Valence Lewis            37.39394 ( 98.405% of  38)
  ==================       ============================
   Total Lewis              53.38626 ( 98.863% of  54)
  -----------------------------------------------------
   Valence non-Lewis         0.53496 (  0.991% of  54)
   Rydberg non-Lewis         0.07877 (  0.146% of  54)
  ==================       ============================
   Total non-Lewis           0.61374 (  1.137% of  54)
 --------------------------------------------------------


       (Occupancy)   Bond orbital/ Coefficients/ Hybrids
 ---------------------------------------------------------------------------------
     1. (1.99593) BD ( 1) C   1 - H   2  
                ( 62.78%)   0.7923* C   1 s( 31.39%)p 2.18( 68.54%)d 0.00(  0.07%)
                                            0.0000 -0.5593  0.0333  0.0003  0.6425
                                           -0.0064 -0.5216  0.0091 -0.0159  0.0044
                                            0.0231 -0.0003 -0.0011 -0.0035  0.0123
                ( 37.22%)   0.6101* H   2 s( 99.91%)p 0.00(  0.09%)
                                           -0.9995 -0.0057 -0.0227  0.0197 -0.0002
     2. (1.96504) BD ( 1) C   1 - C   3  
                ( 50.06%)   0.7076* C   1 s( 21.00%)p 3.75( 78.84%)d 0.01(  0.16%)
                                           -0.0001  0.4580  0.0167 -0.0023  0.4870
                                           -0.0366  0.1335  0.0447 -0.7278 -0.0162
                                            0.0038 -0.0351 -0.0040  0.0167  0.0092
                ( 49.94%)   0.7067* C   3 s( 32.61%)p 2.06( 67.22%)d 0.01(  0.17%)
                                           -0.0001  0.5709  0.0089 -0.0002 -0.7059
                                           -0.0195  0.3281  0.0213  0.2549 -0.0216
                                           -0.0017 -0.0361 -0.0021  0.0199  0.0033
     3. (1.98941) BD ( 1) C   1 - C   5  
                ( 50.00%)   0.7071* C   1 s( 24.85%)p 3.02( 75.00%)d 0.01(  0.15%)
                                           -0.0001  0.4982  0.0162  0.0007 -0.2412
                                           -0.0612 -0.8294  0.0128  0.0032  0.0010
                                            0.0059 -0.0005 -0.0018 -0.0329 -0.0188
                ( 50.00%)   0.7071* C   5 s( 24.85%)p 3.02( 75.00%)d 0.01(  0.15%)
                                           -0.0001  0.4982  0.0162  0.0007 -0.2412
                                           -0.0612  0.8294 -0.0128  0.0032  0.0010
                                           -0.0059 -0.0005  0.0018 -0.0329 -0.0188
     4. (1.94704) BD ( 1) C   1 - C   9  
                ( 49.96%)   0.7068* C   1 s( 22.38%)p 3.46( 77.47%)d 0.01(  0.16%)
                                           -0.0006  0.4727  0.0174  0.0011  0.5348
                                           -0.0329  0.1336  0.0482  0.6833  0.0215
                                            0.0011  0.0332  0.0008  0.0205  0.0053
                ( 50.04%)   0.7074* C   9 s( 23.12%)p 3.32( 76.73%)d 0.01(  0.15%)
                                            0.0004  0.4805  0.0188 -0.0007 -0.7061
                                           -0.0193  0.1635  0.0449 -0.4877  0.0424
                                           -0.0030  0.0326  0.0015  0.0194  0.0071
     5. (1.98186) BD ( 1) C   3 - C   4  
                ( 50.00%)   0.7071* C   3 s( 34.36%)p 1.91( 65.47%)d 0.01(  0.17%)
                                           -0.0001  0.5860 -0.0127  0.0006  0.0000
                                            0.0000 -0.5737 -0.0234 -0.5699 -0.0127
                                            0.0000  0.0000  0.0168 -0.0324 -0.0204
                ( 50.00%)   0.7071* C   4 s( 34.36%)p 1.91( 65.47%)d 0.01(  0.17%)
                                           -0.0001  0.5860 -0.0127  0.0006 -0.0000
                                           -0.0000  0.5737  0.0234 -0.5699 -0.0127
                                            0.0000 -0.0000 -0.0168 -0.0324 -0.0204
     6. (1.84996) BD ( 2) C   3 - C   4  
                ( 50.00%)   0.7071* C   3 s(  0.33%)p99.99( 99.36%)d 0.93(  0.31%)
                                            0.0004 -0.0546 -0.0178 -0.0020  0.0000
                                            0.0000  0.6694  0.0072 -0.7317  0.1007
                                            0.0000  0.0000  0.0521  0.0190  0.0000
                ( 50.00%)   0.7071* C   4 s(  0.33%)p99.99( 99.36%)d 0.93(  0.31%)
                                            0.0004 -0.0546 -0.0178 -0.0020 -0.0000
                                           -0.0000 -0.6694 -0.0072 -0.7317  0.1007
                                            0.0000 -0.0000 -0.0521  0.0190  0.0000
     7. (1.96504) BD ( 1) C   3 - C   7  
                ( 49.94%)   0.7067* C   3 s( 32.61%)p 2.06( 67.22%)d 0.01(  0.17%)
                                           -0.0001  0.5709  0.0089 -0.0002  0.7059
                                            0.0195  0.3281  0.0213  0.2549 -0.0216
                                            0.0017  0.0361 -0.0021  0.0199  0.0033
                ( 50.06%)   0.7076* C   7 s( 21.00%)p 3.75( 78.84%)d 0.01(  0.16%)
                                           -0.0001  0.4580  0.0167 -0.0023 -0.4870
                                            0.0366  0.1335  0.0447 -0.7278 -0.0162
                                           -0.0038  0.0351 -0.0040  0.0167  0.0092
     8. (1.96504) BD ( 1) C   4 - C   5  
                ( 49.94%)   0.7067* C   4 s( 32.61%)p 2.06( 67.22%)d 0.01(  0.17%)
                                           -0.0001  0.5709  0.0089 -0.0002 -0.7059
                                           -0.0195 -0.3281 -0.0213  0.2549 -0.0216
                                            0.0017 -0.0361  0.0021  0.0199  0.0033
                ( 50.06%)   0.7076* C   5 s( 21.00%)p 3.75( 78.84%)d 0.01(  0.16%)
                                           -0.0001  0.4580  0.0167 -0.0023  0.4870
                                           -0.0366 -0.1335 -0.0447 -0.7278 -0.0162
                                           -0.0038 -0.0351  0.0040  0.0167  0.0092
     9. (1.96504) BD ( 1) C   4 - C  11  
                ( 49.94%)   0.7067* C   4 s( 32.61%)p 2.06( 67.22%)d 0.01(  0.17%)
                                           -0.0001  0.5709  0.0089 -0.0002  0.7059
                                            0.0195 -0.3281 -0.0213  0.2549 -0.0216
                                           -0.0017  0.0361  0.0021  0.0199  0.0033
                ( 50.06%)   0.7076* C  11 s( 21.00%)p 3.75( 78.84%)d 0.01(  0.16%)
                                           -0.0001  0.4580  0.0167 -0.0023 -0.4870
                                            0.0366 -0.1335 -0.0447 -0.7278 -0.0162
                                            0.0038  0.0351  0.0040  0.0167  0.0092
    10. (1.99593) BD ( 1) C   5 - H   6  
                ( 62.78%)   0.7923* C   5 s( 31.39%)p 2.18( 68.54%)d 0.00(  0.07%)
                                            0.0000 -0.5593  0.0333  0.0003  0.6425
                                           -0.0064  0.5216 -0.0091 -0.0159  0.0044
                                           -0.0231 -0.0003  0.0011 -0.0035  0.0123
                ( 37.22%)   0.6101* H   6 s( 99.91%)p 0.00(  0.09%)
                                           -0.9995 -0.0057 -0.0227 -0.0197 -0.0002
    11. (1.94704) BD ( 1) C   5 - C  13  
                ( 49.96%)   0.7068* C   5 s( 22.38%)p 3.46( 77.47%)d 0.01(  0.16%)
                                           -0.0006  0.4727  0.0174  0.0011  0.5348
                                           -0.0329 -0.1336 -0.0482  0.6833  0.0215
                                           -0.0011  0.0332 -0.0008  0.0205  0.0053
                ( 50.04%)   0.7074* C  13 s( 23.12%)p 3.32( 76.73%)d 0.01(  0.15%)
                                            0.0004  0.4805  0.0188 -0.0007 -0.7061
                                           -0.0193 -0.1635 -0.0449 -0.4877  0.0424
                                            0.0030  0.0326 -0.0015  0.0194  0.0071
    12. (1.99593) BD ( 1) C   7 - H   8  
                ( 62.78%)   0.7923* C   7 s( 31.39%)p 2.18( 68.54%)d 0.00(  0.07%)
                                           -0.0000  0.5593 -0.0333 -0.0003  0.6425
                                           -0.0064  0.5216 -0.0091  0.0159 -0.0044
                                            0.0231 -0.0003  0.0011  0.0035 -0.0123
                ( 37.22%)   0.6101* H   8 s( 99.91%)p 0.00(  0.09%)
                                            0.9995  0.0057 -0.0227 -0.0197  0.0002
    13. (1.94704) BD ( 1) C   7 - C   9  
                ( 49.96%)   0.7068* C   7 s( 22.38%)p 3.46( 77.47%)d 0.01(  0.16%)
                                           -0.0006  0.4727  0.0174  0.0011 -0.5348
                                            0.0329  0.1336  0.0482  0.6833  0.0215
                                           -0.0011 -0.0332  0.0008  0.0205  0.0053
                ( 50.04%)   0.7074* C   9 s( 23.12%)p 3.32( 76.73%)d 0.01(  0.15%)
                                            0.0004  0.4805  0.0188 -0.0007  0.7061
                                            0.0193  0.1635  0.0449 -0.4877  0.0424
                                            0.0030 -0.0326  0.0015  0.0194  0.0071
    14. (1.98941) BD ( 1) C   7 - C  11  
                ( 50.00%)   0.7071* C   7 s( 24.85%)p 3.02( 75.00%)d 0.01(  0.15%)
                                           -0.0001  0.4982  0.0162  0.0007  0.2412
                                            0.0612 -0.8294  0.0128  0.0032  0.0010
                                           -0.0059  0.0005 -0.0018 -0.0329 -0.0188
                ( 50.00%)   0.7071* C  11 s( 24.85%)p 3.02( 75.00%)d 0.01(  0.15%)
                                           -0.0001  0.4982  0.0162  0.0007  0.2412
                                            0.0612  0.8294 -0.0128  0.0032  0.0010
                                            0.0059  0.0005  0.0018 -0.0329 -0.0188
    15. (1.98485) BD ( 1) C   9 - H  10  
                ( 63.16%)   0.7947* C   9 s( 30.19%)p 2.31( 69.74%)d 0.00(  0.06%)
                                           -0.0001  0.5485 -0.0329  0.0004  0.0000
                                           -0.0000  0.4650 -0.0047  0.6936 -0.0101
                                            0.0000  0.0000  0.0207 -0.0077  0.0125
                ( 36.84%)   0.6070* H  10 s( 99.91%)p 0.00(  0.09%)
                                            0.9996  0.0032  0.0000 -0.0165 -0.0241
    16. (1.98159) BD ( 1) C   9 - C  13  
                ( 50.00%)   0.7071* C   9 s( 23.14%)p 3.31( 76.71%)d 0.01(  0.16%)
                                           -0.0001  0.4809  0.0109  0.0014 -0.0000
                                            0.0000 -0.8523  0.0039  0.1925  0.0605
                                           -0.0000 -0.0000 -0.0011 -0.0353 -0.0175
                ( 50.00%)   0.7071* C  13 s( 23.14%)p 3.31( 76.71%)d 0.01(  0.16%)
                                           -0.0001  0.4809  0.0109  0.0014 -0.0000
                                            0.0000  0.8523 -0.0039  0.1925  0.0605
                                           -0.0000 -0.0000  0.0011 -0.0353 -0.0175
    17. (1.99593) BD ( 1) C  11 - H  12  
                ( 62.78%)   0.7923* C  11 s( 31.39%)p 2.18( 68.54%)d 0.00(  0.07%)
                                           -0.0000  0.5593 -0.0333 -0.0003  0.6425
                                           -0.0064 -0.5216  0.0091  0.0159 -0.0044
                                           -0.0231 -0.0003 -0.0011  0.0035 -0.0123
                ( 37.22%)   0.6101* H  12 s( 99.91%)p 0.00(  0.09%)
                                            0.9995  0.0057 -0.0227  0.0197  0.0002
    18. (1.94704) BD ( 1) C  11 - C  13  
                ( 49.96%)   0.7068* C  11 s( 22.38%)p 3.46( 77.47%)d 0.01(  0.16%)
                                           -0.0006  0.4727  0.0174  0.0011 -0.5348
                                            0.0329 -0.1336 -0.0482  0.6833  0.0215
                                            0.0011 -0.0332 -0.0008  0.0205  0.0053
                ( 50.04%)   0.7074* C  13 s( 23.12%)p 3.32( 76.73%)d 0.01(  0.15%)
                                            0.0004  0.4805  0.0188 -0.0007  0.7061
                                            0.0193 -0.1635 -0.0449 -0.4877  0.0424
                                           -0.0030 -0.0326 -0.0015  0.0194  0.0071
    19. (1.98485) BD ( 1) C  13 - H  14  
                ( 63.16%)   0.7947* C  13 s( 30.19%)p 2.31( 69.74%)d 0.00(  0.06%)
                                            0.0001 -0.5485  0.0329 -0.0004 -0.0000
                                            0.0000  0.4650 -0.0047 -0.6936  0.0101
                                           -0.0000 -0.0000  0.0207  0.0077 -0.0125
                ( 36.84%)   0.6070* H  14 s( 99.91%)p 0.00(  0.09%)
                                           -0.9996 -0.0032  0.0000 -0.0165  0.0241
    20. (1.99915) CR ( 1) C   1           s(100.00%)p 0.00(  0.00%)
                                            1.0000  0.0003  0.0000  0.0000  0.0003
                                           -0.0000  0.0000  0.0000  0.0003  0.0000
                                            0.0000  0.0000  0.0000  0.0000  0.0000
    21. (1.99865) CR ( 1) C   3           s(100.00%)p 0.00(  0.00%)
                                            1.0000  0.0002  0.0000  0.0000 -0.0000
                                           -0.0000 -0.0002  0.0000  0.0003 -0.0000
                                           -0.0000 -0.0000 -0.0000 -0.0000 -0.0000
    22. (1.99865) CR ( 1) C   4           s(100.00%)p 0.00(  0.00%)
                                            1.0000  0.0002  0.0000  0.0000  0.0000
                                            0.0000  0.0002 -0.0000  0.0003 -0.0000
                                           -0.0000  0.0000  0.0000 -0.0000 -0.0000
    23. (1.99915) CR ( 1) C   5           s(100.00%)p 0.00(  0.00%)
                                            1.0000  0.0003  0.0000  0.0000  0.0003
                                           -0.0000 -0.0000 -0.0000  0.0003  0.0000
                                           -0.0000  0.0000 -0.0000  0.0000  0.0000
    24. (1.99915) CR ( 1) C   7           s(100.00%)p 0.00(  0.00%)
                                            1.0000  0.0003  0.0000  0.0000 -0.0003
                                            0.0000  0.0000  0.0000  0.0003  0.0000
                                           -0.0000 -0.0000  0.0000  0.0000  0.0000
    25. (1.99921) CR ( 1) C   9           s(100.00%)p 0.00(  0.00%)
                                            1.0000 -0.0003 -0.0000  0.0000  0.0000
                                           -0.0000 -0.0001 -0.0000  0.0005 -0.0000
                                            0.0000  0.0000  0.0000 -0.0000 -0.0000
    26. (1.99915) CR ( 1) C  11           s(100.00%)p 0.00(  0.00%)
                                            1.0000  0.0003  0.0000  0.0000 -0.0003
                                            0.0000 -0.0000 -0.0000  0.0003  0.0000
                                            0.0000 -0.0000 -0.0000  0.0000  0.0000
    27. (1.99921) CR ( 1) C  13           s(100.00%)p 0.00(  0.00%)
                                            1.0000 -0.0003 -0.0000  0.0000  0.0000
                                           -0.0000  0.0001  0.0000  0.0005 -0.0000
                                            0.0000  0.0000 -0.0000 -0.0000 -0.0000
    28. (0.00327) RY*( 1) C   1           s(  7.42%)p 7.63( 56.63%)d 4.85( 35.95%)
                                           -0.0000 -0.0049  0.2541 -0.0979 -0.0244
                                           -0.1306  0.0207 -0.0205 -0.0153  0.7400
                                            0.3383 -0.0020 -0.4428 -0.0724  0.2093
    29. (0.00196) RY*( 2) C   1           s(  6.93%)p10.64( 73.73%)d 2.79( 19.34%)
                                           -0.0000 -0.0264  0.2613 -0.0180 -0.0521
                                            0.1662  0.0074  0.8284  0.0025 -0.1439
                                            0.4149  0.0193  0.0911  0.0548 -0.0980
    30. (0.00159) RY*( 3) C   1           s(  4.78%)p17.80( 85.09%)d 2.12( 10.13%)
                                           -0.0000 -0.0501  0.1965 -0.0817 -0.0313
                                           -0.8855  0.0473 -0.0057  0.0120 -0.2518
                                            0.1553 -0.0182  0.1934 -0.0751  0.1837
    31. (0.00122) RY*( 4) C   1           s( 42.47%)p 1.09( 46.11%)d 0.27( 11.42%)
                                            0.0000  0.0355  0.6500  0.0315  0.0026
                                            0.2885  0.0052 -0.4209  0.0128 -0.4478
                                            0.2380  0.0019 -0.2134 -0.0133  0.1086
    32. (0.00038) RY*( 5) C   1           s( 33.63%)p 0.29(  9.75%)d 1.68( 56.62%)
                                           -0.0000 -0.0105  0.5653  0.1288 -0.0211
                                            0.0463  0.0026  0.1722 -0.0109  0.2553
                                           -0.6428  0.0459  0.3207 -0.0548  0.2123
    33. (0.00026) RY*( 6) C   1           s(  2.79%)p 5.38( 14.98%)d29.50( 82.23%)
                                           -0.0000 -0.0330  0.0861  0.1392 -0.0123
                                           -0.2443  0.0059  0.2297  0.0096 -0.1927
                                           -0.4108 -0.0743 -0.7260  0.1658 -0.3056
    34. (0.00023) RY*( 7) C   1           s(  9.49%)p 1.32( 12.53%)d 8.22( 77.98%)
                                           -0.0000 -0.0062  0.2473  0.1836  0.0059
                                           -0.1322  0.0158 -0.2174 -0.0163  0.2451
                                            0.1449  0.1357  0.2618  0.2188 -0.7899
    35. (0.00002) RY*( 8) C   1           s(  3.63%)p 0.11(  0.40%)d26.44( 95.97%)
    36. (0.00002) RY*( 9) C   1           s(  3.50%)p 0.20(  0.69%)d27.37( 95.81%)
    37. (0.00000) RY*(10) C   1           s( 85.74%)p 0.00(  0.24%)d 0.16( 14.02%)
    38. (0.00141) RY*( 1) H   2           s( 98.91%)p 0.01(  1.09%)
                                           -0.0030  0.9945 -0.1027  0.0188  0.0018
    39. (0.00004) RY*( 2) H   2           s(  0.02%)p99.99( 99.98%)
    40. (0.00001) RY*( 3) H   2           s(  0.08%)p99.99( 99.92%)
    41. (0.00002) RY*( 4) H   2           s(  1.08%)p91.97( 98.92%)
    42. (0.00468) RY*( 1) C   3           s(  0.69%)p99.99( 86.30%)d18.99( 13.02%)
                                           -0.0000 -0.0101  0.0748  0.0341 -0.0000
                                           -0.0000  0.0611 -0.8090 -0.0331 -0.4513
                                           -0.0000 -0.0000 -0.2702  0.0561 -0.2324
    43. (0.00189) RY*( 2) C   3           s(  0.00%)p 1.00( 79.60%)d 0.26( 20.40%)
                                           -0.0000  0.0000  0.0000 -0.0000 -0.0247
                                            0.8918  0.0000  0.0000  0.0000 -0.0000
                                           -0.4512  0.0215 -0.0000  0.0000  0.0000
    44. (0.00164) RY*( 3) C   3           s(  0.97%)p85.77( 82.87%)d16.73( 16.16%)
                                           -0.0000 -0.0362  0.0704 -0.0583  0.0000
                                            0.0000  0.0268  0.5544 -0.0702 -0.7181
                                            0.0000  0.0000 -0.0885  0.1428 -0.3652
    45. (0.00060) RY*( 4) C   3           s( 11.53%)p 1.94( 22.35%)d 5.73( 66.11%)
                                            0.0000  0.0133  0.3380  0.0306  0.0000
                                            0.0000 -0.0329  0.1016 -0.0033  0.4606
                                            0.0000  0.0000 -0.5609  0.4463 -0.3838
    46. (0.00047) RY*( 5) C   3           s(  0.00%)p 1.00( 19.73%)d 4.07( 80.27%)
                                           -0.0000  0.0000  0.0000 -0.0000 -0.0216
                                            0.4437  0.0000  0.0000  0.0000 -0.0000
                                            0.8848  0.1407 -0.0000  0.0000  0.0000
    47. (0.00047) RY*( 6) C   3           s( 85.89%)p 0.01(  0.45%)d 0.16( 13.67%)
                                           -0.0000 -0.0045  0.9263 -0.0276  0.0000
                                            0.0000  0.0096  0.0007 -0.0180 -0.0636
                                            0.0000  0.0000  0.1630 -0.2903  0.1608
    48. (0.00006) RY*( 7) C   3           s(  1.13%)p 2.61(  2.96%)d84.60( 95.91%)
    49. (0.00004) RY*( 8) C   3           s(  0.00%)p 1.00(  0.93%)d99.99( 99.07%)
    50. (0.00000) RY*( 9) C   3           s( 99.37%)p 0.00(  0.46%)d 0.00(  0.17%)
    51. (0.00001) RY*(10) C   3           s(  0.52%)p 9.70(  5.08%)d99.99( 94.40%)
    52. (0.00468) RY*( 1) C   4           s(  0.69%)p99.99( 86.30%)d18.99( 13.02%)
                                           -0.0000 -0.0101  0.0748  0.0341  0.0000
                                            0.0000 -0.0611  0.8090 -0.0331 -0.4513
                                           -0.0000  0.0000  0.2702  0.0561 -0.2324
    53. (0.00189) RY*( 2) C   4           s(  0.00%)p 1.00( 79.60%)d 0.26( 20.40%)
                                            0.0000 -0.0000 -0.0000  0.0000 -0.0247
                                            0.8918  0.0000  0.0000 -0.0000  0.0000
                                            0.4512  0.0215 -0.0000 -0.0000 -0.0000
    54. (0.00164) RY*( 3) C   4           s(  0.97%)p85.77( 82.87%)d16.73( 16.16%)
                                           -0.0000 -0.0362  0.0704 -0.0583 -0.0000
                                           -0.0000 -0.0268 -0.5544 -0.0702 -0.7181
                                            0.0000 -0.0000  0.0885  0.1428 -0.3652
    55. (0.00060) RY*( 4) C   4           s( 11.53%)p 1.94( 22.35%)d 5.73( 66.11%)
                                            0.0000  0.0133  0.3380  0.0306 -0.0000
                                           -0.0000  0.0329 -0.1016 -0.0033  0.4606
                                            0.0000 -0.0000  0.5609  0.4463 -0.3838
    56. (0.00047) RY*( 5) C   4           s(  0.00%)p 1.00( 19.73%)d 4.07( 80.27%)
                                           -0.0000  0.0000  0.0000 -0.0000  0.0216
                                           -0.4437 -0.0000 -0.0000  0.0000 -0.0000
                                            0.8848 -0.1407  0.0000  0.0000  0.0000
    57. (0.00047) RY*( 6) C   4           s( 85.89%)p 0.01(  0.45%)d 0.16( 13.67%)
                                           -0.0000 -0.0045  0.9263 -0.0276 -0.0000
                                           -0.0000 -0.0096 -0.0007 -0.0180 -0.0636
                                            0.0000 -0.0000 -0.1630 -0.2903  0.1608
    58. (0.00006) RY*( 7) C   4           s(  1.13%)p 2.61(  2.96%)d84.60( 95.91%)
    59. (0.00004) RY*( 8) C   4           s(  0.00%)p 1.00(  0.93%)d99.99( 99.07%)
    60. (0.00000) RY*( 9) C   4           s( 99.37%)p 0.00(  0.46%)d 0.00(  0.17%)
    61. (0.00001) RY*(10) C   4           s(  0.52%)p 9.70(  5.08%)d99.99( 94.40%)
    62. (0.00327) RY*( 1) C   5           s(  7.42%)p 7.63( 56.63%)d 4.85( 35.95%)
                                           -0.0000 -0.0049  0.2541 -0.0979 -0.0244
                                           -0.1306 -0.0207  0.0205 -0.0153  0.7400
                                           -0.3383 -0.0020  0.4428 -0.0724  0.2093
    63. (0.00196) RY*( 2) C   5           s(  6.93%)p10.64( 73.73%)d 2.79( 19.34%)
                                           -0.0000 -0.0264  0.2613 -0.0180 -0.0521
                                            0.1662 -0.0074 -0.8284  0.0025 -0.1439
                                           -0.4149  0.0193 -0.0911  0.0548 -0.0980
    64. (0.00159) RY*( 3) C   5           s(  4.78%)p17.80( 85.09%)d 2.12( 10.13%)
                                           -0.0000 -0.0501  0.1965 -0.0817 -0.0313
                                           -0.8855 -0.0473  0.0057  0.0120 -0.2518
                                           -0.1553 -0.0182 -0.1934 -0.0751  0.1837
    65. (0.00122) RY*( 4) C   5           s( 42.47%)p 1.09( 46.11%)d 0.27( 11.42%)
                                            0.0000  0.0355  0.6500  0.0315  0.0026
                                            0.2885 -0.0052  0.4209  0.0128 -0.4478
                                           -0.2380  0.0019  0.2134 -0.0133  0.1086
    66. (0.00038) RY*( 5) C   5           s( 33.63%)p 0.29(  9.75%)d 1.68( 56.62%)
                                           -0.0000 -0.0105  0.5653  0.1288 -0.0211
                                            0.0463 -0.0026 -0.1722 -0.0109  0.2553
                                            0.6428  0.0459 -0.3207 -0.0548  0.2123
    67. (0.00026) RY*( 6) C   5           s(  2.79%)p 5.38( 14.98%)d29.50( 82.23%)
                                           -0.0000 -0.0330  0.0861  0.1392 -0.0123
                                           -0.2443 -0.0059 -0.2297  0.0096 -0.1927
                                            0.4108 -0.0743  0.7260  0.1658 -0.3056
    68. (0.00023) RY*( 7) C   5           s(  9.49%)p 1.32( 12.53%)d 8.22( 77.98%)
                                           -0.0000 -0.0062  0.2473  0.1836  0.0059
                                           -0.1322 -0.0158  0.2174 -0.0163  0.2451
                                           -0.1449  0.1357 -0.2618  0.2188 -0.7899
    69. (0.00002) RY*( 8) C   5           s(  3.63%)p 0.11(  0.40%)d26.44( 95.97%)
    70. (0.00002) RY*( 9) C   5           s(  3.50%)p 0.20(  0.69%)d27.37( 95.81%)
    71. (0.00000) RY*(10) C   5           s( 85.74%)p 0.00(  0.24%)d 0.16( 14.02%)
    72. (0.00141) RY*( 1) H   6           s( 98.91%)p 0.01(  1.09%)
                                           -0.0030  0.9945 -0.1027 -0.0188  0.0018
    73. (0.00004) RY*( 2) H   6           s(  0.02%)p99.99( 99.98%)
    74. (0.00001) RY*( 3) H   6           s(  0.08%)p99.99( 99.92%)
    75. (0.00002) RY*( 4) H   6           s(  1.08%)p91.97( 98.92%)
    76. (0.00327) RY*( 1) C   7           s(  7.42%)p 7.63( 56.63%)d 4.85( 35.95%)
                                           -0.0000 -0.0049  0.2541 -0.0979  0.0244
                                            0.1306  0.0207 -0.0205 -0.0153  0.7400
                                           -0.3383  0.0020 -0.4428 -0.0724  0.2093
    77. (0.00196) RY*( 2) C   7           s(  6.93%)p10.64( 73.73%)d 2.79( 19.34%)
                                           -0.0000 -0.0264  0.2613 -0.0180  0.0521
                                           -0.1662  0.0074  0.8284  0.0025 -0.1439
                                           -0.4149 -0.0193  0.0911  0.0548 -0.0980
    78. (0.00159) RY*( 3) C   7           s(  4.78%)p17.80( 85.09%)d 2.12( 10.13%)
                                           -0.0000 -0.0501  0.1965 -0.0817  0.0313
                                            0.8855  0.0473 -0.0057  0.0120 -0.2518
                                           -0.1553  0.0182  0.1934 -0.0751  0.1837
    79. (0.00122) RY*( 4) C   7           s( 42.47%)p 1.09( 46.11%)d 0.27( 11.42%)
                                            0.0000  0.0355  0.6500  0.0315 -0.0026
                                           -0.2885  0.0052 -0.4209  0.0128 -0.4478
                                           -0.2380 -0.0019 -0.2134 -0.0133  0.1086
    80. (0.00038) RY*( 5) C   7           s( 33.63%)p 0.29(  9.75%)d 1.68( 56.62%)
                                           -0.0000 -0.0105  0.5653  0.1288  0.0211
                                           -0.0463  0.0026  0.1722 -0.0109  0.2553
                                            0.6428 -0.0459  0.3207 -0.0548  0.2123
    81. (0.00026) RY*( 6) C   7           s(  2.79%)p 5.38( 14.98%)d29.50( 82.23%)
                                           -0.0000 -0.0330  0.0861  0.1392  0.0123
                                            0.2443  0.0059  0.2297  0.0096 -0.1927
                                            0.4108  0.0743 -0.7260  0.1658 -0.3056
    82. (0.00023) RY*( 7) C   7           s(  9.49%)p 1.32( 12.53%)d 8.22( 77.98%)
                                           -0.0000 -0.0062  0.2473  0.1836 -0.0059
                                            0.1322  0.0158 -0.2174 -0.0163  0.2451
                                           -0.1449 -0.1357  0.2618  0.2188 -0.7899
    83. (0.00002) RY*( 8) C   7           s(  3.63%)p 0.11(  0.40%)d26.44( 95.97%)
    84. (0.00002) RY*( 9) C   7           s(  3.50%)p 0.20(  0.69%)d27.37( 95.81%)
    85. (0.00000) RY*(10) C   7           s( 85.74%)p 0.00(  0.24%)d 0.16( 14.02%)
    86. (0.00141) RY*( 1) H   8           s( 98.91%)p 0.01(  1.09%)
                                           -0.0030  0.9945  0.1027  0.0188  0.0018
    87. (0.00004) RY*( 2) H   8           s(  0.02%)p99.99( 99.98%)
    88. (0.00001) RY*( 3) H   8           s(  0.08%)p99.99( 99.92%)
    89. (0.00002) RY*( 4) H   8           s(  1.08%)p91.97( 98.92%)
    90. (0.00242) RY*( 1) C   9           s(  0.88%)p99.99( 90.21%)d10.19(  8.92%)
                                           -0.0000  0.0576  0.0307  0.0670  0.0000
                                           -0.0000 -0.0079 -0.8842 -0.0546 -0.3423
                                           -0.0000 -0.0000  0.2618  0.0628 -0.1291
    91. (0.00170) RY*( 2) C   9           s(  2.60%)p25.54( 66.50%)d11.87( 30.90%)
                                            0.0000 -0.0379  0.1267 -0.0924 -0.0000
                                           -0.0000  0.0403 -0.2291  0.0316  0.7810
                                            0.0000  0.0000 -0.0315  0.2719 -0.4838
    92. (0.00155) RY*( 3) C   9           s(  0.00%)p 1.00( 75.69%)d 0.32( 24.31%)
                                            0.0000 -0.0000 -0.0000  0.0000 -0.0206
                                            0.8698 -0.0000 -0.0000  0.0000 -0.0000
                                           -0.4925  0.0234 -0.0000 -0.0000  0.0000
    93. (0.00101) RY*( 4) C   9           s( 89.66%)p 0.07(  6.40%)d 0.04(  3.93%)
                                            0.0000  0.0076  0.9464  0.0304 -0.0000
                                           -0.0000  0.0098  0.1040  0.0368 -0.2275
                                           -0.0000  0.0000 -0.1373  0.0538 -0.1327
    94. (0.00056) RY*( 5) C   9           s(  3.19%)p 8.41( 26.87%)d21.90( 69.93%)
                                           -0.0000 -0.0075  0.1771 -0.0227  0.0000
                                           -0.0000  0.0252 -0.3736 -0.0031  0.3585
                                           -0.0000  0.0000 -0.4088 -0.3921  0.6151
    95. (0.00039) RY*( 6) C   9           s(  0.00%)p 1.00( 24.17%)d 3.14( 75.83%)
                                            0.0000 -0.0000 -0.0000  0.0000 -0.0226
                                            0.4911 -0.0000 -0.0000  0.0000 -0.0000
                                            0.8625 -0.1204 -0.0000 -0.0000  0.0000
    96. (0.00018) RY*( 7) C   9           s( 10.27%)p 0.88(  9.06%)d 7.85( 80.67%)
                                            0.0000 -0.0358  0.2212  0.2291 -0.0000
                                            0.0000 -0.0025  0.0970  0.0141  0.2845
                                            0.0000  0.0000  0.8123  0.0090  0.3832
    97. (0.00003) RY*( 8) C   9           s(  2.41%)p 0.28(  0.68%)d40.26( 96.91%)
    98. (0.00004) RY*( 9) C   9           s(  0.00%)p 1.00(  0.36%)d99.99( 99.64%)
    99. (0.00000) RY*(10) C   9           s( 91.42%)p 0.00(  0.15%)d 0.09(  8.43%)
   100. (0.00074) RY*( 1) H  10           s( 98.87%)p 0.01(  1.13%)
                                           -0.0014  0.9943  0.0000  0.1064 -0.0015
   101. (0.00003) RY*( 2) H  10           s(  0.00%)p 1.00(100.00%)
   102. (0.00004) RY*( 3) H  10           s(  0.69%)p99.99( 99.31%)
   103. (0.00001) RY*( 4) H  10           s(  0.52%)p99.99( 99.48%)
   104. (0.00327) RY*( 1) C  11           s(  7.42%)p 7.63( 56.63%)d 4.85( 35.95%)
                                           -0.0000 -0.0049  0.2541 -0.0979  0.0244
                                            0.1306 -0.0207  0.0205 -0.0153  0.7400
                                            0.3383  0.0020  0.4428 -0.0724  0.2093
   105. (0.00196) RY*( 2) C  11           s(  6.93%)p10.64( 73.73%)d 2.79( 19.34%)
                                           -0.0000 -0.0264  0.2613 -0.0180  0.0521
                                           -0.1662 -0.0074 -0.8284  0.0025 -0.1439
                                            0.4149 -0.0193 -0.0911  0.0548 -0.0980
   106. (0.00159) RY*( 3) C  11           s(  4.78%)p17.80( 85.09%)d 2.12( 10.13%)
                                           -0.0000 -0.0501  0.1965 -0.0817  0.0313
                                            0.8855 -0.0473  0.0057  0.0120 -0.2518
                                            0.1553  0.0182 -0.1934 -0.0751  0.1837
   107. (0.00122) RY*( 4) C  11           s( 42.47%)p 1.09( 46.11%)d 0.27( 11.42%)
                                            0.0000  0.0355  0.6500  0.0315 -0.0026
                                           -0.2885 -0.0052  0.4209  0.0128 -0.4478
                                            0.2380 -0.0019  0.2134 -0.0133  0.1086
   108. (0.00038) RY*( 5) C  11           s( 33.63%)p 0.29(  9.75%)d 1.68( 56.62%)
                                           -0.0000 -0.0105  0.5653  0.1288  0.0211
                                           -0.0463 -0.0026 -0.1722 -0.0109  0.2553
                                           -0.6428 -0.0459 -0.3207 -0.0548  0.2123
   109. (0.00026) RY*( 6) C  11           s(  2.79%)p 5.38( 14.98%)d29.50( 82.23%)
                                           -0.0000 -0.0330  0.0861  0.1392  0.0123
                                            0.2443 -0.0059 -0.2297  0.0096 -0.1927
                                           -0.4108  0.0743  0.7260  0.1658 -0.3056
   110. (0.00023) RY*( 7) C  11           s(  9.49%)p 1.32( 12.53%)d 8.22( 77.98%)
                                           -0.0000 -0.0062  0.2473  0.1836 -0.0059
                                            0.1322 -0.0158  0.2174 -0.0163  0.2451
                                            0.1449 -0.1357 -0.2618  0.2188 -0.7899
   111. (0.00002) RY*( 8) C  11           s(  3.63%)p 0.11(  0.40%)d26.44( 95.97%)
   112. (0.00002) RY*( 9) C  11           s(  3.50%)p 0.20(  0.69%)d27.37( 95.81%)
   113. (0.00000) RY*(10) C  11           s( 85.74%)p 0.00(  0.24%)d 0.16( 14.02%)
   114. (0.00141) RY*( 1) H  12           s( 98.91%)p 0.01(  1.09%)
                                           -0.0030  0.9945  0.1027 -0.0188  0.0018
   115. (0.00004) RY*( 2) H  12           s(  0.02%)p99.99( 99.98%)
   116. (0.00001) RY*( 3) H  12           s(  0.08%)p99.99( 99.92%)
   117. (0.00002) RY*( 4) H  12           s(  1.08%)p91.97( 98.92%)
   118. (0.00242) RY*( 1) C  13           s(  0.88%)p99.99( 90.21%)d10.19(  8.92%)
                                           -0.0000  0.0576  0.0307  0.0670  0.0000
                                            0.0000  0.0079  0.8842 -0.0546 -0.3423
                                           -0.0000 -0.0000 -0.2618  0.0628 -0.1291
   119. (0.00170) RY*( 2) C  13           s(  2.60%)p25.54( 66.50%)d11.87( 30.90%)
                                            0.0000 -0.0379  0.1267 -0.0924 -0.0000
                                           -0.0000 -0.0403  0.2291  0.0316  0.7810
                                            0.0000  0.0000  0.0315  0.2719 -0.4838
   120. (0.00155) RY*( 3) C  13           s(  0.00%)p 1.00( 75.69%)d 0.32( 24.31%)
                                            0.0000 -0.0000 -0.0000 -0.0000 -0.0206
                                            0.8698  0.0000  0.0000  0.0000 -0.0000
                                            0.4925  0.0234  0.0000 -0.0000  0.0000
   121. (0.00101) RY*( 4) C  13           s( 89.66%)p 0.07(  6.40%)d 0.04(  3.93%)
                                            0.0000  0.0076  0.9464  0.0304 -0.0000
                                           -0.0000 -0.0098 -0.1040  0.0368 -0.2275
                                            0.0000  0.0000  0.1373  0.0538 -0.1327
   122. (0.00056) RY*( 5) C  13           s(  3.19%)p 8.41( 26.87%)d21.90( 69.93%)
                                           -0.0000 -0.0075  0.1771 -0.0227  0.0000
                                           -0.0000 -0.0252  0.3736 -0.0031  0.3585
                                            0.0000  0.0000  0.4088 -0.3921  0.6151
   123. (0.00039) RY*( 6) C  13           s(  0.00%)p 1.00( 24.17%)d 3.14( 75.83%)
                                           -0.0000  0.0000 -0.0000  0.0000  0.0226
                                           -0.4911 -0.0000 -0.0000 -0.0000  0.0000
                                            0.8625  0.1204 -0.0000  0.0000 -0.0000
   124. (0.00018) RY*( 7) C  13           s( 10.27%)p 0.88(  9.06%)d 7.85( 80.67%)
                                            0.0000 -0.0358  0.2212  0.2291 -0.0000
                                           -0.0000  0.0025 -0.0970  0.0141  0.2845
                                            0.0000  0.0000 -0.8123  0.0090  0.3832
   125. (0.00003) RY*( 8) C  13           s(  2.41%)p 0.28(  0.68%)d40.26( 96.91%)
   126. (0.00004) RY*( 9) C  13           s(  0.00%)p 1.00(  0.36%)d99.99( 99.64%)
   127. (0.00000) RY*(10) C  13           s( 91.42%)p 0.00(  0.15%)d 0.09(  8.43%)
   128. (0.00074) RY*( 1) H  14           s( 98.87%)p 0.01(  1.13%)
                                           -0.0014  0.9943  0.0000 -0.1064 -0.0015
   129. (0.00003) RY*( 2) H  14           s(  0.00%)p 1.00(100.00%)
   130. (0.00004) RY*( 3) H  14           s(  0.69%)p99.99( 99.31%)
   131. (0.00001) RY*( 4) H  14           s(  0.52%)p99.99( 99.48%)
   132. (0.02819) BD*( 1) C   1 - H   2  
                ( 37.22%)   0.6101* C   1 s( 31.39%)p 2.18( 68.54%)d 0.00(  0.07%)
                                           -0.0000  0.5593 -0.0333 -0.0003 -0.6425
                                            0.0064  0.5216 -0.0091  0.0159 -0.0044
                                           -0.0231  0.0003  0.0011  0.0035 -0.0123
                ( 62.78%)  -0.7923* H   2 s( 99.91%)p 0.00(  0.09%)
                                            0.9995  0.0057  0.0227 -0.0197  0.0002
   133. (0.03095) BD*( 1) C   1 - C   3  
                ( 49.94%)   0.7067* C   1 s( 21.00%)p 3.75( 78.84%)d 0.01(  0.16%)
                                            0.0001 -0.4580 -0.0167  0.0023 -0.4870
                                            0.0366 -0.1335 -0.0447  0.7278  0.0162
                                           -0.0038  0.0351  0.0040 -0.0167 -0.0092
                ( 50.06%)  -0.7076* C   3 s( 32.61%)p 2.06( 67.22%)d 0.01(  0.17%)
                                            0.0001 -0.5709 -0.0089  0.0002  0.7059
                                            0.0195 -0.3281 -0.0213 -0.2549  0.0216
                                            0.0017  0.0361  0.0021 -0.0199 -0.0033
   134. (0.00171) BD*( 1) C   1 - C   5  
                ( 50.00%)   0.7071* C   1 s( 24.85%)p 3.02( 75.00%)d 0.01(  0.15%)
                                           -0.0001  0.4982  0.0162  0.0007 -0.2412
                                           -0.0612 -0.8294  0.0128  0.0032  0.0010
                                            0.0059 -0.0005 -0.0018 -0.0329 -0.0188
                ( 50.00%)  -0.7071* C   5 s( 24.85%)p 3.02( 75.00%)d 0.01(  0.15%)
                                           -0.0001  0.4982  0.0162  0.0007 -0.2412
                                           -0.0612  0.8294 -0.0128  0.0032  0.0010
                                           -0.0059 -0.0005  0.0018 -0.0329 -0.0188
   135. (0.00341) BD*( 1) C   1 - C   9  
                ( 50.04%)   0.7074* C   1 s( 22.38%)p 3.46( 77.47%)d 0.01(  0.16%)
                                           -0.0006  0.4727  0.0174  0.0011  0.5348
                                           -0.0329  0.1336  0.0482  0.6833  0.0215
                                            0.0011  0.0332  0.0008  0.0205  0.0053
                ( 49.96%)  -0.7068* C   9 s( 23.12%)p 3.32( 76.73%)d 0.01(  0.15%)
                                            0.0004  0.4805  0.0188 -0.0007 -0.7061
                                           -0.0193  0.1635  0.0449 -0.4877  0.0424
                                           -0.0030  0.0326  0.0015  0.0194  0.0071
   136. (0.04634) BD*( 1) C   3 - C   4  
                ( 50.00%)   0.7071* C   3 s( 34.36%)p 1.91( 65.47%)d 0.01(  0.17%)
                                           -0.0001  0.5860 -0.0127  0.0006  0.0000
                                            0.0000 -0.5737 -0.0234 -0.5699 -0.0127
                                            0.0000  0.0000  0.0168 -0.0324 -0.0204
                ( 50.00%)  -0.7071* C   4 s( 34.36%)p 1.91( 65.47%)d 0.01(  0.17%)
                                           -0.0001  0.5860 -0.0127  0.0006 -0.0000
                                           -0.0000  0.5737  0.0234 -0.5699 -0.0127
                                            0.0000 -0.0000 -0.0168 -0.0324 -0.0204
   137. (0.19570) BD*( 2) C   3 - C   4  
                ( 50.00%)   0.7071* C   3 s(  0.33%)p99.99( 99.36%)d 0.93(  0.31%)
                                            0.0004 -0.0546 -0.0178 -0.0020  0.0000
                                            0.0000  0.6694  0.0072 -0.7317  0.1007
                                            0.0000  0.0000  0.0521  0.0190  0.0000
                ( 50.00%)  -0.7071* C   4 s(  0.33%)p99.99( 99.36%)d 0.93(  0.31%)
                                            0.0004 -0.0546 -0.0178 -0.0020 -0.0000
                                           -0.0000 -0.6694 -0.0072 -0.7317  0.1007
                                            0.0000 -0.0000 -0.0521  0.0190  0.0000
   138. (0.03095) BD*( 1) C   3 - C   7  
                ( 50.06%)   0.7076* C   3 s( 32.61%)p 2.06( 67.22%)d 0.01(  0.17%)
                                           -0.0001  0.5709  0.0089 -0.0002  0.7059
                                            0.0195  0.3281  0.0213  0.2549 -0.0216
                                            0.0017  0.0361 -0.0021  0.0199  0.0033
                ( 49.94%)  -0.7067* C   7 s( 21.00%)p 3.75( 78.84%)d 0.01(  0.16%)
                                           -0.0001  0.4580  0.0167 -0.0023 -0.4870
                                            0.0366  0.1335  0.0447 -0.7278 -0.0162
                                           -0.0038  0.0351 -0.0040  0.0167  0.0092
   139. (0.03095) BD*( 1) C   4 - C   5  
                ( 50.06%)   0.7076* C   4 s( 32.61%)p 2.06( 67.22%)d 0.01(  0.17%)
                                           -0.0001  0.5709  0.0089 -0.0002 -0.7059
                                           -0.0195 -0.3281 -0.0213  0.2549 -0.0216
                                            0.0017 -0.0361  0.0021  0.0199  0.0033
                ( 49.94%)  -0.7067* C   5 s( 21.00%)p 3.75( 78.84%)d 0.01(  0.16%)
                                           -0.0001  0.4580  0.0167 -0.0023  0.4870
                                           -0.0366 -0.1335 -0.0447 -0.7278 -0.0162
                                           -0.0038 -0.0351  0.0040  0.0167  0.0092
   140. (0.03095) BD*( 1) C   4 - C  11  
                ( 50.06%)   0.7076* C   4 s( 32.61%)p 2.06( 67.22%)d 0.01(  0.17%)
                                           -0.0001  0.5709  0.0089 -0.0002  0.7059
                                            0.0195 -0.3281 -0.0213  0.2549 -0.0216
                                           -0.0017  0.0361  0.0021  0.0199  0.0033
                ( 49.94%)  -0.7067* C  11 s( 21.00%)p 3.75( 78.84%)d 0.01(  0.16%)
                                           -0.0001  0.4580  0.0167 -0.0023 -0.4870
                                            0.0366 -0.1335 -0.0447 -0.7278 -0.0162
                                            0.0038  0.0351  0.0040  0.0167  0.0092
   141. (0.02819) BD*( 1) C   5 - H   6  
                ( 37.22%)   0.6101* C   5 s( 31.39%)p 2.18( 68.54%)d 0.00(  0.07%)
                                           -0.0000  0.5593 -0.0333 -0.0003 -0.6425
                                            0.0064 -0.5216  0.0091  0.0159 -0.0044
                                            0.0231  0.0003 -0.0011  0.0035 -0.0123
                ( 62.78%)  -0.7923* H   6 s( 99.91%)p 0.00(  0.09%)
                                            0.9995  0.0057  0.0227  0.0197  0.0002
   142. (0.00341) BD*( 1) C   5 - C  13  
                ( 50.04%)   0.7074* C   5 s( 22.38%)p 3.46( 77.47%)d 0.01(  0.16%)
                                           -0.0006  0.4727  0.0174  0.0011  0.5348
                                           -0.0329 -0.1336 -0.0482  0.6833  0.0215
                                           -0.0011  0.0332 -0.0008  0.0205  0.0053
                ( 49.96%)  -0.7068* C  13 s( 23.12%)p 3.32( 76.73%)d 0.01(  0.15%)
                                            0.0004  0.4805  0.0188 -0.0007 -0.7061
                                           -0.0193 -0.1635 -0.0449 -0.4877  0.0424
                                            0.0030  0.0326 -0.0015  0.0194  0.0071
   143. (0.02819) BD*( 1) C   7 - H   8  
                ( 37.22%)   0.6101* C   7 s( 31.39%)p 2.18( 68.54%)d 0.00(  0.07%)
                                            0.0000 -0.5593  0.0333  0.0003 -0.6425
                                            0.0064 -0.5216  0.0091 -0.0159  0.0044
                                           -0.0231  0.0003 -0.0011 -0.0035  0.0123
                ( 62.78%)  -0.7923* H   8 s( 99.91%)p 0.00(  0.09%)
                                           -0.9995 -0.0057  0.0227  0.0197 -0.0002
   144. (0.00341) BD*( 1) C   7 - C   9  
                ( 50.04%)   0.7074* C   7 s( 22.38%)p 3.46( 77.47%)d 0.01(  0.16%)
                                           -0.0006  0.4727  0.0174  0.0011 -0.5348
                                            0.0329  0.1336  0.0482  0.6833  0.0215
                                           -0.0011 -0.0332  0.0008  0.0205  0.0053
                ( 49.96%)  -0.7068* C   9 s( 23.12%)p 3.32( 76.73%)d 0.01(  0.15%)
                                            0.0004  0.4805  0.0188 -0.0007  0.7061
                                            0.0193  0.1635  0.0449 -0.4877  0.0424
                                            0.0030 -0.0326  0.0015  0.0194  0.0071
   145. (0.00171) BD*( 1) C   7 - C  11  
                ( 50.00%)   0.7071* C   7 s( 24.85%)p 3.02( 75.00%)d 0.01(  0.15%)
                                           -0.0001  0.4982  0.0162  0.0007  0.2412
                                            0.0612 -0.8294  0.0128  0.0032  0.0010
                                           -0.0059  0.0005 -0.0018 -0.0329 -0.0188
                ( 50.00%)  -0.7071* C  11 s( 24.85%)p 3.02( 75.00%)d 0.01(  0.15%)
                                           -0.0001  0.4982  0.0162  0.0007  0.2412
                                            0.0612  0.8294 -0.0128  0.0032  0.0010
                                            0.0059  0.0005  0.0018 -0.0329 -0.0188
   146. (0.01816) BD*( 1) C   9 - H  10  
                ( 36.84%)   0.6070* C   9 s( 30.19%)p 2.31( 69.74%)d 0.00(  0.06%)
                                            0.0001 -0.5485  0.0329 -0.0004 -0.0000
                                            0.0000 -0.4650  0.0047 -0.6936  0.0101
                                           -0.0000 -0.0000 -0.0207  0.0077 -0.0125
                ( 63.16%)  -0.7947* H  10 s( 99.91%)p 0.00(  0.09%)
                                           -0.9996 -0.0032 -0.0000  0.0165  0.0241
   147. (0.00298) BD*( 1) C   9 - C  13  
                ( 50.00%)   0.7071* C   9 s( 23.14%)p 3.31( 76.71%)d 0.01(  0.16%)
                                           -0.0001  0.4809  0.0109  0.0014 -0.0000
                                            0.0000 -0.8523  0.0039  0.1925  0.0605
                                           -0.0000 -0.0000 -0.0011 -0.0353 -0.0175
                ( 50.00%)  -0.7071* C  13 s( 23.14%)p 3.31( 76.71%)d 0.01(  0.16%)
                                           -0.0001  0.4809  0.0109  0.0014 -0.0000
                                            0.0000  0.8523 -0.0039  0.1925  0.0605
                                           -0.0000 -0.0000  0.0011 -0.0353 -0.0175
   148. (0.02819) BD*( 1) C  11 - H  12  
                ( 37.22%)   0.6101* C  11 s( 31.39%)p 2.18( 68.54%)d 0.00(  0.07%)
                                            0.0000 -0.5593  0.0333  0.0003 -0.6425
                                            0.0064  0.5216 -0.0091 -0.0159  0.0044
                                            0.0231  0.0003  0.0011 -0.0035  0.0123
                ( 62.78%)  -0.7923* H  12 s( 99.91%)p 0.00(  0.09%)
                                           -0.9995 -0.0057  0.0227 -0.0197 -0.0002
   149. (0.00341) BD*( 1) C  11 - C  13  
                ( 50.04%)   0.7074* C  11 s( 22.38%)p 3.46( 77.47%)d 0.01(  0.16%)
                                           -0.0006  0.4727  0.0174  0.0011 -0.5348
                                            0.0329 -0.1336 -0.0482  0.6833  0.0215
                                            0.0011 -0.0332 -0.0008  0.0205  0.0053
                ( 49.96%)  -0.7068* C  13 s( 23.12%)p 3.32( 76.73%)d 0.01(  0.15%)
                                            0.0004  0.4805  0.0188 -0.0007  0.7061
                                            0.0193 -0.1635 -0.0449 -0.4877  0.0424
                                           -0.0030 -0.0326 -0.0015  0.0194  0.0071
   150. (0.01816) BD*( 1) C  13 - H  14  
                ( 36.84%)   0.6070* C  13 s( 30.19%)p 2.31( 69.74%)d 0.00(  0.06%)
                                           -0.0001  0.5485 -0.0329  0.0004  0.0000
                                           -0.0000 -0.4650  0.0047  0.6936 -0.0101
                                            0.0000  0.0000 -0.0207 -0.0077  0.0125
                ( 63.16%)  -0.7947* H  14 s( 99.91%)p 0.00(  0.09%)
                                            0.9996  0.0032 -0.0000  0.0165 -0.0241


 NHO Directionality and "Bond Bending" (deviations from line of nuclear centers)

         [Thresholds for printing:  angular deviation  >  1.0 degree]
                                    hybrid p-character > 25.0%
                                    orbital occupancy  >  0.10e

                                Line of Centers        Hybrid 1              Hybrid 2
                                ---------------  -------------------   ------------------
                NBO               Theta   Phi    Theta   Phi    Dev    Theta   Phi    Dev
 ========================================================================================
     1. BD (   1) C   1 - H   2    89.4  140.0    89.2  141.1   1.2      --     --    --
     2. BD (   1) C   1 - C   3   130.3  356.7   146.9   21.6  23.2     73.8  154.3  30.9
     3. BD (   1) C   1 - C   5    90.0  270.0    89.7  249.7  20.3     89.7  110.3  20.3
     4. BD (   1) C   1 - C   9    48.7  359.7    37.1   19.9  17.9    120.5  164.0  16.6
     5. BD (   1) C   3 - C   4    90.0  270.0   134.3  270.0  44.3    134.3   90.0  44.3
     6. BD (   2) C   3 - C   4    90.0  270.0    47.0  270.0  43.0     47.0   90.0  43.0
     7. BD (   1) C   3 - C   7    49.7    3.3    73.8   25.7  30.9    146.9  158.4  23.2
     8. BD (   1) C   4 - C   5    49.7  183.3    73.8  205.7  30.9    146.9  338.4  23.2
     9. BD (   1) C   4 - C  11    49.7  356.7    73.8  334.3  30.9    146.9  201.6  23.2
    10. BD (   1) C   5 - H   6    89.4  220.0    89.2  218.9   1.2      --     --    --
    11. BD (   1) C   5 - C  13    48.7    0.3    37.1  340.1  17.9    120.5  196.0  16.6
    12. BD (   1) C   7 - H   8    89.4   40.0    89.2   38.9   1.2      --     --    --
    13. BD (   1) C   7 - C   9    48.7  180.3    37.1  160.1  17.9    120.5   16.0  16.6
    14. BD (   1) C   7 - C  11    90.0  270.0    89.7  290.3  20.3     89.7   69.7  20.3
    16. BD (   1) C   9 - C  13    90.0  270.0    73.4  270.0  16.6     73.4   90.0  16.6
    17. BD (   1) C  11 - H  12    89.4  320.0    89.2  321.1   1.2      --     --    --
    18. BD (   1) C  11 - C  13    48.7  179.7    37.1  199.9  17.9    120.5  344.0  16.6
   137. BD*(   2) C   3 - C   4    90.0  270.0    47.0  270.0  43.0     47.0   90.0  43.0


 Second Order Perturbation Theory Analysis of Fock Matrix in NBO Basis

     Threshold for printing:   0.50 kcal/mol
                                                                              E(2)  E(j)-E(i) F(i,j)
         Donor NBO (i)                     Acceptor NBO (j)                 kcal/mol   a.u.    a.u. 
 ===================================================================================================

 within unit  1
   2. BD (   1) C   1 - C   3        / 52. RY*(   1) C   4                    0.84    1.81    0.035
   2. BD (   1) C   1 - C   3        / 53. RY*(   2) C   4                    0.51    1.92    0.028
   2. BD (   1) C   1 - C   3        / 62. RY*(   1) C   5                    0.50    2.24    0.030
   2. BD (   1) C   1 - C   3        / 91. RY*(   2) C   9                    0.58    2.39    0.034
   2. BD (   1) C   1 - C   3        /132. BD*(   1) C   1 - H   2            1.21    1.49    0.038
   2. BD (   1) C   1 - C   3        /137. BD*(   2) C   3 - C   4            3.75    1.01    0.057
   2. BD (   1) C   1 - C   3        /138. BD*(   1) C   3 - C   7            0.70    1.28    0.027
   2. BD (   1) C   1 - C   3        /140. BD*(   1) C   4 - C  11            1.88    1.28    0.044
   2. BD (   1) C   1 - C   3        /141. BD*(   1) C   5 - H   6            3.17    1.49    0.061
   2. BD (   1) C   1 - C   3        /143. BD*(   1) C   7 - H   8            0.77    1.49    0.030
   2. BD (   1) C   1 - C   3        /146. BD*(   1) C   9 - H  10            3.67    1.49    0.066
   3. BD (   1) C   1 - C   5        /132. BD*(   1) C   1 - H   2            1.01    1.51    0.035
   3. BD (   1) C   1 - C   5        /138. BD*(   1) C   3 - C   7            1.19    1.30    0.035
   3. BD (   1) C   1 - C   5        /140. BD*(   1) C   4 - C  11            1.19    1.30    0.035
   3. BD (   1) C   1 - C   5        /141. BD*(   1) C   5 - H   6            1.01    1.51    0.035
   3. BD (   1) C   1 - C   5        /146. BD*(   1) C   9 - H  10            1.82    1.52    0.047
   3. BD (   1) C   1 - C   5        /150. BD*(   1) C  13 - H  14            1.82    1.52    0.047
   4. BD (   1) C   1 - C   9        / 42. RY*(   1) C   3                    0.54    1.81    0.028
   4. BD (   1) C   1 - C   9        / 44. RY*(   3) C   3                    0.64    1.89    0.031
   4. BD (   1) C   1 - C   9        / 64. RY*(   3) C   5                    0.63    2.25    0.034
   4. BD (   1) C   1 - C   9        /132. BD*(   1) C   1 - H   2            0.83    1.48    0.032
   4. BD (   1) C   1 - C   9        /133. BD*(   1) C   1 - C   3            0.77    1.28    0.028
   4. BD (   1) C   1 - C   9        /136. BD*(   1) C   3 - C   4            2.58    1.35    0.053
   4. BD (   1) C   1 - C   9        /137. BD*(   2) C   3 - C   4            8.95    1.01    0.088
   4. BD (   1) C   1 - C   9        /141. BD*(   1) C   5 - H   6            3.28    1.48    0.063
   4. BD (   1) C   1 - C   9        /143. BD*(   1) C   7 - H   8            1.44    1.48    0.041
   4. BD (   1) C   1 - C   9        /146. BD*(   1) C   9 - H  10            0.67    1.49    0.028
   4. BD (   1) C   1 - C   9        /150. BD*(   1) C  13 - H  14            2.85    1.49    0.059
   5. BD (   1) C   3 - C   4        / 29. RY*(   2) C   1                    0.82    2.28    0.039
   5. BD (   1) C   3 - C   4        / 63. RY*(   2) C   5                    0.82    2.28    0.039
   5. BD (   1) C   3 - C   4        / 77. RY*(   2) C   7                    0.82    2.28    0.039
   5. BD (   1) C   3 - C   4        /105. RY*(   2) C  11                    0.82    2.28    0.039
   5. BD (   1) C   3 - C   4        /132. BD*(   1) C   1 - H   2            0.73    1.53    0.030
   5. BD (   1) C   3 - C   4        /133. BD*(   1) C   1 - C   3            0.61    1.32    0.025
   5. BD (   1) C   3 - C   4        /138. BD*(   1) C   3 - C   7            0.61    1.32    0.025
   5. BD (   1) C   3 - C   4        /139. BD*(   1) C   4 - C   5            0.61    1.32    0.025
   5. BD (   1) C   3 - C   4        /140. BD*(   1) C   4 - C  11            0.61    1.32    0.025
   5. BD (   1) C   3 - C   4        /141. BD*(   1) C   5 - H   6            0.73    1.53    0.030
   5. BD (   1) C   3 - C   4        /143. BD*(   1) C   7 - H   8            0.73    1.53    0.030
   5. BD (   1) C   3 - C   4        /148. BD*(   1) C  11 - H  12            0.73    1.53    0.030
   6. BD (   2) C   3 - C   4        / 28. RY*(   1) C   1                    1.67    1.95    0.053
   6. BD (   2) C   3 - C   4        / 62. RY*(   1) C   5                    1.67    1.95    0.053
   6. BD (   2) C   3 - C   4        / 76. RY*(   1) C   7                    1.67    1.95    0.053
   6. BD (   2) C   3 - C   4        /104. RY*(   1) C  11                    1.67    1.95    0.053
   6. BD (   2) C   3 - C   4        /132. BD*(   1) C   1 - H   2           10.41    1.19    0.103
   6. BD (   2) C   3 - C   4        /133. BD*(   1) C   1 - C   3            7.86    0.99    0.081
   6. BD (   2) C   3 - C   4        /135. BD*(   1) C   1 - C   9            0.52    0.98    0.021
   6. BD (   2) C   3 - C   4        /138. BD*(   1) C   3 - C   7            7.86    0.99    0.081
   6. BD (   2) C   3 - C   4        /139. BD*(   1) C   4 - C   5            7.86    0.99    0.081
   6. BD (   2) C   3 - C   4        /140. BD*(   1) C   4 - C  11            7.86    0.99    0.081
   6. BD (   2) C   3 - C   4        /141. BD*(   1) C   5 - H   6           10.41    1.19    0.103
   6. BD (   2) C   3 - C   4        /142. BD*(   1) C   5 - C  13            0.52    0.98    0.021
   6. BD (   2) C   3 - C   4        /143. BD*(   1) C   7 - H   8           10.41    1.19    0.103
   6. BD (   2) C   3 - C   4        /144. BD*(   1) C   7 - C   9            0.52    0.98    0.021
   6. BD (   2) C   3 - C   4        /146. BD*(   1) C   9 - H  10            2.35    1.20    0.049
   6. BD (   2) C   3 - C   4        /148. BD*(   1) C  11 - H  12           10.41    1.19    0.103
   6. BD (   2) C   3 - C   4        /149. BD*(   1) C  11 - C  13            0.52    0.98    0.021
   6. BD (   2) C   3 - C   4        /150. BD*(   1) C  13 - H  14            2.35    1.20    0.049
   7. BD (   1) C   3 - C   7        / 52. RY*(   1) C   4                    0.84    1.81    0.035
   7. BD (   1) C   3 - C   7        / 53. RY*(   2) C   4                    0.51    1.92    0.028
   7. BD (   1) C   3 - C   7        / 91. RY*(   2) C   9                    0.58    2.39    0.034
   7. BD (   1) C   3 - C   7        /104. RY*(   1) C  11                    0.50    2.24    0.030
   7. BD (   1) C   3 - C   7        /132. BD*(   1) C   1 - H   2            0.77    1.49    0.030
   7. BD (   1) C   3 - C   7        /133. BD*(   1) C   1 - C   3            0.70    1.28    0.027
   7. BD (   1) C   3 - C   7        /137. BD*(   2) C   3 - C   4            3.75    1.01    0.057
   7. BD (   1) C   3 - C   7        /139. BD*(   1) C   4 - C   5            1.88    1.28    0.044
   7. BD (   1) C   3 - C   7        /143. BD*(   1) C   7 - H   8            1.21    1.49    0.038
   7. BD (   1) C   3 - C   7        /146. BD*(   1) C   9 - H  10            3.67    1.49    0.066
   7. BD (   1) C   3 - C   7        /148. BD*(   1) C  11 - H  12            3.17    1.49    0.061
   8. BD (   1) C   4 - C   5        / 28. RY*(   1) C   1                    0.50    2.24    0.030
   8. BD (   1) C   4 - C   5        / 42. RY*(   1) C   3                    0.84    1.81    0.035
   8. BD (   1) C   4 - C   5        / 43. RY*(   2) C   3                    0.51    1.92    0.028
   8. BD (   1) C   4 - C   5        /119. RY*(   2) C  13                    0.58    2.39    0.034
   8. BD (   1) C   4 - C   5        /132. BD*(   1) C   1 - H   2            3.17    1.49    0.061
   8. BD (   1) C   4 - C   5        /137. BD*(   2) C   3 - C   4            3.75    1.01    0.057
   8. BD (   1) C   4 - C   5        /138. BD*(   1) C   3 - C   7            1.88    1.28    0.044
   8. BD (   1) C   4 - C   5        /140. BD*(   1) C   4 - C  11            0.70    1.28    0.027
   8. BD (   1) C   4 - C   5        /141. BD*(   1) C   5 - H   6            1.21    1.49    0.038
   8. BD (   1) C   4 - C   5        /148. BD*(   1) C  11 - H  12            0.77    1.49    0.030
   8. BD (   1) C   4 - C   5        /150. BD*(   1) C  13 - H  14            3.67    1.49    0.066
   9. BD (   1) C   4 - C  11        / 42. RY*(   1) C   3                    0.84    1.81    0.035
   9. BD (   1) C   4 - C  11        / 43. RY*(   2) C   3                    0.51    1.92    0.028
   9. BD (   1) C   4 - C  11        / 76. RY*(   1) C   7                    0.50    2.24    0.030
   9. BD (   1) C   4 - C  11        /119. RY*(   2) C  13                    0.58    2.39    0.034
   9. BD (   1) C   4 - C  11        /133. BD*(   1) C   1 - C   3            1.88    1.28    0.044
   9. BD (   1) C   4 - C  11        /137. BD*(   2) C   3 - C   4            3.75    1.01    0.057
   9. BD (   1) C   4 - C  11        /139. BD*(   1) C   4 - C   5            0.70    1.28    0.027
   9. BD (   1) C   4 - C  11        /141. BD*(   1) C   5 - H   6            0.77    1.49    0.030
   9. BD (   1) C   4 - C  11        /143. BD*(   1) C   7 - H   8            3.17    1.49    0.061
   9. BD (   1) C   4 - C  11        /148. BD*(   1) C  11 - H  12            1.21    1.49    0.038
   9. BD (   1) C   4 - C  11        /150. BD*(   1) C  13 - H  14            3.67    1.49    0.066
  11. BD (   1) C   5 - C  13        / 30. RY*(   3) C   1                    0.63    2.25    0.034
  11. BD (   1) C   5 - C  13        / 52. RY*(   1) C   4                    0.54    1.81    0.028
  11. BD (   1) C   5 - C  13        / 54. RY*(   3) C   4                    0.64    1.89    0.031
  11. BD (   1) C   5 - C  13        /132. BD*(   1) C   1 - H   2            3.28    1.48    0.063
  11. BD (   1) C   5 - C  13        /136. BD*(   1) C   3 - C   4            2.58    1.35    0.053
  11. BD (   1) C   5 - C  13        /137. BD*(   2) C   3 - C   4            8.95    1.01    0.088
  11. BD (   1) C   5 - C  13        /139. BD*(   1) C   4 - C   5            0.77    1.28    0.028
  11. BD (   1) C   5 - C  13        /141. BD*(   1) C   5 - H   6            0.83    1.48    0.032
  11. BD (   1) C   5 - C  13        /146. BD*(   1) C   9 - H  10            2.85    1.49    0.059
  11. BD (   1) C   5 - C  13        /148. BD*(   1) C  11 - H  12            1.44    1.48    0.041
  11. BD (   1) C   5 - C  13        /150. BD*(   1) C  13 - H  14            0.67    1.49    0.028
  13. BD (   1) C   7 - C   9        / 42. RY*(   1) C   3                    0.54    1.81    0.028
  13. BD (   1) C   7 - C   9        / 44. RY*(   3) C   3                    0.64    1.89    0.031
  13. BD (   1) C   7 - C   9        /106. RY*(   3) C  11                    0.63    2.25    0.034
  13. BD (   1) C   7 - C   9        /132. BD*(   1) C   1 - H   2            1.44    1.48    0.041
  13. BD (   1) C   7 - C   9        /136. BD*(   1) C   3 - C   4            2.58    1.35    0.053
  13. BD (   1) C   7 - C   9        /137. BD*(   2) C   3 - C   4            8.95    1.01    0.088
  13. BD (   1) C   7 - C   9        /138. BD*(   1) C   3 - C   7            0.77    1.28    0.028
  13. BD (   1) C   7 - C   9        /143. BD*(   1) C   7 - H   8            0.83    1.48    0.032
  13. BD (   1) C   7 - C   9        /146. BD*(   1) C   9 - H  10            0.67    1.49    0.028
  13. BD (   1) C   7 - C   9        /148. BD*(   1) C  11 - H  12            3.28    1.48    0.063
  13. BD (   1) C   7 - C   9        /150. BD*(   1) C  13 - H  14            2.85    1.49    0.059
  14. BD (   1) C   7 - C  11        /133. BD*(   1) C   1 - C   3            1.19    1.30    0.035
  14. BD (   1) C   7 - C  11        /139. BD*(   1) C   4 - C   5            1.19    1.30    0.035
  14. BD (   1) C   7 - C  11        /143. BD*(   1) C   7 - H   8            1.01    1.51    0.035
  14. BD (   1) C   7 - C  11        /146. BD*(   1) C   9 - H  10            1.82    1.52    0.047
  14. BD (   1) C   7 - C  11        /148. BD*(   1) C  11 - H  12            1.01    1.51    0.035
  14. BD (   1) C   7 - C  11        /150. BD*(   1) C  13 - H  14            1.82    1.52    0.047
  15. BD (   1) C   9 - H  10        /147. BD*(   1) C   9 - C  13            0.88    1.32    0.031
  16. BD (   1) C   9 - C  13        / 29. RY*(   2) C   1                    0.71    2.27    0.036
  16. BD (   1) C   9 - C  13        / 63. RY*(   2) C   5                    0.71    2.27    0.036
  16. BD (   1) C   9 - C  13        / 77. RY*(   2) C   7                    0.71    2.27    0.036
  16. BD (   1) C   9 - C  13        /105. RY*(   2) C  11                    0.71    2.27    0.036
  16. BD (   1) C   9 - C  13        /132. BD*(   1) C   1 - H   2            3.03    1.52    0.061
  16. BD (   1) C   9 - C  13        /141. BD*(   1) C   5 - H   6            3.03    1.52    0.061
  16. BD (   1) C   9 - C  13        /143. BD*(   1) C   7 - H   8            3.03    1.52    0.061
  16. BD (   1) C   9 - C  13        /146. BD*(   1) C   9 - H  10            1.09    1.52    0.036
  16. BD (   1) C   9 - C  13        /148. BD*(   1) C  11 - H  12            3.03    1.52    0.061
  16. BD (   1) C   9 - C  13        /150. BD*(   1) C  13 - H  14            1.09    1.52    0.036
  18. BD (   1) C  11 - C  13        / 52. RY*(   1) C   4                    0.54    1.81    0.028
  18. BD (   1) C  11 - C  13        / 54. RY*(   3) C   4                    0.64    1.89    0.031
  18. BD (   1) C  11 - C  13        / 78. RY*(   3) C   7                    0.63    2.25    0.034
  18. BD (   1) C  11 - C  13        /136. BD*(   1) C   3 - C   4            2.58    1.35    0.053
  18. BD (   1) C  11 - C  13        /137. BD*(   2) C   3 - C   4            8.95    1.01    0.088
  18. BD (   1) C  11 - C  13        /140. BD*(   1) C   4 - C  11            0.77    1.28    0.028
  18. BD (   1) C  11 - C  13        /141. BD*(   1) C   5 - H   6            1.44    1.48    0.041
  18. BD (   1) C  11 - C  13        /143. BD*(   1) C   7 - H   8            3.28    1.48    0.063
  18. BD (   1) C  11 - C  13        /146. BD*(   1) C   9 - H  10            2.85    1.49    0.059
  18. BD (   1) C  11 - C  13        /148. BD*(   1) C  11 - H  12            0.83    1.48    0.032
  18. BD (   1) C  11 - C  13        /150. BD*(   1) C  13 - H  14            0.67    1.49    0.028
  19. BD (   1) C  13 - H  14        /147. BD*(   1) C   9 - C  13            0.88    1.32    0.031
  20. CR (   1) C   1                / 38. RY*(   1) H   2                    0.52   11.80    0.070
  20. CR (   1) C   1                / 43. RY*(   2) C   3                    0.77   12.32    0.087
  20. CR (   1) C   1                / 63. RY*(   2) C   5                    0.81   12.63    0.090
  20. CR (   1) C   1                / 92. RY*(   3) C   9                    0.54   12.32    0.072
  20. CR (   1) C   1                /137. BD*(   2) C   3 - C   4            0.75   11.40    0.087
  20. CR (   1) C   1                /141. BD*(   1) C   5 - H   6            0.73   11.88    0.084
  21. CR (   1) C   3                / 52. RY*(   1) C   4                    2.27   12.17    0.149
  21. CR (   1) C   3                /132. BD*(   1) C   1 - H   2            0.73   11.84    0.083
  21. CR (   1) C   3                /137. BD*(   2) C   3 - C   4            8.96   11.37    0.300
  21. CR (   1) C   3                /143. BD*(   1) C   7 - H   8            0.73   11.84    0.083
  22. CR (   1) C   4                / 42. RY*(   1) C   3                    2.27   12.17    0.149
  22. CR (   1) C   4                /137. BD*(   2) C   3 - C   4            8.96   11.37    0.300
  22. CR (   1) C   4                /141. BD*(   1) C   5 - H   6            0.73   11.84    0.083
  22. CR (   1) C   4                /148. BD*(   1) C  11 - H  12            0.73   11.84    0.083
  23. CR (   1) C   5                / 29. RY*(   2) C   1                    0.81   12.63    0.090
  23. CR (   1) C   5                / 53. RY*(   2) C   4                    0.77   12.32    0.087
  23. CR (   1) C   5                / 72. RY*(   1) H   6                    0.52   11.80    0.070
  23. CR (   1) C   5                /120. RY*(   3) C  13                    0.54   12.32    0.072
  23. CR (   1) C   5                /132. BD*(   1) C   1 - H   2            0.73   11.88    0.084
  23. CR (   1) C   5                /137. BD*(   2) C   3 - C   4            0.75   11.40    0.087
  24. CR (   1) C   7                / 43. RY*(   2) C   3                    0.77   12.32    0.087
  24. CR (   1) C   7                / 86. RY*(   1) H   8                    0.52   11.80    0.070
  24. CR (   1) C   7                / 92. RY*(   3) C   9                    0.54   12.32    0.072
  24. CR (   1) C   7                /105. RY*(   2) C  11                    0.81   12.63    0.090
  24. CR (   1) C   7                /137. BD*(   2) C   3 - C   4            0.75   11.40    0.087
  24. CR (   1) C   7                /148. BD*(   1) C  11 - H  12            0.73   11.88    0.084
  25. CR (   1) C   9                / 30. RY*(   3) C   1                    0.53   12.64    0.073
  25. CR (   1) C   9                / 78. RY*(   3) C   7                    0.53   12.64    0.073
  25. CR (   1) C   9                / 90. RY*(   1) C   9                    0.50   12.41    0.071
  25. CR (   1) C   9                /100. RY*(   1) H  10                    0.58   11.81    0.074
  25. CR (   1) C   9                /118. RY*(   1) C  13                    0.58   12.41    0.076
  26. CR (   1) C  11                / 53. RY*(   2) C   4                    0.77   12.32    0.087
  26. CR (   1) C  11                / 77. RY*(   2) C   7                    0.81   12.63    0.090
  26. CR (   1) C  11                /114. RY*(   1) H  12                    0.52   11.80    0.070
  26. CR (   1) C  11                /120. RY*(   3) C  13                    0.54   12.32    0.072
  26. CR (   1) C  11                /137. BD*(   2) C   3 - C   4            0.75   11.40    0.087
  26. CR (   1) C  11                /143. BD*(   1) C   7 - H   8            0.73   11.88    0.084
  27. CR (   1) C  13                / 64. RY*(   3) C   5                    0.53   12.64    0.073
  27. CR (   1) C  13                / 90. RY*(   1) C   9                    0.58   12.41    0.076
  27. CR (   1) C  13                /106. RY*(   3) C  11                    0.53   12.64    0.073
  27. CR (   1) C  13                /118. RY*(   1) C  13                    0.50   12.41    0.071
  27. CR (   1) C  13                /128. RY*(   1) H  14                    0.58   11.81    0.074
 137. BD*(   2) C   3 - C   4        / 42. RY*(   1) C   3                    2.56    0.80    0.127
 137. BD*(   2) C   3 - C   4        / 44. RY*(   3) C   3                    1.16    0.88    0.091
 137. BD*(   2) C   3 - C   4        / 48. RY*(   7) C   3                    0.63    2.16    0.105
 137. BD*(   2) C   3 - C   4        / 52. RY*(   1) C   4                    2.56    0.80    0.127
 137. BD*(   2) C   3 - C   4        / 54. RY*(   3) C   4                    1.16    0.88    0.091
 137. BD*(   2) C   3 - C   4        / 58. RY*(   7) C   4                    0.63    2.16    0.105
 137. BD*(   2) C   3 - C   4        /133. BD*(   1) C   1 - C   3            7.88    0.27    0.122
 137. BD*(   2) C   3 - C   4        /134. BD*(   1) C   1 - C   5            2.79    0.29    0.081
 137. BD*(   2) C   3 - C   4        /136. BD*(   1) C   3 - C   4           38.79    0.34    0.295
 137. BD*(   2) C   3 - C   4        /138. BD*(   1) C   3 - C   7            7.88    0.27    0.122
 137. BD*(   2) C   3 - C   4        /139. BD*(   1) C   4 - C   5            7.88    0.27    0.122
 137. BD*(   2) C   3 - C   4        /140. BD*(   1) C   4 - C  11            7.88    0.27    0.122
 137. BD*(   2) C   3 - C   4        /145. BD*(   1) C   7 - C  11            2.79    0.29    0.081


 Natural Bond Orbitals (Summary):

                                                            Principal Delocalizations
           NBO                        Occupancy    Energy   (geminal,vicinal,remote)
 ====================================================================================
 Molecular unit  1  (C8H6)
     1. BD (   1) C   1 - H   2          1.99593    -0.71894   
     2. BD (   1) C   1 - C   3          1.96504    -0.71456  137(g),146(v),141(v),140(v)
                                                    132(g),52(v),143(v),138(g)
                                                    91(v),53(v),62(v)
     3. BD (   1) C   1 - C   5          1.98941    -0.74060  146(v),150(v),138(v),140(v)
                                                    132(g),141(g)
     4. BD (   1) C   1 - C   9          1.94704    -0.71345  137(v),141(v),150(v),136(v)
                                                    143(v),132(g),133(g),146(g)
                                                    44(v),64(v),42(v)
     5. BD (   1) C   3 - C   4          1.98186    -0.75991  29(v),63(v),77(v),105(v)
                                                    132(v),141(v),143(v),148(v)
                                                    133(g),138(g),139(g),140(g)
     6. BD (   2) C   3 - C   4          1.84996    -0.42157  132(v),141(v),143(v),148(v)
                                                    133(g),138(g),139(g),140(g)
                                                    146(r),150(r),28(v),62(v)
                                                    76(v),104(v),135(v),142(v)
                                                    144(v),149(v)
     7. BD (   1) C   3 - C   7          1.96504    -0.71456  137(g),146(v),148(v),139(v)
                                                    143(g),52(v),132(v),133(g)
                                                    91(v),53(v),104(v)
     8. BD (   1) C   4 - C   5          1.96504    -0.71456  137(g),150(v),132(v),138(v)
                                                    141(g),42(v),148(v),140(g)
                                                    119(v),43(v),28(v)
     9. BD (   1) C   4 - C  11          1.96504    -0.71456  137(g),150(v),143(v),133(v)
                                                    148(g),42(v),141(v),139(g)
                                                    119(v),43(v),76(v)
    10. BD (   1) C   5 - H   6          1.99593    -0.71894   
    11. BD (   1) C   5 - C  13          1.94704    -0.71345  137(v),132(v),146(v),136(v)
                                                    148(v),141(g),139(g),150(g)
                                                    54(v),30(v),52(v)
    12. BD (   1) C   7 - H   8          1.99593    -0.71894   
    13. BD (   1) C   7 - C   9          1.94704    -0.71345  137(v),148(v),150(v),136(v)
                                                    132(v),143(g),138(g),146(g)
                                                    44(v),106(v),42(v)
    14. BD (   1) C   7 - C  11          1.98941    -0.74060  146(v),150(v),133(v),139(v)
                                                    143(g),148(g)
    15. BD (   1) C   9 - H  10          1.98485    -0.71893  147(g)
    16. BD (   1) C   9 - C  13          1.98159    -0.74881  132(v),141(v),143(v),148(v)
                                                    146(g),150(g),29(v),63(v)
                                                    77(v),105(v)
    17. BD (   1) C  11 - H  12          1.99593    -0.71894   
    18. BD (   1) C  11 - C  13          1.94704    -0.71345  137(v),143(v),146(v),136(v)
                                                    141(v),148(g),140(g),150(g)
                                                    54(v),78(v),52(v)
    19. BD (   1) C  13 - H  14          1.98485    -0.71893  147(g)
    20. CR (   1) C   1                  1.99915   -11.10678  137(v),63(v),43(v),141(v)
                                                    92(v),38(v)
    21. CR (   1) C   3                  1.99865   -11.07292  137(g),52(v),132(v),143(v)
    22. CR (   1) C   4                  1.99865   -11.07292  137(g),42(v),141(v),148(v)
    23. CR (   1) C   5                  1.99915   -11.10678  137(v),29(v),53(v),132(v)
                                                    120(v),72(v)
    24. CR (   1) C   7                  1.99915   -11.10678  137(v),105(v),43(v),148(v)
                                                    92(v),86(v)
    25. CR (   1) C   9                  1.99921   -11.10793  118(v),100(v),30(v),78(v)
                                                    90(g)
    26. CR (   1) C  11                  1.99915   -11.10678  137(v),77(v),53(v),143(v)
                                                    120(v),114(v)
    27. CR (   1) C  13                  1.99921   -11.10793  90(v),128(v),64(v),106(v)
                                                    118(g)
    28. RY*(   1) C   1                  0.00327     1.52414   
    29. RY*(   2) C   1                  0.00196     1.51828   
    30. RY*(   3) C   1                  0.00159     1.53159   
    31. RY*(   4) C   1                  0.00122     1.31538   
    32. RY*(   5) C   1                  0.00038     2.32897   
    33. RY*(   6) C   1                  0.00026     2.44204   
    34. RY*(   7) C   1                  0.00023     2.37760   
    35. RY*(   8) C   1                  0.00002     2.70375   
    36. RY*(   9) C   1                  0.00002     2.64835   
    37. RY*(  10) C   1                  0.00000     4.33522   
    38. RY*(   1) H   2                  0.00141     0.69643   
    39. RY*(   2) H   2                  0.00004     2.68447   
    40. RY*(   3) H   2                  0.00001     3.01314   
    41. RY*(   4) H   2                  0.00002     3.10277   
    42. RY*(   1) C   3                  0.00468     1.09451   
    43. RY*(   2) C   3                  0.00189     1.20972   
    44. RY*(   3) C   3                  0.00164     1.17545   
    45. RY*(   4) C   3                  0.00060     2.10048   
    46. RY*(   5) C   3                  0.00047     2.09148   
    47. RY*(   6) C   3                  0.00047     2.29888   
    48. RY*(   7) C   3                  0.00006     2.45701   
    49. RY*(   8) C   3                  0.00004     2.61125   
    50. RY*(   9) C   3                  0.00000     4.63499   
    51. RY*(  10) C   3                  0.00001     2.63044   
    52. RY*(   1) C   4                  0.00468     1.09451   
    53. RY*(   2) C   4                  0.00189     1.20972   
    54. RY*(   3) C   4                  0.00164     1.17545   
    55. RY*(   4) C   4                  0.00060     2.10048   
    56. RY*(   5) C   4                  0.00047     2.09148   
    57. RY*(   6) C   4                  0.00047     2.29888   
    58. RY*(   7) C   4                  0.00006     2.45701   
    59. RY*(   8) C   4                  0.00004     2.61125   
    60. RY*(   9) C   4                  0.00000     4.63499   
    61. RY*(  10) C   4                  0.00001     2.63044   
    62. RY*(   1) C   5                  0.00327     1.52414   
    63. RY*(   2) C   5                  0.00196     1.51828   
    64. RY*(   3) C   5                  0.00159     1.53159   
    65. RY*(   4) C   5                  0.00122     1.31538   
    66. RY*(   5) C   5                  0.00038     2.32897   
    67. RY*(   6) C   5                  0.00026     2.44204   
    68. RY*(   7) C   5                  0.00023     2.37760   
    69. RY*(   8) C   5                  0.00002     2.70375   
    70. RY*(   9) C   5                  0.00002     2.64835   
    71. RY*(  10) C   5                  0.00000     4.33522   
    72. RY*(   1) H   6                  0.00141     0.69643   
    73. RY*(   2) H   6                  0.00004     2.68447   
    74. RY*(   3) H   6                  0.00001     3.01314   
    75. RY*(   4) H   6                  0.00002     3.10277   
    76. RY*(   1) C   7                  0.00327     1.52414   
    77. RY*(   2) C   7                  0.00196     1.51828   
    78. RY*(   3) C   7                  0.00159     1.53159   
    79. RY*(   4) C   7                  0.00122     1.31538   
    80. RY*(   5) C   7                  0.00038     2.32897   
    81. RY*(   6) C   7                  0.00026     2.44204   
    82. RY*(   7) C   7                  0.00023     2.37760   
    83. RY*(   8) C   7                  0.00002     2.70375   
    84. RY*(   9) C   7                  0.00002     2.64835   
    85. RY*(  10) C   7                  0.00000     4.33522   
    86. RY*(   1) H   8                  0.00141     0.69643   
    87. RY*(   2) H   8                  0.00004     2.68447   
    88. RY*(   3) H   8                  0.00001     3.01314   
    89. RY*(   4) H   8                  0.00002     3.10277   
    90. RY*(   1) C   9                  0.00242     1.30582   
    91. RY*(   2) C   9                  0.00170     1.67675   
    92. RY*(   3) C   9                  0.00155     1.21102   
    93. RY*(   4) C   9                  0.00101     1.99665   
    94. RY*(   5) C   9                  0.00056     1.91076   
    95. RY*(   6) C   9                  0.00039     1.95594   
    96. RY*(   7) C   9                  0.00018     2.82889   
    97. RY*(   8) C   9                  0.00003     2.67476   
    98. RY*(   9) C   9                  0.00004     2.59389   
    99. RY*(  10) C   9                  0.00000     4.44342   
   100. RY*(   1) H  10                  0.00074     0.69781   
   101. RY*(   2) H  10                  0.00003     2.70727   
   102. RY*(   3) H  10                  0.00004     2.67555   
   103. RY*(   4) H  10                  0.00001     3.39556   
   104. RY*(   1) C  11                  0.00327     1.52414   
   105. RY*(   2) C  11                  0.00196     1.51828   
   106. RY*(   3) C  11                  0.00159     1.53159   
   107. RY*(   4) C  11                  0.00122     1.31538   
   108. RY*(   5) C  11                  0.00038     2.32897   
   109. RY*(   6) C  11                  0.00026     2.44204   
   110. RY*(   7) C  11                  0.00023     2.37760   
   111. RY*(   8) C  11                  0.00002     2.70375   
   112. RY*(   9) C  11                  0.00002     2.64835   
   113. RY*(  10) C  11                  0.00000     4.33522   
   114. RY*(   1) H  12                  0.00141     0.69643   
   115. RY*(   2) H  12                  0.00004     2.68447   
   116. RY*(   3) H  12                  0.00001     3.01314   
   117. RY*(   4) H  12                  0.00002     3.10277   
   118. RY*(   1) C  13                  0.00242     1.30582   
   119. RY*(   2) C  13                  0.00170     1.67675   
   120. RY*(   3) C  13                  0.00155     1.21102   
   121. RY*(   4) C  13                  0.00101     1.99665   
   122. RY*(   5) C  13                  0.00056     1.91076   
   123. RY*(   6) C  13                  0.00039     1.95594   
   124. RY*(   7) C  13                  0.00018     2.82889   
   125. RY*(   8) C  13                  0.00003     2.67476   
   126. RY*(   9) C  13                  0.00004     2.59389   
   127. RY*(  10) C  13                  0.00000     4.44342   
   128. RY*(   1) H  14                  0.00074     0.69781   
   129. RY*(   2) H  14                  0.00003     2.70727   
   130. RY*(   3) H  14                  0.00004     2.67555   
   131. RY*(   4) H  14                  0.00001     3.39556   
   132. BD*(   1) C   1 - H   2          0.02819     0.77137   
   133. BD*(   1) C   1 - C   3          0.03095     0.56428   
   134. BD*(   1) C   1 - C   5          0.00171     0.59006   
   135. BD*(   1) C   1 - C   9          0.00341     0.56078   
   136. BD*(   1) C   3 - C   4          0.04634     0.63671   
   137. BD*(   2) C   3 - C   4          0.19570     0.29696  136(g),133(g),138(g),139(g)
                                                    140(g),134(v),145(v),42(g)
                                                    52(g),44(g),54(g),48(g)
                                                    58(g)
   138. BD*(   1) C   3 - C   7          0.03095     0.56428   
   139. BD*(   1) C   4 - C   5          0.03095     0.56428   
   140. BD*(   1) C   4 - C  11          0.03095     0.56428   
   141. BD*(   1) C   5 - H   6          0.02819     0.77137   
   142. BD*(   1) C   5 - C  13          0.00341     0.56078   
   143. BD*(   1) C   7 - H   8          0.02819     0.77137   
   144. BD*(   1) C   7 - C   9          0.00341     0.56078   
   145. BD*(   1) C   7 - C  11          0.00171     0.59006   
   146. BD*(   1) C   9 - H  10          0.01816     0.77590   
   147. BD*(   1) C   9 - C  13          0.00298     0.60089   
   148. BD*(   1) C  11 - H  12          0.02819     0.77137   
   149. BD*(   1) C  11 - C  13          0.00341     0.56078   
   150. BD*(   1) C  13 - H  14          0.01816     0.77590   
       -------------------------------
              Total Lewis   53.38626  ( 98.8635%)
        Valence non-Lewis    0.53496  (  0.9907%)
        Rydberg non-Lewis    0.07877  (  0.1459%)
       -------------------------------
            Total unit  1   54.00000  (100.0000%)
           Charge unit  1    0.00000
 1\1\GINC-N7663\FOpt\RMP2-FC\6-31G(d,p)\C8H6\JIAMINGD\15-May-2025\0\\# 
 opt freq MP2/6-31g(d,p) geom=connectivity pop=nboread\\M0001\\0,1\C,0.
 7768452201,-1.1835167951,0.2846086455\H,1.4756296455,-2.016296336,0.27
 39463321\C,0.708041595,0.0000000002,1.2884660074\C,-0.7080415969,0.000
 0000002,1.2884660074\C,-0.776845222,-1.1835167951,0.2846086455\H,-1.47
 56296473,-2.016296336,0.2739463321\C,0.7768452201,1.1835167954,0.28460
 86455\H,1.4756296455,2.0162963364,0.2739463321\C,0.7697147584,0.000000
 0002,-0.7567963392\H,1.3862122754,0.0000000002,-1.6487796126\C,-0.7768
 45222,1.1835167954,0.2846086455\H,-1.4756296473,2.0162963364,0.2739463
 321\C,-0.7697147602,0.0000000002,-0.7567963392\H,-1.3862122772,0.00000
 00002,-1.6487796126\\Version=ES64L-G16RevA.03\State=1-A1\HF=-306.11106
 42\MP2=-307.1947342\RMSD=8.856e-09\RMSF=3.097e-04\Dipole=0.,0.,-1.0568
 619\PG=C02V [SGV(C4H2),X(C4H4)]\\@


 There ain't no surer way to find out whether you
 like people or hate them than to travel with them.
                                     -- Mark Twain
 Job cpu time:       0 days  0 hours  2 minutes 41.9 seconds.
 Elapsed time:       0 days  0 hours  0 minutes 22.3 seconds.
 File lengths (MBytes):  RWF=     15 Int=      0 D2E=      0 Chk=      4 Scr=      1
 Normal termination of Gaussian 16 at Thu May 15 09:31:37 2025.
 Link1:  Proceeding to internal job step number  2.
 ----------------------------------------------------------------------
 #N Geom=AllCheck Guess=TCheck SCRF=Check GenChk RMP2(FC)/6-31G(d,p) Fr
 eq
 ----------------------------------------------------------------------
 1/10=4,29=7,30=1,38=1,40=1/1,3;
 2/12=2,40=1/2;
 3/5=1,6=6,7=101,11=1,14=-4,25=1,30=1,70=2,71=2,116=1,140=1/1,2,3;
 4/5=101/1;
 5/5=2,38=6,98=1/2;
 8/6=3,8=1,10=2,19=11,30=-1/1;
 9/15=3,16=-3/6;
 11/6=1,8=1,15=11,17=12,24=-1,27=1,28=-2,29=300,32=6,42=3/1,2,10;
 10/6=2,21=1/2;
 8/6=4,8=1,10=2,19=11,30=-1/11,4;
 10/5=1,20=4/2;
 11/12=2,14=11,16=1,17=2,28=-2,42=3/2,10,12;
 6/7=2,8=2,9=2,10=2,40=2/1,7;
 7/8=1,10=1,12=2,25=1,44=2/1,2,3,16;
 1/10=4,30=1/3;
 99//99;
 Structure from the checkpoint file:  "parent-cubene-MP2.chk"
 -----
 M0001
 -----
 Charge =  0 Multiplicity = 1
 Redundant internal coordinates found in file.  (old form).
 C,0,0.7768452201,-1.1835167951,0.2846086455
 H,0,1.4756296455,-2.016296336,0.2739463321
 C,0,0.708041595,0.0000000002,1.2884660074
 C,0,-0.7080415969,0.0000000002,1.2884660074
 C,0,-0.776845222,-1.1835167951,0.2846086455
 H,0,-1.4756296473,-2.016296336,0.2739463321
 C,0,0.7768452201,1.1835167954,0.2846086455
 H,0,1.4756296455,2.0162963364,0.2739463321
 C,0,0.7697147584,0.0000000002,-0.7567963392
 H,0,1.3862122754,0.0000000002,-1.6487796126
 C,0,-0.776845222,1.1835167954,0.2846086455
 H,0,-1.4756296473,2.0162963364,0.2739463321
 C,0,-0.7697147602,0.0000000002,-0.7567963392
 H,0,-1.3862122772,0.0000000002,-1.6487796126
 Recover connectivity data from disk.

 GradGradGradGradGradGradGradGradGradGradGradGradGradGradGradGradGradGrad
 Berny optimization.
 Initialization pass.
                           ----------------------------
                           !    Initial Parameters    !
                           ! (Angstroms and Degrees)  !
 --------------------------                            --------------------------
 ! Name  Definition              Value          Derivative Info.                !
 --------------------------------------------------------------------------------
 ! R1    R(1,2)                  1.0872         calculate D2E/DX2 analytically  !
 ! R2    R(1,3)                  1.5534         calculate D2E/DX2 analytically  !
 ! R3    R(1,5)                  1.5537         calculate D2E/DX2 analytically  !
 ! R4    R(1,9)                  1.5765         calculate D2E/DX2 analytically  !
 ! R5    R(3,4)                  1.4161         calculate D2E/DX2 analytically  !
 ! R6    R(3,7)                  1.5534         calculate D2E/DX2 analytically  !
 ! R7    R(4,5)                  1.5534         calculate D2E/DX2 analytically  !
 ! R8    R(4,11)                 1.5534         calculate D2E/DX2 analytically  !
 ! R9    R(5,6)                  1.0872         calculate D2E/DX2 analytically  !
 ! R10   R(5,13)                 1.5765         calculate D2E/DX2 analytically  !
 ! R11   R(7,8)                  1.0872         calculate D2E/DX2 analytically  !
 ! R12   R(7,9)                  1.5765         calculate D2E/DX2 analytically  !
 ! R13   R(7,11)                 1.5537         calculate D2E/DX2 analytically  !
 ! R14   R(9,10)                 1.0843         calculate D2E/DX2 analytically  !
 ! R15   R(9,13)                 1.5394         calculate D2E/DX2 analytically  !
 ! R16   R(11,12)                1.0872         calculate D2E/DX2 analytically  !
 ! R17   R(11,13)                1.5765         calculate D2E/DX2 analytically  !
 ! R18   R(13,14)                1.0843         calculate D2E/DX2 analytically  !
 ! A1    A(2,1,3)              128.1996         calculate D2E/DX2 analytically  !
 ! A2    A(2,1,5)              129.9977         calculate D2E/DX2 analytically  !
 ! A3    A(2,1,9)              124.8547         calculate D2E/DX2 analytically  !
 ! A4    A(3,1,5)               87.4615         calculate D2E/DX2 analytically  !
 ! A5    A(3,1,9)               81.6466         calculate D2E/DX2 analytically  !
 ! A6    A(5,1,9)               89.7408         calculate D2E/DX2 analytically  !
 ! A7    A(1,3,4)               92.5385         calculate D2E/DX2 analytically  !
 ! A8    A(1,3,7)               99.2584         calculate D2E/DX2 analytically  !
 ! A9    A(4,3,7)               92.5385         calculate D2E/DX2 analytically  !
 ! A10   A(3,4,5)               92.5385         calculate D2E/DX2 analytically  !
 ! A11   A(3,4,11)              92.5385         calculate D2E/DX2 analytically  !
 ! A12   A(5,4,11)              99.2584         calculate D2E/DX2 analytically  !
 ! A13   A(1,5,4)               87.4615         calculate D2E/DX2 analytically  !
 ! A14   A(1,5,6)              129.9977         calculate D2E/DX2 analytically  !
 ! A15   A(1,5,13)              89.7408         calculate D2E/DX2 analytically  !
 ! A16   A(4,5,6)              128.1996         calculate D2E/DX2 analytically  !
 ! A17   A(4,5,13)              81.6466         calculate D2E/DX2 analytically  !
 ! A18   A(6,5,13)             124.8547         calculate D2E/DX2 analytically  !
 ! A19   A(3,7,8)              128.1996         calculate D2E/DX2 analytically  !
 ! A20   A(3,7,9)               81.6466         calculate D2E/DX2 analytically  !
 ! A21   A(3,7,11)              87.4615         calculate D2E/DX2 analytically  !
 ! A22   A(8,7,9)              124.8547         calculate D2E/DX2 analytically  !
 ! A23   A(8,7,11)             129.9977         calculate D2E/DX2 analytically  !
 ! A24   A(9,7,11)              89.7408         calculate D2E/DX2 analytically  !
 ! A25   A(1,9,7)               97.308          calculate D2E/DX2 analytically  !
 ! A26   A(1,9,10)             122.7417         calculate D2E/DX2 analytically  !
 ! A27   A(1,9,13)              90.2592         calculate D2E/DX2 analytically  !
 ! A28   A(7,9,10)             122.7417         calculate D2E/DX2 analytically  !
 ! A29   A(7,9,13)              90.2592         calculate D2E/DX2 analytically  !
 ! A30   A(10,9,13)            124.6504         calculate D2E/DX2 analytically  !
 ! A31   A(4,11,7)              87.4615         calculate D2E/DX2 analytically  !
 ! A32   A(4,11,12)            128.1996         calculate D2E/DX2 analytically  !
 ! A33   A(4,11,13)             81.6466         calculate D2E/DX2 analytically  !
 ! A34   A(7,11,12)            129.9977         calculate D2E/DX2 analytically  !
 ! A35   A(7,11,13)             89.7408         calculate D2E/DX2 analytically  !
 ! A36   A(12,11,13)           124.8547         calculate D2E/DX2 analytically  !
 ! A37   A(5,13,9)              90.2592         calculate D2E/DX2 analytically  !
 ! A38   A(5,13,11)             97.308          calculate D2E/DX2 analytically  !
 ! A39   A(5,13,14)            122.7417         calculate D2E/DX2 analytically  !
 ! A40   A(9,13,11)             90.2592         calculate D2E/DX2 analytically  !
 ! A41   A(9,13,14)            124.6504         calculate D2E/DX2 analytically  !
 ! A42   A(11,13,14)           122.7417         calculate D2E/DX2 analytically  !
 ! D1    D(2,1,3,4)           -141.6114         calculate D2E/DX2 analytically  !
 ! D2    D(2,1,3,7)            125.3995         calculate D2E/DX2 analytically  !
 ! D3    D(5,1,3,4)              0.0            calculate D2E/DX2 analytically  !
 ! D4    D(5,1,3,7)            -92.9891         calculate D2E/DX2 analytically  !
 ! D5    D(9,1,3,4)             90.1108         calculate D2E/DX2 analytically  !
 ! D6    D(9,1,3,7)             -2.8783         calculate D2E/DX2 analytically  !
 ! D7    D(2,1,5,4)            140.429          calculate D2E/DX2 analytically  !
 ! D8    D(2,1,5,6)              0.0            calculate D2E/DX2 analytically  !
 ! D9    D(2,1,5,13)          -137.9211         calculate D2E/DX2 analytically  !
 ! D10   D(3,1,5,4)              0.0            calculate D2E/DX2 analytically  !
 ! D11   D(3,1,5,6)           -140.429          calculate D2E/DX2 analytically  !
 ! D12   D(3,1,5,13)            81.6499         calculate D2E/DX2 analytically  !
 ! D13   D(9,1,5,4)            -81.6499         calculate D2E/DX2 analytically  !
 ! D14   D(9,1,5,6)            137.9211         calculate D2E/DX2 analytically  !
 ! D15   D(9,1,5,13)             0.0            calculate D2E/DX2 analytically  !
 ! D16   D(2,1,9,7)           -128.433          calculate D2E/DX2 analytically  !
 ! D17   D(2,1,9,10)             8.5161         calculate D2E/DX2 analytically  !
 ! D18   D(2,1,9,13)           141.2725         calculate D2E/DX2 analytically  !
 ! D19   D(3,1,9,7)              2.8222         calculate D2E/DX2 analytically  !
 ! D20   D(3,1,9,10)           139.7713         calculate D2E/DX2 analytically  !
 ! D21   D(3,1,9,13)           -87.4723         calculate D2E/DX2 analytically  !
 ! D22   D(5,1,9,7)             90.2945         calculate D2E/DX2 analytically  !
 ! D23   D(5,1,9,10)          -132.7564         calculate D2E/DX2 analytically  !
 ! D24   D(5,1,9,13)             0.0            calculate D2E/DX2 analytically  !
 ! D25   D(1,3,4,5)              0.0            calculate D2E/DX2 analytically  !
 ! D26   D(1,3,4,11)           -99.3909         calculate D2E/DX2 analytically  !
 ! D27   D(7,3,4,5)             99.3909         calculate D2E/DX2 analytically  !
 ! D28   D(7,3,4,11)             0.0            calculate D2E/DX2 analytically  !
 ! D29   D(1,3,7,8)           -125.3995         calculate D2E/DX2 analytically  !
 ! D30   D(1,3,7,9)              2.8783         calculate D2E/DX2 analytically  !
 ! D31   D(1,3,7,11)            92.9891         calculate D2E/DX2 analytically  !
 ! D32   D(4,3,7,8)            141.6114         calculate D2E/DX2 analytically  !
 ! D33   D(4,3,7,9)            -90.1108         calculate D2E/DX2 analytically  !
 ! D34   D(4,3,7,11)             0.0            calculate D2E/DX2 analytically  !
 ! D35   D(3,4,5,1)              0.0            calculate D2E/DX2 analytically  !
 ! D36   D(3,4,5,6)            141.6114         calculate D2E/DX2 analytically  !
 ! D37   D(3,4,5,13)           -90.1108         calculate D2E/DX2 analytically  !
 ! D38   D(11,4,5,1)            92.9891         calculate D2E/DX2 analytically  !
 ! D39   D(11,4,5,6)          -125.3995         calculate D2E/DX2 analytically  !
 ! D40   D(11,4,5,13)            2.8783         calculate D2E/DX2 analytically  !
 ! D41   D(3,4,11,7)             0.0            calculate D2E/DX2 analytically  !
 ! D42   D(3,4,11,12)         -141.6114         calculate D2E/DX2 analytically  !
 ! D43   D(3,4,11,13)           90.1108         calculate D2E/DX2 analytically  !
 ! D44   D(5,4,11,7)           -92.9891         calculate D2E/DX2 analytically  !
 ! D45   D(5,4,11,12)          125.3995         calculate D2E/DX2 analytically  !
 ! D46   D(5,4,11,13)           -2.8783         calculate D2E/DX2 analytically  !
 ! D47   D(1,5,13,9)             0.0            calculate D2E/DX2 analytically  !
 ! D48   D(1,5,13,11)          -90.2945         calculate D2E/DX2 analytically  !
 ! D49   D(1,5,13,14)          132.7564         calculate D2E/DX2 analytically  !
 ! D50   D(4,5,13,9)            87.4723         calculate D2E/DX2 analytically  !
 ! D51   D(4,5,13,11)           -2.8222         calculate D2E/DX2 analytically  !
 ! D52   D(4,5,13,14)         -139.7713         calculate D2E/DX2 analytically  !
 ! D53   D(6,5,13,9)          -141.2725         calculate D2E/DX2 analytically  !
 ! D54   D(6,5,13,11)          128.433          calculate D2E/DX2 analytically  !
 ! D55   D(6,5,13,14)           -8.5161         calculate D2E/DX2 analytically  !
 ! D56   D(3,7,9,1)             -2.8222         calculate D2E/DX2 analytically  !
 ! D57   D(3,7,9,10)          -139.7713         calculate D2E/DX2 analytically  !
 ! D58   D(3,7,9,13)            87.4723         calculate D2E/DX2 analytically  !
 ! D59   D(8,7,9,1)            128.433          calculate D2E/DX2 analytically  !
 ! D60   D(8,7,9,10)            -8.5161         calculate D2E/DX2 analytically  !
 ! D61   D(8,7,9,13)          -141.2725         calculate D2E/DX2 analytically  !
 ! D62   D(11,7,9,1)           -90.2945         calculate D2E/DX2 analytically  !
 ! D63   D(11,7,9,10)          132.7564         calculate D2E/DX2 analytically  !
 ! D64   D(11,7,9,13)            0.0            calculate D2E/DX2 analytically  !
 ! D65   D(3,7,11,4)             0.0            calculate D2E/DX2 analytically  !
 ! D66   D(3,7,11,12)          140.429          calculate D2E/DX2 analytically  !
 ! D67   D(3,7,11,13)          -81.6499         calculate D2E/DX2 analytically  !
 ! D68   D(8,7,11,4)          -140.429          calculate D2E/DX2 analytically  !
 ! D69   D(8,7,11,12)            0.0            calculate D2E/DX2 analytically  !
 ! D70   D(8,7,11,13)          137.9211         calculate D2E/DX2 analytically  !
 ! D71   D(9,7,11,4)            81.6499         calculate D2E/DX2 analytically  !
 ! D72   D(9,7,11,12)         -137.9211         calculate D2E/DX2 analytically  !
 ! D73   D(9,7,11,13)            0.0            calculate D2E/DX2 analytically  !
 ! D74   D(1,9,13,5)             0.0            calculate D2E/DX2 analytically  !
 ! D75   D(1,9,13,11)           97.3093         calculate D2E/DX2 analytically  !
 ! D76   D(1,9,13,14)         -131.3453         calculate D2E/DX2 analytically  !
 ! D77   D(7,9,13,5)           -97.3093         calculate D2E/DX2 analytically  !
 ! D78   D(7,9,13,11)            0.0            calculate D2E/DX2 analytically  !
 ! D79   D(7,9,13,14)          131.3453         calculate D2E/DX2 analytically  !
 ! D80   D(10,9,13,5)          131.3453         calculate D2E/DX2 analytically  !
 ! D81   D(10,9,13,11)        -131.3453         calculate D2E/DX2 analytically  !
 ! D82   D(10,9,13,14)           0.0            calculate D2E/DX2 analytically  !
 ! D83   D(4,11,13,5)            2.8222         calculate D2E/DX2 analytically  !
 ! D84   D(4,11,13,9)          -87.4723         calculate D2E/DX2 analytically  !
 ! D85   D(4,11,13,14)         139.7713         calculate D2E/DX2 analytically  !
 ! D86   D(7,11,13,5)           90.2945         calculate D2E/DX2 analytically  !
 ! D87   D(7,11,13,9)            0.0            calculate D2E/DX2 analytically  !
 ! D88   D(7,11,13,14)        -132.7564         calculate D2E/DX2 analytically  !
 ! D89   D(12,11,13,5)        -128.433          calculate D2E/DX2 analytically  !
 ! D90   D(12,11,13,9)         141.2725         calculate D2E/DX2 analytically  !
 ! D91   D(12,11,13,14)          8.5161         calculate D2E/DX2 analytically  !
 --------------------------------------------------------------------------------
 Trust Radius=3.00D-01 FncErr=1.00D-07 GrdErr=1.00D-07 EigMax=2.50D+02 EigMin=1.00D-04
 Number of steps in this run=      2 maximum allowed number of steps=      2.
 GradGradGradGradGradGradGradGradGradGradGradGradGradGradGradGradGradGrad

                          Input orientation:                          
 ---------------------------------------------------------------------
 Center     Atomic      Atomic             Coordinates (Angstroms)
 Number     Number       Type             X           Y           Z
 ---------------------------------------------------------------------
      1          6           0        0.776845   -1.183517    0.284609
      2          1           0        1.475630   -2.016296    0.273946
      3          6           0        0.708042    0.000000    1.288466
      4          6           0       -0.708042    0.000000    1.288466
      5          6           0       -0.776845   -1.183517    0.284609
      6          1           0       -1.475630   -2.016296    0.273946
      7          6           0        0.776845    1.183517    0.284609
      8          1           0        1.475630    2.016296    0.273946
      9          6           0        0.769715    0.000000   -0.756796
     10          1           0        1.386212    0.000000   -1.648780
     11          6           0       -0.776845    1.183517    0.284609
     12          1           0       -1.475630    2.016296    0.273946
     13          6           0       -0.769715    0.000000   -0.756796
     14          1           0       -1.386212    0.000000   -1.648780
 ---------------------------------------------------------------------
                    Distance matrix (angstroms):
                    1          2          3          4          5
     1  C    0.000000
     2  H    1.087168   0.000000
     3  C    1.553440   2.384092   0.000000
     4  C    2.147866   3.140561   1.416083   0.000000
     5  C    1.553690   2.401516   2.147866   1.553440   0.000000
     6  H    2.401516   2.951259   3.140561   2.384092   1.087168
     7  C    2.367034   3.275243   1.553440   2.147866   2.831396
     8  H    3.275243   4.032593   2.384092   3.140561   3.913127
     9  C    1.576479   2.371961   2.046192   2.523264   2.208412
    10  H    2.347345   2.787530   3.014519   3.607397   3.133292
    11  C    2.831396   3.913127   2.147866   1.553440   2.367034
    12  H    3.913127   4.997173   3.140561   2.384092   3.275243
    13  C    2.208412   3.188958   2.523264   2.046192   1.576479
    14  H    3.133292   3.994054   3.607397   3.014519   2.347345
                    6          7          8          9         10
     6  H    0.000000
     7  C    3.913127   0.000000
     8  H    4.997173   1.087168   0.000000
     9  C    3.188958   1.576479   2.371961   0.000000
    10  H    3.994054   2.347345   2.787530   1.084299   0.000000
    11  C    3.275243   1.553690   2.401516   2.208412   3.133292
    12  H    4.032593   2.401516   2.951259   3.188958   3.994054
    13  C    2.371961   2.208412   3.188958   1.539430   2.333164
    14  H    2.787530   3.133292   3.994054   2.333164   2.772425
                   11         12         13         14
    11  C    0.000000
    12  H    1.087168   0.000000
    13  C    1.576479   2.371961   0.000000
    14  H    2.347345   2.787530   1.084299   0.000000
 Stoichiometry    C8H6
 Framework group  C2V[SGV(C4H2),X(C4H4)]
 Deg. of freedom    11
 Full point group                 C2V     NOp   4
 Largest Abelian subgroup         C2V     NOp   4
 Largest concise Abelian subgroup C2V     NOp   4
                         Standard orientation:                         
 ---------------------------------------------------------------------
 Center     Atomic      Atomic             Coordinates (Angstroms)
 Number     Number       Type             X           Y           Z
 ---------------------------------------------------------------------
      1          6           0       -1.183517    0.776845   -0.080741
      2          1           0       -2.016296    1.475630   -0.070078
      3          6           0        0.000000    0.708042   -1.084598
      4          6           0       -0.000000   -0.708042   -1.084598
      5          6           0       -1.183517   -0.776845   -0.080741
      6          1           0       -2.016296   -1.475630   -0.070078
      7          6           0        1.183517    0.776845   -0.080741
      8          1           0        2.016296    1.475630   -0.070078
      9          6           0        0.000000    0.769715    0.960664
     10          1           0        0.000000    1.386212    1.852648
     11          6           0        1.183517   -0.776845   -0.080741
     12          1           0        2.016296   -1.475630   -0.070078
     13          6           0       -0.000000   -0.769715    0.960664
     14          1           0       -0.000000   -1.386212    1.852648
 ---------------------------------------------------------------------
 Rotational constants (GHZ):           4.0304907           3.5806272           3.3359933
 Standard basis: 6-31G(d,p) (6D, 7F)
 There are    46 symmetry adapted cartesian basis functions of A1  symmetry.
 There are    29 symmetry adapted cartesian basis functions of A2  symmetry.
 There are    29 symmetry adapted cartesian basis functions of B1  symmetry.
 There are    46 symmetry adapted cartesian basis functions of B2  symmetry.
 There are    46 symmetry adapted basis functions of A1  symmetry.
 There are    29 symmetry adapted basis functions of A2  symmetry.
 There are    29 symmetry adapted basis functions of B1  symmetry.
 There are    46 symmetry adapted basis functions of B2  symmetry.
   150 basis functions,   266 primitive gaussians,   150 cartesian basis functions
    27 alpha electrons       27 beta electrons
       nuclear repulsion energy       348.0197399604 Hartrees.
 NAtoms=   14 NActive=   14 NUniq=    5 SFac= 4.00D+00 NAtFMM=   60 NAOKFM=F Big=F
 Integral buffers will be    131072 words long.
 Raffenetti 1 integral format.
 Two-electron integral symmetry is turned on.
 One-electron integrals computed using PRISM.
 NBasis=   150 RedAO= T EigKep=  2.07D-04  NBF=    46    29    29    46
 NBsUse=   150 1.00D-06 EigRej= -1.00D+00 NBFU=    46    29    29    46
 Initial guess from the checkpoint file:  "parent-cubene-MP2.chk"
 B after Tr=     0.000000    0.000000    0.000000
         Rot=    1.000000    0.000000    0.000000    0.000000 Ang=   0.00 deg.
 Initial guess orbital symmetries:
       Occupied  (A1) (B2) (B1) (A1) (A2) (B2) (A1) (B2) (A1) (B1)
                 (B2) (A1) (A2) (A1) (B2) (A1) (B2) (B1) (A1) (B1)
                 (A1) (B2) (A2) (B1) (A1) (A2) (A1)
       Virtual   (B2) (A1) (B2) (B1) (A1) (B1) (B2) (B2) (A2) (A1)
                 (B1) (A2) (B2) (A1) (B2) (A2) (A2) (B2) (A1) (A1)
                 (B2) (B1) (A1) (B1) (B1) (A1) (A2) (B2) (A1) (A2)
                 (B2) (B2) (A1) (B1) (A2) (B2) (B1) (B2) (A2) (A1)
                 (A2) (B2) (A1) (B2) (B1) (B2) (A1) (A1) (B1) (A2)
                 (B2) (A1) (B1) (A1) (B2) (A1) (A1) (B1) (B1) (A2)
                 (B2) (A2) (A1) (B1) (B1) (A1) (B2) (B2) (A2) (B1)
                 (A2) (A1) (A1) (B2) (A1) (A2) (A1) (B2) (B1) (B1)
                 (B2) (A1) (B2) (A1) (A2) (B1) (A1) (A2) (B2) (B1)
                 (A2) (A1) (B2) (B2) (A2) (A1) (B2) (B1) (B2) (A2)
                 (A1) (A2) (B2) (B1) (B2) (A2) (A2) (B2) (B2) (B1)
                 (A1) (B2) (A1) (A2) (B2) (A1) (A1) (B2) (B1) (A1)
                 (B2) (A2) (B2)
 Keep R1 ints in memory in symmetry-blocked form, NReq=80252863.
 Requested convergence on RMS density matrix=1.00D-08 within 128 cycles.
 Requested convergence on MAX density matrix=1.00D-06.
 Requested convergence on             energy=1.00D-06.
 No special actions if energy rises.
 SCF Done:  E(RHF) =  -306.111064191     A.U. after    1 cycles
            NFock=  1  Conv=0.95D-09     -V/T= 2.0006
 ExpMin= 1.61D-01 ExpMax= 3.05D+03 ExpMxC= 4.57D+02 IAcc=3 IRadAn=         5 AccDes= 0.00D+00
 HarFok:  IExCor=  205 AccDes= 0.00D+00 IRadAn=         5 IDoV=-2 UseB2=F ITyADJ=14
 ICtDFT= 12500011 ScaDFX=  1.000000  1.000000  1.000000  1.000000
 Range of M.O.s used for correlation:     9   150
 NBasis=   150 NAE=    27 NBE=    27 NFC=     8 NFV=     0
 NROrb=    142 NOA=    19 NOB=    19 NVA=   123 NVB=   123

 **** Warning!!: The largest alpha MO coefficient is  0.14517626D+02

 Disk-based method using ON**2 memory for 19 occupieds at a time.
 Permanent disk used for amplitudes=    13662594 words.
 Estimated scratch disk usage=    40339998 words.
 Actual    scratch disk usage=    37311006 words.
 JobTyp=1 Pass  1:  I=   9 to  27 NPSUse=  8 ParTrn=T ParDer=T DoDerP=T.
 (rs|ai) integrals will be sorted in core.
 Spin components of T(2) and E(2):
     alpha-alpha T2 =       0.5259075032D-01 E2=     -0.1410948090D+00
     alpha-beta  T2 =       0.2928108569D+00 E2=     -0.8014803574D+00
     beta-beta   T2 =       0.5259075032D-01 E2=     -0.1410948090D+00
 ANorm=    0.1182367268D+01
 E2 =    -0.1083669975D+01 EUMP2 =    -0.30719473416620D+03
 G2DrvN: will do    15 centers at a time, making    1 passes.
 Calling FoFCou, ICntrl=  3107 FMM=F I1Cent=   0 AccDes= 0.00D+00.
 End of G2Drv F.D. properties file   721 does not exist.
 End of G2Drv F.D. properties file   722 does not exist.
 End of G2Drv F.D. properties file   788 does not exist.
          IDoAtm=11111111111111
          Differentiating once with respect to electric field.
                with respect to dipole field.
          Differentiating once with respect to nuclear coordinates.
 Keep R1 ints in memory in symmetry-blocked form, NReq=80254615.
          There are    45 degrees of freedom in the 1st order CPHF.  IDoFFX=6 NUNeed=    45.
     42 vectors produced by pass  0 Test12= 7.38D-15 2.22D-09 XBig12= 2.87D+01 3.52D+00.
 AX will form    42 AO Fock derivatives at one time.
     42 vectors produced by pass  1 Test12= 7.38D-15 2.22D-09 XBig12= 3.41D+00 3.78D-01.
     42 vectors produced by pass  2 Test12= 7.38D-15 2.22D-09 XBig12= 1.01D-01 1.14D-01.
     42 vectors produced by pass  3 Test12= 7.38D-15 2.22D-09 XBig12= 8.88D-04 8.33D-03.
     42 vectors produced by pass  4 Test12= 7.38D-15 2.22D-09 XBig12= 8.33D-06 7.82D-04.
     42 vectors produced by pass  5 Test12= 7.38D-15 2.22D-09 XBig12= 5.93D-08 4.36D-05.
     42 vectors produced by pass  6 Test12= 7.38D-15 2.22D-09 XBig12= 3.43D-10 3.09D-06.
     14 vectors produced by pass  7 Test12= 7.38D-15 2.22D-09 XBig12= 1.91D-12 2.69D-07.
      3 vectors produced by pass  8 Test12= 7.38D-15 2.22D-09 XBig12= 1.23D-14 1.87D-08.
 InvSVY:  IOpt=1 It=  1 EMax= 4.44D-15
 Solved reduced A of dimension   311 with    45 vectors.
 End of Minotr F.D. properties file   721 does not exist.
 End of Minotr F.D. properties file   722 does not exist.
 End of Minotr F.D. properties file   788 does not exist.
 MDV=  2147483648.
 Form MO integral derivatives with frozen-active canonical formalism.
 Discarding MO integrals.
 Reordered first order wavefunction length =     22058082
 In DefCFB: NBatch=  1 ICI= 27 ICA=123 LFMax= 41
            Large arrays: LIAPS=   298890000 LIARS=    52305750 words.
 Semi-Direct transformation.
 ModeAB=           4 MOrb=            27 LenV=    2146831563
 LASXX=     39807504 LTotXX=    39807504 LenRXX=    80443341
 LTotAB=    40635837 MaxLAS=    15025500 LenRXY=           0
 NonZer=   120250845 LenScr=   181149696 LnRSAI=    15025500
 LnScr1=    23301120 LExtra=           0 Total=    299919657
 MaxDsk=          -1 SrtSym=           T ITran=            4
 JobTyp=0 Pass  1:  I=   1 to  27.
 (rs|ai) integrals will be sorted in core.
 Spin components of T(2) and E(2):
     alpha-alpha T2 =       0.5259075032D-01 E2=     -0.1410948090D+00
     alpha-beta  T2 =       0.2928108569D+00 E2=     -0.8014803574D+00
     beta-beta   T2 =       0.5259075032D-01 E2=     -0.1410948090D+00
 ANorm=    0.1672119827D+01
 E2 =    -0.1083669975D+01 EUMP2 =    -0.30719473416620D+03
          IDoAtm=11111111111111
          Differentiating once with respect to electric field.
                with respect to dipole field.
          Differentiating once with respect to nuclear coordinates.
          There are     1 degrees of freedom in the 1st order CPHF.  IDoFFX=0 NUNeed=     1.
 LinEq1:  Iter=  0 NonCon=     1 RMS=3.72D-03 Max=6.31D-02 NDo=     1
 LinEq1:  Iter=  1 NonCon=     1 RMS=1.07D-03 Max=1.58D-02 NDo=     1
 LinEq1:  Iter=  2 NonCon=     1 RMS=3.70D-04 Max=9.00D-03 NDo=     1
 LinEq1:  Iter=  3 NonCon=     1 RMS=1.02D-04 Max=3.13D-03 NDo=     1
 LinEq1:  Iter=  4 NonCon=     1 RMS=2.53D-05 Max=4.66D-04 NDo=     1
 LinEq1:  Iter=  5 NonCon=     1 RMS=9.46D-06 Max=1.47D-04 NDo=     1
 LinEq1:  Iter=  6 NonCon=     1 RMS=1.78D-06 Max=3.63D-05 NDo=     1
 LinEq1:  Iter=  7 NonCon=     1 RMS=6.35D-07 Max=1.11D-05 NDo=     1
 LinEq1:  Iter=  8 NonCon=     1 RMS=1.61D-07 Max=5.35D-06 NDo=     1
 LinEq1:  Iter=  9 NonCon=     1 RMS=2.80D-08 Max=5.88D-07 NDo=     1
 LinEq1:  Iter= 10 NonCon=     1 RMS=6.51D-09 Max=1.08D-07 NDo=     1
 LinEq1:  Iter= 11 NonCon=     1 RMS=1.02D-09 Max=1.81D-08 NDo=     1
 LinEq1:  Iter= 12 NonCon=     1 RMS=1.91D-10 Max=3.15D-09 NDo=     1
 LinEq1:  Iter= 13 NonCon=     0 RMS=2.88D-11 Max=3.67D-10 NDo=     1
 Linear equations converged to 1.000D-10 1.000D-09 after    13 iterations.
 End of Minotr F.D. properties file   721 does not exist.
 End of Minotr F.D. properties file   722 does not exist.
 End of Minotr F.D. properties file   788 does not exist.
 Symmetrizing basis deriv contribution to polar:
 IMax=3 JMax=2 DiffMx= 0.00D+00
 G2DrvN: will do    15 centers at a time, making    1 passes.
 Calling FoFCou, ICntrl=  3107 FMM=F I1Cent=   0 AccDes= 0.00D+00.
 End of G2Drv F.D. properties file   721 does not exist.
 End of G2Drv F.D. properties file   722 does not exist.
 End of G2Drv F.D. properties file   788 does not exist.
 R2 and R3 integrals will be kept in memory, NReq=   129988350.
 DD1Dir will call FoFMem   1 times, MxPair=       756
 NAB=   378 NAA=     0 NBB=     0.
 Discarding MO integrals.

 **********************************************************************

            Population analysis using the SCF density.

 **********************************************************************

 Orbital symmetries:
       Occupied  (A1) (B2) (B1) (A1) (A2) (B2) (A1) (B2) (A1) (B1)
                 (B2) (A1) (A2) (A1) (B2) (A1) (B2) (B1) (A1) (B1)
                 (A1) (B2) (A2) (B1) (A1) (A2) (A1)
       Virtual   (B2) (A1) (B2) (B1) (A1) (B1) (B2) (B2) (A2) (A1)
                 (B1) (A2) (B2) (A1) (B2) (A2) (A2) (B2) (A1) (A1)
                 (B2) (B1) (A1) (B1) (B1) (A1) (A2) (B2) (A1) (A2)
                 (B2) (B2) (A1) (B1) (A2) (B2) (B1) (B2) (A2) (A1)
                 (A2) (B2) (A1) (B2) (B1) (B2) (A1) (A1) (B1) (A2)
                 (B2) (A1) (B1) (A1) (B2) (A1) (A1) (B1) (B1) (A2)
                 (B2) (A2) (A1) (B1) (B1) (A1) (B2) (B2) (A2) (B1)
                 (A2) (A1) (A1) (B2) (A1) (A2) (A1) (B2) (B1) (B1)
                 (B2) (A1) (B2) (A1) (A2) (B1) (A1) (A2) (B2) (B1)
                 (A2) (A1) (B2) (B2) (A2) (A1) (B2) (B1) (B2) (A2)
                 (A1) (A2) (B2) (B1) (B2) (A2) (A2) (B2) (B2) (B1)
                 (A1) (B2) (A1) (A2) (B2) (A1) (A1) (B2) (B1) (A1)
                 (B2) (A2) (B2)
 The electronic state is 1-A1.
 Alpha  occ. eigenvalues --  -11.25342 -11.25285 -11.25068 -11.25062 -11.25015
 Alpha  occ. eigenvalues --  -11.25008 -11.23087 -11.22968  -1.28978  -1.02231
 Alpha  occ. eigenvalues --   -0.98899  -0.98790  -0.79265  -0.78612  -0.73163
 Alpha  occ. eigenvalues --   -0.69309  -0.63165  -0.62649  -0.60611  -0.59862
 Alpha  occ. eigenvalues --   -0.47407  -0.46199  -0.43228  -0.43162  -0.39560
 Alpha  occ. eigenvalues --   -0.38404  -0.29787
 Alpha virt. eigenvalues --    0.10351   0.20945   0.23873   0.24461   0.24876
 Alpha virt. eigenvalues --    0.29748   0.30541   0.31578   0.31737   0.31975
 Alpha virt. eigenvalues --    0.36886   0.38220   0.40087   0.43628   0.46907
 Alpha virt. eigenvalues --    0.48091   0.56046   0.57074   0.67943   0.68733
 Alpha virt. eigenvalues --    0.69144   0.70580   0.72337   0.74556   0.75397
 Alpha virt. eigenvalues --    0.76281   0.77638   0.81957   0.84299   0.89347
 Alpha virt. eigenvalues --    0.91426   0.94998   0.95047   0.97554   0.98703
 Alpha virt. eigenvalues --    1.00899   1.01373   1.04193   1.04581   1.04750
 Alpha virt. eigenvalues --    1.06834   1.06942   1.09859   1.11776   1.11948
 Alpha virt. eigenvalues --    1.18089   1.29532   1.30001   1.32075   1.43381
 Alpha virt. eigenvalues --    1.47589   1.52928   1.54675   1.55221   1.61099
 Alpha virt. eigenvalues --    1.85540   1.90868   1.91202   1.94877   1.98860
 Alpha virt. eigenvalues --    1.99952   2.02052   2.03672   2.03905   2.06668
 Alpha virt. eigenvalues --    2.13974   2.16374   2.17193   2.18886   2.19721
 Alpha virt. eigenvalues --    2.21619   2.24699   2.27592   2.41694   2.44436
 Alpha virt. eigenvalues --    2.45499   2.48432   2.50969   2.53494   2.56015
 Alpha virt. eigenvalues --    2.57836   2.58032   2.64824   2.67880   2.68192
 Alpha virt. eigenvalues --    2.69736   2.72365   2.75604   2.76204   2.76987
 Alpha virt. eigenvalues --    2.77659   2.79139   2.81449   2.87390   2.91774
 Alpha virt. eigenvalues --    2.93487   2.97243   2.97876   3.02147   3.04231
 Alpha virt. eigenvalues --    3.07978   3.09497   3.11499   3.21532   3.30400
 Alpha virt. eigenvalues --    3.32213   3.38110   3.39757   3.41625   3.58757
 Alpha virt. eigenvalues --    3.61839   3.73366   3.75842   3.92180   4.29634
 Alpha virt. eigenvalues --    4.73621   4.92127   4.93012   4.96676   5.31256
 Alpha virt. eigenvalues --    5.38430   5.49744   6.09202
          Condensed to atoms (all electrons):
               1          2          3          4          5          6
     1  C    5.222898   0.364965   0.319449  -0.188131   0.358853  -0.023471
     2  H    0.364965   0.533578  -0.009336   0.009627  -0.023471   0.001236
     3  C    0.319449  -0.009336   5.230082   0.636638  -0.188131   0.009627
     4  C   -0.188131   0.009627   0.636638   5.230082   0.319449  -0.009336
     5  C    0.358853  -0.023471  -0.188131   0.319449   5.222898   0.364965
     6  H   -0.023471   0.001236   0.009627  -0.009336   0.364965   0.533578
     7  C   -0.129584   0.001899   0.319449  -0.188131   0.054130  -0.001545
     8  H    0.001899   0.000075  -0.009336   0.009627  -0.001545   0.000033
     9  C    0.319286  -0.020473  -0.108213  -0.019243  -0.149321   0.005551
    10  H   -0.014363  -0.000087   0.005010   0.003358   0.001455  -0.000086
    11  C    0.054130  -0.001545  -0.188131   0.319449  -0.129584   0.001899
    12  H   -0.001545   0.000033   0.009627  -0.009336   0.001899   0.000075
    13  C   -0.149321   0.005551  -0.019243  -0.108213   0.319286  -0.020473
    14  H    0.001455  -0.000086   0.003358   0.005010  -0.014363  -0.000087
               7          8          9         10         11         12
     1  C   -0.129584   0.001899   0.319286  -0.014363   0.054130  -0.001545
     2  H    0.001899   0.000075  -0.020473  -0.000087  -0.001545   0.000033
     3  C    0.319449  -0.009336  -0.108213   0.005010  -0.188131   0.009627
     4  C   -0.188131   0.009627  -0.019243   0.003358   0.319449  -0.009336
     5  C    0.054130  -0.001545  -0.149321   0.001455  -0.129584   0.001899
     6  H   -0.001545   0.000033   0.005551  -0.000086   0.001899   0.000075
     7  C    5.222898   0.364965   0.319286  -0.014363   0.358853  -0.023471
     8  H    0.364965   0.533578  -0.020473  -0.000087  -0.023471   0.001236
     9  C    0.319286  -0.020473   5.315078   0.382608  -0.149321   0.005551
    10  H   -0.014363  -0.000087   0.382608   0.482718   0.001455  -0.000086
    11  C    0.358853  -0.023471  -0.149321   0.001455   5.222898   0.364965
    12  H   -0.023471   0.001236   0.005551  -0.000086   0.364965   0.533578
    13  C   -0.149321   0.005551   0.286461  -0.011087   0.319286  -0.020473
    14  H    0.001455  -0.000086  -0.011087   0.000043  -0.014363  -0.000087
              13         14
     1  C   -0.149321   0.001455
     2  H    0.005551  -0.000086
     3  C   -0.019243   0.003358
     4  C   -0.108213   0.005010
     5  C    0.319286  -0.014363
     6  H   -0.020473  -0.000087
     7  C   -0.149321   0.001455
     8  H    0.005551  -0.000086
     9  C    0.286461  -0.011087
    10  H   -0.011087   0.000043
    11  C    0.319286  -0.014363
    12  H   -0.020473  -0.000087
    13  C    5.315078   0.382608
    14  H    0.382608   0.482718
 Mulliken charges:
               1
     1  C   -0.136520
     2  H    0.138035
     3  C   -0.010851
     4  C   -0.010851
     5  C   -0.136520
     6  H    0.138035
     7  C   -0.136520
     8  H    0.138035
     9  C   -0.155691
    10  H    0.163512
    11  C   -0.136520
    12  H    0.138035
    13  C   -0.155691
    14  H    0.163512
 Sum of Mulliken charges =  -0.00000
 Mulliken charges with hydrogens summed into heavy atoms:
               1
     1  C    0.001515
     3  C   -0.010851
     4  C   -0.010851
     5  C    0.001515
     7  C    0.001515
     9  C    0.007821
    11  C    0.001515
    13  C    0.007821
 APT charges:
               1
     1  C    0.109571
     2  H   -0.019947
     3  C   -0.138977
     4  C   -0.138977
     5  C    0.109571
     6  H   -0.019947
     7  C    0.109571
     8  H   -0.019947
     9  C   -0.066160
    10  H    0.025890
    11  C    0.109571
    12  H   -0.019947
    13  C   -0.066160
    14  H    0.025890
 Sum of APT charges =  -0.00000
 APT charges with hydrogens summed into heavy atoms:
               1
     1  C    0.089624
     3  C   -0.138977
     4  C   -0.138977
     5  C    0.089624
     7  C    0.089624
     9  C   -0.040270
    11  C    0.089624
    13  C   -0.040270
 Electronic spatial extent (au):  <R**2>=            540.1165
 Charge=              0.0000 electrons
 Dipole moment (field-independent basis, Debye):
    X=              0.0000    Y=             -0.0000    Z=              2.8750  Tot=              2.8750
 Quadrupole moment (field-independent basis, Debye-Ang):
   XX=            -43.5741   YY=            -45.8477   ZZ=            -49.7532
   XY=             -0.0000   XZ=             -0.0000   YZ=              0.0000
 Traceless Quadrupole moment (field-independent basis, Debye-Ang):
   XX=              2.8176   YY=              0.5439   ZZ=             -3.3615
   XY=             -0.0000   XZ=             -0.0000   YZ=              0.0000
 Octapole moment (field-independent basis, Debye-Ang**2):
  XXX=              0.0000  YYY=              0.0000  ZZZ=             16.4916  XYY=              0.0000
  XXY=              0.0000  XXZ=              0.5605  XZZ=              0.0000  YZZ=             -0.0000
  YYZ=              7.6032  XYZ=             -0.0000
 Hexadecapole moment (field-independent basis, Debye-Ang**3):
 XXXX=           -277.4926 YYYY=           -246.6194 ZZZZ=           -225.2118 XXXY=              0.0000
 XXXZ=              0.0000 YYYX=             -0.0000 YYYZ=             -0.0000 ZZZX=              0.0000
 ZZZY=              0.0000 XXYY=            -78.2569 XXZZ=            -87.5823 YYZZ=            -79.4753
 XXYZ=              0.0000 YYXZ=              0.0000 ZZXY=              0.0000
 N-N= 3.480197399604D+02 E-N=-1.408973694146D+03  KE= 3.059143303397D+02
 Symmetry A1   KE= 1.166400470419D+02
 Symmetry A2   KE= 4.047409854132D+01
 Symmetry B1   KE= 4.185625709047D+01
 Symmetry B2   KE= 1.069439276660D+02
  Exact polarizability:  68.860   0.000  64.853  -0.000  -0.000  59.052
 Approx polarizability:  66.296   0.000  76.779   0.000   0.000  62.921
 ******************************Gaussian NBO Version 3.1******************************
             N A T U R A L   A T O M I C   O R B I T A L   A N D
          N A T U R A L   B O N D   O R B I T A L   A N A L Y S I S
 ******************************Gaussian NBO Version 3.1******************************

       /RESON  / : Allow strongly delocalized NBO set
       /BNDIDX / : Print bond indices based on the NAO density matrix
       /MULORB / : Print Mulliken populations by orbital and atom

 Analyzing the SCF density

 Job title: M0001                                                           

 Storage needed:     68252 in NPA,     90661 in NBO (2147482528 available)


 Input atomic orbitals, gross Mulliken populations:

  AO  Atom No lang  Mulliken Population    Atom No      Total
 -------------------------------------------------------------------------------
   1    C  1  S        1.9977242
   2    C  1  S        0.6403527
   3    C  1  px       0.6812156
   4    C  1  py       0.6661767
   5    C  1  pz       0.6076054
   6    C  1  S        0.6070772
   7    C  1  px       0.3011070
   8    C  1  py       0.2786128
   9    C  1  pz       0.2877207
  10    C  1  dxx      0.0164294
[truncated: 182,275 more chars]
